# Supplementary material for: Research on computational propagation and identification of mine microseismic signals based on deep learning
Source: PLoS One. 2025 Oct 22;20(10):e0334641. doi: 10.1371/journal.pone.0334641 (PMC12543183; doi:10.1371/journal.pone.0334641)
Supplement: S6 Data — (ZIP) [file pone.0334641.s006.zip › 000100800002978.xlsx_0.txt_24.txt.txt]

8.97249016930703e-05
4.41672019161847e-05
0.000126072918921256
1.22338558525926e-05
7.37181934742626e-05
1.90179394910954e-05
3.86499074667091e-05
0.000100488552999508
1.49307113807085e-05
3.72272683746427e-05
-2.53775266494304e-05
0.000110059903886331
6.62739041094543e-05
4.15083278422123e-05
6.99825367590259e-05
0.000120030517253084
9.55185896720425e-05
6.80505653166779e-05
6.81598698039171e-05
5.31960003545662e-05
8.82326797447554e-05
2.59491257378389e-05
2.21365988270253e-05
4.31046826796082e-05
2.36675345534536e-05
0.000101131475627892
4.16117034108559e-05
4.03462374844172e-05
6.04165585371876e-05
5.13269558120312e-05
1.79154740510144e-05
7.02103197309385e-05
8.66910275295504e-05
3.12596462262817e-05
2.77582322491349e-05
2.70303262912491e-05
5.59985476789807e-05
0.00010377362229297
4.11807575430689e-05
5.32536250759025e-05
7.56678102241497e-05
5.53211403708859e-05
8.25630675469634e-05
6.39831183333365e-05
6.58919093926724e-05
-4.25278728305102e-05
9.50503362134276e-05
5.82452832730203e-05
0.000117027983235057
8.39725691405768e-05
-1.64013565635195e-05
4.37528272131496e-05
3.38682215101466e-05
8.74112852765848e-05
3.84063491733798e-05
2.15892298044037e-05
3.65649742949949e-05
8.48439081674233e-05
6.05413030255891e-05
9.63019468771566e-05
-2.08514385613264e-06
5.05258272380547e-05
6.6902319785269e-05
3.14834342886868e-05
0.000108055616357965
1.88236402680786e-05
5.37997757129501e-05
0.000107422233237286
4.32251958741239e-05
0.000128550428342889
4.52707735600866e-05
5.49235006200755e-05
3.69054172571847e-05
3.24220919922315e-05
4.84119993219615e-05
0.000104726734247729
7.74845533610271e-06
7.90292257331396e-05
5.86368234429134e-05
3.92596003346808e-05
5.88757169654976e-05
0.000116249914405183
8.275404687032e-05
7.23834116707649e-05
9.98454651844805e-05
0.000126426955705648
4.178338690205e-05
4.2571921463745e-05
5.55934702667538e-05
8.78440347902152e-05
8.95173306313324e-05
-1.39994005391748e-05
8.54822326592053e-05
5.3447027543308e-05
1.86246992011915e-05
0.000108856331895372
6.34672761877898e-05
5.13761878581413e-05
5.18561878510967e-05
7.59799721838976e-05
4.18894420592442e-05
5.43374847986127e-05
-3.62323868596601e-06
8.67112662734806e-05
5.40967767181154e-05
4.78784408096682e-05
6.06812126810871e-05
5.88483196721898e-05
5.67477917283039e-05
5.95559277860651e-05
0.000107613086155815
9.35123852094022e-05
7.8075531926187e-05
0.000100741740032084
1.71165364898668e-05
8.17456781625688e-05
0.00010014350479822
4.6854109006974e-05
6.06770381953739e-05
4.54205424072132e-05
-1.59452061355834e-05
3.11949164815513e-05
6.38844404635656e-05
0.00010395302523705
8.17561416875958e-05
7.05865539183853e-05
9.05739505022898e-05
0.000107258225072549
6.05847257808411e-05
5.16237995556564e-05
8.32763764669139e-05
8.9743399524243e-05
0.000102937739397236
7.66499846116096e-05
4.84323104940323e-06
8.56984186542337e-05
4.51721377795546e-05
3.80286786107016e-05
6.6930418700656e-05
7.54982098492034e-06
1.51654012947816e-05
-2.77091178584801e-07
5.8461585012733e-05
8.43082087151377e-05
6.57170441305612e-05
7.0808985009662e-05
2.74593855980994e-05
7.51065817330443e-05
8.64141253383698e-05
8.28173403080496e-05
3.25796669901323e-05
6.67984819792507e-05
6.13573225777131e-06
4.17996409830589e-05
1.96173277385527e-05
3.69260126273062e-05
0.000104145104536587
4.7545801673455e-05
4.68349887814537e-05
0.000104855734703047
8.06783862488655e-05
-5.05420424913155e-06
4.46623836911765e-05
6.31628682902156e-05
8.26195000522329e-05
2.72060761629544e-05
8.08022907771925e-06
2.56141333397285e-05
3.32809240430914e-05
7.11369343259e-05
6.93013143389354e-05
9.88415512945413e-05
3.03401988216092e-05
5.70852448179523e-05
6.40426915865899e-05
0.00010364796521856
-1.01304413031085e-05
8.10252085114194e-05
7.285423718589e-05
6.02966284919237e-05
2.95856709719119e-05
3.71585253495295e-05
3.96288587967116e-05
4.29538352294982e-05
9.70098438865435e-05
4.24268169096518e-05
7.90211089541445e-05
7.52802230765744e-05
2.13381903212032e-05
5.05388970210649e-05
5.31366579009212e-05
5.86827060235593e-05
-5.40172108283897e-06
2.48162743147251e-05
7.37094670103735e-05
2.62805276489451e-05
4.05676454449481e-05
2.122995744986e-05
3.45479905623289e-05
0.000111650770281017
3.51164999585496e-05
4.83381636156769e-05
6.47888361520634e-05
-2.62418580712979e-06
4.43787370766684e-05
3.82355353089867e-05
0.000105939364698493
8.18631763322758e-05
1.80077805557289e-05
2.77571828041939e-05
7.37272180282904e-05
0.000127694539843746
9.36814041759753e-05
1.67644337493849e-05
1.51665637026274e-05
8.51111409618455e-05
6.3338206993431e-05
2.81090382810228e-05
8.97276540579449e-06
6.92485241905423e-05
5.58423700475886e-05
3.63922645520826e-05
5.76983142389027e-05
3.30717537448543e-05
5.1112211696944e-05
0.00012237570315416
5.24799432321088e-05
8.01141252651092e-05
4.0162594651524e-05
6.3768342126647e-05
8.88502386889914e-05
7.35445365377299e-05
4.63468975830472e-05
9.33329801779739e-05
7.54871509335743e-05
2.64622826795808e-05
-5.17030678783046e-06
3.07431055259035e-05
1.53988406514483e-05
6.92773416478025e-05
8.99143608049419e-05
4.06645780689546e-05
8.19843190878584e-05
7.16623134416861e-05
8.86131901296675e-05
3.96839259814849e-05
5.39356745928402e-05
3.49995523471964e-05
6.19119604753659e-05
6.85826226270486e-05
5.56257534612679e-05
6.94067829088336e-05
0.000101435759530066
7.81291959671646e-05
8.91921452380246e-05
1.7177684466187e-05
6.61755036243925e-05
4.22340155472632e-05
3.18984310542253e-05
9.65503479769737e-05
7.33258589018506e-05
1.41433545072109e-05
3.17115989134303e-05
4.25574856065154e-05
2.37277631718333e-05
8.27774437391182e-05
5.36588858095494e-05
2.84842946517652e-05
3.02781000870171e-05
4.41909520755067e-05
4.10475698556483e-05
5.69718220686411e-05
8.82466693626034e-05
-8.04238852511188e-06
5.12261079685964e-05
8.91061375451934e-05
2.18608106245572e-05
4.29922333125234e-05
5.21477244450554e-05
1.256036547339e-05
5.85645514126399e-05
0.000119969154230906
4.10534792253473e-05
9.09777699590816e-05
2.54397054554078e-05
2.20410153905794e-05
6.59766359219724e-05
6.27146959725393e-05
4.13734411676832e-05
6.31636113734857e-05
3.02723881907879e-05
7.21079823387829e-05
5.04580277501083e-05
-2.84399371391832e-06
6.27505891430963e-05
5.39988502953088e-05
9.76565787763922e-05
5.82260760528765e-05
9.57873388741977e-05
4.08780282758624e-05
-3.52909275103261e-05
8.20623790122458e-05
0.000104910666737919
7.31164877169945e-05
0.000115106028302209
1.07557886521972e-05
6.89049436145753e-05
2.57266396850158e-05
7.20392470926764e-05
4.12423027664866e-05
3.98452448039761e-05
0.000108962913672691
3.17613971693989e-05
5.40620018799732e-05
1.33253969749444e-05
3.99699667869557e-05
2.57604299236735e-05
5.25045192722598e-05
0.000114470257148469
2.53028871253629e-05
-1.06238860238179e-05
5.56163201719682e-05
0.000131946382571888
7.937979516938e-05
4.78214781962531e-05
3.83834319205516e-05
1.70216516615252e-05
7.36610205633558e-05
4.23221722332269e-05
2.81607777426733e-05
0.000128664463759174
5.51637619782608e-05
1.54597431938798e-05
8.45556203584952e-05
3.91960981569112e-05
8.10860555344692e-05
3.26060970505893e-05
7.33905969241298e-05
4.44718988861586e-05
3.4512861636344e-05
3.48220712878764e-05
6.16654588652788e-05
4.19010127544663e-05
5.53567919767959e-05
3.61927572622784e-05
1.98360253741989e-05
4.66183610880586e-05
2.79799919091442e-05
4.62049999794864e-05
0.000121628988019463
5.96591778132e-05
3.33159257676615e-05
5.19358681026066e-05
6.01082100189163e-05
9.94922070697772e-05
6.5867780886017e-05
6.42286219040473e-05
0.000110074482283318
8.31888492125042e-05
1.37416175596715e-05
8.13433798802152e-05
7.64669885351314e-05
7.46905224044325e-05
6.56471495398066e-05
4.06790928460303e-05
0.000139744312465767
8.02733205253995e-05
6.36642758586006e-05
-1.14251917385143e-05
6.61547901466981e-05
4.13021433817057e-05
1.54859155317927e-05
9.81295966642613e-05
2.82816994328036e-05
0.000117113401355864
2.29806639085245e-05
-6.11464856493115e-06
3.23438478949614e-05
6.69025835539522e-05
4.12379393621058e-05
0.000119280584585838
2.98334801842783e-05
0.000146095674441851
-1.92697603693772e-06
5.94736898973154e-05
7.48690469067728e-05
2.41093168752211e-05
3.44513940722295e-05
6.71962753699024e-05
4.28111279854619e-05
-3.37087517167505e-06
2.96668621274624e-05
2.73298242754778e-05
7.98235387969711e-05
5.29264123500636e-05
8.09691801406438e-05
2.42658585400991e-05
6.88480744451805e-05
2.28341612367786e-05
2.88217728334897e-05
2.9462549125144e-05
6.28347375595809e-05
5.62181275078375e-05
4.04673492601305e-05
7.3841123433269e-05
3.70443157380277e-07
4.39888116802536e-05
8.369586682437e-05
0.000129516144788745
0.000129505532245654
6.5436484038764e-05
7.7926083028942e-05
6.38120559884606e-05
5.36343110468409e-05
6.57766480125381e-05
6.50210222361216e-05
2.96635803210014e-05
5.60096190018825e-06
6.69885171487383e-05
4.27240720873454e-05
0.000116181589098474
4.04387920126347e-05
7.08415127439616e-05
6.78599055316117e-05
0.000103013327124567
2.90214951562421e-05
7.08485233278957e-05
2.28229624006542e-06
1.05373567197971e-05
3.99019376067378e-05
5.93165545186968e-05
8.3386767233041e-05
6.34817230194092e-05
1.5521436974627e-05
5.2201920788548e-05
3.90455873445676e-05
0.000107993094926044
-1.64764755007764e-05
8.54019577987711e-05
7.06760125721474e-05
6.34299850805779e-05
-4.14942819387552e-06
3.58958152978659e-05
8.98291364139453e-05
0.000126167898122671
8.59199652040582e-05
5.6323111305178e-05
1.45405228236803e-05
5.24022382468961e-05
4.66580895196476e-05
1.09251929497485e-05
7.03909434483941e-05
6.52423355220683e-05
1.99786614886046e-05
9.060740360863e-05
7.53146484387571e-05
6.42485695039767e-05
4.0720461942218e-05
6.30588018145636e-05
4.12093046370685e-05
6.56456409453819e-05
6.42933134107154e-05
5.18296608346631e-05
6.30867304177017e-05
6.00208154467746e-05
4.97418255608323e-05
6.69911623883156e-05
5.78498805436647e-05
6.45139546010735e-05
0.000109756483696894
8.79061939375728e-05
2.77761266094549e-05
2.42124531434396e-05
5.11538957694812e-05
0.000114170638974624
0.000103871968261489
6.29233364339243e-05
3.58032386171092e-05
3.84820438467147e-05
8.34480177482898e-05
4.93020977059992e-05
-2.00639764016625e-06
9.7232941210805e-05
3.93250884040477e-05
5.29455147165203e-05
3.62937409118365e-05
8.5973892443695e-05
3.06861347636424e-05
4.54091350163371e-05
-3.04866758022919e-05
2.68345250789769e-05
6.33111961554913e-05
9.47652359863848e-05
2.93756207509061e-05
3.29431167956096e-05
5.55377556889675e-05
0.000134628940208881
4.19110578715595e-05
4.1898467289162e-05
6.23670058312137e-05
5.21959085829433e-06
9.03674506309526e-05
0.000100072261886241
-1.83152947389318e-06
4.37505760542899e-05
4.07937148115272e-06
1.35024053856475e-05
-4.42718448981552e-06
8.93843714345667e-05
8.16898535429377e-05
4.67837339745958e-05
8.20736611327225e-05
3.42166045385934e-05
6.26968969353646e-05
3.72031550855718e-05
9.25840065645204e-05
0.000103701024472791
0.000111827056075496
3.26082806060163e-05
2.93765146977885e-05
4.45837464394497e-05
7.6690761624548e-05
5.45541320800008e-05
7.12045842714966e-05
2.91369815602567e-05
2.97963105350205e-05
5.57590159658433e-05
5.43574148656982e-05
8.90823792768442e-05
1.0469738809292e-05
8.16894023098735e-05
3.97258070432222e-05
9.46770993511065e-05
5.12276316730044e-05
4.31798111050801e-05
0.000148207622859415
6.80456423157915e-05
0.000143445507966772
1.94482064172946e-05
4.47875110664004e-05
6.32760211012603e-05
5.61238669952266e-05
8.34413042403778e-05
-8.7197919894376e-06
4.47014207041911e-05
-9.39311051787997e-06
0.000108118592991462
5.21926724993058e-05
-1.5691696983548e-05
4.08537226732297e-05
6.91628275733324e-05
3.84981807400859e-05
0.000129754862840716
7.55997306095284e-06
8.01559094173039e-05
7.77585503251388e-05
9.63196100407485e-05
3.55492649410198e-05
2.94058973255416e-05
5.12869501577041e-05
5.99285957494606e-05
8.94246951538497e-05
0.000103906812458841
4.00505698994604e-05
1.11037133887499e-05
6.55744162016861e-05
6.51982712512567e-05
7.98628703628277e-05
8.13595315184507e-05
8.75435985338036e-05
4.59089716744165e-05
2.02752203308795e-06
8.64107204321218e-05
5.39966582065231e-05
2.40641084993811e-05
2.02520705828338e-05
5.78686679958444e-05
1.88260872356189e-05
2.37398831907021e-05
7.62657534808763e-05
6.44888813658054e-05
5.59431840825262e-05
0.000133946898411383
8.4158847808312e-05
3.38764034164127e-05
0.000103498479056336
0.000117907129575899
9.69428904300555e-05
8.79520178325911e-05
7.76142581783713e-05
8.64725985221702e-05
6.89707342580217e-05
9.27076289112753e-05
6.31910499519657e-05
1.14792522833488e-05
8.25621203885981e-05
-7.84787188698636e-07
3.37435211193108e-05
8.80115868564197e-05
9.44259222194752e-05
9.10747663942341e-05
-6.34800977014827e-06
5.50891832004401e-05
4.68594636076951e-05
4.79103447455139e-05
6.31966963846701e-05
1.98680612911565e-05
7.88982740725865e-05
5.13585491516327e-05
9.53705890170342e-05
5.05778020099796e-05
7.75352264284119e-05
7.59039544342902e-05
1.92453964584474e-05
9.84139381061821e-06
8.35875760757165e-05
3.5751854944142e-05
4.30430198529146e-05
5.70596926290314e-05
6.40562781691923e-05
5.95587911882533e-05
5.05991287133988e-05
-2.86074322430602e-06
0.00010386188177132
3.41813584501693e-05
9.15937544488733e-05
9.9963966471709e-05
5.69867509599873e-05
6.64912142641833e-05
8.5931201248507e-05
0.000101357508577169
2.56937870449031e-05
3.77419123193305e-05
5.19437571991931e-06
2.67784374916279e-05
9.35161036410656e-05
4.8023683878292e-05
4.77570660815656e-05
6.48950997387804e-05
3.44281870705244e-05
8.69626515373428e-05
5.14765722126984e-05
5.39938301160328e-05
7.50743762055357e-05
0.000108222924502949
4.78279209461758e-05
8.44205392522949e-06
7.52685322466123e-05
5.00363216239341e-05
7.08161517008104e-05
5.84928462591957e-05
0.000104231113487938
7.88072075936431e-05
3.73758911846802e-05
9.47594827675394e-05
2.47845922036542e-05
5.16598809620364e-05
2.94233699863948e-05
4.67970410371758e-05
0.000101323827716296
0.000130731529131861
7.73065784819462e-06
4.23816960347535e-05
1.74657210275861e-05
2.23249799809581e-06
8.70804032713986e-05
6.31150574373747e-05
6.46802382842532e-05
5.81409697640854e-05
2.84187647522895e-05
4.08861609744023e-05
6.76544165413775e-05
9.3329707896616e-05
6.12641367253255e-05
5.55591724907352e-05
7.49512785796454e-05
8.4079318019808e-05
1.06948505636383e-05
4.42080432639817e-05
7.74997119548233e-05
7.07440386847274e-05
6.03534409511567e-05
9.80370272243414e-05
3.4505881819826e-05
5.12376372315701e-05
4.46937082191095e-05
4.6105015964881e-05
4.74963169978522e-05
9.948794052247e-05
1.16393375216672e-05
5.94277056523752e-05
5.15674419424697e-05
5.21086427127395e-05
8.13654317854478e-05
6.47781295529049e-05
3.34704854730332e-05
9.02057641071478e-05
2.5835374046263e-05
3.85548123427106e-05
2.06026180699956e-05
3.89643436271526e-05
7.5152795496345e-05
7.34822124091271e-05
-2.24628163274784e-05
6.64906075235209e-05
7.19416263867672e-05
5.93625152461225e-05
7.77744845373993e-05
5.15461266115974e-05
4.08441085567229e-05
9.07572025995831e-05
6.95119340451337e-05
0.000133030251062112
6.03222563495973e-05
7.58270617900057e-05
5.13075268655357e-05
6.25620597733018e-05
6.18736105272954e-05
7.26208189583706e-05
6.79575953400348e-05
2.07994826870379e-05
7.77183226898105e-05
3.25565298693846e-05
6.44334779494587e-05
9.72687063153804e-06
1.87169012514668e-05
8.37488712874561e-05
5.89562835814544e-05
6.36820295643273e-05
-2.51381021708747e-06
7.29089832132702e-05
5.98931803405474e-05
9.51894165659181e-06
3.45210631920132e-05
8.52488985430676e-05
7.92166395770675e-05
3.09148546205279e-05
4.7208602083804e-05
5.01193856297567e-05
7.2320061346552e-05
1.46052706111225e-05
3.22741745530312e-05
-1.48761033270654e-05
-2.7042131870564e-05
6.73842923779793e-05
5.76323407836844e-05
7.31396289367909e-06
5.10748446477169e-05
-5.56553706980511e-06
3.60523964200944e-05
6.53149222150238e-05
6.46675233353957e-05
9.51511370673914e-05
6.87735041601365e-05
3.43695692116207e-05
1.53276231105277e-05
3.85780267440667e-05
4.49061208742851e-05
2.52102356809585e-05
3.00767177751578e-05
6.2590717971351e-05
3.22627793427542e-05
4.4931976059438e-05
3.06080826175991e-05
2.29676725832805e-05
5.16329234279454e-05
0.000109480414953703
7.88998285318882e-05
2.45179535140848e-05
4.48552560437508e-05
4.83728863732364e-05
-3.15217615383996e-05
3.90739421202839e-05
3.55880657731836e-05
4.09283530807946e-05
0.000110148611786018
4.18373292957411e-05
2.52976294661612e-05
5.85135834563528e-05
3.0190532875381e-05
9.34201719358578e-05
1.22530024305132e-05
4.91290500318687e-05
2.20268011822998e-05
9.13861297641838e-05
2.24047072818441e-05
8.48957928613577e-05
8.03899255645207e-05
9.36507501193992e-05
0.000100467115971424
7.32086341836992e-05
6.4771390359856e-05
5.30059759942037e-05
4.41544973316221e-05
2.34305225353415e-05
0.000104288542031623
9.00289124438714e-05
5.85686388475844e-05
4.06549883604049e-06
-3.12866390390488e-05
2.43900529679868e-05
4.49574882254484e-06
6.69231016062753e-05
4.4094759297674e-05
8.7405581334991e-05
9.11635201620321e-05
6.62149334898544e-05
5.89847755912493e-05
3.95083150743246e-05
3.95352576182058e-05
5.31106393942485e-05
7.70509652892567e-06
3.53622638358893e-06
8.35945409658937e-06
7.11230027600415e-05
6.11129024030698e-05
2.93435799362492e-05
6.98988783368783e-05
5.43573210713243e-05
0.00011952737550526
0.000117911511538012
3.16262490615837e-05
3.87203050353567e-05
4.0671683309002e-05
4.86985929831235e-05
8.98572896993791e-05
2.55924609527044e-05
5.2526891255185e-05
5.6170754075324e-05
8.70774242104861e-05
4.32117347697253e-05
5.56317118656554e-05
7.83009297560941e-06
6.81382898670725e-05
2.02768996543469e-05
2.93662293991722e-05
0.000104980664754529
8.58979009655168e-05
7.14586959411673e-05
2.94852473498861e-05
6.79993400430358e-05
3.87352378407665e-06
2.81957612135482e-06
4.23896619633632e-05
6.41553891296919e-05
4.36633775623624e-05
0.000135263687659177
3.91072558468063e-05
2.30517343375217e-05
5.63511360862027e-05
3.92959614705446e-05
1.05383966549242e-05
2.84085127424295e-05
6.84548735370728e-05
6.09073343766577e-05
3.4078384696754e-05
7.78752725138677e-05
2.96735941756056e-05
7.61285482275808e-05
4.59285978355839e-05
9.96034584750071e-05
5.32587407915489e-05
1.96770667429272e-05
-1.88644461196671e-05
1.25452028743372e-05
4.77659122244032e-05
7.04376838751895e-05
3.71044637234873e-05
5.57073260683474e-05
0.000106504791402089
2.97970507651681e-05
5.3270447061271e-05
4.55382892403622e-05
7.97882617862014e-06
6.45405899445524e-05
3.87188321337845e-05
4.5343958973763e-05
4.97498566100051e-05
3.41308125754975e-05
7.59210041524625e-05
5.46588333676731e-05
2.84769768117435e-05
4.6067172720148e-05
9.4258493342501e-05
8.46380152685158e-05
6.67876444390218e-05
4.95173093962898e-05
7.35460836889308e-05
0.000146351710185306
5.34371066858129e-05
4.74711864431119e-05
6.47868120592857e-05
4.47396716624678e-05
5.91616811621817e-05
3.2060969576311e-05
2.64604901945986e-05
2.12208305473772e-05
4.75694083774134e-05
3.88276966837263e-05
4.86839364882983e-05
5.9614000623699e-05
0.000115856641179497
3.77813357014334e-06
3.22885307757923e-05
8.40757549039906e-05
4.71210598868455e-05
6.09818663868413e-05
0.000117115840951403
2.03425339163031e-05
1.56961930740171e-05
9.02911954649623e-05
7.58200123014219e-05
0.000100641703399311
9.2950558879155e-05
8.04926308866284e-05
7.79056499075162e-05
2.84602255486755e-05
8.00788188703925e-05
5.19622105667185e-05
6.42544117748295e-05
2.75069298342086e-05
7.73884545140842e-05
5.12941329991838e-05
5.79729701121785e-05
2.35047805551777e-05
5.701678401081e-05
7.6164921906021e-05
2.29772518864945e-05
0.000101971913421137
2.88364328431154e-05
8.9794123950098e-05
9.3820870750741e-06
6.87634379055175e-05
7.92357677054428e-05
-6.79986670064504e-07
4.15340670921214e-05
4.20713850713628e-05
3.85244255988148e-05
7.44340656992638e-05
8.25768001678733e-05
4.99720014979667e-05
8.59219563227961e-05
6.03206613820931e-05
0.000124215768653946
5.41425689031443e-05
4.03778361568403e-05
5.2389822242292e-05
4.92404082411901e-05
3.2336891595543e-05
4.9285627540254e-05
7.58418354320678e-06
2.401376195898e-05
0.000112305170868086
3.04462442159713e-05
3.80223183509811e-05
4.91183792731689e-05
8.13690316888732e-05
4.77483637745321e-05
4.54418833528321e-05
5.20829059488981e-05
8.43781901329104e-05
6.8996021673329e-05
4.65179764971654e-05
8.1060281649783e-05
9.55705146406072e-05
5.48221036653821e-05
7.61648496577585e-05
5.72019927059483e-05
6.95357471104585e-05
-2.39715430424051e-05
0.000100428836078461
2.12255743098778e-05
8.4110958445671e-05
8.80687129339971e-05
-2.32999816000577e-05
6.91532031033854e-05
0.000110373880261597
5.43151403783067e-05
9.72633535823751e-05
3.45220348875226e-05
3.29206098309461e-05
5.49934674273485e-05
3.90722391896754e-05
5.30738040627522e-05
5.63847868826736e-05
9.32988256218098e-05
4.22970507885047e-05
8.18618344513928e-05
5.1756064391608e-05
2.13715410895494e-05
9.12906997354965e-05
0.000133714068061842
3.56196245161571e-05
5.20510856651938e-05
6.83553409218363e-05
9.20901398465831e-05
8.15964476780445e-05
4.1747539684093e-05
0.000108602990897288
8.96855702215699e-05
0.00014785518721534
3.7436520656898e-05
-1.29582418211196e-05
6.54369970783312e-05
3.17213905931042e-05
4.76974514820349e-05
9.39976713282372e-05
3.54828240050255e-05
6.45997800563743e-05
9.10497232493528e-06
5.36479802811753e-05
9.92735882553351e-05
6.27503206918383e-05
6.02518905109928e-05
4.82840323959684e-05
6.13337638115213e-06
4.3643135416437e-05
4.56386079842578e-05
5.54448044225617e-05
2.64173297693467e-05
0.000110188505842823
5.98479870361697e-05
0.00013713109663506
3.99287031852384e-05
8.85629623123058e-05
4.66579827307955e-05
0.000144386616320832
7.81650978150665e-05
8.22681929081118e-05
5.14521169762157e-05
0.000106038244846353
4.06465988306346e-05
8.51191655964025e-05
9.90799235266985e-05
5.0213348720471e-05
4.11113495547528e-05
6.43582710125332e-05
8.99681216801105e-05
8.08829904148452e-05
5.69008413701617e-05
5.95340937048325e-05
0.000142901140470647
6.67214428181321e-05
3.08449942019939e-05
8.31597379879352e-05
0.000117045669559282
3.60974454239168e-05
3.11790995679793e-05
6.0133903751127e-05
1.17337678857833e-05
6.23410574892798e-05
7.37151007373166e-05
0.000133087602232259
2.97280656975857e-05
4.44935115139244e-05
5.99636333081777e-05
0.000128057821497414
7.09836262496915e-06
8.96718076568357e-05
2.41585044091044e-05
2.3984208271152e-05
5.2279891884515e-05
8.39453331992482e-05
0.000133231415207012
8.21421210149002e-05
7.20521049143079e-05
8.61878468135206e-05
6.27982844856224e-05
4.62374824194495e-05
6.3158583221279e-05
6.06740949553516e-05
0.000151253294668305
8.39943201769286e-05
4.13764703577789e-05
8.84414609176322e-05
0.000150532661372871
9.66728242480683e-05
6.47477464877515e-05
5.89609659522469e-05
5.32019371162883e-06
7.40428162287375e-05
4.64953690781199e-05
1.47958944655032e-05
-1.85670966775657e-05
9.20810020894779e-05
7.14882980511631e-05
5.02021370745446e-05
9.28120608062145e-05
0.000101282146645434
9.8932538104507e-05
5.53532603632191e-05
5.92219816016877e-05
8.79329716684514e-05
-2.3805324015904e-05
-4.24236455708376e-06
6.73313701061615e-05
8.00940437869104e-05
8.6663297389383e-05
7.68475242878442e-05
8.9513302388165e-05
0.000108171829002532
-4.75324171949614e-06
5.08090805319437e-05
8.16766631147139e-05
9.28285434349808e-05
-1.77662171016653e-05
3.73036280649146e-05
5.79377945422923e-05
4.08551367682519e-05
2.97701781561316e-05
7.08626004995799e-05
1.11130982545118e-05
6.33567345528698e-05
5.15678132525796e-05
4.30280544060351e-05
-6.88046887050841e-06
4.5597413249493e-05
9.76871554793633e-05
0.000108821374260293
7.82196093849691e-05
0.00010392064430405
-8.95733397404065e-06
3.95285870615174e-05
9.06211014227966e-05
4.5989272705977e-05
3.84731303719897e-05
5.21069804158136e-05
9.44961922325549e-05
5.45817813090465e-05
8.07868067446143e-05
8.60711930150571e-05
6.79309429148058e-05
8.88672897907391e-05
6.21319617566652e-05
4.80443717896678e-05
2.02428524433494e-05
0.000124848091427293
6.7066501249533e-05
5.41010766970228e-05
9.34002060987118e-05
3.06035508946622e-05
0.000103854848658163
9.22089109035569e-05
7.32215695215209e-05
4.30734992914901e-05
2.77433618539539e-05
5.13744387712757e-05
4.49858529396392e-05
2.6201123369294e-05
-1.41321353880712e-05
3.01502052235499e-05
0.000105703293342377
2.50696796708674e-05
4.36895482814553e-05
1.26450992868625e-05
4.92959729610001e-05
0.000139135998492534
5.65525296065216e-05
7.96334106159576e-05
5.46536251755537e-05
6.07365935545714e-05
5.02854618623198e-05
0.000111008334999592
8.14340228369243e-05
2.43214828281259e-05
9.80772985957394e-06
5.31988400471725e-05
6.41042269415946e-05
0.000104817721358515
0.000106776005435832
7.39142564849939e-05
7.29581070068691e-05
7.22373542980557e-05
1.55359416844723e-05
8.84330839398175e-05
0.000110655044701564
6.86567206805431e-05
1.2491893178711e-05
0.000114662187396319
8.19413045538421e-05
6.54295263498419e-06
6.3469742805978e-05
4.86231823912546e-05
5.96037278928061e-05
0.000106216928214163
3.61514723160127e-06
9.78646262422177e-05
7.73311099058778e-05
9.06918971303359e-05
6.5822708628721e-05
5.79095506800614e-05
8.46731237476222e-05
6.46356197982009e-05
0.000106267030338552
8.40686365590075e-05
9.77103930226067e-05
3.86859830861924e-05
8.74783180251566e-05
0.000108486603922833
5.48044106923164e-05
7.37326117997514e-05
0.000105874695635127
2.7753342852751e-05
5.36317268141448e-05
2.4195012565264e-05
4.64277711274088e-05
3.69766836329171e-05
8.30311042240264e-05
2.76398399727102e-05
5.41269912397449e-05
6.76501708569851e-05
8.08752199421169e-05
6.65061628505922e-05
4.6654385546513e-05
7.9659881521412e-05
7.9575205879443e-05
9.05871252399297e-05
9.22842640204488e-05
9.73776869246527e-05
6.18023606001448e-05
-1.39146999825664e-06
6.94798437736385e-05
3.87716050863548e-05
3.62981064768657e-05
2.17347323868365e-05
7.46049521119596e-05
7.19758322161605e-05
1.92265254766524e-05
6.00507488718297e-05
6.22485331483255e-05
7.58205071750023e-05
8.27458492827958e-05
7.41321789820647e-05
5.41516938830325e-05
3.10982203397949e-05
-9.86035627846669e-06
3.9960715303561e-05
5.69339353309926e-05
5.07470751254948e-05
5.36387427643307e-05
0.000119746415334147
6.22323483435121e-05
-1.51294709243786e-05
5.2837998172027e-05
0.000107860920983889
0.00012039397368351
0.000125344973377868
6.57215568637736e-05
1.71423969814653e-05
5.00186672439695e-05
4.10045688293759e-05
0.000113124567699298
8.57329316766514e-05
4.89931533962751e-06
6.09044951370205e-05
1.24733228003725e-05
6.68311438829967e-05
6.10641853178393e-05
7.82296668073512e-05
8.33254480156301e-05
6.10298296620874e-05
1.87409780018805e-05
5.15782266013452e-05
7.71171884388704e-05
9.88472076537621e-05
2.97710630844001e-05
5.38517026216311e-05
7.35508741273838e-05
0.000107297109149455
3.36895816600057e-05
7.21508035200374e-05
8.9436326634178e-05
9.58167306714263e-05
5.32894916211909e-05
5.20010640985918e-05
9.60337704755291e-05
8.06752573414693e-05
5.44461039532753e-05
0.000101546754093822
7.65970937958003e-05
1.34070419202387e-05
2.37864466739496e-05
2.29678178876274e-05
7.10625009143293e-05
6.92088043061269e-05
5.4445848663587e-05
0.000101197982500722
4.06962086396846e-05
8.73924016737059e-05
1.8336284316867e-05
0.000136495142766605
5.6542138065533e-05
4.53716203964364e-05
4.74669953304502e-05
9.73263391135635e-05
0.000119260188235221
1.9553775047917e-05
6.28457885011785e-05
4.67229903796501e-05
3.75858998001169e-05
8.5966216129837e-05
8.83147217695475e-05
1.008420633666e-05
7.39608059872163e-05
6.97456187276807e-05
4.62579216654767e-05
8.76611614770444e-05
5.16984456494933e-05
3.53690910559278e-06
1.64279620111383e-05
2.10212643549576e-05
4.92206316630744e-05
0.0001288728505226
0.000121844025948287
4.52820912583121e-05
2.23868343765305e-05
5.69823094874849e-05
5.10700203389661e-05
4.80745436695323e-05
6.24356683737225e-05
5.52985842207723e-05
8.31844472061703e-05
3.05121477984429e-05
9.09984416203082e-05
5.89010856666748e-05
2.90579557149649e-05
3.00921161489641e-05
2.93523223031929e-05
0.000104165355893739
7.56667957658273e-05
-2.84341549773823e-06
4.59505369363313e-05
0.000103757011310779
6.93494697796076e-05
5.22095544951843e-05
3.60179497264809e-05
3.45765544018322e-05
3.56768359362749e-05
1.5478837841819e-05
5.53308066464581e-06
7.72875804333287e-05
8.636971120335e-05
3.97534245398304e-05
1.95723885330375e-05
0.000108953849080801
3.06186302193436e-05
0.000106920181118838
5.55241434796936e-05
4.76190629808365e-05
0.000125010105631834
5.0796135069114e-05
3.4836259285347e-05
9.2447365929799e-05
3.7549180679628e-05
6.3950364813309e-05
9.3419837429338e-05
6.85833535116777e-05
3.09664999007179e-05
0.000102695986799208
0.000110063582306633
7.60260756909824e-05
5.02904314797885e-05
8.91769921089187e-05
8.78724082952932e-05
6.04058049753041e-06
2.84445457079842e-05
6.5112016779005e-05
-9.63782334700321e-06
5.41289408111371e-05
6.85186625296538e-05
4.82048999128759e-05
3.6820362197422e-05
7.53540434610733e-05
7.06334456836578e-05
7.45759178299159e-05
4.31429268749095e-05
5.9494902643864e-05
2.45695452698889e-05
5.49376839666263e-05
4.01520782847559e-05
8.9559739143964e-05
5.13226870812485e-05
3.24145551176938e-05
-2.99056205541366e-07
3.93870995723464e-05
7.96261334677874e-05
-4.91726673767532e-06
6.26654818852908e-05
5.84678547763204e-05
6.06863991065276e-06
3.86807318026929e-05
0.000110549315079211
5.54220520770297e-05
7.03608509982446e-05
5.04538048106185e-05
5.87599655068959e-05
6.26301737302553e-05
8.73936841334731e-05
5.06186116486373e-05
6.68264729834081e-05
1.94702331812241e-05
6.59363601152645e-05
0.000110633968590579
8.19778483063775e-05
0.000120986435371711
8.33087475586855e-05
3.60807115912839e-05
9.19445284312286e-05
1.4707878086927e-05
8.79117330713681e-05
-2.17462009749365e-05
5.09523982738172e-05
7.30382839050946e-05
4.04072131900883e-05
7.87542250142475e-05
4.94459398747477e-05
6.95834555777669e-05
0.000119842996865537
4.42933775739936e-05
5.84025334344489e-05
6.54441666745344e-05
8.40159157142598e-05
2.42575597844803e-05
0.000143597385877931
0.000115958027251031
4.79175756342587e-05
5.05600726422309e-05
-7.69916579614656e-06
1.98048087775226e-05
9.54065061500974e-05
2.23804657728691e-05
3.01519149058418e-05
1.3671407422121e-05
0.000110537338309001
3.87469025688234e-05
5.2521664575583e-05
2.87214915535504e-05
3.89201697475733e-05
3.80266672913582e-05
6.31198594700347e-05
8.64504476218712e-05
3.6674397432376e-05
7.45364977421788e-05
8.41091486811341e-05
1.41711145361635e-05
5.8145782208544e-05
0.000105655722940491
7.33149105924804e-05
2.69340443796079e-05
5.21655681434293e-05
3.42571048396393e-05
6.53262987532343e-05
4.49467811430252e-05
9.28623434187711e-05
4.36924840573638e-05
4.56424892742538e-05
4.10358885119488e-05
0.000143697388423256
3.96056157848409e-05
2.23825835271058e-05
3.85187922592764e-06
4.20454605339445e-05
4.6789730977086e-05
7.44733594679657e-05
4.03441382486604e-05
9.81777632724404e-05
7.28934588353002e-05
4.53058371856467e-05
3.52564243300283e-05
5.21944120729683e-05
8.58264176059357e-05
4.82664291931274e-05
6.50947649904521e-05
4.37958708490043e-05
5.56997665169377e-05
4.83713991700757e-05
4.15990365124112e-05
4.72885065554799e-05
7.91210985840621e-05
8.16086975766484e-05
8.23334032300192e-05
7.86992516939993e-05
6.85564472662228e-05
0.000121358557595874
6.81975509534271e-05
3.09311910568293e-05
6.70238242891732e-05
3.95267209076135e-05
0.000120633872305578
7.03134295350009e-05
2.36335545375605e-05
2.72705357166917e-05
7.16396697684097e-05
2.71620450436607e-05
5.45606718556007e-05
2.65131239898063e-05
4.96282934993817e-05
2.19086821781159e-05
1.86537920084858e-05
0.000112722425327947
6.29259797840478e-05
6.35944234710071e-05
4.51862136091235e-05
7.92915191143555e-05
5.15146349713436e-05
9.043093978478e-05
6.21999388256871e-05
5.74133537075121e-05
-3.21227648357496e-06
8.11707809385008e-05
3.11222383621601e-05
5.22502465881926e-05
5.82465214229076e-05
2.21801949256147e-05
5.60437195020571e-05
5.73510518114024e-05
6.74849672987334e-05
5.54737575112823e-05
-6.17565066752682e-06
2.87126348460433e-05
8.86275231684994e-05
5.74257223897545e-05
8.28604585179772e-05
5.93108484721221e-05
5.79330310306691e-05
9.20333455815005e-05
4.78448138559441e-05
2.56556983007395e-05
8.93992420459762e-05
0.000106168143774309
0.000100340383961547
3.98155932759187e-05
2.6365369685751e-05
8.41938511052641e-05
3.53505091179636e-05
6.61102290332113e-05
7.86475212335122e-05
6.31674506024984e-06
6.28603839038056e-05
6.5350837292595e-05
4.10003093384221e-05
4.43068668124716e-05
0.00012562570666431
7.45382132788025e-05
2.83327978462046e-05
0.000124705368399405
2.73559958491826e-05
0.000140702040662705
9.12734117226091e-05
9.45518376155032e-05
0.000104897440118105
6.09553941931434e-05
5.0744374616623e-05
3.41085267351251e-05
6.59411127804201e-05
3.49879930970619e-05
6.10600438394499e-05
7.86148418314813e-05
7.85406773235056e-05
8.58458392468175e-05
6.67979722590789e-05
8.20762910932097e-05
4.0944543503713e-05
4.56470875291832e-05
9.35385256899737e-05
8.1682478423283e-05
-9.13506576091513e-06
7.17056784850503e-05
7.30855650412751e-05
3.16197899311374e-05
0.000119525287071754
-2.07745226481279e-05
0.000118563450848386
1.72597968179843e-05
5.03698707801611e-05
5.10414011854265e-05
9.2028522995264e-05
7.27194892173552e-05
2.39526150557095e-05
7.38669674574065e-05
4.6797536954439e-05
3.98625612933976e-05
4.47789432664904e-05
6.58251034561261e-05
7.77766322132969e-05
5.27781194358362e-05
3.11869736352089e-05
8.50550966332784e-05
0.000102656779249701
6.36644721013674e-05
9.56478905396361e-05
9.95408473530841e-05
4.83424085314183e-05
7.93594192003043e-05
4.48372207195168e-05
0.000107133782283207
5.8091064623767e-05
5.7844334502251e-05
9.41666260571583e-05
0.000107441858224122
0.000116607462241635
6.84920861532092e-05
5.87938291079773e-05
3.69227964537123e-05
6.15492043361124e-05
6.96581848685714e-05
4.26040595261589e-05
8.34228870528127e-05
0.000121928414408667
7.39058474033169e-05
3.25609812432619e-05
0.000104696804943881
1.72128734347769e-05
0.000127535235503544
5.82337219101165e-05
0.000103169479283463
0.000112586749641334
7.47620875947067e-05
5.14299740203637e-05
3.07752191810301e-05
9.09677632709701e-05
0.000100858998351228
7.35416019838898e-05
6.42482575569182e-05
6.5634082371887e-05
7.57327286255475e-05
8.76652380824303e-05
8.155589964665e-05
8.67057001184974e-05
4.11612582907063e-05
8.11296461840979e-05
3.65719998766646e-05
8.95674154309063e-05
0.000107869559370926
0.000110781305944331
2.70782410285425e-05
4.71713822449331e-05
5.71015125549409e-05
3.76398427012751e-05
8.43229213504043e-06
-3.98267783771931e-06
2.64611576372457e-05
5.1112803840462e-05
5.53434508251277e-05
8.99762556906575e-05
0.00014968704270522
0.000124136446898834
6.54361154202198e-05
3.05382114656187e-05
5.48389271759095e-05
8.30801676084065e-05
7.94742855962991e-06
0.000111531478795142
6.1718700415914e-05
-6.99043831221094e-06
7.53452939165328e-05
8.21786987007905e-05
3.10371885074046e-05
2.30915937641054e-05
6.92812852316356e-05
3.21336735012453e-05
4.77312714916348e-05
4.90206853252763e-05
5.62442282761383e-05
3.90291181946113e-05
5.92856066879705e-05
2.69462495756711e-05
7.7021118495925e-05
7.86928475581883e-05
8.64537228316247e-06
1.40896182671468e-05
6.42216224598277e-05
0.000122829787842133
7.03235866535593e-05
-6.9726015014975e-06
4.10242321129929e-05
3.65398271600967e-05
6.51765341861434e-05
3.89489042862527e-05
2.78045208202147e-05
2.03122455222861e-05
4.12090717999707e-05
7.24836432254414e-05
6.37223353209741e-05
0.000113184389091011
0.000105472127554043
8.73703792615094e-05
5.26107779968884e-05
3.50026323224637e-05
-1.06953235532896e-05
8.95623983275167e-06
7.47986786457629e-05
0.000113260035739527
2.04250099980223e-05
5.08031306531324e-05
7.11078266661199e-07
7.62527593290892e-05
5.36736518408096e-05
0.000109884905742669
7.58697475125027e-05
5.42014566528349e-05
0.000126694895958932
7.06841103746638e-05
9.66767623571125e-05
5.89912319267731e-05
5.17595626162149e-06
7.88431331493355e-05
7.37817721187758e-05
4.88149955169989e-05
1.36798550176596e-05
5.34062435237159e-05
9.52333796088356e-05
0.000117220708473649
-9.02175532647819e-06
4.54586841783163e-05
7.06133104647571e-05
4.26312217939203e-05
5.422842206935e-05
-1.93451836997763e-05
6.34302764380368e-05
4.87999542594791e-05
7.86265188191501e-05
7.52214203100035e-05
4.71295816587638e-05
9.711125145285e-05
0.000105738441255266
8.47555685543285e-05
0.000168371913730374
-2.86275098999106e-05
2.99750330228974e-05
8.05616571071287e-05
0.000119463232702086
8.08384166428433e-05
5.97317471769443e-05
7.4008410593473e-05
3.63024158527652e-05
1.40344611045035e-05
8.63761314259534e-05
7.23202658451117e-05
-1.1478596065656e-05
5.57901138146742e-05
6.22600473695384e-05
5.15669930888308e-05
1.72568454064821e-05
0.000109840926982695
0.000115362012493382
4.38493399589506e-05
8.62359108338946e-05
5.4207408320421e-05
8.48168900752568e-05
6.85104968243145e-05
7.51791709397599e-05
7.2460886263733e-05
7.53561877293339e-05
6.22200497788733e-05
3.53774660642003e-05
9.6827204766033e-05
4.16983327324905e-05
3.28347859677344e-05
1.98691733239299e-05
8.63044010509451e-06
6.20331656817419e-05
5.63515109122975e-05
6.76793081041025e-05
6.32244394476584e-05
1.70178161756736e-05
6.01247005041489e-05
0.000125774510673974
2.00244296464711e-05
4.88887921216673e-05
1.27722477406089e-05
0.000114712387112917
0.000120868373857064
7.52216128557846e-05
8.49758855377137e-05
4.40414929351883e-05
3.05723472125488e-05
6.84545510895395e-05
2.11700562968449e-05
5.72639682124194e-05
9.09754585207616e-05
0.0001249484889599
3.95707707708072e-05
7.55292341642087e-05
6.79863624003996e-05
3.50204004598936e-05
0.00011778340990502
6.57759346886436e-05
1.71907145033519e-05
6.97405014199919e-05
2.94925383941866e-05
2.2769584855883e-05
4.28542982732004e-05
9.45750451791856e-05
0.000108694236766806
5.57485154161792e-05
1.59268115417174e-05
5.03111616012129e-05
7.55535328858561e-05
0.000119352876332181
-3.63075752497555e-05
4.54731111052801e-05
3.63922902811307e-05
4.04713153159195e-05
0.000115410117907706
3.43887414972209e-05
2.97839715530302e-05
3.01282921731396e-05
3.5777268601525e-05
2.5870092340053e-06
5.01760005324335e-05
8.41635543839958e-05
5.74008170158473e-05
8.23507011163732e-05
9.0137833019752e-05
6.55010159898094e-05
0.000100886401639699
4.34379314505934e-05
8.56781209901733e-05
4.04852330543675e-05
7.52267080220129e-05
4.57316173266439e-05
-3.04274814706163e-05
7.42160187064622e-05
4.7795953904717e-05
6.84649842690374e-05
2.67188262299646e-05
2.68826217687626e-05
6.79572915445139e-05
4.80229997969448e-05
2.963893987468e-05
7.20410426322293e-05
2.98535912973246e-05
8.34623875424411e-05
0.000100793215614694
3.96190158240073e-05
2.25564769201841e-06
7.08086460463724e-05
5.81862763915786e-05
6.85438826592374e-05
0.000107033744520174
6.40227484578763e-05
1.40386878715982e-05
5.63642186855547e-05
4.69163111902013e-05
8.73710942238606e-05
8.30784566370491e-05
9.78920501807933e-05
8.78876600763596e-05
3.83566001995276e-05
7.80290902548258e-05
8.48652126771614e-05
4.72975207785497e-05
0.000140901524623048
1.7202546192654e-05
8.17857510732489e-05
0.000100661001468029
7.84453272602839e-05
8.54040740418651e-05
1.25225789229902e-05
5.72460458482147e-05
5.88955178735143e-05
2.56821767859174e-05
0.000125534086832373
4.42739706819761e-05
1.12015327392365e-05
-2.74013907824551e-06
4.62106218788773e-05
6.92907850082002e-05
0.000124048346643694
8.330109394002e-05
0.000102390188975035
5.83028305094532e-05
0.000106245819708216
9.89325739492678e-05
5.78273552868266e-05
-4.14427225640262e-06
0.000102567425118086
-4.99821657801483e-06
3.85516864696695e-05
0.000160299687001292
0.000126742565978132
3.05460245915396e-05
8.4027331981442e-05
6.27034101531764e-05
2.12902130709821e-05
1.70757938468646e-05
9.42888565621987e-05
7.11589719321453e-05
7.81030636183808e-05
2.89465447780437e-05
0.00014790491454864
4.10259916153658e-05
5.48392916088327e-05
2.69288307063349e-06
1.48478286789366e-05
6.63047729337772e-05
3.0244464423872e-05
5.91714903192763e-05
1.99358358718613e-05
4.34355368267494e-05
-4.960342277056e-06
3.09749507336936e-05
3.80415946924277e-05
7.03569456896678e-05
-3.07448437071996e-05
7.85591680863803e-05
5.89159937447073e-06
0.000107151772679553
1.93414229542676e-05
6.20451644137418e-05
9.00229114491641e-05
2.70751104692515e-05
0.00010294374061803
8.97087265542918e-05
1.71655400257426e-05
3.65282817760029e-05
5.71357829407432e-05
0.000102346064307958
-2.64346273971092e-05
5.99549698405754e-05
7.64286308304089e-05
7.28097424737561e-05
8.04363894336777e-07
4.13303611003348e-05
6.4628003736976e-05
6.4689491558482e-05
2.7206884670396e-05
0.000114146400407551
3.58441481408053e-05
0.000105025011203539
2.21930350161039e-05
9.28998694456673e-05
2.08615615831839e-05
2.10910440829962e-05
1.81138454656104e-05
5.76631258575885e-05
9.72635343613881e-05
7.34482026791706e-05
6.95128105587769e-05
7.56869176881533e-05
6.83517186366511e-05
7.93453886710133e-05
5.38075500388343e-05
7.13445077340388e-05
0.000107583768678831
7.71155049050072e-05
9.10649803293335e-05
4.97772911303668e-05
5.94124842733444e-05
9.49233017966466e-05
8.75153311621524e-05
3.38953402764432e-05
4.56135488520392e-05
7.48838870027645e-05
0.00011164388853412
6.66580829128701e-05
1.44666250549562e-05
7.29497934452907e-05
9.17134096373756e-06
3.75543192440547e-05
8.08426008019396e-05
2.81258731662205e-05
4.57223153917293e-05
3.57805133252266e-05
6.56650315389252e-05
8.56311477443675e-05
4.4815800785126e-05
1.7050439844985e-05
2.07005068172392e-05
8.2838180043204e-05
5.60549546418299e-05
0.000145437153488455
3.5021398287706e-05
1.25502198273265e-05
9.88107338556642e-05
9.76221104958014e-05
1.47690754550504e-05
0.000129279261691332
0.000104747298186339
8.52469745156199e-05
0.000101098628061009
4.57315656676651e-05
2.5257839850578e-05
5.03420210902154e-05
6.41487624045648e-05
0.000104754673543601
8.80916810864293e-05
0.000103864522009094
0.000117450947181073
-1.51012887332878e-05
2.71795728776532e-05
1.51409500759073e-05
0.000103687268886476
3.63153790648966e-05
6.41761674541355e-05
6.57772013224087e-05
3.32329816874548e-06
2.07035047980815e-06
5.8655104011616e-05
1.62558052580859e-05
1.03776159135409e-05
0.000124275580713401
2.4844671752363e-05
7.1457927358517e-05
2.7205625813707e-05
0.000121933443342894
6.57009565941801e-05
0.000118189506286173
4.87628532031309e-05
3.86743168698163e-05
1.80581560635571e-05
0.0001008005458031
6.6165731800249e-05
0.000113280894574868
5.36304861930339e-05
7.94636757644718e-05
2.34791036477585e-05
4.48702816001455e-05
4.68988167028898e-05
9.14974216193939e-05
9.16282506522575e-05
9.26976881970879e-05
5.33823358574176e-05
0.000127426817932771
5.28128292614845e-05
5.53706502291917e-05
7.3377555527454e-06
-4.80283075573584e-08
8.95155829219021e-05
2.64574854819918e-05
1.35413823060384e-05
1.89826651184261e-05
8.67175473042632e-05
4.63123574929737e-05
4.01812642750222e-05
5.43184954653678e-05
8.12365810324928e-05
4.70043463678381e-05
3.79695729595756e-05
6.69823642825753e-05
6.72939869354154e-05
4.27093698266633e-06
3.84403060677218e-05
9.41649490027986e-05
5.99378874593782e-05
3.7498042135187e-05
4.31656542198489e-05
4.89023353498491e-05
6.23982446990745e-05
0.00013900014504954
6.57660124132592e-05
9.54920269008997e-05
-5.88531913386775e-06
0.000134746446859349
7.59851516166903e-05
8.17785421305732e-05
4.29796764618135e-05
4.71321936152414e-05
9.64482483895942e-05
4.57186295300221e-05
8.98494868228407e-05
3.58934506725948e-05
6.44144744633611e-05
7.19248997215936e-05
6.35418176927398e-05
-5.44756637313093e-06
4.85702818638896e-05
3.5241344482302e-05
0.000155477848073913
-8.18212640370847e-06
8.95598214240192e-05
7.09867706861506e-05
3.32720532269534e-05
7.1443715150524e-05
8.7227936597478e-05
7.36835274056896e-05
8.75374403111418e-05
-8.32609400533921e-06
3.56937642391784e-05
8.01907970602121e-05
5.38026411262676e-05
5.95971144593539e-05
9.07159709818264e-05
0.000108627248571116
2.5307383407961e-05
1.33282470592382e-05
3.62022257858512e-05
7.15033468985107e-05
9.38215620182941e-05
2.14704485226929e-05
6.89789512216103e-05
5.62193831900732e-05
8.09996977833266e-05
8.22202513383791e-05
1.76340615530186e-05
6.9797327265717e-05
4.63744325544184e-05
5.08899925397008e-05
7.23598309577541e-05
3.48874945715587e-05
4.71215826494509e-05
8.49913332378248e-05
2.26035978795386e-05
8.64374559678446e-05
5.83649906589937e-05
6.39874735490548e-05
2.8873033483208e-05
4.4658202381536e-05
9.41864237411077e-05
2.43710557635298e-05
3.9992506869756e-05
5.12152908090855e-05
8.47154515567627e-05
7.169458089887e-05
2.0760539192698e-05
7.27708563183518e-05
6.1389535613967e-05
7.04085306270665e-05
0.000127660481445505
-5.68325967213361e-06
6.19940423599984e-05
7.51783729000929e-05
2.13300809854158e-05
8.01300481476562e-05
8.46531268567877e-05
7.21401006727525e-05
3.82795331235377e-05
5.46149712943668e-05
4.64357463887781e-05
2.34852521841982e-05
6.04791487894326e-05
2.90915724978441e-05
5.93418925314587e-05
6.9718474737248e-05
6.3228862124543e-05
1.34661066333029e-05
6.89453695390356e-05
6.30814789815265e-05
7.37434853535587e-05
2.04775542339432e-05
7.90026041937076e-05
3.03306192016207e-05
7.23038590672544e-05
4.96425583373902e-05
4.70265529703198e-05
6.42966388314578e-05
4.56633638469628e-05
2.44282924327097e-05
8.78917541606915e-05
3.62098523381053e-05
6.69251785147755e-05
6.11944753641385e-05
4.18797057506168e-05
7.02715600953965e-05
6.19252989619055e-05
7.56440460089238e-05
5.92221234543671e-05
8.46129847317787e-05
3.34575964504531e-05
9.3525107989489e-05
0.000120693292458499
0.000108701587099794
7.40100579298562e-05
6.49016968996283e-05
4.58621746678653e-05
5.96314551210637e-05
7.15990074559164e-05
3.33158133896777e-05
5.90653002100915e-05
0.000126958738956041
7.4640945117076e-05
6.37558878206746e-05
5.60764353184796e-05
6.77570996046456e-05
5.4741773975005e-05
1.00812834770919e-05
6.64388137477484e-05
9.5379400233695e-05
8.39572661821657e-05
1.48891169012888e-05
7.96038113450333e-05
3.25504062771242e-05
0.000100831839403638
3.86564923471096e-05
0.000102479742826395
1.32587211674365e-05
0.000117626236908274
0.000153644156142272
0.000121422094960229
8.56818862774306e-05
9.81845807051957e-05
4.74604694696488e-05
1.57161233149066e-06
3.90521321500749e-05
9.45425895331353e-05
3.45834318936279e-06
3.36729753440293e-06
5.85463273469054e-05
5.77167570886488e-06
2.89414962246783e-06
2.10866722843493e-05
6.31294996834092e-05
0.000102094805053788
7.78527124420207e-05
8.49420837146249e-05
5.46169636815484e-05
8.05684361958722e-05
0.000121747461302195
7.10947177341573e-05
0.000143117772500304
3.82325109134909e-05
0.00011456675237438
2.49029395276142e-05
3.6985874248877e-05
9.72116455756329e-06
1.02769907645734e-05
1.03676098133077e-05
4.13145616806914e-05
2.85978029561139e-05
8.23167161405352e-07
3.97599047160846e-05
8.47527977434751e-05
7.44537654100436e-05
5.06401322226752e-05
7.03317576830536e-05
2.78879987438091e-05
1.8716302285215e-05
1.54935431658763e-05
5.77710931240466e-05
5.41354670396644e-05
4.64245035848161e-05
0.000104603719724833
8.37683332735463e-05
6.41855405746921e-05
3.8255277948534e-05
3.43648087308382e-05
3.62002832705878e-05
2.21893610297689e-06
5.5202204059464e-05
8.71826259044272e-05
3.44536700623356e-05
3.04743266900684e-05
6.00050013743826e-05
1.12286461238953e-05
4.2167731293652e-05
8.24004104686534e-05
-6.49683890505831e-06
-4.890679763443e-05
5.55432951712585e-05
9.96496053531761e-05
4.3805588270575e-05
6.03525860994112e-05
0.000101651298922908
7.97503922051084e-05
5.33342232400415e-05
4.28059702054959e-05
3.82991526547685e-05
1.23255925398577e-05
3.39380002982131e-05
9.59005549109371e-05
2.89420290713719e-05
5.67726069641014e-05
5.27052650108029e-05
0.000109840904106234
9.31391933193823e-05
4.46791747038091e-05
2.38113803013639e-05
8.84592950569819e-06
3.03056328862898e-05
0.000122315705951487
9.32041973185947e-05
0.000128965137728637
7.2854286362676e-05
3.12022390603286e-05
3.27022509288039e-05
9.76372677284e-05
4.22386871087318e-05
5.64319883067179e-05
5.05528757684472e-06
4.91532144970644e-05
-3.54683653316103e-06
7.41545732642085e-05
2.88423763448121e-05
3.18102441078622e-06
4.16644243364924e-05
9.73619319484702e-05
1.14466829533656e-05
3.80266030313957e-05
1.34893354842838e-05
8.13855012088599e-05
7.86880049171933e-05
6.46696106183448e-05
3.87332757167739e-05
7.75416921821089e-05
6.57708635207032e-05
0.000110457019205199
5.5103723849906e-05
5.28102436859097e-05
7.04182010240157e-05
-1.18160484852781e-05
7.39464354968589e-05
6.6230106667311e-05
0.000117028947586309
4.74262037635063e-05
0.000130626967863478
7.54624003801844e-05
1.98529354545322e-05
0.000109670745287542
3.73026383197141e-05
2.9954128698268e-05
3.78361841659189e-05
8.67132421871367e-05
2.34403959942352e-05
8.68362893523393e-05
9.70719286726308e-05
6.58743791129291e-05
0.000104779282527921
5.00931656158052e-05
3.40583387364801e-06
4.82854443950067e-05
2.50921506791441e-05
4.4769199926339e-05
-3.5063588023345e-06
3.33643276930475e-05
3.87601271357861e-05
5.56220820760608e-05
5.31657375249361e-05
5.47901454361559e-05
5.14560602211355e-05
8.2555154147493e-05
8.92297174606358e-05
5.68205631957362e-05
6.63405537319078e-05
3.75297460204668e-06
1.85200134036684e-05
6.3979767218462e-05
8.16787873632231e-05
2.3682673446293e-05
3.68484801985779e-05
7.85644482612677e-05
5.88707106024955e-05
0.000100242896357504
9.40423568897511e-05
0.000127924307469864
8.39039982392654e-05
6.08436401154559e-05
0.000106251555758375
0.000114152194195655
4.90235105986768e-05
4.31902073692019e-05
9.21231532370111e-05
8.45495215422498e-05
0.000116315183878145
2.95611410853919e-05
4.18876990831055e-05
6.45580322002803e-05
4.58576966981942e-05
4.36017113688476e-05
-5.52752639388765e-06
2.3470622478991e-05
9.37817379280181e-05
0.00013732114746555
9.48869663071266e-05
3.23824039165719e-05
5.39118914925127e-05
8.14514431899365e-05
7.93391305307128e-05
4.1809947284622e-05
6.30888281772142e-05
6.65533967046276e-05
8.35192279430881e-05
0.000122410919599235
6.24351940340774e-05
3.60329609300434e-05
2.90619050367595e-05
6.63534087333278e-05
8.5461652707822e-05
4.94912278427713e-05
0.000108097749725796
3.14186173896144e-05
7.58621561639809e-05
7.86145677455216e-05
7.91011879863922e-05
3.46236405537431e-05
6.34619032016915e-05
3.95488869504812e-05
4.48513618638065e-05
9.97457243968208e-06
9.3335870163638e-05
1.07210227508397e-05
9.92217111224628e-06
4.4729107314443e-05
8.72944217087314e-05
9.64134005733152e-05
6.18327723244965e-05
8.51576190506585e-05
2.47248930693491e-05
7.22807713669057e-05
0.000134903507316776
2.28314299534618e-05
4.97534612010485e-05
8.44670785978665e-05
9.45395300501213e-05
6.63655938255661e-05
3.1283664479026e-05
8.7994270358404e-05
4.94422654934331e-05
0.000137435901052803
2.84009080092214e-05
5.13099401578062e-05
5.86724071130828e-06
0.000109847667479362
9.39735412301724e-05
3.50110819573563e-05
4.67342165847769e-05
4.90116380549896e-05
1.79687774936018e-05
2.66388617979175e-05
4.95983109747645e-05
2.1374342980855e-05
0.000105056990232301
5.01948940142127e-05
9.90588781970757e-05
4.91392244636225e-07
3.24051017740564e-05
9.48409483590935e-05
3.05066308386802e-05
5.81695782948693e-05
7.17145929175913e-05
9.20328474293047e-05
5.68506471048979e-05
6.37037764545089e-05
7.06105629767267e-05
0.000102742731630937
6.76606900723145e-05
0.00011454381804396
4.11924593992979e-05
8.38038357646367e-05
4.96345879335101e-05
4.55017851433861e-05
7.54206716720154e-06
0.000123504289182416
0.000124656080654227
8.11666094365744e-05
7.64502788970938e-05
6.62545824428813e-05
1.30058756508963e-05
1.97923297971674e-05
9.89340912902813e-05
2.6321337248115e-07
2.28577383034435e-05
3.97113553645145e-05
1.0707007423522e-05
3.30212451460391e-05
5.26102690527422e-05
6.24272251529147e-05
0.000104190689097453
4.39433693616733e-06
9.8746304164486e-05
0.000126160100301176
5.56860023628008e-05
3.40744607052269e-05
-1.52648482001347e-05
6.67602187044087e-05
4.24564519387701e-05
3.69135977652837e-05
3.3850111753054e-06
9.63839490515157e-05
9.27022163538229e-05
6.96545443216112e-05
3.41886171253371e-05
3.86768396865733e-05
5.00748893976046e-05
1.83665332599678e-05
9.97281610579194e-05
9.8030279144033e-05
4.20246604370162e-05
6.73613489925576e-05
4.81729116527356e-05
5.80340487862073e-05
4.01319462490876e-05
7.08255855351563e-05
7.57827231688361e-05
5.5728723829916e-05
4.5702475359533e-05
4.36256575159982e-05
5.78682210367667e-05
2.71470811649523e-05
0.000142847439892267
2.32186448416808e-05
3.14181729920878e-05
6.19124483485296e-05
-1.17852949020909e-05
1.62034299400068e-05
2.07552780808817e-05
0.000103219425935894
0.000128877033159747
9.23718042889836e-05
4.9742803831981e-05
7.82507177514949e-05
7.41923718274332e-05
8.71856443371183e-05
6.70962428246638e-05
9.24239534097315e-05
6.05956154173144e-05
1.84435063132069e-05
4.9057951594197e-05
2.06986901781799e-05
0.000107186998523113
4.36778008261058e-05
4.68649788128171e-05
-1.05814817524095e-06
6.27506245608363e-05
0.000113358267412011
7.45938026517855e-05
4.01897008392802e-05
3.67046667416573e-05
-2.73571313134092e-07
7.45346177990781e-05
1.884404286657e-05
2.35544556425245e-05
9.889159739018e-05
6.05953050788014e-06
1.2973910735296e-05
9.79985131618041e-05
9.74560770642679e-05
7.60149653671236e-05
4.68627830845951e-05
7.29672187224838e-05
6.34184973384519e-05
8.78901947141151e-05
0.000137737612735788
8.10724366072102e-05
4.1868244629204e-05
6.68077193869628e-05
2.52654159054174e-05
1.10301204526133e-06
0.000111020240262269
4.76202722420102e-05
7.55004439675171e-05
0.00012498881030266
-3.19545101187632e-05
9.79927226141736e-05
1.8011517721169e-05
-6.93045473339431e-07
0.000101194063860041
9.46020393519305e-07
8.41530447547466e-05
0.000101380260122551
0.00010683296168548
2.92487374686271e-05
6.41702372200799e-05
7.26605760140846e-05
3.88170030953132e-05
6.10697347733983e-05
1.12390925256102e-05
2.44383374028828e-05
8.51280711632917e-05
6.84885616413709e-05
8.40078495091181e-05
4.87001989014275e-05
8.38696010566986e-05
4.22325848535926e-05
3.1056567370599e-05
3.72898568987243e-05
5.64420755167603e-05
8.67998292526282e-05
4.15441579855616e-05
3.51032554491219e-05
4.34543777689237e-05
9.61903900491268e-05
5.06335967886513e-05
4.38758525404236e-05
4.67030479071206e-05
8.92327530871205e-05
9.97149450818984e-05
3.33875879717876e-05
6.84032991870737e-05
6.8765821547752e-05
7.01008375329826e-05
5.08077881057489e-05
6.74775193718943e-05
4.11703325212209e-05
4.32488791905988e-05
1.54672632896809e-05
6.76084410187883e-05
3.93238639034654e-05
4.37170433723905e-05
7.24774216706346e-05
9.00257795429419e-05
8.71774012293405e-05
8.84895120672981e-05
5.09854483001934e-05
7.50937318093808e-05
6.74891246930089e-05
7.71401063963545e-05
7.74357985704898e-05
0.000112414234386662
4.3287521025385e-05
5.68697594937145e-05
2.16201307742551e-05
0.00010222862902756
3.82086149587748e-05
5.99930623280729e-05
4.10343712242896e-05
9.09660695412823e-06
2.21950338147674e-06
0.000122064509946968
8.9669686360361e-05
3.23953843180654e-05
7.87770081705453e-05
5.25522748524288e-05
5.37254058774493e-05
1.29185769980393e-05
9.7576666204997e-05
2.56245483832343e-05
4.892170336784e-05
7.45511462473533e-05
6.45109193815602e-05
9.52978056378572e-05
5.02142077494038e-05
5.26983258211311e-05
6.32231891311273e-05
7.46207178949975e-05
6.46113029247482e-05
6.97947757332332e-05
9.67122336224625e-05
8.22287837099998e-05
6.55174704347728e-05
7.03623269551509e-05
1.41768254838162e-05
7.3561117569112e-05
1.91232590025197e-05
4.45261730284789e-05
7.66299958319694e-05
7.19829938553207e-05
9.11883804031854e-05
5.16189382954062e-05
5.2427519949381e-05
0.000103074967078711
4.17183865584181e-05
0.000102835942766063
4.80337544515619e-05
5.68240956102717e-05
8.41910236503337e-05
8.44571632025291e-07
0.000109519448657833
3.33920397978137e-05
6.46543786414765e-05
4.74581293913475e-05
7.74307233609312e-05
3.41348221618128e-05
2.64624751360092e-05
6.37470889004004e-05
3.91130934279076e-05
3.35942259416086e-05
5.5947965813636e-05
4.72887302084915e-05
5.65836972056058e-05
4.77570869130732e-05
0.000102496832040213
4.10400188165894e-05
8.89298220720895e-05
0.000102454156207859
8.15459653939788e-05
7.50901942392206e-05
2.39932700261162e-05
8.37361406808351e-05
9.07766091187161e-05
6.3845277837332e-05
6.67136712579102e-07
9.33019835416144e-05
1.26037550699659e-05
8.41082058041236e-05
4.27049067720093e-05
1.96419512996371e-05
-7.11783171527071e-06
8.12155129651408e-05
6.0110839914126e-05
5.96570770108688e-05
3.90634315651442e-05
5.71188409091467e-05
4.36236738847316e-05
6.88251755999433e-05
5.92342390296054e-05
6.1010468714223e-05
9.94989065857968e-05
7.56636966656044e-05
-3.84594466181859e-05
9.35357885336666e-05
5.71007788913436e-05
6.16343779136773e-05
8.92481597676413e-05
5.59781690890624e-05
6.54219158983258e-05
8.59593918928411e-05
6.38172588703943e-05
7.35257595865713e-05
9.15499189857608e-05
6.69136497009757e-05
1.49696239675023e-05
6.94780265018787e-05
9.01864586991918e-05
2.22628064168867e-05
4.40382277591736e-05
6.8060774187472e-05
5.73062881500066e-05
5.28238903596225e-05
3.59196535102231e-05
2.93487163489335e-05
0.00013356663243075
2.50846759954801e-05
9.85696098987164e-05
7.3444168955109e-05
3.40092364038119e-05
4.50460128708657e-06
0.000109777794760451
7.57063578340313e-05
0.000136185878085218
5.85004576456678e-05
9.80246995077588e-05
1.70762796076516e-05
7.26299716491125e-05
5.60966379900391e-05
5.14697025772335e-05
8.37882856062929e-05
1.36011693091596e-05
8.54217972392343e-05
6.68144152393207e-05
6.52315914132835e-05
1.98999660023277e-05
5.20517763037917e-05
1.10819932051116e-05
3.10384881347817e-05
0.000100225396725316
3.62884301046169e-05
7.54395189097183e-05
3.99044177370085e-05
0.000110596437974044
9.85172505696458e-05
4.52771289591696e-05
-1.48855097367245e-05
2.93345475805338e-05
1.34308736969922e-05
0.000129055680425995
6.08067589858543e-05
2.95762486918979e-05
6.66986018878815e-05
3.93284565664397e-05
0.000120764384490673
9.0516378856737e-05
1.12105846338874e-05
8.03619932977658e-05
4.9026024919676e-05
4.16662960772561e-05
3.08031888407024e-05
4.65513847114309e-05
-1.13728846312491e-05
7.48328497717586e-05
7.57238048346202e-05
7.16846766347842e-05
4.92509601289405e-05
3.95381312260919e-05
2.37259978820482e-05
8.63521573599617e-05
-1.04459092258775e-05
1.14254414552945e-05
0.000133499027824102
9.91707990054901e-05
7.52553098346483e-05
9.34317800081908e-05
6.17922020014251e-05
9.16792376123985e-05
2.922615719363e-05
3.9596407318059e-05
7.08015041533856e-05
7.36706500633431e-05
-2.15671091959624e-05
3.69484016483463e-05
3.17195036432106e-05
7.552128073781e-05
9.40637850309724e-05
9.3482130929239e-05
1.99663770164576e-06
9.12663610028934e-05
5.50533494853869e-05
0.000100542310825125
7.3656366735774e-05
4.60504316384847e-05
3.2690693737828e-05
-1.80667533436519e-05
9.0869198068907e-05
5.51795693025711e-05
8.07090351310341e-05
7.85775352048565e-05
0.000141298588120804
6.6864181826384e-05
1.25501918419329e-06
8.47652466791772e-05
8.17672376917987e-05
4.05156292924881e-05
7.42702300661118e-05
1.35645912255821e-05
5.9679498880507e-05
-1.03163990504167e-05
2.74014111011741e-05
6.56227189496387e-05
0.000109809060483445
0.000120315306538752
-7.86111494440789e-06
6.69929503574643e-06
0.000122057419213293
0.000108117504095288
5.5130388707631e-05
8.90921967312676e-06
2.04227107998891e-05
6.91217632082834e-05
0.000126897860561051
7.30875769772005e-06
5.61976509768987e-05
7.43568422163144e-05
7.79133735689304e-05
0.000103185594820152
8.76348157439835e-05
7.10967743154689e-05
0.000112680264260397
8.79260403685127e-05
5.17155255565561e-05
5.6993600901938e-05
7.33534709029912e-05
3.60573136349915e-05
3.83509170964056e-05
8.7151621324175e-05
2.87730218668913e-05
2.86111178426359e-05
3.18341424558579e-05
8.30669980092387e-05
0.000120929944547978
8.99408131569961e-05
6.68027235617673e-05
5.04167991273728e-05
3.4797978874837e-05
5.89736830542386e-05
3.13160388271543e-05
6.98147333459305e-05
4.81527262816026e-05
2.85386707705109e-05
4.54436498198176e-05
4.13775116640428e-05
1.68870591355882e-05
3.38498018637833e-05
7.02643498189316e-05
8.90966747570215e-05
3.34051532062844e-05
1.50601301243528e-05
8.65410123978145e-05
7.27942317673363e-06
1.72650936073668e-05
2.3364980538765e-05
1.36788586442716e-06
7.50756744557199e-05
5.93176529100271e-05
7.86910035247784e-05
3.01472323375628e-05
7.77976462906078e-05
5.18040311177802e-05
9.30630092568018e-05
1.63568970012656e-05
2.40417879794687e-05
8.28011753141528e-05
0.000100748234087688
7.72474935113658e-05
0.000115446615829752
6.37239945134667e-05
8.64842566512388e-05
1.44127461585602e-05
0.000108030534443265
6.61779835271452e-05
0.000122870463483782
-1.54877100670971e-05
6.89007583645564e-05
6.43037357792201e-05
6.28830828032128e-05
4.53150107193138e-05
-1.72766800552607e-05
9.81403490812882e-05
4.17891026528119e-05
6.95282658528876e-05
7.91877628376449e-05
6.53543432783618e-05
4.20638494585191e-05
5.76550475466149e-05
4.94797172646916e-05
7.10787346824957e-05
7.08948229572223e-05
6.35943920669233e-05
3.98568502246285e-05
5.23989839103456e-05
3.64622084146659e-05
6.65066220153694e-05
0.000122034253271844
5.47791375840589e-05
7.77630895271887e-05
6.09989301657322e-05
2.43479762492307e-05
4.58421927940472e-05
0.000102723292326361
6.43993822848329e-05
0.000112323401507839
9.24927123187974e-05
1.86945087704258e-05
5.40046310791956e-05
-4.14090223007004e-06
3.76861017369585e-06
4.23948269175726e-05
1.82967435144115e-05
2.46539155663764e-05
8.77197868034701e-05
7.44125691644425e-05
6.3176486533898e-05
8.23400315040056e-05
2.205387521774e-05
3.87878088288323e-05
3.6618781275295e-05
3.18813610213788e-05
1.7805863922896e-05
0.000154912244990782
0.000102585871866903
0.000120363195353234
5.20349097186089e-05
5.12560881777809e-05
7.60037024173168e-05
8.74199507131603e-05
6.16499045768833e-05
7.44207471410144e-05
2.6284071152718e-05
4.27448240175404e-05
4.18150844062427e-05
6.68184712619133e-05
7.50887631085077e-05
0.000147397994886376
5.22343688404045e-05
0.000108044759422136
5.00019333149041e-05
0.000132539012516001
7.56626865179622e-05
2.74217467507458e-05
8.54559843906317e-05
8.48637084567847e-05
5.87652669469973e-05
3.40695186764862e-05
1.9985690000458e-05
6.09822464299423e-05
6.84526912343679e-05
9.96228402068227e-05
4.29652824130961e-05
-1.28203485527677e-06
5.9199504304147e-05
6.07491954395127e-05
5.30675148694044e-06
-1.08071347448014e-05
1.28309483827421e-05
8.79714011760707e-05
2.60985901104512e-05
3.36334159029667e-05
-1.56551440794769e-05
5.24011670292563e-05
4.33723026534456e-05
0.000106735240928254
3.14682997988576e-05
4.83491655517963e-05
7.90689812824133e-05
5.43189233502283e-06
6.60392332755805e-05
6.35927036924507e-05
0.000109872034096045
5.94220753349328e-05
5.04065786951312e-05
1.66118457518506e-05
0.000129447349266362
4.76057948794869e-05
3.77503649464537e-05
7.09766956921325e-05
6.07996538379123e-06
0.000111349205601054
5.763128727657e-05
5.0210878424818e-05
5.00798599711083e-05
4.6949023729392e-05
4.5015881541687e-05
2.99529014727821e-05
0.000110047276947956
7.57019750718392e-05
7.41520750906006e-05
5.58369368376404e-05
3.62172448323746e-05
0.000132206633995856
0.000146907188186433
7.21666715909678e-05
4.15096578334778e-05
6.02132041448415e-05
0.000105452017157084
9.24654221697259e-05
5.22452974619447e-05
0.000104783299724309
8.70165580429493e-05
7.60662278683914e-05
0.000123471196579371
8.98231094951472e-05
7.11231217177742e-05
3.4163562987335e-05
-5.92763953817927e-06
0.000106335899715689
4.44163378385696e-05
2.42616750330136e-05
4.82095281390652e-05
5.00715674076137e-05
8.33644189035597e-05
7.65968313915743e-05
4.545506635218e-05
4.27828464811499e-05
5.26985840227646e-05
8.22860462861486e-05
0.000116400512242253
6.86446770085839e-05
-3.89562884553568e-05
6.83396171744769e-05
7.67584408125e-05
6.5436957128802e-05
0.000111978759600308
5.72565675731022e-05
9.29940865240664e-05
2.85168567760613e-05
1.4692406536153e-05
3.43544277422817e-05
5.75473598675263e-05
3.68363059879329e-05
6.75073710417967e-05
5.96879400601718e-05
-1.7397754777168e-07
7.05543024450432e-05
0.000110984363681033
5.77731865795989e-05
5.02050692577515e-05
1.69994740779533e-05
0.000111716888500001
6.76275170683704e-05
7.3181081813465e-05
5.39805368078326e-05
0.000103303434314731
4.15610424585197e-05
4.54180436331951e-05
4.1437850684008e-05
4.90677526347588e-05
7.98845437579427e-05
4.1207418046427e-05
2.10060575558339e-05
2.20214302732101e-05
-1.23237531107478e-05
2.50460554659657e-05
-7.8361447792201e-06
1.92323537309774e-05
5.86704786152126e-05
4.09103059962524e-07
4.58561939069912e-05
3.52925407176523e-05
5.24452322542464e-05
1.42052536170828e-05
8.42728886520654e-05
9.42533823938778e-05
2.9580007348439e-05
8.18858692525901e-05
3.1181159731717e-05
8.18896229378938e-05
7.52538845157877e-05
7.00746003230438e-05
0.000110389486778347
1.38368830173529e-05
0.000103234079383102
4.95539612465932e-05
2.82263934755226e-05
4.15556611778556e-05
5.34035343967366e-05
5.08612660193793e-05
2.4785119582012e-05
0.00011641601147362
5.02010655188842e-05
6.68480824937163e-05
3.83769338431157e-05
5.079974402111e-05
8.88686721086085e-05
4.84776960315722e-05
0.000112429821166801
4.47696181407228e-05
2.41242909001153e-05
9.51020203273888e-05
7.92525924636408e-06
0.00010692935856313
0.000120619543495157
4.58233910043341e-05
3.98056652599597e-05
5.49791331142999e-05
0.000113412543329895
9.84986602535712e-05
4.15739615285647e-05
-1.06012541403117e-05
1.73074185984655e-05
7.36690128275923e-05
2.11925775509369e-05
0.000103678705795946
7.52928834805628e-05
2.99964395273026e-05
1.02805852403675e-05
6.40026580723996e-05
4.08687281181381e-05
4.1254760890209e-05
8.47292900501958e-05
7.9122673519941e-05
7.89607254533155e-05
6.68274570305037e-05
-3.37293713269254e-05
-2.83565903358277e-06
1.04187697967359e-05
8.97347686400831e-05
4.36407216564273e-05
6.89865472428914e-05
8.45006468053164e-05
0.000114330668755232
7.69486349691631e-05
5.04625650322207e-05
0.000110353249076731
8.29991800521711e-05
4.73341909821302e-05
5.52093658057481e-05
3.69857813924938e-05
7.35120363950619e-05
3.71951030057177e-05
4.23759230893776e-05
7.98654870554758e-05
0.000135109384913955
2.84230416581961e-05
3.76352532767545e-06
-1.11922632351167e-05
7.52106885043313e-05
8.62872738215889e-05
8.71932800763345e-05
5.70447518186171e-05
2.0768735933569e-05
5.64540941531285e-05
7.51597795841168e-05
6.77046078407899e-05
6.75991756596221e-05
0.000120169909912565
2.61966830181612e-05
5.40302957862009e-05
5.2362627049791e-05
4.24678063134407e-05
3.43277815312132e-05
3.64749329073514e-05
8.87798158658048e-05
8.32690591661896e-05
4.23706569006575e-05
0.000113463463089081
1.82433598558983e-05
8.97960052383304e-05
6.78344565177643e-05
2.61480447150843e-05
2.88153214946175e-05
1.89836976142528e-05
0.000107709070638414
1.67430010591811e-05
8.26894797232043e-05
8.32668496701322e-05
5.44183216232149e-05
0.000100330967502976
9.74766258704354e-05
2.72282317621323e-05
4.77492228454053e-05
0.000126725431135053
3.58321180861459e-05
7.74359789616696e-05
4.52513607796919e-05
2.089860192375e-05
6.16011271206597e-05
4.09119179309263e-05
3.58683761557452e-05
9.97873955575364e-05
5.28381894075955e-05
8.76769241783917e-05
7.69773554876981e-05
5.63229946667236e-05
3.31721888718488e-05
7.11066982144905e-05
6.39495689864106e-05
7.05394203034594e-05
6.73267231194183e-05
6.25352009453773e-05
0.000106267328507947
6.60007276979176e-05
6.66746850959072e-05
2.73799224348891e-05
4.14700257746182e-05
3.92499941964104e-05
5.57469079021035e-05
4.83841410519489e-05
2.60070281912608e-05
5.94470119829347e-05
6.47082185658398e-05
4.38858815196456e-05
3.1263733306533e-05
3.65409102810589e-07
5.28989847425432e-05
7.39465725193122e-05
4.27764790909806e-05
1.28767138020126e-05
7.31250345458859e-05
5.58179619271893e-06
6.0359573630515e-05
9.28212993033604e-05
9.21118598428835e-05
3.17715601763039e-05
5.90031312667093e-05
6.03649354072012e-05
2.42673466023461e-05
8.16658810338204e-05
7.47721379589077e-06
8.67672052723762e-05
3.77557221795359e-05
7.1049190046688e-05
4.51494117726311e-05
6.97130014842293e-05
3.46906704336768e-05
0.000106923052392528
0.000101307729188691
7.08795988832206e-05
2.79063284856739e-05
3.99195042845868e-05
8.76438490741131e-05
9.64140877736419e-05
6.78526686119343e-05
6.75475079772809e-05
5.5894119317744e-05
-1.93387095130102e-05
-1.25435428676287e-05
-9.64748628886746e-07
8.55802167604248e-05
6.79170381508967e-05
3.74960989655148e-05
7.33663165900369e-05
9.20499762970229e-05
7.75176296752788e-05
7.6203677045347e-05
5.34797239768928e-06
5.6778460458372e-05
5.8626269978836e-06
7.83285897039138e-05
3.34670916854148e-05
0.000108685925249673
9.60575699506926e-05
5.04639142716832e-05
4.02776556430085e-05
7.71227023256133e-05
7.72976338211859e-05
5.23822166138714e-05
6.97734675867853e-05
2.66771499430756e-05
4.23338966286024e-05
6.4755965364072e-05
4.26917586290468e-05
3.19561576074172e-05
0.000103826861512665
8.07269437941018e-05
-1.86305949331573e-05
5.37230439981728e-05
2.86919944373541e-05
5.0345421359602e-05
4.18415811116459e-05
5.983003190384e-05
7.37967573229879e-05
5.3777322778147e-05
8.5857615872541e-05
0.000119372211612661
8.57985054641671e-05
7.02486501699394e-05
6.6237080377463e-05
8.73632849161818e-05
6.70736973447857e-05
3.69522446856493e-06
4.41672774835948e-05
8.50518068543712e-05
5.77396977799695e-05
5.81718655159757e-05
7.01605101758057e-05
1.12217798021153e-05
-1.80521364332189e-05
0.000129176679336034
8.33208672472496e-05
-7.71052350981267e-06
3.93851959390596e-05
0.000103697075675588
2.32612243280184e-05
1.87573703747946e-05
1.34171622938609e-06
4.04854112459964e-05
4.0059898648452e-05
4.14313114857347e-05
8.30466114329042e-05
9.54497896040338e-05
7.82572781830692e-05
0.000104508135474748
0.000111238310663555
6.00042699600457e-05
7.44298755084963e-05
5.80907177551572e-06
7.82994927826556e-05
0.000103435472572086
9.56260322973272e-05
8.54254059781229e-05
6.10183292302318e-05
4.94547359457597e-05
6.27091638364625e-05
2.48650407326789e-05
0.000117408604927176
9.04736988399265e-05
5.53136971468769e-05
8.49504162311392e-05
4.72884424379686e-06
0.00010236850238969
2.90951480386287e-05
5.01087695954149e-05
4.06677337223303e-05
7.70813126961924e-05
9.14147661141452e-05
4.81447144423836e-05
8.02520628319687e-05
6.00949699055534e-05
8.81282914163622e-05
6.10774499278869e-05
0.000100808434370836
4.24888041021713e-05
9.73207175013157e-05
0.000105639404424384
4.18554065782692e-05
4.63392788054897e-05
0.000101769388990105
3.20283359757176e-05
8.61410702286202e-05
7.09594603247251e-05
6.18827044120293e-05
5.86616421636984e-05
3.17389765883918e-05
1.56718066880395e-05
8.13830298060989e-05
0.000115023778734485
3.84346610797921e-05
7.74974893849944e-05
8.48599013666401e-05
9.67947929848148e-05
3.82890726772953e-05
9.523399157096e-05
6.64241302525826e-05
9.37011662766036e-05
7.41419255411482e-05
5.19970280778094e-05
5.95712450685654e-05
0.000121027502794622
1.99900485652981e-05
-2.80577929407644e-05
7.53521470949701e-05
0.0001104514427569
9.23288192484159e-05
6.15122464129197e-06
6.28155375053707e-05
8.42375985587901e-05
8.53943788177287e-05
9.57507808377391e-05
5.0603659053062e-05
6.50658170348345e-05
3.70644613369799e-05
2.26704506507209e-05
2.20337942369698e-05
7.02971332307054e-05
7.9388842097041e-05
4.65212483490414e-05
4.42979620831359e-05
1.05874200563213e-05
3.55389930424577e-05
5.76506644697039e-05
0.000161530639231934
6.94483076720498e-05
4.93404771428265e-05
9.09593309088535e-05
0.00013654536536775
0.000101421220784497
3.37089603941351e-05
8.02552686636713e-05
6.9689278884534e-05
2.7335875322803e-05
8.72667314577804e-05
5.36992681954861e-06
2.55013678395982e-05
1.83810129414601e-05
5.41172491568082e-05
6.10317660710063e-05
8.25063341798197e-05
5.33543598797621e-05
2.60281282187018e-05
3.850861580866e-05
5.40676487891247e-05
9.15141307163722e-05
0.000106792931617562
7.27594196088355e-05
2.56277388469852e-05
5.39804818537561e-05
6.72253895878389e-05
-1.65787089904801e-05
5.75107336473203e-05
6.60822842503972e-05
3.90156001447354e-05
-4.55528677648556e-05
0.000111508305649947
7.94661808080712e-05
4.64418608870386e-05
9.41739078680983e-05
5.10143978943635e-05
2.58356990844796e-05
0.000136359459273436
9.67610146757503e-05
3.22652935741267e-05
4.69822457410348e-05
3.95530771285996e-05
4.34940769496163e-05
5.49475332261352e-05
6.77990107462629e-05
6.63338733831214e-05
3.42541583985454e-05
-1.22668122349983e-05
-2.56595097034881e-05
4.43110450424432e-05
0.00011658436352686
9.81981711508936e-05
-7.30298618929295e-07
7.11780150900396e-05
5.9394428946666e-05
0.000120985393719561
4.45489303339545e-05
1.25835436166435e-05
4.64942182563201e-05
7.85464448511277e-05
7.87444398922196e-05
0.000101825261659407
8.06927581386301e-05
5.92797271860515e-05
5.28607929452888e-05
7.86199021397457e-05
6.80469180656815e-05
3.55794443137692e-05
0.000156453883572504
6.058017265935e-05
5.76945896147986e-05
8.12866919452544e-05
5.0681025542755e-05
6.99383683749504e-05
8.65714191006301e-05
4.62720229025176e-05
6.82064429838589e-05
8.91078757354914e-05
4.07374463881798e-05
8.87586210859571e-05
8.33065180905631e-05
0.000102493824625047
7.65330631677361e-05
7.24442836713538e-05
8.67867146126461e-05
2.41018291978503e-05
0.000114605745512831
5.79658363781935e-05
7.6168332399277e-05
8.43925143270737e-05
5.66451831884789e-05
4.99529948636809e-05
8.6300428637313e-05
2.10502165428255e-05
4.76311219407247e-05
8.72598303069913e-05
0.000105118341894844
7.22165853572732e-05
3.84500420384076e-05
7.36991403079875e-05
4.7059371707096e-05
7.35162653281208e-05
8.61878080268743e-05
6.06722203215871e-05
4.93850954910192e-05
7.8611971250346e-05
9.74701952466935e-05
8.21261412231746e-05
6.70210433615339e-05
6.36485195561927e-05
0.000129260609681928
5.98079211135662e-05
3.08381424517655e-05
4.37699659891551e-05
5.63728083277723e-05
8.42371909009568e-05
4.39485277070573e-05
0.000109975882956065
7.54266350501859e-05
6.39496431514214e-05
3.36405007933201e-05
2.45532855060696e-05
3.687988984169e-05
7.59768465470339e-05
0.000104759303021462
5.70302974684713e-05
0.000106206643209899
-6.63304808789184e-06
9.97545797489954e-05
3.42734825060483e-05
2.93926376227102e-05
9.1874903602849e-05
8.05339976497924e-05
4.41593757548894e-05
6.80019215503277e-05
7.56677633709304e-05
1.74776990680544e-05
8.48757062010265e-05
6.66002537624895e-05
1.81591350850528e-06
3.88765921522821e-05
5.82886871141829e-05
8.50928033707156e-05
0.000120087222914442
3.31099198051659e-05
9.31768064681846e-05
0.00011015909988193
-1.68035853065438e-05
4.83549514622213e-05
3.96611033607793e-05
0.000118313978501566
8.67287046569464e-05
2.5289408512216e-05
5.91043296694338e-05
4.48673196395875e-05
3.02573420229634e-05
9.26918158980891e-05
6.53986376397224e-05
8.79764456801929e-05
4.48197563751549e-05
3.20716667979884e-05
4.38940900712967e-05
4.33704372077669e-05
7.65302281602728e-05
-7.29363860256121e-06
9.98566877875258e-05
4.64360858465354e-05
3.19728438510282e-05
2.33306386441787e-05
9.85953456054498e-05
2.55553781450299e-05
1.94535758388692e-05
6.23992441706495e-05
9.35942330223289e-05
5.13780101071237e-06
6.97901964968652e-05
-4.82857501835909e-05
4.49199574455112e-05
0.000119896510133071
-2.44799218838911e-06
8.14147848426624e-05
6.94141330038466e-05
7.38580416431675e-05
8.02114100236692e-05
5.80067406551287e-05
2.64040291198499e-05
-6.57638987574891e-06
6.83991440701699e-05
5.27013355661631e-05
0.000105600294548355
-1.10994445885157e-05
5.97508035779205e-05
5.68342191128722e-05
5.74299921827815e-05
6.82928430057346e-05
5.01775315921322e-05
7.78230342512615e-05
7.80298319361425e-05
4.29609320588262e-05
2.40258757466896e-05
2.63972385265966e-05
3.60488660109438e-05
2.55279494214629e-05
3.35812969200538e-05
5.48730632155228e-05
4.15539305668688e-05
1.7276918204263e-05
4.30034635980339e-05
1.86313709003513e-05
6.15216496753578e-05
4.70947706860878e-05
5.63030195439451e-05
6.59023395877143e-05
5.38561505200511e-05
7.63895567202464e-05
3.00345366817232e-05
0.000104695084005748
6.93170572026598e-05
1.57012098514817e-05
9.4470418375496e-05
5.16772228101742e-05
0.000101450762597985
7.99266001467673e-05
7.80200854540199e-05
6.56644154155518e-05
-3.45122862667444e-05
5.36382615683548e-05
0.000127657793779683
5.13574820533327e-05
8.73081796800401e-05
0.00011461314664293
2.856810295883e-05
7.19794306190601e-05
6.62541984311249e-05
4.02820532503077e-05
4.07908665582543e-05
3.19547364977313e-05
3.39836127163887e-05
9.92777386910408e-05
5.53808254834771e-05
6.7173430193895e-05
0.000103462006049324
9.35557505708515e-05
5.42061954126241e-05
9.31635482439542e-05
7.35623739837121e-05
8.65172275795379e-05
8.55969320602579e-05
1.17505497413697e-06
4.8323205899615e-05
5.93705464426223e-05
0.000101887027593978
7.57487863316498e-05
0.000138494022439335
0.000100060374236945
8.78663655699503e-05
9.92617673697355e-06
6.98762663641312e-05
7.06568439022941e-05
0.000110893151345919
5.47253926192406e-05
6.26050874212192e-05
8.02258749094651e-05
7.26878904013283e-05
3.85467562015524e-05
2.57052425153714e-05
4.31682632280784e-05
8.35068790288838e-05
6.23281167072974e-05
3.97294034751038e-05
6.45781535380018e-05
1.34836379391073e-05
3.63257728485955e-05
8.18407786032808e-05
4.10200160203585e-05
3.23638342162307e-05
7.0325582116883e-05
9.70617851850589e-05
5.15349637347135e-05
9.99886162435606e-05
8.21651926461233e-05
7.23364631686011e-05
1.41291832057069e-05
8.91036088609786e-05
9.57801548748483e-05
5.16398639287968e-05
3.5122948123411e-05
5.51758474483107e-05
6.38449212065789e-07
8.23521313995652e-05
3.11309595022426e-05
6.01799153839589e-05
0.000135525506907648
6.21955722043755e-05
2.08642457083447e-05
7.04878976088487e-05
7.16228018225179e-05
3.54540589077835e-05
1.40039001839149e-05
1.35706126208473e-05
4.58103154269226e-06
5.50826049407088e-05
0.000106642701190164
8.72420204127482e-05
2.28078478260368e-05
5.23578736841023e-05
6.6321664352e-05
9.88114776906421e-05
7.42644281403928e-05
3.15569549353287e-05
0.000108851228778652
3.79486237625425e-06
3.18449764528873e-05
6.49602087592611e-05
7.04145328127326e-05
6.13523010780283e-05
6.8912567055013e-05
1.54989699285125e-05
-1.47606447674303e-05
7.78555918435838e-05
6.07155892494911e-05
4.92521358567337e-05
6.75442245761465e-05
6.67907549091029e-05
0.000102568308242036
6.4020684368435e-05
2.93894122346387e-05
0.000104216225826563
3.78061190875652e-05
8.5009724982208e-05
0.000114533610035845
3.84913318209914e-05
4.99386340277802e-05
9.93710038727631e-05
5.66205174340598e-05
7.70167413043816e-05
6.39356898371087e-05
6.29019954190513e-05
1.0347181778483e-05
3.11058600610652e-05
7.73661526890174e-06
4.96946567796735e-05
9.4390517952738e-05
0.000129584163543337
9.26119993071483e-05
7.1613181563163e-05
3.63452505895277e-05
6.77238910630255e-05
0.000101204218846604
3.50665002218696e-05
6.1234703574595e-05
2.65109491623869e-05
4.0606024033332e-05
3.15740644009578e-05
2.19009566291246e-05
-2.41870322738909e-05
3.5986822672625e-05
8.42878036627914e-05
8.69724660494631e-05
-1.7784601637836e-06
3.46512165982214e-05
8.04181759829346e-05
6.50129056939758e-05
0.000126592036625424
0.000132142195046319
5.30026326259178e-05
-5.29601883688166e-06
4.6375147987866e-05
0.000102402758175025
1.67363780333677e-05
3.31908443307947e-05
4.40162525064923e-05
6.46878651388783e-05
6.69623800263873e-05
1.03632413924042e-05
0.000113443787245648
5.99988502548398e-05
0.000142415197304391
8.37003320239407e-05
3.98538500771246e-05
6.79949213773633e-05
5.22835618824402e-05
5.49022031291235e-05
9.24614031656725e-05
0.00010829356549605
0.000105837919204266
0.000107562948526377
5.17904164596725e-05
6.63737060057225e-05
6.27539786220627e-05
4.82375337531819e-05
3.10338005702707e-05
-3.35410739892084e-06
6.09921289753567e-05
3.49413450996718e-05
5.56709292790163e-05
9.92815109509145e-05
3.81172704932834e-05
0.000106982733932013
3.2225239593667e-05
6.5863718541496e-05
5.95213496298222e-05
-5.40719077593893e-06
3.42498553749026e-05
6.8837094722895e-05
9.63761408827267e-05
0.000114637939160961
2.56197590623572e-05
6.68656699774503e-05
9.62758229527306e-05
3.88038461472404e-05
5.53119035971478e-05
6.73771276573121e-05
6.6626795893362e-05
2.46059380179077e-05
4.6495020127152e-06
5.72344648286486e-05
3.30380909658161e-05
8.65595100755701e-05
6.5815770294571e-05
6.60342854111109e-05
4.520017193652e-05
8.44707899512459e-05
0.000100892918535183
6.50834344134948e-05
1.78002790318222e-05
8.09545022174554e-05
5.60735810526631e-05
0.000111470480560729
0.000116979139356958
0.000127351802499729
2.92413725263795e-05
5.78857790549333e-05
8.79546350724658e-05
8.68974030499398e-05
4.07549214205215e-05
9.91305216735937e-05
3.33327626581761e-05
9.98850373735397e-05
6.80689371979684e-05
7.51247142133004e-05
7.70029092222371e-05
6.62399663268624e-05
9.15008910362818e-05
8.77962565312801e-05
7.66079904008049e-05
4.54456956732177e-05
1.29318178253385e-05
4.43369810066646e-05
5.58171352431823e-05
5.64424855527697e-05
4.39485545163751e-05
2.84909562185224e-05
8.14802581786115e-05
7.0056273818371e-05
5.29865314428877e-05
7.50750373031241e-05
1.61287766017821e-05
9.23605001229116e-05
4.99887034816012e-05
6.62702640285127e-05
7.31028992167547e-06
7.07666573298108e-05
7.77311246297994e-05
9.10314312188273e-05
6.44249536801288e-05
4.22372060542942e-05
5.63734212058756e-05
6.98065055974053e-05
9.43007850461053e-05
7.29764536628454e-05
2.8565522230998e-05
-8.14021750862439e-06
6.77251836118981e-05
2.61348540021906e-05
-6.54339321398135e-06
5.80289883169515e-05
4.45837366825682e-05
6.15666611478871e-05
6.95052209646904e-05
6.48910633813515e-05
4.84676360071273e-05
-3.36455942643239e-05
3.53487986716204e-05
2.3289620766193e-05
0.00010439721802713
0.000144346889080752
6.48502486756757e-05
4.27830451481137e-05
0.000121617318522178
0.000106541568609214
5.11987747427956e-05
5.52635540140441e-05
7.94110188019629e-05
9.83534193131117e-05
0.000111571734772211
5.4291485411612e-05
5.67965884821725e-05
6.52816256712827e-05
0.000102191029618886
8.20783621599126e-05
6.2483464429078e-05
9.19463980211711e-05
4.2805346443429e-05
2.84181857994582e-05
9.94756272206451e-05
1.71751183830915e-05
0.000104020625449488
3.46714043621724e-05
0.000101130363726302
2.05429745995444e-05
4.27678465243396e-05
8.50093018464251e-05
9.6231312795538e-05
9.91552952916961e-06
1.26849943039854e-05
3.98232214622329e-05
7.18547013337726e-05
4.86750132386724e-05
2.50107568976198e-05
5.7028029613521e-05
3.06634401174164e-05
-5.09924444618677e-05
1.4599268192129e-05
7.8112760475225e-05
2.71962724129817e-05
6.64550203056168e-05
3.97640359760022e-05
4.72615210885062e-05
8.55026486321925e-05
7.59633385046157e-05
9.88963743296127e-05
7.97087338262737e-05
3.78778872972437e-05
0.00011703223911644
9.0746664061894e-05
4.20005803417018e-05
7.52932700202154e-05
8.40105431421303e-05
4.87787828916544e-05
7.70250617315121e-05
8.79145713640099e-05
4.06649707937906e-05
5.65067975407981e-05
0.000105054109681581
5.47299918066547e-05
2.70882260914174e-05
7.41426597343966e-05
2.91596264729368e-05
6.37072563377971e-05
5.47541180882278e-05
2.86551103361734e-05
4.51971398126172e-05
8.32091194861157e-05
3.22617998123831e-05
1.7547574033728e-05
5.4085915043111e-05
9.89409625961969e-05
0.000111683643125295
-1.4353359071136e-05
4.93338946315954e-05
0.000109140910300547
9.03080783358781e-05
6.73937379342673e-05
3.90494527175315e-07
2.49047181588675e-05
-1.0588585655849e-05
5.07663751069672e-05
8.68613851253169e-05
2.88175470048674e-05
3.14013466063543e-05
5.44113855446208e-05
1.14413135669589e-05
4.84889349133665e-05
2.22629899674677e-05
6.22732911832758e-05
5.49229101269714e-05
4.78299789092143e-05
5.51207548823716e-05
6.8855200071165e-05
2.12633653549728e-05
2.40832475422154e-05
5.61226320666668e-05
-1.18440482912691e-05
3.35072339336886e-05
3.19354082185777e-05
6.93877962406479e-05
5.42200348012514e-05
6.15944847322778e-05
5.99541227734192e-05
4.99448017266557e-05
7.45617394881526e-05
0.000102755422628316
4.23787513786581e-05
5.05844926508123e-05
3.31644880872119e-05
8.59215583886057e-05
7.99051012369171e-05
5.86938563170475e-05
8.78603402080282e-05
5.22826414486452e-05
5.03376749354789e-05
4.918964960664e-05
4.76046510362526e-05
5.84722418722849e-05
0.000108048597727322
8.44727423941212e-05
1.84348878761038e-05
-4.46749713822096e-06
0.000120975996746244
8.75170075388439e-05
4.04434834917407e-05
6.35128980052844e-05
8.46322268496088e-06
2.48977810777502e-05
0.000119481484527942
5.050365070166e-05
9.07391589397299e-05
3.11366780222286e-05
5.43310143722512e-05
7.64387521251211e-05
5.950546877509e-05
3.27176856463905e-05
9.62355471956975e-05
2.3556938707681e-05
5.60177956928155e-05
3.57073745670974e-05
0.000116199970261689
4.72366093560763e-05
2.10449245833085e-05
6.26414658009537e-05
4.48265511669544e-05
9.1834956474144e-05
8.98701797157663e-05
9.36592131704046e-05
4.05267964936769e-05
8.15413286997316e-05
7.49222751680543e-05
5.15336172032195e-05
2.10769409358137e-05
5.56360334233298e-05
4.31139893976996e-05
4.12661536854322e-05
0.000108151259967087
5.36509162248855e-05
2.30531568737013e-05
4.3793811448155e-05
0.000101307613328678
2.94546628264451e-05
2.74228698524311e-05
5.26028554597126e-05
8.78666779901408e-05
5.71852852525616e-05
8.69216711210743e-05
3.55877346091733e-05
5.13684511984698e-05
3.59969675604458e-05
-4.65852428726811e-07
4.4928655113215e-05
9.132958384463e-05
6.05399327471642e-05
4.04211043515062e-05
5.56399397248445e-05
2.95416071105342e-05
9.35196433785304e-05
3.16994220654774e-05
9.59730819235103e-06
6.82167398648531e-05
0.00010781492378134
7.77388491686611e-05
9.14850816059978e-05
6.24781802943758e-05
7.30949633105131e-05
-2.15735410976594e-05
8.66098646712875e-05
1.89295644852052e-05
1.97085719853839e-06
9.90878930133022e-05
0.000121180172896779
7.3048417540114e-05
7.4303157179083e-05
3.95208013339383e-05
9.33457537349386e-05
4.40936061936214e-05
9.39988199376237e-05
4.93617276517459e-05
7.93015305525164e-05
0.000137628467312301
6.88357407045409e-05
5.12783043732096e-05
5.9169368638204e-06
5.42726254964128e-05
9.65747481130465e-05
7.04195655097508e-05
4.74349659325507e-05
6.4903064482484e-05
0.000107776402440038
-1.07260696334548e-05
9.95974605605236e-05
7.79364179441581e-05
1.73143607390626e-05
0.00011379534958311
8.8321704583028e-05
3.62441138498217e-05
3.59510135288214e-05
3.52070364612089e-05
5.14941982771337e-05
4.77468958559451e-05
0.000132361169971379
0.000100349254103337
5.00292063925388e-05
1.66231705278598e-05
0.0001146795277161
5.79990308547222e-05
3.50705716498045e-05
-6.1645474880813e-06
6.72610830859719e-05
5.0440534189467e-05
1.54758442092183e-05
6.214277687532e-05
8.3876367339558e-05
5.12036928818413e-05
5.69420257825174e-05
5.93511226107704e-05
6.51605045713338e-05
-2.4955905170542e-06
3.09575582373155e-05
9.95587972487713e-05
8.55338319602159e-05
8.1663110829726e-05
4.35150621379185e-05
6.31784998051602e-05
1.92302285169796e-05
4.41729145627916e-05
4.20643963275084e-05
4.58187482897081e-05
2.44569005269502e-05
5.39099191992395e-05
7.38462192213848e-05
1.02501675728789e-05
6.83218877817425e-05
5.79572529972327e-05
7.19669458611008e-05
4.61552536471734e-05
6.30191457398672e-05
-1.66816663527086e-05
4.5783481581668e-05
2.30647157324143e-05
4.07167747157452e-05
5.01536659394785e-05
4.54823068882164e-05
4.22326635382151e-05
4.57584489274127e-05
4.46364753853575e-05
2.25016451604851e-05
1.09129073388953e-05
6.16510918764584e-05
6.15187041567307e-05
-1.55837497425666e-06
7.00878354887615e-05
9.17491796724116e-05
2.38242615302523e-05
7.50837400736963e-05
9.14313178880342e-05
5.01153510248174e-05
6.41724733308811e-05
2.87217070772575e-05
0.000131513126685517
4.28574130780088e-05
-9.5066586207843e-06
-3.69430259248165e-05
8.12013665247843e-05
6.06864965180931e-05
4.65912639896524e-05
1.3453842634941e-05
7.38327135130656e-05
5.76133357266403e-05
5.85959630109541e-05
-6.07122925443305e-07
1.23822820819286e-05
8.49841575225059e-05
1.80306527205501e-05
5.39779921475808e-05
6.91173968367606e-05
6.56419048280232e-06
4.91106493184637e-05
9.18917358075796e-05
0.000100587542356695
5.55536033034229e-05
8.64072472568164e-05
6.72017063847244e-05
1.63428363701107e-05
4.38254479383158e-05
3.79946120524873e-05
-4.52096014970707e-06
3.11553198074086e-05
4.82136751754425e-05
3.93247364560462e-05
6.12988121583565e-05
8.93587412265929e-05
3.6419631792362e-05
9.94645037473872e-05
0.000104990793657432
5.99092878046028e-05
0.000102054033139705
0.000102808005553004
5.88477811445533e-05
6.91141097553757e-05
4.94055875714046e-05
4.26372368009721e-05
0.000108248297055824
4.50748993069226e-05
1.84354773209903e-05
5.24278139419854e-05
6.91199369725834e-05
6.30530290573435e-05
3.18042155872081e-05
0.000115559621540273
4.32720594777802e-05
8.42275429890947e-05
2.6727444759046e-05
5.56683810503971e-05
8.30135969440536e-05
9.49855814328207e-05
4.50124804831907e-05
2.0194916478796e-05
6.76875747194331e-05
9.11070902041515e-05
2.75084792076101e-05
1.13355255240883e-05
6.88503895376638e-05
4.49744993561773e-05
1.31779919480451e-05
4.35935766872245e-05
7.9679984549187e-05
7.67641695128362e-05
5.1298633845468e-05
-4.68172683323335e-06
9.32811810811635e-05
7.8813961050693e-05
3.68965624692871e-05
1.84250667377373e-05
2.28716098056321e-06
3.67395061082989e-05
4.97153107795185e-05
1.59826611693635e-05
5.56639991191711e-05
1.91067567043831e-05
6.13988050879434e-05
5.36568089537623e-05
6.40634284575861e-05
8.27067899501978e-05
-3.02139202073713e-05
3.1161767258336e-05
7.67215651978391e-05
7.17667415241515e-05
9.90475373725598e-05
1.44924770254288e-05
0.00011905283721511
5.40511789085925e-05
4.469639553104e-05
4.04068084078035e-05
0.000117684514105778
8.13191599667588e-05
2.75494300221833e-05
8.7138348215253e-05
4.67779489929831e-05
1.34254559534098e-05
6.25527230469963e-05
2.26230460532677e-05
0.000126912108560843
2.96294248534135e-05
2.20629748726613e-05
9.37357044779992e-05
9.77939722798973e-05
3.93764264190189e-05
1.32048624956332e-05
8.4252792628291e-05
5.85373535725769e-05
1.56615598963569e-05
5.77034098890772e-05
6.88850868437397e-05
4.70310226566698e-05
0.000104062604047443
4.15501376385818e-05
7.24469513048993e-05
2.41594015198117e-05
0.000108568065290007
5.77224038892126e-05
3.41063582900707e-05
9.01095793348014e-05
5.09016073184002e-05
7.09755665282842e-05
0.000113620243911627
7.92214888010338e-05
8.56261681789194e-05
8.28931372442698e-05
8.11134100975805e-05
0.000120483450510126
4.23636322171993e-05
2.77937273839658e-05
4.2234678288533e-06
1.5811954444639e-05
2.89902658707287e-05
3.86918836795415e-05
4.23641646962178e-05
0.00010105352621237
8.59664007048763e-05
9.15084796488374e-05
1.11418384823448e-05
7.30792781196199e-05
8.72421854695404e-05
9.15812854812396e-05
2.7004925044055e-05
5.32821959912257e-05
3.05639386978395e-05
5.65218423996643e-05
7.35466780654207e-05
3.71247257092592e-05
0.000101037715737189
5.10295123663237e-05
4.16059999123901e-05
5.00046289470788e-05
6.0753527944718e-05
4.2453307681716e-05
3.75414015161998e-05
0.000102940410488124
3.04836644550557e-05
4.43383232562757e-05
9.86358306676287e-05
6.52725606018837e-05
5.36544317143257e-05
0.000117683516989986
3.21563393548799e-05
1.13568865593701e-06
3.21056005932707e-05
2.2479789711052e-05
1.20721963159612e-05
7.24518758764074e-05
7.42976861900568e-05
9.4701760136832e-05
5.69650821039763e-05
5.02491488311459e-05
0.000112674763942374
4.66353036829057e-05
8.72510942699336e-05
5.22458951390229e-05
6.02494970734224e-05
9.03520106053433e-05
6.88164971787891e-05
5.99406057102958e-05
9.86245384597723e-06
1.15829973356762e-05
0.000108459752961798
2.47664015720783e-05
4.08043861301432e-05
9.64329093595574e-05
9.79233038523075e-05
5.67232283190487e-05
0.00011341437673479
4.21173793584193e-05
7.71618945538473e-05
4.25617683441894e-05
6.37319802418174e-05
8.06098575938355e-05
6.13555087649972e-05
7.86199924544219e-05
3.93441546413945e-05
7.03750810133892e-05
6.88074822787745e-05
6.57638676807423e-05
5.06780747931692e-05
0.000122451852100004
0.000109429400683979
5.47742642635762e-05
5.10127321587011e-05
6.40297097817546e-05
4.18721486897367e-05
9.98263895914933e-05
7.95301702460243e-05
5.67722454979685e-05
2.30160497264725e-05
7.42859764100939e-05
3.94543610531571e-05
6.00249414957936e-05
6.11647240981179e-05
5.6543610032071e-05
2.46908871297599e-05
2.45648384553842e-05
3.08817877256436e-05
4.39707856674982e-05
2.10112662172666e-05
4.06938325977615e-05
3.32809441843393e-05
5.71382196698468e-05
4.99148961996445e-05
0.000105242917349804
3.37761349651149e-05
7.91481737468927e-05
8.32686318857679e-05
5.31763857434015e-05
6.89855616223849e-05
0.000101742484384424
5.75596150657527e-05
5.58898844601976e-05
8.35624741342195e-05
0.000120149283586588
3.39706737574395e-05
8.12126133121012e-05
2.95998715850529e-05
6.37304998455072e-05
2.38838931013782e-05
5.07900344404627e-05
4.87473082678839e-05
3.07806206965512e-05
9.75803766173335e-06
5.79452396404459e-05
2.26974267726337e-05
9.26443774836358e-05
4.90987416863726e-05
3.81769374755835e-05
1.89642804513578e-05
5.13934022584426e-05
9.60851615981412e-05
0.000101321124162879
8.92368351935699e-05
5.83363876811227e-05
3.94578108778758e-05
0.000112462520048403
7.45113199362356e-05
4.9313859020856e-05
7.2693184688354e-05
7.3962332483617e-05
2.40833413371786e-05
5.18193972829183e-05
5.42894807667855e-05
8.07717216243735e-05
3.40207855358363e-05
0.000116415143475086
5.8224580204921e-05
9.86864055135731e-05
5.08611402194445e-05
7.99201629295854e-05
4.81250397168385e-05
6.84617461932001e-05
2.15082399422401e-05
7.4767643336789e-05
5.67234926218306e-05
4.16223215332444e-05
3.23529339885622e-05
0.000142767333775022
7.76775993133327e-05
0.000144679662590604
3.29819090480909e-05
6.29884550863516e-05
1.1442724406528e-05
4.82273989356093e-05
5.22679026742706e-05
4.34002865089097e-05
0.000121695994939127
6.11773443827015e-05
1.45754768372763e-05
1.89747717654629e-05
8.86775858257268e-05
5.77592789991676e-05
3.22741678546498e-05
2.45895680856294e-05
4.63848584715418e-05
0.000118067760965649
6.31239281082479e-05
6.11193393999043e-05
7.56320882627657e-05
1.98577366984573e-05
5.81865185056988e-05
7.47829426216434e-05
6.90050845182328e-05
3.2823190410551e-05
4.00907931398088e-05
8.12952558761549e-05
9.14852666668111e-05
5.5269778871073e-05
2.97216594315086e-05
6.15021844836748e-05
6.11780157259953e-05
6.71003965038043e-05
7.60314061075529e-05
5.7858369683195e-05
4.65168925487701e-05
5.5190959315063e-05
2.41799591816343e-05
5.45233858474449e-05
2.72088166546227e-05
3.13728008530202e-05
6.48963316659417e-05
0.000116003599966754
6.77653940305289e-05
3.66810457892225e-05
7.29931997483128e-05
9.04336892159631e-05
1.02294491905212e-05
9.75441809693748e-05
1.01160839514479e-05
8.56420030623173e-05
3.62077786441578e-05
7.81397498049676e-05
1.0169244375014e-06
2.33687313951309e-05
9.46644075006066e-05
4.81805176240375e-05
7.2842845143702e-05
7.89326255802864e-05
7.05109096578036e-05
0.000134019785544504
7.42347296094152e-05
3.52853490472262e-05
7.29151446983583e-05
5.0838318794632e-05
4.74857307443849e-05
9.84905430063035e-05
3.35571504626485e-05
4.94447916889912e-05
4.72291928160844e-05
5.62463646013653e-05
6.44943285256333e-05
6.18979016007389e-05
6.69619707618436e-05
0.000130279174074863
4.87247088895047e-05
6.72241719007584e-05
5.57291019588481e-05
7.42255439696097e-05
7.05434509816947e-05
5.8654513321049e-05
7.73971138544743e-05
5.90892434632861e-05
4.04064580721796e-05
6.67834709931141e-05
3.13029775480179e-05
1.71525801691162e-05
5.85365822728084e-05
9.95200448192911e-05
6.56493539869252e-05
3.69943601617587e-05
-1.68725332936171e-05
6.9080637722292e-05
3.51320657453318e-05
2.98616021031502e-05
7.74003039070499e-06
5.12863984513733e-05
0.000109124916153373
5.68542786492573e-05
0.000135476225637206
4.67502807924365e-05
0.000106742813583416
2.71620230594084e-05
4.35390963059435e-05
1.79175415112386e-05
9.34425105467426e-05
0.000107647173091145
3.00332419409923e-05
5.95150995376487e-05
3.39940587472671e-05
0.000127532024611588
4.53634015584299e-05
0.000121583438611911
9.92446604252308e-05
2.83916485241224e-05
6.47888451401299e-05
4.10822935220228e-05
2.91907419606979e-05
8.36788372228128e-05
6.68904284039172e-06
7.02593253279895e-06
-1.02877984451833e-06
1.24178501907715e-05
6.41321092338357e-05
0.000100022346945436
3.70492376576999e-05
6.82415423807217e-05
6.12935639683051e-05
5.12547925092127e-05
0.000127104356068908
3.14110048237983e-05
7.38639581540051e-05
8.12458684874088e-05
9.95337381889412e-05
3.3732601459177e-05
8.65037244322527e-06
6.28847165710841e-05
2.18955894556515e-05
0.000106964591227786
3.37090976009528e-05
5.37887139807323e-05
3.40152937117649e-05
6.83861634105541e-05
5.1553621204749e-05
3.46000396094533e-05
3.80365023415096e-05
6.90641103919699e-05
7.7367385635123e-05
-9.70370469596224e-06
5.00805593306771e-05
6.5470832823416e-05
2.64110234537187e-05
6.11698052861173e-05
1.81929530453891e-06
0.000143878270087179
6.41453993126758e-05
5.09591741730641e-05
4.9969214045653e-05
8.68222097311461e-05
5.56808792248947e-05
2.54982341685328e-05
8.04149353780345e-05
8.6346693339275e-05
1.0130695745045e-05
3.40046460474669e-05
0.000100651058416107
3.40318168670684e-05
6.03900706345136e-05
5.10502712631394e-05
2.82648404545207e-05
2.58571260127321e-05
6.22832734473742e-05
5.59717527239453e-05
4.43359954505669e-05
3.38423573262897e-05
6.69355918722708e-05
0.000101382804523996
5.45410792794058e-05
6.78522491953319e-05
7.2015541425669e-05
9.34160630277904e-05
5.32601294256489e-05
9.53028490861105e-05
7.11472872773925e-05
6.71523513792045e-05
4.69064336233108e-05
4.61048455584033e-05
7.84266773468556e-05
7.87202393499964e-05
4.03656029548122e-05
1.74196167401816e-05
9.43799778288103e-05
6.88618502382279e-05
7.83249184483683e-05
6.1969674274018e-05
4.65095840102707e-05
3.93600365762496e-05
0.000142164115877208
0.00011958392423402
-1.08119558952541e-06
6.31375029626508e-05
9.61115132896655e-05
7.46495215031008e-05
0.000142074755829427
8.82023724078559e-05
8.41400710230436e-05
6.74559452489598e-05
7.33745156160054e-05
4.57989956601148e-05
7.83373207971437e-05
6.26987716550779e-05
9.06578554740783e-05
5.97938528285074e-05
5.87233837565567e-05
6.69948808731454e-05
2.81345880303112e-05
5.25997755514119e-05
6.18175536875858e-05
4.78215372209317e-05
7.71200796828782e-05
8.9861386817279e-05
6.24525769847315e-05
3.14123419213912e-05
5.27018256549725e-05
9.76158507353443e-05
2.38146343148809e-05
0.00013740640109346
7.01038976332277e-05
4.97856502269445e-05
6.24102617105037e-05
4.44200902633279e-05
1.064608961587e-05
9.33011751526927e-05
8.12052824284698e-05
2.18481091017364e-05
3.28836552153285e-05
9.43288734705786e-05
1.21814375524154e-05
6.37975487969195e-05
7.38388217604011e-05
8.0481307272131e-05
3.44775788522126e-05
3.9895874495152e-05
4.58209276867267e-05
8.61834253844282e-05
5.93867678696509e-05
4.47965547848258e-05
3.16924855070517e-05
6.20520027297238e-05
0.000118385027326047
-1.77435490647277e-05
9.06020478016233e-05
0.000119986245734238
1.76476579023066e-05
4.38948393106857e-05
9.10957836878823e-05
4.88328621386187e-05
8.95980507436007e-05
4.15941771432763e-05
4.02957541549285e-05
0.00011777324327408
4.60982999757768e-05
5.31929739653308e-05
0.00013031980190689
6.09060830388338e-05
4.00295304282635e-05
-9.08034383618076e-07
7.13728400765679e-05
0.000113344474662036
6.39148041269962e-05
3.25198747615146e-05
7.04159986229936e-05
5.84037145344377e-05
9.14784512842531e-05
5.20434705891746e-05
4.94588561013016e-05
3.87740376152456e-05
3.1045602437563e-06
7.57425465066509e-05
8.28714914343755e-06
7.6065638210035e-05
-3.36346245750437e-05
3.7967411544301e-05
2.38554530382774e-08
4.02444962092173e-05
7.07781594509372e-05
7.50970421509135e-05
6.06786382642332e-05
8.56208231107307e-05
8.58267071292731e-05
7.3171093288567e-05
7.61455103650073e-05
6.27480536902618e-05
7.02006915984884e-05
7.12242476014319e-05
5.19718213068568e-05
2.40484028620856e-05
4.93894988850384e-05
6.14880109587338e-05
0.000130497331762322
3.17601681107078e-05
8.82081419445041e-05
0.000121954858146677
7.2747267397602e-05
0.000117417517951269
4.61814334795266e-05
8.61068537596383e-05
5.93414965110938e-05
0.000112023883256597
0.000140857343990392
7.60593735068873e-05
2.39376379269698e-05
7.0646104909738e-05
6.83357591366504e-05
-1.07743331734581e-05
2.72111338995393e-05
4.74266396894836e-05
2.18688264174644e-05
1.11468808541398e-05
9.90737300374433e-05
8.52603476416546e-05
2.03540685966739e-05
7.11226103123872e-05
8.78509433641958e-05
8.81804537518789e-05
8.93209880056834e-05
7.34239592482333e-05
0.000118453368878595
0.000122428467279325
-1.30747761166702e-05
8.0300468792884e-05
5.79033290668575e-05
2.08576008149809e-05
9.86112232542842e-05
5.92984764241257e-05
4.62398303103858e-05
-3.75725369478711e-07
5.05868880357373e-05
7.18455273414395e-06
4.95982481661677e-05
7.66985114287383e-05
-1.86056341377355e-05
3.41471280206184e-05
7.69693014250969e-05
1.14629571341464e-05
4.19185678119611e-05
6.67691141550417e-05
0.00010284213770442
6.34858638588236e-05
8.7448397247973e-05
5.73834860324775e-05
5.21829134715309e-05
6.49438865057012e-05
7.86218906091064e-05
3.4910325651937e-05
8.47458470626929e-05
3.47711304651137e-05
6.47464376346831e-05
-4.15045332434125e-05
7.58664501865742e-05
9.3023609586412e-05
4.76711188477888e-05
3.97556580569494e-05
8.44660344959126e-05
3.2195593441671e-05
4.439071854383e-05
1.2667641615669e-05
3.98854017804502e-05
6.37270030416779e-05
4.4483641150561e-05
3.70040210602984e-05
9.30954648035027e-05
2.30510176334119e-05
5.80830868465198e-05
3.7580461429905e-05
4.62755120406409e-05
2.4023625618052e-05
8.71365389490824e-05
8.54252385352791e-05
3.3071048017732e-05
0.000118803802299699
2.99236318490736e-05
2.87705564355667e-05
8.48990932170162e-05
7.48165685523598e-05
5.99299217254101e-05
-1.32290434625763e-07
3.12845974023846e-05
6.77084703117593e-05
0.000105970025350666
5.76119526456362e-05
7.13097726284297e-05
9.73700817541089e-05
2.4068380484451e-05
3.25069241270295e-05
3.30951380719663e-05
5.46110999363645e-05
6.59566036538658e-05
8.46810530044311e-05
5.3049677291501e-05
5.41168794179113e-05
4.81762224589557e-05
2.71864640043595e-05
9.62524700911551e-05
0.000156416709299286
3.27502092126468e-05
6.94204066025532e-05
2.28404345758709e-05
8.31263660400745e-05
7.93645620180974e-05
3.67345990963684e-05
-2.56313365380393e-05
0.000132291746625787
4.91947574027446e-05
7.88158233780367e-05
4.10892874058323e-05
0.000111104153140515
9.93661472835135e-05
6.93244337100944e-05
4.31375609975585e-05
2.83869792020044e-05
4.75351467686793e-05
0.00010896176039167
7.78469744967334e-05
5.60139121005031e-05
7.56593464612718e-05
7.88667950511908e-05
3.2332078055521e-06
4.70224166301034e-05
2.09210626473621e-05
3.27380478952663e-05
1.78203558816928e-05
6.73204710044414e-05
4.94540861161037e-05
5.89784048886818e-05
6.49377511254858e-05
1.03130722513277e-06
7.42185571809519e-05
8.44467460630872e-05
7.19380981563384e-05
8.49485337368432e-05
9.2643926552152e-05
-3.2413240582292e-05
0.000105922707980666
6.81760324154361e-05
9.01804652955771e-05
4.63125265187875e-05
6.26285547375871e-05
1.95352138308583e-05
8.79802490785293e-05
2.54263873741892e-05
3.59757871508576e-05
5.35056638841658e-05
0.000123247970288655
3.9975080589331e-05
6.84326246033691e-05
2.31152526060297e-06
2.07661999510731e-05
8.99850275956239e-05
0.000158423751387213
0.000109052423487861
2.55116917621723e-06
1.72312649725901e-05
8.94980251589513e-05
0.000114857092993583
6.80981830344312e-05
9.85915832314452e-05
4.69510487102592e-05
5.48146550832074e-05
3.5554136826439e-05
6.14200589033914e-05
5.16535054671355e-06
-7.53618433310751e-07
6.04293746872183e-05
6.72904748998989e-05
8.65399777975329e-05
7.57918507989096e-05
0.000114478884515943
2.9809839416681e-05
-4.70398425791107e-06
7.89602459313659e-05
8.90150500600134e-05
8.06335431316316e-05
7.13028475622455e-05
7.50021957657274e-05
9.00470989824949e-05
8.40818776109921e-05
5.62852798687799e-05
6.5044233546687e-06
6.0098930223168e-05
8.04245483681679e-06
2.06938363636236e-05
9.37516317610007e-05
6.48756554646763e-05
8.73958237819877e-05
2.53105714197645e-05
7.94343718488536e-05
0.000106353918969675
3.31978399811715e-05
6.52850755357802e-05
5.75707500788282e-05
-2.09908971105756e-06
7.22782125128186e-05
7.56885891683353e-05
6.77489672753884e-05
6.23643727929315e-05
7.60204445966837e-05
6.88320577884767e-06
4.59399903721518e-05
8.68639300004698e-05
9.21390628499424e-05
7.66306265845301e-05
6.16993924834822e-05
1.13292894230351e-05
7.09872746491441e-05
8.40047161926096e-05
7.96054632718755e-05
2.4147889106941e-05
1.43388584207466e-05
6.27832060781394e-06
0.000123147575911958
6.41774969319676e-05
5.07204808448915e-05
7.87884886105885e-05
6.86772301404003e-05
3.49700366928471e-05
-2.13195773666109e-05
5.36838139190486e-05
8.13396185698731e-06
9.20810902876312e-05
7.87413229314878e-05
0.000105638417154781
4.97910579114177e-05
9.31605483995617e-05
2.8783125783081e-05
-2.51774238152584e-06
5.41434222036073e-05
3.25185941309087e-05
0.000100240129034293
8.37085974917894e-05
4.24359255342917e-05
4.30088761933473e-05
-7.10202851019107e-06
9.83588329575241e-05
9.89496951576551e-05
7.20510786603819e-05
-1.47579604771079e-05
7.18587271139732e-05
1.49502198558989e-05
2.8495135987161e-05
7.74144717047191e-05
0.000103501431060102
2.76059946871857e-05
6.24161685739921e-05
9.59390751761507e-05
2.90931008725155e-05
9.31188658950962e-05
2.06413817184011e-05
