# Supplementary material for: Research on computational propagation and identification of mine microseismic signals based on deep learning
Source: PLoS One. 2025 Oct 22;20(10):e0334641. doi: 10.1371/journal.pone.0334641 (PMC12543183; doi:10.1371/journal.pone.0334641)
Supplement: S6 Data — (ZIP) [file pone.0334641.s006.zip › 000100800002979.xlsx_0.txt_24.txt.txt]

0.000126764771223515
7.15178288511673e-05
3.3273307125374e-05
8.41523634684731e-05
8.69395396209215e-05
1.21772617373442e-06
6.71293520994766e-06
3.52602277554639e-05
2.12815277373026e-05
4.60366069709665e-05
6.55609016344071e-05
0.000102824179445484
6.86680053526039e-05
3.22770147999319e-05
6.15331230188948e-05
8.8472893788651e-05
8.21081401669649e-05
5.54467593578677e-05
4.40716498036325e-05
1.57849797331374e-05
8.68888923370231e-05
3.54344868734856e-05
9.99952165336746e-05
1.08133939033311e-05
5.20325266496761e-06
5.77831744347233e-05
8.41193751223617e-05
8.42873439540116e-05
6.69332203749806e-05
4.6210331502635e-05
5.27708162973773e-05
8.27920734369877e-06
0.000102265727158126
5.58271857417965e-05
3.48504811954945e-05
8.72214149413612e-05
2.93815767084817e-05
4.03757483115518e-05
7.06137548793694e-05
4.26914583018556e-05
6.17697141908887e-05
4.94714832156821e-05
0.000128735133153858
7.28979739576404e-05
9.2121671301103e-05
5.25592411784636e-05
7.15491038619893e-05
6.05207548106253e-05
6.42178395334404e-05
0.00010492313876536
7.42077482108413e-05
1.78699773766022e-05
7.35326632951625e-05
0.000106550670998483
7.7947576058767e-05
0.000103266716905593
6.91380701529307e-05
7.45999131322437e-05
9.82004281791465e-05
2.34705939364731e-05
-3.77349485373167e-05
4.26696686962045e-05
5.74450964640352e-05
3.05523446286587e-05
3.10117666797991e-05
1.14372168173794e-05
1.00424047428562e-05
-2.59527242944399e-06
0.000114477104134221
0.000132801210508933
9.35132681452313e-06
0.000106452572816343
9.48948672946661e-05
6.36004341792854e-05
2.1392697218291e-05
9.3945020620122e-05
3.88917304452771e-05
3.45233530326968e-06
9.1998229053323e-05
2.95781308832697e-05
2.47170090474432e-05
7.28975309290361e-05
7.48696772938173e-05
4.28010024818405e-05
7.70420505530643e-05
6.68658647091114e-05
9.91981579131946e-05
7.44376510833127e-05
7.74601378063635e-05
5.89143349320157e-05
7.96916547122018e-05
5.17186878592186e-05
-4.49807997120885e-05
3.7682504045892e-05
2.10193623248051e-05
5.65523978510331e-05
0.000122892668611497
6.73451360116487e-05
1.51035912344203e-05
3.20166797463108e-05
6.25193996689133e-05
6.44329993531034e-05
4.46375400902261e-05
0.000112913660844222
2.9320798133083e-05
5.95703064462204e-05
4.41756307054104e-05
5.51290145454574e-05
-1.35453940528584e-05
8.44333469526741e-05
9.46575558807155e-05
4.16625625205249e-06
9.36559743852275e-05
7.53214949774691e-05
0.000117604176874199
7.83353443560962e-06
4.58778178458844e-05
4.11937409347456e-05
0.000100146340698232
3.73812825689041e-05
3.08355471082736e-05
7.72917058005448e-05
0.000111124571569377
6.21921729936023e-05
0.000116562918517629
5.05477700951869e-05
4.92916608729892e-05
3.96454327420993e-05
4.40054228552175e-05
3.5181498446685e-05
5.34037384305761e-05
2.32141672154842e-05
7.86193990000225e-05
4.62432137349791e-05
0.000103076170240918
2.8111225562411e-05
4.87571842036253e-05
5.96046359810346e-05
6.81196177530937e-05
0.000156905461522808
4.39976929485743e-05
2.99101098244896e-05
3.55263511357792e-05
3.99724447644918e-05
8.23939786334676e-05
7.87201887295043e-05
0.000118008771196176
4.07403013512909e-05
6.93829493563425e-05
8.60937838856945e-05
5.87736487266945e-05
-3.94632580609283e-07
4.89185608721964e-05
5.00281670165905e-05
6.50797024172237e-05
7.48909395846572e-05
2.88222465580847e-05
4.0956478704207e-05
4.35491720473381e-05
5.41925301992092e-05
5.31687346780973e-05
7.91040753258672e-05
7.66093587527668e-05
9.29708438717351e-06
4.49407195840274e-05
9.8722657624163e-05
2.6626853972908e-05
9.21919544545204e-05
2.83450496217781e-05
-1.74222939298075e-05
2.29763420844407e-05
5.09928936573106e-05
6.95094358134314e-05
7.95672112082676e-05
7.17191450469266e-05
8.19147670171788e-05
0.000105325095348518
3.49300172995089e-05
2.21018702991049e-05
-5.78486718416816e-06
8.92022446385429e-05
1.34396909305165e-05
6.3852670811611e-05
8.01758766542921e-06
5.5701939435853e-05
4.82101031265353e-05
4.43608208008805e-05
8.99790040846738e-05
8.89831001444063e-05
6.70592969729056e-05
1.9877255356973e-05
-3.50310054567127e-05
9.16210214580611e-05
0.000109356007395277
6.31279342127673e-05
3.63215491951677e-05
6.48751516214777e-05
7.58795456843974e-05
2.79217485530599e-05
5.65311130752763e-05
2.88787300530049e-05
4.45042714171677e-05
5.76261450602529e-05
1.6732926200392e-05
6.41602026879724e-05
9.62225706674798e-05
6.65418343034612e-05
1.91654315292646e-05
8.4572137124756e-05
6.53805060202732e-05
6.22106066503897e-05
4.88150938865992e-05
4.13893723607312e-05
6.69953383946097e-05
0.000120639657865759
4.33142943930066e-05
4.48604561805384e-05
2.9489697091955e-05
7.29210046967679e-05
5.17468268060636e-05
9.33187339926886e-05
0.000112530893835368
9.97964401493947e-05
3.00293778491985e-05
0.000112214089102069
4.92957094935448e-05
4.31319844812276e-05
-7.07500318665648e-05
8.29626930184237e-05
8.63136763049566e-05
5.26008543410626e-05
6.16461170930816e-05
6.84714853317551e-05
1.66893458493422e-05
7.91110722961321e-05
5.11128283985448e-05
4.41242234569754e-05
6.10463875558062e-05
6.91599413296106e-05
6.62659859560625e-05
2.89474799432196e-05
6.497176632909e-05
9.08050894748287e-05
5.5149286698943e-05
4.78378232293793e-05
2.43745400051787e-05
0.000100808047066699
4.64388194201677e-05
4.0313119506768e-05
7.16904229930832e-05
2.8428234526015e-05
8.28757808771629e-05
5.56373326249333e-05
8.41860002100228e-05
9.58214659272057e-05
5.85099855094614e-05
-9.90032411290308e-07
4.97668719666001e-06
5.44104835817345e-05
5.91765988805468e-05
5.26261004155024e-05
0.00011288585239047
4.93809351462223e-05
9.56195022937274e-05
8.48384229509168e-05
1.48461240141523e-05
3.40310673595417e-05
6.21377251104552e-05
7.51958992171645e-05
4.1693443726742e-05
1.69422998261186e-05
5.20110646990779e-05
8.98334245769485e-05
6.14027863789895e-05
2.34601050015301e-05
3.71971475966806e-05
9.95813245346702e-05
3.20188875333723e-05
6.80764431575208e-05
7.64413549618973e-05
0.000111468072721669
1.41231733615159e-05
8.62330230583926e-05
1.55643229641224e-05
3.9051195944973e-05
7.54037703058747e-05
6.03657354066706e-05
4.98821351882891e-05
6.69897057118528e-05
6.32171270360592e-05
9.10210893385167e-05
9.35082657123829e-05
6.81127521027008e-06
9.23335290729814e-05
8.40216476386248e-05
0.000100762107953373
3.45911305551006e-05
7.01975208850509e-05
6.90124940357739e-06
9.74542339687228e-05
5.69801608865196e-05
3.60439409178808e-05
2.90617126262408e-05
0.00011906008126388
7.07928207770859e-05
0.000104967348425328
7.93001886724323e-05
2.68904723807634e-05
4.74947639694443e-05
5.15027933934714e-05
0.000110416910542027
3.24975114183095e-05
4.58559279935164e-05
5.19731484712578e-05
8.28296633471925e-05
4.75981122466126e-05
9.42646372274947e-05
5.10298239550889e-05
9.22753153574061e-05
2.51640806261565e-05
6.21259198968342e-05
0.000105576285524765
9.18462920020038e-05
3.44436789717406e-05
6.16917381212374e-05
7.30592635319401e-05
-8.6846946105362e-06
2.23251414128604e-05
6.00403428505212e-05
1.82259035423267e-05
-1.95493705758514e-05
0.000105559833503505
0.000103962777132989
9.33735157086598e-05
4.54171561241307e-05
9.32963181106886e-05
2.99286963000486e-05
0.000103502310676771
0.000108044979060754
8.74217044692285e-05
9.85310835730588e-05
0.000109075077560312
3.09240284547779e-05
4.69639549014142e-05
6.48704023074491e-05
9.61332505701764e-05
7.00177021198728e-05
6.30849092194759e-05
4.82585005066376e-05
1.80414302916448e-06
0.000142652399289542
7.05203308576743e-05
3.82222032100792e-05
3.08511652222287e-05
8.46190739360825e-05
4.16145173926705e-05
7.82069638100966e-05
3.94000062991867e-05
4.4825134287926e-05
6.65464467557198e-05
0.000116917868138995
5.14350873245861e-05
6.16912136096535e-05
5.66943415456288e-05
0.000103489693079403
3.83768880911371e-06
8.80507483806264e-05
4.63969518695405e-05
1.68362435772791e-05
-1.31573905321352e-05
6.69854962722686e-05
6.93821098080348e-05
5.09685079788429e-05
6.84684446204736e-05
3.5956605129169e-05
7.7583262469952e-05
-3.61028206500932e-06
4.67214535895133e-05
5.12453353539392e-05
6.2744277612493e-05
1.45369750718426e-05
3.41923240645651e-05
-1.95646738870931e-05
8.53480033571628e-05
7.34659584756398e-05
6.12081271536895e-05
5.30819176416059e-05
3.86336542096439e-05
0.000102337628451709
9.23238459922741e-05
3.24574147455336e-05
8.42545785360136e-05
6.16012298818475e-05
5.45001234892078e-05
4.47537399824227e-05
7.40081479570941e-05
-4.12217023648764e-05
7.04657763810434e-05
-3.84458144599522e-05
4.6820188197543e-05
5.72566123322014e-05
5.04027872298404e-05
5.54645657055473e-05
-7.07453938205154e-06
4.92647467828753e-05
4.96391326652471e-05
-6.56884335544482e-06
6.21216727478262e-05
2.98171115289219e-06
8.9152706823679e-05
9.07768855575462e-05
9.41104034427256e-05
1.88245216341966e-05
0.00011372045636433
2.75829065968675e-05
5.59936536982201e-05
-2.71732924513892e-06
9.38048852950706e-05
0.000140955654693608
9.4398770032859e-05
5.24654449090601e-05
1.2313649580975e-05
9.7267310549602e-05
7.6811333032913e-05
4.9838811230606e-05
7.35138838186937e-05
6.06457710949099e-05
8.74568520779835e-05
0.000129757466630591
2.43741302170469e-05
4.16908700666818e-05
0.000117138300153255
6.70028782354987e-05
2.23528866453213e-05
4.38249976055549e-05
5.4646872467684e-05
5.84092286603674e-05
6.49673712513216e-05
4.40690612063014e-05
0.000117103112766529
8.27134213920318e-05
8.28831446583683e-05
8.01811330667519e-05
2.32503888925396e-05
2.31415230397704e-05
7.02451517643549e-05
0.00010086154095608
5.00456621941492e-05
2.05523450199605e-06
7.07140648216611e-06
4.40820696478799e-06
8.31913443738088e-05
6.55520346610397e-05
3.2168268699443e-05
4.3758236584879e-05
5.74642208042176e-05
4.84523003138024e-05
0.000104858012609984
8.39415273444579e-05
0.000132795024140226
1.9840131290778e-05
8.53227214044782e-05
7.12833442269265e-05
4.75488150261731e-05
0.00010648871731796
9.55946884602096e-05
8.01648070591015e-05
5.05582671159777e-05
2.74423251750159e-05
4.33730256698708e-05
6.4892868446456e-05
-1.82146122620823e-05
7.63205689754197e-05
5.44739588392372e-05
3.47680575348327e-05
7.34318208030998e-06
1.64101815223921e-05
4.8368507751117e-05
-3.60086272802469e-06
0.00015971445619976
7.15364628224309e-05
5.66620759662407e-05
5.07204117008207e-05
8.24411456309363e-05
5.75280054243559e-05
4.75100389229602e-05
7.1736548646856e-05
1.51664769682135e-05
6.71591888881486e-05
0.000123839141337328
3.14794357856822e-05
0.000101165401141805
8.90282843170043e-05
0.000119824966265712
-1.40636614146953e-05
7.77032266604232e-05
2.38414608785054e-05
0.000108883091534576
0.000106376142004798
6.15998621415271e-05
7.46271523082232e-05
5.04142221894119e-05
3.01151738017321e-05
8.03597575087224e-05
8.80167166892255e-05
0.000109816823819449
6.42348905353669e-05
1.87779445764765e-05
7.37320781744639e-05
0.000132039443518479
6.23997076533105e-05
4.20176907629042e-05
5.98309397231436e-05
7.71178422681242e-05
4.68621537142125e-05
7.11049017969588e-05
1.39358792292914e-05
3.29082624435503e-05
8.37934739686688e-05
8.6885973744441e-05
5.49934574996722e-05
1.45184989511458e-05
9.53370028014008e-05
0.000105074755693914
3.21978590920543e-05
6.34480706124297e-05
4.36754105801653e-05
9.01307329140395e-05
-1.4147639299289e-05
7.92154037686107e-06
2.9261943397616e-05
5.18582087444145e-05
2.75608745025479e-05
7.8265594170815e-05
7.54813631119634e-05
4.1682230397568e-05
0.000103780828575196
1.05166960318723e-05
5.70712390781558e-05
3.51553334986599e-05
2.76908410156172e-05
0.000119990030050268
0.000137377992082249
0.000104110318301389
3.73699312465903e-05
9.17457499853545e-05
0.000121483655443991
9.84035200805507e-05
5.98761064331564e-05
7.68843188950412e-05
5.71717977373622e-06
7.05547342427478e-05
0.000100398216234226
6.8148278733928e-05
4.9146230525535e-05
2.30735190852242e-05
2.96278592958564e-05
-3.14817097489846e-07
6.87903697138841e-05
2.99713273099506e-05
8.88845800180819e-05
5.35321533706431e-05
9.44723854450033e-05
5.85578080781434e-06
2.68430492743166e-05
0.000108594809138606
4.61421210555054e-05
4.52353274129678e-05
6.35783233049618e-05
3.96766796303037e-05
6.72342270301784e-05
5.83414186422842e-05
-2.60363193152274e-06
5.30421827761374e-05
6.64006682628353e-05
4.00363571280506e-05
7.94711179470514e-05
0.000165311680098732
4.47657158045464e-05
4.1992636541959e-05
6.21385145840555e-05
3.98976902521e-05
5.48568110328709e-05
5.07433623471672e-05
4.39002553474655e-05
6.02871950328745e-05
5.85963326632428e-05
7.11006894582944e-05
4.90725500180119e-05
8.12397027557832e-05
1.9190215066498e-05
4.1170647475229e-05
0.000106787693356438
7.63204143142842e-05
6.1179905070604e-05
6.70296179749317e-05
-2.16144039819771e-05
0.00010450039652271
6.15878838139387e-05
7.0908509387317e-05
5.86268612099499e-05
6.01869846036791e-05
2.51527827680347e-05
5.45069076506507e-05
6.34524938693105e-05
9.89993664597443e-05
8.65304827659645e-05
1.76085689955541e-05
3.6393317981266e-05
0.000109243341794537
5.72796191794082e-05
6.30652368529008e-05
8.2419751582151e-05
6.72825446353012e-05
3.18700453077828e-05
4.94130431847539e-05
9.89420815782007e-05
6.5182822257645e-05
1.23014979252093e-05
7.60784255078255e-06
9.08576026178212e-05
9.0301331386091e-05
0.000111621948605032
8.50687156825017e-05
5.06128452167816e-05
8.83799603097353e-06
4.59036061849859e-05
2.63900237121831e-05
-3.76206415487445e-05
3.474924372894e-05
2.97783882759255e-05
3.01919258209587e-05
3.47156885154441e-05
4.15802547644697e-06
6.65717746933722e-05
0.000115009409168194
4.45589020524697e-05
2.76156970895048e-05
3.9466089971225e-05
0.000119975023725919
7.64595529329323e-05
8.57525153805015e-05
4.59313935097839e-05
8.31131060054891e-05
6.82258334563702e-05
8.49199101931729e-05
7.44334735817332e-05
7.89138715125171e-05
5.5323912919702e-05
1.9180074024095e-05
6.57108904616724e-05
3.7751992183963e-05
7.39452141412111e-05
0.000137629074743869
8.15925526769386e-05
7.2554082103411e-05
6.28261030973354e-05
-1.24839662581708e-05
5.77088789279456e-05
8.55134792788252e-05
8.62122352066594e-05
2.83355068858528e-05
4.6172520575798e-05
3.76733161601299e-05
6.71185069272276e-05
6.26382627186665e-05
3.44213333351953e-05
4.27663635089556e-05
5.79508272923591e-05
0.00012379022538476
-4.81175444830978e-06
7.548318176667e-05
8.52695036021586e-05
5.48316711774324e-05
4.83018976972676e-05
4.42827289363702e-05
-8.73545513462379e-06
6.91938698370678e-05
0.000123630255216755
4.6143161907864e-05
3.16481197500565e-05
5.01006045970793e-05
1.8334965667729e-05
5.5180013487637e-05
6.47774488610833e-05
2.56933434211911e-05
1.58109067764088e-05
4.55775509613321e-05
8.66275894690757e-05
5.28578421529213e-05
7.05145435301773e-05
4.04927206417594e-05
6.38349795378072e-05
5.48559658786565e-05
3.72861020486235e-05
3.88937268730068e-05
3.20706184053008e-05
2.75624375097171e-05
0.000103147235502615
4.02666594501286e-05
3.37115985893632e-05
5.27233659304901e-05
3.35314419854241e-05
4.26815461738171e-05
4.6773058991311e-05
3.66215376796578e-05
0.000120818563462524
0.000103802487380328
6.91154665094059e-05
4.50148598799854e-05
1.85906116118793e-05
5.69340408129603e-05
7.89690929584842e-05
6.51672265165977e-05
9.73219931819176e-05
0.000126606082901154
7.27490898533743e-05
1.87287753426378e-05
7.99760447442391e-05
5.86010630549122e-06
4.39439290146324e-05
2.81087346330819e-05
2.6975752346529e-05
6.35753851591096e-05
8.30278270369459e-05
9.74621578586464e-05
6.87757096556234e-05
7.09689949876215e-05
6.03586823239305e-05
3.98085846317735e-05
7.36795667686246e-05
5.20087021254477e-05
6.3905140528218e-05
8.86452768025204e-05
9.84607710410523e-05
7.94822525250497e-05
4.17596112581302e-05
-3.91645198560115e-05
1.37649826855378e-05
5.36466902221915e-05
4.55445664641578e-05
6.84824436010397e-05
8.30523072272852e-05
0.000106787691472277
3.18548238054028e-05
2.79547524057275e-05
6.23174925473286e-05
4.74616352027795e-05
6.56061121399168e-05
1.10475936439853e-05
6.93840922392575e-05
2.10410851873275e-05
7.34691608129912e-05
2.81807283584912e-05
9.85508007195913e-05
4.84911647690223e-05
3.75546360405193e-05
6.39851578356256e-05
7.83480916415845e-06
4.97016750196842e-05
4.43558759656871e-05
8.78625246928139e-06
0.000105077145515078
8.17048724632923e-05
6.00593475175279e-05
5.38488349341772e-05
8.86735488222611e-05
1.02155634776871e-05
6.14646668077063e-05
7.35608188435855e-05
7.66169579935965e-05
3.49695982053687e-06
5.66035279320357e-05
5.33923971953032e-05
6.53128774956225e-05
-1.56450741618774e-05
1.10734340776649e-05
3.96638188392327e-05
3.48340405592505e-05
5.10510989156343e-05
8.1863712197282e-05
4.84263119236174e-05
3.18525104292649e-05
2.52193885620925e-06
0.000120442467383709
4.2759158226203e-05
7.12076336754621e-05
9.87283039482531e-05
6.51255197258616e-05
9.85678079478659e-05
3.60759628603158e-05
3.57877869430733e-05
7.07097894951217e-06
2.34400282121781e-05
1.8222238053653e-05
8.03565193187368e-05
6.79741532066932e-05
6.6739985483077e-05
4.09406887395946e-05
0.000108827193698508
3.28432270506657e-05
5.70341628886286e-05
3.84473297334178e-05
4.25616061479126e-05
5.3975531379547e-05
3.8589760066004e-05
5.00368696900671e-05
6.927390318203e-05
3.27176144048112e-05
7.91701975093324e-05
-1.70768573522064e-05
5.80422277838459e-05
7.35138276322151e-05
9.85110889976405e-05
6.28481344120017e-05
0.000101853098405813
5.27225539986776e-05
7.090489794037e-05
6.31008272883889e-05
5.40543900736721e-05
9.24896163002417e-05
6.32518334832425e-05
3.59607236135348e-05
3.58353421847923e-05
0.000137262702834761
2.03520314603761e-05
2.6395879840323e-05
9.10660925957559e-05
9.26363986859378e-05
3.21533192768202e-05
7.26324415406005e-05
3.13689456692202e-05
9.98820251785421e-05
-6.32594667780187e-05
3.30448893192886e-05
1.32092967504767e-05
0.000141572645529789
1.82262814202153e-05
8.76938040255003e-05
5.01866136857828e-05
-2.76236089577882e-05
6.2338969741923e-05
7.26295393500143e-05
8.50685229524167e-05
6.71442273121007e-05
4.8787970665658e-05
6.88699170143031e-05
6.28818949595523e-05
4.18421927260527e-05
7.72658834515966e-05
6.67436188485407e-05
-8.15089699451967e-06
0.000114560607341305
6.7978898154551e-05
4.18923411532517e-05
5.71954670357261e-05
4.38087747015915e-05
9.5760689670395e-05
7.18521797524193e-05
5.48442384559024e-05
7.9689606887851e-05
6.05459819253802e-05
8.6785360013671e-05
6.85546445807585e-05
9.36994601560121e-05
0.000113119603403312
4.10079973416949e-05
3.50952467727566e-05
6.05029306859926e-05
2.00327615360165e-05
7.48690582465388e-05
7.32490931879174e-05
3.83262934689366e-05
2.14321852804681e-05
4.41966893970636e-05
1.76005295924928e-05
6.70191020138324e-05
2.43661785986222e-05
8.40875489759064e-05
2.38941238777949e-05
4.8983369656417e-05
7.50501105916764e-05
7.842451502282e-05
2.33341899204332e-05
7.98414307117748e-05
8.13629400754354e-05
2.67643410499559e-05
7.7122184510986e-05
4.91290467041284e-05
8.80276851085295e-05
5.29508893925174e-05
4.74831180705795e-05
6.24701298093069e-05
2.41690142420895e-05
2.46765986650682e-05
6.49614334204116e-05
0.00011773331750811
5.15610415531242e-05
3.48038114971833e-05
8.89187339990016e-05
2.78891137394197e-05
4.96232622805671e-05
0.000106180719825306
7.27793777031365e-05
6.56127825260832e-05
6.8714594355813e-05
4.37822366777343e-05
4.86304618512026e-05
5.56647546047239e-05
6.3467460496646e-05
0.000130367810340771
0.000108629332873482
1.42209436394916e-05
1.69508964842425e-06
4.02731925774533e-05
5.31418361231978e-05
9.34811553096356e-05
9.42998856234863e-05
5.20396733946987e-05
9.5158584984226e-05
5.96482154504587e-05
6.04463139286637e-05
5.31735168432049e-05
0.000122402479312759
8.75361623531505e-05
8.60282049795227e-05
4.85453065504363e-05
2.13841733972804e-06
4.85434078695901e-05
4.84741714448652e-05
4.83713827077323e-05
2.43261282371341e-05
3.74590155416154e-05
4.99636152019043e-05
0.000115985185309684
9.08630936962473e-05
0.000103996323095441
-1.0403674074401e-05
0.000110977491274713
1.13332344689027e-05
4.87442670119683e-05
-5.6035468260164e-06
3.14682165827841e-05
4.01292916176705e-05
-7.13695368005074e-06
3.42358488315137e-05
4.87117641533247e-05
2.75743804621336e-05
-9.41910657492842e-06
4.07351823123287e-05
6.42472001383156e-05
6.28162385035515e-05
-3.05713995748765e-06
7.70041074514824e-05
-3.25128874718591e-05
6.12923855048148e-05
0.000111653794382554
6.85317855278591e-05
6.48506035011902e-05
7.68090514576254e-05
0.000118725475375612
4.84185694518228e-05
4.08460910457072e-05
7.10034423697251e-05
4.0534060102073e-05
6.44486321310202e-05
2.84483181289795e-05
0.000111303752164397
4.14110052418433e-05
6.92428399565016e-05
6.49104890731904e-05
-1.38794861369507e-05
-4.45469932572025e-05
0.000129419457369858
2.14048758829219e-05
8.48467173055145e-05
0.000138344559543759
6.90696402758602e-05
6.09723033886088e-05
0.00012230449739422
8.9151631372676e-05
0.00010162140647792
6.98675210351605e-05
4.40908947667592e-05
9.29901724518479e-05
5.01581957276988e-05
5.68994334999476e-05
3.09267148290481e-05
0.00011891026026247
3.56253086829229e-05
8.70204665795618e-05
2.0712992743919e-05
0.000107540176342328
4.63828967968227e-05
8.72174083296308e-05
1.61526661088578e-05
8.32215796642551e-05
2.95012183708331e-05
2.9871246936482e-05
7.83246174323835e-05
-1.74859083064029e-05
5.67679756275017e-05
4.30916584384921e-05
8.75179223408833e-05
6.31590778638756e-05
0.00010529740160602
8.29517071196693e-05
3.53529690369325e-05
8.36802391426105e-05
2.43435905921079e-05
7.68563896175979e-05
6.89183784150528e-05
0.00013624519510618
1.12072148078628e-05
7.43809049863522e-05
0.000107877663622106
6.11478333028979e-05
9.31521370922793e-05
8.59892878180586e-05
5.92526992523975e-05
-9.45875226693323e-06
9.80575486223158e-05
9.57871844760133e-05
8.15778565550404e-05
4.27287681314225e-05
-1.753885110712e-05
4.1507309104804e-05
0.000103001249919531
1.61773968171983e-05
7.1711004431914e-05
0.000103415970434759
8.29449015947045e-05
8.78037636037894e-05
8.93530445889375e-05
4.9656871988085e-05
4.10186865207022e-05
8.09001749465471e-06
7.96132557591839e-05
7.01105589870882e-05
7.2658982587031e-05
6.77036963690397e-05
8.4176835312483e-05
0.000120523294550576
5.89225700292933e-05
1.09205416182728e-05
9.28672797797666e-05
5.57737003210228e-05
8.04106085578348e-05
2.33668249749312e-05
8.06370898485479e-05
5.8635778926473e-05
1.65091377982144e-05
9.59158159716007e-05
5.84207722880348e-05
0.000109026073406062
5.48667595694188e-05
0.000140308325639784
-3.48722584578982e-05
3.40756288522158e-05
4.7214506051137e-05
9.71805980614957e-05
3.55453371392325e-05
6.04361030527687e-05
4.63578020403746e-05
3.25136094200341e-05
2.81681656697139e-05
7.67463986772642e-05
6.34537520868917e-05
6.50240418131673e-05
6.54904964925723e-06
1.15639159539539e-05
1.01875600364489e-05
-6.97969501718548e-06
4.6650349306355e-05
9.35268773516749e-05
3.79609705821781e-05
3.99832494047761e-05
8.26136778232465e-05
7.9815012347048e-05
7.4041286382144e-05
5.9713795239992e-05
8.76614892829611e-05
5.56187396880258e-05
9.83089620854857e-05
9.1004653582507e-05
4.16652187002496e-05
9.07259622014728e-05
2.95625106664532e-05
0.00012796487396446
1.7809486675162e-05
7.19555106988242e-05
1.3026948334874e-05
8.520928655722e-05
7.53161933048078e-05
1.03029721198795e-05
6.78399216498447e-05
5.45083951815833e-05
4.05435050450259e-05
4.12952941530779e-05
3.18861191067076e-05
8.46198627307936e-05
0.000109092202934097
9.87545348528477e-05
7.180641910626e-05
4.8732455673327e-05
9.99575025992707e-05
2.47217490202514e-05
8.96998341593008e-06
7.3155647982276e-05
9.93455011800813e-05
9.41624240141161e-05
9.64638770316177e-05
4.11426596270515e-05
7.84007710327643e-05
4.29562382571984e-05
3.04436252249704e-05
6.6902133277426e-05
1.46732131216623e-05
0.000108734839466097
6.65314731905528e-05
0.000128402125091151
6.53652128106271e-05
7.93670481055777e-05
9.63780828705489e-05
6.95644465208858e-05
0.000103358028341613
8.52498848958628e-05
6.6777564283236e-05
3.24362136279666e-05
2.50975220107347e-05
7.51402626512929e-05
6.21050488620587e-05
1.90061190487055e-05
5.17578350806552e-05
4.36474831363066e-05
4.201816899724e-05
4.8606513607741e-05
7.30757716144635e-05
3.65679844946367e-05
1.64860051279874e-05
4.4675489372127e-05
-1.31852430275672e-05
5.12025098713919e-05
5.05892871235843e-05
6.46382752086463e-05
-8.19371201066292e-06
7.18370493588486e-05
8.16263897475239e-05
9.91687949408522e-05
5.1517527268337e-05
7.04401706068859e-06
8.06999236841028e-05
0.000109306555670289
4.77331778983616e-05
4.94019108838279e-05
5.95487171932336e-05
6.1792247798882e-05
-1.52102499876037e-05
5.08028133261264e-05
9.38022269333603e-05
9.62263942826048e-05
0.000132778744052179
6.55345153275825e-05
5.06763089342215e-05
4.62339298193892e-05
2.43445710765914e-05
7.67660171926176e-05
8.20050548255524e-05
7.38022618671353e-05
-1.47117034871898e-05
3.28074873618297e-05
8.376586619067e-05
1.77407609082726e-05
4.59964949163272e-05
0.00011196673351153
0.000109386085696408
0.000106749350873357
4.67411932226202e-05
9.33311733612008e-05
6.59088959222385e-05
2.63575989861168e-05
2.31437980876974e-05
4.52190272415225e-05
4.46182162124085e-05
6.21059009912693e-05
3.76728862432794e-05
4.41030332981365e-05
-7.76621067454928e-06
5.68652012913458e-05
6.04474928686297e-06
6.45584826451606e-05
6.54287883812253e-05
6.96843431879053e-05
8.04617064093688e-05
0.000129785540937022
5.16403592400036e-05
3.67732019974587e-05
6.81230359702633e-05
0.000112020234552786
0.000103275099780711
1.73290121377925e-05
-4.64711730300352e-05
8.20692150808719e-05
5.95679900431949e-05
5.36014115799796e-05
4.12863045149698e-05
6.96253181817278e-05
4.92361381531174e-05
4.1779817941012e-05
4.27173492430125e-05
5.25503466265306e-05
0.000111233419056627
1.22532428216987e-05
2.54216154638895e-05
7.65312958254169e-05
5.73056646365225e-05
6.79069710406711e-05
4.20413223854852e-05
3.82200943904441e-05
4.18499031647246e-05
5.1046206732983e-05
3.9295372128682e-05
3.62585261349758e-05
6.53468044014267e-05
6.8004878550984e-05
6.81649603965739e-05
8.26031856105291e-05
3.73592202579607e-05
8.92771362610549e-08
6.57995161548236e-05
8.23800582484664e-05
2.63947568303077e-05
2.04725768498466e-05
0.00012976204990498
4.26388921710914e-05
6.91151162934509e-05
0.000125987764709531
6.8946056364373e-05
7.49499037930594e-05
7.21190678467056e-05
2.50663734597159e-05
8.98284707998476e-05
0.000106943611677491
4.55251482963091e-05
8.04359377819765e-05
6.45655741477864e-05
9.17519837259877e-05
8.97951512839871e-05
8.64698907199138e-05
5.42409078727297e-05
8.03282544010276e-05
7.80219986347e-05
6.04609528145647e-05
4.58100253766602e-05
3.5548606038102e-05
6.37125313226784e-06
2.99413769095467e-05
5.09791597438672e-05
7.46952257991563e-05
5.44926804325942e-05
9.65299210434744e-05
0.000128144898534595
5.0943879181469e-05
8.22455645265302e-05
3.32987553786638e-05
1.23855099543976e-05
0.000124783673900614
9.21334189990422e-05
3.08159570265042e-05
9.41403341547336e-05
1.54261660820369e-05
9.99165313363129e-05
5.67359381639869e-05
2.26240119932656e-05
1.1028453782615e-05
4.20964594525588e-05
3.86295850023859e-05
6.49671555636784e-05
6.12282596857467e-05
4.87473298353796e-05
7.86258750419408e-05
9.31570528317027e-05
8.96491216156798e-06
0.000100896650259343
2.35618837979489e-05
3.83032850552103e-05
6.5846909411295e-05
5.96895322421328e-05
1.99799473348352e-06
5.60792116623579e-05
4.93353339760094e-05
8.55639325381564e-05
3.50727512974106e-05
3.16061175424276e-05
6.77049217686658e-05
4.78828830546918e-05
3.75701127665803e-05
0.000100382895232091
4.82137348427647e-05
0.00013600196984956
6.30190682424797e-05
0.000102501350776736
3.70754434248231e-05
8.47491120532204e-06
7.17603160143105e-05
7.87833723295509e-05
4.40414059699978e-05
-4.84895843727257e-05
0.000116219857136281
5.57855502300251e-05
2.92718391676233e-05
5.93259204074428e-05
3.95746938065363e-05
-1.86300410106268e-05
7.46944080265147e-05
0.000133015465854807
0.000151264547773048
3.56965136329426e-05
2.61123377996501e-05
4.01581891770423e-05
5.43291245778786e-05
3.27906369294701e-05
6.67120533131311e-05
7.72870617998477e-05
3.78745342268278e-05
6.41376015192375e-05
3.82037361245012e-05
-9.23178291129926e-06
9.64957559488652e-05
5.70579454138485e-05
3.01345678772435e-05
7.03269254241182e-05
2.30244587628392e-05
7.28485126752228e-05
6.23548687297957e-05
4.94520902273148e-05
4.40997920283449e-05
3.76778914493119e-05
4.05478454416427e-05
5.07433112063144e-05
0.000114380582082063
0.000126298232299685
5.89842448396249e-05
9.81603965310232e-05
9.73257363502031e-05
0.000110940349965018
2.93638680379745e-05
3.41205072040539e-05
5.94258418587687e-05
5.2836595903723e-05
-3.74869606517573e-05
5.85035899970379e-05
6.15436284904919e-06
3.29089892119224e-05
7.67341240521879e-05
2.8597519457694e-05
-5.06959855503973e-05
2.1999195123241e-05
9.21604906383051e-05
7.53365236496299e-05
6.444405647717e-05
4.01042374371072e-05
8.42358936912624e-05
1.51645448171648e-05
5.43303370487261e-05
8.72043434924754e-05
1.18059031512379e-05
8.44832043490678e-05
3.86771345953069e-05
0.000102190327318838
5.93649248432228e-05
1.02632206797475e-05
0.000116843697603382
7.58861767280518e-05
6.64649239755417e-05
5.67694369741118e-05
7.46353137283075e-05
0.000100766750679971
9.90678739325015e-05
-1.02457553641843e-06
3.63150955594634e-05
3.31555276707138e-05
1.55195725590026e-05
8.18742906205718e-05
8.22912486067904e-05
7.13266470275833e-05
1.31372162146437e-05
1.64522507581088e-05
3.89502663012687e-05
3.5913971038176e-05
7.86639992634288e-05
4.29316586919872e-05
0.000127038900250281
8.75694957013092e-05
8.38781850095116e-05
7.09536152623897e-05
9.8653472820669e-05
2.80081155710285e-05
2.29801771476217e-05
4.31069362277401e-05
6.10653691102142e-05
2.72289921675229e-05
2.13582873215353e-05
8.60392790590428e-05
7.74306845471683e-05
9.3665684755912e-05
7.18698467252176e-05
3.74815124854581e-05
4.86408086820346e-05
6.58643963260384e-05
3.61472522027456e-05
7.22970374940653e-05
3.8548862009107e-05
9.26352635508196e-05
3.28911958502114e-05
8.51181942873683e-05
0.000128977575061917
8.00303211070874e-05
4.23498392879233e-05
6.78704244503743e-05
6.65579972482768e-05
6.98631407622636e-05
8.10132379979936e-05
0.000104090008940633
7.48658450313225e-05
0.000106361836480015
6.15968222020516e-05
2.87090703433881e-05
1.2741802255329e-05
4.24263141198866e-05
0.000120460618231986
7.47359620426991e-05
1.07750448349059e-05
8.57345261776234e-05
4.40083088989554e-05
9.0125544639478e-05
5.63267698195009e-05
4.15480155858368e-05
5.4906757492986e-05
9.10619362611626e-05
0.000111578482285996
4.3055861695705e-05
8.83041151448862e-05
8.57411598424288e-05
6.08601119041099e-05
3.02395223506675e-05
0.000103346408909692
8.03670163076169e-05
4.09297295808819e-05
3.16603965041212e-05
5.51783745242373e-05
5.95788848896705e-05
6.21967335670842e-05
5.25396444997041e-05
7.95123416397265e-05
9.23933612871183e-05
4.64743470260142e-05
8.95837193997149e-05
6.2131536038365e-05
5.93309718765655e-05
1.29900888554162e-05
0.000109769527406698
8.43745401654904e-05
6.59867842936551e-06
9.5884870003529e-05
2.20215867688693e-05
0.000113604450225299
5.92345013787137e-05
1.25734459656142e-05
9.60864793663153e-05
2.33930970300756e-05
7.22022477300063e-05
9.29558601232336e-05
8.51262737672815e-05
1.99779903873093e-05
1.19694818694821e-05
3.80331611510938e-05
2.55412627190884e-05
-3.53542231521551e-05
6.01773486298929e-05
9.14887324873645e-05
8.77613772961096e-05
6.54223486091282e-05
-5.13750767998767e-06
-5.32834348811941e-06
0.000136322608917864
5.42941580543621e-05
7.14445504197874e-05
5.26782313750915e-05
7.24075943261716e-05
5.0175056443509e-05
0.000105560885224509
3.86463502958165e-05
8.18829565311266e-05
-6.55712192526203e-06
7.11456005738922e-05
7.68464682860628e-05
4.97387178583375e-05
3.60701748878943e-05
0.000116165999397136
5.64442454055961e-05
8.34657425249469e-05
3.66516076952422e-05
1.98647234683343e-05
2.99123943256736e-05
5.8220768782259e-05
0.000104608564042719
8.26525948175635e-05
6.91537298636529e-07
6.90713940229435e-05
9.19906533819636e-05
1.0391337486641e-05
5.56905950749488e-05
5.44616672719645e-05
4.88158482984278e-05
6.81729703830772e-05
3.1766298697068e-05
5.19386414053668e-05
2.43032509818294e-05
1.15407982130124e-05
2.48093408524274e-06
4.71542354659347e-05
2.62258927929763e-05
8.87509481425184e-05
6.64571434349556e-05
8.70684600079962e-05
2.63401144076546e-05
7.2831653051022e-05
2.59993840971722e-05
8.11419002107678e-05
9.44179767028852e-05
6.65087342803812e-05
8.55763331264618e-05
7.49368895591657e-05
7.73002172529433e-05
4.98760613735731e-05
-3.97429404934433e-06
-1.0675086179992e-05
0.000132742547827488
9.40834041908265e-06
4.1340606222623e-05
5.43759820836118e-05
9.32779237249217e-05
-3.34031822898388e-05
1.81447353343835e-05
2.60969804824546e-05
3.00432870669386e-05
5.68689567577691e-05
1.3102261768191e-05
1.40347058499027e-05
5.61136385390758e-05
7.23945568545296e-05
5.05090772457265e-05
6.20591218419768e-05
6.02322861120655e-05
7.12251927790791e-05
0.000113928441175801
3.58402277556518e-05
0.000101948659056847
5.87611800134595e-05
2.1249897962921e-05
6.45144015163332e-05
3.12847443991945e-05
1.93118641253696e-05
5.64337428480356e-06
6.08650892324151e-05
6.75140686513792e-05
2.59654598518043e-05
8.50461671255261e-05
2.81440386193663e-05
0.000107313818397021
7.91976782763409e-05
0.000110438612165629
6.02877637210011e-05
5.52612577149958e-05
1.39867011626031e-05
1.0103011437245e-05
5.94852203814087e-05
-9.68966826935262e-06
4.28712123670796e-05
5.04426025774264e-05
8.32551372096849e-05
8.7342676722204e-05
3.12336975610955e-05
6.64906633028402e-05
8.48912881475774e-05
5.11783134164105e-05
0.000115305348276601
4.89209659066962e-05
5.09315256845939e-05
8.76333081499258e-05
0.000110318103749393
-1.76810001804046e-05
0.000103565726812816
0.000116175093566312
1.96984229688034e-05
7.94475259706668e-05
5.48692478874567e-05
9.2009520099829e-06
8.89285504412218e-05
4.52872499551347e-05
0.000106397712140753
2.80717302705321e-05
1.18988422130226e-05
9.07180585173875e-05
6.58404532785167e-05
6.03683651992724e-05
9.27369254774134e-05
5.64000213009656e-05
4.11057086091074e-05
5.56871469713182e-05
7.1814357920806e-05
6.86336656860617e-05
6.0193644650948e-05
9.26103022077209e-05
6.41629341899529e-05
3.77106597911656e-05
4.7133370376759e-06
4.86481191237645e-05
1.64367876485472e-05
4.36108528506264e-05
2.29782185949504e-05
7.9289606640666e-05
8.28419822079218e-05
0.000121188131561255
-6.36157028764798e-06
2.28476826121202e-05
9.08383324342889e-05
9.92658662657939e-05
7.55416371681998e-05
7.23082035061289e-05
4.17749616923315e-05
4.38377437720117e-05
7.95262270521688e-07
9.15534278035267e-05
8.37829930305782e-05
7.52524582488266e-05
6.55385470537511e-06
4.11241818209405e-05
8.96911687772342e-05
0.000118516598614491
-2.76310841015497e-05
9.32456958630365e-05
-1.70113424867051e-06
4.47526485041571e-05
5.59112144815186e-05
4.12788129764624e-05
8.74954097340217e-05
2.72768989179372e-05
5.45653024754161e-05
7.28439200482999e-05
6.17782236293857e-05
2.95774078943462e-05
2.30763944833445e-05
8.93180357459628e-05
5.37526863963588e-05
1.52214217481582e-05
5.98180326647008e-05
8.3413670375901e-05
1.42945013253527e-05
9.72300883459785e-05
9.7675857978777e-05
2.57950037133977e-05
7.32564207839402e-05
6.17066005589655e-05
8.03534214776833e-05
1.43446504521312e-05
3.20188486404436e-05
4.3748892017139e-05
5.20652929681378e-05
5.62280694614091e-05
7.81828432684204e-05
7.15463693053771e-05
0.00011462386141193
1.46782289414795e-06
7.42011873125439e-05
9.41108080103824e-05
4.83610851773051e-05
2.60868192422041e-05
3.374306447848e-05
5.98327809767483e-05
1.65640652289681e-05
3.73638340442484e-05
9.70549959075672e-05
7.65216595315289e-05
3.38533434892329e-05
4.19664760500882e-05
7.38346221424143e-05
0.000139265979821121
0.000118681134108218
7.36803377781836e-05
7.73265422132481e-05
9.07123792806818e-05
5.89422035332797e-05
3.57371609813148e-05
9.00595358270793e-05
5.34398017254461e-05
0.0001324918104162
2.97117829424985e-05
3.8032860049536e-05
4.39311609622889e-05
6.89539807966813e-05
-2.38862474875893e-06
7.59833974715634e-05
5.59747787354522e-05
0.000107442748580501
7.95912478244513e-05
4.9214641930146e-05
8.07911926090596e-05
3.06835616452542e-05
1.92601194068462e-05
4.33654038127081e-05
6.91932915196995e-05
1.68698346518163e-05
3.46856140388985e-05
-3.10542317661827e-05
5.48945370029505e-05
0.000101062487129738
8.81601056615343e-05
6.02802175723485e-05
6.54270003927226e-05
3.00309334387956e-05
3.77267911363044e-05
1.98665523437267e-05
6.39535918463283e-05
-4.65799004534687e-06
9.274359352876e-05
5.14902458294943e-05
3.22863312962372e-05
8.9324117279933e-05
8.1573200707322e-05
2.76389829805871e-05
9.45598075327865e-05
6.32758828372978e-05
6.31570867744629e-05
4.00236803147492e-05
6.28366724486127e-07
9.45089105408944e-05
6.37283981833823e-05
-2.17814989874943e-05
7.33314325548298e-05
7.10093298554502e-05
6.13800145861768e-05
8.5607075857077e-05
8.19678781242411e-05
4.99294336729365e-05
5.17470872751997e-05
5.90716514445489e-05
3.29927580073503e-05
3.51486381294692e-05
8.69350429516861e-06
7.43856646156955e-05
4.10258254862621e-05
7.24088329283475e-05
7.64669287284594e-05
1.74527040983143e-06
7.7988239643979e-05
3.74855887064998e-05
7.4318855928193e-05
-6.73195224595953e-06
8.60818037505431e-05
6.10832422454024e-05
3.16856932232828e-05
3.89981384106311e-05
5.76051091908846e-05
0.000104944619254495
0.000120765171191061
3.7529294827397e-05
6.81809477377557e-05
7.5361279762231e-05
4.80875456702785e-05
0.000100986408715797
1.72983293033354e-05
6.96466187710227e-06
2.69276943630334e-05
8.8442266522871e-05
8.25303078019189e-05
7.460697352529e-05
4.67498050956721e-05
7.31305177942449e-05
-6.69989014099091e-06
5.30193697277359e-05
0.000107503730520791
1.91617580368784e-05
1.06914848907563e-05
7.09659109715443e-05
8.63864044285746e-05
-1.12518320468009e-05
4.28702209091866e-05
4.5481527301174e-05
9.70951410918897e-05
1.66699033352532e-05
7.64125022705808e-05
4.23659822595863e-05
8.15224354543966e-05
0.000120451352603444
7.64213895503638e-05
5.50731733401445e-05
5.78057314979043e-05
5.37737739669241e-05
7.03739733584313e-05
9.77949177637434e-05
4.48965985691299e-05
7.17263756720772e-05
3.03612254242926e-05
6.61053600733261e-05
5.60951890637983e-05
6.19823086156935e-05
2.15415619982761e-05
3.19031951521613e-05
5.3136833010165e-05
7.61810980606584e-05
-3.61371371132511e-06
7.75530624435139e-05
3.99255315255903e-05
1.44568869913761e-05
7.00906746409403e-05
1.00590610589142e-05
3.89543374512113e-05
7.56580308527458e-05
9.12254273556078e-05
0.000120027240855806
0.000140081713947187
-1.05817645501568e-05
4.4367640677755e-05
0.00013901505120529
8.16705684933022e-05
5.10365634674079e-05
0.000119572710470007
9.5355562141395e-05
2.59458686613585e-05
2.79097836256591e-05
0.000131201229678155
1.42116414347873e-05
6.48919743393286e-05
4.89999346898799e-05
4.40830281300857e-05
0.000115762136152681
4.89641317013828e-05
6.74091017544297e-05
4.81270952922413e-05
7.83795999481014e-05
6.7277713294077e-05
8.24032266278579e-05
1.60152744964998e-05
2.48209730506764e-05
2.18478691669431e-05
0.000116282653058664
-1.68672110436986e-05
0.000110637422400184
3.23395733247063e-05
8.77432007328247e-05
6.46736622893767e-05
5.96623742466134e-05
4.46268122863913e-05
0.000116326210974847
0.000109011829646849
8.14728160296301e-05
6.56397125691417e-05
2.99629720237632e-05
7.58281635597636e-05
5.98305898413504e-05
4.06920086259895e-05
5.28840122545099e-05
9.70571869460938e-05
2.98785663496621e-05
9.65770097317857e-05
8.99567576986596e-05
3.68086610574884e-05
-1.1709608495178e-05
9.78584734128419e-06
2.7426958345923e-05
8.05336023954349e-05
5.94008877775685e-05
2.27666989227202e-05
6.89956012787375e-05
8.51597051577835e-05
6.31839081253339e-05
3.68732597124436e-05
3.33688438859948e-05
8.45470368729663e-05
2.20568341954791e-05
6.90656614272219e-05
5.55292125901214e-05
4.12203075509801e-05
5.82585706841672e-05
9.17434688893262e-05
8.0116612030286e-05
1.83228304100779e-05
5.97294084803879e-05
6.183437761471e-05
-3.83947018030996e-06
1.47783039825137e-05
2.94282816088208e-05
7.80978701711692e-06
3.00137626150918e-05
6.95185712059133e-05
1.62042993391866e-05
6.37303806106961e-05
4.95687859436489e-05
1.72672202652929e-05
5.75345864270506e-05
4.96121800937991e-05
5.35851406704095e-05
7.15589761279983e-06
7.58995195966505e-05
5.13168105418886e-05
0.000127070613595268
2.84628054864484e-05
2.15119944222789e-05
5.05561067763165e-05
6.21311596720576e-05
2.97775692352013e-05
0.000113754533031444
1.7342929308609e-05
8.16734551134857e-05
2.2172656914896e-05
2.17169057236659e-05
2.61772571166468e-05
0.000100589994241232
0.000108340393105048
2.09883734384684e-05
7.59448339893889e-05
0.000131047656590736
3.55993977617309e-05
3.70562517367588e-05
4.13465440797533e-05
7.15877878209461e-05
3.94663010381122e-05
-5.08516248131949e-05
5.43234195933704e-05
4.38826632765914e-05
8.66523582091396e-05
5.35636214192913e-05
5.84183650406482e-05
5.52034827789575e-05
4.86705985768276e-05
6.96853613740573e-05
6.14074148554278e-05
2.75391746495292e-05
0.000114307437901932
2.54903097654733e-05
5.16421915389859e-05
7.17573568608276e-05
2.71587328520548e-05
8.53124434018555e-05
0.000146554403257297
5.29781114134811e-05
7.30441716487638e-06
6.04231042788608e-05
1.66058634856772e-05
8.56934150162302e-05
5.18140427270323e-05
4.02242724623486e-05
-2.60523002586788e-05
8.17098694964759e-05
8.17352077057342e-05
2.18142229246335e-05
2.08872442547592e-05
-5.5880081954985e-06
3.46188834163877e-05
8.56593143969196e-05
4.90361516239958e-05
8.22946889192103e-05
7.4653761258714e-05
8.25346049991331e-05
2.11060719273025e-05
4.78627365214151e-05
4.50793013816686e-05
5.57350184405119e-05
0.00011591869862267
4.58805938732734e-05
6.823716444253e-05
-1.11044410777454e-06
4.97670781971231e-05
8.22322840501443e-05
3.6122992836853e-05
5.60666888633831e-05
3.96314770622707e-05
6.74908551492852e-05
0.000111829455424221
3.84667527567592e-05
6.35820674846679e-05
6.97908003171421e-05
8.91838567991864e-05
1.89429014486672e-05
2.04998385905918e-05
9.48697243435113e-05
4.54824649737249e-05
6.96670451503788e-05
6.57053126406515e-05
8.30396486379644e-05
6.20848352487182e-05
4.54531620555297e-05
7.43532814520509e-05
3.49231103212627e-06
4.51128309745373e-05
4.99366292094775e-05
0.000100874824993414
7.66004515721778e-05
6.90090118370916e-05
-4.33476376363391e-05
0.000101664569744586
6.77633720553342e-05
-3.6169142002444e-05
7.3065800858965e-05
7.8599910529581e-05
5.46961430603581e-05
8.10413854258603e-05
4.72830687723652e-05
8.03595842023815e-05
6.12793600439494e-05
6.23780871376306e-05
0.000114926757758729
6.68997562166564e-05
6.63432911886295e-05
7.2912848401871e-05
7.31429736364567e-05
0.000124912393980909
7.20779517087164e-05
5.96415998953573e-05
-3.04097758556705e-07
2.84470250987286e-05
5.04844109558346e-05
7.22695985059374e-05
6.16665635548174e-05
-1.19880876116422e-05
9.75798556181299e-05
7.05754646390193e-05
5.50710733402903e-05
9.73658319802334e-06
9.20873651331034e-05
7.59392163078993e-05
5.89792379174509e-05
6.13166937072743e-05
7.90045995265582e-05
6.04604823411255e-05
4.72219899032907e-05
8.16727226820903e-06
3.74545055235683e-05
8.61301037057938e-05
6.47223680109465e-05
4.11035447262035e-05
2.96261484743405e-05
6.37072689421323e-05
4.29716282811413e-05
0.000109420310939156
4.89709812718638e-05
6.536757058167e-05
8.12535562976528e-05
7.63203220380907e-05
-3.68809655116752e-06
9.289148193366e-05
-6.96096473028001e-06
-2.79420341134054e-06
0.000116224448865827
4.09144178129696e-05
7.52668875246827e-05
2.32648214664977e-05
4.41370116000386e-05
9.58974772832699e-05
3.10509220839133e-05
5.44249761119577e-06
-1.85631219494112e-05
0.000132111929720353
7.30619773469945e-05
7.26284213258122e-05
5.37462437020671e-05
6.57834324433145e-05
5.08322246355134e-05
8.56358468190485e-05
7.43252212515654e-05
5.33653337725688e-05
5.11908253912659e-05
2.94664546880708e-05
7.43778431993095e-05
3.44596973676637e-06
4.6207139746441e-05
8.44304493000392e-05
8.37708391330295e-05
7.9363374495477e-05
0.000100617410929128
4.73782388071779e-05
4.0855547861268e-05
8.66772273511352e-05
3.40728999307307e-05
4.50977944023793e-05
0.000125605966131842
7.53681424374468e-05
7.22706596426316e-05
9.2081456224489e-05
2.16169460108856e-05
3.68253921712455e-05
6.6114429781448e-05
3.78773236186548e-05
0.000101195585279246
7.8650201409184e-05
9.70546588584984e-05
4.05292621623369e-05
3.68130128407245e-05
1.62937262560753e-05
9.94883022485928e-05
3.15614459159271e-05
2.62743866233565e-05
4.83529776745367e-05
-1.19392479544735e-05
0.000113782649182904
-2.26522208656137e-06
9.51478193866831e-05
5.10994621708888e-05
3.55999151039499e-05
5.70726048242937e-05
4.6458134961247e-05
6.95324454708525e-05
5.75301800045726e-05
7.40848403537432e-06
6.29731243885301e-05
2.81437102422257e-05
9.75098714173675e-05
9.14138590059824e-05
6.8573152020854e-05
5.12179261975209e-05
0.000105405160047773
6.82362919651175e-05
3.7969212515467e-05
2.30682408042383e-05
5.62242918486874e-05
0.000151834596172727
2.18976247444555e-05
9.30178916010554e-05
3.76578535985107e-05
4.84930001411891e-05
6.97254767447024e-05
-3.14720747348902e-05
6.61293580403649e-05
9.80150941321926e-05
3.32626355967261e-05
6.55559284891189e-05
6.97438005632959e-05
9.79778980636996e-05
5.80773285033662e-06
6.39745505087555e-05
5.48916862156961e-05
1.72781510548546e-05
6.69214907722874e-05
6.84879025459864e-05
5.48468622540672e-05
0.00011137892000968
0.000121591629770556
4.24075226411728e-05
8.64566223296832e-05
2.1060759224048e-05
9.02440583829432e-05
5.99819277073883e-05
0.000103696191990139
2.73053095772415e-05
0.000104000729100554
1.85780134229174e-05
5.90427052435172e-05
8.52793928071014e-05
9.28966170532803e-05
7.29485407848622e-05
2.56627770003312e-05
2.73638731605817e-05
0.000106207012938898
6.44081422401235e-05
5.51998948657499e-05
1.67919227960394e-05
4.74260099106379e-05
5.38036901171335e-05
5.70766956874582e-05
2.19713302312452e-05
7.55570661611583e-05
4.73694443052167e-05
0.000158737606339284
8.0340208326234e-05
3.86546843162583e-05
7.42746047894218e-05
3.85862064469158e-05
1.20832326125197e-05
9.61886928740093e-05
5.89725083244495e-05
3.62509730854064e-05
6.09371676908101e-05
0.000121527764501709
5.02112335743379e-05
3.86735159206258e-05
6.85651208201772e-06
3.54930810769515e-05
5.70910013396784e-05
5.87617900203219e-05
3.21762611646094e-05
5.03164953562526e-05
1.83937905651671e-05
2.84779497797619e-05
6.96389310539573e-05
8.37943741734663e-05
7.14032605962868e-05
0.000146549317798302
0.000122976091241232
7.55210319329699e-05
9.35176447123627e-05
9.09426316591243e-05
4.7419663814402e-05
9.46646093166467e-05
4.31020630602248e-05
4.56847606968509e-05
2.9753422133674e-05
5.28592616275031e-05
6.56578033254586e-05
6.75740815405392e-05
1.30149885691284e-05
0.000112657785571329
4.28058938684462e-06
7.01192252660219e-05
7.32510314625997e-05
8.1600283740426e-05
5.22929410083127e-05
5.28907292658774e-05
2.37139578028312e-05
9.51071131725079e-05
-1.62893211896957e-06
5.99536755160383e-05
5.13426254623981e-05
8.16678928220634e-05
8.65124947870854e-05
-2.62519630479638e-06
6.02809335156921e-05
1.67517069930259e-05
2.82448972330587e-05
2.72746977658656e-05
-9.63954628975766e-06
7.04629042502548e-05
9.94472756911641e-05
1.96500210304437e-05
5.60415766482469e-05
4.27538001844216e-05
9.05772170630002e-05
0.000101322204825588
1.5819756655504e-05
6.24527194520429e-05
5.83181970015461e-06
5.75595431085404e-05
7.4439482738458e-05
9.8062612229017e-05
0.000110944582755
0.000103173275517532
2.080388817972e-05
5.11750997777762e-05
6.65171727243663e-05
6.46200502862959e-05
9.9117370109925e-05
3.62933196584198e-05
7.94438191800324e-05
6.08467089512157e-05
8.95304628690519e-05
0.000115465386119217
-1.00053847357236e-05
4.1629914147645e-05
9.92421651734355e-05
4.32321166385174e-05
4.81756920071575e-05
7.64815715577464e-05
3.34155339740769e-05
9.20661834315945e-05
8.24587141711147e-05
4.93544090976587e-05
-5.66111610634915e-06
9.65752044050565e-05
5.49048391389012e-05
6.29682774754124e-05
8.07636418477196e-05
0.000103770675981702
5.49447611223843e-05
4.28396085038396e-05
9.67379136923942e-05
3.33213744420481e-05
2.63563031953757e-06
3.30657263052683e-05
4.78913222375086e-05
9.94985530805391e-06
4.66203506310131e-05
6.17713854512089e-05
4.90924511378255e-05
9.51720486600617e-05
1.93695383525264e-05
8.90221514564468e-05
8.550624107021e-05
0.000149519310838358
4.46674846100878e-07
3.38414885910947e-05
4.385166039862e-05
5.33164070216466e-05
4.58793818711598e-05
8.80112034163042e-05
4.79601600592025e-05
-6.20116454971353e-06
8.41170815020801e-05
6.18204082274085e-05
1.90488630549702e-05
0.00012476035135179
4.09341126267684e-05
7.50013031283611e-05
3.58176929742177e-05
0.000103595989512584
5.2657422687523e-05
8.45891814455373e-05
-4.03890738868586e-06
6.27717769416438e-05
5.28200029195998e-05
0.000114164391329306
5.50870550575648e-05
6.04301180261015e-05
9.39339052586745e-05
8.2921900721059e-05
3.79115445546094e-05
5.67752535516033e-05
7.683454846129e-05
4.30668161772268e-05
6.66790639658977e-05
2.48982406171467e-05
7.42883252396247e-05
8.57586519735685e-05
1.44635110410932e-05
5.85180266828844e-05
9.21149044315262e-05
5.54444929089493e-05
2.90164040773334e-05
7.23224496116097e-05
4.47817521904258e-05
-1.91097304817061e-05
1.91943435854404e-05
6.54962588038973e-05
6.79261327822746e-05
5.34164605631804e-05
5.15714319188066e-05
7.50072048278199e-05
-1.79519079552558e-05
6.70185905048944e-05
7.31292582955333e-05
6.36719864725133e-05
6.32586642551815e-05
3.72467832327787e-05
-3.36360614916216e-06
8.38912701743388e-05
7.37932892966505e-05
7.43961412071383e-05
4.64643442121187e-05
5.67331289237455e-05
3.75627449623324e-05
5.38156539347343e-05
4.15442646702733e-05
2.1881854500518e-05
4.93880207022218e-05
7.47737279311726e-05
9.53290834321407e-05
1.68959392336181e-05
6.16936709002262e-05
6.16209604821833e-05
2.68672628003715e-05
4.24548395970309e-05
0.00011364078458379
0.000108336822539341
5.90232298030287e-05
2.08253848666066e-05
-1.48808800559258e-05
2.11174867138035e-05
8.30639325206547e-05
0.000121477987994885
4.27798420816371e-05
1.40167703475292e-05
5.60926833204175e-06
7.95889024233683e-05
8.70658964023752e-05
5.13926362236965e-05
6.26415709017087e-05
6.78683219463341e-05
-8.85906246166618e-06
4.46936324966207e-05
3.75223796442143e-05
6.54984677374877e-05
7.138029701995e-05
8.90761528373439e-05
8.96444508191797e-05
0.000122566320877012
1.18253985428507e-05
8.02590063947755e-05
2.956133379737e-05
5.29122516942203e-05
6.64477530749961e-05
8.8344103907054e-05
3.78024473181985e-05
8.81638365802819e-05
0.000112638364848099
8.52692156496865e-05
0.000106089677928583
9.34540820678275e-06
5.72754284069366e-05
0.000103122656332033
9.30397519678224e-05
3.33894088267455e-05
9.44265443606472e-05
5.12422078393404e-05
8.20322301016098e-05
3.33426779318084e-05
0.000127056736489853
4.80392304535412e-05
0.00011946593074205
6.37037056556069e-05
7.24663627153685e-05
1.65487282441427e-05
6.35375417728556e-05
6.26752720911187e-05
4.62648987884295e-05
8.60926715784171e-05
5.49868802687807e-05
2.5547776774935e-05
3.44793880652486e-05
5.91915772450376e-05
5.98716134839983e-06
6.09270172851029e-05
6.69111861764329e-05
5.76690789644738e-05
6.10525878532624e-05
8.56091664483379e-05
3.56654414838424e-05
5.2200178557779e-05
0.000117616654337225
8.36333346102275e-05
6.39354460584283e-05
0.000112947985039349
0.00010694250760745
4.45411805744386e-05
8.34640242575238e-05
1.37295163564968e-05
5.31551299976879e-05
2.62658745215113e-05
3.38968207043533e-05
8.67454350462003e-05
0.000122144023491565
7.16659940735172e-05
6.22879843106492e-05
0.000102775102892967
0.000117516430874414
7.71242288372131e-05
2.89329420814195e-05
0.000112954469740118
6.40062891856845e-05
1.58542353487173e-05
4.96857129824129e-05
-1.26740147590773e-05
5.69449889430146e-05
4.0557698057509e-05
4.3954727772712e-05
4.68817744734734e-05
4.49891531066356e-06
2.04974665502717e-05
8.49306517069464e-05
3.83228644066344e-05
3.95435902010957e-05
3.99323565020045e-05
3.06599355361168e-05
5.63692422836897e-05
7.8922895158064e-05
4.91039791572911e-05
2.54089713776451e-05
6.19500919789631e-05
5.69417532538744e-06
8.95141236561792e-05
3.86034380444736e-05
0.000101868971119601
1.45944881049185e-05
4.97205150674167e-05
5.01967822383947e-05
9.89101533173916e-05
3.48318153876918e-05
-5.20195036036204e-06
8.76468504088592e-05
2.14580449438815e-05
3.46206962132106e-05
7.81651716174904e-05
5.74007397310107e-05
9.04566757416997e-05
5.43058221578698e-05
5.79829071938848e-05
3.7567293926367e-05
5.24956094297408e-05
0.000112331313899213
4.53998540972912e-05
7.03537495473823e-05
4.12674253905705e-05
7.36574439751527e-05
3.37357599645825e-05
0.000107272979600217
8.07197458289022e-05
4.16011358157581e-05
4.06500306716255e-05
6.91078130426259e-05
6.53920112626728e-05
7.1230819328899e-05
2.09081445888999e-05
6.58528397014486e-05
5.08311896737371e-05
6.47308768754201e-05
4.65421986675086e-05
4.36942529075784e-05
2.34607774186002e-05
5.47148119311027e-05
5.20926175667738e-05
5.23636039572897e-05
4.6860001890666e-05
4.67536907755358e-05
6.44609721368059e-05
6.44463404886207e-05
5.69995009600966e-05
4.1470586378182e-05
0.000120933888015996
3.50763830725906e-05
5.62155684298956e-05
2.67788118099072e-05
8.62970032045341e-05
0.000112448317554631
0.000106485191797582
5.97582125916735e-05
7.2243042541468e-05
5.07197284956376e-05
3.12571848806406e-05
0.000120694528322316
0.000104972487572363
7.65167846370003e-05
6.15156366025758e-05
7.07241029985281e-05
5.84971510569424e-05
8.96634558670083e-06
8.64832613392734e-05
5.32222193798157e-05
1.9298867693382e-05
-8.34722224060439e-06
1.57949843843211e-05
6.77231949893751e-05
6.47331023775466e-05
0.000109741423553667
4.97540916698628e-05
6.52185625639905e-05
-5.76742232176648e-06
2.90419974888997e-06
4.81557127313639e-05
0.000103218879662758
4.11467924305132e-05
4.04512090023496e-05
8.90268968714301e-05
5.13071042064729e-05
0.000103077098577219
7.28953414953831e-05
8.92303810697775e-05
3.69222929675047e-05
8.5313329524242e-05
0.000140833675922884
1.95631134486702e-05
4.56324347927129e-05
2.78783603936495e-05
3.77753903896933e-05
9.48262577104574e-05
0.000114717238777449
1.08870844030823e-06
9.87405863176501e-05
5.4540853787682e-05
0.000132712923896397
7.13578019520997e-05
5.1604416084245e-05
5.40547070669288e-05
3.82813198646948e-05
7.2578291312998e-05
7.80019974689248e-05
7.22120979372389e-05
2.76856585740316e-05
4.20535611539045e-05
8.37525124399215e-05
7.98860908036935e-05
0.000115722051187922
3.54874347383779e-05
9.56951363966727e-05
2.67054793129166e-05
0.000114260704898316
5.33552679752594e-05
4.49083178206561e-05
5.0496744008342e-05
5.82171454134708e-05
9.16276081686867e-05
8.23297345081209e-05
6.70496903976546e-05
5.68372318488364e-05
7.4977380453178e-05
4.4459839902861e-05
3.54707771230681e-05
7.00981406774681e-05
5.93995012690176e-05
8.13800673854925e-05
6.8212998347706e-05
4.26286493493803e-05
6.89164435617692e-05
-5.96541766179634e-06
7.17489454484872e-05
0.000122628668395764
4.03599567884691e-05
0.000114336223967396
6.09355717542199e-05
7.1131003080194e-05
7.19339293536866e-05
5.46482523336109e-05
7.8485440732562e-05
0.000111252484405415
7.60890598327126e-05
3.27536288205718e-05
2.59230251379141e-05
6.5646201440372e-05
5.20967441600961e-05
7.3495140749737e-05
3.47016797702861e-05
7.59659745277245e-05
7.59080148704019e-05
6.65617525749535e-05
2.8340960773606e-05
3.38222569753214e-05
4.2832109287856e-05
3.76580746854598e-05
6.29508032746319e-05
7.17072150354693e-05
5.11734561662501e-05
7.88216274702181e-05
0.000106706738239504
-7.87004839557312e-06
9.83578931312869e-05
3.35492226233105e-05
0.000119075462683101
3.36805033124934e-05
4.22501883590298e-05
1.24420084499661e-05
9.41775292188341e-05
4.16549037963847e-05
0.000101412803875097
3.03511000157219e-05
9.64259307168827e-05
4.41456160434026e-05
-5.26164364459138e-06
0.000112776677696111
1.08924282690412e-05
7.8015510941486e-05
6.13426708616195e-05
6.50031562351283e-05
0.000122072794277305
9.38912225273239e-05
9.4507762376052e-05
8.31717316986708e-05
7.38667633873292e-05
3.44116108482153e-05
9.43728404938468e-05
9.43517981680442e-05
0.000101292452495047
4.67472029761254e-05
-1.92179882870445e-05
6.39313717138563e-05
6.05842648883213e-05
5.98879607139231e-05
8.64723867345455e-05
5.66325307263153e-05
7.36085088538832e-06
7.76551306413346e-05
4.38844195569411e-05
5.56467057319139e-05
3.26428540266998e-05
-2.54946142925917e-06
5.36683294908622e-05
7.57250921366828e-05
3.91042937830347e-05
1.919084007456e-05
6.93746139402022e-05
3.838067266016e-05
7.34313003541521e-05
4.04449303056982e-05
3.2115541389142e-05
7.21976790691096e-05
4.49192490937374e-05
1.76214363000364e-05
3.44121435570352e-05
8.09811421821025e-05
0.000118821797004763
5.79289553783657e-05
0.000111831622785344
1.60428914961284e-05
-8.54764562691196e-07
9.50138898117084e-05
6.11154637266766e-05
6.52358830813767e-05
7.92157200388711e-05
6.50935529359517e-05
1.34318593942571e-05
6.83351349758285e-05
0.000126226333082143
9.37643840568621e-05
2.80183795539051e-05
8.3664864418446e-05
5.94337964553743e-05
3.93351859372455e-05
-1.06062009892313e-05
8.65403845568199e-05
8.40779370095872e-05
3.77006170197605e-05
1.59766456284257e-05
5.70286561568958e-05
-1.17583091307796e-05
0.000104516988703494
2.57663158926245e-05
8.16830027622177e-05
9.03567574143349e-05
8.29393259161236e-05
9.04426344534601e-05
4.82785373601216e-05
8.03502542104991e-05
4.3603009116956e-06
4.6567586388032e-07
6.35388985621078e-05
5.42379241339205e-05
4.38504253957648e-05
6.75463017588082e-05
8.6905962361314e-05
6.91266954986188e-05
9.16387436013784e-05
7.24985147539571e-05
7.41451173063812e-05
7.77352410871423e-05
9.24587964309697e-05
1.91834642688242e-06
9.50987991029944e-05
4.12191797694069e-05
6.0329692148768e-05
3.90610320384609e-05
5.94730561752094e-05
4.87631332414368e-05
8.20273730389303e-05
9.52348487340254e-05
5.80546635537954e-05
-1.52381503135149e-05
8.87386033400572e-05
6.61286955752509e-05
6.18723724320276e-05
4.9609617359297e-05
9.32207103123421e-06
2.41043247825822e-05
6.40732923299141e-05
7.83071220175518e-05
3.75792605262799e-05
3.82083623812348e-06
9.33127265859693e-05
5.33790659170273e-05
5.30957170907314e-05
5.29422878309442e-05
3.35941964218562e-05
0.000104133376899844
9.42169898085058e-05
5.34108531050604e-05
6.32567006340414e-05
6.37884461412157e-05
5.53940078590676e-05
4.34448744895313e-05
8.54598634243308e-05
5.36171888337365e-05
3.88982977359504e-05
3.26299233532023e-05
9.2361418230277e-05
4.79975230797292e-05
1.62418516464921e-05
7.11606764116784e-05
5.15167357641045e-05
4.11255932718932e-05
0.00010682106133969
5.5489955142096e-05
8.91251561326295e-05
6.19043305465207e-05
0.000135018186032945
3.17602283520253e-05
2.19465824787527e-05
3.70151549830654e-05
8.68615544568429e-05
5.08441682801596e-05
6.29147331028757e-05
3.87952056355224e-05
1.88080921871414e-05
9.18297248910658e-06
5.76197305320948e-05
3.0445312285018e-05
0.000108709084989261
2.21407335813839e-05
5.31227491818601e-05
7.19899593265328e-05
3.98927144057984e-05
7.17239917475707e-05
0.000117564585388319
7.59869064324908e-05
3.56156932974613e-05
3.80624977765013e-05
3.49346175171062e-05
2.55690583793189e-05
5.72481357301082e-05
6.01511910541254e-05
5.07320727430127e-05
0.000125760932829696
4.3050822760627e-05
6.12176171269716e-05
3.71401401413087e-05
7.8969653102682e-05
3.94566799245561e-05
9.06105256889107e-05
4.23742153015725e-05
9.90754061500171e-05
3.64818845138109e-05
1.93590427502307e-05
5.50140303410045e-05
6.91501566994531e-05
6.38818268168981e-05
8.57446926962218e-05
2.85679394163394e-05
3.55915999408195e-05
9.01811937378713e-05
3.06709957830976e-05
4.38161432373925e-05
3.25792154192589e-05
3.02397018133474e-05
3.64567577457554e-05
5.85348199940532e-05
2.47170435238862e-05
4.99144300163133e-05
9.60809281501108e-05
7.20632886208013e-05
0.000109763866460618
9.04403852745797e-05
3.34448029979398e-05
5.53507670305812e-05
3.62390704747342e-05
0.000110572169658888
8.87878849039538e-05
4.26584971446161e-05
8.6317438056087e-05
4.82847427788292e-05
0.000159605858362259
2.46078763626232e-05
4.07992248518183e-05
8.97578514116281e-05
7.58375488830042e-05
3.96983568226919e-05
3.13026480934493e-05
9.48425677003981e-05
7.1693664611779e-05
4.50844378083058e-05
8.75389571131873e-05
4.92153505985047e-05
0.000114699187631726
9.58713512522415e-05
5.60813020786754e-05
3.24140964166993e-05
6.49150609157781e-05
5.81162446349734e-05
8.77121782326033e-05
6.67054094040211e-05
-2.03936780203004e-05
0.00012089046538787
3.83781634966162e-05
3.74222101809833e-05
5.72745265243243e-05
0.000104542345197548
0.000141861560408272
7.98603613846808e-05
6.81862993598897e-05
7.10266105201975e-05
3.62411130170862e-05
9.1936526077531e-05
9.26442511851537e-05
0.000110449930220718
8.04269546551273e-05
4.15606229837494e-05
3.97325525913416e-05
4.00067980213699e-05
4.17854968211152e-05
6.88001413625414e-05
8.23077417472214e-05
3.57555808413312e-05
2.5711014047916e-05
7.01576870009339e-05
7.22917922443374e-05
8.56377863430254e-05
3.90386152205186e-05
3.96140297427044e-05
5.37927746627684e-05
5.71175346283374e-05
0.000110185698478807
8.51016045010878e-05
1.63370443334977e-05
7.50174916170949e-05
9.46477192125653e-05
7.05405919974592e-05
5.04665072827745e-05
6.85210272641277e-05
0.000124247669870963
9.3285181669037e-05
5.91252067456342e-05
6.82677762320538e-05
0.000107269801300156
5.10390278356826e-05
-6.92977742835037e-06
8.6003315193034e-05
3.12692725422615e-05
9.37070137206336e-05
7.25647327995219e-05
6.76533760066146e-05
0.000108598334578483
-6.97146207917042e-06
6.17685332740105e-05
2.3077874938708e-05
5.40294964337507e-05
1.07051730220687e-05
0.000108360851669668
5.88130189556963e-05
3.4130411174276e-05
9.94688106116964e-05
7.59993982862418e-05
6.96294383755828e-05
9.98698194918202e-05
2.66753609481757e-05
6.76228084868339e-05
0.000107621050988039
8.72070723225656e-05
0.000103458820930384
-8.54346241361064e-06
6.50179131328487e-05
7.88977643839311e-05
5.92164274250582e-05
0.000105826575704241
7.51230013964023e-05
3.09200887986317e-05
9.03095790574614e-05
5.23880913667292e-05
0.000117605803332914
2.85465551452596e-05
3.98363378843462e-05
2.89004369245663e-05
5.84047750335524e-05
4.71764508348228e-05
6.30272709922472e-05
0.000148674656358963
4.19724567646661e-05
3.50234659014272e-05
3.90734335717686e-05
0.000112343272268874
1.69867366598094e-05
9.28525610460887e-05
0.000116118488509457
3.64462088562879e-05
6.25580982030408e-05
0.00012272978800896
0.000139601451768627
1.86872451642843e-05
7.26695994790903e-05
7.26802385747704e-05
5.51232959140962e-05
7.36847890991432e-05
2.45606166168802e-05
7.56368649587634e-05
9.03503593462362e-05
0.000122837919811545
3.07608533619319e-05
7.28330681677175e-05
8.49798035638206e-05
0.000106157283898987
7.91873499684921e-05
0.000116831734913969
4.75448002417399e-05
3.01423656389765e-05
5.57925648354264e-05
5.68077583689487e-05
6.69735116914666e-05
8.62226358715733e-05
5.79927591826874e-05
6.48278479437786e-05
1.09117459691668e-05
3.97769348984715e-05
0.000111034764674691
3.08051144418069e-05
5.35832108097891e-06
4.94163524349647e-05
0.000101091772195134
3.83235325481815e-05
8.56133274154753e-05
2.87110122654491e-05
0.000109500543692019
5.1688819248473e-05
3.12373613470659e-05
4.45044588968323e-05
6.41324293890698e-05
0.000119163646720369
4.80545338977471e-05
8.72932345659702e-05
4.05201165516882e-05
6.6013542809776e-05
6.1248501757355e-05
7.08792530812764e-05
6.81665509164702e-05
8.95086835873682e-05
7.67103879740365e-05
6.13118515202634e-05
0.000102839890163316
4.12919260183191e-05
-7.37704706625646e-06
-7.99240301429391e-06
1.55828528799991e-05
5.48993566837493e-05
7.59505312647728e-05
9.67707231874754e-06
8.9086295218092e-05
4.01118332888648e-05
6.6275078672984e-05
9.98990747188053e-05
9.22189119971622e-05
5.16361210644789e-05
2.70773054280599e-05
0.000101425025436122
-2.38349902785655e-05
9.62767278836435e-05
5.04806338977529e-05
3.17293048319853e-05
5.09981927221049e-05
5.39972875868587e-05
4.70050429535595e-05
5.16438879263403e-05
5.79832022193055e-05
6.69922268208198e-05
6.23828588627484e-05
3.3536411972943e-05
2.07255412878446e-05
8.23014431390013e-05
0.00011122792356892
0.000106531335924432
8.2158653973959e-05
7.93439586081618e-05
0.000122989984902177
4.80006516459691e-05
1.01465653435625e-05
2.53560791190587e-05
3.13833978682964e-05
0.000108222433579873
-1.08479282601501e-06
4.93269088390887e-06
4.00225846104201e-05
3.86257704737021e-05
2.11025333943146e-05
9.54356869803329e-05
2.24853790671202e-05
7.24562869206829e-05
2.2253947207874e-06
5.0209273336824e-05
1.60244789587988e-05
0.000118854828927894
6.80048324552513e-05
2.41679238628676e-05
-4.21072523778109e-07
7.96814195201845e-05
7.2537174999564e-05
0.000103325666701086
4.77139745809298e-05
0.000119015929588263
5.53656708645206e-05
6.48176372557723e-05
2.43915794130208e-05
5.84107243804073e-05
7.11202611420994e-05
0.00013508585628441
9.61376451433508e-05
9.2351253973974e-05
7.30950933528902e-05
6.75912401149285e-05
7.43271557302312e-05
3.78403374760027e-05
0.000101844636066206
4.76849458158524e-05
6.17918524280489e-05
4.65116520038092e-05
5.77847447802993e-05
7.57957541331182e-05
1.03636526923757e-05
3.78767262433882e-05
3.87274503425134e-05
4.79696712006883e-05
6.10060150691175e-05
4.5979578765231e-05
9.59915208498801e-05
0.000102802227294631
5.87706744014396e-05
7.09063382604386e-05
4.56009061005658e-06
2.15976907379074e-05
5.43456906979475e-05
3.8956832447708e-05
6.72299847707451e-05
6.4290648437225e-05
0.000114913557070227
6.29596705096161e-06
5.3050719629506e-05
4.92969613509531e-05
7.62565956899479e-05
6.14049806421094e-05
0.000105108132010943
4.60110534960029e-05
0.000103560033059015
5.78108063558714e-05
5.8698667961544e-05
0.000103245609422632
7.11223304607198e-05
3.55687487036208e-05
7.67381436926163e-05
0.000121901849455557
4.85999922807374e-05
7.2263640457369e-05
7.92071835009736e-05
6.35500186001447e-05
5.72123607116369e-05
6.87509760804559e-05
1.99526677154441e-05
5.61282561206714e-05
6.12794859485578e-05
3.12278125891981e-05
2.04758716188562e-05
8.53945357621428e-05
3.13717486017231e-05
7.67723191815069e-05
3.08005625315016e-05
6.40946378476748e-05
5.61232906294716e-05
7.44066658891139e-05
6.30079944323383e-05
7.79412578188546e-05
0.000102650364693916
9.56556838410588e-05
5.52470686543812e-05
3.4644079424514e-05
2.26952554155247e-05
2.38637505459159e-05
4.85975977394635e-05
8.13066539775485e-05
4.96087393714202e-05
7.29787674059579e-05
7.25920404666295e-05
7.77090950431767e-05
1.46890425119861e-05
0.000111622351968658
0.000109272497662314
4.94822283767043e-05
6.33835764566938e-05
5.79113478730888e-05
9.534578742028e-05
2.9610116566337e-05
3.95448134366756e-05
1.72681901094116e-05
5.01808770830637e-05
7.47276631183879e-05
4.68354471298793e-05
3.98943671148606e-05
7.62978566713429e-05
-4.59134625442932e-06
4.23632248501833e-05
3.10584491234483e-05
5.70543700331683e-05
2.63246261332598e-05
0.000133857000723399
3.05303638379689e-05
0.000110277209620775
7.65724436545318e-05
0.000112489261336105
7.98072614696347e-05
1.00807637332045e-05
-7.45713008057273e-05
4.93727397713598e-05
7.58789266743502e-05
4.90737386679502e-05
6.6284995053635e-05
8.99340448336474e-05
9.42686886836705e-05
6.27835891521401e-05
5.96056256975707e-05
0.000134243712769838
5.24408868487265e-05
-1.14332552309492e-05
0.000102805451057572
5.03122673437402e-05
8.98811471621035e-05
4.94124031941863e-05
5.96859936538336e-05
0.000108380775148429
9.83949044758802e-05
1.93925287946798e-05
6.73050969993589e-05
5.59051663492412e-05
4.58400683939297e-05
5.94849919779685e-05
6.57906220735656e-05
8.58664788101409e-05
6.62560872661873e-05
0.000150375770769049
7.32453774263685e-05
7.82767514355054e-05
9.38514619100903e-05
6.97341418432426e-05
7.37821664393118e-05
1.85374302642381e-06
7.31038358793596e-05
7.62502385096796e-05
0.00010912556569354
6.25049407163053e-05
7.06950466659566e-05
1.27340906998565e-05
2.48423649303153e-05
8.36989471863615e-05
2.03982236877008e-05
4.13525967911029e-05
8.76503548405741e-06
9.72689969123371e-05
0.000108845073866208
4.20619470633515e-05
0.000102621697306771
5.67152639515194e-05
4.32494281866146e-05
3.82838821610279e-05
3.68815939912775e-05
6.77771859347904e-05
0.000100236181644825
6.54342711795987e-05
8.76248902381411e-05
2.97430633639958e-05
0.000124708033430972
3.36765011274416e-05
5.11116755501284e-05
7.57949347890608e-05
0.000102035566332446
8.92149096996163e-05
7.93429976614334e-06
5.62224137968765e-05
5.09577944555627e-05
5.38433664737784e-05
3.94698045283918e-05
4.53260416503316e-05
4.90661739843899e-05
0.000121342452241983
2.32219162680508e-05
6.77827027877462e-05
-9.46050807154924e-06
4.94939410540152e-05
4.39325868966254e-05
5.5572906427025e-05
9.07215275532726e-05
4.35412237857711e-05
2.22193960707042e-05
9.48731134366056e-05
4.3321285003132e-05
7.10454270017251e-05
4.29353478320263e-06
6.39136282442819e-05
5.95977563601622e-05
5.48057090439791e-05
2.42092455132738e-05
8.29870030842914e-05
3.42898044154635e-05
8.20260388412672e-06
8.30495809456294e-05
8.03806619006292e-05
4.86451062954103e-05
7.67858517632071e-05
1.93741140080869e-05
6.47977891683329e-05
0.00015602850716378
6.86440092273246e-05
9.33089348591096e-05
5.4093648532554e-05
0.000107747796385266
2.56887312138668e-05
4.76047796881727e-05
2.53592058284567e-05
4.59013271306939e-05
6.32429946925249e-05
9.62475437341615e-05
9.13683573822779e-05
3.11929999611283e-05
6.17857565341504e-05
7.88161168201415e-05
3.12438667717245e-05
8.14314613442924e-05
7.44242170253032e-05
0.000107623791348812
0.000114723500921061
-1.95356379877939e-05
7.27683177677626e-05
8.38154822674575e-05
-5.16198504946336e-05
6.55583786876249e-05
0.000102442474031191
8.70132794381622e-05
-2.63447239259722e-06
2.51890824486919e-05
6.9262051349542e-05
7.53071675850961e-05
5.22027508786528e-05
4.49302914163388e-05
1.37040366157236e-05
4.28471903771885e-05
4.42569499609901e-05
7.40668687661491e-05
2.29062469009212e-05
-2.54569455710592e-05
8.91775037452338e-05
7.81113896145776e-05
3.79114957885798e-05
4.96156089925578e-05
8.71859175086867e-05
8.80801122514026e-05
6.33458245499367e-05
4.82568416210831e-05
8.61996747553261e-05
9.99692602157246e-06
3.12279121330628e-05
1.74190215573962e-05
4.2850462782014e-05
5.50006971624582e-05
4.68031463336653e-05
2.13634752175308e-05
1.53863055246199e-05
9.21781383138948e-05
8.35751631067174e-05
6.1581703122835e-05
3.17754557334224e-05
9.27382007888682e-05
8.45276754590117e-06
4.64110803491455e-05
4.6495739463802e-05
6.00241584996397e-05
4.63350627069314e-05
6.46589796199631e-05
0.000106281091544359
7.19961841638549e-05
4.47096018013305e-05
2.22266330302707e-05
8.53484513335346e-05
1.17593917676586e-05
0.000106802746878604
9.12143797514354e-05
7.78830711349362e-05
1.66509674301505e-05
5.24228043863118e-05
0.000111010306829829
2.59170462218665e-05
5.47177761306129e-05
7.78809969755178e-06
5.035376358205e-05
5.43710385348418e-05
4.30979967866981e-05
6.41652633531039e-05
5.43598469348474e-05
0.000101369749792278
5.63627660301054e-05
8.98047064607983e-05
5.30474820470118e-05
6.36940791876472e-05
5.23759228006972e-05
0.000135390958280718
8.43505115379966e-05
2.85827926241753e-05
8.82393632652071e-05
0.000107169878812984
3.86568195348949e-05
6.18472878201163e-05
3.07164164630553e-05
6.35434627001794e-05
7.77198754109021e-05
4.6137456400197e-05
5.67410437830418e-05
7.79077759920056e-06
7.76252631816948e-05
0.000103262247929001
7.07215872711133e-05
4.42901748524727e-05
6.67232603285823e-05
7.67770318754185e-05
3.0155009420611e-05
5.33309658765009e-05
0.000100012276775302
0.000114301114632722
8.27380604646022e-05
8.99277189142279e-05
2.86048831934991e-05
7.67047784469148e-05
4.07085274086731e-05
9.02095467023708e-05
5.14652782801573e-05
3.68311831677214e-05
6.17314616825021e-05
0.000115811507274436
3.83810062622968e-05
6.28984007556551e-06
7.9472439023132e-05
8.19023368298901e-05
8.15137096648561e-05
5.06976735055377e-05
7.50405932323691e-05
8.84044051960607e-07
3.52705793582952e-05
4.45719418559494e-05
4.09230590839722e-05
4.20019824817907e-05
8.01466451441978e-05
3.65153450987098e-05
2.63986388965583e-05
8.5760202343034e-05
5.23263365170173e-05
9.83127471921717e-05
5.31898071401615e-05
8.66068068423429e-05
2.92904332978915e-05
3.53576153031293e-05
2.49501332278094e-05
-9.08462828602577e-07
6.62679303213621e-05
7.36042891802781e-05
3.62587859580987e-05
2.527353319303e-05
5.38849100401758e-05
8.55880251738156e-05
1.73489518731929e-05
3.90021978862585e-05
5.78075345318897e-05
6.38791897198864e-05
8.11885750738584e-05
4.63776037238261e-05
0.000105892515548787
9.66975005052681e-05
1.44577936511509e-05
0.000113515015224211
4.29889549902829e-05
7.81165356208818e-05
3.17787680706183e-05
6.8395774545113e-05
-7.07406776477335e-07
8.11086127079262e-05
6.10866784009615e-05
7.797851375062e-05
3.53677651697801e-05
2.79101901469703e-05
5.91449539869985e-05
9.02701687282277e-05
6.7337926391676e-06
6.54137611854111e-06
4.33668299536879e-05
0.000116548018248869
4.48031356559345e-05
7.40550574558407e-05
5.12762173126281e-05
9.30836846377798e-05
4.7354997672298e-05
8.47426162997798e-06
0.000101171533200998
0.00012837094906362
3.4831812517608e-05
-2.52693493301096e-05
6.54873762962277e-05
3.74272840942709e-05
7.46263653771395e-05
9.01920019237558e-05
9.96254815278213e-05
4.73419241504719e-05
6.25030532610762e-05
5.27428361866706e-07
3.48443668103736e-05
8.21467009328555e-05
6.14025690881883e-05
8.96062335653207e-05
5.21461185089315e-05
4.44819469649052e-05
9.98697946825587e-05
7.75505456147715e-05
2.63854596543791e-05
4.59953375826461e-05
9.11480972060017e-05
6.81401053199949e-05
9.13716979613198e-05
7.31857745086655e-05
9.82657245511694e-05
8.10771186379919e-05
4.98213706924314e-05
3.04412495422632e-05
4.72731831946403e-05
3.51617281776524e-05
0.000110850097997325
7.23040157975124e-05
5.88127781578353e-05
0.000130084529447748
-1.67964785241525e-05
4.30309846212323e-05
6.61378898813719e-05
2.3979120966991e-05
8.68507976121756e-05
2.76496249114465e-05
4.45859740131653e-05
-1.53645157064548e-06
7.38587507550611e-05
6.66668455786781e-05
9.54726837266385e-05
0.000109479602806199
2.25045220482785e-05
0.000136416672394255
4.90326634372453e-05
7.50664056179643e-05
1.82910388272031e-05
2.57549626776727e-05
3.40564926560583e-05
5.54944687522021e-05
0.000106869502577553
2.82422280525897e-06
8.68485470990369e-05
8.04598338327045e-05
6.11604218952097e-05
7.06480479772538e-05
6.19625526314559e-05
4.13325441836505e-05
5.38728832110503e-05
7.73807010449629e-05
3.57560829216377e-05
7.47145783490574e-05
3.57922742458532e-05
-2.26579141793809e-06
5.2769356692066e-05
9.14339979337634e-05
9.38532254687973e-05
3.38503276690292e-05
4.75223619791595e-05
7.96156077930599e-05
1.49287990442542e-05
8.91050203558226e-05
7.82639289946964e-05
5.06033641563221e-05
0.000116660658905664
6.56187808538884e-05
8.55141020056646e-05
3.30683732266704e-05
9.9162629245194e-05
6.98698409742175e-05
8.97138276224495e-05
7.90562262360326e-05
-2.37150414126038e-05
7.91510641133684e-05
1.92068049370497e-05
7.834668276507e-05
7.10246804449834e-05
5.79737313376281e-05
4.60779984516343e-05
7.23839847048715e-05
9.56367917348923e-05
3.56671863692217e-05
0.000104467124708077
3.37934534945539e-05
8.10414819852009e-05
6.99530774350852e-05
5.8093355845145e-05
0.000128090444500883
7.3097915291356e-05
9.36559672919578e-05
0.000147225135532918
4.65008222482679e-05
2.14200464528453e-05
5.50438915006508e-06
4.61979583062418e-05
5.19687018416401e-05
9.92460954368667e-05
1.42483107572999e-05
3.75525996391746e-05
1.98791224393009e-05
6.58875597175967e-05
0.000139024904182809
0.000117186055320134
6.02904241415972e-05
5.5046620269071e-05
1.28315022987883e-05
4.7446412464424e-05
0.000124300242835013
8.63163425033705e-05
8.1598739391445e-05
5.86089807945253e-05
3.73678836466709e-05
3.9424858220698e-05
4.0789291301288e-05
5.97192282088148e-05
-3.00367544219397e-06
-4.40481418364696e-06
7.29224474226942e-05
5.15903483267543e-05
-1.66375710133487e-05
1.75850616335892e-05
6.24052519179129e-05
3.2068744658936e-05
7.56508802277454e-05
2.26871388033404e-05
0.000121787666782927
-2.09132500801997e-05
8.5850494501851e-05
9.25052261033438e-05
3.03055457387077e-05
9.09505525225454e-05
0.000129997963018328
3.43185769309781e-05
6.57167368439786e-05
2.46612989325669e-05
4.26862624870303e-05
0.000102568656835375
3.87013894657775e-05
7.0958151608859e-05
1.43904154449152e-05
4.55538298478116e-05
1.22076913211844e-05
3.94840359429731e-05
8.95591371848464e-05
8.04335530532369e-05
6.07694971507095e-05
3.47824254494028e-05
7.23817360340805e-05
5.91855783684315e-05
8.90048740673322e-05
9.65353329988346e-05
7.53206153480459e-05
4.36870036856943e-05
3.0752198570227e-05
4.94113578339235e-06
4.94577257874971e-05
4.73027449881106e-05
9.37512896954237e-05
4.03000514592515e-05
5.29539056878177e-05
2.92231865543673e-05
5.28017664010923e-05
5.51561605169969e-05
5.06681792413186e-05
9.66968590080053e-05
0.00013538540606651
4.5325229636548e-05
5.05314196506454e-05
6.28991672451156e-05
7.88895513949276e-05
7.70618840007623e-05
7.38536924019243e-05
9.44106970729968e-05
9.29987905697603e-05
7.06848298874923e-05
3.33413012823315e-05
1.31798079753967e-05
8.99603893385967e-05
2.47945901942857e-05
5.93255274294389e-05
6.2602404599305e-05
6.11904489504089e-05
4.17007229123964e-05
9.25097949915043e-05
5.59089301466437e-05
8.52047871771187e-05
8.18815845453261e-05
7.16040999305993e-05
6.33475029112644e-05
6.36417518525706e-05
5.43267138148116e-05
0.000102498247114307
4.83069832030539e-05
-7.27982635634582e-06
0.000103302059761783
4.82294532518598e-05
0.000127618992045411
7.16705550004254e-05
0.000132472582492373
7.05990018434847e-05
8.41244629791065e-05
8.53322711118044e-05
6.92948515263462e-05
9.9466447861605e-05
5.33018201774772e-05
4.93344938768027e-05
8.43057523870699e-05
3.68893376055386e-05
0.000110066308375588
4.14926722520107e-06
5.15247936426177e-05
9.58426146813109e-05
7.29110625369262e-05
7.26766838293928e-05
3.73254696933733e-05
3.33737241917825e-05
0.000110078079156748
0.000113427271105426
8.45414306003483e-05
6.20604715706004e-05
0.00011438038703876
3.55793021122722e-05
9.87261788943757e-05
0.000102092016554504
9.59124024593715e-05
4.37518161809476e-05
7.25497398489159e-05
3.25597611796789e-05
9.483393334031e-05
6.58740289818309e-05
3.84890095885353e-05
2.49373436861529e-05
8.70305662124291e-05
6.13722613294029e-05
2.45127045267838e-05
2.95163857440817e-05
6.44742008544053e-05
2.01248377603035e-05
9.18875177841069e-05
7.50254131066109e-06
9.22535023156152e-05
8.60584133198085e-05
8.72954549776944e-05
4.700135219808e-05
9.77776599382306e-05
4.18721742763399e-05
7.82556774257805e-05
8.36371761084478e-06
5.41371956081771e-05
5.82104213384622e-05
5.59786021939131e-05
1.43381658485764e-05
7.1339896612049e-05
9.36615660361044e-05
8.23612071704498e-05
3.27787361053409e-05
0.000106049314679031
1.53889399227934e-05
7.31138851437006e-05
6.69802909221098e-05
7.5026563081797e-05
5.21287997992482e-05
5.4151733864574e-05
5.85335837491394e-05
3.58626957297812e-05
0.000145053457106025
0.000108113748845074
2.15017718946138e-05
9.48582057443376e-05
5.53611553559701e-05
8.3943019925702e-05
6.78852291645033e-05
7.66645611434994e-05
7.56245214005998e-05
8.72855679119237e-05
1.80524693766783e-05
4.63486887211983e-05
7.03777502034213e-05
6.30432729971262e-05
5.31473848592868e-05
3.6934768992243e-05
9.20859765944798e-05
6.65547207142326e-05
2.84665136745885e-05
4.2096969516946e-05
0.000106077724546842
8.30426359978393e-05
3.5226276145394e-05
8.4043004691716e-05
8.30870097359941e-06
6.02004796172896e-05
0.000103268639743817
0.000142965692531169
0.000134503829705649
8.07639137695418e-05
4.20112320738187e-05
7.10927932244591e-05
5.83543560783096e-05
5.95812558517063e-05
4.91931423618416e-05
4.32924392933928e-05
6.89630218702884e-05
5.66241643888915e-05
6.91776918982289e-05
0.000139600695321445
4.07438879668484e-05
2.34275433574844e-05
6.34754807915858e-05
3.94557326954637e-05
5.21432624432975e-05
4.00651128582769e-05
-4.42441603568412e-06
4.89928319488491e-05
5.7091001018217e-05
4.0037999664e-05
8.01298912008236e-05
0.000100159507486293
6.89611890852129e-05
6.79853227363048e-05
3.23144676512301e-05
9.00144021392738e-05
6.12665168958842e-05
9.8969928823135e-05
8.63954795817911e-05
1.72337808600794e-05
6.08684890921309e-05
5.29622727586386e-05
8.21447561077463e-05
9.28091626600782e-05
4.17357001141642e-05
1.88248484524177e-05
0.000145156172849151
2.95044546309616e-05
2.61559442340263e-06
3.45019845460913e-05
3.45720644181585e-05
7.62070628961453e-05
4.59854865405057e-05
8.83048272173503e-05
4.44831828862747e-05
6.92935328827545e-05
8.45524688031111e-05
0.000112064960834231
7.47289889828202e-05
7.15458295873301e-05
-3.91688548124904e-06
6.38933752690606e-05
4.9578530954273e-05
7.81010395845801e-05
5.93162344641176e-05
5.32749766055136e-05
3.43158667992046e-05
0.000157471295966608
8.12376161755918e-05
6.27789065835368e-05
6.33788539727603e-05
3.32627144149663e-05
5.94541279644151e-05
8.03370695261812e-05
3.17540649442037e-05
0.000101218889623388
2.84456563773384e-05
5.96243380698135e-05
0.00011482083967052
7.06194607169188e-05
2.06434651847869e-05
2.90946094243038e-05
5.03142132682014e-05
8.74594342632636e-06
2.96312010670733e-05
6.26930291994279e-05
3.12030347391193e-05
5.45942751792209e-05
2.6396127538533e-05
7.25692511466879e-05
0.000132060327131925
0.000103747110081171
3.37583341690162e-05
1.17090038342315e-05
6.70366382511993e-05
0.000129560130366906
9.15331215456219e-05
3.61388760227363e-05
1.90272398643964e-05
8.65213857236235e-05
9.48884273732714e-05
6.57594912949779e-05
6.52695381168957e-05
9.94988828411804e-05
0.000119820884062433
4.53997051496084e-05
1.93296029139912e-05
2.90229986103769e-05
7.49753562831702e-05
2.56035355659951e-05
3.29544628971114e-05
0.000131360843657148
6.1322660728878e-05
4.49421587349456e-05
2.65830115939138e-05
5.07453045144447e-05
8.54356776492966e-05
-8.06978619141167e-06
4.01129525147136e-05
6.41136295605937e-05
2.51561166640772e-05
7.83053637254373e-05
0.000104702703016556
8.59923570362265e-05
9.01497292929705e-05
5.03075588604854e-05
-2.20732988473965e-06
-2.68565260045667e-05
0.000114884271451779
8.49474233716957e-05
9.21853617144767e-05
5.34596760751849e-05
4.7808010304291e-05
5.58834513727306e-05
7.7530849922466e-05
4.19804952209879e-05
9.41282992490557e-05
4.72988868325252e-05
7.86507592682958e-05
0.000128854866362068
3.82202339429183e-05
9.88411177309308e-05
-1.58234616942096e-05
3.22328105123918e-05
0.000153858535495435
5.84225012243556e-05
4.82832874643195e-05
5.18304147601863e-05
4.67301203033177e-05
6.06403454049414e-05
9.72446201174708e-05
6.48238521176533e-05
2.88527869609896e-05
6.87657915150474e-05
8.16748163275736e-05
8.7143556335361e-05
1.957510844625e-05
9.34676891772899e-05
3.60466360288116e-06
6.24405490366421e-05
3.50593520114059e-05
7.8771146486932e-05
7.47721914552197e-05
2.15796872493096e-05
4.46825928740998e-05
6.21470735607033e-05
5.52256979888176e-05
4.54501217702376e-05
0.000107432897082574
2.46864808990996e-05
1.99515080945509e-05
7.9411143181473e-06
4.89841527477469e-05
9.3398392423982e-05
5.64910622012254e-05
5.16585250681638e-05
3.08061007913727e-05
7.61336164069648e-05
3.24357787515552e-06
6.88030074688816e-05
8.47134448135431e-06
3.435181125042e-05
5.88495767162355e-05
4.9027771324216e-05
2.2772421028246e-05
7.7456590211874e-05
7.13249574721796e-05
2.67482350005441e-05
8.32902927563942e-05
3.80086776066951e-05
5.96740356058958e-05
6.79844100041708e-05
5.0865950334818e-05
6.14154163448629e-05
5.62416801284241e-05
4.17439727623709e-05
2.03578127077375e-05
1.91275981304865e-05
4.92717830500218e-05
4.73602187941453e-05
5.67342829344149e-05
7.60518687341293e-05
3.56421044573091e-05
5.55643794895408e-05
0.000125684873490885
2.75333764103086e-06
6.27746434070678e-05
2.79913445351211e-05
2.69745648564732e-05
0.00011444609753263
6.52049440379677e-05
8.85013127331603e-05
6.37327263136545e-05
3.67136369858114e-05
-6.34009668204893e-06
5.0772878435715e-05
9.80866579278261e-05
1.93449190464853e-05
8.31606754209769e-05
4.76150360340398e-05
2.40145117536168e-05
-8.75572636898993e-07
3.69181066447559e-05
7.08775231079285e-05
5.73119930838503e-05
5.09462329876725e-05
6.22112432754073e-05
4.06129770370352e-05
7.71676605004462e-05
3.45467067386456e-05
7.1708918891963e-05
4.68135463162964e-05
2.40066552416862e-05
1.87274590197378e-05
5.57484533906898e-05
6.4979434201962e-05
6.39473436802979e-05
-7.58923283144446e-06
4.0030783287149e-05
-2.07037173828307e-06
6.74513730766719e-05
3.22137816472324e-05
8.14313582659672e-05
3.98265656562586e-05
8.6914429638036e-05
2.48746481875433e-05
5.00062124487608e-05
8.3686001151341e-05
2.99113970673942e-05
4.51787050817125e-05
7.77657257858399e-05
8.46352063055372e-05
0.000112479027124785
2.43582793977925e-05
1.38899367253643e-05
2.67885451225974e-05
8.10045385806944e-05
7.69673794843504e-05
8.64018846468586e-05
9.03109525209376e-05
1.23359050195429e-06
4.37321631376563e-05
5.07563986535642e-05
7.11321680858854e-05
3.62576022757591e-05
5.2436702082386e-05
4.86027782780884e-05
6.95747676266752e-05
1.46486192577814e-05
5.9603733522494e-05
9.41181423498051e-05
6.22114713946939e-05
7.22856980154606e-05
5.01590262563856e-05
3.10034923692898e-05
5.85089497846258e-06
3.93302866789381e-05
9.53261670548472e-05
2.03295534619491e-05
2.19444775192969e-05
8.22063228935258e-05
5.33512692427103e-05
9.99357670985623e-05
5.88162913213566e-05
5.26052961607219e-05
2.20680871706566e-05
9.01002042940072e-05
8.4601302969813e-05
4.47377806331032e-05
0.000107476722513838
6.04655769562341e-05
3.74355665077522e-05
3.79485240188977e-05
7.17682266544184e-05
1.84585990169012e-05
7.05313155782469e-05
0.000108570145788788
8.55978644825355e-05
4.3006009107741e-05
3.10405389265807e-05
7.62150069845362e-05
7.81987352494548e-05
3.77637403468423e-05
7.11330396322973e-05
5.06406420956391e-05
8.83857135021147e-05
7.91212031064421e-05
8.97284319969678e-05
3.69099330958357e-05
5.95554232882106e-05
3.47008502431805e-05
9.56195737813236e-06
5.57147271021807e-05
9.75616494289847e-05
8.03383336046584e-05
7.42564052933722e-05
6.42619300635382e-05
5.96262586729144e-05
2.71300096585066e-05
4.56869429241358e-05
7.21419224840054e-05
5.27202205040356e-05
6.05745937906768e-06
5.88398423020736e-05
7.34777211191812e-05
5.35152444268169e-05
6.1122499705758e-05
2.42581671710812e-05
0.000118498765514235
8.52041899997012e-05
7.28707961981857e-05
-1.63419972658976e-07
-5.57828489746544e-06
2.50730591447993e-05
2.805560646025e-05
0.00012977065983585
6.27248698570917e-05
4.99169541068835e-05
9.84008966000046e-05
6.95599465538677e-05
3.66745285951328e-05
6.71970683660063e-05
-6.94482012695191e-06
6.73802657475029e-05
6.07429982069964e-05
-2.04244577189643e-05
3.55975820055352e-05
5.29828972171334e-05
4.67082578036897e-05
7.40729255645776e-05
7.3398509855268e-05
5.73694032476405e-05
5.9819406021582e-05
6.95657994090757e-05
7.20064726127767e-05
6.27901783839353e-05
4.97657518134983e-05
5.8167510261691e-05
7.69821774396226e-05
-2.0956841589811e-05
6.19692364739894e-05
7.68171448471403e-05
2.70261259461189e-05
7.27318420872668e-06
4.66458086365678e-05
7.19790437390619e-05
8.09892085878869e-05
8.81270664992459e-05
1.87790346801848e-05
6.73397193025231e-05
7.43290857085631e-05
5.05144041249278e-05
1.86231200914221e-05
8.40968579039454e-05
8.1005368526677e-05
7.44102475504193e-05
6.05050878824551e-05
3.10817045720634e-05
2.43098432147208e-05
7.72977615336803e-05
8.61462496018075e-05
5.96311018668637e-05
1.59197044607763e-06
7.0869457411031e-05
7.6466185353517e-05
7.49447604199059e-05
3.77746304059822e-06
1.06057162190607e-05
1.64750438162233e-05
6.55062470738909e-05
6.27631663601837e-05
4.21558391045934e-05
5.45830479128466e-05
-4.09071943728633e-06
7.09714573608379e-05
4.45878901869731e-05
3.30961958229128e-05
8.04753076586148e-05
0.000107673568397318
7.33280467987915e-05
5.94340888821193e-05
5.22589007020267e-05
1.4726600602785e-05
1.44410315035764e-05
7.39637513564955e-05
9.11534313687962e-05
5.48269061742844e-05
0.000120195536054096
0.000127772616450008
1.02487499320775e-05
5.9946662488321e-05
6.71153541520829e-05
1.83700251365339e-05
6.43665460040446e-05
0.000103702851958861
2.21000621648761e-06
4.8758972438295e-05
0.000131715850407982
4.61398651011055e-05
2.00128546730262e-05
7.20807247061624e-05
5.86467798145463e-05
3.31942717190724e-05
5.89777124921475e-05
4.34612178668387e-05
9.32706442461918e-05
6.54484720375231e-05
0.000115654968240471
5.48751879771029e-05
3.86011674234808e-05
4.01502147496882e-05
7.6685973401304e-05
4.16086697233641e-05
4.14594906060064e-05
4.48717970200133e-05
4.59799413605243e-05
5.30680624388303e-05
8.45908225067528e-05
2.82161363965257e-05
0.000119367798838816
2.72433293778769e-05
0.000118771504087553
7.76075684764275e-05
3.63706249973815e-05
9.0680708040039e-06
2.52776171607967e-05
6.76217465528683e-05
8.89146217536248e-05
0.000107449327316256
2.64956070541359e-05
0.000145744817691138
5.68828811947764e-05
7.98921584811835e-05
6.98911205402827e-05
2.9296559551226e-05
0.00010172527873926
0.00010055783378864
7.03763874396565e-05
5.44242979894353e-05
0.00010971118727647
2.38370684586857e-05
0.000107219518880785
5.22118885954955e-05
-2.16711620348242e-05
6.06149122541107e-05
7.87419406133003e-05
7.36533984484839e-05
3.80961991303026e-05
3.85986625287887e-05
5.24369677133587e-05
-1.31029742593196e-05
4.91482071206954e-05
6.69586971489857e-05
9.3224986375305e-05
6.87705005283867e-05
5.54306430663715e-05
9.85396896542723e-05
7.56875872827619e-05
5.38022897010468e-05
0.000116151070175654
6.14798674445842e-05
7.13923734872795e-05
8.6597516488234e-05
7.73668646006193e-05
4.25507797271309e-05
5.81192700348813e-05
2.93046367904127e-05
6.34125964692004e-05
6.46346717336806e-05
0.000103780236828005
6.66813678688022e-05
5.04596179315473e-05
4.79457017921995e-06
2.03239840991081e-05
2.88172658041511e-05
6.30179681411885e-05
2.42229281989429e-05
9.4493677473181e-05
8.57411271832385e-05
0.000108029949459881
7.77476481897242e-05
2.60978221655587e-05
0.000104694221289133
-4.73670807374574e-06
5.40663002171647e-05
2.19105992167556e-05
1.46040131915101e-05
2.90546653581418e-05
8.64944502869004e-05
7.79046587956223e-05
2.91807371229679e-05
9.3187684716063e-05
2.47535688019218e-05
-3.12564439285243e-06
2.85285426384171e-05
0.00011575744965411
2.27365796145429e-05
1.58366002907653e-06
0.000109214909856852
0.000124335851131068
3.93235570752692e-05
1.94724105019743e-05
8.76365155881047e-05
5.3214687441105e-05
7.70603782655181e-05
1.67135267559109e-05
9.13398576586065e-05
2.60069658563704e-05
3.03342394441125e-05
5.53315417086828e-05
0.000119584842633447
5.89879450032646e-05
0.000123061900325426
4.83485544658395e-05
-2.46919404708602e-05
5.69459192449231e-05
4.03092259729938e-05
5.14652920229039e-05
6.29001071827225e-05
0.000100793400282922
-9.05249476245606e-06
5.8341386382938e-05
8.76460096468611e-05
1.50393897837223e-05
7.4570684733462e-05
5.77016442756564e-05
1.75847089764697e-05
8.72999223964026e-05
2.47362574625793e-05
3.89015450811763e-05
8.29159889164289e-05
4.80273458520897e-05
1.01266174415284e-05
6.69603796662088e-05
9.0930811378777e-05
2.94774816051063e-05
6.04947629641588e-05
5.63765411815286e-05
4.0812117496069e-05
3.40002120081491e-05
5.02104866681766e-05
5.39794056305391e-05
3.9664957932724e-05
8.87148626623648e-05
6.39294258831983e-05
8.52860285585126e-05
4.83507768311945e-05
7.90918857870707e-05
6.86453824865305e-05
0.000106631099606989
5.5256487276744e-05
5.60735265786804e-05
5.26723278240875e-05
6.21699589609184e-05
8.10370772653658e-05
3.41400422445767e-05
7.22684593225051e-05
8.14555273713452e-05
4.5311376749006e-05
7.20106850454615e-05
2.99189581330783e-05
4.13278258615125e-05
7.17479799993596e-05
2.74885975402116e-05
0.000110949654950318
0.000105945152513864
6.91125213329637e-05
5.00960025617703e-05
7.95072036009143e-05
3.07050424314143e-05
5.30229157395714e-05
6.033922762692e-05
3.33850437461929e-05
7.54304364748339e-05
0.000114231896122657
0.000102199282844277
4.60332211813938e-05
5.08563507506108e-05
5.38242304838505e-05
6.80889031605764e-05
4.14210735030533e-05
5.05284151725594e-05
6.39963644801488e-05
-2.86446927585437e-05
6.21719940008203e-05
5.0343130145509e-05
6.16786472533336e-05
3.16245045861637e-05
6.90240174518567e-05
8.18576951526073e-05
4.81094266133933e-05
4.4585564320016e-06
2.98260315059719e-05
8.08661989489221e-05
9.6334190575698e-05
3.07811623945667e-05
7.44058491904613e-05
4.39025804918754e-05
6.38544580706668e-05
5.41320241675115e-05
5.45733728061497e-05
9.65872706925031e-05
-2.86463109424495e-05
4.30140777458444e-05
2.3170162473271e-07
0.000114373570217801
8.4295302889988e-05
0.000115729520367212
6.9996733186641e-05
9.73681982737264e-05
8.99893613682929e-05
6.50912284216091e-05
9.3905587772889e-05
-5.06710271269761e-06
7.80361958717574e-05
4.35628177461464e-05
2.99843538548045e-05
2.21739452675576e-05
4.36706088214384e-05
7.87696511091472e-05
0.000145549573543172
4.76925900774883e-05
0.000113080588237982
7.78907884866354e-05
5.58022678285605e-05
0.000135571128433231
5.59123513182095e-05
8.83277917597973e-05
8.56775126910887e-05
0.000147056988777873
9.20102710303547e-05
7.25590156614283e-05
5.22117486822661e-05
8.07529672498744e-05
2.99463838354998e-05
6.25492498522541e-05
4.09577739369843e-05
5.46584039528281e-05
0.000128282845573784
3.20347060967105e-05
6.48679006195891e-05
7.35519501027802e-05
2.79632349181348e-05
4.03484816408357e-05
0.000104738816081311
5.29689384630706e-05
3.26242271495574e-05
8.06191633015361e-05
8.70742603158015e-05
3.63249305594044e-05
4.3248872013745e-05
4.38813304281972e-05
5.97463456608261e-05
8.77377044443377e-06
3.40920717931958e-05
7.31268083835191e-05
3.47344194938761e-05
7.78792148301021e-05
5.7598474191813e-05
7.07492831280323e-05
-1.16165628459714e-05
5.23579128880281e-05
8.50680178102656e-05
5.79422794805643e-05
5.36533858960173e-05
8.20673423504816e-05
1.80031003328224e-05
3.77219279169221e-05
2.90399726699128e-05
6.63876962277292e-05
3.1220416402869e-05
5.69933429140096e-05
6.23553947846798e-05
5.24395533018244e-05
6.27613174101112e-06
1.61093404455206e-05
8.1128828114338e-05
-2.78382430256775e-06
2.57674599165013e-05
1.71740169513409e-05
6.51509035811212e-05
3.58779151793078e-05
7.76463080747527e-05
5.50005775223314e-05
5.31102382485457e-05
9.23037446126689e-05
0.000117023638273282
2.06474471389802e-05
3.06554438177961e-05
2.63941435636697e-05
9.71821110789284e-05
0.000106117627375921
5.33415878977961e-05
7.51539963877066e-06
9.27634636667797e-05
2.09851146336998e-05
6.64363779378458e-05
8.41541574345564e-05
-5.96535513536821e-06
7.78832486483534e-05
0.000106303405231574
8.41121923435022e-05
4.31712548247183e-05
6.57482726923762e-05
9.82191454272314e-05
4.35004599019849e-05
5.74094858339796e-05
7.06572870437557e-05
0.000113382710457105
8.0640760734558e-05
5.18090321026602e-05
2.67255732127098e-05
9.93559669824554e-05
0.00012191363040677
-4.97347082601389e-06
6.84819175134811e-06
4.67753350017407e-05
6.63494888017803e-05
4.68935860412603e-05
5.12588972491808e-05
7.50409678780823e-05
4.34841857050966e-05
7.38214558760524e-05
8.00773079824379e-05
8.58217795604629e-05
7.66416761672418e-05
6.3457160876581e-05
7.71755329715976e-06
7.1824374143712e-05
0.000108445414231701
5.02364468404433e-05
2.20229069363307e-05
5.64239514238661e-05
3.5586224154528e-05
7.98020988344881e-05
0.000121215579720597
4.59145051312062e-05
3.94642805846607e-05
2.15501312732929e-05
8.99928687085603e-06
2.86771030378483e-05
6.87164173425856e-05
9.19588466912439e-05
4.10717446580816e-05
4.78582785510603e-05
9.25533334555701e-06
9.17274776921089e-05
0.000114493894003614
7.31377315583135e-05
4.35048261412505e-05
5.41576105171613e-05
8.04716121340695e-05
4.04716186504128e-05
4.56695686878052e-05
4.061409790875e-05
5.6329268627801e-05
0.000108952341083742
5.62536361005825e-05
5.56551649809422e-05
5.99994582639192e-05
5.40267619305189e-05
6.51140340953161e-05
3.31065713204428e-05
4.63771960526799e-05
1.19802797354005e-05
0.00012999744712149
5.85012169772447e-05
7.39850426368375e-05
7.53968017709339e-06
3.54711957554373e-05
5.4353700229893e-05
3.39144647294181e-05
4.67236042027364e-05
4.1697228802279e-05
3.61584510225645e-05
-2.12190207659024e-06
4.38015748918253e-05
2.64645945943959e-05
0.000100727554566693
6.23965611619761e-05
0.000103971089701855
6.227641853914e-05
7.8992178050956e-05
0.000116647843501252
3.66846795119307e-06
0.000110492373252449
6.09990542517469e-05
3.90312208677252e-05
6.54688872632072e-05
5.47099125891847e-05
1.91747862197514e-05
7.85046445633866e-05
0.00013121958847
0.000133177278813172
7.32023789317478e-05
5.48048336709013e-05
8.25787618647215e-05
4.36390321520466e-05
3.62033443964632e-05
0.000107119338732233
4.30979778733094e-05
0.000144413206152149
8.38765739737511e-05
5.09111043108933e-05
-6.59368797376035e-06
8.1953167207015e-05
8.84690505207841e-05
4.41872408476014e-05
4.78475456872642e-05
5.79188388846139e-05
1.57467882284226e-05
0.00011991023971092
9.0255037614795e-05
0.000123939138747269
0.000123017145979212
9.64420251687533e-06
6.51377643461713e-05
9.65296197233752e-05
6.16590021845543e-05
2.64594140815373e-05
6.22125646420693e-05
3.00603484968304e-05
2.85470475585473e-05
7.57026102883215e-05
-1.71293622303993e-05
4.88808989905355e-05
4.37338845812819e-05
2.17668654182153e-05
1.03757201221758e-05
6.25849948367537e-05
8.80645821247987e-05
7.15384470365686e-05
0.000125087775436354
8.19415915839976e-05
5.07989687571296e-05
9.05453551601176e-05
2.62097227256937e-05
9.17535594373717e-05
9.79532408211712e-05
5.97664660619413e-05
1.01179504245528e-05
9.18241239927917e-05
3.92495689873693e-05
0.000126507586482904
6.91325443571957e-05
0.000106297450358399
1.99533086536323e-06
2.95241478813057e-05
8.1050205494882e-05
5.243011264129e-05
5.67836168970524e-06
1.40867391036117e-05
0.000117604700831186
6.85556444980814e-05
5.38579785211309e-05
4.48011178858299e-05
6.55868697280163e-05
4.29770096355648e-05
5.51099016203422e-05
8.50021962501486e-07
5.67546538200821e-05
1.71615377348249e-06
2.00090263683539e-05
7.69598166390266e-05
4.85338761700623e-05
3.54303235738227e-05
7.00843359420199e-05
9.00740039034082e-05
7.16844341698497e-05
5.76074966451688e-05
6.43116569932415e-05
5.64977437504233e-05
6.59761735593506e-05
0.00010525868218251
4.20826903482449e-05
2.91452139311257e-05
0.000102092767004237
7.44314713706626e-05
6.0311848419736e-05
3.78378270480328e-05
2.64936539137138e-05
5.9568326278545e-05
0.000111335860593816
0.00011466230470216
7.32337589840932e-05
0.000113435074395127
3.94364451407863e-05
5.81152588072733e-05
3.23405310079323e-05
5.3075374811346e-05
9.21962076924909e-05
2.11361709478933e-05
6.91156098112914e-05
1.43953805177405e-05
-4.97238280940635e-06
6.10492775781015e-05
7.98276383295485e-05
7.53562520062495e-05
2.53570476103476e-05
5.26680072893463e-05
0.000100600214328801
4.82980985369945e-05
0.000115601070069973
8.47438182974978e-05
9.05849395154962e-05
7.77216434242956e-05
1.95322118643005e-05
5.51726127891034e-05
-8.92765323156453e-06
9.30378356675876e-05
2.77659161712067e-05
4.74745848503348e-05
3.70700885586858e-05
7.89146600085995e-05
5.95519661061052e-05
8.73118351084159e-05
4.40094150087163e-05
6.4487622376716e-05
9.57932256827725e-06
7.11386813297423e-05
4.01088459103867e-05
8.81216753731602e-05
4.2584652651254e-05
6.27345641870469e-05
6.95239895121107e-05
3.67676235888512e-05
7.96807451043822e-05
2.5214547919617e-05
9.72587916972232e-05
7.20591076421774e-05
3.61936884403782e-05
6.37160735879208e-05
0.000111883326202406
3.6024261391502e-05
0.000153857304424888
3.2620845729255e-05
2.84137457119459e-05
5.40147250539152e-05
4.09444755866636e-05
1.78184660351865e-05
4.79404244054029e-05
0.000106436837831952
8.27614675037699e-05
5.21256180494401e-05
4.62270157331445e-05
4.96471806687637e-05
6.20219028674184e-05
7.39268723482218e-05
4.31203599916199e-06
5.60538652920891e-05
5.72076293587256e-05
7.32552802936729e-05
0.000109427229857363
3.83657655268439e-05
3.56914100575864e-05
0.000138209209717028
5.10898705030043e-05
5.6071467887634e-05
9.40105647009302e-05
3.88719488692478e-05
4.72168480592911e-05
0.000150044904452636
4.90054566752983e-05
2.67482333758334e-05
6.70335446962754e-05
6.05641857722627e-05
0.000108126423847631
3.36484986271329e-05
5.32104811024435e-05
3.55405962699388e-05
1.7295800453016e-05
2.82648727520976e-05
7.18179099469967e-05
8.81479490854757e-05
3.90238200239206e-05
1.63075652252757e-05
6.17744174723393e-05
8.11337225455272e-05
4.17493670359305e-05
0.000105357582675045
3.57791449597357e-05
1.77649779721105e-05
5.30612057715258e-05
-8.62997602756071e-06
1.56124001490227e-05
3.71223599339593e-05
4.91743726556166e-05
0.000102135666348208
5.92044911706655e-05
3.62165963563719e-05
6.71689398587871e-05
3.30424919190874e-05
6.03604388166965e-05
4.53552386466992e-05
7.0975698121477e-05
9.4597275503984e-05
0.000110282379197655
7.14977097584976e-05
6.18598479071913e-05
6.88723436523021e-05
7.34427523824014e-05
3.72298340250208e-05
3.78320981389267e-05
3.045249009812e-05
5.29034217750597e-05
9.88890599018532e-05
4.90801465587544e-05
2.18696756572821e-05
2.26525525465977e-05
8.68710506162411e-05
1.12465632872526e-05
-9.04142123448165e-06
5.73856002746843e-05
7.50792449424523e-05
7.79830123406342e-05
2.80538864093846e-05
4.61566703077016e-05
0.000109776379152918
3.7466330802819e-05
5.45759716060704e-05
7.19583235870719e-05
2.16937648510114e-05
-6.41606912192626e-06
4.38307284197503e-05
8.28830842209134e-05
7.40936176594269e-05
4.21659771921656e-05
4.94075004374063e-05
1.59642676726349e-05
0.000121775608165225
6.86183792857041e-05
0.000113596106872511
8.57215223967277e-05
5.41627141194186e-06
6.42104697601351e-05
2.80416974306167e-05
5.58223327893992e-05
7.09808571718979e-05
4.26584583143031e-05
7.48219905055663e-05
0.000121781564160743
4.02933802454578e-06
5.41601879176351e-05
4.28456442587954e-05
0.000131462408981388
8.26779308793627e-05
2.07161597044185e-05
4.08923158160414e-05
3.05779433867827e-05
0.000109648892265504
4.28360177848742e-05
7.46880751545447e-05
3.51025176742857e-05
0.000115866471103712
0.000106361423193682
0.000105993417607061
0.000108316612782918
8.56301275658921e-05
5.64051966167548e-06
0.000108060272625131
4.10623351643365e-05
5.24145724304593e-05
8.88085802366148e-05
3.6980177990857e-05
7.77324143577294e-05
7.27350582048364e-05
7.44940710121722e-05
7.28217945408771e-05
5.31677767790505e-07
0.000101111309570369
6.80908526723744e-05
6.76342890926473e-05
0.000114341979399748
2.720861414714e-05
7.2188822111557e-05
0.000141871816407667
3.95267653415786e-05
7.55777048403085e-05
2.17596712938374e-05
0.000116586570798603
7.84168629676343e-05
4.91476564350678e-05
3.22424429996247e-05
7.34051299837957e-05
4.25610882464892e-05
7.16107412115719e-05
-4.78633340060951e-05
7.52838666472821e-05
7.23255060118647e-05
8.62166826056437e-05
1.21098934543584e-05
8.6860825583381e-05
0.000105528513450581
4.50613188454165e-05
7.86748208834486e-05
7.15224154046709e-05
9.846624534452e-05
3.84653655491489e-05
6.86031211708038e-05
0.000128348030709722
6.25457069187991e-05
3.34517852535713e-05
3.18631764453537e-06
3.59071021662455e-05
4.84645425697313e-05
7.82924074287674e-05
4.56806575857649e-05
2.96667469484039e-06
5.3918784144142e-05
9.1881882096234e-05
9.38616554626599e-05
1.20190632895204e-05
3.57776110300685e-05
0.000104024243505208
6.38531877389974e-05
8.79239343443266e-05
1.51583993272861e-05
2.94164553154995e-05
3.92425907276962e-05
4.28224979663929e-05
4.76437251283227e-05
5.3721951370484e-05
6.49479010616469e-05
8.16311072525988e-05
4.16101096761301e-05
9.89205836625586e-05
5.23568064204673e-05
7.82006532695088e-05
5.73939359321452e-05
3.94576039757871e-05
7.13407784289807e-05
3.93850948062998e-05
8.82801654987542e-05
-1.63223708884304e-05
8.2748617276755e-05
5.27094516995788e-05
5.71310584711144e-05
0.00011823238647099
5.10109145603024e-05
6.82378431798696e-05
0.000115216517342012
8.51259020692717e-05
5.81488322586166e-05
4.69935048918567e-05
1.81545897818768e-05
6.89902565347218e-05
4.95462131156288e-05
1.10895556571942e-05
0.000116543291552933
1.37317022530596e-06
3.28312902516635e-05
2.00881402782194e-05
1.3315460011955e-05
3.49539924289837e-05
4.8450907949682e-05
2.42705778740626e-05
5.4675326344088e-05
5.90753781282989e-05
5.30672690346606e-05
-3.71026829053058e-07
6.52541412786876e-05
4.75199781282723e-05
0.000135352418056846
6.65950736656602e-05
5.85338808484318e-05
5.00100507426868e-05
4.13462091198878e-05
1.04776868389174e-05
7.42437770836412e-06
6.99268707884427e-05
5.24626479247379e-05
4.55051400715953e-05
9.64154951349883e-05
9.29979411465594e-05
7.38017539669474e-05
7.46278965756585e-05
0.000115484358630741
6.75654274274146e-05
0.000115233651512733
3.87027269343612e-05
7.3705819274578e-05
7.8850699247957e-05
6.8782130194596e-05
-2.22905035879983e-06
4.02129365233087e-05
7.71351689041829e-05
5.74855670218147e-05
-4.98657202120796e-06
8.54186582891177e-05
6.1221255672888e-05
6.27504692471251e-05
7.37603763104516e-05
1.74659447370395e-05
9.45210202982508e-05
8.05750102490892e-05
8.31230897034489e-05
5.60945253415566e-06
3.16002200787392e-05
4.26520012390584e-05
4.80606392068646e-05
3.74298945777653e-05
6.31126495687993e-05
9.40659571656161e-05
0.000127945864375114
6.32333025327113e-05
7.9649778640196e-05
0.000117065875751371
0.000109906786580492
0.000120564764481701
2.56880344232171e-05
5.55592006725408e-05
7.92366682278317e-05
3.52216447670461e-05
6.44214079302982e-05
5.30794353548026e-05
