# Supplementary material for: Research on computational propagation and identification of mine microseismic signals based on deep learning
Source: PLoS One. 2025 Oct 22;20(10):e0334641. doi: 10.1371/journal.pone.0334641 (PMC12543183; doi:10.1371/journal.pone.0334641)
Supplement: S6 Data — (ZIP) [file pone.0334641.s006.zip › 000100800002980.xlsx_0.txt_24.txt.txt]

4.46297579009054e-05
-6.71956688250691e-06
8.70067485795592e-05
5.29229234663352e-05
1.31558691493123e-05
0.000135409662802628
7.92377953683362e-05
-5.14470966410654e-06
1.09191478597829e-05
6.27954546223891e-05
-6.39760859784563e-06
-3.75499562443935e-05
2.3549423913935e-05
4.00017047484622e-05
5.01555703249065e-05
1.06033070403617e-06
1.41659998485796e-05
6.63239344484533e-05
7.45615336119566e-05
4.26619177971861e-05
8.10995039631325e-05
2.66202490116863e-05
5.43955644617718e-05
-5.19628775786097e-05
0.000110324501396224
-2.86385478569339e-05
8.60839995506672e-05
2.60095055930572e-05
4.49858376543003e-05
0.000138822813240801
1.70371928683825e-05
5.39049440225165e-05
8.78955661721593e-05
5.30703705788736e-06
2.91251207718234e-05
3.02824017551212e-05
2.97652693114113e-05
0.000114202151247523
0.000101735585330531
8.70612985106622e-05
2.48930176483388e-05
9.03208370572242e-05
7.36991474654046e-06
7.25336856264824e-05
4.62562508935903e-05
4.42991775772883e-05
7.72576419298051e-05
7.87563636797879e-05
6.78620393994795e-05
9.13864149388572e-05
5.27447048837381e-05
4.66122171389468e-05
7.62433995534732e-05
2.34212714709409e-05
3.97709240399232e-05
9.02000809966108e-05
7.38003073979118e-05
0.000100953765426371
4.3351756250217e-05
-4.30716032578989e-05
2.68462188119652e-05
6.88111994657584e-05
5.95339179629643e-05
9.7881658286733e-05
1.89669763054706e-05
0.000111942187095956
3.3729948266959e-05
7.56324465570777e-05
9.93455657023482e-05
3.64103420959772e-06
5.10584648884677e-05
6.77112309509089e-05
6.43551031581096e-05
5.10095223946973e-06
9.75255709338434e-05
8.33312554192663e-05
1.82288134856949e-05
1.13113502404779e-05
9.40791629934836e-05
0.000109977472612244
9.25530163227074e-05
9.29060059112725e-05
3.26981138393586e-05
7.62583029163268e-05
4.09835078880965e-05
3.55677001089954e-05
7.50073926842384e-05
0.000102078112272372
4.10140101391343e-05
3.38134816396806e-05
4.96222236459572e-05
0.000120146222343646
1.84153897896036e-05
7.50388198219914e-05
6.79786639702399e-05
3.65593082087361e-05
2.46396830744871e-05
6.26985409269458e-05
5.73972938808051e-05
4.1947257919698e-05
5.01719486651043e-05
7.71779717028651e-05
8.52054099961457e-05
7.21867360188603e-05
1.49866133370427e-05
4.43294308663683e-05
6.80299278670738e-05
2.32615467512041e-05
0.000126116988261595
3.86488222849948e-05
4.01368249407103e-05
7.92055962388719e-05
0.000103415573928227
7.2148986147614e-05
9.90287426020802e-05
8.51288722298288e-05
3.39359496880498e-05
2.99916899217121e-05
7.59214594372303e-06
2.28762008502968e-05
3.87487150924459e-05
7.62696735399525e-05
0.000107821746127489
0.000106411536999731
3.77984845462178e-05
6.71661757882707e-05
8.62911999343145e-06
5.96758520918387e-05
5.15257005098564e-05
8.22734923086726e-05
2.28092183890145e-07
4.3753218955163e-05
8.01955518251559e-05
3.5197156759506e-05
4.1448069401159e-05
7.90557536890686e-05
6.13622984191527e-05
8.76433118409589e-05
5.99369061251654e-05
6.23734546092107e-05
5.1661195150722e-05
2.5951387327956e-05
9.16621381201854e-05
1.93441283499594e-05
0.000124698154108047
6.2628955466149e-05
5.76440838573663e-06
6.59135833808553e-05
2.53409477499181e-05
7.0667726337223e-05
3.6567686165799e-05
3.89154138652668e-05
3.9920133335995e-05
5.9657641030561e-05
7.68413941729736e-05
8.62527490086268e-05
6.75708973997533e-05
5.78789792813648e-05
1.10953262256984e-05
-2.68239032805981e-06
4.57115348926257e-05
8.94444754796942e-05
7.46567803681158e-05
1.50394424548233e-05
4.02080136493163e-05
3.90592732902169e-05
6.83961416364659e-05
2.15108569682016e-05
4.56449273236885e-05
4.85449166351252e-05
7.0251022322075e-05
6.48153018295173e-05
2.36416349670266e-05
5.85880058232113e-05
1.98825175611794e-05
4.21578285186607e-05
6.99689493819641e-05
6.84763501439158e-05
7.70863540619391e-05
9.29666980415782e-06
9.07522381129186e-05
0.000117266583314915
2.15588436973856e-05
3.68053386394912e-05
8.16898102797918e-05
6.37783245725029e-05
4.83534157028843e-05
1.99589752192698e-05
7.19986413723097e-05
2.82623000040317e-05
6.99871689628094e-05
5.32310105288704e-05
0.000120362379233973
6.19437564774112e-05
6.56662951414863e-05
6.7836317864415e-05
2.4343217077803e-05
3.81580427459394e-05
5.68368525132634e-05
1.66775192615492e-05
1.17139674627501e-06
8.73524131688805e-05
9.18211693113137e-05
3.93853551003499e-05
5.03435196509769e-05
2.70350164866485e-05
2.37506488622868e-05
5.20143377244261e-05
3.98568597292474e-05
4.54553629698118e-05
4.88238474914826e-05
5.56636941618707e-05
8.94891608228767e-05
4.80624033265892e-05
-1.83970839391599e-05
3.6644684952098e-05
8.11807595711456e-05
6.3340757804106e-05
3.37361230807297e-05
6.19983328347793e-05
3.5135367682732e-05
5.91017722129465e-05
4.05931934865523e-05
2.76037183467795e-05
8.04517961724181e-05
7.41948058995146e-05
0.000102561406481323
4.83507140499838e-05
8.20197149583389e-05
1.3709100096601e-05
2.98116005232777e-05
2.49747475097366e-05
2.04929886812645e-05
7.69752454430277e-05
0.000108587499575937
2.64681325430687e-05
7.14695287029849e-05
9.9185248687931e-05
8.19077492582113e-05
3.66398208002635e-05
5.06789573124148e-05
2.15921783089972e-05
5.74963811256527e-05
1.35196593585633e-05
3.00607946259562e-05
3.26931396556072e-05
6.91636351218676e-05
5.75085201672483e-05
7.63609037283244e-05
5.76108662996389e-05
3.47170243207936e-05
6.97923179099431e-05
9.1296060588887e-05
9.54306145232409e-05
9.85614780175753e-05
6.1423285712902e-05
7.10592945302688e-05
5.06107142651993e-05
-2.0142064596448e-05
8.46235137039229e-05
0.000110050469541906
5.07203260342709e-06
2.03364887103773e-05
4.09645514588909e-06
9.57871341051946e-05
6.40627212809723e-05
8.4497455763052e-05
9.7406624638045e-05
5.78646227250478e-05
1.57795523065051e-05
9.70095195887957e-06
7.76142884013116e-05
4.21113143246717e-05
0.000100676453603015
3.93515893910919e-05
8.15303247250515e-05
2.39657469402225e-05
8.34903291295388e-05
6.20773689023131e-05
-9.48523184826295e-06
4.09249209602434e-05
5.99660568650061e-05
1.74805682314447e-05
6.98212689035793e-05
8.67282183314801e-05
9.85956599825946e-05
0.000115825175855139
8.94697185925117e-05
8.26786062756907e-05
7.75941509371509e-05
5.67804333475819e-05
8.43940977589671e-05
4.33786068095749e-05
9.83993970721522e-06
4.5833781871745e-06
9.24662616897924e-05
5.65174590551202e-05
3.32987044133045e-05
1.28453363494737e-05
6.41390815863352e-05
0.000112753667540776
2.57338157430409e-05
4.11079648086242e-05
0.000135851048366944
6.07248690503129e-05
4.35301653522874e-06
5.88979841687477e-05
2.57260912883359e-05
6.69981490835791e-05
6.07783289785614e-05
0.000140664366893421
4.57669735690741e-05
0.000124041355858115
5.66034725761162e-05
5.06030741091179e-05
5.57264777570489e-05
8.34393541352689e-05
-1.43368527143623e-05
4.09287767408412e-06
0.000115808251136457
7.31337366870201e-05
8.17952127169521e-05
4.61589987134197e-05
6.55976277086108e-05
-4.25591641049661e-06
9.20130862539402e-05
6.78695365215219e-05
0.000119277225217015
7.43936704403075e-05
7.12923013620499e-05
5.64350533707217e-05
4.13938098415169e-05
0.00010387938109383
7.03716010608371e-05
9.56864783575272e-05
5.37452804124578e-05
5.48861876367747e-05
-4.07455712561466e-05
0.000106906205205762
4.56667260476157e-05
6.27777016835711e-05
1.74025748790709e-05
7.79823061775375e-05
9.79229779921454e-05
6.83445161479936e-05
1.43047215110326e-05
8.25650018110896e-05
6.35010427719613e-05
7.34674309853653e-05
8.42014885320944e-05
8.9400314084458e-05
4.72976402665011e-05
-5.16677642789076e-06
-7.43893187498975e-07
5.14340918875428e-05
8.28808879870214e-05
4.75766806456058e-05
6.46992527919976e-05
1.7160831740879e-05
6.16096235106134e-05
9.50858768666292e-05
2.12680513227083e-05
8.98205461353205e-05
0.000139096584708207
1.59094728880016e-05
0.000141335212035022
4.07276229126024e-05
3.03674742490768e-05
0.000114598823427008
3.37197377257972e-05
1.96758093231846e-05
4.99546571963838e-05
6.33943658856028e-05
7.5843669695685e-05
0.000115881954559288
9.05473330334508e-05
7.90027316022138e-05
5.84877367139552e-05
0.000114939893509361
2.10043289875716e-05
4.38510345421809e-05
4.47328081011164e-05
2.86888438465659e-05
5.42084010971219e-05
4.58370931121134e-05
6.60478482439859e-05
3.00431047342282e-05
0.000100755581097826
5.64325914895881e-05
3.57447790263529e-06
5.79562343187656e-05
8.25755376269698e-05
5.24361258591313e-05
4.60240353234396e-05
2.84633328865219e-05
6.13376748387609e-05
3.69341722000337e-05
2.37935644730004e-05
4.35746392791663e-05
5.46149250206177e-05
9.94096465269319e-05
3.93138421640702e-05
9.37068415809907e-05
7.40752525788265e-05
5.30120315433879e-05
5.22306784783507e-05
2.28782369884716e-05
6.82925232212977e-05
6.63749015683421e-05
7.39647711195018e-05
6.17371977679055e-05
0.000110078056642223
2.68405683730909e-05
5.7109861919965e-05
1.34697700428279e-05
1.0105536370041e-05
0.000102131551445184
6.82718322793735e-05
3.85202324887771e-06
3.06176206644243e-05
9.67860941728216e-05
4.95802920877197e-05
5.88375274426953e-05
7.40129808897701e-05
1.78368693265532e-05
3.9659512762551e-05
7.0423395074036e-05
5.15331905471786e-06
3.59124378359392e-05
5.24847951611656e-05
5.67537590206126e-05
8.97002149769245e-05
2.83148095294819e-05
3.81108116549344e-05
8.68034211465839e-05
0.000104165826151762
5.57692898540699e-05
6.46236784257707e-05
7.9524016307059e-05
6.12341251559072e-05
8.29953565306739e-05
2.46503500912595e-05
6.25786957636782e-05
0.000104659613827533
4.67813111002618e-05
0.000105226120516428
6.03789937467376e-05
8.14083772652343e-05
4.13782229678105e-05
6.34928479000364e-05
0.000101076427136175
6.47454251900766e-05
3.91679649646862e-05
6.86537022217384e-05
9.22772459319555e-05
7.17988805508134e-06
9.77988895613343e-05
0.000129839782926382
8.52243942314295e-05
1.83653914860999e-05
8.49744602279907e-05
8.02148966238577e-05
3.07832776565376e-05
9.28416718288989e-05
7.9490339828253e-05
5.06909656708294e-05
5.90315818754531e-05
9.71378231808746e-05
6.66298867712214e-05
6.55738486212621e-05
6.99784666179291e-05
3.04609788120968e-05
8.92821289415633e-05
5.58338316827781e-05
3.66412503796327e-05
7.986302991628e-05
-1.05497124661899e-05
3.0924304255278e-05
4.82887720496893e-05
3.04943440065819e-05
-1.09194815852918e-05
3.69176121095356e-05
9.6315427343112e-05
0.000113158456715692
-1.1314362394083e-05
7.80067653994583e-05
7.91869052198731e-05
3.41712909545909e-05
9.6919956064197e-05
5.89090020298564e-05
7.67689959918312e-05
9.56447501518401e-05
9.45911380089745e-05
4.48750275935463e-05
7.94545663891296e-05
8.83205326912516e-05
9.26601397795975e-05
3.61317354545793e-05
0.00011105388600525
6.33611856014145e-05
3.29422124123987e-05
2.60179995182604e-05
8.66771552223419e-05
3.75973990884255e-05
9.03695021427724e-05
8.30343937272078e-05
5.1900069221224e-05
0.000109508231718167
-2.1304421224607e-05
0.000103832541457996
3.81181048118423e-05
3.55759115550942e-05
3.65079968573666e-05
6.63815926227913e-06
0.000148334659622594
2.53380497734094e-05
-7.40115678929548e-06
9.55127233177484e-05
6.41317779197415e-05
5.43988176062301e-05
3.3680711943842e-05
2.97132691879811e-06
9.69321724585107e-05
2.04614557396904e-05
3.34043293872755e-05
4.07932761479999e-05
4.70786690066038e-05
1.07166744568713e-05
1.46223702974813e-05
6.88978866209976e-05
-2.29267957115918e-06
4.922461419571e-05
5.92079778417677e-05
3.4223422795816e-05
0.00015244712723438
4.77183911367968e-05
1.46724703053336e-05
9.71208639917536e-05
1.83146762302518e-05
4.55112950659386e-05
7.73807287504335e-05
2.42046568019908e-05
6.97872579623171e-05
7.96229635348546e-05
4.17013053169801e-05
4.67948319747535e-05
1.3704734872945e-05
0.000112342402617694
7.05818724498457e-05
5.65994725327671e-05
8.17940246486883e-05
8.80580136944533e-05
4.88512403977358e-05
4.76915505645275e-05
6.62551414749963e-05
9.07035979946161e-05
3.04056267423556e-05
8.62008020314644e-05
4.13581938358325e-05
4.4795116591855e-06
8.370854279254e-05
4.20720322973925e-05
3.19817893370434e-05
5.4861296931411e-05
5.88585251818513e-05
5.54261187378656e-05
7.63590217797523e-05
5.01075413142627e-05
4.74221755924217e-05
3.65447741407237e-05
5.52990675783951e-05
8.98070403755297e-05
4.57553936363983e-05
7.37398536093547e-05
0.000113518866149078
5.52988752406654e-05
4.50576206967831e-05
8.60814854915129e-06
7.47927624534806e-05
-1.23032585569e-05
6.33596019788226e-05
7.78756560033035e-05
5.95197181765452e-05
2.93528640735897e-06
-8.84859130695915e-06
8.39697659969412e-05
7.91551105243245e-05
3.3579542186008e-05
3.04537367101247e-05
2.62926345471886e-05
7.47834542166237e-05
3.20512152757956e-05
8.78639062821319e-05
3.19737476906256e-05
2.35775604553346e-05
5.20802230034524e-05
3.80998572089793e-05
5.47549342208585e-05
4.58745449995779e-05
6.39480905666804e-05
4.15785118322187e-05
6.65012908416328e-05
2.9344510941412e-05
7.88906869119844e-05
5.13367171500105e-05
2.47430826983377e-05
0.000113276945221174
4.37414993570649e-05
5.90985102697184e-05
3.31136335417261e-05
7.74656446360706e-05
5.63787522045531e-05
0.000114749388826704
-1.0495240253058e-06
3.34731506768079e-05
7.95625302925579e-05
7.64625538279192e-05
4.71978749998608e-05
4.1718114420554e-05
3.27479319326503e-05
3.76607143250787e-05
3.20554763394649e-06
5.77387408226564e-05
8.02882053489073e-05
0.000101128927956482
5.616376438914e-05
0.000116236792065839
8.82700510732561e-05
5.0357281901929e-05
4.74153678220755e-05
8.81023952639337e-05
7.35762996037695e-05
7.09613461727008e-05
9.70960028679083e-05
8.74483775507284e-05
3.83143675777188e-05
2.29596076947941e-05
2.68487721393725e-05
6.02297669110596e-05
5.09201625258561e-05
9.26159595306959e-05
9.47202807282262e-05
5.01382497952576e-05
6.46034205143433e-05
1.44496346000308e-05
8.7755104075498e-05
9.17310856979397e-05
3.99894368930355e-05
8.2482028461794e-05
3.93966908159495e-05
3.2605376862068e-05
5.71391247531377e-05
0.000106562668061411
4.22003259508959e-05
4.44267629027598e-05
6.08435342331279e-05
2.02095322957009e-05
2.52762137484337e-05
0.000109435831715544
7.60337857903117e-05
5.82459918539201e-05
7.24837431427725e-05
9.94885826081399e-05
2.1066074793545e-05
5.47072774320425e-05
0.000102609462454534
5.97046454386574e-05
8.66087233353957e-06
8.96333010866996e-05
5.38482897870177e-05
6.77116732127429e-05
0.00011565737693808
6.79516628219016e-06
2.82751569012863e-05
5.95938337963071e-05
8.665619135265e-05
9.04975689051863e-05
6.19833442028896e-05
6.95493360479141e-06
4.83723033334706e-05
3.15756034620236e-05
4.13585780189499e-06
5.514336639139e-05
8.46416467081429e-05
7.02244613689214e-05
6.20724629724902e-05
9.75994717999386e-05
0.000145519119015898
2.28825370270481e-05
5.50322500472204e-05
4.93744366401683e-05
1.17127962583222e-05
8.5514655372474e-05
9.04766409492436e-05
0.000103463391591
7.71210282300096e-05
4.13434005585733e-05
2.19728516628796e-05
0.000111791209944698
3.50458082649738e-05
8.308011950036e-05
5.81670475092262e-05
6.86524572459148e-05
2.98366119822469e-05
4.92729435405475e-05
7.0238318234435e-05
0.000131114186107217
2.16302131586744e-05
8.67688653729009e-05
8.53517993048588e-05
-7.90314405347825e-06
7.53026405007347e-05
2.58318240179848e-05
5.77077529029832e-06
2.02113414989117e-05
6.92892578658802e-05
5.30359702624038e-05
5.42289753329169e-05
5.66458494955851e-05
3.14381093728186e-05
7.72429557372585e-05
6.56856894089129e-05
9.41172293205478e-06
0.000132017634027456
3.23581649051089e-05
9.44495062125677e-05
2.48020756841187e-05
9.3317191525635e-05
7.03666298101883e-05
0.000103046696872591
0.000118684696747026
3.20677174920801e-05
5.16624845458562e-05
5.37136155918073e-05
6.24431443952769e-05
6.04470584982531e-05
5.95216579152476e-05
1.94821889738057e-05
9.68963285060407e-05
2.9491045295717e-05
3.69694698812738e-05
2.76628261398572e-05
0.000119537992090496
0.000113704731977732
-1.01419433295151e-05
0.000110436022794502
5.872467242192e-05
5.73083595128929e-05
1.7299150673015e-05
0.000108476082466127
7.01349453258964e-05
8.0243272265764e-05
4.89588334878141e-05
5.29583117515263e-05
4.55659323935007e-05
7.12801524741643e-05
5.88343797621649e-05
5.49908454438532e-05
7.44075324670194e-05
4.78018546424578e-05
7.47423273976112e-05
0.000119602069664113
4.28768428645152e-05
4.09351212867028e-05
-1.60532624557635e-05
1.80485903995197e-05
3.78143621254437e-05
3.70874337007328e-05
4.99390792954364e-05
7.29854922421601e-05
7.45005313964241e-05
3.71289664328268e-05
5.81042951739316e-05
5.14737294192258e-05
6.54140966387521e-05
1.04336447657516e-05
-2.16168793098493e-06
3.29514554285545e-05
-1.26006251286397e-05
7.47051205763242e-05
6.93083766444126e-05
8.17166152686101e-05
7.90283179218448e-05
7.13565491891817e-05
2.34365132212029e-05
6.37826065786842e-05
5.86235068723504e-05
0.000110168159394614
2.59792003504785e-05
8.37704032046939e-05
7.86588126352217e-05
4.4440735781006e-05
3.03491881846045e-05
3.04287953222694e-05
4.06265384862154e-05
6.56007201796029e-05
0.00010367349597523
8.42077780214038e-05
7.45561389694334e-05
2.05648072332892e-05
6.69316306273438e-05
6.73246873697681e-05
4.81006041155724e-06
4.24454565769381e-05
7.86493606369267e-05
9.16894512749912e-05
5.15561567698599e-05
4.38754844183358e-05
5.14034856901376e-05
7.53106434499175e-05
4.69456472452713e-05
2.55829277935116e-05
4.49981601207518e-05
3.62325086926368e-05
1.73154979589283e-05
7.75935409632051e-05
0.000123978568105581
5.89782117130438e-05
9.23486016063406e-05
9.29978965892436e-05
0.000106633552883691
0.00012571912669914
6.72134526305941e-05
5.04233283751504e-05
5.47975041699919e-05
3.12817612604577e-05
4.4314726811432e-05
2.02557696525194e-05
1.61190365090449e-05
5.48726004858439e-05
3.24985046525647e-05
9.74133096892941e-05
-1.20300643703045e-05
9.00452886946324e-05
1.34719918501924e-05
0.00012189944164379
4.98187902198276e-05
8.3448749143916e-05
3.25453966253668e-05
6.3983149682419e-05
2.9904539976372e-05
5.74428881211257e-05
9.9375036303094e-05
-2.9161173434997e-06
6.34467390427257e-05
3.45093001068654e-05
8.21292403525383e-05
3.83170363273172e-05
9.4646370095003e-05
5.8939846103478e-05
8.16748271440757e-05
1.5495813869028e-05
7.68824496834986e-05
7.19088473445723e-05
6.16501379924858e-05
2.98501783792015e-05
7.67111696300143e-05
0.000118405637698185
3.92393234876824e-05
5.0363891253525e-05
7.35729719863258e-05
6.27693671647387e-05
3.4971928879654e-05
-1.87687228890213e-07
4.57026332736286e-05
6.54607001855765e-05
5.74367014526248e-05
1.61826890491848e-05
4.9472057213822e-05
5.72602490151548e-05
6.68097187413504e-05
4.98457706280737e-05
5.51193211034392e-05
8.20373433919779e-05
5.13092740575667e-05
4.86759071608806e-05
2.6916783146723e-05
6.39722087559654e-05
6.82658972777284e-05
6.68052204479305e-05
8.59300558733369e-05
5.75990190205126e-05
4.30929838456641e-05
3.06388271884359e-05
0.000122523389121925
2.72831707387278e-05
3.205339299005e-05
1.76171469203771e-05
8.26341219537131e-05
0.000111651827528193
1.15039730326103e-05
3.48712303505502e-05
0.000110838413793676
7.84784991007007e-05
5.72365689686101e-05
-3.39620454456281e-06
7.04151126189625e-05
0.000119854482362684
9.79387648157697e-06
9.0411412198154e-05
3.94607565409285e-05
-1.92151577977737e-05
8.04523346014703e-05
9.42556078947454e-05
3.07766324832649e-05
6.43218052275722e-05
6.48078139111009e-06
8.8809678463681e-05
1.14706116031751e-05
0.000127544489336301
4.05189351646109e-05
9.46566711866535e-05
7.1294263841703e-05
-5.0508398159137e-06
8.59234766766679e-05
4.3562933991873e-05
0.000128091766783578
5.34059865725451e-05
1.49336162153405e-05
5.29475707098169e-05
6.11768165515095e-05
7.00691935218241e-05
7.85986179885937e-05
0.000112530881465907
9.22072474732674e-05
7.35867840137121e-05
3.39525556453989e-05
8.00093471320531e-05
6.6743039833081e-05
8.75223690256835e-05
7.84689173969677e-05
1.42813186201668e-05
6.16856720725548e-06
6.5138216963024e-05
7.74120174000983e-06
6.74422070460896e-05
4.58908847989653e-05
3.66080602461452e-05
5.43506353218347e-05
9.13272773432068e-05
2.71443073267415e-05
1.72294328734873e-05
7.52536251662966e-05
-4.06011115270402e-06
2.12382458490369e-05
9.57553165685592e-05
5.65019480098007e-05
0.000107739046860424
0.000109248339183817
7.20534293947586e-05
5.58193879580956e-05
5.63900520485476e-05
6.25893576128653e-05
1.19578981206299e-05
7.12866737456716e-05
7.25681252558683e-05
5.52764305073596e-05
5.26420238220128e-05
5.92502671783254e-05
-4.2462478029587e-05
5.90664206767994e-05
0.000110260907003449
5.64230964295876e-05
9.65819267583481e-05
6.20897254006837e-05
0.000105438046869826
7.06084659680017e-05
2.70707536494267e-05
6.39067946508965e-05
5.76780511279081e-05
5.89333964274994e-05
5.57045760443373e-05
7.57225650134682e-05
6.29716401075545e-05
7.23366553207556e-05
6.97738316434512e-05
8.0043731349677e-05
0.00011850788160669
0.000111048009514453
4.42915121468482e-05
3.80987063815194e-05
8.56583088108762e-05
9.94341158199741e-05
3.60546912965172e-05
7.9067088155523e-05
9.56697906618326e-05
6.42031592564682e-05
9.0883545047914e-05
4.17811093692964e-05
6.09668750828287e-05
9.49966513538296e-05
6.82364078258959e-05
0.000102414222232805
9.41152457529348e-05
7.89289980672729e-05
2.63496252506903e-05
6.3309445612696e-05
7.20158186079667e-05
3.80144112432281e-05
6.44545058484336e-05
3.41276215013742e-05
3.5255022291153e-05
8.66012040557505e-05
0.000125433144211115
3.58648359116656e-05
4.2098027509388e-05
8.57093201672076e-05
8.99349437260212e-05
-1.30891227891855e-05
3.84892108648739e-05
0.000117296030953949
5.8195326692852e-05
3.98194377769679e-05
7.64702669386643e-05
3.96440702533023e-05
5.03063044083938e-05
4.35232830354221e-05
4.52132270632509e-05
7.19562309774131e-05
3.5777252176328e-05
3.19483597776643e-05
6.78495495918117e-05
7.24835945079741e-05
2.25288684853371e-05
7.69834635503568e-05
9.78119131519905e-06
6.36600955818793e-05
5.15944080063405e-05
1.91119986125706e-05
8.191940779611e-05
-1.32892236374141e-05
7.5677455179899e-05
0.00012105647968891
2.08489792971622e-05
4.78344271691946e-05
0.000104830356294449
6.85572079139391e-05
6.25006209405498e-05
4.63996148005768e-05
6.20260406427146e-05
7.1029579651425e-05
7.12922521404887e-05
5.02316151795012e-05
5.83365924443101e-05
6.82965951664995e-05
3.95209646455196e-05
5.85213071919356e-05
8.41721877969701e-05
6.58363684369028e-05
6.37516615391546e-05
0.000104289766875918
8.69421865117376e-05
-1.73868663894799e-05
6.54921849734629e-05
3.24339093854506e-05
7.3738584614003e-05
7.64821470610564e-05
3.7772414681689e-05
4.88519296632115e-05
-1.87197985370852e-06
9.66091687528994e-05
6.18696467604309e-05
7.38172922825072e-05
1.76203931679796e-05
6.5958226420046e-05
5.22105489979481e-05
5.16378408342117e-05
9.46086012647492e-05
4.45831161637459e-05
5.15833996038011e-05
1.16459843375539e-05
4.40690969601931e-05
0.000109364271263915
5.63481040653204e-05
9.01913686446147e-05
6.83301908487201e-05
1.80800765950397e-05
7.12809163173081e-05
4.37201886851563e-05
7.04526112369326e-05
4.94753984715726e-05
7.90643968029244e-05
4.70811858439746e-05
2.30797289996474e-05
4.1314964276618e-05
8.6550538050363e-05
1.84335714507017e-05
8.97716697778432e-05
6.9825870104509e-05
9.67992250298236e-05
5.71608865655364e-05
4.11421027272291e-05
-6.98670559868583e-06
5.2722382117214e-05
4.73414071558051e-05
3.6572672871122e-05
9.08732704649293e-05
-7.28122042528091e-06
1.3398590534949e-05
4.47886016600588e-05
3.6803509337383e-05
8.75927277578635e-05
1.83650912964253e-05
4.14436472353168e-05
0.000104844137206566
0.000105051580341266
4.22301953808675e-05
8.24946547542154e-05
5.32257623995166e-05
5.98795313924737e-05
6.03815176797931e-05
7.41164660850451e-05
5.76758634908251e-05
-2.54930590321199e-06
5.47164680643009e-05
6.60585559416059e-05
7.01359937659665e-05
-7.87672520683916e-06
8.57595746781556e-05
6.51646627023462e-05
5.30101233848352e-05
5.52482776458524e-05
7.60934467786271e-05
9.72389477050744e-05
4.57364176365759e-05
5.15841331367823e-05
7.45283033481133e-05
4.46030480041253e-05
7.44730661860837e-05
7.52670287693614e-05
7.54615440246707e-05
6.10122808867733e-05
0.000108243309210677
6.76215152665275e-05
2.47290713269158e-05
1.53520241690856e-05
7.27539276039862e-05
8.20466147028698e-05
8.8891522316948e-05
4.01416506274929e-05
3.83519001836427e-05
9.85325043023016e-05
9.2990980665603e-05
7.69729750952623e-05
5.85422637595688e-05
7.56798351671913e-05
8.2969869981458e-05
0.000142351418197491
0.000122664587303791
9.61022212979331e-05
8.0662933945744e-06
6.09436151920605e-05
6.841798218449e-05
6.34981322198516e-05
2.85777354361558e-05
6.78680747492913e-05
8.69181898901034e-05
6.63260844723837e-05
8.09838218432577e-05
5.44426081663305e-05
7.61476157421665e-05
5.62742592242645e-05
6.80113000799763e-05
1.79006790460739e-05
7.51655600406906e-05
0.000144505085666408
0.000105838468946858
1.71311811833824e-06
3.29160659420404e-05
8.15247868489706e-05
6.30658483064822e-05
9.9145655212911e-05
-2.4289654595581e-05
5.39240243884957e-05
1.8691065742536e-05
7.48053397104966e-05
5.37147270090016e-05
8.18970017043745e-05
7.25221553866349e-05
5.61527076760444e-05
4.46235255009406e-05
9.21865205472082e-05
5.54143455894664e-05
3.00446191377517e-05
2.6920208056816e-05
3.2404961607173e-05
5.36400516410401e-05
9.45937846256403e-05
5.98592097423082e-05
5.8096943050763e-05
2.56913841546461e-05
0.000106153425596203
4.60486905703404e-05
8.86139992446219e-05
5.68875062586158e-05
9.95155682079531e-05
6.01643596298157e-05
6.64935793896238e-05
4.0905815071918e-05
4.68781403563987e-05
8.34326707370015e-05
0.000107985501031856
7.79636532341805e-05
5.50323205498074e-05
9.62677794398154e-06
4.6618049408151e-05
-8.92531231373522e-06
4.33266282484975e-05
3.32291714667276e-05
9.67140420911393e-05
8.96505636475875e-05
8.56358140696106e-05
0.000125969374362865
8.92388215971842e-05
2.40328515510261e-05
5.87226649941637e-05
3.47469797975165e-05
1.97443597238535e-05
2.24710749159766e-05
6.11859098554376e-05
1.02884794883463e-05
2.18130663537132e-05
3.05676292052603e-05
2.07121679812425e-05
4.97004066601051e-05
5.32844633781745e-05
4.79707558893667e-05
5.60323786564438e-05
3.86329155543045e-05
6.15439932085265e-05
3.78731449649248e-05
0.00014307598527629
9.56057253863001e-05
2.07792225243423e-05
6.84990882172394e-06
3.87863641641111e-05
8.86407112080547e-05
3.91285342694337e-05
7.56141854451015e-05
7.21802667094213e-05
5.6203164435926e-05
2.65457913107229e-05
7.5082021246608e-06
6.66502216200413e-05
5.74833783247768e-05
0.00010426986913372
5.30296408402593e-05
9.92698607919474e-05
5.42330570805473e-05
8.95223852024011e-05
3.81352133050879e-05
4.49886823539034e-05
5.06587303884952e-05
3.74388055353623e-05
9.02651279534894e-05
2.22831731197632e-05
7.73828872735863e-05
6.81311093443298e-05
5.79069022268039e-05
1.90544044270654e-05
6.57972348744171e-05
3.51424026545736e-05
9.27399952961278e-05
1.40933591648676e-06
2.89062240843086e-05
5.64583173190572e-05
0.000101479574182061
9.39093818880159e-05
4.36728984287626e-05
5.88124024846257e-05
0.000123984908410809
3.72086757954926e-05
4.03235230612953e-05
7.47614020155176e-05
5.75078456133672e-05
4.47775715321594e-05
6.11853421394241e-05
8.9280508462585e-05
2.44163692345552e-05
0.00010561553170611
5.46390463495964e-05
5.01161210397417e-05
6.30589597850331e-05
9.32099438491267e-05
2.41753272277965e-05
5.19796337681661e-05
0.000144979421920447
5.56400965944061e-05
2.2030265444427e-05
7.73243421163979e-05
8.40397940507889e-05
4.86762128375647e-05
9.23356836906403e-05
0.000121132752259537
3.25118053896853e-05
6.63348914664691e-05
3.52473012965591e-05
3.25432868545198e-05
8.63602557719633e-05
2.26152985280896e-05
7.67440482401749e-05
4.05363348061476e-05
8.06203042238244e-05
7.72457727589204e-05
3.07579200342536e-05
8.15014779080536e-05
7.96313056778168e-05
6.18260563989595e-05
7.0622218252291e-05
5.53009477625617e-05
7.49521629631341e-05
4.25959263791398e-05
4.00067786272337e-05
7.34601586798142e-05
0.000122668990072261
4.47389577000013e-05
5.73337077169473e-05
8.76181596851122e-05
9.65298605191164e-05
4.01437906685992e-05
5.17640419360071e-05
3.28147555574066e-05
0.000120960913082821
1.58040906305927e-05
6.18680253519843e-05
6.88155084450824e-05
4.21544149152234e-05
3.35540774157854e-05
0.000121653277897418
-2.12569301118304e-05
6.35558261469752e-05
9.49075375175167e-05
6.18986241219894e-05
5.10636819790886e-05
7.61612463425426e-05
6.33552288759196e-05
8.24087519767883e-06
7.68288655099982e-06
3.69624476211194e-05
6.83299940932069e-06
0.000155795784169757
6.97906914095256e-05
0.000102873475566584
4.95884346265316e-05
7.33866602063401e-05
3.53362624487981e-05
4.32863499375573e-05
3.05939467405607e-05
4.38685514824776e-05
5.95984227264047e-05
1.91839184665744e-05
4.33991113207363e-05
6.8816940878637e-05
7.11428679918497e-05
6.35154966339918e-05
8.65435604020422e-05
6.29040599654898e-05
6.0770790899717e-05
3.23762982390381e-05
4.82274981147592e-05
0.000101487632630826
7.22074711222364e-05
4.35630368393912e-05
5.58988377161735e-05
2.39765494842125e-05
4.15012465476234e-05
4.76074640869791e-05
3.51453343535742e-05
7.34293584692014e-05
4.85091948322594e-05
3.3745021841721e-05
6.75864007203996e-05
7.61517132154693e-06
7.73103517580317e-05
4.51115443078562e-05
1.37324029670584e-05
7.79261382385654e-05
5.72675856079815e-05
0.000142813606287541
3.98755896099891e-05
1.0170735577392e-05
0.000104107729939114
8.20369008306448e-05
9.35699575527009e-05
3.79066458657307e-05
3.30879603654269e-05
4.87335692905364e-05
5.35864096885537e-05
3.74365662967185e-05
7.78137566002613e-05
3.69163572243145e-05
5.63521544818757e-05
4.22061468775584e-05
3.04753924566945e-05
-1.96362315461682e-05
7.29052891799466e-05
0.0001297658928718
0.000168893903199671
8.9352260598211e-05
5.63155771236602e-05
2.16611025107698e-05
9.1493280744788e-05
2.6715125608479e-05
6.86796177677249e-05
7.58118751825618e-05
2.26425796392557e-05
6.91369717192557e-05
3.2779535118515e-05
5.94349736229873e-05
7.50091607812866e-05
8.10595723800258e-05
6.9361476921999e-05
4.25783440604878e-05
9.4002431401623e-05
6.67294227319714e-05
0.000149862330601723
6.61232139774053e-05
9.15785014246832e-05
4.5257165068592e-05
6.27395378841271e-05
2.55337515842158e-05
1.52822234158646e-05
5.08359171475753e-05
3.4659145213934e-05
7.09391414481349e-05
5.68707666273776e-05
2.84565924602288e-05
0.000116294738182276
5.59982854310351e-05
6.28438127514623e-05
6.00371470709081e-05
1.07522480813164e-05
5.01143961433948e-05
5.4834099213951e-05
4.40251205122557e-05
0.00011235147286827
7.02451213646552e-05
7.6727923913082e-05
5.8789672156372e-05
6.13374043713092e-05
0.000101867967626271
5.95291570922359e-05
0.00013536843904467
0.000110123883511004
9.21757542691835e-05
3.75885043685524e-05
0.00010072196987197
7.64769697346418e-05
7.13803166812538e-05
1.42374191965509e-06
0.000112751659506629
0.00012816014273504
8.43694465493313e-05
6.94386435377793e-05
0.000103533489843036
5.87052360391754e-05
5.71506764228573e-05
4.21205272363953e-05
-8.8791166718982e-06
2.03403437691632e-05
8.63092878295474e-05
4.30555207141347e-05
6.42182923164258e-05
6.74413686166589e-06
6.38387868756984e-05
6.45476862627475e-05
1.9826968540835e-05
9.06586108310111e-05
2.24231595397559e-05
6.11927265093032e-05
5.79679134450648e-05
7.2615040679188e-05
4.29416497214303e-05
5.37692678435466e-05
7.51793862045228e-05
5.64689768610783e-05
7.49198476000739e-05
8.53671355681923e-05
3.56334445631612e-05
7.37237339576905e-05
1.48085739655101e-05
9.59220171269913e-05
9.13904336054962e-05
9.16757317339921e-05
0.000105305362968394
4.99139498034725e-05
4.80022186210694e-05
-3.20693235637735e-06
7.40358593098398e-05
8.21846807703198e-05
8.85543694763812e-05
0.000104276648961808
2.33993932247321e-05
3.93941310516872e-05
1.08421380052305e-05
5.13430419766139e-05
0.000107849724467815
4.66444708019956e-05
8.77165931977372e-05
4.40795911890416e-05
0.000103965922237037
9.06583312429373e-05
5.07321194694724e-05
6.62802701136348e-05
2.85194368781594e-05
4.49232953349906e-05
2.11250025908152e-05
5.95829118828005e-05
5.36303512029901e-05
7.29541856214714e-05
-4.87180785836243e-05
-2.44001030157589e-05
8.17369465769017e-05
7.37590189759054e-06
5.95773303419816e-05
0.000143484817586973
9.92901398339582e-05
3.11296949176628e-05
5.06346521108408e-05
8.79449882386314e-05
9.60226592635819e-05
4.75276671611786e-05
6.13224067489861e-05
7.21204177615138e-05
-2.895303613819e-05
4.74493294131094e-05
7.52867829323532e-05
5.78796356908904e-05
1.15247234346244e-05
8.01629322393235e-05
7.33602182156255e-05
6.68728565945563e-05
0.000102951568562425
8.34696458378682e-06
8.52559011370852e-05
-1.07977394648292e-05
0.000130988917817321
7.04279463692451e-05
4.7112187138335e-05
5.61773992111889e-05
1.09958832431451e-05
8.56878620354685e-05
6.00929323458244e-05
5.17236984148371e-05
5.68871354225114e-05
2.7761500078359e-05
5.58895953398575e-05
7.02388742589121e-05
3.25351173887387e-05
5.46583588885589e-06
8.37581104269432e-05
5.44310400463432e-05
3.90141875154276e-05
7.70910469654465e-05
3.82762272495452e-05
7.85443626257915e-05
-1.51950289084339e-06
3.07295193451563e-05
9.77872621292451e-06
3.57612370229732e-05
5.6049139852813e-05
9.70550028919238e-05
9.82669114112064e-05
3.16738098870229e-05
6.88876261789427e-05
9.95767376304169e-05
0.000102647639511223
9.70315824442977e-05
0.000120223220092674
4.60617774514516e-05
5.35115571900556e-05
5.34069767107121e-05
-1.72989469874022e-06
6.6268051743456e-05
5.23203982133359e-05
6.133925166555e-05
0.000100194563163138
9.75798239916084e-05
4.5429601385073e-05
1.81299767129301e-05
6.1261212717258e-05
7.89623052337381e-05
5.5465549510605e-05
4.71146153575124e-05
3.33033096982492e-05
0.000103526295895637
7.60691695860379e-05
7.0983243946063e-05
3.45226718516482e-05
2.80368640237337e-05
3.61750827698573e-05
1.76157731484914e-05
1.55518780320523e-05
-3.5517213331992e-05
0.000119688791464852
9.02991665851555e-05
9.69045913572357e-05
5.39543533668989e-05
9.74997771147876e-05
6.44460829225389e-05
6.37797395288539e-05
3.9609381487197e-05
3.65218697399883e-05
8.75714058739436e-05
8.62797109532606e-05
7.54017738214126e-05
6.66976012153494e-05
8.15040471446541e-05
1.80004850852168e-05
0.000112021374188159
0.000105680174414607
7.03238990003204e-05
8.72119725814568e-05
6.28132777715082e-05
0.00012039438098191
4.09089981314828e-05
6.4852560620405e-05
8.91235470988671e-05
0.000115115278661601
0.000133811652669506
7.91046519483551e-06
5.827936958447e-05
9.45035692153151e-05
3.31109273005917e-05
0.000104333037956813
9.0826375296129e-05
4.50438920866425e-05
5.93709627492312e-05
5.22819866645759e-05
3.22768078344162e-05
2.87676075611926e-05
9.33402006142854e-05
5.90441536430367e-05
6.14431257980986e-05
2.75111611889919e-05
-8.37522432728777e-07
5.43586726960614e-05
4.17386616131088e-05
3.68085211056437e-05
7.11763364799856e-05
4.66455479034876e-05
4.13831612802017e-05
0.000108247380612926
4.10899977501158e-05
0.000101250401523593
7.15220465618406e-05
8.37884213646906e-05
5.34580549634175e-05
2.5926421066306e-05
2.96235597542168e-05
2.40505055924532e-05
5.1406407789567e-05
4.82721947413281e-05
8.04371091518436e-05
2.85534541580382e-05
7.61921003259911e-05
5.23982698289209e-05
1.20064667448961e-05
1.7414499247734e-05
6.5167163009103e-05
0.000108487494329208
8.96502888678794e-05
5.37455636305685e-05
3.00643042832053e-05
6.30307613214714e-05
5.22913022741416e-05
5.30820507916631e-05
9.84501572496133e-05
3.61929596380316e-05
2.56010974864176e-05
4.99478061274516e-05
7.11833458581074e-05
0.000102830074751694
4.18435130162694e-05
4.28414264803582e-05
5.61751473589527e-05
5.12492347131414e-05
8.66015334161122e-05
4.64408049665541e-05
6.83152290918244e-05
0.00013079738127201
5.63159152756855e-05
1.21535320640204e-05
7.40815357541226e-05
2.05722558068628e-05
2.28777388746931e-05
7.44922669045858e-05
6.43723210454637e-05
5.77121161040435e-05
6.68870420575258e-06
6.00192034774287e-05
5.90982730844456e-05
9.60100739792708e-05
2.74563666648054e-05
0.000104274283277059
0.000119448207199216
4.66992792107712e-05
5.72640845437363e-05
4.6333474797259e-05
1.15478034513758e-05
6.04407534820685e-05
-2.71783355807393e-05
9.76659329415865e-06
4.90531733217097e-05
9.28683983158455e-05
0.000119452772622738
0.00012469846626094
1.44812460940528e-05
5.19657290470909e-05
3.5023116308967e-05
8.42767282040814e-05
9.27800464941858e-05
5.31175500676415e-05
1.42899897323446e-05
6.76014999411724e-05
6.89435967043008e-05
4.32682196745299e-05
9.76600321472672e-05
-2.81385536618056e-06
3.77311966333119e-05
9.96575505018006e-05
5.06299523628682e-05
6.30252632536554e-05
9.43439372131426e-05
4.70209833321658e-06
2.28992573409627e-05
5.65081367295794e-05
3.77840147045557e-05
6.89727549183874e-05
6.20857992433179e-05
3.7199585184632e-05
1.51928345215931e-05
0.000139525155850954
4.36544020847106e-05
4.37739617309501e-05
2.22019528549383e-05
3.94861898209587e-05
6.64651464461266e-05
7.40875440106147e-05
7.94192980941046e-05
8.99393576754225e-05
3.60295410835642e-05
7.57888149158126e-05
1.66258307111826e-05
2.24801021061744e-06
8.03275184274615e-05
0.000143898491782316
7.33941421232788e-05
6.29590365330649e-05
6.63688300153662e-05
0.000114423868337574
7.29583967641491e-05
5.39654498206844e-05
0.000109520855763732
4.32831873758347e-05
7.32033156879701e-05
0.000105733307619323
5.96452747554727e-05
8.17910434418357e-05
7.37933502613581e-05
5.5164026554608e-05
0.000135204772421352
8.27083537140539e-05
5.2811991876878e-05
7.01289303216215e-05
6.99453951628317e-05
5.52468932702916e-05
1.68004134451331e-05
3.91663556170792e-05
7.04470112176316e-05
8.59201722196914e-05
7.20875102600997e-05
-3.21636668712887e-05
9.19328852902341e-05
7.50077041788965e-05
2.36147591572466e-05
4.4082148049173e-05
5.00776146459826e-05
5.48640843983518e-05
0.000121136381689811
0.000111177481227573
8.2862335041007e-05
3.62399014732892e-06
6.3983895798195e-05
5.7087339204182e-05
1.62756990007554e-05
0.000114157630996254
8.02374790813011e-05
6.26378288368149e-05
0.000120914396332388
8.1544243752673e-05
8.86088200017604e-05
9.27102779280844e-05
9.24491772101318e-06
6.95144238022809e-05
1.7400233167301e-05
-5.38234597680827e-06
1.49940660228032e-05
6.12827594813545e-05
4.11718914979053e-05
7.52195550370483e-05
6.59514856156272e-05
6.39489656661717e-05
8.95557048169637e-05
4.94705766617054e-05
7.65161296544939e-05
1.2349386195041e-05
0.000155909894740276
6.48070938497332e-05
8.17293878025019e-05
6.12455959254417e-05
5.49199485523974e-05
5.18883918266703e-05
8.28477493511677e-05
3.30746936826211e-05
7.88631643055831e-05
9.40669086915047e-05
6.78096574460267e-05
6.67117950956753e-05
5.85109209394411e-05
4.2370056140018e-05
2.85129688320109e-05
5.64039554769114e-05
0.000106826625756724
5.17763629557608e-05
1.31365570753416e-05
8.30399696261772e-05
1.06074942451864e-05
9.118943282641e-05
7.76371000437327e-05
8.84503323604541e-06
5.59862043315548e-05
9.30210098624815e-05
3.01194418488532e-05
6.46451171519928e-05
5.10921595950294e-05
6.41384171434026e-05
9.59593047707274e-05
9.42616466978748e-05
5.686834369293e-05
3.49566241534127e-05
2.84922200465295e-06
7.1826476898199e-05
8.88669001376422e-05
0.000114712704393253
-2.61490459225728e-05
9.29676808981546e-05
0.000128804015567326
7.75010480687831e-05
7.94029967160692e-05
4.87463798609372e-05
0.00010602264406374
6.91287480674157e-05
4.95868057279171e-05
7.79935792332707e-05
7.26483890173591e-05
2.78189104392087e-05
8.82513965620399e-05
2.78302648670043e-05
7.47233642173181e-05
5.30787113781347e-05
0.000113647792017167
2.35053152756492e-05
8.95132821853273e-05
3.91054250318628e-05
6.47065215277524e-05
2.75804501460414e-05
4.92893189644831e-05
6.31012510941367e-05
5.0373840980909e-05
8.68370931406512e-05
6.37914051831541e-05
5.73876795793219e-05
7.11850616264741e-05
8.16965848181279e-05
4.23822798252792e-05
2.83684062166075e-05
6.14888628042049e-05
4.70704593474589e-05
8.7888746542889e-05
8.22024998003468e-05
8.05665356222002e-05
7.83311647196432e-05
2.83142801608034e-05
1.40760495622165e-05
2.57665695508491e-05
7.79882402826162e-05
0.000101082291772408
4.6838415217382e-05
9.69319758984157e-05
7.18080651395974e-05
0.000109405410275121
5.1241202715671e-05
6.55549881915071e-05
0.000153888452711609
8.58765440464311e-05
-5.05218224065303e-06
7.14756641457437e-05
8.53773005747075e-05
4.60142603323615e-05
-1.38858716722901e-05
5.76200992860057e-05
-2.76097562643679e-05
5.83927055654408e-05
5.60470171024493e-05
8.79486863704982e-05
0.000109391546510831
6.7272945420635e-05
-3.50355298077141e-07
5.58249496115544e-07
5.54042480704787e-05
4.41843264716521e-05
6.25354503223211e-05
7.26592781952332e-05
3.44327147379026e-05
6.3658454456405e-05
7.29001261970633e-05
8.32477111273787e-05
0.000115174692840811
6.69030106082469e-05
3.74256094500849e-05
2.72326301944615e-05
6.36344532288885e-05
2.5140201691929e-05
7.69260793003665e-05
3.99550891242909e-05
8.51692231739288e-05
4.09912860827706e-05
0.000138655525395104
3.82130581395262e-05
0.000117649361833424
8.48497967728766e-05
0.000131941690978079
5.129194231885e-05
0.000113941387946518
6.98118717158407e-05
-3.11983342058159e-05
8.28574276516696e-05
2.19811438999175e-05
7.89625867895717e-05
5.42610717336178e-05
5.7792173050745e-05
4.00769249422479e-05
4.98195788445702e-05
0.000112232988557429
7.57210270462117e-05
3.73991695107569e-05
7.44133276450917e-05
2.57309688682164e-05
6.70178749925733e-05
4.91543582915776e-05
0.000150192238425586
9.78759740540884e-05
5.75504808988967e-05
7.49689452408087e-05
5.77051017784517e-05
5.8950112800081e-05
5.82967256182494e-05
9.18184599658989e-05
0.000132152493586386
3.72690611197795e-05
9.97691469331003e-05
7.73157340979039e-05
2.15498160905605e-05
6.31659834531209e-05
5.21552568822911e-06
4.85969915963179e-05
6.03245987981644e-05
1.75363648491379e-05
4.66428018204842e-05
7.0695033729028e-05
0.000100045214239566
1.7464643058308e-05
-6.24733382028839e-06
0.000113097061391748
1.02407105770555e-05
6.44482859734328e-05
6.66040199144722e-05
4.86199741975836e-05
3.66424118824762e-05
2.94659294823249e-05
4.22260076262893e-05
2.16751826562284e-05
5.0104935534116e-05
3.78498748971034e-05
2.91203194531744e-05
3.78783750279032e-05
7.94019068608688e-05
8.24005224206644e-05
9.65705607123389e-05
9.04671290349868e-05
2.98854067908218e-05
5.07849438806314e-05
0.000103612798401922
2.74414389748202e-05
-3.74326913989233e-07
3.35775769473162e-05
4.74755249151065e-05
4.23035620740315e-05
7.61815232828277e-05
2.62852652980741e-05
8.92895036987052e-06
2.58290264231677e-05
5.73230220987871e-05
5.27202461868031e-05
4.82697519007065e-05
6.10347174634894e-05
5.31180905252723e-05
9.48163624088141e-05
2.88144764473327e-05
3.19093307635656e-05
6.81159681876811e-05
6.80185727857541e-05
4.72889889675775e-05
5.37436727158803e-05
3.91319129842964e-05
0.000117615889190777
4.10437860359359e-05
-1.72227689380991e-05
5.86254360729685e-05
3.66191916336835e-05
5.18019334596022e-05
6.55415055565362e-05
8.98250612686529e-05
8.93978238875169e-05
6.32319324577306e-05
5.12010402423416e-05
5.12328391409152e-05
7.47465388915972e-05
6.54220812801387e-05
5.1989988266486e-05
3.27158565701585e-05
4.37961559448497e-05
5.90147804627837e-05
9.00224003308976e-05
9.14805986944131e-05
4.06544887686102e-05
2.2621588681584e-05
1.49121414565582e-05
3.99837502979544e-05
8.99454044733759e-05
5.77555887253961e-05
3.4516167244051e-05
2.59834197775308e-05
1.37380485979714e-05
8.47866424376798e-05
8.83292917388828e-06
5.73032419479423e-05
0.000118265976276027
3.15731802705221e-05
3.2389229203199e-05
8.71648360180418e-05
4.56088126406034e-05
2.92913634870097e-05
5.62612776419682e-05
3.12018237655379e-05
2.59752975322879e-05
0.000134281880431426
7.79915555026106e-05
5.4268475035999e-05
9.78142129038295e-05
6.70437663672919e-05
-5.36097324665386e-06
1.81772322687944e-05
8.45304558681435e-05
7.20784961932566e-05
8.78008970994339e-05
3.65111093424701e-05
3.45607119615862e-05
7.97662693867281e-05
9.47063674588804e-05
8.30887763310236e-05
7.75921196795914e-05
5.43244285704935e-05
4.43675603052885e-05
1.09222635699718e-05
8.82117536642652e-05
0.000137275253076788
5.80391050519992e-05
6.57772239844074e-05
5.14025276916374e-05
6.89851137487318e-05
2.85908530746816e-05
0.000108864737590646
6.55630678267437e-05
6.64588156805436e-05
5.51922608750957e-05
-6.92894052206251e-07
8.83767469827213e-05
2.15100379984419e-05
5.08567063374625e-05
0.000128304345084158
5.22365052952792e-05
4.70459970309656e-05
8.48134894392435e-05
-1.5421617894823e-05
3.11961351771355e-05
1.58450330983834e-05
4.85710620811125e-05
4.92575828248534e-05
1.36559177730447e-06
6.11058125058504e-05
6.85579785670603e-05
4.70447872169065e-05
1.52443280371199e-05
9.91314791071846e-05
9.64132507189029e-05
4.18925846999199e-05
3.84550064155879e-05
7.35477818485109e-05
4.77545920643438e-05
5.83304557968699e-05
7.67554765016473e-05
4.92131006584751e-05
5.50445687399165e-05
8.63840354083004e-05
2.37825501456751e-05
4.86027461244224e-05
7.74917714810273e-05
5.26004705990374e-05
0.000111319628957763
5.92298957539652e-05
0.000130399893105732
4.83692979674236e-05
2.7999900572046e-05
4.3169702341062e-05
5.20790657952605e-05
6.30136825727093e-05
1.87212337786631e-05
5.59031820268783e-05
2.26286539361947e-05
0.000103309074263496
7.59681677732234e-05
8.70544916528086e-05
7.9923304152798e-05
1.74468419409042e-05
2.42807203068925e-05
6.95707360153478e-05
6.72031213716594e-05
4.36025749844307e-05
2.229755322425e-05
1.80392896673576e-05
-5.12186300387783e-05
2.71628993260478e-05
0.000105962947576611
8.66987348192747e-05
2.44661044225827e-05
1.35535390650064e-05
2.50325737095587e-06
6.14051475871057e-05
6.69673191281563e-05
9.32432249966356e-05
6.53117347536513e-06
2.29151234469733e-05
2.43631739298406e-05
6.16957676713271e-05
6.2471071399345e-05
7.27423692876995e-05
3.62782269357823e-05
4.8028235482952e-05
8.17764799689218e-05
3.18001472262068e-05
5.12102130315417e-05
8.9412514568843e-05
4.46533479928777e-05
6.17678472977299e-05
5.40097418839182e-05
4.27354209581483e-05
8.30662290960339e-05
7.67223730439057e-05
2.1276601661044e-05
8.48090692781629e-05
7.19694075799735e-05
6.17937236159443e-05
3.55659896850057e-05
9.97800060751638e-05
5.37998511823722e-05
7.78973828532156e-05
0.000116117893052782
2.27506051999005e-05
3.88369903429404e-05
3.52896968812531e-05
5.15081661438628e-05
4.31461792369554e-05
6.61793309086221e-05
0.000120732041399422
4.78286055018905e-05
9.4638529798898e-05
3.49810230931347e-05
5.93452898748274e-05
5.49775916749084e-05
4.14837373069986e-05
1.65316126907255e-05
6.00208147706668e-05
0.000126610414559002
4.2814751801199e-05
6.79001333462456e-05
0.000118446707639279
9.78610900030095e-05
4.86176522103892e-05
6.7429316369682e-05
7.31519559935308e-05
9.03332479710827e-05
3.22222722002519e-05
7.74094477079247e-05
4.89379133215974e-05
0.00012210228716364
6.45287719598395e-05
3.93382033404302e-05
6.9309051221511e-05
2.26194629846771e-06
8.15633566541959e-05
9.42000658131646e-05
3.40461297618496e-05
3.11490751414089e-05
8.59436384958717e-05
5.00655239502965e-05
8.13111328416044e-05
2.75019540097256e-05
5.79304837836186e-05
-1.23891544001485e-05
0.00010014513313743
4.74200151479082e-05
6.46131519812279e-05
5.24354287051107e-05
2.82608779962062e-05
5.24421556920375e-05
4.70475166942727e-05
3.0552985755996e-05
9.83925869854246e-05
8.65807244570896e-05
7.67634334242391e-05
8.60379804390359e-05
0.000106931843315187
0.000119121246882053
5.8251005696677e-05
5.33370163621275e-05
2.4410364116231e-05
6.13647159471174e-06
9.34246083676539e-05
4.22904548215261e-05
0.000156396935840377
4.68975417319952e-05
0.000103865425033646
6.15946678807352e-05
6.99046207993295e-05
5.20602900400333e-05
9.38141118796792e-05
6.64286996021514e-05
6.70288059712492e-05
7.77257613179178e-05
5.57796436643266e-05
8.52869600489835e-05
1.98222643706604e-05
8.39740890839753e-05
2.33567134859276e-05
9.1290473344641e-05
4.54605183585261e-05
8.17521370884042e-05
0.000104790879810592
2.69825335272009e-05
0.000105785427346479
-5.92155490339637e-06
2.2963208395352e-05
3.61157261422113e-05
8.64434394311478e-05
5.4745671498962e-05
5.51788800916185e-05
9.33493951347337e-05
0.000137020946819808
5.67874917641431e-05
5.40363221731631e-05
4.39951728493078e-05
2.56003430668044e-05
6.91235719205363e-05
3.13124919413205e-05
0.000134967062956736
7.51447715010007e-05
1.95317826478763e-05
3.38139113118387e-05
7.75203275744722e-05
3.10028902379535e-05
3.89722502518006e-05
8.27296996340217e-05
9.56188156038413e-05
0.000133169289044333
5.02169855084097e-05
8.69396515872405e-05
1.79008922204789e-05
6.93948550274496e-05
6.57543603724082e-05
4.40733593626513e-05
3.41493128238281e-05
2.69598645693791e-05
8.99867866187514e-05
1.43077690849924e-05
0.000117898090989531
7.24356707159666e-05
3.20256919263122e-05
0.000112562565530989
7.12856644677102e-05
3.86024877803868e-05
1.97300636978633e-05
3.85281001896078e-05
3.98182515302254e-05
2.63643277444698e-05
0.000108732365684678
8.42837253058947e-05
0.000114710966325579
7.937080450399e-05
4.79691946121739e-05
1.6569405516877e-05
1.79469186367504e-05
3.92565462329829e-05
5.58405708260465e-05
0.000100076365575386
2.19096999120672e-05
6.60250084864112e-05
2.69156173647112e-05
2.35025669175763e-05
3.05679713476694e-05
2.31439714450127e-05
6.50422276404818e-05
4.82814033458243e-05
5.94131468535207e-05
7.38355544577335e-05
4.35119517943709e-05
4.73458181239172e-05
2.69404358297968e-05
0.000127391170003596
0.000103022485702161
9.37612361301428e-05
7.22173905496655e-05
7.18607894138621e-05
2.56892844624152e-05
0.00011790517254174
8.87170408088639e-05
4.26980913047297e-05
2.23785897859726e-06
3.16720907283761e-05
8.8112400682316e-05
4.45809673371767e-05
4.82236690962334e-05
5.84763805474378e-05
-1.93347960500084e-06
5.0560053639796e-05
1.16050886398376e-05
3.81442794032264e-05
7.46221626221794e-05
5.24494944273321e-05
5.90035820028025e-05
9.42726099074493e-05
8.16816718558718e-05
0.000108902222124896
8.75941401048312e-05
6.84115746224372e-05
8.94392202280763e-05
4.42805176647385e-05
4.53710010112948e-05
7.17435022686741e-05
9.32681429255008e-05
9.65824230532595e-05
7.12448890329488e-05
6.80270840031736e-06
0.000127814755367741
8.46228070100063e-05
6.69078599468774e-05
4.98895693497519e-05
2.48410806421042e-05
2.91920562569732e-05
2.3733772881288e-05
8.80654493683177e-05
7.70875582437449e-05
2.31829236240138e-05
0.000115842146865821
4.92918643603803e-05
5.18060017496689e-05
7.57181675353911e-06
0.000122217901687589
-1.73539899159892e-06
2.65593574294453e-05
5.88313528352607e-05
9.42955351794872e-05
5.16394690484125e-05
8.00250629306935e-05
6.0459822710473e-05
7.42883399471766e-05
2.70080783165866e-05
6.77548369863592e-05
1.53328211702015e-05
1.06106651500814e-05
0.000100491883915703
1.4474204548795e-05
3.88218981051643e-05
8.43884071271372e-05
4.05997279653969e-05
9.21889932308349e-05
5.07383944704797e-05
3.88638476544409e-05
8.76700652312435e-05
8.33260866736924e-05
3.45368949005171e-05
3.67594175654073e-05
5.07031579529639e-05
0.0001189296732617
8.01221452192315e-05
6.75193953859351e-05
7.2268903634746e-05
2.0391053558858e-05
0.000117073325943226
7.11093169235853e-05
6.90533255453903e-05
0.000114028873289797
5.42441140998968e-05
3.81928894169269e-05
8.64576612452121e-06
2.24431323211229e-05
4.67127518328953e-05
8.04977890994217e-05
1.92300222921297e-05
4.99183995299055e-05
3.63065918030528e-05
6.9379122224216e-05
6.67438418645639e-05
4.48412197025353e-05
6.61384582538161e-05
4.09121637226648e-05
0.000142495019563251
4.4555953727942e-05
3.58878069936111e-05
6.91141360360835e-05
8.75863465592602e-05
5.45061633530191e-05
1.2923926842949e-05
8.10441917822089e-05
5.93652759018982e-05
3.96374135844428e-05
8.21416982138475e-05
6.24198710306333e-05
7.16235351811274e-05
7.09046787789095e-05
2.34144733145015e-05
3.91750790432545e-05
6.54640627733981e-05
-9.5921973420715e-07
8.1961975630419e-05
6.92842373615637e-05
0.00010948769400317
7.74297867872529e-05
8.75411842014537e-05
4.32182336830167e-05
0.000122696091823848
1.41085694471842e-05
8.93044208512067e-05
2.93057991887191e-05
6.09554888075733e-05
0.000106226299622928
6.10225320621079e-05
8.89731704763481e-05
4.98688212746851e-05
3.44625121947125e-05
7.78457387182318e-05
5.30083214322857e-05
1.39623953098797e-05
1.23178260396114e-05
9.71814104426617e-05
3.54868974168393e-05
-7.44088120563416e-07
4.26843095545413e-05
0.000115069781670167
0.000109704627564776
3.14512485738436e-05
3.22750550308824e-05
1.73015116746927e-05
6.08783810385564e-05
3.95654406346497e-05
3.9580312016725e-05
9.93365328501044e-05
5.26150810171875e-05
4.55729545566391e-05
6.47515630646104e-05
5.10685915550045e-05
0.000115514285649122
3.24703860364027e-05
5.77923197200589e-05
7.85375309787471e-05
3.90607065995031e-05
6.63461255391624e-05
4.00132299847432e-05
-1.52281264333584e-05
7.98826353102489e-06
8.94188978259988e-06
0.000110180785225554
5.75746329104338e-05
2.37932310485372e-06
4.72963535011025e-05
-2.41135664399349e-06
2.54681413255162e-06
1.31002799821809e-05
0.000104880901706524
0.000133486803710608
6.97857202367767e-05
6.06304280210395e-05
1.84847234194379e-05
0.000103249245680368
5.88593244667221e-05
6.52181014981133e-05
8.80302291505599e-06
5.10116029864168e-05
6.18678691356049e-05
6.161700520087e-05
0.000122200550245541
8.37329902264075e-05
5.8127066428325e-05
5.53080575244427e-05
2.96614370636484e-05
4.11136240616502e-05
5.17243670312149e-05
5.86735740638011e-05
8.77240254615691e-05
1.1015456798759e-05
6.64280554050945e-05
5.24015427822015e-05
6.56895151499416e-05
8.48712666110219e-05
7.22362337449265e-05
-2.5481398994472e-05
0.00011794095389575
5.84490282539407e-05
7.98162082437823e-05
4.29421395873454e-05
2.33578399574073e-05
4.00286882976993e-05
6.27358138219114e-05
5.86886215747026e-05
7.33584374406602e-05
1.61525858229602e-05
4.09713513734397e-05
-4.40210595635199e-06
5.96506967960223e-05
2.30838540850225e-05
8.92289055120111e-06
4.20005522398702e-05
5.95445499905748e-05
1.4793618477689e-05
2.29123547777468e-05
4.93696562714566e-05
4.87608971969049e-05
7.45194284701248e-05
8.47256768983401e-05
0.000122387584705358
3.51581876043124e-05
9.62781044749021e-05
-2.14170817145546e-06
6.36601594588742e-05
3.51978041103484e-05
0.000112552638142355
9.73816212703188e-06
6.67136849536233e-05
1.41479320752946e-05
8.86093357524359e-05
0.000105944217488876
2.76409888295904e-05
7.25448559283859e-05
0.000117021053638859
6.79284812138996e-05
7.06429512285036e-06
5.75043413211885e-05
1.60866516382575e-05
0.000121752988656158
7.96208379080259e-05
5.33539043542818e-05
6.22137021998539e-05
5.78888913103567e-05
7.02419681838237e-05
0.000118944595892838
0.000134600754251706
5.4193684555242e-05
8.433558563987e-05
8.70693629013151e-05
-1.78898131680631e-06
7.05365977371094e-05
3.5153783986715e-05
3.14156433936145e-05
0.000116965417450057
9.77722232437497e-05
6.02774602391377e-05
8.07951069597289e-05
1.81078956633282e-05
6.70466304713092e-05
5.15489699905939e-05
6.23351640439284e-05
1.31208161489829e-05
5.58600902685148e-05
1.4833830351809e-05
0.000101014944196766
9.1189576809187e-05
5.94222007510577e-05
8.72020036618059e-05
5.89556585839222e-05
9.41940064820824e-05
7.00808123235702e-05
7.41928234173113e-05
4.39341141652975e-06
0.000110541768236392
4.6277591690855e-05
7.44523695293615e-05
0.000120825600294477
1.34487271353676e-05
4.64183925095176e-05
1.72609732174424e-05
2.79931073146113e-05
0.000105723247297403
5.62690713075516e-05
8.09313963316869e-05
3.75851840940584e-05
6.84345390717784e-05
4.36644979994793e-05
7.379935357584e-05
6.11053195128728e-05
3.91965338535351e-05
8.32808725069288e-05
9.796653644709e-05
8.43712928507218e-05
7.57919559452908e-05
9.68702097417133e-05
5.35797225723075e-05
2.54702940443639e-05
3.31884637959344e-05
3.36282927584327e-05
8.43641985738197e-05
5.17185720578554e-05
7.59543648691516e-05
7.89953753144125e-05
0.000157552608787754
6.80330840351516e-05
8.09748137571254e-05
4.12154410749893e-05
5.44463320819151e-05
8.36616462663507e-05
6.61860432522804e-05
2.50884977203608e-05
2.32068483934602e-05
0.00010945209073646
7.29548429322158e-05
1.81239567446989e-05
5.8468030938293e-05
5.85656193959263e-05
6.73792772025632e-05
5.77816097447926e-05
7.71837556850272e-05
-2.53370715120742e-05
4.03707915720124e-05
6.95511585178569e-05
7.66194509478005e-05
-2.81795882894243e-05
0.000111548119208231
8.77990954049563e-07
9.23696804668982e-05
2.50597578240267e-05
6.44919381611992e-05
1.21639681308052e-05
9.48765665666242e-05
6.16249577037362e-05
1.31067332083299e-05
9.04682134281704e-05
9.24076236364807e-05
9.59424142122475e-05
6.82636065601694e-05
7.38621700834552e-05
6.6384459909636e-05
2.5995249604223e-05
4.41969523227878e-05
3.34447295375592e-05
3.67818695378856e-05
-2.84512417253011e-06
7.13914958875216e-05
0.000137243807358049
0.000113007081794362
8.89568035306748e-05
5.11894976444122e-05
0.000108201728482958
0.000116779375010505
7.1475097032457e-05
0.000101638971711261
8.63612136624871e-05
3.14186918468579e-05
0.000112757124076018
6.31410253527496e-05
2.42347669441312e-05
8.0118119262764e-05
5.40023181075131e-05
5.59347816654217e-05
7.63132557552176e-05
4.57469334691838e-05
6.52803747871742e-05
6.52259209548288e-05
6.48534469890942e-05
6.76577606844444e-05
6.57934704783914e-05
4.74497049554028e-05
8.99915831024758e-05
6.35731174042624e-05
0.000103348626217809
8.21549936081084e-05
9.79504603961276e-05
8.60011919654755e-05
6.02160413203192e-05
9.13830275296919e-05
6.2280318976599e-05
4.24897208141625e-05
1.10609689288467e-05
6.55095470714128e-05
-3.47793456246079e-06
2.44521165191135e-05
4.40208197152115e-05
5.07615625300723e-05
1.4930259537096e-05
4.25040853490068e-05
2.98301488272999e-05
0.000127625710584447
9.16887326047104e-05
0.000124407147991963
6.00187592050871e-05
4.08630079608241e-05
5.81702594680672e-05
-4.19778658747042e-06
5.28581663700436e-05
6.2035295199736e-05
5.71936426852256e-05
6.80407120496171e-05
9.95941584220598e-05
8.03732268161842e-05
4.07377172542269e-06
4.85492367522271e-05
-1.00332976230847e-05
9.97972822361274e-05
3.26727680737566e-05
2.51271286748927e-05
2.37990107786949e-05
3.34322125030716e-05
7.1578713456405e-05
5.29019210577907e-05
6.67002633031955e-05
7.97267394025068e-05
7.54663707829646e-05
4.37224905910562e-05
4.1092942391891e-05
4.66804046251144e-05
7.11981405645324e-05
4.95405816059424e-05
4.24358242005978e-05
8.16269408113287e-05
0.000111120053787382
5.44009019665868e-05
6.35155407363829e-05
3.66963991244693e-05
7.63481166859002e-05
4.39483518704577e-05
9.09527950404128e-05
5.44796725072927e-05
0.0001179944766575
1.9091734946531e-05
8.75868968051861e-05
7.12013138582888e-05
4.69874969371555e-05
6.81810373061669e-05
4.51041672745363e-05
4.0913456155287e-05
7.21500727431666e-05
5.64276781252743e-05
7.11249071585686e-05
2.77887528783855e-05
8.56473970246577e-05
0.000136206318999913
8.15786706723045e-05
8.32267634488116e-05
4.57223160172219e-05
6.53548239024019e-05
5.34209210633278e-05
0.000143379938803083
5.27821858361393e-05
1.10915534550744e-05
7.56758896138963e-05
3.48200095472475e-05
8.66172521174479e-05
0.000127537305017298
7.79812028233563e-05
4.31133019014282e-05
9.95671314635006e-05
8.51390720581145e-05
6.36941948680448e-06
8.31846603266947e-05
3.6300026109665e-05
0.000155082429152378
7.08304502761033e-05
0.000101630053587254
7.5918298755376e-05
6.67961131107796e-05
8.53486546544446e-05
3.68471514683823e-05
2.11442981649761e-05
4.81600611496809e-05
3.62226987835726e-05
6.04768383758336e-05
5.57299666811182e-05
4.00887076091228e-05
3.24042778076969e-05
4.22712343805197e-05
9.62911062074255e-05
2.38878596890558e-06
3.52795934124736e-05
5.5926808873323e-05
3.43043342568295e-05
5.82037602621565e-05
5.51885118544483e-05
2.20902768833787e-05
5.18758429695227e-05
3.96274344339345e-05
0.000117128071686464
7.00332959327221e-05
0.000138577611151903
7.22301143192594e-05
7.34080436302181e-05
7.10138214183086e-05
-2.97919432514008e-06
3.37090375644712e-05
0.000133966919219336
7.40835443222606e-05
5.06929978731279e-05
9.82183645026837e-05
6.41390747280567e-05
6.44556767145814e-05
0.000112719609137913
1.45953040475496e-05
8.84130280755763e-05
6.11382232036643e-05
8.44144841124686e-05
5.34818675610083e-05
7.91542283764787e-05
7.84752802518645e-05
3.92467176938781e-05
5.9091568370682e-05
6.43809003390131e-05
8.92525877141982e-05
4.52530311882992e-05
0.00012919642838778
4.18299225046847e-05
0.000148356020372384
3.79692151947475e-05
7.39591688033045e-05
6.15367956174088e-05
0.000127452885188205
0.000103545669526097
0.000105680315143028
5.94461584434263e-05
4.0717883854557e-05
9.48855372746094e-05
0.000128495122434158
4.44882531780874e-05
9.02574527943718e-05
2.69098730553296e-05
5.119147409194e-05
3.90626472505802e-05
6.81936880909416e-05
5.97811009949977e-05
5.99138614789769e-05
6.12748456572548e-05
2.81147783962915e-05
4.68193432903799e-05
3.37179591564584e-05
8.92168937640529e-05
9.51172299324702e-05
8.48373381098877e-05
3.03381695754946e-07
1.80593441740419e-05
9.15227562708471e-05
8.17110027054119e-05
4.40973118066199e-05
6.10773614257462e-06
3.56556985239373e-05
6.35527103847349e-05
7.48299301913203e-05
3.18913814538331e-05
-4.30205232319019e-06
6.59207249057134e-05
1.22747211917377e-05
5.439686057067e-05
0.000113953697222402
6.23921591560916e-05
6.05004568658805e-05
3.6699159488789e-05
3.01538645343118e-05
2.60525286444935e-05
6.59923528732807e-05
7.68160126151772e-05
9.11638042591534e-05
9.21071470830517e-05
9.76019478334981e-05
0.000114847310540699
3.12369519833032e-05
4.41888581190444e-05
7.22593258351138e-05
8.15711076481898e-05
5.0484758937464e-05
9.75628228678241e-05
0.000114026496972167
6.41802788827968e-05
9.55234303417004e-05
8.39829856203926e-05
4.879212028678e-05
7.07005915291999e-05
7.91432571868626e-05
0.000115978108568084
5.40640618627855e-05
7.30337293866332e-05
0.000116196455057086
0.000109357328344971
9.63403526188205e-05
6.66266085561193e-05
8.1555405054149e-05
8.13570806741015e-05
0.000101279183060664
9.00659719518336e-05
5.02426031846033e-05
9.54348745424636e-05
5.0869898235768e-05
4.81611366796078e-05
0.000132963545348185
4.03491338821529e-05
2.64714020885539e-05
0.000110254565498963
7.07599985372056e-05
0.000107643266956831
5.91869439724654e-05
7.62216696887607e-05
7.2116051406243e-05
6.74226770870987e-05
8.05017443102858e-05
3.30848382497933e-05
5.31199387380967e-05
-5.54014606197051e-06
7.86193764767305e-05
2.92726850856512e-05
5.84030981690322e-05
4.67966541542846e-05
-1.16138932620402e-06
-5.34876781642741e-06
4.40012451888776e-05
5.97257867628472e-05
4.59817410835828e-05
0.000104014168015475
1.3916269663302e-05
5.96239061016869e-05
7.58620212592486e-05
8.71442051332452e-05
4.01303673336029e-05
5.17959168805813e-05
0.000107256285008572
0.000104945478615806
3.15538548017996e-05
4.32076857976239e-05
7.46945546336386e-05
7.01654076594903e-05
2.80753797172062e-05
7.64121053684027e-05
2.69773909511475e-05
8.15324751098527e-05
7.69985637573659e-05
4.80671682615668e-05
7.71434471800587e-05
5.31106011795857e-05
1.60329713795722e-05
6.4870172094614e-06
9.25089266301695e-05
0.000122392124481964
6.00236406721668e-05
6.6244087315818e-05
7.05236966452864e-05
5.71228358048509e-05
4.52313379372551e-05
5.58379676219713e-05
9.93319296054831e-05
2.0813632960247e-05
0.000100031852589236
0.000106202655053665
5.54063703188548e-05
8.39473421952264e-05
8.46446612575311e-05
8.9255766293135e-05
2.77962961480153e-05
6.68073427261246e-05
2.05663956505896e-05
7.70187393389601e-05
4.79816657014368e-05
4.13278013456648e-05
3.93979906221749e-05
9.36552498665663e-05
3.97703853632709e-05
4.56570334018128e-05
7.79200171058984e-05
2.71779098954395e-05
7.74892521912661e-05
3.5943038488496e-05
8.95190011315747e-05
5.24529057861042e-05
2.6162031349231e-05
5.94205418018411e-05
2.75352964639579e-05
0.000105731118303152
5.15331451101875e-05
6.21381674282894e-05
3.05388554223536e-05
5.14669777248598e-05
5.18121925298054e-05
6.41397370299315e-05
6.79820797535082e-05
1.02177989709604e-05
9.23181794426127e-05
0.000101857509888299
9.70671167837804e-05
4.86782158679036e-05
-1.22651758269718e-05
7.27870511521495e-05
9.9137631502004e-05
6.12508955593836e-06
4.50664913661148e-05
4.43423778217192e-05
7.19016259163238e-05
5.33533062285136e-06
4.67221812349832e-05
9.67985203618131e-05
6.77743491557417e-05
5.82011203324382e-05
-1.85400774027127e-06
0.000107155961846252
9.61892724070137e-05
6.56702262186426e-05
7.46314561302779e-05
-3.25701211314108e-06
7.18407987183412e-05
7.78073254326718e-05
3.00150065830466e-05
0.000100859492471123
8.98608749652997e-05
2.49372479253413e-05
5.1334641780247e-05
9.64135056681839e-05
3.08258930140661e-05
3.29272994635096e-05
8.69091937167462e-05
5.83299117644805e-05
7.78499301977694e-05
5.30983286255129e-05
5.27265088980387e-05
7.46968002175109e-05
4.6700707810691e-05
4.08078560071108e-05
1.30419554641365e-05
5.38065886404236e-05
5.33362530681243e-05
-6.58874331521474e-06
6.11301736494028e-05
1.25575374809614e-05
4.41118219674582e-05
4.5446294641491e-05
7.13812140740111e-06
0.000101241727451687
3.03654153370543e-05
1.23529200682513e-05
7.02281586528289e-05
0.000113442161763019
8.64214764083568e-05
6.57976775422462e-05
5.1900972009549e-05
5.49640950169166e-05
7.15435859654119e-05
7.73116166236451e-05
9.98058418297152e-05
-1.81588028155432e-05
7.17662797762851e-05
7.31865336312053e-05
6.00194194330097e-06
3.14523146894001e-05
0.000117759189368257
5.7462594701695e-05
8.94772665404966e-05
-2.34083152810536e-05
5.596939391804e-05
0.000106771525121401
-1.4099356058708e-05
5.4677518305516e-05
6.19405478486422e-05
7.22516903481494e-05
9.47029271211799e-05
6.19346415701069e-05
7.89053779171479e-05
1.21454332582937e-05
5.28824814340266e-05
0.000107239019394904
0.000103660268738955
5.69563541206077e-05
3.9507505771389e-05
3.26484682847998e-05
8.41582195912059e-05
4.11629332485991e-05
3.81150494603821e-05
5.74252693234782e-05
6.46053750237056e-05
2.88296970501209e-05
8.98353621822707e-05
0.000104924610409531
1.16040098309746e-05
4.22519359394501e-05
9.6001970584007e-05
5.97741241909442e-05
0.000107552754818272
2.15030460332385e-05
8.11431243295122e-05
9.38105767429801e-06
0.00011211673735894
3.38367028027514e-05
4.93544627772161e-05
6.76898272851252e-05
6.80401875910139e-05
2.02665583493647e-05
7.74411566479972e-05
8.07897926839142e-05
4.22103657634427e-05
3.12390704618552e-05
1.81327984331225e-05
5.73230829203074e-05
4.82228099263344e-05
2.466829764112e-05
4.10601553006182e-05
0.00014424435720252
6.41878783069639e-05
0.00011663237476011
0.000130081630199948
7.94646129806879e-05
6.29805671957657e-05
8.78506792482082e-05
3.94978276954456e-05
0.000132003325612231
6.26613285685739e-05
0.000111975717296072
7.67443248378518e-05
-1.57865159900472e-06
2.22336083151708e-05
7.13284899371964e-05
-3.91033496295118e-05
6.60581702419461e-05
7.35910193350547e-05
7.74338734400501e-05
9.64617223701327e-05
8.50976370959928e-05
4.62321584839641e-05
6.14732742954438e-05
8.79255735415147e-05
0.000142129816423248
7.05923479713589e-05
0.000125296598337499
4.68103058716926e-06
7.2140355459439e-05
5.68096968913848e-05
8.15232450990976e-05
4.42850471458694e-05
3.01205821834809e-05
0.000121257032760807
4.14802537641425e-05
7.05425966536302e-05
7.98000397482601e-05
8.56963466215435e-05
2.98973361145382e-05
9.747360572576e-05
7.71081826038187e-05
6.78211097457734e-05
7.16285109009795e-05
2.69313170158946e-05
2.93542149173171e-05
-2.65632940955848e-05
7.61480652367001e-05
6.09771448581912e-05
8.40747364209937e-05
8.45477616237549e-05
1.29488403311631e-05
9.15865755819973e-05
5.51596729359528e-05
2.47286146664536e-05
2.01002134316297e-05
4.57443279365607e-05
4.65119187974389e-05
5.98589752495614e-05
2.19716645510229e-06
2.61880700987032e-05
2.76685985233333e-05
8.34356973238553e-05
1.02917210674379e-05
7.41009375536236e-05
6.23681679762494e-05
0.000128106199752033
9.18587010380108e-05
0.000130307790908223
6.34881180599718e-05
0.000118410290243662
9.64215781508491e-05
0.000100502195725594
6.25550112144312e-05
8.05240669067522e-05
7.13965855487935e-05
3.37005482165918e-05
7.06253032359783e-05
5.93350994209612e-05
9.37902791701018e-05
4.93508059790379e-05
2.63516217941944e-05
-2.67652303525128e-05
5.66581074972272e-05
5.95254733607566e-05
7.59547086578026e-05
6.49063045781921e-05
3.47987801483301e-05
0.000127171921412234
-2.0881981065037e-05
5.42596570123346e-05
8.72556118050328e-05
4.14006989554131e-07
7.21637394239702e-05
3.33849640803899e-05
5.76761516619361e-05
0.000102780787793676
4.03937124648031e-05
3.59346293663801e-05
7.57708666769357e-05
6.39333485337445e-05
8.54555902490369e-05
4.07605105228679e-05
1.16235536775516e-05
-1.52115016626412e-05
6.94003124066966e-05
6.56667585212542e-05
7.17188615795425e-05
9.74080227984598e-05
5.25194672481013e-05
1.85341787342671e-05
0.000101658463741764
3.13133260996904e-05
0.000113107127009361
4.66670479257001e-05
1.21801120733159e-05
8.15876303530555e-05
6.31470723761446e-05
7.8958474981041e-05
4.59364666394211e-05
7.28902810428548e-05
4.54994242316728e-05
3.60491773316971e-05
-2.196985111388e-05
5.70739019424923e-05
2.37887293582725e-05
3.83224470202848e-05
6.60013712522171e-05
5.04359471665357e-05
7.53670677630584e-05
4.61705254687905e-05
8.76653623897852e-05
6.81665319974922e-05
2.88943460261322e-05
5.32133826289884e-05
1.60053781075889e-05
8.86352959233106e-05
9.88919862259467e-05
1.68125675871588e-05
7.42823008409325e-05
7.53562981818386e-05
8.19864936205226e-05
7.27347673717295e-05
5.56539579122578e-05
4.84956997515877e-05
6.65300739936404e-05
4.57111693215948e-05
8.03702955819784e-05
8.16255629824821e-06
9.74749661813202e-05
5.32433902635402e-05
1.55931221978531e-05
4.52278331433451e-06
0.00012683475610076
7.46348947032343e-05
1.82421380666516e-05
4.92475251212566e-05
8.97208424115058e-05
3.39628756280623e-05
-1.12484406090464e-05
2.1512033536416e-05
4.78458421728069e-05
5.00634214299958e-05
3.75692020887799e-05
7.01742921630727e-05
8.68988540274519e-05
0.000121620872026608
7.52989818039142e-05
7.99420142300763e-05
7.05175486848691e-05
1.75662821923018e-05
2.49464799865001e-05
3.06667247131494e-05
7.17452944484284e-05
1.08196268479122e-05
4.54131135420737e-05
8.45044659627752e-05
9.61637015622249e-05
6.04563010301538e-05
7.61631087803325e-05
3.02913068521798e-05
5.71245398289904e-05
4.25628951417081e-05
3.90763824993429e-05
2.45398900069022e-05
4.63781025738086e-05
5.68048802759319e-05
-2.56337909874818e-06
8.43538413038756e-05
8.58595570621271e-05
0.000106785629414896
2.99187170722594e-05
3.84942586076544e-05
4.84679408188583e-05
8.07748018402125e-05
9.29443420542208e-05
-6.75376802173447e-06
5.62308005702162e-06
7.74860831225971e-05
8.26568507753749e-05
9.52676423576272e-05
9.77221758955877e-05
5.50019560498469e-05
1.77779317068415e-05
8.38712153509979e-05
5.52115898398839e-05
7.18227569519537e-05
-9.3641317761069e-06
4.56298332985221e-05
1.38181701027362e-05
9.51200054854471e-05
3.77224341647513e-05
7.73254650651534e-05
8.31649532902114e-05
4.34402836424222e-05
9.71232122859288e-05
8.45875374189405e-05
4.61579505349619e-05
5.5634897017824e-05
0.000108518169261475
0.000100049748043073
7.18945340019256e-05
0.00011401919103599
7.09832449722226e-05
1.72161182933598e-05
4.76700556433819e-05
6.54564556711799e-05
6.40377691604962e-05
2.16240758307916e-06
6.13108374679569e-05
9.53395691800539e-05
7.09374885766601e-05
8.09323949633969e-05
2.30221206350595e-05
8.87067852575752e-05
9.79308139175267e-05
7.06630615947411e-05
7.13995485425087e-05
9.42487592807786e-05
8.34915882174472e-05
-3.70738537066955e-06
1.80875571785494e-05
-4.74345863338881e-06
6.29862470471533e-06
5.39466896552907e-05
-2.87409608685253e-05
5.61931867990834e-05
4.81548823315687e-05
3.67274383528261e-05
2.93759190105906e-05
-2.27875977982836e-05
9.82487519779303e-05
7.89658802599093e-05
2.07276150908221e-05
9.1170189944389e-05
0.000101487705029055
0.000111174000080782
3.10729337720522e-05
5.36514967898837e-05
-5.96203924653885e-06
1.34925515167798e-05
8.25583158543071e-05
6.94354583329372e-05
5.47387104446282e-05
9.36782131955069e-05
6.53357095706843e-05
0.000101004907224696
4.15567147456896e-05
0.000100905271440077
3.5186283290262e-05
5.63993441957611e-05
1.88029796734319e-05
6.72258521852905e-05
5.03864442881537e-05
5.09200258416175e-05
5.67172582648265e-05
3.30910767615013e-05
3.15187708670189e-05
4.40875909410025e-05
5.00012143004868e-05
3.44149451510807e-05
6.01893618833969e-05
2.94185607080221e-05
4.43824487519371e-05
5.74763082136349e-05
5.56939465172376e-05
5.01202973742438e-05
3.27523352902365e-05
1.02884506307836e-05
5.83137746928798e-05
3.28074884285502e-05
2.11327435573816e-05
7.71449788678377e-05
1.39993376226582e-05
7.48171964019809e-06
7.98886582688135e-05
5.70105407395214e-05
0.000111106278623282
8.63548875353997e-05
8.43184922647169e-06
8.9682769632093e-05
1.52956052159742e-05
-1.29908714181551e-05
0.00010372114953963
5.24960367754781e-06
3.83381539180322e-07
6.07259651182187e-05
5.79650657842555e-05
6.89870612672292e-05
0.000100517292689136
6.99488929007584e-05
4.32187146094346e-05
-2.0593358005852e-05
-1.25435047372909e-05
4.414445539286e-05
-9.7417756677737e-06
8.18350088109956e-05
3.97990351279517e-05
0.00010010014312979
5.78897657716302e-05
5.72347259791121e-06
1.40122131167983e-05
6.15118584131446e-05
2.55475597252602e-06
1.30094764444971e-05
6.76322558808424e-05
3.91465423026009e-05
7.90224636092635e-05
6.21317525661228e-05
0.000126367814070747
4.93993559041261e-05
4.451652303991e-05
0.000101749332415355
5.5561925927293e-05
8.25501317996327e-05
8.08356359076636e-05
7.32860651028286e-05
9.13418205730367e-05
8.26644763768485e-05
6.85841047289125e-05
7.03927134271299e-05
4.55526632097015e-05
-3.62875922580209e-06
0.000105946423539094
1.85072114461784e-05
8.83864614200857e-05
6.84418456880656e-05
4.39941195439659e-05
5.52672932645775e-05
3.32624494643028e-05
3.45732284514586e-05
4.45981318504607e-06
5.39219437269958e-05
0.000118060319035042
5.89707510145755e-05
7.05890152564683e-05
7.21693629534706e-05
8.71495239086434e-05
3.80528119121911e-05
7.94378168937247e-05
5.22546895253533e-05
-1.67727526515022e-05
0.000104420735163496
4.44983571244219e-05
9.23243828849288e-05
1.86768235057102e-05
2.90412949597812e-05
9.67239313117916e-05
8.30060600592299e-06
7.8493622226068e-05
2.56240238321939e-05
4.88510260870676e-05
7.44092592782412e-05
2.68478171109608e-05
0.000105526637477484
6.6187130680202e-05
6.64090357389381e-05
3.89284594562998e-06
2.59008103033485e-05
2.30166622967322e-05
7.99513843443552e-05
5.24942956897793e-05
2.77674638244885e-05
8.18064419183458e-05
8.25945174008701e-05
8.73955552024876e-05
1.67440523632268e-05
3.17808542753166e-06
0.000115056246621842
8.24770445023581e-05
6.80988188584976e-05
5.29430818642429e-05
9.53573369053473e-05
1.27836305083322e-05
7.74877769654748e-05
4.57951118685728e-05
0.000116452215806611
6.22160183490515e-05
8.1939969895279e-05
7.96248985551975e-05
3.42896554280438e-05
7.24721822991342e-05
6.1639976796572e-05
2.66778343688349e-05
4.91571705254876e-05
4.35785633869296e-05
5.19783563287281e-05
0.00016106261344991
7.3770812029636e-05
1.73546377126248e-05
-2.85491550858009e-06
6.49172854445015e-05
8.5557300958599e-05
7.16159323441744e-05
5.25278842610033e-05
8.64865603003005e-05
1.14404722918462e-05
9.59666214371085e-05
4.82025264625838e-05
7.1118438649164e-05
0.000107145282401333
2.42392596745837e-05
3.65719760659827e-05
5.54784262902321e-05
7.099684315959e-05
6.52747752549128e-05
2.77031817343411e-05
2.84861240702798e-05
7.62505005874882e-05
5.33648182059397e-05
4.60726402528187e-05
0.000120711505662507
5.53830817800385e-06
5.15019064578527e-05
8.25678179681459e-05
3.39588116376554e-05
9.47672417191285e-05
2.90440151819787e-05
6.89772448792144e-05
2.19100946321086e-05
2.21698598806891e-05
5.53127089735631e-05
6.48287919951557e-05
6.86975612660874e-05
6.05764487536156e-05
2.01045442492346e-05
8.56211481097832e-05
0.000107814689293304
7.47837157214985e-05
5.56309061769956e-05
-2.47745977160672e-06
8.55867046090922e-05
6.38589811929279e-05
2.78085484813247e-05
1.3519138827463e-05
5.83624577341034e-05
5.72768810923728e-05
7.71738745867344e-05
4.29086163716054e-06
2.38635479424234e-05
5.06734432523182e-05
5.27488350232961e-05
1.5226794752395e-05
0.000130432024024312
7.59103660731855e-05
9.67785855293222e-05
3.32260363779886e-05
5.27259709040061e-05
3.00589945684038e-05
0.000105334416484319
5.04685347661911e-05
1.65932615261065e-05
0.000102297036448853
5.73022166764694e-05
2.68954324471712e-05
0.000120412712987285
8.41533452815691e-05
4.13077934328528e-05
2.76021532602109e-05
7.52956636248219e-05
7.62754065859441e-05
7.12316575161488e-05
9.957890969509e-05
9.69577525231492e-05
3.00171857650129e-05
8.04181161767925e-05
8.60076350832765e-05
9.50032582892755e-05
6.04086817651375e-05
8.47585071249454e-05
5.34920877007438e-05
3.15364839117244e-05
0.000116690301377203
8.86742722608766e-05
9.27207690856789e-05
7.88900489093683e-05
3.00520828976239e-05
3.4022635907775e-05
7.44419247759287e-05
6.31307792972021e-05
0.000122403210129449
9.27077789442783e-05
5.71592862200373e-05
3.21432661795902e-05
0.000122596253431138
6.8544114298337e-05
6.16766804355333e-05
8.33569892838277e-05
4.79141886526434e-05
2.80567432000481e-05
2.46532606567578e-05
2.66208934076559e-05
4.62219306414861e-05
4.23711089904432e-05
0.000128006462184114
7.8326180026241e-05
9.73221953449598e-05
5.98579926109473e-05
7.01782139128107e-05
7.8331395918161e-05
2.82213033284784e-05
9.8843286779657e-05
5.46449973907714e-05
0.00010988170847972
6.61898004661666e-05
6.83989615933655e-05
5.6769347216484e-05
6.27181916566826e-06
5.56535313751663e-05
7.98267896513952e-05
5.03317796164007e-05
-1.86624128445435e-05
6.83436675481831e-05
3.97229755699281e-05
3.87039476442279e-05
5.67675620568456e-05
1.27677444291119e-06
7.34555648621423e-05
-1.29999036969091e-05
1.20855752756868e-05
6.57514156800081e-05
4.45082787527474e-05
1.10394620188606e-05
9.3304429000806e-05
-7.14287855135742e-06
6.04878145008662e-05
6.47801596361005e-05
0.000132785028531085
8.67822981552399e-05
9.02181036177796e-05
4.86548289805578e-05
3.48033392266964e-06
0.000101950571122517
2.38225808637335e-05
3.01345790784624e-05
3.37834553905922e-05
0.00011132268537638
2.07046355718478e-05
7.19345819458124e-05
-1.47140438231366e-06
9.05134539322392e-05
0.000124462479139583
2.62127010200968e-05
7.97084411330277e-05
7.75515279315126e-05
6.1482750591575e-05
0.000101487080545845
3.5062343759049e-05
6.82944811548744e-05
7.44564357691259e-05
7.90346433132266e-05
5.58050866635849e-05
6.85279291857987e-05
0.000131275521155105
0.000116119761123692
5.97574040891878e-05
5.28789339859701e-05
5.2087013438627e-05
0.000105135060822812
0.00010451405542747
6.73617218101153e-05
5.13431313070116e-05
4.69431135316877e-05
5.97551686333531e-05
8.55634483393917e-05
-9.48646706596857e-06
2.4892641367737e-05
9.56240621709619e-05
5.18917947978892e-05
7.10051029456206e-05
7.64182262867879e-05
8.62448223102597e-05
2.89166422003809e-05
1.94782683111234e-05
3.67997714967932e-05
2.02463571919042e-05
0.000105146045337409
7.12166481443216e-06
5.82592705349826e-05
5.42269810407884e-05
0.000130492713873807
3.59000713074159e-06
0.000108351797988594
4.88847184883244e-05
6.10612117697568e-05
3.61005599743772e-05
1.19795096914165e-05
-2.96760160887581e-05
9.58358226911165e-05
4.09016236980793e-05
6.95259166041231e-05
3.64273174369846e-05
0.000136564210182049
9.29085012210883e-05
1.83929404490398e-05
7.70179718623543e-05
-2.20577441246951e-05
0.000105941370209831
-3.55815216945556e-05
1.03069862658195e-05
2.86774182198092e-05
5.98840150110531e-05
4.59875525873235e-05
0.000119454265210605
4.66546939828685e-05
4.26061442150473e-05
3.78493227225544e-05
5.27702672219709e-05
2.73964646647077e-05
2.80837257539796e-05
2.31721509392934e-05
6.18289879039531e-05
8.01772644443534e-05
4.0818763622976e-05
9.76769834239169e-05
2.00937215686593e-05
7.33722237029127e-05
4.41747356057649e-05
4.00487194189011e-05
5.51591096258267e-05
3.73370641122531e-05
-5.31142996307453e-06
1.43178793324423e-05
3.16134915893681e-05
9.28072879186339e-05
7.73536587154262e-05
1.42791286579018e-06
1.11177990862102e-05
0.000102258215384798
8.23907373922253e-05
6.39827897628001e-05
4.59570291719494e-05
9.31022377306686e-05
7.77219628233495e-05
7.60123920301211e-05
6.36396371465228e-05
9.13707579713316e-05
7.85941380490021e-05
3.89297181881136e-05
3.92992230426984e-05
0.000129480372827969
2.23120941355793e-05
9.36886166236254e-05
7.84643315509431e-05
7.99220314993372e-05
4.0472582374873e-05
0.000123202574205987
6.71296317050666e-05
0.000124174555572593
8.25924769006173e-05
7.08735118003338e-05
8.4304458044607e-05
0.000105116628515899
0.000100432150534535
9.46668802277038e-05
4.69715341957494e-05
7.55172066288908e-06
3.17256952249652e-05
7.92068104227032e-05
6.35477590314804e-05
5.7209364701324e-05
0.000121451538859029
8.21235049763015e-05
5.1749481821526e-05
5.81110919793514e-05
5.88387870466757e-05
4.42334681865016e-05
6.40120202569139e-05
5.13610388097319e-05
4.3544640717282e-05
9.21060443592074e-05
5.7142001150592e-05
4.0476281245599e-05
8.27546461417416e-05
7.49643660064469e-05
3.01897356802068e-05
7.95112841429411e-05
4.79134920300062e-05
0.000103578453828294
2.9606740971506e-05
3.04174640299655e-05
8.03913940253505e-05
4.47981425012694e-05
4.28826077925412e-06
7.16961036562241e-05
4.94612382977241e-05
1.59584037662865e-05
7.02602905986955e-05
7.03608675304994e-05
3.91855792012466e-05
5.17167295222901e-05
-8.06329117798818e-06
1.66881234176234e-05
4.32657728481233e-05
4.31889378787509e-05
7.82494587236516e-05
5.67915429229911e-05
1.67413283993055e-05
4.36819224353402e-05
4.63171102699038e-05
9.20533103232962e-05
7.29574445612551e-05
9.82922991721735e-05
7.86779598145117e-05
8.20114420710719e-05
1.48357818067902e-05
4.07847378740296e-05
3.73873673851965e-05
4.24209589924594e-05
0.000125544182398852
4.96943132336139e-05
0.000101091419170402
3.6456892551611e-05
9.0780395108986e-05
2.33311339113389e-05
0.000117026902261891
7.29448985354645e-05
8.3687995793909e-05
3.55403741252054e-05
7.15310855929094e-05
5.31163324127418e-05
0.000111411381510439
6.26280649539931e-05
0.000117480070296443
2.80066371595223e-05
2.45566900298936e-05
5.55720703113939e-05
4.45891549196879e-05
4.48075785223219e-05
7.26132624126127e-05
3.22165177404326e-05
0.000174294686084897
0.000104812155382327
7.69400679740225e-05
3.71336382615391e-05
6.73670062644731e-05
7.4975338377324e-05
5.35086152097093e-05
5.72113845224842e-05
4.76714742020799e-05
3.14688491701199e-05
8.38790020501088e-05
3.4264066539114e-05
2.92708144186702e-05
6.84040781551669e-05
7.4686824303278e-05
1.12792244420154e-06
2.76112611158554e-05
0.000112986992447483
6.85817609229082e-05
6.44625917114035e-05
3.04564655904739e-05
4.96086532527763e-06
7.38397685950876e-05
0.000129287406492143
3.12669574162548e-05
-1.76276729712329e-05
-6.04277873838285e-06
5.85264566162473e-05
3.6746412401706e-05
5.51752083351874e-05
2.52223614482082e-05
6.43874283716231e-05
3.15757513740917e-05
5.69722513789525e-05
3.66117101794513e-05
4.33105078232703e-05
7.78897371031417e-05
1.84599440744587e-05
5.07631105670789e-05
4.49533437248724e-05
7.39468845446863e-05
4.03440913327675e-05
3.84301250005613e-05
9.78062768502793e-05
1.66940205992826e-05
5.28676142007501e-05
0.000136179949761404
7.79382201185212e-05
5.94598346323935e-05
8.5394449837858e-05
7.36257728020232e-05
4.51628224202318e-05
2.73996682572151e-05
3.24931110459601e-05
4.79219078179526e-05
7.99462511976803e-05
6.34253190876292e-05
3.81669097468382e-05
4.18617150673192e-05
0.00010715918543842
9.02317961613943e-05
3.12749429177093e-05
1.71649386470535e-05
0.000127638062381075
4.06656590397548e-05
1.24097238720405e-05
4.29330338028724e-05
7.3044196278308e-05
-1.11867753295738e-05
0.000113421188818217
3.46944350036265e-05
3.83365820582316e-05
5.88807602660107e-05
5.96621551566746e-06
0.000105120546462034
1.56344286279084e-05
6.047536430052e-05
1.9201254364186e-05
2.5221363932026e-05
1.60944608933599e-05
2.49842145697986e-05
7.83026907641143e-05
5.91093909199846e-05
-5.50177710802157e-06
0.000127087185523012
4.60722915382956e-05
2.39587710976791e-05
9.74849717453551e-05
5.80584938916175e-05
4.57830977109598e-05
5.45658204386042e-05
5.89733576623228e-05
5.53657380700705e-05
8.79371377919844e-05
2.34301611865831e-05
-2.45962300251799e-05
5.22080695795341e-05
5.27400101274016e-05
7.02132458538893e-05
0.000116391647957846
5.14620735834635e-05
7.46576074718422e-05
-1.79572867503489e-05
4.42097824078655e-05
-2.74001130361905e-05
8.23681752531351e-05
9.73265651440764e-06
3.9520773123407e-05
5.26214860999191e-05
4.73345707749979e-05
5.10893504470691e-05
8.97804022772795e-05
8.10317870055652e-05
3.93972851524829e-05
1.54088093863336e-05
3.77963539237388e-05
0.00011253349092184
8.47533798236112e-05
-9.82233962984697e-06
5.95307844629567e-05
5.95748574262505e-05
3.93388607883025e-05
2.44901344916766e-05
7.19389415405131e-05
9.32532719922577e-05
7.71451271861412e-05
6.14814191737261e-05
7.30322094173704e-05
4.01409577602242e-05
5.85235670287774e-05
8.12270467918649e-05
8.23887545371631e-05
-3.35558115032682e-05
3.70578106185943e-05
5.43933849700705e-05
7.94171175785346e-05
3.43319589032059e-05
8.3709285239021e-05
0.00015483035163271
6.21783654412027e-05
8.66138030474485e-05
8.74951659444192e-05
5.24069738634285e-05
6.98557780424198e-05
5.40320573077478e-05
7.93889354600764e-05
7.71446132250468e-05
6.60609062444148e-05
9.49028563653569e-05
7.92954304134844e-05
0.00011879928521789
7.96839788608821e-05
5.28333758104164e-05
9.37873232719315e-05
7.27275771733188e-05
9.42571189532087e-05
2.70335207167909e-05
3.49252706208045e-05
0.000107381403094341
7.50284921805507e-05
8.10481360580394e-05
4.69039094650705e-05
5.08743291090248e-05
6.82056846960009e-05
0.000101958883124552
6.11156601151818e-05
0.000119390817234879
3.82729343860127e-05
7.36372170630118e-05
2.40032214112874e-05
5.68812777714896e-05
6.31798838561638e-05
9.99564128921699e-05
1.33058598575422e-05
7.35611817285879e-05
9.75635641716808e-05
6.70446075369108e-05
5.47002656265549e-05
7.34678990158839e-05
2.22991613409342e-05
0.000108063753710158
8.65145761651093e-05
-2.75417507975411e-05
1.5276041679708e-05
2.00624158069757e-05
5.20158039437117e-05
6.7041014189762e-05
6.85023561812792e-05
5.10148358557823e-05
0.000107014820344588
2.81459834552201e-05
4.52923414285914e-05
4.85918756846448e-05
5.27560472988771e-05
6.46573645487244e-05
5.53611287822845e-05
8.76641132609585e-05
2.09955884706682e-05
2.29247682202865e-05
0.000112436552645991
-2.62626846199952e-07
7.69826549497493e-05
8.20565709440835e-05
7.73068981810366e-05
-6.68809191998523e-06
8.20672620515377e-06
0.000110802799536727
4.52956342892389e-05
9.09030745001772e-05
4.61456932596222e-05
2.53164422029519e-05
1.04321282711575e-05
5.83213937320257e-05
7.32786722716147e-06
3.30167979899338e-05
3.43116587992866e-05
0.000102506611974536
8.07585010608737e-05
7.43066710553368e-05
6.10745501593593e-05
1.46350508462345e-05
2.46146424755767e-05
4.66541662102912e-05
6.21543459181663e-05
0.000109052240135891
6.10366027843668e-05
7.12789732720774e-05
5.7943879694109e-05
7.86626150667718e-05
7.0276525533774e-05
9.02520032409685e-05
5.68607781522918e-05
9.04552764958687e-05
8.78805308946475e-05
3.71005366289238e-05
3.99223617806796e-05
5.86323749831823e-06
9.35896721553227e-05
7.38049323481886e-05
3.90015779999128e-05
5.56022459077885e-05
4.98685994088179e-05
5.2990550927083e-05
3.10857674148256e-05
5.25126964095227e-05
-1.9013600856424e-05
0.000116930931767248
2.48660874916019e-05
3.64043256419429e-05
9.83900003433912e-05
4.94635746190976e-05
8.31151303470557e-05
5.8157333540085e-05
0.000109379850444002
7.74040914462221e-05
1.45115220832207e-05
0.000122649724435886
4.21083590191245e-05
1.42058328441835e-05
5.63450278399494e-05
8.22308043949457e-05
9.13824523273931e-05
6.14935131146847e-06
5.56115828817166e-05
3.83180472289176e-05
5.99441241198322e-05
4.21579007785724e-05
8.69741301332475e-05
5.82268885256503e-05
4.68494736886415e-05
0.000120738580411274
0.000111632423392737
0.000122790891981879
-5.28766963401804e-06
0.00011881869070902
1.69540353815901e-05
-8.92990175109749e-06
-2.54184570716463e-06
2.25740729001402e-05
0.000122857183503317
5.55195768364602e-05
9.37205467222335e-05
3.46155284983638e-05
6.51739586965069e-05
5.02721537575034e-05
4.87061520807501e-05
3.77985499025515e-05
2.66439466069702e-05
9.11918916023341e-05
8.33314549077544e-05
3.87703127675203e-05
6.7664294824503e-07
1.95787868646584e-05
7.95592227391331e-05
4.34117228499882e-05
9.77826135796024e-05
7.57731367429606e-05
5.99424161301335e-06
5.71673748004953e-05
8.51954482027961e-05
6.21780440079418e-05
1.69818397184537e-05
5.41713664057058e-05
1.57333206643949e-05
9.37307801006285e-05
2.75100455004039e-05
5.07045752591066e-05
7.45220301327553e-05
7.31105717299515e-09
8.54944387825369e-05
5.62194591889385e-05
8.14730401293009e-05
6.35960177599675e-05
9.96503642285169e-05
0.000154338456869277
0.000123028103437282
6.88326984081618e-05
5.36115526177636e-05
1.46377970791242e-05
4.10771631211625e-05
6.18396953790728e-05
9.86502211859202e-05
6.03560605686195e-05
3.25123799886499e-05
0.000100207343324001
-1.9420429554487e-05
6.71528530084171e-05
3.6692457130912e-05
-1.51920801332519e-05
3.18218850470976e-06
3.29458191742587e-07
4.9886501349652e-05
6.92493242603341e-05
9.11907829038869e-05
5.24948646570459e-05
0.000125173559269989
7.11019288547132e-05
2.19872307154849e-05
9.08509782543939e-05
4.19755619229416e-05
7.38325461070046e-05
5.15551512798342e-06
9.84661820330875e-05
1.49540614307786e-05
5.40618842469766e-05
2.85131879652481e-05
4.14117460840434e-05
7.69346961158521e-05
7.9950092527501e-05
4.66626530432739e-05
0.000101896354803817
4.79053684228738e-05
-1.42647125665872e-06
2.02601736787883e-05
9.82383911166134e-05
9.45625071304787e-05
8.64395311227193e-05
3.5780881513385e-05
6.0332974859644e-05
0.000117019792232741
8.33606262060597e-05
-3.08566715286108e-06
6.77029239738779e-05
7.51236734900088e-05
7.03107957263024e-05
8.8641499901379e-05
0.000103097834117886
9.29085978760512e-05
-4.66102693793314e-05
8.50999411042018e-05
7.11884589044204e-05
9.17970279457738e-05
3.87965523475747e-05
4.74990622216796e-05
7.26684287763021e-05
6.42766248764063e-05
5.36710461652983e-05
8.42138936600915e-05
3.01909036988296e-06
2.47381051729582e-05
4.5192361643447e-05
7.70244978466658e-05
0.000119040719922673
0.00010563771194611
6.2006613218715e-05
0.000135509011890478
2.95452730440982e-05
0.000102474412694344
5.68574571404067e-06
0.000121291099569403
6.92026510830234e-05
4.10991476794321e-05
2.62900598084248e-05
3.61530873992206e-05
8.90636745543076e-05
3.46804571751686e-05
4.15308898579767e-05
7.32127996537719e-05
4.73056851355581e-05
4.59337266975399e-06
0.000110922995057787
2.84591334719765e-05
8.85732951599766e-05
4.78052032115168e-05
7.41568443252711e-05
4.41474493153198e-05
8.70610604051768e-05
2.83336521157633e-05
1.38024891788631e-05
1.04702481747231e-05
8.78155622095448e-05
6.46743708146691e-05
8.53805284798276e-05
5.2427324617532e-05
5.64932762413927e-05
4.38068531035148e-05
3.21772620625823e-05
6.81280595272584e-05
6.74386148714864e-05
2.84630814565741e-05
0.000127275903813546
8.38012445757022e-05
1.15627897238843e-05
2.78768124591132e-05
-4.35229823137254e-05
-2.70809023892095e-06
6.9112601535893e-05
5.85050759236445e-05
9.71230742878832e-05
7.91828053126379e-06
6.35197502405094e-05
5.12142487286902e-05
8.30476826540262e-05
-5.19026859885415e-06
6.85348520036688e-05
-1.09197473469792e-06
-1.25056996835171e-05
1.99752685180905e-05
4.40265356469293e-05
0.000122058149461611
-2.62224576566902e-05
5.09876421828477e-05
8.40187630749888e-05
6.25568133379871e-05
4.28018197665172e-05
9.33035372570297e-05
7.53126551979303e-05
3.26621499025288e-05
0.000114302473999561
5.87193319906148e-05
8.18750208988386e-05
4.19149157666302e-05
9.1203497007236e-05
8.79147298161522e-05
3.84729786828489e-05
5.21710084698834e-05
3.57129566297503e-05
8.34507741997925e-05
7.73334581532513e-05
7.80729099863508e-05
8.76115167247198e-05
0.000132014203742396
6.35606395266606e-05
0.000114990416646612
9.23290297235836e-05
2.71583567308694e-05
6.59905406213097e-05
5.52088567480967e-05
4.16706728751982e-05
2.85583606277302e-05
2.42625319714518e-05
7.9138887436828e-05
6.41809468793828e-05
6.04287005693897e-05
4.55402496236602e-05
2.56814841659267e-05
6.7423070203834e-05
8.90851637243937e-06
1.30402849339945e-05
0.000104581652794469
5.96082395021762e-05
7.71997256343193e-05
1.72722765078958e-05
7.45989317700607e-05
4.09633875599287e-05
6.24221035821787e-05
7.53463684541666e-05
4.58221906140711e-05
9.69124671383527e-05
1.57974996112421e-05
3.53573521215217e-05
7.82088348110911e-05
0.000107062943462956
8.61828756097903e-05
3.3231167142142e-05
9.93091220934381e-05
5.09227507626975e-05
4.8553321380542e-05
9.02891964331254e-05
4.27694494202889e-05
5.55205037642597e-05
2.28787053282289e-05
4.11637887563363e-05
6.64073575179878e-05
8.68214438799604e-05
0.000173871734065824
8.03458615295524e-05
4.56659234458378e-05
4.18734412887908e-05
4.922761737106e-05
6.0198914990586e-05
1.09645460389879e-05
0.00011722218053672
6.33639763895079e-05
6.68507522180709e-05
0.000172126352485313
2.02273366787058e-05
0.000110328544234836
6.74021350492666e-05
4.58007837811458e-05
4.74872801303479e-05
1.21096466505697e-05
0.000149531417161207
5.17298985988813e-05
-1.33315936818774e-05
4.53720149085993e-05
0.000106347082495457
8.08926365014981e-05
0.000122877596279223
5.86458822555698e-05
7.30401333750107e-05
5.69784011060901e-05
0.00010281117608246
4.90527471837412e-05
0.000131728814862795
9.18916525495662e-05
7.68192171915841e-05
5.99479104361846e-05
7.59524083512499e-05
8.76429012517409e-05
6.86886103449232e-05
8.56658896966516e-05
7.19682432767635e-05
6.25639208072262e-05
8.27556281364887e-05
8.9293303912316e-05
3.16573758257787e-05
3.66223490014963e-07
6.63472147030077e-05
5.15379436752995e-05
7.70267897532096e-05
6.49828487263387e-05
0.000142202640530615
6.28584726316086e-05
0.000103281347712229
9.65159471580707e-05
8.44355812933387e-05
8.34637487681921e-05
0.000102995434467279
2.21218523318545e-05
5.61982739520992e-05
1.85719871146533e-05
5.37891650045156e-05
7.09892530742612e-05
6.66121503791956e-05
5.08650845094002e-05
6.30058103418886e-06
6.73902854091696e-05
3.73071533289439e-05
5.80281057564753e-05
5.61675266781723e-05
7.18338368460363e-05
2.18644141495547e-05
4.18401784458883e-05
7.61242412276675e-05
0.000116114276566309
7.27021980324478e-05
4.21188420389801e-05
6.94204314393388e-05
3.89594929738256e-05
2.77536002454562e-05
4.6182057268652e-05
8.12415463086411e-05
8.46169515860272e-05
-1.81179370036354e-05
5.35637180479979e-05
0.000118564337953512
4.47560717239875e-05
3.30763603359354e-05
3.89959353028652e-05
7.6623799848068e-05
8.82069125346702e-05
6.19497957772588e-05
1.60059757260773e-05
3.6236794095494e-05
6.37146021105447e-05
5.4405413770011e-05
3.01755287096815e-05
7.43036939041819e-05
8.22841575245075e-05
4.62494765685414e-05
5.33994436672297e-05
3.07884668776328e-06
3.15580207171862e-05
6.66312181204789e-05
0.000101325939034755
0.000123604306894491
7.32577542696884e-05
3.07599611143801e-05
5.15814821423089e-05
2.24190482821874e-05
6.45831857639351e-05
0.000111423616415154
7.80021423330106e-05
6.69452728503527e-05
3.78114068459357e-05
4.56374448020958e-05
3.48626645398843e-05
7.43828175064193e-05
0.000110576696141766
7.01968707357437e-05
8.42505894756886e-05
4.4262725834806e-05
7.3173066815313e-05
8.62839431728283e-05
9.63188380503517e-05
6.38046253363486e-05
4.04683090105987e-05
5.08488837593255e-05
7.55960926876034e-05
4.51157366878425e-05
5.89605243860357e-05
9.12357856895828e-05
3.68836226446404e-05
7.62751665030436e-05
0.000106822571041799
5.7782749450142e-05
1.15408576888914e-05
6.17009129412907e-05
5.03766596908799e-05
5.94830349118091e-05
7.31437007535826e-05
8.41971455421965e-05
6.70047539067421e-05
7.40323201053544e-05
5.2610992548886e-05
0.000151674700156565
4.74236790748288e-05
7.43539191576906e-05
7.05839083943152e-05
8.79307821066628e-05
6.83021159697397e-05
7.9924295328065e-05
9.88866089267163e-05
6.90343668472072e-05
9.11953194317174e-05
2.88515173485674e-05
6.71843343636644e-05
5.89680724494181e-05
0.000112686345385121
9.02833124715632e-05
9.52575599452121e-05
9.79263894351683e-05
7.68200901910374e-05
7.15340898382515e-05
8.15087475851136e-05
0.000106416607036354
5.95360469748156e-05
-1.92268193282728e-05
0.000164606497225235
2.84721399899991e-05
0.0001377834120057
9.46305558473584e-05
0.000106605477787193
2.88902392628058e-06
3.02041590522724e-05
8.0774797280444e-05
0.000101035256577401
0.000101995380826703
7.67564089447153e-05
4.28107331836731e-05
-6.94007064289334e-06
7.88713575049973e-05
9.14422756206043e-05
9.33428007432117e-05
0.000125406082748348
4.0883647344549e-06
4.75503984935157e-05
3.92633398578182e-05
5.37827753326338e-05
5.91398865031267e-05
7.69316932318246e-06
2.94683422446374e-05
9.88147105079867e-05
4.3456610769614e-05
0.000106922977440517
1.3166234824909e-05
3.98817183878195e-05
6.47171991987167e-05
6.79634943775341e-05
6.08227391561637e-05
4.49603194553462e-05
5.61303033477178e-05
6.26486528725516e-05
8.96364171406434e-05
8.53649671098851e-05
4.08211644710477e-05
6.56282696267094e-06
3.11007309048646e-05
7.8707526300927e-05
7.47118878048042e-05
4.5770243191956e-05
3.06500506228706e-05
5.42512682404781e-05
8.77891407217744e-05
4.85668382691638e-05
5.9537764308102e-05
8.17843081320749e-05
8.88299811249715e-05
1.55374367772381e-05
2.95878533401214e-05
6.61146887282762e-05
6.14659258654236e-05
-2.96684687710029e-05
2.66951758843921e-05
6.62076970093121e-05
1.74778976243908e-05
4.36237374429357e-05
0.000109888182561849
7.05793685914615e-05
6.10523525707731e-05
-5.29301164985826e-06
6.08717918108184e-05
1.35648719719362e-05
0.000103446566216619
2.4175124941925e-05
5.59403107034921e-05
8.33183187935314e-05
4.79959342439368e-05
5.11253189297894e-05
0.000123045222832691
3.96432485269212e-05
9.31935852521105e-05
6.23218322829986e-05
0.000124414024798243
5.64967347346937e-05
-1.78580672957713e-05
5.41442766796378e-05
8.60292792437253e-05
7.01639413429903e-05
1.48977708322789e-05
7.46609803808385e-05
8.55345141379372e-05
8.93364827985352e-05
9.41465267168768e-05
1.44258125617855e-05
3.06495594906188e-05
2.80084113962252e-05
8.81489862617698e-05
7.70538557653273e-05
6.69610126007589e-05
6.72639183970417e-05
2.91744734527568e-05
3.05105173446808e-05
7.19096428423118e-06
-4.35614140737999e-05
5.23664432426273e-05
9.75666258579137e-06
8.34806015522197e-05
5.50057235142498e-05
7.75496061977294e-05
7.02390433073205e-05
8.23141704903958e-05
5.37827632693905e-05
5.73636917150118e-05
6.69237924214197e-05
8.67164493065699e-05
8.43442019098751e-05
7.48818571764824e-05
2.02188438842068e-05
0.000117650001853302
7.90219341563295e-05
4.14839371253894e-05
3.24732313088352e-05
0.000119921778657767
7.16252842705915e-05
8.82502989584203e-05
0.000106295510521253
6.81293582625011e-05
5.66123660748087e-05
1.70189305306233e-07
3.53927361932392e-05
7.46871857673838e-05
0.000116941838589527
7.50166099015964e-05
3.79101342491186e-05
0.000104928696960881
9.88565681002559e-05
0.000106862938881898
5.61453850638794e-05
6.55063061229004e-05
-2.08326685946595e-06
5.70814159370213e-05
4.91303591507562e-05
-9.53672418986426e-06
2.86345424522585e-05
0.000115113530256869
-3.60118740188158e-06
0.000106240202449784
7.08559012192004e-05
7.9889360721098e-05
7.68181827592531e-05
7.21694789524725e-05
1.67808677820927e-05
1.09436178567984e-05
4.19243382990346e-05
2.37904637074635e-05
0.000114127314184391
6.3368555047035e-05
4.60758205040567e-05
1.45090186425801e-05
3.52157165624303e-05
8.83603102735187e-05
3.30632600646605e-05
7.05946921067867e-05
6.58297314124367e-05
4.16749114381034e-05
-2.70799491427351e-05
8.28738583543717e-06
3.19587167350762e-05
6.54054752046712e-05
0.000105402868319172
0.000121179847295872
0.000112387286202521
3.51759427297592e-05
0.000129107493992953
8.12809906235038e-05
5.7335677340664e-05
7.76557676906502e-05
8.25917131832694e-05
-1.11218408902063e-05
9.44191015384454e-05
0.000117001355591249
6.23693078164077e-05
6.33262904693332e-05
5.2392099091755e-05
6.37157059877066e-05
6.99670727907613e-06
3.55053467223227e-05
2.06250913180201e-05
9.27989207367945e-06
0.00010531388944274
0.000102805047844553
1.67459788393168e-06
-6.45775977952743e-06
7.6333496426758e-05
4.55130531339772e-05
-4.70323880970934e-06
2.75142874532801e-06
1.81487205967933e-05
4.02378281566276e-06
5.56609936155249e-05
7.91447929397103e-05
8.58828037996758e-05
0.000121766105181559
0.000112105466074985
7.10748115771496e-05
9.33158985947672e-05
3.38569808707968e-05
9.22889167505935e-05
6.87769598066233e-05
5.58344501614326e-05
7.51195459068838e-05
6.43631268931463e-05
7.28282764170815e-05
3.71651824585717e-05
-6.44636027389421e-06
9.59300172652587e-05
6.46414115839826e-05
-6.32296979025888e-07
6.54207108611143e-05
0.000115689076778704
0.000124599092515547
6.14841271349872e-05
4.3492377360507e-05
0.000123197547347293
7.78997460361007e-05
9.91668919001343e-05
2.35555764979807e-05
9.63329627939225e-05
-4.12812368023106e-05
8.60162054668193e-05
2.36796764549247e-05
5.82861586998908e-05
3.9263679862793e-05
9.46518698332583e-05
4.89690907790148e-05
8.58546936953885e-05
8.55967628003146e-05
7.42344646626244e-05
6.38754869045928e-05
2.81672727518536e-05
7.48840480341491e-05
1.71831116710925e-05
9.42886928991897e-05
2.03869346649053e-05
5.15148839445082e-05
7.45913060591405e-05
2.70961226647437e-05
5.30127056365309e-05
9.49145220489999e-05
3.93245427823165e-05
6.99502569278747e-05
4.79251099186773e-05
3.18238300494409e-05
6.04437377767927e-05
5.10205821358986e-05
0.000130830157944393
6.80066525328389e-05
6.6710751295886e-05
4.99658237932391e-05
2.50752754683026e-05
4.92564712001591e-05
0.000106356227862264
1.64528311862507e-05
8.76166530936767e-05
2.41452987018783e-05
6.76072011470359e-05
2.3680292459086e-05
5.52123992303243e-05
4.70810954976723e-05
3.08719338634577e-05
4.34476283090887e-05
2.38952554749826e-05
5.88116061139085e-05
7.14986513711977e-05
6.37619638964657e-05
5.88417539914093e-05
-1.80565676981625e-06
2.69770239696785e-05
4.83730191495709e-05
4.54499295258446e-05
0.000105391992264754
1.60133465480383e-05
-2.89152049636597e-05
4.81836828219016e-05
2.74886006068343e-05
4.71874008802244e-05
0.000102319804429144
8.60574077042173e-05
4.93274783333355e-05
4.17438658086459e-05
8.39129679695177e-05
6.10162687917061e-05
6.45447884548029e-05
7.14874094162934e-05
6.23128504929832e-05
2.78876105779521e-05
0.000116265081150572
3.47668807803084e-05
1.76788630895352e-05
7.27271191009441e-06
8.15727062815314e-06
9.02179463064642e-05
3.27663616170498e-05
7.03849552852155e-05
5.74789401838223e-05
0.000119245079522307
5.28369059460355e-05
3.53762376935483e-05
5.68689461095969e-06
0.000127491205499844
2.99833457249487e-05
5.27483213451318e-05
6.47620884750702e-05
7.78399994142057e-05
0.000121939379665641
4.4993677544367e-05
2.09855048135817e-05
7.46859407328881e-05
0.000102581620920772
0.000103235404070223
4.66531655844441e-05
3.76781425539164e-05
6.63002481482223e-05
0.000110089731298838
-1.01039424066458e-05
6.08463180669467e-05
3.77875583650369e-05
2.46807812255252e-06
6.63806889392556e-06
8.29057944574942e-05
3.23335100422174e-05
0.000170370544337574
2.4361151408904e-05
7.97321732275515e-05
3.6024059081915e-05
3.88323276570903e-05
1.87304404521567e-05
3.49654923968209e-05
8.9604389702046e-05
3.97903787058608e-05
9.46359550463943e-05
4.42785478818194e-05
9.02485130900184e-06
8.80161402355052e-05
6.23037059673392e-05
8.43288178627261e-05
0.000121253450303073
8.94502239154659e-05
4.22695076912316e-05
6.56535733142714e-05
5.45700004496949e-05
6.45067419842561e-05
0.000101334158822378
2.70922538976923e-05
0.000106129984708855
3.95934579538228e-05
6.16586270210423e-05
7.30051318730368e-05
5.48618169673425e-05
2.38213552935259e-05
1.08066185713345e-05
3.7457309649897e-05
2.95210116631101e-05
8.47030965491414e-05
9.33573709013559e-05
3.85054502290165e-05
5.87563536947156e-05
8.10075500826568e-05
7.35446074171382e-05
7.18038272179541e-05
0.00013116435948996
7.61195966462277e-05
0.000102666618173205
-2.34416987456698e-05
0.000105048755184653
9.57844875065424e-05
4.20695443624783e-05
8.82835925907149e-05
6.66641316939127e-06
0.000133887310834771
3.91516037952085e-05
8.64555547460697e-05
7.34793923854083e-05
2.4428970557602e-05
0.000117796509296021
2.61135099256613e-05
2.65125921190455e-05
3.13328389026316e-05
7.24129494490873e-05
5.0502730064059e-05
-1.3344550215849e-05
5.00555598211938e-05
3.6535576442744e-05
9.4141671387711e-05
6.72129025184778e-05
8.37945779842e-05
9.16303801832513e-05
-2.3329923288175e-05
7.93019801767106e-05
6.08635513768089e-05
5.26326319501038e-05
0.000126813903897273
6.47670247808637e-06
4.33843402360372e-05
5.79136287093105e-05
3.46015116734669e-05
5.12656822284407e-06
8.34510476445174e-05
5.32183399977762e-05
5.82971388962235e-05
4.03735658634082e-05
6.37029396015472e-05
9.56431726833518e-05
7.05282353046405e-05
2.43037726612746e-05
2.39229376456773e-05
-1.0290584407396e-06
0.000101640277434505
0.000104340282352331
8.54569246528068e-05
1.56682401708692e-05
6.398421786745e-05
2.31444376958491e-05
9.15025848275584e-05
-5.97272835736076e-06
7.82564777701064e-05
2.37689731737755e-05
7.57433797897486e-05
6.77771344084719e-05
3.06287775876795e-05
8.1080314736946e-05
6.52953605706752e-05
6.09008046526055e-05
6.82227867592239e-05
0.000100062663743044
6.34339345914341e-05
9.23293429918917e-05
7.69152107891192e-05
5.35273344836057e-05
5.35566241502483e-05
0.000117349851210693
7.83457382883201e-05
6.28325498602499e-05
6.17400302761898e-05
9.91155492199862e-05
-3.35989197240059e-05
5.75351865775248e-05
1.76713034145283e-06
4.15490563801958e-05
9.52751625580116e-05
2.48061745399332e-05
6.91863993292989e-05
8.20706658630802e-05
