# Supplementary material for: Research on computational propagation and identification of mine microseismic signals based on deep learning
Source: PLoS One. 2025 Oct 22;20(10):e0334641. doi: 10.1371/journal.pone.0334641 (PMC12543183; doi:10.1371/journal.pone.0334641)
Supplement: S6 Data — (ZIP) [file pone.0334641.s006.zip › 000100800002982.xlsx_0.txt_24.txt.txt]

6.36496859255657e-05
0.000121318581005783
9.29587315342423e-05
5.76277767333115e-05
9.94344615291229e-05
7.68716864720913e-05
-7.96828972642075e-06
6.18588926927228e-05
7.19016180828461e-05
2.80698497057404e-06
6.66537768794915e-05
0.000133505453991506
0.000121955100540999
-3.54411751474498e-05
5.87372453542006e-05
4.20815241646389e-05
4.33253790171687e-05
7.99821108828729e-06
5.40302992445886e-05
5.18683866635344e-05
2.24236481641939e-05
5.85040636079906e-05
6.62264151258481e-05
8.15567115808493e-05
1.9840487083489e-05
6.02956586317533e-05
2.54482402235614e-05
5.23010469723125e-05
7.95605263955356e-05
5.66835046709794e-05
7.54267141372607e-05
4.6151469509713e-05
9.92204468307234e-05
4.67723596676418e-05
0.000118165398864146
7.61273366396996e-05
7.18090777082237e-05
2.41996005778234e-05
0.000106777611286446
7.36136015807736e-05
8.01143241579162e-05
4.39983230151549e-05
6.50288492722978e-05
4.4049565433091e-05
6.9941222798901e-05
5.32047034357601e-05
7.18599628595865e-05
1.46592251927924e-05
4.58761879949781e-05
9.30425744849487e-05
7.10610690082204e-05
4.11773560629464e-05
5.78726840461301e-05
4.84010684657085e-05
1.93746247226537e-05
9.1925762666299e-05
6.24957435717527e-05
6.01388632492064e-05
3.57828373418008e-05
7.7794601325934e-05
0.000101505055891718
8.06100683698718e-05
5.52671143249381e-05
-1.63665171974945e-05
5.10792393436578e-05
3.06026628590717e-05
3.55559064459526e-05
7.53048522468825e-05
0.000119100204955901
7.24146155660495e-05
3.41007344372848e-05
8.22597221032623e-05
7.60946423260533e-05
4.17460058921745e-05
2.60638651440636e-05
6.68918915826643e-05
8.34892115474048e-05
8.30068204835391e-06
9.31558151023715e-05
9.76200099118505e-05
0.000156348339646607
9.89589168037114e-05
3.39092851801612e-05
4.57351490361236e-05
1.50435576775128e-05
6.47714424819195e-05
7.80723354358126e-05
6.11170608048477e-05
3.37699656491035e-05
4.7327321019441e-05
6.49230869974662e-05
4.67077111878171e-05
4.81257766743198e-05
9.30806953836586e-05
0.000129535244430393
9.53805689180367e-05
0.000115196544800605
8.79932856703365e-05
-1.814530214926e-05
9.75132866668296e-05
7.62910124693257e-05
9.60447160875742e-05
1.40439570402567e-05
6.47023966781422e-05
2.30243105164329e-05
5.1961126353664e-05
4.17818120192982e-05
6.61264452953248e-05
6.20499229386498e-05
4.83133570728001e-05
5.00848473555879e-05
5.89719009337551e-05
5.86466923810561e-05
4.97150762837596e-05
0.000116761325406979
2.89599923951445e-05
-5.27307667161989e-06
6.43176270560668e-05
7.15793396281055e-05
0.000127869181439187
0.000121435728684109
2.97440996087821e-05
7.42057398440866e-05
7.03675527801629e-05
6.52499991556958e-05
5.19094961974606e-05
1.41302550707341e-05
6.29582578472098e-05
0.000102054301723659
4.53528085822561e-05
5.24189289250516e-05
0.000102645467600944
5.49902390536257e-05
6.91552102259268e-05
4.35583816283082e-05
6.67868205666354e-05
6.18661267847986e-05
6.29235930635609e-05
5.88816595541233e-05
0.000116549721497043
9.43467558070513e-05
2.29459399138423e-05
2.87954418200028e-05
1.48544568525621e-05
7.45804692053844e-05
8.14119607167941e-06
5.21909914158308e-05
2.29720825466587e-05
5.15587316174873e-05
7.4767200722828e-05
5.27247140542224e-05
3.50964034426422e-05
8.75575220132188e-05
5.74716740553121e-05
2.68357064685434e-05
3.69381228153608e-05
6.4620788426522e-05
1.05239007145469e-06
6.45584197105321e-05
2.91504181497546e-05
7.57220381682973e-05
2.30679492994e-05
2.62441296951613e-05
9.75100968497137e-05
0.000129397974220647
9.80543359810242e-05
3.92780661003206e-05
7.40019919237159e-05
5.69686025198515e-05
5.55255547236342e-05
7.04101748553627e-05
4.58209370253873e-05
9.59422842990537e-05
0.000107046437331433
7.57553665623399e-05
6.37720189934775e-05
9.70403968283e-05
2.79901266148093e-05
5.91140999705381e-05
0.000111011841844966
7.76656701163594e-05
6.51718380060156e-05
2.1525618467596e-05
0.000111323030539308
6.64357020689354e-05
9.1416798890112e-05
3.35544634800781e-05
6.40504826163012e-05
0.000123525620036843
8.31188946659941e-05
8.71232747862644e-05
7.1299485974275e-05
5.6815773374869e-05
8.19450301604097e-07
1.30088568759555e-05
3.49000888686122e-05
5.42052305215193e-05
4.26018796278007e-05
0.000108639873616527
6.22311986860442e-05
7.23686580886541e-05
0.000100034350198107
6.26906580724363e-05
2.93151059442823e-05
6.25929252741633e-05
9.28668963811216e-05
-9.38444677374554e-06
0.000114316655418479
8.79345051251241e-05
2.90896897516746e-05
8.23083438249038e-05
9.49113213955924e-05
-9.36051400696537e-07
4.43863409574704e-06
3.2821780143567e-05
0.000104256336474308
2.37777854131496e-05
4.12844697207527e-05
6.11535302372737e-05
2.66093657907307e-05
4.87396325636113e-05
4.20424929538735e-05
6.59510249247011e-05
8.03207934967e-06
7.10307138468018e-05
3.39184368275352e-05
0.000104412888333279
6.41475446649257e-05
6.35001974954965e-05
2.43560244943564e-05
3.87581858867247e-05
2.45742346957693e-05
8.06673907158044e-05
6.22434185925969e-05
1.77608391435642e-05
-2.4637217277335e-05
7.53975221929849e-05
5.61515597456878e-05
4.56615637215175e-05
5.07506289222685e-05
-2.40514174401155e-05
4.29497121421763e-05
9.53522162724844e-05
0.000109331706723325
6.37861299219798e-05
2.16874871120828e-05
4.86071464788381e-05
4.9569304979445e-05
2.54559754327274e-05
0.000102613491695957
1.84106227090956e-05
3.72690199708634e-07
9.07471497759058e-05
3.82610051130663e-05
4.87772613155401e-05
7.52917686566982e-05
5.29372412159186e-05
-1.88405520270535e-06
9.34544192471275e-05
4.00851635798029e-05
6.10552207128133e-05
9.18865472874482e-05
6.07202133565369e-05
8.63520725848164e-05
4.19305696398259e-05
7.10699584543254e-05
7.66158373264419e-05
2.94743201546479e-05
9.02685630969015e-05
6.58092083549888e-05
3.44563898016944e-05
8.33945738782491e-05
5.31832378694423e-05
7.36824592227665e-05
8.0822703754898e-05
4.55120435371701e-05
0.000128350981322483
7.6471256103737e-05
8.12102705523712e-05
5.88980670339259e-05
8.458134697938e-05
4.96439962876683e-05
3.45390649116786e-05
3.08066991332873e-05
0.000104809058797847
3.12466558075194e-05
2.09105942886441e-05
0.000140501953996209
3.76766219481135e-05
7.00303395377047e-05
9.17519563268974e-05
4.07136573646505e-05
7.68966792765896e-05
8.74518117758641e-05
4.69671477780501e-05
9.10560037553386e-05
7.3575681277929e-05
5.22114973813869e-05
5.82403275266365e-05
0.000112124755542116
4.2727183128483e-05
4.55664078375821e-05
2.96513817866995e-05
8.11288447484309e-05
5.44884577354e-05
6.13168159125052e-05
9.84325444940929e-05
2.41166053481198e-05
5.46362204948976e-05
1.47393900913942e-05
-9.15378783741524e-06
3.03518092201467e-05
3.84844575396826e-05
1.93906341826286e-05
4.19172545611227e-05
0.000121183528227817
0.000100009574580157
5.84258751839641e-05
9.18942756289026e-05
9.7770705158068e-05
1.75297540018743e-05
7.07725575780205e-05
3.10219897084329e-05
8.70495694221402e-05
2.02104490169234e-05
3.91112512152108e-05
0.000100140603436745
7.29994072936134e-05
5.39734516483623e-05
1.97974648343086e-05
5.3844156291697e-05
7.91872872001058e-05
7.22161540316158e-05
8.01675867566367e-05
6.27088632772508e-05
3.12575412806913e-05
3.86829474171434e-05
2.66099023180545e-05
2.49874956377002e-05
6.12912401961591e-05
3.67610172865175e-05
8.89291303866753e-05
6.2261300139288e-05
5.06755640501143e-05
0.000108776284366254
6.63561729320019e-05
6.10977718270305e-05
7.82786687353898e-05
6.63561559474254e-05
4.57772265804052e-05
4.97933247277956e-05
4.15226419212559e-05
6.95502449721457e-05
3.39050381335982e-05
6.59121555016365e-05
2.01681608163173e-05
7.53771788541927e-05
6.44935438704641e-05
7.12989554065813e-05
7.76213126047222e-05
8.81192160438464e-05
3.30834285769608e-05
-1.81376179299859e-06
6.95013479525605e-05
0.000115402079029329
5.40653316538463e-05
7.9254431094335e-05
4.03253019892494e-05
6.12666958113486e-05
1.08590202713219e-05
8.50980167075221e-05
5.8602314939851e-05
9.93786972317247e-05
0.000115248767288574
5.95393819015565e-05
0.000116374933748503
0.00011437635639915
-1.97332358300818e-05
9.80263902811002e-05
5.3084022427935e-05
5.50702144649993e-05
1.78570152359744e-05
4.9561357891352e-05
0.00010212446156451
8.90409637139231e-05
7.44683107023854e-05
9.14289229151668e-05
1.75088121128259e-05
9.37783993322073e-05
3.85876212793617e-05
4.23372754653001e-05
0.000116436217199389
8.79852308013612e-05
5.66895329364211e-05
7.53963965961868e-05
5.93834491591707e-05
5.2292064605097e-05
4.60980185154069e-05
6.28511775918273e-05
0.000107111222055355
7.31669901087808e-05
1.66060935169998e-05
4.04968660273897e-05
8.00337943415272e-05
-1.16120497827525e-05
4.80916425724454e-05
3.62718254857745e-05
4.79963749752759e-05
4.53378545101849e-05
7.75996293085388e-05
5.71044479221006e-05
9.13020388342971e-05
8.83902938975176e-05
5.63571651738005e-05
5.1887175922044e-05
0.000110332383171809
8.69548529273588e-05
4.11676898396608e-05
-1.81045548225946e-05
6.53503070609298e-05
2.87786412704087e-05
6.35849876133772e-05
6.52072660824774e-05
0.000101268796405676
6.40297910378868e-05
8.32915012369254e-05
0.000116054066956764
8.44044070274605e-05
8.5403415118066e-05
7.54153135198819e-05
7.5428865614538e-05
4.24289854873175e-05
4.09929295823896e-05
3.33548611333132e-06
9.89194695295069e-05
8.55519413817854e-05
0.00010679777905546
8.46578042795799e-05
8.39370620565167e-05
3.24060749271489e-05
6.74625542995789e-05
1.65615861338787e-05
0.000160180885296898
-3.3733908535374e-06
9.56296898189049e-05
5.96861315847478e-05
3.83793478871582e-05
5.1203108510421e-05
9.04608550325724e-05
1.45669285608453e-05
5.75737476850678e-05
6.73588912317887e-05
2.7209046901068e-05
3.82437847336948e-05
5.80952153004048e-05
4.56427990098617e-05
3.86782241870914e-05
2.43243073168884e-05
5.52729238993553e-05
0.000100236355883348
4.78943503552368e-05
8.69532968713653e-05
6.51534746497903e-05
4.01952159297518e-05
6.11434564322125e-05
1.05742474801547e-05
8.14240888190777e-05
4.22316737207032e-05
2.93437967074377e-05
6.13799733262058e-05
6.49327798410634e-05
2.77997239367246e-05
7.07841904083691e-05
4.16673213625829e-05
7.38638782982184e-05
2.63296846541175e-05
0.000109354619176247
6.47791438761997e-05
8.35607253249573e-05
5.75891472766037e-05
-4.33064592671622e-06
3.08374247670065e-05
8.04698230089903e-05
4.24641120349798e-05
5.45925008634776e-05
8.14689807243125e-05
9.98265079101397e-05
8.2974811341925e-05
1.84793923963654e-05
9.80976657075757e-05
9.16774812383156e-05
7.44939283126556e-05
4.11606513995793e-05
6.10598203184251e-05
5.64478199035052e-05
8.27924033001173e-05
4.21284295970257e-05
3.10494842786917e-05
6.64218186685853e-05
5.58801267585543e-05
7.83484564156041e-05
-7.53248919170901e-06
8.4378692350117e-05
-1.02607658614867e-05
5.27618627345162e-05
3.62643142896864e-05
5.09345846520468e-05
9.86609609694205e-05
-1.31301327429514e-05
1.49308186642928e-05
4.10543005452353e-05
7.54473638569944e-05
6.03261472193641e-05
3.90752043149037e-05
-2.89272299874369e-05
9.23535478613926e-05
5.05967798342436e-05
7.3086321726331e-05
0.000107500758991472
6.64952902568742e-05
2.58594778577965e-05
7.34011224614265e-05
3.57599126925852e-05
8.55427315500996e-06
2.62714586932664e-05
2.00975841970951e-05
7.04440462330575e-05
0.000104066314823902
4.0911229566383e-05
1.65742231432467e-05
9.02514222307546e-05
1.5039366353295e-05
9.5914239587851e-05
3.36349061747803e-05
2.52555177323561e-05
4.38813129460899e-05
8.10513744092177e-05
2.67688344996091e-05
2.79654276443056e-05
3.25959258764639e-05
7.13866628394737e-05
4.53531030965493e-05
7.77166249173942e-05
9.11020726944282e-06
0.00010825357363034
6.17870193455082e-05
8.57855048435433e-05
6.85091872633367e-05
-2.59526773322464e-05
7.29695539450395e-05
8.89239567938459e-05
5.1052401759726e-05
0.000126672543599757
1.35046895019445e-05
8.65804484294248e-05
6.59228085700984e-05
7.41760900320245e-05
8.8450591354535e-05
0.000116237240729956
3.22869930330449e-05
6.99786051257053e-05
5.87491283092779e-05
1.86525517074026e-05
1.537166977727e-06
-1.0408057978209e-05
7.06027346510577e-05
0.000141264007233217
0.000100062640054997
7.14519533456446e-05
6.24788468096837e-05
8.29131433359963e-05
9.18223750710336e-05
3.10092181171891e-05
5.13054840091908e-05
2.18722902981241e-05
2.38092609209942e-05
7.15245658779801e-05
9.70192792361008e-05
0.000126613410988816
0.000112725226064278
1.90519234004365e-05
9.44411284893074e-05
7.8442742702742e-05
9.35975613613057e-06
5.68413390276314e-05
5.98835366310855e-05
4.82507388689448e-05
5.11797944339773e-05
4.48884584478346e-05
0.000109932352945725
6.82900947191182e-05
5.40085523910394e-05
5.85834634094666e-05
5.07386670799587e-05
8.42571815842975e-05
7.12205642357969e-05
8.76421330279166e-05
4.01080721398728e-05
7.54716189952519e-05
7.66692261987108e-05
5.13376919704559e-05
8.34353516413852e-05
5.76060023979405e-05
8.97042543521931e-05
-1.67984151124381e-06
-4.05759474504885e-06
7.35145870025313e-05
6.32295813982211e-06
7.84666422463606e-05
4.07815322427063e-05
5.29540094910782e-05
7.05060818718116e-05
3.36905427826263e-05
3.46625823640576e-05
3.9985066011756e-05
7.99851811040866e-05
0.000136160423144786
3.8735289678033e-05
6.2241334618222e-05
7.02968612323009e-05
0.000143267859014924
1.60832990596156e-05
9.55249022005153e-05
3.73602722588384e-05
1.2373852242544e-05
5.2832433276973e-05
8.54670371702831e-05
8.5596567572457e-05
4.35578965480439e-06
0.000142643288629697
1.68603170538411e-05
3.2759384223738e-05
5.88485620032706e-05
7.23202040312369e-05
7.11751440731136e-05
5.36619488765578e-05
7.8849800709345e-05
2.24588376305062e-05
2.67591568782891e-05
1.49246197180052e-05
5.08933561973851e-05
5.6834198516254e-05
9.05647826822551e-05
1.1795973674793e-05
-1.73393928164554e-05
8.48560226201145e-05
9.92179036951931e-05
9.95903605943022e-05
3.51223207474765e-05
6.39695443631778e-05
6.95453820132955e-05
7.75205929928965e-05
1.51268406498411e-05
7.4535816837658e-05
6.44307253157122e-05
5.27517476586817e-05
4.6454714156601e-05
2.86974008056886e-05
0.000131704531805611
0.000149428408268832
6.83531783379901e-05
2.83014607744985e-05
5.23130359832899e-05
1.13251452891452e-05
9.00048347845288e-05
1.98031398618886e-05
6.89135889351492e-05
-2.00228207238713e-05
4.09712886044123e-05
0.000105267385723588
6.59541814323642e-05
8.21490042302076e-05
5.42398977016128e-07
6.45613551329677e-05
-8.28528316672998e-06
4.86366730121967e-05
6.02078902840125e-05
1.91026253914295e-05
2.80334829296782e-05
5.79282995007792e-05
6.76217934196724e-05
1.11341435787993e-05
8.02137045724497e-05
5.32193739771049e-05
2.11034604858749e-05
7.23110376912405e-05
0.000133950369690121
3.72890449271551e-05
0.000116857806893173
5.48104891380572e-05
9.67505568198004e-05
8.91997665892992e-05
0.000120044313733753
8.62245671492597e-05
4.53933364655353e-05
0.000137853382819607
3.5854383581379e-05
3.41634918743579e-05
4.61063663291467e-05
3.94476431972965e-05
3.40828387016428e-05
-1.05190430515997e-05
8.18523487333646e-05
5.93944753885351e-05
6.4356987621793e-05
2.5672893255109e-05
5.37401331316349e-05
8.7218986518274e-05
8.60288668478882e-05
0.000125718413095263
3.85545971969098e-05
7.44844531142245e-05
7.79235531144377e-05
1.22806051943546e-05
4.5693178699948e-05
2.52631913107788e-05
9.28630471808562e-05
2.47432780688308e-05
4.66351265095063e-05
-1.54857097933871e-05
8.46294198392103e-06
4.30757913093226e-05
8.4953817490404e-05
6.81966689141553e-05
5.51987958229561e-05
3.52523710738412e-05
7.84661873040283e-05
7.66442205280307e-05
2.9065803323839e-05
2.96621218164e-05
2.84366325469267e-05
9.66235765620427e-05
7.63051899341599e-05
2.6217587682021e-05
8.26310770411613e-05
4.2855928346199e-05
4.7634292857359e-05
7.61704717735653e-05
0.00010844629121469
0.000101299061919298
4.06500894496278e-05
7.45468069421389e-05
2.84796672307073e-05
1.44592484773944e-05
6.90882585729287e-05
0.000107886375175222
4.97123429854594e-05
2.70508065537252e-05
0.000111669466296619
8.57466136808799e-05
9.05062311217832e-05
1.43884835274356e-05
2.64875173365476e-05
5.14789002327657e-05
3.74159414158596e-05
7.39048629967786e-05
4.51117876972461e-05
2.89876839364492e-05
5.17329379483042e-05
2.60654014898674e-05
7.81223053790368e-05
3.31970944596603e-05
8.1898007418547e-05
2.95925063171891e-05
0.000106501421626601
8.04230937660257e-05
0.000105433734400903
3.24450251181602e-05
-3.48918836277607e-06
7.20572855098726e-06
7.37138608195703e-05
0.000127501663961601
1.67556161820596e-05
6.50531213209806e-05
0.000109518031856604
0.000104040048167429
0.000127676275135174
9.90572922157441e-06
6.526933256112e-05
8.3258119278894e-05
4.30882573938088e-05
3.66475583141563e-05
4.8918930745435e-05
3.88030964114805e-05
5.95170747432309e-05
5.73498086147464e-05
6.1183387666759e-05
7.99152656991509e-05
4.72405349566314e-05
6.34730651704554e-05
4.06587653367196e-05
3.47094462130318e-05
0.000100302018015822
4.01933425550439e-05
9.78819477366702e-05
3.9426877744316e-05
0.00013346383552056
3.17905888714364e-05
7.71585013811894e-05
4.65525981517697e-05
4.26611763776284e-05
0.000113354712694404
7.0483174205656e-05
5.64226137924014e-05
1.74603172400908e-05
8.23534962531688e-05
2.2315382263389e-06
5.04172519010483e-05
3.79935894691081e-05
0.000104325481729549
3.30543497416057e-05
9.35846033787905e-05
6.65414364063684e-05
-1.13475472484026e-05
0.000132704015741496
1.72912148934455e-05
7.65445557328703e-05
-2.99657024142535e-07
0.000111658781730937
0.000117052809991899
6.16190529673381e-05
5.47391042867065e-05
9.50383932350198e-05
7.6929631158925e-05
2.96160982507286e-05
1.13872007099061e-05
4.10641695040755e-05
8.24466872468067e-05
3.85785162460881e-05
0.00010296899104539
2.80741457423947e-05
6.31174410658716e-05
6.12692791210761e-05
2.13825976978085e-05
-4.13493582481994e-05
4.52140992564411e-05
1.11329095260098e-05
2.06952784500351e-05
7.3483246935827e-05
5.25563606888359e-06
7.75164115602623e-05
4.24910579964949e-06
3.83076815214632e-05
1.5080724338697e-05
5.50874885399614e-05
5.15089467207155e-05
3.31536628952509e-05
3.95141721916143e-05
8.52843869367915e-05
7.37027747109159e-05
2.18902515147902e-05
5.85077159265942e-05
3.22105112356968e-05
3.79754419470211e-05
0.00010099183835908
5.06130703742049e-05
6.46411297179294e-05
0.000160780100288642
7.48480383484758e-05
9.71878935992399e-05
2.37279579886823e-05
6.23521945108283e-05
0.000125389256278108
0.000107397453643605
7.82039685874225e-06
9.09216123254928e-05
2.93292935945967e-05
1.35527303997665e-05
2.12197401574861e-05
9.30150526727238e-05
3.21816611593929e-05
3.11278952819477e-05
6.53639530185081e-05
-2.4851215404284e-05
9.06776030655208e-05
4.8174317922577e-05
0.000101382289699957
2.61356165987059e-05
0.000108847510789903
-1.02925062367433e-05
7.33391900389387e-05
1.7155487359403e-05
1.98945647215605e-05
5.30346949158638e-05
2.8374787536468e-05
0.000105445363489556
3.97864881814785e-05
7.97803308703654e-05
3.55985418473322e-05
6.71874400811088e-05
9.86560931347538e-05
4.19597133675281e-05
-7.52132275232061e-06
0.000110493382665608
5.56563089745067e-05
2.83141581457862e-05
8.85612827183561e-05
7.76991913843994e-05
6.68505065866889e-05
3.40747787811229e-05
8.44259526527879e-05
-2.58481312372775e-05
5.2788292749158e-05
-6.94956823958758e-06
3.61906434806323e-05
7.1589125987373e-05
4.76638292098924e-05
6.05526972060112e-05
4.82589294098984e-05
1.31376180336663e-05
5.5338499468316e-05
3.11151481358796e-05
4.14427563502727e-05
6.76391610923261e-05
6.55290998149994e-05
5.12387423532979e-05
7.6551945075919e-05
4.56456439641827e-05
3.4185633000091e-05
7.79872303826085e-05
6.02376544964831e-06
7.44717930530942e-05
4.37237814930238e-05
4.60018810811523e-05
6.28395763482255e-05
6.48044687539853e-05
0.000104730192944552
5.20787055455813e-05
1.31488794206501e-05
8.78003008037378e-05
2.67549521442662e-05
6.81432281169772e-05
7.21553530041338e-05
6.29485924617949e-05
3.20307552716431e-05
7.56555476173616e-05
6.99341470221705e-05
4.73258677365197e-05
5.60427657159886e-05
7.55118455387151e-05
5.85147788004947e-05
2.96762080757609e-05
7.29026022390688e-05
6.92970806783063e-05
9.69431878416961e-05
6.20322301058777e-05
3.22646258861516e-05
0.000129498975048302
3.80867621528829e-05
1.12807124025499e-05
6.40235650669276e-05
7.98436434245554e-05
0.000110261620356073
0.000115135900437999
5.62574356242036e-05
6.71541952509634e-05
9.27189535194688e-05
8.15158939170675e-05
8.43411307771294e-06
3.77209467011747e-05
4.05973972314608e-05
8.44447850930976e-05
9.41507297982176e-05
7.22265462999872e-06
6.19346040703072e-05
5.58739709825258e-05
7.19444339434368e-05
1.20894041059658e-05
7.06364457901668e-05
5.54995169855047e-05
3.99518422250164e-05
9.52520086494945e-05
3.44527660947328e-05
9.947056547254e-05
5.00836430620638e-05
6.00566724540121e-05
5.42464038809247e-05
4.62162267570248e-05
3.0132635717712e-05
0.000117713720057576
4.65096986037787e-05
6.04683221373072e-05
1.37251089521127e-05
5.69241980123212e-05
9.31905238720883e-05
1.62262156954573e-05
5.08526045167702e-05
4.17620553043192e-05
0.00010090861658268
2.904361987822e-05
2.65838305422495e-05
0.000111244457414973
7.63926497748922e-05
5.0967338778801e-05
2.50893588240694e-05
0.000101820845025698
9.23161607221817e-05
3.8401402183101e-05
8.46885590394145e-05
-2.18482176289535e-05
3.17000592886285e-05
9.69076314410027e-05
5.25537013479162e-05
4.54786278155921e-05
5.2767855849141e-05
2.57911278424669e-05
7.38939950983177e-05
2.79553362636165e-05
5.93960645840796e-05
-9.6972858692193e-06
0.000119253009663031
4.81691474276561e-06
8.57132021342897e-05
4.52519878848518e-05
7.53636470125124e-05
8.00989409219965e-08
3.9837650415609e-05
5.88771846610969e-05
3.98072997645942e-05
4.49332559744476e-05
2.91612815676137e-05
4.90921186392245e-06
6.27255896347136e-05
0.000103580869943241
4.33630845022559e-05
5.6301892955689e-05
5.75295897246578e-05
2.86399427801946e-05
6.75623958182455e-05
5.12998731603123e-05
1.21536763406402e-05
9.50339068485381e-05
9.74030014922186e-05
5.03233746852343e-05
-3.80727901980659e-06
6.4873743549932e-05
8.30305012566626e-05
8.9800950659139e-05
7.06784426420435e-05
5.22527158602244e-05
4.48687112068749e-05
9.92297338261134e-05
5.21389891532223e-06
7.0278308803322e-05
6.66836657977306e-05
0.000127699803154703
7.67799448857698e-05
6.99499883632914e-05
9.61389739148648e-05
2.2904395479467e-05
0.000109525863392381
4.65966517937136e-05
4.12473160579033e-05
7.98771601663936e-05
4.68606671233512e-05
8.46478942703293e-05
1.64016499750966e-05
2.09476032280513e-07
5.46812844883287e-05
4.88791758071693e-05
-2.67690403286655e-05
4.36648868316045e-05
3.71077586751796e-05
9.00412020679945e-05
0.000106468720882373
6.40893311778264e-05
-7.68558858351696e-07
0.000141082821141894
5.85280592435154e-05
3.34817912537845e-05
0.000107805239821047
3.33808504538698e-05
3.43817254196613e-05
5.00245029563184e-05
4.37319623745661e-05
3.19243451848393e-05
5.02795741888794e-07
3.06012572479946e-05
3.22800590859023e-05
0.000109010767174952
7.9663581730846e-05
6.35437175109809e-05
9.70478321825806e-05
1.12344659565753e-05
7.75079493280707e-05
9.25880716804501e-05
1.80643251084953e-05
7.92948358446544e-05
2.22947364352098e-05
0.000113825428662144
3.0642979882346e-05
3.30243947711726e-05
1.82299952428908e-05
0.000106016902009807
0.000137247743751447
7.07384508384898e-05
9.17494467773251e-05
6.05447891126309e-05
3.3404495593345e-05
3.10966108040761e-05
2.44198669124663e-05
7.9718107226274e-05
3.91413042891116e-05
2.64700133757502e-05
7.20310949421038e-05
8.58248068692118e-05
6.41614435999045e-05
-2.98136268835234e-06
5.99892513024382e-05
8.15918717370709e-05
8.25801315637062e-05
8.2216621341342e-05
3.42917755738069e-05
7.87151848813732e-05
3.61560399743807e-05
2.7434400791654e-05
4.89476325519853e-05
4.52378799572794e-05
6.03648418406557e-05
3.23437448463262e-05
2.18100007377128e-06
1.47965095608911e-05
6.93440940448135e-05
9.19139160171505e-05
3.35357914227774e-05
5.6976681883591e-05
6.28318887441748e-05
1.58185623460005e-05
2.79083418051322e-05
3.42310045841179e-05
5.36885989947365e-05
9.75844156978601e-05
6.73926463217464e-05
9.64112458432142e-05
6.06017100180087e-05
8.70214809542767e-05
6.70499561347399e-05
2.05918105444263e-05
9.75205386812745e-05
6.00111333327411e-05
2.1474660543137e-05
8.09757464999208e-05
5.29231286731396e-05
2.31195063699376e-05
4.465934284393e-05
8.70085277098985e-05
1.23804730790873e-05
5.572521919762e-05
2.80524486586313e-05
2.04892388692389e-05
4.02160543131029e-05
5.93002425036729e-05
6.97697599961371e-05
6.34978061258501e-05
6.67392559822593e-05
1.59784287962051e-05
2.03845128759075e-05
4.72578175563609e-05
6.24777368817201e-05
9.22220211687785e-05
3.12445680971939e-05
4.17814686287722e-05
3.75946044659759e-05
4.94060623594899e-05
5.719924356185e-05
5.70377799596029e-05
6.31905918166597e-05
5.8162297339058e-05
7.18127124299198e-05
-8.98537589701494e-06
6.19301396719268e-05
6.10848064731236e-05
8.58688646367203e-05
-2.14036528587426e-05
4.62025576627245e-05
9.04040806672981e-05
4.45586985123296e-05
5.63575285605824e-05
6.17722594940903e-05
0.000105182282994408
6.20996824992251e-05
8.67342895776487e-05
5.49994960884611e-05
5.31096927566438e-05
7.26718998520519e-05
4.73178287027719e-05
5.53460556341929e-05
7.44926453328272e-05
6.12406534030864e-05
9.70820335268993e-05
4.8630248925556e-05
7.623935162514e-05
7.83255279148965e-05
2.83470481618304e-05
7.30768989502412e-05
4.0433390992052e-05
8.99736776339612e-05
6.53994702199643e-05
0.000101725248026186
2.75245629349831e-05
6.7166891211459e-06
2.57723267757289e-05
4.37201536869826e-05
8.09795439424104e-05
6.27424479995026e-05
9.66071219841433e-05
0.000103787020575185
5.93540692268785e-05
8.03714990509318e-05
2.37128868353336e-05
7.55442473017691e-06
6.43200159978341e-05
5.26270761125294e-05
7.83203238741287e-05
6.42846273967472e-05
5.28490293414722e-05
0.000102350517329258
7.01965438574205e-05
4.15627478313093e-05
7.04359044266858e-05
7.7468920335628e-05
2.98562074167946e-05
-2.21590917418388e-06
6.21811319430256e-05
7.47284185448309e-05
6.06258284374034e-05
8.77446738473656e-05
8.95653387697689e-05
7.49430779793857e-05
1.91564085257008e-05
6.35670765523175e-05
0.00010061946990721
6.33575188610298e-05
7.94554202020967e-05
6.73294725513034e-05
0.000107388026680499
5.01233597283043e-05
5.84696663037595e-05
8.49505001864944e-05
4.58754611235371e-05
7.22463717409585e-05
7.31897491712443e-05
8.07453446087544e-05
0.000105976884396596
7.1737128275796e-05
6.42719407505747e-05
3.93255553187272e-05
3.53873354137709e-05
3.12836548397081e-05
9.99383027298135e-05
1.62013549742055e-05
5.11343646435416e-05
4.64762753495548e-05
9.54099882081667e-05
5.2842787376235e-05
4.75153583180347e-05
9.04738343477502e-05
6.05045422443581e-05
5.46885874503523e-05
5.84428318460546e-05
3.7735894430404e-05
7.82190630664666e-05
2.14266843570384e-05
6.1967746468606e-05
8.10353230918689e-05
8.33381183068884e-05
0.000100762206809606
6.23872167444684e-05
4.46276621050846e-05
8.12520773321731e-05
5.49676456211223e-05
2.98841278955305e-05
-6.26915329387477e-06
6.10433719838906e-05
8.00811118487258e-05
5.43610020119615e-05
6.29043887440991e-05
5.58648354939904e-05
8.14254812174413e-05
6.34712191810554e-05
4.87051874586589e-05
5.06750889009811e-05
8.55140264912946e-05
1.53432930476601e-05
3.69684989166876e-05
8.95308317099564e-05
4.35143146757283e-05
3.55260465682518e-06
6.35593299710434e-05
0.000114079652580674
6.03581684699262e-05
6.66864724010942e-05
-2.86253569360579e-06
1.94321327253699e-05
6.26108237881271e-05
3.45463139850502e-06
6.17462096448128e-05
4.57070994597194e-05
9.0717689785704e-05
5.86778985660138e-05
3.31036755288233e-05
4.36155180863689e-05
4.654146022758e-05
8.86305075883369e-06
0.000104816141615578
2.94388585115004e-05
0.000107309817871038
5.386028364509e-05
5.75624960920107e-05
4.03394714255173e-05
9.47292460396541e-05
6.50689248617165e-05
2.46339921032628e-05
7.21018604685911e-05
-2.26402053227519e-05
9.64597830309965e-05
5.85500589193197e-05
6.24660572511977e-05
6.64101256450917e-05
0.000136193847593929
8.02951045271372e-05
7.80749665736194e-05
0.000111348027632113
1.6566375581686e-05
0.000119273274244296
-3.08332092080692e-05
7.30293833750396e-05
2.61748677506088e-05
2.20833694454589e-05
8.93517763207434e-05
2.93559600268947e-05
4.45064354105936e-05
4.67028736285591e-05
6.79888622714982e-05
2.0863424540948e-05
0.000102485821761284
8.77379733824404e-05
3.50326569750554e-05
5.09867244750652e-05
2.3400350293926e-05
8.76878788889464e-05
4.10752141382399e-05
6.75295784680791e-05
0.000108879399248846
5.83826613847501e-06
7.22921123900364e-05
4.52081116518329e-05
5.23370473245018e-05
9.31737414419808e-05
2.5495777770461e-05
2.91970304390824e-05
1.86964092962177e-05
3.17813858580913e-05
4.53071731970586e-05
0.000103922774734716
0.000138765826241465
9.021888718622e-05
3.46184928132547e-05
5.82892576475482e-05
7.81957673614066e-05
7.21604114208902e-05
0.000108623977897417
6.25064239737836e-05
2.71113004016251e-05
8.45517395806787e-05
1.88665973954654e-05
5.50864850888112e-05
7.20747180415665e-05
3.95146291896091e-05
8.36328540056275e-05
2.96919130553331e-05
2.80443194124975e-05
7.93973410818561e-05
5.85075042271041e-05
7.36057457435294e-05
0.000101462090860422
-2.09455955819601e-06
8.56595074594657e-05
4.9023588081602e-05
4.01842658757192e-05
7.58948249083095e-05
3.3190112665373e-05
2.82482702911055e-06
4.30607676331099e-05
5.01382199142633e-05
2.26106410217914e-05
2.5755381338824e-05
9.83806241745393e-05
2.80806619375909e-05
7.28997411622939e-05
8.55621363916848e-05
3.15420537322363e-05
2.69897248278931e-05
1.78011179944984e-05
7.51045663978091e-05
6.0459321330367e-05
9.41913825078406e-06
6.25710088347603e-05
6.47786817585088e-05
6.23829575253068e-05
7.62590621037855e-05
-2.28038817636628e-06
9.69351353019532e-05
4.90905550615751e-05
6.33347358888047e-05
6.93739640824106e-05
0.000105370873114736
9.450663446602e-05
7.01445788320679e-05
4.92566134498864e-05
6.05340238772678e-05
3.43729587576122e-05
2.95234458196886e-05
4.71189928580113e-05
6.81295389455332e-05
2.11797300037179e-05
9.3413162282873e-05
3.57272551425593e-05
3.19520867910132e-05
9.94635930251079e-05
0.000100655980465779
7.2503601139183e-05
8.37231169513559e-05
3.88111311043555e-05
5.5661090056655e-05
3.03971913337719e-05
7.64698679010774e-05
3.94213403127673e-05
7.39174611363131e-05
8.39552336765274e-05
5.85555591316495e-05
3.29800091864813e-05
7.07459468539631e-05
4.43808416353893e-05
4.82004528788076e-05
1.36918751558483e-05
2.84881869538601e-05
4.02168527421869e-05
3.70115014732762e-05
4.66539143958372e-05
2.52543879428767e-05
7.0269377386097e-05
3.45959025356572e-05
7.22407832903545e-05
6.53919534872144e-05
5.35763507969697e-05
5.55490662352789e-05
5.33506773824757e-05
4.58693272940439e-05
4.12284056145804e-05
7.88747008134351e-05
3.40896592886503e-05
2.28264819051603e-05
9.92510032099994e-05
5.37912820455602e-05
5.56684807652421e-05
1.88226791586392e-05
0.000136867202769155
9.79780094890392e-05
6.68143071118317e-05
3.41997153849712e-06
4.69037117985843e-05
2.5509373191522e-05
3.96277770311144e-05
1.57173750363526e-05
2.9342518729339e-05
4.55040887790745e-05
8.47362508185342e-05
6.42796986819488e-05
4.58411048391191e-05
6.88944118499208e-05
3.66213413987518e-05
0.000130458659797866
6.13215012673952e-05
7.34825800714559e-05
6.3357254671958e-05
4.72170467157173e-05
6.71317653608589e-05
6.53160150539547e-05
1.85585455519153e-05
7.69832335396417e-05
-1.24937816006575e-05
5.75448918071629e-05
4.81400608022307e-05
0.000106129141128353
8.86143352498369e-05
9.09624846961098e-05
7.80330516172195e-05
2.35221221745351e-06
2.89225392627733e-05
6.19186176796095e-05
7.65533927025238e-05
7.04990554630206e-05
4.36054572889261e-05
4.43197166848813e-05
5.26211460730346e-05
7.04757215026766e-05
6.60044070430984e-05
5.1510020747653e-05
8.1811259630519e-05
6.65416252599129e-05
-4.97140163575602e-06
0.000104446341535921
9.7153194039791e-05
4.25426910439259e-05
9.1456959414333e-05
7.31697066187371e-05
3.9288020044831e-05
5.1351296076665e-05
3.96382372284772e-05
4.63946445147339e-05
5.82452489871406e-05
4.0447225174963e-05
2.44779078075906e-05
7.15825817419396e-05
3.61387556756847e-05
2.9679098238022e-05
3.56602830310466e-05
0.00011304950673231
2.15674899786705e-05
7.85727850376365e-05
8.44388653980595e-05
2.41656116733878e-05
9.27437900953615e-05
3.32963884787939e-05
4.74958683740176e-05
8.16554857827167e-05
7.26258114066272e-05
3.64398229217395e-05
6.45661679067344e-05
6.73419649916782e-05
8.70563562883603e-05
7.59219535739974e-05
-3.01186974597844e-05
9.42948867395422e-05
2.65003888051607e-05
3.92796948994434e-05
3.12389252705889e-05
3.46934325573073e-05
5.36505713909149e-05
7.05701467563736e-05
9.9279075657936e-05
-4.8446244385818e-06
3.41963509006281e-05
5.52068451752439e-05
8.65847965808735e-05
3.54036172821334e-06
7.57662569145689e-05
7.20055952497715e-05
2.01152461814696e-05
6.62063428955518e-05
4.05034514903517e-05
9.03953562904656e-05
2.21723682868448e-05
2.50541625674507e-05
4.91826428645364e-05
4.06929108778833e-05
6.52312559123108e-05
-1.6335546927505e-06
6.39611155271202e-05
7.6216379504027e-05
9.00192131244737e-05
1.91498250299859e-05
6.24820271589686e-05
1.65362084394875e-05
7.42889903970508e-05
7.09716583453967e-06
3.38426450754266e-05
4.22875497047556e-05
1.32968083829044e-05
6.79644198176272e-05
4.13730477806401e-05
1.61066207069368e-05
8.40532369801225e-05
5.20218090552537e-05
6.09024915990866e-05
4.08928810984393e-05
1.38812886640519e-05
5.97474065766796e-05
8.76692434396938e-05
8.42141256028429e-05
8.80761332099826e-05
8.21392638937803e-05
7.15349213143194e-05
6.20247007326849e-05
6.80802611587538e-05
5.39801614857078e-05
8.69869445378249e-05
0.00010688137771222
5.93894840186997e-05
3.46686087447848e-05
5.37923759729369e-05
6.06933325611923e-05
6.59541873899281e-05
-2.82359704533043e-05
9.11942796654215e-05
3.59093313803089e-05
5.06571708263328e-05
5.93092403317859e-05
5.58293925739067e-05
-2.7514740126765e-05
4.4885247600863e-05
7.80754974579967e-05
-6.67327694938575e-05
5.23169761641789e-05
4.12680640316151e-05
9.909089478634e-05
9.1252170117887e-05
0.000119309031001834
7.12985949453573e-05
2.05038559214413e-05
-5.75072069246913e-06
8.07286413864406e-05
4.07304836956302e-05
-1.21652130389077e-05
8.57082031751605e-05
2.01689821322955e-05
5.81326341042929e-05
6.12692884015365e-05
6.42549982439299e-05
2.76402422910973e-05
3.37033590513327e-05
8.34517412834514e-05
6.73565650533655e-05
6.91494483610904e-05
6.51755628141081e-05
3.27679782612406e-05
0.000121726098386644
2.26241758229816e-05
2.39327217342825e-05
2.85789108881213e-05
6.52252065196141e-05
8.148159989153e-05
0.00010464750377397
0.00011834222642082
8.76420916263098e-05
6.60327084252173e-05
4.54943594144961e-05
3.07602562812594e-05
3.91000525767698e-05
4.26577809330453e-05
4.14553029914781e-05
6.78220093525466e-05
5.9938277135768e-05
8.23713087129267e-06
6.34804069110908e-05
7.18737509950007e-05
5.94568648957212e-05
6.85053195407501e-05
7.30448573271526e-05
0.000102085403445276
7.0821195629338e-05
5.21009304546748e-05
-2.98397033474524e-06
1.95063652469808e-05
2.58866021549596e-05
2.59047613913053e-05
0.000108386028453586
5.75230476286761e-05
7.53011742271674e-05
5.14082587335695e-05
5.57893812505304e-05
4.20335384846396e-05
7.05215317561611e-05
6.88458383128657e-05
8.6761019757636e-05
8.38489655375127e-05
3.77082385111658e-05
1.41479255927941e-05
1.05933439724228e-05
5.98801145314211e-05
0.000108730748903007
2.17093001845005e-05
9.24408329475848e-05
6.29145640983754e-05
7.60807177571885e-05
9.52392086807563e-05
4.69597396045258e-05
1.65638169175612e-05
4.99235420376583e-05
8.41233278027641e-05
9.72716507851268e-05
6.62795513426656e-05
1.6736732975493e-05
3.60646139835384e-05
6.80569453406324e-06
3.95050384784489e-05
8.44813573837415e-05
1.73583897695099e-05
6.84842931539475e-05
0.000109032818573314
3.31553214757022e-05
2.65347442554301e-05
8.32480296318706e-05
5.86186860499837e-05
7.03724412615023e-05
0.000109119090918595
5.45083291188053e-05
9.61171568242528e-05
3.25940292810584e-05
5.28988013613323e-05
7.46573474568871e-05
4.8947692335003e-05
3.20664761674265e-05
0.000105090215838304
6.16691626343223e-05
0.000111001301120727
4.62817627687753e-05
0.00011448915743701
5.74345911774506e-05
9.34216281380343e-05
5.82266036841307e-06
4.73308800156284e-05
6.74711112124571e-05
1.81494929237265e-05
5.30931149808802e-05
5.72881288795575e-05
3.59347591477748e-05
0.00012585189808667
0.000110148218567634
6.22822750057731e-05
6.42634480590073e-05
8.03709858340316e-06
7.79615464631136e-05
5.31736020087258e-05
6.18433879420345e-05
4.89262586486944e-05
3.54292016235056e-05
4.07684647276911e-05
2.86278180514843e-05
2.48450963622698e-05
5.2660034887449e-05
0.000111673425877915
6.43905870990579e-05
5.81456881478583e-05
9.04373793713438e-05
6.76127387934494e-05
-1.88455726054065e-05
4.05434400271112e-05
1.25450157814599e-05
9.8142710715686e-05
5.735342671962e-05
8.44083964679403e-05
3.68028730351355e-05
9.28379770971437e-05
7.07039737924366e-05
3.04329114054331e-05
5.58069502173098e-05
9.67479574713121e-05
2.39950537899393e-05
3.88398835146724e-05
1.00199899771023e-05
5.351868731926e-05
-7.7082918128757e-06
2.83421414361904e-05
7.62422096286311e-05
4.04731386446067e-05
3.84079489465015e-05
2.27730417382916e-05
4.81683605311276e-05
8.04034661685047e-05
5.72251776678453e-05
-3.07373718137225e-05
9.76143784293793e-05
7.59185298401317e-05
1.23046749420378e-05
7.95566745823754e-05
9.12808530212993e-05
5.42526940102286e-05
9.94042037625712e-05
2.66511701504655e-05
8.20601333540201e-05
1.97228211932914e-05
4.73900764019953e-05
7.04220373841466e-05
6.04117782610027e-05
3.7445434175693e-05
6.12105867177862e-05
9.12869365681181e-05
9.92068017937762e-05
6.00617117199268e-05
6.73133956300449e-05
4.5579911922915e-05
6.75388590482066e-05
6.94270250867851e-05
9.71074713670904e-05
4.14168198233928e-05
6.51037740327828e-05
3.38736395806485e-05
7.34497036453687e-05
2.9189025546563e-05
6.48060013370381e-05
7.84450147904978e-05
8.790898354821e-05
6.10710850727787e-05
8.86732070985312e-05
5.68981509868723e-05
9.29714958825181e-05
3.89613949476759e-05
9.49247282905123e-05
7.67117488981278e-05
6.09938742165315e-05
0.000121243158395186
8.43882764559842e-05
4.2615303760362e-05
0.000104956433245309
7.83426474186295e-05
0.000108011889163095
2.02342801445535e-05
8.60360120098925e-06
8.3062520248164e-05
6.35158780336998e-05
5.36683336360809e-05
2.47721291173143e-05
4.58663634945938e-05
8.55703346571122e-05
1.34730726189091e-05
5.39164608905219e-05
6.18101278230493e-05
6.39412137981304e-05
0.000107691539555741
3.91010857291265e-05
0.000109406283183319
5.85830194402168e-05
3.67503758950848e-05
6.79551837608156e-05
7.44276077185602e-05
1.43147970225033e-05
4.41794349415544e-05
2.81185763236626e-05
6.33548110090557e-05
6.02268231698956e-05
3.90160123288519e-05
1.04636013039295e-06
1.63298891477954e-05
5.09028699775664e-05
6.4799485633702e-05
7.74923623691536e-05
1.43825062243038e-05
5.1396082691199e-05
7.04345178986292e-05
6.63993090518852e-05
8.58922172383195e-05
0.000103962038350501
6.45706426719425e-05
3.76882271919739e-05
4.61158194302069e-06
9.6227154309198e-05
-1.92684483160167e-06
4.8534419804599e-05
7.01899961282041e-05
3.8861572735732e-05
0.000102807364759796
6.4700361835395e-05
6.54247648911353e-05
8.22030809943229e-05
9.53771099052623e-05
1.01921060147127e-05
6.01354656063927e-05
8.34218401406318e-05
-1.65015617680588e-05
2.69019516018736e-05
4.55319900139785e-05
1.46629488566504e-05
5.73304931153625e-05
6.5651352893919e-05
0.000115996603309261
5.10808808851123e-05
3.5973256199111e-05
2.8024035861745e-05
9.58974943969614e-05
5.3796141788844e-05
4.81830436379631e-05
7.80410875667689e-05
7.20479969641699e-05
8.02267095973415e-05
8.94052285108441e-05
6.34129382612478e-05
4.64537111764847e-05
7.56596464256946e-05
6.32779107665534e-05
-5.45334031188394e-06
9.66789614402995e-05
0.000120695391270311
2.50741551659439e-05
1.27320345452649e-05
5.00614211859018e-05
4.55851140382569e-05
0.000118934907745137
7.14980260816162e-05
7.20451550953647e-05
4.19976307815149e-05
3.01537195733686e-05
4.55575605931048e-05
0.000108133033278521
7.05787208362258e-05
9.99852183488418e-05
2.53965946772975e-05
6.23291221111388e-05
8.35110291493847e-05
0.000128949319553926
4.8359091335726e-05
5.71990070241137e-05
0.00011313917513923
8.89853626542225e-05
8.91266686276023e-05
8.44142867665242e-05
3.24509401518521e-05
9.23266810153179e-05
2.04193829927066e-05
0.000101321476963717
0.000182601724192984
8.07511240660444e-06
0.000101277072895383
2.15847768087938e-05
2.48509980166617e-05
8.63742528136102e-05
4.16153059431152e-05
7.31528378083893e-05
5.64024689228978e-05
5.53274404994399e-05
0.000106448638585373
9.21344957785583e-05
4.01009957688851e-05
1.24579774232494e-05
5.85739597545466e-05
2.27918740884405e-06
4.48608812285167e-05
5.07481226623363e-05
3.40816865575635e-05
6.25541086187851e-05
8.70241494369999e-05
6.15407223520633e-05
6.14657168413605e-05
7.5327679838292e-05
0.000108696160143939
4.74205104873458e-05
7.09974511896003e-05
6.89221178050449e-05
6.10232283145457e-05
8.41159628845706e-05
3.58814718018679e-05
5.03212452128048e-05
8.18720601153776e-05
4.83958797842418e-05
4.54151320154739e-05
-1.1798530885503e-05
7.06955502992597e-06
8.69689604091747e-05
4.33501790734154e-05
2.77967362773238e-05
7.06959210612761e-05
6.46093148208587e-05
3.64717919655589e-05
7.76837186488617e-05
8.91251855902264e-05
5.66628703892024e-05
5.25137845299513e-05
2.85975917645826e-05
8.42822706635867e-05
0.000122585949930205
3.83933200041291e-05
7.32627867198602e-05
8.82033618877158e-05
7.59675132838368e-05
6.25336988796803e-05
1.83316104419564e-06
2.86288456363394e-05
0.000110513532345197
5.65998118624215e-05
7.51203779939784e-05
2.95580426821076e-05
4.29112481588478e-05
-4.87019326908072e-06
7.23217821478373e-05
-9.3353453753778e-06
3.53039958067171e-05
7.32566690463877e-05
9.98817312395017e-05
3.50929383983059e-05
3.31231009826164e-05
5.20989264017959e-05
5.57477894981487e-05
6.58110044244755e-05
4.2874600597708e-05
6.07530214445487e-05
0.000112548543295857
7.43077258200329e-05
7.54580055750085e-05
4.13252393719466e-05
1.5907987860327e-05
2.10745381161093e-05
7.90704026628909e-05
6.8520559157457e-05
4.7641171636347e-05
8.1698523776818e-05
7.7656378719801e-05
1.89629204668842e-05
8.1390675682628e-05
5.97619852735002e-05
4.16324681597345e-05
8.90631000349206e-05
4.8251471362418e-05
3.47327038589625e-05
2.74461234398907e-05
5.56595231484708e-05
5.15324865447872e-05
7.51681693881298e-05
9.00080014995763e-05
5.90033063449592e-05
4.21819353347564e-05
2.15062039858115e-05
9.91805523346994e-05
6.08423964083303e-05
5.84651295836693e-05
7.6362456349707e-05
4.70934361381496e-05
6.5781862974178e-05
9.85161161535242e-05
5.60777122076591e-05
8.88792507656731e-05
2.20209623162856e-05
1.09226742739905e-05
5.130030872586e-05
3.69866197540044e-05
8.69081887309321e-05
7.19328659018453e-05
4.59605286806801e-05
0.000111611110622624
7.8648115235788e-05
4.40994241098979e-05
4.74503496259673e-05
0.000111324317734201
4.64389900961911e-05
8.5005046404419e-05
2.92110682396947e-05
6.13531461822349e-05
5.97963202672663e-05
5.90390897925151e-05
3.27957704953918e-05
5.94988197379645e-05
-3.09607182144674e-06
4.06369358396419e-05
4.46273423815384e-05
-1.05424924639908e-08
5.26045014189789e-05
6.25163904618724e-05
-1.74534403354246e-05
1.62369597899582e-05
5.60218538329864e-05
4.98700900851291e-05
5.97226268603849e-05
4.10058298201639e-05
5.98269540058214e-05
5.93495448893017e-05
8.53743471420853e-05
2.36646338169801e-05
7.55928531978898e-05
9.46959649339164e-05
8.01471287411656e-06
4.41591403696969e-05
5.75621120974708e-05
7.24707553740894e-05
1.23002161783567e-05
8.04619896973146e-05
7.64396245822319e-06
0.000106747231619842
7.87246668438467e-05
6.68269043498782e-05
7.01634415654106e-05
2.57189270617495e-05
3.29419456125956e-05
-4.59595578086208e-06
6.47308768339085e-05
7.36298558109122e-05
8.1387354164913e-05
2.60421147965893e-05
3.54550511175713e-05
0.000120034955654905
2.57899165435388e-05
5.94137355538026e-05
2.15941061850297e-05
3.40521541287737e-05
0.000102723698497009
1.91848674451028e-05
0.000105281014118029
6.34870647320922e-05
9.77813628930472e-05
6.26223054442241e-05
0.000117681373276765
8.96664752481855e-05
3.06700130159273e-05
8.164119263892e-05
7.47386455842497e-05
7.7346060997203e-05
6.54341236246403e-05
5.38870574476134e-05
8.28702939079419e-05
8.23169373707049e-05
6.61093680046588e-05
6.22050079306221e-05
0.000108706062617985
2.87352201443487e-05
2.41451248796233e-05
3.14371041955001e-05
8.31930091933519e-05
9.79490572375831e-05
5.14396617642753e-05
3.00367503915193e-05
0.00013165175138871
7.01581567995949e-05
0.000101275132442983
6.59131541435099e-05
0.000112455953469481
7.17101057967059e-05
8.12660739598967e-05
8.87121079843776e-05
4.59218484861334e-05
3.97752090053828e-05
0.000140290739423924
0.000119432447408081
7.18124786552121e-05
9.5558491133732e-05
6.61992960053762e-05
8.17183989537882e-05
4.93787027387718e-05
7.61643137418378e-05
-8.70536561616722e-07
2.21146641328937e-05
4.4854506113623e-05
0.000103895428963412
-2.8714490687901e-06
8.8423600516589e-05
3.11402041350989e-05
2.40103011012953e-05
2.98193165960344e-05
9.05403892114847e-05
3.68504261003867e-05
9.95346400143462e-05
1.89445066990568e-06
7.17798531248999e-05
9.29039609801219e-05
4.34757983502888e-05
3.20630696794027e-05
9.74455876797986e-05
6.5458625026761e-05
4.40863050982549e-05
5.32460373707252e-05
0.000106303016377575
5.30099119734023e-05
9.04021067100718e-05
7.89247745487667e-05
0.000114072658821774
8.26941340111213e-05
-3.19840161980872e-06
7.46689612707874e-05
6.92057948117278e-05
1.67967157500297e-05
7.38820775924196e-05
4.65864379457866e-05
-1.35920167655481e-05
3.96052817354028e-05
8.79525822124168e-05
6.03695792625104e-05
1.97986236764822e-05
4.12061851205333e-05
9.30204873768092e-05
5.15016368868072e-05
5.82442059483816e-05
0.000107351605603444
5.92121065149155e-05
8.61672677233306e-05
0.000102856989983614
1.41587866836042e-05
8.52400399529419e-05
5.99518613399618e-05
3.1274760281153e-05
0.000119240861045211
1.38075108548416e-05
5.36102618510202e-05
0.000108053756468302
4.52547986472158e-05
7.43137577058179e-05
6.35944501524804e-05
8.92559816603769e-05
4.1234709908531e-05
5.32311332801352e-05
2.05476615194576e-05
8.92456667018888e-05
7.57837977748569e-05
7.94461721645033e-05
9.46086338833758e-05
6.1709625046377e-05
5.37087132687713e-05
5.42707038261973e-05
3.95774657541503e-05
4.07355607114299e-05
1.8589715204768e-05
6.67679364845411e-05
8.16432935384647e-05
1.40341582412942e-05
5.24688841649849e-05
7.68359955427718e-05
7.83161700820361e-05
4.38772940816335e-05
9.50252309706575e-05
6.7686601975674e-05
8.86553704090447e-05
5.88607405643277e-05
7.7965951659085e-05
5.60396672753119e-05
7.87811401918756e-05
6.09735905088469e-05
8.4435725717679e-05
1.84373449383494e-06
5.63693726440608e-05
8.60374104463191e-05
1.74855587775178e-05
6.63927631370581e-05
3.49758357404118e-05
6.7954352217445e-05
8.56385266897075e-05
6.35278868197734e-05
0.000101169892037498
9.08384266997914e-05
9.81233444105096e-05
7.06871928494198e-05
5.02108505976025e-05
8.7718694899875e-05
9.85527725313081e-05
-2.83098535946768e-06
9.68638556889741e-05
1.97250831468067e-05
4.28607897351903e-05
4.54388054318989e-05
1.8143986972032e-05
6.90740216714542e-05
6.96036064006726e-05
4.76174570521174e-05
6.99440689471305e-05
3.32636083307341e-05
3.4939437224223e-05
3.05925092402689e-05
5.28762124362131e-05
9.2639187996271e-05
1.77460472486832e-05
3.51637716934588e-05
1.23095547710072e-05
0.000114749662110631
6.40702095810644e-05
3.82679107263011e-05
7.85554122862504e-05
5.82101379917024e-05
1.4852109907993e-05
0.000101132796544983
9.53823281489524e-05
5.74773131860014e-05
0.000125054780477939
-3.05007676220599e-07
4.49203418729289e-05
4.73815981736614e-05
3.46172391608374e-05
0.000101669470742544
2.25111749259992e-05
9.74914466139632e-06
4.21321265937325e-05
4.88794023069161e-05
2.51946798768914e-05
6.58376819117226e-05
4.44721916565194e-05
6.80014217559114e-05
4.12949957922717e-05
7.48924363464936e-05
3.78077156505328e-05
0.000152387496985818
0.000111145741203278
6.81780530788792e-05
0.000108406280810945
5.80607565205523e-05
6.0683430687786e-05
5.42405826080676e-05
5.54526914074903e-05
3.38921319479056e-05
8.82753942612283e-05
4.88861860840569e-05
5.38512349157997e-05
4.9596909124618e-05
9.87161507682777e-05
9.11894493357047e-05
1.48924031851592e-05
6.69399421885322e-05
7.32026160828246e-05
5.34030484683278e-07
0.000108555632772953
2.64217981076824e-05
5.04945261049721e-05
2.03883466284104e-06
4.99797069743691e-05
4.20801928748478e-05
5.86489461003144e-05
2.18873450613343e-05
7.38663824017862e-05
5.70552778268007e-05
7.75958710471107e-05
2.97475915526704e-05
4.47942781204132e-05
5.99711107563247e-05
4.76943360272038e-05
4.40340763456976e-05
5.55380523697462e-05
-6.18595034881816e-06
8.71124213723103e-05
9.35084554131484e-05
7.99692520930654e-05
-2.5425366768535e-05
2.70882374602427e-05
5.77368572932971e-05
0.000101802741039859
2.96575635144734e-05
7.23386066319836e-05
4.92087973652244e-05
6.4537199255131e-05
2.94031473141994e-05
6.82383149160905e-05
0.000100313317239169
2.70520568650287e-05
6.92696980655717e-05
6.58065966811701e-05
3.12891421622283e-05
3.9873127392332e-05
7.83666774621702e-05
2.77393662400582e-05
9.09919523519084e-05
0.000122244921863121
1.49745036191398e-05
0.000105200483552815
2.95160297381864e-05
7.14657125934686e-05
5.90551751737539e-05
4.09413952372366e-05
3.93739403943004e-05
2.97237227949594e-05
2.66467035065202e-05
5.58438780660615e-05
2.59089305665094e-05
5.71931931705912e-05
2.84037793901931e-05
5.47337893304627e-05
2.16603359642841e-05
5.32858548311344e-05
5.1747486858723e-05
6.95193395091613e-05
-4.23108481959625e-05
7.25233956369688e-05
0.000111188408607974
3.80982492781441e-05
3.82003785576687e-05
6.29091976372889e-06
9.47289882740373e-05
4.97282332976887e-05
4.89236980114548e-05
2.27801234635897e-05
5.41211002593441e-05
5.87265446126996e-06
4.68985844347632e-05
6.84153230624019e-05
7.95694926905118e-05
5.17980762139761e-05
8.24216048657564e-05
6.04203888827744e-05
4.11070461379322e-05
1.95528037654842e-05
8.55843780108633e-05
0.000139166137932988
5.17718638480833e-05
0.000108048528365934
8.06666871125088e-05
6.20869077998055e-05
4.79161795505598e-05
5.37927224556592e-05
3.38463073511077e-05
7.6598803974067e-05
-1.44506449264926e-05
1.23502084737672e-05
8.07642221479742e-05
7.59836831280848e-05
1.53842763417316e-05
7.83743508482589e-05
6.87985571620579e-05
4.21933139176497e-05
7.64098918443997e-05
5.11575631953192e-05
4.42246277388031e-05
5.10340299547523e-05
2.16172217950038e-05
5.33606637875514e-05
3.64872076824756e-05
3.63623642779521e-05
9.37065608848618e-05
1.45058519330483e-05
3.39033685602318e-05
9.37925377603478e-05
9.69951567503353e-05
7.69249113228159e-05
7.89627064366811e-05
3.42192364970352e-05
0.000103365771272915
5.97911142679035e-05
5.07929138652749e-05
5.61867429678182e-05
9.75065409876092e-05
5.4513181634184e-05
9.81774905401539e-05
4.92182316979514e-05
0.000106493253574439
4.71767187496895e-05
4.83557365087908e-05
1.82769067980841e-05
8.25501511844991e-05
4.42525699066785e-05
7.13665807291716e-05
2.74376895874196e-05
9.12541615039246e-05
4.38916725999004e-05
1.04007730403839e-05
0.000136051021736244
6.94024891708913e-05
7.24140387509526e-05
0.000126077212621891
4.73092533879574e-06
7.7840239947361e-05
4.05703884708733e-05
3.77633113011238e-06
8.77742284787545e-06
1.65721091542258e-05
9.37055812719883e-05
4.42397069131338e-05
6.38289531559753e-05
-3.69544594504674e-07
6.68518775566935e-05
6.38140848963709e-05
2.26395799892981e-05
6.97759309023427e-05
8.52190951399567e-05
5.00694354425077e-05
9.18828698578703e-05
2.43187670877004e-05
7.68075576572984e-05
6.44084056827676e-05
7.58855481004087e-05
7.271879350807e-05
2.88453374430903e-05
-8.98021712661505e-07
6.12196047962055e-05
5.07287592933989e-05
7.46660550688937e-05
4.63422107224878e-05
9.10144135136747e-05
6.04471812444766e-05
9.97953137011966e-05
2.82378605255979e-05
0.000109907165502003
5.86723292001354e-05
0.000109209082975328
7.2350200855232e-06
8.31258405998e-05
4.18833267075638e-05
3.0134186241701e-05
4.37197247421213e-05
3.27128390294844e-05
6.36835484372595e-05
4.88153259430043e-05
5.83755068246029e-05
9.26573341870601e-05
5.89352788281524e-05
5.57597234311015e-05
0.000113514035867857
5.647043587254e-05
8.37175898147071e-05
6.00831853691893e-05
1.64685580362988e-05
4.33919769585982e-05
7.45135177488945e-05
7.33342209018383e-05
4.08431991583232e-05
1.80390430713149e-05
5.74763022330378e-05
8.5563737340693e-05
7.48270603864215e-05
5.39133887419614e-05
7.00597656305117e-05
8.42247858182191e-05
1.20281568434151e-05
0.000128482731640797
5.81959626893916e-05
8.63096485115966e-05
5.09172189012534e-05
3.30623602352918e-05
7.36909280987978e-05
4.24144004683592e-05
5.26157249731932e-05
0.000133085036096127
-9.23091256389243e-06
7.50574282665978e-05
0.000133486882283615
4.46263388487763e-05
4.0650707473671e-05
0.000103899779667382
1.23894238711093e-05
8.19640775723859e-05
3.35152973954752e-05
1.68132377766034e-05
5.69012607890359e-05
6.00099318785018e-05
6.78638844016697e-05
6.35891285064458e-05
7.20530821067624e-05
5.09304947262812e-05
8.09615415134635e-05
1.15806964168685e-06
3.04884413638459e-05
-1.70387892164548e-05
6.48068590621182e-05
6.5853793380996e-05
8.2453800405656e-05
8.32613990378049e-05
6.13955930870412e-05
2.49042689758147e-05
8.89743535693279e-05
6.74496977957736e-05
5.01739514969645e-05
6.84242907036548e-06
6.09155277258658e-05
1.55389488527448e-05
9.43866453035171e-05
2.20392092429242e-05
1.93216631957739e-05
7.03373320150005e-05
5.91297247090561e-05
2.33271950874825e-05
4.47325757706228e-05
4.88138089524051e-05
0.000119062234176792
6.71461578330969e-05
6.03955048139488e-05
7.16803979850742e-05
9.07172178914142e-05
6.81890938514e-05
7.09075940304378e-05
2.99285654755776e-05
7.00068047915767e-05
6.58754080715143e-05
4.62293917459858e-05
8.15060195399982e-05
-1.66342386452241e-06
5.24372569520296e-06
7.47145123143648e-05
2.2188341821638e-05
3.36871871412811e-05
3.71697330027244e-05
6.30242015311505e-05
4.82305761265331e-05
-2.4848758363002e-06
9.69269014934851e-05
0.000107086526159584
4.6671468301526e-05
4.84016038715036e-06
2.73184187273888e-07
0.000106639329320111
0.000107094082078805
1.57492734645755e-05
7.67643864473649e-05
9.51962195722436e-06
3.42475539422935e-05
2.67868027942912e-05
9.94177079677293e-05
5.42541550584335e-05
1.28729750019356e-05
7.23184828903354e-05
3.15979251009789e-05
5.31505567534668e-05
3.54163703217209e-05
3.58307599659898e-05
-4.52775988940828e-06
3.24190802939866e-05
7.83782154319174e-05
8.8323707618716e-05
6.44664017203954e-05
8.40508899791276e-05
4.65043819679963e-05
2.43031753839508e-05
7.6932378602172e-05
7.7286575483569e-05
7.69698106673285e-05
4.26306673502677e-05
1.61227439013935e-05
6.79916843715442e-05
6.35662510137145e-05
7.38130452586048e-05
0.00010426600218448
0.000108543997608182
6.63844980478106e-05
6.21022291285373e-05
2.24318696479942e-05
6.02176469102206e-05
2.74830654610275e-05
0.000107238399457309
6.92487570542991e-05
9.90120015546227e-05
2.82085615857418e-05
5.6225916031573e-05
0.000101244674474277
3.03466673858528e-05
0.000125955352558586
2.88728230381106e-05
0.000125374797163387
0.000115638587049243
-2.54665551814646e-05
-1.46021753205829e-05
7.58522261762622e-05
4.18352366934608e-05
2.09309007528888e-05
0.000113474398091824
4.64909322562558e-05
6.84547420007461e-05
2.18632277156782e-05
1.03155724605786e-05
6.44523464203928e-05
4.95813353112329e-05
6.09426877867533e-05
5.20326984245243e-05
2.47334187497483e-05
7.96238153262836e-05
9.62774702946379e-05
4.94807765159638e-05
5.61591780329298e-05
1.49724995606825e-06
7.05907322557174e-05
-4.81423615134585e-06
4.74966567180331e-05
2.24623936348799e-05
4.15969382370541e-05
1.93614389556753e-05
4.76362533818754e-05
5.43513753051288e-05
3.85615102743778e-05
5.61005061813536e-05
2.67713075882099e-05
-2.87257207571442e-05
7.11216770588622e-05
3.26285499338172e-05
9.85970081225172e-05
-1.58264370738792e-05
5.83305771282282e-05
6.18553969750955e-05
5.5444631998924e-05
1.28822385400746e-05
6.36293915029216e-05
7.55359999318347e-05
5.35388284491716e-05
4.45878587057909e-05
6.40925390243675e-05
6.02765760710627e-05
4.39503386581231e-05
3.25633816833276e-05
7.96046697270188e-05
5.58428720739423e-05
0.00010729793989315
0.000103023820600807
0.000100836770705334
7.44048555855398e-05
3.63154401513677e-05
7.14340736365741e-05
4.89988554580047e-05
5.91297901950363e-05
5.16740484196206e-05
9.18430010264778e-06
4.11251526725655e-05
3.33361913447445e-05
7.90290394737282e-06
6.47699161334431e-05
5.35671789668901e-05
3.95931363854097e-05
9.44480027178323e-05
7.17629264095028e-07
8.68081404083482e-05
5.26106803636673e-05
7.80828765896126e-05
9.55059728509007e-05
3.39215904047849e-05
0.000114672983058563
4.14175815586977e-05
-7.85101007009222e-06
6.89673667314311e-05
5.04526784082373e-05
5.80949964290901e-05
4.4806423248184e-05
7.41484252533581e-05
4.05958050188904e-05
7.04726693186733e-05
0.000101978617929098
5.03126415040292e-05
4.20922000036655e-05
0.000132198238555029
4.94870830833567e-05
2.53690045183434e-05
3.83306686556577e-05
5.40347206193132e-05
5.06800162669549e-05
2.28447029391754e-05
0.000108564573397726
9.29360295728513e-05
6.27899508527333e-05
4.66430084752976e-05
7.36008020072312e-05
5.53254248169966e-05
6.65850381747319e-05
6.46399399975432e-06
9.80368083821467e-05
0.000101570689917439
0.00010070997495085
6.8116740173547e-05
4.7464489263518e-05
-6.7460610857162e-06
4.63494326930568e-05
6.02295436883837e-05
8.72636564863693e-06
-1.74182564811658e-05
3.67625442379001e-05
1.81142508087138e-05
6.41853639326502e-05
2.00234701106952e-05
7.02593702885489e-05
8.91349624389304e-05
2.79855851006866e-05
3.92504598106913e-05
4.48504259352972e-05
3.22569799899056e-05
7.69241496634841e-05
5.62940765400211e-05
7.98192407675133e-05
6.69225478671917e-05
-6.22688251570525e-06
7.25121968632251e-05
7.38675253821242e-05
8.63454833933248e-05
1.94461718059611e-05
3.43092732089474e-05
4.82408786793788e-05
1.84540418631192e-05
8.21022501180789e-05
3.88790569668245e-05
2.38453541326625e-05
8.58951787127692e-05
0.000152207060784227
-5.45670643212331e-06
3.95312483056591e-05
0.000142343302038442
9.20224219808689e-05
4.34954704451708e-05
1.60753548080249e-05
4.51111663461458e-05
3.24905292148259e-05
3.33103107881669e-05
5.89088155816745e-05
5.00049359234203e-05
9.75979058393356e-05
5.91523665580958e-05
6.16321433322041e-05
1.29079102476412e-05
6.24191184452753e-05
3.64269218899775e-05
0.000119181812375798
9.02416683287299e-05
9.9116769104785e-05
6.08668890733691e-05
8.24215682360201e-05
9.39502092870038e-05
2.42785898972399e-05
3.05879348807372e-05
9.01045507410471e-05
0.00010994491535375
6.61185008573595e-05
5.53344297488378e-05
-4.25677767262612e-05
4.41001170609593e-05
4.99012529398105e-05
9.71850964397096e-05
-4.5096005715475e-06
2.53644705052262e-05
6.59882981495009e-05
5.37560742012783e-05
2.27327021961987e-05
0.000112105256256879
7.15357668074591e-05
0.00014060348005659
7.72902905373206e-05
4.52031189242009e-05
2.97526128064824e-05
1.64253909449344e-05
1.17111819748966e-05
3.98300088330724e-05
0.000100276279791045
8.32188316698389e-05
7.45383340895129e-05
1.53559509443936e-05
8.87615514954757e-05
6.85298182536202e-05
1.34153207959715e-05
3.94366199574205e-05
1.49132444193954e-05
5.55112912180342e-05
-4.50373019192368e-07
7.78135200021703e-05
6.46747408932996e-05
5.65379654094913e-05
2.59639537038405e-05
2.3177452432065e-05
3.86912513937785e-05
5.010056313217e-05
0.000124420536196328
4.24340768953412e-05
6.1397660153323e-05
4.52244815272549e-05
9.17652254739588e-05
4.93498392327687e-06
5.19719541678456e-05
0.000102056218600877
0.00011317898230271
3.20621992185591e-05
2.77473974469808e-06
1.40026418206354e-05
-4.37486745121682e-07
4.61721269114511e-05
5.58925755898872e-05
5.56606150519077e-05
6.15616074187118e-05
5.90202374605227e-05
4.11496128605126e-06
7.86786572591415e-05
5.4695077812459e-05
7.83446978198384e-05
-2.84756153340167e-05
3.54867671180212e-05
4.15770033676556e-05
5.72702438209074e-05
2.66282859329767e-05
0.000125160910743519
9.916766541983e-05
6.74004731155746e-05
5.46706031913707e-05
6.59895509945524e-05
2.44979203194686e-05
-1.5520601597644e-05
2.34332373797987e-05
0.000114256372064076
4.22163334847891e-05
6.13633994696578e-05
7.52377779809455e-05
4.28338835077149e-05
8.15456879956831e-05
2.61923988387936e-05
4.66272136781431e-05
8.66233777057429e-05
6.49675033682274e-05
9.0401992481463e-05
5.34907207909056e-05
5.31710821604269e-05
0.000126467286312744
4.14843773795989e-05
5.84149675825183e-05
0.000117022303509298
3.51626381564356e-05
4.55841994627581e-06
5.62840962753681e-05
9.38272645399824e-05
7.70482131757329e-05
5.43416561254693e-05
6.28763310347222e-05
1.55581360281905e-05
2.58280723568355e-05
0.000112579005524696
8.94037692756904e-05
3.27410600884355e-05
3.70305399651486e-05
0.000124386989640629
0.000138541863156725
8.85177637548179e-05
1.57078729930349e-05
2.40404512029511e-06
4.76382464632527e-05
8.77983356728012e-05
3.15121885010076e-05
3.2274533140545e-05
6.28640629080078e-05
8.08994953963532e-05
5.78458737982989e-05
3.84106905199017e-05
5.52940590862105e-05
4.01034869639529e-05
0.000104492034127636
6.03965450604604e-05
7.88738505147141e-05
3.12050489725601e-05
0.000119400914360797
8.43709631196537e-05
2.51311650134696e-05
0.000110690317193307
9.48998432456747e-05
9.69960410126426e-05
5.75577413957717e-05
4.37222450281103e-05
4.86067065517224e-05
3.49291440119054e-05
-5.64808554130864e-06
4.99496829881926e-07
0.000108056334283878
0.000102884877531625
0.000128772982100199
7.64039827709913e-05
4.92572243293077e-05
5.51597394644253e-05
7.39202767843658e-05
1.85758626856958e-05
7.19082485383822e-05
2.86008106602625e-05
1.13008737730278e-05
7.63002657672346e-05
5.96956929374966e-05
0.000126007786813863
0.000100609802224799
5.60753257180372e-05
4.23082138442773e-05
5.98596319433687e-05
-2.81409232944466e-06
9.93415270525777e-05
4.32620141460276e-05
7.02337656398729e-05
-1.33636124381213e-05
9.21561779888003e-05
9.79922847021255e-05
7.81236843467215e-06
7.62576875113974e-05
-9.88921345928914e-06
5.49273111490444e-05
-1.42347403960946e-05
4.96868187292733e-05
6.77929681921574e-05
6.85869318508685e-05
8.74092530735689e-05
6.9830466169571e-05
6.32205080341678e-05
3.90585006920303e-05
7.12985046705161e-05
4.25099656704509e-05
2.54496356574756e-05
7.08615577966543e-06
2.53285611772426e-05
0.000113021853202153
5.39180321577347e-05
1.77704831736375e-05
4.3489014138525e-05
3.39818120434686e-05
8.20955326297132e-05
2.60856338855811e-05
3.48769225591427e-05
4.41359852725946e-05
3.15090163940616e-05
5.78033668430964e-05
1.82285636325858e-05
4.7160771515089e-05
5.93006057007537e-05
5.34952374204647e-05
4.89363469994206e-05
4.54745329124734e-05
4.94367510754831e-05
5.84400177811561e-05
-1.40514832498833e-05
6.10955610219263e-05
8.87751483674717e-05
8.13437222662456e-05
4.12221987674588e-05
5.18274865929487e-05
5.29669148089906e-05
0.00010090280898347
8.36094262561866e-05
4.02488921079723e-05
5.34339299310572e-05
1.4460558155223e-05
6.27401309376989e-05
8.66092319883999e-05
8.76562496422555e-05
1.15356068158048e-05
6.68251421998267e-05
0.000166322830200773
4.27392530757112e-05
8.24735835898704e-05
-1.21422304164163e-05
1.97619753647076e-05
7.33072968031341e-05
5.49550340882652e-05
4.82367154734804e-05
0.000110573848389843
7.35995568500865e-05
1.85292747567573e-05
0.000112323547343252
9.61922928879744e-05
6.4744389099944e-05
4.34647329348431e-05
8.30026518653429e-05
7.64494471985975e-05
7.52872916802581e-05
1.38203715436949e-05
5.80804449570807e-05
0.000109482624331266
8.45819504643576e-05
7.16451210755774e-05
9.71186509609987e-05
8.10460990324357e-05
0.000105458076928926
9.14501623152528e-05
3.32701374274153e-05
4.22808940234065e-05
1.49511081464907e-05
0.000127256578591744
5.52426187306338e-05
7.35432127554635e-05
0.000168102989992159
5.16677251714977e-05
7.70155133190568e-05
3.31894716463466e-05
9.59634378924019e-05
3.07406366846804e-05
0.000115196721042839
7.26642030207446e-05
6.18170531700307e-05
4.07661574637873e-05
5.25133700605232e-05
6.27476304903625e-05
5.91896646753665e-06
5.35711029209359e-05
5.84868552600974e-05
8.14578872372318e-05
4.99570732871408e-05
8.5737163006155e-05
1.67948646824681e-05
8.08717153329418e-05
9.4038467702158e-06
4.17368438765645e-05
0.000118601197558682
0.000111697289417005
6.18498356315001e-05
5.70680193025668e-05
6.01729253642186e-05
6.21681176666528e-05
1.00355952582782e-05
6.94668758529048e-05
5.67765659789025e-06
-1.0684288589892e-05
8.80720852543084e-05
9.30553575577737e-05
4.66477664305347e-05
5.63050319489351e-05
4.19124526700608e-05
7.79148360272149e-05
5.63238586155568e-05
9.72597753148464e-05
8.93808430795745e-05
7.6874799699319e-05
7.99106120989447e-05
1.54350710423201e-05
3.57194445258289e-05
3.62554799326758e-06
0.000104295766906299
4.3909570697518e-05
0.000109701888681931
8.53479616846466e-05
4.60194418295519e-05
8.14493198993751e-05
7.44045201930502e-05
9.10275914429943e-05
7.26541571759517e-05
4.55615058960225e-05
8.36840121473829e-05
6.16977141633259e-05
8.03553587521289e-05
9.14442953924232e-05
6.88164213449671e-05
8.90307696477895e-05
-1.7657192012805e-06
7.57598164802802e-05
7.90071410473811e-05
1.05687955189182e-05
4.82350655170616e-05
7.47916252845011e-05
4.17435957065149e-05
9.59229674335684e-05
7.7435308496795e-05
2.02909842365116e-05
5.82129277641552e-05
8.1949859768549e-05
4.0832019501288e-05
5.56403687464482e-05
5.49530380176319e-05
9.52564487800642e-05
6.90394733246584e-05
1.35186293980653e-05
0.000121508112680717
3.77623175386485e-05
4.24039608952133e-05
7.66210816571729e-05
8.44086203250285e-05
5.36941670636765e-05
5.77115902165608e-05
5.3927925024959e-05
6.57081391854952e-05
3.3445342159547e-06
9.09934404195985e-05
7.57359744741846e-05
4.43582220126615e-05
6.00745998479817e-05
5.77600182039893e-05
0.000108219919379549
2.80513261414621e-05
0.000161955916988784
5.94250310322489e-05
-1.54835941428048e-06
1.9282290443516e-05
8.06440807405176e-05
5.99853262938491e-06
7.49675904829601e-05
6.99842148662733e-05
9.30595329569213e-05
3.55686127596111e-06
9.76773920144866e-05
8.54021154601531e-05
0.000109764929916314
4.84477510655098e-05
8.0834728039231e-05
3.40391539453452e-05
4.5977669857972e-05
0.000134569128402201
4.95643282491205e-05
6.41129735832613e-05
3.76275742131589e-05
9.95120239388374e-05
9.50027473921815e-05
7.22068392016792e-05
0.00011891403510385
1.82964461106901e-05
5.38021505165961e-05
9.39424851795717e-05
3.77145208451457e-05
8.90434421427827e-05
7.31215198454494e-06
7.30485697220631e-05
-2.07373220587222e-05
3.02340886051178e-05
3.80561954300135e-05
8.40267780596809e-05
9.1880361811406e-05
0.000103375977513247
4.42306503700871e-05
8.12081102372401e-05
5.93405493353029e-05
5.89612704054122e-05
2.60941448095153e-05
9.11404455999857e-05
8.53813137807191e-05
5.04629997776338e-05
9.92479540871767e-05
9.40449391273694e-05
4.81331706206307e-05
8.38503095224415e-05
8.90220966788457e-05
1.12739679316446e-05
7.48008561813172e-06
8.48029867858805e-05
6.04075728217934e-05
9.0773056960277e-05
5.69734490484094e-05
2.06445724593799e-05
7.17414865276247e-05
4.82258950587467e-05
2.17974449216165e-05
6.94963668832892e-05
0.000101739248568562
0.000122772707928168
6.89555543590381e-05
2.93293556157811e-05
3.27194253600996e-05
7.65879701779265e-05
1.30997588563597e-05
6.82058036735264e-05
7.20622255043424e-07
-7.507753702529e-06
6.85927006346046e-05
6.84275732277393e-05
3.89991656712111e-05
5.86003982078266e-05
-2.5512293624711e-08
2.44481968902111e-05
0.000100580317393035
5.52011800033505e-05
0.000105421432217036
-3.07466054510649e-05
8.6231098546106e-05
2.7954202930286e-05
4.49022050651529e-05
7.66021651605681e-05
3.31796171382274e-05
0.000115849396715407
7.70487120876957e-06
6.85416140411903e-05
9.90256417361114e-05
3.44949729835679e-05
7.30626235596808e-05
7.70274442493025e-05
0.000114115801112529
-1.17347886149776e-05
0.000110196986262388
6.20140492633946e-05
7.31660740110317e-05
2.11992084312782e-05
3.16834947440468e-05
2.19480571430709e-05
4.55299615671595e-05
9.76733938043524e-05
7.36025990932672e-05
3.08177580912474e-05
4.46121234337102e-05
9.60871788578837e-05
4.62503017666352e-05
0.000111486009952233
6.97523720137889e-05
6.54372322688117e-05
0.000124103569068604
1.49982610766433e-05
6.0261031562629e-05
0.000139013198582158
7.52644959225641e-05
5.20829892211767e-05
8.41374326573843e-05
6.14871239330156e-06
6.86336798411085e-05
0.00010549943546705
2.8289855060236e-05
9.13608518983926e-05
8.79564329202412e-05
3.90423518568714e-05
2.73607367490975e-05
6.64617254673398e-05
1.79850020578497e-05
6.19734362593465e-05
6.83771800446565e-05
7.79319943979338e-05
8.06385871285205e-05
5.2042731333554e-05
1.74977151662264e-05
7.4461171358015e-05
8.57839919980852e-05
8.91731828638254e-05
-3.02543569683305e-05
5.43815234784489e-05
6.29748996700802e-05
2.25810688827781e-05
5.40282344341072e-05
2.30984103246939e-05
0.000104307143783548
-1.63879753135454e-06
4.91699412940058e-05
2.02698160272231e-05
9.60854261425249e-05
9.63925255764992e-05
4.95906511997519e-05
7.64415179972628e-05
8.73770962515894e-05
6.66152107384198e-05
9.47063750356058e-07
2.90709967521674e-05
-1.14221738468958e-05
2.86667580724387e-05
-1.90500553510413e-05
0.000112789124107952
0.000102709011953114
5.90674158891877e-05
7.49040710560534e-05
2.68418224381956e-05
8.76513311126097e-05
4.38155202414924e-05
4.80629460609693e-05
0.000114619682084658
7.67067648541567e-05
9.53279218394783e-05
-2.80266034906662e-05
-1.89535341451925e-05
3.95729714496699e-05
0.000104609487464872
4.32960641587631e-05
5.06509810770465e-05
5.92081726892763e-05
2.84651792092626e-05
9.72100505908819e-05
1.14027272620124e-05
6.72251052756909e-05
6.50234574620356e-05
1.63557719763084e-05
5.78370846489353e-05
5.4104011595268e-05
9.83197629817796e-05
7.9201783497032e-05
8.28521347358016e-05
4.14214066526795e-05
6.07593756941293e-05
6.47690457823589e-05
7.38244258792098e-05
3.09793648618959e-05
4.44421651524513e-05
1.46505528440894e-05
5.0380661181491e-05
6.32077533109664e-05
-4.37557485920315e-05
7.2133103413307e-05
6.90116361940864e-05
5.12709912980074e-05
-5.95164822136858e-06
1.6790278601189e-05
9.49829511311192e-05
7.70349998625719e-05
8.48222456609698e-05
4.19694129359831e-05
2.51275773176515e-06
7.44066700679135e-05
7.34179532534608e-05
0.000109619030052199
2.98025933774651e-05
2.48784593575118e-05
5.4597071124816e-05
8.17218968262926e-05
4.28102353121102e-05
1.03017320169904e-05
4.47694173423641e-05
9.37758454314389e-05
5.11831966967358e-05
4.97369841222005e-05
7.55632222530169e-05
7.7086772739695e-05
6.29119834688729e-05
8.26224639262515e-05
5.07306047624226e-05
5.26109276811387e-05
8.02816933413977e-05
1.86430540403327e-05
9.73818313848016e-05
3.1856881242442e-05
5.25730324581648e-05
-4.15409443775293e-06
7.66269878260602e-05
4.92040130872369e-05
2.6126571811128e-05
3.61182719547702e-05
2.98376948087166e-05
-6.88870387493548e-06
4.01031008563817e-05
9.97946419824225e-05
6.42918835548467e-05
9.09926467695586e-05
4.34739448055876e-05
4.27919525629366e-05
-1.48903878053837e-06
0.000108723840583861
9.77831896893296e-05
2.23540607775883e-06
9.7353148528029e-05
0.000106681075718586
6.32541671079264e-05
5.64216800188975e-05
4.51406215463307e-05
6.27503267849453e-05
-7.43929667917195e-06
2.53527284240138e-05
2.77791855100495e-05
0.000113304530313395
5.71021877273092e-05
8.40967883650305e-05
2.46734265466084e-05
4.13938265321958e-06
9.02148899765784e-05
0.000110143275070938
-2.17695872745301e-05
6.82377546378775e-05
4.49675909251405e-05
0.000129075133760698
6.59908062467079e-05
9.78320134561824e-05
3.61818985888597e-05
0.000104120858674422
3.98076536283128e-05
6.77282445771305e-05
9.27316916507302e-05
8.45219801019428e-05
4.77461237954037e-05
3.9019206350711e-05
0.00010210173315746
9.01640440274801e-05
1.28309544300245e-05
1.61922379302296e-05
3.4323059831928e-05
4.76971931683964e-05
5.26187680603804e-05
-3.27038250367829e-06
2.537464065146e-05
0.00011867926494322
9.92961531031152e-05
4.16744616599932e-05
5.3191103566623e-05
4.63514286519346e-05
3.72067915286262e-05
7.76453060809893e-05
0.000110848464945007
7.93142721546096e-05
6.83084670048361e-05
9.65926022644387e-06
3.07281042402044e-05
4.86466880973303e-05
5.14309007383561e-05
4.84870989861388e-05
3.23962634859084e-05
6.73657751507927e-05
5.81630727792264e-05
6.98521728087038e-05
8.3073682666099e-06
5.5154670902213e-05
2.82141926625513e-05
5.08661621349091e-05
0.00010191854391594
4.88125488821146e-05
5.63384341076759e-05
8.44596796223589e-05
8.86752810127105e-05
8.11398622413188e-05
6.18586366361482e-05
1.82543847125821e-05
6.52902249390306e-05
6.89735112673033e-05
-1.15781185327922e-05
7.70664347549997e-05
6.1863392244065e-05
8.22327994040453e-05
6.90946853485492e-05
3.74564663527795e-05
7.58861218333491e-05
3.32537006683019e-06
0.000101067560405509
3.28506495865645e-05
3.13776970781223e-05
5.23907455085766e-05
4.43120269098485e-05
9.51999652157523e-05
1.72758302133207e-05
9.61333106035664e-05
4.22382473000355e-05
6.29694855815854e-05
6.40143881383269e-05
2.95167071649497e-06
5.23226515625266e-05
6.80410182828656e-05
6.56887623779376e-05
8.11751633255985e-05
4.70049189030992e-05
0.000105121585604927
4.73627590460433e-05
4.95970203886486e-05
5.08984547984748e-05
7.00382738072245e-05
7.08784016787961e-05
8.46007986906576e-05
1.75962327907759e-05
5.77567815338656e-05
5.44239273799359e-05
9.77103210375203e-05
5.12960522695956e-05
6.51230969955437e-05
3.93951799199874e-05
-4.52090154222003e-06
8.36956163132046e-05
7.91744352274772e-05
4.94015884078601e-05
2.70591904719771e-05
5.53283021145258e-05
5.57827798382858e-05
3.53127710630431e-05
5.07819563751311e-05
8.00683150132112e-05
0.000116336059689645
7.32030579318153e-05
3.67975730200264e-05
5.31852528184382e-05
6.31936343324762e-05
4.06356786756575e-05
5.82459139956665e-05
7.49064001901179e-05
6.9943950045711e-05
4.34072029571838e-05
6.1765617696038e-05
3.97387891225844e-05
3.12145150758382e-05
5.45311800918695e-05
7.94035617968465e-06
4.31213046899137e-05
3.89933314022099e-05
1.02423197114221e-05
5.59089191033178e-05
7.70342110029732e-05
1.37876791574095e-06
3.48641031291974e-05
5.90083220213233e-05
1.53080015486391e-05
0.000117796434087221
-1.85210154037418e-05
0.000114260048362737
0.000129737135916393
1.19134376817595e-05
8.45831067701778e-05
7.12623457720315e-05
3.70491600151941e-05
2.55169564762133e-05
4.07343799008757e-05
0.000106509299296696
5.27460908489275e-05
5.27229293292354e-05
4.84226094759738e-05
5.98791675186739e-05
9.15382005411048e-06
7.76365843446912e-05
5.76455047962992e-05
2.56432339181855e-05
2.58297386475588e-05
0.000115756160132498
9.64783812591351e-05
8.56830218115219e-05
3.58619962142854e-05
4.47565301902412e-05
6.82666022805655e-05
9.37260541454712e-05
-8.89521452220089e-06
6.86420620029975e-05
7.15643705493243e-05
1.74957301175257e-05
4.34012833148773e-05
8.19265847450414e-05
4.75924888529239e-05
9.0528994985489e-05
6.26137237244038e-05
4.19970244521128e-05
2.11025613902439e-05
1.61526589595919e-05
8.2436137661373e-05
4.60808747022466e-05
8.84359269300702e-05
5.06632955546204e-05
1.81094105021688e-05
2.20598606173251e-06
3.51530263653968e-05
3.9746252280204e-05
6.60640406303959e-05
3.26632059297571e-05
5.64897370433185e-05
2.83234484611493e-05
9.57453372760443e-05
8.14696733115945e-05
5.57449733364556e-05
8.96765599997262e-05
5.16643016061809e-05
1.81571550113005e-05
9.70938102310061e-06
2.88174603731917e-05
8.34780959829999e-05
8.63676949529553e-05
6.50966776631497e-05
0.000120668466736353
4.43849226976256e-05
3.02021546070446e-05
8.73061083598117e-05
4.55386755975837e-05
8.15897343029108e-06
2.96060301889789e-05
4.26048789352037e-05
3.78027520896604e-05
7.06036047750311e-05
1.20108602701713e-05
5.72132595246205e-05
0.000100186482280971
3.49109738027015e-06
1.63382676401942e-05
7.68698673050256e-05
0.000101889820055498
6.00667865120421e-05
2.1994449492747e-05
6.31918716344099e-05
8.13831719919835e-05
7.81339802761862e-05
2.08311186728322e-05
1.12542050962858e-05
8.08683486354633e-05
1.19729472104792e-05
3.66496328264311e-05
5.2256770501474e-05
5.60997352269565e-05
4.85122375637882e-05
7.79625491744774e-05
4.54091659248377e-05
7.25923986998917e-07
0.000106737827216896
-8.51451272163202e-06
4.84067401012569e-05
5.33712792536541e-05
3.81710607908818e-05
0.000132089290676741
2.6246259448872e-05
5.00872659108174e-05
-7.46332367208426e-06
6.79425054035884e-05
9.11585310038328e-05
0.000122267807393962
9.92249943444356e-05
7.04756173348121e-05
2.03663221927803e-05
5.9709665079995e-05
7.01015737399963e-05
5.26483249499837e-05
6.53274626816242e-05
4.12205916126212e-05
5.54207925319491e-05
9.76772164048835e-05
7.66262670837764e-05
5.56775318314673e-05
5.17827222108566e-05
6.43701113946361e-05
0.000105201607564208
0.000170965274400929
3.78897181396863e-05
9.09970169533133e-06
8.42262225872131e-05
1.86293231956133e-05
3.44020201931976e-05
5.37149743550156e-05
6.0996400731212e-05
0.000117703601129665
8.18328464859722e-05
2.9168286574417e-05
8.12092816712826e-05
5.63755137320652e-06
2.87179062289714e-05
6.54362346584316e-05
3.58378475532918e-05
0.000105608357542907
-1.28196166820263e-05
1.64302576543628e-06
6.14337646542983e-05
7.92577546006689e-05
-1.15775017619645e-05
1.68346926685105e-05
8.12387837619443e-05
8.41587150129372e-05
5.37300427234672e-05
-4.37643012651463e-06
2.19033419508965e-05
9.47714466454724e-05
4.29788078061793e-05
1.46896656150712e-05
0.000136556922314559
2.50792132802825e-05
3.74807672101422e-05
5.44125154253686e-05
0.000120121462360975
3.56486846424369e-05
6.62892077337929e-05
6.32132338247714e-05
7.57557256011859e-05
2.59512138804379e-07
3.48602263568726e-05
4.40537420226184e-05
4.56182933805271e-05
6.32619880852318e-05
2.06428534001939e-05
2.8599810054358e-05
6.98347074392617e-05
8.97093713083996e-05
2.86347541965354e-05
0.000122392878909711
8.52513932806679e-05
3.0864012710796e-05
6.18857254502502e-05
-2.2340534641577e-05
4.09077638017822e-05
0.00010083030376587
4.60343186218118e-05
6.91124978009573e-05
2.24553906826887e-05
5.45226389870332e-05
9.89187548116863e-05
5.96608075924872e-05
8.24385649639624e-05
7.12910803662301e-05
4.63650271710547e-05
6.4705041284872e-05
1.10481947371274e-05
1.22564833672705e-05
4.05971279675958e-05
5.27469101481693e-05
5.07007263916851e-05
1.9802887043289e-05
7.26730823648736e-05
9.60796851076752e-05
4.28921194303163e-05
6.49383268783876e-05
0.000104552232346771
4.67785101308407e-05
5.21967131754124e-05
3.2081144698019e-05
5.196439228162e-06
3.77036618183102e-05
2.39620840194039e-05
8.27356882348256e-05
8.40200008051805e-05
0.000130873057481927
8.81981055972826e-05
6.45388570751593e-05
3.38871292442028e-05
4.71995235585958e-05
2.87149509921958e-05
4.96663171822778e-06
5.13946504653636e-05
3.99148570380503e-05
2.41829598951587e-05
9.21839704723489e-06
6.37121950543005e-05
5.54703909861355e-05
4.69083864877542e-05
3.32462428491855e-05
9.71313939586928e-05
0.000127618468184165
4.97606118094947e-05
7.42298614540443e-05
8.50577185047082e-05
4.44263694827718e-05
6.75384699427803e-05
1.18854837882579e-05
1.57340603502894e-05
4.59090662201522e-05
1.3785294195415e-05
0.000122204173156549
0.000103652092576002
0.000124628319647726
9.19208627020298e-05
0.000114050037963275
4.32639948280499e-05
1.82976008415843e-05
4.51601613326139e-05
0.000104286441605391
5.48889667022224e-06
2.30985482834097e-05
8.56641820114092e-05
9.96665065363325e-06
6.92373921614781e-05
6.40035284918177e-05
0.000101627567153037
8.14410615343153e-05
5.30438338133551e-05
0.000110214026637452
3.93320472066324e-05
1.35851147742544e-05
8.41395580417882e-05
6.28983480041813e-05
6.4894433029528e-05
6.65702098295367e-05
0.000142994139662023
5.2779929803754e-05
0.000108324122901133
7.29213680047708e-05
0.000112487013576862
3.56456384487978e-05
2.14106919671938e-05
7.13511267950443e-05
3.96095963562623e-05
3.17574673614507e-05
1.79710232333747e-05
5.36611623383246e-05
6.44430297570836e-05
2.58652246971565e-05
4.89819720381288e-05
6.07062908251135e-05
5.94075734057695e-05
9.60623426426616e-05
0.000115206119431329
-7.35305206332978e-06
5.03211199398879e-05
9.03549162541017e-05
2.8861577838251e-05
0.000117062102886935
4.20846920513862e-05
5.9055143649371e-05
6.78115568285275e-05
2.06802778493701e-05
8.65751466666003e-05
6.06731296790334e-05
1.136171219199e-06
2.2892972933128e-05
5.11521045911308e-05
2.73416192903736e-05
7.20617266566436e-05
7.46007909726707e-05
7.80399947109684e-05
3.02125243280952e-06
3.39464293129109e-05
1.22577192206036e-05
1.65840112674352e-05
7.93370498661743e-05
0.000155010219999706
1.64972519420455e-05
0.000108668957556499
8.24491043780209e-05
2.80891548072505e-05
7.53298183753126e-05
7.04129458809115e-05
2.93717558171517e-05
7.54758969360385e-05
-4.51614647030375e-07
3.87464093715075e-05
7.67137761609952e-05
1.28296384982331e-05
-4.59070477398566e-05
-7.57363194390639e-07
0.000109688063043279
4.58717169713043e-05
7.2646722669731e-05
5.03299788614184e-05
4.15619885047266e-05
6.81426073824336e-05
3.22745519524792e-05
4.31435583011184e-05
3.59973869173305e-05
-7.43363358763633e-07
6.19060883273672e-05
9.60479921931865e-05
0.000112720352890958
4.73921523588506e-05
2.43066987694298e-05
5.30228168964832e-05
9.73778150107946e-05
9.95662130955005e-05
2.88228312726432e-05
1.92441144118664e-05
5.78056265270656e-05
0.000107889560616988
7.39510288393172e-05
5.06045790588563e-05
4.19786836725007e-05
-3.41548862522877e-07
6.10080631927523e-05
6.74154358977295e-05
1.84442173057435e-05
3.48175582529109e-05
8.45849789814126e-05
8.9707672172865e-05
5.22313311059686e-05
4.76624596519444e-05
6.01246973903839e-05
5.39729990203767e-05
3.45543655878958e-05
2.64134032390067e-05
4.88895430341857e-05
1.973956229565e-05
5.12758016945501e-05
9.15663736328192e-05
3.54384671906496e-05
7.02891334338098e-05
4.80336358920704e-05
9.08255787614035e-05
3.17248057888876e-05
3.29131397140729e-05
4.42586430302566e-06
1.71122973671945e-05
8.88369167623572e-05
2.64315940792486e-05
5.07084534646357e-05
8.14267214163494e-05
2.96253499889362e-05
2.39590524954257e-05
6.77098502493529e-06
2.925055594398e-05
5.77774038465544e-05
5.67317196727026e-05
9.2363822791901e-05
6.00257058463206e-05
4.89232643234447e-05
9.07161670550891e-05
0.000128777189767319
3.62438999630656e-05
0.000113791732608825
6.55945059518369e-05
7.4974047636205e-05
2.01413711513588e-05
6.66727112591367e-05
4.98429382294382e-05
3.42891966926718e-05
3.44220649109279e-05
5.48113952198367e-05
2.45766157711892e-05
7.59173087170806e-05
2.41657974327369e-05
1.72639510121447e-05
8.7693956804984e-05
6.62916753860914e-05
6.60810492323117e-05
8.81501605003128e-05
6.05131658707947e-05
9.06675339586748e-05
7.78131399464861e-05
3.55359081084935e-05
0.000103018060481359
-1.10929241407865e-05
3.80718276092609e-05
8.90164883407231e-05
3.23536078979028e-05
1.90920661860214e-05
3.50473247594875e-05
3.7510047041545e-05
0.000127423693955391
8.96104116000925e-05
2.83178073335891e-05
4.68840677280897e-05
2.85481870479935e-05
7.85570417516383e-05
5.57616406694221e-05
4.39225029632315e-05
3.27037734336375e-05
8.58854902033743e-05
5.82968567785338e-05
1.08857284079694e-05
6.32525730683829e-05
7.39892726042308e-05
4.54313703198773e-05
9.56614012096543e-05
2.26025238786335e-05
4.04699346649833e-05
3.73727628008798e-05
4.25377818901293e-05
9.02360333149662e-05
4.97422785023746e-05
-1.64479758230824e-05
6.01061679919673e-05
4.74748777348265e-05
5.22188871898191e-05
8.19894385338752e-05
0.000100762069813569
6.73949766513712e-05
5.10506095684579e-05
5.01597269374701e-05
1.59719356350638e-05
5.33118804389096e-05
8.51874032169454e-05
9.12303383922404e-05
1.05655950046424e-05
7.93744967854043e-05
3.01577292917227e-05
7.01392454918999e-05
7.63914081821648e-05
6.31321471392484e-05
5.25101877244291e-05
2.87319463927398e-05
-1.62701141575603e-06
3.57175545172883e-06
2.87491918180907e-05
8.04327908720801e-05
6.26268145564022e-05
7.77272094418305e-05
2.68592719928699e-05
0.000105783562609173
8.17293360325776e-05
4.03665725538156e-05
8.26187330231437e-05
6.24662871539076e-05
5.7753094550348e-05
1.7113870123733e-05
-1.36141024856798e-05
6.8029927407236e-05
4.94073611347097e-06
3.47211856653189e-05
7.84073365353421e-05
7.46386235741469e-05
5.07211374555099e-05
7.10084846882732e-05
2.74339521932871e-05
6.75651937157834e-05
5.6377950465611e-05
2.97695843358906e-05
3.2184883841179e-05
8.79385146509472e-05
7.54162037968607e-06
4.37677078921589e-05
7.53069989615022e-06
4.94775226128724e-05
1.76529433200732e-05
6.60514946524965e-05
6.26235033678343e-05
4.29353716074279e-05
4.62279082743906e-05
1.94153399143818e-05
5.25753252799442e-05
7.99822086763044e-05
8.18621788524188e-05
4.76188611134298e-05
8.65820141122938e-05
3.71725994791026e-05
4.51039070847732e-05
4.0098535816477e-05
4.83943121321572e-05
2.71640397781495e-05
0.000111667815984019
8.32477645765217e-05
4.47751330922979e-05
5.8307730386577e-05
2.64505395832601e-05
4.17521288977134e-05
6.94514093922949e-05
3.29266865844166e-05
0.000119423848895833
4.93840449327853e-05
8.41233240700642e-05
5.03750965620857e-05
5.09339965949498e-05
7.43403243959581e-05
6.08852858777434e-05
-2.67485800765631e-05
5.44173699601367e-05
0.000116880424140184
6.81210699113491e-05
1.0088559006239e-05
6.5124817240381e-05
6.0691437684299e-05
4.00815842671942e-05
5.38901512876797e-05
9.39538135207286e-05
6.12952003823906e-05
6.23149272302992e-05
7.14745455683353e-05
5.70648027586814e-05
0.000137422865372279
4.32009426009942e-05
9.66858458430476e-05
7.78901607631484e-05
3.40776987720949e-05
7.65891488021965e-05
7.01741692700022e-05
5.08578216325617e-05
8.51586008112537e-05
7.23880123335038e-05
0.000111196592689452
5.71402088739035e-05
7.98128540423711e-05
-1.54933162928655e-05
2.94515175858536e-05
2.45744826580297e-05
4.68645679013031e-05
6.57631096204936e-05
9.77471797397068e-05
6.82496702879522e-05
4.05206649071366e-05
1.39387828490521e-06
6.99043224023319e-05
5.0652049574365e-05
4.91632212808445e-05
8.73624147037404e-05
4.65781397297028e-05
5.99017292941179e-05
0.000109596254494791
4.82025410446434e-05
4.57029852982186e-05
4.96452928871909e-05
6.30400209533108e-05
9.98348854033066e-05
3.57243892078112e-05
0.00010878414557927
2.59339488611064e-05
5.49341360460553e-05
7.21257989636053e-05
2.65742663735158e-05
0.000125969164778522
3.34970940274286e-05
6.48652513237794e-05
0.000129449990304141
-1.33650173534563e-05
4.42876375478048e-05
0.000109871958537352
7.81014559052655e-05
9.14199199810708e-05
7.86014429093996e-05
-1.33562993597159e-05
7.19874781473347e-05
8.05908821696645e-05
8.40574850110786e-05
1.79589311240512e-05
7.21074469175237e-05
6.82193013081948e-05
4.85423611007896e-05
6.24010188387203e-05
5.65859569027711e-05
7.34447479362715e-05
0.000120718666114578
2.81094911171865e-05
1.59812226468483e-05
4.18318666639758e-05
7.83077900052475e-05
4.63726504360312e-05
0.000105085100571083
1.2629973902212e-05
7.07536423512086e-05
8.73390445117017e-05
0.000102964219983855
7.99085710419405e-05
1.71321339722231e-05
9.07513396009986e-05
7.70599489852034e-05
2.60104227916763e-05
8.21107214741045e-05
7.20235706001271e-05
3.85443534228904e-05
2.24215872090195e-05
8.64270891788125e-05
1.35164527943969e-06
0.000106436508637124
-2.09897604044256e-05
0.000102997097384095
2.68635547425793e-05
7.4276791709386e-05
7.40700729877642e-06
4.31143509164205e-05
3.03114838563417e-05
5.23285089074241e-05
1.63408250952259e-05
4.11618157547397e-05
6.65915041989009e-05
8.04192086303531e-05
8.63010030713237e-05
9.5069952610403e-05
6.4077483628052e-05
4.54161088245259e-05
0.0001046142966619
6.73335386634522e-05
1.12988680276928e-05
7.65900872087344e-05
4.05715704176863e-05
2.25454116167737e-05
7.00945535518466e-05
7.71153372301424e-05
8.9479117090394e-05
8.41105691207433e-05
6.15195862888483e-05
0.000106715237425155
9.42519376309668e-05
5.49900231441256e-05
5.26228147621671e-05
7.27131396668125e-05
7.70563401305602e-05
3.90900049788727e-05
5.48379899628931e-05
3.08222025475336e-05
9.54861366631657e-05
7.80917631553644e-05
4.93344770786405e-05
5.82678243458618e-05
5.6102135858298e-05
0.000100571376482496
1.89866409593122e-05
7.31454166115934e-05
6.77443529524658e-05
6.27618497677534e-05
-2.25603793887525e-05
6.98942361712749e-05
6.08675569469823e-05
2.92248444416372e-05
9.60821694267718e-05
3.01690516207096e-05
5.00996417850508e-05
-1.30686977783768e-05
2.70490359712505e-05
1.71514886227377e-05
8.80859206689426e-05
-2.78715578308988e-06
5.43302719368986e-05
8.91105389286931e-05
8.04882022593796e-05
3.87791075484171e-05
7.50362418778699e-05
4.44845157328925e-05
3.65146604660106e-05
6.02125472732203e-05
7.15578284452538e-05
0.000106273701587093
5.64668315370167e-05
3.20626683873146e-05
7.67286541630429e-05
2.93709156425712e-05
6.45956710592417e-05
4.09107663621405e-05
7.30801427226779e-05
5.45604721400417e-05
4.43093722556464e-05
9.35515982479207e-05
5.90000872152607e-05
3.25027819830819e-05
0.000121596541262832
9.96597060621716e-05
-1.17782894802615e-05
8.25409545578178e-05
5.55393236755285e-05
-1.55436743281965e-05
4.0308303094308e-05
5.8087459456506e-05
6.93035885155587e-05
7.27101777206004e-05
8.94341568388989e-05
4.71417027805718e-05
5.21713716020809e-05
3.02120391968718e-05
1.91628480260996e-05
8.25821986711595e-05
5.92967280476476e-05
6.39005195027609e-05
2.43279123660927e-05
8.75778872717795e-05
6.38010838177136e-05
0.000121054497848151
8.26959436047379e-05
4.52281540482653e-06
7.74131667249277e-05
5.59179679099992e-05
8.926080934295e-05
1.81344129906851e-06
9.93106148309109e-05
2.38387512670287e-05
8.54225431153628e-06
7.4124240678857e-05
2.83930889090875e-05
0.000117151398894407
6.8125092738046e-05
2.71562454049661e-05
4.24245884221342e-05
5.44919471173181e-05
1.84653652561695e-05
8.92925346129264e-05
3.50399515093272e-05
7.30790676577741e-05
9.35071109512687e-05
5.66155374008833e-05
7.00211111400043e-05
6.7628238394871e-05
5.38308635110124e-05
8.4712045182922e-05
8.80700935149793e-05
5.29635094824689e-05
0.000109147180860765
5.17303207533665e-05
3.40167878580293e-05
4.55292446834051e-05
6.87680407327562e-05
1.54128191361271e-05
7.449359993005e-05
9.43406959069484e-05
3.3104571077144e-05
7.04552325793613e-05
7.9418002980345e-05
1.16274042297411e-05
2.33632965618878e-05
4.21991105539941e-05
1.15988149634172e-05
1.83676885570366e-05
6.42472636564309e-05
8.94569635125864e-05
5.05228788494634e-05
5.0378082988774e-05
7.95145395627205e-05
7.98669236574417e-05
4.34178389215207e-05
-5.32024859663829e-06
6.44017386742792e-05
8.86739223890665e-05
0.00011615605447146
6.38983294848271e-06
0.000121650778542136
7.21006313651855e-05
8.48861618470775e-05
5.6115258470155e-05
8.23380497892075e-05
5.71590123937131e-05
6.7283460496317e-05
0.000121338572619451
2.69441635408572e-05
7.92115060523697e-05
5.23523355373615e-05
3.293184493302e-05
0.000106117716419835
5.7900436186672e-05
4.89016628487278e-05
4.55799454328057e-05
4.02615449243543e-05
1.82679027727759e-05
0.000101008692224448
6.16848578026071e-05
-1.59302586855913e-05
-5.67529158818313e-06
0.000112070609326673
4.8811212429501e-05
8.08996791230201e-05
3.5491000937412e-05
7.43912217192206e-06
0.000106464426391722
-3.56052536127633e-06
4.7416383650976e-05
1.58542931972759e-05
0.000100469150703287
6.66372005480896e-05
3.45039892894657e-05
4.64385179212303e-05
0.000111757944318547
5.26618693392906e-05
8.20845413072825e-05
3.46929333947313e-05
6.87073083418983e-05
6.26943291026373e-05
8.13504608954485e-05
0.000102874293391818
0.000141353700091356
-2.33225000387287e-05
3.03671207461569e-05
2.47559754776124e-05
9.40440463986174e-05
5.5620398700448e-05
3.93437401947862e-05
6.36052402925917e-05
4.42922424046192e-05
9.29266894183701e-05
7.30638485471151e-05
4.27380214968788e-05
4.72978073360083e-05
5.58063566125681e-05
8.22542260080391e-05
0.000107433751310017
7.74838276548817e-05
0.000107672835852145
1.74169861269066e-05
4.29484480961662e-05
6.98486906128627e-05
0.000117771417662217
1.29407841902616e-05
4.47479357908518e-05
2.918415774016e-05
-2.6399749015606e-06
5.64176591611446e-05
4.12983384854497e-05
0.000119816015876215
3.13134751150007e-05
-3.13183800872156e-06
7.05764748678812e-05
1.25867577099096e-05
3.41131559660563e-06
4.66272086499469e-05
5.74032499795829e-05
5.53217993470481e-06
1.87851049512628e-05
6.30497609266923e-05
0.000119523633963184
9.17684380195412e-05
0.000100166747595908
8.07085793341926e-05
0.00010284734360011
3.78831609945013e-05
5.59014789346853e-05
8.89729297247998e-05
9.22529147788826e-05
6.500396996207e-05
9.39098890994375e-05
9.5006118427983e-05
0.000103090609009298
7.40988156070962e-05
0.000167476246315579
3.84066914536599e-05
0.000122837835624099
5.967229959492e-05
5.38961069051809e-05
-1.54465485199481e-06
2.90710783461987e-05
7.66159106307325e-05
8.48485536431718e-05
2.64936159192193e-06
8.11995961772159e-05
3.35325836567504e-05
3.91566019452433e-05
0.000130871086124168
2.82206669383667e-05
0.000104427180599737
0.000114351092453464
2.2087635640624e-05
4.77510547161036e-05
6.05272941307139e-05
1.41738580026842e-05
4.62777030338061e-05
3.96266134445297e-05
7.24205192308411e-05
8.19605956746624e-05
7.15096179294527e-05
6.80869457729839e-05
4.37573306646947e-05
4.51040078141403e-05
5.59819475226254e-05
4.01171890909917e-05
5.59882623721341e-05
7.50957954655471e-05
4.46341973106058e-05
7.21367259874411e-05
5.62283090359485e-05
1.9747411263036e-05
6.68670894567426e-05
5.27220508390938e-05
7.87669931168367e-05
2.06104382856235e-05
2.52067708364373e-05
7.90050846048828e-05
5.7565046651523e-05
4.7786381347995e-05
5.47562432583568e-05
6.5542357060493e-05
8.69581694393312e-05
4.51656311516255e-05
0.000104761395185729
1.48224093642397e-05
3.79695224901244e-05
7.74608888215794e-05
3.4923160355471e-05
7.46783949900124e-05
7.13843779256389e-05
2.09023155438093e-05
7.67595100884345e-05
0.000120051650326524
9.56425053354755e-05
4.66767149021907e-05
5.16883920506253e-05
7.18063393980969e-05
7.9501104226474e-05
6.23751846463869e-05
0.000102288764725039
3.28381473769747e-05
4.64871027163361e-05
6.27010146215361e-05
6.6362981101863e-05
7.56395785895022e-05
5.74373089608283e-05
6.02492852216862e-05
0.00011347535443276
4.39360459111469e-05
5.40898796987528e-05
4.05284509483182e-05
5.12695640485989e-05
6.1039717832304e-05
4.86536750749355e-05
1.27027594914611e-05
7.04674065067653e-05
4.26155504268373e-05
5.68896660586198e-05
6.1580553818143e-05
0.000114984593696861
8.14612779080384e-05
2.81331752920674e-05
6.88119742896699e-05
1.03060704914419e-05
3.9991259733334e-05
3.43145591800462e-05
9.18260511853343e-05
1.51898894685478e-05
2.39273883407191e-05
5.94247344164562e-05
5.43027164415789e-05
4.30761802960042e-05
5.35938634395773e-05
4.33499213280696e-05
2.79269598050978e-05
5.57236422520938e-05
4.13151662803706e-05
0.000111496987664337
7.0835191238556e-05
2.93847674984943e-05
2.99375789948718e-05
-1.07212460837756e-06
7.90075558072964e-05
7.4379382944906e-05
9.0299046930363e-05
5.72726881771208e-05
7.42201791756586e-05
5.68175720547615e-05
5.90362850304935e-05
9.34013524386994e-05
9.74911112151798e-05
8.8005817039462e-05
5.46683206143067e-05
6.73451324372639e-05
4.82624396465714e-05
2.64280268469493e-05
6.08068895195238e-05
7.32240705201659e-05
-1.65108996713855e-06
6.46339308071662e-05
-7.6224260779602e-06
6.27709205830948e-05
5.57125176593318e-05
6.80785024852703e-05
4.27779332689719e-05
2.89531827313943e-05
1.32489059883344e-05
5.61816988097909e-05
9.56333210637162e-05
0.000106964220442116
2.06780195911024e-05
3.13183446626114e-05
6.30526117482132e-05
6.66475686100794e-05
9.59517583896567e-05
1.56448807370468e-05
6.6508994980793e-05
5.47433448361294e-05
5.14458091366244e-05
-1.6562941316196e-05
5.53002366545141e-05
7.63411414682406e-05
5.9546153562843e-05
-3.38689099847954e-05
6.67625644802802e-05
7.19766255174423e-05
1.1288897508003e-05
-1.00254221034327e-05
9.45119393284318e-05
5.51910183478832e-05
5.28317023596943e-05
9.09518182419346e-05
5.04097617314916e-05
9.7787823883849e-05
7.98436625303486e-05
7.10452981727028e-05
7.11729000032573e-05
3.87625811391465e-05
5.95235485924005e-05
0.000106753922892912
-5.60338385068131e-06
7.84787302265828e-05
7.04003072979622e-05
8.73288595726459e-05
8.89055668775154e-06
5.95111319878635e-06
7.79481105401506e-05
7.13215545500549e-05
0.000104025287394103
9.49968758497283e-05
6.67546831570853e-06
6.96629283988924e-05
8.13309162728973e-05
-6.77555087565756e-07
5.44110057984805e-05
6.27505603019161e-05
6.2259696381e-05
9.14651828791505e-05
5.42974618643071e-05
8.18472026420456e-05
5.52459146428322e-05
6.69107696615677e-05
9.44674090500242e-05
9.02929201443059e-05
9.99573582510765e-06
7.01052894607383e-05
0.000100206262218053
7.86460002997405e-05
8.93538629649324e-05
3.24169781848959e-05
0.000101935692396042
5.88948540383173e-05
-3.19125239970889e-05
8.97186917854675e-05
7.41094264778944e-05
8.90151641986945e-05
5.83518754105034e-05
9.03527622948786e-05
0.000117564460611814
2.03722307355542e-05
7.90842496895946e-05
6.39236428506706e-05
-5.45862934140039e-06
9.83079953819926e-05
0.000130838542470842
8.81071788685494e-05
7.06758622486786e-05
8.70002348496922e-05
5.71551323790726e-05
5.48528249250083e-05
3.96525973554499e-05
4.56177245973891e-05
6.53290166090452e-05
3.25661792225213e-05
4.92162166697782e-05
0.000100086702876322
8.00390692534793e-05
9.52875573669324e-05
2.01351519821103e-05
2.84162800310359e-05
-1.63762425668559e-05
5.26935423123031e-05
5.76497937580157e-05
3.15293912165328e-05
5.07099142231322e-05
6.3925032552804e-06
6.55766928471335e-05
7.10136585976458e-05
7.7881581213193e-05
8.85092640681321e-05
9.36357596392293e-05
3.30084776378983e-05
1.91054988386034e-05
5.59179948783438e-05
6.39239427767833e-05
-6.54461201276922e-06
2.74266591159322e-05
9.50744132181881e-05
2.30876987931338e-05
7.24999150387994e-05
5.20236411594663e-05
3.3971718192397e-05
5.73757224799917e-05
2.93942745247103e-05
0.000110206964170494
6.5913462047894e-05
9.67549073437142e-05
6.55706983351346e-05
7.05788490304231e-05
4.13285614159255e-05
0.000105266389694991
9.19184123433348e-05
0.000148272783183868
9.05720231938991e-05
8.66698520322403e-05
7.53048337175271e-05
5.47576583283492e-05
0.000103833624258347
5.47358410311082e-05
5.19492027289546e-05
4.85130506522248e-05
5.72881435137454e-05
5.29599105267024e-05
5.29251174082552e-05
6.52691306681782e-05
6.78605661048485e-05
0.000114127012111975
-8.155239840152e-06
5.09139946947711e-05
4.70987004461482e-06
4.85745525735076e-05
4.57150670726504e-05
9.62582834315335e-05
5.72130159231448e-05
2.05256411252721e-05
2.53309233422383e-05
9.3215316617322e-05
3.44321063461848e-05
0.00013466182569496
0.000125402974290385
8.62117968991955e-05
7.14650703348431e-05
9.82783816477729e-05
3.91449185999057e-05
1.19399211909993e-05
1.42053586931353e-05
7.86258083918089e-05
7.31936905802389e-05
3.43678887972904e-05
0.000106412216049438
8.2754570467651e-05
5.90739294703571e-05
5.29762685465792e-05
4.61299496922232e-05
4.79225106982071e-05
7.15333851383044e-07
4.7592981186399e-05
7.36422333961454e-05
2.41734444951849e-05
7.61212782388007e-05
-1.66158171938028e-05
3.73595413407338e-05
5.60015108713215e-05
7.39436171404187e-05
9.21371362987491e-06
0.000106417542061236
5.18068319633421e-05
5.63966847982121e-05
5.2396634061552e-05
-2.59896611892754e-05
8.38454850245715e-05
7.32838065412153e-05
0.000121805258281208
6.44138841028086e-05
4.50665981989669e-05
8.21907318369249e-05
2.54941493173287e-05
6.45150453568903e-05
7.00179482631391e-05
5.31709454116437e-05
8.99687767610125e-05
8.29958641451021e-05
3.14389761785745e-05
5.69608666575913e-05
-3.1515215690162e-07
2.96573257547695e-05
4.75834277563482e-05
9.80353313168115e-05
5.43743584455318e-05
0.000105081081762444
3.10654176793751e-05
2.21877817506276e-05
4.75554233535819e-05
8.61686291516526e-05
3.55658280033775e-05
5.14608266519726e-05
0.0001054335390284
5.31551007490682e-05
1.71779894816098e-05
6.10905112456586e-05
3.41504718613465e-05
3.19002155697884e-05
8.77204473853355e-05
8.28122471510739e-05
4.70102386620762e-05
5.43484048818066e-05
5.70666211146871e-05
7.20775095512745e-05
2.25405924203518e-05
8.52966172233894e-05
5.30357834156316e-05
4.97344044929895e-05
0.00011251071627121
5.8414755256391e-05
9.9568261899693e-05
6.55745582524835e-05
0.000120307097371318
0.000116869581970708
0.000103122870781862
3.08494571549017e-05
7.38185887809974e-05
6.01688888774837e-05
5.59054083319863e-05
4.6586972070956e-05
5.53532719471886e-05
5.93221218304269e-05
8.54293545904639e-05
2.08469775351278e-05
0.000125471411186928
9.25025468795698e-05
9.76600887577739e-05
7.59138334525135e-05
8.63620881574725e-05
-8.57928451122069e-06
8.17448181276538e-06
6.84826343055394e-05
1.01447104573834e-05
3.2907628197939e-05
6.20222842155408e-05
0.000129954664363273
2.95435323468657e-05
2.64257680425569e-05
7.76069647637473e-05
0.000101851543970722
6.71831602014634e-05
5.2972493472029e-05
0.000118826498408956
3.52919930865536e-05
5.09601532770056e-05
5.90829872495743e-05
4.69852338838877e-05
2.49386499551386e-05
2.67917318770566e-05
6.9236914997841e-05
5.34275523652651e-06
7.90181938970014e-05
-7.41650048114238e-06
4.53963457777117e-05
6.7968026171504e-05
6.46335298731961e-06
1.47985098803646e-05
6.62547360573813e-05
6.19190096223595e-05
1.40967385524051e-05
5.33197500372818e-05
5.03506045186909e-05
0.000104467810682987
7.06086575620568e-05
4.17273413671211e-05
9.13175212905056e-05
4.17050909884886e-05
4.74863945435146e-05
7.32723294661306e-05
3.73442175889411e-05
7.07865932142426e-05
8.46955437428969e-05
4.04384912367635e-05
3.33940046117367e-05
3.70147637015646e-05
6.90279708144885e-07
2.10559859718376e-05
6.56187419780804e-05
2.15881784585701e-07
1.95367166329802e-05
4.27654870862498e-05
1.27795671296139e-05
2.80427225303293e-05
5.95495478532167e-05
0.000100383453755221
7.81059341047579e-05
9.55141362902568e-05
3.23421593086011e-05
5.96882294391502e-05
4.61028935114286e-05
6.54637878244841e-05
4.20797422622303e-05
-7.02153416407446e-06
0.000100725254225001
3.83140496097664e-05
5.31956352725362e-05
-1.10683249721391e-05
7.54243605973036e-05
8.00133044539121e-05
4.41098463591348e-05
0.000119069483297504
6.569112244085e-05
3.7639153729732e-05
7.31081986991762e-05
4.76586764511287e-05
5.85886942782725e-05
8.1108871019591e-05
0.000105871396765118
4.88384332519894e-05
7.06971712024106e-05
4.40382926287102e-06
8.2593690778708e-05
6.07665486351138e-05
4.33179522067872e-05
6.95248842472472e-05
2.39434952735014e-05
8.40676973444588e-05
3.40018088340521e-05
6.97915327427332e-05
7.95830944880904e-05
4.43956946231275e-05
6.35390434174936e-05
4.83163499506264e-05
6.68905310641444e-05
8.3218520139533e-05
8.07414021822464e-05
5.49464613331124e-05
-8.34804026471516e-06
3.9401006209653e-05
6.75953490729376e-05
5.85890180107505e-05
3.27999953008271e-05
-1.08236950305283e-05
2.01843815480644e-05
9.52569801798893e-05
5.63364819677987e-05
1.76392716865393e-05
7.53791162716826e-05
0.000101035997002171
1.72587343842456e-05
4.92994878760261e-05
0.00011950508420638
4.60133808116256e-05
8.51328257423334e-05
3.89291256522668e-05
4.02097002950288e-05
6.26871882467233e-05
2.37269369294917e-05
0.000110484253288935
-2.79707768084334e-06
6.27126236948209e-05
6.48334837216526e-05
9.24549228082443e-05
0.000111862796735573
3.80864046542355e-05
7.5481441211216e-05
-7.53299715058133e-06
5.01173244332858e-05
5.86073374571881e-05
5.33982290263552e-05
-4.01965114633835e-05
8.01413865946966e-05
2.1607229343872e-05
8.98088854634096e-05
0.000139044755073258
2.6025499557455e-05
7.76934113794771e-05
7.04069794695571e-05
9.05406535200797e-05
8.75258089981405e-05
1.95530187871494e-05
4.45417215335259e-05
7.82580845304667e-05
5.13013749994349e-05
1.04925397938751e-05
3.62288384968414e-05
5.93727864791521e-05
4.59715016665746e-05
9.36294158978806e-05
6.33038681998282e-05
3.27756631657843e-05
7.13542605856474e-05
3.36685749379455e-05
2.70581162091837e-05
0.000101829075857161
1.606098576186e-05
0.000102053506629338
2.63574590553283e-05
2.07839484878764e-05
1.99361788897741e-05
4.21673303312546e-05
8.23865766239521e-06
0.000111863708480054
0.000101483271059456
3.02756696087567e-05
0.000134850595493545
8.47995333920174e-05
8.57872356470982e-05
6.6734756982715e-05
3.35094493536297e-05
6.1305962213209e-05
6.29402731208898e-05
3.3536548069985e-05
6.3321551040128e-05
6.75579518563545e-05
2.66730083972904e-05
2.36153062716228e-05
9.87913931899419e-05
1.37965316035603e-05
-8.82776324301232e-06
6.65622634404662e-05
6.0798879584587e-05
1.07632519462642e-05
3.91665840494034e-05
6.5962347099099e-05
7.68950959106263e-05
8.11633382559266e-05
1.0239208746981e-05
4.72238516929627e-05
8.83034413679816e-05
7.39156705856966e-05
2.748312537645e-05
1.52969220905923e-05
6.12073078295055e-05
2.80057256969169e-05
6.70208068703638e-05
3.14894362564833e-05
3.02020592610012e-06
0.00010159542445023
8.34025769077511e-05
8.64383838525935e-05
3.15199067994581e-05
3.00565839556902e-05
8.25605976160536e-05
4.03068637016011e-05
2.26884811140578e-05
0.000112672963329249
3.50509027342763e-05
-1.65917298700109e-05
9.28098589863472e-05
9.7843348867518e-05
7.82717618104241e-05
4.94265803106584e-05
1.69748650867152e-05
0.000116995366978735
6.73640473303056e-05
8.1771159719296e-05
9.85701014851718e-05
7.77638530201408e-05
3.19993217639273e-05
7.16861507661444e-05
6.9586480112962e-05
1.52675693649084e-06
8.03309975981971e-05
4.13227910129869e-05
4.91063689839246e-06
4.05353591054412e-05
1.7722350966261e-06
3.51509236324433e-05
2.1296458399441e-05
7.44115125746942e-05
0.000134354384306204
0.00014768083803845
