# Supplementary material for: Research on computational propagation and identification of mine microseismic signals based on deep learning
Source: PLoS One. 2025 Oct 22;20(10):e0334641. doi: 10.1371/journal.pone.0334641 (PMC12543183; doi:10.1371/journal.pone.0334641)
Supplement: S6 Data — (ZIP) [file pone.0334641.s006.zip › 000100800002984.xlsx_0.txt_24.txt.txt]

9.24342821461932e-05
5.19422331738866e-05
3.18759390042979e-05
2.83909610438982e-05
5.0225974293433e-05
0.000105445864304357
5.39614763445002e-05
7.91837364452745e-05
0.000142093614255315
3.92153214001325e-05
6.10310703439389e-05
4.61671314351725e-05
0.000136191047187409
7.02455705284461e-05
4.81343914560624e-05
8.72613657809994e-05
8.94063289758392e-05
2.95711975335786e-05
0.000118994090780347
6.28274110968351e-05
3.80381034080125e-05
4.15412817755037e-05
7.5722194347554e-05
1.98924063114438e-05
4.81852018959713e-05
7.39631406999671e-05
8.64879027642849e-05
5.55465361140718e-05
8.87516244496545e-05
4.57550001031837e-05
4.95205934007976e-05
1.87223855638583e-05
1.91309842030487e-05
8.3709823259038e-05
6.1611026516103e-05
-7.00930538369778e-07
6.48368082572029e-05
5.8874030542104e-05
2.04129063637352e-05
7.12307574667726e-05
2.86595451337726e-05
2.85202178633053e-05
2.34707489636847e-05
3.26503538661179e-05
9.49861009101369e-05
6.11682535468306e-05
9.26675768029752e-05
2.7442199229262e-05
3.66241508882929e-05
5.81797846677673e-05
7.11075411950552e-05
9.59711475697846e-05
8.56333089967995e-07
7.97776139830368e-05
0.000100563205667839
5.06262665194928e-05
7.22637064330531e-05
0.000107151364340727
7.01098192852753e-05
1.64955953094959e-05
6.19631552040559e-05
5.98919563901858e-05
4.61960937626416e-05
5.7401125980004e-05
8.41255842895685e-05
0.000104261959103753
6.44847017618286e-05
0.000121871808481141
6.90080585667076e-05
3.09588414522616e-05
1.0157328626595e-05
1.920507093178e-05
5.72126132137365e-05
4.0215081782159e-05
1.12460013256283e-05
6.72828260159448e-05
0.000105125257492826
6.7022198300508e-05
4.45242990128562e-05
-1.59343109140852e-06
4.58074297521924e-05
6.45006460305715e-05
8.2018215492358e-05
5.94222237160391e-05
6.42411679379628e-05
4.9565847135407e-05
4.4418131186026e-05
6.4552832244085e-05
7.35298716500736e-05
4.54595382207894e-05
1.68277284568274e-05
7.53770052396772e-05
5.16179635367451e-05
0.000105002557042439
4.83683232747355e-05
0.00011415162995615
4.27834347763848e-05
2.44046326622392e-05
0.000105889989499785
2.91605006898664e-06
8.3134358828562e-06
9.35708495919812e-05
6.30495736446684e-05
2.4720536167084e-05
9.57843986351592e-05
8.81252289253192e-05
1.02562726223353e-05
8.10819509547339e-05
6.2143509658964e-05
5.79677497855322e-05
4.79281667555628e-05
9.87152120454607e-05
6.79484812476033e-05
3.38341689054001e-06
6.75871617729797e-05
2.95261629618798e-05
3.42973032350244e-05
8.70576057281544e-05
6.8095207618074e-05
0.000118830905061636
6.01610958340174e-05
3.93469589516015e-05
2.61077766977641e-05
2.23413812981555e-05
8.57752816811451e-05
0.000134968932593064
8.21412802449621e-05
9.36791428026715e-05
2.83495573690469e-05
3.44245323832075e-05
5.15578916148401e-05
4.67221099419613e-05
2.27877293670669e-05
7.363801862365e-05
8.43661618336519e-05
2.08560148678501e-05
5.46368103866163e-05
6.32620909751021e-05
9.26122217745901e-05
2.9628656187519e-05
2.62408806429173e-05
7.64878589699663e-05
5.2303826554574e-05
7.82847624895009e-05
2.95864792930327e-05
0.000101589817338684
2.3238833387479e-05
1.96500198173716e-05
5.9821938097626e-05
5.60250869073997e-05
5.89884701898598e-05
1.60870254771798e-05
8.72350237570542e-05
-4.5581826953186e-06
3.48348043186007e-05
0.000106809879596143
6.77843333695853e-05
6.61845643137097e-05
8.18348635452055e-05
3.92335888017163e-05
5.71907908796309e-05
-5.18856302425191e-07
0.00010556941068445
0.000124529067844223
1.84537115199e-05
9.54560407817123e-05
3.91581345381628e-05
6.00473522987711e-05
9.60583267035489e-05
7.36164173887078e-05
6.49497764127626e-05
6.61302294168006e-05
0.000115370515277187
0.00011464540225337
8.55184445440496e-05
2.45325018840639e-05
9.58470925208516e-05
3.22054223591338e-05
3.76674873975156e-05
3.15024163168332e-05
2.18801316697648e-05
2.81107669325624e-05
5.42526767133195e-05
6.36769471664898e-05
0.000103120735681666
5.43308869584148e-05
2.99848380079099e-05
5.84799544255249e-05
1.32903851916039e-05
4.73058462719115e-05
5.12374820760493e-05
6.4481603242783e-05
2.39339071332011e-05
5.23776493410413e-05
4.26134391046456e-05
1.96768796989885e-05
9.14023421927964e-05
0.000111891883700712
0.000108167448647512
7.50776565073095e-05
3.65433328678107e-05
1.00804591877874e-06
0.000102705921965404
8.30580844413936e-05
1.52668807940762e-05
4.92524343789932e-05
5.85486234308452e-05
5.1255740266627e-05
2.77286118605527e-05
8.25737211534511e-05
3.33987061524574e-05
0.000118667609471984
6.39586803883177e-05
2.25269498128622e-05
0.000113414007824675
-1.67500945280054e-06
4.02347297795623e-05
7.56506867825204e-05
6.42339117395476e-05
0.00014315121127457
4.72792419481735e-05
7.06100563697584e-05
8.07375140352239e-05
5.72357459021811e-05
1.77158401116906e-05
0.000104827903167324
3.21846847289997e-05
6.23320617901078e-05
8.24269209148909e-05
0.00010549298198789
1.81465738515397e-05
2.72783735145822e-05
1.26524994378408e-05
8.39399894891007e-05
8.05592074034037e-05
4.18862949539689e-05
5.00706398655541e-05
5.54760554297085e-05
8.85719933308877e-05
4.99016796976202e-05
2.87332060524309e-05
5.99381770327489e-05
5.08255977854591e-05
2.80716377615231e-05
4.99512881856221e-05
4.13418575939382e-05
-6.47526250298366e-07
9.16940183687202e-05
2.38935618672167e-05
6.59920303524433e-05
5.02171214146089e-05
2.73611028729234e-05
6.80046011585341e-05
1.82579840394483e-05
3.00783324115378e-05
1.38087591826564e-07
5.20097229671833e-05
6.11189223727722e-05
6.14594511193844e-05
0.000100613841148231
5.55561966758926e-05
0.000104014719098968
9.31365571356769e-05
9.197526137801e-05
7.11627482251523e-05
7.32214216093084e-05
2.4208763898466e-05
4.45115445933041e-05
-1.58414699640539e-05
6.50481534086901e-05
-2.57751414634251e-05
6.90391090754691e-05
7.78593775201836e-05
3.94810545277595e-05
9.19794972858081e-05
8.43773671327101e-05
5.04347245474991e-05
2.41324893914318e-05
3.84093878800019e-05
4.82037286723904e-05
5.28281551382448e-05
3.05061588977331e-06
1.70673818143684e-05
8.12662916905436e-05
3.74048372059568e-05
-8.51034363770154e-06
0.000110195252072843
-1.37533916514679e-06
5.79837111953948e-05
5.76371168037403e-05
5.9533036891587e-05
7.32569317619655e-05
4.7394467611017e-05
8.81055942153116e-05
8.40178423274671e-05
-2.25811736317354e-05
4.09358789874802e-05
1.79907198151469e-05
9.34420997259223e-05
2.38968896467891e-05
4.38482665322593e-05
8.4446970294121e-05
6.27868862621539e-05
-2.54704948136172e-06
3.56318584126968e-05
7.72073269891778e-05
8.12619134976262e-05
1.17298913645453e-05
7.95969732330627e-05
2.97367610059279e-05
7.56360989893274e-05
6.57519499936821e-05
6.67296174148693e-05
1.63446234055344e-05
0.000100306194910774
6.97711385416361e-05
4.97862006031828e-05
7.58268022552587e-05
0.000126773680274087
7.00986733988102e-05
2.22533440066543e-05
7.57135478100791e-05
2.74576029483569e-05
4.20259462181034e-05
0.000111224834377556
2.39977685733641e-05
9.40695933521581e-05
0.000109901706418998
7.5385614250506e-05
8.13778131299994e-05
9.23849276937598e-05
1.89654076386887e-05
7.75523120640388e-05
4.28235040956578e-05
0.000140478743930945
9.030543815843e-05
1.62460693220072e-05
4.86463422915799e-05
6.74402132096239e-05
1.24107792128025e-05
8.41217772416968e-05
3.60580949514081e-05
9.45406564722143e-05
4.71278186641083e-05
9.13453071239262e-05
2.94951928127132e-05
2.24214930028767e-05
2.79950486642387e-05
5.96200660377536e-05
7.6715627588589e-05
8.0667966791009e-05
0.000120917372355257
6.65036693442511e-05
5.54207852083953e-05
6.11128795391689e-05
6.84197876370225e-05
4.65716891159381e-05
4.10220479591043e-05
3.17533723834501e-05
9.59447458339285e-05
9.33483785244764e-05
-1.53809547343215e-05
3.86716402893564e-05
4.59454265673197e-05
5.35830418892829e-05
2.59928665750073e-05
8.58324955834125e-05
8.01128736869465e-05
9.89403953037491e-05
9.36124407935027e-05
8.32858220887257e-05
0.000122768596440348
2.43213980232064e-05
2.1543925058208e-05
9.33526531013445e-05
2.66319852160582e-05
7.43859027490079e-05
1.71150553291672e-05
0.000103088937966174
4.38398178095234e-05
9.59780947057629e-06
9.57067589909523e-05
5.7293960710671e-05
6.81867038661386e-05
5.63662930325841e-05
6.25292032598215e-05
0.00010419306339695
5.96978902028765e-05
0.000103754888942725
7.83865722167998e-05
6.61614950024122e-05
8.24416357460261e-05
7.97912453500415e-05
-7.64914957712332e-07
1.25295279328229e-05
4.5724802820012e-05
6.89121604799007e-05
5.64354203614285e-05
8.31125840215289e-05
4.52165787370793e-05
7.80341794992122e-05
0.000118238580154589
0.000114557997293952
9.59798756945663e-06
6.08511297102144e-05
8.03704702888445e-05
1.71124936057418e-05
8.4436821771606e-05
3.65614495028266e-05
4.54941315160886e-05
1.55355391912538e-05
5.67108382532704e-05
6.73340360776685e-05
0.000114421071736239
8.01809892065677e-05
7.66494432003735e-05
1.75380081782704e-05
7.65225407501836e-05
6.80809630241553e-05
2.89313975405165e-05
5.73368522962289e-05
9.74878936568361e-05
4.62042084732688e-05
3.93363714296351e-05
6.28476561950519e-06
7.41151008243722e-05
6.40794523210205e-05
3.53189205939026e-05
6.86703445304498e-05
3.73442203668974e-06
0.000107078775298808
4.31415379519719e-05
6.68210046310899e-05
8.20050268921681e-05
6.25603777831794e-05
9.16180389172037e-05
0.000112890441413539
6.3595789685361e-05
0.000110124499457492
0.000141084771969271
9.14331971757585e-05
5.93078346780709e-05
6.15108279135056e-05
5.32713613223945e-05
1.83352038756743e-05
4.52450097811393e-05
6.23636847113715e-05
3.23969115675589e-05
8.03080229495934e-05
6.63737715673435e-05
6.43732542436503e-05
2.04383714409271e-05
3.02559151114965e-05
7.34288481589863e-05
0.000109262547570627
3.93430870291042e-05
2.91375121191165e-05
-8.86544554078599e-07
5.35392555526999e-05
7.65841181288538e-05
6.73856038509169e-05
1.21365209773826e-05
3.54950905363283e-05
7.62394310291625e-05
7.93189366670036e-05
9.35431774285788e-05
0.00011591816066529
5.47961089196747e-05
1.6736370848375e-05
6.64233869699589e-05
4.73098960613296e-06
6.34387577597586e-05
5.69515121498006e-05
7.78380901955709e-05
5.90626660670682e-05
5.41995421687788e-05
1.61585809283038e-05
4.58409495424897e-05
2.25594532243817e-05
6.74886353335491e-05
6.0239751373263e-05
2.09289615356207e-05
5.24429047960398e-05
5.96164062384405e-05
2.41533485163837e-05
7.06867971473687e-05
9.70161884007827e-05
7.4690217876232e-05
5.50590839957228e-05
0.000101734332987973
0.000113475716070735
5.71094263459018e-05
2.35134599644018e-05
6.95957649970027e-05
0.000131480574304119
9.10118507928633e-05
4.30941825919402e-05
8.11364667213732e-05
0.000113878483419934
4.32419498646962e-05
7.27314331173434e-05
5.66295753561957e-05
8.0255020833057e-05
0.000100433285616159
3.84411542007949e-05
7.63780307780905e-05
5.13316164979817e-05
-5.16378524439471e-06
6.36831479072492e-05
7.4889840624445e-05
6.7156131548219e-05
5.96179447960779e-05
2.48861466570478e-05
0.00010744171537635
7.6128426419722e-05
4.34990017016852e-05
0.000113402455280794
5.17055430698346e-05
7.30271847164726e-05
0.000112495577029622
9.52366162184418e-05
4.59905184642669e-05
5.05484375028191e-05
0.000104884694522635
4.24125227396976e-05
7.60832761171697e-05
-9.67555537243781e-06
5.12329542969272e-05
7.13055006456239e-05
7.31688173825409e-05
3.9417216526717e-05
7.67355255127582e-05
-9.94036979713708e-06
0.000121137962450269
4.17397128691257e-05
7.79177181961652e-05
8.3666173028902e-05
6.46198921904221e-05
9.10081550226057e-05
4.72814405037664e-05
8.43970674508812e-05
3.88536730578441e-05
3.43422377450445e-05
2.49915270541443e-05
9.28548555530873e-05
8.90663719558764e-05
5.78777762007498e-05
4.20733759127368e-05
6.66378148770796e-05
7.39958737053997e-05
9.27727992126892e-05
1.23127149057503e-05
4.00928604519453e-05
2.36277585741392e-05
5.12546636033002e-05
7.38149577170991e-05
7.69678387514033e-05
0.000101793272132523
4.91341830646727e-05
4.32531638124783e-05
1.19913272002972e-05
7.3024025649128e-05
2.27141102395345e-05
5.05023452525827e-05
4.61889274199538e-05
5.8637020608203e-05
4.03433740525713e-05
4.37689691068698e-05
7.03934568971816e-05
3.93631692664285e-05
3.29125020218104e-05
5.70133795439064e-05
8.21096915169111e-05
5.95474362416401e-05
3.81752452516312e-05
2.06513612460867e-05
9.50127981272896e-05
7.79846136574919e-05
5.30432508282396e-05
3.83107810463703e-05
7.68569541960967e-06
4.17363721274349e-05
3.22372794272662e-05
5.72499779244004e-05
5.23354849241043e-05
2.45348891752164e-05
3.38875820877982e-05
3.22404828961945e-05
8.7590721408774e-05
2.29185087944937e-05
3.25156324228499e-05
6.04892036426119e-05
3.21219669152516e-05
7.78738393473538e-05
7.61428456973224e-05
7.78333831203971e-05
9.84875616032637e-05
9.22018940128923e-05
2.09445556801005e-05
8.3094240926905e-05
0.000103720985713155
2.01737646656158e-05
6.63587981407796e-05
-1.08461406341063e-05
3.68070155113781e-05
8.54432474848191e-05
4.48841057992823e-05
6.41604894730304e-05
5.64809529813565e-05
3.83184082815549e-05
1.55555367122935e-05
4.70458911060296e-05
2.5575136739554e-05
6.18771202880649e-05
5.73856397681261e-05
6.81123508914188e-05
2.06659505974526e-05
0.000117345164016353
6.36066240729927e-05
7.35930306646744e-05
4.99068212486526e-05
5.71098487170652e-05
5.02307756901004e-05
4.48869557115401e-05
2.56423683911301e-05
4.51259018630724e-05
5.38697593168361e-05
-8.1321336969425e-06
5.8882023439852e-05
7.55617488164757e-05
5.98866740173127e-05
5.35301757140008e-05
5.09177648014396e-05
7.54095175262842e-05
4.32613115148337e-05
6.89737411404718e-05
9.30180591109136e-05
7.37781128180993e-05
7.9598006733619e-05
7.35245119865293e-05
2.6437385377007e-05
8.1510926217057e-05
1.51947629340649e-05
9.11966446701386e-05
1.0012400761753e-06
2.33262442570839e-05
8.02711418803088e-05
7.19180311181898e-05
0.00010445592818516
8.08650682117963e-05
4.34857986986039e-05
3.83925276055858e-05
3.44188714213478e-05
6.78471876582878e-05
8.46247434768467e-05
5.94746088688131e-05
4.76404692671239e-06
6.14861381323668e-05
2.04643056834527e-07
-2.09389578209658e-05
5.91868766682856e-05
3.45156600982341e-05
3.78929465267246e-05
8.43831911040712e-05
1.40655310608123e-05
0.000142453693091589
5.57904544292007e-05
3.84562696518223e-06
-1.65894008513492e-05
3.44110903720113e-05
5.49364394143027e-05
4.24404842339838e-05
7.94238155823609e-05
3.37217229448237e-06
4.10292752246999e-05
-1.40261708905708e-05
1.02733992713607e-05
8.3146699748698e-05
9.24589705203906e-05
-3.07652306629406e-05
6.53020777789239e-05
4.95153018244324e-05
5.91243109709616e-05
3.89584926552087e-05
5.28819372611718e-05
9.74053040800393e-05
5.31659447786803e-05
5.87512717180335e-05
0.000105415183996416
0.000107168800211364
1.89651466156887e-05
3.50057225364261e-05
0.000102406346431955
1.94624735098674e-05
8.74375979165382e-05
5.47408169514766e-05
5.6153352686185e-05
0.000114652963192482
2.06789795548714e-05
3.95396748284916e-05
8.99574596560222e-05
5.33798834276669e-05
-3.00060312969674e-05
5.92659209334026e-05
4.98154579902519e-05
4.71089400196278e-05
6.45235171112477e-05
4.19641074335187e-05
3.055553271591e-05
8.93116888337329e-05
4.02128915362818e-05
4.53786416838229e-05
9.65596988384452e-05
5.91954806211852e-06
3.32245614066311e-05
6.25140322519482e-06
9.20776241393299e-05
8.04313831525299e-05
9.76440393079865e-05
1.47215080115482e-05
2.93696716570015e-05
5.95227606892021e-05
6.40509956025083e-06
-1.03780079669093e-05
3.34538354529447e-05
7.93249445395103e-05
1.47338242934062e-05
4.59253134904548e-05
2.33958262085602e-05
4.43497771559382e-05
4.27336785036651e-05
2.90941188286865e-05
6.43729557947014e-05
7.05894547797626e-05
7.95872521629632e-05
2.745002902671e-05
5.89753575905567e-05
9.20971973157805e-05
6.20221558331594e-05
5.65529122035564e-05
4.67029186843277e-05
0.000109245324565217
-2.58108529601362e-05
2.83695706223511e-05
0.000104623761873441
9.38126055508017e-05
5.97944093744595e-06
2.73616651859295e-05
3.64517105939876e-05
3.86620066994242e-05
6.78735231479191e-05
8.08561183709986e-05
1.70215416730245e-05
5.56385144975326e-05
1.60582766366917e-05
5.16577553123702e-05
4.11433202121298e-05
5.74915157119915e-05
4.88542912605504e-05
9.45624499620866e-06
9.75265799097102e-05
4.55300095727985e-05
1.571959609339e-05
7.59677859287962e-05
9.00170592119933e-05
0.000118397741359553
3.47608882884962e-05
4.597793355393e-05
4.17528861855693e-05
0.000101178902586827
8.66133758171817e-05
8.24346416920372e-05
2.14005304705085e-05
7.31673176412419e-06
6.80126720768039e-05
-3.61611367273741e-05
0.00013180140717943
-4.0706464772517e-05
4.28508832774228e-05
5.96168303035449e-05
6.40633509011233e-05
2.72198071323745e-05
2.48235168555956e-05
5.88995396459809e-05
9.58195867872158e-05
2.93952086087329e-05
-9.82141996406413e-06
8.50144623688395e-05
4.34038751880506e-05
5.72172797494148e-05
0.000147935136405125
6.91535055616551e-05
4.68503994753912e-05
4.4055220929056e-05
3.91189076376225e-05
6.35146922401228e-05
9.35368222487281e-05
4.66309841116273e-05
5.38384699386051e-05
7.36228085190564e-05
4.52368876912528e-05
8.10248577288873e-05
4.18887192617785e-05
1.70329597510401e-05
8.36969859304108e-05
4.40781454229718e-05
2.2992940160347e-05
8.3612598356927e-05
8.01226881098958e-05
5.93769079626525e-05
4.64079548970987e-05
6.52789327672127e-05
2.43258961138186e-05
3.66431238716914e-05
7.13327144042348e-05
9.27827100768852e-05
0.000103854340225047
5.61551432049969e-05
8.50623814376897e-05
5.24163146417883e-05
3.80673282834041e-05
8.98836950478518e-05
5.57731162701696e-05
2.58632725251802e-05
9.8330103527421e-05
1.64286254793652e-05
6.1328338780273e-05
4.90541043733304e-05
8.05475159487312e-05
0.000113872588771841
4.0873320079137e-05
1.01094499114963e-05
6.04587966272351e-05
6.86289782014622e-05
5.53813062902169e-05
4.90316144622199e-05
2.05553634745772e-05
0.000105317183188585
6.61761400246906e-05
3.82550020651017e-05
1.75534441001335e-05
-2.82869957499118e-05
5.11616775551566e-05
0.00010202825249282
8.51931011013897e-05
8.33906504774332e-05
9.96768210896348e-05
5.44216410232626e-05
8.07318853328057e-05
1.21366947161023e-05
3.2539073233199e-05
5.65427373386785e-05
9.18193619035103e-05
2.60294342050595e-06
7.46307452459594e-05
6.47033886757818e-05
6.75161065502344e-05
9.39783844997632e-05
1.94893388277337e-05
7.07485475780569e-05
5.84277957102621e-05
6.45080663776722e-05
8.9095307890046e-05
7.52837701995172e-05
5.31194499687623e-05
7.70465808352806e-05
8.04116152967067e-05
8.33567151408048e-05
5.80584067360771e-05
1.85342960189321e-05
1.50067071419153e-05
4.76331442560017e-05
3.90845292595759e-05
0.000107392276758222
0.000104238688079703
3.40352877179604e-05
5.47176505363816e-05
9.17177393713541e-05
6.07518791460924e-05
4.17502490842307e-05
-3.51809651317898e-05
2.59218356397401e-05
7.82274960909504e-05
9.79027633882989e-05
9.66643200935004e-05
4.75734994716925e-05
7.15521910182308e-05
7.99803577473908e-05
1.43033032949719e-05
5.17141535048398e-05
6.89664928170644e-06
2.51906804321435e-05
9.16934989104289e-06
6.18263105008398e-05
8.49046647474251e-05
6.03235967417367e-05
5.375725789124e-05
3.05447908092985e-05
3.27739218195455e-05
5.15689694739235e-05
9.78591886397096e-05
5.20709297803239e-05
5.41577907274726e-05
7.69169014143851e-05
8.20294431775323e-05
4.76327371098387e-05
8.68515903382646e-05
-9.61953069297025e-06
4.83217421298057e-05
6.78716230876297e-05
1.91835611711992e-05
5.01276837116795e-05
3.24567250258701e-05
5.22488148318898e-05
3.81201734150283e-05
3.97010086983575e-05
-6.88106661817051e-07
2.33752136597042e-05
6.23433179388658e-05
7.92387200952386e-05
5.09479629888391e-05
5.59346289408546e-05
4.63674956431133e-06
3.37302587318395e-05
1.68384781092043e-05
6.8397199284699e-05
1.20146582004536e-05
6.40301578383788e-05
2.76702568676405e-05
-2.06021899013659e-05
6.77118667751923e-05
0.000117626759355402
3.20371335681401e-05
5.13716890970689e-05
4.44934655604088e-05
9.57707474716454e-05
1.73943610249265e-05
8.68936164793856e-05
2.54404810410118e-05
5.96994531853481e-05
8.76182986651631e-05
7.25993572502458e-05
6.60777628646864e-05
3.3309606819104e-05
7.34267457126901e-05
3.08587606974191e-05
8.12760161381794e-05
1.28203196937e-05
4.28291498015285e-05
5.85216072391184e-05
4.35758894240768e-05
-1.96946002241748e-07
5.57276376228732e-05
3.7332447690498e-05
-1.72782745482943e-06
5.83667347437285e-05
3.08057854340063e-05
4.94116238055945e-05
1.99245467267138e-05
7.87358516918059e-05
4.40944059758044e-05
5.61925733329892e-06
2.3877470149394e-05
7.325668250646e-05
5.63321384972771e-05
4.95109330938424e-05
-1.37389942954132e-06
5.88654223805707e-05
1.28255956151907e-05
1.91908812561974e-05
0.000130638514345728
6.62676503995538e-05
9.21580030766308e-05
7.2373542590809e-05
6.83617506492653e-05
2.17752810440009e-05
5.71132028516362e-05
-1.33383434806614e-05
8.28123384607014e-05
0.000145635503678587
9.45505028664061e-05
2.38271787692905e-05
0.000117049162481948
9.38768678658408e-05
0.000101149193859205
2.38472119079337e-05
6.76323747063527e-05
9.49612074554559e-05
4.66244262129115e-05
8.20613212582078e-05
5.68380446180154e-05
0.0001118609614732
6.0717958960689e-05
2.45413382294926e-05
4.02214490930911e-05
2.27375243348889e-05
7.17285601133905e-05
-3.07789045172136e-06
5.31195488436336e-05
5.53905185800245e-05
7.85509068617286e-05
5.9265331164772e-05
1.82387922402175e-05
8.80577762898109e-05
2.95519889505678e-05
9.3926942332694e-05
3.9801853824823e-05
7.84846532888352e-05
0.000112912923251304
7.45036032756081e-05
-2.5247286034402e-06
5.26691258978288e-05
2.24437898257929e-05
6.78056638635944e-05
6.85753750763285e-05
5.73733572853656e-05
4.61883639417816e-05
2.38013848953902e-05
9.91781713730953e-05
0.000114520866214356
3.83809861122104e-05
0.000114671076181787
2.23484039696154e-05
7.90941954276675e-05
2.08469530971599e-05
4.17132215946848e-05
3.83901326098911e-05
2.81060352575914e-06
8.35494737395976e-05
5.1860124492921e-05
2.96417501382286e-05
6.89187686028784e-05
2.6414793274252e-05
5.62787834249668e-05
3.38522285143954e-05
8.68848144752123e-05
5.24888191291818e-05
5.49993230283749e-05
2.40915701756969e-05
7.31583444671242e-05
2.7910465062078e-05
6.97927555658188e-05
4.40464545068013e-05
-1.72890361446599e-05
7.99628667017082e-05
6.2897104090266e-05
4.38222019786145e-05
3.574269865882e-05
6.84431647701817e-05
5.71969926222361e-05
1.85497572310686e-05
4.27350864937233e-05
6.64109085008053e-05
3.75988693949809e-06
5.22997085446497e-05
4.43780240127699e-05
8.5291464166351e-05
8.64872146230175e-05
8.19961141275552e-05
4.71791488838342e-05
9.42406385308035e-05
2.76501814445384e-05
9.5515126140899e-05
1.6393208903602e-05
1.76475479628666e-05
-1.35632860857743e-05
4.030917065299e-05
3.79205656576849e-05
3.36509992745001e-05
4.51169318288381e-05
0.000115337264463644
5.28523468289966e-05
6.65935344272091e-05
7.86826951644491e-05
6.91552073559794e-05
2.65950412163884e-05
7.02963398826416e-05
7.90458312240608e-05
4.89227126623036e-06
2.30972417388859e-05
4.57704992222836e-05
3.29611266598107e-05
1.31008092133577e-05
6.08585787888229e-05
8.09123736955738e-05
0.000109425692429533
6.58862866078204e-05
-1.41486146551661e-05
-5.58674848956305e-06
-2.07496465238799e-07
4.03852916222549e-05
3.77852702909067e-06
3.4069294109391e-05
1.18130314580113e-05
-8.99876869024736e-06
5.2443163238922e-05
1.26454675683847e-05
6.92368912710176e-05
6.57837411259986e-05
-2.0078858836299e-07
6.13472660077487e-05
3.2542524289836e-05
-7.15904009314277e-06
0.000123064935189923
-2.86194178421692e-05
3.32432353119205e-05
3.07689970548643e-05
3.58396477222385e-05
7.13650774047446e-05
6.74196972495247e-05
5.12517295665981e-06
0.000106027469644668
3.62804798915297e-05
3.56509269004485e-05
5.27509341394261e-05
0.000104241872084217
-2.54226542392117e-05
3.11934211959281e-05
0.000101036277452691
7.06101974374528e-05
7.33274746838748e-05
0.00010230152501334
3.86196537982007e-05
5.42546515853302e-05
6.45305882543589e-05
6.27630078235425e-05
7.84019528843294e-05
8.81699139051632e-05
8.91426137250783e-05
7.58025475680247e-05
6.90996713394275e-05
1.80359546375357e-05
7.36905983708852e-05
0.000107221307686248
5.64313756425896e-05
7.08595657788211e-05
6.24924940194429e-05
6.72897906357696e-05
7.70263319078477e-05
3.63797349341412e-05
1.29520226590314e-05
8.70833761995324e-05
8.98679752817359e-05
3.97186963867559e-05
5.00255350340606e-05
9.36482292927231e-05
7.84298313261854e-05
3.67999994948182e-05
3.31197672276887e-05
5.64174340296768e-05
8.95951503794906e-05
4.70487643508947e-05
4.98083127386667e-05
8.33332926292793e-05
7.30836571513369e-05
2.29358339399691e-05
7.21383003117207e-05
6.97463787237402e-05
5.53964785178186e-05
4.00670766587631e-05
8.61806750242026e-05
6.53000982049175e-05
5.19698395717804e-05
0.000102696642365937
5.27403780356336e-05
4.44783797825165e-05
7.43028846145316e-05
2.35629236114534e-05
3.59044902472045e-05
8.0707607057685e-05
4.21058136727019e-05
0.000123348362247742
1.18320819883355e-05
8.52900890440084e-05
2.14628780237165e-05
0.000151639584791484
2.04321459648142e-05
6.04897440362738e-05
6.46005781777477e-05
7.7250566386264e-05
2.33679481665649e-05
4.59130756874378e-05
8.76417630407665e-05
5.06702576475801e-05
8.45937404036583e-05
7.84962402032041e-05
7.53751924985939e-05
5.1784154046478e-05
1.52713625896521e-05
8.05318041921901e-05
8.6451416418173e-05
4.38883935268286e-05
9.22482184134062e-05
1.71544589067661e-05
8.49744156873492e-05
7.11050096708474e-05
-3.42980133470956e-06
3.7989380515486e-05
5.53423032509256e-05
5.64682463029061e-05
6.30306107237633e-05
5.88012715482155e-05
3.95880429973012e-05
4.34402313688641e-05
5.08435342314719e-05
1.11145736165815e-05
1.66265563650402e-05
7.66475666464217e-05
4.91269650294916e-05
6.0343528734959e-05
3.07795468248633e-05
0.000115023152026499
6.35973086841329e-05
7.26024187229178e-05
3.2312337311444e-05
2.14849430731335e-05
2.65755800852654e-05
5.43508872818525e-05
5.54618061867883e-05
7.44462936838316e-05
2.00131076426109e-05
6.97026163222888e-05
1.94264042213301e-05
4.7132624676e-05
1.31907014136521e-05
0.000104119865281645
7.19421149243412e-05
5.0543630376652e-05
1.8178868209943e-05
0.000116621730224628
0.000119028694835869
5.48268624781731e-05
8.63296175883349e-05
8.71226233711289e-05
5.20392314703607e-06
8.11243348840849e-05
0.000114876284729398
1.66959612397358e-05
4.93540093623617e-05
3.2986393857212e-05
0.000113145297860566
6.24102679410726e-05
9.89065764936111e-05
1.9010855946071e-05
3.68294989179826e-05
2.68567362784542e-05
5.86892479895437e-06
5.43005239891732e-05
9.13460416708946e-05
5.61996122853919e-05
2.59115568142603e-05
3.94230913416362e-05
4.6114951507787e-05
8.85023026888772e-05
1.77100574191571e-05
6.71378115129476e-05
4.40728216356343e-06
-3.80697618817376e-05
6.60085232724157e-05
8.32950323405672e-05
3.77695840800651e-05
0.000101656281845339
2.14882691211877e-05
5.40347965042715e-05
4.68915623563839e-05
5.06300851640186e-05
-1.78062613071732e-06
1.01171731607069e-05
5.41091476925269e-05
5.62331214313887e-05
7.27058095247867e-05
5.13546358951692e-05
2.25103519563374e-05
4.15032535393896e-05
7.61716474245656e-05
6.72991662639121e-05
8.53573024035625e-05
1.39433791461966e-05
4.13632425610584e-05
0.000114948485993643
6.94682854177674e-05
8.1325425052527e-05
0.000108692715098762
7.89754761996884e-06
4.1213767152381e-05
4.69589851050505e-05
4.10475510073817e-05
2.86078839698301e-05
5.08915321766603e-05
0.00010927790227356
7.36490685038248e-05
0.000139871815728812
3.03403375608407e-05
2.61626775053056e-05
9.11442885055909e-05
2.51633816054857e-05
7.82962886507662e-05
3.45246558722939e-05
2.14621570697769e-05
7.53625567789455e-05
8.24646854828581e-05
9.18107937754402e-05
2.67026560187087e-05
1.46993701925569e-06
6.74946885402979e-05
5.43759628554407e-05
6.8036426556965e-05
0.000101474137726691
7.30505150902573e-05
4.06907312114167e-05
2.45211529173727e-05
7.71491571236011e-05
4.49929066018359e-05
6.05174074427367e-05
9.74450049569123e-05
5.61915420964961e-06
7.43920857888337e-05
5.85791764195326e-05
3.63033352856272e-05
0.000159021536571754
0.000102102718394933
6.83369658802372e-05
7.46613626488659e-05
7.88280563081172e-05
4.97152308475253e-05
0.000106346897594535
4.86638080506264e-05
8.34943282904192e-05
2.9037131074535e-05
5.89065173537151e-05
-1.36066741606625e-05
8.27299373805849e-05
6.61583840793253e-05
0.000122508559669533
4.53124218366499e-05
9.38502288582809e-05
4.31442844150263e-05
5.76653302812246e-05
4.85185316238534e-05
7.34767702494009e-05
5.39638297291169e-05
-1.60352825876588e-06
1.45395280524258e-06
4.27762130005928e-05
3.96897065114677e-05
3.99993533981833e-05
5.51782369973558e-05
2.98020343808277e-05
1.71840593148543e-05
5.81985516719061e-05
4.15117547494501e-05
7.83949503638005e-05
3.92223088515557e-05
2.98724181307779e-05
6.61643724130736e-05
4.02531072904593e-05
6.27603384378441e-05
3.10024534386708e-05
6.38762914702126e-05
7.24633164984851e-05
0.00013920958009602
3.24273544032241e-05
3.38299836567259e-05
1.91431720850652e-05
0.000117472833020065
4.5590946973788e-05
6.50182023908608e-05
5.88728465784808e-05
7.21681533424239e-05
6.17930472761369e-06
2.33915272259035e-05
0.000119155424545582
8.67720075788582e-05
3.69722267735498e-05
5.23487379414302e-05
0.000128518945929869
6.71454524682425e-05
4.62070636656945e-05
3.33649274811354e-05
6.12387396586825e-05
8.91052254589334e-05
6.07061045543423e-05
6.36757215624994e-05
6.51745186123432e-05
2.66270957641209e-05
9.58787145627393e-05
6.25307984274925e-05
7.43255405391842e-05
6.55795619957723e-05
7.42265987958707e-05
-2.10877758085333e-05
7.93465559489603e-05
8.60098357431593e-05
4.379927519519e-05
8.40174648705046e-05
5.04547082481369e-05
5.01341751645132e-05
6.74382862373564e-05
4.63627910512941e-05
5.88721768264113e-05
6.67237502322568e-05
6.30065920825536e-06
4.4045626136363e-05
3.48878805730552e-06
8.72913321719549e-05
7.444864949061e-05
6.40953655936163e-05
7.13822776791979e-05
2.66008301329366e-05
0.000109774316811122
3.33720319974865e-05
-4.57667354217779e-06
7.68277813874678e-05
6.58926541128958e-05
2.68427316095896e-05
9.63004789921742e-05
7.19363894752243e-05
7.18193066072449e-05
7.94592695407368e-05
2.12732443524533e-05
4.04710317192793e-05
7.63367558017406e-05
9.82747552156888e-05
5.92568467196435e-05
4.4992354502824e-05
0.000102654476556043
5.85614626918452e-05
4.81542718519331e-05
4.75641102853446e-05
4.68709647243305e-05
9.44230447349364e-05
5.72900480524979e-05
6.36006475885398e-05
6.1854415707512e-05
6.79980293083688e-05
7.14663509832528e-05
9.93381906613695e-05
4.77083149780126e-05
3.74791435574414e-05
1.70554630690405e-05
8.34975123591566e-05
6.04042081366723e-05
8.69073373131889e-05
8.37094367799082e-05
2.05895781859731e-05
3.80909096105287e-05
1.17255616173028e-05
6.4295074466056e-05
7.42325892522795e-05
5.98562467623555e-05
4.41273599921178e-06
6.67938780030864e-05
5.78747431845971e-05
2.78890940754122e-05
0.000133560253528427
6.81816142576709e-05
2.24812964645719e-05
3.9313568996257e-05
6.54386078573814e-05
6.55096825420673e-05
4.00389911303318e-05
8.87752982376084e-05
7.81385521086256e-05
6.85798631610809e-05
8.33427601628184e-05
5.87066508939945e-05
0.000105063247685845
5.27391935570489e-05
2.90601637267845e-06
0.000102562936605546
1.00474053188597e-05
7.81907085058371e-05
7.95481592348551e-05
5.85900978223569e-05
4.2417920701736e-06
7.1704813360139e-05
4.10367215563145e-05
7.66119467380752e-05
8.54782919116927e-05
5.22809687591267e-05
3.26125090127434e-05
2.21645349896344e-05
8.22114453983918e-05
8.16380567099925e-05
5.82716284704767e-05
6.21836790380006e-05
3.87617359737225e-05
4.42854032610958e-05
2.33584257110384e-05
1.67258376918665e-05
2.91611385489463e-05
8.29195515424355e-05
7.10108386011942e-05
6.11494915396563e-05
0.000106578639413306
7.54898414262973e-05
0.000108030247352431
6.54002374998177e-05
5.46059088618845e-05
1.51921062474108e-05
0.000118517685383375
9.0956450286288e-05
7.57051358810786e-05
7.67185600165853e-05
6.46778244136109e-05
4.41875718335944e-05
1.84251923409817e-05
2.63126090679551e-05
6.45110729703039e-05
0.00010762703643801
-9.55837761885309e-07
2.57558633406384e-06
7.52696839831682e-05
8.62546298042904e-05
5.31911098745237e-05
-9.01716197423846e-08
1.99429263795626e-05
6.61218011184498e-05
6.64410193466997e-05
0.000133557987137756
7.18472849300733e-05
9.68444843681724e-06
1.56312064774035e-05
6.30715085899375e-05
5.43434292271736e-05
5.6804699441641e-05
3.28700485983204e-05
6.78338629869142e-05
3.20831347982343e-05
7.64888465544143e-05
7.52695076432132e-05
3.45215173759137e-05
3.6425354369358e-05
7.31054232360745e-05
6.90148076784361e-05
2.14669824209099e-05
1.88254497363204e-05
5.41565997350111e-05
3.76320163142329e-05
7.60164444484386e-05
2.46512000776805e-05
9.51923222903197e-05
3.15343284593098e-05
8.19308374508094e-05
6.06540153410264e-05
5.61706866948523e-05
5.77101641670574e-05
5.13976403590466e-05
6.49949859726255e-05
-1.28277617856017e-05
6.44671099102183e-05
4.92987487076609e-05
8.47079594164703e-05
7.76295095955857e-05
6.23699944294601e-05
7.77834382464831e-05
3.43861001058289e-05
3.96676209534533e-05
0.000107247799577845
4.73285247573035e-05
0.000100415322641108
8.55153362007875e-05
3.71413858939236e-05
1.48704245360723e-05
0.000103665559131002
4.84713176226252e-05
5.63983380539926e-05
0.000112951116541622
5.92242537590078e-05
6.29441606144009e-05
9.49515458120139e-05
2.94124646012127e-05
7.50401691269805e-05
8.13065275539409e-05
4.29041647918508e-05
3.93542168418717e-05
7.09794674151218e-05
2.94363954860193e-05
4.75579822439071e-05
-4.18262089675673e-06
6.66516729437627e-05
0.000116351326384023
6.78300226985413e-05
4.21713141597275e-05
5.99960425324097e-05
-8.43809502589729e-06
0.000113935902880266
1.45330658726101e-05
7.90145033808632e-05
8.67836544548122e-05
5.62424998512327e-05
7.37436966010981e-05
6.00705220157878e-05
0.000103217999018677
9.24543056432168e-05
8.1197917615975e-05
8.9835648138866e-05
7.71592532942059e-05
8.79016110730477e-05
6.88520030221903e-05
1.9835807486476e-05
3.19719806231118e-05
9.96361524433291e-05
6.32136197213942e-05
4.29468314096976e-05
9.2447464853977e-05
4.95873407423883e-05
1.85307419467398e-05
4.91632542627985e-05
1.72654999982473e-05
9.98549905407968e-05
7.69882004095001e-05
6.59887378748289e-05
5.33126472487361e-05
4.94344435317899e-05
-9.93724573665048e-06
7.01084207089134e-05
3.01686229443295e-05
3.07894752564533e-05
5.84558841922079e-05
5.89836023068364e-05
3.16085356538692e-05
0.00014144869097836
8.16976345498712e-05
9.54765693381732e-05
2.88610708506137e-05
5.93724513274751e-05
3.07969165253401e-05
5.42799611446833e-05
8.10017264033271e-05
5.32238999132403e-05
6.60154687025754e-05
5.52479320850225e-05
8.30291621640562e-05
4.67009820664036e-05
0.000142848060113614
9.43986796755608e-05
8.84392382025847e-06
4.46248610930659e-05
8.38877899519313e-05
1.75019484594946e-05
6.5290413742202e-05
0.000130092032268258
0.000118966937919115
6.64162004530935e-05
9.37183716387373e-05
8.27979407822268e-05
7.31747792685906e-05
-7.91709926512322e-06
-7.81454655442009e-06
5.33875213720606e-05
3.48537668520404e-05
5.99246614509986e-05
8.70684656637408e-05
4.21510489017314e-05
9.86306558100003e-05
5.19082490208319e-05
7.49146552721948e-05
4.91141756613457e-05
2.36497350731235e-05
3.32917425907926e-05
5.37832536987868e-05
6.63073247516824e-05
4.98814555395418e-05
3.05052985485537e-05
7.78910016778296e-05
7.56947202311681e-05
2.47455398992914e-05
-2.67773887095389e-05
8.88035873645354e-05
3.53596895945389e-05
6.62731573221204e-05
6.33567148246684e-05
6.47826252996675e-05
8.80732512982354e-05
9.14942059976048e-05
5.09152933322435e-05
4.94173839388439e-05
5.9831902947511e-05
4.79585171014556e-05
3.39569854621921e-05
2.10646296840978e-05
8.73042380287715e-05
7.29655983728129e-05
9.18050145706346e-05
0.000104966923713453
7.10296815464467e-05
9.09811813236298e-05
6.01378534757573e-05
4.39772100901889e-05
2.76967511570848e-05
5.84193404277519e-05
9.68508846004197e-05
7.62964093417308e-05
2.19463479836666e-05
3.33186785355241e-05
-1.22700177637542e-05
4.03236703094709e-05
0.000120589824631676
0.000102218344427931
7.4667106708707e-05
6.74695167856346e-05
7.10803077788214e-07
0.000108060146846725
3.12826922160037e-05
8.04601689516296e-05
0.000106832761507892
3.11994216563547e-05
4.97068002941428e-05
7.86593066762381e-05
6.76154811615845e-05
7.52467169674584e-05
-4.2249110709346e-06
7.14210354320805e-05
4.89309825192501e-05
7.89324222817507e-05
3.80007394047521e-05
0.000104742956165057
7.1242242608914e-05
6.77968617244906e-05
7.93364415480695e-05
7.65394291255454e-05
2.09478412109048e-05
7.4999094141513e-05
3.10144349620043e-05
8.30441799756933e-05
6.50638821286221e-05
0.000136601957574284
0.000100099546573114
5.81805579966955e-05
6.94063876310397e-05
3.07713215003167e-05
8.42156986646223e-05
4.54516162126304e-05
1.63958216741031e-05
4.27716818267709e-05
4.30793157365666e-05
2.08832791819491e-05
6.61342074872524e-05
8.66809340306522e-05
1.67370183815117e-06
1.80663648732652e-05
8.82767917256226e-05
1.75195224473627e-05
1.56649822051325e-05
3.94533972192053e-05
7.58336955122508e-05
2.01427861904661e-05
0.00010935491896433
6.00024541208498e-05
0.000137238001146859
5.40362591877167e-05
-1.30295194948542e-05
-6.8384060449759e-06
2.36170656654123e-05
9.99493984318044e-05
7.35551073763249e-05
7.85698064975883e-05
0.000102706731085529
2.40592437537448e-05
5.139563322273e-05
6.29742322479611e-05
3.60089828146922e-05
7.44416241538064e-05
3.03269850876455e-05
1.93805950742876e-05
5.40536117821664e-05
1.52454589432754e-05
9.78038030310351e-05
5.51673552820578e-05
4.83718387840491e-05
3.5373747185073e-06
0.000164560682753149
4.7307029905866e-05
6.93105954695255e-05
5.2933296793236e-05
9.3401794114844e-05
5.37156504694661e-05
1.1422089378546e-05
9.61545538220219e-05
8.30752240186625e-05
5.19948373740209e-05
4.43752053347858e-05
7.2637390432648e-05
6.7678562296499e-05
5.16828652102559e-05
8.62227515996907e-05
7.18868944216798e-05
4.12903357566425e-05
7.62364763161979e-05
-6.24816586980583e-07
9.04716447635544e-05
0.000107624736989902
9.4473655842227e-05
3.34472821042253e-05
0.000133718577765291
0.000107216639206509
8.85034174612025e-05
5.30994050864086e-05
3.39060996137948e-05
7.92825461316836e-05
3.73415134354979e-05
9.38183142113903e-05
0.000101282041578686
6.27581884663767e-05
6.46286757023858e-06
8.89422629385171e-05
0.000122498919722492
6.74478256033532e-05
1.77311898493242e-05
2.36913867471395e-05
2.86353394351425e-05
0.000117950325019413
4.02779139493585e-05
5.86330178127665e-05
7.77672562239298e-05
2.3192177597672e-05
8.62332273750804e-05
6.13288716005305e-05
5.09148734955437e-05
0.000103812271493156
8.87183954077621e-05
6.43016237651579e-05
9.94326740535457e-05
7.84588227324354e-05
7.64275014051667e-05
0.000110052847246815
8.00881958045554e-05
5.48116657494061e-05
3.74965747887229e-05
7.68897884158701e-05
8.77026479843413e-05
-2.28483595401714e-06
3.82443296887132e-05
5.20700708986035e-05
2.32275586855131e-05
7.07021528562188e-05
4.44432901860377e-05
4.02101329290493e-05
4.93341762372138e-05
1.98361114305178e-05
1.63270412786853e-05
4.03145842294548e-05
9.94430873189172e-05
8.09940395960028e-05
5.09540002608064e-05
5.68469454193353e-05
8.72737093855943e-05
7.64117214153319e-05
0.000119557655663697
6.33718452738441e-05
0.000107398764306052
5.66108349961793e-05
5.84960924792914e-05
9.76364238604875e-05
8.77978191732783e-06
3.38514033836236e-05
0.000112935372300914
1.34352401330438e-05
5.08873258990836e-05
6.56741176229193e-05
4.54650450875005e-05
0.000105606645361743
1.28985299927421e-05
1.38684653353505e-05
7.84781329094054e-05
6.59529978321492e-06
2.30631262344822e-05
3.39103364137379e-05
5.2025263834725e-05
0.000125445711429012
3.57064207277966e-05
9.88558451913245e-05
4.60532629899214e-05
7.11360369049725e-05
4.84644110347155e-05
4.83344877959665e-05
0.000104191776409527
6.10093427692002e-05
9.33456121487219e-05
-5.21116193852006e-06
6.71649051700183e-05
5.27720210932587e-05
2.63626435883056e-05
8.23021036388281e-05
3.37075564044932e-06
4.49853669884389e-05
1.47970916515317e-05
6.30677179366344e-05
4.74611721853061e-05
7.39255016149102e-05
4.52072050521456e-06
8.12528202828953e-05
8.11826243285612e-05
7.54747370099274e-05
1.73560439204995e-05
3.08321727566469e-05
8.96585166003122e-05
5.88542245937423e-05
5.56286214685397e-05
8.77881195957721e-05
5.65513043520449e-05
8.30064646918382e-05
0.000112676778935636
7.06760324417749e-05
9.92973242606047e-05
5.40318547395566e-05
5.16511403326828e-05
0.000110794218529747
2.15161270105994e-05
-3.30254180062819e-06
3.37409211030786e-05
6.32564606700829e-05
4.60730300281664e-05
2.75769173580607e-05
7.0242151586618e-05
5.49437290114266e-05
6.25375753701156e-05
1.95978090257287e-05
2.07984282799994e-05
7.14440697421301e-05
4.95423141067616e-05
7.17518676490441e-05
0.000112606493986386
4.21123986349797e-05
5.23680346150166e-05
2.89081671158162e-05
6.14557344523715e-05
1.67123251184788e-05
6.43410350069103e-05
4.62526052609113e-05
4.58820922320491e-05
3.70201959072619e-06
5.02695257258328e-05
0.000102438412294814
4.58086960218548e-05
1.04310177029254e-05
9.00037285891305e-05
0.000107017561459114
8.51350564639592e-05
7.1340127032989e-05
6.68464495031537e-05
1.40871556425736e-06
8.6632989901809e-05
9.26979360229401e-05
9.76042852704884e-05
2.98853385312747e-05
4.89097566991017e-05
9.13712402020971e-05
5.49457660215746e-05
6.86505643365799e-05
5.4116637007797e-05
0.000103121492076635
4.08608188871693e-05
8.52260035382488e-05
2.7509559296484e-05
4.84095615152584e-05
5.08771050610011e-05
6.81464123263448e-05
6.53705996846933e-05
3.69535607596793e-05
9.59286313456855e-05
5.91855606203163e-05
5.11611264713296e-05
8.50924150298815e-05
8.49959037185724e-06
3.96152545797482e-05
4.86685643791664e-05
8.01635220336913e-05
4.88493908789106e-05
3.51422496652038e-05
4.03543220135117e-05
8.84987984095306e-05
9.82680070169512e-05
3.38476887005031e-05
2.24163890204992e-05
9.67067721054295e-05
0.000100314378869337
4.60608682149575e-05
-7.795554868115e-06
8.16812719623963e-05
4.74751656088081e-05
0.00012604774140251
7.18992242241774e-05
7.52418203446711e-06
8.66429983872272e-05
7.459852383797e-05
2.06755735692923e-05
0.000108120558916812
-5.95478677095496e-06
3.14534493045862e-05
4.51018456872708e-05
7.49447505278262e-05
4.43642094228438e-05
3.50036470057499e-05
2.09482267684566e-05
5.34825937083667e-05
5.77799144206345e-05
8.63049603820141e-05
5.60161946235931e-05
6.2564637917099e-05
4.43808112536621e-05
3.90498238962207e-05
2.54549667919483e-05
7.43398071461443e-05
5.80964836019198e-05
2.89284825144844e-05
0.000159782629167691
1.80299482923472e-05
7.52100895411026e-05
7.362290987577e-05
6.41561998947234e-05
4.9583181975108e-05
8.16076777350307e-05
-1.0992391990388e-06
3.42328169396421e-05
1.43409063297967e-05
7.87358473975969e-05
5.76748150520357e-05
3.99418809309817e-05
5.97979465354104e-05
6.90823897570289e-05
0.000119828882026005
2.9849466729767e-05
8.33284004156297e-05
9.6038394763399e-05
4.13958104708999e-05
0.000169295855349172
4.39180441522603e-05
7.64050834908351e-05
4.46791187834256e-05
5.47660920674106e-05
8.93878544976864e-05
5.3078074453795e-05
3.94371947429241e-05
5.35084570762814e-05
0.000101556715592453
5.53814836853006e-05
3.78548981965158e-05
1.57435704845278e-05
5.96611346256749e-05
6.29504306007279e-05
8.58655706737557e-05
9.41656847837496e-05
2.06088714500663e-06
0.000118437320029489
2.79142740972823e-05
2.8372868657119e-05
7.22991268011509e-05
4.51854577520917e-05
3.08979749378452e-05
6.34292151398459e-05
1.26213082148173e-05
5.56455759736825e-06
7.81860250365784e-05
4.41342685263131e-05
4.53973589483703e-05
9.27629108863188e-05
3.92865965091766e-05
7.62732796712843e-05
5.96613499018878e-05
2.78269337518422e-05
4.66186089548438e-05
1.37294310847175e-05
6.33336456958893e-05
5.79934053447221e-05
6.33046298430706e-05
-3.62301723828992e-05
0.000134531319694827
8.8535085161942e-05
6.56961181444867e-05
7.26988124174023e-05
0.000111923126869386
5.13499626457037e-05
0.000117512050208387
8.48467229570689e-05
2.63062648973766e-05
1.87104358053019e-05
8.90468186518027e-06
7.51168045924854e-05
8.22386181962354e-05
4.49856362165643e-05
8.06859141571375e-05
2.3117741598299e-05
9.75862824832223e-05
1.18668873355134e-05
2.51855867276914e-05
0.000106660335893631
5.07218819178961e-05
2.08450665141783e-05
5.44027828865858e-05
7.23201155136889e-05
7.03322662988835e-05
5.77105339066643e-05
3.33342613647671e-05
-1.14157086107307e-06
7.22077413933954e-05
3.14353757222012e-05
3.75396808458931e-05
6.68212294843664e-05
0.000107509148263038
4.69674087444167e-05
7.11466096407532e-05
9.79260417244952e-05
7.00087800827771e-05
4.29948022252669e-05
6.42973878419736e-05
7.60234628558249e-06
5.39128704976267e-06
2.40700986609829e-05
8.69027830192356e-05
4.62493263673474e-05
6.5815062381694e-05
9.07631515898714e-05
9.97178240068117e-05
8.63740352921801e-05
6.46641131953242e-05
5.05484446142422e-05
6.86977331324104e-05
6.22182244343592e-05
0.00011370642882599
6.38808090406201e-05
3.90214011382929e-05
1.42271655180639e-05
5.95870487134085e-05
-7.06588060520151e-06
2.72787876550898e-05
5.05260766765325e-05
7.70266392165334e-05
6.99612527374412e-05
9.47871444606882e-05
6.22534478926328e-06
9.33481579720102e-05
6.05020594279521e-05
7.93906933340138e-05
6.09908045177726e-05
5.30210864766344e-05
7.06915561213186e-05
4.41089158895813e-05
6.40152261841075e-05
5.76879349810694e-05
1.88991305181342e-06
4.02089808546261e-05
-1.92674430389517e-05
9.42262719210322e-06
9.94502725186272e-05
8.75375723089108e-05
5.66615750691063e-05
4.44112499397687e-06
2.0603742186663e-05
5.49389567831696e-05
-1.22859467773447e-05
0.000100253653709945
0.000113632610599867
6.76352290023759e-05
6.6567565568923e-05
2.51148906554393e-05
8.98001738067993e-05
7.90996479729856e-05
5.00585273894613e-05
4.78253305803124e-05
3.92295364611707e-05
5.36653909165844e-05
2.3837856088603e-05
8.90221105988821e-05
0.000109508656887078
7.36292725287004e-05
0.00011932274483539
-1.87874985840426e-05
7.72953176971267e-05
5.05910168670544e-05
5.95115662795032e-05
1.94770896572136e-05
6.11120928416981e-05
9.55677220496955e-05
4.52720052422451e-05
5.95436077386481e-05
0.000100318166635237
8.21060580142693e-05
4.50017434353147e-05
0.000101958638643586
4.66839974475417e-05
4.71016703279566e-05
4.73056527884517e-05
7.54093608615503e-05
3.74391908678332e-05
0.000100114622085023
7.45122982461394e-05
5.24320513643877e-05
8.73026261746422e-05
8.70165140646771e-05
3.16559729177751e-05
1.33594774109533e-05
6.60054112600133e-05
7.60510961401481e-05
7.24452610026073e-05
3.62138339699225e-05
5.35505445378321e-05
8.03100587101646e-05
3.66714828560852e-05
3.52571606655468e-05
-5.88701667364613e-06
6.38125122017879e-05
7.85576358420279e-05
2.96100491486683e-05
2.64881464344858e-05
5.95415924162405e-05
4.14184307571251e-05
7.08880465336785e-05
6.21421231048595e-05
6.74667509765082e-05
5.28877061662537e-05
5.46178466638951e-05
3.14313555027789e-05
4.26533332262845e-05
9.25325533936644e-06
6.97262359363487e-05
4.14953848374861e-05
3.24115544880841e-05
3.58806819963815e-05
4.02040855107727e-05
6.23095928909645e-05
5.81436474120863e-05
1.09147073881483e-05
7.22136714859995e-05
6.91683260873969e-05
7.53017855382714e-05
0.000131883434036084
1.8488339225017e-05
9.88691302606894e-05
-1.37300740955583e-05
0.000126153513747617
1.63674191333786e-05
6.3961257204942e-05
7.32456300891715e-05
1.43488380570907e-05
5.09618793488495e-05
7.20081751119517e-05
0.000101895573715193
2.90351137324621e-05
7.9202591667621e-05
0.000109943211071818
3.4896618657638e-05
4.00677188134657e-05
7.04792732222693e-05
8.07638611598227e-05
5.33420662544529e-05
3.83145550721003e-05
4.41361365132303e-05
1.87714329733742e-06
4.7286539866424e-05
3.99203380181567e-05
3.85611954781814e-05
6.5233308030059e-05
7.14570598748317e-05
7.03219449420786e-05
7.70142551704671e-05
5.92568768021405e-05
8.18054681607053e-05
6.2561251170282e-05
5.64094738946775e-05
6.57950880241788e-05
0.0001185138300125
8.17123824904944e-05
2.21973330498158e-05
6.65736185704074e-06
4.33784261589392e-05
2.62832381786011e-05
7.3812275713982e-05
8.40757063113252e-05
7.33368843804586e-05
9.42310873010674e-05
7.95232766016336e-05
6.58761987044078e-05
5.48432380763368e-05
7.4468404297027e-05
-6.10227921050718e-06
2.83382606113636e-06
-2.04963039330343e-05
7.3653871609398e-05
0.000131203879425654
6.25223221544025e-05
-4.31586154790061e-05
2.87283721096586e-05
8.6255800008492e-05
6.84891927799988e-05
2.7767119041311e-05
0.000121385240307412
3.45286301094964e-05
0.000111165371824138
8.06894200683139e-05
9.97556287394617e-05
3.45400741575456e-05
4.71884776663436e-05
3.78825028530073e-05
0.000100657259261463
8.60482743743316e-05
4.56630639714398e-05
6.69102792978748e-05
5.43809327594836e-05
2.40753480189359e-05
5.74640071996571e-05
3.41151067987826e-05
6.04754958719557e-05
1.97276838405022e-05
4.92467551127687e-05
7.12850412152175e-05
1.04954987522876e-05
5.26518531422042e-05
7.75933764913113e-05
3.53814148734965e-05
5.2303540314176e-05
6.18619191226698e-05
8.08439586835046e-05
8.02248144158759e-05
7.60178131809241e-05
3.88324237294479e-05
5.7448257879543e-05
2.18127876679031e-05
4.33697568390519e-05
5.30071295824042e-05
6.1923072376017e-05
2.031830241406e-05
2.05748144169099e-05
1.99986176955081e-05
2.83551108997731e-05
7.63788529301689e-05
4.68468166958924e-05
4.31914171363631e-05
4.10522172607525e-05
0.000104612439297911
6.35777611944412e-05
6.36240116256436e-05
-9.18145029666707e-06
4.63383899338189e-05
9.29620102591837e-05
5.55371452069988e-05
9.06953955611561e-05
4.87782871247136e-05
5.13264938036675e-05
5.28015790350279e-05
7.35655182945866e-05
4.2181391425073e-05
0.00012342400794383
5.48478465918607e-05
3.41920464837458e-05
7.05084751944601e-05
2.29884255144696e-05
2.26440723619138e-05
2.29323789101268e-05
7.31529497503023e-05
6.58528271673809e-05
9.05703879067795e-05
7.0377150113968e-05
5.30312208404986e-05
6.99835791386553e-05
4.45261977364983e-05
0.000139712382064179
-1.11008863654295e-05
6.60767108703584e-05
0.000129896364347161
7.30534284113381e-05
4.77543513617081e-05
6.54907239645255e-05
4.92406431494474e-05
5.95840478596423e-05
5.80531372311489e-05
3.77298168477209e-05
1.28578198105796e-05
1.4500742441483e-05
7.97534258087545e-05
5.63967865364988e-06
8.95691494082195e-05
9.03206498748064e-05
6.26920740859169e-05
6.95032701817719e-05
6.92236182421783e-05
8.13811734886546e-05
5.17752489530301e-05
4.62597749574033e-06
3.70391165659181e-05
7.15273986947036e-05
5.87106608918207e-05
4.00089110247104e-05
1.85648798534802e-05
7.3894385944846e-05
9.83962678982874e-05
7.90388808970238e-05
2.55225184006746e-05
-2.18780439639083e-06
5.08342084253247e-05
8.6041927002403e-05
7.60988317138195e-05
0.000113778581073861
0.00012423244439821
0.000103959465295888
3.57813562552408e-05
8.47331203198074e-05
5.26266570002407e-05
4.00584705816903e-05
6.51868433746389e-05
5.52798243463931e-05
4.68174378746273e-05
8.55507651527792e-05
7.53090444522022e-05
0.000129414323665621
6.1058289772861e-05
6.7068151747818e-05
9.85219648656277e-05
6.6082224846244e-05
5.42272308444448e-05
0.000108830504452152
8.58794515852874e-05
-1.20004964101577e-07
5.94535769130965e-05
7.550677655714e-05
2.88107479621954e-05
9.45981874774513e-05
4.76385834698441e-05
5.7386631137768e-05
0.000111098426703576
5.49730557948849e-05
0.000121745969021467
-3.65166274287545e-06
3.53156426845344e-05
9.6375096161546e-05
2.16616232765904e-05
9.82699298010789e-05
6.29059153420933e-05
3.73354337382984e-05
6.22949907670065e-05
7.22605181341e-05
8.89089120150887e-05
6.98472757295513e-05
8.83497096664757e-05
3.21768961175629e-05
6.90990594237762e-05
9.76343678570318e-05
5.99622873173051e-05
7.37483689007853e-05
5.49257275016813e-05
5.04475981464863e-05
4.55423308597136e-05
7.00704143340682e-05
6.19344344477616e-05
0.000105675749063714
5.78345125881583e-05
1.79111425054467e-05
3.42368817170257e-05
1.93872535216467e-05
6.57154597479182e-05
2.97594608977837e-05
7.07940134716401e-05
7.46248188998954e-05
0.000100022025081868
8.07276524126374e-05
0.000104486582214848
7.90387041053946e-05
8.03506970572149e-05
8.00205109002147e-05
1.138645208067e-05
4.09116863050928e-05
6.16750525051301e-05
9.14622220834478e-05
8.42574531875462e-05
1.29415825764244e-05
1.73049771170486e-05
6.87576655322935e-05
0.000103050075437483
6.91325615055431e-05
2.27264884646159e-05
4.22516173572861e-05
0.000108908173325915
3.47343847729696e-05
0.000119358805263889
9.091111134826e-06
3.50013053722969e-05
3.44383004186241e-05
0.000107994112877247
1.55369066810841e-05
3.43962601950304e-05
4.43385010785253e-05
7.17120212284427e-05
4.46440858665386e-05
1.38270250989243e-05
3.19514468734931e-05
5.87991577790481e-05
7.76510196671208e-05
2.20569967734272e-05
8.19228705428523e-05
0.000113679998959204
1.20249481018534e-05
8.72185058987297e-05
7.64483671708808e-05
8.49118598239256e-05
7.53592644722444e-05
5.09995626417297e-05
9.16420277223581e-05
4.40727337922837e-05
0.000102366382657147
8.46716227736516e-05
6.65039148597039e-05
0.000114529761238801
0.000103567421256733
2.77629049238753e-05
4.91647164258353e-05
6.42614246411321e-05
8.30826314685558e-05
7.88556101137502e-05
5.11264006276917e-06
7.14985190795128e-05
6.20356961905589e-05
6.61957405041504e-05
6.61744880009039e-05
6.88621213399265e-05
4.54214885732771e-05
2.88285994429957e-05
2.78547834770764e-05
6.56360502392761e-05
8.49584535015443e-05
0.000145522899547941
7.3689818550734e-05
3.55535077299439e-05
9.75704163418273e-05
6.01903067543874e-05
7.04324227848601e-05
1.8864249843223e-05
0.000102512905643629
9.59769364484868e-05
5.2271431213416e-05
5.65454994618348e-05
2.7659086382166e-05
3.8121492506784e-05
6.90446653532605e-05
7.10832526743816e-05
2.14194234519427e-05
6.29444006003011e-05
6.81244010005048e-05
-8.54308345524499e-06
6.93508375413996e-05
6.80566676398815e-05
0.000120256989911732
9.19112225703385e-05
4.64637132426543e-05
8.73778138569747e-05
1.66552225209245e-05
5.61772766274487e-05
5.15089900870716e-05
7.32296447449235e-05
9.25440777367269e-05
0.000101346746055331
0.000135702464342666
5.88422975564183e-05
3.4867636401813e-05
7.67515106845963e-05
4.99595450162591e-05
2.43051531399396e-05
6.94634938193072e-05
2.84155728860347e-05
3.57614604829468e-05
-3.14997046729267e-06
6.50807641760856e-05
4.41738087510723e-05
3.3307944611552e-05
9.14647956174309e-05
8.22881051715736e-05
4.63219980648724e-05
9.29202377813659e-05
9.95186077084594e-05
9.58537462628155e-05
6.26039620864287e-05
0.000119452505114465
6.80923121524233e-05
3.72946952260472e-05
6.45276707824829e-05
4.80214423339487e-05
7.59392485990348e-05
8.84916880610526e-05
2.95199215845551e-05
5.22038718505422e-05
1.68009519062555e-06
4.01833356355667e-05
3.29346590921028e-05
7.30522429764123e-05
7.71133130128629e-05
-1.24436757097754e-05
4.69064380053612e-06
9.63435275232152e-05
0.000101195742518954
0.000112810196076668
3.73917096125437e-05
5.76361663028073e-05
2.80524844656213e-05
0.000108042998783218
7.76382924639664e-05
7.86045956455829e-05
7.7617927966136e-05
4.21903724243612e-05
4.82904965390501e-05
0.00011491890261789
0.000112942107266203
2.25107477226009e-05
6.21672274218523e-05
9.29354680930541e-05
5.1101183357328e-05
4.04347808466218e-05
5.37633399401087e-05
9.45673974858871e-05
5.94261171854609e-05
4.58438698484794e-05
4.09691829516579e-05
4.75415956789054e-05
4.26654933295303e-05
5.54479910668202e-05
2.42430013486328e-05
5.08508031489225e-05
5.21120359017324e-05
3.63767226029003e-05
5.58639623199234e-05
8.17289373306769e-05
0.000113594873381436
8.19999755438796e-05
4.70203323032055e-05
6.54252429366829e-05
-1.15622324671723e-05
4.57208407638232e-05
-9.32387705142917e-07
6.6777059724607e-05
6.79019449600987e-05
8.88406681432607e-05
7.64712754665414e-05
6.57900086099344e-05
-1.94849034392819e-05
9.77304347125344e-05
2.20956976257212e-06
3.21108657219595e-05
6.65606826682385e-05
5.65177730463006e-05
3.93675292996856e-05
7.13262517231477e-05
7.53559524646913e-05
7.04873088128444e-05
9.95845010722275e-05
0.000100450614727015
0.000113410275414158
4.37269616693653e-05
0.000100591525447668
2.52644886392663e-05
2.60800801282692e-05
1.53841022594983e-05
2.32426734086114e-05
9.32236075710254e-05
7.83679744107557e-05
8.16700328446412e-05
7.19691146147358e-05
8.94233140707274e-05
6.59406920547196e-05
6.35987865978661e-05
4.34315687901705e-05
8.14161975605928e-05
3.77632660873167e-05
9.13659315955263e-05
7.02701579300595e-05
4.42294096423496e-05
9.10101740731318e-05
1.22703139006761e-05
6.60039016588769e-05
-5.54429552424468e-06
8.89334293657983e-05
5.9440480493383e-05
1.69749231520524e-05
1.04989989644161e-05
8.21343335272901e-05
2.42513771210826e-05
7.56026968330385e-05
7.58922549347381e-05
-1.0944478689232e-05
7.87465222795756e-05
1.04551391671115e-05
8.49307908007657e-05
6.49180399973252e-05
3.47896204579878e-05
8.50072669864845e-05
-1.19175635723228e-05
7.06789018462215e-05
2.65592801052418e-05
7.84649960993922e-05
2.98040411639981e-05
3.75476709347286e-05
6.03245483978431e-05
4.25222768111394e-05
2.10637692784014e-05
3.51784450852403e-05
6.57699572531833e-05
5.3823172309246e-05
9.42207438091246e-05
2.24603592234282e-05
5.33300662615039e-05
4.54570282708203e-05
7.35738032073398e-05
0.000107620900354762
6.35123314348095e-05
8.09901084869464e-05
2.49709769010128e-05
9.09968092694207e-05
1.55879651171006e-05
4.9798393434601e-05
5.78604943598833e-05
4.09842142074827e-05
4.36263255724371e-05
-8.04537738204787e-06
8.57493330049901e-05
5.76740914071881e-05
5.54262968006842e-05
8.4946810441341e-05
9.0757019289353e-05
7.48914468328836e-05
6.74001583119306e-05
-4.03969358465462e-05
0.000104233366383658
3.21045928456101e-05
4.56364683694625e-05
3.29815686534299e-05
7.18489928119335e-05
8.40224902735065e-05
-1.87323371503536e-06
5.94151356036305e-06
7.40347072223203e-06
8.78881224667185e-05
3.40993360642559e-05
5.75139985800288e-05
9.48350480196962e-05
0.000157245152428493
5.31906731111381e-05
4.90486594397375e-05
2.66441281749713e-05
3.78526120971415e-05
0.000123360881208946
3.18438272777227e-05
7.16576137447438e-05
8.83406839246548e-05
9.66188363035825e-05
7.61399790490191e-05
6.58945287617904e-05
7.5157495210698e-05
6.46149787698579e-05
5.41783942356031e-05
9.07788032819049e-05
9.10211536113424e-05
4.83033981260296e-06
1.77948498795886e-05
5.01243641844932e-05
5.48123056913284e-05
3.87930898438862e-05
1.4748724125878e-05
9.62201966613511e-06
6.94931473909233e-05
7.43310964683359e-05
9.44600604095587e-05
9.4091566141471e-05
9.97553396238741e-05
0.0001554715633674
5.02087794449823e-05
0.000106067467811504
6.36268081688193e-05
6.8579406346812e-05
2.81603962868255e-05
8.07385548474561e-05
2.01745154540337e-05
7.19133227173476e-05
4.46528650986246e-05
7.6041143186137e-05
7.31979899293293e-05
6.6389638467389e-05
6.35332238147139e-05
8.383853192916e-05
6.76931427711997e-05
1.3671132034245e-05
0.000123723831491106
8.7799876167358e-05
3.93771197054814e-05
3.38002456778071e-05
5.77948517914671e-05
7.58797097936169e-05
5.4706840919054e-05
1.08439689273663e-05
4.59193030150258e-05
3.87831175968431e-05
6.70152929700992e-05
6.60748565951172e-05
4.3855980152183e-05
1.27338704798405e-05
-1.75208286000648e-05
6.27795544565853e-05
5.02082316770084e-05
8.73223469543516e-05
6.03168243680249e-05
5.48179699776342e-05
8.27504902058198e-05
7.55779281593523e-05
6.98668906915713e-05
2.72739122349858e-05
2.99727278765321e-05
3.30123062911018e-05
8.04588581178878e-05
5.84458153869625e-05
8.86636413340749e-05
7.60139707731633e-05
0.000118041851716231
3.62677437315993e-05
5.94562659425412e-05
0.000124356683559374
-8.21593370083724e-06
4.17986107753532e-05
3.33640875524479e-05
5.81555780637355e-05
1.32762710478716e-05
1.18171917988816e-05
3.96034107101633e-05
4.94329883924822e-05
1.89515332648817e-05
4.63000404052257e-05
2.63129043171272e-05
3.0677258485434e-05
0.000130495682442728
7.32589501369043e-05
8.5258589737927e-05
0.000109731285933509
4.03581000792407e-05
-1.85190278710429e-05
6.83092542658651e-05
3.36397873524351e-05
1.37401698338386e-05
0.000111130475488899
6.46833416203222e-05
1.91529519861034e-05
2.71089205147872e-05
6.11323939582884e-05
7.5337940631895e-05
5.04141441154651e-05
6.48117233654804e-05
8.80644910027671e-05
2.38118477614643e-05
6.81822404874438e-05
3.74963487441464e-06
0.000124469740018465
6.61813162691737e-05
7.38584300959298e-05
2.09581002104304e-05
6.64125099600284e-05
-3.97839142621669e-06
7.80424820104227e-05
8.29463007807201e-05
4.25917773814877e-05
4.60924817940597e-06
-3.07012724575652e-05
8.08627099215385e-05
8.71914218644513e-05
0.000136643709493439
4.29346507616424e-05
2.72644232837471e-05
5.56585732954257e-06
5.53528418033085e-05
8.81933594759745e-05
5.84670770609428e-05
7.61790472474969e-05
4.11966474535523e-05
5.95865710998487e-05
3.51470147309368e-06
6.77178183658436e-05
2.07763738776416e-05
7.68410857300611e-05
6.01556908682712e-05
4.78488656738937e-05
6.77939443267329e-05
2.36716523021345e-05
5.29865118054099e-05
3.7231491828933e-05
7.5302128527983e-05
0.000105882544403111
8.26676880696861e-05
3.95325765986487e-05
9.81020856806249e-05
4.53945701263731e-05
6.13895109198115e-05
4.59184669836918e-05
8.45176609029141e-05
2.63254039002026e-05
8.37373837741984e-05
8.22736244681883e-05
8.69975776678057e-05
6.96561432810095e-05
9.38140751113131e-05
0.000113132691551177
4.01821496436918e-05
8.00866923513358e-05
3.48315414905873e-05
5.07009072695376e-05
7.51696219062592e-05
6.48530487401813e-06
6.77596500181666e-06
3.8081549825073e-05
2.80195765377208e-05
6.47392572773697e-05
5.65326726432682e-05
3.52229095608137e-05
6.59382772431684e-05
3.18097961625991e-05
7.5773754983502e-05
8.27772316626049e-05
8.92857710201513e-05
9.81924665351289e-05
8.34897328912251e-05
1.40988692464807e-05
8.34396670382759e-05
3.06622459577702e-05
1.90932607221995e-05
4.59222487053832e-05
4.46983146304026e-05
6.55904017623136e-05
0.000120271955998817
3.75486295052281e-05
-5.70594938923875e-06
7.67576271056615e-05
2.76945306189711e-05
4.42254142651293e-05
1.78552906721185e-05
8.8598921990994e-05
6.40363877771404e-05
5.50774847869441e-05
6.25920314990149e-05
6.33379969725337e-05
8.14199411946735e-05
4.22578660673218e-05
0.00010768679745847
7.85588403087107e-05
4.79174417746667e-05
6.29022220006948e-05
9.88303049078924e-05
7.87728112703591e-05
4.00661102835819e-05
4.47524176217193e-05
0.000115842064350209
6.76154816434416e-05
8.31866538695888e-05
8.39118188627275e-05
8.81608046763047e-05
6.1529687857485e-05
5.69396503452104e-05
5.49498416849989e-05
5.37522039720275e-05
5.5993254327407e-05
8.28962101264752e-05
7.40568671773064e-05
3.42594776992664e-06
6.64289186424805e-05
8.96627157251174e-05
6.70026078378064e-05
0.00012772865823183
0.00011451139572041
4.52825109537446e-05
9.77100310087618e-05
2.3399964368005e-05
0.000109659952037255
7.42519287251055e-05
2.53552633567475e-05
8.46232977610769e-05
5.88691595330728e-05
-4.16035406799974e-06
6.22893229539495e-05
7.38183047009003e-05
6.70069722893764e-05
4.02728364994778e-05
4.00255030560265e-05
7.74502422517433e-05
0.000129213578605018
0.000110943350990358
4.24401337121815e-05
0.000120174493114107
1.72939360574175e-05
7.90146686830781e-05
6.86285120621279e-05
6.85315535164046e-05
9.02364248150433e-05
4.33795402987847e-05
6.58728184207983e-05
0.000116890264500297
9.41342801509064e-05
0.000120670725860949
0.000105884869573034
-2.69129948405551e-06
0.00012274910080759
-1.90776050914751e-05
8.98767861763261e-05
-8.55109204516704e-07
9.36529437919475e-05
9.80732386577699e-05
7.97260698975678e-05
1.54996055650519e-05
9.47561279496931e-05
9.48882079261921e-05
7.07262869396947e-05
7.2576792284247e-05
6.101455215839e-05
3.46930590912455e-05
4.59185012265139e-05
7.09564796860336e-05
1.65692858861982e-05
3.4898146846612e-05
4.36115385276099e-05
7.68721123991414e-05
0.000103499150977249
2.49008727898362e-05
2.29194817902098e-05
3.18895806461326e-05
7.54719143024692e-05
5.11117464176515e-05
7.06799214595605e-05
4.99772947999076e-05
7.36286923091481e-05
4.50719580472691e-05
4.37136544376356e-05
3.64904798894824e-05
-1.3711432880339e-05
5.40108293112969e-05
3.14686252212409e-05
5.04879576050184e-05
2.88891365672162e-05
8.76616664272125e-05
7.71269005691854e-05
1.75684253494376e-05
4.47225040763952e-05
6.26012757453153e-05
4.06330484926591e-05
3.3859664470586e-05
4.96399638363481e-05
6.95325783521923e-05
4.13003481168736e-05
3.32088600709122e-05
1.14032517328933e-05
7.92639166313667e-05
2.16670255362066e-05
0.000135157163756973
0.000119040800965351
4.88611574749296e-05
7.53727164501987e-05
5.22279045623534e-05
5.66683585338394e-05
3.3189597951491e-05
3.56398619587144e-05
5.44393237116492e-05
0.00010884307714889
7.4666456347114e-05
6.84018728052741e-05
3.53495040394281e-05
7.59192110686384e-05
5.72830140152148e-05
2.31428311323344e-05
5.7698057779528e-05
0.000103293327760109
2.81499707980794e-05
4.25772916044896e-05
7.19721597457848e-05
2.50360986262917e-05
9.91210961425613e-05
5.95338957315201e-05
3.41687898523933e-05
0.000141394319539363
5.7982400433816e-05
0.000102966519395158
9.11986954954883e-05
7.93146829912069e-05
6.34510341784153e-05
2.39251422680473e-05
4.67324678919675e-05
8.14535326316219e-06
3.43457681049534e-05
7.31606856937173e-05
2.17177272446305e-06
4.53138597914031e-05
3.11238669695511e-05
7.0153481409753e-05
0.000103811380809549
0.000108800522052065
9.85659057172707e-05
2.899399042725e-05
9.20758391908261e-05
4.83482797734509e-05
7.73835942817244e-05
7.62758935897517e-05
6.67757744936099e-05
4.00033047153809e-05
6.55648867603968e-05
5.29507650831706e-05
4.18055773295876e-05
9.63330436812244e-06
3.96936583769882e-05
4.62631339853787e-05
6.55287854729601e-05
6.56043065803146e-05
3.64378180981023e-05
2.88055150224758e-05
9.10819882240798e-05
9.11176923811378e-05
2.25540138141266e-05
5.71120199186947e-07
5.51019250119656e-05
6.64100526508668e-05
7.12591122176675e-05
4.62128877617796e-05
4.48584844100361e-05
7.21865674203574e-06
1.09188233494036e-05
6.21313219241053e-05
-1.39356927004161e-05
6.53161915441104e-05
5.76014312613526e-05
5.2989707670271e-05
4.59786217887351e-05
9.12246360861718e-05
7.08828859927468e-05
8.06540556396487e-05
7.08089391032793e-06
8.62903847035886e-05
7.63049565355674e-05
1.49636226372046e-05
6.09779140783349e-05
7.71324181924904e-05
0.000115217445030997
7.34537920610422e-05
5.0623613641226e-05
3.32224990764573e-05
-3.6449490261191e-05
7.34115997221961e-05
5.7772847977307e-05
0.000119295698240296
0.000122471280852464
-3.63567894270156e-06
-8.5538210714668e-06
3.54845843003905e-05
3.64733703080705e-05
2.65988935098015e-05
2.13004327941036e-05
2.77766485824254e-05
0.00010829257826772
-4.35774326462275e-05
4.84469015411459e-05
9.21454131657788e-05
8.0836336227856e-05
3.10666221572428e-05
9.37624369772311e-06
9.48388344480878e-05
2.22977966246093e-05
3.62117349813676e-05
8.32639847445348e-05
6.22443878078936e-05
6.13665186253353e-05
8.28152976213575e-05
8.01030391240355e-05
3.78038309145525e-05
1.27269953045039e-05
4.86222793781773e-05
4.817310823595e-05
0.000111493403699318
6.44583509629063e-05
1.80369258072261e-05
4.08868505612714e-05
4.56104887923414e-05
7.54445736358679e-05
8.31072996657764e-05
4.77551482310013e-05
6.30174275260769e-05
3.32746352392707e-05
4.01496891892656e-05
4.21141354596351e-05
8.74139685514939e-06
2.82171950442484e-05
5.1331405946009e-05
9.00970685398105e-06
9.02198651264101e-05
8.80356305338659e-05
7.30917540859829e-05
4.87634460771317e-05
3.53734372187974e-05
3.32004845645554e-05
5.80982036228625e-05
9.55440478838975e-05
8.86900035571134e-05
1.3634694062991e-05
8.26808316361796e-05
3.95247116651079e-05
6.06587710776469e-05
7.2551525753966e-05
2.98181648774802e-05
7.22018815425214e-05
8.66115183283277e-05
9.37516748493208e-05
5.836706901783e-05
8.87216126989715e-05
4.92409033817338e-05
8.87780902543757e-05
5.90145865439602e-05
4.79233330146664e-05
9.58725138768827e-05
3.16878092119997e-05
7.09348229869657e-05
6.6876223362811e-05
0.000122199256660929
1.57321020122538e-05
9.69979122771068e-05
3.81989657564619e-05
-1.26379311053508e-05
1.97235130630085e-05
-6.22470331997892e-06
6.85589404768661e-05
6.38663590082925e-05
6.92140227068203e-05
3.44549782456075e-05
3.85209344081871e-05
6.94750466019336e-05
4.08668328807399e-05
8.33194880728609e-05
4.55527200475792e-05
4.40089145059578e-05
5.00913234330857e-06
5.10748622070099e-05
0.000109319966897927
0.000104986468726586
3.95826048614962e-05
0.000117209713213205
8.59778754742238e-05
6.15023089766902e-05
5.63698356153307e-05
3.83555324397749e-05
2.89298246393494e-05
8.74047763152262e-05
4.968924915731e-05
9.12048257470671e-05
0.000114952543241952
8.80066444386717e-05
3.4947953171151e-05
7.01134758560962e-05
7.53434048499186e-05
9.3110019795462e-05
2.35917208859214e-05
2.95404297595123e-05
1.70097062067497e-05
5.81575030752032e-05
7.73699633413701e-05
8.39828181058284e-05
-1.79698453541682e-05
1.8790409550698e-05
6.11196257923232e-05
4.56237489535552e-05
2.99509164918144e-05
0.000117141463821913
7.62077097633265e-05
7.1777616288914e-05
6.19642715283463e-05
1.85369367433451e-05
4.67944044240451e-05
4.74029293857169e-05
9.14542840407787e-05
7.10075132166074e-05
0.000109444061696485
7.45703211721973e-05
6.2988096074165e-05
2.17480946542505e-05
2.26758316241613e-05
3.04966384480742e-05
9.07123211824269e-05
7.9036628365051e-05
6.2095564291142e-05
7.69102005115966e-05
5.82245492730395e-05
5.69297609710818e-05
7.16896118190398e-05
3.80374546629961e-05
8.31965416238108e-05
9.70965233891532e-05
1.05465739020539e-05
0.000127817699750087
8.89681882748289e-05
1.29227242618964e-05
6.77886460634712e-05
-2.81049884067491e-05
0.000100273520913217
7.90050716122144e-05
3.2640890675561e-05
8.28653669735948e-05
4.35949841608495e-05
7.85301245828992e-05
7.9328613581004e-05
-3.67065351637757e-06
2.77850594017066e-05
7.84019010829612e-05
0.000120251098386092
9.50521294704794e-05
-1.12308308064098e-05
5.32063130736081e-05
4.63357105593493e-05
9.17235192212509e-05
5.2134292727373e-06
5.47836532788341e-05
0.000168685045794744
0.000103781771363967
6.0490002738837e-05
6.63094470587645e-05
5.11879589139122e-05
0.000112782530638818
9.0987213205046e-05
6.72653136214933e-05
9.39127464089586e-05
5.93325104079753e-05
7.48815738489781e-05
1.64060368077311e-05
5.94650922568643e-05
5.18053237633301e-05
7.44994641094552e-05
1.86382063945799e-05
3.73638644149063e-05
5.46079004717714e-05
7.83880578839269e-05
8.82508778240206e-05
8.76908143778996e-05
6.13832745331287e-05
3.24716505867529e-06
3.49756763535381e-05
2.93267590258514e-05
4.51441753476961e-05
5.63053394942117e-05
5.27342405036505e-05
1.35496727365918e-05
3.57542165200035e-05
3.87382902825258e-05
9.2744513603917e-06
0.000139828101375069
6.84216403278124e-05
4.99569279063592e-05
4.91052066936035e-05
5.7027462017914e-05
5.40272340155697e-05
2.34953734195711e-05
3.30599987796161e-05
8.36210426216253e-05
2.72788827494445e-05
4.79397853887833e-05
0.000136732645937019
5.95641577873656e-05
5.25241597179163e-05
8.62834445635457e-05
7.61734844984807e-05
5.72800823360818e-05
5.17987746736563e-05
8.29100792368665e-05
5.07988301983181e-05
8.85311928551273e-05
3.82607421742936e-05
6.84190675316602e-05
6.34203914949184e-05
6.89867769823082e-06
5.14318485579377e-05
4.2311204692815e-05
3.22483730878547e-05
5.6314592402266e-05
9.13939819525778e-05
0.000106372233783435
2.67152843237564e-05
0.000108448163194954
9.82245948991528e-06
6.99978415755423e-05
5.82923057461165e-05
0.000106227928280715
0.00010264636561463
5.68777216572462e-05
0.000108816546873695
2.90410234345483e-05
5.12304012870789e-05
6.45117059466137e-05
4.72611412674653e-05
2.87661679772194e-05
4.96705073436878e-05
4.42179746048508e-05
3.23321401577765e-05
0.000107043107412649
0.000100610579260338
-2.12191718349215e-05
8.03810803922059e-05
4.74636267377088e-05
1.97061069833497e-05
8.36400886754407e-05
1.91781750736028e-05
9.67312873089169e-05
2.05675621284956e-05
5.79807406074737e-05
6.63438076395846e-05
9.09740588179743e-05
5.68603971470015e-05
-1.3586622362759e-05
4.63888244602704e-05
3.77271373586711e-05
1.74483883491889e-05
8.51185769172031e-05
2.6223148615017e-05
7.7466131005875e-05
8.34346571712637e-05
3.92863446862125e-05
7.1086501535116e-05
9.86262805846009e-05
8.00194625863688e-05
4.80626382530134e-05
6.48379171642754e-05
0.000104065020971077
6.17875260389093e-05
7.32961941255086e-05
2.39086730000741e-05
6.21963974548206e-05
0.000114500081574148
4.15511076650474e-05
3.83116475497107e-05
5.44750861833915e-05
5.64573790019581e-05
-1.52426263253148e-05
-2.02319178042905e-05
5.11165855068095e-05
8.84587500903374e-06
4.81523490408061e-05
5.45246592809777e-05
5.18769571333366e-05
4.29351646334235e-05
-5.23903805155485e-06
3.50595436656946e-06
6.83333444165429e-05
4.6873077058647e-05
3.77918390410089e-05
3.8392659515978e-05
2.90050439872091e-05
2.12162900617824e-05
6.92319940602063e-05
2.58442002219151e-05
0.000106721294387415
3.74222599379669e-05
0.000121088953860586
8.21410952271318e-05
9.10209410240248e-05
6.64858983779308e-05
5.89190208104736e-05
4.36629134379968e-05
2.09957840540328e-05
2.51983635473388e-05
7.72572438998544e-05
5.68266031549785e-05
5.40071835413667e-05
1.51947739517617e-05
1.6962045274164e-05
6.5383933785193e-05
6.04832812081987e-05
6.55940096510634e-05
4.88952638233018e-05
7.2148373839234e-05
8.26317882482215e-05
5.74739425482577e-05
2.12112815671375e-05
1.13946009227249e-05
0.000110071196869942
9.46214753820928e-05
5.99241798385647e-05
7.77077133001819e-05
0.000135985899578668
7.39880842562442e-05
4.61571632843144e-05
8.11113425852753e-05
6.14205411938861e-05
6.70852887676388e-05
7.72571470135325e-05
4.34527379390713e-05
2.886473382609e-05
7.31383978606978e-05
6.92527126095648e-05
3.12367590297519e-05
7.6561555697811e-05
3.61466143382724e-05
1.79115323179304e-05
4.37052658957705e-05
5.51263364703203e-05
-3.25313292827041e-06
5.96531886512166e-05
4.24043413628803e-05
3.82714917731669e-05
2.51951180611867e-05
9.44461757977995e-05
8.44644660433895e-05
6.00998488759959e-05
4.83603779708842e-05
6.6364750097953e-05
6.85679195855425e-05
1.2149035023267e-05
1.44387459423655e-05
9.66652413725443e-05
6.74580582069384e-05
8.92482760335215e-05
1.39496965541465e-05
4.45580007075263e-05
5.27616433079104e-05
1.43506393085368e-05
3.61770680531179e-05
-2.08735622325678e-05
8.94716459053463e-05
5.85283899731018e-05
5.82385901592892e-05
5.35846556193252e-05
8.38469312325915e-05
6.71779680401494e-05
6.52042738638964e-06
7.15942410701764e-05
6.77218863679463e-05
8.31193531508367e-05
0.000115619501039499
6.42989946783364e-05
7.43787259999406e-05
5.7826331931985e-05
4.00090855653283e-05
6.77073686486305e-05
1.37801571849695e-05
3.01616552768619e-05
-3.00068861178167e-06
5.26074213916657e-06
-1.53252480709667e-05
6.3705312227507e-05
0.000122970703820161
4.48560111812416e-05
0.000102045688554335
9.08071984255812e-05
1.47952758229074e-05
1.84551469100821e-05
9.00481162938045e-05
6.07676554163585e-05
6.34241829759764e-05
9.01612151981092e-05
7.66077613891653e-05
0.000131773732179718
3.64227574400203e-05
5.86084197171872e-05
1.18580054726173e-05
9.32542257266433e-05
5.63959505202598e-05
3.68755948841694e-05
7.13767599867984e-05
2.87767700469952e-05
1.79301834868551e-05
7.57653182486424e-05
6.48116522963236e-05
6.98051862528225e-05
3.17650074500929e-05
0.000101001766976927
0.000109484218078572
8.15788681678165e-05
0.000103151031864087
3.66095820736421e-05
4.54625578779283e-05
7.71717818580112e-05
1.22657510490184e-05
8.08723002035176e-05
5.06635466830387e-05
0.000102324116083803
2.06245405926159e-05
0.000109318071298605
6.27851801708549e-05
8.53630375562008e-05
7.17347300508788e-05
8.34391683753316e-05
3.6515690175377e-05
7.60691847905377e-05
0.000127805150826213
-1.71717633696623e-06
8.60424994059496e-05
5.84894637876884e-05
3.4456350115159e-05
0.000119051724098715
0.000140836823120765
1.03665900309998e-05
0.000132731607303022
5.23569088586707e-05
0.000132134165659519
5.35877189274639e-05
1.29455168691468e-05
5.61557147910371e-05
-1.47169340389733e-06
1.30644657653103e-05
4.29916986859728e-05
-1.16010730409413e-05
1.57201572746197e-05
0.000113006406050846
-1.66831527845753e-05
4.20836751577798e-05
7.2565268642347e-05
9.76886572114067e-05
6.84166522400246e-05
2.73418439553096e-05
6.69090149206413e-05
8.18136428971964e-05
5.9450670751002e-05
8.80528324578447e-05
4.003136050422e-05
8.74386709640692e-05
4.54876377233973e-05
5.69609778712969e-05
2.58038939364963e-05
7.45493501012977e-05
3.25583658245712e-05
6.39087182556289e-05
4.83781938208761e-05
5.30632606394343e-05
0.000133178827226197
8.32265865273882e-05
4.93858920417231e-05
4.25846231712836e-05
7.75333193779221e-06
4.89586635622739e-05
2.36455263740179e-05
7.06713786425305e-05
9.92621346651768e-05
3.01337055917936e-05
9.15225593193162e-05
8.34364208043687e-05
3.51008207421912e-05
6.65157568307491e-05
2.17618567766834e-05
7.14036115506139e-05
5.16359358164567e-05
7.31499051739612e-05
5.95282205393515e-05
6.7295240910359e-05
9.53968646923284e-05
3.18519744360101e-05
5.71862526237246e-05
8.03701674271214e-05
2.44034298841498e-05
-9.63158632522681e-06
9.7866869679366e-05
4.8159846964805e-05
5.12963619847749e-05
2.56317265571416e-05
8.1357912140654e-05
3.4955054740106e-05
2.69302998304104e-05
8.97595462206988e-05
2.47831446518211e-05
7.57762387057952e-05
3.64656570780839e-05
8.27585647903892e-06
3.26433136878479e-05
6.02988959565682e-05
5.05483299358262e-06
9.72232230840715e-05
7.83894900438176e-05
4.27495362030305e-05
0.000102626746185746
3.3813196080373e-05
9.10989933303165e-05
8.53091809108868e-05
2.6971435710111e-05
1.15827494127046e-05
5.58678871632265e-05
6.03241244803336e-05
9.53224067330045e-05
3.80201475688324e-05
6.44756055003382e-05
5.08778357074404e-05
1.15041174098771e-05
1.83910544751466e-05
9.95359204710419e-05
4.86158043916528e-05
4.55798981202386e-05
6.28390838954777e-05
5.75643980074706e-05
0.000124266726580206
8.41812585217559e-05
6.47039099263701e-05
8.58489685530085e-05
1.42540699872482e-05
0.000100171877593137
4.67341451447947e-05
5.14402890611518e-05
9.53350921659706e-05
1.06210882743038e-06
9.84989145779829e-05
5.86921035202028e-06
9.21645791455814e-05
-1.24138828316064e-05
-1.74251258290403e-05
0.000102936019890505
6.08388637122098e-05
2.61720840043235e-05
6.57796220347336e-05
4.9223049022248e-05
2.40597043737416e-05
6.59211648851118e-05
5.81817011402253e-06
-4.16606667648944e-06
6.37542783108818e-05
8.48204112940712e-05
8.98741179318777e-05
4.95424084874594e-05
5.63223178574736e-05
7.91943362217079e-05
1.76754177899853e-05
8.3561551477046e-05
0.000100927349613897
0.000112322385718268
4.86613889570497e-05
2.8392245550383e-05
5.42028840466423e-05
7.22666169314209e-06
9.01863496598432e-05
8.76306289991211e-05
-1.14477779027163e-05
7.67633301636376e-05
7.34957742542651e-05
8.07847576761391e-05
3.57294697645357e-05
6.11488147000037e-05
8.03409740411868e-05
0.000102830765905288
3.98768610858586e-05
7.37585304471685e-05
9.04241196716492e-05
6.08032965498275e-06
2.62956019628369e-05
4.07490044060534e-05
3.3961720122378e-05
-3.55108194745339e-05
6.54764033841806e-05
3.2752127621917e-05
5.86847491403235e-05
0.000107882791587851
4.78116963051587e-05
5.93062108849133e-05
6.72558073382466e-05
7.47325941991532e-05
6.28625431318003e-05
4.6796779484684e-05
6.38681764511255e-05
6.59045462791114e-05
4.45165673647026e-05
2.47275595364991e-05
9.51027938914386e-05
5.28039846400669e-05
8.40357485214979e-05
7.13925373994012e-05
8.3991513952201e-05
5.17689941073681e-05
8.70918558525927e-05
5.57915838368757e-05
1.86164120005379e-05
6.02462302541606e-05
9.33531705706154e-05
3.72254069704075e-05
9.79531041469114e-05
0.000141930855096416
7.7796539285688e-05
6.97611923256247e-05
4.31254394821979e-05
1.64614083697476e-05
0.000109162170884141
2.49611727787332e-05
8.39963536522687e-05
6.50477799270781e-05
8.69469890937832e-05
4.60329696311567e-05
1.78108237739825e-05
7.89165982297448e-05
2.2970142993537e-05
5.75089134664895e-05
4.23800368819564e-05
8.35106159615542e-05
4.1044771288446e-05
6.90869340404522e-05
6.43141025109923e-05
2.31293450065131e-05
8.46050836886767e-05
0.000131317922400358
7.15314597415687e-05
0.000111292637035984
9.57725947575866e-05
9.73480735542509e-05
3.08793825251574e-05
4.67378489889972e-05
3.86240342782392e-05
8.51263361100146e-06
6.20851558638609e-05
6.84743894936746e-05
8.05288075796572e-05
6.07560458238706e-05
3.9016543640866e-05
4.11163081259216e-05
7.58924542998773e-05
2.815319169408e-06
6.8371242129639e-05
0.000119769487379758
7.94020891010733e-05
6.14885515416119e-05
4.80851661930515e-05
9.94289251571408e-06
1.99146086358162e-05
0.000118720445644133
6.26631469003571e-05
5.54719722808811e-05
-4.57081281340022e-05
0.000110506627770874
8.03441481160874e-05
2.67576616016718e-05
8.62865182315888e-05
5.23054692559177e-05
8.84244863469453e-05
3.90546728790272e-05
1.77330560028887e-06
7.8944743730412e-05
1.31392644012792e-05
5.80622258537595e-05
0.000111634749922665
0.000108631926447021
8.81226826594214e-05
2.88523516031041e-05
4.98252861799789e-05
8.06390190001015e-05
6.27515563294953e-05
0.000101562828156881
2.52433841697861e-05
4.67392512625208e-05
4.86842627228366e-05
5.20157352566952e-05
8.17335874952268e-05
7.94130371747133e-05
3.42066442037023e-05
1.01973677426558e-05
3.62819823766547e-05
8.5908753206836e-05
-2.21250506217783e-06
6.05645340467721e-05
6.18409501778431e-05
5.2123675477247e-05
5.26326052753476e-05
7.31137591640842e-05
0.000116706092038721
4.84133793508179e-05
7.00279165921513e-05
3.19025768975482e-05
2.0276025232496e-05
9.30889607729759e-05
4.46927400351932e-05
8.64038990902962e-05
5.20587266270047e-05
1.38628323316524e-05
0.000106250271526485
0.000120155841421028
7.44254092738963e-05
2.71220215901315e-05
5.53615266066079e-05
9.65282878048347e-05
6.41251462452845e-05
3.96217163311665e-05
8.42476978567994e-05
6.63957194478546e-05
5.14585699226718e-05
0.000108238824400997
0.000104922024095183
6.94389826830992e-05
1.16251996725436e-05
3.4720186976148e-05
7.06756629997984e-06
3.83671152368512e-05
1.41848108606514e-05
3.98786200744305e-05
0.000138073772265818
5.9751115023756e-05
-1.50842710435439e-05
1.59580746026784e-05
7.75696303248036e-05
5.3966594951994e-05
4.17829480604418e-05
8.60261478282896e-07
1.42709306050878e-05
6.80713599498501e-05
6.91088352408886e-05
5.01682740814652e-05
7.80594169327484e-07
-1.81404574329364e-05
2.37454377872222e-05
6.63457929519738e-05
4.60269550272173e-05
4.83632918164802e-05
1.3369048295849e-05
4.36525084500288e-05
4.23113834461226e-05
6.26736429927531e-05
8.92433248885069e-07
5.74006983420528e-05
6.38831784741073e-05
9.83598371862211e-06
-2.78682363201274e-05
5.48716402556885e-05
4.19664596190119e-05
8.71103599372695e-05
0.000100334642788631
7.67767619190301e-05
7.02532875437077e-05
8.25008741299159e-05
5.87657842102468e-05
9.05401062135802e-05
-2.28977476358985e-05
6.26037535217318e-05
8.79871370259854e-05
8.15644957403643e-05
2.41924070897649e-05
2.54362993699801e-05
6.40037042986126e-05
6.39663445131719e-05
4.79376020540735e-05
3.7660921161051e-05
4.26710396038284e-05
-3.0066112245405e-05
7.82654233240255e-05
6.8577017925274e-05
6.55227354024053e-05
5.21983287307421e-05
2.98530121508341e-05
0.000106265852261755
5.07182099986636e-05
5.51954856914141e-05
1.91399283543147e-05
-1.62834361031803e-05
3.07779325948549e-05
3.94610303675055e-05
2.28877371584605e-05
7.05562652836596e-05
9.70172835665701e-05
4.08486707326969e-05
2.52936858671805e-05
8.26584740360459e-05
7.89435506218656e-05
0.000114006149381052
6.08748968959143e-05
0.000130011664333395
8.21311660365956e-05
8.39224654231673e-05
6.03823889360548e-05
0.000102174681262161
7.64457644354511e-05
4.34540463242973e-05
8.80673583363703e-05
-1.92554460777867e-05
4.92997539032775e-05
7.20022830221127e-05
5.55287979454262e-05
5.99906215769893e-05
4.46752389398023e-05
8.59240553405808e-05
2.49818344603241e-05
9.93979660051516e-05
6.50279420631402e-06
9.50673928448396e-05
0.000137683944989418
-1.57898243040157e-05
2.9215234959339e-05
8.73254090632367e-05
1.66603554014246e-05
6.11803828294207e-05
6.28784368830755e-05
8.90958717870852e-07
5.66889267079565e-05
3.20009218260566e-05
3.35833729548235e-05
3.17150638463976e-05
4.30314357559551e-05
8.73061926878507e-05
1.63925747099175e-05
5.5467507463432e-05
4.1952531305849e-05
9.67506041663624e-06
0.000116535450641262
0.000115622923928548
4.52323559459132e-05
5.8683739756165e-05
1.11031385533255e-05
7.25642429543243e-06
-1.27875787844954e-05
9.90550444556539e-05
8.97283377709316e-05
0.000101156913569066
1.69698763855026e-05
2.39255204779661e-05
1.19695379632095e-05
0.000114509835678586
5.98640544015654e-05
4.04912032994822e-05
7.13984358216388e-05
0.000106462922890705
4.09602768041719e-05
5.05896960360353e-05
8.86273121999128e-05
4.22839491263394e-05
8.18038585634212e-05
1.36434770756185e-05
0.000102063678154759
4.84691403741527e-05
5.3031598378668e-05
1.81850799985721e-05
7.65801205336448e-05
4.32992188936012e-05
3.62462243725734e-05
6.80089383630842e-05
7.48943410720248e-05
7.87405878818918e-05
-1.4766247381897e-05
9.77114302150871e-05
6.97032175517568e-05
5.93061478007871e-05
-3.96837202556238e-06
5.98902461101316e-05
0.000112635706319582
5.39203412148356e-06
4.45603756272423e-05
-2.28300658296953e-06
2.72725295505149e-05
4.69836441441697e-05
0.000135337070459985
7.85672031143803e-05
0.000136624247725904
5.67697119894411e-05
5.69902895810847e-05
5.31934452498041e-05
2.96514874158195e-05
4.12070836154479e-05
7.20858482203985e-05
7.42906399804763e-05
7.95557363590997e-05
6.62973192818737e-05
3.66623398656655e-05
8.78350606149854e-05
4.94748921994327e-05
0.000129943245288557
5.21538685099037e-06
4.85925297724621e-05
2.83275421800309e-05
8.59178421776058e-05
4.43974471358253e-05
2.09695027242252e-05
-1.05564151492638e-05
0.000105496147489518
4.28669661016727e-05
6.68914136763775e-05
4.61669999704865e-05
4.18493764831735e-05
1.85346850414019e-05
6.45043929892184e-05
3.72507481630004e-05
4.75991311181381e-05
2.49760261531197e-05
6.13594477608439e-05
1.63068298973179e-05
6.31814686755944e-05
6.8870206329768e-05
5.4993427000165e-05
1.48411306311293e-05
5.39280762584287e-05
5.15456036955711e-05
3.45804403557212e-05
8.27591875778027e-05
-1.72356707740326e-05
8.84671506610669e-05
-3.91020523600818e-06
-1.4773167205313e-05
4.333058430588e-05
4.88883163452449e-05
4.16220086951323e-05
9.70535365167139e-05
3.74456452101058e-05
1.38622230218689e-05
1.97264966383571e-05
8.07587225494228e-05
6.5511628753726e-05
4.6441499542597e-05
9.36250759699254e-05
4.39754496610589e-05
4.3659139948932e-05
7.82415317334155e-05
4.7047986757965e-05
8.78501904927288e-05
8.4699356320504e-05
7.94432571146584e-05
7.84280404691055e-05
2.09724478584379e-05
0.000105402794126578
4.19157128024454e-05
0.000152413987702177
4.77390276843852e-06
0.000129369622826376
6.42723076761328e-05
4.41820940039385e-05
8.93657316026287e-06
8.77938811004569e-05
5.10120710804753e-05
3.87076296401292e-05
9.01924068462379e-05
0.000114069319128133
5.39341743399577e-05
0.000134958128293533
4.48398243377862e-05
1.94099703418463e-05
0.000104268044439784
6.81414657718314e-05
0.0001108311507472
9.55543936947962e-05
5.67495304580559e-05
3.18688585174051e-05
7.57156518867162e-05
6.3117759560547e-05
5.05630222157207e-05
2.49438743444718e-05
4.0465447505852e-05
4.19818821978556e-05
7.39952746699195e-05
0.000101329713992577
8.16787856897867e-05
7.84211498842224e-05
0.000100532160293938
1.92573593246707e-05
5.60364961507866e-05
5.21559754036016e-05
0.000104624629166937
5.30722139265336e-05
2.01084414096263e-05
5.99384918771353e-05
3.28811357535598e-05
3.38300816677546e-05
3.34537013542507e-05
9.07631542557408e-05
0.000118659027495318
4.73109513082232e-05
1.64060093074153e-05
0.000102677257262078
1.18336752669852e-05
1.05627707963127e-05
5.18369288026252e-05
4.35170908960645e-05
5.60567505754595e-05
5.68462839069645e-05
9.0855409723346e-05
8.60865902920912e-05
8.13497017867885e-05
6.58494850146653e-05
5.86534733336051e-05
6.33982772137907e-05
4.54857277939534e-06
5.325824712663e-05
4.91433238689908e-05
2.78566207024587e-05
9.20226498153562e-05
3.02736001300592e-05
2.62460608837571e-05
4.59786494094103e-05
7.42657044811401e-05
8.17089414114992e-05
5.18556783528947e-05
9.6039888113907e-05
9.63653824551705e-05
5.30519312881509e-05
4.2739271418467e-05
5.01133525219773e-06
9.39454533166866e-05
9.28236379155932e-05
-1.50503165468833e-05
0.000105837757911535
3.5481188093935e-05
2.26444763026789e-05
0.000113179159885686
0.000113204509495188
0.000100593585441753
0.000114412141061815
8.42092310535465e-05
5.9090386565072e-05
7.01475136999609e-05
9.04585589484806e-05
0.000101291290923917
5.68846134086429e-05
5.2528566336888e-05
3.63411916382468e-05
5.07339191282568e-05
0.000127822722556364
5.75005580624902e-05
4.99639937924079e-05
6.46947593540347e-05
6.49391136404312e-05
1.09159716631188e-05
2.83250569177664e-05
6.16400157879014e-05
2.41136983786802e-05
0.000117930272445902
4.23246983958863e-05
8.22389562720947e-05
5.18429231592564e-05
5.75445983280946e-05
7.44692787047289e-05
8.74247067341791e-05
9.28749330125892e-05
3.88997323387091e-05
0.000116384904283045
4.26033690012332e-05
5.89370122641502e-05
6.19142927954567e-05
0.000126158148212925
0.000108681698229387
4.3738643155068e-05
4.13630453346765e-06
4.06200428010184e-05
5.00211166101225e-05
4.89146263985786e-05
4.5430425257755e-05
8.90484232230014e-05
9.66206661440757e-05
-1.1397370778391e-05
4.65917854593739e-05
8.94990917145974e-05
2.30117665726085e-05
7.02326354834562e-05
0.000115156276021703
6.72638233584908e-05
7.02714755485608e-05
8.55122367387461e-05
6.81919100585765e-05
6.69069701144971e-05
2.18911934471466e-05
8.83044482395191e-05
6.26789468222321e-05
2.50089491786858e-05
9.88369128603664e-05
0.000107630003853647
9.94822508930015e-05
6.36496966396991e-05
5.72930803789729e-05
6.5196791797661e-06
9.6267338582319e-05
4.28217085670279e-05
0.000164362657862379
8.40753087005652e-05
5.24592321032659e-05
7.34435338432627e-05
1.8653130175727e-05
2.31140662118575e-05
-1.75401014578091e-05
2.58989366604366e-05
3.43548095554544e-06
7.14908780657789e-05
6.18288184009061e-05
0.00010060632710297
9.37833747051406e-05
6.26902362539194e-05
4.463139342015e-05
0.000101610708438447
4.92123905661674e-05
9.57149428322795e-05
6.36688745494521e-05
6.51614163120521e-05
2.24826854547154e-06
6.75874837637929e-05
4.81537267426906e-05
3.51902841289433e-05
4.27830707639211e-05
1.39980102462761e-05
6.00281655359162e-05
2.6802678578265e-05
4.79635153208701e-06
6.43055839654865e-05
4.19704389882396e-05
-3.65389498450984e-05
9.86495746777073e-05
8.63452960187874e-05
3.33988503613434e-05
4.78575032666916e-05
3.56842265129233e-05
4.74729515680204e-05
4.6424026855297e-05
5.45976349642736e-05
4.18751413463557e-05
3.46804767906177e-06
4.38819374644652e-05
3.86890922966941e-05
5.98407478409992e-05
3.08209308479915e-05
5.61505297698168e-05
3.48301999444774e-05
5.36588545458466e-05
0.000104316456106675
2.45758908439014e-05
6.45340344121273e-05
8.80595837505798e-05
4.98029111668948e-05
3.25936169178601e-05
9.0536457131831e-05
7.0500326556155e-05
6.69944086056194e-05
0.000126078408965004
5.29828503104316e-05
0.000102080324308718
3.96343075377868e-05
-2.21267867911342e-05
6.73950884520169e-05
-5.66571553399988e-06
7.5075697255641e-05
-2.61267254912773e-05
7.80629646121167e-06
0.000109196732935056
0.00010161656886934
5.26867670331151e-05
8.53654091852932e-06
7.85336206198765e-05
4.82390074420366e-05
4.8322279237799e-05
3.6969634621131e-05
7.43803628699361e-05
0.000112435958964684
3.75236334675476e-05
6.10365918447973e-05
6.74834540702958e-05
1.22254848102739e-05
5.25812084662189e-05
7.61279197346658e-05
8.3548764002968e-05
9.94385435072822e-05
0.000103470641869972
6.89093523152773e-05
3.72203522335943e-05
9.27559396371263e-05
5.23103249635285e-05
2.24586986150884e-05
9.87377341983582e-05
8.03182187716293e-05
3.68337758976686e-05
9.35700846907852e-05
7.6384518365678e-05
1.05338272013809e-05
6.0641855504956e-05
2.76454501315855e-05
9.92820976793655e-05
0.00010467472339212
7.51987860706626e-05
6.30571428029664e-05
5.9123184026934e-05
4.11181891291219e-05
8.08485363175808e-05
6.2192671680464e-05
7.5194504944272e-05
3.2612805954799e-05
4.60658799757768e-05
0.000150543756086096
5.15861655045629e-05
5.04206832196832e-05
7.37771113605471e-05
5.38976812421114e-05
6.94521629852224e-05
2.67998775320922e-05
1.81951249020075e-05
-9.02982837704268e-06
9.14808206509753e-05
0.000121792722700586
2.11063134345275e-05
4.63083114369477e-05
8.63541952009569e-05
2.39487103485918e-05
3.83158882773243e-05
0.000105592274264201
7.03272506618952e-05
5.97305247412592e-05
4.13226184828217e-05
5.58314937362207e-05
3.05777432583992e-05
8.88046457629812e-05
9.22948477131042e-05
5.39916189828854e-05
8.31292330231121e-05
0.000119585150637705
-6.5759104875702e-06
0.000103339749266014
9.51105792012575e-05
6.8351113242857e-05
6.83031552277613e-05
1.33617173681199e-05
5.43067916142621e-05
5.08181052940205e-05
0.000107623870133517
6.93912274973783e-05
7.75615907593339e-05
9.70629275443959e-05
9.22629772945785e-05
4.8499682138985e-05
7.80559465010147e-05
0.000109694416819556
7.67600942484522e-05
5.33542572851355e-05
4.2781201021706e-05
8.45845139763233e-05
6.61688247802711e-05
7.97178535899067e-05
6.75693067331336e-05
4.11458459953929e-05
5.87383607327727e-05
3.87447358639819e-05
3.83197298800264e-05
2.19802571109462e-05
8.42132875973168e-05
9.96154199416207e-05
3.97763095375899e-05
4.07242963361814e-05
4.59406674436524e-05
2.57674635271545e-05
4.3109016972749e-05
4.64330785536225e-05
7.23272439964923e-05
8.67221878158341e-06
6.92207278084097e-05
0.000111572400815912
6.2533401959194e-05
6.96369942907638e-05
4.58139495015149e-05
3.72924869104168e-05
4.40159266997037e-05
0.000111013432952926
0.0001029587900077
4.71207216874101e-05
1.21685717674217e-05
2.31890634496627e-05
8.29372290196299e-05
6.19698888081296e-05
7.87905668771069e-05
3.96053686058145e-05
1.61140436539237e-05
5.45645881193948e-05
2.322173935898e-05
7.95161180395085e-05
7.18354800906465e-05
3.13849880035572e-05
6.75554574825221e-05
4.21197856755082e-05
1.54306182999211e-05
6.26459509029439e-05
5.6430557937303e-05
1.99376619001849e-05
8.33019068517985e-05
6.66555391348411e-05
2.21504819787495e-05
1.83622318465663e-06
4.98782242812769e-05
5.40135454550742e-05
7.60770725014263e-05
6.49361568239715e-05
3.86864354258684e-06
8.29678601207755e-05
3.36337757807917e-05
5.38963896646993e-05
9.35998967586544e-05
6.16316081618321e-05
3.71562034445708e-05
6.6278319904764e-05
-2.86572103384581e-07
-7.974995579457e-06
2.51632414310238e-05
4.65319491287495e-05
6.06101482881581e-05
5.78134453290132e-05
8.42419508790801e-05
2.84117269325589e-05
3.46999289783457e-05
8.19306004895658e-05
-2.03511443180301e-05
2.08894719199507e-05
3.2720242688164e-05
3.26174118048418e-05
7.63949720117636e-05
7.69603471781777e-05
0.000122159944991891
5.88670427557615e-05
5.40125975614934e-05
3.63585178027901e-05
3.29988066197298e-05
7.63779394033252e-05
4.95951113012721e-05
1.62880013260084e-05
5.5616125675546e-05
2.23963660535068e-05
2.78922151055508e-05
2.43224653680598e-05
7.84330272559301e-05
3.83023506704271e-05
5.85339902609818e-05
-7.39696267374443e-06
8.33831166445921e-05
4.90705053734771e-05
5.94587964434057e-05
-9.15432031162256e-07
5.74202998287921e-05
0.000107650340578379
-2.90429705632554e-05
5.72990187429011e-05
7.36436625651817e-05
0.000115108239430434
2.41173097421236e-05
8.93771267911923e-05
0.000109031196702684
6.14360488681225e-05
3.69689967599075e-05
3.45150943813822e-05
7.49149005425263e-05
3.13431325055685e-05
7.15698332490477e-05
3.75826357579293e-05
0.000111394017661126
5.33246288249828e-05
5.53030307242053e-05
9.8092604212577e-05
6.99432178311862e-05
9.70643423464588e-05
-1.08479738085015e-05
9.25832517379564e-05
6.63485571153503e-05
6.5325410670425e-05
3.32628121735635e-05
7.24920467913738e-05
3.40197206006047e-05
3.14650386837467e-05
7.68675056556021e-05
4.70114046477461e-05
7.38065365319036e-05
8.62990927507353e-05
9.18776491825599e-05
3.94372538441424e-05
4.75583843869686e-05
5.49825716620713e-05
7.67627346883496e-05
1.41432870285628e-05
4.83072788675243e-05
7.19786613239568e-05
5.38762684509018e-05
6.34308752947264e-06
-2.25828655763669e-07
4.94900907566698e-06
3.77433953100215e-05
6.69125485009352e-05
6.35835179156395e-05
5.49983623151058e-05
2.50740936070999e-05
0.000126968589283721
5.21239762130633e-05
2.84185667587693e-05
4.24249090445762e-05
6.00346935706031e-05
-4.79723834557143e-06
2.40411478342148e-05
5.15091542537272e-05
4.89054086736434e-05
6.84967400110795e-05
4.12397225234695e-05
2.89723431987476e-05
5.04880733911593e-05
4.9249017967398e-05
7.58863939733398e-05
4.08053539626539e-05
9.11409736313049e-06
3.85363819790749e-05
0.000106556997793123
8.36891180054628e-05
8.1374103399905e-06
3.40936637972396e-05
0.000101735324380467
9.41280179350287e-05
7.36916175779965e-05
6.56368533181397e-05
4.50699443238629e-05
8.93327215884508e-05
6.55538433110143e-05
3.92084999841873e-05
6.59843300299897e-05
0.000139578488179033
8.21735262806129e-05
1.57804945325897e-05
9.16591810194632e-05
4.85923298757417e-05
7.77875945185346e-05
0.000118399932242419
1.86139720120483e-05
6.90199731759792e-05
6.35583993031475e-05
9.55191627920399e-05
2.16802643277203e-05
9.47669413770433e-05
3.4803568794773e-05
1.34813994036453e-05
2.38685884395318e-06
-9.54727003003921e-06
2.60744330831089e-05
9.99381459618679e-05
7.86392581382865e-05
-2.33874125887987e-05
3.7601289353927e-05
5.83371518746039e-05
4.18530930365735e-05
3.85768463161527e-05
9.42870010282476e-05
5.07707857522249e-05
1.0133565919215e-05
3.51125891860041e-05
5.3694950723172e-05
5.24398102216978e-05
3.29869922940428e-05
4.61813164512689e-05
5.08590166026234e-05
6.15959050353802e-05
2.63241558783163e-05
9.05271638829577e-05
4.9903243370972e-05
5.63780876261372e-06
3.07928407665766e-05
3.14662544001981e-05
3.58878025098803e-05
8.13241480305704e-05
4.12279427987399e-05
6.12749203716765e-05
0.000118603052569071
6.15293632840814e-05
4.96634038085507e-05
7.71785506989344e-05
5.41795622234659e-05
5.86345661530618e-05
6.7157612609666e-05
5.12139342836035e-05
7.65667197787505e-05
5.28582691880065e-05
0.000117630034689841
6.92209991041975e-05
0.000126154217813738
8.85431638514195e-05
5.26963120894838e-05
8.70068889980232e-05
5.23913402382631e-05
5.27757225027948e-05
4.44191422525278e-05
3.9518448892681e-05
8.54528237503428e-05
9.95054881055528e-06
7.53359612153796e-05
1.46782745639071e-05
4.48741076178946e-05
4.47122585594538e-05
6.43309477839584e-05
8.06831335861443e-05
6.4264532827273e-05
1.43737435264971e-05
0.000104035570413918
1.72393764349149e-05
1.77333859899011e-05
0.000163909826591751
3.839864508262e-05
0.000114474602064406
7.49733732696e-05
2.13916822092674e-05
6.92605646701974e-05
5.97253664762129e-05
5.81225539421174e-05
7.10904435943206e-05
4.83266176064018e-05
6.77954315850454e-05
8.35451913504235e-05
-1.8139353510358e-05
4.24884218137206e-05
9.80554030597188e-05
7.6026889426406e-05
7.58213284005932e-05
4.64631857389643e-05
-6.47635213618632e-06
8.61065252106317e-05
3.397421752043e-05
2.48324775648466e-05
9.35063953131807e-05
4.14039119257549e-05
4.36665459347915e-05
5.83979961645333e-05
6.79297167510518e-05
2.84221492066768e-05
6.06009063132139e-05
3.39770877927087e-05
0.000104411661121782
6.76486612779315e-05
1.00867977221644e-05
7.5702607220633e-05
4.12646779466143e-05
9.42092274556925e-06
3.32057411043385e-05
9.04406786747955e-05
1.71292973266407e-05
7.42048704969714e-05
6.21247922781083e-05
4.82315501279565e-05
9.35016287177486e-05
0.000117131664998956
1.42189409918826e-05
-1.28078056016826e-05
0.000151483273405128
7.33783063936772e-05
4.78727542640834e-05
7.36302475448075e-05
4.2779062440772e-05
4.91062962395049e-05
7.083960831626e-05
2.58919800303587e-05
3.75410694847186e-05
3.79013128243281e-05
4.2660621340499e-05
7.61036261084746e-05
-8.62801107309978e-07
-1.06076871734309e-05
7.07515956675531e-05
7.14540947207286e-05
4.40840152159186e-05
8.06586974794751e-05
3.1221867892691e-05
1.36921568383256e-05
6.20872182322367e-05
7.97949950399853e-05
7.99163510741075e-05
4.39288919611662e-05
7.61291814907513e-05
6.85255243667519e-05
0.000123779099079762
2.9498185572596e-05
1.92992133154085e-05
-1.90124672710199e-06
9.98689100060116e-06
4.6362519635901e-05
3.71587466963944e-05
2.67762547579255e-05
-1.2477293099071e-06
0.000104587311953291
8.42948159043917e-05
8.43250542242865e-05
-1.65521026391836e-05
0.000100189190887177
0.000104022186757244
4.36795379099003e-05
4.56397468485456e-05
5.0101919920492e-05
0.000114637613914775
0.000113154955493868
8.09640201428806e-05
5.26332439127728e-05
9.10226323547859e-05
5.20739113204464e-05
8.01123807394003e-05
1.91927510800839e-05
3.19443707700819e-05
5.80630620226903e-05
7.51482050943458e-05
8.25147504082822e-05
5.46778383852991e-05
3.02175669817909e-05
8.5078532325218e-05
8.68016946021506e-05
5.92154063624493e-05
5.52948136327213e-05
6.80297587066172e-05
6.1946663028374e-05
3.49034190836806e-05
2.90572398998952e-05
5.11904265756431e-05
5.25135016937475e-05
1.75312066133158e-05
6.47362493019922e-05
4.89979295269993e-05
2.26344838029447e-05
3.08301289195329e-05
2.76965516495678e-05
0.000110750977794273
7.50337104618099e-05
6.80008670871518e-05
7.10706732873268e-05
4.52586555148782e-05
7.99363193970798e-05
9.56887567277358e-05
4.9615023336618e-05
0.000121407695967682
2.96001309910637e-05
3.81088911875917e-05
6.52019902090217e-05
5.38939342226787e-05
8.6836824830379e-05
8.20069085496456e-05
8.15296740232182e-06
7.05160919335858e-05
7.27435670327601e-06
4.83177668067578e-05
6.47394271456569e-05
1.70493463497977e-05
2.80937568863088e-05
8.28958168209629e-05
4.4668512841897e-05
8.13379696773465e-05
4.2297100908993e-05
7.29163873815453e-05
3.21293131916947e-05
0.000116940958479303
4.54101043347932e-05
6.14729492146342e-05
5.92773109421668e-05
3.32361977444519e-05
0.000113767442780002
8.72758417089629e-05
0.000115720019076229
4.83807632032927e-05
4.65573802296488e-05
6.88319687316777e-05
6.74726671843943e-05
4.41770571939546e-05
0.000108164823101643
5.06434486834775e-05
5.82514415226972e-05
1.74618938151159e-05
4.2451516185636e-05
0.000115719397673109
4.98688760006364e-05
2.64691188625057e-05
9.70329715358376e-05
8.45168751173647e-05
5.04494221111179e-05
4.18545457479375e-05
0.000112536563154032
8.3656965388691e-05
6.80449522920889e-05
1.59655228796727e-05
3.66790400739264e-05
7.340380982941e-05
6.58258993652191e-05
7.76494629862769e-05
3.46224039264069e-05
5.25576335613819e-05
7.10841601753625e-05
7.45750614407607e-05
1.87079314711082e-05
7.86938373768531e-05
0.000100574729877318
4.81822947569486e-05
6.38427352819392e-05
3.54173032394728e-05
3.37605732610409e-05
6.16207619931705e-05
1.39052527084118e-05
5.8459287595298e-05
7.8424112829556e-05
1.00415849478048e-05
5.07457173032065e-05
3.05572329514352e-05
5.23638214438353e-05
2.99803009858551e-05
-5.26757470727935e-06
8.96524300583666e-05
4.82743440840862e-05
2.16453157276571e-05
9.43199716020076e-05
0.000130002220257067
-4.07272378633357e-05
-1.5205070631053e-05
7.87152787832604e-05
2.67701920714366e-05
6.34931858155073e-05
3.31302506504105e-05
5.56469375499684e-05
5.60343909518659e-05
7.77661308636584e-05
5.23375425269092e-05
9.93386667307154e-05
5.37291476631018e-05
9.19874832281845e-05
7.16234214164121e-05
8.53660814106247e-05
6.50082791098498e-05
6.68889353755774e-05
3.18865709945516e-05
0.000112303158498065
6.12480652990083e-05
8.29628274792792e-05
5.78838451425276e-05
4.8791517851345e-05
7.49030114998882e-05
2.25834950323048e-05
3.82168790094149e-05
7.00657625861413e-05
4.29849080163728e-05
5.27663360222996e-05
5.36304758505553e-05
3.04101482087356e-05
3.56928603183324e-05
0.000107584722725754
4.92118141983489e-05
7.00909310082149e-05
2.57312585405057e-05
1.69504254058842e-05
6.80118551563539e-05
4.11774583804732e-05
4.90957485927425e-05
6.5128309723195e-05
9.49725235071168e-05
2.52850083793059e-05
6.62849331622863e-05
4.83158877056977e-05
3.66203434764873e-06
6.93258850643027e-05
3.46853673550895e-05
3.44475466240051e-07
6.455434305485e-05
6.52120616166876e-05
8.43274167631675e-05
6.16084880026769e-05
7.86769583690755e-05
7.2741810139787e-05
5.63782236487855e-05
0.000111372246365878
0.000114805767843904
8.08296045789992e-05
6.30957502063555e-06
0.000127022550828357
-6.01852808451422e-06
0.000102671890661349
5.71382643305493e-05
6.93558553079411e-05
5.43924123472953e-05
8.16761659991939e-05
4.32781901238132e-05
-4.27385729846333e-05
5.15556976748145e-05
2.20537921995439e-05
4.8533584013826e-05
5.65281697972125e-06
5.72202031836246e-05
5.28215072878535e-05
5.00052478072615e-05
2.17987960481308e-05
4.53888502252435e-05
8.4963775592163e-05
2.04659993717166e-05
0.000110551715200261
1.07855701225017e-05
8.10349205809423e-05
9.90422281904005e-05
3.59439926015538e-06
7.76311242538962e-05
1.86223982542561e-05
8.89925816088443e-05
8.25298002614825e-05
8.95627161585344e-05
9.61857544255756e-05
6.35600193415669e-05
6.98435319424886e-05
9.1343703361425e-05
-6.04731676133457e-06
3.67981546099509e-05
8.01930633677383e-05
6.36091755337074e-05
6.82376307524835e-05
3.38891208848578e-05
8.8601784375169e-05
7.80179538548095e-05
7.44586302958006e-05
6.14367338644709e-05
2.36213063553353e-05
3.84209325137905e-05
5.07686630432321e-05
0.000105180306153876
7.51436028845131e-05
6.63263845274682e-05
0.000104298034221137
4.73932227706033e-05
5.67160981087609e-05
8.18776675157318e-05
4.5604571103596e-05
0.000105273583696945
3.99560852142822e-05
1.91194444270282e-05
5.72913013772033e-05
0.000112453672921246
3.70260230567375e-05
0.000114915445400745
7.50636714309542e-05
2.44001266033549e-05
8.28670872861518e-05
-5.69310872617821e-06
6.23418377832007e-05
8.01381764598139e-05
5.70460459953371e-05
6.25880618892443e-05
6.81986941133256e-05
3.74777004271892e-05
5.18228638405193e-05
