# Supplementary material for: Research on computational propagation and identification of mine microseismic signals based on deep learning
Source: PLoS One. 2025 Oct 22;20(10):e0334641. doi: 10.1371/journal.pone.0334641 (PMC12543183; doi:10.1371/journal.pone.0334641)
Supplement: S6 Data — (ZIP) [file pone.0334641.s006.zip › 000100800002985.xlsx_0.txt_24.txt.txt]

7.73223916073984e-05
7.06249738168127e-06
4.2295231128846e-05
0.00010217188041118
0.000118425573359938
2.63606965586022e-05
4.56827870796594e-05
5.91848724440533e-05
6.22898627912159e-05
3.60547445032345e-05
2.21563922689394e-05
2.67044957841347e-05
5.42764355462512e-05
6.34982792674471e-05
8.89648142126443e-05
4.3915282962353e-05
7.93414424032623e-05
8.51633062638952e-05
5.06347242396108e-05
3.48412903274429e-05
6.08966676649968e-05
2.95065222206189e-05
4.10534052656761e-05
7.08310396025165e-06
8.34713338018864e-05
0.000105792255323686
-5.41151501375303e-06
7.3696800562848e-05
7.56245508482002e-05
1.37980500653867e-05
4.05062697914631e-05
3.29707550462193e-07
3.65544388717923e-05
3.71689459117759e-05
3.88971845160657e-05
5.37255282313078e-05
4.83378078716634e-05
0.00011570523986048
2.08009999548308e-05
6.93484177702972e-05
1.23062274316438e-05
6.34120853214964e-05
2.95353533306253e-05
9.3517618966547e-05
8.55377036991667e-05
6.79628682874556e-05
0.0001021960877759
3.08649789225163e-05
9.78522863886715e-05
0.000101255066857439
5.89053691108159e-05
3.66808875671339e-05
4.75377738021614e-05
6.09390391865872e-05
-8.59076807933155e-06
1.53790804695254e-05
6.95890537766962e-05
7.30198262572386e-05
2.73417353938858e-05
3.76854923766925e-05
3.41179280853281e-05
4.61448171989642e-05
0.000105338709930064
2.50403699737591e-06
9.30068864027205e-06
5.44117146279825e-05
6.36054990903179e-05
5.74562143326851e-05
5.40915800557553e-05
6.15097662462616e-05
8.11574488530074e-05
4.75471379734055e-05
0.00013213728175404
4.75133914585031e-05
8.40133651475217e-05
9.47964027504624e-05
6.43009884345657e-05
9.36640455508804e-05
5.17116772847085e-05
8.3166607680762e-05
3.14521458639884e-05
9.92723269721592e-05
1.36086572753582e-05
2.00294173588552e-05
8.34698003396762e-05
8.94105842483003e-05
0.000100975474075446
6.526450976637e-05
8.39606592108064e-05
7.85374946203127e-05
5.87677366017547e-05
4.6143706941646e-05
2.77007699694902e-05
1.33587882816104e-05
9.67261975193792e-06
2.92649153850999e-05
3.8970734885018e-05
5.96049833153361e-05
4.71906023962722e-05
2.74309460455172e-05
6.54209617416494e-05
4.80346266588444e-05
2.04357141489468e-05
4.07943757433216e-05
9.48579235952548e-05
8.11934473588992e-05
1.70919076679776e-05
3.57236740233304e-05
6.69036426314206e-05
1.08852004354283e-05
9.32156794584382e-05
4.9658978977948e-05
7.13615654323595e-05
8.43886732453885e-05
1.29326650705105e-05
3.96848033545109e-05
0.000113859801004258
6.68171862772239e-05
5.61402882382946e-05
0.000118334979561431
3.11114859069678e-05
7.67109204916276e-05
7.03139116751831e-05
5.0241868648675e-05
0.000145461405138181
4.15149022347495e-05
2.40740845098609e-05
9.34369524142215e-05
7.87605651655026e-05
8.702744343922e-05
3.96818761529645e-05
8.18708888057574e-05
4.37327467389728e-05
2.4461955035715e-05
-1.54369045659785e-05
2.58548246832539e-05
1.35109565009482e-05
9.77098822341899e-05
0.000101399860653041
5.5475590049442e-05
6.66462525216733e-05
3.06022638777821e-05
6.43666728908065e-05
8.26043578264759e-05
0.000111495449036483
1.84024255883884e-05
3.65787251761503e-05
7.26758251230894e-05
3.99963025272792e-05
9.52048599129102e-05
6.95540100141529e-05
3.96319540058367e-05
0.000113202951333455
6.46137906404818e-05
-2.77070493295569e-05
5.29703208321428e-05
3.87085503513055e-05
3.23355130709818e-05
7.39143803516326e-05
4.64264689267849e-05
3.86417527018621e-05
9.48707215359784e-05
0.000124375176553205
9.82274273183432e-05
3.64210164570577e-05
7.48283311165966e-05
5.07191323335268e-05
8.89817281612758e-05
6.04266958476175e-05
6.87530563152618e-05
9.37877733491253e-05
6.47312842244635e-05
4.92400510040923e-05
7.45785351036471e-05
2.37798349346953e-05
4.93988046448895e-05
-1.24563650454621e-05
0.000104690160695186
2.57379474859287e-05
8.568290685895e-05
3.09962346108612e-05
4.14348582563561e-05
8.26032740798245e-05
-1.72034268541731e-05
0.000108512222636143
4.41475362921793e-05
6.1613250540069e-05
9.02308807529981e-05
7.58055893154279e-05
3.34666262974023e-05
3.92549701280249e-05
7.23168394089097e-05
2.08690120363239e-05
2.87469732091309e-05
0.000110233196019955
0.000122626699556233
4.55282642062115e-05
6.20279100538594e-05
4.25217304137971e-05
8.58853787035884e-05
7.5729201304995e-05
2.42557026801721e-05
0.000104023990636284
6.01304409072082e-05
7.83397308711887e-05
5.18966047907617e-05
6.07310250677783e-05
6.72591603544134e-05
-9.01804558570116e-06
3.77007042824033e-05
7.29910590463574e-05
3.11231316910949e-05
3.3017055242019e-05
3.957233245262e-05
-7.99914715899748e-06
-1.75809126734073e-05
3.9376084514602e-05
0.000100018594792571
7.72848791953963e-05
1.21418936658761e-05
4.01416816798698e-05
4.6767378010024e-05
4.11100355567075e-05
6.48365200620236e-05
7.01946017922285e-05
3.76792300007973e-05
5.58667989709344e-05
4.37816548993167e-05
-2.25946544953031e-05
3.73222156854991e-05
7.2192207505943e-05
1.73119885241837e-05
5.45836990336525e-05
8.70266621057107e-05
1.27230937773487e-05
0.00010191609772732
0.000104867613403814
7.57381145611294e-05
0.000139225105848107
-6.08362201982596e-06
4.0546792616351e-05
4.86123131668607e-05
3.19569278695151e-05
5.95100827541832e-05
1.76056018526359e-05
4.99746532911273e-05
9.54352550424538e-05
4.62692579804368e-05
8.75081652733444e-05
6.74240679556454e-05
0.000132657470203731
3.93446600829913e-05
7.18714983214242e-05
0.000102373147613888
8.56128324430548e-05
6.52697798090063e-05
6.3546562257455e-05
1.36742725459826e-05
4.94096682669219e-05
9.50272649209895e-05
3.85124884060031e-05
8.09934898078913e-05
-1.86954347715262e-05
9.05059338737358e-05
3.72434499995154e-05
4.20066260856229e-06
2.04446336355323e-05
1.46600038204421e-05
2.44160707328597e-05
6.78543491012703e-05
0.000147607809379674
7.54463667921408e-05
6.22440909729471e-05
2.31044008945011e-06
6.2160901922431e-05
4.6328622759241e-05
0.000109103283167799
7.75669494148011e-05
8.85713399038407e-05
9.61359290594e-05
3.97990399060187e-05
6.68357256284456e-05
-2.08877700073802e-05
0.000106178791254073
7.3126931437157e-05
0.000103302137907882
8.11381138607496e-05
4.85793759207354e-05
6.79670675033571e-05
5.64016636782139e-05
0.000110837783579655
5.12737493846614e-05
0.000104625756652407
1.24783151222971e-06
6.77803281761888e-05
6.77006101180901e-05
0.00011279703015772
6.26634072651779e-05
1.906296108244e-05
8.3937868213546e-05
4.04174818045744e-05
8.90123612156479e-05
3.93238351064037e-05
6.29166495116472e-05
9.88128174744934e-05
7.24750516642886e-05
5.95605060737183e-05
1.11548896287631e-05
7.83187462121968e-05
8.87608301765994e-05
3.25029495876771e-06
4.67206019414715e-05
0.000116470317770401
5.082364968605e-05
3.21246894501492e-05
6.60501617712034e-05
4.24247230465921e-05
1.59701429241252e-05
6.17358870154845e-05
9.1338545705096e-05
8.77587184132992e-05
1.34548612655982e-05
4.84977388678934e-05
6.78058084978017e-05
0.000142685899715815
8.7163940677599e-05
6.88454497293364e-05
3.74898761075166e-05
5.32019776626649e-05
6.59658118267832e-05
0.000123558520198857
4.94979614268912e-05
6.60281565743317e-05
5.66308715366072e-05
3.31444275907512e-05
4.00541142700455e-05
4.63609568144901e-05
0.000101721819896986
7.14302648838296e-05
-1.66241725077132e-05
9.21218440639156e-05
1.69398203077528e-05
3.47114502224303e-05
7.57001926963411e-05
9.21744727946719e-05
3.52622999777916e-05
8.3566829850194e-05
7.40616236525338e-05
7.57386004945938e-05
3.54205074126475e-05
5.15587880970871e-05
4.88708998541971e-05
3.55120885399214e-05
2.29240207831968e-05
9.92916709505235e-05
5.91345075149048e-05
2.86696530960293e-05
2.65754824830025e-05
3.10717826518385e-05
7.47420774551763e-05
3.04064556211065e-05
6.46782418951408e-05
1.77364517146436e-05
6.02105687066578e-05
8.86005554818184e-05
1.18945611548678e-06
6.87005755726276e-05
9.49230273816347e-05
0.000107603543552651
9.49457576035129e-05
6.17799647518533e-05
9.46735301408915e-05
0.000114086990119441
5.51770542911406e-05
3.63563769408717e-05
6.34835536044051e-05
5.27334250809098e-05
6.87836749687244e-05
2.97994579219186e-05
5.55165839265778e-05
4.23752077839733e-05
5.60522882125376e-05
9.27431848265792e-05
4.18534390584463e-05
9.15699467972348e-05
7.72170183317622e-05
-1.07137765529506e-06
4.8120251020211e-05
7.38220838546851e-05
5.46366009354045e-05
6.5598929443186e-05
1.86586255249095e-05
7.51133004180557e-05
0.000143468344746767
7.32919047001022e-05
5.64119808473209e-05
2.81751902675876e-05
4.18530625434033e-06
4.67366141885234e-05
7.924194120795e-05
7.52325654327683e-05
7.03100678428343e-05
7.12010417456326e-05
9.18463846166703e-06
5.99326292924171e-06
5.66448632922663e-05
0.000102670513994943
6.16472759546226e-05
7.98159814112967e-05
4.94909319272449e-05
8.99151026755053e-05
1.16267432464915e-05
4.97964509178597e-05
7.94046930283865e-05
2.94330603813342e-06
3.74863549504615e-05
9.05065855039521e-05
4.23253357136176e-05
6.4180213519981e-05
5.36216365577257e-05
4.37560317057628e-05
5.25612532926692e-05
0.000106655367336411
4.83674002967963e-05
-8.77760632521139e-07
9.00484243193918e-05
0.000113386024210448
3.63145145978566e-05
6.34349773873826e-05
5.95473775810401e-05
7.19773568299117e-05
3.26455676444978e-05
8.12686799815843e-05
9.05438513402756e-05
-1.53464601318632e-05
5.724467275408e-05
5.69131724987437e-05
4.63696796246595e-05
1.87822042748988e-05
9.89720924520292e-05
7.15726489683006e-06
3.95497095577341e-05
5.09972738774038e-05
8.01373266134065e-05
2.2849478535593e-05
6.40111587351825e-05
5.4698634253179e-05
2.96909759323345e-05
0.000113401162852397
7.30561770872897e-05
0.000116984754751244
0.000100298833478199
0.000123937759616717
5.90710128824556e-05
2.04601628841878e-05
0.000103808960347251
8.5408788671973e-05
3.87138779551525e-05
7.7625332596261e-05
4.39257322078128e-05
6.83579877040444e-05
8.56886475149097e-05
3.1397565956123e-05
3.2231464476637e-05
-3.75535182786957e-06
5.76040748906941e-05
0.000100545937923577
6.67118376532486e-05
4.51145669708553e-05
1.76869191771651e-05
8.52365901456195e-05
7.46736414429716e-05
7.12661774271862e-05
8.27834474940243e-05
7.29487567137127e-05
4.95179945412683e-05
7.06873640078436e-05
9.52015162456339e-06
4.14108082328344e-05
-2.43943823756962e-05
5.0802191517232e-05
6.7474286481634e-05
3.10737686188369e-05
3.53219903428228e-05
3.82449571343992e-05
5.15411740189817e-05
2.07657206622021e-05
4.50421543748727e-05
-1.16535765628877e-06
7.56438214336479e-05
2.79974208511812e-05
0.000102579092474109
-2.04796539214179e-05
2.48411354844144e-05
0.000119347101134575
0.000110858150631269
9.34670456362304e-05
1.74958482557546e-05
5.56009016001762e-05
5.2257191366001e-05
9.75261080860701e-05
4.1899455988944e-05
0.0001310416722274
6.89252962623748e-05
4.41001513153783e-05
6.89168701260402e-05
-1.3982976952149e-06
0.000100057419110781
7.41012888176703e-05
6.99581101933654e-05
5.98105675891373e-05
3.06135726731951e-06
7.91263894909161e-05
8.11220066590921e-05
9.73798356654893e-05
2.9197747242013e-05
1.88465537060982e-05
8.61100771667612e-05
4.1906824609143e-05
1.24322427757131e-05
3.57947193269862e-05
1.18797093871254e-05
-3.45976800557561e-05
9.22225462905028e-05
8.57346861518472e-06
4.59198920476194e-05
9.16656015606595e-05
8.33097940499321e-05
9.25812752004246e-05
7.09758473074509e-05
2.67404607519685e-05
2.61632295778847e-05
9.09483310643095e-05
-3.63308690426658e-07
5.69236051875556e-05
4.86455081174523e-05
5.37662772630559e-06
7.58682307614174e-05
5.1357303162574e-05
-3.04080339397733e-05
6.21043933184501e-05
4.2801625089237e-05
5.50126386326897e-05
5.75423579935107e-05
6.32626732520283e-06
7.07974206178877e-05
8.91105144450144e-05
8.70013677790672e-06
2.82832781335188e-05
0.000103874262941602
2.5789126696209e-05
7.19013672865522e-05
0.000126014536472131
1.20551130538346e-05
3.68932968306677e-05
9.90543419072952e-05
5.07731253728932e-05
8.77108855934588e-05
7.37285596329979e-05
2.7708954171333e-05
4.10020260202857e-05
9.17879204462251e-05
0.000111927727366209
5.60032628647173e-05
3.08727370085631e-05
1.69191491119433e-05
5.28057726773147e-05
9.17825498382052e-05
0.000117643518925204
7.17257063821207e-05
0.00014916331428854
1.55621472671944e-05
3.5488889565637e-05
6.41371845671081e-05
5.9285768481436e-05
3.79757477576498e-05
-3.856639552578e-06
3.30001252196824e-05
6.59704668859543e-05
8.9833222874353e-05
7.46886735386704e-05
7.65895359836195e-05
0.00010072797050282
2.30716970694244e-05
6.64484929199821e-05
5.8152073749761e-05
5.23166290398568e-05
6.94873605939279e-05
7.0928427442242e-05
8.83258059490316e-05
6.15138130760665e-05
8.80512121164814e-05
3.96019429957371e-05
8.58493469097999e-05
5.11748245629182e-05
1.47399498250362e-05
3.54479325885762e-05
2.73166267065389e-05
9.89586547546733e-05
5.59045484243341e-05
3.69394516736455e-05
0.000115238591273248
8.11009228283747e-05
0.000101878950622426
0.000107452619990083
3.13083658337955e-05
4.30366886943467e-05
4.8508962458657e-05
5.66239025201409e-05
2.46128330194972e-05
6.11697714963758e-05
7.58138955888807e-05
5.05201326144882e-05
2.75243794813609e-05
5.25104363313296e-05
0.000119505949492097
4.95567870906669e-05
6.94203524070573e-05
-4.97977189650573e-06
6.10388356776706e-05
2.30930621360831e-05
3.77225117579178e-05
4.29659213071876e-05
3.78425433480686e-05
5.10196792504164e-05
7.05400041287732e-05
4.84592978961303e-05
1.77066051411913e-05
5.35339431699828e-05
7.1419346669257e-05
5.4503414555858e-05
5.97994224154364e-05
0.0001305125652687
2.13478594124885e-05
3.09610358297454e-05
4.73940303313446e-05
7.65540839997903e-05
9.62245497265466e-05
2.80751959739348e-05
8.83717809258352e-05
5.10755866901062e-05
9.09476597367784e-05
6.33377218694434e-05
5.05366432380689e-05
7.81391714809721e-05
5.08619800270046e-05
2.55930244423647e-05
8.86964641465271e-05
2.9899118894401e-05
4.22073996873828e-05
3.52495660915161e-05
2.99779777061867e-05
3.11547960143538e-05
-7.5659462598906e-06
6.82170438782604e-06
4.75338069692691e-05
9.44648835666765e-05
9.49292634365262e-05
2.16794692233297e-05
1.25752656253415e-05
2.11931694335723e-05
4.01966356400858e-05
4.17620877488247e-05
1.9498265027485e-05
5.18141322086749e-05
0.000136590760525732
4.07283626345675e-05
0.000140287736918341
5.17713970333786e-05
6.6374697769321e-05
4.60614127924186e-05
3.92240043729942e-05
6.23450042845445e-05
4.55106968501556e-05
2.50277549315963e-05
3.51730462682992e-05
1.03852694014721e-05
0.00010656996276719
1.31522753719819e-05
9.24003406373826e-05
6.3532381221106e-06
0.000121335612307143
7.2439082012586e-06
6.83873233382647e-05
8.63981068377549e-05
-9.28996271620534e-06
0.000148122468749297
2.15686773786311e-05
2.83722560236587e-05
-1.99248305880263e-06
5.95987077979934e-05
1.85242843630725e-05
2.58401294280684e-05
4.52096501381354e-05
6.2848120899084e-05
5.77756256755891e-05
6.1981785591045e-05
8.40702647831661e-05
6.17665779328526e-05
6.35176845363478e-05
5.44811804999398e-05
7.72081540405421e-05
8.01268602850535e-05
7.37349019440143e-05
7.93262356122645e-05
3.8781470616147e-05
6.43109791786527e-05
5.4612162391456e-05
3.88244982069692e-05
2.12270575160735e-05
2.97113364105671e-05
6.95064055616059e-05
3.46932965480044e-05
1.75855896875518e-05
2.72957191541501e-05
4.69499788998433e-05
4.36050240624352e-05
6.86626862798764e-05
4.67766106518803e-05
2.83726243011696e-05
4.17737192373237e-05
4.04556060839982e-05
1.5559199120761e-05
-2.25221524426776e-05
6.25785991967926e-05
8.52045919327066e-05
5.90999600214373e-05
7.59335954216843e-05
9.17008089800998e-05
5.7627261976251e-05
4.61513678249206e-05
4.25302369814659e-05
4.05110200388163e-05
6.5812066410531e-05
8.24852966401718e-05
8.59341670218655e-05
2.85161666254669e-05
0.000100618439453297
5.92092059227902e-05
6.81571765850718e-05
4.84763284415669e-05
4.87788416538422e-05
9.41585376167492e-05
4.05505501485318e-05
7.6369082127922e-05
9.61565161278229e-05
7.6891590349332e-05
7.38418811006828e-05
0.000102357851313429
9.79803607158463e-05
5.88603819299315e-05
-2.16944772504537e-05
4.42831305006763e-05
0.000124045259338954
9.00312046412468e-05
3.78670894067132e-05
-1.66851038170563e-05
6.56227573518641e-05
3.25856248166678e-05
3.10015899892334e-05
0.000111845415014996
6.09291540145601e-05
5.91045646448302e-05
8.32925081994711e-05
7.54138758980054e-05
5.33484465840695e-05
1.84069649015671e-05
4.00342133658209e-05
8.50808221693727e-05
6.84208650008045e-05
6.3249746463368e-05
2.98215435844754e-06
6.10072723139637e-05
3.30306500055664e-05
2.96566835920101e-05
5.89192547159691e-05
4.79119322740806e-05
2.08508903695526e-05
6.77702549948915e-05
-7.60339655282921e-06
5.06345925568841e-05
1.19270853993513e-05
7.86948706058681e-05
5.19144882207638e-05
8.22511232241393e-05
3.75797940640454e-05
5.90634153563173e-05
9.39320752487817e-05
-9.35250702543992e-06
7.37738607836413e-05
2.93362316191486e-05
4.34781179905455e-05
5.89397901759463e-05
6.82362323386325e-05
9.03999939875796e-05
5.95549916729565e-05
6.81417004128841e-05
4.22123460841028e-05
5.50718965102876e-05
5.80615192941859e-05
8.87140018244839e-05
9.79248034211848e-05
2.70190177016756e-05
6.69543425892309e-05
1.1371831245086e-05
7.10246427157579e-05
4.15375331232022e-05
-9.58301433269101e-06
6.06271106746999e-05
6.39237186823188e-06
7.62467705834072e-05
7.18068747143899e-05
9.31035737004518e-05
5.29230680601665e-05
5.98871818059002e-05
4.53364806440525e-05
4.78789496714627e-05
6.16325229742612e-06
4.15930560525339e-05
5.93165263625908e-05
0.000108607001326734
3.27853677030458e-05
2.05804197966738e-05
7.14954455249223e-05
0.000120379139502197
0.000105140451471502
8.7539338938173e-05
-1.87195815095089e-05
8.73295091685129e-05
5.98693901119686e-05
5.55162062531589e-05
2.44092634623042e-05
-9.78194523750791e-06
4.10743433575372e-05
9.59127937571633e-05
3.11809233075867e-05
5.84194924099389e-05
5.64032093481495e-05
1.81807599577377e-05
2.55841712093504e-05
0.000112053646198822
3.9547120389372e-05
3.71837324967607e-05
1.96506451603248e-05
3.60057067940752e-05
6.62386809754196e-05
8.15348807535713e-05
9.09662798240231e-05
9.10264643409423e-05
8.68294103014479e-05
0.00010333864632281
8.20929530438139e-05
5.36085998646832e-06
1.00435017508851e-05
6.34926725093787e-05
3.38931591853508e-05
5.55380505041835e-05
9.12627621022165e-05
5.23816081235561e-05
4.78696666894604e-05
6.82559497549281e-05
7.88030158578459e-05
7.72402588782219e-05
7.34482785044692e-05
5.08068546790276e-05
0.000104467991377958
5.55504920649468e-05
9.71445792136833e-06
0.00011405553254623
7.99167593585779e-05
4.43562062656163e-05
2.03401726027073e-05
9.44355483708041e-05
4.02864577683127e-05
6.16562405184887e-05
6.31198076646656e-05
6.8830352735227e-05
0.000117320113826126
7.86240612485978e-05
6.32407104130162e-05
9.62373689849562e-05
4.41507201949393e-05
9.59592217261491e-05
2.73867664792811e-05
4.4494944054878e-05
2.96924014602401e-05
7.35836792916107e-05
-6.55137769222303e-06
9.60669420647032e-05
0.000119789777974179
0.000120562940287472
0.000114558236252821
3.61697495021342e-05
9.70349579982906e-05
6.76925181301176e-05
0.000100059947637088
6.12815445165002e-05
2.28470975873236e-05
3.05059247564318e-05
-2.04616508557916e-05
3.70173607764165e-05
0.000107719116118935
8.39488117137188e-05
8.00955133758597e-05
6.92563294896011e-05
9.17608296072495e-05
3.38744629559918e-05
3.00182100979372e-05
7.2891277491222e-05
5.27035606008233e-05
4.31724662942759e-05
9.14192130447408e-05
5.86264373091692e-05
2.90072595466864e-05
3.78900556739866e-05
3.95709207257845e-06
2.86182423843055e-05
0.000111203232004272
8.87073348241909e-05
4.72754347262206e-05
2.54142816263915e-05
5.72107416119421e-05
-5.00973248176921e-06
3.25958945584578e-05
6.75374253848811e-05
0.000108984070324842
7.75474116585576e-05
4.36825095219419e-05
0.000126181362594294
2.20577127027698e-05
7.84860291292435e-05
0.000127381866117055
9.32619411481811e-05
2.62192793437518e-05
3.96917713144722e-05
9.85725910775215e-05
0.000130425571434457
8.7852730056963e-05
6.34842725653494e-05
6.11473031365438e-05
7.39239567875268e-05
3.30734153787146e-05
4.2368180738586e-05
5.7488206281791e-06
2.48236282668458e-05
9.21639722420865e-05
0.000103343768454096
8.42381669992805e-05
6.98264579200475e-05
7.61672838674595e-05
1.90911756448876e-05
2.80413937486216e-05
-1.12234142487491e-05
6.787464875669e-05
7.65684320448376e-05
4.46241709361203e-05
6.63086231775897e-05
3.25649685387155e-05
1.57255673610349e-05
7.78405492054509e-05
6.99936356132383e-05
5.02385422536813e-05
6.45113847703986e-05
5.01187299132002e-05
5.48220804111528e-05
9.21332972970548e-05
4.05590580380522e-05
2.39719683058528e-05
9.21817903044444e-05
0.000101231085505146
1.79224036532745e-05
5.01639573390531e-05
3.32374560415939e-05
0.00013869463619599
8.33409041669022e-05
9.06413222997548e-05
0.000159370782932593
8.45784480587502e-05
9.16215038943452e-05
3.10958633038611e-05
9.32959927209858e-05
6.54147575445518e-05
0.000113895001350724
3.70516076822195e-05
1.51667757291696e-05
4.08761971563367e-05
9.28530501732104e-05
1.8802030862175e-05
7.04891606822835e-05
6.7993721145097e-05
0.00011976350506166
7.61630833370592e-05
6.20940340294003e-05
1.74685680513275e-05
3.69140754073643e-05
5.18796719909278e-05
1.04634457835889e-06
6.71497893413548e-05
4.32693431478896e-05
-1.9887004516888e-05
2.14924853717328e-05
9.30128373162699e-05
7.22780097986408e-05
5.87246815471108e-05
0.000105989527593387
1.66744914688258e-05
8.5472107802231e-05
5.51428961997365e-05
2.49168945805192e-05
7.61984470376958e-06
8.41848323010028e-05
-2.08110007860357e-05
9.19193510519979e-05
3.99168778535935e-05
7.87679178688096e-05
4.17141944398645e-05
9.15645804770659e-05
8.41703684656237e-05
5.70644674391269e-05
8.05404182477572e-05
6.20331119876865e-06
4.11051096268852e-05
4.72742513091646e-05
5.58445649059525e-05
5.90742534587897e-05
5.36160956359871e-05
2.36604650218591e-05
5.07461917960224e-05
5.9648998292663e-05
3.52686482617222e-05
3.4598879629297e-05
5.12961825262838e-05
8.79934255398023e-05
4.26941220553278e-05
6.1459758786368e-05
7.45374216595062e-05
8.24906620744127e-06
3.786906257761e-05
8.73818715101172e-05
3.64912909572128e-05
7.33379739306991e-05
9.29408910889241e-05
4.19582097598852e-05
3.02925445170796e-05
4.47780667626988e-05
6.716962965289e-05
4.13930832611262e-05
3.94014691076272e-05
4.46215745292813e-05
5.59565315820996e-05
4.23796380717144e-06
3.09592367077328e-05
6.64849225133651e-05
-7.71531949143819e-06
7.26547652564929e-05
8.0062383243138e-05
1.20357497534191e-05
8.17898382305706e-05
7.8241073311292e-05
9.34867437213895e-05
3.28472287557838e-05
7.29254750627356e-05
2.97941611041868e-05
4.00780707269373e-06
7.80526301325885e-05
3.23082644210051e-05
2.19346795132151e-05
7.63747081015292e-05
4.82772732304357e-05
8.42929243651799e-05
-4.48576978580511e-06
6.47631326679986e-05
3.46510386992848e-05
8.25241301121781e-05
4.85948478163559e-05
4.437761153972e-05
7.08843993899406e-05
8.09346925889292e-05
8.47758971944989e-05
7.03245546529129e-05
5.35797114396348e-05
9.3771148913426e-05
7.1047820745405e-05
6.40082008859239e-05
5.42244946082675e-05
-3.78441520570323e-06
-3.3261187104151e-06
7.91205322539047e-05
3.89644736207689e-05
1.65778057536192e-05
7.69427939982093e-06
4.95180166824159e-05
5.22182723647763e-05
9.85450709770398e-05
6.94614141145059e-05
6.62348910569427e-05
0.000136518079130733
9.51715355205956e-05
0.000123963290671478
6.16697871504328e-05
9.80761281462797e-05
4.74565728678911e-05
7.84846728365132e-05
-3.2008196592382e-05
6.25934890949093e-05
5.44152390668932e-05
2.22337229692241e-05
9.0777525746434e-05
-1.64774520491244e-05
1.6494811077534e-05
3.90957278739565e-05
-4.60722146598697e-06
0.000122298193150938
6.68360025099696e-05
7.44935706817029e-05
8.06105679080273e-05
6.25572695499897e-05
7.98078693321103e-05
5.83048255719971e-05
1.9095017943879e-05
8.0290683074237e-05
4.02163438093908e-05
8.88293445117614e-05
7.01355386798875e-05
4.96259009559324e-05
1.21506119944012e-05
0.000109555383348122
2.7131672341925e-05
3.68384545457198e-05
2.52287441129923e-05
7.91065809690366e-05
8.92124579044574e-05
1.94685677726236e-05
-3.03506691416518e-06
7.51532888462611e-05
3.06373963060642e-05
8.4231954002623e-05
4.03958488476547e-05
8.10152583109108e-05
6.80469596571044e-05
4.29574021214798e-05
1.23969173641382e-05
5.61299553311306e-05
2.44483137464871e-05
6.78021919694882e-05
0.000124482046441479
4.20764383942569e-05
6.90933435648366e-05
8.09028196866403e-05
6.83866030698289e-05
4.7714324968029e-05
7.20903250141119e-05
1.61158374989515e-05
5.89801500065435e-05
0.000103165398159806
8.87168220754549e-05
3.31569053476931e-05
6.85034866910627e-05
7.81263800434539e-05
6.73828784270345e-05
7.19662257891452e-05
-1.51624467862255e-05
8.51321919612669e-05
8.4423143390528e-05
6.93572781714884e-05
9.24228054933307e-05
4.93993909387465e-05
4.86094249539343e-05
2.0436968138834e-05
8.06578799582588e-05
5.34988409080556e-05
8.19827796015433e-05
9.79034163620812e-05
2.80271417034251e-05
0.000100466146634179
4.31749434042251e-05
6.82738116533047e-05
0.000103211250218096
1.07411655172861e-05
6.85540293217616e-05
6.19696621887031e-05
8.69652200535257e-05
1.92471712538464e-05
8.67946209978178e-05
9.03754850244733e-05
5.8697636323221e-05
1.79538414603346e-05
0.000135040186833797
9.81626636017275e-05
4.85120796928236e-05
8.18555717599218e-05
3.77571142058742e-05
7.90351752904061e-05
6.31752535139766e-05
3.10024364608849e-05
7.2522206808932e-05
7.48760005012889e-05
5.53278946365552e-05
0.000130190427046166
5.3709209173202e-05
-3.07452676266901e-05
4.22106534881162e-05
4.10911709614037e-05
2.53304595952116e-05
2.58443381373655e-05
-2.66023637800925e-06
0.000100614534092147
7.22343395569801e-05
0.000101661782964775
2.70403333525086e-05
2.84664116036116e-05
5.49003262908837e-05
2.30730017294379e-05
5.63418579209842e-05
7.22230850544239e-05
6.98254689859933e-05
5.33491617568508e-05
6.43204630966348e-05
-1.11366587672169e-06
8.93171547438982e-05
0.000115196688063448
2.74171437295366e-05
6.5027390561232e-05
5.49458700184641e-05
2.89762005946094e-05
7.47341065449437e-05
6.44422265833983e-05
3.31893805407438e-05
0.000112372448154671
8.1347536080631e-05
8.19700929355239e-05
5.33931388129832e-05
9.06891417243589e-05
2.29630839891638e-05
6.00707828064968e-05
9.31490273093641e-06
3.15369188070592e-05
7.72834237895554e-05
0.000105855462775004
5.72287673424214e-05
6.18316441668333e-05
0.000121612045925758
4.46251223448168e-05
6.69159881023369e-05
5.89748239225981e-05
3.00756208189338e-05
4.93304058159706e-05
2.06036270301312e-05
6.51650229708222e-05
3.89334551418471e-05
8.14393611088507e-05
7.61988486840282e-05
9.46233243763608e-05
7.75301086938251e-05
7.59703110957645e-05
2.77769730969045e-05
6.82224203998743e-05
6.22046188784988e-05
6.27720355224807e-05
8.11706251869797e-05
7.67431420741857e-05
4.88998930046408e-05
0.000104153955805684
4.1632033358788e-05
8.37001651066209e-05
1.02805515078864e-05
8.41309379740227e-05
7.1989838041287e-05
6.30500589105519e-05
5.10755919853127e-05
4.62836498773696e-05
8.88214839480136e-05
0.000120975355811886
4.33160586775861e-05
4.99975533264007e-05
6.7314680403552e-05
2.22467980086975e-05
6.17758114546116e-05
3.80709967188929e-06
4.65412797531155e-05
7.5232100675286e-05
0.000106327641001098
7.1664345081279e-05
-1.67523453383428e-05
4.68780500062e-05
7.0548184515226e-05
4.96838936697657e-05
5.3068681229096e-05
3.15353753327229e-05
4.66714146986553e-06
8.05502812524662e-05
1.00625896312098e-05
8.78016036586806e-05
2.86858221453243e-05
7.65891825009732e-05
8.04036849803706e-05
6.01051422049954e-05
5.89305420097595e-05
0.000109744380220044
8.10281106507413e-05
9.35874998099209e-05
9.52383798499346e-05
6.14361127246802e-05
-5.90557712547272e-05
5.72408175065206e-05
8.002289249153e-05
8.8426907237868e-05
1.41850412720781e-05
5.14956081116585e-05
4.99295632260433e-05
2.50221490598617e-05
1.47840527779952e-05
3.09127248037438e-05
0.000143178473140899
8.7295324649877e-05
6.62071114407184e-05
0.000102402965929818
7.76438456166022e-06
5.98331070740889e-05
4.71835096854517e-05
5.25420435255931e-05
4.7667511989991e-06
1.78844260537663e-05
8.31346938552785e-05
0.000111446071107466
9.15210484780688e-05
1.63003079021316e-05
0.000108352767274098
8.2528525201074e-05
2.90844118959094e-05
0.000104913542288219
-2.62587769838137e-05
9.05602185780396e-05
8.5595963160299e-05
6.7593394438406e-05
0.000107418995860999
6.31043789800911e-05
0.00010866332658704
0.000101488649070057
5.13035454303793e-05
6.17502971463292e-05
5.07980105731783e-05
4.9963619373143e-05
6.33475923322096e-05
7.47842517548024e-05
5.4139134832731e-05
6.45134472896858e-05
2.95131268121601e-05
7.45086823744814e-05
7.73337789516387e-06
1.10338880574698e-05
1.63669944896331e-05
6.47928349380116e-05
5.86105779939679e-05
7.68042056548321e-05
0.000107216455257691
4.55208145427557e-05
2.46555439139911e-05
6.60479537165642e-05
5.82578583028058e-05
4.31428212674444e-05
1.93129903673494e-05
7.19869572938396e-05
4.59304284870648e-05
-1.65162767701257e-06
2.56247790016558e-05
1.17506657405471e-05
8.05995281255298e-05
7.74580301334271e-05
5.13833634866252e-06
3.53736378036321e-05
8.65543456304633e-05
4.6971529634977e-05
3.38495441729568e-05
4.11125746955711e-05
4.07059358968471e-05
0.000100624801869132
8.1470140080208e-05
8.36598599426802e-05
3.86106026974989e-05
5.98227490550313e-05
6.03413988518554e-05
8.10649336428874e-05
1.29694340287814e-05
4.75080610015713e-05
0.000110450840620382
5.45906561379674e-05
9.50083965765004e-05
5.00149635196676e-05
2.3446632702228e-05
-1.66982138149906e-05
4.81076354023421e-05
-9.19525118338125e-07
6.27638739987928e-05
2.71023000668082e-05
9.40387070690632e-05
8.86057317848619e-05
8.34888597853654e-05
5.98555437880033e-05
0.000130438029375909
1.95692238531207e-05
6.92417834287004e-05
8.45210157208802e-05
6.46186082290639e-05
6.621764851624e-05
0.000103703250264778
4.5860186021984e-05
4.06252113708291e-05
3.71153050261075e-05
2.79679132647714e-05
-3.00759375492813e-05
3.69732896586977e-05
4.93268753045553e-05
-6.67500078772481e-06
7.56467945427075e-05
5.52597097254418e-05
3.35431361574027e-05
5.49691639009047e-05
6.01147192417997e-05
0.000108415451564073
6.21920684391215e-05
7.55733695109876e-05
2.22575382638882e-05
3.39689892499112e-05
4.51389651102572e-05
9.87349267676549e-05
1.5112284935221e-05
0.000136456167931798
5.7948086061817e-05
4.68637349482175e-05
3.44179574249915e-05
3.97516842589165e-05
9.22752901680829e-05
7.4694602363308e-05
9.62161752331933e-05
4.67290778243981e-05
1.42079962629608e-05
5.1950151290086e-05
4.58457978264767e-05
4.59831910539868e-05
-3.633685622961e-05
4.33749529346176e-05
6.55498558235963e-05
5.24036722352245e-05
7.73734573376746e-05
5.46811405520912e-05
-1.60979254556997e-05
3.44355670730059e-05
4.89779727084446e-05
3.13108311213988e-05
5.26979457064624e-05
4.3867945269975e-05
0.000117754772959802
4.02164073316875e-05
5.27065024835075e-05
5.87040794388456e-05
7.83585364041841e-05
0.000113585227202774
6.04168730389037e-05
8.5907088815657e-05
0.000104973672051602
4.93197099060892e-05
1.10900736350188e-06
8.27851025312946e-05
0.00011145760151051
5.19907235371254e-05
6.01890015403415e-05
7.37053071554198e-05
8.83063841243683e-05
4.95067631597295e-05
5.75267275562468e-05
9.1320739679912e-05
8.83125073950731e-05
4.4520704540128e-05
9.80792756199259e-06
6.78836581876681e-05
6.18447754751945e-05
0.000144903738236927
1.91242361272656e-05
4.21762705820295e-05
6.42745001047403e-05
2.73026854426489e-05
2.86101929785131e-05
7.09109309716855e-05
3.81990083192814e-05
7.53235275529781e-05
1.76242404692015e-05
9.67038452692508e-05
7.1128096699963e-05
6.28890570533042e-05
-5.08435220174866e-06
5.06552654424808e-05
6.72603905190275e-05
1.57431425963495e-05
6.99181388852583e-05
7.58929352186403e-05
-1.30252922637104e-05
8.98000272923729e-05
7.24521856537506e-06
3.41288420292139e-05
6.654256968167e-05
6.46885259014585e-05
5.16749438322599e-05
7.37648944643332e-05
1.76437348085578e-05
4.63740134611798e-05
0.000118904050497942
6.57997892636653e-05
0.000111827497709863
6.30003058029172e-05
7.14928357202982e-05
7.16295561092785e-05
2.65567839196824e-05
7.09218240230341e-05
6.10626165881313e-05
8.08562273927228e-05
7.38491391086925e-05
9.25355561255299e-05
2.40639424421788e-05
7.33742082780104e-05
4.75618718704126e-05
7.72767054115999e-05
6.09650889454947e-05
4.25685930073574e-05
2.36103711798876e-05
6.64882311374079e-05
5.47217337385054e-05
2.20966624897309e-05
5.91996710881851e-05
0.000112904107539711
7.37408653635299e-05
2.12981076738891e-05
4.77486832978337e-05
4.43378040826895e-05
9.35877066803006e-05
3.75630600984955e-05
1.74412837830573e-05
8.23767337200042e-06
6.98738861704495e-05
4.86453622401354e-05
6.89838437200041e-05
2.57364901617231e-05
8.09184524138129e-05
8.40071559901215e-05
0.000129697085113731
-1.8169196915741e-05
5.52563445980353e-05
3.22422629823425e-05
5.03971455430417e-05
5.1323780090098e-05
9.61928775889825e-06
6.14426914078413e-05
-8.00936350643207e-06
8.74329279185985e-05
0.000108299613636814
5.84431718954339e-05
9.23624925285105e-05
7.14156494596386e-06
-1.06997179004282e-06
5.43716254907989e-05
2.43750511421925e-06
0.000102342477731141
1.88728542453873e-05
2.16820308129975e-05
2.96602059624453e-05
4.94995281063229e-05
2.12876825394915e-05
8.40353618990504e-05
4.94113639733894e-05
9.03864249934161e-05
8.82560645562854e-05
2.1279830675741e-05
2.15437276606877e-05
9.44735588183016e-05
1.07936656365936e-05
7.30480091905287e-05
3.82581262111595e-05
5.98370379918074e-05
8.24802764954275e-05
3.3064364705281e-05
3.86620324584084e-05
6.56207510953025e-05
8.23715820367565e-05
6.36462345422012e-05
9.62505190024943e-05
7.62211388850145e-05
1.51209481018009e-05
8.47628000855093e-05
7.33572333058731e-05
5.5570405733884e-05
1.83650429253546e-05
2.92556121409056e-05
6.56268880489295e-05
4.1937236430849e-05
8.52239839553522e-05
1.97753692519892e-05
0.000102076536855424
0.000141640490626182
3.68697224931904e-05
6.40814125248079e-05
6.7501944235086e-06
1.49476821618038e-05
8.82487454909242e-05
4.77680820592516e-05
2.63974758240415e-05
4.30085200467292e-05
5.1383115019251e-05
0.000118647265937926
3.85814226981316e-05
5.6831028347561e-05
6.68710987163541e-05
5.92670393334613e-05
6.27523419622088e-05
6.82851016941755e-05
3.21674502783699e-05
3.80130416503718e-05
4.42502801718956e-05
6.11848531649727e-05
4.68965242334902e-05
1.85664696659085e-05
7.45213486314672e-05
7.8770643176072e-05
5.13275587365585e-05
6.05320319224509e-05
0.000117217544822503
6.74253217424797e-05
0.000119702555957482
5.30308832795668e-05
0.000103567553961293
9.69845304870701e-05
5.93190739911635e-05
5.58137081909456e-05
0.000129451219403645
8.98247851139574e-05
-1.36890618535422e-05
6.29719734274493e-05
2.7502259433404e-05
5.71168705139244e-05
0.000110891308190638
4.72985755424991e-05
-1.62033437028924e-06
6.75137671226869e-05
6.32304239947382e-05
5.08232496463107e-05
7.7279178595692e-05
7.82103082752025e-05
-3.47575121796779e-05
9.94871587765231e-05
3.69688415074546e-05
0.000139331739332794
5.48382104462367e-05
5.40028893928606e-06
5.55562326038249e-05
4.32062147013171e-05
9.78581522503618e-05
6.42009613935034e-05
7.19648384315041e-05
5.649055111097e-05
3.98047345936373e-05
5.00977219066894e-06
3.68296474829278e-05
3.97039400262283e-05
0.000123324899212536
5.0352018818124e-05
5.18480600439507e-05
7.49059623559499e-05
7.75017333583355e-05
3.99239769944939e-05
9.03932694834603e-05
3.31638194382389e-05
-2.31231775967246e-05
7.64401706797169e-05
6.06313818972929e-05
2.78948019311639e-08
7.7854597730025e-05
5.25321753203846e-05
6.87462882136842e-05
6.63205797201347e-05
6.60723715400597e-05
0.000105846275369164
2.99976165419891e-05
5.4854874548169e-05
7.53492505530171e-05
4.20522347197097e-05
3.18609235803194e-05
6.77434828138026e-05
7.9716583261217e-05
4.89977229799281e-05
6.23036571653351e-05
3.4134905203439e-05
3.95839974496961e-06
8.53053096712102e-05
0.000108822204900854
3.15514893049235e-05
0.000112835327221419
7.92903848395736e-05
6.7956050952503e-05
4.17408159255987e-05
1.40560596791257e-05
5.95672408747198e-05
4.23024792507456e-05
8.37575579214101e-06
6.05729580193833e-05
4.32668288470769e-05
3.62805125733588e-05
9.34108906066348e-05
6.47985527491116e-05
8.23013753594919e-05
5.14323005041028e-05
1.99888347356089e-06
4.88776495948901e-05
6.43119946979727e-05
4.26426729674835e-05
6.54640618645386e-05
5.78045661049566e-06
5.75292746823405e-05
8.43471093308973e-05
9.14779807551892e-05
6.2769643797153e-05
7.35325466052285e-05
0.000118431649542151
6.45735349364081e-05
7.25417762282704e-05
4.20339734773602e-05
7.4639701351345e-05
1.09658693254028e-05
6.63621957318301e-05
9.34815154642611e-05
6.51541856938236e-05
2.63692357808275e-05
0.000116451617363206
7.14081855755958e-05
7.89408044471405e-05
4.35549768819393e-06
5.08500022863498e-05
5.62354342901877e-05
2.40940332021013e-05
3.01511566769007e-05
6.03539454824652e-05
5.13767743772309e-05
1.5791597726648e-05
8.28931742956646e-05
4.12888135974503e-05
7.90453144535651e-05
1.84752119038025e-05
7.02823039382727e-05
3.07745361066434e-05
5.51684808760067e-05
4.18722905918467e-05
-4.34221553959738e-07
9.82364533013829e-05
1.60707184343448e-05
9.25283392479798e-05
7.43942203409283e-05
7.22385173692703e-05
6.4758421113788e-05
5.75500335750851e-05
2.54701565454283e-05
6.28885173795405e-05
1.15895031179561e-05
2.21400531636384e-05
8.98025205653061e-05
-5.76028038190792e-06
0.000114202611142378
9.28704558903656e-05
6.5038303877765e-05
2.87763776531898e-05
3.35042938764958e-05
4.5213024674129e-05
8.83203163316049e-05
4.14259740115301e-05
1.74022180233557e-05
7.97487248114325e-05
5.39123832821239e-05
5.22585657945366e-05
5.75293514815988e-05
3.0492882493521e-05
7.9640286445723e-05
5.78126778974612e-05
2.64450501984171e-06
3.72643904905581e-05
6.23023020101455e-05
-2.0846566034788e-05
2.27439314083378e-05
7.69692911754786e-05
6.54602570432115e-05
9.60423676113338e-05
1.29531888360598e-05
9.11593029887227e-05
2.50018714547925e-05
0.000107797004128483
5.67641156620896e-05
9.55768892725846e-05
4.5630071887408e-05
4.73264823339546e-05
6.15493610831319e-05
5.36758559984757e-05
2.93680973048354e-05
6.08418756688072e-05
4.61847762986877e-05
4.44873876541092e-05
0.000105626027550899
-1.17738381430828e-05
4.64687777988906e-05
7.29761843319251e-06
9.34801177968797e-05
4.67873054790473e-05
7.19893463083146e-05
8.06775820742852e-05
3.9644854126938e-05
9.06094284226534e-05
6.18923118504607e-05
1.39195974473203e-05
9.70170879779669e-05
-7.38244258927245e-07
8.26406497627743e-05
4.94557870002079e-05
0.000117628553549026
9.76055603634667e-05
1.90776742974426e-05
7.31250922408414e-05
0.000104081158198196
8.46030289271527e-06
3.20662276325053e-05
9.18098798425459e-05
7.75322347164194e-05
2.32282138347051e-06
2.26674469532447e-05
6.62791634993819e-05
7.74927113498572e-05
0.000143251380277103
0.00010281007696726
7.43277272595629e-05
-7.83821654696946e-06
-1.7602447541047e-05
5.47536404847711e-05
5.97650783471325e-05
0.000114953716305712
9.86754334933587e-05
4.00623977207752e-05
5.63084372907976e-05
7.83147850115732e-05
1.95326136707454e-05
5.82704964070706e-05
6.59629226436046e-05
4.40779723020144e-05
1.90535187176733e-05
4.66104880879258e-05
7.37202467973888e-05
1.97310871321991e-05
2.19515794329535e-05
3.24705554317341e-05
0.000110554480572366
3.49358690602077e-06
7.8002720150724e-05
-4.28409579859314e-05
0.000120151912475888
6.14829704354945e-05
5.1355391099363e-05
8.41495344327215e-05
2.7640205441486e-05
7.24055055718556e-05
3.80324323769225e-05
4.70125463790599e-05
3.58317626330355e-05
5.33437576905581e-05
1.25374110701738e-05
8.44856551188696e-05
7.85071603148162e-05
1.42581910317484e-05
0.000106525941074658
5.32495024975715e-05
5.48694755626429e-05
7.47365884393262e-05
3.40747099029422e-05
2.56473037218295e-05
4.71310270102653e-05
0.00010309956867435
9.05826218354555e-05
4.23585461567391e-05
-3.39177125835781e-06
9.96727679208049e-05
6.56120191819379e-05
7.26560902666532e-05
6.15631875034129e-05
6.10452034072744e-05
4.59553235329998e-05
5.87927857391388e-05
4.83134839981611e-05
5.40509487896331e-05
6.20283711350945e-05
8.27478651795872e-05
1.11006486041324e-06
8.34192985336028e-05
7.89342591899765e-05
0.000125739512130018
5.21716649415773e-05
6.91136225690626e-05
2.26787023322601e-05
5.86419364625697e-05
7.48241311703335e-05
0.000118245108815128
8.96003477454774e-05
6.42664970828088e-05
0.000100313839435941
3.66788090831997e-05
7.04767647625035e-05
0.000101005282470327
2.30568707918554e-05
6.28916061961708e-05
9.28576338044023e-07
4.3482269153757e-05
7.40306219103486e-05
0.000109914697091109
4.62908985903361e-05
7.76707751857992e-05
6.28620153428631e-05
5.65911901702762e-05
9.70534694742972e-05
9.41261573723523e-05
0.00010088911710718
3.8199856757572e-05
7.36243724598804e-05
7.23136558626613e-05
5.32849847895849e-05
5.64546151257636e-05
4.4659337175275e-05
3.60426253996993e-05
3.70916598877891e-05
3.62624075014388e-05
7.73942118517105e-05
5.94346495957505e-05
6.907031071116e-05
3.4905239129707e-05
4.74995877522851e-05
2.03254248790848e-05
0.000120436988453109
5.09438494311607e-05
5.23894835217974e-05
2.70457084412959e-05
1.85475574822274e-05
5.88397178464259e-05
6.56454529545971e-05
0.000117868322452485
0.000103727653040164
2.17071227117147e-05
-1.26145715432089e-05
8.83436647599934e-05
5.81342476920409e-05
5.63451329841258e-05
6.44224168035562e-05
4.47435164275085e-05
0.000131159199374026
3.474420468457e-05
9.39254575376303e-05
5.84761508118161e-05
8.60583390996511e-05
5.39723071807372e-05
8.40067064129924e-06
1.36254842626616e-05
3.28835150606099e-05
6.59525245688302e-05
2.67052602393789e-05
8.20117244586706e-05
7.21910461668369e-05
3.31266611823624e-05
3.92579431720643e-05
4.91173340353221e-05
4.7935359442903e-05
3.49315248506445e-05
4.94449741728758e-05
2.83368999449842e-05
1.94590106320987e-05
9.1601486541272e-06
3.56917902289861e-05
0.000101872026170892
5.62497941906869e-05
2.16170499352421e-05
1.08936310832786e-05
5.43813749729537e-05
8.72449897195778e-05
3.0837048372902e-05
9.35887814799079e-06
7.20132764857437e-05
3.98491997972954e-05
7.1056205795431e-05
5.85876507261091e-05
-1.62514122699156e-05
3.67770709893606e-05
1.4946145580905e-05
5.60818587434405e-05
2.12599978746196e-05
5.27830097554331e-05
7.82001330732554e-05
5.84851345346209e-05
-1.78541866283855e-07
4.35493129899794e-05
5.32636734584638e-05
4.36132633574439e-05
0.000103727072889357
7.4606225886712e-05
8.97354351866606e-05
2.62023941698308e-05
2.4096850120351e-05
7.40142054318365e-05
8.44476741926176e-05
5.18139036534613e-05
9.48650252569661e-05
5.94345906407026e-05
6.17815751085947e-05
5.74495289635739e-05
7.30852525727109e-05
9.8423634041673e-05
8.27478851614736e-05
9.8126929592252e-05
8.7812360519344e-05
4.59917031342277e-05
3.9305056729121e-05
1.29749150392729e-05
8.52605035153496e-05
0.000120630860119047
8.64291381246365e-05
7.22339128958225e-05
3.37576171972566e-05
0.000104855597504152
3.5311424114795e-05
7.60610123476688e-05
6.01403499103716e-05
6.42122903549664e-05
3.12089995475653e-05
6.83887223012433e-05
2.87590269156274e-05
3.54656896418658e-05
8.79791235167466e-05
3.73172723942062e-05
3.44203002117784e-05
8.95778183314088e-05
8.01878090444809e-05
5.62145681761038e-05
7.38332718386557e-05
2.87917552670814e-05
6.07317817995765e-05
3.00812218731538e-05
1.60512521483803e-05
9.24622113002252e-05
4.64526146900188e-05
7.69339900830211e-05
3.22773600794035e-05
0.000106790699060192
0.000102156806042009
6.66048015945913e-05
7.95176585244206e-05
8.22304483530118e-05
7.09488282066017e-06
8.54450838403874e-05
6.56302811925986e-05
9.10875781159679e-05
3.24372698201457e-05
5.35651065263426e-05
1.99224486090688e-05
3.35587788579681e-05
1.82803087877518e-05
0.000110570433815267
2.9238448061677e-05
9.54705037578298e-05
2.13738492803052e-05
7.41839328788164e-05
4.4575086167068e-05
7.24262996951616e-05
0.000101736298043054
4.86013272045914e-05
5.53546183792522e-05
6.74300665981091e-05
1.25842341836827e-05
3.67696618868334e-06
4.64172720761016e-05
7.12123764582152e-05
3.96013666214048e-05
-4.23481253062359e-06
1.28147110905569e-05
5.14494798594336e-05
4.9062284219394e-05
3.7691127752925e-05
6.62992621760388e-05
7.59688782457906e-05
0.000107806285360076
4.21384118858848e-05
4.86620491330204e-05
8.26969728154936e-05
1.39157537542328e-05
5.41881004719038e-05
3.54512362816534e-05
3.88897856301449e-05
8.54844134170372e-05
6.85264062170799e-05
8.29224431528745e-05
5.43779141338017e-05
1.06129573132887e-05
6.60735983250264e-05
0.000102186040277329
7.64785250864688e-05
6.69536229274744e-05
0.000108930679714573
6.06064734884777e-05
1.19373253197132e-05
1.22250624052268e-05
9.98867527684772e-05
4.91642414547628e-05
3.7788416702833e-05
-5.14422492461409e-06
5.61878283502615e-05
7.06336308691673e-05
8.37572196977778e-05
3.15428994633506e-05
-3.90697089883578e-05
7.15824586520663e-05
2.21188817447272e-05
2.64353759783765e-05
3.61301500100608e-05
2.85682108679155e-06
3.82892070386357e-05
5.82286833818666e-05
3.98681688314428e-05
1.29611150373561e-05
5.30179343463441e-05
2.03558210508823e-05
9.05098629436714e-05
4.04317008788415e-05
9.22104586172458e-05
2.3428343399594e-05
7.09931700666934e-05
2.77208728191435e-05
6.74214098193656e-05
2.01129921478891e-05
7.83253576330372e-05
8.5430308825413e-05
6.76661940437481e-05
6.13879849811618e-05
3.08868962354141e-05
6.81122723460362e-05
5.9608297474112e-05
0.000103242009246121
8.86758475216817e-05
8.64111009821879e-05
6.90733553248934e-05
2.67165737522351e-05
7.25659435655952e-06
6.88620006290919e-05
2.57434876211171e-05
7.99838603735959e-05
5.28425293202678e-05
1.07752838425109e-05
4.65446283290079e-05
6.2262712274764e-05
5.34907786428655e-05
3.95191291498744e-05
7.41566021721909e-05
2.26856186015955e-05
9.72939207499931e-05
8.22225570670264e-05
6.23018782704404e-05
3.66366903619726e-05
1.85881642085222e-05
5.71393141679504e-05
-2.773437397737e-06
4.086344047303e-06
3.21537272793959e-05
5.59723562854099e-05
2.3947207146442e-05
8.78074016442078e-05
1.59934196697613e-05
2.79096684037828e-05
5.91450566411333e-05
4.50763936553632e-05
7.9434392096563e-05
6.07395598367842e-05
2.0144731208794e-05
4.14022303011951e-05
3.37692189649273e-05
5.06816144729376e-05
5.08361488694645e-05
0.000106167425618516
0.000142944537223747
4.72530878862144e-05
7.70308148195805e-05
8.37553334470778e-05
9.24986988213672e-05
7.43202634339219e-05
5.80976932870461e-05
4.87081128453512e-05
9.67987696372419e-05
8.12623757800606e-06
5.7486217258463e-05
7.14874450649382e-05
4.27908148129789e-05
6.47357618667957e-05
5.50284079684969e-05
0.000107381829967847
1.91242128747208e-05
7.73831436423645e-05
7.56400635581672e-05
6.22406028407794e-05
9.04066876873675e-05
-1.69982681826262e-05
6.20865455582413e-05
-4.96642176539531e-06
3.26725508013684e-05
7.26005105714042e-05
7.46703017688588e-05
2.37964083324714e-05
5.40001564917399e-05
2.93315280685674e-05
7.62305272505111e-05
3.90640065752891e-05
7.67088793039127e-05
6.02386568673975e-05
3.93780564034621e-05
1.04820306927399e-06
7.83387739043746e-05
4.0576663692697e-05
8.82614375117742e-05
4.31432876825131e-05
7.82550922088621e-05
8.4750428600104e-05
0.000118533437848558
2.93205426768574e-05
3.29751493378408e-05
1.33620258989582e-05
3.85896803478311e-05
5.83371619248666e-05
1.10405593143995e-05
3.26820055505908e-05
0.000115729172077494
8.56998421421234e-05
0.000119696718818294
4.25006367711398e-05
6.26758436470665e-05
-2.59725243870832e-05
4.91296544144268e-05
9.44518258646521e-05
4.69792844971755e-05
4.55105988397489e-05
5.1861621066766e-05
3.01474215388084e-05
7.48382137312492e-05
6.69770712268791e-05
-1.53279545978859e-05
4.62373195026489e-05
0.000101731018130499
7.4187525385419e-05
5.71889321910922e-05
4.59107748188004e-05
5.28621687217661e-05
9.77653305745169e-05
3.32026024500718e-05
9.50987585320324e-05
7.95169018416009e-05
0.000128470948948512
8.86810052216884e-05
5.56124595325885e-05
5.95271897985529e-05
-2.02252472185847e-07
0.000100441275349067
8.30799689414073e-05
6.29756561700374e-05
7.68528330590504e-05
0.0001084151840414
9.27216469215655e-05
1.27579443656765e-05
2.35237734607952e-05
6.86593415480824e-05
7.8880263530239e-05
4.28870672701678e-05
8.8753946670455e-05
8.78089711982727e-05
6.98688284521424e-06
4.41925433899669e-05
1.83798147150563e-05
0.000109427986850332
8.44996849535477e-05
7.702737746774e-05
6.26511555481544e-05
5.98597957808809e-05
2.02091487690561e-05
7.59270737553954e-05
7.6581665401222e-05
6.09818919769095e-05
9.02101786926344e-05
9.75275444083949e-05
1.77235017578618e-05
4.84441822176593e-05
-1.00387387998424e-05
0.000173833086575271
4.35201287433331e-05
5.78272079298917e-05
3.19348542508663e-05
0.000107667563781731
4.31624520830901e-05
3.01876735276347e-05
3.97541122420722e-05
6.81092643949281e-05
7.36693078195766e-05
3.69766960196915e-05
5.85878787519967e-05
5.18840287708688e-05
0.000110346060099622
9.09271810253429e-05
8.56914803005035e-05
2.70335280143167e-05
4.64466707874221e-05
6.87407129174794e-05
1.2969572673599e-05
6.29453922166121e-05
8.63963092900678e-05
6.49845362657651e-05
6.99613089484851e-05
4.90926506303606e-05
4.67367793502984e-05
8.44123831320363e-05
0.000121273845080605
3.32169401092869e-05
1.11375565856402e-05
9.74777628082028e-05
8.8163012451461e-05
4.56475520138691e-05
8.76190493421588e-05
5.88372355516976e-05
5.30784383494339e-05
6.58452732258526e-05
3.35947487482556e-05
1.21205310852689e-05
5.49414245287724e-05
1.8630810913899e-05
3.30030844601369e-05
9.46291728254745e-05
4.93816025072787e-05
3.58318351529671e-05
1.47379601163386e-05
3.36543913449162e-05
0.000105290618759258
3.1852147788775e-05
4.94344673220042e-05
9.51149968874354e-05
0.000102165916113651
8.4550649366389e-05
8.0889244313222e-05
8.13152119835186e-06
0.000111958051185084
4.8205135221862e-05
2.01220223469497e-05
2.1712782233494e-05
3.21384249274422e-05
-5.0885867096409e-06
0.000106208335841664
8.73114106751396e-05
6.49756880364864e-05
9.81905064010076e-05
6.85399358523231e-05
3.72284274201258e-05
2.65238800491981e-05
2.62259970120163e-05
4.20757776653302e-05
3.30947467418344e-05
4.14780732384512e-05
6.84797146514369e-05
4.52094087152821e-05
5.11923307942318e-05
8.77789803926607e-05
9.73836908906607e-05
9.25809482498172e-05
7.87855931552472e-05
2.35366666882671e-05
6.92631729894691e-05
8.09112071834488e-05
0.000113350388501977
6.89760664005066e-05
0.000132675013862385
9.14057974917744e-06
6.43275914801312e-05
0.000107218472953763
5.8938581265377e-05
5.34794855919592e-05
9.4812960015817e-05
5.18939552036371e-05
3.74772267726787e-05
5.29248755948725e-05
6.41264006250336e-05
0.000125853154991694
0.00011443667357401
8.07161582982257e-05
8.16110340505269e-05
4.32047684025909e-06
8.92710269141671e-05
5.95593881508576e-05
3.18986315667629e-05
5.68814193379949e-05
4.63989539636425e-05
7.49247160482534e-05
7.48101988485677e-05
0.000113596816149097
5.77536050344601e-05
5.19435477952402e-05
2.99182894825699e-05
4.94852925450964e-05
4.00379271720491e-05
-3.06131620582177e-05
3.25510055304235e-05
3.88279739675591e-05
6.39189981981005e-05
5.99584945709774e-05
7.62199706294316e-05
3.01388098570286e-05
5.39316148010007e-05
-1.62828626417158e-05
8.47953892521343e-05
3.15415272559358e-05
5.52824110739003e-05
1.25542434462657e-06
4.08844745120788e-05
2.20594692201071e-05
8.56084681633851e-05
4.4832238803982e-05
8.05610760334305e-05
2.57287209407986e-05
1.99218303053005e-05
5.91807942630305e-05
9.46797519573258e-05
7.36282814077451e-05
8.06335785640008e-05
2.3069771781709e-05
8.55233940029954e-05
8.07566334430645e-05
6.53041479243811e-05
8.84330038016238e-05
8.0577326866813e-05
8.5588252661878e-05
0.000105850018624975
8.91148973031872e-05
0.000110022947198052
3.71193959095122e-05
6.71240528494589e-05
0.000129228827740701
3.47658766663085e-05
6.64117039670914e-05
-4.13636725124613e-06
5.53984488031892e-05
4.78549490508856e-05
9.26694894845649e-05
5.71001968634136e-05
5.11794986721671e-05
5.22921405487393e-05
9.12309485427784e-05
4.30683638545622e-05
1.06529347282728e-05
0.000107515408788365
5.27052008681066e-05
0.00011490931893638
-2.05574821738397e-06
4.89782567923141e-05
3.40835722947038e-05
4.12600144179148e-05
3.55004285225198e-05
5.05332427144832e-05
-8.24608713081451e-06
2.67034178341921e-05
9.10959495330279e-06
4.63798972705489e-06
6.07832054985211e-05
0.000113610609443708
7.95253460925852e-05
0.000101142262390017
-2.72585341705971e-06
2.76965275563079e-05
2.10841920971221e-05
9.47713415013636e-05
8.71539683684616e-05
6.14096685708329e-05
6.52079549140708e-05
1.62639791997501e-05
5.56327235761804e-05
-2.18358827386622e-05
6.88401316419386e-05
7.38021797248259e-05
7.78686888116261e-05
3.85990294242746e-05
4.8692694111751e-05
3.24839123647228e-05
4.85038244695432e-05
4.96521666923775e-05
6.59176106311702e-05
4.06668871753482e-05
9.10409141711807e-05
9.24736363466339e-05
8.722232848719e-05
2.41685237662999e-05
5.77746656070723e-05
2.93489746279644e-05
6.85999297618964e-05
5.45845785024393e-06
7.8061627474114e-05
8.44447687581303e-05
9.05582763742774e-05
5.22859796132294e-05
0.000111976462362317
3.3152643723296e-05
0.000114367901754333
5.79688391276429e-05
2.03028920229889e-05
6.69462348385583e-05
7.2578670486886e-06
1.98379515248545e-05
3.36055316946097e-05
7.69709808661955e-05
4.5848810098022e-05
5.43744726382749e-05
0.000102551746318463
9.42322800728538e-06
4.79298177342489e-05
5.80214119684459e-05
3.89220360303452e-05
5.00843179581771e-05
2.96270463376746e-05
7.22966918167853e-05
9.7975564965003e-05
3.35972926650658e-05
5.72278287734606e-05
0.000107731252948553
-4.44403431518549e-06
3.83519247684023e-05
8.5881202935377e-05
4.60283957712785e-05
4.30912660604391e-05
8.26811613035761e-05
1.55470607639965e-05
4.87280037520146e-05
4.49607884366943e-05
9.02946005561003e-05
3.77723034013652e-05
6.71893135723007e-05
6.36656832095058e-05
0.000108733570194214
4.20718715552515e-05
7.85048005357564e-05
6.48855196371481e-05
-6.1022709864381e-06
4.83821382468114e-06
7.92038517740845e-05
0.000119070487430317
4.75758546848443e-05
9.47436374775011e-05
6.36549239955662e-05
7.77526899775389e-06
6.40549362329716e-06
0.000120454115003672
8.33285338935803e-05
6.3392934272305e-05
8.80217992368386e-05
0.000104734554095424
6.03254571801711e-06
3.16934126000977e-05
8.08249763306345e-05
9.46828451414123e-05
0.000104081937754071
8.0630905592621e-06
9.17445134377312e-05
0.000111894771225992
4.97022076009046e-05
5.08927875102497e-05
3.12081232278499e-07
9.07014285322418e-05
7.19838211808047e-05
6.0160057312295e-05
4.56590475203213e-05
0.000115474870136691
-1.36103071347586e-06
-1.93216242639737e-05
8.40144410882539e-05
4.52630009557885e-05
7.9925680382318e-05
4.16233882910409e-05
0.000119011944277868
0.000109784433536655
3.26905715820962e-05
6.68357155650939e-05
1.77405311191118e-05
9.16991408451337e-05
5.02851340447131e-05
3.42531518322168e-05
2.37970126383303e-05
4.62180115173887e-05
6.16842107858893e-05
6.43914216366383e-05
6.67677442729178e-05
5.03307212156818e-05
2.60702994023972e-05
6.3654192613669e-05
1.57465383937443e-05
7.49135687235598e-05
3.78274477465269e-05
4.68094171417607e-05
0.000119996290560531
1.81395741088995e-05
3.67261741122179e-05
4.94939277702932e-05
1.53127751621663e-05
2.71734264867078e-05
9.82901518865592e-05
0.000116167089882879
7.47351199843619e-05
2.81241719266275e-05
9.87453074076857e-06
7.23630601875367e-05
5.40814782090021e-05
2.50875004194e-05
-1.03426377908624e-05
0.000111388138027669
7.46171323206055e-05
5.01158857286662e-05
0.000143452420007573
2.94958521800248e-05
2.04035674582463e-05
7.53522670976309e-05
0.000127214325977861
6.94271339677502e-05
5.12935501755439e-05
7.73937267455957e-05
6.50884764882205e-05
3.49768855051701e-05
0.000124698768718729
2.50430940405626e-05
7.36651553470989e-05
5.09210747907197e-05
8.85629324815104e-05
2.5422460313724e-05
4.47144896546415e-05
0.000131309431262481
6.2748331187819e-05
3.83640428720367e-05
6.16793534886509e-05
4.60462764217408e-05
8.66422617245763e-05
3.34613628392943e-05
6.19337702420527e-05
3.97224563877799e-05
9.27826399022904e-05
7.07037240454552e-05
8.89358405263026e-05
8.34044549315402e-05
8.39493446484463e-05
0.000145114758948521
7.64732876626686e-05
5.81489393329598e-05
7.4544506385274e-05
3.52930606410082e-05
4.56107371656875e-05
2.7399768555282e-05
6.82406098151737e-05
4.26731406141377e-05
9.34032206906711e-05
6.69787827620307e-05
7.55070089078186e-05
2.20401444157286e-05
7.71581328605936e-05
8.92842908809273e-05
8.3430001492757e-05
7.18727155340497e-05
8.31558907997444e-05
3.19702674348592e-05
3.93803861722522e-05
2.50029068503318e-05
8.46670440149464e-05
1.4685352075117e-05
8.65769814972596e-05
4.07390029127219e-05
3.65129625216598e-05
4.71235919706849e-05
7.23793087089485e-05
5.9065624772386e-05
6.87867461725579e-05
6.58801317481742e-05
8.3283850087885e-05
7.44964845756814e-05
9.69084493944681e-05
7.73388917843211e-05
1.63220337540869e-05
6.37718765409291e-05
8.20370717294047e-05
8.36689575027136e-05
6.90030300218939e-05
6.49769212877783e-05
5.43726499063428e-05
5.26625361301807e-05
2.47472612234939e-05
4.40166920741677e-06
1.87310167584379e-05
5.95381496237183e-05
3.4263248030628e-05
0.000126585422689969
4.45580118137638e-05
3.43685981029483e-05
2.90747580904428e-05
3.23798958226335e-06
4.98101228994455e-05
5.17416021806689e-05
4.86666479328853e-05
5.24521321616839e-05
3.81541575443438e-05
9.38376680063888e-05
4.06940494383785e-05
6.15479526911918e-06
9.99081933852214e-05
3.30664556488955e-05
5.42067116164302e-05
5.6260013700415e-05
0.000123694485956539
7.73123477374882e-05
7.75993477952287e-05
2.15962691129415e-05
0.000109612572531746
9.20451298556587e-05
0.000105839668717895
2.39318535967492e-05
7.28167936335814e-05
9.76324133058356e-05
3.86430555449333e-05
8.06635889617546e-05
9.96388180462253e-05
1.54476880684552e-05
0.000150193168649808
9.0543286265673e-06
4.6250004277169e-05
3.39956412340561e-05
3.13531702240876e-05
9.52314963107105e-05
6.52213977101292e-05
7.24088955329965e-05
1.09089365533416e-05
5.64422311916004e-05
2.53289463268853e-05
0.000106487452675958
5.87936123477852e-05
0.000103283145783696
3.41298843550644e-05
2.28653989329459e-05
3.83463801913279e-05
6.64781977055175e-05
3.96144068876011e-05
0.000112651994552298
5.659155705687e-05
6.1503031335855e-05
7.10974200912711e-05
2.73438897239096e-05
4.53764476929492e-05
0.000106635401193614
9.36919823456689e-05
3.87347506761789e-05
5.42426912613039e-05
6.56252825286208e-05
8.11351952681304e-05
7.59665176945996e-05
1.61160989035752e-06
6.56572134970268e-05
7.46718610949005e-05
-5.76949077059688e-06
1.60945800273962e-05
0.000107288725189438
8.20897546904593e-05
8.61596048729741e-05
5.0846672578898e-05
9.67630069739594e-06
3.46688183905423e-05
4.99211222173391e-05
1.18428518195625e-05
1.19406002407922e-05
2.14165328900352e-05
2.82344668301258e-05
2.26824819550297e-05
5.94980047795516e-05
7.02789383550986e-05
5.98890002827851e-05
5.68396477521448e-05
8.47405967461015e-05
8.63030966017112e-05
9.75051925078298e-05
4.5624258605915e-05
8.55769596419581e-05
9.1243445845918e-05
0.00011728906609518
9.95480311565055e-05
6.52335031926316e-05
0.000112062118669946
8.60525491317155e-05
-1.06710567937614e-05
3.45432826964375e-05
9.20648255778748e-05
7.30830944264793e-05
4.7943552792886e-05
3.17605703606132e-05
4.67688841935146e-05
0.000108054569290165
1.75689614656108e-05
4.94975130352377e-05
8.8716630153755e-05
4.73108123317868e-05
7.92871389909782e-05
4.06341188836826e-05
4.56082534626307e-05
3.56876017500125e-05
5.22150103355819e-05
2.94497072364811e-05
8.30924601924145e-05
4.67395146714881e-05
-2.00263048609061e-05
1.60012104021409e-05
5.76779169578732e-05
-1.4152861869774e-05
4.04867354029733e-05
4.47867932721252e-05
4.26430528649444e-05
9.65004008711015e-05
8.43408891493002e-05
9.15312928771235e-05
7.26990847437453e-05
8.3525320957982e-05
4.70990276554434e-05
4.5287325191083e-05
0.000101898137780058
4.37876877928379e-05
3.65427861991437e-05
8.5923026970728e-05
5.78140779546e-05
6.32143937857985e-05
1.82555128788658e-05
4.03395702015935e-05
0.000107629496999372
8.74973404669885e-05
9.2679081961301e-05
8.58159332896438e-05
8.62103917425647e-05
4.03215943250722e-05
7.81990139960606e-05
2.39876343153897e-05
0.00012918710659827
7.4893058238347e-05
9.16106946607215e-05
4.66990600854083e-05
0.00010782059696099
6.47153569192164e-05
7.52597832871711e-05
0.00011536735018027
6.7738307624849e-05
5.95567703346349e-05
5.73601085488869e-05
0.000128396137986641
1.32284552752481e-05
8.62437832419646e-06
5.39994603546813e-05
4.31375140953669e-05
-1.17503359074858e-06
6.68434247919274e-05
7.25142391705318e-05
3.95359003220291e-05
9.1767243533017e-05
8.46281424723334e-05
2.20546428817493e-05
8.49553404648512e-05
6.76165095772531e-05
5.56606915404045e-05
4.87304844149764e-05
1.5927729307062e-05
5.2018200503339e-05
5.30739158952339e-05
0.00010816918849536
5.2732843834995e-05
0.000120006603781621
7.61732255831369e-05
3.33571193336345e-05
1.60118288066289e-05
6.08118768051206e-05
9.9803224821681e-05
7.32449011785588e-05
8.4576344132226e-05
5.01023918545488e-05
3.77339998622571e-05
5.23420397505702e-05
3.15143777019456e-05
7.4640869751613e-06
4.25475782811884e-05
9.78899521317883e-05
0.000105811262307289
5.60106668331869e-05
-1.0868755732361e-05
8.99479571533666e-05
3.35966181110813e-06
3.61289475370629e-05
4.68962313112152e-05
3.62761694288289e-05
-1.36458616440864e-05
4.46219125051781e-05
7.02958033515902e-05
9.15138497143716e-05
5.85094001812885e-05
7.21083632561041e-05
5.85942257277189e-05
0.000101176008786855
6.50339007887911e-05
7.85068936830631e-05
5.06427738686224e-05
8.87925044483515e-05
7.02280309094825e-05
6.07486690661325e-05
4.79652984402835e-05
7.66392554414905e-05
5.00017285953632e-05
4.06659794727156e-05
4.08257180110388e-05
3.14477996109385e-05
7.67238496415965e-05
8.66612451810491e-05
4.5232617418372e-05
7.80439390666937e-06
0.000101284061768653
0.000100266242739773
4.05682573176668e-05
5.42117672945913e-05
0.00011036200339137
5.06426179446609e-05
7.2476732303901e-05
4.05906941250409e-05
1.98887980862692e-05
7.18145837900628e-05
-9.77477701821548e-07
9.41855093094535e-05
2.61008919424084e-05
6.33205925714651e-05
5.09993110043636e-05
3.87299113148548e-05
2.72418942597049e-05
4.63819260150951e-05
3.96133609981379e-05
4.04477262827647e-05
7.38634624408078e-05
7.07378010042508e-05
3.06472549058348e-05
-1.6254134365282e-05
0.000101756458655591
2.35701564828652e-05
1.70523563657167e-05
6.83180402931047e-05
1.25773206610199e-05
7.28921665465929e-05
2.41802957613539e-05
6.0271240325591e-05
8.90789878249077e-05
8.99714650998406e-06
2.6074734108835e-05
0.000118328647790126
7.19686534965793e-05
7.91660290467037e-05
3.02766273466929e-05
2.86970637849484e-05
4.62333642341216e-05
2.89811138278816e-05
4.37481901865526e-05
6.63552251467462e-05
4.70784684956043e-05
5.99180148334151e-05
9.32346648497891e-05
9.50773364092016e-05
1.32888416609095e-05
2.75575904563279e-05
4.98266892142223e-05
2.85128359596912e-05
8.43735580137988e-05
3.72863279555013e-05
4.62878104328446e-05
5.55140193687525e-05
8.00041371841081e-05
2.01064968434418e-05
-2.43373436359645e-05
0.000104514367711787
8.02523232875037e-05
1.61581103410926e-05
3.82884012284106e-05
8.72324337006832e-05
6.06012325391974e-05
0.000103015921716856
4.96540287259839e-05
1.17999400516158e-05
6.75062170679317e-05
4.42212985307655e-05
7.44379822452184e-05
5.30330043784336e-05
3.89700052387151e-05
6.95410491260729e-05
3.02940398623119e-05
4.2631549760478e-05
-2.56343711400863e-05
5.20847258155714e-05
2.39197417048538e-05
2.36526976350347e-05
7.77816431943038e-05
3.72013392633389e-05
6.20280203060945e-05
0.000125474057971409
2.39016508579626e-06
-1.27629545912105e-05
3.82483515222036e-05
4.05294280410654e-05
0.000103511502154156
9.30132959130547e-05
7.99283584902295e-05
-6.82769347926226e-06
0.000100257753952737
5.42476698467187e-05
3.94572441749712e-05
3.57372393751031e-05
8.50211338219791e-05
0.000104977133135104
8.13851140846931e-06
0.000114963291844962
9.13213801530721e-05
7.33442136843641e-05
9.37125055421591e-05
5.68844153752048e-05
2.6129525052324e-05
6.96291083916289e-05
0.000107944382571586
0.000167841418241932
2.2552312611365e-05
4.03402984300055e-05
4.34654915245577e-05
8.44864115762627e-05
-1.54090978858604e-06
-1.10181017510817e-05
6.04293822780961e-05
4.92187685848043e-05
5.60089012864721e-05
6.5182105604086e-05
2.80315895862753e-05
1.5721731222575e-05
3.96231317579421e-05
9.23335039545966e-05
2.70802527048076e-05
-1.10094464481217e-06
5.10289929140276e-05
4.30070521766957e-05
3.32951936361457e-05
3.7691094262634e-05
-6.23484470889471e-06
7.52327971403562e-05
5.59773955677361e-05
9.02899724245181e-05
7.82450738157722e-05
7.03097623184386e-05
8.26666036657784e-05
4.27168560667804e-05
4.49735137327661e-05
1.92950978074421e-05
8.68058642482945e-05
4.99801813862993e-05
-7.96716800004795e-06
3.53476261674264e-05
6.74443076977089e-05
4.25385991131719e-05
8.39125848274383e-05
7.80102495776263e-05
6.52076437715818e-05
8.46376177120911e-05
1.14849586476378e-05
4.08365024395927e-05
1.04124043211594e-06
6.74790271264231e-05
2.12495729475221e-05
2.62973572246358e-05
2.44916441860772e-05
7.88886548597751e-05
1.9421392696065e-05
4.75833331190557e-05
4.09060419220879e-05
9.67936761408428e-05
7.18230277948647e-05
8.44474100080955e-05
0.000107109038561048
8.35827460139983e-05
0.000161094795066849
9.42512388177915e-05
7.88723003098673e-05
8.5168608073632e-05
5.37770615776818e-05
7.47958503566025e-05
9.01332032838775e-05
8.86557266001635e-05
6.3672607243047e-05
5.89725386781474e-05
3.68573887860797e-05
5.8790292811724e-05
5.32797534144469e-05
4.14636097607475e-05
1.35189390399579e-05
5.44802573320751e-05
4.02019459097697e-05
6.01584536181497e-05
6.66422887053743e-05
5.10214287089884e-05
4.81191329785269e-05
7.34118649325442e-05
7.30959173193705e-05
5.48581481704516e-05
5.72454522152702e-05
7.63411789438872e-05
2.17998881948319e-05
7.13759121528578e-05
7.79367984250752e-05
4.26154954441454e-05
-1.54866996548096e-06
4.65200300682036e-05
3.63369875992518e-05
2.82410709138146e-05
9.08261319741975e-05
8.5392405677949e-05
7.20318121406154e-05
9.43311215904075e-05
9.70649702426551e-05
9.22648853748934e-05
5.16932205532367e-05
7.1641516111641e-05
8.47452505784759e-06
6.57156581143446e-05
6.26642658375592e-05
4.38436781839618e-05
9.39534141299863e-05
3.12379625350201e-05
7.28719539189232e-05
1.96868577866875e-05
0.000102916895559656
7.00869876318127e-05
9.51010506344383e-05
5.49684771305885e-05
-5.43057120118205e-06
4.59155648597558e-05
-4.00736508801578e-06
8.11813407669467e-05
4.68835590674877e-05
8.53592613598526e-05
2.09219586950222e-05
5.88249487315038e-05
4.2264099582142e-05
3.15282895757779e-05
2.88918851352165e-05
6.5675810273574e-05
4.13688773904023e-05
7.87424655105345e-05
1.35397585119142e-05
7.08723838341703e-05
6.55682024217764e-06
4.3992821621236e-05
3.89456950597023e-05
6.05492507483374e-05
5.22104163766052e-05
9.89945895993258e-05
2.59492149120309e-05
2.38298493932826e-05
1.25590972494949e-05
0.000105440627106669
5.62396595531231e-05
3.49121229906003e-05
5.21072065193112e-05
-1.54629982916666e-05
9.67395726783417e-05
0.000109812937191394
2.17658245177568e-05
5.43052656993431e-05
7.08128514965537e-05
6.15986092693794e-05
4.3060559456781e-05
4.753919133004e-05
4.08387493741524e-05
2.05536357035637e-05
8.5509255910721e-05
5.85426492293808e-05
0.000105934133043456
5.13347505946168e-05
5.27556088064627e-05
3.9447392487296e-05
4.55572104634793e-05
5.46220285782563e-05
6.28181080691612e-05
0.000119930073263035
8.97886267077552e-05
4.77961571069499e-05
0.000112999714847358
6.40921638024209e-05
1.79639705242076e-05
5.13463810203516e-05
2.63442105800703e-05
4.21093893001351e-05
0.000123436829954542
5.51282864368613e-05
8.04030599425987e-05
2.6489532671014e-05
1.14751503042405e-05
4.2339635376481e-05
7.35619827152505e-05
4.53631839157304e-05
0.000112305824892107
2.51608728807078e-05
3.66695686688723e-05
7.92982130919068e-05
9.86099481940069e-05
9.52107266564819e-05
5.33323968755994e-05
4.48703177646605e-05
8.10679281549331e-05
7.19665848095643e-05
5.81877897047886e-05
6.19302078887552e-05
7.0174315832107e-05
9.05569102620452e-05
4.51976261023242e-05
8.84827172870134e-05
8.51332519529597e-05
7.66801958248169e-05
1.02398425982389e-05
9.7670982703341e-05
3.7466235863666e-05
8.99533688011778e-05
4.55265562542816e-05
3.91993460234553e-05
6.18197213946973e-05
3.28383831043212e-05
5.29956092013897e-05
5.07803658280178e-05
-1.5498089244461e-05
5.07087202488856e-05
8.57457962764534e-05
7.28439584533432e-05
0.0001016460868365
6.74155407955069e-05
4.50459105908887e-06
-3.27638042369699e-05
4.4596872566969e-05
7.1002664311462e-05
4.8660301238361e-05
9.47831060584648e-05
8.29294487632717e-05
7.09047036072257e-05
3.84304577912907e-05
-7.86703416338011e-06
6.44407846228592e-05
7.97304634519556e-05
0.000133903512075561
9.74165509295646e-05
8.00964484205704e-05
7.87839782222082e-05
6.98279654087262e-05
0.000118799000485269
9.57531356992031e-05
8.5158675359182e-05
9.04918184165948e-05
5.24218851369517e-05
2.59127829231254e-05
-5.76745846542799e-06
-1.52213687758268e-05
8.45610200965809e-05
6.59780820899895e-05
4.44872068984716e-05
3.89601893256001e-05
7.80818537663947e-05
7.22299206257725e-05
8.36509045747369e-05
4.57644518866914e-05
1.19882925318305e-05
5.31657450403431e-06
8.04251858082855e-05
0.000112262247993337
0.000109235863965906
5.64724292515527e-05
5.1279461094612e-05
6.49174854077657e-05
7.61261260734406e-05
3.54781350900171e-05
3.36533037155431e-05
0.000115419927068618
1.99676544684138e-05
1.97688729999971e-05
2.76860313719737e-05
0.000101109564912873
1.67756313751673e-05
5.79124860847406e-05
1.70518823816693e-05
5.2557220335493e-05
7.96009601785619e-05
3.24277501869088e-05
1.76873893325609e-05
5.40277881119246e-05
1.19464773024799e-05
6.49152300231382e-05
8.12139816847908e-05
9.38526605577431e-05
0.000111602611454363
6.23831134100961e-05
8.58254555994941e-05
8.09524241992775e-05
6.99984821294895e-05
6.19106183570429e-05
8.75050755790038e-05
4.16873603469283e-05
3.43513023748376e-05
3.66122322391897e-05
4.85078644182406e-05
3.7657995013931e-05
3.24696748581076e-05
7.26706094909986e-05
9.09778729634602e-05
8.8234155196844e-05
1.99900006619424e-05
5.87559958251206e-05
8.43232039176991e-05
8.80272604311341e-05
0.000120879732439634
4.9780532400872e-05
9.31557061863913e-05
4.09292475026947e-05
-9.45213136867325e-06
3.69491016990779e-05
1.51800940156819e-06
8.67089059605346e-05
9.04581588400835e-05
4.10415346399853e-05
5.65995060857889e-05
0.000104271650736706
8.49223578524093e-05
6.56200487302306e-05
4.81278836879668e-05
4.12170524874052e-05
-3.02798579909577e-05
4.29686377460475e-05
3.08430680268949e-05
8.22497917365103e-05
6.73103700803485e-05
1.56224715233809e-05
9.40249864358382e-05
5.29633981476662e-05
9.34922343068647e-05
7.24243018751277e-05
5.0976255922631e-05
6.40017275316855e-05
-3.23203401808375e-06
2.05126546046668e-05
8.65770915602822e-05
3.69874420172073e-05
7.48464778008429e-05
8.03672806275681e-05
4.69364043037012e-05
9.53881711138252e-05
9.98823257652021e-05
4.41151000808164e-05
1.92211713894877e-07
0.000122796395453475
2.89852238560927e-05
3.67622705031945e-05
8.45959549631215e-05
0.00010331310865005
9.53884993343963e-05
8.00102160379416e-05
8.98535503091979e-05
9.85189223593291e-05
0.00010440577733697
5.81938767417813e-05
5.5254668528804e-05
7.80388072901593e-05
3.49023706271491e-05
6.24084993277007e-05
8.65141057715524e-05
4.19514892982195e-05
6.7643849049525e-05
9.49078847255857e-05
6.0110168274008e-05
7.08254131300474e-05
-1.28600290681745e-05
2.58011531037634e-05
1.97109682589314e-05
4.50272829373622e-05
7.31612721533047e-05
6.87786120536123e-05
7.09252928166212e-05
5.80191557419948e-05
0.000103455861000877
3.70354178440095e-05
5.28778947919095e-05
8.76190363500437e-05
2.04395199577554e-05
5.02891986739235e-05
9.2939310435085e-05
4.21269033132091e-05
-7.91894263887134e-06
9.44578405634304e-05
9.10418273344921e-05
0.000110105266035749
5.82958939093966e-05
7.87814809023205e-06
7.53323620115664e-05
8.21142371050765e-05
4.8812672765542e-05
3.60605942680259e-05
6.3236306136282e-05
7.43682663415664e-05
5.67361388680016e-05
7.39826482960768e-05
4.06171271566498e-05
2.25989789270758e-05
-4.76990446982146e-06
8.12580651123406e-05
8.76485038173036e-05
5.03096076270973e-05
5.4575501900825e-06
4.10680959326566e-05
2.01250479301539e-05
0.000114110373488263
-8.83126808979599e-06
8.04026910569018e-05
5.66981103171454e-05
9.46659929508594e-05
7.10076836070972e-05
9.32909912430933e-06
7.13060976095782e-05
3.22412313686629e-05
6.1609492714535e-05
2.67111467269173e-05
9.46499529503981e-05
-2.73272976042783e-06
4.78962016543607e-05
6.62670550375591e-05
2.83095174571763e-05
6.14695532685372e-05
9.32249822943329e-05
8.42995253802489e-05
2.12764728561519e-05
6.11427376860845e-05
4.91587489786318e-05
8.47057198729503e-05
3.88900621623386e-05
7.34323647021087e-05
0.000118808795858063
7.58973129647738e-05
4.92316848663697e-05
3.02604340183292e-05
3.75894978838984e-05
5.26215618140183e-05
2.08058886317538e-05
7.13655107289667e-05
4.88865086592697e-05
8.88571080221391e-05
6.43466187440198e-05
3.41294558425197e-05
2.08918210719645e-05
5.19929340546636e-05
0.000102559578608497
7.97301260216456e-05
2.68144194619236e-05
3.03931598680587e-05
1.57987514308234e-05
8.2716611285849e-06
7.69641780201655e-05
6.27429076211253e-05
4.2299507053799e-05
5.72488646255828e-05
3.10468857888131e-05
7.34099870482552e-05
2.5976213468216e-05
5.72669103104364e-05
8.86213525446442e-05
1.81370409036424e-06
5.29933817900917e-05
6.56796281715353e-05
4.9699777249046e-05
7.45259320049569e-05
8.39165153898608e-05
9.76797348385677e-05
5.70582026805106e-05
7.77005502304786e-05
1.71581404273061e-05
0.000101517925244151
3.74766402686053e-05
8.98954962658463e-06
6.11537783042067e-05
3.0883598008629e-05
9.95638945461903e-05
6.97290816013048e-05
0.000102030265470418
7.56474367456692e-05
5.11620526953537e-05
7.45408436691966e-05
4.63944835704161e-06
5.05788135191673e-05
7.01648014014536e-05
6.54326985639516e-05
2.90710575484724e-05
4.78591825179222e-05
1.17648013092681e-05
5.61239262116577e-05
-1.82724057107379e-05
4.16799179715387e-05
8.25061635764999e-05
0.000142761677951499
1.55947565881492e-05
5.75075706174589e-05
6.2202439325745e-05
1.41518827769657e-05
9.65607957362065e-05
2.69709598892304e-05
1.76987355579702e-05
1.23882418692243e-05
6.60885078749481e-05
3.38677319237279e-05
1.10094780068703e-05
8.22078904161569e-05
7.00810340218679e-05
2.80894036799201e-05
7.89577767254039e-05
2.39571161039226e-05
2.30638480747124e-05
8.3050849933094e-05
8.80761342889234e-05
0.00011859643884656
8.04985268513637e-05
6.04260191695668e-05
2.96384883883019e-05
7.28616717713772e-05
7.62584989099938e-05
6.01992045966162e-05
0.000101707159864941
5.35618919745132e-05
6.92508185440147e-05
5.56903855966515e-05
6.28077331173065e-05
6.47414508260476e-05
3.70339754956677e-05
3.64122630757275e-05
1.21267964976747e-05
0.000100954840858916
3.40031517161232e-05
8.82157672873902e-05
6.21492835810144e-05
6.51005909454823e-05
5.01694531301803e-05
2.66446130966242e-05
3.33532840036287e-05
9.3285570326624e-05
4.55744704471423e-05
1.12077084958804e-05
2.08590128063168e-05
4.72471968836729e-05
5.34534479067343e-05
4.36626183781872e-05
4.61718669438292e-05
3.39657584885991e-05
0.000114049140331949
6.91803359968332e-05
3.09440018952339e-05
8.14069624364285e-05
0.000102846720736912
8.30025791047388e-05
3.85960302848506e-05
5.32970846943707e-05
6.5543979898645e-05
1.25352012087943e-05
8.04995332403619e-05
6.44741426355152e-05
3.03246279620641e-05
7.29507606076843e-05
9.18265031191735e-05
1.02280513311294e-05
3.79610008389505e-05
8.11437700999561e-05
7.08138449806295e-05
6.42468693913271e-05
0.000102492659665268
5.32798027981008e-05
9.86196476928036e-05
6.36655487777073e-05
6.85216560219249e-05
6.14790231466703e-05
3.31143903938426e-06
7.98972851731629e-05
3.45995793001129e-05
5.45893571545603e-05
5.84847655954639e-05
1.32862458609539e-05
6.73832861381362e-05
9.73709533245606e-05
6.38177028001068e-05
9.52304053682814e-05
4.84482517501521e-05
8.33723112362606e-05
2.64259223088665e-05
-2.8021494022755e-05
3.68794052762412e-05
4.25545822051325e-05
5.22033574493305e-05
5.59448673139167e-05
0.000113963663943811
5.41578146741873e-05
5.23742634627689e-05
9.3849866621469e-05
0.000121048768792849
0.000128782939740167
5.99739713965488e-05
5.78561985535149e-05
5.30229706561532e-05
4.33267552367749e-05
7.4666309704414e-05
6.21074196970072e-05
5.97916163012832e-05
2.68322804241098e-05
2.88541615121568e-05
9.9697102363205e-05
9.66747049736266e-05
7.32259887568894e-05
4.84792259771061e-05
-1.6550838043188e-05
7.52907112506184e-05
5.31924205786515e-05
1.51138364099164e-05
2.31659712744499e-06
7.93918050262112e-05
9.49635930389907e-05
8.09377406272672e-05
0.00012808106366318
2.06656408933079e-05
8.13809158263301e-05
3.97932049914681e-05
5.19275951875947e-05
8.09625159920108e-05
6.85972217006064e-05
6.19981433575213e-05
5.99329930608935e-05
5.37003735174918e-05
4.75743272184394e-05
5.43130465297826e-05
3.33755377977446e-05
4.81165973905369e-05
6.05350625869132e-05
8.49832157355645e-06
0.000111953456114964
5.70744239787868e-05
2.15982636701617e-05
7.38859220223675e-05
4.67926470571304e-05
2.95350120317281e-05
6.21984998703509e-05
3.36583945282644e-05
0.000146170421791512
4.92838699141323e-05
5.14936502748977e-05
4.44947881102004e-05
5.17589592696546e-05
9.44214885882142e-05
6.85492144673259e-05
7.8422169060614e-05
5.77867416493137e-05
8.70260434427139e-05
3.9608409013299e-05
2.05754296479338e-05
0.000110412450222233
1.61684737727211e-05
3.22736966233401e-05
2.97431060118411e-05
5.75581407268363e-05
0.000109720481901969
7.84049820559622e-05
3.40983288388876e-05
6.26640779496991e-05
3.86198268997347e-05
9.18439353706306e-05
9.98348228213575e-05
7.58972076771625e-05
3.53851909595205e-05
9.70811126814456e-05
4.96642923303379e-05
6.60746219091233e-05
3.41926512013218e-05
7.60154993281223e-05
2.53909371706213e-05
0.000109888006355461
6.41948547461768e-05
3.75025996556752e-05
9.47206630206667e-05
3.97338732854429e-05
6.11998631766701e-07
4.08550101118798e-05
6.91954130080197e-05
3.9505998058795e-05
8.12661415430881e-05
-1.27141603888708e-05
8.09974823189175e-05
5.69813704922109e-05
4.92666199216569e-06
5.99823478149134e-05
7.95181518301801e-05
3.93912825800528e-05
9.20459284323841e-05
5.8386173581647e-05
5.77275516286546e-05
2.1300405822122e-05
3.96274011352467e-05
6.52343512817951e-05
7.41211136271277e-05
4.03079034090838e-05
7.00804828107634e-05
3.12248803519057e-05
8.35320675204514e-05
4.89829488766965e-05
7.51587134053358e-05
2.4986420812652e-05
-6.7600792140019e-06
3.63697195794071e-05
5.41728144894677e-05
8.83143279525829e-05
-4.20955002531452e-06
8.72169659084596e-05
3.81306472747401e-05
0.000144698709109198
-4.7072693725158e-06
3.27405632610529e-05
3.28709458502191e-05
9.0523267121697e-05
3.29230363557964e-05
7.41967007412808e-05
3.71534272633843e-05
8.92717210271188e-05
9.04204442606067e-05
2.10091462681277e-05
9.65157455318423e-05
4.44684615643263e-05
8.48895869410262e-05
3.80937499604135e-05
9.23171502897726e-05
-6.17495622144251e-06
5.03371710963182e-05
8.8227859680982e-05
8.68614140570183e-05
3.36586569087377e-05
4.79931409653465e-05
-1.41821732665331e-05
5.5038432781038e-05
9.64808274246041e-05
5.14694442203655e-05
4.67471766929038e-05
6.63325655923588e-05
2.61718698443879e-05
1.46389388776766e-05
4.27161991856986e-05
8.11915922612677e-05
4.09334110052091e-05
7.57314594021567e-05
3.84316419870721e-05
4.42341281956705e-05
3.2713907716378e-05
5.77650520609754e-05
4.57569545114364e-05
5.36363332582598e-05
3.9664745023992e-05
4.17209666237288e-05
9.43207972042583e-05
0.000118692963505767
7.31098581992357e-05
2.52676808506334e-05
-8.1299611274448e-06
8.82663005529204e-05
1.03137125080472e-06
2.62199584301092e-05
4.01751501118065e-05
6.45979871865526e-05
2.96891337246165e-05
1.64473578110091e-05
5.03788258281943e-05
8.89089595728953e-05
7.29791754471362e-05
-1.0346200760672e-05
2.14703758821831e-05
0.000105051315570429
5.24061941997705e-05
4.51886954291775e-05
4.03277097842537e-05
2.27085219355605e-05
8.54726458100788e-05
4.02179488184614e-05
4.43968521133982e-05
6.48005361324237e-05
6.32725000929277e-05
8.75954507164044e-05
3.64052127566253e-05
1.0382063225168e-05
0.000104589222746079
0.00011099978685172
5.17047212102003e-05
2.56946423442177e-05
2.70149920768777e-05
5.81384797799893e-05
6.28110756198425e-05
5.55077600881655e-05
6.00485823994572e-05
6.21654372598899e-06
4.37724024064526e-05
3.12370311408331e-05
6.97098338112434e-05
1.77487022528175e-05
2.94195195598797e-05
7.97457600792675e-05
7.70050173656585e-06
4.62012384080425e-05
-9.17006912796264e-06
4.3382834017914e-05
6.29170355465015e-05
6.89840348050672e-05
6.52401912413654e-05
4.97046512278324e-05
0.000112391692443234
3.08675185041775e-05
4.54145696820465e-05
7.08406375609841e-05
5.87651052689858e-05
1.17017360372912e-05
6.70741937835055e-05
7.69747832649234e-05
8.41581744513146e-06
5.27274120120876e-05
0.000104630931037919
6.33871710798957e-05
0.000116035798925479
9.72133616466571e-05
0.000120697245247544
6.89199644524484e-05
6.79020987881804e-05
6.20460288938959e-05
5.53767010615312e-05
0.000122174332689699
3.13746304984244e-05
3.55595358768993e-05
5.17646040797577e-06
7.9139692827067e-05
7.5405851097016e-05
4.59868805021991e-06
4.86449297639455e-05
2.52932325395919e-05
4.75983753193021e-05
7.86597327108084e-05
8.15120083190599e-05
6.87704686100163e-05
9.47161231023995e-05
4.57001778524802e-05
4.53940779234913e-05
4.0393362693643e-05
9.34870823275779e-05
3.60061165683095e-05
5.23081925907688e-05
0.000125929463383277
2.94680096360775e-05
1.81713725828584e-05
5.88244362548017e-05
7.3089887598429e-05
5.42699662911502e-05
0.000127059032773461
5.58285861971942e-05
2.74039957343856e-05
4.6702239794887e-05
9.33081593082324e-05
7.46785341614411e-06
3.79096077461504e-05
1.51902343587042e-05
7.23712700686535e-05
4.66348996748093e-05
8.2628375550351e-05
4.1264176270568e-05
-1.91408003025531e-06
8.22473411691435e-05
2.02986763800026e-05
0.000102865189500796
5.87742305232222e-05
9.4645165328578e-05
6.69808940276444e-05
3.63286895236455e-05
4.03012093714893e-05
8.60197687813212e-05
8.25158234974964e-05
6.68266099505156e-05
7.8793506925596e-05
6.06252452424225e-05
3.3641083196833e-07
0.000114970214705731
6.39435285122526e-05
1.77136869506971e-05
0.000101889053222977
3.81887362594577e-05
6.06073212621933e-05
4.48238975757701e-05
4.21907783740126e-05
2.39286852573594e-05
7.41769245835234e-05
8.74341613223856e-05
5.7720760192106e-05
0.000120519532998777
1.54686469703e-05
6.11161160044432e-05
7.81997304848693e-05
1.88430193207922e-05
9.28528709135003e-05
4.41612508405547e-05
5.36775613267008e-05
-7.42824464916309e-06
1.49268246936654e-06
4.06525601111046e-05
7.22818887002095e-05
-1.10018471474947e-05
5.16595933177301e-05
5.81227648304634e-05
2.02135341046706e-05
2.89287300080123e-05
5.70252996590706e-05
4.67083013760847e-05
4.42940313143698e-06
9.63624433386762e-05
6.26415854890019e-05
1.75099858039862e-05
5.98303639335044e-05
9.67985966352392e-05
2.58744136796799e-05
5.7564949518635e-05
6.93961994132763e-05
3.26593106348599e-05
6.07243713990293e-05
3.2529866613479e-05
8.19538300779793e-05
1.19181114380724e-05
6.25380438158835e-05
3.79740660127723e-05
2.20379389649778e-05
8.93176231664768e-05
5.25565945233448e-05
1.21498835449609e-05
4.549866606742e-05
6.34120819752021e-05
4.66095460303877e-05
-1.35788267505096e-05
6.93267257509116e-05
6.13817952658914e-06
6.30475738940555e-05
4.86608683024844e-05
0.000103324094904102
9.557750412759e-05
7.50354733557783e-05
2.30633222335705e-05
0.000142117984582905
5.23877361642176e-05
6.85116266382328e-05
4.02073135823027e-05
6.0807771534101e-05
3.74692880617538e-05
0.000100366940953888
6.93769965519808e-05
0.000130300081513557
8.82788017898167e-05
1.67107145736136e-05
2.30251588640305e-05
8.65834899731095e-05
0.000122290961695413
6.45369173109225e-05
5.04992082316335e-05
2.11935373579874e-05
7.16581643607521e-05
7.81185781527036e-05
7.29086028420093e-05
3.48035920090162e-05
3.16974277303034e-05
7.93644759935269e-05
4.16070103003044e-05
9.2189792091148e-07
1.2585620510879e-05
7.04534404902546e-05
5.28553497828512e-05
7.09377197718883e-06
3.45540750043158e-05
7.23819071894141e-05
8.04963869330522e-05
7.4689122829135e-05
9.17499256418413e-05
9.03876450314068e-05
6.83254115494531e-05
8.63946130570816e-05
6.00263627460604e-05
7.24107447607489e-05
0.000124539302577366
5.42149766709141e-05
6.33859660135813e-05
5.19383119033046e-05
3.77489033170551e-06
4.88268149999718e-05
3.07617365363671e-05
4.72090429487497e-05
8.67162525609824e-05
1.82275503452998e-05
0.000109084156402538
9.66431947816555e-06
7.59807151524498e-05
7.84492401023217e-05
7.23684659456749e-05
4.97986393618737e-05
1.65134784954727e-05
2.47759091199705e-05
0.000120527425421987
9.17669291748856e-05
5.42582599422562e-05
3.24144281372539e-05
6.20042136696002e-05
7.85550640987818e-05
0.000142489729345865
8.25242694994719e-05
5.36510442306637e-05
8.1409129879167e-05
1.91459280095138e-05
8.92490609249167e-05
-6.66517346768856e-05
4.3885751695459e-05
9.07175532261946e-05
3.44922894166901e-05
3.51971281803016e-05
7.44930025828242e-05
4.91296987729611e-05
5.5942683357072e-05
1.90475718969206e-05
0.000109034791138975
8.44154957871119e-05
3.86580677991818e-05
4.05847647535007e-05
6.29167106217968e-05
4.73355302326532e-05
0.000117394969513853
2.41793618616712e-05
2.20009268564863e-05
6.73800677158488e-05
5.67620630119758e-05
7.70739715214251e-05
9.28141282385609e-05
9.86778818762186e-05
5.63679861535719e-05
3.80646218464916e-05
6.70858780120058e-05
1.99053244220527e-05
0.000124116136894397
7.61671917943286e-05
2.16241841473624e-05
6.65921041047273e-05
3.49881243437579e-05
2.51214320282226e-05
4.54899426552555e-05
9.68540706871589e-05
6.30730901777702e-06
6.10963928929764e-05
4.16134206261672e-05
7.89762717071554e-05
9.36745193537668e-05
9.0570674493732e-05
8.83370575246595e-05
5.27142017784166e-05
3.37731593416491e-05
3.41383972110622e-05
0.00013014174525649
6.78489980783704e-05
8.60919542969311e-05
1.51845203772086e-05
4.52126978623964e-05
0.000111877231771107
2.3664004997783e-05
0.000118779483954339
8.71951158640202e-05
-1.90643446708191e-05
5.74567059046854e-05
-2.12424829676753e-05
4.8099589011329e-05
8.63357304906165e-05
9.06653086614021e-05
2.36657535858101e-05
6.04626639720038e-05
2.17820201290188e-05
0.000106015121059587
9.26540725143885e-05
5.50362779197764e-05
3.27883812501716e-05
4.87201644142788e-05
6.29390987289433e-05
4.09086854669051e-05
9.29387258824984e-05
3.09981598555913e-05
3.06945509876656e-05
2.3489798235042e-05
9.81049209388487e-05
4.21053853268897e-05
7.89493138252917e-06
0.000106058462894052
4.04197205987805e-05
-2.29841276605227e-05
6.32338033980913e-05
8.99973126030826e-07
5.35319463681636e-05
8.42675121922454e-05
7.56176456274909e-05
7.36635085275288e-05
1.09689966904566e-05
8.01211793997776e-05
6.88790163898486e-05
1.26132460498095e-05
4.7967593745397e-05
-6.18047449752894e-07
5.5424953503532e-05
0.000157369814991235
9.02737688873575e-05
7.17260892734863e-05
3.85700725569437e-05
2.01239364245757e-05
5.94963866195237e-05
3.98424561335406e-05
7.41372441048647e-05
9.53366992454814e-05
6.57764688939638e-05
9.46114081472971e-05
2.99797584713764e-05
2.47774413442985e-05
3.13109704717718e-05
7.71824160246351e-05
4.0241026088085e-05
8.26193957376009e-05
0.000102059927296815
5.5663369642895e-05
4.14717650765036e-05
4.10623763852408e-05
0.000116299026907445
1.67870616004847e-06
5.55991740794859e-05
2.51563494492304e-05
5.40989985532316e-05
7.38620473497262e-05
6.47338876187452e-05
8.22109472487722e-05
1.79464060430261e-05
6.81786631417089e-05
4.18844469844132e-05
6.4835671009386e-05
6.75167427713198e-05
7.46491156469532e-05
5.1979411079941e-05
5.36323982542135e-05
0.000108485384907076
3.22152086563147e-05
5.32868075883708e-05
7.45293146939282e-05
7.23593217628364e-05
5.06741440210185e-05
0.000115182284139908
7.79428145127716e-05
1.43801539968152e-05
4.74529529330525e-05
5.28360764377453e-05
7.71988082376149e-05
6.57482036924085e-05
6.41007236058439e-05
6.7187551334194e-05
4.01827358353021e-05
0.000125334459801541
9.43660725225839e-05
2.90877684091506e-05
2.50011446743431e-05
9.30274275943069e-05
6.20327685655298e-05
3.96340612918536e-05
4.42091050893955e-05
4.59261024919062e-05
4.81079530754208e-05
7.39930172894435e-05
5.3783526579647e-05
3.73948272844549e-05
1.2190949786736e-05
3.34400743912515e-05
4.52378914403176e-05
0.00011308546791942
6.99812208991427e-05
3.62197950300677e-06
3.62929272023982e-05
2.28030399078797e-05
7.5928893183635e-05
3.87144475162103e-05
4.47944987041259e-05
3.11213947591421e-05
5.3188739141763e-05
4.32902064596027e-05
-1.03987481305229e-05
1.79028270125521e-05
5.79258039938643e-05
8.37875800497032e-05
7.1417227381821e-05
6.88324350939053e-05
6.49236240247962e-05
2.82648556883981e-05
8.8235342268963e-05
8.81607917944014e-05
2.6047873075011e-05
0.000108678946874031
8.7284433683073e-05
2.75745979941784e-05
1.12631660267203e-05
6.84301377462396e-05
5.57499304232026e-05
7.45276932177021e-05
5.07250977524503e-05
6.299888351391e-05
6.16624786579485e-05
7.05355949161823e-05
7.24264121242524e-05
4.92703292568205e-05
8.29593081634447e-05
4.81502409335129e-05
6.2988028615461e-05
6.44654889855157e-05
8.48943053445716e-05
8.56906796354723e-05
4.03766820950871e-05
7.63255086660557e-05
1.82750294322232e-05
9.99235459472553e-06
4.15989807233721e-06
4.12794538646764e-05
8.06914552935792e-05
7.61674798761936e-05
5.99653019710667e-05
6.9901731954333e-05
7.3900600015053e-05
3.75973990005313e-05
7.4856706224403e-05
2.76119904641537e-05
2.13943100179553e-05
5.01493210467989e-05
8.50784159089378e-05
5.43813316955346e-05
1.2714758723134e-05
6.35660142542601e-05
9.55946572935485e-05
1.01810565106881e-05
4.99607289320776e-05
8.66436549935537e-05
8.10026015938482e-05
4.87323848484476e-05
8.09055075686055e-05
4.11461040576909e-05
4.8324094025049e-05
3.58839209217549e-05
4.48648006489843e-05
9.40744824309072e-05
7.13964500405502e-05
8.25110271201498e-05
4.69293737601042e-05
6.7238282891144e-05
1.42087128045959e-05
7.22163150746253e-05
7.95939648061361e-05
3.55652134499372e-05
0.000130847664005742
5.3597947093393e-05
3.37270191946385e-05
-1.0339329933678e-06
6.6568284216264e-05
7.46322565764049e-05
1.05131269404959e-06
3.9075134412491e-05
7.84446112091606e-06
7.76848057671872e-05
0.000115462554247467
8.61586665953047e-05
1.49321801795754e-05
0.000109600206284386
5.912068707688e-05
7.20081548476721e-05
3.86828080365335e-05
1.41944764801594e-05
6.71997615463764e-05
5.8203149735294e-05
6.10571775363741e-05
3.70375049413763e-05
8.76307720648437e-05
2.79358134193139e-05
5.81229164039157e-05
5.747895724291e-05
7.35444724744729e-05
3.49603193942109e-05
7.11433436007431e-05
9.18164991660038e-05
9.58936067371258e-05
2.41348536708044e-05
4.51070133135946e-05
0.000123887004549577
8.83435164456888e-05
0.000153766958212809
6.2398809628584e-05
4.39599178355568e-05
2.36463746209564e-05
0.000101405220330138
2.54748587500787e-05
7.62191435675224e-05
1.78999682520904e-05
4.1408653522036e-05
8.49040157515573e-05
6.36441382055948e-05
5.21757458999408e-05
2.28281288061112e-05
6.51627644543704e-05
6.47119036624313e-05
6.14357703114499e-05
5.29149237045691e-05
2.94113710860028e-05
0.000154100349195396
4.27319484692701e-05
4.78512999068969e-05
4.76694398702012e-05
4.26392229026397e-05
2.65355174190325e-05
6.60196530144584e-05
4.6483021762947e-05
2.63826714681442e-05
2.99824277572456e-05
5.40985817984356e-05
9.42613854934115e-05
6.96823156456961e-06
6.23327098088248e-05
0.000107479682275201
5.48443264320219e-05
4.42799978555224e-05
4.02280383378878e-05
0.000129218013633654
6.4112186815826e-05
8.81517089862306e-05
-4.12137387616151e-07
9.77894254254697e-05
9.46357560059951e-05
8.21281290620213e-05
0.000132910150066743
7.95832588758445e-05
0.000106657146614461
0.000144575957140714
0.000102174267672325
8.42637292433957e-05
3.23074555505709e-05
1.50335626501849e-05
0.000131434080027343
4.21744517086582e-05
3.35728021014243e-05
1.0171019876463e-06
5.79767627579288e-05
0.000125891961700848
-4.34091731507196e-06
5.76878741095557e-05
3.16136110585392e-05
4.62680127319711e-05
0.000102370026617808
8.19701971905285e-05
3.76458839193055e-05
9.52690807055043e-05
4.71200768488893e-05
6.42533632585251e-05
6.97255524756029e-05
8.94554859595253e-05
2.40035701579796e-05
7.96492336072103e-05
4.85860533531472e-06
6.55211989158561e-05
4.99211980882101e-05
8.75189466765108e-05
5.7252039660318e-05
3.62581254254243e-05
3.9999062811048e-05
1.24012394884603e-05
5.74807006794248e-05
3.89288960710443e-05
6.48312438968454e-05
8.19383255113175e-05
3.84823289863201e-06
9.90717616693913e-05
3.58829855011458e-05
8.32743993306188e-05
9.9290113803882e-06
6.8719040690083e-05
6.80465344650488e-05
5.71653621093756e-05
-6.99286499838947e-06
7.81184761538998e-05
8.65809345682962e-05
2.08717856268093e-05
4.66260099697382e-05
4.93526098465823e-05
0.000106893977396544
6.87523586931084e-05
9.38273913500505e-05
2.16323567656251e-05
5.60986011441941e-05
4.02484944425571e-05
1.70703190866765e-05
1.90787833620587e-05
5.8575386101757e-05
5.67861581120311e-05
6.3450976551858e-05
6.96547482750028e-05
4.33601572607525e-05
1.06960740886923e-06
1.21210712806811e-05
2.744897273989e-05
6.67276162938552e-05
3.61339942041484e-05
4.66060739625346e-05
4.26016445878856e-05
2.92309813141981e-05
8.08059354644404e-05
0.000117104669916171
8.04597581318699e-05
8.76835844757846e-05
1.68096250194927e-05
0.000104698647868191
9.2650106038256e-05
7.08089505983376e-05
2.08911210229802e-05
6.6279454541156e-05
4.28968142501239e-05
4.2295391922878e-05
5.06338943301649e-05
0.000117907213926248
7.39039974660999e-05
3.07191385482408e-05
9.218903258599e-05
6.01222682713436e-05
4.01309716464767e-05
3.32948478765619e-05
0.000114173660676096
2.93584742087357e-05
5.26178590175464e-05
3.63373306026971e-05
-1.90005616085019e-06
8.92942774407952e-05
5.25407804813206e-05
0.000102213945486079
7.27103009776856e-05
6.77137019856584e-05
9.89093851583763e-05
5.14742823216587e-05
5.26794690675692e-05
9.13914270864107e-05
1.9209262502798e-05
9.10555057583566e-05
6.72210404412423e-05
4.82083740890247e-05
7.0990570913617e-05
6.65300962218822e-05
0.000100048929391676
1.21291280524952e-05
6.24370203218223e-05
6.04051442027404e-05
4.14257730150611e-05
4.42043796638698e-05
4.02103540112763e-05
0.000104925655664796
7.14153806053167e-05
5.44411830174702e-05
5.98806504575953e-05
5.15713774251839e-05
5.96705253799984e-05
6.80394579562928e-05
7.22943318668204e-05
0.00014178202539308
6.63531815445243e-05
7.65175141238267e-05
4.31183356078432e-05
6.36138123049673e-05
6.86460352848345e-05
5.25396060183175e-05
4.23715770155161e-05
5.39998565113666e-05
3.56265835196243e-05
0.000103526564229888
3.0759715866473e-05
7.27664522334815e-05
4.5628398994053e-05
4.87103668073338e-05
0.00010108135034764
7.40334660273782e-05
8.71074606852637e-06
6.88493663094626e-05
5.79154606373068e-05
6.36121298513557e-05
5.07362783225307e-05
2.80930699101051e-05
6.00661024414967e-05
4.98870038991165e-05
9.50403922770567e-05
0.000116227267393239
0.000103385091443219
0.000108577862582775
7.31456794130408e-05
7.19794831520444e-05
7.76920411582262e-05
6.44062513328158e-05
7.16151218898367e-05
9.09832492534559e-06
0.000111731011702745
6.83360383870825e-05
5.04712042966567e-05
3.27717842264676e-05
5.45624520580064e-05
4.16201960599061e-05
8.58209219313717e-05
4.29652563502541e-06
5.81381970531824e-05
0.000107952157712768
6.37149699162368e-05
0.000126198717691499
0.000102653689240033
3.5979505694682e-05
4.6031378075552e-05
8.27678438992996e-05
6.65034050906802e-05
5.53213071676721e-05
0.000105087010542431
8.19448443526076e-05
5.94390088459071e-05
3.60593859020272e-05
5.55420142946963e-05
4.9136435613152e-05
0.000115131588569917
0.000139552319015134
4.78146113893874e-05
4.95961868185288e-05
-7.17882189721218e-06
0.000122534259905934
-1.01781165970804e-05
4.03256924491075e-05
9.04153104656532e-05
0.000126569162593646
4.18833610791757e-05
7.20060462374443e-05
0.000119641182210314
7.65098024289491e-05
4.85691896709012e-05
-3.23145771583187e-06
2.21979791948964e-05
6.31360463741143e-05
7.85297266156648e-05
7.49234032188096e-05
4.28475133159742e-06
6.12644845149834e-05
0.000105248245768711
4.39307761347024e-05
5.13167338604426e-05
4.68089151255548e-05
9.48882620204914e-05
7.64958898925565e-05
8.38845977488673e-05
5.35426206563715e-05
-9.32359339284176e-07
5.51888298484181e-05
8.74876497098274e-05
2.79643059485926e-05
9.70391034706294e-05
6.06373100824297e-05
2.27349410803855e-05
6.57219815786639e-05
4.01842880312793e-05
6.43497964928698e-05
6.82071733168852e-05
6.57219283350169e-05
7.65742854337496e-05
-3.5418036884926e-05
4.50050854613078e-05
5.07000711756549e-06
3.12287178814434e-05
1.0553171944028e-05
-1.34136464315226e-05
2.97016600568921e-05
6.59554923721177e-05
2.77173644108741e-05
0.000121948592115549
6.23221649381268e-05
8.89164829428446e-05
4.35112783451722e-05
6.64701842229109e-05
0.000147388267663798
7.88372162548942e-05
8.38228105232957e-05
7.77937605974206e-05
8.33978970145264e-05
8.63342527645164e-06
4.20458373526809e-05
2.7148725228285e-05
9.53395691259468e-05
1.25911750290454e-05
1.06827044848751e-06
0.000125670853136692
2.30591474491977e-05
9.35162250991902e-05
7.79997906287342e-05
9.32316148066422e-05
6.033915931659e-05
7.59571938237194e-05
0.000108932299832516
3.07315456589126e-05
4.05051712287571e-05
0.000115420320537283
7.3882412964185e-05
4.98073612027198e-06
7.37323001487771e-05
8.12867296183282e-05
4.89941412457439e-05
-2.29763069503502e-05
1.61839288901593e-05
9.7338451132723e-05
8.15307564439408e-05
7.71804500776156e-05
0.000126677532113478
1.13916098806733e-05
4.27098412993737e-05
0.000109475551727822
6.6783442591642e-05
6.63805352199065e-05
6.17365680912944e-05
0.00010451416402352
-9.28592075632582e-06
-2.26450247502208e-05
8.63052714417742e-05
7.76069798362327e-05
9.72170740257454e-05
4.37972553620373e-05
4.56173586642924e-05
4.73145276829859e-05
5.35132610916374e-05
7.34232535712706e-05
5.79316634631102e-05
6.11505638764728e-05
0.000103365462971996
7.07678998515906e-05
4.92907110776427e-05
7.69809844470347e-05
3.60787999328024e-05
2.71522802813663e-05
9.59002231821098e-05
-8.05652758141266e-06
6.59418267012881e-05
5.21378202540764e-05
7.63386948876001e-05
2.5794664689647e-06
-9.27005655169995e-06
5.93890538315954e-05
9.70001973476894e-05
4.37841586970672e-05
7.79464960634543e-05
4.69888231790302e-05
3.61398126025417e-05
5.56916752594931e-05
8.2812700151154e-05
5.15694415008289e-05
8.70414920847962e-05
5.34606857444842e-05
4.177049620177e-05
5.01863317022135e-05
5.47687442213072e-05
5.23794184767909e-05
5.90393225152601e-05
8.43094485609961e-05
0.000125104809508392
7.33950184523492e-05
6.71666871634287e-05
4.13061215083599e-05
8.54524639863925e-05
4.97847678340377e-05
7.4805410701388e-05
9.95939657733636e-05
3.59964293264186e-05
8.40921097188716e-05
8.35011246191792e-05
3.46582701606736e-05
8.33348348613139e-05
3.21263745086593e-05
8.9948619287694e-05
0.000113630482054951
3.42637002186579e-05
1.87050300059737e-05
6.0910565723731e-05
5.79754517215035e-05
9.73509761207404e-05
7.09852237428398e-05
3.00663469340118e-05
8.82636211075642e-05
4.47911178607323e-05
5.42820422229746e-05
8.42338672438714e-05
8.1979202809987e-05
5.55420130890197e-05
3.13515350583194e-05
2.94607923971623e-05
6.61404184434906e-05
6.54361040438392e-05
5.85662406000739e-05
4.32737355816516e-05
2.6650369243601e-05
8.02189280606402e-05
7.95646639334137e-05
9.12043737949333e-05
6.19762186782068e-05
1.96152193219285e-05
3.68227933430863e-05
0.000126255249778126
8.76024371796763e-05
7.80039350081404e-05
5.95624414849082e-05
9.35594449146843e-05
9.53668757523434e-05
5.32273063166108e-05
5.29047515534484e-05
1.49495402879004e-05
0.000102625754373453
4.62633060713797e-05
4.66492914385966e-05
2.20786245287723e-05
9.12068091245809e-05
5.23086872767015e-05
2.37362833546465e-05
6.84278095587284e-05
4.12104865632211e-05
0.000139592292581023
3.054279290391e-05
-2.4498330436714e-05
6.09119014548031e-05
4.61968757087217e-05
4.16019071314616e-05
9.2228069085235e-05
5.0351980042863e-05
4.3792089936119e-05
7.49723945406907e-05
7.61187025812837e-05
9.06623063448707e-05
0.000103096440797709
-4.22374122154873e-06
6.05739660227541e-05
3.07493658750635e-05
8.0039383683924e-05
4.62005199226571e-06
6.68472682424571e-05
0.000141633681402585
4.79315804089216e-05
4.66127424739932e-05
4.61316648713796e-05
6.00392215300228e-05
7.41518567070505e-05
9.97295727630045e-05
9.62114172841507e-05
7.74523881242055e-05
3.0763765708156e-05
6.65657963402135e-05
8.86488619158444e-05
5.9341631335908e-05
4.03054351591976e-05
3.4809250691297e-05
3.61549284585206e-05
-1.85519926882608e-05
1.14679754307578e-05
4.8151677525433e-05
6.87604188996897e-05
6.95492048646229e-05
7.69404052748949e-05
4.18895099326245e-05
8.90666453959571e-05
9.16254426339651e-05
9.9330024534603e-05
6.91161975677383e-05
8.5668925511254e-05
5.69272718459936e-05
4.4284225696062e-05
5.06280990291982e-06
5.54110702385753e-05
-3.84588233896588e-06
7.33956322933796e-05
4.00341886870788e-05
8.97240857981671e-05
4.43474222993405e-05
9.47569951487889e-05
6.60281344649934e-05
4.17483345851918e-05
6.43136746690251e-05
0.000114086611931722
2.04732506683415e-05
8.47016510948059e-07
4.86612309977312e-05
5.24008688325828e-05
2.79827515186355e-05
8.10383354107607e-05
4.29262540063095e-05
3.69824559473949e-05
1.54389297438725e-05
2.8667795356911e-05
5.0233906158113e-05
2.28236268613316e-05
2.61466984853326e-05
1.72930905122835e-05
7.04774489152564e-05
2.40431650799518e-05
2.21481016138678e-05
9.53282362997617e-05
5.19033962199856e-06
3.46263463328807e-05
6.09787003183018e-05
6.74387154850702e-05
0.000107106347707415
2.53977775798541e-05
4.40092896402568e-05
3.41412729447195e-05
6.6375119997924e-05
9.63226787643192e-05
5.07360565431151e-05
0.000124816119962096
3.96015453558769e-05
6.94807634520003e-05
0.000138079750301136
5.23772273055413e-05
9.52961194724662e-05
2.70159936000916e-05
3.78656747944378e-05
6.30688986600603e-05
2.81017705815993e-05
9.27024563430635e-05
2.46737980804434e-05
7.19208214514978e-05
9.32278040682044e-05
0.000111288119066747
7.81912747279564e-05
3.98938245959703e-05
8.56102044846214e-05
6.9397295751073e-05
5.26683032679992e-05
6.74432616297959e-05
1.47484127864042e-05
3.20082058348e-05
1.22236249202912e-05
7.04845953932959e-05
3.56146077697593e-05
2.37951803807533e-06
2.84502515412012e-05
7.10478853969836e-05
7.40950413800982e-05
8.53368871126987e-05
3.80791210188216e-05
0.000110928273534385
6.61819700660185e-05
6.85918192781642e-05
5.70442798494048e-05
4.0061069967614e-05
9.668311483864e-05
3.49797308309164e-05
4.26397326814747e-05
2.98083318046653e-05
5.60372762073545e-05
5.853363722076e-05
7.09680057419768e-05
5.99262073991269e-05
0.000103425404007609
4.45945810347853e-05
2.69053294429162e-05
4.63646526888622e-05
0.000133803641303736
4.03685477874057e-05
7.20557407269122e-05
5.61922136682436e-05
6.05630459594796e-05
0.000103889738374767
4.68973793072692e-05
2.84437007099791e-05
2.84674087089518e-05
0.000134214888109186
7.24771618802406e-05
7.24153672409113e-05
5.32845303435814e-05
7.00727508206244e-05
9.45595639281041e-05
5.67905911201145e-05
0.000100408961884375
0.000113746081859022
9.95658847103832e-05
7.25724431736587e-05
6.10989568329555e-05
3.2387663054115e-05
8.2020463097541e-05
9.97884858850885e-05
7.20102906317649e-05
7.93777040428997e-05
8.96759381429988e-05
-3.66660700206226e-06
2.16032225804043e-05
7.66864119619097e-05
2.72370403121831e-05
-1.81916660768474e-05
5.23492324780358e-05
8.23262403019361e-05
8.89812663777732e-05
-8.68177224683789e-06
0.000140441895986264
1.95700209589141e-05
5.40597115558896e-05
0.000100724173152927
4.49516269948407e-05
-2.29762016425124e-05
3.15847423086918e-05
2.3325644732392e-05
-7.28817705676557e-06
4.5555949574495e-05
5.02164079408334e-05
4.36610388251058e-05
7.20356045532713e-05
6.96410931666252e-05
8.69637368938257e-05
5.54083885224469e-05
-1.45938677908559e-05
3.23100137318598e-05
8.70524996638595e-05
5.44020608852674e-05
-1.80768691837707e-06
9.66495399335018e-05
4.67919390717901e-05
5.62514299315354e-05
1.63908013385038e-05
3.76315556002298e-05
4.21358763409539e-05
0.000102138330817727
0.000113380743586735
5.30878274661284e-05
5.35996454402813e-05
3.88656170992109e-05
1.76278676115419e-05
3.78896197969073e-05
0.000101027962393986
3.17424038972714e-05
4.72520295345381e-05
2.88580853672157e-05
5.68728306001507e-05
3.94555779233212e-05
0.000107976160713699
2.51839960237906e-05
2.28385502962799e-05
9.25952579457019e-05
8.94684415912904e-05
7.82360981772784e-05
8.41920661638153e-05
0.00010648598926833
2.98306980889209e-05
4.61428151726985e-05
2.34520035972825e-05
1.99673737019218e-05
4.31326725222748e-05
3.63938531507868e-05
4.14895848336817e-05
8.50581290934267e-06
9.99677121996735e-05
3.59124567737646e-05
2.5904276923655e-05
2.28552527937714e-05
5.40702813153426e-05
9.39396283045662e-05
4.90041662716635e-05
5.49532618617457e-05
9.19590516481152e-05
4.09276054927133e-05
5.95242351411547e-05
3.30569230412825e-05
5.2558608296571e-05
3.75099701029607e-05
9.49045596868789e-05
5.25966157712645e-05
1.8723735452029e-05
5.30156305651439e-05
4.56221465134637e-05
2.54601942746204e-05
7.85970203987535e-05
7.38361124795641e-05
1.48685226665501e-05
5.51567641140398e-05
0.000115098981822362
2.03236480761388e-05
3.95148449954735e-05
8.28719322760143e-05
7.99675750038694e-05
5.56485229352292e-05
4.59213822261136e-05
8.33806112554039e-05
6.13827580724678e-05
6.46473125194956e-05
5.87223636409743e-05
3.84405676846678e-05
6.46453200976568e-05
