# Supplementary material for: Research on computational propagation and identification of mine microseismic signals based on deep learning
Source: PLoS One. 2025 Oct 22;20(10):e0334641. doi: 10.1371/journal.pone.0334641 (PMC12543183; doi:10.1371/journal.pone.0334641)
Supplement: S6 Data — (ZIP) [file pone.0334641.s006.zip › 000100800002986.xlsx_0.txt_24.txt.txt]

8.50579643968871e-05
5.31969567743347e-06
8.49316006810064e-05
8.81552960189374e-05
1.15694280756253e-05
2.68190584462454e-05
0.000110477303481496
-3.21377284490049e-06
6.44706557781694e-05
4.02683583409271e-05
4.43302949460329e-05
4.72283175875007e-05
0.000125588004499075
5.19727050844383e-05
5.13261085358195e-05
7.71291717011832e-05
5.67970187948042e-05
6.80273237804535e-05
6.2966272566416e-05
1.63200414615098e-05
6.6607251513289e-06
5.06141885246904e-05
3.42004336563021e-05
6.39560743576437e-05
5.95942873159865e-05
6.89169801920524e-05
4.80805148307763e-05
8.11935298899737e-05
1.20002816909944e-05
3.64507777815366e-05
2.88346171971594e-05
5.42060918742034e-05
5.07693610052407e-05
9.86336570227674e-05
7.31570275350639e-05
4.40057653834513e-05
-1.22006105952424e-06
6.34312543537957e-05
5.16522751235484e-05
5.35994075564979e-05
5.28145617187073e-05
1.99283135623317e-05
7.23795673833893e-05
4.35351054372319e-05
-1.15219078982368e-06
5.85354789769053e-05
9.26045731513633e-05
2.79007373926792e-05
2.34732205866639e-05
3.05485879770124e-05
9.87119971662331e-05
0.000116274368933728
9.43459100528204e-05
-1.67155754462987e-05
5.98204314063192e-05
4.94423207005954e-05
3.18831927942055e-05
5.34338323954945e-05
1.89129575050065e-07
7.93631270894947e-05
1.87650095860212e-05
6.76878158130923e-05
2.76037453028857e-05
7.45096965858031e-05
3.93855704189182e-05
8.68797929932019e-05
3.89825825346804e-05
3.27547597691295e-05
6.50094583929883e-05
8.79265792076013e-05
5.71541572639882e-05
6.66327372559558e-05
3.86705537361462e-05
7.48014927378047e-06
7.03064244404801e-05
8.44310018692036e-05
5.32706859362984e-05
3.1275709772629e-05
-2.68031686023583e-06
6.11028301930996e-05
0.000119948714617447
6.05034129107241e-05
1.57746930255554e-05
5.22187026119556e-05
-3.703084417279e-07
6.07120553115448e-05
5.59247377492782e-05
4.92224978674679e-05
1.43642443507643e-05
5.92197906910405e-05
5.07469428309061e-05
5.88758526280422e-05
-1.46926059232779e-05
5.92440817786567e-06
6.98862214093856e-05
9.56703656775154e-05
0.00010091737549337
4.08740191418461e-05
1.61988999545097e-05
4.61784054088709e-05
2.75190861117284e-05
5.08163389955836e-05
4.94877731817785e-05
3.65708752519975e-05
8.59978843944853e-05
7.62169160527035e-05
8.4661237791202e-05
6.93963450244872e-05
4.46148228704177e-05
4.04780863539823e-05
1.91742735267625e-05
9.73244104297549e-05
8.82977377970638e-05
6.5974855918395e-05
7.18208962432498e-05
5.16143346982734e-05
-1.29230214363505e-05
8.44357450828911e-05
7.08316035770431e-05
5.52233558149731e-05
6.43833391635324e-05
1.88879806769416e-05
8.66355097007744e-05
7.2548249187367e-05
3.06518089449675e-05
5.67579571333116e-05
8.27230057341546e-05
0.000107825801473957
5.28765244502199e-05
6.91100325844816e-05
4.47866694073487e-05
0.000137805105568812
-2.28779296735139e-05
5.34693198210711e-05
6.48146350595131e-05
0.000154450288029622
2.64118712388265e-05
8.89721203038369e-05
5.40078638354711e-05
6.80181538724878e-05
1.90867561035385e-05
6.56793242919572e-05
4.84649896931845e-05
0.000126760290339222
2.83931214525597e-05
4.40112067820269e-05
7.18264011121289e-05
5.19680256464421e-05
6.72291259644267e-05
-6.24792168104414e-06
5.64575122726629e-05
3.86920035468318e-05
1.55517094396485e-05
4.00399475541568e-05
0.00011603946087818
1.27813331984459e-05
4.7275603259454e-05
6.86563516149353e-06
5.19967633933016e-05
2.61060677663625e-05
3.05375169245736e-05
4.11042176620482e-05
-8.02437814949438e-06
6.84889900657524e-05
9.90262429024462e-05
4.08971187291217e-05
5.65041717162863e-05
9.2618654646849e-05
3.80562550117939e-05
5.25966592901236e-05
4.14037045485877e-05
0.000100885808055219
4.08179707154319e-05
9.31997564820703e-05
7.18498476397305e-05
6.36021265994985e-05
4.34889465122463e-05
9.18111207921866e-05
2.76602148411839e-05
7.65210468772113e-05
6.34503354454036e-05
0.000101682763340391
9.41608933206603e-05
7.06538506566129e-05
3.52437222476323e-05
5.06207799199915e-05
4.63071994092559e-05
5.59254509492286e-05
9.20553218757624e-05
6.67524679512918e-05
3.33310478194977e-05
-1.85599726047291e-05
4.4887465629405e-05
0.000113747116646563
3.78583865878445e-05
6.3188142733535e-05
4.86850724953146e-05
7.4107445011809e-05
0.000139393223557403
0.000110791559583168
0.000102510500789252
6.44073664535739e-05
4.70358783435926e-05
3.99159324461846e-05
2.67560169725443e-05
6.1148403179454e-05
7.64566841911411e-05
6.87976737247892e-05
7.45540963956676e-05
9.82287118740675e-05
7.40548357090078e-05
-1.29146742343237e-05
4.79395248958115e-05
0.000153626678197063
3.31120947662807e-05
6.56178771221344e-05
6.12675743987551e-05
3.13732238780275e-05
1.27898749138782e-05
0.000119597983342469
9.84443038772349e-05
3.74372742850703e-05
6.32323055772297e-05
5.24275335045214e-05
2.29902525394856e-05
1.30486860358018e-05
5.00870555847708e-05
4.80364020899864e-05
0.000112547931336048
7.07695784295438e-05
5.21678378805734e-05
9.71873104285053e-05
7.04128268294984e-05
2.07306926867961e-05
1.27547617524834e-07
2.45134989294607e-05
8.40463127866112e-05
4.51769865047269e-05
4.47836488614137e-05
2.63762912764764e-05
5.44671270446272e-05
4.42801280450081e-05
-4.80892367583909e-06
2.04474551095682e-05
2.1189094480227e-05
6.98543961014771e-05
5.80953978966268e-05
7.32495514974657e-05
8.1894371525851e-05
2.57190033237525e-05
0.000110465264331034
9.42542603025494e-05
0.000137481598557377
3.25862220719857e-05
5.06431334915235e-05
4.66087364926484e-05
2.88218510371505e-05
3.4039912503234e-05
7.68146033764763e-05
4.99136362320222e-05
6.52150710767929e-05
-8.23508205344517e-06
1.42600988830124e-05
1.4339464096911e-05
6.89823087249802e-05
8.53468177983086e-05
5.46608801161354e-05
0.00010537881462706
5.23175368243457e-05
3.96906606813431e-05
6.98528459272492e-05
1.31886368933833e-05
2.19878308849454e-05
6.18178136181841e-05
6.06904523010247e-05
3.36530079064487e-05
-4.52176290744393e-06
-2.38437665292552e-05
9.88387533472554e-05
5.96454111263184e-05
2.98968412166391e-05
4.84586807357382e-05
4.58438879940141e-05
4.50464217156349e-05
0.000104448137692863
6.87530529105512e-05
5.32872001443133e-05
3.66165648552583e-05
4.97073608554558e-05
5.16177669527145e-05
0.00014696513825337
0.000123820406212435
1.54960665076636e-05
0.000112141175636581
7.09702431913545e-05
1.4546383398007e-05
4.34875869346474e-05
2.73585221015192e-05
0.000144723830459886
0.000100002764316344
2.9631588432669e-05
2.42415645320333e-05
4.89942893598048e-05
3.65557821457104e-05
5.80473951680186e-05
4.42937242758691e-05
0.000113168671829477
4.69604397999677e-05
4.78704310980933e-05
2.66997669837219e-05
0.000108561806808037
1.8440661074913e-05
8.87150818747238e-05
5.00122598357233e-05
6.65546587251062e-05
3.98321871739818e-05
9.00058034751036e-05
7.66565058534758e-05
9.68807930180011e-05
0.000138816917834112
8.88278452489611e-05
0.000117535406764216
5.59946073973269e-05
5.78764953399888e-06
9.85632895710831e-05
0.000119424520077117
-1.51140436547975e-05
8.88928664113426e-05
1.19192843140797e-05
4.33837397447652e-05
6.15294182555622e-05
0.000112207825691251
3.27213129957216e-05
4.22619615722705e-05
4.30432439578477e-05
6.2709096214117e-05
6.07720259402518e-05
3.82888166039657e-05
6.80823208924165e-05
0.000125067004998178
7.20093967590659e-05
0.000112263967847058
6.69581381549714e-05
4.37978825306203e-05
-3.27778559394356e-06
1.17043205767592e-05
2.80341846012352e-05
7.8464576130971e-05
5.609834377182e-05
5.25617863503866e-05
7.16598979740157e-05
3.28414288747761e-05
4.21754276449308e-05
0.000108585602843287
5.69109649799052e-05
8.51103987726533e-05
6.71886293389988e-05
1.56642528892253e-05
3.09450709215638e-05
3.37130477644145e-05
4.10456025241645e-05
5.30800911806454e-05
-1.74931858061105e-05
7.50153761651657e-05
9.54580637977691e-05
-5.01601274479207e-06
7.90197162502689e-05
3.76826906093067e-05
0.000119793584464555
0.000100256537131946
9.77096805456236e-05
4.86035155218579e-05
2.80286605309958e-05
0.000113287411586105
3.21197840557821e-05
2.90652613855653e-05
2.25184254761526e-05
6.0804124704817e-05
4.33491860070655e-05
1.13374160653454e-05
5.87446424324964e-05
0.000100070469138379
5.15543864743221e-05
3.33455762477757e-05
2.27275686239547e-05
7.25608621121023e-05
9.04661943142638e-05
7.93103599197629e-05
4.72486228815775e-05
2.58379689264617e-05
3.22977258297751e-05
4.0416861139042e-05
5.03436737611629e-06
3.25121044070015e-05
0.000126515789504544
1.05025260549267e-05
1.73898449390398e-05
4.87944373681031e-05
2.2342332473151e-05
2.52344174666405e-05
4.87802804589941e-05
1.04695462669788e-05
8.96455517648126e-05
3.39588138887515e-05
4.5214162137306e-05
5.62018304960312e-05
5.93092899808017e-05
-1.27584126820434e-05
5.00897298227306e-05
9.30249948327163e-05
7.65737138161903e-05
7.71640301131823e-05
7.58475853080019e-05
6.96435027587821e-05
9.67405519450125e-05
5.29847694683308e-05
3.70311919492841e-05
6.00572627716444e-05
9.89533743829936e-05
2.76584221648659e-05
3.82164098118303e-05
2.91677330389871e-05
6.76539289085868e-05
4.67471747842597e-05
6.67393051152145e-05
4.99229154098374e-05
9.30000802966838e-05
2.28058496225348e-05
4.82409400787944e-05
6.05903734840748e-05
4.70072437259311e-05
2.08441342376791e-05
6.72589431136019e-05
7.83075302316907e-05
7.14636018346498e-05
7.12177920116757e-05
0.000106744755875779
1.89921721535725e-05
1.47545953136249e-05
7.88863757947372e-05
1.70825605082766e-05
9.49733414419758e-05
0.00012175004336637
-7.81425375835434e-06
8.46525104814745e-05
0.000125079111807183
7.63987449220769e-05
2.49901544720534e-05
7.25956121874835e-05
9.32699726949018e-05
5.02245863586308e-05
3.70264532090162e-05
6.47274962511758e-05
-2.04282045619977e-05
2.92187529177697e-05
8.83826962933733e-05
3.98463567276395e-05
2.6045627992298e-05
1.35871020623638e-05
6.01046166744856e-05
5.34409565791097e-05
3.42762909963089e-05
5.36924455270673e-05
7.36074878484541e-05
4.72561870290392e-05
4.7548442750368e-05
1.57442085004932e-05
6.76300197417113e-05
6.66692756673771e-05
8.54830946552224e-05
7.19405709232216e-05
7.46928974699774e-05
5.96978032320817e-05
8.66323065460484e-05
8.23772604257212e-05
8.21863574455803e-05
3.19313944207992e-05
3.43176156814931e-05
4.3810282065812e-05
2.49640360851451e-05
1.42221129885061e-05
0.000115910294096416
7.62098964258001e-05
7.8283875858983e-05
0.00013156210344693
0.000124924485536261
4.45399724173856e-05
8.1285210545585e-05
8.06954963447298e-05
1.59602821359861e-05
8.42813452890553e-05
6.8752113681773e-05
2.93296564700728e-05
2.89806681404223e-05
6.76368786438149e-05
3.60877309283345e-05
9.63561450063155e-05
3.70304092118914e-05
7.46942032294882e-05
0.000104194802632305
8.87721069359273e-05
8.64483409599708e-05
2.91278966267573e-05
0.000105294691998393
8.5987781536811e-05
1.54386110138587e-05
3.99267807410376e-05
0.000115038494938088
9.96481679432258e-05
0.000134525931113362
2.16303448982255e-05
6.84108203074599e-05
1.46617556921486e-05
-1.08282722714486e-06
8.65291248042318e-05
7.20444183472452e-05
3.54532012073342e-05
2.98090983001127e-05
4.5545001387525e-05
-3.03058912054109e-05
9.51874232575209e-05
8.4578382000265e-05
0.000104838047233633
6.77747488020134e-05
7.23916291154056e-07
3.07669341724013e-05
0.000100758204755918
3.86081902847908e-05
8.64085750063641e-05
5.73853660451556e-05
7.48142198500636e-05
5.65246301503379e-05
-4.59624949110463e-05
3.18332706079847e-05
8.54394127825669e-05
9.36824222811484e-05
7.16171541495281e-05
4.56498826406763e-05
4.13012006496478e-05
1.14945147748151e-07
0.000100321102345315
7.60297713049579e-05
6.02787261326508e-06
0.000112023350034582
3.74552718585091e-05
0.000169066734958178
2.49928951932143e-05
6.41576088719244e-05
8.78322069982234e-05
4.92260057868862e-05
9.96365843493612e-05
6.63211000025797e-05
4.87414251211253e-05
8.91192918166255e-05
5.34027691848336e-05
7.25109944774162e-05
7.14055730170516e-05
0.000111567154899996
0.00011974339486794
2.11874074736827e-05
2.55465962161878e-05
3.39417089386427e-05
8.75207588006789e-05
5.18288973952384e-05
4.77264417776841e-05
0.000141394545271148
6.12604476331886e-05
-5.85986391794799e-06
8.07503270249355e-05
0.000119710536546308
4.89080961526277e-05
8.99591136949329e-05
0.000119694975912585
4.11201194015355e-05
6.5631996791151e-05
4.73276028838803e-05
9.84560804992434e-05
3.83074546014432e-05
8.09551920658676e-05
2.47121219304878e-05
8.96974180682625e-05
7.28728336010351e-05
6.32854196902992e-05
8.0560294079261e-05
9.59529408385517e-05
5.47394410487418e-05
1.52893983418199e-05
3.83785584524924e-05
4.72263194256562e-05
0.000109203098206236
4.87518952810599e-05
-1.42374243867187e-05
8.78509762081934e-05
7.03075889139056e-05
7.14461471077253e-05
0.000109655595263588
7.51793928170894e-05
1.17811156271522e-05
4.36201821064627e-05
2.21960120034693e-05
4.49086724026575e-05
6.88330754404797e-05
1.70590296094832e-05
2.00338669958716e-05
9.05096740857064e-05
6.48431209966879e-05
5.81619541306281e-05
5.17518071044099e-05
3.27215611035032e-05
2.02557633259436e-05
4.42879169454708e-05
2.33016276294946e-05
1.67867343552642e-05
6.24426398360796e-05
6.84642729919994e-05
3.39953260767508e-05
9.69293353034964e-05
6.33646623056583e-05
6.43415925436103e-05
0.000107737157050901
0.000100477402752713
3.48553564700683e-05
6.43195037945488e-05
4.764359023252e-05
8.65209124154834e-05
-5.14605163728203e-06
0.000112578052561197
9.56883156298942e-05
8.43849720581011e-05
3.22205234775924e-05
0.000136334068999159
0.000104430673369662
0.000104058893062696
5.97997150336312e-05
9.12808311527361e-05
7.73286302508104e-05
6.54580643088363e-05
9.44555702323717e-05
6.24729780321774e-05
7.28101815314635e-05
9.00536130187748e-05
4.18761472276938e-05
5.40261694305075e-05
2.41938560096483e-05
8.46170519524405e-05
0.000109620259903574
7.80117500912196e-05
8.8579045377485e-05
4.65133699410609e-07
4.06142418116336e-05
7.70381344523056e-05
7.66198802291008e-05
2.99727238528547e-05
-3.43299702636527e-05
2.8935460340137e-05
7.53301235541979e-05
1.33410450330087e-05
1.2049161040779e-05
6.84926227683238e-05
3.2699840579644e-05
1.7871024048478e-05
9.20409922699865e-05
6.46431443463634e-05
3.4627242000171e-05
8.41289357986785e-05
3.10500534985207e-05
2.32997869393368e-05
3.57217918838715e-05
8.34577297267783e-05
-8.78491688755636e-07
7.15707786945501e-05
1.74913367318605e-05
2.73990437089019e-05
7.42963809397183e-05
9.40808987496636e-05
8.59544538101119e-05
2.46030139102412e-05
7.76033569554216e-05
3.56018850917888e-05
9.85070485153795e-05
0.000140203500255639
3.65824447124085e-05
-1.57998036484638e-07
7.59483306644435e-05
0.000106140561384135
4.17511713234855e-05
-4.27575641507541e-06
9.72733579392988e-05
0.00010541648227945
0.000136153023558463
4.16287721685086e-05
3.45067407934776e-05
7.56816746406983e-05
5.91593074349952e-05
6.39180788219222e-05
9.86540600074635e-05
4.21878631375826e-05
4.33129250416668e-05
5.84656665375597e-05
2.44199123037513e-05
0.000113142286050468
5.78135381436435e-05
7.27122385642962e-05
-2.6052776550712e-06
4.57542749011358e-05
4.63596312324627e-05
4.50433685694371e-06
5.19620790162306e-05
4.74967472628964e-05
4.52987645718809e-05
6.60814292511971e-05
7.99998092927704e-05
7.41674485599998e-05
7.1412248406888e-05
1.94995830709152e-05
1.53217893469821e-05
6.54442117722854e-05
7.81984764439415e-05
3.55804437703525e-05
3.52183259373395e-05
0.000112166579345404
2.18611988603737e-05
6.35544979038625e-05
0.000108952288816118
1.29207278734118e-05
3.09075233467356e-05
1.19042846462655e-05
4.25043505768149e-05
7.88966314881805e-05
8.8798527847605e-05
4.89641146475276e-05
0.000100377194729396
6.13629977877168e-05
4.96102115316465e-05
7.68132616543438e-05
7.51588590661875e-05
9.94256572691504e-05
4.01283926163814e-05
9.07256270324844e-05
2.89868650968483e-05
5.40649553959059e-05
8.0392667037929e-05
5.92862297803876e-05
7.6490030941081e-05
1.44548211062683e-05
5.47502989006427e-05
4.28559249137912e-05
7.42960652888972e-05
2.85388790535718e-05
3.16982034374181e-05
2.46362943216986e-05
3.80608188107973e-05
8.10387705963505e-05
7.36472758414871e-05
6.75936826372861e-05
2.39052943486277e-05
4.66299947793325e-05
1.58505473862922e-06
8.21266043498277e-05
2.19499950942828e-05
7.90746554528929e-05
8.53355388568045e-05
4.90279598025737e-05
0.000101790258325886
9.250162487248e-05
6.54286136751971e-05
0.000117130611200474
4.18248124454682e-05
5.52125705914287e-05
0.000103361847279721
7.3283444675195e-05
1.46118743731451e-05
5.20257094138248e-05
1.45873452844769e-05
3.24713024145521e-05
6.19349551614564e-05
-1.26938741156907e-06
8.24503228777432e-05
2.15419701544255e-05
5.70588923786016e-05
7.12144714905545e-05
3.73025667224519e-05
7.16765436143314e-05
7.25547555129244e-05
7.53519314559941e-05
9.45503830160579e-05
3.97052489741689e-05
7.46196774155466e-05
7.58286512952978e-05
1.0122474346015e-05
9.03238758180629e-05
8.09900085357387e-05
5.53344643108116e-05
7.85509090201055e-05
7.47742368831633e-05
0.000104308024234886
6.07790894149117e-05
8.45379758720442e-05
9.10267010397894e-05
4.08177856495063e-05
9.23467942939557e-05
4.9515353952019e-05
4.54678489853806e-05
-1.16448587493899e-05
4.75827744173729e-05
7.77349262734627e-05
4.95625547704602e-05
4.56373565727976e-05
2.98580298660771e-06
7.42147010467594e-05
2.5611914907285e-06
9.57369336400887e-05
3.59002698029363e-05
3.11080828117998e-05
6.60976455662566e-05
7.50547221293307e-05
9.45429626226134e-05
0.000122894646932755
0.000107105679237628
9.4775676994518e-05
7.48600923539659e-05
5.16565401480666e-05
2.56746060759202e-05
2.62591501415545e-05
4.46683245599947e-05
7.19483537463725e-05
0.000100425082980449
2.57358098215394e-05
9.32825719199843e-05
3.87394015648905e-05
2.55856860713833e-05
6.3657491359553e-05
9.00754571222049e-05
2.80435117088769e-05
4.99084354064739e-05
5.2864437067528e-05
7.02709247178089e-05
9.7626942449676e-05
3.73723839087238e-05
8.86763064081799e-06
7.83787388288773e-05
6.36097329445277e-05
2.33546226436731e-05
2.59582689672174e-05
6.75204433649486e-05
7.05917106422217e-05
6.06585987596575e-06
5.16942870555347e-05
9.44680278592486e-05
7.77628601549725e-05
3.17663360032276e-05
4.48299766724267e-05
2.3933414460758e-05
7.36318825030153e-05
5.61805967547926e-05
2.79546993895649e-05
9.52501009730787e-05
6.14716558284158e-05
1.16503235747462e-05
4.90970240055577e-05
8.62966138115227e-05
6.2786795509171e-05
3.26944085761577e-06
8.37621216274523e-05
7.10424821471901e-05
9.06741395574734e-05
6.03813668262441e-05
1.99572934250724e-05
5.02865424981611e-05
5.47515177256639e-06
7.92034453313396e-05
8.49434241633734e-05
1.62299525681547e-05
5.66093871996156e-05
4.01182317481377e-06
2.3288683344927e-05
4.95559112952508e-05
9.2601514734794e-05
8.86459919557612e-05
4.45923235498296e-05
0.000118534957963311
6.42552560151686e-05
0.000128735722609117
5.8526104847468e-05
8.4715095987935e-05
5.54555551239999e-05
2.03217149322875e-05
0.000114316365585987
0.000100801282465398
5.97987424319278e-05
0.00010692825010479
9.82614179701814e-05
0.000103741531896453
3.68572667382041e-05
8.17264665407564e-05
7.83242869935147e-05
5.95083029802235e-05
8.74183570426013e-05
5.13319163529214e-05
5.87566834714797e-05
0.000114127686732425
5.55804583328314e-05
2.6836129022529e-05
8.67365382834742e-05
3.49789544425819e-05
3.53913968671616e-05
4.1974632412988e-05
3.99488594984019e-05
0.000110100181221784
1.90233854863028e-05
8.76386182735722e-05
5.50252037114453e-05
1.63173027376914e-05
0.000102944611472208
7.27038088819026e-05
8.01127127191844e-05
6.65475565464286e-06
9.93560870283224e-05
8.15587300794598e-05
8.0743173332143e-05
5.6358843676055e-05
3.97987266952712e-05
1.8198559086387e-05
-1.42162143911387e-05
5.26538792589034e-05
7.19884286602033e-05
9.4957669121165e-05
7.33535303106939e-05
4.61516022434311e-05
9.84065796560579e-05
5.03336370678687e-05
9.90542076233604e-05
2.07068272005818e-05
3.48874594211557e-05
0.000137246722495589
4.63797278048197e-05
7.39516796331948e-05
3.87600120680904e-05
8.46096730472246e-05
2.39511279649966e-05
0.000117572212408132
9.04986004998079e-05
5.87145636441902e-05
7.54472166136238e-06
8.03732939066651e-05
8.70727300246398e-05
4.99678417237768e-05
3.78475654634753e-05
3.84816876940206e-05
2.93499770963421e-05
7.85448816258102e-05
0.000106131728218132
9.83350269004252e-05
6.17819832222217e-05
3.95164234568997e-05
5.23352806622726e-05
9.36588033985021e-05
8.14809061761155e-05
4.87244887435811e-05
6.74588026369536e-05
0.00012419385331849
3.05477273125394e-05
4.59414430427319e-05
9.21160911858605e-05
1.25129098235305e-05
3.95033217009893e-05
8.94777677508035e-05
8.33518768489158e-05
0.000119313788837389
6.62032092481265e-05
4.80614756025495e-05
0.000105281400250044
-1.41320280031118e-05
2.76779525998892e-05
8.63479048176388e-05
8.17669881531939e-05
6.18926167689765e-05
2.09666041170933e-05
6.37349119993744e-06
4.65170373495271e-05
8.5960593842e-05
5.48014699321469e-05
-6.58662323587176e-07
3.14065640590291e-05
9.90623783831058e-05
2.47620863313526e-05
5.55011020641337e-05
0.000122743120309335
7.52131415164782e-05
9.90597804374743e-05
7.59806871650329e-05
8.27433115575155e-05
4.20021424545598e-05
5.4810396934325e-06
1.86084652337665e-05
8.29724534180887e-05
8.66861251379065e-05
5.12506926849806e-05
8.39220943004262e-05
3.82721586991066e-05
0.000104975941088237
8.15943549661465e-05
4.11347418514925e-05
8.28758172153307e-06
2.95854339991686e-05
0.000106357419163771
5.16434459963788e-05
6.30357025717184e-05
4.51011232224511e-05
1.94162707185161e-05
4.10975885909197e-05
-2.72511644138256e-05
9.66601062967765e-05
6.13562346268096e-05
6.72116676042389e-05
8.1314556260519e-05
-1.71278662079782e-05
7.99116821660257e-05
2.09005683075596e-05
6.98717880090603e-05
3.19849017077657e-05
0.000147615553264092
9.78496685691473e-05
7.02466111293017e-05
2.43895158900659e-05
0.000109397596519021
1.17598731181326e-05
6.01368908243603e-05
1.21122145140817e-05
7.31933673029993e-05
1.66223816904858e-05
7.20673264457406e-05
2.59137761731742e-05
0.000111782369888517
0.000144147232402643
-2.49422686861349e-05
0.000110417673027576
6.45934555956627e-05
4.15039337635139e-05
8.68807473218355e-05
7.85899315349782e-05
4.03286520287763e-05
0.000103513352176703
6.83450314922668e-05
7.18934959446468e-05
3.96273919050227e-05
4.91603602908529e-05
8.46140776362707e-05
4.87235969366489e-05
8.75473406122317e-05
5.204628387772e-05
6.23937998615812e-05
0.000122494958109619
6.22737616981117e-05
3.35718355081066e-05
5.30003952690863e-05
4.24786303075146e-05
0.000102297310196268
4.1706930648689e-05
6.30146017721797e-05
1.87417606351705e-05
6.55727953176128e-05
4.98076143097245e-05
9.50001327411646e-05
6.57443814441713e-05
-1.64340364374909e-05
1.49398479904631e-05
6.93544818227905e-05
8.9065404039453e-05
0.00010196655409184
4.99190597337523e-05
5.9844634005597e-05
0.000101724915833803
5.07736534433836e-05
8.60857866181579e-05
7.17978050015947e-05
-1.92109570591537e-05
1.67158779445286e-05
5.35276607370579e-05
0.000133278971099965
0.000109272979563058
5.2220375559432e-05
5.05507498975636e-05
1.85259711007057e-05
5.19304370162203e-05
9.46465189433806e-05
0.000114314278866945
0.000160300352933466
8.10852605825063e-05
7.15246691661418e-05
8.49026606915918e-05
0.000107764865358256
2.40610417697067e-05
3.65769302502934e-05
5.71230417892238e-05
8.41373581968538e-05
4.97401721233692e-05
5.04069812766508e-05
3.261397150793e-05
-6.44260380693778e-06
2.03147086480663e-05
0.000108400898244048
4.47720563066372e-05
1.31428797910132e-05
6.2999814048921e-05
5.01694761734254e-05
1.24040840045195e-05
4.25016422094105e-05
4.13446059164388e-05
2.94263081195684e-06
6.73225831967858e-05
5.05546816591189e-05
8.80162139810416e-05
0.000114954246780611
4.81049194941242e-05
1.64705330155719e-05
1.4096047381309e-05
0.000100498700316324
7.75188990937259e-05
5.05733211642584e-05
-2.8181875400633e-06
3.86833210235372e-05
5.09667310698249e-05
6.8722654938678e-05
8.74316825877128e-05
7.69889131223774e-05
6.7986039467111e-05
3.35272523080887e-05
3.93663737115883e-05
4.94287924206781e-05
6.59999205898611e-05
2.52310384355791e-06
9.56188108242083e-05
8.57659964620438e-05
3.6407301416691e-05
0.000104816556486691
9.47942720794188e-05
5.85475965662728e-05
5.74081094553912e-05
7.32241976806224e-05
9.4696459391841e-05
5.75045013716921e-05
3.89482669470291e-05
4.75903594577799e-05
4.57419863592446e-05
0.000121100446811001
5.52971276281463e-05
5.06970688345796e-05
3.66876347477222e-05
5.16317768707627e-05
8.77784630497285e-05
0.000130222323286557
3.3780342130992e-05
2.96156918956815e-05
6.96364423421544e-05
7.49141026484548e-05
7.48282059588179e-05
4.05885884416244e-05
3.03742074063209e-05
4.24758953846038e-05
3.54542522389843e-05
5.58600532985998e-05
3.23173841759101e-05
2.55816907881589e-05
-1.71957041833377e-05
9.17774781753763e-06
2.46095471492464e-05
9.71076360123275e-05
6.98418478345289e-05
5.09057414206782e-05
4.77340650074046e-05
8.80637201389859e-05
8.12179437747058e-05
1.46188610742443e-07
5.58532588597317e-05
5.19120560994737e-05
6.10388415165178e-05
3.95233502832206e-05
4.21973813059753e-05
8.28943673511034e-05
-1.28234580132257e-06
6.17466594991197e-05
0.000147157477501411
8.28075868361374e-05
7.09421366698707e-05
9.16071219678411e-05
1.39470126577078e-05
9.42417806496494e-05
6.56955603900334e-05
5.5722841256084e-05
7.48444583453791e-05
5.1982764879441e-05
3.50723004362574e-05
0.000121884791329299
3.06669732834706e-05
4.31764417489574e-05
0.000123749798478444
3.12004277984084e-05
0.000100542186063809
7.93344777281791e-05
-4.22920401108446e-06
3.79154161037257e-05
9.14575857449653e-05
5.13002463521038e-05
1.68622371869647e-05
8.84912469919723e-05
5.88862050569918e-05
6.88332649519831e-05
4.99993415439172e-05
3.93749233025397e-05
5.54673943409328e-05
4.1127119914441e-05
7.4740337139981e-05
2.32606198616083e-05
5.64071290178721e-05
7.1770850328185e-05
0.000147933268481314
0.000107116574029818
1.93851194116259e-05
4.14606014579079e-05
6.26767545484678e-05
4.20964340475345e-05
9.3992758050285e-05
0.00010948237951668
0.000106912981315428
4.54142460375882e-05
6.74795295393821e-05
5.99994964568577e-06
5.74803771418038e-05
-5.41403878699667e-06
2.78682574586982e-05
1.39197549577754e-05
3.90135403840647e-05
8.34749998995528e-05
9.60034817392524e-05
9.63602596207692e-05
5.32824372599876e-05
6.47039908402867e-05
8.80194211966833e-07
4.49425259338399e-05
2.2087726770858e-05
4.67188504336452e-05
4.43231420096741e-05
7.28430948664948e-05
7.78458068620864e-05
1.98336344033008e-05
8.29302551348842e-05
7.33680731836296e-05
0.000115325684677617
4.01641452722846e-06
2.37748127375501e-05
5.07722634011617e-05
-3.27279286484852e-06
8.61893914279362e-05
8.01281798659014e-05
0.000102568843402286
0.000101284415134267
0.000136418297284314
3.0737830348346e-05
9.38511163284894e-05
5.19611098771593e-05
5.37473560558562e-05
0.000109137224353901
3.72237995175357e-05
2.96773635475243e-05
6.87258754721633e-05
5.71515831797611e-05
5.71281987060038e-05
7.83380134032693e-05
7.23050336372453e-05
6.67679594006282e-05
8.46580461477493e-05
6.42738091523874e-05
6.27695637244364e-05
5.30856344694251e-05
5.82860184144239e-05
3.19594695644029e-05
1.18359545184299e-05
7.91016435873939e-06
5.88340250991749e-05
6.38832614753374e-05
6.06602075780213e-05
3.92638469371669e-05
0.000121653896850235
5.45435302757281e-05
-6.81514249714418e-06
4.99434735316433e-05
1.09673884445051e-05
7.14120304315881e-05
3.03681657666276e-05
7.2764867807023e-05
7.16232126887543e-05
7.82166424582004e-05
5.45400069697255e-05
7.32016040968654e-05
4.34871370145127e-05
4.10276269685207e-07
7.82113824790061e-06
5.47764848551274e-05
6.65490486762206e-05
7.34011461115299e-05
9.68975289679113e-05
4.12984756548911e-05
4.36320435236808e-05
-1.55797429851508e-05
9.14991636612728e-05
2.20886063053705e-05
4.83584552325568e-05
0.000108706114842384
6.6660122499912e-05
3.75991119947028e-05
5.08119768083298e-05
8.863983297574e-05
3.74505825124839e-05
9.57477031813432e-05
6.99669239961255e-05
6.00058770283276e-05
6.44427846638899e-05
7.96942945578296e-05
3.8706983426919e-05
-3.92081726147459e-05
6.50800415435313e-05
7.32065504248094e-05
3.67290006138908e-05
7.49891050673365e-05
0.000110624678275975
4.37511968993269e-05
3.05721260313599e-05
2.47170452653365e-05
0.000119445457276195
1.11472310762816e-05
4.01115776957091e-05
5.34444090426434e-05
5.56761080535001e-05
3.53664703803019e-05
3.57064275903396e-05
4.45949583807135e-07
8.07563579868411e-05
0.000131979557752509
0.000108525422183767
0.000104630691547437
5.57700150070751e-05
6.08962123038061e-05
2.12963001603149e-05
7.97058626715217e-05
4.04787027272471e-05
4.71116500599389e-05
4.53428489183454e-05
9.18086133067512e-05
-1.39234858859591e-06
2.91279875894849e-06
6.59419333907741e-05
4.37344007496056e-05
1.84340098087296e-05
6.94036155271482e-05
6.91869807333285e-06
0.000117001416026145
4.97298880195243e-05
9.34778835407927e-05
6.44901025055512e-05
8.33005542779068e-05
9.73288743874243e-05
7.83934354610067e-05
0.000104680857946846
8.11995004778567e-05
7.09153813536335e-05
4.97400344614371e-05
6.19656243318566e-05
0.000102645567614552
4.07546927942026e-05
7.06125828716056e-05
7.94196872906094e-05
6.52984973931563e-05
9.16440564490419e-05
6.24327406853323e-05
6.47199348928373e-05
0.000101642896325572
0.00011719852435323
7.19247717815999e-06
3.38104772557335e-05
7.65587571315558e-05
6.91763749724209e-05
4.07948895110532e-05
8.49330197206805e-05
4.115262698462e-05
7.15348553237094e-05
1.55082757249463e-05
8.78011024487478e-05
6.46879169948099e-05
-3.36064113723701e-07
3.5417565068999e-05
2.09539736535594e-05
9.04167406375225e-05
6.66803680128135e-05
9.56976700714707e-05
9.56881046962475e-05
6.12551711463128e-05
2.58184732021436e-05
4.2329884722696e-05
2.94345929912963e-05
2.11567110897283e-05
7.2207659663885e-05
5.34572637920924e-05
7.5239827359435e-05
8.35406779530844e-05
4.45007023882677e-05
1.0947187151752e-06
4.10349870969595e-05
7.92507755844778e-05
3.01682886535982e-05
4.32916228932237e-05
7.71804390479601e-05
3.33856108026918e-05
2.60629606382651e-05
0.000104326450727525
3.35262350643667e-05
8.65524468496756e-05
0.000117166533239887
1.99290928676489e-05
6.49612990185572e-05
6.57810507379652e-05
4.39980480541208e-05
6.38108457320269e-05
7.50114977191135e-05
0.000100098629452234
4.1299392070861e-06
2.13400374283833e-05
5.78980215637654e-05
2.12800620754431e-05
8.40188841703716e-05
0.00013463254757637
6.40968192174897e-05
1.45185530880179e-05
5.25366026423004e-05
4.83291696095837e-05
6.45046156262759e-05
0.000109888439845717
-1.84350908974835e-05
5.66216136117924e-05
3.23218751430777e-05
8.6037892698045e-05
8.2414276149618e-05
-2.21586963558081e-05
6.02104460453143e-05
4.42965824994453e-05
8.97336512853787e-05
2.48681485676235e-05
6.9635699653087e-05
3.24050675628389e-05
0.000108253008744569
-1.42205418834594e-05
2.29909146713596e-05
6.62646466468763e-05
8.24753150967625e-05
5.34277739725478e-05
5.57018156793533e-05
5.27606551655287e-05
3.8440399394918e-05
4.98309465206443e-05
6.14917059367135e-05
5.70937539623159e-05
9.65236705458201e-05
5.19663999661764e-05
3.77231942044647e-05
3.74027050230478e-05
0.000108431690638852
1.27018742732467e-05
9.63212839798723e-05
8.06450574529388e-05
8.21749462690493e-05
6.08711010493648e-05
8.07180203796234e-05
3.39187204074182e-05
0.000124675630150957
5.44033624419572e-05
4.93194256265779e-05
2.61527874208962e-05
3.93624261828295e-05
2.88721406775989e-05
0.000118865359716456
0.000119088228772192
7.81147282570799e-05
1.59444790222892e-05
4.9832075424413e-05
1.4980706369708e-05
6.39303684953813e-05
1.22750746650377e-05
3.5571771094704e-05
6.63401546647577e-05
-2.1434125578914e-05
5.11685783449303e-05
7.13460761991677e-05
2.61781273611515e-05
5.23438191671453e-05
9.65630893901108e-05
5.92700688597122e-06
6.97248218063922e-05
3.70927185037113e-05
7.6173003050368e-05
0.000121794947751873
9.43923707703368e-05
4.34724113914667e-05
4.57661768433903e-05
3.55417727973823e-05
6.82484349915005e-05
6.28750713611836e-05
-2.01259591624357e-05
2.02330521799818e-05
5.92352669162784e-06
9.13364230036359e-05
6.07435573962858e-05
6.9970771232316e-05
4.71217767830105e-05
0.000111821605988582
7.04065451134432e-05
-1.720973693172e-05
2.07062979209295e-06
2.80920048127776e-07
0.000104357036625365
7.08761930552205e-05
6.31402254595805e-05
5.78979481160164e-05
5.42824315030278e-05
6.22027853507571e-05
0.000105431100339522
1.32760216358111e-05
6.42085385919162e-05
6.15929194768305e-05
3.6166305467263e-05
5.04553197126572e-05
4.49425956084381e-05
3.77877706594897e-05
1.64652474961795e-05
0.000104236294497744
2.54871963800233e-06
3.68265844088381e-05
4.72910637491978e-05
9.11703575740734e-06
2.69179829048504e-05
5.43029072942591e-05
8.4785084716021e-05
8.65674068046185e-05
5.26263438931333e-05
6.37205166103677e-05
7.80941547334121e-05
3.91082290511537e-05
0.000100715482904682
4.90456806373158e-05
8.5430883050097e-05
2.72090742181139e-05
4.53929445634462e-05
3.08980630119879e-05
7.06452628893362e-05
6.32981875623245e-05
5.0481598436688e-05
7.53328264635261e-05
5.90312859788488e-05
0.000118886480375418
0.000107106770785743
2.93920252106581e-05
4.19484674550872e-05
8.32707751997223e-05
2.87509754742813e-05
3.78111625128104e-05
3.94110496063832e-05
5.41061664756206e-05
3.0519016342692e-05
6.5070661549997e-05
7.29783150748808e-05
4.95166576556519e-05
1.45219206729124e-05
2.81102422524557e-05
9.91935630727028e-05
7.34157276535418e-05
2.69892293000135e-05
9.79294865216158e-05
9.78121933439665e-05
2.00695376367688e-05
3.70153564393885e-05
2.67297602733072e-05
5.97041704913298e-05
-3.27427269671929e-05
7.10823276614273e-05
5.57305500905451e-05
6.79638310538781e-05
3.73125974871311e-05
7.02483673613334e-05
8.15426630483466e-05
7.11781954680819e-05
7.04752673099275e-05
3.30195802114306e-05
6.52382870325949e-05
6.79862920623515e-05
3.11996219378033e-05
3.70052309139668e-05
6.78294863876407e-05
9.71888314377842e-05
7.11960904979596e-05
5.27841021522179e-05
5.79064766867511e-05
6.46712437137474e-05
0.000132159696798551
3.36182355709498e-05
7.48758495286575e-05
3.13858968604275e-05
2.52183799730696e-05
0.000126574175632863
6.22913852704778e-05
2.426457331734e-05
3.55420006674871e-05
6.70132705296145e-05
7.02194332894381e-05
8.93411209700927e-05
7.36944756455097e-05
2.74171295213562e-05
2.45620940576804e-05
9.25612583101642e-05
5.86233896665344e-05
2.06179304158615e-05
5.62514719265321e-05
0.000103050471568771
2.43156466269963e-05
0.000103241339891508
8.96615433089591e-05
2.39908591865938e-05
9.55805267530529e-05
5.03882868898979e-05
0.00011624110192846
4.47159006064103e-05
0.000135800500284414
2.21400233380083e-05
6.21872853750486e-05
0.000108872204284028
0.000120762931230225
7.63905655340284e-05
7.15874403544256e-05
7.20129488443781e-05
0.000104208655792668
3.82779880324225e-05
6.98571083917935e-05
0.000115226753630422
6.88040600710557e-05
1.88509295242188e-05
0.000104771705223179
0.000113363400587193
7.65746113829909e-05
5.82315155289312e-05
7.8101428345556e-05
2.25262620444412e-05
7.8708684403133e-05
5.80562549442519e-05
7.24972617125114e-05
4.89887735562546e-05
7.25907678569009e-05
2.18865040326795e-05
0.000109587024189524
6.86931133299069e-05
6.1614037857201e-05
6.20480829939966e-05
4.07048755976808e-05
5.32237380375435e-05
5.0577553240904e-05
2.09801791823161e-05
3.5024649512562e-05
0.000123346686370497
0.000104986073546944
6.49488363652609e-05
6.95253697942962e-05
3.59107636117424e-05
7.08413941835814e-05
6.83527923251449e-05
8.36785791853437e-05
0.000129143628772834
5.96295949697722e-05
7.91780433413709e-05
8.92088964540224e-05
7.25992307537561e-05
3.70551041291233e-05
8.21981979119697e-05
2.45521076779244e-05
4.04185187530372e-05
3.03647135697406e-05
0.000102729546430021
3.12896982790904e-05
5.54820003269964e-05
8.84062284106503e-05
3.20588484473754e-05
1.78425867366024e-05
6.18138097245628e-05
7.49343487622609e-05
7.42265180792332e-05
2.58395823409069e-05
6.64749524625615e-05
7.65084057465845e-05
4.05050036316716e-05
4.51945248656444e-05
0.000112766947117343
3.95508543395193e-06
3.49387493016026e-05
5.12734634462546e-05
7.57108603244824e-05
1.91933568345551e-05
7.73500116141571e-05
6.23360408620467e-05
7.15397472340532e-05
4.78013814116161e-05
1.38364028641063e-05
8.50549546008122e-05
3.67896860467879e-05
7.1191651544072e-05
3.03932072144497e-05
3.86290486933735e-05
0.000134407658673066
1.84407948789324e-05
0.000101784642187623
1.29727270665802e-05
6.07714581299107e-05
1.65657302629751e-05
0.000112237326561504
-2.35567815120077e-05
5.46477092653733e-05
7.25578062587199e-05
8.05028346421226e-05
1.98689927927466e-06
6.13371367625943e-05
5.36138701155085e-05
6.39539985592718e-05
2.26295518822528e-05
3.13805605641677e-05
6.26564275290212e-05
0.00010160401343838
3.12108429678338e-05
8.04931401770409e-05
7.23563528280114e-05
5.51113089575636e-05
6.38094013469115e-05
8.18179735332135e-05
7.89752075293268e-05
3.11904126423294e-05
5.95348515386975e-05
1.08540497669604e-05
6.90074179551164e-05
2.90387824915281e-05
7.75466252822962e-05
8.17172842980711e-05
8.23644485767687e-05
1.36288973941414e-05
6.98481531748636e-05
1.3647733816494e-05
3.15995865022245e-05
7.0251998809717e-05
2.81022016384289e-05
4.77076995012521e-05
-6.29299086393188e-06
0.000105116856975043
6.27345761388561e-05
0.000105723418728738
9.94644767581021e-05
5.27697207914773e-05
5.44682932220527e-05
9.33039907477767e-05
4.00471211495872e-05
7.99979466208973e-05
4.78955243186921e-05
9.71492007321367e-05
2.07666490515185e-05
4.01164083344015e-05
5.73443509311166e-05
8.10769824933161e-05
4.69409038090524e-05
9.96112583146687e-05
0.000116373175579832
0.000100950650809326
2.06575883951002e-05
8.41576980365159e-05
8.96922282306331e-05
5.29261828206641e-05
7.946158492062e-05
0.000124252701550797
7.73366620307055e-05
5.44540429384417e-05
9.8993494892695e-05
7.43440970482767e-05
6.01195433638215e-05
0.000101847053484599
2.96629853666633e-05
0.00014396915480546
8.25193218832989e-05
1.19291055937381e-05
-1.20487622532338e-05
4.31286941089185e-05
4.75141533510006e-05
6.7667236111389e-05
-8.28946860797962e-06
7.08849844010894e-05
5.82013370019429e-05
9.75202397203602e-05
6.4304834074867e-05
0.000107131399451468
4.03122132490633e-05
3.10305727907379e-05
6.52806036643717e-05
3.97396553067185e-05
5.16692499413357e-05
5.52421261163052e-05
-2.11882619818149e-07
8.42341220949179e-05
1.99569997139195e-05
6.04053142737736e-05
8.12815838962286e-05
5.58395184055945e-05
2.94204262912414e-05
2.86257416276236e-05
5.81443600771391e-05
4.36623697818947e-05
7.09198140010795e-05
4.68662301186099e-05
7.97370642182188e-05
3.03404046886904e-05
2.99896001236884e-05
3.38046084369245e-05
8.68278983650871e-05
6.70358203090531e-05
7.48552228516767e-05
6.5050052438091e-05
9.75868003240966e-05
7.03815796427892e-05
3.23058835544576e-05
2.99997564675433e-05
5.27484775707875e-05
1.60569836328733e-05
7.61412779617346e-05
0.00010018012281055
6.02659221541846e-05
3.30449724264912e-05
4.10642108363062e-05
6.0208489493177e-05
5.91114256688442e-05
9.54668302390664e-05
5.93688159002674e-05
7.65302491214129e-05
-1.65741656297232e-05
5.62990396854816e-05
6.40589271744551e-05
6.79847658803833e-05
6.27691701493251e-05
9.06432330788157e-05
0.000103021867055162
8.17014724152313e-05
5.12443989602147e-05
3.51733189316905e-05
5.89097765498021e-05
-3.04304279405137e-05
0.000118350816696452
3.08429034655066e-05
1.74953182544017e-06
7.00651596009549e-05
3.94985491196098e-05
4.60400012008815e-05
5.91971410610884e-05
4.26628638191488e-05
6.68215846531299e-05
8.58361583316281e-05
6.48301637153456e-05
4.19367357197721e-05
7.11129663079721e-05
6.12501121630412e-05
6.20404941208863e-05
0.000131722824530621
5.49965073711106e-05
5.38215041695682e-05
8.99619443533186e-05
9.23870720324574e-06
5.76286017124425e-05
9.03150529988646e-05
2.42222469729236e-05
5.72078064875176e-05
9.8894623378482e-05
2.87563025635089e-05
6.7749682008626e-05
4.17448000239984e-05
9.00642847573847e-05
5.67089318975221e-05
7.47445512561718e-05
4.76489026051138e-05
6.96928512152961e-05
8.86792486917461e-05
4.32013045206488e-05
0.000111175646970057
5.84255400235172e-05
1.23253234835474e-05
0.000124563895847406
9.20180743550709e-05
3.95164849709003e-05
7.63666201995024e-05
8.50569679797952e-05
1.29921993114368e-05
1.67841800878469e-05
2.7168994920365e-05
7.75653961923652e-05
4.60027025685868e-05
5.38512440807366e-05
1.8363000333188e-05
5.45796845736712e-05
5.69740678812191e-05
5.40659282874308e-05
8.96540424141723e-05
7.58883487520076e-05
7.60162475400642e-05
3.82783324781784e-05
7.8528317172515e-05
3.38270993418401e-05
2.84761603417661e-05
1.2532139959928e-05
9.48573390951608e-05
4.58267212544352e-05
3.72802587248225e-05
6.44031214187953e-05
3.90187335847285e-05
6.3909540747097e-05
4.55317048493753e-05
7.73589140752197e-05
4.53749195994572e-05
5.7605306104737e-06
6.70371415373004e-05
2.20603761185018e-05
4.7489768936239e-05
5.37798213295441e-05
6.60456689812225e-05
3.62503183410512e-05
-9.55380284579593e-06
4.23576156638302e-06
-1.59236424985465e-05
7.98861092242455e-05
-1.41753437336478e-05
6.67728126347236e-05
6.40479475117097e-05
0.000107174949195042
5.90845938658649e-05
8.42569749852246e-05
5.39144725154966e-05
0.000121717708785944
3.36590566703187e-05
5.57539076771097e-05
2.02460663791284e-05
0.000101463372048346
4.84467228778877e-05
7.68015541890072e-05
1.06698909329506e-05
7.88218178421124e-05
9.43558816011931e-05
6.14041262723055e-05
4.46688804818913e-05
5.73666746079902e-05
-1.23930979234547e-05
5.21982498234861e-05
6.75061979800081e-05
6.67046191006369e-05
2.27098863263165e-05
3.11888974180994e-05
7.34978079800545e-05
6.09773442710552e-05
0.000109545048653649
1.37402622080841e-06
5.6106811301608e-05
3.01663908326158e-05
3.13036240808657e-05
5.56229716178794e-05
7.7901586731633e-05
4.68335935595761e-05
8.95386759426932e-05
5.00807559534723e-05
0.000123596347384671
-3.64008596435142e-06
1.21721008460329e-05
5.85950108932645e-05
6.5339194014575e-05
2.73688858565964e-05
-1.60732814683132e-06
3.16254346520375e-05
8.24363958373752e-05
6.92739513035807e-05
5.59998485255076e-05
1.0320260550938e-05
5.00919137713234e-05
6.77677536363177e-05
5.30565590899471e-05
4.63897509560808e-05
7.53535798694389e-05
7.53303564709217e-05
2.98824398027935e-05
8.4212875195441e-05
6.39585542708505e-05
2.02765205784185e-05
-4.63566519442698e-06
7.4094955444128e-05
6.76992779461093e-05
5.35940153027487e-05
4.35213314687439e-05
5.35980334046221e-05
4.61032606357426e-05
9.02032394373974e-05
2.51517736919187e-05
8.71788777843096e-05
0.000108821657195446
7.55219163589777e-05
9.86946335906246e-05
9.16692594504405e-05
3.88042188144099e-05
4.79816292685453e-06
3.75950914203524e-05
5.50984719866261e-05
8.67741809025312e-05
8.7301812029383e-05
5.23541348609803e-05
0.000103911011103855
7.06328547630231e-05
4.19499011400409e-05
4.81598762879213e-05
8.83659828628874e-05
6.95247156326224e-05
1.05159770124271e-05
4.12735484232825e-06
3.6963271578659e-05
2.10262148361341e-05
0.000132406544815639
8.70226901357142e-05
7.49167122965494e-05
5.3913561699633e-05
6.93841794361446e-05
3.3820352037064e-05
-7.48219266341514e-06
2.7328323254944e-05
9.28387005480582e-05
7.07894843186957e-06
2.21790868184789e-05
8.04206100420197e-05
0.00017225448896291
9.37217287647449e-05
2.98893921012351e-05
6.02023070352641e-05
5.61214107946962e-05
9.00214350681786e-05
3.38087801084383e-05
0.000102675471519133
7.13893774226178e-05
0.000122968622729242
9.98084696711058e-05
6.00079402985537e-05
0.000117267178269719
5.08774335941215e-05
7.19452496704135e-05
9.17181434355337e-05
8.56114044432592e-05
9.19130093173743e-05
6.95505168634615e-05
4.42522425647878e-05
6.43126006860908e-05
4.89178898304344e-05
0.000130167807683775
4.44262806252657e-05
6.087863536026e-05
4.81725192522989e-05
5.22302428609529e-05
2.30845996037177e-05
8.89607406960946e-05
6.25756953337739e-05
8.3532748969081e-05
8.58968392129039e-05
4.68473074283474e-05
8.06572493267391e-05
9.52164297745948e-05
7.14600354670454e-05
4.18398735367751e-05
4.15871285452409e-05
9.2483835874814e-05
5.18240937380948e-05
4.97818480757604e-05
2.5821040671977e-05
4.71792119836531e-05
8.23462485699148e-05
4.2292583341811e-05
9.39535187226281e-05
2.66164754380404e-05
6.93298638172086e-05
7.28690511170366e-05
3.24502539498186e-05
1.24836854690026e-05
7.82176495626942e-05
9.64155912020907e-05
7.38024854309295e-05
3.16177788697967e-05
2.34567406636995e-05
6.96096944568043e-05
0.000144772165909937
3.76081390088061e-05
9.96738184042623e-05
7.56604444422905e-05
7.49236073707541e-05
1.71260941347864e-06
7.26999075672553e-05
6.47820158424596e-05
9.57587964411501e-05
5.30408744960048e-05
6.22139119303588e-05
0.000122873115523247
8.63274245850288e-05
8.02420435037928e-05
2.9236011191692e-05
5.70731184750524e-05
2.00992836721826e-05
9.85357064989762e-05
8.62973941738777e-05
7.81161903387492e-05
8.526128695355e-05
0.000101057894810995
-7.89410475742459e-06
8.19893326307943e-05
4.12188531858358e-05
8.76623584282171e-05
6.84828204539184e-05
2.56983094528101e-05
4.07174916765925e-05
0.000133573532704728
7.49433136084587e-05
3.60266956632839e-05
1.7109729549968e-05
-2.39689821220962e-05
5.09809303135872e-05
-8.98490457682297e-06
4.76763953640123e-05
8.52002109515286e-05
3.97135653654408e-06
9.26530045643936e-05
5.47311200192169e-05
2.53643358415509e-05
6.419696132913e-05
5.8242070781101e-05
3.88263537453501e-05
9.98536812236067e-06
0.000130532227035693
6.19504021206245e-05
4.83510656246393e-05
6.3596015856255e-05
5.93240500135194e-05
7.39083915252808e-05
-3.68374781941752e-05
3.74945911635286e-05
7.2284560864518e-05
5.13048665078404e-05
7.79068899608241e-05
0.000100268089210604
4.8921769054784e-05
4.57244632223244e-05
7.05293098945966e-05
3.36784158843935e-05
6.03075665671719e-05
2.40229908637094e-05
-8.31007242262327e-06
1.21218693896446e-05
0.000101706080683973
2.73281836524659e-05
8.27673963367756e-05
6.83275840350536e-05
8.9293576412253e-05
3.90119317658872e-05
6.38301299630095e-05
6.20207519852082e-05
4.93755684721974e-05
5.64838818101055e-05
7.02231347026156e-05
6.47716605594848e-05
2.58560949728162e-05
-4.08176759715379e-05
4.33221174450492e-05
3.73793785643657e-05
1.74387380055679e-05
6.9893156867837e-05
3.85733902171354e-05
7.14106905564701e-05
3.39428340870256e-05
5.96876300303635e-05
5.13294616410853e-05
4.79764864771203e-05
6.3412621845205e-05
7.63324925916726e-05
6.99677601257881e-05
0.000137300866703421
4.54017034843596e-05
2.97587704957902e-05
7.45474602520808e-05
9.70953352819856e-05
6.03623175416704e-05
0.000104635130389949
5.76316290796125e-05
5.79193117541998e-05
0.000135121047758919
3.26232737120763e-05
7.06257405785145e-05
1.81436923574741e-05
3.59522948164181e-05
9.62062229151082e-05
0.000118912882533629
5.55792685536179e-05
8.71284554476959e-05
0.000112506174593585
2.36385724747383e-05
7.52297258890878e-05
4.17464066893363e-05
7.34017168231535e-05
7.054419293203e-05
6.96806028873764e-05
4.38446151042033e-05
8.05513268101096e-05
4.54144487764405e-05
-3.87400750352315e-06
7.29828294428779e-05
8.36676702720564e-05
3.19404392511647e-05
5.91061164453616e-05
-3.8258009235218e-06
3.72441135261311e-05
2.08874932345988e-05
7.04856951795748e-05
4.18350468554426e-05
8.91490206422476e-05
-1.06395948818513e-05
0.000132822441067832
0.000127578789367047
1.6674348968216e-05
2.02902490235409e-05
9.53100240202724e-05
6.01077340670448e-05
3.63776391893393e-05
3.71042884066711e-05
9.57518419883835e-05
6.68297734626776e-05
4.91412966903147e-05
7.31036387983521e-05
1.79948601849651e-06
5.60261385260277e-05
5.48513906529798e-05
5.97143104123568e-05
3.36008931134967e-05
5.33269068356919e-05
9.59751584148616e-05
2.69867932120523e-05
5.97316720575145e-05
1.55193934783506e-05
7.35648341948657e-05
5.72739799265636e-05
5.71925919961624e-05
5.14182409831595e-05
1.17435430650294e-05
8.24140010786149e-06
4.20318698568118e-05
8.17522781854193e-06
7.3551488207339e-05
8.47372660560001e-05
4.86520591353859e-05
4.51284122713479e-05
7.21805701374408e-05
7.38735955869195e-05
2.34392709901817e-05
1.25288615318161e-05
2.82859698834695e-05
7.90611308373705e-05
5.69122407532791e-05
0.000150182018324946
3.52285402768083e-05
0.000106238995027757
7.67066324905196e-05
0.000102149958791924
0.000133270325751871
7.99130159277639e-05
4.31827178991651e-05
8.21851298038538e-05
7.63806061573894e-05
6.76615591793593e-05
2.15694881540692e-05
7.36364978985965e-05
2.50453894580167e-05
2.67769480712495e-05
0.000111746171564782
4.34295831125514e-05
-1.05058729128154e-06
9.48173042815739e-05
1.16390383203375e-05
1.89507604279359e-05
0.00010036067149094
3.46123907908413e-05
5.22370318376085e-05
0.00010495443695107
0.000158299968934435
5.30694766954929e-05
6.47528658441762e-05
9.89124084832676e-05
5.21029854501199e-05
5.48226188241818e-05
-1.24893459655788e-05
6.02231327234456e-05
8.50659628820686e-05
7.93892590072423e-05
8.4100215934211e-05
2.7364436374317e-05
7.93102530789616e-05
0.000108426617876524
8.58953324766897e-05
5.87831387106771e-05
8.14184106088247e-05
1.07457117551629e-05
4.10059794476147e-05
4.36128430359863e-05
0.000111742609196794
6.77540446046753e-05
1.76971163010434e-05
0.000120259447915242
-1.23390225902681e-05
8.77171992287702e-05
1.35812189416016e-05
6.29819634279271e-05
4.93078591642971e-05
9.61013072629706e-05
0.000107046312203367
5.29113389577373e-05
6.32710738787833e-05
6.01094000968957e-05
8.00261365314101e-05
3.96727062206446e-05
7.26412172653711e-05
8.22304745738672e-05
0.000102270909935653
8.53115388056305e-05
0.000145308224574603
-3.09299763000435e-05
5.61329594326091e-05
0.000114620067305703
0.000102895105069033
6.68436687317359e-06
6.28227384088762e-05
2.69287824119536e-05
7.48013857900909e-05
4.99249662132624e-05
1.45345771497819e-05
9.81959819280994e-05
6.50397022372413e-05
8.11554346234073e-05
5.16401840412341e-05
9.00733304352808e-05
1.67299628273877e-05
3.70408354739725e-05
7.4281888170041e-05
7.04720885579492e-05
5.85711500088427e-05
2.78522876827779e-05
4.6885931112453e-05
1.24464040947263e-05
3.5382171903111e-05
5.2955726626368e-05
5.93795077183008e-05
0.000119651482032752
6.54719727422821e-05
7.51054573352683e-05
0.000116467659625512
0.000108428750029269
6.42942073163495e-05
2.89015929807889e-05
7.1689448878643e-05
4.72518776553189e-05
4.37141259693096e-05
7.15948977822118e-05
2.04274281510033e-05
7.6138475394689e-05
3.60287124813904e-05
7.22800506811132e-05
-2.47720413496169e-05
4.02775354833241e-05
4.74390088702964e-05
7.58000332090004e-05
7.04277769907539e-05
5.80230231821723e-05
2.71275235413066e-05
4.01176085061833e-05
3.92258355510141e-05
1.56816720043963e-05
7.18513646136707e-05
6.39827464836921e-05
7.55134159325205e-05
8.02367704239397e-05
6.66757072202374e-05
3.25634187556547e-05
0.000124140265146063
4.5322222919063e-05
4.77324211764949e-05
6.49589402143139e-05
7.16198909532319e-05
5.46960424720693e-05
0.000104589925409743
-2.39914879990378e-05
7.22561578097671e-05
8.99473625862656e-05
0.000103565734889932
4.35710512220436e-05
2.08666886808907e-05
6.05503348080862e-05
0.000108910868798237
9.48478654594631e-05
6.75698657534851e-05
6.65084870129994e-05
0.000107696540998699
4.72396114293271e-05
7.16617671095671e-05
0.000118551529559672
5.76378294073455e-05
7.42400587394598e-05
9.31538217642778e-05
4.52823611203707e-05
-2.37771976033305e-05
5.05290514250861e-05
7.65445662205094e-05
0.0001217829858976
0.000107993890531762
4.31367233085051e-05
9.17716680447809e-05
5.11155732859017e-05
5.85166950583173e-05
4.04269005363788e-05
5.80789303209241e-05
4.60168375285624e-05
8.30279830477576e-05
6.40197962394316e-05
4.41105118047011e-05
7.18459565617383e-05
4.60415741693243e-05
7.8435734840327e-06
5.79343507834491e-05
5.01606689913681e-05
7.43265590397524e-05
6.88954341419822e-05
5.79199023543425e-05
9.58358671708299e-05
9.76304076298415e-05
2.58634208745722e-05
5.69172798653995e-05
2.65381033087418e-05
1.67403858878893e-05
-1.81644410720324e-05
3.14441669462344e-05
0.000103512164559732
1.76619007130395e-05
9.19408245669839e-05
6.11240119265225e-05
1.15617219081895e-05
4.69396194636758e-05
0.000101636794713498
5.74104553449523e-05
0.000105715682550099
5.55076014988104e-05
7.38175165278053e-08
5.98460626556434e-05
0.00011016853203585
7.04563038355473e-05
0.000108479958238117
5.29360332194314e-05
7.23963384026349e-05
4.20277548389305e-05
4.41827400348342e-05
3.9115918301398e-05
5.91562352379393e-05
2.51573260247904e-05
8.04391217093639e-05
5.26885364380208e-05
8.48209400940847e-05
9.72397268123221e-05
5.39569192849875e-05
1.53027070398091e-05
6.02687012184401e-05
6.36682011826761e-06
7.33798230687722e-05
2.80496651392598e-05
1.39616984772681e-05
3.96096869547073e-05
2.61079720634103e-05
0.000100566072503398
4.33328277451068e-05
7.10181881136703e-05
5.81317989999058e-05
6.64245465004613e-05
8.18273594819646e-05
0.000121058000953767
6.90302519390406e-05
4.25049271856561e-05
0.000126808773938818
5.19956334233286e-05
4.54590407838332e-05
6.47521918560199e-05
9.47427354313258e-05
5.29036978929986e-05
4.45056004568471e-05
6.51952440976999e-05
5.92473162316007e-05
3.52759324678375e-05
6.99382502471648e-05
9.743627011307e-05
2.61063794810964e-05
9.07771069277105e-05
5.0585241169514e-05
4.3494147265269e-05
1.4186864296323e-05
9.14375349840456e-06
-3.16672720061264e-05
6.17550532693174e-05
1.67877739187033e-05
4.07124828495994e-05
0.000120883228929969
6.45516837877342e-05
8.89256373377731e-05
9.75947622056786e-05
-1.32405855531298e-05
2.65051722667489e-05
4.92934476705696e-05
3.78566610487747e-05
1.92761995887397e-05
2.34765538373701e-05
3.27737726952102e-05
4.28306269445849e-05
-2.76878489670016e-06
4.81042056709825e-05
8.56224912347675e-05
5.88731832143215e-05
3.27853817346283e-05
4.29899849745201e-05
4.00172451496366e-05
5.12300973729544e-05
8.82484806120578e-05
2.17615818391758e-05
0.000114274103391511
8.85098794271555e-05
4.08152855446622e-05
9.3340023066487e-06
3.41034720963862e-05
0.00010554871674013
8.39052129398124e-05
5.31500089179331e-05
4.00317862048253e-05
1.34274241992171e-05
1.10821180540276e-05
7.17985019825063e-05
8.27819193795865e-05
7.07923979759352e-05
2.15416475917357e-05
2.70069781815294e-05
0.000105792035180166
8.99185641886185e-05
6.4529090584088e-05
5.59773359517926e-05
8.11114457718518e-05
7.6981012302378e-05
3.78826027838137e-05
5.33421471384386e-05
5.08234744673903e-05
7.24625399624425e-05
0.000124259062934199
7.16047094980235e-05
5.78438823067721e-05
7.12445927031431e-05
9.17862683982428e-05
5.82521445343881e-05
9.75518596179664e-05
2.65987508023848e-05
9.55059995805271e-05
8.69033230699177e-05
8.159321733732e-05
6.69421400267991e-05
6.75334273343218e-05
8.47609633754103e-05
5.71138842314648e-05
1.15455382905687e-05
0.000101050459537806
9.33297920254611e-05
1.7606748856321e-05
3.79180089733583e-05
6.83616199480093e-05
6.04110944016952e-05
4.09574770737405e-05
5.66508041967589e-05
3.60056478406536e-05
2.59043412972131e-05
4.0418004402161e-05
6.17292493436391e-05
4.27374822326386e-05
6.44761245969948e-05
-2.68499180815145e-06
7.61917162534309e-05
8.96175885171681e-05
6.73117701476492e-06
0.000102845707362421
7.24008656196585e-05
0.000108801765816111
5.5934395271534e-05
2.6500576226609e-05
5.68198335911212e-05
7.78372875415915e-05
6.91795814872727e-05
6.16079638156711e-05
0.000131628523910678
2.90335571044875e-05
2.281207255113e-05
3.00741145410478e-05
0.000103165806506827
3.88948253574625e-05
1.98545708565464e-05
4.0930479519935e-05
5.92789407848426e-05
5.54345920464589e-05
9.33539752690168e-05
-2.00497995901181e-05
4.51867717300539e-05
9.7665797855836e-05
4.35432072467653e-05
7.4358262126827e-05
3.26607137089986e-05
3.9371861459362e-05
4.01237259820235e-05
5.01042792156458e-05
0.000101623220772233
6.68414304840998e-05
2.06114297352739e-05
4.10901396148711e-05
4.23349395463643e-05
2.46761592250201e-05
5.64338290439288e-05
5.37953062113368e-05
9.8232460287032e-05
9.13853855280733e-05
2.93528182525834e-05
7.61553234065925e-05
6.19858257730918e-05
7.96419257412524e-05
5.58294746591012e-05
5.35646486107538e-05
5.56853151985035e-05
7.47489757799581e-05
1.90272695437726e-05
8.16360257250731e-05
5.87171014095136e-05
9.78354851298125e-05
2.16114892189755e-05
4.50522631513256e-05
0.000115162527834376
2.98518468703449e-05
3.27476395964515e-05
4.04025356996902e-05
5.03595025783685e-05
7.2128274562184e-05
7.74121863505331e-05
3.84359512191802e-05
6.89050613281277e-05
4.83764877368378e-05
3.49769274866531e-05
4.38328939139001e-05
6.10701971860276e-06
3.04592600304798e-05
4.88743093253099e-05
7.46746334321423e-05
5.32506186622973e-06
1.81748279711729e-05
7.88964469209497e-05
9.33706965428361e-05
3.42798352109092e-05
0.000105396462241151
1.57206745803256e-05
6.634636091445e-05
6.57494758637583e-05
6.55460138039331e-05
9.34326823411057e-05
6.4136375659688e-05
-6.76983167830101e-06
8.25576056618756e-05
5.70303326303006e-05
6.26205026677227e-05
6.75062943642533e-05
5.14265584572264e-05
9.34118556444182e-05
8.00642067152419e-05
3.35371942074508e-05
0.000106810082739116
8.23538216646723e-06
5.71483151058918e-05
5.78570682249819e-05
5.69577568848576e-05
8.711865519823e-05
7.86895895345774e-05
6.22433693917779e-05
6.08741537490726e-05
7.13838325871097e-05
6.45102662746097e-05
6.82632533697629e-05
6.69863659010932e-05
5.3763329242338e-05
1.17799124360446e-06
6.07402390722379e-05
4.80361036427548e-05
1.13909483040043e-05
9.97519213006015e-05
0.000103283082779759
4.25018084049368e-05
5.06940160845072e-05
0.00012334150894199
0.000113347081296667
5.92023297205129e-05
6.3463598027664e-05
5.39559163348627e-05
9.06045613765115e-05
7.89032871733562e-05
6.80348533357227e-05
6.05136782494473e-05
9.52110863633138e-05
-1.47028040758386e-05
5.15511613745112e-05
7.23294396042697e-05
3.20537976670769e-05
3.17085877858895e-05
3.68807398199441e-05
4.97398758999768e-05
1.89019290425962e-05
7.0147392894839e-05
-9.60403264614359e-06
5.84890350241154e-05
3.86247809567271e-05
2.93780135126208e-05
7.26343168067891e-05
5.31837470201972e-05
4.38060080886763e-05
5.0688780635039e-05
0.00012419114155827
8.28119436223803e-05
2.4972454579089e-05
2.41357983716805e-05
-1.63490727934382e-05
7.49810651832318e-05
1.40836642717091e-05
3.01229006011478e-05
7.64139199773223e-05
5.12367019136356e-05
6.44195680722981e-05
2.56126166143838e-05
8.92528771123271e-05
0.00010019490462251
7.05248501627151e-05
6.16960575289439e-05
5.91487562510504e-05
4.41541205308971e-05
2.90084660366266e-05
5.52429092758315e-05
7.8454861778905e-05
2.33021502456608e-05
7.967979512331e-05
-2.36488837705404e-05
0.000130273070877081
0.000102011789084136
7.28263776179343e-05
8.65761221823412e-05
7.05581606553323e-05
2.8394806235275e-05
5.21507324366599e-05
2.41493458661712e-05
-2.20911884430119e-05
1.0724085402949e-05
1.99448876816769e-05
5.56425750564295e-05
6.99859799888028e-05
4.41315152074263e-05
4.72814041292407e-05
7.33838739875663e-05
7.29874549640073e-06
5.88494296039931e-05
4.95082826538152e-05
6.88786768407463e-05
8.54324950708441e-05
7.04765831260958e-05
0.000135910062946537
5.52059600700777e-05
5.38256190404298e-05
5.238384011985e-05
9.03325712558831e-05
4.81855497500556e-05
2.47276025176042e-05
7.11655441847032e-05
4.61408416723758e-05
4.58457055806911e-05
-4.93851401257672e-07
8.86400478669895e-05
9.58361652289981e-05
2.59468032063317e-05
6.41736260028993e-05
2.64537647641809e-05
4.34397184629927e-05
9.74663244876168e-05
4.19975324587879e-05
-4.07485975954662e-06
5.16019835552194e-05
7.30634852249295e-05
5.57103803511564e-05
5.57140985021641e-05
7.99688671616616e-05
6.63271937767327e-05
8.57370688785234e-05
2.18536132234413e-05
6.21288427754932e-05
8.043765918441e-05
7.33689858854057e-05
8.02117350402429e-05
2.93640865981915e-05
4.49559009040442e-05
-1.37375676462178e-05
9.14956668311691e-05
4.78924304950037e-05
9.90302208204407e-05
4.26730604132125e-05
1.27352668201674e-05
7.69498143349271e-05
-7.85588750939467e-07
9.08420584221599e-05
9.69656524499662e-05
8.45530734041704e-05
3.77642663815129e-05
7.60703810352822e-05
3.65009914825553e-05
3.79001573098719e-05
0.000110742840112522
5.94133320910305e-05
9.50948147611296e-05
4.32998666934935e-05
7.60504519445419e-05
2.48513080390065e-05
5.05564815191271e-05
2.6921442364021e-05
3.20332059188461e-05
5.4031671334585e-06
7.13155852134912e-05
4.31612060401882e-05
-8.93040129779389e-07
5.2406118682877e-05
6.69603018237521e-05
0.000161794963504212
8.64392693571364e-05
9.32742801950619e-05
7.09818333213787e-05
5.41995407098833e-05
5.41128218167502e-05
-6.40583928863879e-06
1.3135870484375e-05
8.8767752060676e-05
8.84284147029812e-05
4.48947485539886e-05
4.50355749276854e-05
7.02170539145375e-05
4.97109027541575e-05
4.78657522833939e-05
2.10518319778751e-05
4.35172455051662e-05
6.8891190777282e-05
2.38287976834113e-05
9.51679443614497e-05
3.30541888361523e-05
7.2816544786279e-05
7.1640971671397e-05
6.90258087378948e-05
4.9677865086145e-05
1.31056369128556e-05
3.97381149209749e-05
6.0227021504682e-05
8.43082240295237e-05
7.05042663136261e-05
3.39744102004688e-05
3.37420998194045e-05
1.64687766969256e-06
0.000141644586232475
6.08108422090465e-05
6.6990010969008e-05
9.6477758191819e-05
5.90295098235052e-05
4.11198944976975e-05
5.0118836503318e-05
-4.56565382994447e-08
9.06833990482347e-06
3.75222053251383e-05
5.39352925489298e-05
8.19035737765224e-05
5.23414487283407e-05
5.34209061286384e-05
2.27849137096976e-05
6.83243541935695e-05
3.14842350119753e-05
3.20493623164822e-05
6.9936637690801e-05
8.98006683219423e-05
2.62002596521014e-05
0.000120037376595211
4.62810526920239e-05
9.05564523185533e-05
2.84947647195294e-05
6.67360927362388e-05
8.93844657194258e-05
8.65268928967757e-05
5.42639984505075e-05
-2.85408273435249e-05
6.73915587620772e-05
5.61358602756034e-05
6.67063767146902e-05
8.1813795957974e-05
8.7996830536003e-05
7.90789602323879e-05
7.65085623452813e-05
5.4273063026051e-05
8.59678314254214e-05
2.91705063107465e-05
4.68255591900231e-05
4.65742912924869e-05
6.1556667852069e-05
4.81642189718846e-05
1.78945595084883e-05
2.0055292587354e-05
1.14147823275055e-05
8.72304812842473e-05
4.1890956699772e-05
4.68832849031688e-05
4.09797077180972e-05
1.02343513487838e-05
2.35306955226883e-05
4.46554212507939e-05
6.00167556340216e-05
1.83389582395717e-05
1.97917914134116e-05
0.000103754064649006
4.9228531336352e-06
5.03762337051857e-05
5.61072001386202e-05
7.99834931538356e-05
8.8000367590638e-05
0.000100193170423484
6.16217408070725e-05
2.68824439416014e-06
8.89510248394453e-05
3.39735655172085e-05
6.49785485366803e-05
5.38044055360881e-05
2.92359199656729e-05
4.63873070475287e-05
2.53577026445082e-05
3.00060404140175e-05
8.96983927821161e-05
3.39384944701614e-06
4.2386809155129e-05
3.5567874558481e-05
1.3045300166094e-05
5.97651168464366e-05
8.26719880380193e-05
0.000111295887899732
3.76737623058728e-05
5.63157246067903e-05
8.32129515852561e-05
5.84236510887446e-05
9.18997137620528e-06
1.90862244114232e-05
8.14504346465411e-05
7.40557552721115e-05
3.09471021617786e-05
6.37504840396634e-05
2.9535956372574e-05
5.79331731843339e-05
2.27177563385357e-05
8.91927315586561e-05
9.13482974823282e-05
6.90636639796573e-05
2.23751763897512e-05
8.53978895449678e-05
4.51747759178885e-05
8.67709874146608e-05
3.2977686530539e-05
6.42797110125467e-05
4.91052601429898e-05
0.000117963501982406
7.63695633233173e-05
1.94506592657581e-05
3.51684411491543e-05
2.51882376844761e-05
4.96231711591853e-05
9.11008386073407e-05
1.96540904489613e-06
6.60416203006038e-05
4.24471079431916e-05
9.14961585544075e-05
4.82660144705883e-05
7.77322889530205e-05
3.88328150408366e-05
5.25645360516227e-05
3.48008426017875e-05
8.34403833941346e-05
2.77298059033567e-05
5.91082595605818e-05
3.80810974232471e-05
6.15779439594524e-05
2.36043124892276e-05
9.01399323210185e-05
6.25665686024338e-05
3.8724637618619e-05
9.82126371540629e-05
4.80161761413416e-05
6.20358737426014e-05
5.95691811931378e-05
1.97583572648729e-05
7.32610685127542e-05
7.25825945107836e-05
9.33634783207868e-05
8.47640096300583e-05
7.93207339159425e-05
2.00381855142882e-05
8.34597455230332e-05
6.88272172781792e-05
3.4270734101696e-05
5.26994113241807e-05
3.07843723520353e-05
5.98437786566262e-05
6.39765154649658e-05
6.11655903648077e-05
-7.99327485812868e-06
1.11425087953528e-05
4.3314910353089e-05
2.69427657803818e-05
4.18058364971925e-05
7.6683059250257e-05
2.2990170552348e-05
9.20479788893055e-07
1.06178269470288e-05
5.9240521518359e-05
8.73249816815409e-05
2.96976510104091e-05
2.76705888823222e-05
6.77678764672676e-05
8.7510111998028e-05
-9.37193852058548e-06
2.60240184462678e-05
-1.21798734594366e-05
3.71422473104319e-05
4.58432905390958e-05
2.24182900503604e-05
2.04981308706653e-05
0.000124564909948458
5.86740337148363e-05
3.91608902845435e-05
6.64651492569428e-05
2.78979689975754e-05
7.38405234684718e-06
7.47287391641212e-05
2.65165464416908e-05
4.56431860415491e-05
7.45375210925168e-05
4.39862457047357e-05
9.01833270148537e-05
3.16303665314862e-05
1.11190149863411e-05
2.65080223810353e-05
0.00010102998260615
1.56345215809167e-05
7.02276126536551e-05
0.000121522105290351
5.33951304050477e-05
3.93732349258491e-05
2.89197453712422e-05
5.56640818759919e-05
8.51854222235589e-05
6.91542214975805e-05
8.25435795701994e-05
8.71357555415407e-05
5.36048966487794e-05
4.85097381875184e-05
6.6809337805162e-05
4.85466542783272e-05
4.56285150122887e-05
2.04765649412324e-05
0.00010061846664971
4.64499817554776e-05
5.38164747793336e-05
1.04648752820122e-06
5.00603585267922e-05
6.36607424689432e-05
5.33330266135947e-05
4.87485272712335e-05
4.06643720477845e-05
7.05435755238147e-05
8.0087993847835e-05
7.1762004743134e-05
8.60699520492232e-05
0.00015735335657151
4.68616161107253e-05
2.87288517028728e-05
8.17027123872239e-05
3.5181561053269e-05
4.00352703249229e-05
7.91377996473542e-05
8.75611349986915e-05
4.1021905723185e-05
-6.87293047266682e-06
7.65764341901522e-05
5.6099366243076e-05
5.40187363859282e-05
5.70419454255246e-05
4.60494831755824e-05
6.51828196031717e-05
2.71175353141758e-05
4.93058273970966e-05
3.68418984662165e-05
4.6731338235282e-05
9.91990159449711e-05
8.52618777480023e-05
8.89203884772609e-05
5.44452445340477e-05
3.71026544564058e-05
6.26960035211995e-05
5.74301947129968e-05
4.69380716632664e-05
-4.5664160734566e-06
9.9955019257194e-05
9.57664420546203e-05
7.44839223489879e-05
4.25015536831954e-05
8.43434921961861e-05
8.81774589338521e-05
4.46576449984797e-05
7.74973979012537e-05
7.84262101781023e-05
2.72695222135245e-05
7.9295752159276e-05
2.2484854261087e-05
5.0768209578381e-05
0.000126498917389662
3.5058265315123e-05
2.04030861357546e-05
4.48796329523138e-05
0.000103165802054793
8.04474787084664e-05
0.000103697868598368
-1.69063851456616e-05
-1.61287308467045e-05
6.74132597754121e-05
4.84718118021509e-05
1.11756176528177e-05
5.52666049349242e-05
1.8097936383207e-05
9.45887127339803e-05
3.26981680802614e-05
5.09206449527445e-05
7.76819537255157e-05
6.49616708940267e-05
8.09433150440057e-05
-1.18699279742684e-05
2.87693680327923e-05
7.00137605941463e-05
7.5383277704021e-05
5.06716434773322e-05
8.97555825699511e-05
5.0143815982868e-05
8.74383434069884e-05
9.901041562247e-05
5.55488905916325e-05
7.6945312545305e-05
1.67611063811202e-05
-2.75964401283694e-06
3.80016901164242e-05
5.34322915438455e-05
-2.54645347342753e-06
-2.24528507780903e-05
2.7684294189704e-05
7.51434906363505e-05
0.000110957190571573
2.52173868195191e-05
7.17674279569598e-05
0.000123761916570512
1.92316453820925e-05
-2.62106107585845e-06
9.28312321889372e-05
5.22964264675905e-05
2.78694953911233e-05
8.64386285070655e-06
4.31699462899768e-05
0.00010788130802199
3.9112330172614e-05
1.74207541526554e-05
1.95318233662987e-05
5.32853612798758e-05
3.50821010321395e-05
1.54141810737021e-05
7.07937614197538e-05
5.39585494172666e-05
2.57669875843998e-05
9.51518378012917e-05
6.89037032866565e-05
4.27924036794153e-05
1.4539154614596e-06
3.85738683025127e-05
0.000119140205005058
9.86219349618188e-05
4.76292319607407e-05
2.43481070444114e-05
4.0925100206519e-05
9.09317872408774e-05
5.62688053935397e-05
3.51050756367125e-05
8.1213814389321e-05
9.90617657609367e-05
1.73382351133794e-05
7.34369956282819e-05
7.3102282427798e-05
3.27060379595598e-05
4.2147040296721e-05
6.20238273374109e-05
3.39252526362593e-05
9.13079880265852e-06
4.15661005199825e-05
1.30919127868817e-05
5.12881156616874e-05
6.68447945025128e-05
0.000124603465192131
7.38831213371966e-05
7.02230477591473e-05
3.87523346862524e-05
1.14169993978905e-05
3.46789543667595e-05
0.00010038915145955
3.3947180779265e-05
1.42326664512535e-05
3.89201749091903e-05
0.000155861489985529
0.000112936267667009
1.17149713773358e-05
2.49799579989983e-05
5.8130966951396e-05
3.89157207034648e-05
3.78406634683822e-05
3.79946627473719e-05
9.53180806981047e-05
7.94173899006914e-05
8.21023482454951e-05
4.27667859882223e-05
8.06383417605182e-05
2.99292409603509e-05
1.59552708788874e-05
1.24109331433717e-06
5.06880173412083e-05
5.40266945041887e-05
7.39964734857442e-05
9.90403154174401e-05
6.40367116092421e-05
5.01963946914264e-05
6.30488633058253e-05
-1.41136823089674e-05
1.042780532439e-05
3.83856366079411e-05
6.70236929061628e-05
4.71682721446335e-05
4.18071727374365e-05
6.95398823889069e-05
3.53186711072981e-06
6.33397988583996e-05
7.78428423624141e-05
5.39225153764164e-05
3.58118474912941e-05
3.89664078389218e-05
5.68636528384894e-05
7.99895045818572e-05
7.26235712798448e-05
1.44299871943124e-05
7.98566605635285e-05
0.000124627558967411
8.43360011210666e-05
4.64322403973827e-05
0.000102891189151093
3.28712632913709e-05
2.49474892049106e-05
7.3518838308888e-05
-8.44520601230801e-06
6.19496572056686e-05
8.31075945215343e-06
1.41072464096566e-05
0.00010207384674284
6.90211133464064e-05
7.17444382068128e-05
5.31296611614014e-05
5.88691950288442e-05
3.06262949559652e-05
2.43781276282523e-05
4.65924132498815e-05
3.14777660125543e-05
6.30045726565149e-05
3.42336368920893e-05
3.37863924736634e-05
4.30775051578733e-05
5.89848090254056e-05
1.10498501595246e-05
2.94539264699639e-05
0.000108205637022113
6.1272276483937e-05
3.00906451484457e-05
9.42784874418221e-05
6.98810268689031e-05
8.25140947326307e-05
-1.12196485789131e-05
7.17694321318249e-05
3.99415630737218e-05
9.63761867044593e-05
6.90980847126697e-05
1.98987480763613e-05
6.94414755971702e-05
6.49885186402429e-05
4.36458530625759e-05
1.94846790749427e-05
3.80488459575306e-05
7.07433255921722e-05
3.06781608949408e-05
7.95148229756182e-05
3.31494155716243e-05
9.39951625462739e-06
9.68106507299631e-05
7.05066554135395e-05
3.72875319603089e-05
2.67601167612827e-05
0.000104004119341949
4.23168650707968e-05
5.50517973269919e-06
7.5810847462911e-05
3.45138683945881e-05
6.89179042155433e-05
3.7276167746256e-05
5.42217612005254e-05
0.000107802801860612
3.2087609080806e-05
8.35448235583522e-05
3.89418288929348e-05
6.80440622242442e-05
8.26620260719108e-05
4.42061767786853e-05
6.79287963148319e-05
2.7046634051664e-05
7.65381005628832e-05
2.36825761998479e-05
4.29132519270303e-05
1.97506960121179e-05
9.61769064916356e-05
3.74658350622126e-05
1.27554726656904e-05
6.17275003582386e-05
4.51077397798638e-05
0.000102709014643919
5.24690555395441e-05
4.93854684962727e-05
1.00910082724303e-05
3.02333024454349e-05
5.56832786866582e-05
2.7316392892511e-05
5.24133566597489e-05
3.62660236420098e-05
2.04992578457593e-05
5.22562853441109e-05
6.74065380127542e-05
3.27495380393579e-05
6.33590416361893e-05
5.6701302779421e-05
2.61970656020177e-06
9.19435227320302e-05
3.50920543361327e-05
7.14248188018162e-05
0.000108684581548361
8.25973279919104e-05
8.8636635629655e-05
3.02475826870725e-05
8.41532252893382e-06
3.16148821468354e-05
4.32854659645306e-05
4.7708691462897e-05
5.19927325336407e-05
7.40147609819284e-05
1.37861004936653e-05
8.04421760335432e-05
5.23796557328098e-05
3.96161989761006e-05
5.40223123566984e-05
6.97053900120238e-05
7.31463063901486e-05
7.83378989890223e-05
5.78942610516425e-05
4.54745826121934e-05
-4.71153823227608e-06
4.70455490454922e-05
8.09016406249906e-05
8.17591376808635e-05
7.40492450582334e-06
-8.95803267764487e-06
6.59267568393287e-05
3.5588057865792e-05
6.02925844548559e-05
1.8140627789473e-05
3.20388501707031e-05
7.08917636817391e-05
2.75307086690166e-05
5.98641266846655e-05
2.30712828470778e-05
9.54465534443517e-05
3.98178978310513e-05
6.05470343705134e-05
7.77612029496123e-05
3.59274997027243e-05
3.37966590008792e-05
5.10056582221626e-05
4.07315622893436e-05
5.18892019649237e-05
3.75870819850193e-05
0.000114217602839219
2.39421879074102e-05
7.20998772505935e-05
5.51413181585621e-05
7.12821327795248e-05
7.41803306080718e-05
8.03946486984525e-05
4.01599759115387e-05
3.13094225095471e-05
7.83051964283649e-05
3.50274689496999e-05
2.88444451800427e-05
1.71934241840139e-05
7.28409399809716e-05
3.49631738243734e-05
3.08169498130682e-05
7.23571411562215e-05
4.5404616859039e-05
9.63644227609638e-06
-2.77672657136929e-05
-2.69341701616194e-05
1.73474743729031e-05
7.29153315167851e-05
5.36623358050172e-05
5.47465641171502e-05
6.88433464743218e-05
3.20729941348504e-05
3.33111293595333e-05
3.38214654180353e-05
9.29746806525505e-06
5.20287667609019e-05
-1.07694774668287e-06
3.90946501644444e-05
6.37398447400541e-05
4.47850264262586e-05
5.75474219591405e-05
6.19075137623009e-05
9.67280522232521e-05
0.000109596123477686
4.59515137853729e-05
7.72369755877593e-05
0.000108600307993259
9.68702963519503e-05
-3.89235113772829e-05
3.17724833302832e-05
6.04080882135243e-05
0.000110459410578871
0.000108459087925646
8.75192211058942e-05
7.79744120081905e-05
2.96931770834663e-05
2.77304054868832e-05
5.83490158601589e-05
6.68107969508533e-05
2.31890816050647e-05
7.18348558159798e-05
1.62063979798784e-05
0.000112261091590484
3.224222367911e-05
5.84436319099044e-06
0.000102632532519062
3.40237358833214e-05
5.6086188324562e-05
8.65686344379034e-05
7.52906318294472e-05
1.48820832412778e-05
5.11343142694179e-05
2.35117916301696e-05
4.03688537573958e-05
0.000108879095742926
3.74772924572871e-05
2.20683258494311e-06
9.10531172080176e-05
4.83367131596234e-05
6.03303130045822e-05
6.8618166583514e-05
9.73628743506848e-05
8.58107846399525e-05
1.84265577301734e-05
2.88826709701541e-05
4.08405562021937e-05
6.53579037375476e-05
5.58265605824248e-05
6.50743435642211e-05
3.73849742522666e-05
7.59407683295019e-05
4.09518490631005e-05
4.93017353555977e-05
7.44669807302102e-05
6.25618229905051e-05
9.23003647014957e-05
6.23213041144691e-05
7.38990817019206e-05
3.33182428459121e-05
7.49231643174972e-05
2.53164760859171e-05
6.08270166687541e-05
3.35126198270362e-05
5.7662139615021e-05
-9.55334978863198e-06
6.66956960778489e-05
2.67598269065208e-05
8.34493585609468e-05
8.21274528933603e-05
2.48916788759137e-05
3.8684308944502e-05
0.000104313671979763
7.57455415909403e-05
2.14376121400229e-05
0.000108722566281353
3.61778968800858e-05
8.11176021556623e-05
0.000171330520686495
6.78376668804089e-05
9.66564158819433e-05
6.33867292887908e-05
4.70221800953107e-05
5.43488967120657e-05
3.96243307497093e-05
6.40710965202583e-05
8.7028748721546e-05
7.29775559483936e-05
5.80244440847256e-05
5.62994439756308e-05
3.4895960849398e-05
6.43464510524012e-05
0.000113199046908045
0.000121070834592755
5.32267758207243e-06
0.000129373518925135
3.88474704285526e-05
7.72261104971521e-05
1.64562812442131e-05
2.93180449667792e-05
5.17940596726605e-05
4.59231503561016e-05
6.35811579241456e-05
0.000140740549366489
8.53915030352669e-05
8.98638154091239e-06
6.55326923638107e-05
2.89130408937911e-05
9.23380744064482e-05
5.77941401642456e-05
5.59920943535689e-05
9.3859691615604e-05
6.93870148253674e-05
2.59881670292006e-05
6.12833793531846e-05
6.3211029335514e-05
5.03703719295267e-05
2.76284893405664e-05
8.58022915903567e-05
7.58004821565753e-05
9.59734297509266e-05
2.47893325744743e-05
3.08187899746309e-05
4.64889543590781e-05
0.000121458452971802
7.54314703742571e-05
7.02025026634097e-05
3.98684031308552e-05
1.2256902143259e-05
3.99168061538081e-05
-2.27903330064244e-06
6.56793738315429e-05
7.08384963643534e-05
0.000141234633970408
-5.8442634860356e-06
8.55477025729034e-05
7.8348423559389e-06
1.49209861123308e-05
8.35388654085635e-05
2.14418580975683e-05
7.74018438055022e-05
7.37373035360242e-05
8.11556076557796e-05
5.76055608245208e-05
2.37435301930491e-05
0.000115787251359979
6.49707281875738e-05
6.58031283208621e-05
8.3313630120329e-05
8.99484788570433e-06
6.4951578332495e-05
8.31181531084251e-05
8.57488921374288e-06
5.76994209682495e-05
2.95844332794856e-05
3.15612297058556e-05
7.71222354601737e-05
4.5181301281015e-05
8.18513395826745e-05
5.86335558352113e-05
3.62010546255227e-05
0.000121266292848269
0.000103630006724842
9.6959334575543e-05
9.97094496341573e-05
5.05537161998617e-05
0.000113003553814663
2.69595287291604e-05
-1.04681035887694e-05
8.09411802481605e-05
7.36963179840443e-05
5.54098112670437e-05
7.85647397260638e-05
0.000101483667706909
4.00294662332593e-05
6.9880471953358e-05
4.79549251444122e-05
9.28341342995869e-05
5.61208192339797e-05
6.82055725035164e-05
5.86406479157974e-05
4.2078435161346e-05
3.67549857225336e-05
8.66560106702288e-05
5.6192673135789e-05
6.0641804143863e-05
6.26648586435361e-05
5.14121976340784e-05
2.24939471429383e-05
8.30290483677133e-05
4.38972317053499e-05
5.17826077656914e-05
-2.02045465029506e-05
4.73493726947257e-05
5.21502778528645e-05
-1.0441261192926e-05
0.000104198869894863
3.60055954208742e-05
4.15266367691937e-05
4.9250946474224e-05
1.98558314926057e-06
-1.44569445234948e-06
6.61654513707329e-05
5.15175415430827e-05
8.22576616928885e-05
8.38754824868561e-05
4.34199365715983e-05
4.80553432720126e-05
5.06818533066698e-05
6.21758959751779e-05
3.53674591737911e-05
0.000107079903346905
8.67328803242823e-05
2.66042243748753e-05
2.95908257261682e-05
4.16840564843905e-05
0.00010512427622221
1.20300987925984e-05
9.94701251831342e-06
4.5067469705733e-05
6.75443368441705e-05
-7.7161957414581e-07
2.85495200850708e-05
8.5200191374878e-05
5.9209731953885e-05
8.8043705459737e-05
5.5401187804713e-05
8.71804393671704e-05
3.63299561000633e-05
5.46415265650811e-05
3.06261767233273e-05
5.13693671199306e-05
4.10264362813916e-05
6.77726409578272e-06
7.5101712096797e-05
4.90894611162774e-05
6.24858624300729e-05
9.18452078488442e-05
4.51420574655198e-05
9.90022456854789e-05
7.4061744999555e-05
5.15554774987609e-05
7.31351286985788e-05
9.82516351815642e-05
6.9003066889652e-05
3.30023220245222e-05
9.38080658665887e-05
0.000107566548900244
5.11718358912584e-05
7.22910970972627e-05
4.91391739853044e-05
4.51425758040982e-05
8.02563224061658e-05
4.32855486834089e-05
4.04929097511017e-05
0.00013651991133917
6.20524288772792e-05
6.39135203622624e-05
7.43274967160454e-05
0.000102037667487454
5.12648182471443e-05
7.73520942164543e-05
2.17590056794326e-06
7.24551517428668e-05
4.22023877553763e-05
3.95973092364996e-05
0.000119764985124285
-1.72000729824421e-06
5.95479492496866e-05
4.54162438387838e-05
8.53433947625266e-05
7.06647677027525e-05
8.37539526228884e-05
5.31067533204625e-05
6.34271437166439e-05
7.41896794403337e-05
0.000105710839173112
6.90497502746297e-05
6.08396197709395e-05
7.90962978562888e-06
6.91519750885539e-05
5.64993016257396e-05
8.63905591731142e-05
7.6771920079312e-05
3.71559606389095e-05
3.24592931743228e-05
9.1085076920792e-05
4.47389852628954e-05
6.38871981641662e-05
3.46500599131781e-05
4.8776395905738e-05
8.25775052060148e-05
5.6961261991919e-05
3.38599657027641e-05
7.05450398888076e-05
1.78308318976989e-05
2.63391504686734e-05
4.46684156957901e-05
2.80392248832639e-05
3.19277573281352e-05
3.93184513675769e-05
6.73836580630882e-06
5.90496736104909e-05
5.87158526409199e-05
7.76128176533898e-05
0.000138205362905219
3.62127367418455e-05
9.55289484678178e-05
2.10329307708632e-05
7.41182236716753e-05
4.30838505374014e-05
4.05206465465805e-05
9.28314845839441e-05
3.88456516249544e-05
5.49483992956385e-05
3.49105576204621e-05
3.48680403627416e-05
7.10263247704358e-05
7.90321895949112e-05
4.7147750498518e-05
6.17722134961113e-05
2.64869458697343e-05
0.000118058923142189
4.5174235060113e-05
4.97892486790395e-05
3.12115598232739e-05
8.72351548447801e-05
5.94870878548533e-06
4.83308460874038e-05
8.66190430290725e-05
8.39941327095582e-05
9.00068837358187e-05
1.69568451255188e-05
9.35285507469808e-05
9.1042772244675e-06
4.40712928131636e-05
3.73044852302462e-05
6.69215950423467e-05
5.96804031145415e-05
7.82321703668082e-05
5.81319209429187e-05
0.000105577714970292
7.76699851101976e-05
-3.29929173854176e-06
7.58179917208174e-05
6.27617277682133e-05
7.44861573077127e-05
4.04816371115087e-05
7.18645613897704e-05
7.90219685898938e-05
8.62159243747308e-05
4.50421324290885e-05
-2.61876953260098e-05
9.98992441696566e-05
8.73023532418345e-05
9.62322751691448e-05
5.27098776108162e-05
9.95445623126064e-06
5.000974844312e-05
5.36344284246354e-05
5.93596928789205e-05
3.99406798443644e-05
4.64392457351527e-05
8.03393518038796e-05
9.54468675638224e-06
5.76592317515905e-05
-9.26238026181855e-06
6.16604651947499e-05
2.50172325797517e-05
8.04679730269352e-06
6.03981941947262e-06
4.41345506877289e-05
9.82587046893637e-05
4.42275626620481e-05
6.4168711053174e-05
-1.92364947559634e-07
4.08409160929459e-05
5.0593719571564e-05
3.86612655618459e-05
2.40845191106166e-05
0.000114362587948919
6.15426093399128e-05
7.13998298731977e-05
7.51170973269071e-05
0.000124903080045458
7.40424364675067e-05
3.64593142358838e-05
9.93325109520874e-05
2.33075487999751e-05
4.86270882866577e-05
8.87923424956462e-05
5.11785559682761e-05
0.000104957968680892
9.721874183046e-05
7.36025311025416e-05
0.000135777463524974
0.000118618005678971
6.2842172064108e-05
1.31588469755897e-05
5.55647578084981e-05
5.49899787963513e-05
6.36948433718268e-05
6.70426882661826e-05
9.46965985101656e-05
0.000112613066232904
7.69437700138342e-05
5.06180524533973e-05
8.97727999040691e-05
3.85539554101435e-05
-9.00501907622357e-06
5.07684135605193e-05
7.88937952087223e-05
3.52707169911908e-05
4.45012495520639e-05
-2.3406446431373e-05
5.55590352477689e-05
5.91953165302684e-05
0.000102465852990107
4.57470694910974e-05
8.27027597982115e-05
1.70619476029609e-05
-3.49595284788085e-05
3.6520043554228e-05
6.64762092737032e-05
8.32886043178932e-05
7.18478469301099e-05
0.000118216037299169
2.77443047792508e-05
4.67027885694772e-05
0.000109748368685863
2.75488478846825e-05
8.58437459391583e-05
7.95819985040926e-05
4.96939661004711e-05
7.66043107567469e-05
6.38951669642768e-05
4.8051347553666e-05
3.23866158060811e-05
0.000103961558999315
5.45524660401798e-05
9.92042635970174e-05
2.15117641410217e-05
0.000102788576979589
8.70225056802395e-05
5.06790640064072e-05
7.47164176280383e-05
4.96318030646783e-05
9.14193068652886e-05
4.84397051898458e-05
8.9400401861125e-05
0.000113275835562223
1.56065661102907e-05
8.93800538206012e-06
5.62579543276217e-05
9.80406952822902e-05
4.24675629603589e-05
5.66922996287457e-05
1.01560407431169e-05
3.33564144942827e-05
2.55458407827931e-05
6.53437987535596e-05
6.2677821379999e-05
0.000117323887043653
3.37835012650117e-05
4.53220446726429e-05
3.62932599983772e-05
5.36424678271288e-05
2.32702932868592e-05
1.9908878634859e-05
8.10642939139626e-05
4.51425705120891e-05
4.21076954445111e-05
6.82027894715928e-05
7.35885026714498e-05
8.93731199203702e-06
4.39423793864736e-05
5.95644420608603e-05
-1.33936399453435e-05
9.42212516328553e-05
7.02092806537305e-05
6.19487055569626e-05
3.72177247438791e-05
7.64931279214765e-05
3.91360668134687e-05
-1.81563318418092e-05
5.10493480609848e-05
7.71670485216186e-05
0.000102283614300769
4.25149825781427e-05
5.58061858078258e-05
3.88205476591753e-05
7.42908542183533e-05
4.53576936172065e-05
8.42886196048165e-05
5.79164731659039e-05
2.73790312118347e-05
6.5518354814161e-05
3.96362480561883e-05
-1.52403127804548e-05
2.18831018401202e-05
4.96599023929446e-05
6.33524889983751e-05
3.15523803308368e-05
-1.60824913508195e-06
5.17584237704721e-05
-5.72704040888457e-06
1.67977852495501e-05
4.39292068637977e-05
7.78882772258642e-05
9.7182793389341e-05
4.72261114197328e-05
0.000103304203333979
7.70052985254232e-05
6.36612015141671e-05
-8.72619145133776e-06
-6.28460222881178e-06
5.68525201530196e-05
0.000138643534248205
5.38790133908717e-05
6.74316769509613e-05
6.10434664180784e-05
5.69273639687053e-05
6.29119816399892e-05
6.44384804382675e-05
4.67366393713317e-05
3.0961347339055e-05
7.31914372016461e-05
6.05993241158493e-05
6.39277292649415e-05
3.00586041776116e-05
4.55235962751555e-05
0.000107879182580504
3.21381477849384e-05
6.60325282955066e-05
1.27528589443464e-05
0.000111203594486297
0.00010352542785352
3.47392153283029e-05
9.14438370279197e-05
6.50755477860508e-05
5.20542156203525e-05
1.980375380098e-05
6.24635439822516e-05
7.47429581144302e-05
0.000103936591241761
2.24159526156787e-05
5.78867487556576e-05
6.81080155155449e-05
4.54038910304474e-05
2.390529807914e-05
4.98103878238204e-05
7.95217843798298e-05
6.70498341961411e-05
6.98236583324849e-05
5.68505248439419e-05
7.27402156493826e-06
4.39510289457323e-05
8.5870639267934e-05
8.46309767853837e-05
4.16022578673944e-05
7.46446852254737e-05
5.44315052467168e-05
0.000105162299718007
0.000130050017766208
4.35425371283232e-05
6.89976500484498e-05
3.81918513613812e-05
7.9554282157374e-05
9.97831132083217e-05
5.18864259299654e-05
5.74461250470545e-05
9.03547603255903e-05
0.000103469400517694
2.48183295138639e-05
4.83978336229361e-05
0.000116464550608785
5.44517649286567e-05
2.60053491097757e-05
9.2747229794738e-05
7.27907801622441e-05
7.41264547465304e-05
3.12005624394918e-05
6.64107602632112e-05
5.40096142815156e-05
4.04869215452629e-05
7.71532985884188e-05
3.99136041313034e-05
4.85475505199633e-05
1.78252013694482e-05
5.92309095686072e-05
7.40680316157617e-05
8.46644062038439e-05
4.96910789154663e-06
8.4278893676555e-05
7.53941251596861e-05
-7.86942040882462e-06
5.53960300731244e-05
5.99815421764628e-05
9.19192833806249e-05
6.17138506140473e-05
7.49851363214859e-05
5.5041971738198e-05
9.33937191743214e-05
7.86718369764099e-05
2.59859701441146e-05
7.52857896687006e-05
5.92539865885118e-05
9.51569629020333e-05
5.15911203557116e-05
8.73910582547322e-05
2.11216194937166e-05
0.000104181921438494
8.46287895894915e-05
7.92685172916006e-05
3.79069563416146e-05
5.29908495034251e-05
8.79124627663352e-05
8.9596438577139e-05
7.3464233571458e-05
4.07724150431531e-05
6.28840884153977e-05
2.82851704113264e-05
8.9246375641117e-05
2.74533169129604e-05
5.75607843862193e-05
4.77229950947867e-05
2.69402237907377e-05
6.02634404368989e-05
-1.13147630334551e-05
7.82793389311721e-05
7.19879318722732e-07
9.44615978719167e-05
5.5682016772114e-05
6.25142437877474e-05
7.03558918736352e-05
3.54134636761401e-05
5.686012940345e-05
6.45881638648906e-05
2.56273304352387e-05
3.9733101113209e-05
8.73227697448534e-05
5.87129146564379e-05
3.38086078143903e-05
9.88092309546808e-05
0.000102056685249225
1.52860962868807e-05
5.71959455690685e-05
3.20644551890646e-05
5.40325289721252e-05
4.68826371545954e-05
7.41436174481599e-05
-1.0078519180848e-05
1.72822604784528e-05
5.80650160062644e-05
1.02497056532449e-05
8.92531352873881e-05
9.47883969779541e-05
7.26179296995544e-05
6.50200593236385e-05
4.26252569922111e-05
8.3370997684387e-05
3.2084959887742e-05
5.66004017440302e-05
6.74974189920583e-05
3.26882365277491e-05
4.86597888845699e-05
8.44089263848232e-05
7.90274167329874e-05
0.000103143879598079
-3.39161531150086e-05
7.40069306859082e-05
7.65423903056838e-05
2.40177305790866e-05
3.07075303718222e-05
7.33223977695783e-05
4.94839376615972e-05
7.32954264174748e-05
8.47477761596742e-05
2.37338917068016e-05
3.71866894250086e-05
-3.4992638787872e-06
1.91941849929019e-05
4.88059095351791e-05
1.56119255474454e-05
3.516625418858e-05
-1.08304169540953e-05
4.27039148718528e-05
0.00011511214207585
7.49157974790009e-05
3.55906469494569e-05
6.49346624809093e-05
7.95643458929205e-05
0.000115786157172315
7.67900504233982e-05
7.56219030230125e-05
9.25803600619047e-05
4.22770937659172e-05
7.76828237303099e-05
3.11127213311271e-05
5.27283610507993e-05
0.000112414930876512
8.85952739477292e-05
7.99685771341633e-05
3.50245162486135e-05
6.89100069711168e-05
7.08358895494083e-05
6.95032281829633e-05
5.33695654442178e-05
5.35113432027454e-05
-1.97569757853334e-05
2.99472946880252e-05
8.538793869514e-05
9.57829824881106e-05
8.03361776648296e-05
3.52486009809364e-05
4.99775200691715e-05
5.87836304047031e-06
4.01297524763712e-05
0.000102090557908164
2.21609358561897e-05
2.92738713201398e-05
4.83859306350293e-05
3.27034300854612e-05
6.46764010652469e-05
7.73946632801897e-05
0.000101436011440162
9.39921592419076e-05
0.000116296328218368
5.10347153045517e-05
7.08547938506216e-05
4.36590284381957e-05
5.66858421706913e-05
9.95897574957246e-05
9.14289881181619e-05
3.94053665873524e-05
6.10791693359847e-06
0.000116079192355845
1.9442518072758e-05
7.92234053975451e-05
-1.38254432086543e-05
7.68198118711567e-05
9.12214362096738e-05
7.19496596792802e-05
7.41826771026717e-05
2.9495561325688e-05
4.57005466930486e-05
0.000104421650226006
2.09690545593387e-05
6.80096647967421e-05
7.60733429160676e-05
5.28438433994697e-05
5.67636814372349e-05
5.23336683958236e-05
3.5717951618058e-05
5.14420202076336e-05
9.7901586133481e-05
5.51655742591512e-05
3.56313363099654e-05
-3.74103400067358e-05
9.16066122090258e-05
1.32401248387749e-05
8.9904030590479e-05
0.000127000075477453
9.82940163538538e-05
8.87032288655062e-05
5.48997203408307e-05
8.16859981845506e-05
0.0001100837631324
6.45898733319426e-05
8.85712978070067e-05
4.37322742301884e-05
8.89821539485499e-05
5.93344491224414e-05
3.2182225444595e-05
5.84211079740304e-05
1.97549775949649e-05
1.81987676882089e-05
0.000109529581385669
6.3818719784564e-05
8.33363601244708e-05
7.65383802995968e-05
8.46889218249381e-06
3.54993180024006e-05
5.41233587553785e-05
5.01499812166334e-05
6.75826172202519e-05
5.96028096760657e-05
2.8859911256634e-05
5.13353448777218e-05
9.09179045174776e-05
1.20434123651538e-05
8.42739704674487e-05
6.9227744253794e-05
-7.37618991934296e-05
2.74130223998632e-05
4.11766325882291e-06
3.32575962194959e-05
4.9655087852574e-05
6.63624754281734e-05
0.000145649520611588
3.78429679763052e-05
8.3761799205006e-05
0.000108542865661977
3.92297626084331e-05
7.27045718753619e-05
5.22206206354342e-06
8.828257966969e-05
1.58661203682615e-05
7.56477618890677e-05
5.91902080720538e-05
9.6459614383191e-05
2.25582162430709e-05
7.70536224408278e-05
6.67221702430365e-06
2.94588002989937e-05
2.81132168227507e-05
9.07816075243235e-05
2.92381836657219e-05
4.21069022881902e-05
7.57154475463374e-05
0.000107037489697497
8.31318563390682e-05
2.43364010006553e-05
0.00012546578643273
3.14437445120203e-05
1.76205206399865e-05
-3.22631981504165e-06
6.27923442708402e-05
0.000112607618892229
8.1500721633194e-05
7.51910011038095e-05
7.88640825019279e-05
8.49209470752485e-05
9.97402441083925e-05
6.59369381121301e-05
2.90150707528292e-06
0.000127136991008178
8.71334518548288e-05
6.97274353297174e-05
4.81995720368548e-05
4.76325218150321e-05
6.54227277723294e-05
4.1358139734441e-05
8.94013744989167e-05
4.73797781626198e-05
8.02211506113107e-05
7.3470389002266e-05
7.12672535630434e-05
1.5366340512454e-05
9.32745579096067e-05
4.6269402992081e-05
5.79251108203872e-05
0.000125195520088179
-4.99356654507107e-06
9.49480641005559e-05
3.51550946501212e-05
3.83851759168958e-05
7.28120806135389e-05
8.47696287991046e-05
9.01590288887151e-05
5.76900435208208e-05
9.81329927865159e-05
8.62915112616723e-05
9.04912561760531e-05
5.26360888956043e-05
3.58617036348156e-06
4.4227178156483e-05
0.000130868824053512
4.3460385687255e-05
1.71177046599122e-05
8.71314217975754e-05
2.68308655023603e-06
5.00673813412798e-05
7.28634612155248e-05
2.2704965183449e-05
4.41387703247104e-05
5.90559621136277e-05
3.80198193055699e-05
4.01501057546025e-05
7.53228398172977e-05
7.48301941618931e-05
3.97326962249578e-05
0.000116679094001007
3.43112748873799e-05
-1.36896108702323e-05
0.000102710164659321
6.14520889353717e-05
1.7092940140646e-05
6.43390474199305e-05
8.56034150265092e-05
9.91989710676874e-05
2.63903483754146e-05
1.75984495040176e-05
0.000104040689017046
6.36955352731277e-05
8.69860881272102e-05
-8.68486217976982e-06
9.67421281900054e-05
4.16913205771344e-05
8.08847938821296e-05
7.14976949357145e-05
9.05726661992119e-05
0.000106808585866387
4.15377644020423e-05
0.000160705810781076
7.55897124893076e-05
5.08562421857331e-05
7.33921764668843e-05
9.56372385633356e-05
8.9207189858204e-05
-3.5073603595066e-06
1.20224848242816e-05
7.93875482213932e-05
4.91526907202003e-05
6.75642708091363e-05
7.63365061716928e-05
4.28499462140456e-05
5.47997754798872e-05
9.7871277531797e-05
-3.01404136448128e-05
6.5020887260364e-05
1.72296638112722e-05
7.37849153487935e-05
6.48956638843649e-05
8.7278369337677e-05
6.17955695162215e-05
3.78702155771101e-05
0.000110728283862811
8.19269539856109e-05
1.25469332897275e-05
4.85030259893753e-05
6.62994611786127e-05
5.72474193987205e-05
3.42104397882596e-05
6.10138765798918e-06
0.000121209282506436
6.84006939136429e-05
5.61366518942534e-05
6.07292425580415e-05
3.92356816284022e-05
7.08853553375231e-05
1.73550001779439e-05
5.20433656340593e-05
8.10928137644757e-05
6.73477791676079e-05
2.7598924072648e-05
-2.94354750570229e-05
3.66250555592972e-05
4.69580853650184e-05
1.24707932903182e-05
6.85441682398003e-05
4.29982401898189e-05
8.12873961424731e-05
3.06655545186613e-05
5.75950318982535e-05
6.8500017168478e-05
-3.84809092251634e-07
5.04021195841732e-05
0.000103286508137507
9.46561373396143e-05
4.12206314107296e-05
0.000119520854562685
0.000102039726422994
3.35052545148587e-05
0.000109511825004324
0.000119585022438966
2.9033406579224e-05
3.07292390188276e-05
4.97574154734906e-05
1.23117450245924e-05
2.89041192163552e-05
6.48050010569233e-05
7.06705884998085e-05
3.35925681344267e-05
1.11028676729778e-05
2.77777537465186e-05
8.86352342513025e-05
5.33650645201901e-05
8.99178673210073e-05
4.25819574410907e-05
3.2897202106127e-05
4.49388516638536e-05
5.1360707344854e-05
3.14685553435658e-05
0.000102920175911037
5.62679961848479e-05
2.43336476371554e-05
4.84197892885067e-05
8.33761601058416e-05
6.43457213602761e-05
6.00178757601256e-05
6.8385136670607e-05
5.82188287473547e-05
7.60488829134709e-05
7.75296030708401e-05
5.97918095698615e-05
7.73185806902165e-05
5.69093919775546e-05
8.34281056527675e-05
0.000138701838965425
7.80297434256384e-05
5.56200300147422e-05
3.05852846699576e-05
9.35997372527982e-05
5.71384757468513e-05
8.98158039190536e-05
5.9982979864625e-05
5.77712814081437e-05
7.85195457675914e-05
4.50248828566601e-05
2.99903384895366e-05
8.48942163876464e-05
1.40433368400152e-05
8.63154224967405e-05
7.50736848565847e-05
3.5649063987388e-05
6.85102415614771e-05
0.000110975152233648
3.33090588061669e-05
8.82363992996232e-05
1.96250142366726e-05
0.000103558615508868
1.97396938941131e-05
9.20646820990135e-05
0.000100620138150951
7.39549173395306e-05
8.91898217080489e-05
7.5642458888912e-05
3.01787905083537e-05
1.67433799412829e-05
5.98869761336423e-05
3.34465801482561e-05
8.2657064577285e-05
9.72249423008526e-06
-1.69499564414376e-05
2.00544335842639e-06
0.00010991503025577
4.54412506076675e-05
5.35368381489073e-05
7.17471239233154e-05
-1.36653203220121e-05
6.89987126738495e-05
3.99063273757656e-05
9.43420950643788e-05
9.1977632788148e-05
8.45940545580955e-05
5.83432984391632e-05
4.89098464400116e-05
6.3013997704441e-06
5.55723560450148e-05
9.5455675223971e-05
0.000134657915976443
5.15063083732853e-05
0.000103859917953376
4.5265103257996e-05
3.72817284037794e-05
5.71111890356032e-05
4.92625653644325e-05
5.64661513298132e-05
3.63121657798815e-05
3.444509557932e-05
8.49481104011167e-05
5.91631570882182e-05
2.05348029932906e-05
6.58499353659582e-05
4.32648736894414e-05
9.15310522221297e-05
9.23663495728899e-05
5.06861032222501e-05
9.65229893773899e-05
9.38888916820151e-05
6.91968691077593e-05
7.16079117248722e-05
8.16073513856101e-05
7.60070222199355e-05
8.84910510011546e-05
3.22511574862806e-05
-1.7582686080638e-05
1.9282366931708e-05
9.75949196893358e-05
6.3302257234424e-05
5.15734948024267e-05
4.17686483449042e-05
2.73328790073358e-05
5.37856989059484e-05
9.70000500017029e-05
3.64744648335315e-05
1.36097699726736e-06
0.000120212787767681
8.97868227422772e-05
9.10437797992361e-05
9.07877111401922e-05
7.57567173492216e-05
7.40514444251249e-05
2.41277649688619e-05
3.91557534047226e-05
1.03211452739308e-05
4.57689001836254e-05
0.000114555522571893
4.77211050957139e-05
3.87160716342945e-05
5.57204468853092e-06
5.74925457072249e-05
4.97682187841895e-05
4.37873267633973e-05
5.29350668073894e-06
6.85166156920597e-05
2.72091774607799e-05
6.14236618308962e-05
3.77843506995038e-05
3.5900692043071e-05
5.10967434293203e-05
1.3455707903412e-05
6.48119615756655e-05
8.40535792093434e-05
5.11879314121213e-05
9.91005592583874e-05
2.81950870005986e-05
2.25625637040423e-05
1.73396291892256e-05
4.05930196403718e-05
0.000106202895202278
3.24581559477565e-05
3.22779144583446e-05
7.08331858145433e-05
5.01321979660441e-05
1.00391104491058e-05
3.25132603328854e-05
6.5749480297675e-05
8.31112236047421e-05
3.40583052098299e-05
-3.09907274502385e-05
7.52246552885191e-05
1.99645831247624e-05
2.02883444134652e-05
0.000142718925507999
5.16257992176211e-05
4.29537177096229e-05
5.52977428778709e-05
2.26192234649571e-05
2.52484674317422e-05
3.57392084990462e-05
8.5675105225068e-05
0.00010728815662822
5.96053889623167e-05
7.02463889633718e-05
6.65391392444742e-05
3.61679844450653e-05
9.10841417323583e-05
8.21301238329093e-05
2.34690319727439e-05
4.92979886542197e-05
7.08898938116853e-05
9.56380817385197e-05
4.0031289595367e-05
9.82504114311914e-05
6.26080510259985e-05
3.90724034080234e-05
0.000117026224851911
3.40916022731559e-05
4.66857384352307e-05
0.000106771034960935
6.19925986391307e-05
3.19077837138261e-05
4.99989393685872e-05
4.2726243170955e-05
-1.24010129277999e-05
3.1960350074804e-05
9.2689178484349e-06
5.41112222756116e-05
7.24271138056673e-05
0.000100930870265924
4.78121184258851e-05
7.83823218393861e-05
6.32316869501974e-05
9.63549592462997e-05
5.75333623075197e-05
1.32096439441205e-05
5.44517821440739e-05
5.54416743404722e-05
4.3052284040291e-05
7.68449509227518e-05
5.15643836227744e-05
7.64502730813212e-05
0.000130719208811691
4.71218486268019e-05
3.9894408865171e-05
5.86817843726446e-05
-9.48218000492548e-07
0.00012866451450101
0.00015312354735445
2.85740138900988e-05
3.09955015309955e-05
6.21204627032004e-05
3.50815233970683e-05
6.58376093573165e-05
7.40823763471167e-05
0.000101581076188391
4.411376453925e-05
9.28485523724387e-05
2.6270804531792e-05
3.96251893872315e-05
2.80208264393527e-05
4.88710868383081e-05
3.08886550422433e-05
6.83761967018278e-05
3.49387440830412e-05
2.26756088382947e-05
9.9896733129943e-05
2.24710313299769e-05
5.74228719054458e-05
8.8420314900079e-05
3.32342147998945e-05
8.29908574083464e-05
2.01511854054757e-05
0.0001186067438315
5.05714584773508e-05
3.1421412979252e-05
2.37612649669826e-05
5.62130719898322e-05
8.19832170910712e-05
4.56785895146682e-05
6.65534190788766e-05
4.88280725950668e-05
4.65721481098741e-05
6.50169168005821e-05
3.28273565167494e-05
2.03741963419075e-05
8.7672732873144e-05
5.61731948505122e-05
1.58627753957787e-05
5.59275361550079e-05
3.65803488240267e-05
4.8920030854797e-05
1.47202830644538e-05
0.000117861702091467
0.000140777972935392
6.86902242073587e-05
7.4213863495731e-05
2.19046784169407e-05
1.3987673880626e-05
4.67742848663925e-05
2.4115108183547e-06
1.74085230872607e-05
7.10244619103433e-05
0.000104672077958524
0.000112286905689442
2.41828255466306e-05
8.01316510641126e-05
6.23193990876384e-05
5.14958722716184e-05
7.54656651792466e-05
2.34885727493069e-05
5.0751006981705e-05
5.36445598976695e-05
3.30057687053674e-05
9.29599776372735e-05
4.45678946194408e-05
3.8907535039825e-05
2.51181083255109e-05
3.94421294346383e-05
4.12278177827427e-05
6.45218128608889e-05
7.11617831960605e-05
2.8208786012938e-05
8.35891599307474e-05
3.56965651893837e-05
1.95977250365573e-05
9.04390317714744e-05
9.49653005549161e-05
3.26198044936063e-05
5.34695732254942e-05
4.53929915963248e-05
2.30975050445574e-05
0.00010498410530896
2.21362832897368e-05
3.56522461403932e-05
6.04868636449057e-05
6.54628214920857e-05
1.65126620791074e-06
5.46407724147193e-05
2.34044432321864e-05
9.24432391027847e-05
7.6419152015998e-05
1.38105632065048e-05
5.36656030464081e-05
6.4871296884013e-05
2.0839597931691e-05
6.3367903830839e-05
7.27948893810823e-05
0.000103729485737608
5.18914346416858e-06
0.000123155123350452
5.14813021275698e-05
2.14386487006462e-05
5.79204578570175e-05
7.75756469116575e-05
9.53893189007008e-05
4.13358471390344e-05
4.24436354833531e-05
5.79292547809474e-05
5.82486854194056e-05
6.02811418720188e-05
4.96168889924584e-05
0.000102568046456617
2.45086573218093e-05
3.6793473471506e-05
1.23731038555646e-05
4.1144152089471e-05
3.0735134207138e-05
0.000121667623440033
4.94440261220337e-05
0.000105582650983704
4.40593945960086e-05
5.86658672727462e-05
7.96784962646628e-05
5.4309385260136e-05
2.20529305054436e-05
6.38585466341438e-05
2.3552345191527e-05
3.56606294643477e-05
8.7223776525721e-05
3.5940669520312e-05
4.4866722386216e-05
7.235311116878e-05
2.77820974672014e-05
4.13131760010496e-05
2.70169773205743e-05
0.000124064383280294
8.4327280468098e-05
4.71567207211867e-05
7.09375714232096e-05
8.70547804568346e-05
5.30576470862527e-05
4.96846902082354e-05
1.44277078658473e-05
4.22416937987431e-05
7.58271067456079e-05
6.45743751780897e-05
0.000102996453433677
3.7416859312077e-05
5.91657458888367e-05
5.22528040512558e-05
5.3262600495361e-05
6.53480904905978e-05
3.39695063167125e-05
3.74221199691396e-05
6.09251824445261e-05
6.50240534203054e-05
2.69559522732423e-05
-1.01035313131955e-05
5.04649322294912e-05
6.62457028857717e-05
3.27067593577065e-05
-8.24305197646689e-06
1.9819088293651e-05
2.98170591357851e-05
3.85269396296899e-06
7.24221352569578e-05
6.52870838210376e-05
7.3504985992274e-05
6.97374485243263e-05
9.74472789797649e-05
0.000118697600317026
5.65175124279196e-05
6.81600390805825e-05
9.54870602502161e-05
7.42484041585661e-05
4.22689256304275e-05
0.000110437469094067
3.26371913252464e-05
7.03357329838767e-05
9.08332164507344e-05
1.6731500525512e-05
8.71952249030291e-05
-2.14902034189935e-05
7.62767382359914e-05
4.34497707921635e-05
5.36221537465169e-05
4.1837184523878e-05
8.35875815214082e-05
9.98744955375888e-05
5.33292250867407e-05
1.37205837811591e-05
3.80026319323618e-05
2.0679310019267e-05
8.3694485487532e-05
8.6609499772354e-05
6.97250429302115e-05
4.73700003453998e-05
7.79921392752275e-05
9.14790177408189e-05
8.75356371373203e-05
8.85606638294517e-05
6.0931584587795e-05
6.78031689863028e-05
1.65453570901765e-05
7.08775466719812e-05
4.67664375007783e-05
4.68564388037335e-05
5.53796427656192e-05
2.70350599018567e-05
3.78177718456781e-06
5.41103005922115e-05
4.17555809124926e-05
8.85900232704558e-05
0.000107642253903225
5.51697498633936e-05
3.15930946769406e-05
5.06385793655966e-05
5.30567983548665e-05
7.72259374164688e-05
3.13804168925579e-05
7.93968397929905e-05
0.000103628628608869
5.86281087866583e-05
9.96052434073839e-05
8.56449732550539e-05
8.11701950524652e-05
1.94272454149538e-05
6.72435313421593e-05
4.05627193328288e-05
5.53526116315867e-05
8.56446888609886e-05
8.2156553766948e-05
3.02654001481974e-05
8.46666145016176e-05
6.97749149798024e-05
3.90248728382476e-05
9.41814871418735e-06
3.11464740184668e-05
4.42066403508665e-05
0.000129807082420685
7.12433634196281e-05
4.17059023781524e-05
5.54628957404377e-05
3.63997173280846e-05
6.09286820878653e-05
0.000141001866149888
2.10586327221156e-05
0.000169107783402687
4.58269203191214e-05
6.58541082017497e-05
5.31868182735496e-05
7.81169108862566e-05
-1.38711615606538e-05
7.86681589544422e-05
7.41080811805594e-05
4.87059657628443e-05
8.0961809485134e-06
5.93942116937912e-05
5.9401159031218e-05
5.38100835079412e-05
6.60236831424512e-05
1.41354559972862e-05
7.91675010947191e-05
8.2702620568071e-05
5.87934289993403e-05
4.19072512702831e-06
8.86981505617667e-05
0.000100669577752674
6.70442478019667e-05
4.67526213677477e-05
0.000123881466265329
6.23698936766856e-05
7.62975806919736e-05
6.07690462596505e-05
3.7451707389789e-05
6.78972726172181e-05
7.13500700511293e-05
7.5425150557399e-05
1.32043149843548e-05
7.47633286101355e-05
7.26903727191892e-05
6.84917975287059e-05
3.21976100937792e-05
1.30843219713348e-05
6.71716352731323e-05
7.74614346580751e-05
0.000103397309297236
7.90213199543997e-06
8.02288059190642e-05
8.53599203879632e-05
0.000108073044655793
0.000143817163691957
5.35060762085514e-05
5.02163097393067e-05
0.000110990566799329
5.70406384877705e-05
1.65000046154557e-05
3.83609699417336e-05
1.74605582695772e-05
3.79751046267786e-05
4.26341589759128e-05
3.29883884653078e-05
0.000117477640150958
9.64453777730788e-05
6.15368165307709e-05
5.61505453689037e-05
3.91254119291961e-05
0.000109878178060991
7.25833898805268e-05
5.93997342362617e-05
5.41575481916928e-05
6.67015198904921e-05
-3.19854736474467e-06
4.33479007146541e-05
3.23079196967007e-05
7.627036193174e-05
7.85447692370863e-05
1.90869822266263e-05
4.13003852571595e-05
9.49426321287106e-05
5.4573096037322e-05
3.23953772848135e-05
8.4746351332041e-05
4.7934436308593e-05
1.72473366397384e-05
3.10751710740638e-05
0.000100355689709648
2.09513649629114e-05
5.98830571282573e-05
5.81280086858898e-05
4.44232964383348e-05
4.25895649774088e-05
6.14249474038094e-05
0.000102445236326548
8.19203811128547e-05
-1.80220724132506e-05
-1.70989793261154e-05
1.48392807315105e-05
7.11924277338915e-05
3.02689099118521e-05
6.21031166602487e-05
4.73022186855059e-05
-6.22171668825546e-06
8.97452788979223e-05
4.81998796717964e-05
2.61258369109512e-05
0.00013302119590766
6.05242814412641e-05
4.01096705689701e-05
9.68837121879042e-05
5.57070190713835e-05
6.53970571862266e-05
8.38596462537716e-05
1.07988950635802e-05
5.5822778110681e-05
