# Supplementary material for: Research on computational propagation and identification of mine microseismic signals based on deep learning
Source: PLoS One. 2025 Oct 22;20(10):e0334641. doi: 10.1371/journal.pone.0334641 (PMC12543183; doi:10.1371/journal.pone.0334641)
Supplement: S6 Data — (ZIP) [file pone.0334641.s006.zip › 000100800002989.xlsx_0.txt_24.txt.txt]

7.14523822922491e-07
4.2963797063979e-05
4.85000407352652e-05
1.44417153592833e-05
-2.83206533219068e-06
4.56947208738044e-05
4.52387865283613e-06
0.000108559626225426
4.82263760347215e-05
3.4804839486367e-05
7.80360694962231e-05
3.66221767627285e-06
3.94248485700767e-05
5.42326177583503e-06
7.89559901437903e-05
3.19840316786959e-05
0.000110710807871119
3.82441486460977e-05
2.07802225060707e-05
7.98137761854793e-05
8.2261592097421e-05
3.1317944755198e-05
6.42195376793111e-05
0.00011758079562528
5.48058759475246e-05
7.71745515804443e-05
2.60649578383916e-05
4.14689012920277e-05
7.02717512195563e-05
6.1588876438207e-05
7.54695281958891e-05
8.33367064442859e-05
3.93562157444724e-05
0.000106581205480336
8.94044581602171e-05
9.62160920890738e-05
4.9343608477754e-05
4.48627061807749e-05
6.09829904479452e-06
-1.60176605194502e-06
5.10097913685232e-05
9.05363287684335e-05
6.2069700912541e-05
-7.63407629369844e-06
5.92756710813885e-05
1.80472809625494e-06
0.000104542728816
3.79333651014239e-05
0.000130538966296137
3.38571202340118e-05
4.90951533832708e-05
-2.30300905237085e-05
0.000149197902796745
-1.69192875043229e-05
5.02385470849193e-05
9.6255957606274e-05
3.80646501743886e-05
5.98108318428451e-05
3.74902947946428e-05
6.31364073722016e-05
0.000102965971212291
1.93300222855649e-05
7.45006580334956e-05
-1.92840307274278e-05
8.6901881437801e-05
0.000103595707634047
5.30360472718184e-05
2.97796417808336e-05
-6.96374067662098e-06
0.000113064088276171
5.06580176896939e-05
4.1122611939518e-05
-2.9598574165553e-06
4.21841068611742e-05
3.24890864980391e-05
7.00079607303533e-05
3.71708626159311e-05
4.30155596081994e-05
2.16029655357776e-05
3.17852653178858e-05
0.000120604334276688
4.20000434712017e-05
7.93965099036268e-05
-3.65109303894894e-06
0.000116403993475688
1.83289550414206e-05
2.19819737036784e-05
-3.9774448290721e-05
2.67045083824102e-05
5.30813869673033e-05
7.83553249904788e-05
8.15129510898809e-05
-9.62895325391803e-07
5.333864484155e-05
1.25482407372311e-05
6.52226059713724e-05
5.46873462579492e-05
6.04534966633972e-05
3.34227479202153e-05
8.11499105577464e-05
3.00875364731754e-05
7.56567675996416e-05
5.8300197704822e-05
1.15907274667659e-05
5.85339200458708e-05
3.84914226762427e-05
2.3089239936217e-05
6.30723332503244e-05
1.21890857853174e-05
2.32429114710873e-05
4.30478025311663e-05
4.29729163098697e-05
5.18288778511031e-05
7.84803714783932e-05
4.54780203822463e-05
4.05951848725819e-05
4.22578835636638e-05
4.52051428256954e-05
7.02589829939832e-05
4.8316662487697e-05
6.57791587247017e-05
7.81179538730267e-05
5.80381785732502e-05
7.02609127420883e-05
9.12631324523665e-05
0.000109459447948134
8.1531092956066e-05
5.3304212079546e-05
4.91527191370179e-05
5.51607816493815e-05
6.89354250311913e-05
8.00135306185017e-05
8.33923184607562e-05
7.47501972273358e-05
2.42780148570407e-05
7.78666396064662e-05
7.90395401245122e-05
9.10913517982946e-06
0.000103806868619321
0.000122476690503633
5.34958174087936e-05
5.08616869936131e-05
5.00751103140191e-05
4.49517196003799e-05
0.000114329204495255
4.47059991758949e-05
0.000124713211128931
7.55400569316083e-05
4.27384667076518e-05
6.69253797742591e-05
3.35751086919549e-05
0.000108563462327267
6.92126246190485e-05
7.74646809872994e-05
7.13493560243321e-05
2.52869361708664e-05
7.84169064356104e-06
1.20735749651585e-05
4.54033228399952e-05
7.3840526497955e-05
6.29487753751381e-05
6.15781762890837e-05
3.6611073243084e-05
3.14048538552105e-05
3.47351364023493e-05
6.2177448725328e-05
1.3618702925231e-05
7.08284851787656e-05
4.71608875587873e-05
2.11388693459621e-05
4.70596141613616e-05
4.29390804858976e-05
3.62300822452136e-05
5.79070103304263e-05
6.85947088579541e-05
7.37842021429517e-05
8.84905068963915e-05
6.47031100661183e-05
9.99525200600385e-05
-2.02988840632868e-05
6.59459377998638e-05
7.45549237243602e-06
4.81683988312788e-05
4.60683460025934e-05
5.28246809487871e-05
4.47192768037051e-05
3.49874678925167e-05
-2.30570451375436e-05
2.42974920772238e-05
7.54643569882295e-05
4.64612987467916e-05
4.9159462765366e-05
3.11625468019455e-05
5.54809676604986e-05
5.29158460388865e-05
9.94350677125627e-05
2.36277421841878e-05
3.61209627297227e-05
8.01812069229045e-05
4.94345296135863e-05
8.74145338787286e-05
8.88701752815432e-05
5.09222553319572e-05
9.81162924265489e-05
5.13686134462846e-05
5.95628841774188e-05
9.61138248749416e-05
4.05617815364697e-05
6.58279956050422e-05
0.000100283786946443
4.4157989736271e-05
6.60694192760065e-05
9.34052380096417e-05
4.45112248710228e-05
6.41792709140226e-05
6.92246657339299e-05
5.53233356178116e-05
9.97760581195329e-05
3.71181778702859e-05
6.79598478304256e-05
6.12059590016858e-05
1.68318796756779e-05
2.3053586386238e-05
7.76624271706727e-05
4.10059719548416e-05
9.1355073722687e-05
7.77420111636307e-05
4.63662858988757e-05
4.41351399732605e-05
0.000105358574900347
2.43015317301924e-05
8.20734749954579e-05
8.43854051160336e-05
0.000107603671778111
4.73210990493041e-05
4.5516831730982e-05
3.5028934564769e-05
6.74889922617207e-05
0.000103222194781651
6.16447236194086e-05
4.43680542114814e-05
2.59127408203227e-05
7.81032751270035e-05
5.73913223882581e-05
8.70829608739319e-05
-1.40363551115108e-05
-1.31655974273994e-05
5.92146374051503e-05
5.71705988691328e-05
5.26435466090694e-05
7.21078290104483e-05
7.18941547896534e-05
1.30836234858191e-06
3.50549477704188e-05
4.82438779669986e-05
6.64617795015716e-05
1.87049835793918e-05
8.07012871858004e-05
5.62352293515382e-05
7.27119007829017e-05
6.72134092666566e-05
4.30403309108171e-05
8.01288798681471e-05
3.81738986524348e-05
3.71679116796318e-05
9.23953372706167e-05
9.41957053725444e-05
0.000107770742593936
6.90044231290286e-05
8.89540582371775e-05
8.28750943116209e-05
-8.66648609167578e-06
6.33463298953084e-05
0.000112938547653187
5.86698679005832e-05
3.80726846189811e-05
4.10263674424715e-05
8.24818696963643e-06
9.79852468378263e-05
8.70646124418656e-05
8.66849506893338e-05
7.34570726058081e-05
7.98194248274349e-05
6.2211447201147e-05
0.000108646495532511
9.35248296561496e-05
3.83889086942681e-05
3.1564483922782e-05
4.83604941306074e-05
9.36215353430826e-05
6.22339483734214e-05
4.80244184163859e-05
5.17086958392549e-05
-8.44906188990807e-06
8.80208345603234e-05
6.15839879543872e-05
4.88046542923837e-06
-2.80184983904555e-06
9.32258501734442e-05
7.61917604710905e-05
6.0807787081469e-05
3.91669163778823e-05
6.72679347161592e-05
7.26265308035494e-05
3.35840390070974e-05
6.63313387221835e-05
5.69804693160287e-05
2.47114874055827e-05
0.00011946597620702
6.97451511232824e-07
4.24282593967169e-05
9.3219339015654e-05
6.63400066490714e-05
7.28483270162227e-05
6.20328117265273e-05
5.73936089277935e-05
6.57602313036861e-05
0.000115984105677653
6.11714379032537e-05
0.000102615632472893
4.55506269793497e-05
2.0709811561325e-05
9.95712776222474e-05
5.29328719151475e-05
7.19787512558039e-05
6.34389047250838e-05
5.10392952140729e-05
7.76999707966642e-05
0.000112457872638469
4.69924401088792e-05
5.86684845006628e-05
5.77766338358184e-05
4.20385891924527e-05
4.13754553259319e-05
0.000163316748972528
8.3554032887793e-05
9.10198579717816e-05
7.01242529269493e-05
4.59194629194965e-05
2.92526614749299e-05
3.684683389487e-05
2.13994867573896e-05
8.53068869227259e-05
6.2058627988468e-05
8.61313891398112e-05
9.76441173951777e-05
6.95503999649387e-05
5.95782348265819e-05
6.92991624119496e-05
4.04536237197477e-05
8.6534035111824e-05
0.00011960132079379
5.60635393932435e-05
3.83738463344586e-05
3.4729501591418e-05
3.18497575989327e-05
0.000126272842976448
6.61678555606141e-05
7.92331443040179e-05
1.43446625666012e-05
9.97341076194708e-05
5.27285150919807e-05
8.57362891026206e-05
5.0929070650233e-05
0.000119288011322801
7.66842729924194e-05
6.34296103317658e-05
5.09812186169261e-05
6.18108566416379e-05
8.42300614987579e-05
4.75131953506471e-05
0.000112500219594601
3.9836896214449e-05
6.01286273322159e-05
1.8219378493019e-05
0.000127159238861437
6.79194883234389e-05
7.30059663161536e-05
7.50745722341335e-05
6.39641972005567e-05
4.35896619986027e-05
0.000104868242609723
0.000100117164585476
8.08876194903855e-05
5.6996907556344e-05
5.19594414969631e-05
5.0808768431368e-05
4.75653403960263e-05
8.77736535006774e-05
8.77944930925417e-05
0.00011129061904743
4.98711920965266e-05
2.58072836009518e-05
1.3490345537338e-05
6.06636292924608e-05
5.60177706430881e-05
4.55656446552097e-05
2.50920910111036e-05
7.66896017123664e-05
3.33417877101859e-05
4.39817505366465e-05
5.64222559505611e-05
1.50002972047422e-05
6.47057843318575e-05
5.01555779984343e-05
5.16131337506846e-05
0.000127953030831889
4.04121548898586e-05
5.45512505288259e-05
5.49094898317884e-05
-5.2548702201755e-05
-9.63400289909547e-07
4.19147232373278e-05
5.33402069133299e-05
3.42880757419874e-05
8.68849310626734e-05
9.42326507240613e-05
2.10795428183945e-05
6.4460256069702e-05
8.81896115299356e-05
2.5288524334716e-05
7.96953233694448e-05
0.000144697866402831
9.34147635031396e-05
6.69324103650073e-05
4.92786871334944e-05
7.07280205523251e-05
8.29688027655326e-05
2.71302045131986e-05
8.85310670634479e-05
-2.45455360337407e-05
7.35785342929502e-05
3.88809361302008e-05
5.78691044791402e-05
5.84789384581767e-05
6.7128510820576e-05
7.89291269103978e-05
0.000102686622527679
0.000117747109649755
6.38027980471601e-05
6.53391358234265e-05
5.87607224211677e-05
9.61560025349197e-05
5.6564595541189e-05
7.18884295679725e-05
1.97873562310076e-05
6.79570172159079e-05
1.73142620404744e-05
5.09118557256157e-05
8.42406897795797e-05
3.95638486265865e-05
1.69498408438098e-05
4.80615707402498e-05
2.84563394304103e-05
6.55186788296575e-05
8.59056789778885e-05
9.53162194328887e-05
7.80518290601541e-05
8.40295088390427e-05
6.41787045442846e-05
-8.25804941116894e-06
6.08785018652998e-05
0.000105107842191701
1.21842646658004e-05
7.63923753753963e-05
5.66137341394181e-05
1.52491454649647e-05
-2.94150022936659e-05
6.19610973070507e-05
7.92603631695828e-05
7.16670673560793e-05
5.11107838061295e-05
6.05091978021843e-05
9.16831253915121e-05
9.89724110650951e-05
9.35782638550483e-05
9.9577385676053e-05
2.68502733607679e-05
1.09560168071133e-05
4.12900235516289e-05
2.91625920562119e-05
8.98404364247641e-05
3.57532200803876e-05
4.86468973997018e-05
3.68515187410017e-05
6.65150214236211e-05
4.59161579890874e-05
8.59228582770924e-05
8.31461818109749e-05
5.0541600611121e-05
4.41170336502269e-05
6.65308490427753e-05
6.16735242392894e-05
3.0787050093962e-05
1.40752258115272e-05
2.23214730105583e-05
2.21118249914121e-05
2.87782919995523e-05
6.86691792841234e-05
7.5071623291585e-05
3.45720824248788e-05
3.43264330423759e-05
0.000126813109167402
3.35961586497946e-05
5.06318192069349e-05
3.68968772006373e-05
-2.11352743249372e-05
1.60573249204512e-05
3.75351661611831e-05
7.42000366986026e-05
0.000111476239039076
7.11432938513617e-05
2.37893280274349e-05
-1.63929393386772e-05
5.24651803682865e-05
0.000115779454584424
2.1975622913863e-05
7.52220599549929e-05
3.25585082725427e-05
7.69520258096483e-05
6.79616287387719e-05
5.39759211223449e-05
6.08821117806035e-05
-5.98754686372112e-06
1.82086846914652e-05
2.59941170004279e-05
4.20592107988724e-05
6.00368702375711e-05
2.36702632138604e-05
3.59768921857801e-05
5.07619527257453e-05
6.65984965699951e-05
7.40363585191473e-05
9.82764503190999e-06
4.33560553448988e-05
0.000155717215424601
8.2992132234782e-05
6.1031691618813e-05
6.08781806341605e-05
6.02802645279362e-05
1.31551386339233e-06
4.54257805306066e-05
9.02929056782724e-05
6.96895164714922e-05
4.32939600625398e-05
-9.75496301726352e-06
2.60530475053384e-05
5.36683177963864e-05
2.33238383454803e-05
5.38482487870511e-05
4.64445924925762e-05
6.30941722958301e-05
4.58745904902076e-05
4.61449917197656e-05
5.90134149956409e-05
3.48950748029697e-05
6.85471666111888e-05
8.05545871650309e-05
9.29513882633214e-05
4.70682351718597e-05
5.63731071510309e-05
1.22883333400214e-05
0.000131683226470742
5.76498433580096e-05
0.000124514221893292
8.29204255829005e-05
2.50005760820517e-05
7.06028431294356e-05
8.55010613108091e-06
4.08730047841679e-05
9.25702843016455e-05
0.00010125929807899
9.39289431343303e-05
2.30400330224833e-05
3.03557398010747e-06
7.50310509444303e-05
5.85885378016344e-05
8.62674130583952e-05
7.43527433736921e-05
4.97337726873911e-05
8.15770453773638e-05
0.000126808549443692
4.31857722238888e-05
9.18228151070199e-05
4.32152947893805e-05
4.13230864453269e-05
6.16276924810209e-05
0.000108430046469415
5.14697849886122e-05
3.31477370528498e-05
6.35198488372476e-05
2.11455071326255e-05
5.08487875810279e-05
3.93504901098509e-05
3.56999342429069e-05
5.09002402123802e-05
0.000105252940779736
9.6375622064195e-05
8.25097356870723e-05
9.69164174053e-05
6.5872270361775e-05
7.09531158128983e-05
2.70316122648059e-05
3.39029498432036e-05
4.20622868679479e-05
7.43312935851043e-05
-8.03077247919657e-06
7.36953133044773e-05
8.60576022261902e-05
0.000102374204661787
-3.19251030749273e-06
6.31109905335069e-05
3.99319995443768e-05
2.87130713257544e-05
4.98302568303457e-05
8.39409306739088e-05
0.000112701041649968
5.13535718142576e-05
5.55738116569704e-05
5.71455907358038e-05
8.21164381016154e-05
3.70721133621109e-05
8.48845620507394e-05
3.16493639541881e-05
4.02616889428564e-05
7.57020469237323e-05
6.04635963877872e-05
6.83326449772644e-05
6.43716199812723e-05
8.66679822558686e-05
7.67900216955016e-05
9.72492655164175e-05
-5.39617255755376e-06
0.000119096912042221
0.000110976178738281
1.59305529378795e-05
0.000109463426482338
5.24011524066443e-05
4.12129325717212e-05
6.46338010438709e-05
2.87133181414869e-05
3.69602719578542e-05
8.70829461255699e-05
3.75642530685902e-05
5.42554108641958e-05
5.0559039202659e-05
6.29400367467433e-05
-7.69306742012535e-06
6.58319604379091e-05
0.000102648989768152
2.71087852334222e-05
4.00106645295286e-05
6.36762531589803e-05
0.000103630851487726
4.90032641263027e-05
5.12437530837965e-05
7.37745851602971e-05
6.92402907419805e-05
1.50802991833255e-05
8.94551988420847e-05
-1.64109496903668e-05
2.65868064128062e-05
5.49694459133489e-05
6.62115601451324e-05
3.63059769901522e-05
5.59707870829e-05
6.41652597977013e-05
4.0459768540816e-05
7.00410039259633e-05
6.6238404045431e-05
9.68772448257587e-05
6.07364405924509e-05
9.73990379043912e-05
5.78956600012583e-05
2.73541764157319e-05
0.000100336064859338
3.38765188720353e-05
8.3323439926249e-05
2.65435000125284e-05
3.98446925438169e-05
0.000101255334964599
9.54216509766733e-05
7.39453322432013e-05
6.94597428372432e-05
7.53131384924694e-05
4.48544421074644e-05
3.11569673133293e-05
3.44616186180666e-05
0.000126883285580648
6.03421811374431e-05
5.45637418393061e-05
5.24308786726564e-05
-8.31557584973568e-06
1.79670768366202e-05
9.39466864426924e-05
1.36887556202134e-05
5.06773688197706e-05
5.05190469383392e-05
8.35737562143149e-05
6.63561995194642e-05
0.000114951220195495
6.7177249409006e-05
0.000102060518995796
9.99787653408183e-05
7.57732888371692e-05
4.75712223826521e-05
2.14351879350297e-05
4.18732799502684e-05
5.28403094796193e-05
9.61540269253572e-05
4.28814159947378e-05
7.84686039455995e-05
5.17726753584216e-05
4.23534099756479e-05
6.37014270482579e-05
6.79477198912799e-05
7.37975818711743e-05
1.09430975151001e-05
5.08195066447878e-05
6.67017645415542e-05
5.43944068741773e-05
4.20604315032511e-05
4.28243186036639e-05
7.83621507701829e-05
2.65741961241311e-05
8.91482868935578e-05
1.72928331245174e-05
2.72844503629309e-05
9.51313719288299e-05
0.000107536883516923
4.562893732257e-05
8.38592403329355e-05
7.35855128304366e-06
3.84982530944295e-05
4.95696403045559e-05
0.000111780775487785
5.97540875059395e-05
4.74190101410511e-05
-1.99637805633052e-07
0.000120264452207639
5.88264025071693e-05
4.14329301151565e-05
5.71061290443288e-05
5.92328971617301e-05
2.56400150745424e-05
7.54489144178024e-05
9.28042872949387e-05
8.35778497965434e-05
5.04773602248747e-05
6.87923710158097e-05
-1.76637896011036e-05
5.13545426827304e-05
6.41307991081387e-05
-9.5974926848e-06
6.91316936580396e-05
8.7159507028822e-05
8.44505802900577e-05
4.74420236682793e-05
2.70102879381032e-05
-9.5586327455119e-06
2.71797773993775e-06
3.5267338920715e-05
7.89881981325252e-05
5.33231644329404e-05
6.67487048986251e-05
6.83829171182086e-05
8.46016264162074e-05
6.54082614877675e-05
6.08678054069219e-05
9.70694391000791e-05
5.9353815099022e-05
5.30256130723236e-05
1.81054613676254e-05
5.89370087791912e-05
2.17259944062173e-05
7.97564947297118e-05
7.29626118212602e-05
2.84202006888118e-05
2.68155631695156e-05
4.40019985447668e-05
6.77898862966405e-05
7.71215328879305e-05
5.33677771858184e-05
6.52094887965535e-05
6.69177873305043e-05
3.79393181776938e-05
7.46556177858841e-05
5.87160290580558e-06
4.39691683495723e-05
5.18875061127986e-06
9.53639063169673e-05
3.92925527843359e-05
5.05711591938933e-05
6.80638853048078e-05
6.68231457551421e-05
0.000100197490992477
9.71389893838205e-05
2.70799652742125e-05
-3.02618669950945e-05
5.51627720655987e-05
5.7356309063825e-05
7.50203820219179e-05
5.91652540172543e-05
7.06150833738317e-05
9.78336974857556e-05
4.36491539250768e-05
8.55838379386654e-05
8.78089151181882e-05
5.03240461724775e-05
2.37286339484848e-05
4.0805141871351e-05
5.47554772622675e-05
2.23844684344816e-05
9.21931059069614e-06
4.16874192848958e-05
5.56217413716969e-05
1.1488286703262e-05
4.01329342884995e-05
9.11393034467033e-05
1.43665250758566e-05
2.74241970082988e-05
4.90626319874554e-05
9.43352783823089e-05
4.68254696568885e-05
1.94787308793009e-05
0.00011332478269369
4.6790469610007e-05
8.66774065360465e-05
-2.66094729280416e-05
1.43898918308791e-05
0.00010721701093497
8.5567823013015e-05
3.86536431181099e-05
6.4221441497273e-05
7.60026864935615e-05
7.81793911801966e-07
0.000112923824656538
7.09629986089602e-05
5.52568775645301e-05
4.03950982885907e-05
5.38328802621868e-05
5.8574820623779e-05
3.24244784241263e-05
6.49824919427263e-05
0.000101107512915265
-3.09422717465929e-06
0.000121685855250156
9.21857690632635e-05
8.89076517119831e-05
5.37886363862587e-05
5.63911998460889e-05
6.64894241349199e-05
5.6065471256563e-05
9.9305573025462e-05
-1.3449492058577e-05
-2.53605334033702e-05
4.2081422224261e-05
4.83584190319908e-05
6.92537053415635e-05
6.64668810264736e-05
6.59087621725082e-05
6.68948936861813e-05
4.47067697469295e-05
7.65391102487544e-05
5.29679160780525e-05
2.63747034032694e-05
5.84051266716972e-05
7.53352648850787e-05
7.23733341857061e-05
9.19676489090551e-05
7.3537494763376e-05
6.00991777377153e-05
5.44934394589387e-05
9.15020734288799e-05
3.16491596311473e-05
0.000133367468070783
4.28543731327858e-05
2.07902373424267e-05
8.98219421888849e-05
-4.01999812532658e-05
0.000130811823208657
3.00703388800188e-05
9.47909403406575e-06
6.34353756988606e-05
8.18858558591509e-05
6.64868242405412e-05
6.10840397351081e-05
6.95525293428393e-05
6.26616169310265e-05
1.89177681660528e-06
5.83564262677143e-05
2.65283540976871e-05
0.000105937192456111
0.000110122014602412
8.46767400367321e-05
3.7697688822184e-05
7.55896769132958e-05
4.258268088973e-05
4.48865519960266e-05
0.000159332163084312
3.40689569305771e-05
7.560370834398e-05
1.35763712426922e-05
5.74221955847949e-05
4.70379902947881e-05
6.63118886606631e-05
3.02635558899571e-05
6.46789319841576e-05
6.07630170463309e-05
4.5137467475332e-05
8.63913555509402e-05
5.32589231359816e-05
6.2694971508723e-05
4.21205736734206e-05
4.131823481447e-05
6.3485070238125e-05
5.46831406947878e-05
-6.69602528609714e-06
5.48719183974574e-05
5.58102929509916e-05
4.95301656067033e-05
0.00011492507962033
9.57973864782094e-05
4.6988198958256e-05
9.35945516476202e-05
8.4858371168869e-05
-3.23849479086468e-06
8.7906179533819e-05
9.01105807249731e-05
5.97965890680659e-05
6.57107458125498e-05
4.32367730659084e-05
3.64723909081058e-05
6.0907087416788e-05
7.29140113076674e-05
2.9070493702705e-05
7.23334866616771e-05
8.76752641570123e-05
8.38059288289109e-05
4.98705562232024e-05
-2.5782880055789e-06
7.96539094630358e-05
3.84042608145312e-05
5.09333827404078e-05
0.000125154814534648
4.82623306417628e-05
6.69786555823085e-05
0.000158710831719901
7.02233202110787e-05
5.67539135614644e-05
7.94583655113216e-05
1.57426470540973e-05
8.56871611606454e-05
6.74484240962675e-05
0.000107625472989045
8.25773802598178e-05
5.7890112734711e-05
9.66032118691048e-05
3.66091278226627e-05
6.04479278255397e-05
6.96918764650044e-05
3.22445649382705e-06
6.49992606344962e-05
2.68674392460879e-05
6.3333330776836e-05
7.23455206534742e-05
3.20593295207398e-05
4.42967903006473e-05
8.37941853253126e-05
4.35147790146072e-05
3.99355860471453e-05
6.03349412949968e-05
8.82209526373758e-05
3.95748454178697e-06
7.54423889016833e-05
0.000113964347190023
4.60763002043401e-05
4.32207157397148e-05
6.36627129630415e-05
8.63059959247881e-05
6.73456522103119e-05
5.40898801954357e-05
7.46744726362104e-05
9.1708993278134e-05
9.64471239649735e-05
3.9430192735368e-05
5.64595799728411e-05
9.38082739105847e-05
7.45820827530898e-05
0.000104541446812254
3.11218554672023e-05
7.31306624632625e-05
6.4333975707572e-05
2.64306791712628e-05
4.86221834361836e-05
6.31641949837007e-05
7.01906489493865e-05
5.94029058478665e-05
5.83113932969608e-05
4.25995771596224e-05
4.85806214704341e-05
3.82505497380363e-05
6.94209635971082e-05
0.000111715505121283
5.04163019667653e-05
3.34338925002402e-05
9.58353287153004e-05
3.60312039354809e-05
9.97804308982455e-05
6.95141894048455e-05
5.54887761914966e-06
5.9017409698041e-05
3.31467579701512e-05
2.3931085185687e-05
2.61322779707426e-05
3.16518918901653e-05
1.42959957174453e-05
8.47307365847602e-05
8.96781592376703e-05
3.50450139902308e-05
3.55564812041403e-05
8.27652610015881e-05
2.19837242845684e-05
-3.23760815725865e-06
3.99068468268479e-05
6.7161647373219e-06
5.17015616163969e-05
1.95216837082839e-05
8.42037670103252e-05
5.07181638749981e-05
7.36731804853454e-05
7.69461954205316e-05
9.18199929472438e-05
2.83646153100523e-05
4.81522638703298e-05
5.20420218843968e-05
1.52285449178053e-05
1.81124423063167e-05
8.80433786360252e-05
8.65057870706246e-05
8.86904405069344e-05
2.92580017506496e-05
4.98958226830701e-05
6.67282389177308e-07
8.10440299280644e-05
7.81278483190241e-05
7.01411219828767e-05
8.23039101727411e-05
5.07494168059836e-05
2.58228448420449e-05
6.14145795627749e-05
2.44014699428228e-05
2.96254124480769e-05
6.24373941662872e-05
3.84159983550676e-05
1.05909600911145e-05
6.57330844419707e-05
3.68879822006995e-05
1.09176965908624e-05
0.000102412786014286
4.44864543418158e-05
3.36448827601264e-05
7.92981302525816e-05
5.03347765486466e-05
9.87404996305334e-05
7.90885239838461e-05
7.38869195976571e-05
5.64512339176668e-05
6.55814479710828e-05
2.67365058159557e-05
-5.50348375323524e-06
6.40108854619409e-05
6.80474669216328e-05
5.40576832765091e-05
4.37985475973249e-05
7.00928665444013e-05
2.74547258052044e-06
1.89503495956023e-05
6.60788575557413e-05
-4.57582265534213e-05
6.4343413676628e-05
4.56560537549426e-05
9.17917208657101e-05
2.67626574413149e-05
6.54124553396045e-05
5.05432815978001e-05
-1.6634649025289e-07
7.102501140696e-05
9.70700355094502e-05
7.09412179304381e-05
8.32208866850747e-05
6.08717724115992e-05
7.37173526873974e-05
6.8423509107802e-05
9.24349686682201e-05
5.13179870269844e-05
5.21409853385386e-05
0.000102753549966782
5.8585243157422e-05
3.96934676766247e-05
5.72349142288754e-05
5.90472259387606e-05
7.31234701496264e-05
8.60717885449926e-05
5.5120890372298e-05
8.1904216205174e-05
0.000118778041247039
4.16279110273824e-05
7.46100065522482e-05
0.000107400422167137
3.07616255783148e-05
7.85418912552731e-05
0.000131142775528621
7.44626555782378e-05
5.87918603022576e-05
6.33020957230026e-05
7.93090704699938e-05
1.96375066845699e-05
6.84363463222389e-05
4.78130243235665e-05
2.04119599804053e-05
8.48313995414612e-05
4.12413920990632e-06
4.77251547832849e-05
2.47165011608958e-05
5.90321410299685e-05
0.000116366846525699
0.000106978772918939
9.99425111780935e-05
7.4254303315129e-05
5.75536466717773e-05
4.93738564305922e-05
8.27261175092249e-05
2.73915710126451e-05
0.000100742017243837
8.94678519031916e-06
4.86030830694094e-05
0.000102856038811534
3.92444135812034e-05
5.22045456801355e-05
9.79330120618679e-06
2.98836605820453e-05
7.6075769511911e-05
8.42231502135245e-05
3.4300017581181e-05
4.99060441862594e-05
8.23028725823868e-05
7.10329811873629e-05
2.16855555597203e-05
0.000115204777993149
6.39171122476672e-05
7.0034194643004e-05
8.42721302921945e-05
8.93802001564118e-05
9.87077750626578e-05
8.66857927409771e-05
7.29883085465171e-05
0.000111160245120819
5.48648803714757e-05
6.23213258370068e-05
0.000109164657473901
3.54814792497996e-05
0.000102546407921598
-1.05762962768688e-05
2.45089401042467e-05
0.00014470505359496
2.74925750293937e-05
5.26007224346924e-05
4.45362005700687e-05
9.1005704495354e-05
0.000120494180653679
5.1268473697797e-05
1.31758225187807e-05
3.31912047747137e-05
7.12754399737387e-05
2.10155537575572e-05
9.54075956992541e-05
9.18592207359212e-05
2.75216547995831e-05
4.96890551624213e-05
7.2796349343315e-05
7.26697913979095e-05
3.8827552172484e-05
4.23847228482483e-05
4.27131825741324e-05
6.49121969738281e-05
7.78923050660404e-05
0.000122399889159341
7.44467143892908e-05
6.56147500795547e-05
7.60971087329485e-05
1.71385883516413e-05
0.000124086192324709
2.70550987743412e-05
4.05473454502097e-05
3.37258785784516e-05
0.000135663412688532
7.1628844636158e-05
-2.29369128450544e-05
4.97646199914897e-06
6.82494515468692e-05
2.65083603308188e-05
6.55460243069371e-05
0.000101522570838098
9.28443612901486e-05
4.88353291817464e-05
6.76145538375599e-05
5.11388645753716e-05
6.99616866708945e-05
6.70250740884903e-05
7.11589171215602e-05
-7.50484160740208e-06
1.74458349177718e-05
7.46744388850692e-05
6.51838860593561e-05
0.000101927335278912
8.00770236002829e-05
3.54203128263635e-05
9.40293188093427e-05
8.55281086095771e-05
0.000140550058268242
5.40920340053661e-05
6.55764498900351e-05
8.19913011462163e-05
9.96367037920025e-05
-5.2546816890889e-06
8.77085270359791e-05
2.14770006803066e-05
7.42734975585612e-05
4.53147136794091e-05
6.20238608030921e-05
2.17343588363101e-05
4.60183797971262e-05
7.16576935107302e-05
1.36766555130282e-05
8.22862244145677e-05
4.39857339761103e-05
7.23650064309421e-05
1.96319637778605e-05
8.75589754301009e-05
0.000108724042319181
2.25312132947394e-05
6.7566008006718e-05
9.6550248424575e-06
0.000100780868980804
2.29362953486367e-05
3.76422421935101e-05
4.66170387268015e-05
4.42392195162886e-05
5.02259171886935e-05
2.01803868535923e-05
5.68138531405735e-05
0.000105909681708533
5.06239303435818e-05
9.19433221993685e-05
3.25010426751698e-05
9.30420961761035e-05
4.74737008860571e-05
3.53157414990171e-05
3.74247282810585e-05
2.18910148849448e-05
3.73433662479676e-05
6.40503183187785e-05
0.000130715769872377
6.37351553757912e-05
-4.22251359375863e-07
4.60002633274156e-05
4.50790445345848e-05
6.78848587857331e-05
7.34352553067389e-05
0.000106947617011323
8.16588272031205e-05
1.59444646846767e-05
6.09471015841476e-05
4.73312025320875e-05
1.21130507356141e-05
1.96923242518826e-05
8.55243873018153e-05
4.99526879149569e-05
0.000119459511720838
4.59458274618625e-05
4.99025532613285e-05
9.57421705084502e-05
2.4223526654081e-06
2.71442177801033e-05
5.02172766209462e-05
8.87235472324808e-05
6.43422419210409e-05
-4.40120743126337e-06
2.77080443788422e-05
4.595585577235e-05
4.32566252884714e-05
1.45787012066504e-05
6.01477414537223e-05
4.53955826830128e-05
2.33483465745242e-05
-1.55519102781656e-05
6.23972283195648e-05
3.78337380592754e-05
6.7789774574808e-05
0.000102336785601579
-9.42887644796897e-07
7.96177804495426e-05
3.56014462942523e-05
4.00506485036878e-05
2.142698652009e-05
1.79942322973445e-05
2.59455774049477e-05
2.69329980187813e-05
8.64287507847414e-05
4.08882623695345e-05
8.38909399360945e-05
5.76635104090042e-05
8.12752532584723e-05
4.94430070101764e-05
7.48941196060483e-05
1.80946584127444e-05
6.30750864187793e-05
2.644149479001e-05
4.772854981083e-05
1.23719671860001e-05
1.71302779515841e-05
4.23184956057405e-05
7.25825281728808e-05
6.80222810176778e-05
9.95371135810084e-05
7.76159147503504e-05
1.42870876765529e-05
2.95756295648983e-05
4.83862016827301e-05
5.14268068624355e-05
2.00895596558922e-05
7.4241002873648e-05
1.11288810064202e-05
6.39693046614514e-05
-1.18159490232336e-05
5.93270851695822e-05
0.000117732939815267
5.95562622233317e-05
4.25323696125276e-05
3.61171267407842e-05
0.000118977961379138
4.02872409623554e-05
3.81293602091047e-05
5.85444033414638e-05
1.76640305995486e-05
5.44790817866405e-05
7.03823801837408e-05
2.4901206101331e-05
-1.53516057681095e-06
-1.88515121642521e-05
8.01695811106548e-05
2.71555405000257e-05
5.86151409624227e-05
1.82908495046599e-05
4.75466111893194e-05
5.43642340956611e-05
6.1885815428493e-05
9.00474174897087e-05
8.90968751545285e-05
7.01134258265782e-05
7.08024436742525e-05
7.4774561387592e-05
7.00753977801117e-05
9.5339199269556e-05
0.000113733961040886
4.17005564043863e-05
9.36060715422685e-05
2.97997861696202e-06
6.56723264783599e-05
9.33027226297888e-05
-1.24409932206891e-05
2.0611650192992e-05
0.000104884560490302
2.96149011178578e-05
3.5634341249942e-05
7.69369199166909e-05
8.96977933879365e-05
8.05209963278198e-05
7.30922179242196e-05
-1.50822000522191e-05
3.2478813934229e-05
0.000119260544500651
7.66296223304537e-05
8.80127122456261e-05
4.41273324232851e-05
5.32131756734055e-05
0.000133307208532752
1.56943729122048e-05
0.000119352217423454
6.11587234965644e-05
1.26173451801289e-05
2.20561145043148e-05
4.3586558129415e-05
6.92676749514088e-05
8.06941251852175e-05
-1.28834032141561e-05
4.19420369025579e-05
9.80071084515299e-05
3.03805852669108e-05
8.24602120591443e-05
0.000110485631126167
5.62827812486977e-05
3.65123337629778e-05
7.88028729198435e-05
3.36479687071335e-05
5.71265127772354e-05
0.000123690566728086
9.62754528769295e-05
-6.01205989371146e-07
3.25943596756837e-05
5.64753121078976e-05
0.000103892799222088
0.000141633639316197
5.67491652186218e-05
3.87620682491743e-05
4.8006194348759e-05
0.000103781512123474
4.4729261308984e-05
7.6832729278235e-05
8.77374524724545e-05
0.000107601092927212
6.57687570420879e-05
6.49508391765207e-05
4.27093158214931e-05
8.71811838839178e-05
5.97508065905762e-05
6.18334176298164e-05
2.45024554488828e-05
6.91888633281629e-05
4.98811559250293e-05
4.17530422278103e-05
0.000116969340920477
3.89835888451715e-05
6.50322716939914e-05
6.54534638716606e-05
2.5081641388276e-05
0.000123423044308184
5.98701882747542e-05
2.61645816031744e-05
5.4517020893253e-05
0.000113948964619194
6.65404157988188e-05
4.10818791686084e-05
3.25004114290351e-05
3.27992903312536e-05
6.01920066039664e-05
8.18615314273481e-05
4.68269618141563e-05
5.16379247652307e-05
4.41801300987877e-05
8.74170943107248e-05
-1.76494081314362e-05
5.55521554546874e-05
1.97958126429934e-05
5.94711585510003e-05
2.23426235705921e-05
0.000118827780591686
8.86990549566138e-05
3.62413408793811e-05
9.07747908371623e-05
4.24666130834306e-05
4.33075538666685e-05
1.20655842820596e-05
8.29771982336902e-05
1.84175045010764e-05
3.19403631353606e-05
7.21287337147473e-05
7.33019458145186e-05
0.000120329754245277
4.96183622923052e-05
5.6492572277413e-05
2.94310756299492e-05
4.64452836316228e-05
9.97496165171705e-05
4.20942528066285e-05
4.04672464246205e-05
4.38832007280596e-05
0.00011413197711573
2.36054887138171e-05
4.14212845691871e-05
6.66414429728563e-05
1.2841805678037e-05
0.000141750034697301
6.77192788032261e-05
0.00014033654545655
1.42899360658514e-05
5.63497658213361e-05
8.6509575884201e-05
0.000117743879269602
7.524175528321e-05
9.50652570353257e-05
7.64233764804708e-05
9.62006465027281e-05
9.90674149978802e-05
0.000117034764511242
4.40142360479862e-05
1.058956700191e-05
3.26286966954491e-05
8.60455511627974e-05
6.92084779816021e-05
0.000111404728749883
0.000134204621560491
0.000152937615307183
6.2967512146464e-05
2.12485939081992e-05
6.3232703492681e-05
4.63755989631569e-05
-1.59402322761806e-06
7.65756745210661e-05
7.19696481696039e-05
7.29190632423252e-05
5.90212020227994e-05
0.000113937811964994
2.74257022871517e-05
4.32589451549778e-05
6.85481882838419e-05
6.00628309732134e-05
9.77432808198135e-05
1.82698946018536e-05
7.39503040330405e-05
2.29344722286732e-05
0.000101768379027531
2.59316634449975e-05
-3.53409574893609e-05
4.75309316951719e-05
6.07764594680371e-05
7.23868712256131e-05
2.72368440813734e-05
4.20541229339469e-05
5.07614684555372e-05
3.90721725953707e-05
6.67472412735428e-05
-1.59853808849552e-06
-2.72827861036587e-06
0.000110617319469784
4.64634980707342e-05
1.18416059556421e-05
2.80296893453133e-05
8.46634683793783e-05
4.6056211878754e-05
9.08849929669574e-05
8.43988141588941e-05
4.35527058303627e-05
1.743679938989e-06
6.60128548683466e-05
4.98510828086101e-05
-8.05726997560281e-06
8.76856581519367e-05
8.77493335285216e-05
8.54835997955072e-05
7.03604725731326e-05
7.86366344688487e-05
2.2599176946711e-05
5.92082818444365e-05
2.49329068759357e-05
2.9771949293016e-05
0.000124160266663713
3.0082375697143e-05
6.73246374135202e-05
7.47339333502697e-05
9.68700849430474e-06
6.16612425680787e-05
5.7877524268272e-05
5.58223333468344e-05
2.02277812786958e-05
6.30491617938365e-05
7.89656170445478e-05
6.38401186480656e-05
7.69490139291408e-05
5.33536116214488e-05
0.000108649229386145
8.59427029270257e-05
2.47501323638271e-05
8.24817958205743e-05
2.26706284836467e-05
5.29080748308406e-05
7.35923443108157e-05
5.28585776308367e-05
-2.01426448510786e-05
3.61788170136542e-05
3.06893821946998e-05
9.04252806771398e-05
5.18406775767769e-05
6.98167700440061e-05
-3.21689192766807e-05
0.000103005187344688
6.31284870398638e-06
0.000108839460281822
8.54008431288047e-05
4.73001186160514e-05
5.01708323393578e-05
4.12413794044335e-05
0.000134242827137246
9.53608685239944e-05
3.59879114095137e-05
0.000152025068851225
8.2789052045361e-05
6.11075320288629e-05
8.38997735283391e-06
3.83591812010605e-05
3.98170071691327e-05
-1.548650736695e-05
1.2863426649777e-05
1.71220453303473e-06
7.60775674757053e-05
7.32952768940384e-05
9.43027194000297e-05
2.40849268407525e-05
3.06105825934951e-05
6.66138754856757e-05
9.58036740760304e-05
6.79702470883888e-05
0.000104480694982748
7.64156557933684e-05
3.18003932993538e-05
0.000131849227303054
0.00010420866520663
8.04964677113434e-05
1.26154692549445e-05
0.000119226982551022
5.60830341559862e-05
4.39328743631062e-05
5.9133334840193e-05
6.04001083861659e-05
5.89918978691354e-05
6.18332167685382e-05
0.000105300808188703
9.56814712594057e-05
3.26233714390999e-05
0.000101076645993067
6.63314208336544e-05
2.14727464304621e-05
2.60295610204639e-05
0.000100620200967894
5.97266480128011e-05
0.000105950032000317
5.57958659060099e-05
5.74320763373879e-05
2.5105883043407e-05
6.71918108039127e-05
5.20665758298173e-05
2.16587291385625e-05
5.67568382060519e-05
7.56497899623393e-05
4.73000843993431e-05
7.65992193459892e-05
-1.37854431025454e-05
6.4237366993464e-05
3.56443955294218e-05
4.26073374942302e-05
5.62546855731412e-05
6.82291259991405e-05
3.91755919654743e-05
6.87265762888217e-05
6.49135127581388e-05
8.08943423185834e-05
8.86666152632648e-05
8.63115548705303e-05
1.68635392062526e-05
2.62234549146971e-05
2.66578094921694e-06
7.39117074414399e-05
9.25937922352619e-05
6.25737299273811e-05
2.72185946988455e-05
0.000121634519144291
5.43890115778297e-05
1.85462955295911e-05
2.21969776727756e-05
8.97345893388394e-05
8.17428994348217e-05
5.36256614709871e-05
9.20167728721515e-05
6.52503912279153e-05
8.39397037820774e-05
6.61456170107036e-05
4.60710958565352e-05
0.00010941599876219
7.50369914846178e-05
5.62554806380204e-05
7.97169644259692e-05
4.12405056406205e-05
9.70812222979271e-05
2.9004344791479e-05
0.000102233829685362
6.52415828147766e-05
8.5901517691957e-05
8.13974565555251e-05
7.56814218714938e-05
4.9514655626374e-05
6.28422772962698e-05
6.7140347716727e-05
8.68043092717668e-05
3.22573704699675e-05
7.83466299884947e-05
6.30285175807987e-05
4.86420235217156e-05
1.88490589628931e-05
0.000114536725451839
3.44477096630374e-05
6.06132242040183e-05
7.57522941289738e-05
5.17220595570406e-05
7.08978734551275e-05
2.14595361594703e-06
0.000109331201531066
9.78062227140894e-05
7.96774019281962e-05
4.43905457787296e-05
5.91670084904345e-05
9.64300878517823e-05
-6.1412046198686e-06
0.000144436587462872
-1.70638972223568e-05
1.55006554451463e-06
-5.88338242916829e-06
-1.27359584954936e-05
6.83880259792991e-05
4.47263717486806e-05
8.39789075606763e-05
5.00268352391924e-05
7.21742122675344e-05
1.16596090584134e-05
7.50783923864129e-05
6.20240215453826e-05
-1.99063034427566e-05
1.95365124683533e-05
9.7713095787844e-07
6.86948261788841e-05
5.01124397893018e-05
4.35865998976663e-05
6.66517290764305e-05
5.19773471123965e-05
8.85427544521903e-05
1.62517118035996e-05
5.88590627858597e-05
2.71596870670874e-05
0.000105125201666977
6.51938049958552e-05
0.000112306391701561
6.06097310909541e-05
2.72260428615135e-05
5.36677150047859e-05
6.76351041810484e-05
1.82436062222189e-05
7.97279470040007e-05
8.41300442770849e-05
3.69472479193511e-05
3.27047275674092e-05
6.87761594418664e-05
5.51229055191655e-05
4.97367690278295e-05
9.90277693513412e-05
1.02725392895808e-05
6.72312590631215e-05
0.000116219396898404
9.51828196332095e-05
8.70543088881348e-05
7.16821544613017e-05
0.000118913134721695
9.17359633259559e-05
0.000101126714589165
9.19484230280705e-05
4.22095095068327e-05
7.98705625878748e-05
6.62631786141005e-06
9.36825902673644e-05
4.57241609375031e-05
1.52250919605772e-05
9.25328798796656e-05
4.84302743653462e-05
4.45694355419031e-05
2.68926664225468e-05
9.28126160028666e-05
4.83298586807998e-05
0.000119036478122223
8.33620210742743e-05
-1.14707184375889e-05
3.21646444302985e-05
5.78595618433851e-05
5.12008963485723e-05
6.6548058361999e-05
5.13520626342337e-05
8.26231973096471e-05
5.41852294812095e-05
6.18704985271171e-06
-4.97561172759956e-06
7.17625809730027e-05
6.30042851172248e-05
6.4070393636765e-05
9.82762829071134e-05
8.12516041900127e-05
8.87188733134746e-05
4.6961610466952e-05
9.47529986384712e-05
-7.25490243549163e-07
6.55265954596089e-06
5.54732969578771e-05
3.42301161493656e-05
4.09807593614534e-05
6.8520142399057e-05
4.36941570099826e-05
2.14411271284186e-05
6.74997145812778e-05
2.7939657928234e-05
7.87075732359598e-05
0.00011889792791481
9.04707607503544e-05
1.21692170340998e-05
0.000100330179655965
5.70065944181386e-05
3.65804890984636e-05
0.000100344326515379
8.19424284279584e-05
8.79406030929189e-05
1.48522723709815e-05
9.85903474240973e-05
6.45282920948289e-05
2.87301804792171e-05
4.20357139586578e-05
0.000106361545160048
2.5063198062832e-05
3.49780114494119e-05
-1.88475139712278e-05
8.67864872396068e-05
6.82716472004802e-05
4.53668634403299e-05
9.17757512547158e-06
3.95920971503373e-05
-1.14318793930824e-05
-8.7198055317037e-06
0.000123674522650146
2.55182740085336e-05
8.51189787247435e-05
6.53605802511494e-05
9.71500390710722e-05
1.07917283615575e-05
9.72016252592235e-05
0.000103035305334295
7.56573111655834e-05
5.89840974641372e-05
0.000106222957634005
6.03348749074599e-05
7.81122946051003e-05
1.37856259023702e-05
5.0073847072376e-05
5.78863738203254e-05
0.000110699682395968
5.3594756192374e-05
7.50086800852791e-05
3.14746335754766e-05
6.99666531582217e-05
9.44702943981717e-06
5.49290474506411e-05
5.72981083703761e-05
4.79607322289448e-05
2.50043861444329e-05
0.000119134229715709
3.21048528507913e-05
3.09946376453882e-05
4.80019563795915e-05
6.57647836126935e-05
0.000100557886056251
2.99510912389876e-05
2.53695102165794e-05
8.4185984701127e-05
7.44479926781905e-05
0.000135418406716685
0.000101107201267003
6.62186864618996e-05
6.08009653135925e-05
6.73746536175483e-06
8.94999337354231e-05
3.17089539715853e-05
5.78136271346418e-05
-1.18107248272468e-05
3.09726822827046e-05
3.91053342902682e-05
6.51106725298238e-05
8.8077442467251e-05
2.71359525535865e-05
3.37269032851822e-05
5.62041608373897e-05
5.95406267055778e-05
7.41500484267478e-05
0.000107182264488163
6.19290502173021e-05
6.28005504870421e-05
1.26941720652453e-05
5.90313500244605e-05
7.38999573390168e-06
4.75472591349199e-05
7.30503575636448e-05
5.67967810576635e-05
5.1820384358874e-06
6.96261336393261e-06
5.23871035239925e-05
9.45637006650547e-06
7.42520580436394e-05
5.62749497252419e-05
6.41441662388343e-06
5.34280030423819e-05
1.37683040765318e-05
5.84794294086924e-05
1.18391069031775e-05
9.50116871818012e-05
0.000102703093263674
5.56581980101778e-05
0.000122698138484994
-1.12092265127742e-05
0.000100828086371241
9.27988030643829e-05
5.98814729944796e-05
2.72773068300522e-05
4.06709066878577e-05
4.84563484855483e-05
1.43192224946776e-05
9.12887788734251e-05
7.52908523381357e-05
3.32543481714263e-05
7.45331120679034e-05
7.15909932946115e-05
2.09292462537684e-05
2.95854099312536e-05
6.34248718227839e-05
2.81653219980326e-05
8.51245705191809e-05
6.93353743886097e-05
7.29921827785037e-05
7.270947697356e-05
6.13292890602591e-05
5.43594448396257e-05
2.93639881583058e-05
7.30229139257039e-05
4.83874404933748e-05
7.9327272539264e-05
6.43113783224825e-05
4.60512790542752e-05
0.000110889609612775
8.0658762906658e-05
5.25663595753078e-05
4.8339607977472e-05
0.000165622729890593
7.09325560577063e-05
2.31231519569159e-05
7.72073006191426e-05
7.90529784134382e-05
9.63980048149417e-05
7.08670047433688e-05
7.90250709183928e-05
3.30770493577026e-05
4.11347683702271e-05
9.74545474600178e-05
3.90353970817815e-05
7.92651526254727e-06
5.69279144140032e-05
8.50471757172574e-05
3.76269654322648e-05
4.83455808333444e-05
2.36155123537876e-05
7.91702444663217e-05
6.22070146184386e-05
1.04205946414068e-05
7.19629262282144e-05
0.000119386131502399
4.53181552120673e-05
-8.79591033883302e-06
7.18990454470961e-05
8.96847043073875e-05
2.56168085178446e-05
8.61443702517252e-05
2.08323291159567e-06
1.0643198876401e-05
3.83709922208562e-05
9.14426433961816e-05
1.90724629106961e-05
2.71118464676285e-05
5.82078405908566e-05
2.08901563440372e-05
6.70173280511635e-05
7.67259421737276e-05
8.97614667412138e-05
8.54904845391767e-05
6.12841034688173e-05
2.58226244196742e-06
7.85738189857162e-05
5.06733287582737e-05
6.00662233814523e-05
5.86385336997219e-05
-1.22172721499433e-05
2.17656912373275e-06
9.28977746155852e-05
7.39153908023256e-05
1.34855370024624e-05
7.81097537324345e-05
8.34773285146042e-06
9.12200643984067e-05
3.13254519508139e-05
1.0865499217477e-05
1.31463397522865e-05
5.38629108569176e-05
5.38115576268647e-05
9.32563219911707e-05
5.2662418172843e-05
5.19861255449308e-05
9.56934395847239e-05
7.20923758573346e-05
7.43693918905236e-05
7.05419418612873e-05
8.26587838155343e-05
5.35196836325931e-05
0.000100840945862844
0.000102236337763288
8.58284027494352e-05
6.50638319470917e-05
9.69719247682948e-05
7.1546985487147e-05
4.05755997653049e-05
5.1720322953587e-05
1.4951040020618e-05
7.66967517485983e-06
2.85327638755661e-05
3.03463627793532e-05
4.923814035422e-05
1.21017149239215e-05
-6.69181860121677e-06
3.74504936553839e-05
9.42024838354767e-05
5.9053473976178e-05
3.75585472773626e-05
2.79381594731387e-05
6.63024363386682e-05
0.000104745485337445
2.28420596560643e-05
8.39973063584002e-05
0.0001423809610309
5.22334211197251e-05
0.000102109118897903
4.3940933214542e-06
3.24773596801011e-05
2.2089952267123e-05
7.07090878340869e-05
3.21909186719497e-06
3.21709620351482e-05
4.76495536857142e-05
4.76004007898094e-05
0.000117720206485297
1.65886611152283e-05
3.24007763679831e-05
8.47593483766399e-05
6.78983591145649e-05
8.64121141769869e-05
5.82274872301496e-05
5.92292578881617e-05
2.60862566467729e-05
4.29756964722122e-05
4.99208231565765e-05
4.367740592115e-05
8.04946176498313e-05
8.9432178366223e-05
2.26535656151137e-05
9.96081216851415e-05
5.20650472241871e-05
2.25945707006082e-05
6.45866880574254e-05
8.66466247903887e-05
9.65330450149307e-05
4.81039649410723e-05
6.06699475406896e-05
4.16260425056584e-05
5.00256981069643e-05
4.45655243417087e-05
4.63881823382803e-05
7.83621706214977e-05
4.28454137692784e-05
3.37989537483891e-05
1.78349064748726e-05
2.84654463466043e-05
0.000111705526494238
6.32901321644987e-05
-1.13726333552885e-05
8.64920734376762e-05
0.00010088438496359
6.28972029445918e-05
0.000102622105434264
-2.70793109779584e-05
4.96209712533252e-05
4.47586664761468e-05
2.17788492257348e-05
5.17650228947932e-05
7.38556206243411e-05
7.38412340968941e-05
8.27496295310817e-05
6.07080320323608e-05
9.28829924170748e-05
4.1116871599582e-05
3.35353831952058e-05
2.25639242448483e-05
8.34051061845953e-05
3.27303215856852e-05
5.37761995556396e-05
4.34898067937022e-05
5.09944588842889e-05
9.94325841730197e-05
4.80608616227802e-05
4.91529029397266e-05
4.56882560868345e-05
3.57581756286524e-05
1.30319059434822e-06
7.71945298913041e-05
7.87489690686785e-05
7.35457364502371e-05
7.30272814305167e-05
2.31512103927888e-05
5.86057118714016e-05
4.87631817365451e-05
4.16872805913662e-05
8.98355689755997e-05
7.85448728056422e-05
2.77935043555975e-05
3.43460891131368e-05
0.000105354134696082
5.18710353812077e-05
7.97117393675959e-05
6.54440158468317e-05
1.61368648191359e-05
9.9454402676046e-05
-1.1850745540028e-05
0.000104674796395575
9.65961340745864e-05
9.89226410424884e-05
7.48487338047546e-05
2.90811997504781e-05
1.7121807195538e-05
6.04866945701345e-05
5.25066742677099e-05
4.26223147844508e-05
5.86904962947261e-05
5.09292406989319e-05
4.32703357111655e-05
1.11697262939928e-05
1.24371057189227e-05
8.59788978504206e-05
4.5975981022496e-05
3.87609705408874e-05
4.10862404923778e-05
0.000117797277866868
1.74927236649863e-05
3.86031471218242e-05
5.69128549330616e-05
3.18631121595192e-05
6.03718037845858e-05
3.56636314105088e-05
3.06813726152288e-05
9.18188310519513e-05
5.01347898459229e-05
7.91046001206482e-05
3.49181973500475e-05
6.83164052926578e-05
4.95213538336167e-05
4.98522600486705e-05
9.03286590747383e-05
0.000104384097077111
-1.80623244224688e-05
5.0858000915502e-05
1.7938108809613e-05
5.79544790494147e-05
6.26487620367165e-05
8.94428299553449e-05
7.81221854827473e-05
5.14096242546541e-05
1.72176692113818e-05
3.81387103173306e-05
5.96642083068253e-05
3.24360574386921e-05
4.34445693894866e-05
2.41889757983268e-05
8.66194456381094e-05
9.20019794131734e-05
-1.13922017832972e-05
5.80824625655071e-05
0.000104673831918125
4.79938546491166e-05
6.06445459154802e-05
8.53384732196959e-05
4.06236542397133e-05
9.49629089985876e-05
0.000112591899572867
7.63222599387495e-05
4.74880258675393e-05
5.16551661002844e-05
6.68601267110438e-05
8.48937867090936e-05
9.97124443650111e-05
0.000100093825181124
2.92818130441794e-05
3.08573874944147e-05
8.46787194011932e-05
-3.27552146361718e-06
6.70478253016486e-05
7.05443375819694e-05
6.30169116416999e-05
9.26126734014792e-05
5.94292583481272e-05
9.5214107425397e-05
5.21167419806269e-05
0.000116083991360502
4.76602608450524e-05
5.36460335076268e-05
9.62876335115127e-05
5.19373350503559e-05
6.26972913583417e-05
2.76219036881309e-05
5.78449581031592e-05
2.33655598223599e-05
6.90148765489153e-05
9.67008959136457e-05
0.000103131151855529
9.64466892930123e-05
2.24164389969177e-05
6.85616474980204e-05
3.74941157618611e-05
3.3843596873128e-05
7.50762742001899e-05
5.05753851772193e-05
5.06891132918375e-05
7.85266598496301e-05
6.19058119579403e-05
0.000119661546837075
0.000110865306227302
5.44445769981394e-05
5.96702147998307e-05
4.78913263505768e-05
6.78106015606234e-06
6.3620798782219e-05
2.51774322343965e-05
6.25127483251218e-05
6.94232230231561e-05
2.87342662683441e-05
6.21317127677099e-05
2.93348374856472e-05
5.12912887621038e-05
6.93107976400481e-05
5.27288621765294e-05
4.7145814640749e-05
3.12545337747809e-05
7.72515135034098e-05
1.86365140847135e-05
9.79042060812631e-06
3.41888172695225e-05
-8.38318925919019e-06
4.24928462046403e-05
4.82711014461668e-05
1.74783477651371e-05
3.73714161517438e-05
3.80954565018473e-05
8.81864617446439e-05
5.53668419830856e-05
2.28626197869268e-05
4.27473406407409e-05
0.000100414613525333
2.47890481414713e-05
6.19078268192579e-05
9.27605665269378e-05
3.11406550384268e-05
0.000104179147579274
7.39041089305947e-05
7.82695275415103e-05
2.83478340031013e-05
4.95681893477002e-05
8.4507684765404e-05
5.90568992735108e-05
6.49590577194406e-05
3.35389837312347e-05
0.000139064108765993
-5.32278104358302e-06
5.22714505310459e-05
6.51238056712356e-05
0.000108707347121698
9.46458284703715e-05
8.23509500626786e-05
1.86664589837705e-05
7.88414268389441e-05
7.31705195682129e-05
7.52148229654326e-05
2.54377861311929e-05
2.49762222981757e-05
5.26096553744134e-05
5.86316895981807e-05
9.32587315843741e-05
5.82377225456546e-06
6.63853084663233e-05
-8.89053644302659e-06
2.02048683973245e-05
5.97107146664574e-05
3.83546155280493e-05
7.50363534107794e-05
7.2947334148271e-05
5.34612398541076e-05
5.42959682246833e-05
5.84476865217865e-05
1.86730596090289e-05
7.18804498033646e-05
8.65056068803517e-05
8.29914503094823e-06
6.99818113560199e-05
9.48796823222013e-05
3.16420659795662e-05
6.27630680537361e-05
6.86620383264833e-05
0.000107703607544014
7.82819714710407e-05
6.54824822843936e-05
0.00013487997278178
8.15184572635892e-05
4.34513710591967e-05
5.66613861643241e-05
8.16195871962819e-06
-1.51783100636375e-06
0.00011162567381596
6.26880992010236e-05
5.57342768516417e-05
9.58143868479732e-05
6.5683655008073e-05
9.41037632924559e-05
4.33285152447776e-05
6.670813158319e-05
4.60986460311903e-05
6.85458279133911e-05
8.17947088979808e-05
2.51744739879837e-05
7.20713289274795e-05
8.39902730567448e-05
1.00312909252317e-05
4.98999736337568e-05
-1.85890402743629e-05
2.61786484860278e-05
3.35861623344337e-05
4.26601330892584e-05
8.74369052232967e-05
9.95862464075656e-05
6.30573973487804e-05
4.8648184990086e-05
0.00011990732149023
4.11689677225079e-05
9.5901017801649e-05
8.22960333368217e-05
8.85072205767925e-05
2.48931675964108e-06
6.58344571142944e-05
4.01021356902974e-05
6.65176023162043e-05
3.13503297441889e-05
4.71988555828419e-06
8.05700922503673e-05
0.000111442505113692
7.86392016945499e-05
0.000116669064284922
5.73864728600127e-05
3.83254274713288e-05
0.000103377879014858
3.30066974110895e-05
3.68247808539409e-05
2.33414811150536e-05
3.57799244433718e-05
3.9132023193753e-05
2.85570852567047e-05
4.9637456965247e-05
2.4672989568744e-05
6.70286480077025e-05
6.51452993925032e-05
8.66644262195406e-05
9.02289980018954e-05
4.4170694989561e-05
9.39835487019464e-05
6.53426449186778e-05
8.63177929215871e-05
3.42021221447354e-05
9.8498354274944e-05
4.10129480789024e-05
4.0694797849884e-05
3.42595341526481e-05
4.35330905280638e-05
8.27013019140036e-05
5.0905288180598e-05
8.64712799651126e-05
8.72511783881125e-05
5.26029866270396e-05
3.648917350764e-05
2.95775177401817e-05
0.000114276901910773
3.83886888197656e-05
0.000100121876436524
7.69074793414448e-05
3.81172097496458e-05
4.35901076168058e-05
8.58010888755574e-05
4.941314576307e-05
0.000108912100385649
2.88987048430962e-05
5.33535035039775e-05
3.13058056531782e-05
6.90864766606008e-05
7.76263336266015e-05
8.5671205979627e-05
9.90864593392936e-05
2.85933151618496e-05
5.97171253313122e-05
4.77404424539786e-05
0.000126511445964112
7.49994257875487e-05
0.000124546571467201
3.8396150510832e-05
3.48125489799603e-05
8.14051169467113e-05
-8.2077846831832e-06
8.06992331856775e-05
0.000127459669953603
8.16122161102045e-05
6.85316654211674e-05
7.54624399876722e-05
7.77098796317247e-05
0.000116032762428976
5.30465697029239e-05
0.000107436928654027
3.75626449630324e-05
7.9595010358331e-05
7.18958768647084e-05
8.32973183280063e-05
5.83513773336198e-05
6.27745714689554e-05
4.39198366122908e-05
7.91366246997243e-05
-1.61847209793915e-05
1.88762435779168e-05
1.91145139511057e-05
3.79074173747406e-05
0.000115061850208504
9.01497730483913e-05
4.37152114247009e-05
7.84103546311476e-05
0.000118747078391584
7.11558597976592e-05
7.02161156505454e-05
3.44949017556346e-05
7.80971538073291e-05
3.34438465077927e-05
5.83902857583973e-05
0.000155116716992268
0.000134919159646572
6.20259121814576e-05
0.00011063148804453
9.76543086690041e-05
-1.64761709844989e-05
3.49925708406903e-05
6.05178676983164e-05
3.48504058228157e-05
0.000108377379640824
3.18615942530588e-05
8.59095395249966e-06
2.96852363110139e-05
2.69308625375079e-05
3.12597645822947e-05
1.28130965992762e-05
9.47686130659358e-05
1.52957017333758e-05
8.49663016008014e-05
7.59850960023531e-05
6.6447610539455e-05
9.44749418754103e-05
3.16308636012116e-05
9.79977113536425e-05
8.5044270965442e-05
7.02976661439779e-05
6.75745785616746e-05
3.96765523090228e-05
7.89972050285252e-05
5.68256320585416e-05
8.45297568371021e-05
-1.46300174634258e-06
3.32533549487154e-05
7.27991399614288e-05
3.4567635511697e-05
6.04211158044383e-05
8.83796267526526e-05
-1.61965075165407e-05
8.21214315683401e-05
0.000106164663709885
5.7680882244925e-05
4.81759525284329e-05
6.61052106039193e-05
7.61540041700498e-05
0.000107938721947481
3.04985519944614e-05
6.17622360895066e-05
1.13189274767421e-05
7.26657826966697e-05
6.50253915437755e-05
4.54831908349341e-05
4.21832443795479e-05
3.9581899950341e-05
7.64582850604525e-05
4.56226218056641e-05
0.000117848339043907
1.4227210296963e-05
7.30941732286987e-05
3.30932775168911e-05
5.52881461849702e-05
4.91925630185878e-05
8.62293228011583e-05
4.61429363886524e-05
9.44565030728375e-05
7.20413141001766e-05
7.90336670732513e-05
4.57797514798611e-05
4.66000575092717e-05
0.000101196829577668
7.91233882882752e-05
5.56331276537264e-05
7.36744998192598e-05
1.51129706122833e-05
9.00339178986627e-05
8.09183296113579e-05
1.08283495839911e-06
8.39108815237098e-05
2.98198475283208e-05
2.89474928254751e-05
2.45963883827677e-05
8.09941636691421e-05
3.74227416354354e-05
3.79447363378616e-05
6.39687899076219e-05
4.62752602771287e-05
6.47227028502538e-05
7.97176873094575e-05
8.3381399535319e-05
0.000124369944901875
5.04286020066315e-05
5.50170912010886e-05
4.76782305469364e-05
9.04167920209051e-05
2.76858893271385e-05
6.15849136103857e-06
9.19302374451483e-05
8.31114226447838e-05
5.7865484525325e-06
5.18517601716778e-05
9.65217239571536e-05
4.13480338344634e-05
4.44790665781965e-05
4.33123095721198e-05
9.8653441492931e-05
0.000102714752736572
3.77427375369491e-05
3.67401150778674e-05
8.63417989839008e-05
5.67405971088933e-05
8.96260115294129e-05
5.51263051145035e-05
9.17984653256415e-05
2.99664793604179e-05
5.55283376826376e-05
4.08609577102635e-05
5.10621384567403e-05
6.60389370160684e-05
7.91872726849026e-05
3.99147368072308e-05
3.32657575199429e-05
8.86329680321563e-05
5.16358285451368e-05
0.000134510484091447
6.23455457595411e-05
8.03084986070498e-05
4.77625179012769e-05
3.03592256081574e-05
9.74648973807135e-05
1.00425663548687e-05
7.58609157330795e-05
-1.66270893921141e-05
5.24044395898763e-05
7.6678011672003e-05
3.11828881852801e-05
5.00315921138277e-05
9.65093524627239e-05
0.000119059727814662
0.00012348058185342
7.3173057444445e-05
3.6246870029133e-05
0.000111497951008971
7.70234526773136e-05
5.43619956594554e-05
5.32512519750646e-05
8.24718044003993e-05
0.000148827663552505
6.29253617752123e-05
4.38571552801559e-05
3.30020339234243e-05
4.78711488081354e-05
3.19011838006592e-05
4.08480910423937e-05
6.79555038335167e-05
0.000122749588612786
5.87534135202534e-05
-2.57348987344892e-05
1.00589908376816e-05
3.82100952737788e-05
4.55046759954404e-05
7.88349305995316e-05
7.33449977308383e-05
8.89941678712394e-05
4.57054853066841e-05
3.88429594828094e-05
6.91513042888639e-05
-1.57276618138386e-05
6.90014720474538e-05
4.72674246899863e-05
8.43148753002703e-05
7.39285177412623e-05
4.74877790341699e-06
-1.96906756315044e-06
3.66475348263715e-05
3.85001812981572e-05
6.07107617421699e-06
5.57214474269131e-05
6.86368792377148e-06
5.70400443044144e-05
6.68337609217161e-05
8.30672124757833e-05
8.91456359954977e-05
2.74515183293909e-05
4.47976660770362e-05
8.08996503685716e-05
8.3252874791398e-05
6.53355161346348e-06
5.04928120207623e-05
4.26774789779984e-05
8.29197047819e-05
6.89440859987472e-05
2.32197064803708e-05
6.67705089291289e-05
5.61380128663175e-05
4.50136102367671e-05
5.91003947146359e-05
6.87785349649339e-05
9.64270054917966e-06
4.25281235147258e-05
6.82937909266629e-05
9.16924356853485e-05
0.00010434217686027
3.9573501943284e-05
2.41565006103194e-05
5.03189913657476e-05
0.000108805209520113
8.57490068016658e-05
8.00618989323103e-05
0.000110563121609603
3.45603068198269e-05
4.92436391464089e-05
6.46851057304713e-05
6.1591723041124e-05
1.63093740993368e-05
0.000110541466024774
2.01291671583239e-05
0.000106224122512786
-6.92702808895104e-06
5.15701436103249e-05
0.000110582197644412
7.67023774398374e-05
0.000100668179205026
8.10255741894129e-05
-2.38292506270462e-05
4.99002829204133e-05
3.68326526760664e-05
6.07090463437267e-05
7.79483027736387e-05
9.03274377251047e-05
3.776630039479e-05
9.00942683221354e-05
3.60788425737382e-05
4.40204732598391e-05
2.63346581598673e-05
3.52189008174525e-05
2.83968852304854e-05
2.13461453129455e-05
6.25781876396941e-05
0.00013006271640708
4.05705747111897e-05
2.11895883327293e-05
2.32622192901376e-05
0.000102405755682862
9.22612978457802e-05
5.94880942151339e-05
9.00772522826657e-06
7.31042763195214e-05
4.87803797258586e-05
5.67364065264185e-05
7.87170487235153e-05
7.4871402516573e-05
5.26678478002214e-05
5.02177250734263e-05
6.65016533722829e-05
8.85435833065904e-05
5.2475071271702e-05
8.11540222253784e-05
1.581609870304e-05
7.67020044801837e-05
3.29200906291534e-05
1.17916464462682e-05
1.88633589604773e-05
0.00010166154038325
8.21148444381083e-05
3.97221630205935e-05
3.81928165932857e-05
9.06949949800419e-05
0.000133948451057592
7.58930432575807e-05
9.09095368495756e-05
2.77019221199829e-05
0.000102508721662974
2.7333495075795e-05
7.42931094647554e-05
4.14424272759995e-06
6.24883370160214e-05
8.55198426380431e-05
7.71424557659535e-05
3.39915087618737e-05
5.04434353648708e-05
-2.18344958102888e-05
8.54296722872814e-05
8.73435552876635e-05
3.61117173896896e-05
5.45726002463562e-05
8.22331515236338e-05
9.46664122763499e-05
0.000105399048902596
5.67137848783865e-05
6.46505954362291e-05
8.70361865018745e-05
0.000100858851070634
7.1869555574581e-05
1.79984602191385e-06
9.18746051037772e-05
4.69386471075141e-05
9.74040190082572e-05
5.04194918421472e-05
7.01789773410475e-05
3.03467443270512e-05
6.91328139772412e-05
9.95609138811514e-05
3.95779987248724e-06
7.8998430137929e-05
-1.88728478011243e-07
7.71781197808955e-05
9.24684224337759e-05
2.57229777292731e-05
-2.88125094944513e-05
5.50660986622445e-05
-9.26693108078467e-06
8.68574137917102e-05
6.18612347918445e-05
9.72958255346468e-05
1.87613174132819e-05
3.63140416356897e-05
0.00012570354498591
4.69183465336676e-05
9.64594013210844e-05
6.19630374373171e-05
5.23229388889965e-05
8.04858436493157e-05
8.22221233072344e-05
9.06426010403836e-05
2.90662097975806e-05
8.470399367762e-05
3.28963349405183e-05
6.33980302247709e-05
4.57348064617955e-05
7.66189429829118e-05
3.93425518224775e-05
5.09773147555905e-05
4.17833673690848e-05
9.99878077113196e-05
7.53665697934116e-05
4.98008292050715e-05
6.48263475727674e-05
6.20958696354303e-05
4.68758854811084e-05
5.00177002660201e-05
5.86663302384464e-05
7.99812697664118e-06
4.88592178654634e-05
2.89063669221906e-05
7.60984044703152e-05
4.64306509636245e-05
8.91028296068627e-05
6.12131816919441e-05
0.000109189816040071
4.97867920363304e-05
7.39100674964326e-05
9.16839751730593e-05
5.03796212727845e-05
3.43180283333773e-05
2.29592335590071e-05
8.11426709345449e-05
8.378762495383e-05
0.00012085322587907
1.64728803437023e-05
5.15431729237751e-05
8.01144444671725e-05
5.01703015008262e-05
4.93156700445446e-05
5.19789269312353e-05
2.23224200290224e-05
4.70961661499536e-05
7.05552629599876e-05
2.37531433907392e-05
4.90397709997274e-05
5.33056075704644e-05
9.6965558486495e-06
6.69878002183609e-05
0.000128056941336431
9.43635378669882e-05
6.60242487308257e-05
1.74321634848861e-05
0.000134627621446361
0.000120208903745898
6.48098340410919e-05
0.000109256210850993
4.24719679404864e-05
3.70430573091448e-05
8.72526746692149e-05
-2.93120683606563e-05
4.19124858665691e-05
4.81189088894525e-05
7.96300898376449e-05
8.29072871901469e-05
6.38604813367077e-05
3.70209523253763e-05
6.12425014701863e-05
5.64462468641945e-05
6.35324057787995e-05
3.71334329162859e-05
7.47628821159905e-05
6.73133467830793e-05
3.38280875322325e-05
4.2338873695188e-05
0.000121127463991202
8.77066165107778e-05
5.26479945537717e-05
7.34087782867258e-05
8.21401202651043e-05
3.19926467648421e-05
4.86350047137684e-05
9.46592077588965e-05
4.19191847027422e-05
7.8676409429672e-05
0.0001015061773999
2.9261162065268e-05
6.18978742199096e-05
7.41084764527822e-05
3.01071503133561e-05
5.16849410224761e-05
3.92883657162816e-05
3.39799881262648e-05
6.18678592616569e-06
3.81740859765787e-05
8.26785436170332e-05
1.17883508888563e-05
5.21469575187786e-05
7.58693240520104e-05
7.37300407109034e-05
6.11094467053732e-05
7.27178072999221e-05
5.84029256819546e-05
5.28907879168957e-05
7.36530071331945e-05
0.00010572529959156
5.65679515770582e-05
6.7934307624748e-05
5.71714393363877e-05
4.89735036409938e-05
0.000125566731244922
9.57713896417564e-05
4.37706287285399e-05
5.43645837802906e-05
0.000120634804974783
3.65512192717108e-05
5.41413380296159e-05
4.53669804850566e-05
7.78628932141769e-05
5.79518737865785e-05
5.34872691201782e-05
4.83905104694756e-05
8.62035693087904e-05
-2.39334662985529e-05
4.29347125680854e-05
7.95275295338741e-05
3.87295467736722e-05
7.22569745030083e-05
5.63662235038373e-05
7.65383088779938e-05
6.42861488928913e-05
5.90565155351972e-05
3.06615829113211e-05
5.60919616508667e-05
5.7676639689912e-05
1.72247688597004e-05
1.99576504863872e-05
7.04759326368281e-05
5.03889812845211e-05
5.16558978684646e-05
8.51938406118531e-05
5.93856764866449e-05
2.97366598974796e-05
6.23858399568986e-05
4.01251632971633e-05
4.36354546538576e-05
5.64626773943455e-05
8.22736049879885e-05
7.06535625002778e-05
6.33611849179347e-05
3.26022351567244e-05
8.51181546809178e-05
8.59596049168022e-05
9.50535961770711e-05
5.23288070994112e-05
5.13365700197908e-06
4.57716877363242e-05
8.77392251988908e-05
8.2084037123327e-05
7.70932510788873e-05
7.59360312075195e-06
3.36929903108512e-05
1.12457566765201e-05
8.01101327031671e-05
9.95233692905564e-05
1.25844662980755e-05
5.77068983184278e-05
5.99184938728491e-05
7.72089386613987e-05
6.61099508712711e-07
0.00010721727403429
9.59167435470607e-05
-2.95598001361456e-05
2.13054385407657e-05
1.05982057253725e-05
9.02196807941864e-06
3.21587607460532e-05
6.67014422299217e-05
4.79880560470082e-05
6.1020951078025e-05
2.1956246053265e-07
7.16783333385573e-05
6.83302288625509e-05
9.00782125070051e-05
6.38535525371456e-05
6.57742533492106e-05
1.1462177551168e-05
9.80971930459805e-05
3.13647683418712e-05
-5.08087331730172e-06
6.70889432300141e-05
2.59516924832974e-05
5.23493069441693e-05
7.77277472005381e-05
9.38038043522631e-05
6.02142270372265e-05
2.53827935118501e-05
3.25376775886289e-05
8.4215491061934e-05
8.93480767353274e-05
0.000102731759383387
9.68414941981785e-05
5.0093824592099e-05
6.09220199450082e-05
4.36011209207195e-05
-1.25091533655778e-05
2.97819459243389e-05
7.82124993550636e-05
9.21296061041295e-05
0.000101423356188333
5.83425416630807e-05
8.22353761588119e-05
1.83865415874788e-05
2.02816056717638e-05
4.00703114074252e-05
7.61853774948702e-05
5.45893423707967e-05
6.83686266466092e-05
5.54064789637135e-05
4.44114255819769e-05
6.54860952463766e-05
4.91040277135994e-05
6.74553168643873e-05
0.000103027363591819
2.84222578465981e-05
6.82816505336435e-05
1.92910357326809e-06
2.94423143556962e-05
0.000102640479941515
3.40526537122897e-05
9.83416589999829e-05
3.65463623409138e-05
5.10063762101716e-05
6.83351840172101e-05
7.47326798285176e-05
3.94805807304868e-05
4.049482145157e-05
7.09807306434406e-05
8.58164649769927e-05
5.7513230230908e-05
5.84919903760499e-05
8.25810487028615e-05
5.2653395087487e-06
0.000104515874416446
9.55552091055406e-05
4.54420604951194e-05
4.64150592227307e-05
9.59042583773604e-05
8.0910450869145e-05
6.85088185241054e-05
9.10472106358423e-05
9.07780630421328e-05
5.77912274563609e-05
7.05570026502441e-05
0.000116581742718367
2.84819396692569e-05
6.99884892100536e-05
7.65256459372857e-05
6.1010775629187e-05
5.91237439078415e-05
4.31172963436214e-05
6.19750341659989e-05
4.16939734417829e-05
3.06833875578306e-05
3.34872538649075e-05
8.94950875625641e-05
-1.10848073767887e-05
5.03514988273915e-05
0.000102935346046234
8.54691005259068e-05
3.81839374598192e-05
4.29754284858573e-05
6.40886835241127e-05
3.04129246327971e-05
5.1293817607597e-05
6.41440502550653e-05
7.52737424911331e-05
-6.72542725276123e-06
5.74103766770983e-05
5.38769222730494e-05
7.75875069831705e-05
6.86416650116713e-05
7.23853396967419e-05
6.98776675933223e-05
6.79657797262452e-05
5.2487593064545e-05
8.79271810767524e-05
7.13775153146883e-05
3.03836992054127e-05
9.84227614876471e-05
4.63523366982062e-05
0.000145450521131971
8.01187107785269e-05
4.98825583165408e-05
4.22443216236168e-05
8.11485915231452e-05
4.07965847763225e-05
2.95501876927244e-05
4.48556427491585e-05
0.000103093296910658
8.4012054885118e-05
4.67341606240731e-05
3.4358850017955e-05
3.714408563976e-05
8.79576747633957e-05
0.000108728708936339
4.45088090667785e-05
3.22644251441794e-05
3.10951478803083e-05
6.17052016281919e-05
6.30484670357647e-05
6.45881626092541e-05
0.000100239694705214
0.000103034543213658
1.28780433486829e-05
5.24706778493882e-05
9.62396551104169e-05
0.000103795511767249
9.21227881307373e-05
5.19164967585341e-05
0.000101386411879148
6.64229735518419e-05
4.77736316955815e-05
4.74094764771266e-05
3.38087563158262e-05
9.7902684166532e-06
4.80013174625292e-05
5.45739553492686e-05
6.61693209357037e-05
5.85337603244739e-05
1.9254934433905e-05
2.78269716365265e-05
9.72639953137928e-05
7.08113214369979e-05
0.000109582577383589
9.57092573032563e-05
9.60255235912398e-06
4.83591182138859e-06
6.46426892034949e-05
3.60929126196876e-05
9.77442637497994e-05
5.35057154850599e-05
7.18773995268229e-05
7.78777517066783e-05
5.02810714505861e-05
7.90118854366535e-05
5.27857612456864e-05
1.07236122943038e-06
1.68805505079857e-05
7.75730861244393e-06
1.91444268736174e-05
1.87589109167339e-05
7.7586736158456e-05
3.93713124759628e-05
4.18436940092012e-05
1.58372995321896e-05
5.75044164144824e-05
9.27077834382327e-05
0.000107010097293964
5.17131123240187e-05
7.29912853969201e-05
-1.14647663320869e-05
5.55660615433612e-05
0.000102346013349196
2.08319119782052e-05
5.81231132543265e-05
7.50402939680151e-05
4.88188131359978e-05
0.000100364619392992
0.000104107397941067
7.91188281693024e-05
-8.22491207026501e-06
1.90027223104641e-05
3.60851631486828e-05
3.68482749815048e-05
8.10182706832047e-05
9.03579505060555e-05
3.72849320037485e-05
9.76125496907405e-05
8.28922051374305e-05
7.9352539650849e-05
-8.86002699341831e-06
6.42701938493399e-05
0.000131969561462158
7.83099064125128e-05
6.45673458195171e-05
2.71218719763558e-05
-1.61913758060851e-05
5.28976519574984e-05
7.33966691081774e-05
7.3264156331128e-05
-4.60780729989979e-05
3.53489226335991e-05
3.5850726874516e-05
6.32240517497428e-05
4.310584260321e-05
0.000100048446436812
2.95829156201022e-05
7.74440480954459e-05
8.44560474457891e-05
1.21384336729615e-05
5.93077302663078e-05
6.96039275069212e-05
8.05633827659953e-05
9.88285013401092e-05
4.08421418130039e-05
9.01985929079097e-05
9.05433250220973e-05
5.27317608344009e-05
6.07126504713275e-05
5.05558943556072e-06
2.68251659635133e-05
3.79055448766183e-05
7.86367300707719e-05
4.71654981598e-05
2.08655863135697e-05
-1.86166974312887e-05
0.000102287620545543
9.1420640980738e-05
9.34261226787326e-05
5.64966578908898e-05
4.18096368732813e-05
2.62595721379704e-05
8.53178772306386e-05
8.71758587873187e-07
7.26536504794781e-05
5.62653716366143e-05
3.60528651010019e-05
7.13782132998941e-05
0.000113392177847673
2.08447195647761e-05
2.24369960557987e-05
2.24615499548132e-05
0.000111012945648869
0.000103604137195104
8.69844962168113e-05
5.51340568340178e-05
5.48977489141857e-05
8.46165471144351e-05
9.38229294894964e-05
8.98699979465356e-05
9.28780513638416e-05
2.102647240447e-05
5.42745404960189e-05
0.000100244751671044
5.79991431670075e-05
5.15955647615409e-05
2.7934754084421e-05
4.21636098471675e-05
4.1977842356551e-05
8.66582531739788e-05
5.54617335011759e-05
2.60060169319226e-05
-2.35819733577646e-05
9.45228425189692e-05
2.92812324330128e-05
6.41255074232005e-05
3.90808101281027e-06
0.000126490629085254
2.14837907973018e-05
5.33973946648227e-05
3.95436994830538e-05
0.000145477173818827
2.84923031797792e-05
5.16007613726377e-05
8.35895438608988e-05
8.02126693441341e-05
9.97862285586977e-05
4.10171714538119e-05
6.30239686531443e-05
0.000106060400356796
8.13483382236889e-05
6.46382669263464e-05
7.62528744339625e-05
8.41165702511682e-05
-2.51648342734645e-05
1.23804888544213e-05
2.99202729067686e-05
8.95451932584653e-05
4.26149993672731e-05
7.01376969237883e-05
3.62621470854868e-05
2.85756282045442e-05
1.12117067041237e-05
5.57556412587057e-05
1.7056878214293e-05
5.96471925268217e-05
1.02510297015828e-05
5.94534083543427e-05
5.38482386892639e-05
6.41380076902208e-05
8.35834702697844e-05
5.49707472841091e-05
5.15801685489879e-05
4.51939506020449e-05
7.52474266362041e-05
7.69028043365031e-05
-6.37682788034663e-08
8.71009267468907e-05
0.000112617480292391
3.16670733992799e-05
0.000101736371251522
4.44970559674397e-06
9.05047760185942e-06
-2.90656831677898e-05
6.20859890292823e-05
3.43703954793973e-05
8.18202104090266e-05
4.19030743341301e-05
5.27733246538183e-05
8.3523414336878e-05
5.45508746623315e-05
5.39951176149488e-05
5.54329770778199e-05
5.04365552058788e-05
9.80710232669114e-05
6.30703088033612e-06
2.81565040755086e-05
8.45833625683583e-05
8.31032636072271e-05
6.40927738222482e-05
4.41404224866722e-05
5.00924325356525e-05
9.54761338859133e-05
4.36498082043574e-05
4.69343937830841e-05
6.54521615840556e-05
8.06692913871141e-05
7.61160619513909e-05
3.91115269677603e-05
4.32140647480329e-05
0.000113598637195966
8.1778963983557e-05
4.39953025780854e-05
7.76197675891774e-05
1.59165551917285e-05
1.22919002056488e-05
8.77081306854614e-05
5.49307204718534e-05
9.13020461526956e-05
2.1102610408143e-05
9.23897194161973e-05
4.84126358880396e-06
1.52616088602683e-05
5.65608737341985e-05
5.28823896329399e-05
7.69608164881721e-05
3.83738557388798e-05
4.79709279548457e-05
3.86247231983238e-05
4.96579738236348e-05
4.34502750547734e-05
3.51944148675882e-06
5.91942487167252e-05
1.86663371187064e-06
7.53261346373953e-05
6.97855821628261e-05
1.62700816012957e-05
1.17200893025243e-05
3.0641307935925e-05
7.94146323168641e-05
0.000115574350921491
6.04823280803901e-05
9.00962397443194e-05
2.20826535699918e-05
0.000101432906387701
5.79477348591572e-05
5.49716885770996e-05
4.04526760416131e-05
7.01104620070753e-05
5.66076973191002e-05
2.31278690608587e-05
7.60346543145685e-05
5.99401968806318e-05
0.000105117917504053
2.61225879229345e-05
8.30238255815457e-05
4.26422774612325e-05
7.62734591632015e-05
6.52183711291711e-05
3.08741819986997e-05
3.22318003689456e-05
3.64580936202564e-05
0.000109268982141761
6.39603797804031e-05
1.62196765564244e-05
9.01996061898794e-05
7.83569059205767e-05
3.38839593583859e-05
4.69949763136931e-05
2.71154752542281e-08
8.9776910898115e-05
-1.79029796110996e-05
6.93097965212537e-05
1.80628853255555e-05
4.74542351984024e-05
0.000111029073591101
7.03344017251466e-05
6.72487163963375e-05
-6.4802730664294e-06
7.53098993305349e-05
3.1858732649996e-05
1.33564832647185e-05
7.73287024988474e-05
6.02385447367857e-06
8.52006051888842e-05
7.34046478381749e-05
2.85228955520584e-05
-2.33451158439478e-05
6.92979520446784e-05
5.61725546188896e-05
6.43608083530095e-05
6.10263773890759e-05
4.29657095713719e-06
1.99947496123308e-05
3.99904784700931e-05
6.66449212994699e-05
5.25541127762563e-05
6.31900438784533e-05
2.49456235982321e-05
8.90743481227064e-05
5.75999775616239e-05
7.46644388320601e-05
8.32449303977941e-06
6.12760200187163e-05
5.48235052484574e-05
3.39900367016732e-05
7.41032650172435e-05
4.68733326651766e-05
7.0252361635077e-05
0.000117892779655596
3.67276675750247e-05
6.0706637715342e-05
3.54239888796159e-05
9.41246676066767e-05
5.21834178291772e-05
7.4168826721116e-05
5.73624025946325e-05
-3.53249431896445e-05
8.8313186448384e-05
4.35660679910849e-05
5.16169289224773e-05
6.11767713367015e-05
5.65441710654852e-05
4.79951268684372e-05
7.66745573765274e-05
7.22148863885723e-05
7.52121872881731e-05
0.000129011573400229
6.12715250881592e-05
5.37446735569725e-05
0.000106676820361172
3.85491193328086e-05
6.81115521272902e-05
4.10606013881379e-05
4.29864647615293e-05
4.16337200635753e-05
4.34572151665771e-05
9.88707603278394e-05
5.41382975420306e-05
6.29739127514604e-05
4.90344464238607e-05
4.99864288715658e-05
0.000149783691031141
0.000114877630032741
5.35377270880928e-05
6.85231069551398e-05
7.68294021028305e-05
4.15997620166716e-05
7.78966752036004e-05
4.71185818403036e-05
0.000115163158234322
4.63132696605266e-05
7.91638262688745e-05
2.83658387614795e-05
6.45485219446122e-05
4.74770494764503e-05
6.90599911349485e-05
1.99198052568163e-05
5.45031022734182e-05
6.70483788253476e-05
3.9968508255349e-05
8.29234079995941e-05
6.4159362531545e-05
0.000121147392523683
7.32138936698181e-05
-1.64839576603606e-05
0.000112502056021625
7.60396094228682e-05
6.49214138685637e-05
9.74183468494908e-06
1.71539492186625e-05
4.51333817814362e-05
5.29048424051419e-05
5.2274718783922e-05
5.12168671487333e-05
3.49972981533631e-05
1.36592601459804e-05
7.15701694086956e-05
0.000183153107118329
5.32105568586414e-05
4.42858671183691e-05
6.53903257010119e-05
5.22620248528227e-05
6.65893865385155e-05
2.19791289650043e-05
2.19293413969088e-05
7.53458143264136e-05
5.5204549673023e-05
3.31856653725141e-05
5.48214276979666e-05
4.65112579760169e-05
2.4318725701457e-05
7.43158042758494e-05
5.35426007577843e-05
0.000118927915490979
-5.44205826664077e-06
6.21221948451878e-05
1.60607553564146e-05
5.26632047323307e-05
5.70172712850685e-05
1.71795672893672e-05
4.60344251275059e-05
3.30935874730144e-05
0.000113910652138339
3.86377819901517e-05
6.35871768251691e-05
0.000102607643120863
-1.43055744280738e-05
5.3957148289918e-05
-1.95085552697653e-06
0.00010541339731013
5.1052953600199e-05
0.000100354538245519
9.98704545662784e-05
6.87229295082577e-05
9.12757650530978e-05
1.92197617039407e-05
4.51826897830136e-05
2.94571146727898e-05
8.51000566960377e-05
3.90428401527843e-07
4.60059259444516e-05
6.36708487435281e-05
4.73500930564625e-05
2.79485997104666e-05
2.72440916071598e-05
6.90247687322213e-05
3.954208937727e-05
6.22788752710962e-05
1.2036508659078e-07
1.43094756652241e-05
7.80970928949884e-05
7.87109055845456e-05
9.20841758472649e-05
0.000111368648239727
8.63523546854637e-06
5.59574679712172e-05
1.49218032781341e-05
0.000110002334970174
0.000118448494274659
1.88566171034194e-05
1.0672655988559e-05
2.32619148061498e-05
8.79369994824601e-05
5.88713747559426e-05
0.000112936024677383
5.96036861295953e-05
5.31003136565359e-05
4.41584526337519e-05
0.000103614511578821
6.07065472340564e-05
3.13388813362643e-05
6.75802470602332e-05
3.08868061349001e-05
5.46142248854542e-05
2.91740825303134e-05
8.94505880004248e-05
-2.33371775566864e-07
8.07534184589656e-05
2.88335105919561e-05
5.37150708418114e-05
8.43127377675415e-05
2.60549924921141e-05
9.76253291700481e-05
8.65399502886861e-05
-8.27782683139146e-06
6.11487033065043e-06
3.52438480646893e-05
3.35048850652888e-05
6.51052372083436e-05
9.89539031223663e-05
7.65644429919773e-05
2.45756748411817e-05
3.61293218359782e-05
3.28641280438461e-05
2.14310485628881e-05
4.18309922446765e-05
2.5329643934718e-05
6.62287549085868e-05
6.51156599515508e-05
0.000128698557076737
0.000129442259787552
7.81482135233937e-05
6.66238094752431e-05
2.36038668641032e-05
2.05174834796856e-05
4.01682208118237e-05
1.3209351777715e-05
9.74856319248536e-06
5.49711618995722e-05
7.2672375558347e-05
6.3660630186798e-05
2.54750457089964e-05
6.21533925925772e-05
6.30082701662971e-05
-4.6008532459547e-06
7.27677977024733e-05
5.61207429676345e-05
8.29369578837593e-05
2.52011642942725e-05
9.28517660930052e-05
6.36103669046937e-05
-1.02875937695971e-05
7.38828323415112e-05
9.4355926748016e-05
4.00620071972856e-05
8.13378086430602e-05
0.000121736374759649
7.32956040409133e-05
4.3537006974287e-05
1.31711935381806e-05
6.00637036566301e-05
6.10553734464276e-05
0.000128627142808032
6.18353185756292e-05
3.55034148790289e-05
4.76430302791832e-05
3.86905251530144e-05
8.93484219482447e-05
-1.27965760123463e-05
7.14193519000807e-05
6.24705300817248e-05
8.32371929731918e-05
4.68120243045763e-05
4.78243918432362e-06
7.63528092160658e-05
5.64893655469374e-06
5.65643703095102e-05
5.30873405279275e-05
2.27893354009965e-05
7.9591520845613e-05
8.8530745639302e-05
0.000128674678672398
-1.07180212205312e-05
4.40292036170761e-05
-2.86513858834242e-06
3.88623408786871e-05
8.49391110652608e-05
7.60719581608164e-05
8.47716519986117e-05
4.36770047200078e-05
7.78354331084496e-05
7.45430793761348e-05
0.000120765377912587
7.66478351341357e-05
8.88683516181655e-05
3.44932903948467e-05
1.92305437146077e-05
3.65634118385843e-05
4.98574570554376e-05
1.31409804639476e-05
6.23258762539999e-05
7.83929659535429e-05
2.64083600034731e-05
8.18083440752263e-05
2.95913003257559e-05
-4.9626697436711e-06
5.85835371413307e-05
2.64109944125239e-05
1.4371220652747e-05
4.14256622217119e-05
4.45425153984686e-05
6.24573291224043e-05
6.85874325390649e-05
2.44676135624891e-05
-1.6843383992095e-05
8.80727942212005e-05
6.02949502854737e-05
5.0313589417753e-05
8.7505553563983e-05
3.98349077442406e-05
7.58497389931072e-05
7.86812621464539e-05
0.000106354131796957
0.000129893094736672
8.04798633629729e-05
0.000109401699701558
2.76913061723753e-05
3.71396065805727e-05
7.21379414080046e-05
7.58577401875038e-05
3.29142324109321e-05
-7.08253532537001e-06
5.00571152554942e-05
5.20808052682666e-05
8.39363699912981e-05
1.38231166415195e-05
4.06588419232507e-05
7.33728521632902e-05
6.8326541033749e-05
5.04467485132568e-05
7.1203523498972e-05
6.90650899156671e-05
3.74348825021569e-05
7.14055731858683e-05
5.38096587093497e-05
7.6213680306965e-06
1.37903880724796e-05
9.06433095767463e-05
0.000101548963133408
2.18706017474838e-05
-6.46372160704529e-06
4.83650775495003e-05
3.84987260299701e-05
7.47843022370363e-05
0.000100584927899768
5.289050747235e-05
7.06290139200516e-05
0.000101919580272035
6.62705983510014e-06
3.8836989275775e-05
-4.57771679627252e-05
6.64265514696332e-05
5.89891973911023e-05
4.39265141080599e-05
6.06794493719046e-06
8.080234399199e-05
7.48067261151536e-05
2.0987730658228e-05
0.000109866903685247
2.79717858557263e-05
3.65237247047568e-05
7.12550236474106e-05
4.55506296176783e-05
6.02921955239441e-05
0.00010904894562204
3.65368868405013e-05
5.31608228445193e-05
3.90842252415391e-05
2.68255616900929e-05
8.83789673168977e-05
5.6267290098582e-05
5.88810478031608e-05
3.75144730196613e-05
3.45665083319064e-05
5.73852087123393e-06
7.10101736525337e-05
6.77682828258192e-05
9.43141684174018e-05
6.56040563628241e-05
5.32656560482448e-05
6.15768949573271e-05
6.96517837162984e-05
5.62028212567827e-05
6.92878211181486e-05
4.05902595247855e-05
8.87272649578049e-05
5.12639494400314e-05
6.1470019676507e-05
5.33618911167166e-05
6.31320927655714e-05
6.60299321378155e-05
6.72437611580516e-05
2.39728038998469e-05
4.10692818837107e-05
4.74816624913447e-05
0.000111778335006714
9.73837402457941e-05
6.96758853978786e-05
8.79661901657848e-05
-6.58802959491926e-09
2.93987565063265e-05
4.10007771460911e-05
6.75720027156877e-05
-5.15307287494974e-06
0.000127500716466684
8.16278756329607e-05
3.12071374867803e-05
6.6610156347464e-05
6.37742714588036e-05
7.77670046580485e-06
-1.35763005475422e-05
8.76350107059429e-05
1.47115874192926e-05
6.95192629264171e-05
5.76209309917916e-05
6.64729286456772e-05
-1.64671924907046e-06
0.000110956165142992
3.6806184254704e-06
9.72098281663248e-05
5.96550202834072e-05
-1.86611389578463e-05
5.83970731772513e-05
3.69507997712979e-05
5.5084237228709e-05
6.03025349790302e-05
0.00011256782927479
3.5410625080646e-05
7.76256697780082e-05
1.20811595734756e-05
8.82799439606319e-05
1.41961964706781e-05
0.000112611568346488
9.99891118064878e-05
0.000122720306456157
7.97687245119917e-05
6.80873461606791e-05
4.991568566898e-05
9.00926524216965e-05
6.36500941450436e-05
2.27428272992781e-05
7.58184413565359e-05
5.76040858341739e-05
0.000113186096347294
2.32588559045686e-05
6.97138597282727e-05
2.91629550305213e-05
3.45573206041553e-05
2.10294570738049e-05
7.26320119830388e-05
2.83109921673404e-05
9.21622895453492e-05
6.44099974593321e-05
4.71266541543752e-05
7.24604705972647e-05
2.08008520531099e-06
7.83383567873615e-05
2.85371803169441e-05
4.4550199536701e-05
8.89086837910164e-05
8.11087740354057e-05
4.33625834682574e-05
0.000125774053344964
0.000105462569483107
5.70908936376919e-05
7.28440469998594e-05
7.82601412162977e-05
0.000118765141084132
8.66500005624085e-05
9.35118160113425e-05
0.000101994705040898
0.000104182547205395
8.30216043431919e-05
4.948722097889e-05
5.80396942869694e-05
6.3390034767027e-05
3.20764113435961e-05
7.63278858169475e-05
8.20538196238843e-05
2.2206859081989e-05
6.44079271096708e-05
6.23142899875214e-05
6.01472789625722e-05
2.80405650197544e-05
7.32609124494873e-05
7.85569762933553e-05
5.45489093524545e-05
2.02602993960843e-05
4.26074871965364e-05
6.39681943898388e-05
5.23706675772969e-05
7.90479449986606e-05
7.88098878124599e-05
6.53863268943561e-05
3.15138142396944e-05
8.28464712789933e-05
5.31620930723438e-05
6.71046296966676e-05
7.38567369605217e-05
6.67145778575654e-05
5.48733850878163e-05
7.98015124542922e-05
0.000111168308977376
2.46874607618818e-05
7.05403757435552e-05
4.85952451424501e-05
7.06332481312176e-05
3.47910988149825e-05
6.91915716559443e-05
8.84547888985623e-05
6.58631618631876e-05
5.38567248119736e-05
0.000106480568762064
8.32280317400899e-05
2.25384870297384e-05
7.00063382724784e-05
3.54520454351786e-05
7.65420230490246e-05
2.5488907857251e-05
6.92284174741796e-05
2.75909122063488e-05
7.82661677463573e-05
9.0118979173815e-05
9.0219667366581e-05
8.00831710784198e-05
3.22319090243623e-05
3.62810481087245e-05
3.7048726480561e-05
3.2991788090962e-05
-9.78209151808903e-06
8.05111798794284e-05
9.29244251093931e-05
0.00010404837911679
4.69302180563451e-05
2.58383431929864e-05
5.17793782167064e-05
-1.81553553886501e-05
0.000125620038718405
-2.08892843134744e-05
1.52455476447303e-05
0.000131603040035025
8.46086221239365e-05
3.52908946423302e-05
0.000113364637357365
3.41576708902768e-05
7.74792711565244e-05
3.33096463059494e-05
2.79606817247602e-05
3.80001410051344e-05
3.0196620263624e-05
2.45421336310488e-05
5.81515246829499e-05
5.79516966470166e-05
7.44354652800154e-05
2.15572620413417e-05
6.80435098376307e-05
4.25562259061672e-05
2.92764439094957e-05
-4.94256010804305e-06
4.27601755891821e-05
6.32691014004091e-05
3.88262214582335e-05
4.93962636771685e-05
0.000105340319557062
2.30412256793615e-05
4.57373901171172e-05
5.64324079666225e-05
5.6192535069376e-05
7.00191267488912e-05
6.76058850800146e-05
0.000108803721682927
9.75042313694081e-05
8.13893590168867e-05
5.61786047756088e-05
3.90668507597098e-05
3.73273920627966e-05
-1.1334930320004e-06
1.64020876333381e-05
6.97641075894058e-05
8.9249315182706e-05
6.69587882692911e-05
3.16610170458503e-05
7.66396325398638e-05
4.95016231562546e-05
1.08663954774275e-05
-4.55041164496508e-05
4.3622860986017e-05
3.9099157434686e-05
4.50610858979414e-05
3.86784031068202e-05
9.62607442799179e-05
-1.03829605336645e-05
8.31438665017052e-05
7.99971143085372e-05
8.52103194417297e-05
8.53605320730158e-05
0.000110207648971599
7.69624169394216e-05
5.91787376656584e-05
7.92413357460667e-05
3.96452353130003e-05
3.49148747562501e-05
5.36981387641385e-05
1.55800135908734e-05
2.62078844548126e-05
8.43936566842317e-05
-3.40711333017514e-07
5.16985339929235e-05
5.72414017200973e-05
4.73602980235772e-05
4.51510697025417e-05
9.19681174247531e-05
9.37382116121344e-05
3.58789628158064e-05
0.000129012785800091
5.85825038935754e-05
3.00326060320034e-05
7.80181394062375e-06
0.000103387917071435
0.000102465933562316
3.26361890390649e-05
0.000120013443518458
-4.02374606748887e-05
4.52217115301309e-05
6.11878950431302e-05
7.97754840549895e-05
9.03521991184632e-05
0.000106882542395195
4.65208940751003e-05
8.13803255710174e-05
6.36600080667552e-05
0.000134784397594956
3.3864530238044e-05
3.28358887583241e-05
5.05373094053193e-05
8.63453908636098e-05
0.000101469732352912
6.06567690666347e-05
3.70282426962035e-05
9.22905319201659e-05
5.64208249680393e-05
4.04257215146368e-05
7.38305130815457e-05
7.64834804203659e-05
6.30911975173648e-05
0.000109737175790097
7.44554147381098e-05
0.000118202589228597
5.09507842084677e-05
1.23781051268836e-05
8.62129691413349e-05
6.76619907945249e-05
3.89476050908567e-05
4.15794772960631e-05
6.2669691646759e-05
6.3923242697719e-05
6.86556832682619e-05
7.1656299428242e-05
2.35031867825257e-06
7.54865216193517e-05
1.05657866681372e-05
1.89266210338474e-06
7.40867842177552e-05
6.35906405497878e-05
7.28775939425891e-05
3.70375588100589e-05
4.31403712509723e-05
7.56083556591779e-05
5.3925789717559e-05
3.4103685050577e-06
7.90748870940172e-05
5.28650824430501e-05
-1.08797967438827e-05
9.6813305405364e-05
0.000121347974994696
3.07616022499951e-06
3.94209622722036e-05
5.9299789290437e-05
3.16104017610333e-05
2.44314086337238e-05
1.12461145664147e-06
8.07196682810708e-05
3.33799937922115e-05
6.40173315203313e-05
9.22990602845836e-05
7.10705124212599e-05
9.67799317867073e-05
0.000149518659875625
0.000130773083323789
7.83764588032416e-05
5.04786194097637e-05
3.36720581635782e-05
4.24391924095938e-05
5.93295890635656e-05
8.5159981923986e-05
6.03411081056613e-05
5.94772915503002e-05
7.39766028990924e-05
2.30370977082808e-05
8.13906491376255e-05
4.73846446790446e-05
4.68076616802218e-05
6.13315189577697e-05
2.12973535312501e-05
-1.94702060112223e-05
6.52445569860798e-05
0.000102595494341712
6.28055719052272e-05
8.35786439932794e-05
9.98909692235039e-05
4.11136612682462e-05
1.55956443080299e-05
8.43350705257131e-05
0.000101163768450904
4.4085693926285e-05
2.65289615311038e-05
7.09284506431033e-05
4.04343523206811e-05
5.13803397945412e-05
5.78805723828417e-05
6.9815858054514e-05
8.06257456269527e-05
7.01535311556945e-05
2.72491883653252e-05
7.4908418537477e-05
4.77706425829499e-05
5.50624691604918e-05
8.94293268947889e-05
5.59839075440952e-05
8.11613113854449e-05
8.71977430357258e-05
9.72960917212968e-05
7.40706343880494e-05
8.68218422402972e-05
8.3252638796732e-05
2.7704579849536e-05
3.31583220433202e-05
8.74505325812346e-05
8.11784698590968e-05
5.94568769741398e-05
9.97973286349901e-05
1.55977306906809e-05
7.80453618434799e-06
3.69088987674125e-05
7.13361121541086e-05
2.93821290086455e-05
4.82198862219218e-05
7.15832317218281e-05
3.82224225067628e-05
1.29423588170478e-05
8.26330400849549e-05
6.71647406052824e-05
3.85180661169031e-05
0.000102381720806571
6.51318620181581e-05
0.000120801649282955
2.51191418647557e-05
6.76084060850485e-05
8.86295794747215e-05
3.74110260861358e-05
9.7234570301152e-05
9.64046309122289e-05
8.467788298494e-05
5.42156063970489e-05
2.69436284919838e-05
3.81209348209434e-05
7.2609894205968e-05
0.000139180258517499
3.98705859494936e-05
3.67126924519008e-05
3.79191142932575e-05
6.82491429188069e-05
2.46126664007556e-05
2.35725534083923e-05
4.0177836609245e-05
8.47064904107695e-05
2.36254748176131e-05
5.75657611842467e-05
6.13066322829304e-05
8.96404422130239e-05
5.46392796919168e-05
2.82922507667462e-05
4.07456093501327e-05
4.98164281618179e-05
9.3794258308716e-05
6.79752970182601e-06
6.12435323773656e-05
2.06154597053139e-05
7.51986929955082e-05
6.79628529889455e-05
5.62645620360193e-05
5.11038526867193e-05
5.86950734379362e-06
4.33564627575577e-05
9.28232181697319e-06
4.23447990933182e-05
8.21038749366338e-05
3.45199979727012e-05
4.54345743314396e-05
3.81687310728436e-05
5.7334450588472e-05
0.000104545533011931
5.39329544515688e-05
6.42201092223909e-05
2.76352301403138e-05
3.78480549760013e-05
1.09786915000851e-05
4.60195961920401e-05
5.65305136451783e-05
7.23083426984831e-05
1.97997744011829e-05
3.91399599340064e-05
5.35921641292508e-05
5.02273008933449e-05
0.000107142445778006
3.10792051856367e-05
4.27431045443946e-05
-2.26132828547945e-05
7.54526663759645e-05
1.6568871721535e-05
6.42805337709304e-05
9.16339674582238e-05
5.64433806416072e-05
5.14317331096455e-05
5.54701119760838e-05
9.42286350339742e-05
7.1666004390338e-05
3.11981278309384e-05
0.000101334229426523
5.49153340639383e-05
4.34422525518111e-05
3.30858560218124e-05
9.19420949019645e-05
0.000130542996994653
3.1632826400991e-05
0.000105980134071561
2.44942550292065e-05
0.000114411562217413
1.86951510314916e-05
6.64922729379246e-05
4.303896585159e-05
6.35087208294916e-05
7.40005719095154e-05
1.82190992263614e-05
6.00135789051809e-05
6.89275656154886e-05
8.09993638236932e-05
1.67925728063023e-05
3.10118142884867e-05
4.8135929953949e-05
5.7603811131728e-05
6.97636630880411e-05
8.9592868464098e-05
5.2979329713248e-05
4.69145860754487e-05
6.03968012651898e-05
6.56339843299067e-05
6.97777534731193e-05
4.41689992209591e-05
5.71008400207665e-05
0.000105591774639262
5.67636168316915e-05
2.77643727798785e-05
4.9353260547535e-05
6.46035388602597e-05
7.87482535840868e-05
0.000113736017977767
0.000118751975375729
6.73553473938282e-05
6.47041228658684e-05
4.18896049047319e-05
4.70143202287918e-05
6.04938587534178e-05
0.000102451235648498
4.91137876506314e-05
3.90106965021877e-05
3.31013293411112e-05
1.63134469295349e-05
6.18782061240938e-05
5.81821171432731e-05
6.40610306955183e-05
8.28921880083239e-05
4.09027427934371e-05
-1.10065474910703e-05
3.4279740359477e-05
2.82369028996583e-05
0.00011085512634995
9.06886151515631e-05
8.15734901198444e-05
5.57216645057601e-05
6.42231894022668e-05
2.10665775515394e-05
9.67815297153617e-05
5.3876354295459e-06
6.89644888176169e-05
0.000138679768229117
3.32216155037274e-05
3.78354738802231e-05
-5.33732180431013e-07
5.73852404581974e-06
7.7063982644731e-05
0.000116167353551683
3.76360435728564e-07
7.51108845423671e-05
4.28938650000224e-05
5.94056255271117e-05
4.20635728986212e-05
2.86149381223103e-05
3.48660422187897e-05
2.17016101383825e-05
2.11341036092483e-05
5.0018813848907e-05
4.26652435258252e-05
3.29209955146817e-05
1.51029109703678e-05
2.84113982581132e-05
8.15254213393014e-05
0.000102129730880286
5.30473999118456e-05
2.26181244354665e-05
0.000102396716042889
7.65705217223065e-05
5.08255400565743e-05
2.98952455024894e-05
6.9479913818778e-05
0.00012134260678616
8.25750360726899e-05
4.74438162077204e-05
5.90679702517435e-05
7.5257354951406e-05
6.75479743405432e-05
7.45737995633017e-05
4.90385838946739e-05
6.89004023271781e-05
6.07782485416277e-05
5.79761642150745e-05
0.000117194291155042
-5.24958272218843e-07
7.42271278022116e-05
4.69298004116523e-05
4.99613629519841e-05
8.67710461991593e-05
5.44466029376813e-05
6.13979176430994e-05
2.94441663374823e-05
9.49926496025562e-05
9.38596197652336e-05
2.32963267202964e-05
6.82832173757627e-05
3.42078368092249e-05
3.98800948043749e-06
0.000119166801142396
9.312630769453e-05
6.59498495523299e-05
9.77026995733096e-06
1.10284799736404e-05
1.12247074836986e-05
6.79015812828454e-05
3.8244933287871e-05
4.12218099988027e-06
2.21972977195055e-05
9.28399571381185e-05
5.5981978329152e-05
3.4397445456155e-05
-2.11585102168477e-05
7.84853358013062e-05
0.000134494508553739
3.63361425234636e-05
4.03755857264734e-05
9.09098365392972e-05
5.71688828880669e-05
6.28019652619545e-05
8.87217652981789e-05
2.92196663447524e-05
6.12865886322826e-05
8.92561075683587e-05
7.74944971183752e-05
0.000102691587571127
5.48559323185831e-05
5.92249984537581e-05
-6.12006179760671e-06
3.67741617902599e-05
4.48962470566771e-05
3.74729097287011e-05
1.01315889053451e-05
6.71026565505782e-05
8.36361699505086e-05
7.20993917010243e-05
0.000110341993976334
3.05056680000635e-05
5.45366340175635e-05
2.57197757881417e-05
6.01780599950262e-05
4.62749571692723e-05
7.18175059258471e-05
7.98792449708817e-05
2.13650575086354e-05
3.95853667821953e-05
9.06737384959875e-05
6.13728214543263e-05
4.8555903593809e-05
3.49724084489607e-05
4.90207869942242e-05
7.96155992433039e-05
4.50492841790222e-05
5.39553198180688e-05
-4.93171171092005e-05
4.24595494789168e-05
0.000102629361675668
6.51480800413471e-05
0.000110404572920378
5.60245583867219e-05
6.31729791942126e-05
5.39059196278496e-05
7.09470281046208e-05
7.24071273206382e-05
6.43415477149902e-05
7.10080224472025e-05
7.26092212069002e-05
-2.16534229714192e-05
0.000103764817713377
4.88808369097697e-05
8.96541996874476e-05
8.89036136302592e-05
8.37493865630712e-05
0.000113205879802619
1.33054587063729e-05
5.7174167044518e-05
3.42165161595358e-05
3.65169449700778e-05
7.2101120838689e-05
0.000102083309130779
1.47656272484421e-05
5.35750598396246e-05
3.11268912177116e-05
3.57429656441113e-05
8.81667666132516e-05
0.000103448020583487
2.53954653045054e-06
8.63176289542561e-05
8.64649930695486e-05
6.00824096939512e-05
8.31561910356344e-05
6.16125594374368e-05
4.65894483134269e-05
5.09101244881151e-05
6.41521542870923e-05
5.35637690148611e-05
3.62436199114874e-06
6.59050878432786e-05
-6.61013174915163e-05
1.38084099075282e-05
6.54726132733278e-06
7.97098984587294e-05
8.35084827002334e-05
6.01635850984883e-05
6.18071250910982e-05
5.10954447800651e-05
5.53554050692191e-05
3.01122250381233e-05
9.73771010480044e-05
0.00012465704291805
2.61042669956317e-06
8.95776730806858e-05
7.37999992195508e-05
1.4904720016492e-05
8.47330917329632e-05
4.49433951673563e-05
4.72911717915837e-05
4.69768810459672e-05
6.55090658180334e-05
6.44393779383593e-05
7.81913051204327e-05
4.92792225140339e-05
7.39330753323962e-05
8.83941814023273e-05
3.32905460471175e-05
8.37392420327773e-05
3.17150289015094e-05
2.79219616803258e-05
5.49418363237692e-06
9.24695038508435e-05
0.000132964533454965
8.83513135775011e-05
0.00011478998048793
9.18590788389819e-06
0.000100690203063192
7.16218747605475e-05
6.28612893488437e-05
9.0764288375689e-05
9.8787894497306e-05
8.90207214642536e-05
8.02887820097486e-05
2.07617891908489e-05
2.56717848350875e-05
1.42023079949931e-05
3.22061546717954e-05
4.40667894624519e-05
5.79245963973513e-05
3.63803738273387e-05
7.65740435615589e-05
4.31688749301804e-05
8.91515051225998e-05
9.44034812827927e-05
8.08657539164404e-05
4.04049715742515e-05
7.0337934166173e-05
6.3896904377551e-05
6.75674929297709e-05
1.47465790406119e-05
7.60768934050893e-05
2.99874033057026e-05
7.69230331445365e-05
3.96856190312859e-05
4.96904603724129e-05
5.75051756183207e-05
7.42908415368655e-05
4.18113504195909e-05
6.39903418982284e-05
0.000101161898043191
0.000109334042172828
0.000119843011760034
1.34238393604571e-05
7.62354037868656e-05
3.98133459262219e-05
4.23652355499549e-05
6.89474468171706e-05
4.45594524896297e-05
3.03048159549865e-05
0.000122104625256801
7.41778507408744e-05
0.00010640223857511
8.57424746244107e-05
4.69745352834181e-05
6.94913535283821e-05
2.80124400877829e-05
3.71873072596686e-05
0.000101073957436596
0.00012723999643877
7.12208284640254e-05
3.42203096607137e-05
9.11575142691313e-05
1.51505561273339e-05
6.09202938060402e-05
8.02040530153481e-05
8.60513748462894e-06
4.00920673533768e-05
9.31816180866193e-05
1.56750236876486e-05
3.2094939853288e-05
0.000106244752903546
9.70457587621213e-06
6.75128976006441e-06
8.08843683830698e-05
7.52748812801282e-05
8.2898038438537e-05
3.87677614946343e-05
5.91222548114269e-05
9.61921804765905e-05
1.37068097277454e-05
3.43759151969103e-05
7.36474636563311e-05
4.79217524423435e-05
8.46039147172507e-05
8.4050785180725e-05
0.000103639737141808
5.28616666314297e-05
1.63150060136681e-05
0.000121414607432024
5.59882813766284e-05
6.70188622497593e-05
5.04696035283814e-05
5.61080716815885e-05
-1.53504754213028e-05
7.21709068148758e-05
8.21329088099814e-05
3.13827011910843e-05
8.11632077683643e-05
8.66364938608115e-05
9.60802809019686e-05
2.92316116282732e-05
3.03581985125537e-05
5.094857328549e-05
0.000119755638779258
3.09975884616361e-05
5.83271641305739e-05
7.14300291073135e-05
2.28959009448694e-05
9.72437067503214e-05
6.93568628651281e-05
0.000114009553347756
9.31752420294651e-05
3.81222246777549e-05
2.97952375334151e-05
6.27322682255837e-05
6.43778014540743e-05
-1.65753919582094e-05
4.66889058331125e-05
4.19500941442875e-05
4.76935143485549e-05
7.14288216513039e-05
6.11186161935947e-05
0.000102591599013328
3.59777727742385e-06
1.09777529152989e-05
4.55064403164402e-05
2.40039207153217e-05
6.59948875890688e-05
1.43007029363916e-05
0.000102248212667734
3.27986225582217e-05
5.28791271635732e-05
7.6215263856942e-05
8.06511861432388e-05
6.0264940156888e-05
3.08279367760941e-05
8.4537874628094e-05
3.35415590838659e-05
9.90421416570867e-05
0.000111635022136823
4.83228488862192e-05
3.10829695625128e-05
4.97653198496839e-05
5.01419121517636e-05
9.64719739527507e-05
7.57352158364638e-05
0.00011956113330507
2.88430337366988e-05
6.71156241567392e-05
8.0688303738389e-05
5.95989700868081e-05
6.15549032106069e-05
8.0536273079709e-05
2.48377761728149e-05
7.47845588691073e-05
8.65124648831888e-05
5.96983716157453e-05
3.00621470051177e-05
0.000109420656275038
1.3982242875258e-06
9.27336175578174e-05
6.73555947196323e-05
6.50789092336218e-06
9.0309458933653e-05
-7.53830244149641e-06
6.12194195371387e-05
3.19117006909154e-05
8.69864484357869e-05
4.6129932099393e-05
6.62621239425414e-05
7.19080738984988e-05
8.4744909348444e-05
6.52971831448275e-05
2.54924539737085e-06
2.65000229640963e-06
8.15094832643491e-05
8.43863702680831e-06
0.000100739184127705
5.06605700284309e-05
2.3577168295359e-05
3.96905047659733e-05
4.1772862685005e-05
4.9952384542388e-05
3.48488260924392e-07
9.62109635270819e-05
7.30379847786014e-05
5.28500454289594e-05
4.8263017179697e-05
3.0676924287308e-05
6.93855402520794e-05
1.55364130704456e-05
-1.08569806145656e-05
1.5883241986977e-05
2.94854569597955e-05
4.11182125721106e-05
5.92572489848187e-05
6.90248351148248e-05
5.55609836859251e-05
6.41130755346923e-05
-4.43204321277916e-05
3.40791613356807e-06
4.15162173072733e-05
3.35654614004602e-06
9.52131598646651e-05
5.10989545216565e-05
9.22854672515098e-05
7.89100580984913e-05
2.81555252770707e-05
2.59791603414525e-05
3.22023102753423e-05
4.47241696090902e-05
0.000102439699967605
5.95181612373692e-05
2.02038396483248e-05
4.52454979873035e-05
4.36023593794866e-05
1.03973333494649e-07
6.55724491428556e-05
2.98924689889079e-05
7.44485866040562e-05
3.31773636096652e-05
4.60454111893648e-06
1.57148720501055e-05
6.62363179041511e-05
8.86103277491477e-05
5.43731880202373e-05
7.69949541176486e-05
3.67301356079127e-05
-1.26525759609761e-05
9.32312748651042e-05
2.47566840479368e-05
7.56937427305172e-05
5.52232674897865e-05
6.42914440491021e-05
5.06525997649606e-05
0.000125984638531478
2.29691711667104e-05
7.13863374794387e-05
6.72589219940703e-05
4.06146865141829e-05
9.2660941342898e-05
6.13955660016891e-05
7.83883193520726e-06
9.3420744114714e-05
-1.29177136683462e-05
0.000114288793805976
4.14408217809151e-05
8.31212451108295e-05
9.05753760241244e-05
8.74058402168927e-05
1.34825557876093e-05
6.45347374744143e-05
5.92434921475362e-05
4.57339308840065e-05
3.88014923976313e-05
6.12055796080055e-05
3.55172172987599e-05
-1.22929368142282e-05
8.11902120136872e-05
6.2717490414852e-05
3.92128166785086e-05
4.14562566056202e-05
-7.79331382730291e-06
2.81171350729113e-05
6.72393384867564e-05
8.04366796250462e-05
0.000107794911583326
9.15483356695231e-05
4.44278189477752e-06
4.15371378794567e-05
6.93218954513134e-05
1.52958216956177e-05
4.96329743798843e-05
9.02222003934517e-05
7.2934583125639e-05
4.66059245210225e-05
4.25082496200113e-05
6.89963568932363e-05
1.8485544327959e-05
7.0033792865867e-05
3.12997278164522e-05
3.45002315488325e-05
3.77469345395597e-06
1.72558063048363e-05
4.31360384827292e-05
1.89184493750614e-05
-1.26787436903247e-05
4.80078821991238e-05
0.000121235537528471
3.57695534451564e-05
1.99110748055455e-05
6.9288456495951e-05
9.96600459916342e-06
3.86171987302215e-05
4.75552142203201e-05
6.30906389598179e-05
2.403239004161e-05
5.95372844254053e-05
5.96245864364098e-05
3.10704041724428e-05
7.64499847023012e-05
7.461420460678e-05
2.1428354428006e-05
3.46499359696004e-05
3.57291007661888e-05
6.83836183296763e-05
3.88915711577211e-05
6.68281972083562e-05
-1.16313480126195e-05
7.73127009872472e-05
5.30850169817457e-05
9.17937040034981e-05
2.0143799044324e-05
4.35912741155824e-05
5.58008330483991e-05
9.37399135993403e-05
3.54700993546277e-05
9.99532696898097e-05
4.59705449363866e-05
-5.97627084145733e-07
6.40336329084765e-05
6.46837746675179e-05
-1.10663139520492e-06
7.92520917380657e-05
9.68920749224292e-05
6.09786028033756e-05
0.000108528412892427
6.11077724330907e-05
4.56353616197633e-05
6.67414922084802e-05
5.73396331023134e-05
0.00010448110883554
7.36060070423989e-05
3.85857966261704e-05
5.006983958468e-05
7.06380338845441e-05
0.000120815088980141
9.3367422265506e-06
7.47316832404496e-05
6.05074770535354e-05
9.81201361001905e-05
9.58762691588997e-05
6.38188216472471e-05
9.92392149173478e-05
6.37792537290308e-05
7.31986443148836e-05
7.373281878082e-05
0.000110658140156879
9.76603854168893e-05
4.96682171148345e-05
7.25309586307347e-05
4.25252644101609e-05
3.52449048844478e-05
5.33287777667485e-05
-1.30025364856192e-07
5.13123117425057e-05
6.59214548383556e-05
3.43080714716826e-05
9.15744315726065e-05
0.000114590761342833
7.21877202409272e-05
0.000109864751953806
6.8444508289904e-05
7.15082308247713e-05
-2.85598083183245e-06
8.40740851427693e-05
2.49746890899941e-05
7.89715777077175e-05
0.000137923165720641
2.46991853911356e-05
9.62464672674522e-05
5.05037928244295e-05
5.29346134879892e-05
0.000101187024759537
3.26494411031769e-05
7.60269572901401e-05
6.33195864883911e-05
3.4228102723903e-05
5.32180620737758e-05
2.06320943310933e-05
6.59276306025857e-05
3.01019016533368e-05
4.12180373834757e-05
4.18208901877373e-05
1.28278891885857e-05
5.20860212441702e-05
5.062693343499e-05
6.93336065109797e-05
2.55846677180084e-07
7.7941661192453e-05
7.07261520419436e-05
4.93623369227047e-05
3.90091952660358e-05
2.73025668292057e-06
-2.6246792020854e-06
4.53265550852526e-05
8.4543287783083e-05
8.48226727749153e-06
9.12010030747741e-05
6.668489470311e-05
2.18578735302953e-05
6.16591911453534e-05
5.1867326510818e-05
0.000112973661295681
6.75618435746557e-05
8.89728708020151e-05
7.16504266394491e-05
5.79299947680892e-05
6.16077962477537e-05
4.8116336013075e-05
6.9546411125152e-05
-1.45162536737629e-06
7.88905778683515e-05
4.81835767230689e-06
2.24317089689127e-05
4.00469121208975e-05
6.82080405975749e-05
5.61684354075583e-05
3.13106502899263e-05
3.13893113525741e-05
1.27128898877399e-05
0.000107331767748362
1.28106599510042e-05
9.52607218518238e-05
1.01152407378759e-05
2.52568316127852e-05
-7.72015190473865e-06
-3.14576681996557e-06
-1.75516149272162e-05
6.2313855859993e-05
6.46764425526718e-05
5.11273449619556e-05
2.04166002905012e-05
1.73628762694299e-05
9.38678556766712e-05
6.90474052080382e-05
3.0128504489628e-05
8.289074312339e-05
7.0166952868303e-05
5.32762436889208e-05
9.06646709409766e-05
7.56174083790315e-05
7.31680282096837e-05
-4.55015034712097e-07
7.64209868686355e-05
8.67897319937813e-05
4.81607380907061e-05
7.60667541186311e-05
4.73192746417401e-05
3.40795789760756e-05
0.000117581616860477
6.6744888749275e-05
2.87896131515373e-05
2.31004617273387e-05
6.56831922320899e-05
3.83452339683276e-05
-1.11852804790087e-05
6.73703666485185e-05
6.7808264362243e-05
2.40217421411417e-05
-2.18715985880663e-05
5.37195782969214e-05
-1.58683022296143e-06
5.97360460042854e-05
5.1540239857613e-05
1.36553414538915e-05
7.98283326941315e-05
8.31253363027714e-05
5.63156821015811e-05
1.79952229254307e-05
4.0952820406711e-05
2.84066288627992e-05
4.87875262932371e-05
8.42059391854292e-06
8.44705942935894e-05
-5.70605834565155e-06
-1.2191341360078e-05
4.52328032255042e-05
3.2548428208812e-05
2.0197492110503e-05
7.85627841708965e-05
4.68111554696005e-05
7.25931300678899e-05
4.60414389383869e-05
9.27708398436412e-05
2.82682117436548e-05
1.6971055311258e-05
3.59258920123248e-05
7.32450529378868e-05
2.75905058082979e-05
5.12314471961638e-05
2.6194250535805e-05
5.94041821849555e-05
6.8494265156775e-05
6.66208080947378e-05
0.000106981973376113
3.88752959385837e-05
6.27852815677742e-05
3.77576503923189e-05
4.74548971945459e-06
5.58948939574786e-06
-2.51560367242751e-05
3.07218922843657e-05
2.60074688861865e-05
7.76215731504834e-05
7.67354765127776e-05
5.24040666353376e-05
0.000109075444587973
6.32367350622412e-05
6.97823843515756e-05
0.000104384628429954
7.34965037626245e-05
0.000114603987226995
3.52787405229518e-05
7.54973231416165e-05
3.01532102892675e-05
7.8316528236629e-05
6.47344961193182e-05
6.07093922118472e-05
8.42777657946286e-05
1.60505123645177e-05
4.38326514275486e-05
5.80752677509136e-05
2.82662512431146e-05
4.61669861667642e-05
0.000110139111692524
7.9609860769736e-05
0.000117439808793313
-6.14865049765223e-07
6.53982205053521e-05
0.000103407659184731
5.16998196172711e-05
6.55740985825519e-05
9.29347527390759e-05
9.33263790595479e-05
6.86579377907244e-05
3.0363535508156e-05
6.17566505080543e-05
0.000112762141599584
7.1143612146108e-05
5.00645751025977e-05
-2.20610545281029e-05
9.08189663882573e-05
-9.04788489951824e-06
5.87933129400662e-05
9.17787019439304e-05
4.41215218322383e-05
8.71427436113672e-05
7.85075157486472e-05
8.58993776043599e-05
3.63160213479381e-05
6.07649912670899e-05
2.40976960418183e-05
4.60620333085159e-05
4.60874998987912e-05
7.92326305777927e-05
0.000111284063029038
0.000100271086432373
8.03635650048428e-06
6.52957619951888e-05
6.7495008146666e-05
3.24887026522911e-07
8.18563403841087e-05
9.56953091405505e-05
6.04793237271264e-05
-2.85604179596844e-05
8.88078065925488e-05
