# Supplementary material for: Research on computational propagation and identification of mine microseismic signals based on deep learning
Source: PLoS One. 2025 Oct 22;20(10):e0334641. doi: 10.1371/journal.pone.0334641 (PMC12543183; doi:10.1371/journal.pone.0334641)
Supplement: S6 Data — (ZIP) [file pone.0334641.s006.zip › 000100800002990.xlsx_0.txt_24.txt.txt]

4.70039930399579e-05
8.01569465403985e-05
4.88573258163577e-05
7.52025456957248e-05
4.88713074282316e-05
2.26644909663857e-05
5.75896175248169e-05
1.79650290150172e-05
7.22348158604995e-05
2.99693415850619e-05
-1.77438229005825e-05
3.13073957471167e-05
5.75344901948591e-05
7.05599476582174e-05
9.26862753467362e-05
9.32676039325548e-05
1.25847093912081e-05
1.99450017010016e-05
1.04021346683084e-05
0.000109326047661968
2.80611152405101e-05
4.72258108478503e-05
5.10238262339223e-05
3.84661894098285e-05
6.98840651931605e-05
6.8420455020624e-06
4.87862535806492e-05
0.00012154542282704
2.65010100378915e-05
3.73583314932326e-05
7.16252932118369e-05
2.26860239931633e-05
0.000102507330180508
5.32675542677722e-05
3.94362209109728e-05
3.99510916762381e-05
5.20981298906385e-05
-1.92280348849835e-07
3.16429349154063e-05
3.16833379595592e-05
2.30518974154438e-05
9.7284383382638e-05
6.25923001972835e-05
9.62211064852292e-05
3.04885296793657e-05
5.65760691840914e-05
2.13372059211872e-05
4.97809917736125e-05
4.57036924819832e-06
2.8892306771589e-05
6.19658959903607e-05
2.48552184920663e-05
-2.20708481056334e-05
6.54538038872597e-05
7.6856552358471e-05
4.50199096139138e-05
1.59443146030986e-05
3.94442191667964e-05
9.62175975287059e-05
3.70102070427102e-05
0.000112957533754812
6.93089253023014e-05
6.09104669924714e-06
3.82110450282155e-05
-3.13304497307937e-05
6.63757690470416e-05
8.28265610453851e-05
6.4795194748933e-05
7.05666147213121e-05
6.01034784432858e-05
3.82584108349677e-06
9.32332045303462e-06
4.07788162914487e-05
3.85865199973144e-05
8.69530204071814e-05
3.89924802140995e-05
8.40202317087558e-05
5.82042440568877e-05
6.69131267776261e-05
5.25281976228654e-05
2.02764949913654e-05
8.86106852826751e-05
2.51718682677687e-05
3.48762610922042e-05
9.42501580149211e-05
3.67464272045184e-05
4.0839986887084e-05
2.94241005396499e-05
8.82314256578673e-05
4.24426155657097e-05
7.17910193326191e-05
5.93982373365868e-05
5.02636463203233e-05
0.000109417979858599
6.82665965916863e-05
3.11870462451489e-05
9.01210189015565e-05
-3.77028333925025e-06
5.89349667580603e-05
0.000106331611742253
4.90646707138086e-05
7.61470884824469e-05
5.32305744082088e-05
6.69442137478549e-05
4.0255150041694e-05
5.4011482194038e-05
6.49816319649986e-05
8.11049982011606e-05
2.96624566765588e-05
4.71248769036427e-05
4.85292816293571e-05
3.7843140729965e-06
8.97797109395606e-05
6.50254911699207e-05
6.22428303124227e-05
6.14641343058017e-05
5.51678061715609e-05
-1.56017145111238e-05
4.80321757171189e-05
2.64359408258145e-05
6.37113797952414e-05
5.68181857719288e-05
-2.93931908818034e-05
8.1223989992837e-05
6.66959495607168e-05
3.01602259092629e-05
4.35374984204141e-05
0.000115318961110539
0.000112693980086362
5.39362856689127e-05
7.38604850290055e-06
2.88530039280881e-05
6.67505276917283e-05
5.70120151123858e-05
2.10637705916479e-05
4.18753058632434e-05
0.000100205639875279
5.75819053900109e-05
2.16561314672418e-05
0.000102509809343898
2.93733451176918e-05
3.35498307085293e-05
6.92295124110009e-05
1.04841102255851e-05
8.80691181693169e-06
2.03814539491354e-05
3.32930698796983e-05
3.697558168672e-05
0.000129382216498483
9.26096567945134e-05
6.95034112843261e-05
5.88283690675519e-05
0.000119445846325765
8.21351791677979e-05
4.12529247707583e-05
7.02706790679708e-05
7.63150781095297e-05
8.34052123118125e-05
1.57148615708508e-05
6.21559918212528e-05
1.96014282027474e-05
7.27034604396056e-05
8.69574862897465e-05
5.71925070248602e-06
6.62509443934435e-05
7.09639810574368e-05
0.000125272862780419
3.20330816003898e-05
8.770012090134e-05
0.000121090006874409
7.93945354677869e-05
2.42099979401437e-05
5.29840315860101e-05
7.1013007193166e-05
4.3346110647276e-05
9.70998378481837e-05
8.03796209742611e-05
7.42534263283372e-05
6.67496302319688e-05
7.2924989387334e-05
7.47547214261235e-05
3.51044333780811e-05
-2.37880698900929e-05
8.59752713144379e-05
8.57096225019122e-05
9.56326439010435e-05
7.22160742854903e-05
6.93297151424475e-05
-3.85863146604464e-06
7.45023227863283e-05
5.04108108625306e-05
9.07386780770683e-05
7.78507250119616e-05
5.47743658254859e-05
7.6565214937107e-05
2.77785716851617e-05
5.42915044799654e-05
1.3663661052247e-05
8.8744717829042e-05
4.70381837998002e-05
3.61261460023362e-05
9.6640127330521e-05
2.70045894615531e-05
5.49720916139397e-05
0.000115110270340612
7.15293198209306e-05
0.000105961664706875
0.000104072445914366
6.04277809433866e-05
4.61164119377276e-05
8.11499975454437e-06
3.75841569316362e-05
0.000127296711124627
2.66900297915135e-05
2.11197766603089e-05
5.09068080681594e-05
5.77677158477938e-05
1.26404125428424e-05
3.65509062992197e-05
1.97386822985176e-05
0.000125521748257374
9.41313577691518e-05
5.46053653341887e-05
6.71985854725985e-05
0.000113347031490606
3.45633201143829e-05
3.66704838798697e-05
6.58272431650288e-05
5.56823420321743e-05
0.000144607907212223
7.65889869927747e-05
5.17609405882832e-05
8.3515467721902e-05
5.64167040080084e-05
1.72149816630925e-05
0.000105016326463752
4.95909517220283e-05
6.67275990956242e-05
0.000112134498089893
5.37333708076585e-05
6.3266359410721e-05
3.41533483230227e-05
3.90803706260135e-05
8.95938949199627e-05
7.70779356624564e-05
9.17289282507599e-05
4.3697942438824e-05
0.000118322899794271
7.67951829304794e-05
6.87191785555728e-05
0.000161637534022466
4.07619066530023e-05
-1.57532062937822e-07
9.24414408479874e-05
8.83654148224993e-06
7.28091257992777e-05
6.18839507367772e-05
0.000118143806619444
0.000104184357271525
8.38422848994545e-05
2.71889913510142e-05
4.63024326350737e-05
5.26652200234793e-05
2.80608314082987e-05
5.99724698566669e-05
9.43037963557119e-06
5.03419778848501e-05
3.81525509849802e-05
1.14202634627515e-05
5.80462317311325e-05
3.73139491597295e-05
2.19270204713103e-05
7.07391040798826e-05
5.58006987782263e-05
8.79881496619356e-05
3.49685244021866e-05
9.48157781481422e-05
7.8551698451445e-05
8.51302992394591e-05
1.84906391307522e-05
3.57440088277749e-05
5.69485511500577e-06
7.76798293321115e-05
3.87123759612651e-05
4.38111363570984e-05
4.22384897711643e-05
4.7533277781682e-05
9.17438368642901e-05
8.78345165396032e-05
9.3461816429727e-05
6.6715447636491e-06
9.02354015412204e-05
2.59324843888827e-05
9.74530930695521e-05
7.3345750289916e-05
-1.45201855372548e-05
9.73796139463614e-05
3.6574346419453e-05
3.58238360588651e-05
4.38106071277865e-05
7.74749261401877e-05
5.81944162499102e-05
6.50755037233168e-05
3.74578690515413e-05
6.19685009460466e-05
6.48226232152535e-05
4.28845185239548e-05
9.79273111993357e-05
6.84312923323474e-05
7.7736030987535e-05
1.94585754084405e-05
1.81432320967983e-05
-2.43896589113313e-05
2.86924182906341e-05
5.51946835522558e-05
4.94877806704864e-05
5.28187414078055e-05
8.82721635516096e-05
5.2004477535157e-05
0.00012046255573249
5.93944639750787e-05
5.13429838251037e-05
9.53934805033448e-05
0.000105121962383271
9.68097978385357e-05
7.56460489573588e-05
3.28746781070342e-05
0.000107884594010453
4.94024328524807e-05
7.33895395468901e-05
7.52788445450015e-05
3.96725236492184e-05
9.22539248521347e-06
4.89950096885948e-05
3.06604975682929e-05
3.71408504556417e-05
1.47220284435428e-05
5.61882263128947e-05
3.54403280666274e-05
4.98478636679181e-05
3.47957439398113e-05
7.84221792102959e-05
5.60635687980692e-05
7.67297051895908e-05
-1.76158917180213e-05
5.63386475771655e-05
3.37123759199075e-05
2.51884834450688e-05
0.000107497030660809
4.21631907094858e-05
9.45110336703028e-05
3.66004170448665e-05
4.6115296381733e-05
5.55058101882236e-05
4.12195500189832e-05
2.79408775086591e-05
9.60767027033625e-05
9.08127733791949e-05
5.51035657552844e-05
2.9587161142304e-05
5.89398022038576e-06
6.71011187094787e-05
4.37409900893536e-05
4.27025797988807e-05
1.70644306483234e-06
8.97735282723569e-05
5.39371057539604e-05
6.09691553969211e-05
3.96310543809297e-07
9.55788800517948e-05
3.74427167178951e-05
1.80709675376771e-05
-7.32251932831414e-06
4.79612025946666e-05
8.12057479813492e-05
5.43366724917216e-05
0.000118261618148738
1.42813956386812e-05
4.49450928831507e-05
8.274515366587e-05
2.81390185530575e-05
4.97835380897296e-05
5.18057584210532e-05
8.82029186707764e-05
7.32948664318319e-05
6.41228453657781e-05
9.0761661757971e-05
3.95779481301883e-05
5.66662938822803e-05
4.74561385517523e-05
0.000104887768056284
-2.80679361296795e-05
3.70840006147902e-05
4.20808405804607e-05
4.26998719937301e-05
-1.34723532326374e-05
6.42223521680232e-05
5.07640751748647e-05
6.64215085531113e-05
3.9744622093215e-05
2.08190361316419e-05
5.85000264252144e-05
3.69062392094598e-05
5.50966099258268e-05
6.98524974751728e-05
-9.68439707571597e-06
3.78375646341858e-05
6.42354107820395e-05
8.79225733140411e-05
1.52291385319541e-05
6.17024023630647e-05
0.000112849991681183
0.000103600305709449
4.45452113130461e-05
6.8838737940891e-05
9.14580486974863e-05
4.68042463241461e-05
8.22816065014822e-05
8.11525116095433e-05
8.20911429650962e-05
3.64019700918411e-05
7.86900515431309e-05
0.000107943169629009
6.79127578399272e-05
8.43551159646191e-05
0.000121164209314896
5.00019191480456e-05
1.74139052645786e-05
0.000135877373533507
8.0849461706791e-05
7.71196548684871e-05
1.10765971406642e-05
9.32492143935785e-05
2.70630467867659e-05
7.31139607531548e-05
5.63120508094052e-05
9.21945285782887e-05
1.99113797669484e-05
7.59620108973977e-05
8.38143184808771e-05
-1.18501760788097e-05
2.64012126381408e-05
7.2730475333995e-05
2.641165521722e-05
4.84674604913295e-05
1.64317464176943e-05
8.66606350102853e-05
0.00010319822603348
7.99589337993034e-06
6.21713080770297e-05
1.09166930342608e-05
0.000132824022582031
9.19627333080877e-05
2.66520107722882e-05
3.28906788163511e-05
8.99783298673296e-05
7.9338614503069e-05
1.71084749603484e-05
7.65765828707911e-05
0.000124429844039577
6.20170609705076e-05
5.71565375975891e-05
7.02735875458126e-05
7.76079295054202e-05
3.44082738634583e-05
6.84844114304289e-05
6.51128736044972e-05
4.12484089004467e-05
7.50965452903948e-05
7.41338374788523e-05
4.1409283902255e-05
2.13298807249184e-05
6.43852052621426e-05
8.22344820182974e-05
2.43586811335265e-05
9.53985344655666e-05
2.31405183966747e-05
4.18033203931263e-05
0.00011096733190676
5.4969365674686e-05
4.53834983436096e-05
7.94156296634039e-05
5.90138915050039e-05
-1.12804351476856e-05
4.97766690216126e-05
7.84692822454891e-05
8.11874382918859e-05
1.55803858546401e-05
5.75185415608805e-05
3.78356096325135e-05
8.57193965833585e-05
3.01934601532894e-06
7.96102017659807e-05
8.66272673294281e-05
1.32666909476564e-05
5.88221972142389e-05
0.000106744812889982
7.43252902807823e-07
3.08097867120641e-05
2.11341718406395e-05
7.31395134131162e-05
9.33286334979866e-05
7.54216960722355e-05
4.2976914773414e-05
9.40907385244052e-05
3.78992317475981e-05
2.51027737052611e-05
2.44950365153842e-05
0.000125494878184354
4.65379021121571e-05
7.77482957739712e-05
4.99836518406546e-05
3.38461851195742e-05
5.15289246125912e-05
2.95621158745393e-05
0.000102286791251163
5.23457216810177e-05
5.54896506574359e-05
6.35286562051545e-05
1.72204226989131e-05
4.30183452104589e-05
2.08245617915744e-05
9.19518248543459e-05
8.12366413692509e-05
4.34395501827952e-05
5.96677380355085e-05
0.000100765548453199
1.25277384539177e-05
0.000100716411132468
6.5786205814597e-05
7.9032986483699e-05
6.14359966222345e-05
3.43758958377671e-05
2.83245793714749e-05
1.92038012497371e-05
3.89589941855272e-05
2.6226717609324e-05
5.01397555197471e-06
6.11802422967805e-05
0.000116220903605949
6.6827394568221e-05
1.6210413442807e-05
9.02155240502513e-05
9.32360470040964e-05
6.48426715815844e-05
8.24184124411529e-05
0.000118125485694368
4.00886496059449e-05
5.64033936728295e-05
6.19123037678625e-05
1.34393658682383e-05
0.000111706155314194
6.45795381735522e-05
4.70753626594465e-05
6.34606483059643e-05
6.9684266659269e-05
0.000116668449026949
3.65643789444036e-05
7.28378617678109e-05
9.78212485830053e-05
4.22390240358561e-05
3.55490800558822e-05
5.81743407297969e-05
-5.05280615988859e-06
9.15889956499686e-05
4.37808684058687e-05
2.95673856814317e-05
0.000132561549933319
0.000110691298366348
8.28715329346848e-05
8.35713840860903e-05
7.97419887003703e-05
0.000108398315846183
3.00475472327873e-05
3.21675825128228e-05
3.89036573967503e-05
5.51955645014474e-05
6.36565778081491e-05
7.88873372432486e-05
1.2233215606843e-05
2.7732866420582e-05
6.24643124618583e-05
5.78664023713273e-05
4.53466993035991e-05
0.000155071192018688
-2.15414422994629e-05
2.67627802315593e-05
6.18738571510197e-05
2.68315071599076e-05
5.1212039739152e-05
-1.61398419395748e-05
7.49227650250315e-05
5.05970985886169e-05
8.00787857585119e-05
3.12224779927015e-05
1.86556752290665e-05
3.00325714584779e-05
7.13485975164539e-05
2.57059361736606e-05
9.34336699986175e-05
3.23778162777425e-05
0.00010491901863127
6.25687740039854e-05
9.22232992093481e-05
6.13384463287776e-05
7.19732639946173e-05
3.61185911071042e-05
3.77219160957713e-05
5.12539363983606e-05
3.53319868001257e-05
9.17490460611383e-05
0.00010747667390101
8.01418299734609e-05
7.74611037905919e-05
0.000110927330488935
8.72709707794902e-05
7.20143314851663e-05
3.71943182876565e-05
-6.60730255175683e-07
0.000103715037486463
6.3148164730611e-05
5.84249553912872e-06
2.02577363870744e-05
8.76750265387808e-05
7.68360078988584e-05
0.000114815854157818
4.48330566183331e-05
8.20114345183011e-05
3.7073324096904e-05
5.74533643743294e-05
1.98994051078332e-05
6.82517430085893e-05
3.8494051563461e-05
3.63974622539646e-05
4.84432805985953e-05
8.4944686205713e-05
-1.75142197994161e-06
2.566073066568e-05
3.79816616881787e-05
0.000103095749954453
8.2667472536921e-05
5.59483983158308e-05
3.00626431918179e-05
0.000119581812934008
5.03800172086573e-05
5.00310591484392e-05
3.37498424076588e-05
3.13608008364985e-06
3.10506564182369e-05
3.93135414258942e-05
8.17939228082561e-05
5.56141823956227e-05
6.54907698140309e-05
1.19520259644938e-05
4.94175828563473e-05
4.27324271204961e-05
1.87658565284684e-05
0.000105396378652031
5.40865381764748e-05
3.8488867063936e-05
-8.43524205950072e-06
1.04294867137828e-05
5.54119154576851e-05
4.52612907971951e-05
3.39073823271346e-05
3.4682649029518e-05
0.000114915186686186
8.25448575498421e-05
8.42910773621445e-05
0.000136312274554455
-1.2516874296821e-05
5.51319054513153e-05
0.0001129310025427
6.62254413638612e-05
5.16198552794146e-05
4.54321178825185e-05
5.83467958804576e-05
-1.25064230665189e-05
2.11975314122188e-05
3.27055980134922e-06
7.58325933958442e-05
8.79702335850618e-05
0.000107926822541095
9.37111776500877e-05
9.16629914603967e-05
0.000132073162607108
7.67687548526934e-05
4.40902231272594e-05
5.86218061771103e-05
6.2865250521524e-05
3.23792364733615e-05
6.12788982346567e-05
3.63246871615755e-05
9.09638669115727e-05
2.25486059681583e-05
4.58474043102336e-05
2.11939717060299e-05
4.76953644681738e-05
6.44707972113424e-05
6.17778239239956e-05
1.39423031690579e-05
3.89253816031202e-05
3.02487762933961e-05
1.04178481906169e-05
8.8842402468536e-05
1.98345980870488e-05
4.50111958386671e-05
0.0001637375058059
7.74996574836802e-05
7.87053164015723e-05
7.13470133121254e-05
0.000107574602799369
4.63585495356892e-05
8.40884044286249e-05
6.63068327230865e-05
3.2404915259355e-05
5.82823011171199e-05
7.34189098821333e-05
2.38674628178599e-05
2.59476033198958e-05
1.43786050599494e-05
3.07938661289364e-05
0.000101167850500224
3.02423347275708e-05
9.6507682082729e-05
1.27235583947514e-06
1.26043987540371e-05
3.78179901808941e-05
6.63403499951586e-05
4.86564487483836e-05
4.37159309041952e-05
8.00298702772485e-05
6.87813227356893e-05
2.59409057802561e-05
3.61653692472842e-05
7.6191211527535e-05
2.42916324908858e-05
1.13198019234245e-05
7.18275669536889e-05
6.79046405109713e-05
1.38635516156715e-05
2.75141466146766e-05
9.52211338927782e-05
2.89070842023523e-05
2.76287053797612e-05
7.18070279161272e-05
5.017444919204e-06
8.9920731998468e-05
8.05822134840404e-05
7.29558190988814e-05
5.21468079897797e-05
0.00010017097155487
8.67971009465818e-05
4.19949766106441e-05
0.000100481753358391
-1.65156312773312e-06
0.000115600749375316
3.71329116791797e-05
0.000123747150976813
0.000114154949617659
-5.58077539195956e-06
6.2442645884184e-05
6.03372241940162e-05
5.32858721498218e-05
1.69802023233667e-05
4.24228569887455e-05
1.68962145105707e-05
8.16865727914302e-05
1.91494761734998e-05
4.63570855544052e-05
4.73892573301762e-07
6.75479275835688e-05
5.70376437790408e-05
8.01744955223125e-05
4.30008073924982e-05
6.84256987425577e-05
4.40503103541161e-05
5.84226510120712e-05
5.23260612388468e-05
7.12921356705241e-05
6.52882057430644e-05
6.16145015681078e-05
7.11722753872606e-05
2.65638956817893e-05
6.97403735339014e-05
5.30185994640011e-05
8.55357661371728e-05
5.47286266334989e-05
1.51610215363659e-05
3.51714809653863e-05
4.00800855150755e-05
9.42990212567816e-05
7.28183041028452e-05
5.62674320632023e-05
9.60396421206878e-05
4.83013506833581e-05
5.94748727334031e-05
5.1032648918777e-05
6.14117103917503e-05
0.000115272319855287
5.50926365577653e-05
7.31747655327684e-05
-1.44117903232006e-06
7.01540335641313e-05
5.18069744246294e-05
3.87265309116921e-06
0.000119913447261635
1.00705781818501e-05
4.44489091166129e-05
9.86813453137714e-05
6.13767147805668e-06
0.000120180020504276
4.97079083094822e-05
0.000115098713889306
0.000108457846925143
8.57823193233456e-05
-7.91849763373723e-06
7.12723244707112e-05
0.000120055794499541
9.38615116721861e-05
3.48053236953419e-05
3.59423184898552e-05
2.73718046000279e-05
9.40078193191266e-05
-2.38613734378789e-07
6.8246395347729e-05
0.000106304416409623
0.000112242500900092
4.04146926751979e-05
3.74392139235002e-05
7.4878332839032e-05
7.91940823318192e-05
5.6749109067974e-05
3.75487157563111e-05
7.68710133942356e-05
7.60197433643988e-05
0.000108422958882539
0.000101185799191372
3.55113907073327e-05
2.26111315550822e-05
4.3004967559945e-05
7.05285563091191e-05
7.02593318503794e-05
0.000105921682597409
2.91046083756735e-05
7.62229832428972e-05
0.000118397167594143
3.32563085858795e-05
0.000115221320179694
4.1837908165629e-05
5.40407088110936e-05
5.55002276683074e-05
2.98408834249174e-05
3.04613432186492e-05
5.00662217566311e-05
5.72412208388647e-05
3.61512862085018e-05
0.000116644596050442
1.20066223866141e-05
5.72896836825065e-05
5.52322999498309e-05
2.79526763542091e-05
5.60088838759577e-06
9.36637457285252e-05
2.01335280457344e-05
4.2941697124672e-05
5.51367717315445e-05
7.33304383999192e-05
6.41154782196408e-05
8.24776652185837e-05
1.84928128046999e-05
0.000108625389854866
3.27143225762345e-06
0.000122965046158804
6.18512137091505e-05
5.02846126232724e-05
0.000122730996951963
3.9550935368425e-05
4.19051640584313e-05
4.55308656198913e-05
0.000110469216064942
7.5050065444869e-05
5.8348498208055e-05
4.59681098465439e-05
3.40345364759884e-05
9.92001876465587e-05
1.48612822185565e-05
8.55733247494558e-05
2.90514678358161e-05
5.72649398918346e-05
2.08990379152374e-05
0.000139513445424349
8.08566404778513e-05
7.4152314090466e-05
8.15587413714115e-05
8.92835027429705e-05
5.55921874043258e-05
4.6328104826627e-05
1.05210562525716e-05
8.46850944158629e-05
6.25923916348228e-05
5.16079722384187e-05
5.5410823447644e-05
0.000102217773251168
5.22182342001624e-06
0.000102879818457508
4.86073449968977e-06
6.29162448376293e-05
9.62901667453703e-05
-1.45469784542289e-05
4.43733763861332e-05
6.52145099623973e-05
7.09624883786984e-05
0.00010152811202188
2.48851514955765e-05
8.09382706318659e-05
3.42848149206349e-05
0.000124991908619716
2.20720055387211e-05
3.87850602179919e-05
5.74052690357093e-05
8.24178527301569e-06
4.53172366188166e-05
0.000103971337555891
0.000103782793707666
1.56979526955241e-05
8.2701227590297e-05
5.55536709558549e-05
-5.72431829858748e-06
5.3892719781157e-05
1.66678828855286e-05
4.40301263303114e-05
3.91676679592901e-05
8.02212755631059e-05
1.85426706567619e-05
-3.73833066010042e-05
6.25493373739212e-05
3.27990350831701e-05
3.54247257240349e-05
0.000109859291156518
1.4364246503551e-05
0.000115397848824606
4.74017710077389e-05
3.37082931755009e-05
-1.97608737678847e-05
4.62582717251227e-05
8.83157983673875e-05
9.92294671174081e-05
1.47673442959868e-05
2.66657617858065e-05
2.66470320011003e-05
2.23448487181557e-05
3.25080732093015e-05
1.67293974936573e-05
7.51692169664025e-05
9.46008837956729e-05
4.40519640545068e-05
1.47980463356063e-05
9.30081526881819e-05
7.40844127963478e-05
3.66436956926406e-05
3.40211851082667e-05
5.76124500604562e-05
3.59294315065196e-05
5.72882404024794e-05
8.05912917989093e-05
4.71931877728047e-05
4.45129743660708e-05
4.81100098398479e-05
2.07230201862395e-05
5.12238084054776e-05
5.08237105240489e-05
6.5856943827159e-05
5.10214775974114e-05
1.61297840827526e-05
6.75964137497819e-05
7.14759710230098e-05
9.72941716084736e-05
5.14285316266112e-05
0.000104329913043161
5.47126713304735e-05
7.81779746088366e-05
4.01969493561597e-05
2.46264209024977e-05
8.26646308914683e-05
1.96918611877619e-05
6.25963982750863e-05
8.61398319583844e-05
4.87565833180399e-05
6.76072922300705e-05
6.89615325596993e-05
6.82722710675947e-05
6.88308224774416e-05
6.4401217278123e-05
0.000106675073300827
0.000102013543101366
2.87017148828919e-05
3.25053892289547e-05
7.58142282174816e-05
2.7770645947577e-05
5.11466483558008e-05
4.73174397022285e-05
2.73746677072827e-05
5.46346579348912e-05
6.12669185546293e-05
4.21534764804525e-05
3.86106825799356e-05
0.000121624342177476
5.57433984533983e-05
4.67866051368757e-05
3.16861176803691e-06
6.24637572011154e-05
1.91434284850874e-05
3.24809905715006e-05
3.71190393603391e-05
6.59050080836662e-05
9.18502412272521e-05
2.11838114331224e-05
2.54215821923577e-05
7.07440623769054e-05
5.0344207610709e-05
0.000152545345746371
8.40101267837581e-05
6.821207578182e-05
4.10797851240864e-05
5.06468684035985e-05
6.95993781025261e-05
2.81687506376552e-05
7.97073657509514e-05
1.11378423098939e-05
3.02192866239607e-05
5.57306612671296e-05
5.73345979320895e-05
6.53561648892247e-05
6.77394170461053e-05
1.7712887810603e-05
4.74563682928476e-05
7.13299805849096e-05
4.5541617637586e-05
2.99718358040551e-05
0.000103933498567992
6.92535604433473e-05
0.000102841837659654
-2.0058223930987e-05
6.42327340451502e-05
2.67350211121974e-05
5.03854426581061e-05
6.46614265333949e-05
4.96398355393292e-05
4.2289565914996e-05
4.29864738749449e-05
-3.7687003513262e-07
3.63835713691838e-05
4.28792072372515e-05
6.90721743629916e-05
9.36519918776448e-05
9.90591802740799e-05
0.00014120257904319
6.7119732943979e-05
6.46000121382688e-05
0.000115620916012142
9.8860973521583e-05
5.21312307790161e-05
5.55359604765495e-05
9.17144596022279e-05
8.61798999576137e-05
5.25664097597896e-05
8.083243549294e-07
9.56614605789267e-05
6.17119368424568e-05
3.13601635272029e-05
5.90863478303708e-05
5.88855956907965e-05
4.44790939099946e-05
5.31642322534794e-05
0.000101309846474513
2.50597974089177e-05
1.74464516720658e-05
7.54253376024721e-06
0.000124142109693235
5.53222386473359e-05
4.33322741528957e-05
6.88417887390804e-05
3.0831948859233e-05
5.47309779963875e-06
3.3160478588479e-05
6.08898092927302e-05
0.000168750004827447
7.53148968831111e-05
4.7257047950356e-05
3.23339938126623e-05
2.00422173455536e-05
4.02509704926659e-05
7.1683780594162e-06
6.29306839243573e-05
4.64203959544002e-05
6.07068580822822e-05
5.71740754386981e-05
2.24564705647502e-05
7.78864699677407e-05
5.17447056470433e-05
8.9290535256239e-06
9.88884760859331e-06
6.84783259174034e-05
3.96837229218393e-05
0.000125488094048305
7.83082513830526e-05
8.18923850535337e-05
-3.21563222387061e-05
3.66809051255657e-05
7.01817840353068e-05
-5.48401454529412e-07
4.81778667193283e-07
2.10547574481375e-05
9.12678442034718e-05
6.04148218552239e-05
8.82632340785557e-05
5.34544275108057e-05
5.83739437818764e-05
3.28806105380782e-05
4.36042231477702e-05
3.55488064861655e-05
0.000106109435764532
7.117261340992e-05
0.00011114683471651
8.56291266823725e-05
0.000116479128291569
8.04836172680921e-05
4.26468442925969e-05
3.62424269735e-05
5.05134716643151e-05
4.14247421324463e-05
7.85141192509268e-05
5.97502832827765e-05
7.12398674843042e-05
5.09608559439829e-05
2.59336376554554e-05
2.99989193103293e-05
3.61200349538384e-07
6.80035308245877e-05
0.000100288301002406
7.0150117991497e-05
4.6949518667599e-05
7.04296765898371e-06
5.34920491720149e-05
5.95292505725232e-05
7.94453084405232e-05
6.82333690333114e-05
9.41911300505215e-05
7.91360806888431e-05
0.000128898654603147
4.35092418760838e-05
5.20228409347011e-05
8.38842052718485e-05
7.36105464770794e-05
3.80328736679403e-05
5.32627873905231e-05
7.0798345172454e-05
3.57307658196714e-05
2.67911349804622e-05
0.000109687715161614
9.35475978569875e-05
7.54307705687567e-05
2.74916575712943e-05
5.53106407228047e-05
4.43152259478424e-05
4.35329920075356e-05
4.73783442824607e-05
4.64236092364454e-05
8.36321231520081e-05
8.47602317978089e-05
5.86883063975789e-05
0.000106418529641379
4.47976168361148e-05
6.01320035568925e-05
7.52630917447593e-05
7.42018909674595e-05
7.42800457363312e-05
5.99031537344932e-05
8.05274621538119e-05
8.66601825359104e-05
6.08358693735704e-05
0.000107673449119717
7.90465444263506e-05
3.58315584519996e-05
4.8298529152849e-05
5.21613388902466e-05
5.44076653431277e-05
6.59499065862444e-05
6.59880856807456e-05
3.15084709338427e-05
6.47398209166401e-05
6.66756844330343e-05
9.18875873083326e-05
7.43378251726159e-05
5.80953600575584e-05
7.05713902825363e-05
0.000114513926863303
4.3426128057532e-05
7.29806298487837e-05
3.43400114891212e-05
3.44000649287895e-05
6.08354713333893e-05
6.65096895919343e-05
-2.00961547111098e-05
3.93065844522738e-05
6.87877216933722e-05
8.56468198912678e-05
6.60563818163235e-05
1.38213283035957e-05
0.000101398827148054
8.38243196059556e-05
8.22216044282812e-05
-2.02167521882487e-05
7.25507605213137e-05
9.80247281332567e-05
-1.89164580504769e-05
6.89089217081354e-05
2.23264271203094e-05
7.21471489624582e-05
8.60872407780986e-05
5.22783857654953e-05
8.669872495271e-05
4.26412383344466e-05
0.000101565892892862
9.18076845484008e-05
7.46825774134642e-06
4.6327505686123e-05
4.21518677723175e-05
7.04530880556304e-05
9.83931041656856e-05
5.29556447595835e-05
5.49722051827928e-05
3.19820630725091e-05
7.11422479421459e-06
7.95994672101927e-05
1.2896829291337e-05
-1.18471737223029e-05
5.90577659721373e-05
1.11037926318062e-05
5.36136383451759e-05
7.11844160834512e-05
6.35940571806784e-05
3.7111565965238e-05
9.01673099040269e-05
7.23323894396689e-05
9.24768142764727e-05
8.5803700936505e-05
4.24635524556432e-06
-4.68843690933641e-06
8.36184086952369e-05
0.000102939316883687
8.32883256869135e-05
3.79907851818973e-05
7.39222914251358e-05
6.15308512315187e-05
4.70741827578154e-05
5.82930824106882e-05
6.17245522629288e-05
7.33586798199877e-05
3.96321120045229e-05
6.28543700951821e-05
7.84162740293711e-05
7.57270575330765e-05
0.000117969888969353
0.000102430757221237
5.14987222587244e-05
7.38375588983937e-05
6.27728743144444e-05
6.05727195135642e-05
1.96688038776778e-05
9.62463262034969e-05
7.98038804101625e-05
6.19533288190024e-05
6.58642121398208e-05
3.78357258374678e-05
0.000100489661696454
5.06129852389141e-05
9.83807967607765e-05
6.65277561291489e-05
4.93339917564484e-05
7.87512255551792e-05
5.71492752305134e-05
3.18666894925116e-05
6.2890121329781e-05
9.33300179790802e-05
8.11785003532906e-05
-7.7752028226068e-06
3.59860557649461e-05
1.43092669172727e-05
2.23083094919193e-05
4.16654077154029e-05
6.594228629156e-05
3.91404133166564e-05
3.22378148043576e-05
6.80446553444306e-05
6.21122013317309e-05
-3.13588298617309e-06
1.29772483056442e-05
7.12748773650985e-05
5.56570921891362e-05
2.18130842955329e-05
5.35712452606271e-05
5.40107874496148e-05
8.96012384533384e-05
6.68778659030742e-05
9.7858407909883e-05
0.000110921244841023
8.03002101952118e-05
5.21835459959715e-05
9.26340041616277e-05
3.22109242183285e-05
7.76828984194257e-05
5.64696833882963e-05
3.57181460564813e-05
9.39745691603577e-05
3.18679494437553e-05
6.25430441730516e-05
-3.03069088194743e-06
3.35303368883815e-05
5.46683078086501e-05
5.26742258861267e-05
4.39331698376471e-05
8.93597727926578e-05
6.47091574431625e-05
5.03377101493956e-05
4.13527089701163e-05
9.20458302578078e-05
6.1757686962678e-05
0.000107334065254678
5.42700476148389e-06
4.23946372770916e-05
1.45544859382888e-05
4.14984452508225e-05
6.47337817478891e-05
9.42841008269085e-05
0.00011869083174248
9.74120116269587e-06
3.13272582797163e-05
-1.08705749476047e-05
8.18404666485257e-05
8.46041592084292e-05
7.1290561039453e-05
5.98824103225194e-05
0.000100071490891698
6.32530768952998e-05
6.3108662771368e-05
4.70680450576265e-05
3.16608610448255e-05
9.39926093789211e-05
1.9732352716535e-05
-3.52374551734335e-06
7.33020549230454e-05
4.28368013884356e-05
0.000105847949341015
5.56137159863312e-05
7.10392434260852e-05
6.46024591603983e-05
0.00010228376037617
7.78101754139813e-05
5.77293952829299e-05
2.89830901290858e-05
2.97287619138749e-05
3.22401269371977e-05
0.000117274665560299
4.70601331107522e-05
3.46103475489581e-05
2.55771806938297e-05
0.000105958047566444
3.61373980798311e-05
4.25446831074611e-05
6.52825642928917e-05
6.01897395133886e-05
5.47744288612462e-05
4.1240092295999e-05
3.25368019119678e-05
0.000100493445858899
-4.80865325341376e-06
4.55492259281858e-05
1.63607652040568e-05
2.05955719499752e-05
6.42647914515529e-05
5.34241897873843e-05
5.27518611247655e-05
3.84598817838723e-05
7.49087045273737e-05
3.96218275452054e-05
5.16978489752723e-05
5.56251910867199e-05
0.000105237287053167
8.3151688631277e-05
0.000109806144248115
-2.72480508878253e-05
5.16925452856549e-05
-2.65576843091995e-05
-2.8079351986957e-05
6.56320858704448e-05
4.0878939895909e-05
-3.12582810070194e-05
3.17221246416587e-05
3.53165362072856e-05
-2.82463806615744e-05
0.000106278578935492
5.53990180892273e-05
4.11847097163249e-05
-2.46200460055519e-05
-3.48565787538376e-05
0.000109627749887641
7.24469993714254e-05
6.47167824913188e-05
6.54767422927841e-05
2.90180431622372e-05
9.91005788504167e-06
5.9583150597778e-05
6.54121043219939e-05
3.02331132371515e-05
6.99189688335865e-05
2.90444137421512e-05
3.91218729330517e-05
8.19416478788289e-05
8.46721139809023e-05
8.21287041360978e-05
1.07497281577079e-05
4.7578071613463e-05
5.33902005265868e-05
9.078131655358e-05
3.39438610393993e-05
3.47952794498043e-05
1.1425951715057e-05
0.000101610974408283
3.04319195457134e-05
8.64338811056393e-05
6.66760380006622e-05
6.86815816786781e-05
3.14923595863633e-05
8.11540323146039e-05
6.27187567044811e-06
0.000108807945959277
2.74059196046398e-05
1.26786131913917e-05
4.78864787097517e-05
4.08953477992345e-05
6.114550039225e-05
6.54654100272216e-05
5.80085862887158e-05
8.90567507836146e-05
5.60581389045244e-05
2.50400978722561e-05
5.68840807006968e-05
3.19071739427479e-05
7.66523812900307e-05
2.3428483247938e-05
4.01406833004823e-05
0.000111439462429604
4.06141425348333e-05
3.30177726760325e-05
4.74212912836309e-05
8.12453425920861e-05
5.14598863897743e-05
6.86833934588989e-05
6.52590430744956e-05
6.46283453410619e-05
9.32005359150947e-05
2.90181638728263e-05
3.03098599966377e-05
5.475532036895e-05
7.8166084984858e-05
8.67859945746939e-05
0.00010639848392801
5.52270132574693e-05
-1.84212410746292e-06
7.75819556273498e-05
0.00010546136857075
6.10988789114687e-05
-1.27933653640001e-05
2.4788798821377e-05
8.58750901654256e-05
0.000107882859694333
9.29372037325224e-05
1.41897123048336e-05
2.84425107571267e-05
-1.35537958696882e-05
1.19167716078034e-05
2.90278520223721e-05
8.77762788195122e-05
6.79139262566369e-05
3.45391744155162e-05
3.93576902197914e-05
6.34258043096936e-05
3.82268817410488e-05
2.02403660959739e-05
5.16870363056218e-05
-4.11954640080467e-06
0.000112657376848941
0.000105270778376266
3.53706367058471e-05
7.16838342295777e-05
9.43278759617569e-05
8.50701932174237e-05
4.01753317322372e-05
8.7856413567498e-05
3.05037477554851e-06
5.76355947495491e-05
0.000145413463093634
4.30197829249964e-05
6.28729531558262e-05
0.000113181760866121
6.32759681855313e-05
2.91232061022706e-05
0.000104760208662865
6.73296953001919e-05
1.45452074360909e-05
6.67043499823236e-05
-1.27142466797986e-06
6.42945991005544e-05
6.48539569952194e-05
7.21209569062951e-05
8.03820204311256e-05
7.02436514740202e-05
4.33072388728263e-05
5.5060393743126e-05
-2.74328796672632e-05
1.14024324809942e-05
8.14819703671991e-05
6.50829554210399e-05
3.14646212917002e-05
0.000122040132200576
8.980649566608e-05
3.40845940775909e-05
3.18768744455199e-05
8.97454555576932e-05
5.06908946624542e-05
4.88193579971389e-05
4.06092446658974e-05
8.67120888545855e-05
3.7876388900604e-05
6.51647876753903e-05
8.46963366763261e-05
-3.30286445169025e-05
7.83108979454183e-06
0.000111142848751951
0.000105427902986422
5.74025592810962e-05
-3.82347461933569e-05
0.000100518628400439
5.9894100847295e-05
3.92002952415353e-05
2.48539326856263e-05
5.10426445224043e-05
6.37896335167295e-05
1.54986969118569e-06
7.36729319060828e-05
8.25664370344694e-05
7.76930616739912e-05
1.71867570919972e-05
5.73432739355878e-05
7.17937679708338e-05
7.79401681637101e-05
4.82663393702298e-05
6.72256267730696e-05
3.53394481221706e-05
2.78382040474651e-05
2.83843731118383e-05
9.75940758268698e-05
5.94441260800707e-05
5.84402245829771e-05
0.000106715226761701
2.67782273056932e-05
2.65881309842101e-05
8.98350595520765e-05
8.63900756735224e-05
4.41754502317907e-05
7.00761367715508e-05
0.000103404475727773
1.80735925065963e-06
4.56415591291528e-05
4.22665769768152e-05
8.88735694046505e-05
5.28370591843732e-05
1.45036535845691e-05
2.97456436371834e-05
9.62902746303238e-05
2.47039468177144e-05
3.28580445678481e-05
1.34659672726974e-05
5.30315911578718e-05
7.79316144221113e-05
6.39761167444915e-05
7.19300217928027e-05
0.000123267691246125
3.7592005796034e-05
3.29646078908595e-05
5.72957094329804e-05
0.000107876843525417
4.27309190170161e-05
6.30035366146136e-05
3.00874192472541e-05
6.22231256597297e-05
2.54307780463143e-05
4.95182101474883e-05
7.53078045979981e-05
0.000112375987169468
2.35334194097153e-05
0.000140677609253475
3.46071455346047e-05
7.02379052902019e-05
4.79144577993254e-05
1.34261147940183e-05
4.46146313729199e-05
2.83188242284323e-05
6.18821785975678e-05
6.40674072170466e-05
4.97690384021119e-05
7.36747928622129e-05
5.35445705905805e-05
3.89807661622547e-05
4.41719593652643e-05
9.20293325599891e-05
-2.2476199682194e-05
3.25094578289722e-05
2.14370069185272e-07
1.41580739029289e-05
6.36228980527442e-05
7.97809867602116e-05
2.94376649011233e-05
0.000120465979658009
7.05629922014332e-05
2.62281926047194e-05
8.14231886912458e-05
2.27814539789577e-05
1.80766606711193e-05
5.20007274787162e-05
7.52861322831051e-05
2.032904664052e-05
2.79952127058718e-05
0.000125759996576917
0.000129061027471518
1.84038317257001e-05
2.35972320739526e-05
8.01066625773273e-05
4.08983549368152e-05
6.37071598415883e-05
-1.26575592628576e-05
8.86690526638068e-05
9.02965212635383e-05
4.97923590542324e-05
4.77717434519349e-05
4.2017068085878e-05
4.8101351979539e-05
7.53439492364495e-05
6.74509370731601e-05
0.000124452348771862
6.07131656228914e-05
-9.93033379790882e-06
1.33127055750136e-06
3.78821716016633e-05
0.000118782735918814
8.17663978921039e-05
6.87781073411984e-05
1.48500416914955e-05
1.81337248739059e-05
0.000147322523537632
-1.19104835181722e-05
4.69641213201938e-05
8.78311977206588e-05
3.75993444550825e-05
8.00061821573818e-05
9.32308602416713e-05
4.61877149454006e-05
6.15315500365962e-05
9.8624846474003e-05
2.90399169821909e-05
5.73462666749264e-05
3.81480386752189e-06
6.68446549433531e-05
0.00013219221193652
4.74107212616077e-05
7.64934670595555e-05
4.42817000722186e-05
7.90003194019785e-05
4.87341780242008e-05
7.5929159523922e-05
6.89830674192584e-05
4.05528966607396e-05
5.8106442616674e-05
9.44238195013901e-05
-3.70467765741449e-07
4.88580569765292e-05
3.1669125463686e-05
2.30558861933743e-05
8.62473535967647e-06
4.4958430779447e-05
7.53741168977943e-05
6.23569425077275e-05
7.98327482337352e-05
5.11752618676983e-05
5.72780351120936e-05
8.25789893619474e-05
4.59148052620689e-05
3.53302087666786e-05
3.84102058753022e-05
2.92408174608758e-05
6.72988836393392e-05
8.67516882509439e-05
7.77821014330179e-05
7.27256262674654e-06
6.48393052608994e-05
7.45244380160928e-05
3.89106415740159e-05
0.000100962013859499
3.84171411131076e-05
5.9834379511949e-05
1.56529079043721e-05
1.61902325217197e-05
7.87855919416147e-05
1.25837445713156e-05
9.25532407530184e-05
4.92318191505665e-06
6.8550146446601e-05
4.0161768462076e-05
3.47743448776451e-05
3.75001043155814e-05
0.000117686741898764
2.47774055714017e-05
3.52116338085126e-05
9.9260181288697e-05
4.97751334631722e-05
8.65936383366556e-05
4.92886109849956e-05
3.01969494342084e-05
0.00010119994745833
2.97990112444113e-05
5.60282666800676e-05
0.000102191479264666
7.50741827238199e-05
0.000100474318503721
8.17261209705405e-05
7.1827898398899e-05
6.24972045810747e-05
6.34884197751389e-05
5.90860410798998e-05
4.15733432645064e-05
0.000111760688406219
9.31557062941232e-05
7.40457097652098e-05
-2.81939716500997e-07
7.05728496761742e-05
3.78690114897739e-05
9.54788526182649e-05
3.23679542577786e-05
2.64957261851556e-05
5.77865417798171e-05
1.95871984988107e-05
3.79734345124017e-05
8.94681597496195e-05
5.84232767848195e-05
-1.2635428747342e-06
7.52791855079536e-05
7.66388660935223e-05
7.2020391931843e-05
5.65159252789127e-06
8.40609415842463e-05
5.41351260205003e-05
2.6700074664073e-05
5.11555019400164e-05
7.0620879153927e-05
5.76565942337676e-05
6.50430926354548e-05
3.13509036348882e-05
2.41811779553014e-05
5.03326091992827e-05
3.49669399520799e-07
0.00010816967642078
0.000100933829297168
5.92574240958844e-05
6.36885951961629e-05
-6.26109421166526e-06
-8.94443045628032e-07
2.44049365673213e-05
3.01682107785388e-05
-2.45347069326243e-06
6.47543404145285e-05
7.41176391151998e-05
3.07004872082704e-05
5.79930517632009e-05
1.22369791039287e-05
8.18575558293532e-05
5.70661281919496e-05
3.72045380308607e-05
7.14026883514064e-05
9.52998361572628e-05
4.33695147202365e-05
5.69778161328056e-05
0.000102284020271137
7.04877092157943e-05
2.01238531236774e-05
9.64716244890456e-05
5.60447966446461e-05
7.21314448405146e-05
3.57831955744757e-05
3.93804304724412e-05
8.65982168320418e-05
3.69631642208813e-05
5.08725101321395e-05
9.53314945248947e-05
5.88579339395829e-05
2.9513395878099e-05
9.34005640350498e-05
2.65729488253757e-05
0.000127982307073031
3.10289910632704e-05
4.97197843639834e-05
-1.38635582978421e-05
6.02399846753938e-05
0.000101937963753859
1.76455801605613e-05
4.13709982978734e-05
7.54417978483726e-05
0.00010166455360911
6.38282759163094e-05
0.00010128583934245
4.21999234681974e-05
2.91362434934162e-05
6.08979193080134e-05
0.000100677889776118
-1.31083934405005e-05
9.31514737777404e-05
6.69970042044325e-05
2.1464533284864e-05
8.36370869764311e-05
0.000126985297447174
7.56919953906279e-05
2.13066652716506e-05
6.8312208013497e-05
4.49504170487926e-05
1.06567383534761e-05
9.34661110624865e-05
4.95154961339097e-05
3.62404069869485e-05
5.76097045049743e-05
4.91332145261529e-05
3.74142696152952e-05
5.23797459944128e-05
4.53570375136253e-05
5.87042320917703e-05
8.84401557691251e-05
5.46882121888556e-05
6.6069264990006e-05
7.70870831941231e-05
3.06005887830883e-05
9.37317983505875e-05
0.000159418662637628
-2.61859241935374e-05
6.76569888363982e-05
0.000110624194816153
1.08021006525485e-05
8.44979303407068e-05
4.45331682979772e-05
5.7323953031936e-05
7.63000595833286e-05
8.74629451688186e-05
4.13080832190698e-05
-4.08083340396192e-06
7.93636438204475e-05
0.000106212010449181
5.04440791867713e-05
9.68864092083706e-06
4.53885299243207e-05
0.000113176783957194
3.53925075879926e-06
1.11130548879019e-05
9.16426900462796e-05
4.18442508263487e-05
3.9084600119408e-05
0.000103781898326532
7.54861060814324e-05
4.78280456430947e-05
4.89652693307156e-05
7.84875484376949e-05
0.00018225676795847
9.61285236936663e-06
4.01137151665148e-05
2.86283365190613e-05
3.20341963053499e-05
5.19945475644518e-05
0.000107641693922396
5.43015702726047e-05
4.31623098346188e-05
8.36438173119419e-05
5.52699298001546e-05
8.53657540935651e-05
4.84982818560601e-05
0.000107672102417383
8.39060424399556e-05
8.64406454299461e-05
6.73303087673137e-05
1.43221575029341e-05
5.5773771006493e-05
3.81032986797694e-05
2.51402848266627e-05
4.71928475214508e-05
2.69990453650179e-05
0.000117881897235046
6.01217342240907e-05
2.02921025673612e-05
2.20527704828162e-05
5.84375032707687e-05
9.75395403958009e-05
7.02012939634859e-05
6.17673285330633e-05
4.29102375006833e-05
7.73958254977324e-05
0.000104464947584349
3.96691028820017e-05
6.72642540217265e-05
5.07618207437394e-05
0.000136117122647847
8.99968565033765e-06
7.66906822489717e-05
6.30729149851305e-05
8.31675945853666e-05
6.02572701589144e-05
8.35618956504246e-05
5.42797656837855e-05
7.20145911242135e-05
6.63259735695108e-05
7.11725666286194e-05
7.5022634160901e-05
1.5846564260788e-05
-4.54784049447428e-05
7.58933690736303e-05
-1.33875730778347e-05
5.0608742243366e-05
0.000125049769775468
3.7064086884851e-05
5.61646618346022e-05
8.30326644966518e-05
5.32036561434755e-05
0.000104976481173826
9.37060148677385e-05
-9.64198899476532e-06
5.45256403015725e-05
2.71423462908755e-05
8.99956090312996e-05
7.21028234057472e-05
8.94727275708221e-05
2.79326754038334e-05
4.99769748698574e-05
2.72117913296242e-05
8.31628566546112e-05
-2.45994700223535e-05
4.76360695836457e-05
7.30679731128031e-05
1.56576110259769e-05
2.06541196441996e-05
5.63301264798659e-05
4.18265137217176e-07
2.57883576744262e-05
-1.50397829384124e-05
4.84929595096527e-05
8.38998969404267e-05
7.02290360201017e-05
9.0526240680226e-05
0.00011472177352303
9.1878536117631e-05
-2.52607443379461e-05
7.20471359561325e-05
2.04353630373397e-06
0.000111213791887122
1.63686497908421e-05
6.64771301424971e-05
7.70384348556386e-05
0.000100582961941801
8.93092304388253e-05
3.35596676763821e-05
5.13434379421723e-05
7.70490934749376e-05
6.70541228532142e-05
9.14301982555812e-05
1.66831695984473e-05
9.10159028890018e-05
8.38260049488433e-05
2.50825013239675e-05
1.04311047362496e-05
9.68181907117296e-05
9.91362071297022e-05
6.51645810741784e-05
2.16683821027055e-05
2.63444107926925e-05
7.71806737254396e-05
6.24317741558794e-05
0.00011497951696535
4.46714790759047e-05
3.87466399311851e-05
2.07230909436528e-05
8.07626625968394e-05
2.95126235051278e-05
9.35985194277221e-05
7.45097386026724e-05
7.54697972036685e-05
5.75481328685868e-06
4.95133932250486e-05
8.56858897633088e-05
2.88230293804048e-05
5.24792053999985e-05
7.99833729032981e-05
6.16067712485094e-05
4.51890827869735e-05
3.46598111607298e-05
4.7722105709285e-05
0.000149039589701321
-3.92032612620273e-06
4.92722419484129e-05
8.94389825546859e-05
8.44440940245191e-05
5.70512607224705e-05
8.64981902967249e-05
4.93872489376359e-05
8.38773900091206e-05
4.80183351183474e-05
4.93694622361357e-05
5.92532054440632e-05
5.16785097656876e-05
7.85258166144628e-05
5.01769960976448e-05
8.60336326353698e-05
8.94130539687654e-05
2.31235375757329e-05
2.41844247414027e-05
4.15540336395341e-05
6.40340646317362e-05
8.00119270026191e-05
6.85874420381115e-05
9.92688175616546e-05
9.0004741201395e-05
4.06080776681503e-05
4.14843399198667e-05
7.73577364362786e-05
-6.89468741484399e-06
8.78659218566113e-05
2.34775529703707e-05
1.7375738951638e-05
2.75753738919191e-05
7.99608580051756e-05
6.92168535454137e-05
5.92907456941007e-05
8.57372370830329e-05
7.12779308873987e-05
5.62391837284108e-05
3.7876478082867e-05
6.54834735418605e-05
4.87168244499363e-05
6.63827967618289e-05
2.52402057590748e-05
8.31750498560751e-05
0.000127080500917129
4.98248996651684e-05
7.35797134227239e-05
7.29245398800736e-05
4.72213826477291e-05
7.38373555588244e-05
6.77140308550174e-05
6.23866688834705e-05
4.16777902312998e-05
5.53868650157862e-05
9.7693559012906e-05
8.48578812985213e-05
1.80748482307501e-05
7.77033531998056e-05
2.20735114582292e-05
5.61088898934325e-05
2.32334628591968e-05
5.062218336472e-05
6.50554060751919e-06
6.70108603886583e-05
3.32727609644916e-05
0.000116080844848442
0.000131069147372603
5.54448697905699e-05
6.50532794368606e-05
0.000103715793971103
8.224288226113e-05
0.000109250441941899
3.63930949248424e-05
0.000105590028134802
4.66265927006062e-05
6.79814857029035e-05
8.03166606027284e-05
6.16504223673307e-05
4.28047841115634e-05
5.42518762412576e-05
2.32822265906265e-05
5.53754411092127e-05
3.82802064364235e-05
4.10153473552604e-05
8.94740283267802e-05
3.28828478582107e-05
8.01105715461037e-05
4.35845782081727e-05
2.26260283141004e-05
9.08109808038845e-06
8.10893697267507e-05
8.19504653116542e-05
8.59684353802254e-05
8.97155731696173e-05
0.000112688265764037
5.11802502170719e-05
8.73355344357502e-05
-2.83148265590733e-05
0.000101324088815732
6.02121602485994e-05
5.65415788692717e-05
9.40167606332751e-05
9.12774765344235e-05
6.73319869105729e-05
6.57586695154201e-05
3.55582739699227e-05
6.88405418239783e-05
7.05324993388071e-05
4.16784884140628e-05
6.08842154613089e-06
5.32847696899473e-05
0.000106475094007352
6.21871019235052e-05
5.71667007930276e-05
1.2540460482948e-05
4.3634641269064e-05
9.72555868842115e-05
7.56784091380349e-05
9.45502199806452e-05
7.34019674686495e-05
9.69562555744326e-05
7.18122491826266e-05
4.44044285549363e-05
3.639637859099e-05
2.17321162573203e-05
8.26518736313303e-05
0.00010799486454774
1.75785472680404e-05
8.50946338163085e-05
4.1204597024093e-05
4.23327026966506e-05
9.50082968474029e-05
9.17605023444157e-05
9.35821321728228e-06
1.78727266152837e-06
3.36526417507596e-05
9.42928444461305e-05
4.46579028126856e-05
8.2125389393618e-05
6.49337537846344e-05
-6.23870688905454e-06
6.39043917763089e-06
8.05844749830412e-05
3.67346004873062e-05
7.76206146136882e-05
5.71907628271236e-05
4.05202241097012e-05
3.61601403866226e-05
9.03126736641688e-05
7.32468939606872e-05
7.07738428822059e-05
-5.70441788125069e-06
6.96660004888532e-05
8.84236153531726e-06
9.07186681467742e-05
0.000104706905276052
4.98244353594712e-05
6.25661667262854e-05
7.02306220672823e-05
8.04275450313826e-05
7.94298043318314e-05
8.06705254377457e-05
5.13388976269802e-05
3.6650518375987e-05
9.05941646156143e-05
5.50362836720878e-05
4.5348898969681e-05
6.6890276663581e-05
4.46292885132039e-05
6.87382762736494e-05
2.2718341056877e-05
2.43652592390654e-05
7.84521122224099e-05
0.000117165251264875
1.61315146944266e-05
0.000142259344019772
7.43503155610421e-05
3.28383633105302e-05
1.91553658564864e-05
6.81391460568888e-05
1.48738018217655e-05
7.1860273512532e-05
9.40927065841923e-05
0.000106765810702558
7.32236946074202e-05
8.85540036668809e-06
2.92605843812737e-05
8.91978950714866e-05
9.84514855672792e-05
3.99536371512567e-05
8.17237361510116e-05
6.00156133623152e-05
4.69141824567155e-05
4.95659999354319e-05
6.1266102629638e-05
7.15945051623876e-05
9.69434899307294e-05
4.78867016733768e-05
6.12278281816746e-05
8.28033796976766e-05
4.77810244353545e-05
9.28693655928115e-05
5.10464555833319e-05
3.92870736122466e-05
5.94444754794693e-05
-1.14696638866817e-05
4.46931096640745e-05
5.23363147884316e-05
9.37771025268063e-05
-5.46758808713997e-06
4.16318756544012e-05
5.77584301544523e-05
3.53982549666121e-05
4.45590341799789e-05
8.38023373460901e-05
5.43284248984601e-05
0.000117493895097506
5.22393341970933e-05
8.22689638999274e-05
7.57789807781187e-05
6.5273142224186e-05
8.49179594062513e-05
0.000104076213497517
3.2188188728669e-05
5.20093272607197e-05
8.24266586128963e-06
3.42014276084087e-05
8.70663293729955e-05
9.94860178688057e-05
5.0664019723296e-05
3.12794943665719e-05
-2.42036265528141e-05
6.74637817744003e-05
8.79574578353464e-05
5.21639897673304e-05
4.82501771874969e-05
6.49209547767386e-05
2.86068273458136e-05
-1.80185291094739e-07
4.01492993792226e-05
0.00013189089607648
8.87425943556198e-05
4.98050953467935e-05
2.36696230075271e-05
5.00859830125083e-05
7.78557625777851e-05
7.4061382619034e-05
5.89491783871793e-05
9.34127079503681e-05
8.39133802866773e-05
5.72459777040826e-05
1.13859970098431e-06
3.32072672886354e-06
4.51261841712265e-05
9.49991503619749e-05
0.000126257413331173
6.07258823007252e-05
3.64620084186284e-05
5.67093946716375e-05
6.54522631606266e-05
7.40369836122843e-05
7.18031007168868e-05
6.93270664168803e-05
8.78925542121598e-06
4.12098736499394e-05
2.72302104234114e-05
4.96203469002913e-05
4.12107804811595e-05
4.06453471460796e-05
1.64537839427464e-05
8.87999365518988e-05
9.20800929368068e-05
5.45381325629194e-05
4.06188591856042e-05
6.60716196450299e-06
3.26433687760848e-05
6.35641660036418e-05
9.46367498495413e-05
7.17279485681199e-05
3.15393170893533e-05
4.88238563766372e-05
7.32193741044146e-05
1.43859995652229e-05
3.33822464543579e-05
6.87248982887762e-05
3.70998069764893e-05
4.77235889201581e-05
4.50053143660849e-05
9.08382598203392e-05
8.14619337717868e-05
4.79245907297939e-05
8.18378323318134e-05
3.92489050566924e-05
3.4740989492311e-05
0.000100077046249914
3.65844767576858e-06
3.78164721152837e-05
5.29047671900668e-05
6.2598276914284e-05
7.51435547902562e-05
4.56290185582058e-05
4.26190473446097e-05
7.44405687342718e-05
8.9945189202108e-05
5.41333521839317e-05
3.70535101607029e-05
0.000111075616139167
0.00010558161293998
7.39237137696512e-05
5.98197102997628e-05
5.29350387124044e-05
4.77417893377423e-05
5.51089020334557e-05
5.56618872881036e-05
2.44915068934754e-05
4.50534132841105e-05
5.07911664759723e-05
9.85745316046654e-05
5.46567592188367e-05
6.40188526872635e-05
5.50265551099604e-05
0.000108341264459682
-1.8846302644244e-05
8.61281799464154e-05
-9.94613263865983e-06
4.63143649128618e-05
0.000126680535449682
3.32099191295001e-05
0.000108373650647126
9.55970299049093e-05
5.07198405098473e-05
6.40047075769354e-05
5.96872430721021e-05
0.000107347219289538
1.30182149349841e-05
6.59189154446942e-05
3.5633875819279e-05
8.18888737266624e-05
7.00379147938363e-05
4.73631277202507e-05
8.87652397318319e-05
7.0285174898847e-05
3.54279910561768e-05
5.05655484044285e-05
8.48732766041688e-05
2.84336674222115e-05
2.32332339226867e-06
5.93012815595169e-05
4.09058275280242e-05
4.45151450759473e-05
4.5584264852233e-05
2.90785987647894e-05
2.67745231092944e-05
8.31982375236323e-05
0.000133034794446857
2.50276290513253e-05
7.00832917912363e-06
9.9910224435199e-05
4.27556179080778e-05
5.37021532208962e-05
5.02147198268604e-05
1.667563557803e-05
4.17319503817753e-05
7.26798645659533e-05
4.58816899075455e-05
8.70681972110271e-05
9.16164220194759e-05
5.30971237700572e-05
4.69512801073374e-05
5.59543448217786e-05
6.11789323364402e-05
8.4888573199962e-05
4.17160887288434e-05
5.08639424766072e-05
4.87329304638352e-05
1.85013851138256e-05
0.000120017127456396
9.50391775647747e-05
6.76658576064821e-05
8.90697250333924e-05
6.5937874861486e-05
7.4624191438347e-06
5.02528351419977e-05
0.000100244234972803
-2.13529588394044e-06
9.29893393193128e-05
3.58314398234848e-05
9.1905771171335e-05
5.10863676119417e-05
2.80159708957504e-05
1.00486209082283e-05
3.82379045927798e-05
0.000131369651179839
5.81502467873063e-05
2.95534440986531e-05
6.60287017884451e-05
6.75645197469253e-05
1.78311056165562e-05
2.61569774975731e-05
4.39663097889786e-05
0.00010468893825319
7.0233851048667e-05
1.59539994287118e-05
5.06547185850242e-05
5.22837213962406e-05
9.92213397155179e-05
0.000115320180575834
8.73895262576451e-06
-2.1062024126659e-05
9.92545862474751e-05
6.67607555123472e-05
1.09834290925795e-05
8.60298244750794e-05
8.71679666002511e-05
4.93423841554847e-05
3.94105146411266e-05
3.04888146054896e-06
4.55771323459137e-05
7.921391609338e-05
6.42731654771122e-05
0.000137942597668835
8.40990061623495e-05
8.67825750023422e-05
3.97520218502347e-05
4.11049928113938e-05
8.07803815372897e-05
4.61194249235742e-05
1.75479502624165e-06
2.17410866236812e-05
-9.83997969482317e-06
7.24649801382887e-05
2.03619738946487e-05
2.36123509086049e-05
1.45733559656707e-05
6.2227475271148e-05
3.7521711726147e-05
6.68894291058512e-05
6.3001649158114e-05
3.61620100023754e-05
0.000109286192914092
9.0078268492809e-05
3.67547805299652e-05
3.9603790229815e-05
6.04351224096271e-05
6.16497787119307e-05
4.33120066896535e-06
3.4642966326482e-05
8.09160394211629e-05
6.90934917541444e-05
7.54765159593194e-05
3.42907565694869e-05
6.03527505567326e-05
6.30577855194442e-05
0.000107025670488062
7.18012108779507e-05
7.82559151824762e-05
4.20309496530728e-05
5.40322457519657e-05
1.52107371466387e-05
3.78081242390776e-05
-1.51782052530118e-05
8.23511220890716e-05
0.00012334462112653
4.20702918549881e-05
0.000115788202363609
1.91155863248049e-05
5.43017895996234e-05
4.41876534802105e-05
-1.04432742068775e-05
0.000107774156141969
7.41698085684257e-05
3.81806609905883e-05
2.67799680088856e-05
6.61497683567815e-05
0.000104409384805938
5.58007417795381e-05
3.38390747255616e-05
7.69109053483401e-05
1.95661817909248e-05
0.000121911508442798
2.36152799637766e-05
6.83095147871609e-05
8.18883475596702e-05
7.6094949133717e-05
2.19780269735707e-05
0.000109021053271012
0.000121397668349839
1.90720549030335e-05
4.65567100162751e-05
0.000120970704221807
9.60942041325987e-05
3.44500869173674e-05
7.72871618806555e-05
7.30674038197872e-05
3.47894606168938e-07
1.90361445821783e-05
4.83098560623967e-05
5.03447965274666e-05
6.90540088282474e-05
8.65499071114146e-05
2.88011612119795e-05
0.000100537954023604
6.90944855237873e-05
4.8729582661782e-05
4.79910304802053e-05
7.12052164871036e-05
-1.44990317484301e-06
7.85968671779517e-05
1.0405013754238e-05
4.36991693820521e-05
5.71206234979591e-05
7.1850311196625e-05
6.80816313412089e-05
8.99838374230806e-05
2.33591392062711e-05
0.000110733201538026
6.06981659112262e-05
5.41915308333974e-05
3.36109303840573e-05
7.09625039973717e-05
8.07064068257057e-05
6.07285484356368e-05
4.3792062095064e-05
3.42534591104783e-05
9.75149023885661e-05
5.9172610587052e-05
5.40020404258157e-05
7.31200179571279e-05
3.58677092393249e-05
3.77285998182039e-05
8.91953262475072e-05
6.25741941558108e-05
8.86296320521195e-05
3.40860927882304e-05
6.84455556286424e-05
9.35993834477244e-05
4.82513739672698e-05
6.53687254888303e-05
3.00590874422838e-05
3.73475003972038e-05
4.22449940749607e-05
1.58801493262696e-05
4.51378779193409e-05
7.38238675033263e-05
2.14898367119571e-05
9.28817819838223e-05
9.64001966453106e-05
9.74720674461282e-05
2.04895702995771e-05
7.1279435208526e-05
7.96384696821841e-05
5.55076483378865e-05
0.000125186004078014
7.66969243062378e-05
2.08136865258781e-05
9.85431462500372e-05
5.71384640512409e-05
5.04733657177021e-05
8.11072883732225e-05
0.00010233030473182
5.03079754334545e-05
9.31422754556941e-05
9.45969852000303e-05
7.5808968997265e-05
6.93603177598081e-05
4.53788881275765e-05
9.97645911944895e-05
4.11225819698132e-05
6.74936367313598e-05
0.000108597176154611
9.98325443651448e-06
5.40638891574943e-05
0.000113733521666568
5.92705972252686e-05
4.1208589891909e-05
7.11276098382772e-05
2.50679948345386e-05
8.23551493210746e-05
4.93842781527146e-05
-1.57119500202127e-05
1.88167794702536e-05
2.49887592261674e-05
5.7375403672375e-05
5.81847943204174e-05
4.58090710231186e-05
0.000101546319935957
0.00013120046663905
0.000102763346482495
5.07501306506385e-05
2.42115754386908e-05
3.22548900906292e-05
4.80947698643217e-05
0.000136949878307231
4.40507299432168e-05
-3.35223861830542e-05
1.77224513640796e-05
9.3998330974242e-05
3.72669448090042e-05
7.59697805845356e-05
8.75470033121563e-05
2.46220919173866e-05
0.000114530244811392
5.80001894435896e-05
5.71426499936545e-05
3.98860679018014e-05
7.2664031517633e-05
9.7690350004375e-05
3.69976056241028e-05
7.50764766961594e-05
4.92544568602765e-05
6.69647287522375e-05
1.74989518000834e-05
3.41068619081411e-05
2.16903325956479e-05
2.95873909840968e-05
3.79183566513289e-05
0.000147314529748991
0.000108796438932822
0.000103750354092214
3.37772587621584e-05
0.000106189322868792
8.32745677473015e-05
7.90659824849253e-05
5.07395943469501e-06
5.35772220126001e-05
7.85603395598055e-05
4.71425415702923e-05
5.69143438546122e-05
7.27760795729624e-05
6.28580152972013e-05
4.37331603861027e-06
4.51084258635492e-06
6.69235782810589e-05
7.43032204553348e-05
2.70799574402595e-05
0.000123512464545014
3.32006039204165e-05
4.03030955154277e-05
6.83522793633284e-05
6.28456445199993e-05
0.000117545924062001
0.000109985918196775
2.89700530906903e-05
5.42993114676643e-05
6.7942784147519e-05
7.77672278041998e-05
6.34913256877656e-05
5.50446321073529e-05
4.81782178367167e-05
6.00510759258664e-05
7.83298214912666e-05
9.51767185680439e-05
5.24179556103179e-05
8.79561137909973e-05
0.000126699276817118
7.29541448625319e-05
9.25335363899023e-05
0.000111326718638903
-1.81160722801604e-05
3.30185237022845e-05
4.05308055921173e-05
2.55271012516757e-05
9.70918752917239e-05
4.13966369572934e-06
3.51582647161077e-05
7.61473148791576e-06
0.000104443171713941
8.62787457961432e-05
9.60866607936747e-05
6.45622879190425e-05
-1.95732439992234e-06
8.42500696614594e-05
7.85244328778427e-05
8.77050739592498e-05
0.000108559915556306
2.70984568736671e-05
9.17367634555151e-05
5.25965095598867e-05
0.000104796616267465
3.08452866655107e-05
0.000116709342581887
9.6427512546426e-05
0.000106714476718429
9.29652365060626e-05
0.000100121681265444
6.10023509886522e-05
1.36062436633621e-05
2.26304923263361e-05
9.2114321036352e-05
4.89964050537494e-05
6.96437914805165e-05
5.66057194672163e-05
4.89142897792726e-05
2.53787578254364e-05
4.53430818172686e-05
8.85800578591539e-06
7.49225798906754e-05
4.58909341758138e-05
5.39992798796558e-05
4.37573920365745e-05
6.71010255210214e-05
6.85016859407307e-05
6.30091233246417e-05
0.000100593697120939
8.26437314719294e-05
3.61072869621647e-05
5.65762807272775e-05
2.81065054494262e-05
7.082275816833e-06
4.50704571630265e-05
4.57906102918204e-05
-6.11983408703997e-06
0.000105826822741334
3.63935211683221e-05
6.1178513561264e-05
-1.12447850940586e-05
2.84145107205472e-05
2.76738687695997e-05
9.82608274890676e-05
4.87390104909171e-05
4.43069917768146e-05
3.02986627261454e-05
5.55437121420574e-05
7.48692003038515e-05
6.37421599485016e-05
3.56270803221283e-05
7.68647829024752e-05
9.64746750322253e-05
6.77798676692974e-05
9.77733617904551e-05
0.000105824771826192
5.13937056392846e-06
0.000115480869882037
5.11875804892e-05
0.000105903814041536
1.82469780023745e-05
6.52932710494234e-05
9.05635276352928e-05
3.48202287922408e-05
4.02818169176464e-05
2.29841467140342e-05
2.17749346479194e-05
9.81327777479615e-05
5.32538846363949e-05
5.14369798437729e-05
5.19528650826687e-05
8.85210171619203e-05
7.59777451823889e-05
5.1694413777691e-05
3.52460722379973e-05
-8.62723528808427e-06
-1.98288496410532e-06
-1.69532349398057e-05
9.02905364922198e-05
0.000112176231326968
7.08548954446279e-07
7.45528437903258e-05
9.69675341569237e-05
9.32467502227996e-05
5.85819443527356e-05
9.0320355939581e-06
8.04589224947822e-05
8.69538363205691e-05
4.88512387243253e-05
3.02150953655757e-05
0.000113750868551103
-1.16217462101957e-05
4.44994699204694e-05
6.80060177610265e-05
5.52112234028747e-05
3.3605903082736e-05
6.47154915283756e-05
5.93744369650274e-05
9.48343759849912e-05
3.34439107431829e-05
6.33909475378222e-05
5.66304912968752e-05
0.000125983328282454
1.33746001911014e-05
4.1288639253099e-05
3.94792281082432e-05
3.01766191749019e-05
5.86603009779284e-05
5.71497173060614e-05
7.78831503811062e-05
3.0840336115093e-05
0.000103646781008164
6.41527701616322e-05
0.000123704289344587
9.00315586528264e-05
7.44425338572487e-05
3.01725502834074e-05
5.69399132552325e-05
4.15165154753184e-05
7.83289091373509e-05
3.09558047939349e-05
7.60618721475973e-05
3.75725274808506e-05
3.87031207606394e-05
1.74405014339709e-05
2.33455167091817e-05
9.30643116575302e-05
2.36860708893474e-05
3.34173456827147e-05
7.99850757340988e-05
8.66804887599181e-05
8.43239909689389e-05
6.51668612698987e-05
0.000122854307890057
1.35968639990552e-05
2.02927975750488e-05
3.61180409949661e-05
0.000104120419049036
8.2694061459311e-05
2.033459741714e-05
6.56160663703046e-05
5.40163907142301e-05
6.56234934483526e-05
8.25527694847535e-05
1.84166951410495e-05
9.30452134699821e-05
6.79893042495898e-05
2.96289700585924e-05
5.99788839188851e-05
0.000100318718892516
5.64816849607647e-05
0.000117709281233276
6.09680054619432e-05
6.09728467344642e-05
3.15728944207596e-05
6.77016675339763e-05
3.51803300203753e-05
3.45544946442149e-05
7.29222971276236e-05
2.21657312897416e-05
3.21023231908685e-05
8.81107983327261e-05
-1.41069925891967e-05
1.22562325855922e-05
0.000128389228341848
5.48103531489706e-05
8.48255330375313e-05
7.94102908738778e-05
7.76758015846903e-05
3.86205377736776e-05
6.53826927649174e-05
0.000116271210839267
8.1525940357853e-05
2.33243887145292e-05
4.20557358217473e-06
6.48282337422475e-05
5.25436991121099e-05
3.76023244146997e-05
6.38323484116962e-05
7.49089275978306e-05
8.16831127444417e-05
8.39927317724613e-05
1.16227610910687e-05
7.74824232585928e-05
-3.72105033026321e-05
1.45763228394581e-05
1.52113599129638e-05
4.80198005077954e-05
8.37213710783016e-05
2.12303921280137e-05
-1.97218457466056e-06
5.01176075716412e-05
3.50559949300802e-05
7.80853177606546e-05
7.50906774144377e-05
4.9859850933915e-05
7.70845799758064e-05
2.98353634238276e-05
7.12400123334455e-05
3.59747008864948e-05
4.80248724785501e-05
7.68316186512738e-05
6.55702953158314e-05
4.72073646121796e-05
7.65553905174245e-05
2.37504677898061e-05
3.36603570469579e-05
3.32037120761147e-05
2.28246245221672e-05
4.94577207172347e-05
6.0588043293679e-05
9.61886688994139e-05
5.40910332388614e-05
8.25623653854784e-05
2.46276509014266e-05
4.1920142157918e-05
7.48372508777775e-05
3.23358036363324e-05
4.91716263531364e-05
6.9163413385417e-05
6.9775005390794e-05
4.42093328567666e-05
7.52658732325762e-05
3.80183012119217e-05
5.99110037182817e-05
6.80327823215888e-05
-3.343850147456e-05
4.70502719562425e-05
5.62992238729521e-05
4.22440231543091e-05
3.39291891089102e-05
5.67676764170396e-05
6.52879009767375e-05
5.03518862695391e-05
4.47527006833723e-05
9.3363510461673e-05
8.69591914324872e-05
3.26305923227671e-05
1.35679923784051e-05
2.03900380926506e-05
2.66858454178809e-05
5.4307214611569e-05
2.65602391231685e-05
4.22759993024862e-05
2.39646063973636e-05
3.75071495902152e-05
6.29196833724492e-05
6.75323889170552e-05
9.89733414324467e-05
7.90520406012016e-05
6.8219169283664e-05
7.36113468598244e-05
3.77851551774744e-05
5.03104031475951e-05
6.54971459253247e-05
6.43626095651989e-05
4.96763636019591e-05
5.21681055507637e-05
6.87155265969342e-05
2.85205006925171e-06
6.99218396530681e-05
2.98484554205939e-05
3.78453313458483e-05
-2.06683587043168e-05
9.74775309379239e-05
-1.38327929708687e-05
0.000115550597426844
2.65804625059934e-05
2.21683820149471e-05
4.35152311993378e-05
4.61752995216116e-05
8.58805653775728e-05
8.80495957949225e-05
5.22940352879101e-05
8.94513047474196e-05
2.74666398544172e-05
5.47867290908941e-05
0.000122447890668022
5.24212116668304e-05
6.25789275874506e-05
4.77651965519088e-05
7.13809578710608e-05
5.01225148400022e-05
6.31332016481741e-05
6.56134445449878e-05
7.00915788786694e-05
-1.02125444860457e-05
0.000101689305877753
7.89309477174665e-05
7.39218184394898e-05
6.83583450685939e-05
8.4313464088373e-05
5.5696002584949e-05
7.01681990186374e-05
1.37345562899949e-05
9.65161336040349e-05
6.32552922789495e-05
-7.10776224715123e-06
7.54348571844094e-05
7.8636891328233e-05
0.000106741816728314
7.18356759065048e-05
0.00011591455515191
7.0371444596323e-05
7.68190489672004e-05
3.00777425402562e-05
1.09104819611389e-05
3.01176348195778e-05
8.95959624511819e-05
9.18191975480612e-05
7.79196737060543e-05
5.24239696843665e-05
5.79850891697144e-05
-1.11224238115032e-06
4.63876965766797e-05
6.20190277396807e-05
7.41864701821948e-05
8.30392310024988e-06
5.37621612046136e-05
6.05745624563757e-05
0.000109952397371712
8.03295523869978e-05
-6.07594472695666e-06
7.93769566372838e-05
0.000120504411467512
6.4137027485978e-05
4.92374312734253e-05
0.00012889846213668
4.88415388456757e-05
-1.07170985053988e-05
0.000102186946997422
8.55079039729911e-05
5.09655143367186e-05
9.63960709587508e-06
5.57490016111398e-05
3.83433352255558e-05
3.43026579693717e-05
2.28323452593181e-05
5.45450038092638e-05
7.85332829233818e-05
4.75587255527348e-05
8.4364655856989e-05
6.92926514525044e-05
2.67967233592267e-05
4.27982458450013e-05
5.75996508182919e-05
6.73926555864378e-05
5.02681632834203e-05
5.29448999411981e-05
7.3408429452335e-05
3.64620886223135e-05
9.07498257070686e-05
5.88269563241056e-05
3.03567713807586e-05
8.85545523439881e-05
5.64505149541382e-05
0.000142580292628834
7.38511510484326e-05
5.19366165565313e-05
2.5379963572478e-05
2.72632679940749e-05
1.93110953378296e-05
4.72074390978297e-05
-2.11992532150394e-05
5.25197390486695e-05
5.60165274852585e-05
7.51102623282731e-05
5.53289596988787e-05
1.85329862316257e-06
7.32655323751134e-05
5.30840486767405e-05
4.14108631295993e-05
5.39952282031596e-05
3.70460682399036e-05
4.0879517361609e-05
6.90718890691326e-05
4.88294734133581e-05
8.68952603669592e-05
8.27094713509569e-05
7.12083450888108e-05
6.58571922906848e-05
8.93816312016912e-05
2.33432287615846e-05
9.2838496373287e-05
5.13441144641751e-05
9.72985289486264e-05
8.58106381300435e-05
3.25898237479152e-05
5.69337569386096e-05
2.56492933593012e-05
8.56700103284033e-05
8.16208949260756e-05
1.17841128033646e-05
4.39246434087811e-05
5.07468511307785e-05
5.71851827778815e-05
2.12511935835753e-05
5.42162025421679e-05
9.74852134891346e-05
4.88457833027158e-05
6.6044185441693e-05
-6.94665789239479e-07
4.60511935839597e-05
8.98472507793745e-05
1.12954444830343e-05
1.97730682268768e-05
1.70689099708183e-06
5.16606915353269e-05
3.98476517033368e-05
3.34663042475522e-05
4.05940150591644e-05
8.06168678226628e-05
7.63006664496727e-06
6.05174853362882e-05
5.32309848574647e-05
9.69891942269485e-05
0.000135024564183824
5.35787299617079e-05
3.27837222116306e-05
8.40860963388919e-05
-2.27974391734776e-06
2.88833672669076e-05
4.70130916188696e-05
2.53634054201045e-05
6.08446048965202e-05
6.15427463525685e-05
5.47797387370233e-05
6.66755153589854e-05
9.05263691914076e-05
9.57334344121024e-05
2.09005323901202e-05
0.000109532290328112
5.00174493599064e-05
0.000108296400323369
6.61081990993032e-05
6.63708113644243e-05
5.88477806030122e-05
6.61163084045046e-05
3.68404209335702e-05
8.41098103334916e-06
2.60302001667381e-05
5.8355989608064e-05
4.6217500452488e-05
2.36300240081528e-06
7.30344041271528e-05
8.98659210620682e-05
3.76454233521929e-05
0.00012088584865913
4.67129112880007e-05
5.08882093566138e-05
6.22736667848168e-05
8.32461471945446e-05
5.90464444120549e-05
4.09530481802747e-05
0.000110664709720187
6.7312045421157e-05
7.08356214258594e-05
7.2598669569282e-05
5.80515897694021e-05
7.68382444530099e-05
6.12129653783845e-05
6.85845241517503e-05
7.39121525694827e-05
2.06652585375157e-05
4.16283574428257e-05
7.36648343937501e-05
6.39392702951924e-05
3.33196153091178e-05
0.000146872801714995
2.98448755364895e-05
6.00223386890525e-05
5.2825623367872e-05
5.8952941857038e-05
0.00010893623512204
6.64279642159954e-05
7.46890125695204e-05
7.90510609283493e-05
3.79988095675081e-05
1.25760258945688e-05
8.32370953060568e-05
6.05016596677607e-05
8.16395080437033e-05
3.36938796102237e-05
5.67411897795185e-05
1.19632015913765e-05
3.07268527708342e-05
2.41622208304111e-05
8.55716222994585e-05
9.84732141964659e-05
3.55449530928762e-05
2.23380102922555e-05
0.000115844578517727
0.000103662304684739
4.38735352245343e-05
3.52883087820632e-05
1.21060429670415e-05
0.000105720954613356
7.46265936441211e-05
5.21571707755412e-05
7.37435099400713e-05
0.000101399747980659
7.87631296128552e-05
9.97659280230833e-05
6.63896544714741e-05
8.49651703645629e-05
4.5777795573457e-05
5.22333247908728e-05
0.000152736678862083
0.000105342340244463
4.78356603472265e-05
7.10091750409174e-05
8.45354560242239e-05
7.51722123269475e-05
9.51296726607439e-05
4.90971502270138e-05
0.000103346453321205
8.73081693876867e-05
8.96244797163145e-05
5.00704559037264e-09
5.77938464771999e-05
4.7016309852931e-05
6.6853276006268e-05
6.62585874801246e-05
3.55939413035135e-05
5.64029288244336e-05
4.81681211057664e-05
5.56302542706371e-05
7.34299651208269e-05
6.79100770390493e-05
8.57584092034058e-05
4.62460518997833e-05
0.000103673162102777
4.9912673644469e-05
-9.72113439266107e-06
0.000124460952984977
7.98327131294969e-05
4.00978385886299e-05
5.66708254553331e-05
9.99946853550692e-06
0.00011162033256964
4.1021514504513e-05
4.89568285041244e-05
4.3771288160335e-05
4.21876244180132e-05
5.54369632355995e-05
4.80348095554886e-05
5.88285776892593e-05
6.80739624315886e-05
8.85437595121432e-05
0.000108919261221585
2.45915717778289e-05
2.61303312319579e-05
5.02726191441482e-05
1.17295451480972e-05
4.59433895656988e-05
9.70666199008093e-05
9.67782137073675e-05
6.03842150687627e-05
7.91945176988166e-05
3.92660984244012e-05
-2.32208876022178e-06
2.08187890077434e-05
4.76408304326952e-05
6.19593178304621e-05
2.48307169402154e-05
6.7021561464271e-05
7.70283580538868e-05
5.41020669592759e-05
5.44572771283277e-05
8.50521345924414e-05
7.93924947846148e-05
6.25839825153257e-05
7.01519922696158e-05
5.68561570375075e-05
9.88192434071364e-05
7.62656690486677e-05
4.71101281072866e-05
4.26747141605996e-05
3.07273972729764e-05
5.65444581311128e-05
1.12423748698925e-06
6.80746296063645e-05
8.65016068408442e-05
4.92302113312813e-05
7.25565385300695e-05
0.000138263687545131
4.35118155232502e-05
7.16182504151133e-05
7.40111376832182e-05
8.62002146566119e-05
2.67377858115195e-05
4.62472904115145e-05
6.00789615129758e-05
5.75822100682283e-05
2.32013439152784e-05
7.67781214314855e-05
5.42069986189683e-05
6.55954767351167e-05
3.72188870849822e-05
8.04083414658509e-05
1.52125818776257e-05
3.53864845350801e-05
4.78797999812928e-05
4.928820285855e-05
4.06113249164841e-05
0.000101809520205884
4.41827804033663e-05
2.09967566451826e-05
8.27174597300696e-05
4.98760344893502e-05
-1.60711482429431e-05
6.75349042033649e-05
0.000121682025699436
7.29442029802301e-05
6.42434403553952e-05
2.82917774197539e-05
-1.107758939324e-05
5.10130259374218e-05
3.85457301726355e-05
4.88280596522837e-05
2.90693775691327e-05
8.06888218830202e-05
0.000104783210659067
9.45277426158015e-05
7.56580271765979e-05
0.000110949938504662
9.09962001607381e-05
0.000105269783962427
8.44625757016856e-05
4.22374909250401e-05
7.65755536115497e-05
-5.13962186202731e-06
7.40508747269752e-05
8.35745008065128e-05
8.35189126007767e-05
0.000131318114181986
7.77726545207617e-05
9.6469014836089e-06
1.17842913500932e-05
7.28519750744835e-05
6.51832158441265e-05
9.36184473809788e-05
0.000109329112184957
5.74083702602417e-05
2.12189325580652e-05
0.000103188074380851
6.32292212042545e-05
0.000102681342443806
1.77488254830925e-05
2.19865091823326e-05
8.10809458546896e-05
6.66356476097922e-05
8.97541281844972e-05
4.20172421476062e-05
7.82882539092845e-05
2.3592500335804e-05
0.000138723129331725
5.3838344126332e-05
4.16848477275833e-05
8.20909091308325e-05
0.000105748368171461
9.76067913249746e-05
2.1493131767445e-05
6.96521571685043e-05
2.15269242868007e-05
3.72639482966909e-05
7.72094924171884e-05
3.14462509702725e-05
3.10877227549422e-05
7.93994917549703e-05
8.58243933620698e-05
3.57458708616353e-05
0.000162521515044555
7.33920254457619e-05
0.000112280689840266
9.77663851200578e-05
4.26299802191443e-06
9.43726493170872e-05
7.88914888465382e-06
8.14555211975877e-05
0.000140656929360766
5.34287462096821e-05
4.05216043955073e-05
0.000105506740286432
9.50728100304502e-05
4.42973186080669e-05
1.13345402513715e-06
8.01502213966138e-05
0.00011550221008087
4.66204012645878e-05
5.94467359315621e-05
-2.16959233422082e-06
8.4587418112033e-05
0.000101413207620876
6.10736790282342e-05
8.82857712571864e-05
8.72951809820671e-05
6.3926295981286e-05
3.34783952902513e-05
0.000104499188045876
9.42220474403422e-07
5.83900572370704e-05
5.80079035512179e-05
8.43893530963325e-05
7.67980561637827e-05
3.78844425160753e-05
2.05960576936047e-05
6.47418443167197e-05
7.18960861608127e-05
2.6524224689348e-05
6.66793153386025e-05
8.83067918240869e-05
6.42407583075076e-05
0.000123179398236721
7.68166433185347e-05
3.51748656941305e-05
6.90675565787077e-05
5.08871387113757e-05
5.92172343218138e-05
7.9524337836123e-05
6.96769940100341e-05
1.89993738019899e-05
9.74106054691602e-05
2.37686063684116e-05
4.62019055041684e-05
9.66573902581278e-05
3.15730230936285e-05
8.59859773467291e-05
4.00139642708223e-05
5.36335054350365e-05
6.40418851659596e-05
4.47846825167621e-05
6.78680399586528e-05
7.67198876220932e-05
5.11994650276015e-05
3.60894933985474e-05
8.23240923923407e-05
7.96368531310711e-05
9.20640547637576e-05
2.6574273912626e-05
4.00187890701773e-05
6.60370385415179e-05
2.48250955091529e-05
5.01644988044998e-05
6.48526500340711e-05
6.91395252196292e-05
6.26337494006189e-05
2.33416113975198e-05
5.80649540591429e-06
0.000120905999350344
5.45080345183566e-05
0.000121740876230518
7.04765266179613e-05
9.04404548612149e-05
1.98114006222108e-05
4.12867005667809e-05
-1.25946134787554e-05
5.52448218118535e-05
1.3260565168441e-05
3.51802822488155e-05
-5.45554845852345e-06
2.92722390722992e-05
7.95818115315303e-05
2.44444487286752e-05
5.21189667036089e-05
4.75152005934805e-05
3.83213667663416e-05
0.000138093544823438
5.90618056788227e-05
5.70772251920384e-05
0.000104432561851317
1.87694481732957e-05
9.03644991974928e-05
-4.16741414178342e-06
6.24493263231345e-05
3.88419729584491e-05
4.20109839286598e-05
4.8044959763967e-05
0.000135496063864218
6.51978407104457e-05
7.78750933658151e-06
9.58140645821418e-05
1.13147370164326e-05
5.23682985208244e-05
1.37094400867915e-05
0.000113613769831298
5.22510114000248e-05
2.6973619811845e-05
3.64053447928981e-05
5.81338725769764e-05
5.45490332751286e-05
7.56699090923929e-05
1.21533228185757e-05
4.32138748813996e-05
8.7468462472117e-06
2.28998063459268e-05
3.633928057557e-05
1.91534532241337e-05
5.79767477281778e-05
6.96023621697459e-05
8.66456193024395e-05
7.48684593930601e-05
7.68959041578176e-05
5.44828345859672e-05
6.14096029666219e-05
5.59342081145116e-05
2.89378938308603e-05
5.38872050243269e-05
5.5094059831631e-05
7.59334039858683e-05
0.000102347091196057
6.64693515881608e-05
5.9247161798817e-05
3.63483534290242e-05
3.71448058561511e-05
0.000109356562278447
4.74251195812141e-05
0.000110680012680884
2.8841392000718e-05
0.000108523705336944
4.34886895100612e-05
4.21853221767685e-05
0.000118749963077409
-2.18008125849737e-05
9.43829317507415e-05
2.23962445329147e-05
6.96635579543632e-05
3.39428577477986e-05
8.43162273499872e-05
2.5482885087724e-05
9.53521246876309e-05
0.000100821669232273
5.82073111407092e-05
5.54128556809498e-05
7.86382009120292e-06
4.3708259095608e-05
5.26213704073119e-05
9.3982548891936e-05
6.11895343132917e-05
-2.43406302108814e-05
7.60607283364366e-05
7.86761489724393e-05
3.6944519614143e-05
5.81139483996239e-05
5.38080620564748e-05
7.57345438254428e-05
3.2982909093854e-05
1.15608764276997e-05
5.39835716902783e-05
8.44304446778933e-05
3.14770617320006e-05
3.02065425938036e-05
6.05346676630278e-05
0.000121010394806369
-2.1943223807438e-05
7.19848888135761e-05
9.44364839720906e-05
3.5875481699354e-05
9.13629788230393e-05
6.72219630907494e-05
2.37700024622485e-05
3.80248130237226e-05
4.85285704026244e-05
4.53974109194686e-06
9.43986827418743e-05
8.57571884066379e-05
6.02029035195406e-05
8.66158634645101e-05
1.1458470464443e-05
9.05500462579829e-05
2.96067740970541e-05
4.88093392636176e-05
5.27699670047175e-05
7.76639693651178e-05
5.52974897616982e-05
5.01552776652171e-05
6.8666067783638e-05
4.94273709526136e-05
5.91832840200193e-05
8.49420417833614e-05
8.99271158348574e-05
9.02449343811629e-05
6.95523675174241e-05
2.23715464225135e-05
6.59319267043644e-05
2.60106408190046e-05
1.57042252355317e-05
1.34409964323585e-05
4.08936822193933e-05
2.87620636715511e-05
4.47526664735262e-05
8.2989234898442e-05
5.66318469760967e-05
7.38718243086631e-05
5.51855169079933e-05
6.01852170346798e-05
5.70304970050664e-05
7.94420737848824e-05
3.97534213300826e-05
-1.77333866110681e-05
5.65409493563327e-05
1.85951701098182e-05
7.67817910980226e-05
0.000118180535258784
6.84550180382901e-06
0.000125452233980436
7.04847584575159e-05
2.19916640978841e-05
4.07583035648535e-05
9.07915679275876e-05
4.29184191492917e-05
3.29715576827272e-05
5.09742639261313e-05
9.07437522934985e-05
1.00662215501381e-05
8.38324209330494e-05
6.98605996536776e-05
0.000121620233947914
-1.46866735467696e-05
8.29662433107425e-05
4.71269449032748e-05
9.52313967559213e-05
3.05319473814025e-05
9.13085632641023e-05
4.94351636321678e-06
7.90501138155156e-05
8.81417428321745e-05
3.25085789645906e-05
7.58859033163541e-05
2.79485169196779e-05
3.33943009778026e-05
3.72926744706571e-05
1.21178261456697e-05
5.17001311815862e-05
3.93030735748881e-05
0.000109728427141538
7.67081258542054e-05
-2.29173661341985e-05
5.23879817669656e-05
6.09227231177742e-05
7.13897233411414e-05
4.69800925452567e-05
0.00015901426698228
5.11566688233696e-05
4.91873453246364e-05
-1.35726465814402e-06
5.44920818299791e-05
8.57002945388594e-05
4.59831409303056e-05
6.46943682036775e-05
7.67743321774155e-05
5.55920160269479e-05
6.76342719801431e-05
3.57742224245519e-05
5.15283349067037e-05
-2.70029990907522e-05
5.53914538925987e-05
7.50182440999968e-05
7.68591063249105e-05
1.56611452857142e-05
5.07226681807985e-05
4.30643063891e-05
0.000137323546483038
0.000123945502368174
3.35480063194453e-05
6.39873774369421e-05
0.00012369634113599
0.000101119145196685
5.03516071273162e-05
1.57992118567472e-05
4.32630234476199e-05
6.40096793943289e-05
4.47430088517269e-05
5.75224967276238e-05
4.77492394725973e-05
5.16037785529974e-05
3.18786165254903e-05
7.20405995505842e-06
-1.39576457816528e-05
5.4220060512464e-05
6.38896190033548e-05
2.52088262705466e-06
3.29792280171917e-05
8.23892305057078e-05
6.26807220701565e-05
4.65404519474592e-05
8.2892459362401e-06
1.26236289597156e-05
6.52697058962621e-05
1.06440234626903e-05
0.000113737488737792
1.81322343831188e-05
3.55713478342888e-05
0.000105701690704597
4.01410099586561e-05
3.07931783238707e-05
5.08486337558237e-05
6.27977524418275e-05
7.00344162869072e-06
0.000129455827794791
7.24717352279434e-05
4.59893393988952e-05
-9.03425685530041e-06
6.68795223659103e-05
8.23482687190962e-05
2.04633095575072e-05
5.12796194714874e-05
4.614272802291e-06
0.000106252110361041
3.37136946354724e-05
3.81670209613301e-05
2.90878133836013e-05
-1.48823400835536e-05
9.85908364068207e-05
5.12688407759252e-05
3.69456560531765e-05
0.000104148547886823
6.13026587907441e-05
0.000115801817700429
4.20845616893099e-05
7.73683437606566e-05
9.19592535475006e-05
5.17512857666855e-05
4.28972287254314e-05
7.04461962597436e-05
7.15844038637281e-05
2.36367941642008e-05
2.45799461597862e-05
6.65644433310149e-05
1.05766770750522e-05
0.000138178009614223
0.000128512474796524
9.28614089333791e-05
6.10904601803608e-05
7.68813311649404e-05
9.11944558457262e-05
6.91069082830498e-06
0.000102522906055593
8.77587659806276e-05
7.39323576209238e-05
9.50937394022812e-05
9.96415070950663e-05
4.3283572422751e-05
5.18871196575086e-05
6.3441105937749e-05
9.3160110327588e-05
5.41341438957987e-05
3.83695585378124e-05
7.36112019127125e-05
6.57520664756027e-05
-1.39996533195169e-07
2.43580276863103e-05
8.16845445078149e-05
7.45345198866182e-05
6.07193239789185e-05
5.2376755020277e-05
7.49511535578483e-05
0.000101495801709662
5.42272343245988e-05
0.000119056048524038
3.8222558215283e-05
6.74323187178948e-05
6.54112464274951e-05
7.81513103476688e-05
4.1581037347627e-05
8.31515163807844e-05
2.86491174575028e-05
0.00011044091667625
0.000110241029221447
9.57322699560095e-05
6.99766669520401e-05
3.54021704511271e-05
4.57117266109226e-05
1.01311037050104e-05
8.00742526591078e-05
6.50720596339995e-05
0.000123012196562205
0.000100976561244196
4.42175985899217e-05
0.000101981290887008
3.94190253778481e-05
2.76115311449874e-05
0.000125338399937476
9.5406377175368e-05
9.68328406832106e-05
8.81592497807202e-05
3.74853368363734e-05
6.37640048718597e-05
2.29204070194732e-05
6.00603499768307e-05
3.78710437356864e-05
2.25756109163359e-05
7.96214680309477e-05
8.24150040651771e-05
6.87221281537117e-05
2.33409430379669e-05
2.05302505891973e-05
4.24876486732631e-05
0.000108655023553972
6.62128147863876e-05
8.34102649097704e-05
0.000111571775669717
7.54703341065278e-05
8.3546251663257e-05
8.309209406913e-05
4.58631380721424e-05
3.66024501759946e-05
9.86841860684961e-05
9.65560505095609e-05
3.73023078708232e-05
3.94507903348602e-05
4.73637373995037e-05
6.20141736089301e-05
3.16437992239118e-05
8.94788802307139e-05
7.04792681301863e-05
3.73833413709799e-05
6.48407116584899e-05
9.81786503076634e-05
7.16507592386731e-05
3.28226340582897e-05
4.32537701443689e-05
7.11208143956929e-05
6.91446507784004e-05
7.06706943259367e-05
6.46404571062322e-05
7.11503898604892e-05
7.75095266905372e-05
9.13057911129275e-05
7.24460179298267e-05
1.50234581866339e-05
3.06151268033955e-05
7.12569066521214e-05
2.96709898217953e-05
9.84901833391256e-05
1.02109515831143e-05
7.81899970521566e-05
6.75121141279593e-05
2.01131646399376e-05
5.37679805095213e-05
5.33777425159968e-05
7.04007766958507e-05
7.82009905312124e-05
3.31338344719743e-05
-2.38762013227671e-05
2.92189261791546e-05
5.67416517420881e-05
7.98016493524532e-05
8.79863579215588e-05
2.33840006181817e-05
0.000112839335221225
7.69436296345369e-05
8.09373464811813e-05
4.45911290639306e-05
8.13951379252387e-05
1.05737334308908e-05
4.49295752172867e-05
0.000100819601009859
3.58693803232092e-05
0.000110513360880409
7.33429305834252e-05
6.74853842698972e-05
6.46645591299548e-05
2.85112462976788e-05
4.65001822396488e-05
2.16516685227523e-05
6.07942219403173e-05
5.69007599644881e-05
-5.73213287134376e-07
7.31450813824294e-05
9.29199171904949e-05
4.99211913504652e-05
7.57730428395718e-05
0.000114582921441306
4.30989778153176e-05
0.000102511458683113
6.31581240839765e-05
9.96183924125508e-05
5.91201268716243e-05
4.93401857196539e-05
7.09158826340352e-05
4.55874742351912e-05
4.08121299546693e-05
6.45256238514588e-05
5.33229760530358e-05
5.23388080813823e-05
7.81330409054773e-05
7.51347773425474e-05
6.21919684675314e-05
6.64567269026089e-05
9.46940776645351e-05
6.93795797309343e-05
9.7491909803497e-05
8.09852304656052e-05
5.04124854190148e-05
7.85963337387098e-05
1.72855124835315e-05
4.25257517463688e-05
7.92950542409129e-05
4.10860459645204e-05
4.80568766423435e-05
7.09949279751894e-05
7.50435903322819e-05
0.000114668767396797
4.83697556630523e-05
5.81357081551021e-05
-6.6562194635003e-06
3.84012744831545e-05
6.05765228758854e-05
2.04307593539492e-05
4.66536308156816e-05
3.8145662197805e-05
7.32694826033384e-05
7.64397652313087e-05
6.29291594727575e-05
7.3978921020494e-05
5.17683802875854e-05
6.84831845242595e-05
4.57005899237272e-05
5.43175087562987e-05
8.90731431750799e-05
6.15837148919691e-05
6.52820636173445e-05
8.30961643457822e-05
7.62117962778747e-05
7.10161729095673e-05
4.34036975983124e-05
5.65040304993376e-06
4.22774327139421e-05
8.10127012049792e-05
3.95573458846297e-05
1.33224055381887e-05
9.83434765200417e-05
1.48521169909717e-05
9.52755477706953e-05
3.62245981819532e-05
-2.61567512299071e-05
7.79022524323283e-05
6.91418700597988e-05
3.80035747391471e-05
3.96819945164031e-05
9.53275391327469e-05
6.75448846341361e-05
7.39675406188035e-05
4.55538802080085e-05
6.18241969812699e-05
0.000104159507650209
9.33780453593662e-05
-1.42702271158097e-06
2.44852829766289e-05
1.14404526752206e-05
4.91945493638667e-05
8.15814760213755e-05
4.5865160010379e-05
2.91344396414045e-05
3.24246537054437e-05
2.54488977110183e-05
3.13201539709036e-05
4.24266660628319e-05
-2.25212782017488e-05
4.2315714469251e-05
4.13921626066706e-05
5.63266316118381e-05
3.13104130346537e-05
4.91344943928182e-05
7.87380331985992e-06
6.76687670854504e-05
7.99468728380771e-05
0.000100241550036842
4.06042397114818e-06
5.35663999165431e-05
8.80484267646635e-05
4.07656910148203e-05
9.51145369287076e-05
5.17104215177669e-05
1.7894692011569e-06
3.20276585102405e-05
0.000107722544253938
8.85827681015718e-05
8.56472491423745e-05
3.00897174945869e-05
7.51373704134893e-05
3.88309462015787e-05
8.28592461641463e-05
3.99880815681803e-05
3.90616516393891e-05
9.49185472785332e-05
5.21991941526952e-05
4.14536867625216e-05
-3.69080792276438e-05
-7.16213975751193e-06
5.26484370156682e-05
7.72004657011963e-05
7.55158890112714e-05
9.30077424195183e-05
3.92490764023129e-05
4.85401814222354e-05
6.58184845462051e-05
5.72367261635635e-05
6.82799750645702e-05
4.53567668925146e-05
4.85680338393704e-05
7.30672935819267e-05
2.06613913661312e-05
4.47628682000247e-05
5.51570639964289e-05
3.86150636416776e-05
5.55029838944584e-05
4.64170899092646e-05
2.99042693047257e-06
6.88781644002645e-05
3.59466274366366e-05
3.27113545731001e-05
4.38180612655241e-05
6.52687553235658e-05
6.02283209387641e-05
5.90377766477289e-05
2.72162367038383e-05
7.12390613112364e-05
2.14351269446532e-05
8.50420023976487e-05
3.52079694664112e-05
4.80090934223281e-05
2.38583107936675e-05
2.66686281242426e-05
5.69407429209946e-05
2.10215260978924e-05
4.79283662892338e-05
0.000115578213607131
5.23529967367369e-05
6.57430855228501e-05
6.10402946684187e-05
6.78414939319387e-05
0.000114814003132559
-1.8458187733867e-05
9.2250272869879e-06
-3.83995794467792e-06
-1.80113113116015e-05
3.29136788148268e-05
8.15740474502798e-05
1.46408312807743e-05
3.35686382725251e-05
4.74538196950062e-05
2.6889482683401e-05
3.45745172710477e-05
6.78902922329964e-05
2.49008609642039e-05
0.000120600005989717
6.17199148025696e-05
7.83940695821966e-05
6.27379954796579e-05
4.29486878538269e-05
3.29554257876492e-05
-1.72570444322185e-05
4.09256276738939e-05
6.01087496373426e-05
7.35673493527916e-06
9.9742256492012e-05
7.08057359811843e-05
8.12799046282732e-05
4.03861351127055e-05
3.20996072724932e-05
2.11532930320386e-05
3.72349585868448e-05
5.62614045736839e-05
8.98633492599571e-05
-1.41721831832535e-05
4.20258989404384e-05
7.15110459734075e-05
4.64820967897967e-05
6.41185834048006e-05
3.63367405139292e-05
1.10078141027792e-05
4.91551303830867e-05
4.44351588466728e-05
3.19063599773714e-05
5.2322545156043e-05
4.98896002406236e-06
3.48515160789432e-05
-5.20796106571102e-06
7.89724469237522e-05
2.95179619328498e-05
6.12383127210351e-05
5.3925888604248e-05
8.6572315581594e-05
0.000102107027324461
6.27862244197059e-05
2.81808369055473e-05
6.18573368231314e-05
6.21506088894718e-05
6.08877716162368e-05
7.90832900124747e-05
7.80499119941187e-05
6.6899493912602e-05
0.000111217785799113
0.000104036654584496
1.78178076366403e-05
2.68925648102277e-05
2.14321108011167e-05
7.31761999408158e-05
6.6210873419768e-05
5.92705797057668e-06
0.000109754808026873
5.16633379875965e-05
-1.6535007445328e-05
2.136695560384e-05
4.57481194689224e-05
0.000111206436659127
4.85295212441687e-06
3.22661623423777e-05
9.63185205691163e-05
2.10417251539833e-05
0.000136290871536639
4.23320426205986e-05
7.1088892794518e-05
4.53645289129264e-05
4.58688054372404e-05
6.43487241471203e-05
3.62841263457269e-05
2.67825928836612e-05
3.80217381162891e-05
3.34722882918932e-05
4.83162158850888e-05
3.50292959634239e-05
2.49101287776562e-05
6.35257747617605e-05
3.69558522412253e-05
1.69176293084401e-05
3.77180721978042e-05
2.61767393915262e-05
9.86625294465891e-05
4.07700261903296e-05
4.39299019546917e-05
8.58532509964362e-05
2.19904119143326e-05
1.47417860494206e-05
6.47317997426674e-05
5.33788630319387e-05
7.67509697806849e-05
8.60298283372966e-05
6.06611083443782e-05
1.63541075689627e-05
5.65388987846439e-05
7.46835619736368e-05
4.63790852679696e-05
3.49152596087721e-05
0.000101158433562426
1.74165252186371e-05
0.000107147683059916
4.39740079491569e-05
8.4767035606123e-05
8.31901999113148e-05
6.99726678782213e-05
7.92206181219781e-05
2.80330040453018e-05
7.07533143816856e-05
6.36369932690694e-05
5.91976981528053e-05
8.58651001122803e-05
5.82709362262661e-05
8.07494346089855e-05
2.95758681119663e-05
0.000149091813459126
3.64319817040076e-05
2.05764069990542e-05
2.78312483599829e-05
4.42927168418642e-05
9.94050684355829e-05
2.50333941550744e-05
0.000110739530530422
9.8068829674988e-05
4.92042744269762e-05
3.25978877157562e-06
2.9079188727007e-05
2.99029789618296e-05
6.5103891361965e-05
8.94632744283301e-05
7.49847402303232e-05
3.23135192437337e-05
4.20765087453221e-05
4.64917014981083e-05
8.6108137305427e-05
4.0088193212907e-05
4.76206205681878e-05
6.63004738441507e-05
9.95472785978525e-05
0.000119306155252763
2.58747581462972e-05
0.000101206686271381
7.56399165780605e-05
6.2244450127495e-05
7.1499228662123e-05
0.000117368826502156
5.30135469941546e-05
0.000114446963623386
3.50290129189937e-05
2.75825947298874e-05
6.47471196051263e-05
7.24433180901919e-05
7.47192173109953e-05
0.000114173578471484
6.56572191036007e-06
0.000100835445100361
8.41275141531842e-05
7.27996721437813e-05
6.34144618448361e-05
5.79830128579851e-06
2.79930745288452e-05
5.50955121737917e-05
5.06290218000594e-05
0.000113889200486904
4.50274102349458e-05
0.000103805942941335
4.2279594945312e-05
5.85030135271585e-05
2.71578442453515e-05
0.000107992414907118
7.54259363725359e-06
5.50148776243512e-05
8.44900986008805e-05
2.64806069712064e-05
0.000120219533433353
5.06191642027837e-05
7.69475279245896e-05
4.30839074503726e-05
9.19065489515419e-05
9.13969491791905e-05
6.09060478994987e-05
3.54562673396781e-06
6.11381252109752e-05
4.10039859796067e-05
2.33822995174875e-05
6.70647518919703e-05
3.10712969283215e-05
8.87772573794112e-05
-7.30677657708812e-06
0.000107656421824552
4.00779160721553e-05
4.63415427297028e-06
-1.15718076859267e-06
1.06016142672585e-05
2.51496913557277e-05
8.48858959343662e-05
5.66317693764245e-05
2.1275440590684e-05
3.26727721317719e-05
7.26586113383593e-05
3.90827441709514e-05
4.6263612988302e-05
9.30881473706281e-05
8.72084177331843e-05
5.18012518930783e-05
-1.46449722782665e-05
4.04078019239479e-05
9.08413238738543e-05
3.64865776737079e-05
5.58963808757448e-05
8.07308766946957e-05
8.03427397102822e-05
4.50581138243103e-05
4.45076992262918e-05
9.29821813723983e-05
1.9281323553639e-05
7.90398834896568e-05
7.43695318229797e-05
0.000107145846903014
2.62515038633673e-05
4.00994772772574e-05
9.21997424494772e-05
4.43693830726468e-05
6.98159707818999e-05
7.7511861576081e-05
4.7270153807866e-05
8.53932067788239e-05
3.60504022279307e-05
4.98371944712127e-05
6.21046320941818e-05
8.45650437169734e-06
1.7688899125498e-05
1.0757040270721e-05
4.04651870850977e-05
6.75790480662394e-05
3.28482602144602e-05
2.31247301876515e-05
4.36701468271533e-05
7.29859117881504e-05
1.16799267772321e-05
5.26941708842064e-05
6.44792963995685e-05
6.18388332401884e-05
1.21238677932508e-05
7.18623408678636e-05
5.82472249007107e-05
6.18143312161234e-05
2.62414914758985e-05
0.000114146812023533
5.69343473865688e-05
3.39232750499591e-05
2.73422295793717e-05
8.81572021284304e-05
6.1979882295507e-05
1.90149869203699e-05
8.22637910041468e-05
3.57378434973813e-05
5.69836193577089e-05
7.42894973281006e-05
7.66659069489038e-05
2.94433663819196e-05
3.23999349159887e-05
0.000101490238807848
1.97313777401965e-05
4.2014314425274e-05
3.8615509300086e-05
2.50777634940389e-05
2.02310250462726e-05
2.76097129294931e-05
1.12758968654406e-05
3.14713058269643e-06
5.77775829543081e-05
1.2085363735349e-05
8.61814714396575e-05
8.61263312301937e-05
9.82678238915366e-05
9.66725499636314e-06
5.50487495672801e-06
2.83939040095184e-05
-3.5647322724862e-05
5.52240247701298e-05
4.65052486508305e-05
4.51119422820326e-05
0.000111587294095606
8.6720489763557e-05
9.63413058101403e-05
2.03349479014867e-05
0.000107680863244327
8.37996967029264e-05
6.39480154335813e-05
2.82538101931682e-05
4.08945761397175e-05
0.000136214751861114
9.32261753106106e-05
4.03162664501951e-05
-3.4356544940686e-05
2.06801280146748e-05
9.15205690611264e-05
0.000103235841465174
2.15017707760044e-05
0.000108903815139207
6.80215660568224e-05
0.000100912005632227
-9.95536811904026e-06
8.27509811249655e-05
9.28433784335122e-05
3.35490852433051e-05
3.26068935840544e-05
3.87630846574846e-05
5.4875867799097e-05
2.52934819150322e-05
4.52843260888387e-05
8.53630472014239e-05
7.08239594024935e-05
5.90763488286649e-05
7.53142730225688e-05
3.71750071818066e-05
0.000102830385208228
2.33414974501826e-05
8.43827251008648e-05
6.08610923167699e-05
8.9359666569649e-05
0.000101766360934759
0.000101606058762138
8.09144051928858e-05
0.000120189497969303
9.33345589333267e-05
5.02658924094727e-05
6.95743170990083e-05
2.74673980900221e-05
1.66812048787558e-05
6.53873527291172e-05
0.000147858805558768
5.16534211412706e-05
6.39378390802283e-05
5.92504807459019e-05
4.9297879156591e-05
3.00639588386291e-05
6.22302072538061e-05
6.95695441567182e-05
5.29182889570122e-05
2.59025675311009e-05
0.000124812414538668
0.000116496213440881
8.09057049252853e-05
8.88964130261528e-05
6.31688184648644e-05
8.43361087624171e-05
8.68467971577449e-05
2.31186611590504e-05
1.01838750437513e-05
9.4443992772494e-05
0.000118082048610794
7.68963308958188e-05
6.63105277656919e-05
5.85246179000096e-05
0.000118160218384586
6.54214536444741e-05
3.25971266002681e-05
3.03475166973946e-05
5.63494860536491e-05
5.71321043331087e-05
8.39263760177527e-05
3.2040842140258e-05
9.82757917940339e-05
7.42823478054169e-05
8.2524521232292e-05
4.64132600432883e-05
9.86433182801256e-05
6.58738458115757e-05
2.36480863735351e-05
1.93390112873142e-05
9.70620249529729e-05
4.49292539503214e-05
4.16627564846914e-05
7.19475538008383e-06
8.14292725178113e-05
8.65937117234542e-05
5.53839786226569e-05
4.29408188183545e-05
1.99675360929543e-05
3.68898288902687e-05
6.26447414309603e-05
7.64237960852906e-05
2.97403668425691e-06
2.66299233604313e-05
7.7847534265236e-05
0.000104042410702433
4.07357675596656e-05
5.74139233892907e-05
-2.3079814726607e-05
5.60795554548542e-05
0.000116369806795657
9.81858436383819e-05
7.91773124785773e-05
6.52415100042351e-05
6.75268968120415e-06
7.88587980246908e-05
9.71074813386536e-05
5.31492265964566e-05
5.34188785333274e-05
6.71944935982297e-05
6.76310899581093e-05
4.40019178012822e-05
3.17843926297576e-05
7.48609316717468e-05
5.56502235618404e-05
1.84927241614007e-05
9.2340244635522e-06
2.01291258069902e-05
5.60511631342914e-05
7.09687081404072e-05
-5.36056899078541e-06
4.37547433531016e-05
1.69565281974926e-05
5.91160084246683e-05
9.09972250461233e-06
4.45303588527379e-05
8.56487042913602e-05
8.12869660421984e-05
4.38970021683059e-05
0.000111069636407169
4.96134996733399e-05
0.000111029893732126
6.59588251727537e-05
1.66027694423797e-05
8.67847547241725e-05
5.29809445386624e-05
0.000110266834502238
4.47466897565489e-05
3.3694560612011e-05
5.21294373834955e-05
6.15102354832547e-05
0.000104004790462353
9.33709730714963e-05
2.41597679320326e-05
4.16781700545926e-05
6.28298315880517e-05
6.68535404264815e-05
6.07780235020022e-05
5.6493434657931e-05
7.82388991309109e-05
3.71205140414915e-05
0.000144176824287763
1.87186010404878e-05
-1.07455222656167e-05
2.80153841859704e-05
6.71859693150796e-05
5.60337478177215e-05
6.74109228192953e-05
3.87499641514425e-05
3.54573865599341e-05
5.30958229364502e-05
1.47807879530359e-05
6.57860604188812e-05
8.25637993151655e-05
4.42751304606289e-05
4.64323663280124e-05
5.99603551316229e-05
6.05429542173082e-05
5.52185635366139e-05
3.09459146803346e-05
6.77815935183921e-05
5.67889313874118e-05
1.74530853823425e-05
2.11827044104329e-05
7.12410448333442e-05
0.000108432184198334
4.97183116088614e-05
2.27387981317124e-05
6.70320718421181e-05
9.31625779983847e-05
4.59695903410917e-05
6.05160606023217e-05
2.37534974102191e-05
4.70741946429214e-05
2.54782448048598e-05
1.39086182915109e-05
4.23858106461851e-05
5.01718594390966e-05
6.83975701773676e-05
6.80465039691029e-05
6.12285588532756e-05
1.37498272567994e-05
7.66322092275572e-05
8.49839457172472e-05
7.76794633174365e-05
0.000151574336086478
4.45248039401628e-05
3.62484427298738e-05
4.9144590100576e-05
2.57132081215813e-05
5.45575300793066e-05
-1.30163128669041e-05
0.000108010343473504
3.66801167297099e-05
4.00445678461681e-05
6.21047101528346e-05
7.10456288621066e-05
3.24362839508156e-05
7.20918530827867e-05
3.08341760820187e-05
6.9471577906381e-05
4.91659466474898e-05
3.818083713431e-05
9.00601594067081e-05
7.88338073243978e-05
1.04432295430417e-05
5.09976711268962e-05
2.29602148237629e-05
6.37070404917304e-05
4.92348595720757e-05
6.4942365346184e-05
1.62705842552787e-05
4.76004549310453e-05
4.44003383563378e-05
0.000111356303729478
1.00215488392383e-05
0.000102857067917501
8.37937269664154e-05
6.19024463266609e-05
2.64112638626483e-05
7.2866517285821e-05
5.52315331807641e-05
3.80768001823497e-05
3.01556025907383e-05
9.8434351785964e-05
7.63263731314853e-05
4.92923723392477e-05
6.69973139863718e-05
6.37209967501671e-05
3.38245489819257e-05
4.05851156494658e-05
8.71032977520989e-05
7.15763390043068e-05
1.48252599444502e-05
2.54783344483398e-06
9.5918459897887e-05
9.28283182107277e-05
0.000124053332707947
3.23681853683334e-05
7.91769527743321e-05
6.36931182358784e-05
6.73492992795421e-05
0.000109869614715284
2.47469831441795e-05
0.000107675102076852
5.99535212273591e-05
2.38890774660523e-05
9.48230192301268e-07
9.33012905394366e-05
3.83256990185399e-05
5.72250290187151e-05
-2.13057627381532e-05
6.55021112344951e-05
4.08052237505031e-05
1.94792809442175e-06
3.43139359799117e-05
6.76885877235329e-05
5.8526784336293e-05
0.000110870300670912
0.000103963885883448
0.0001045570446095
0.000112540369213549
5.42378589446137e-05
6.4538615193866e-05
8.34640831737242e-05
6.5157369358764e-05
0.000109707968401181
9.02868291286019e-05
1.89633558779355e-05
8.02785033395441e-05
6.93883274113558e-06
9.51183065864173e-05
7.73404542504233e-05
6.8594734427124e-05
4.73273520112112e-05
6.9719316955859e-05
7.26364991665301e-05
6.56933858853026e-05
7.7945425318253e-05
3.01079082219567e-05
6.49875555618891e-05
0.000121629337488465
5.47508731194677e-05
8.3019010642854e-05
1.26763260726519e-05
7.678122272186e-05
7.09523787805692e-05
-1.75435323240553e-05
7.8663209511608e-05
4.83672516063613e-05
3.91797555736438e-05
6.64211964735055e-05
4.93572217067504e-05
1.79106962323158e-05
6.43472623411481e-05
0.000124859920352405
0.000119945947359812
-1.30499840797523e-05
3.8864080147665e-05
6.48378731720271e-05
1.58010694484999e-05
3.95647272577266e-05
-1.57684259525961e-05
5.25922570869604e-05
3.22227815956504e-05
9.57232511531321e-05
9.90703035093993e-05
9.68064111379773e-05
3.87317258969349e-05
5.37082624279935e-05
7.97870542059441e-05
7.9085988016779e-05
5.79908411457685e-05
5.51975913527281e-05
5.12505019953271e-05
5.65033984343826e-05
4.2934092160099e-05
2.34418722357065e-05
7.20811793512868e-05
3.3458134903029e-05
1.65445415094703e-06
7.96803001209685e-05
4.01940548327848e-05
6.95535304855421e-05
6.66322024798389e-05
3.4669695485933e-05
8.89193903510566e-06
0.000105544067306918
3.94796748794381e-05
3.93204769707423e-05
2.07596125760936e-05
3.32526436941096e-05
5.25460130384162e-05
0.000103245636845277
8.20171833235501e-05
8.92169252917995e-05
7.60417505993301e-05
9.85958188686131e-05
7.81330084263026e-05
4.33715347394763e-05
1.23975060982859e-05
-1.52680776674044e-06
4.18573062063816e-05
3.05495076523799e-05
0.000112119835553586
6.52988386413601e-05
5.42113203852491e-05
4.1607715012919e-05
5.2230836262974e-05
0.000113815080367669
7.52644763413068e-05
4.98586608680979e-05
4.40722158278876e-05
6.96836576584961e-05
0.000140097095293347
0.00011337140741872
6.12679761117297e-05
4.48690506931467e-05
6.77722995401623e-05
2.2593688444341e-05
5.37049084447329e-05
5.64921844403209e-05
9.53548936006685e-05
3.65793371536634e-05
8.06299753291746e-05
9.87090889697827e-05
2.82883611269634e-05
6.03037937797881e-05
9.84311228082773e-06
2.65217861484247e-05
5.93332903756138e-05
4.45778749559294e-05
1.6322562263906e-05
5.89736782988709e-05
3.02600856069996e-05
4.424649573055e-05
4.11593576223865e-05
6.73205547925987e-05
6.4808289246985e-05
4.08915834606683e-05
2.44513997420059e-05
8.36820709476999e-05
4.83040168581544e-05
8.68108343155016e-05
8.22445937506607e-05
2.80949663080317e-05
8.90309875153683e-05
7.08370795187988e-05
6.55080053388279e-05
2.50014766846704e-05
6.80806811355934e-05
1.77161396600983e-05
0.000116705109078745
7.26838270488686e-05
6.22602743270823e-05
4.10650291293354e-05
4.03795609990263e-05
2.64317834553781e-05
2.1219607020194e-05
6.56662998040888e-05
4.87946686122708e-05
6.25815837528922e-05
7.65050017347472e-05
7.12427043208927e-05
8.34797065933782e-05
8.3691553165411e-05
3.04624255102564e-05
7.16611711076897e-05
2.22155837386045e-05
3.48339951412738e-05
6.29003068233215e-05
8.40666617683786e-05
2.54404206819711e-05
2.02212951231103e-05
3.6297446590329e-05
4.06058377482467e-05
1.65416721820186e-05
6.86742825983763e-05
3.50550020091259e-05
7.12607980865644e-05
8.64664797592324e-05
4.89678026167271e-05
0.000107182961805927
3.51436004411303e-05
4.32488038155653e-05
0.000115911790721306
4.91981014926576e-05
3.09276668983561e-06
8.45910151206167e-05
3.50197051783165e-05
6.16696723333279e-05
4.88730903056883e-05
5.64907494504992e-05
3.19127847328956e-05
9.16801498475806e-05
9.67465154647445e-05
8.42722965153887e-05
6.32668433081465e-05
8.758027283584e-05
6.36103769741021e-05
4.11831527782652e-05
8.39658409737587e-05
5.13371203448243e-05
0.00010049370402966
3.80255945137824e-05
3.28926290507466e-05
6.95267108551694e-05
5.28582659529e-05
8.9166665926067e-05
-2.97446674684137e-05
4.47823685404481e-05
3.74566855480723e-05
5.40086839629622e-05
4.77941540191001e-05
4.71589855684532e-05
3.98532731374475e-05
6.82821557343522e-05
7.20071537309139e-05
5.78601847043505e-05
6.39278083822107e-05
9.73421533698892e-05
5.22253493553897e-05
0.000109488432411362
7.10306639411997e-05
5.15409272131264e-05
7.24660192038831e-05
6.12039419655925e-05
8.93457946822136e-05
0.000111691955601731
9.59041802475248e-07
-3.06874392040874e-05
8.68997555456749e-05
4.94229023683661e-05
7.19466472416253e-05
8.36828019828768e-05
8.46823734632438e-05
3.73442431367389e-05
5.79917839401259e-05
6.49464504559065e-05
9.46693032291716e-05
5.81847156810976e-05
5.69544185882544e-05
7.48847798956624e-05
0.00011263691667794
6.29859400252118e-05
2.64108196460636e-05
5.4157700982044e-05
0.000115416832205056
2.83017169291467e-05
2.8722900246058e-05
4.77030255252381e-05
8.26130802835717e-05
3.43690572342446e-05
7.07519673842113e-05
8.24540612596037e-05
5.9029291849159e-05
8.23603086233123e-05
5.83737244241345e-05
5.34062001967275e-05
0.000109275188158464
4.99451513287306e-05
6.97030298207962e-05
5.06827096650063e-05
9.73914040240988e-05
2.78635746950224e-06
3.99533956786172e-05
8.8454704907579e-05
0.00011265780173375
6.26884211757313e-05
5.9426130128218e-05
6.49569710392892e-05
3.39953321424749e-05
9.61334612817436e-05
6.46154957441298e-05
9.09229264506939e-05
-4.32415817654066e-06
8.68584118043668e-05
2.3453855407466e-05
2.45561299118976e-05
9.54172267795826e-05
3.08224012192323e-05
6.62587286863369e-05
8.68924642940534e-05
9.59702902799951e-05
6.37389478265578e-05
8.15772888677634e-05
5.45272138785279e-05
2.97191385663408e-05
4.04725014471929e-05
7.1466643610222e-05
2.79540497382208e-05
3.17296997166174e-05
8.72743805432391e-05
2.34817303403526e-05
8.90984786800463e-05
6.61397601449478e-05
7.05374686654428e-05
5.5368829975758e-05
-8.34425530327017e-06
3.02851782234701e-05
5.16113089897864e-05
6.89845515732759e-05
6.82190799509616e-05
5.54376345138263e-05
9.99350173009786e-05
0.000131574260385399
9.18835432096304e-05
9.58853322084954e-05
8.06854124587316e-05
8.66182111593163e-05
3.53562625284215e-05
0.00010675352282639
8.25421216887449e-05
9.43417164745328e-07
6.87296980997749e-05
5.60711894508945e-05
4.70174573607625e-05
3.3462163400195e-06
9.84363612989335e-05
3.11222022013895e-05
5.10423345945196e-05
7.80006371057584e-05
4.98395121451155e-05
8.08474632959335e-05
6.63355257404382e-05
8.59588876994124e-05
7.35198169037968e-05
1.2129482617008e-05
1.70326722045386e-05
5.38892280790791e-05
4.14696918652872e-05
3.19653862085329e-05
6.68775710566193e-05
2.63700222639707e-05
8.58061738818028e-05
9.4006742125959e-05
0.000101028125341098
0.00010953018867704
8.80238560485336e-05
2.82058546996476e-06
7.89964745026587e-05
7.76082517953668e-05
2.99661688710673e-05
0.000138629534746428
4.93073070930303e-05
2.48659351603084e-05
1.13163637019398e-05
6.51480041895131e-05
5.02544747055437e-05
6.92811055997197e-05
3.682521340854e-05
0.000116549749331599
6.86146782698644e-05
6.15973291694962e-05
9.18828363864609e-06
6.82829774119311e-05
6.05665386934791e-05
3.69968501674026e-05
8.18965156611922e-05
9.66857977122236e-05
-1.74714104387921e-05
-2.41088154151479e-05
7.00699829635655e-05
5.79718472245598e-05
5.27444652672337e-05
6.67350562972342e-05
2.59336082162599e-05
5.27071319640485e-05
0.000108291950737607
0.000112220118822691
1.85054976278498e-05
4.88283639770955e-05
3.09283470580865e-05
1.63803259318478e-05
7.46781284347909e-05
7.05496916500593e-05
2.4183446807395e-05
2.57132999363401e-05
5.98877903738189e-05
5.91539271475171e-05
7.81764800993504e-05
-7.7172893194708e-08
7.19687225526446e-05
9.82524128614345e-05
4.73056797543552e-05
1.82138376588076e-05
3.08259140185067e-05
8.27698342084823e-05
3.25816098706864e-05
9.08683181435022e-05
-3.30324036061746e-06
6.07555117207637e-05
4.70097843138602e-05
3.96262052332781e-05
0.000105751560915892
5.9552191832742e-06
3.04037091968484e-05
5.04148764735915e-05
2.0697418527846e-05
6.81483839475845e-05
7.434253729096e-05
8.7944469647717e-05
5.7901789981204e-05
0.000101355766450427
7.50238415475718e-05
-9.26287995862025e-06
4.09823907358734e-05
6.98752914323535e-05
7.00114029747934e-05
5.18671791940393e-05
3.45133781954825e-05
2.24434254045077e-05
8.07497921684521e-05
5.80030497773988e-05
5.0076628404895e-05
6.66890928786953e-05
8.0357342404456e-05
5.93410460414814e-05
6.3837757007839e-05
7.35581900743751e-05
3.10037146922071e-05
6.18200042695899e-05
-1.51570882319734e-06
3.88633425660686e-05
9.81619159040704e-05
