# Supplementary material for: Research on computational propagation and identification of mine microseismic signals based on deep learning
Source: PLoS One. 2025 Oct 22;20(10):e0334641. doi: 10.1371/journal.pone.0334641 (PMC12543183; doi:10.1371/journal.pone.0334641)
Supplement: S6 Data — (ZIP) [file pone.0334641.s006.zip › 000100800002992.xlsx_0.txt_24.txt.txt]

-2.04458534343953e-05
1.386766325421e-05
8.17095641330236e-05
2.62600111220918e-05
4.52645668853146e-05
8.23073070263697e-05
3.3016144888366e-05
7.66105399004768e-05
4.88581285436978e-05
6.10961721789589e-05
2.62306269731485e-06
1.54212795357083e-05
3.75040025500204e-05
6.04277809905129e-05
4.32453328374953e-05
5.42986239793006e-05
3.14338549350198e-05
-1.57816821950506e-05
7.34387037132567e-05
3.51082807796481e-05
9.13854759407768e-05
1.84300993255773e-05
2.10356805119389e-05
1.86600945222477e-05
8.55043204935001e-05
5.99501733609877e-05
9.22674921977642e-05
5.18003696102586e-05
9.15798060548816e-05
5.54074101854948e-05
6.84842694363361e-05
4.42997072441675e-05
7.59812113756977e-05
4.42969850467671e-05
4.8323081514579e-05
4.32534817475232e-05
1.34623918888836e-05
4.68013475950938e-05
1.10566334112475e-05
5.01153109622622e-05
6.476721578834e-05
3.05510576636518e-05
2.87301419479627e-05
5.80204892334583e-05
3.24252661761663e-05
1.29709608355664e-05
3.00618027725961e-05
6.76654482382978e-05
5.78802802340681e-05
7.80030748248242e-05
4.20978751941656e-06
2.32533608548294e-05
3.64447437173326e-05
6.54939297606857e-05
-6.11677776370035e-06
9.53483994479609e-05
8.08376407896404e-05
8.60599741303877e-06
9.27639167985753e-05
2.83371524314969e-05
1.83398176362447e-05
3.10525798032197e-05
9.0930350336439e-05
6.99951206240434e-05
-2.25330955858799e-05
1.37834583878642e-06
9.51931923262542e-05
-1.04649599273072e-05
3.94484254339454e-05
3.39160139277785e-05
1.24238928852175e-05
5.37942577563355e-05
7.50599812846095e-05
4.71749859829351e-05
-2.03740242379564e-05
3.6865081811781e-05
6.65499372362382e-05
3.98864503494999e-05
6.47762548928731e-05
3.36982799880124e-05
1.17221873446692e-05
6.61458789174704e-05
5.38040745404812e-05
5.45451988280736e-05
7.13175552216672e-05
8.66898195111847e-05
7.14498154431527e-05
2.66439382652405e-05
5.81688221507001e-05
4.89570059528375e-05
7.26898265175862e-05
5.99528796122184e-05
2.7240410269576e-05
3.18619784314102e-05
4.00237557862651e-05
5.25606650471656e-05
7.88511188999171e-05
2.11830794600256e-05
3.70725772539245e-05
3.3779914714289e-05
6.41768089287769e-05
6.36914488173029e-05
2.77952291059706e-05
2.38950640839955e-05
7.48569741461012e-06
2.9236871136913e-05
8.55415359917564e-05
6.54133639193074e-05
2.88156151909145e-05
6.82236339547755e-05
7.13422000840963e-05
6.54903033991363e-05
7.99092212106424e-05
6.41927964426312e-05
3.4848145987339e-06
-2.38708517746449e-05
7.51280819175938e-05
5.26292252375373e-05
3.83206360607704e-05
9.10051998922485e-05
0.000108577091746711
9.35933373644024e-05
7.35057221615641e-05
9.81398425327652e-05
-1.9551945496079e-05
0.000100423128169312
5.11605298575441e-05
5.49007231374608e-05
2.65414171812929e-05
4.45611897781922e-05
5.43427398382403e-05
4.80581505177407e-05
6.98385939626707e-05
3.72403743895155e-05
1.25874829363048e-05
7.97632782403145e-06
5.8355229586939e-05
9.61002103924135e-05
1.14907880481942e-05
4.29123693417484e-05
9.11037046877609e-05
9.3912195733897e-05
0.00012255288777387
2.62976025858534e-05
4.12198453720713e-05
3.4950872612646e-05
3.34841443375167e-05
5.0518872346909e-05
7.7140011032756e-05
3.55510012979382e-05
3.150525303037e-05
1.61522161555045e-05
3.6540571562506e-05
4.884111037219e-05
4.66199483487776e-05
3.20393705542964e-05
9.89840499323467e-05
4.97729710834779e-05
1.3399989004261e-05
4.87328684949053e-05
6.53183701390144e-05
7.66133457134884e-06
0.000111558720301594
3.32183735102647e-05
1.42603641504722e-05
1.97697095947555e-05
6.95174531823109e-05
8.87281674296247e-05
6.86120914966977e-05
3.33549409358615e-05
1.50355009944272e-05
8.46344750263971e-05
6.78341098832279e-06
4.08698274906044e-05
8.87472234140673e-05
2.80510883113348e-05
-1.53726065476792e-05
7.44411407771092e-05
0.000104983921483064
4.42170383475317e-05
0.000127142482527139
2.35625539907315e-05
7.29451102746497e-05
3.391191324397e-05
4.59011231311033e-05
3.46393367728654e-05
9.89022552337529e-05
1.57233590446495e-05
6.03508951793005e-05
2.09433009227558e-05
5.04529165103174e-05
1.46799082690137e-05
7.63024746952774e-05
5.49805313108497e-05
6.97012257301419e-05
3.7233483954255e-05
3.49671685180132e-05
4.45790897038416e-05
4.89946191636991e-05
4.81899326069877e-05
3.68063616858588e-05
6.10607554432252e-05
7.88690819879951e-05
0.00011694161927988
2.91486595375818e-06
0.000107780667450901
4.89453742499138e-05
8.80161447237009e-05
-8.84522929759023e-06
4.71954049425427e-05
2.35709195158302e-05
5.55352486433214e-05
4.8054848713732e-05
4.89580338803808e-05
7.58826112042386e-05
5.73094475276879e-05
8.02111883683772e-05
1.44539562910169e-05
5.54203130242149e-05
1.17227291692092e-05
-2.17016124965956e-05
9.071088111537e-05
3.88378062984715e-05
6.44565221718319e-05
5.19093791929156e-05
4.60107594887023e-05
4.92829372100062e-05
5.88652358855588e-05
3.57074108566209e-05
0.000105465163938132
2.06035036396708e-05
7.48356031267798e-05
0.000110367768063948
1.71010729195735e-05
2.4321625080621e-05
6.08251733996468e-05
4.47072539140081e-05
3.74634342902088e-05
5.21176396858947e-05
0.000105939904421801
9.20899148617592e-05
6.83493485578527e-05
7.00846885319428e-05
4.57179712734577e-05
1.99002771755315e-05
5.58930581368784e-05
8.33170589901765e-05
8.95487979480832e-05
-5.35390250155688e-06
7.10614043700932e-05
7.8492376358591e-05
2.09822661494153e-05
0.000112342268156754
8.30855048825027e-05
9.0574779200647e-05
2.26617335980474e-05
6.75031988522273e-05
3.91738847185522e-05
5.1816779921485e-05
2.28681510111565e-05
6.53886651237357e-05
7.19970763799298e-05
7.72871581969558e-05
5.37031621488793e-05
9.29949098424388e-05
1.66162524387417e-05
7.33775410650956e-05
9.87735505790182e-05
7.18744767855333e-05
7.89513126086444e-05
-2.49129959681808e-05
6.47631733050266e-05
4.18579174267163e-05
3.39938280700116e-05
-9.722502507889e-06
8.37329100978618e-05
4.18794945329538e-05
5.87575187124116e-05
3.93433753482634e-05
3.61790268190966e-05
2.90279928235159e-05
5.93762923263483e-05
2.64857884527039e-05
8.63908596067708e-05
6.32831372195668e-05
4.4658322141201e-05
2.40019013580194e-05
4.77705520727253e-05
2.89458178726297e-05
-1.04866084713877e-06
9.69190803929332e-06
0.0001019119450659
3.50061962453119e-05
7.76874396084495e-05
4.3155081139168e-05
3.66739684495866e-05
6.3032761809398e-05
8.17490797919105e-06
8.43738030196365e-06
7.25633820267173e-05
1.91248986775588e-05
4.11796876781762e-05
6.50088614576412e-05
0.000111254861154915
4.5268613090063e-05
9.6165604463978e-05
5.24262798005512e-05
5.90953451644942e-05
6.81982724134999e-05
4.49755060642594e-05
5.7812885018241e-05
9.29468493268774e-06
4.94468195520295e-05
3.20514230002719e-05
8.47626531684368e-05
7.71921153840833e-05
7.35400222794154e-05
9.11455121037106e-05
6.8819241483181e-05
2.92737448439021e-05
1.00658311110445e-05
6.09567091218274e-06
-5.42289141505447e-06
-5.65471742933784e-06
3.76980267261276e-06
5.0836412476717e-05
4.27375528948884e-05
9.02137227336623e-06
-9.07798020639594e-06
5.78512748271e-05
6.48987671909074e-05
5.30420379850377e-05
3.88876787933794e-05
3.43400488855347e-05
1.62647064506481e-05
7.29811448797432e-05
6.81171315845109e-05
4.85406653371072e-05
3.81159428992327e-05
3.93457131665259e-05
9.16806192614649e-05
6.58988664658539e-05
-3.72284467224423e-08
5.37449590401757e-05
8.05764128340289e-05
5.55430966492259e-05
9.44058849417254e-05
9.78841626825814e-05
3.64237812741402e-06
4.65508868458625e-05
6.69312852908221e-05
4.99571598990053e-05
4.31054610172145e-05
2.8811532184382e-05
4.59311921759844e-05
4.2206366148667e-06
1.52291807542972e-05
1.01337244546391e-05
8.63759943757234e-05
6.59937274000176e-05
8.6284182094237e-05
4.06740909511282e-05
0.000106042602184608
7.83413914346959e-05
9.57259719191802e-05
6.79962878878754e-05
5.60797519341409e-05
4.3919986510252e-05
4.92325400472896e-05
-1.05013058517972e-05
5.27095651024916e-05
5.1267016886928e-05
5.82301141048739e-05
0.000135220616302923
9.2370211471857e-05
3.25582737437811e-05
4.07723194824863e-05
-2.04661601305104e-05
3.71462684174014e-05
6.66200196476566e-05
4.73199102431759e-05
2.24852987191277e-05
5.57944337507837e-05
9.62980400097032e-07
6.73444453968167e-05
6.17828814053301e-05
7.72538843614681e-05
6.15605423599305e-05
2.65806382131957e-05
3.99957606469771e-05
5.19652263845135e-05
3.57688534682259e-06
7.85465673038366e-05
7.85159134529889e-05
1.40627239719056e-05
6.68035131920277e-05
4.32157154827719e-05
5.69964067547713e-05
1.2903398285581e-05
-2.15443850753689e-05
6.16607647713258e-05
8.89255090241749e-05
8.43589698368675e-05
5.99734525595228e-05
7.12401373443052e-05
6.15247785367343e-05
4.60062371717088e-05
1.23025336937592e-05
4.50197361249621e-05
9.60677712853091e-05
3.4070525291384e-05
0.000133908671868376
3.74589678294559e-05
7.68304758648414e-05
5.99282600972214e-05
0.000102799110331451
6.88880478320508e-05
1.82867106981537e-05
2.35409295661348e-05
3.60606397714378e-05
7.23710803452783e-05
6.13413905961022e-05
0.000112715203505073
1.64184532583561e-05
8.05069977770302e-05
2.18902627443941e-05
3.61304871275948e-05
0.000102461681448083
4.99413277521226e-05
2.98234509915074e-05
3.32643335836164e-05
1.32257380638669e-05
1.26516739991785e-05
4.17926002465398e-05
1.99967091856804e-06
7.56163341638345e-05
5.45633362284226e-05
8.16530545823356e-05
4.39142339104416e-05
5.00727224509735e-05
7.27270491419837e-05
-1.13208955436441e-06
3.69460474309644e-05
0.000103019510817023
2.66101336849683e-05
-1.08991035992587e-05
7.44514737624359e-05
1.1419154293102e-05
7.74592586201389e-05
5.18978374273112e-05
7.54276957344305e-05
6.36941506199966e-05
8.93226821094067e-05
6.21366397859932e-05
0.000117491229221696
3.92649895006681e-05
9.01149931967592e-05
5.00068123056782e-05
4.91490953192171e-05
2.75739559895837e-05
0.000106853137610393
5.19167119255927e-05
3.44501817935349e-05
6.96572266537656e-05
1.2846894728933e-05
7.33546689605455e-05
2.37059283556877e-05
4.77830111055094e-05
7.61585652043773e-05
0.000111261692617432
5.67650941578883e-05
2.34456857802894e-05
7.22728916582332e-06
8.03608047318209e-05
4.48997726427305e-05
9.54827628466904e-05
8.34635346262181e-05
-2.43976828487612e-05
-2.41751408167107e-05
3.30992474872655e-05
2.80198956031494e-05
-1.65830060651588e-05
0.000122346334147312
5.25176664472289e-05
2.12038531275681e-05
5.82205443570742e-05
9.14900363331677e-05
0.000120960937638545
0.000123244320309591
4.39640287248721e-05
3.17306448365113e-05
2.78006843974994e-05
6.84072029610331e-05
4.60065364024224e-05
3.41680668080706e-05
6.77786329158009e-05
5.49921894487173e-05
9.84706278017031e-05
3.90652837494852e-05
4.01392048951683e-05
3.15868704062899e-05
4.46341355294842e-05
0.000101105171946142
4.27912433144105e-05
6.50188088210891e-05
0.000105814637738181
9.06063536811364e-05
8.11104129074519e-05
2.41758460125903e-05
7.5491989327189e-05
4.84672609232294e-05
4.37720352198774e-05
9.28932365642509e-05
4.76149577510044e-05
7.91535294921523e-05
3.69635986465397e-05
1.88027057096628e-05
-1.5394158975161e-05
3.83735556310769e-05
6.20230747715124e-05
6.53421934664425e-05
4.7676127782121e-05
6.76467935306642e-05
4.55549567099152e-05
0.000119089153742715
8.83932700910936e-05
3.15676473060265e-05
2.55882958047897e-05
7.57994811067761e-05
6.35284263739894e-05
5.56096192618513e-05
5.25174940952198e-05
0.000106129916336296
7.69871356211874e-05
8.26250484032191e-05
4.44219218109082e-05
6.03386539378123e-05
9.07777037482383e-05
5.5188569799349e-05
6.68604996436497e-05
3.33749423672885e-05
3.80330836439355e-05
2.91281842667331e-06
6.14728938284268e-05
4.68664209155126e-05
0.000102256872632477
5.63925875898489e-05
5.40979216516211e-05
6.83266519608655e-05
1.20807779456784e-05
8.42167027223379e-06
5.20562673378703e-05
2.96530030254964e-05
8.2518670056155e-05
0.00011543218610111
0.00011498145410702
4.73294152415876e-05
1.40652729103519e-05
6.70745145422175e-05
7.53550859829544e-05
6.15053295718347e-05
2.68020528944675e-05
0.000101238205641761
2.50776314318064e-05
5.6731035270166e-05
5.26440169918425e-05
4.50452842002599e-05
5.62166256450792e-05
2.34706386061269e-05
5.57003911779153e-06
6.11587534898496e-05
2.53271287639188e-05
6.36111458479111e-05
3.00603725565265e-05
7.55719760392812e-05
5.91244595771415e-05
6.32423501448955e-05
8.22812280263375e-05
7.87665796487145e-05
1.49378509284127e-05
6.91355878511241e-05
6.5371861853281e-05
6.33509366639632e-05
3.75694535589788e-05
1.51131329025946e-05
3.44984456397468e-05
4.59855437735192e-05
-8.70185149156693e-06
4.15071592827804e-05
8.49829164495354e-05
0.00010380192783741
7.65658131213647e-05
3.66061989007733e-05
3.58310432108137e-05
-7.49392709501426e-06
3.77210679021485e-05
9.03223961318894e-05
5.22483872988666e-05
7.87010949442112e-05
9.94885833513075e-05
5.38821248602753e-05
4.71331736597084e-05
8.6850169211868e-05
3.97698129440742e-05
5.92138623843291e-06
9.0406609803586e-05
6.09627964552937e-05
2.21350534463187e-05
6.45593071309891e-05
0.000106547810761085
3.7135438161898e-05
0.000132769833908757
8.18548961882437e-05
8.51742356248841e-05
7.81743035817501e-05
4.29173923784942e-06
7.2369985764028e-05
5.05196401372684e-05
9.36675280379673e-05
6.50405326454017e-05
4.74718907051779e-05
3.92170267128903e-05
1.57984826587746e-05
9.56769336536714e-05
-1.90939080215534e-05
3.60711337864459e-05
0.000122005648795927
5.98551775295331e-05
5.91851669277722e-05
6.0419833013777e-05
1.66542699068178e-05
2.0274978138511e-05
0.000114783003692815
4.12837964434133e-05
6.54339888535639e-05
3.71417295239946e-05
5.36520081698349e-05
6.89074089999957e-05
8.76419924859743e-06
4.68694084677616e-05
3.66237291462619e-05
7.22406919878586e-05
2.33936321333264e-05
5.41629227841556e-05
7.50490656255135e-05
8.78807675446944e-05
1.25938241911334e-06
5.71394704826006e-05
1.94029201808769e-05
3.53809270707816e-05
2.77464355340191e-05
1.27035592207474e-05
8.04588110870685e-05
7.03518070268945e-05
4.11823085856729e-06
6.81500389557118e-05
6.02282595049038e-05
2.7728906369843e-05
1.5544013957612e-05
3.92487855218189e-05
8.40528594742714e-05
1.70980506451066e-05
5.98151200144003e-05
3.49136156268545e-05
1.08803170683896e-05
4.64097629304499e-05
5.69189263919174e-05
3.71063594687259e-05
-1.38580137467996e-06
1.20084543887772e-05
9.91657252838049e-07
4.27404064044967e-05
1.55608377414328e-05
8.09477614896215e-05
9.25021412032382e-05
6.54702557971642e-05
6.08666989099524e-05
4.46607572565551e-05
4.48364912558006e-05
3.43681028114391e-05
3.09359553788947e-05
3.68447484410374e-05
7.80496884376277e-05
3.58463716536018e-05
8.88352977033068e-05
5.54490201658178e-05
7.25512072235209e-05
2.65151255506615e-06
5.07354193974558e-05
5.57363348127861e-05
5.43636856903138e-05
9.16305578191521e-05
9.38416214808133e-05
8.27479078501652e-05
5.59502238669709e-05
3.76527608984438e-05
8.00463125665192e-05
0.000122845058656442
5.1834776411826e-05
3.27406684309844e-05
-1.9569458031141e-05
4.79536383632942e-05
0.000116562582575606
8.05637371419021e-05
6.91914886685764e-05
-1.70416299871705e-05
7.40087029112055e-05
3.60181673002469e-05
2.9162067711539e-05
1.73731001832217e-05
6.66666446926909e-05
1.04131071739979e-05
-1.57487333185732e-05
9.0317231564982e-05
6.10848771517664e-05
0.000106570168256633
1.89566963096069e-05
5.19966674837302e-05
3.76247230687638e-05
6.27943795649823e-05
3.59208541861824e-05
-5.34879685839572e-07
6.37231386959387e-05
4.50460156637376e-05
8.80425929485274e-05
7.75607256303977e-05
5.33255278707318e-05
6.42488987633419e-05
6.9863935652765e-05
9.66729784579942e-06
-9.78284162458991e-06
6.41425486123323e-05
5.36111413316421e-07
6.01042192881596e-05
2.27767729328416e-05
7.90401145774906e-05
5.14932623025203e-05
3.65865445502814e-05
5.00805390417284e-05
4.36528897414091e-05
6.60310908976902e-05
4.28704619052592e-05
7.75900058563039e-05
6.05019450868556e-05
2.8713761357427e-05
2.53701711885196e-05
0.000112645648221726
5.49681852526688e-05
7.28263121760465e-05
8.56269270866701e-05
2.88527562954868e-05
-1.05100395688739e-05
0.000108060592189046
9.26753520951461e-05
5.40241813391872e-05
7.3816178718014e-05
1.12059061302915e-05
4.72184560946189e-05
8.98214005961451e-05
9.0662605978834e-05
5.08821335408877e-05
6.83517018978033e-05
-1.5017800693312e-05
0.000101391647049498
-3.62686844975486e-06
0.000106097185060734
6.88157360589471e-05
3.02072224065208e-05
1.5726433657611e-06
4.64295805383172e-05
9.35685779507047e-05
7.39886623023577e-05
9.66267424537927e-05
2.83906951548383e-06
8.83902791920673e-05
6.81535151125128e-05
7.15770488985615e-05
5.53590302863228e-05
2.6793184718784e-05
2.31845306483987e-05
7.66549024007311e-05
7.94262883675774e-05
3.38509453474919e-05
4.17982976419541e-05
6.6144662987293e-05
3.36445698921705e-05
4.69947818904275e-05
7.96402614292836e-05
5.93676691779999e-05
5.83503369656934e-05
3.22649479485786e-05
6.67487564621612e-05
9.04708967717832e-05
2.33172512971187e-05
2.17121993838929e-05
3.44935642316972e-05
-7.97183133309083e-06
7.62609873742443e-05
7.77146651135503e-05
7.37507940304014e-05
7.67735634387537e-05
4.40787324310714e-05
4.32128790545162e-06
5.58151300058346e-05
6.26898680799749e-05
3.04448569503219e-05
4.54947331483326e-05
3.39549457326765e-05
-3.7045448476243e-06
1.80302920166577e-05
5.31638898731133e-05
0.000104982769562193
9.84199980562026e-05
7.89531693490595e-05
5.37982412878872e-05
9.28917754694161e-05
3.76814730416697e-05
1.50240850512602e-05
6.01671208164929e-05
9.26577861213485e-05
6.05282871000225e-05
3.25780868140903e-05
6.06289122499187e-05
6.88726526375113e-05
-1.50265252542114e-05
2.74982681324367e-05
3.03830894673323e-05
2.72881777519351e-05
7.07702966324215e-05
1.24404866416441e-05
-1.43596446312621e-05
1.55785374980271e-05
5.28806810757856e-05
8.03000001131744e-05
6.80710348460318e-06
9.21158280810464e-05
8.9639318098161e-05
-5.52942512130937e-06
2.31546311720682e-06
7.52825582043063e-05
6.34333532885113e-05
1.17291624242362e-06
9.68438866928004e-05
3.11721163971167e-05
5.98544779591045e-05
2.71425755057522e-05
4.93024075927506e-05
5.45881440780479e-05
3.78481244385501e-05
6.77692072744894e-05
7.18597351371615e-05
4.11454029453833e-05
6.39085711568463e-05
7.4138460132375e-05
9.13439566940868e-05
9.73954643083739e-05
7.01377744597747e-05
0.000133835149733067
5.93923070752688e-05
1.67878537907736e-05
6.28677990976421e-05
5.59640585168981e-05
7.1924523992328e-05
4.41368905626726e-05
6.78238150785196e-05
-2.25270920988524e-06
1.04950640132731e-05
5.41946250177408e-05
3.708818430045e-05
3.40863461032129e-05
0.00013580464204852
1.14136193712126e-05
7.45764102125737e-05
3.27388173456598e-05
9.85924341086893e-05
3.5402296984039e-05
1.4961769942397e-05
0.000115234040906436
5.01570960700478e-05
5.16190477954449e-05
7.53789555972313e-05
1.47972059593336e-05
2.74888187679343e-05
-2.40505805331696e-05
-7.75222532775638e-06
4.61691314085429e-05
4.25627640856705e-05
4.12466954263608e-05
6.57483656997751e-05
3.28441106220822e-05
5.90107460709141e-05
8.16258639941137e-05
-1.88268438105581e-05
7.21835544402722e-05
4.35089311646178e-05
-2.94352308281236e-05
4.65949838411193e-05
7.42250426561604e-05
2.22555538588815e-05
0.000127231030837355
2.7142255680995e-05
6.84489650815162e-05
9.4883186047424e-05
8.04952580105782e-05
2.41924093163623e-05
8.10013207518383e-05
7.47320969258145e-05
5.7939738255066e-05
0.000104730119908522
2.40291658266095e-05
4.6431755094188e-05
0.000103073353012346
6.09064635582859e-05
4.9552843779257e-05
4.30738801257638e-05
3.70210394728536e-05
5.46076823784769e-05
7.97984912450809e-05
7.55239981854412e-05
5.487619471626e-05
5.67457784290387e-05
3.63425192851324e-05
9.08255789256761e-05
5.57441447470564e-05
7.3629832109577e-05
6.72028358151077e-05
-2.10643120015427e-05
8.05870419666733e-05
8.08990156848489e-05
7.34827789573356e-05
7.92704874876393e-05
7.66645368958006e-05
6.79333766457446e-05
4.58544888232266e-05
3.72028166733547e-05
6.11539816301691e-05
8.35629057240041e-05
6.16988085228581e-05
8.21099850167705e-05
7.22183884565206e-05
3.35145493769628e-05
0.000101657940321134
1.04518719423781e-05
7.31502895881547e-05
4.54739418096149e-05
7.01522186618219e-05
6.83779928410551e-05
9.02867405325017e-05
-1.67485219896675e-05
0.000109181419613065
6.24573001123209e-05
7.48891998933007e-05
2.05871662897688e-05
2.36734317690459e-05
4.63743250051809e-05
4.43529744010944e-05
2.46369298786134e-05
6.71670187106351e-06
6.43954151957439e-05
4.32169181314346e-05
5.19345048072504e-05
3.44767724027077e-05
8.38560837570357e-05
3.31330455838181e-05
6.4882617456023e-05
7.34315411928512e-05
6.5594314277552e-05
1.96466529569912e-05
5.06962363572302e-05
0.000110006032819444
7.25075643579796e-05
8.4015423824916e-06
9.34719179432915e-05
7.12130424503599e-05
3.34647698704017e-05
5.05598104267434e-05
3.29613605076337e-05
1.86176289081706e-05
4.87654942935146e-05
5.31579882496185e-05
5.10701126419671e-05
0.000117652872838767
9.87151870054465e-05
4.81335188617026e-05
6.55587197563862e-05
7.36448227751468e-06
7.91590108468776e-05
1.06599455555856e-05
5.4232010306739e-05
0.000112097160680629
7.07314248838094e-05
2.19829125734548e-05
1.94375163038056e-05
7.92407872560792e-05
-1.67472890270397e-05
2.33108743137729e-05
5.65192701993954e-05
5.36701928262906e-05
5.95840431914279e-05
4.98263185164726e-05
0.000102607193899066
-4.17016010773472e-06
7.44821548068522e-05
5.17263734237137e-05
4.24237661199282e-05
8.37595298989949e-05
5.56321863882785e-05
-1.09362322281057e-05
4.01976991872528e-05
9.36840425080165e-06
7.68592204081671e-05
-2.35038260826577e-05
4.38195219490075e-05
5.8638571418395e-05
6.22794088300359e-05
4.15863267690514e-05
2.91708028830502e-05
5.68727259114681e-05
7.33927787208248e-05
6.24034733426096e-06
5.2188827876786e-05
3.42169915778741e-05
6.79342603873247e-05
8.38509055263201e-05
-9.8534705935277e-06
6.94782528950242e-06
6.56661609666848e-05
3.28622176367393e-05
4.06662265899268e-05
2.16077621730852e-05
5.95804433436721e-05
3.65253535621724e-05
0.000104797648263792
2.9307607535748e-05
4.57148721886529e-05
3.48601670068007e-05
4.21284211462076e-05
5.83050781435479e-05
7.82142328549819e-05
6.70893231051487e-06
6.39886510257686e-05
6.79426932013614e-05
5.72928084603369e-05
5.50513544162942e-05
5.78274993982487e-05
0.00010008818251925
-1.018417707021e-05
1.66002222628173e-05
7.33932932415918e-05
8.71444019406567e-06
3.764044767333e-05
4.09754110735008e-06
-2.76368680765944e-05
3.9588581808325e-05
4.69256307507158e-05
7.53960289230773e-05
4.71917167603642e-05
3.24624473031351e-05
4.53812812635392e-05
2.12183032556923e-05
8.40852323591711e-05
0.000119099994994301
4.18214512658831e-05
5.56695717602873e-05
6.88421144907164e-05
8.17608958172505e-05
4.16407364058313e-05
8.95216249619518e-05
8.81433770640564e-05
6.68386554972495e-05
3.53633618416432e-05
8.74194282233294e-05
5.86832819345436e-05
1.76377611222701e-05
5.50805580621365e-05
3.9495210585644e-05
5.36288286544375e-05
3.3481222097741e-05
3.51952664133262e-05
8.23518279091123e-05
2.54587962576353e-06
0.000121036148345565
8.18328886899133e-05
0.00011110288806784
5.4332283030792e-05
3.6613291737255e-05
-1.32889438875541e-05
6.67190087173375e-05
2.45374289624894e-05
2.89526968892947e-05
9.76534221478856e-05
5.86439610577727e-05
1.45457453371767e-05
8.80786826291504e-05
1.02677862490236e-05
6.65574967670286e-05
7.70352533995016e-05
3.3423382856462e-05
8.76540810655199e-05
5.25730604361543e-05
4.22914844457997e-05
8.4623154716156e-05
0.000129405063915661
1.18508277880365e-05
5.3966348611061e-05
8.36253465480842e-05
7.712839114021e-05
8.34234046107107e-05
3.90514256659101e-05
1.04206223610082e-05
3.83806426592671e-06
1.28626505547187e-05
7.38082360895701e-05
6.32127964588579e-05
3.06986194506084e-05
4.12135804769053e-05
5.40216774702601e-05
1.64655454935877e-05
-7.84711800717483e-06
6.01701339737353e-05
4.35110547408876e-05
0.000107503553069269
9.06870488153145e-05
6.49168845827203e-05
2.01082592847076e-05
8.8753350779571e-05
4.45625429396128e-05
1.30451969417615e-05
8.04770571888169e-05
4.64682093851633e-05
7.6158640624303e-05
2.92167510874637e-05
3.12817735278511e-05
6.62491745881887e-05
6.67036437023749e-05
5.7490496613497e-05
-8.36018524187642e-06
8.99216430694635e-05
6.06324474289689e-05
5.90022264106928e-05
3.05343256555425e-05
8.81208972635332e-05
3.97694543290086e-05
2.68075503243314e-05
6.03494584766029e-05
0.000109925713458548
2.74753503408581e-05
6.97116937955887e-05
5.09406615102484e-05
7.48946576877579e-05
6.5484458441759e-05
3.0823045798043e-05
2.05950786099011e-05
2.78520423174103e-05
4.7321108998698e-05
6.42001268752764e-05
2.29120499651787e-05
7.2101934082983e-05
2.51076050300789e-05
5.44883338223126e-05
6.02585940921607e-05
5.95580683622375e-05
-1.31299329661217e-05
2.42655546780244e-05
5.56889059824484e-05
8.0037568949505e-05
7.36667331056916e-05
-3.4403928030356e-07
8.04784938025486e-05
4.78503363042141e-05
0.000101342975513516
2.80971416592707e-05
9.15173772238707e-06
3.73875592576179e-05
3.86848456474093e-05
8.81370721581828e-05
6.35720209231301e-05
2.78135425346122e-05
0.00011155449801648
0.000114366867334991
6.98002009320308e-05
6.67806484794493e-05
9.60185892742537e-05
2.41918806717766e-05
4.86003318974308e-05
3.40408976212013e-05
2.65265823432198e-05
8.55816231432587e-05
6.01505487584737e-05
6.44424338855051e-05
6.3103156803292e-05
5.3511904200529e-06
-1.70113970069968e-05
8.13543679998651e-05
3.66136745540219e-05
3.51267939800188e-05
6.49718124613749e-05
4.27597260627514e-05
3.17697936506754e-05
3.78613121060633e-05
3.91927319465161e-05
0.000103791733549861
3.28923079227255e-05
4.87096304726178e-05
2.99644780065451e-05
1.4754053912207e-05
0.000123273681921595
6.66777553143946e-05
1.50160896467279e-05
4.55196164168104e-05
3.22685780665949e-05
5.89341080421732e-05
0.000108324654489837
3.42976615882571e-05
7.90365356963568e-05
0.000143499302005505
3.49935442823725e-05
5.47315436017583e-05
3.65727927477515e-05
6.19155956609262e-05
7.56696060847498e-05
5.19363689688665e-05
3.90770959870623e-05
6.71889205218658e-05
5.66508924074704e-05
7.97568772980589e-05
4.34567706590467e-05
4.80669398001774e-05
7.98447712432512e-05
5.89141187347766e-05
2.24519670185322e-05
3.18946523482808e-05
8.88372959095297e-06
9.22108426316097e-05
2.39209167906129e-05
4.33990345617307e-05
4.84323937421519e-05
2.97375784869069e-05
7.03496437283161e-05
6.81559478595122e-05
6.68554945554024e-05
2.70192161654885e-05
3.4619467822614e-05
1.53425533553701e-05
7.7914300691747e-06
2.41809672851925e-05
2.35862131656359e-05
0.000106970183397723
3.7733918725592e-05
0.000112318376350313
6.94839316217615e-05
1.51855045421358e-05
8.45308178690248e-05
0.000114429467419301
7.0634652603546e-05
8.3334868175566e-05
3.82847444929022e-05
9.09111861519988e-05
9.74630708717604e-05
6.08939607767589e-05
8.35488562451232e-05
7.96686569841757e-05
9.34943539173597e-05
0.000140396564357343
3.73406346891431e-05
7.28981812788884e-05
4.54283692737456e-05
3.44622352119051e-05
7.5779086591189e-05
2.78493158902185e-05
6.40269129265278e-05
7.49140017840618e-05
5.72338627077638e-05
8.23783602923635e-05
4.02416077009938e-05
6.30690715565488e-05
5.45436627539419e-05
4.83512670250822e-06
4.08526197527714e-05
-4.27321522496326e-05
2.70998279374311e-05
5.61001965360676e-05
3.45436137304982e-05
4.37073164148054e-05
3.26363120699549e-05
6.66931033638346e-05
1.51591819107457e-05
4.0817797298684e-05
7.04749099021025e-05
0.000127346372726118
2.05211539969377e-05
1.99487652746761e-05
4.83147233714477e-05
2.89760547137393e-05
4.52246844334714e-05
2.9588071824712e-05
6.97258258462334e-05
8.29638292546831e-05
4.41462644198452e-05
4.14450132022961e-05
0.000125150455865282
4.36735021168414e-05
5.70382561350556e-05
4.69835858238326e-05
3.99987974083778e-06
-9.04746743480116e-06
9.7717965976003e-05
9.99616898070884e-05
0.000128526849339596
8.40095190703535e-05
4.58255590462539e-05
4.86710189074384e-05
2.22648212431319e-05
4.84654886786267e-05
7.57206710737784e-05
6.32150021763752e-05
2.15305697097152e-05
-3.78554375894224e-05
2.5546684045169e-05
0.000119102853495051
8.1899191511019e-05
5.81498802188727e-05
2.91192987964925e-05
6.92995524313718e-05
-1.7561167536518e-05
2.62562882958411e-05
2.66325128241987e-05
5.72942119703413e-05
7.13674069711926e-05
2.74271511273428e-05
6.89069082847138e-05
2.72459601744767e-05
8.0051190421531e-05
7.82733712146253e-05
4.71671719404866e-05
9.71111657320135e-05
5.2041815400146e-05
9.40820698937729e-06
3.91005520369141e-05
2.25937378571322e-05
7.0287588450333e-05
6.66940935898041e-05
5.75815647174268e-05
0.000106138521469354
6.85997596255048e-05
1.52370191948741e-06
4.50057706319355e-05
2.94684087760394e-05
2.33068986407044e-05
0.000116997384572674
4.39144367714797e-05
0.000102068427750473
5.39098853946049e-05
6.75945079343976e-05
4.3684615087702e-05
2.95793222619958e-05
8.8347195051054e-05
4.22150617004864e-05
5.88414804824176e-05
3.47201801608079e-05
7.72256126396016e-05
3.0797581887041e-05
6.27075953115419e-05
7.49054073630169e-05
2.47708231915464e-05
6.24701160189989e-05
4.13825014358678e-05
3.5165180721286e-05
5.89829152419965e-05
-5.62199277014064e-06
3.5928487441007e-05
-1.58352398810419e-06
5.42508861276015e-05
6.54765620880528e-05
5.16564919162482e-05
6.43658945356496e-05
5.15278968176425e-05
4.22175759472706e-05
9.72495843283571e-05
3.78152872167814e-05
9.84569767475106e-07
8.33262303104691e-05
0.000115485456594356
8.54032004994311e-05
6.51156061053297e-05
6.98724650600109e-05
6.36776458456255e-05
8.62162271988539e-05
4.0355072938583e-05
5.58235147602376e-05
5.26274476102214e-05
5.8628033681016e-05
-1.95972475834163e-05
2.26448128603042e-06
5.9926500182077e-05
9.03143197835383e-05
3.86690864833903e-05
3.53282380007854e-05
7.42629233385477e-05
3.07773327709434e-05
1.7879062482592e-05
8.28828330310996e-05
1.35494426869006e-05
4.70497489124301e-05
6.9734997491999e-05
7.05178539750708e-05
-3.95644176811615e-05
6.36998238350335e-05
1.26267104820503e-05
0.000117249501743944
5.35875545469459e-05
8.00826272644016e-05
9.22718621979434e-06
6.09737021470242e-05
8.35881945692549e-05
1.09709560680408e-05
4.40289934396607e-05
5.91926785833633e-06
6.4445460179501e-05
0.000117737622638444
3.01713365954381e-05
5.68012768828007e-05
2.00737294198962e-06
6.18287487533616e-05
6.68749823886309e-05
9.5634007450813e-05
4.12821754455629e-05
4.89823845509556e-05
9.26270377235645e-06
1.24754524427279e-05
4.88567092944494e-05
6.43198550863573e-05
7.25836033297144e-05
5.47529996658402e-05
7.79298292257567e-05
1.02302560573297e-05
5.74540245793079e-05
8.28045573177409e-05
7.70905326116349e-05
7.12527969613716e-05
0.000116223202129907
6.1590299288779e-05
3.84548958518789e-05
6.74640090063612e-05
0.000111283117127271
7.16460161598658e-05
6.54794288296036e-05
5.54138515942313e-05
7.00405120152843e-05
3.29205847485506e-05
5.22416018878822e-05
9.38517579482173e-05
7.19773856523678e-05
0.000107989357519831
7.34566331179079e-05
9.59454650001903e-05
7.72452268729858e-05
6.95911695721107e-07
7.22772356952008e-05
6.93971933617587e-05
2.12769807648e-06
6.77572885524244e-05
4.85031940382731e-05
5.73291496120087e-05
2.41127536096599e-05
1.68116269705678e-05
3.81330412186782e-05
7.3305685912323e-05
8.1134829066622e-05
0.00011897747425746
7.68255769968896e-05
7.40452735685061e-05
5.88693376986263e-05
2.30754319277483e-05
9.7153027997399e-05
4.07925147674572e-05
5.06207785104147e-05
2.97246142507692e-05
6.37511385846759e-05
8.97089276408126e-05
4.72751024766391e-06
3.56632618853783e-05
0.000103041078033621
2.63357591509663e-05
5.53502624621072e-05
6.74757516185871e-05
7.4858959007854e-05
7.14563844368966e-05
9.85586797651848e-05
7.48282908076693e-05
4.35523748388178e-05
3.6350580903268e-05
0.000112667056402231
7.53196569296228e-05
7.97952111600772e-05
0.000116067029472252
5.31627397807131e-05
7.5425695760927e-05
5.92901318717984e-05
0.00011080125691403
5.38837881358464e-05
-8.65253429323692e-06
8.5275850251629e-05
7.81617198142379e-05
3.44408071919314e-05
0.000114993893282608
4.91298608501149e-05
7.54187996859642e-05
8.12403147091514e-05
7.61937924247099e-05
6.20139008573701e-05
4.85107013059856e-05
1.88169650740261e-05
4.30986825359602e-06
3.99770419915435e-05
7.15257217327142e-05
3.65240853069507e-05
3.21943451970435e-06
4.30892463613531e-05
-1.36210924272185e-05
-9.381910564068e-06
4.59740687147548e-05
4.67283753058482e-05
3.19818768955818e-05
8.01416104093428e-05
5.9508047091338e-06
2.21206719131779e-05
5.27476509595838e-05
2.26702423651417e-05
6.50620154682624e-05
-6.93088573604502e-06
8.53762226175904e-05
4.83776811231615e-05
9.39389373223114e-05
5.41173378168088e-05
0.000118878561072795
4.06523860986197e-05
7.3409578164135e-05
1.20697609987813e-05
9.50364550015327e-05
2.65443993181545e-05
1.88997916119058e-05
4.210514134662e-05
5.49176756932069e-05
1.99916391141208e-05
4.791293826754e-05
7.07076047218441e-05
1.91462931837925e-05
7.32592230126479e-05
0.000106738450949057
8.13573416846858e-05
4.00246170122168e-05
9.65275620363632e-05
7.06526415567521e-05
4.09469522996328e-05
4.94478320890208e-05
3.19466916586946e-05
3.79339513752575e-05
8.8489261001438e-05
4.05080891730442e-05
9.69402720425505e-05
4.91485601214698e-05
5.94846941313109e-05
3.31217006927408e-05
2.64503994992614e-05
4.83687303403e-05
7.21945437139978e-06
8.28815475551816e-05
4.60918671284718e-05
4.56834136526531e-05
3.77585939416107e-05
1.51118975440318e-05
4.65222500374179e-05
8.03805168742223e-05
3.44438753569022e-05
6.40140968343201e-05
-1.09167552395847e-05
5.73697820354384e-05
8.9724516870556e-05
0.000143247011422237
7.67244331033191e-05
6.41417600260157e-05
2.94366312506526e-05
3.94305974939302e-05
0.000133014808887645
0.000101114715288092
5.58761163239955e-05
4.75058764821959e-05
3.10423603349028e-05
4.28116249141352e-05
5.15670558579624e-05
6.71292775131583e-05
6.10988219341014e-05
7.37741035092365e-06
0.000119360447727728
4.92809347192037e-05
2.42280552943609e-05
7.1570695806545e-05
4.92501415115388e-05
-1.35261100832162e-05
3.08798277794442e-05
4.65368194285521e-05
2.23697266741906e-05
5.72678272180512e-05
7.03146455060401e-05
5.06632307927163e-05
6.03164599198099e-05
2.9679578632875e-05
-8.10160405781276e-06
7.60759726182279e-05
2.39360749079697e-05
5.26585734655202e-05
2.27165620886906e-05
5.7581696391416e-05
2.4285021310415e-05
9.74840305885944e-05
9.87411722990873e-05
1.72725714300407e-05
3.78928144648007e-05
7.85969074944281e-05
0.000110760981313714
0.000118194781648285
3.35982455848968e-05
0.000135412082387165
9.97230902872962e-05
8.75874151138992e-05
1.12418861227737e-05
4.14338980123892e-05
9.10747170098632e-05
3.7945600988876e-05
4.51306835715138e-05
6.10787489618291e-05
5.73770654477935e-05
6.23942758961346e-05
4.97037671766674e-05
5.98091512056859e-05
0.000112654827900289
5.08698338183865e-05
5.49556500208039e-05
5.2601393226904e-05
9.00203607128425e-05
3.69620172803596e-05
9.11318234755276e-05
3.13652277206636e-06
3.30261246064731e-05
-2.08212334134621e-05
3.78091050027863e-05
6.48182096663234e-05
5.33221804105772e-05
2.19646501615731e-05
1.51064729822544e-05
0.000101566263005526
3.45764579541124e-05
9.9546006952933e-05
4.83033407505623e-05
1.27389730954728e-06
0.000101234701539746
5.89088526125274e-05
0.000112950341163649
5.78481400420758e-05
2.10541780290794e-05
3.96766237880265e-05
8.08832192678973e-05
7.17109283091248e-05
5.65509369122819e-05
6.89189904202999e-05
1.22289863511244e-05
5.7237885478806e-05
8.17730399114468e-05
3.13805746476058e-05
3.15107714857593e-05
9.07681239338484e-05
1.8032820758012e-08
3.9857047952644e-05
6.57993132345947e-05
4.90002083289336e-05
6.49106576422241e-05
5.4907304475725e-05
2.63463216329418e-05
7.36307437615049e-05
3.86441872318348e-05
7.54749607278356e-05
7.66936864778811e-05
0.000136212920958998
4.8649745742756e-05
-1.00069797767488e-05
8.88526103931126e-05
7.66622541155066e-05
4.95605898942621e-05
6.96036009577847e-05
8.23200026784334e-05
3.92996974012821e-05
4.96782747549495e-05
0.000113435628394833
3.60638412349352e-05
2.56156503678931e-05
9.72239334347351e-05
1.51003624745506e-05
6.82861480962317e-05
2.65551862060879e-05
6.81840837459157e-05
8.39292887528485e-06
3.46305940832773e-05
8.19437854079079e-05
2.68913064784262e-05
5.07866193860574e-05
6.11742782007964e-05
5.6202171882448e-06
-1.2970710302662e-05
0.00010211476536592
8.98270834713096e-05
5.27814659515089e-06
6.09802031727526e-05
1.87227236088734e-05
9.43772539600037e-05
2.32678168532614e-05
5.13939003849296e-05
2.69279377934394e-05
0.000114747229292828
-1.0229418200791e-05
1.63516076283951e-05
0.000102930953156426
8.87710340453022e-05
6.6933843877956e-05
3.54993731325208e-05
6.29901168927185e-05
-6.75174298369641e-06
1.66642312796978e-05
2.52700953457887e-05
5.79223436428422e-05
9.30459738062e-05
7.70787340103322e-05
6.31398078913916e-05
6.99360582383941e-05
6.35767334548987e-05
3.40087308094481e-05
8.75736713738004e-05
3.8937149404574e-05
5.80582264113262e-05
7.23852048986546e-05
4.63545451963936e-05
3.63741310293631e-05
-2.00465184995894e-06
9.19695680155488e-05
8.17549256003633e-05
2.89357939247481e-05
5.61630669683645e-05
8.4691666704806e-06
2.11430909643678e-05
7.27267166353375e-05
6.12166270645222e-05
4.90931702850802e-05
3.96425788153942e-05
4.98078607090207e-05
3.80616508228314e-05
1.61896491899453e-05
5.18337215574267e-05
7.73650383302759e-05
5.59669831830471e-05
0.000101934492701827
7.4240465993054e-05
4.56169144875849e-05
5.15813919641476e-05
-3.1510970242951e-06
6.13359019239608e-05
5.49124704915872e-05
4.10122679985457e-05
7.71009623111196e-05
3.03582611906611e-05
8.47061074060346e-05
0.000140205658887741
3.70005046011245e-05
5.53079140372315e-05
5.53006304816401e-05
1.36193326327211e-05
2.65941102045311e-05
6.07609655237487e-05
0.000117024986112915
2.20875476084898e-05
3.80157212057343e-05
2.74831553661084e-05
4.57268061615453e-05
5.49091695800702e-05
7.39106791353981e-05
6.60123349205506e-05
6.29922227662885e-05
4.87773143112112e-05
4.48999443967268e-05
8.73090757193629e-05
8.37953252375353e-05
5.02109881697978e-05
6.91681874807293e-05
1.18542941433875e-06
6.63015862594012e-05
6.02979927205702e-05
4.30569111478256e-05
6.89132085722722e-05
7.04850685746629e-05
1.42710144180679e-05
8.09190028710046e-05
7.88406404700445e-05
2.07934892108211e-05
9.23043696998417e-05
3.19233890658741e-05
7.09401326714501e-05
4.70700763289883e-05
2.91649300410552e-05
8.55479759446478e-05
9.84230381236559e-05
1.61828226281355e-05
0.000106040354821907
4.01973015574704e-05
7.1871055363939e-05
7.03543646463021e-05
6.08174421206511e-05
4.79705825616704e-05
9.38283451351416e-05
-6.83426686797961e-07
-3.45720173818055e-06
4.86480993484607e-05
5.4548045387599e-05
4.14487380738877e-05
5.0816384250175e-05
2.56343458771008e-05
6.76907038732424e-05
4.332438197015e-05
1.51721190885935e-05
2.98960943634449e-05
2.24950988718976e-05
3.67441649371365e-05
8.58663113871332e-05
7.06516699532909e-05
5.4390402790185e-06
3.52487014239659e-05
7.89651483757945e-05
6.37691045087442e-05
7.50087884133022e-05
6.09176350374139e-05
5.30332256316814e-05
4.95958180769402e-05
2.38105087558622e-05
8.07536482460042e-05
9.14223767488993e-05
9.73845830521193e-05
2.95165836980931e-06
7.19905803582252e-05
8.10872925402e-05
-2.45450918502732e-05
1.33009877771445e-05
7.16527553399132e-05
7.55339980598328e-05
4.88737947503711e-05
4.33050871938283e-05
4.28630497985102e-05
4.2376330550719e-05
0.000114267761588381
7.39811782969829e-05
6.41262691083881e-05
3.08296776200287e-05
4.56371886860071e-05
4.11565703786594e-05
8.18883234085984e-05
-1.20575284706037e-05
4.09991361822346e-05
2.62573700966521e-05
4.46453119223505e-05
9.99781269418603e-05
8.38580770703484e-05
3.67871704768835e-05
7.75840459154697e-05
6.54476518439489e-05
5.69617839436817e-05
2.31369969649771e-05
1.20747083584308e-05
3.3721934808803e-05
4.24460497228362e-05
5.62288633392472e-05
4.38652242967495e-05
7.53421967471823e-05
5.24981289734548e-05
4.50260215095396e-05
8.60813107982528e-05
6.36198884749732e-05
3.40005581153583e-05
7.47893646135416e-05
7.98058541178354e-05
5.90487331627589e-05
4.1623716279642e-05
0.000111847001319776
9.01075157217388e-07
1.29913556696793e-05
7.19005735331733e-05
8.1253741383605e-05
5.8796144105936e-05
4.74215034088644e-05
3.8296351201912e-05
5.37187494840671e-05
5.3802634996441e-05
5.99889102680469e-05
7.65837574766721e-05
4.41536380804228e-05
8.35852766674344e-05
2.30249166198769e-05
4.04418946960995e-05
8.41044055410144e-05
4.78328470528936e-05
3.64338330606883e-05
4.02826558653038e-05
1.30331791169986e-06
7.67714327209621e-05
-2.14154722936259e-05
-2.91444964613412e-06
2.50927199449035e-05
4.49007876607889e-05
2.98729884647579e-05
7.00877377176469e-05
2.7982618427623e-05
5.80147225693068e-05
3.49316287052221e-05
7.14135102767061e-05
3.48991414019211e-05
1.9472018883685e-05
1.04664155332628e-05
7.23637976657422e-05
3.92151848460159e-05
7.44116058882093e-05
4.58991741140833e-05
5.50444355444275e-05
0.000107081702422304
4.41702816625658e-05
1.13680974142929e-05
4.27743184473969e-05
2.07296025557677e-05
7.02959097627896e-05
-8.28287237982598e-06
1.47863775067689e-05
5.36518969700052e-05
2.98615121133174e-05
1.10106129399671e-05
7.87413335604261e-05
2.63792841947558e-05
9.16734850405025e-06
8.22892731740885e-05
6.6543156828151e-05
6.15985418617542e-05
5.18198448135983e-05
7.73975548699678e-05
6.27113738721158e-05
6.98097062041204e-05
6.77379420262191e-05
9.20976227662778e-05
9.00094822534006e-05
4.95397902540159e-05
7.52935664871398e-05
6.40969362086692e-05
4.19888149380984e-05
6.74203274106877e-05
1.92634272942535e-05
0.000102146142628409
0.000135632274124037
4.94631712541743e-05
4.71108029389808e-05
4.54104996811997e-05
6.72033448642424e-05
8.2182993828479e-05
8.68567741156556e-05
7.88439222786775e-05
0.000119172993660748
3.95700530321414e-05
9.21806698624336e-05
4.69569155659565e-05
4.85942990042542e-05
0.00010660154385909
7.16004871991147e-06
-2.38915916712252e-05
8.42857516828529e-05
9.23310373457144e-05
0.000123629030988067
4.52022048483849e-05
7.6136175285366e-05
5.68491546545123e-05
-2.1085460446834e-05
0.000111051387791079
9.3293426377096e-05
0.000106322519346205
0.000120199945731897
6.48654253217267e-05
7.01490624240708e-05
5.30632403289248e-05
5.95877555200879e-05
4.30865649600888e-05
7.36696913976718e-06
1.83876325604841e-05
0.000102575547119804
7.3875598849528e-05
7.74315618128492e-05
9.01392918932833e-05
9.89360341153669e-05
4.99715742879769e-05
3.85318350605091e-05
8.72014579969207e-05
4.7582797925073e-05
8.93182226139178e-05
3.63997560199095e-05
2.63067817642275e-05
5.74559408885116e-05
7.70236153582535e-05
4.78438876069599e-05
7.53909888557987e-05
3.23894499666323e-05
2.33352181491236e-05
5.15802744966334e-05
9.94019563838689e-05
3.80688145846123e-05
5.86164564204011e-05
4.83917259700839e-05
2.56492667340921e-05
0.00011168681047838
1.95783577204256e-05
2.07697992221287e-06
3.30482808320293e-06
7.65671685904519e-06
0.000112032432165697
5.83736584116026e-05
0.000105536927914737
3.8734513035256e-05
6.89528922898082e-05
4.29841722344849e-05
3.55992352894181e-05
5.11570493669354e-05
6.45771816705846e-05
4.20603190612548e-05
0.000103128744797861
3.00644688641861e-05
5.29644271672425e-05
8.09221372075775e-05
4.59067972154246e-05
5.31176924212485e-05
7.424481554468e-05
-2.63720643145431e-05
6.03552666494494e-05
2.58000028680997e-05
9.04788499092471e-05
5.27455967352155e-05
3.62581207437912e-05
0.000104637728044042
2.7408609288104e-05
2.65390049045117e-05
6.87393112786084e-06
5.56878001913054e-05
3.82199795181856e-05
9.30784272264725e-07
1.92605636646413e-05
4.94198687406625e-05
3.62918586356519e-05
0.00010048275202216
7.06946533004882e-06
2.75494348472826e-05
-4.38742583049878e-06
5.54988800235386e-05
6.0040754809801e-05
0.000104854270195526
4.15588587800474e-05
5.47693856751189e-05
4.50764969766267e-05
-7.61513985606697e-06
0.000108726544030032
6.5702350783739e-05
2.96410925897279e-05
7.15413068330838e-05
4.14732935448085e-05
9.30137570682982e-05
7.10450397982872e-05
6.90213288453078e-05
7.75030937123816e-05
9.89420009057653e-05
4.16246093084649e-05
5.06333244236643e-05
3.65656290729574e-05
6.76249885943455e-05
4.01418230842747e-05
6.28551292217364e-05
5.62028354713792e-05
3.07200724103034e-05
0.000148241909223285
6.90025074802068e-05
1.62730893972589e-05
8.39544728015633e-05
7.74334184873162e-06
6.1077096308715e-05
6.87861882267994e-05
7.75079428977586e-05
5.93959787079161e-05
3.18509748510178e-05
5.45920410454926e-05
7.0056685413965e-05
0.00010011088026871
0.000103256338576792
4.68715300015193e-05
2.30279841597666e-05
4.4278800140421e-05
1.04066211264213e-05
4.10284183259095e-05
5.60046610020478e-05
3.78429658291699e-05
6.49573986334328e-05
4.27316397559452e-05
8.77374115940685e-05
1.44870705007139e-05
2.60530696004103e-05
4.65797387041161e-05
5.51428045206152e-05
7.53822265571064e-05
5.78479144968814e-05
0.000120847266383176
4.01419903081833e-05
5.55726585842616e-05
0.000106099211001683
5.77697129142291e-05
2.65821685652847e-05
7.39474608393802e-05
3.29752999203094e-05
6.96139764596209e-05
0.000114359274144658
0.000108274512906482
5.64356130445518e-05
0.000106753446374176
4.22552890953049e-05
8.2933196027597e-05
7.16957119999885e-05
1.55821068478285e-05
3.4958246103402e-05
4.82189175031936e-05
4.09856274839847e-05
4.55410812678034e-05
3.17947286516125e-05
4.99058511034126e-05
5.29887193021403e-05
0.000131641042457706
4.06259440348913e-05
5.54686763619925e-05
3.27776669605426e-05
4.5815550988395e-05
0.000105861632117404
7.31903890855392e-05
6.57000731044786e-05
-7.12991488879891e-06
8.64262710152948e-05
2.44003665623548e-05
1.85076217229952e-05
3.59232746701089e-05
3.65886305025397e-05
5.00089334254223e-05
2.73784311873328e-05
7.50780610477396e-05
8.39576133104759e-06
8.07019347878852e-05
9.74153699124287e-05
4.28516960653814e-05
1.97094724476568e-05
1.33405907072342e-05
6.29541275688479e-05
8.58230508687983e-05
3.39310139271582e-05
6.43555770655003e-05
6.2898541150024e-05
1.94175610778464e-05
3.15482077873092e-05
0.000100473887370086
2.57976228332854e-05
4.00139420831859e-05
5.07538853287979e-05
6.81156418346009e-05
1.99462903043208e-05
3.54711514721379e-05
6.66259161351939e-05
8.1600794818486e-05
7.48133914186379e-05
2.7224923667656e-05
5.2339104488689e-05
9.25892325982679e-05
3.18100549602866e-05
6.28619528390851e-05
7.66723943662131e-05
2.0612354691099e-05
6.05504085246656e-05
6.63610581506751e-05
2.92713374914433e-05
6.66879545918312e-05
6.29660846063353e-05
1.92294562359832e-05
3.55317342417893e-05
5.65332565437097e-05
-1.12709146887292e-05
6.45907786442692e-05
1.17270204694384e-05
-1.59043374790543e-05
4.46989639765983e-05
6.70812988904298e-05
7.4085863514096e-05
2.55852891492482e-05
7.96243843993008e-05
5.46885756526599e-06
7.64951933609944e-05
0.000101771011640113
5.52498029943561e-05
7.30460779812567e-05
2.9327216704374e-05
6.80901260527147e-05
9.93344439643339e-05
3.77858254729006e-05
5.78553893457905e-05
0.000102645830548238
5.26046048770828e-05
6.32341060789301e-05
0.000104349222346164
3.86455759977675e-05
1.10578595888453e-05
0.000108430820352839
3.63199253264276e-05
6.39529920579403e-05
7.7056767692289e-05
2.51387920618401e-05
1.97026582778846e-05
1.45893598385091e-05
7.00154374414547e-05
3.07102972469564e-05
8.60010652693611e-05
3.30231652565262e-05
7.49294868577594e-05
4.15497314909506e-05
7.1110669158285e-05
8.85877840225309e-05
-2.02611116467997e-05
2.29078687701801e-05
3.11328120730291e-05
8.29646558879877e-05
2.3492377041788e-05
4.99658792750248e-05
8.31567363521815e-05
0.000117843013865418
0.000100615608251057
6.84178735388391e-05
5.82590586675621e-05
2.95629601132674e-05
7.10922661570914e-05
9.67893203667773e-05
4.3665149974878e-05
6.50736005009147e-05
1.86939008577764e-06
6.18898617411363e-05
6.06416799854056e-05
9.48521340600606e-05
6.4237974254427e-05
8.77894054065234e-05
9.00533038955872e-05
1.47443188439538e-05
4.78173415794386e-05
0.00012294567198072
0.000121454990590004
2.92750102137129e-05
7.42101759751344e-05
9.40650691332468e-05
6.21053068757981e-05
6.19835677513459e-05
4.29614724045583e-05
7.21632685155523e-06
1.81469366150803e-05
7.17266956978857e-05
6.46490996810318e-05
7.53496057633294e-05
4.4604722516347e-05
7.66525351182823e-05
9.00768637907716e-05
4.29375886385876e-05
6.46479246340752e-05
8.67778898725597e-05
8.55635289674568e-05
0.000109203367601106
3.23333694396825e-05
3.38726869275854e-05
8.23255522151082e-05
4.04084773898612e-05
1.47174110222321e-05
3.0524816506703e-05
2.73028679851308e-05
6.08287238784422e-05
5.65367304275692e-06
3.31377041520085e-05
4.57283845943481e-05
7.89416160666348e-05
3.03784415845228e-05
5.0386358046596e-05
6.1888508531881e-05
2.78963634257892e-05
-2.64293918493369e-05
7.2866932248287e-05
5.93334781548816e-05
7.38556863330186e-05
4.63819505124824e-05
4.158416015614e-05
3.99914724654825e-05
8.39423335580225e-05
4.12832775824228e-05
5.49220014678575e-05
8.16228806363613e-05
-1.74916087746764e-05
5.06643171112924e-05
6.02842631441675e-05
5.605537815728e-05
5.4818408226802e-05
4.34014363948843e-05
5.76134956960894e-05
1.80466750688946e-05
8.89166957103705e-05
5.30429846654535e-05
5.33339020534792e-05
9.19850833871156e-05
2.11635082129234e-05
8.69228122154193e-05
4.47631208015833e-05
5.07267343026944e-05
6.78896853963723e-05
4.16540909657457e-05
2.86277704867521e-05
2.80647275943036e-05
1.08195634857494e-05
3.9263493558815e-05
7.01036314631026e-05
2.92761206300497e-05
7.2012612176011e-05
8.70122881717623e-05
9.9381070997952e-05
4.14471311857943e-05
8.24306422963071e-05
7.21513717164681e-05
4.66346365788703e-05
8.02721774383778e-05
2.11996965004943e-05
8.85960366900564e-05
6.95972920002958e-05
6.32965937610385e-05
9.08990194265521e-05
3.1440916262682e-05
4.9910717502301e-05
5.87273936806702e-05
-3.40118269943025e-05
5.68277569883937e-05
2.90236465183184e-05
3.55389410127325e-05
2.51313576432915e-05
3.23011286324164e-05
6.03640798394874e-05
0.000113249994201595
6.74316590561517e-06
0.000120501440198251
8.51678548867084e-05
7.93133584109598e-05
0.000103667433453038
6.84539373113461e-05
8.72866139042948e-05
6.9313087887403e-05
3.90702565832257e-05
7.22598867588869e-05
5.53944638568919e-05
0.000111907004154137
4.22149902430186e-05
2.35189855430292e-05
3.64875446283797e-05
6.93652137784688e-05
5.98240692302494e-05
2.44378247606643e-05
1.82830840953139e-05
8.44230450524019e-05
1.45906802042725e-05
9.43497081240364e-05
6.13023296130623e-05
7.69003045991374e-05
5.89672025723047e-05
5.47787170582835e-05
8.2696154935995e-05
1.22123150719434e-05
0.000105971527655153
2.01874099099262e-05
-5.28910872782583e-06
5.16730746390929e-05
6.5737904854447e-05
3.99089876294235e-05
8.78926275289215e-05
6.60288605979771e-05
2.32262044930251e-05
7.05215499098649e-05
0.000118498654548527
4.28333104488416e-05
3.32217159490502e-05
7.89641186716943e-06
7.37884743006083e-05
0.000131018796721974
0.000109763569877923
4.4139175169303e-05
2.99487917536105e-05
0.00010177945295525
-2.01004304538379e-05
2.97843593685225e-05
6.45231673487274e-05
8.3149236896378e-05
4.35196692301557e-05
1.09920201915472e-05
3.68286232236391e-05
5.7174860857927e-05
2.32689182901686e-05
4.39077722903843e-05
4.19406107100096e-05
4.01738709791197e-05
8.46832071300305e-05
2.81161964926173e-05
4.23374293873179e-05
4.24721847157456e-05
0.000101348179452723
6.89867852171056e-05
6.79779218917848e-05
3.2768145848969e-05
7.1326507769057e-05
0.000119724399122024
1.67526628553167e-06
3.9411803289243e-05
2.19397500142019e-05
5.64820053664777e-05
5.79420015557958e-05
8.81254836055681e-05
5.40974802612228e-05
6.65081589608133e-05
9.92782848621357e-05
6.73172197478758e-05
5.76336754303969e-05
3.43548313113731e-05
6.12655384469939e-05
1.65850052563747e-05
4.72706698847317e-05
7.28404899778591e-05
5.00672098082779e-05
2.49689846256649e-05
4.36775751896907e-05
0.000141075505374352
-1.63565502343801e-05
6.99045146826907e-05
4.79002182183004e-05
5.36707027129398e-05
8.16722746376409e-06
3.8475909548015e-05
6.92176609251171e-05
7.58531197371058e-05
1.01607101058473e-05
7.81397041318591e-05
3.00935716698117e-05
3.40695474495525e-05
8.09240523143272e-05
3.42929535513702e-05
0.00012102279972149
6.43070647621056e-05
0.000102390404593826
5.53767647796909e-05
9.05880525802736e-05
8.29210199513212e-05
2.93072338589222e-05
1.46270948696819e-05
0.00010180240034819
5.51836520948819e-05
7.14677786177281e-05
6.45387247944796e-05
7.47608924369188e-05
0.000111581452712806
8.5785943327295e-05
4.58159333507011e-05
6.88081326371652e-05
4.7046606964041e-05
0.000103163851269165
8.54467151700866e-05
9.59614567508353e-05
2.00950004291369e-05
3.49318709345713e-05
2.26675212592345e-05
2.95674328861083e-05
1.78248576950467e-05
6.65093669033417e-05
5.55135140334165e-05
7.44403014265658e-05
7.24887727631651e-05
2.80512868650146e-05
1.38888468896839e-05
1.5984837016049e-05
8.08635269864578e-05
3.12903799170043e-05
9.82589064988468e-05
6.57306496221538e-05
8.00620393498835e-05
4.36603612348093e-05
2.06821113141564e-05
0.000108921221451253
0.000104367853191572
0.00010802672147949
6.97681364917587e-05
8.02927070179942e-05
6.25163893120885e-05
4.33879691583595e-05
5.33213508193706e-05
7.5808235386907e-05
5.43238979741418e-05
3.66624577209722e-05
6.65336578113925e-05
9.5217709896201e-05
6.94077017434281e-05
0.000108208315409657
0.000102966168985479
4.85182966722983e-05
8.58129424761367e-05
2.42148283163086e-05
4.13030519568965e-05
5.58342527622629e-05
9.79554101883928e-05
-2.00358523476236e-05
2.7488986177022e-05
6.7766036233862e-05
9.85163267707553e-05
0.000124528747279698
1.54000877097192e-05
1.93217990833525e-05
0.000119248635996754
8.10890814802242e-05
2.84523061659752e-05
8.78759865774009e-05
5.56769524682329e-05
6.5614300707768e-05
7.09059696326837e-05
7.48937510935305e-05
5.75474558980012e-05
6.29596574109651e-05
6.50889443715708e-05
0.000115277163145681
6.20209595187889e-05
5.89474528502539e-06
6.7483707000602e-06
7.91368262181439e-05
2.90328263223356e-05
0.000156468040351651
2.86391789458848e-05
2.42451947382452e-05
2.96915160496662e-05
-1.46195377600561e-05
2.42487291048672e-05
4.75809573453593e-05
4.94596622029293e-05
0.000116431386090483
3.8804420894195e-05
8.43619054898741e-05
5.47189006886232e-06
6.66994272832028e-05
-2.29432829953087e-05
1.59388741172918e-05
-4.61121841351458e-06
7.09109020885714e-05
0.000104095627118589
2.24507140816982e-05
1.04727539884847e-05
5.00216045454059e-05
4.96621826141639e-05
7.78830914030074e-05
7.91401373127707e-05
3.29369490435179e-05
7.18279200065019e-05
8.24032728424215e-05
8.9881553551136e-05
3.45795366632589e-05
1.36892794803862e-05
2.15172272102447e-05
3.13830523934837e-05
8.7625901016878e-05
3.22509921591553e-05
4.93681573817212e-05
5.13557330412101e-05
7.90865777452432e-05
9.35092445350943e-05
0.000115709596084561
6.77231202955832e-05
3.43908214311195e-05
2.2195415311031e-06
2.93856264560745e-05
8.83914009963008e-05
7.16847481899646e-05
-6.12603080051392e-06
-2.84202536624061e-05
4.14682678198453e-05
6.81839043004961e-05
8.22715832154149e-05
5.42641548538428e-05
8.14372872726465e-05
6.21064056007161e-05
9.28590716732467e-05
9.15986935651034e-05
6.26148284451218e-05
2.11235775685401e-05
3.56736730586522e-05
6.48443966046366e-05
4.42765455020469e-05
-1.74547176998944e-05
1.32288701715347e-05
6.30550573136269e-05
0.000103369239900235
4.80091619859348e-05
6.94221165934738e-05
2.69095155563805e-05
4.6940356628697e-05
8.47249887237366e-05
2.53815831367907e-05
3.98969231021044e-05
9.82250758324429e-05
3.39068739629715e-05
3.54088045546364e-05
1.74336185704842e-05
-1.65721908594062e-05
3.43858547523942e-05
8.58669670492671e-05
7.34103816703719e-06
1.75822764855634e-05
5.16009043708072e-05
7.60447254132213e-06
5.85723068519455e-05
6.43841983189099e-06
4.32669448906305e-05
7.94189756467752e-05
4.03861754258955e-05
9.08841721194769e-05
2.55430058000632e-05
3.95315537429836e-05
5.66243088643957e-05
8.29318879837587e-05
6.10208599700949e-05
7.70456240134093e-05
2.40746138101372e-05
7.0258438989125e-05
8.8245335008338e-05
6.01147930392198e-05
1.93666683147823e-05
0.000109110888711747
9.85611741367492e-05
5.35067388608776e-05
6.2847719463923e-05
8.36358768089353e-05
4.25444118309156e-05
1.97011162238038e-05
5.46080771447359e-05
2.58185637058338e-05
6.29407538870386e-05
4.60100487523844e-05
3.82872962082076e-05
8.22485523191396e-05
7.95187957906815e-06
7.72589985233784e-05
8.73739820136342e-05
9.60916190422389e-05
2.76342039263757e-05
3.78317608464113e-05
6.44395126632784e-05
6.97018683681437e-05
2.79661994763523e-05
6.52409865037159e-05
5.75861575138474e-05
7.13813199204611e-05
2.93277974230524e-05
5.27111421794729e-05
7.3682562101845e-05
0.000140425854728292
0.000116410549355282
3.84512581225808e-05
4.48899604870124e-05
5.40704168034495e-06
9.02204030231004e-05
5.58095553322863e-05
8.69813221448974e-05
7.3882196410007e-05
0.000108253591924662
1.17274890648673e-05
5.02999855471838e-05
7.43933665145973e-06
-4.42555841573538e-06
1.37887528732745e-05
8.21750070603614e-05
0.000105041670791979
1.87414893444815e-05
4.81582839378787e-05
6.51877005918606e-05
6.81354960469913e-05
9.07715772367511e-05
2.50400979960264e-05
3.31422964441346e-05
6.58242184685424e-05
3.90741011350978e-05
5.06585636715528e-05
4.10729112316057e-05
7.07883380416334e-05
2.10434204497971e-05
7.72250809404855e-05
0.000123402626140423
1.93876219586336e-05
4.44162270683219e-05
6.76962078719275e-05
0.000106351987527888
8.86049936588543e-05
9.00592318260711e-05
5.9526802121303e-05
1.6921780075473e-05
1.15317228143075e-05
1.75718306693553e-05
8.30955189794423e-05
8.60591459088446e-05
1.67308595923113e-05
4.87994193814483e-05
8.53675450602907e-05
4.97699230191905e-05
6.22262327878609e-05
-6.30317051512091e-07
2.37799874686988e-05
2.73037948666825e-05
9.7644938128392e-05
3.47661651649534e-05
4.44915765996844e-05
6.6070098728685e-06
9.22679895578118e-06
8.93353760735942e-07
8.26035166516069e-05
5.94323218403273e-05
6.21051379618944e-05
6.35497173413745e-05
2.33916707870911e-05
1.81296132805812e-05
3.13912149749911e-05
8.06100285813162e-06
0.000101717251778331
0.000103484566271986
3.12797373132972e-05
3.00936139116437e-05
7.52934102015735e-05
1.71369218235912e-06
6.79298476699193e-05
4.32397303509071e-05
7.71038167568678e-05
2.57436363974491e-05
9.33282309790291e-05
6.19559105981615e-05
4.39890052812304e-05
0.000105780417360702
6.24299955007907e-05
5.07778020640352e-05
6.7690671244583e-05
3.41240524514678e-05
-4.50444484176779e-06
0.000117804835985233
8.27772216889634e-05
7.87272435295813e-05
0.000104760593595767
2.2096030939074e-05
9.1690029066982e-05
4.89903429939403e-05
1.34779030487852e-05
7.07022898338116e-05
7.25566722718441e-05
0.000103240511912168
4.07202224754665e-05
3.26219590374037e-05
8.37578765972814e-05
6.90197493907741e-05
2.74823875153711e-05
2.75653130522363e-05
0.0001049513053712
2.39654606849767e-05
8.48740362775897e-05
3.37964700195638e-05
8.71539181549207e-05
0.000133679890325675
5.24665364418946e-05
4.07209163380239e-05
1.70224793742894e-05
7.04648933923653e-05
6.5337972719042e-05
1.48210072337503e-05
3.19607650201014e-05
4.33791781274465e-05
1.59994330481292e-05
6.34363139749659e-05
1.5351320258532e-05
0.000103601518513894
5.07252538217528e-05
5.16773477364632e-05
9.98560248717231e-05
6.85940746334242e-05
2.46506688894842e-05
1.5401815437813e-05
-4.77474515613969e-06
8.19752568696241e-05
4.12162181815645e-05
0.000127462197913988
3.8015481383011e-05
-1.72779976941915e-05
6.22738028604815e-05
2.59225869269699e-05
-2.41802838370231e-05
6.68124379940476e-06
6.41934236916606e-05
2.89087497701919e-05
6.63616578282639e-05
-2.56551388802204e-05
5.26365170556557e-05
2.24076370904686e-05
3.51220244823439e-05
4.2911872078625e-05
4.78460241390858e-05
5.21925940874558e-05
5.9184120934571e-05
-1.29251725594371e-05
8.45370788053658e-05
9.39491530151555e-05
8.44072029939539e-05
4.08495112075683e-05
3.87697374046261e-05
3.72646525505069e-05
5.12433437346277e-05
6.73004160795288e-05
-1.08729215094751e-05
2.91595070614591e-05
3.12198756254333e-05
3.34605992487318e-05
1.61524272980519e-05
5.81313219019904e-05
7.59077116757194e-05
7.82235289575924e-05
5.34427523085749e-05
2.59424478656274e-05
6.32610870600624e-05
7.64773224574375e-05
5.28503690215925e-05
8.29948574437858e-05
9.12053220703278e-05
6.8324601351371e-05
2.68202615480199e-05
2.13355169353726e-05
7.8497443251097e-06
3.79134453298966e-05
4.01655619611951e-05
9.36669050973122e-05
9.14799748201087e-06
5.41971887712653e-05
4.66792275692541e-05
3.98624390550588e-05
1.57034730273408e-05
6.76954856876154e-05
7.27600925434757e-05
5.73766602184658e-05
6.20396215493246e-05
4.67998140003261e-05
5.57921951028688e-05
7.23218032347852e-05
4.80920736764168e-05
8.38482529021227e-05
1.04155202101305e-06
5.10956206628789e-05
0.000109354513986257
5.59643192928194e-05
7.72620011620639e-05
4.49527668346651e-05
4.73337794173573e-05
7.43677376962459e-05
6.1495484355636e-05
2.24826239514353e-05
4.77390313546366e-05
2.34121872241544e-05
8.1992872335195e-05
8.61611075768422e-05
7.67950004600674e-05
5.33429616399441e-05
6.70798053508e-05
7.92365895918497e-05
0.000116001443159059
9.12154986090323e-05
1.56032739948929e-05
6.52552338014211e-05
5.29086872903512e-05
3.76582279432736e-05
7.57165543637324e-05
6.07290217249108e-05
4.70962833428152e-05
3.65360841723306e-05
-8.75041944252628e-06
7.61155662395432e-05
3.5348835702558e-05
9.30100760026245e-06
3.53670417957792e-05
4.06555201379476e-05
4.72414111873184e-05
5.15662156072935e-05
-1.63803284975763e-05
1.21344990447126e-05
9.56859615905027e-05
3.50960713895524e-05
6.60547637223667e-05
0.000136319437899199
3.05047951629338e-05
5.0206254084675e-05
-3.02021201377086e-06
4.109441785064e-05
8.22553395356647e-05
8.35152379649977e-05
6.63995655573719e-05
4.68862053002585e-05
6.07821486561675e-05
6.51502697142536e-05
4.90708826484096e-05
4.50226545152504e-05
8.10822646724531e-05
2.35726672873937e-05
3.44212312787438e-05
4.25760048708973e-05
5.04762462182059e-05
3.62302189228364e-05
4.05387533142036e-05
5.13867188344812e-05
0.000112987824044503
5.10596387250527e-05
7.74906950357382e-05
9.46340314972914e-05
8.36229950639502e-05
2.94472073779328e-05
9.0455935511865e-05
8.41741445531044e-05
6.69247843986283e-05
2.33854411065806e-05
5.30755145430344e-05
5.36358107720756e-05
6.42292842684666e-05
7.95563064809885e-05
2.52625879111394e-05
4.02557555539196e-05
0.000101541495184852
3.43941958213004e-05
8.50303366780828e-05
8.59627344550714e-05
8.87633425970097e-06
5.87400173808337e-05
6.20256843750727e-05
6.12865543001073e-05
2.82434064595768e-05
9.10507565228163e-05
8.71172236078041e-05
5.08531281026472e-05
0.000134524148064639
4.78458127416368e-05
7.02230963982624e-05
1.45462199111583e-05
4.07740968737417e-05
1.28781969733638e-05
2.01828336006055e-05
0.000129563235365573
4.26932334523068e-05
7.51645309864461e-05
6.08666526203301e-05
4.08619767624694e-05
-1.29702307208085e-05
2.86273236660542e-05
4.25307627462323e-05
3.66924601501837e-05
8.8845925981424e-05
3.02900076923305e-05
1.77838988341362e-05
2.70516469312866e-05
-1.59031538563609e-05
6.12009379225652e-05
4.61317245633436e-05
6.79123780942386e-05
7.60345337751896e-05
5.43300828630101e-05
1.85235020115487e-05
7.04693980194532e-05
5.75937018562352e-05
2.71489924995411e-05
5.11558256549108e-05
9.34650943471961e-05
-5.4575284932965e-06
5.46450076297454e-05
5.70991524315654e-05
1.18890727529025e-05
5.96828979664871e-05
7.20395788708325e-05
7.84797189265311e-05
9.29323554668231e-05
8.50938409004895e-05
4.38333366557821e-05
5.83265960580817e-05
6.20752787205804e-05
-1.00436408663936e-06
7.77162715375177e-05
-8.95236511527384e-06
-4.60152626425718e-06
7.86571173383583e-05
2.5101177926595e-05
4.85643452954488e-05
3.5547036617779e-05
0.000113064580739688
4.19982568243139e-05
-7.20344562474856e-06
3.46236643029106e-05
6.11946223123586e-05
2.94670593003672e-05
7.77188006492571e-05
3.41240930068739e-05
4.99169254473331e-05
7.02007671985819e-05
9.23688490377128e-05
4.21557672904754e-05
6.83247147700472e-05
8.84180766518446e-05
8.72029406103122e-05
5.31506555190697e-05
6.68044826741567e-05
1.15353665838723e-05
5.35611233863198e-05
7.84983866800884e-05
3.73089183252804e-05
5.27954223202028e-05
8.54112933122982e-05
0.00011952357886556
4.16200379441075e-05
2.39794357185081e-05
4.47245936330356e-05
3.52970131039064e-05
4.17917272324886e-05
9.11910427332536e-05
2.40923028475347e-05
6.6524020116653e-05
9.63024909343373e-05
9.10725303756055e-05
5.09208636001447e-05
8.46827332215496e-05
5.92155292152146e-05
1.87924336339116e-05
3.89968454850888e-05
5.99596197809016e-05
5.67454158267101e-05
0.000120594286019294
7.88917243679003e-05
5.74699919903421e-05
5.68322343724302e-05
1.99832459532423e-05
4.84674924780243e-05
9.36801723012211e-05
6.34807316523377e-05
7.77195112634916e-05
6.37602285751275e-05
7.1908938037429e-05
3.07541370922107e-05
0.000100952766503656
9.44204087658741e-05
5.96705767960284e-05
7.40534075100813e-05
3.31949402814524e-05
4.09178383450221e-05
6.92595221668358e-05
2.71815863756828e-05
6.8236506972114e-05
5.98340175412294e-05
5.13468758294022e-05
4.33446116770675e-05
6.18455030028543e-05
2.39744166534112e-05
5.03981182865455e-05
0.000121713706138891
-2.18863099219247e-05
4.70027315803469e-05
2.00454283047852e-05
2.75203553177818e-05
0.000124997505049118
4.89224932522698e-05
8.45221086505982e-05
4.87211841746076e-05
3.23751774024447e-05
1.03498501096026e-05
3.88838448789853e-05
3.791217391416e-06
6.76279451906196e-05
4.48251996301183e-05
5.31582567429319e-05
3.45211445027242e-05
7.63264854151223e-05
9.84325448658996e-05
6.85356609490804e-05
8.60185927736986e-05
1.52486583693501e-06
5.82263867236002e-05
4.99359008102582e-05
5.5737294258864e-05
9.23020334981296e-05
1.84551251496265e-05
3.6141603375321e-05
6.03489024049385e-05
6.09236119016933e-05
1.94846483490623e-05
6.7214700332253e-05
5.53249671098568e-05
5.7185396904678e-05
0.000108981499004781
0.000105729518440371
7.09172086086021e-05
8.89940455405592e-05
1.99927279085723e-05
7.61028742790351e-05
1.45333807271418e-05
-1.00706890610642e-06
5.96313188530158e-05
-3.0450584378231e-06
7.77424515303127e-05
7.52192419477063e-05
3.97692432733985e-05
9.67284291402659e-06
7.17780490159635e-05
0.000100797969858306
7.90905349126293e-05
4.10018549879517e-05
0.000125219392940033
2.85856849718779e-05
0.000113055232402124
5.05129520448776e-05
4.38169740186142e-05
8.80880830177134e-05
6.80001132592548e-05
-1.46082247800961e-06
-1.57520303664371e-05
0.000107497181890992
8.18108009174818e-06
6.77910772793147e-05
5.13101653932902e-05
0.000108605893537636
2.76981420914535e-05
1.75984260426137e-05
1.33575702013932e-05
4.33278794303092e-05
6.03268521267734e-05
8.5171085878439e-06
4.98592129969674e-05
3.20649993539834e-05
8.17834609697526e-05
2.45294643377337e-05
6.20706523658711e-05
7.0782046504121e-05
4.58395146881277e-05
3.70015924227708e-06
3.94450875234376e-05
3.50380404155172e-05
4.56785873375052e-05
6.39505510997568e-06
6.72153452585945e-05
7.36808006470926e-05
7.46768844170361e-05
3.81428336845435e-05
5.8800022471705e-05
7.28435494631687e-05
0.000107006724760714
9.30663961026931e-05
8.42331158735571e-05
1.93809571124786e-05
-1.07526531660839e-05
3.93649041948403e-05
-3.60763246258337e-06
9.87546940159221e-05
0.000109184658660878
2.51457678076671e-05
7.06393661987306e-05
5.35660707378692e-05
8.6354027979674e-05
7.72626802100766e-05
3.11322150990065e-05
6.2859078846667e-05
3.9981654527552e-05
3.95955952414696e-05
0.000100359085081988
0.000133288268437802
5.30489372265712e-05
5.05369084024766e-05
4.26911199844228e-05
9.56263913452775e-05
0.000119364086108387
2.09931271741772e-05
1.59076544223667e-05
5.96439087800718e-05
7.55264822814105e-06
4.70173573508185e-05
1.46608853567072e-05
8.9712262695876e-05
4.5129112956929e-05
4.19306162669441e-05
8.61692905103351e-05
6.65625103665308e-05
6.60335146523995e-05
4.87955861407479e-05
4.87444722268257e-05
0.000102192759481024
5.49231481360777e-05
6.36975464604127e-05
3.20848351922409e-05
6.82799030131201e-05
4.90013045242866e-05
3.72473836619563e-05
3.1900186378868e-05
7.29606447038113e-05
4.39538764492121e-05
5.49334743554081e-05
3.24126581610442e-05
4.2229603374254e-05
6.8168024352689e-05
6.78534125569447e-05
7.11501701060772e-05
8.91661333142683e-05
4.9521216486081e-05
4.24722741481413e-05
0.000117204604387757
0.000105201706290388
7.41267866353563e-05
3.60783834751613e-05
7.20528607010624e-05
9.23380706660169e-05
1.91217788486927e-05
0.000111336216272676
0.000112177765038739
4.92280276774393e-05
6.08039502596925e-05
7.92846856900982e-05
-9.7953846161255e-06
7.85996190754377e-05
5.80781910913136e-05
7.09984535686787e-05
9.98792904617003e-05
4.41870684562877e-05
6.18280020340146e-05
0.000116109794931487
1.95763670893846e-06
7.8511579923199e-05
5.86822655989267e-05
2.38300593234338e-05
0.000104228522411608
8.58459645267727e-05
9.33494291265123e-06
2.90280685937265e-05
6.31270103816913e-05
7.14865826218907e-05
2.89305771076561e-05
4.66884790962458e-05
3.29310045956751e-05
3.61716456459242e-05
3.90432762089334e-05
0.000133598451074065
9.21476679368485e-05
5.31138360001581e-05
5.44968618439905e-05
6.24731493646442e-05
4.37481433936592e-05
6.00336176807396e-05
8.17338042817267e-05
9.98232837885531e-05
5.00260232061153e-05
3.79441536666687e-05
5.72644834869397e-05
1.44944188533321e-05
4.91646539938497e-06
9.96601356105642e-05
7.29366693404536e-05
2.2322616593219e-05
4.62366614547511e-05
6.43486670706184e-05
5.91862587948017e-05
6.72528463724629e-05
5.50633923249695e-06
8.1178275426044e-05
2.17550770087989e-05
1.3831846055301e-05
7.81908703657934e-05
0.000104057917073998
5.27210650728978e-05
7.67142939906452e-05
-4.44508504285957e-06
2.38936374520122e-05
4.28658783969617e-05
6.08975947421206e-05
3.10426010754495e-05
5.43912654287482e-05
7.5415262080635e-05
4.92795767269984e-05
-6.2781929228359e-06
0.000144250852384896
0.000103531041887817
8.51939300820964e-05
7.52163425406983e-05
3.7519988623118e-05
1.73285437501655e-05
7.37329588170622e-05
0.000105957086186585
7.50815880268975e-05
5.50357038089085e-05
2.27979017122782e-05
9.23001814079704e-05
0.000115452436144354
5.52926658725527e-05
7.30028476138429e-05
2.72295596759263e-05
9.44868990957387e-05
7.68410596666211e-05
7.85229350883925e-05
4.28117016743294e-05
6.08423038447027e-05
4.37163013882472e-05
2.93125021251111e-05
0.000103476542290594
0.000114226786356915
8.38865632825864e-05
9.20234349064488e-05
8.67988113720867e-05
6.31946241544013e-05
4.3473419007096e-05
6.23292175836145e-06
2.75840715930191e-05
6.7019053990299e-05
7.70343657840629e-05
2.9787234827391e-05
2.88038601606261e-05
2.9275148701016e-05
3.66149095455782e-05
6.99163170121934e-05
4.57852909889058e-05
6.60030059038382e-05
4.34753933159305e-05
6.96873296849445e-05
1.87571887456478e-05
3.95936974483033e-05
0.000127026726936388
5.8291131345947e-05
6.1288032161252e-05
7.96909039340783e-05
8.60749822020838e-05
5.27011974527578e-05
2.37989100209397e-05
0.000141643343570723
9.95120917490042e-05
6.53752691012533e-05
1.78256589986897e-05
3.74609005184317e-05
4.41835202287361e-05
4.11639809483215e-05
3.87663321707615e-05
5.26121638402166e-05
6.93527578604785e-05
9.8743466068251e-05
6.48001467423706e-05
4.62174352747576e-05
9.3426791817767e-05
4.11495042135407e-05
8.35850651923295e-05
2.49430208196362e-05
8.41704160492048e-05
9.7841776768532e-05
6.40549103513267e-05
3.21119705901475e-05
3.66848052424005e-05
4.96799656191411e-05
6.42031109606204e-05
2.47237331515365e-05
8.79728398907994e-05
9.27685151764116e-05
5.22268114327356e-05
4.04199475542427e-05
9.6355990033522e-05
5.08444129097138e-05
6.80064766911409e-05
4.76971550770872e-05
6.38965399308181e-05
0.000111296437679069
8.2676749332172e-05
6.16124036370133e-05
5.18921087102475e-05
6.33953003008316e-05
2.14273063925256e-05
7.18452730051188e-05
6.5213114380531e-05
1.95036225957204e-05
0.000105021815516978
2.46464426253055e-05
5.64172001962564e-05
0.000115393517279321
8.86776103622445e-05
7.71882403961787e-05
4.59075207199319e-05
6.39126009783898e-05
8.08588133824854e-05
0.000101320550220996
5.39815888494535e-05
6.23575770308854e-05
2.90888890874494e-05
5.41544815782093e-05
2.40596949445904e-05
7.21046952218249e-05
5.77717382931594e-05
2.99217880012146e-05
3.91647394022068e-05
5.19079074954455e-05
8.16151723932688e-05
7.30242338725063e-05
0.000101156511942202
7.42698069835927e-05
2.43746871534391e-05
5.16447470366727e-05
3.89554006349965e-05
0.000100899570363633
9.80073642905142e-05
4.30486056764052e-05
8.03154665282242e-05
4.95398460939003e-05
5.39719091556229e-05
4.30072077728886e-05
-2.39515791469881e-07
2.88260897276031e-05
0.000101610264360636
2.16481938598942e-05
8.25433516300654e-05
6.47802137812892e-05
-1.29223424650034e-05
7.89932408861177e-05
3.44742742411299e-05
7.77119334186229e-05
1.23598180035046e-05
-2.08468919867382e-05
6.83333471839668e-05
7.95705754505447e-05
5.12172221992259e-05
5.00412557641631e-05
0.000122239980431421
4.48174625780302e-05
7.09097971697007e-05
8.37188954776044e-05
8.75410909705432e-05
9.72476350947054e-05
1.90405757714998e-05
9.79381619716327e-05
9.36412086352364e-05
8.45306477670608e-05
0.000110712601991774
4.49307543126022e-05
7.77960968800319e-05
5.63394037992428e-05
2.6381500234938e-05
2.00736940476851e-05
7.67932004014289e-05
7.48563357764155e-05
1.46973908293395e-05
5.79592777364376e-05
6.00521912396676e-05
3.54602685229535e-05
4.79796872508701e-05
2.26303810444786e-05
6.57684996458205e-05
4.73991411473276e-05
3.60918318532355e-06
4.66733780001337e-05
5.05750405874903e-05
4.90563595194468e-06
9.51439349260023e-05
2.14201793133865e-05
3.80962202051333e-05
7.47114100758041e-05
0.000101947717398976
3.37807103810735e-05
4.09479099573333e-05
6.80192811912758e-05
8.34716949020307e-05
7.57322457802935e-05
4.37809009676447e-05
2.01351547088499e-05
7.02860659160103e-05
8.19954767192111e-05
7.01540790438991e-05
5.07121030820079e-05
0.000114811555689077
8.16313410694381e-05
4.63024844229022e-05
1.47730885051801e-05
7.9327446027078e-05
0.000106903481419209
2.82257082798217e-05
7.88397530215068e-05
-4.00802353156176e-06
3.84105058650526e-05
0.000110360307487442
3.57013482753209e-05
5.86048019316115e-05
4.89630574144167e-06
7.69496699188792e-05
2.12932800455276e-05
2.83596180876699e-05
4.77285145753586e-05
7.3785624166609e-05
4.6404000712227e-05
6.71928868484052e-05
4.39918297904605e-05
5.79585443568896e-05
3.91117446749944e-05
0.000112913433836551
9.04884350303619e-05
1.99156519889413e-05
9.49976897346133e-05
4.65487517741938e-05
4.98171170295152e-05
3.98655778894798e-05
6.42815826670746e-05
4.41620212140665e-05
6.87875292963995e-05
6.84685611922592e-05
4.1910222825783e-05
2.66785014641509e-05
4.33022625214047e-07
1.40806886625329e-05
5.55088521285873e-05
5.1369643085511e-05
4.20016230452256e-05
4.39765188105369e-05
6.06996468923946e-05
6.11887803671668e-05
6.83065538223114e-05
6.63957569010076e-05
9.08758863904175e-05
8.15590645935167e-05
2.99249123716454e-05
2.24984417274381e-05
9.22503237982882e-05
0.000112323851085794
3.75120806152365e-06
5.07222698886537e-05
5.32573696240959e-05
6.86280592387824e-05
7.5593324978482e-05
7.46998533553358e-05
6.89336737958681e-05
6.56764937775952e-05
2.86174235105458e-05
6.74955730538315e-05
7.16845281572205e-05
4.24380577112653e-05
-1.33174219472878e-06
5.89239010162585e-05
-1.56435787874061e-06
7.33961774221144e-05
1.32512598082917e-05
4.59472167024304e-05
5.11429012485773e-05
4.68098205532368e-05
6.45117894491564e-05
1.75142616001828e-05
4.23014813155031e-05
6.04787294240759e-05
2.82184264628772e-05
7.85819157580523e-06
6.60635633839208e-05
8.93952521881769e-05
7.65660969976533e-05
3.88112027662669e-05
4.63420173768743e-05
6.02535630210191e-05
8.61476428384306e-05
4.33807478614671e-05
4.88717789690214e-05
3.09643509582216e-05
7.96947201054202e-05
0.000107956486266617
3.94135936769538e-05
5.75562632812424e-05
9.50612093680678e-05
2.67373714899198e-05
3.60509450814766e-05
4.97436316734669e-05
2.97305020384712e-05
4.70605660866535e-05
8.67569208670648e-05
0.00013693524506256
9.00434707935533e-05
5.29652928962931e-05
6.53689804598947e-05
3.59086442228098e-05
8.5948625280888e-05
0.000115909084482766
8.40173038983624e-05
1.83152152181353e-05
8.53192850251855e-06
1.38231639190301e-05
6.30448317347699e-05
8.99318198418171e-05
5.56401305826954e-05
-1.62736716543178e-06
5.33554375254737e-05
7.21741760775456e-05
6.63444070595188e-06
8.24830871949448e-05
6.38163130676039e-05
5.84638119807272e-05
6.96828992728189e-05
2.32565140481992e-05
7.7131505183985e-05
3.74395348653471e-05
4.95198095650593e-05
5.20905266770217e-05
7.90069405740733e-05
5.54091429259795e-05
9.2055015563762e-05
5.11769682789909e-05
6.90242635810133e-05
-2.77545394566688e-05
6.53544289703918e-05
6.43858866706632e-05
8.16040124907771e-05
8.73147560759142e-05
4.76977193837425e-05
4.59623494437796e-05
8.08834423082872e-05
4.69933952776365e-05
7.09871635634636e-05
6.4262011135871e-05
7.66984809509672e-05
9.7886926287349e-05
6.91638858010674e-05
5.23149234774236e-05
3.58195058621848e-05
8.2425760905118e-05
2.80269855737137e-05
3.66196405812232e-05
5.98031504329082e-05
7.85956666272467e-05
6.62361573457374e-05
4.52802308166529e-05
7.6489531035595e-05
6.61670792717968e-05
5.5104472755832e-05
-3.1148080658516e-06
1.83200637844998e-05
9.24433072875739e-05
6.94482557860288e-05
4.19762127131071e-05
2.92735957062708e-05
2.57635531481875e-05
7.44965419997802e-05
1.5571891508875e-05
9.2870470250115e-05
1.19441232784863e-06
8.68671201056715e-05
6.68188183016039e-05
6.41988046621857e-05
2.60301174279834e-05
6.44434374991583e-05
-9.62583550013653e-06
5.13212835016857e-05
-2.54367444216945e-06
5.57066913604689e-05
8.1817277571488e-05
8.20202417776664e-05
5.08443024654761e-05
4.49411573819908e-05
8.81511418466058e-05
6.55608769995258e-05
6.63318066786108e-05
3.96483169294082e-05
4.2129898225811e-05
7.360427478681e-05
6.50094962295532e-05
3.5450751259551e-05
0.000140079515507153
8.73252806670367e-05
3.19432148570002e-05
3.78237638527795e-05
9.36467558627024e-05
8.81257392929802e-05
7.06476231307893e-05
4.58908488314493e-05
7.08794925166358e-05
2.79194934982687e-05
5.73563682699091e-05
7.67016385226241e-05
4.21450944168322e-05
3.99692147304409e-05
7.07725392007814e-05
8.11833773904128e-05
6.50114726830614e-05
9.81124248344101e-05
4.96795871725632e-05
8.49591641632791e-05
-1.50143760378508e-05
4.34680520600058e-05
6.0401834068802e-05
0.000100806040890205
6.32152240716397e-05
0.00011599154540336
7.17613925534641e-05
8.74361723903052e-05
0.000105886400768536
6.0817442368347e-05
2.78567593994777e-05
8.89904336738878e-05
5.5443188560803e-05
1.28300827186753e-06
-1.11995501757397e-05
7.81568888825194e-05
6.38133502000456e-05
-1.21690458682914e-05
0.000116138017705867
7.04983589335748e-05
0.000103581183842438
7.01139265408211e-05
3.35868961409372e-05
8.9097907184522e-05
1.74533685811125e-05
4.53907163510156e-05
0.000115671132002389
0.000120444534890627
6.40647963835026e-05
7.6724557709315e-05
2.3136219547335e-05
6.73935251605068e-06
6.70372206816501e-05
6.0431575116721e-05
4.91002592701053e-05
8.63156167584731e-05
7.05783648671974e-05
8.75783972792403e-05
5.74850902004495e-05
5.21238878245257e-05
8.66417459717766e-05
6.33954494599983e-05
3.49633865397957e-05
3.48430855338071e-05
7.49875648862682e-05
2.14520449450203e-05
7.11693499146068e-05
6.09816976045472e-05
9.12760670627343e-05
7.54371668881102e-05
6.08634860032444e-05
3.32332603954944e-05
2.99606833132848e-05
3.08256399039976e-05
5.03942789122933e-05
8.25468027533436e-05
4.809405038403e-05
3.55285607183495e-05
7.97800961233346e-06
6.5851809254878e-05
1.00334799067765e-06
6.38220226836151e-05
4.21241765617228e-05
5.52530481926721e-05
1.24767670471315e-05
6.5353269723145e-05
2.74192388640976e-05
7.12050584950434e-05
8.53310878855517e-05
0.000108674487663659
3.87222792485503e-05
0.000115794348877408
5.5421896274275e-05
3.52993420660232e-05
4.37874277166623e-05
1.77139450824255e-05
6.95770842928172e-05
4.8223735265568e-05
6.83934186078716e-05
3.12437449492604e-07
4.73075258770412e-05
6.3249859124477e-05
6.41590954166918e-05
7.38660695987078e-05
6.85994785919858e-05
7.63572097730814e-05
4.48433245429661e-05
7.12742220985184e-05
2.67715254566044e-05
5.98788973169176e-05
9.34370995872387e-05
8.92025736999337e-05
4.5965445023649e-05
7.64970044506427e-05
8.32445957450689e-06
9.12226428005965e-05
4.2164079298718e-05
8.52764547070848e-05
-4.05198857555551e-06
3.87757967773336e-05
3.09547192533002e-05
7.10200141845842e-05
9.1718515834964e-05
8.14491212366484e-05
1.2602303393618e-05
4.28068949443195e-05
4.13899201419112e-05
7.41620573931087e-05
7.85308043069399e-06
5.76461059030826e-05
0.000115091964500915
5.03357466616414e-05
6.73517581824228e-05
6.2716659149034e-05
5.76837472059917e-05
-3.29778309074915e-06
4.76313694277058e-05
7.12148710429604e-05
8.72352460471016e-05
6.28021196301101e-05
5.50344649842609e-05
7.20386420666985e-05
5.36068745646066e-05
7.68204442356034e-05
1.81927609467088e-05
6.10650683091138e-05
4.35169925456034e-05
3.99314139055012e-05
3.4932872961177e-05
8.21338387580259e-05
8.22544445267781e-05
4.61362428728892e-05
2.41654895888137e-05
8.73196903802578e-05
0.000125846764963595
7.74900835441766e-05
6.89960378447213e-05
4.87630715640432e-05
6.65972453248591e-05
3.68922341160314e-05
3.21700029571848e-05
5.31278253764328e-05
5.7064520519877e-05
9.10196527339354e-05
1.90592645825061e-05
5.71258764079037e-05
6.38413477526867e-05
5.40222893731349e-05
0.000120632533879785
6.82401459043405e-05
6.80094651378622e-05
5.39804637351345e-05
6.35096688722915e-05
6.95063585663113e-05
8.04767006190692e-05
8.78018051305115e-05
2.68895067736339e-05
-2.83075673636774e-07
4.38140927945333e-05
7.14030170650081e-06
0.000100860047294002
7.25017779372634e-05
5.41602310343168e-05
6.85313656721227e-05
6.02060033588413e-06
1.85158250866575e-05
5.0504539719992e-05
5.50560568044574e-05
6.32161175293131e-05
8.85890776096746e-05
6.51993539428161e-05
1.320699919671e-05
2.04060794400503e-05
8.69131234048948e-06
0.000100460400984899
1.97654048645771e-05
8.69835024934133e-05
3.92097394954762e-05
9.93694556905018e-05
8.74705014867535e-05
2.85721985615176e-05
2.16291558052149e-05
0.000100651227983318
0.000122689347078406
2.13771181660045e-05
7.75085846546245e-05
4.32537590287945e-05
5.56536132285553e-05
7.45443752521561e-06
4.863891424924e-05
7.36908399542481e-05
6.56661593519061e-05
2.39534523536996e-05
7.43815467058672e-05
2.34973843564274e-05
5.46946350090267e-05
9.37922517541349e-05
8.05920912403674e-05
9.17446650537515e-05
4.15996699034196e-05
4.53655962252698e-05
6.24270757076076e-05
2.06130166013689e-05
5.71255603480148e-05
3.17732369638394e-05
3.56078676374225e-05
2.64614500179067e-05
4.71851750723413e-05
5.30503829363865e-05
6.98902397106325e-05
3.63932615806251e-05
2.27230706083231e-05
2.21705869232239e-05
6.90576058619835e-05
0.000113234998495672
2.81052940672273e-05
0.00011233331209557
5.28408540829102e-05
3.2730479746961e-05
3.74639907246915e-05
4.83773622188475e-05
0.00010053124253924
9.55875138917804e-05
0.000104307861680791
9.40292221385488e-05
4.19231977710905e-05
6.06138627756212e-06
8.07052032673086e-05
5.33332987961603e-05
4.99143341012801e-05
2.99392809076016e-05
4.5226375899194e-05
3.02636240723928e-05
4.87194432267838e-05
5.06409639849517e-05
3.52651421241365e-05
3.06628351794056e-05
0.000100060443162703
3.44089633296738e-05
8.42826944966811e-05
4.96931007787999e-05
3.44526185825526e-05
2.38563434782785e-05
3.86784924783756e-05
9.95042234199452e-05
3.82450669507056e-05
0.000118824460923507
6.8244300885974e-05
4.84370765042726e-05
5.61565111958997e-05
3.1506889143809e-05
4.5433594696589e-05
7.65342969920629e-05
2.78837774968203e-05
1.44298505275287e-05
5.23727232845131e-05
6.85365911209543e-05
3.10906235137376e-05
4.60735878330017e-05
9.09965357358301e-05
6.12254645068442e-05
5.85465219426903e-05
8.45765199715974e-05
9.16716835181778e-05
5.75206245760896e-05
7.96984457420502e-05
3.60338738599895e-05
-1.53684246962109e-05
4.64135869764563e-05
4.67545358775359e-05
6.8714834173331e-05
0.00011529969274289
8.55350858899527e-05
0.000107673928633895
1.73772136033078e-05
2.0018455071788e-05
3.52196248340809e-05
1.4415025299599e-05
7.18452453102307e-05
4.55413449493269e-05
0.000101165582772489
2.3282313039587e-05
8.7611722702864e-05
7.90026665510606e-05
3.60400468498031e-05
9.61396206276408e-05
4.57690208888625e-05
4.5462618196903e-05
1.35426750832727e-05
2.85220589908118e-05
5.0116464843091e-05
1.52722497396399e-05
3.95666708157647e-05
8.67110266799383e-05
3.41172537134505e-05
6.8842383876178e-05
3.31627068906949e-05
6.46883059865994e-05
1.65084055084958e-05
4.71258545123373e-05
9.84354381866639e-05
5.75261460790873e-05
8.82620412503022e-05
8.53143848428811e-05
7.30814243083225e-05
8.32876505551748e-05
8.69783007793892e-05
5.37197566520582e-05
7.65282132192181e-05
5.67597577878341e-05
3.06827805612103e-05
3.32713657018185e-05
6.2759980361856e-05
3.01050014791334e-06
6.15551970362138e-05
4.8736174855407e-06
6.82609818651896e-05
0.000120669633731631
5.08324821780903e-05
4.37596903436914e-05
2.74197814010856e-07
8.19402008483166e-05
2.91427079128192e-05
7.18590333244391e-05
-1.21018003882668e-05
8.91493904952828e-05
7.5116694911774e-05
5.95121187319313e-05
7.42186242213804e-05
3.74405213234273e-05
7.36657152096337e-05
9.97400046779446e-07
8.27353624568751e-05
2.24661156437725e-05
3.8544469467174e-05
6.53158543491831e-05
4.23877140553176e-05
6.94223133189418e-05
-1.55879416783882e-05
6.00456453077072e-05
4.50936411241974e-05
5.55259032054238e-05
6.00283073660029e-05
5.31887321701256e-05
3.80253465710743e-05
2.59818203744e-05
4.34679777706762e-05
4.35348678234807e-05
9.19930436102276e-06
5.94060350479427e-05
2.36266431896445e-05
8.37245918732474e-05
9.28046438858384e-05
1.64522138917989e-05
5.46510483262965e-05
3.27181249019419e-05
0.00011937103464349
4.20120065625534e-05
3.30201214768555e-05
4.49774236253805e-05
6.56023039717179e-05
4.43002619213131e-05
2.87821278818282e-05
7.05078281574454e-05
4.46434601064446e-05
3.84724182996763e-05
6.03885413217715e-05
6.05799314935251e-05
2.96839572278991e-05
0.000129704893746059
0.000105315215683426
5.93077777411134e-06
9.08462483879889e-05
5.93194588471756e-05
2.93473305904215e-05
2.13386328729556e-05
8.21678475465032e-05
5.61144132287881e-05
5.35971658923067e-05
7.70493416268925e-05
5.09979770084322e-05
4.19837695572488e-05
0.000106795400744832
7.59596274321832e-05
7.36560517680657e-05
5.66286649387184e-05
2.31828498718844e-05
6.12272613497562e-05
9.45632926190763e-05
4.26613164848316e-05
9.37673820865022e-05
6.67528596670802e-05
2.83822726327207e-06
9.88802345370609e-05
1.43451440154504e-05
4.63247670771273e-05
4.80248539193572e-05
5.34222901457347e-05
8.08036800996017e-05
2.41131100803857e-05
4.83539395699921e-05
4.95165915857792e-05
4.11715620135323e-05
4.23579229344534e-06
9.91393337537365e-05
4.45077127202856e-05
0.000102227424655233
4.08276824931929e-05
5.04280719837052e-05
3.98607585516893e-05
1.88544408023173e-06
8.40898575699104e-05
0.000114640561177129
3.75349701640005e-05
2.09336097777681e-06
2.42476024696664e-05
5.81665207303666e-05
7.04234799986892e-05
0.000105854763775269
6.60664734614079e-05
2.14190653874735e-05
3.15038499872045e-05
5.0291048642431e-05
5.58683575770484e-05
0.000109311646762378
7.79970526997218e-05
5.63366998373309e-05
5.03953350706568e-05
5.08661689735838e-05
7.9692860280524e-05
4.20038153960266e-05
4.95128855561631e-05
3.0687988507785e-07
3.48975712081047e-05
4.14884332647075e-05
2.48912609497796e-05
6.38106157397673e-05
2.11415497615411e-05
4.13405405787997e-05
7.97422334333378e-05
5.17109433429446e-05
2.16935650494324e-05
3.77442420514171e-05
1.76174863351357e-05
3.03071051710856e-05
-1.04895737441035e-06
7.48574788222326e-05
7.20964729209596e-05
8.66793768874508e-05
4.09215142153996e-05
6.23219610136917e-05
8.12486535158313e-05
1.79001902873811e-05
9.58182172816248e-05
5.59572890040136e-05
5.61659475927233e-05
3.95642365479103e-05
2.87103290342392e-05
3.61576139715762e-05
5.56686321701638e-05
9.22159362439126e-05
6.97965455218754e-05
1.27911662881722e-05
8.78717651320207e-05
8.31231156354879e-05
3.33608169854734e-05
7.60907252788194e-05
6.97777096337838e-05
1.68063402663598e-06
5.76115483899728e-05
7.8444853020995e-05
2.56658023950051e-05
3.28941472932131e-05
5.2441865562826e-05
5.23255390354912e-05
8.40717731066038e-05
5.6274228743384e-05
5.58521024623316e-05
0.000121867340226807
4.14596004911351e-05
5.43191667973582e-05
6.79791310737257e-05
6.14499850639644e-05
6.63751611771743e-05
6.27698819371765e-05
7.53588321279024e-05
1.10775639616316e-05
8.90219275474175e-05
9.49317170996253e-05
6.20438255300326e-05
2.24891057345741e-05
-1.72102363707035e-05
3.09673175620438e-05
6.74099318113375e-05
8.61748185727581e-05
3.39374248758455e-05
8.13095368158486e-05
6.30383665001013e-05
8.58202799843472e-05
2.19833531354612e-06
9.87904024877959e-05
7.56736379477884e-05
3.73252279044521e-05
2.64092877315978e-05
7.30475656791772e-05
0.000128145767043901
0.000119818983212287
4.86135575207307e-05
2.67732348501952e-05
4.7689394656392e-05
4.09317806441821e-05
3.21495831262419e-05
4.73700731486026e-05
7.1813419558102e-05
1.39956188590179e-05
5.86389027434572e-05
-8.9783477667113e-06
7.71568801357698e-05
4.14738586551906e-05
4.34528859645724e-05
5.33662123657661e-05
2.10231499561857e-05
0.000104098363151951
6.82913118055549e-05
2.03586317592667e-05
4.64965698954644e-05
9.5904816410921e-05
6.5702427400676e-05
9.21045645641897e-05
7.32661246531553e-05
9.11019378614154e-05
4.27394168574439e-05
4.48393549355681e-05
0.000101062179650768
6.56514524119004e-05
8.93289937540447e-05
3.75923408803589e-05
0.000103685296561982
4.12308956291999e-05
1.56124860253699e-05
6.09650754410156e-05
4.71525460753793e-05
4.38076022740881e-05
8.33460179815424e-05
7.63910380952958e-05
4.80325974285401e-05
4.67916361717445e-05
8.1695069027016e-05
5.14347178649778e-05
1.70349321673783e-05
3.10554436898285e-05
0.000103897123762358
3.67983396039964e-05
4.38094267585169e-05
2.87684064778881e-05
2.18777922562727e-05
0.000124999065146694
3.1238157514152e-05
6.50538708422702e-05
5.16871943366461e-05
5.64429644260313e-05
5.81576566186719e-05
7.1399530755837e-05
7.99401876235573e-05
9.65404383307007e-05
-1.46880517225122e-05
6.15651799344063e-05
8.15851166657327e-05
5.52165352073229e-05
4.08762535446664e-05
8.70536358604546e-05
8.82978034348207e-05
2.00493970763005e-05
0.00012633865182527
4.46621596140861e-05
3.24891886991456e-05
-4.57062940974589e-07
3.17463337457594e-06
4.06770132894545e-05
3.53700898268823e-05
7.71111163206695e-05
4.92108570588631e-05
0.000114082588919869
5.38628145208797e-05
4.78636032953173e-05
8.12014498492818e-05
9.63066742165975e-05
9.97367956465838e-05
5.32803449111993e-05
0.000116047459569588
0.00011906870905194
5.01611055395071e-05
7.17610258508552e-05
3.98067993186963e-05
6.86543219260569e-05
3.34643775674696e-05
5.97245069852489e-05
5.97465464010771e-05
5.0598981657267e-05
9.14088416127786e-05
8.10714261386261e-05
6.00362486257694e-05
0.000106373946708967
3.93120954501953e-05
7.71968747698539e-05
4.34755014365567e-05
4.31779548925023e-05
4.37662678526955e-06
7.01595544995337e-05
3.15778344543621e-05
0.000104260719566822
6.57216603373304e-06
5.32137275756536e-05
1.5834377170246e-05
1.17934885210299e-05
5.07938081427167e-05
7.09506255695862e-05
1.77491089908651e-05
0.000103453932041793
3.58078029491631e-05
6.06441764460756e-05
4.77557312267821e-05
4.98041853764086e-05
4.36794517389255e-05
5.10395478806099e-06
1.06724559489413e-05
-2.69012507835081e-06
5.1802689057324e-05
8.91956056896435e-05
4.78928869007571e-05
5.66607067279419e-05
1.96675734042502e-05
5.69690603092755e-05
0.000117105178605728
4.32853719461881e-05
4.81055461886813e-05
9.94943754508696e-05
3.61258600035405e-05
3.20345855429716e-05
8.16348763116744e-05
1.04985886252542e-05
4.39590662857749e-05
6.49346080462156e-05
-6.7415288529577e-06
8.12012124012125e-05
7.50874803398673e-05
8.68947148157937e-05
3.63579957396931e-05
4.07849214438984e-05
6.38482241761014e-05
5.37584553104772e-05
2.76459349997362e-05
5.78077638197023e-05
5.15145572238176e-05
6.1911113205796e-05
9.31625728216228e-05
8.19634388896704e-05
7.59833865093409e-05
8.05363060203699e-05
0.000102977650134431
2.84627680588296e-05
6.86914729335731e-05
3.2892204974106e-06
3.92303851197802e-05
5.1515295238396e-05
7.27232464885493e-05
3.15753056570687e-05
-8.14568820432139e-06
7.14385210133647e-05
7.5333860246036e-05
4.07884694609976e-05
7.65825647951656e-05
4.70187234265893e-05
7.80581960442606e-05
9.42950377901101e-05
5.59998687466338e-05
3.05159241638543e-06
8.57706222404787e-05
6.31103565261755e-05
4.25013103237627e-05
1.53913845427902e-05
3.04330278431186e-05
7.70765279789611e-05
5.74599445558556e-05
0.000100635762368846
5.78329295864794e-05
4.41217098054786e-05
7.84062233197832e-05
2.76932378144185e-05
1.99404652993655e-05
1.97007434067569e-05
-2.77335235137333e-05
0.000113841497073527
6.98497681569244e-05
6.54673937902133e-05
0.000103254238989342
1.92614537944676e-06
4.02802031871148e-05
6.85156066229909e-05
7.69295421837071e-05
6.72512278178768e-05
3.67714041189562e-05
8.9219490708223e-05
2.60194585176302e-05
8.31194164806971e-06
4.71157075607836e-05
3.01030587826448e-05
4.8373143268517e-05
6.37410757341209e-05
2.64642635852193e-05
0.000112396306278426
5.27942210045477e-05
6.1334157632194e-05
2.09946221940434e-05
4.95127241021561e-05
6.73458814282663e-05
7.71435114675278e-05
8.84436262315615e-05
0.000116837404025437
4.031903769747e-05
1.76198207752264e-05
5.18126412256205e-05
5.5340528251585e-05
8.50203932973395e-05
3.52968793876847e-05
0.000109177001506407
1.61436992219518e-05
1.14824020100388e-05
6.99194481734431e-05
4.02529990849393e-05
6.43139416877966e-05
4.50747264683739e-05
5.96803539761286e-05
9.91837592378312e-05
8.81672985123949e-05
4.84691544660481e-05
5.68363253392185e-05
4.2591738316632e-05
3.60967236581263e-05
3.58529909291177e-05
5.53051424133355e-05
-1.27334917144072e-05
4.00316791025386e-05
1.52658350099136e-05
2.43666382920339e-05
1.22314219694195e-05
2.29786884477254e-05
6.33071850223558e-05
3.85034274067685e-05
6.63074422318316e-05
-1.39746245725211e-05
2.06703948927199e-05
-9.06095574471779e-06
6.79824541605572e-05
5.2689291378578e-05
0.000100946108284474
8.88145616638197e-05
7.72455046820584e-05
2.92213741688833e-05
5.34486811597977e-05
8.15544364038039e-05
4.46637755239241e-05
8.48281025877682e-05
2.7537283075437e-05
5.57327435666982e-05
7.77640097201061e-06
4.43533696907694e-05
6.06587276123595e-05
2.19250121875486e-05
6.56436646684329e-05
3.95029623853151e-05
4.4683226627141e-05
9.45858160892129e-05
1.80812893199729e-05
5.19610278095147e-05
5.03384082745815e-05
3.96133256471598e-05
-3.05778207689419e-05
1.8316565437703e-06
8.74135789831836e-05
3.56231405375721e-05
5.88710522183265e-05
5.53459535543294e-05
4.67587881716401e-05
5.2547490012193e-05
2.53847207162625e-05
9.33144503638389e-05
7.05540320350164e-05
1.92787238608063e-05
9.43952224272707e-05
6.1921637744218e-05
9.30595831893317e-05
5.4348907518602e-05
7.65943101962897e-05
0.000106590475494958
0.000113839822693474
8.81164589492165e-05
6.83015762141961e-05
2.79852728278681e-05
6.20795526962385e-05
7.98038268906871e-05
8.19860078977101e-05
2.81610544960241e-06
5.45718866144452e-05
6.93782032524474e-05
9.75457740297919e-05
-2.92155619064304e-05
1.70151877946742e-05
5.29020905152633e-05
2.12283191736616e-05
5.89500239027834e-05
6.40555923048942e-05
5.38725965157345e-05
9.8848776425993e-05
7.1944303505712e-05
1.7660063827357e-05
7.23490147999657e-05
2.09943035237482e-05
3.70386072909469e-05
1.76521823500698e-05
7.24515539508281e-05
1.43403184184649e-05
3.38945596850556e-05
4.73972619228677e-05
6.83746400202137e-05
5.0200951551373e-05
7.40206904015627e-05
4.45967702633701e-05
1.33280500460546e-05
6.17372044964398e-05
2.98262849586205e-05
8.63031692451458e-05
9.17630174472408e-05
0.00010546835510608
-8.16720993383998e-06
0.000116872761371604
4.5680606499502e-05
5.43364881602287e-05
7.78049313518932e-05
8.40402926604343e-05
1.22779146539378e-06
2.89952515351801e-05
5.17960921604761e-05
4.75226336722114e-05
3.58722166356099e-05
6.84598602817646e-05
6.14412178231246e-05
4.64054729752605e-05
1.00721764166326e-05
7.859203790251e-05
6.44111894466652e-05
-1.64766578949102e-05
3.18350694035879e-05
5.78877722709288e-05
6.17978963378972e-05
8.29175036867303e-05
0.000110861857843488
5.31822432132818e-05
5.23476566188187e-05
9.41266379859653e-05
5.64421042283119e-05
7.19873552615577e-05
5.70382023011012e-05
4.6823358468414e-05
3.69064197072003e-05
5.12034672478238e-05
1.84345710564092e-05
3.21832945303792e-05
0.000132339648208996
3.48014132429788e-05
5.68795176390093e-05
0.00010267276666817
7.64876996459213e-05
9.98655625911526e-05
8.79392196464268e-05
2.91902212818358e-05
0.000101532143830332
5.57449634895228e-05
5.76644569016511e-05
5.22151325499704e-05
4.4570829082337e-05
7.75840742270813e-05
7.62100578633933e-05
1.52316562144957e-05
2.35640822880006e-05
8.85013282988776e-05
5.97381764930033e-05
7.06898876496387e-05
5.98351437698607e-05
4.03977386399481e-05
7.59949500010435e-05
3.90482830841266e-05
0.000113783370688657
3.44524103622592e-05
5.15073161556872e-05
8.96541201789578e-05
6.11888147359115e-05
5.33604649151172e-05
1.93224586119862e-05
8.09401205845635e-05
4.99770275906656e-05
-2.79628747939767e-06
4.58315067883408e-05
4.68541654171687e-05
0.000100858957049942
5.14950207305778e-05
4.95828412867734e-05
1.39887286107462e-05
5.81784400423373e-05
7.13271097182349e-05
4.28575682301968e-05
5.46760103770174e-05
5.49606431100555e-05
8.12486795190093e-05
3.10949289643057e-05
7.58572164981132e-05
0.000108385032335073
4.28019628180323e-05
5.10948813230987e-05
5.38430504989478e-05
4.76794281114471e-05
0.000103013071547959
9.82892509388195e-05
4.16857361379468e-05
5.13368259370423e-05
6.87096028207364e-05
5.52514022797939e-05
4.1638933565813e-06
6.51541791508446e-05
9.4414571227663e-06
8.17684478880719e-05
2.93552390573957e-05
7.30514085788301e-05
6.41460129930648e-05
2.65310525870733e-05
8.00126613885934e-05
3.50293610556061e-05
7.77894465066935e-05
9.16348562110089e-05
6.62668731724301e-05
6.05152833855499e-05
0.000108235597791282
3.12396310671131e-05
7.38210866198315e-05
7.71854311943723e-05
6.59933761989013e-05
0.000100611079323372
0.000105918081512125
5.77435052642452e-05
0.0001027611412081
6.68700888461204e-06
6.59316766515753e-05
2.25310605596784e-05
8.91948706118768e-05
3.63774267052908e-05
9.80387739724565e-05
8.53171637222709e-05
-2.41852353814143e-08
4.91115498331933e-05
4.43241060364767e-05
9.40616280338558e-06
7.9831740464221e-05
3.98811403191446e-05
8.87501787295165e-05
-7.01192367012022e-06
6.59530942830213e-05
5.85607214890622e-06
4.69342975417591e-05
4.48948110463619e-05
0.000111351027767411
6.54175684727148e-05
7.09739326696454e-05
2.96846798500135e-05
0.000106915156235115
4.7932925301945e-05
2.74379422865327e-05
9.52677228099876e-06
8.2251090012473e-05
9.59995176423874e-05
4.56167803600514e-05
8.03520163033888e-05
0.000109204269627913
5.43824023786469e-05
5.07871412289325e-05
6.76583336621991e-05
9.13139726500484e-06
6.68901655789292e-05
0.000113240183919454
4.0123082503586e-05
4.74416642996166e-05
3.33468335681445e-05
1.68115129918262e-05
1.3360469868021e-05
0.000113323956351678
1.07958723134606e-05
4.98636137662298e-05
6.38022744265895e-05
7.00787968296252e-05
9.95704488837027e-05
3.01922112632226e-05
3.49481144505467e-05
8.51483486900468e-05
6.37959487748582e-05
4.59083518191483e-05
6.77147652878562e-05
6.6583849484698e-05
1.64742212555515e-05
7.45982959503864e-05
0.000102081491751469
4.10804400336566e-05
4.65273526293792e-05
2.98176653506319e-05
6.38252533657571e-05
4.42970902468186e-05
8.70111984274006e-05
8.89283627809053e-05
2.95269589049604e-05
8.1733280310654e-05
7.97418107358349e-05
7.58928827528882e-05
9.79502652863806e-05
0.000107628590108635
4.29442695384815e-05
4.15604644128491e-05
8.92103767283835e-05
7.4756416103973e-06
6.73623437401366e-05
6.50522525253907e-05
0.000102292168944356
2.84399769106468e-05
5.05932741188992e-05
1.11422561582639e-05
9.34589292739306e-05
8.93172665402461e-05
6.24774460951111e-05
3.66476596315462e-05
4.81803846985089e-05
2.76311270411113e-05
2.27541077860951e-05
4.55942854565284e-05
7.87250826386974e-05
7.90442095788492e-05
0.000119153577379983
1.50649379029935e-05
8.32824301414594e-05
4.53513217165613e-05
6.24375805499066e-05
0.000113102775115469
8.45083157210606e-07
4.89006922899838e-05
3.30440282610183e-05
1.37648310833041e-06
6.03786647605625e-05
8.08047232455031e-05
9.39337508196368e-05
7.46635202673078e-05
6.88516008194456e-05
6.19431996876719e-05
7.92356155625467e-06
5.64050010658748e-05
3.78275385217143e-05
2.58657028083586e-05
7.69872294931467e-05
7.62647501867027e-05
8.24807873821833e-05
3.67757064624282e-05
6.03242475466761e-05
8.85383651413646e-05
7.89102771956876e-05
5.59017838102923e-05
5.5795230072907e-05
3.78306972464851e-05
8.87575740916715e-05
7.44204784746957e-05
5.75695003161773e-05
5.35523899952817e-05
4.32631158091522e-05
0.000101399205281515
1.75540958438417e-05
8.83229884507833e-05
7.55747185651383e-05
7.25525399431193e-05
4.57163058328044e-05
6.3595654295272e-05
5.07342786894266e-05
4.93351739979611e-05
7.83862107684207e-05
5.74820808927507e-05
7.54620050918025e-05
5.74664032285495e-05
2.7082296642172e-05
2.57983765391427e-05
0.000149669710482331
3.95398842978032e-05
6.1748572609136e-05
6.12778743981947e-05
5.35126558479035e-05
4.27391494958581e-05
3.79704690749539e-05
3.33741137777176e-05
8.37056532164043e-05
8.74432239810042e-05
0.000100274357358951
5.99535626008729e-05
0.000103636734295046
5.55460381286265e-05
8.09554159634205e-05
0.00011825954986443
4.73046910815795e-05
1.46329430189414e-05
6.6720272663037e-05
5.3036797421023e-05
8.59687906591799e-06
1.17287347359643e-05
1.32533013693267e-05
7.31715929471661e-05
5.80165192583999e-05
6.13146828420545e-05
3.8487816877171e-05
8.06591993725745e-05
2.70934484725659e-05
7.64617995897914e-05
8.15006222960804e-05
4.2899706984574e-05
7.14045506092581e-05
7.5641139759243e-05
5.90447428278649e-05
3.06040293007905e-05
6.84025421523073e-05
0.000112227705306972
3.76207431552077e-05
4.94650269709923e-05
7.8728678199676e-05
4.71716530410867e-05
9.06423180738501e-06
8.20939651457147e-05
6.92095691498593e-06
8.40901801078946e-05
3.60138405992031e-05
7.07435327757938e-05
4.26834251978143e-05
4.67815693282218e-05
5.45683329769515e-05
0.000136740849830061
5.19898411546376e-05
7.76750029541753e-05
9.55310473297943e-05
7.81746239966873e-05
7.28745661614044e-05
5.98341682584726e-05
2.57189071413585e-05
-2.21144597367286e-06
2.34815266602783e-05
0.000102802090217694
0.000114106842988662
5.9027737300107e-06
4.13826023874621e-05
0.000161694234692169
8.25744358329266e-05
0.000123639297760631
3.25381250171115e-05
2.28312045913354e-05
7.87314904891442e-05
3.03681648963662e-05
1.01270884394696e-05
7.57827791287235e-05
0.00011105665292865
5.78563543690615e-05
6.22439001482678e-05
4.0596884548767e-05
5.14313493207566e-05
4.65370637600627e-05
6.50322699425745e-05
8.71244851290991e-05
8.66288727065533e-06
6.68749745001211e-05
6.13011468247027e-05
0.000135175975513855
5.60938952005953e-05
4.48529309665834e-05
4.0424197353668e-05
3.92591348812913e-05
9.40490344772322e-05
4.79426135499761e-05
6.97257850505763e-05
2.32476321882462e-06
0.000107694493579751
8.88246052565088e-05
3.87674276414582e-05
0.000136407910737727
7.32007102401311e-05
0.000114816506158267
3.71170147449821e-05
9.71545100440539e-05
0.000131812928200684
-1.02838588650052e-05
6.974650991361e-05
9.86000984828208e-05
4.7642197532432e-05
7.09895512043266e-05
1.37506847337214e-05
7.29529330638092e-05
9.22952248177028e-05
7.5956162616306e-05
7.532675034547e-05
3.60312962411454e-05
7.26537647323997e-05
7.53848944291684e-05
4.4936610596414e-05
8.78419045171271e-05
5.43251436468447e-05
6.48556280144792e-05
9.46190626373938e-05
5.12567823303016e-05
6.6138333416836e-05
5.40517293994362e-05
8.87915622612289e-05
6.1616770050013e-05
5.9423621109223e-05
3.89943835370607e-05
5.72386494899237e-05
6.85236608385267e-05
4.1125216641395e-05
7.46834038361918e-05
6.5705858089358e-05
8.05338971337339e-05
4.5702583123636e-05
4.24041592200727e-05
5.76038919907678e-05
9.70104601398468e-05
7.81210963206422e-05
4.68330455790486e-05
1.09065728707752e-05
6.65739381618801e-05
7.8493814992046e-05
8.00160544272215e-05
6.24434200482784e-05
0.000102611408084767
7.38856399591453e-05
6.38282856773931e-05
5.84034901448314e-05
7.61254301057161e-05
9.50520887481723e-05
4.47302735135922e-06
0.000120744896994557
4.87161030614053e-05
3.55849136001771e-05
5.92758405477576e-05
4.72861050738124e-05
4.51327294589324e-05
5.79332910821579e-05
6.82332327383618e-05
4.80361199065664e-05
3.49375079499404e-05
4.20191280456864e-05
2.16118076727255e-05
7.00369443050163e-05
7.66611175126824e-05
3.78826222761141e-05
7.20193869862283e-05
6.39093805304978e-05
5.7628124385573e-05
8.47109584385705e-05
5.83619778194605e-05
7.97300116788316e-05
0.000103980788454662
2.62016936909644e-05
7.99663126204223e-05
6.68153031009694e-05
5.21876329489371e-05
4.29537146657648e-05
9.10599372768371e-05
4.08501154330838e-05
7.93871896736062e-05
7.33134587094032e-05
-1.61916268064261e-05
6.26242369371574e-05
5.18142600238552e-05
0.000119552043956714
4.90821603434285e-05
2.78251475299088e-05
1.66919063289855e-05
8.06083258923447e-05
7.23752183076387e-06
1.58937927111221e-05
5.09490270987529e-05
5.58087625144341e-05
7.88043635373846e-05
8.42330486819994e-06
9.231770109557e-05
8.64110905001492e-05
7.54742890346472e-05
6.92239080029842e-05
0.000108459526215088
6.73900278125843e-05
4.23852840803285e-05
5.18683282753521e-05
5.77708538255333e-05
4.86355289961627e-05
3.42235055455303e-05
4.66027635898498e-05
9.64320219054199e-05
5.58800668248342e-05
3.30055521820003e-05
6.59352120452714e-05
