# Supplementary material for: Research on computational propagation and identification of mine microseismic signals based on deep learning
Source: PLoS One. 2025 Oct 22;20(10):e0334641. doi: 10.1371/journal.pone.0334641 (PMC12543183; doi:10.1371/journal.pone.0334641)
Supplement: S6 Data — (ZIP) [file pone.0334641.s006.zip › 000100800002993.xlsx_0.txt_24.txt.txt]

7.60002684646643e-05
3.45536911911548e-05
6.51087576276087e-05
7.81680002896003e-05
5.68088160861651e-05
1.41505790110617e-05
4.95459997337879e-05
-5.56093048216499e-06
9.63265566548773e-05
1.5123111233294e-05
6.62693519090738e-05
5.79483130868349e-05
9.76028217740893e-05
0.000111414199448808
6.05316756295358e-05
3.83048234188887e-05
5.55496922550551e-05
0.00011955421022968
3.46013981431761e-05
9.1385043732008e-05
2.35968573209851e-05
-2.31667118008986e-06
7.94136028171859e-05
5.3230162877776e-05
4.65771732467318e-05
-9.20887732345745e-06
6.17130274391362e-05
6.08036858217462e-05
2.9660428904955e-05
0.000124493356584837
1.24679422623815e-05
7.06230731469947e-05
6.02802078802532e-05
9.28809626813704e-05
6.76064473242258e-05
7.62685383686373e-05
1.81385695415396e-05
3.45496143953679e-05
9.7836886858878e-05
2.12907934138139e-05
4.66071496270576e-05
1.92418123369269e-05
5.96980722272037e-05
4.5577569236317e-05
0.000112451536250505
8.28714413023088e-05
4.66040111566519e-05
0.000123134854892687
9.34808034841886e-05
0.000103783286644472
-2.06110936823739e-05
9.56486166016626e-05
5.85550049739942e-05
6.58263190084508e-05
2.19208107850571e-05
6.73755826777438e-05
2.88687862665845e-05
8.31476615384784e-05
1.77737836812842e-05
0.000102783604183668
6.44427177917292e-05
2.58039037905092e-05
3.06429410090423e-05
5.78896075501781e-06
5.93655210535247e-05
4.18037369056647e-05
6.14598805838347e-05
9.29302987332311e-05
4.97839935140345e-05
2.64146328982729e-05
4.91215738551124e-05
1.95892844980285e-05
3.92545936709667e-05
5.83246736698438e-05
6.82132496958712e-05
3.44012271713511e-05
1.49157242961432e-05
2.8545811898678e-05
0.000106293341166292
8.57817345855875e-05
4.39204460361633e-05
4.33783400307265e-05
5.65131857263508e-05
0.000120219447314977
0.000106526443516369
3.26103185268235e-05
1.44701191079765e-05
5.67211652127618e-05
1.07502734871092e-05
1.19309451595553e-05
0.000118222223095351
8.70240722023972e-05
4.73374221665663e-05
1.20096377764733e-05
-1.00202692054989e-05
6.24751252443511e-05
3.04247750149567e-05
1.38131007027813e-05
4.56944966051714e-05
1.8969427176604e-05
4.62076559914656e-05
5.65606656238228e-05
5.20960716418555e-05
-2.16352822847923e-05
8.72932300991684e-05
4.12903217674959e-05
7.08215292683499e-05
8.70343824578009e-05
5.26267735509934e-05
6.47781362334982e-05
2.48671505996407e-05
8.31294761581045e-05
4.51643699662886e-05
7.94044413624164e-05
5.69960689489496e-05
5.56742743253122e-05
2.71981373381085e-05
8.53170348585666e-06
8.52892025522583e-05
5.58243237441863e-05
4.12649720824034e-05
0.000100745648738587
3.66439939048044e-05
8.16260002900937e-05
2.74058785898184e-05
0.000124695893344691
7.21200928830588e-05
4.3801974354833e-05
6.36015974698858e-05
4.55683888568115e-05
3.28795794046232e-05
6.78243360320654e-05
7.33917135322393e-05
5.41608560731026e-05
2.12021724273056e-05
3.76202791396145e-05
4.7522563384547e-05
8.92168488795286e-05
0.000103058785613349
7.66625347474262e-05
3.50831041722657e-05
0.000100562341283601
9.75870548390211e-05
9.70062268462767e-05
8.01115069544255e-05
7.95622164860818e-05
8.41353919002698e-05
9.52470194472087e-05
4.8897877515673e-05
7.63502200691662e-05
3.05481692325533e-05
3.73202218874333e-05
5.98453820559898e-05
9.14572884585405e-05
3.76230407615481e-05
0.000107838510675849
4.86172589023718e-05
8.88174125055779e-05
3.41173725952683e-05
7.70947358887388e-05
0.000134802836360458
5.01867464707627e-05
8.91742540120521e-05
7.53225912335959e-05
5.20284558974882e-05
2.9305162429355e-05
1.10739084941502e-05
8.42372969326197e-06
1.59279200536903e-05
0.000122358598997459
4.35480985203598e-05
8.58229248983494e-05
7.02846775233676e-05
6.46603745738205e-05
7.72949479128098e-05
0.000121938568723283
3.64955172568827e-05
0.0001156125138281
5.86942129080069e-05
0.000113540266470255
0.000106929148324117
6.1542172807892e-05
3.05784511636149e-05
8.86318271724041e-05
7.9687276283948e-05
5.72548378448765e-05
5.47094587385265e-05
7.62563175616137e-05
7.73681421490577e-05
5.99504134609982e-05
1.03154457280617e-05
5.47016189621087e-05
3.90525921079101e-05
6.56365809329686e-05
8.16728808921859e-05
5.24277201970853e-05
7.02831235303614e-05
8.88390986849596e-05
-4.52651358521357e-06
5.30324470049172e-05
3.25999093340572e-05
-6.05029671946361e-06
5.85664958037212e-05
7.1901733435344e-05
0.000103641641590496
5.02015565235553e-05
8.39491774266468e-05
9.54452089954483e-05
-3.85338224868298e-05
3.25352764550914e-05
6.62367000655361e-05
1.27706780455236e-05
6.22283959730476e-05
2.34040580012345e-05
0.000113978434664775
0.000101092131009209
0.00010400076329873
6.87611552777723e-05
6.8880892364324e-05
4.26483715289952e-05
8.68903410891609e-05
2.34696049050293e-05
6.94474655611272e-05
8.09902885514477e-05
6.94015256548361e-05
6.14003954011268e-05
0.000102064062211122
8.36001004483256e-05
9.05515536869853e-05
2.2245293535987e-05
5.9646028346989e-05
4.45291257132475e-05
6.65441377261498e-05
5.62541846457975e-05
3.59702748289019e-05
7.78479113980914e-05
2.52975321079581e-05
5.00626525917317e-05
6.06840505096165e-05
7.81771040675639e-05
7.15035493920815e-05
8.17538444184121e-05
5.51062255906526e-05
7.23989365490001e-05
3.7050619836213e-05
4.73834642013161e-05
2.19160585440346e-05
9.13428357596177e-05
7.80761081127643e-05
-1.0218634146923e-05
7.55323329614268e-05
2.03248219351995e-05
5.05264955974441e-05
6.46982182082496e-05
8.15752705405873e-05
1.16879302958693e-05
6.32440848476089e-05
6.36427518865307e-05
6.16402821638978e-05
1.08744686755415e-05
6.3885009765753e-05
-1.01262334975359e-05
9.14086700910395e-05
6.12768499379426e-05
4.44289624883935e-05
4.11262520988334e-05
4.9887857714429e-05
6.31091557870299e-05
9.87069987214992e-06
6.72187065781321e-05
8.33223092944264e-05
6.99512250237132e-05
1.74741461640003e-05
8.52760084797227e-05
7.59476731609055e-05
9.7130675335156e-05
4.46836511747914e-05
3.3582751220024e-05
4.71960457280292e-05
0.00010439181484627
4.51175676350605e-05
5.17739807711123e-05
2.58072499125421e-05
4.08119977331761e-05
4.97059486038376e-05
0.000103896986693887
-1.84857498878388e-05
6.87721997630432e-05
7.1842022016162e-05
2.75934799350472e-05
8.07549128671887e-05
0.000110925184860545
1.67537678904851e-05
7.94956033683804e-05
2.25234004691687e-05
8.96791522223845e-05
3.8849330265729e-05
4.96390156448872e-05
8.2651849774367e-05
8.46961401830306e-05
7.05589925342284e-05
7.01689190021039e-05
8.06979000766651e-05
8.86549414002032e-05
4.40324864521642e-05
7.21329089178242e-05
1.02503231264474e-06
5.50780543215656e-05
5.72277074935948e-05
8.17023845842327e-05
0.000107526825002589
7.38645736659088e-05
6.95054406886633e-05
-1.61712573065502e-05
5.6229129292145e-05
5.27545229431767e-05
8.85697922276149e-05
4.40738539213096e-05
0.000129644858827774
6.06209857177399e-05
7.05636914740398e-05
4.17941255553027e-05
4.76057489939766e-05
6.69231749809594e-05
0.000100973121199878
0.000103257300048296
8.83872486217426e-05
0.00011839175313433
8.51084559239432e-05
9.34321760903816e-05
0.00016440776338745
6.73704591423254e-05
8.58710303373056e-05
4.17151357938657e-05
3.94316822836991e-05
7.7034861209845e-05
3.99878367206373e-05
3.35687862915912e-05
8.14339497337043e-05
9.0991800905128e-05
7.99616118360337e-05
0.000106958240385479
3.5960800016658e-05
6.58338301141879e-05
2.32117109380034e-05
6.98088481251941e-05
1.22466398500769e-05
9.93507067737098e-05
-1.84173695812489e-05
6.04451295556361e-05
2.60892292877878e-07
8.30837230624979e-05
8.62869916681182e-05
0.000137462182652633
4.36909416947912e-05
4.19833091437839e-05
5.8223032322726e-05
1.47517428725996e-05
6.42878676155938e-05
0.00010789370597368
7.39910499330995e-05
5.90885162027155e-05
9.05514474290267e-05
7.62869340140288e-05
6.01436199970835e-05
8.82630378761935e-05
0.000110987544130721
6.24257753250531e-05
1.68467114246743e-05
3.8730897569103e-05
5.08698753337816e-05
1.0002285648216e-05
6.73740845427043e-05
7.71277209840801e-05
9.48222726602689e-05
8.19630789735369e-05
5.22158805252981e-05
8.28164275772433e-06
7.23497006374925e-07
6.353635570096e-05
6.84793114830132e-05
3.49222466050258e-05
2.02643212699187e-05
5.30663103439289e-05
7.0226163523205e-05
-5.02566744979949e-06
2.60602841376683e-05
3.30740003217031e-05
4.87331329669459e-05
6.30388037855594e-05
1.67897804567162e-05
3.00752384021392e-05
8.30055893257344e-05
9.06720838361442e-05
2.70577075535995e-05
4.62415861579925e-05
6.72194221514376e-05
0.00016147259287715
8.29002787531722e-05
9.22386792654127e-05
4.09704044185551e-05
8.77055688616986e-05
0.000105955789274685
6.44933849120991e-05
-1.88361404360868e-05
6.12594568270449e-05
5.28575413967513e-05
4.35484334661289e-05
0.000103428194742425
3.09174100562342e-05
9.02837334132639e-05
2.95473035557618e-05
4.09984648573906e-05
-1.32706960847366e-05
4.68312471860935e-05
0.00010117476331907
3.61741969107921e-05
0.000108599124904296
9.77526303341034e-05
5.82132141511757e-05
6.31827684428005e-05
0.000101876028945251
6.97916856066918e-05
2.63968210220139e-05
5.68715861356821e-05
9.90352502850573e-05
6.24520784697769e-05
5.63618269688212e-05
4.10409687735222e-05
4.54703950227772e-05
0.000115033869987953
7.10407512757719e-05
7.03446177696438e-05
1.87735206913789e-05
0.000108004461489594
5.26519368713673e-05
6.39360588024623e-05
9.15088503619978e-05
2.77272291080584e-05
6.73578660027199e-05
1.40371941786312e-05
0.000103066088703107
5.42839352325741e-05
-3.47800027228558e-05
-7.92879657993301e-06
4.60696169694518e-05
1.74863148323704e-05
8.99064496757153e-05
0.000146377664798583
6.01880658893477e-05
-1.55832292934353e-05
6.94663226529239e-05
8.6278788781817e-05
9.49395322489494e-05
1.31146958053545e-05
9.00955367820034e-05
1.11011086972633e-06
5.04243041348973e-05
7.01807915957959e-05
5.6289554247087e-05
7.09073629069616e-05
9.73300588303247e-05
4.26842074445653e-05
7.26755096835978e-05
6.98556284156637e-05
7.33479674616553e-05
7.4963881693042e-05
6.010729609859e-05
4.86479487118982e-05
7.17494581405875e-05
8.56984967940625e-05
8.03960260360584e-05
4.18447470413207e-05
4.06276878934435e-05
0.000131080476098759
4.8561494815956e-05
0.000107998032390568
0.000109379327974657
5.50070930779792e-05
4.96700960533609e-05
4.82416305516333e-05
4.02254063214067e-05
0.000116498441410136
4.71747009656651e-05
2.00892567954613e-05
7.71379869416447e-05
-1.27230404113769e-05
6.95979175242239e-05
3.70244454614069e-05
2.3623586195161e-05
-1.85630101158852e-06
3.62299315693968e-05
3.65014157746923e-05
9.07869763943122e-05
3.74482900492405e-05
5.04112151329757e-05
6.44324047773603e-05
-2.80020362759584e-05
5.5762723370573e-05
1.83301706659004e-05
4.86480917923872e-05
0.000129710404643836
3.80722290714081e-05
1.42670465024128e-05
7.61488065182622e-05
3.8595089434794e-05
2.80381133374985e-05
5.61152661852753e-05
3.00990746973037e-05
4.47427699060641e-05
5.59388014737202e-05
6.95431100093654e-05
5.87461559286057e-05
1.71619281890715e-05
3.41695962190099e-05
8.8740844343908e-05
6.50429882112602e-05
6.3361764926936e-05
6.29652502603387e-05
6.40162030253551e-05
2.08867416932689e-05
5.52846728420535e-05
7.2152894019737e-05
4.55147877804879e-05
9.88187307075575e-05
4.75635292717246e-05
7.6743141373953e-05
-7.63748704640331e-07
5.40052598160117e-05
9.99690909640911e-05
0.000131324405491473
0.000103022217439314
8.61569888015241e-05
6.00047524138213e-05
2.16949803647026e-05
6.73177621345945e-05
7.95204642718085e-05
7.15402400153411e-05
6.18883480986394e-05
4.74973784470114e-05
0.000113289912218109
8.33632866848901e-05
2.68542611819753e-05
6.204091375427e-05
1.78732210823509e-05
3.4724031391114e-05
9.18682755125936e-05
0.00012475006928808
3.9390527358462e-05
5.16773236381835e-05
4.13880522986506e-05
6.12920499901293e-05
2.91559566587937e-05
6.72245227084693e-05
8.24281017391152e-05
2.57445085737741e-06
5.46270121089723e-05
5.79722702406275e-05
6.68335988392196e-05
5.42522518477439e-05
7.92406979167658e-05
8.98088348627882e-05
7.87602744793822e-05
5.15667119236493e-05
4.95073003898379e-05
0.000127203692529172
5.9961659162227e-05
8.29933093588124e-05
0.000158553596603418
0.000103436694853138
8.25350759023158e-05
3.61878061455741e-05
4.43737563757409e-05
7.24726942957188e-05
8.86162608480902e-05
9.0879515419574e-05
5.64114613586011e-05
5.4922318495691e-05
4.66447859990672e-05
2.30800364181011e-05
6.20700924415034e-05
4.63542569506244e-05
6.17918519186868e-05
7.99766062010649e-05
2.68880111265342e-05
5.11948031779075e-05
7.86615346163054e-05
4.14751112492523e-05
6.37298819412479e-05
2.47251797061385e-05
9.69308031034096e-05
5.55575187017993e-05
8.88108681980258e-05
4.64570435502449e-05
4.40248492134315e-05
9.4898253828411e-05
3.12808553154993e-05
0.000100136499967536
3.37957940228032e-05
8.09884964405608e-05
5.49456843739493e-05
6.47806955622551e-05
2.65708786555125e-06
4.28478670471997e-05
3.53276732185094e-05
5.72283861705962e-05
4.15025793569312e-05
3.43251141785945e-05
7.37533376310627e-05
7.62121109000103e-05
4.01038336623806e-05
1.89625527699256e-05
3.92320513686321e-05
5.20520063896303e-05
0.000100869843219007
5.53790094219301e-05
3.77609938979931e-05
8.65834584537638e-05
4.55511062883129e-05
5.72105773659023e-05
1.64349490883041e-06
6.71954462454453e-05
0.000105853437514395
6.7893430755424e-05
8.82039260236964e-06
9.56907239572793e-05
5.14065976073011e-06
0.000104724756585635
2.56913812301584e-05
2.60689645664929e-05
4.20672502593067e-05
4.40252404877356e-05
6.69569157133906e-05
7.51172069780143e-05
7.27459779808257e-05
3.69741348176319e-05
8.26477211947064e-05
6.19158452318696e-05
4.89327532938707e-05
3.7688141468045e-05
3.82095264973324e-05
6.93247654091082e-05
7.4423631449913e-05
9.10928238022867e-05
3.1464112949285e-05
3.93743686935484e-05
6.40043904981722e-05
8.49524118062845e-05
2.04736761233812e-05
-7.40390346300924e-06
0.000106222751759469
3.23292957126988e-05
0.000105647860445347
7.15559501420045e-05
-5.998854712024e-06
6.47302830967986e-05
3.13236098166981e-05
2.47446434805213e-05
0.000139045501334433
6.62844731269309e-05
0.000145930284369724
6.30838724486221e-05
3.44260233811186e-05
2.42062903921472e-05
0.000112163477015611
5.16188377646032e-05
9.49681202739025e-06
6.50105918220405e-05
3.95752440420089e-05
8.89850224055176e-05
8.23783026122332e-05
6.33853727538796e-05
3.45598609428655e-05
9.31640459913403e-05
3.40979335732135e-05
5.06260695378468e-05
5.29247149223554e-05
0.000105034305747971
5.76600332553535e-05
4.69621365236163e-05
7.41494686310818e-06
4.67387990213493e-05
8.9114553322516e-05
7.33821506772347e-05
-5.7993414925465e-07
4.31578012644033e-05
8.8042433050365e-05
8.8540218554737e-05
4.06782181245335e-05
9.69869571094533e-05
0.000109726573505226
0.00010584529591271
7.2880386588083e-05
2.37660292695558e-05
6.82866076599792e-05
4.7511946168678e-05
3.33659696652136e-05
6.27603664862941e-05
7.35098844508612e-05
8.03196504576892e-05
7.04323611935832e-05
5.73162461808601e-05
4.14775907253885e-05
2.74830719191662e-05
6.9194225541231e-05
1.9950350874216e-05
5.41091569743729e-05
-1.31848432276452e-05
5.6181034735898e-05
6.10833187203535e-05
2.78961135210995e-05
3.45230702438837e-05
8.510869270099e-05
3.80534913903421e-05
8.43522168310413e-05
2.48070309746678e-05
7.29836630883382e-05
6.33544271360331e-05
4.5957153278136e-05
4.22041841665384e-05
-3.21251849388599e-05
5.66237657062311e-05
5.04612008075933e-05
6.69150234097228e-05
-1.37320413487682e-05
2.29527355058965e-05
2.41865376664721e-05
7.3610781892528e-05
3.24978691301385e-05
4.93448074837758e-05
0.000114782398161804
4.30401503784761e-05
5.25303679779227e-05
-2.87887565754526e-05
5.86154168976947e-05
6.63062940002901e-06
3.27270755635991e-05
9.25182228797747e-05
3.12060305740734e-05
-4.08608191704423e-05
2.20229152502538e-05
0.000106415534917234
8.14236257856188e-05
7.14499525127244e-05
6.43009418082201e-05
6.32545973882207e-05
9.90960550358753e-06
7.33358559725675e-05
0.000111700346852619
7.15435973115843e-05
9.0804738287187e-06
8.85113230926947e-05
0.000126182965048556
8.57164569382279e-05
4.40116173910639e-05
5.08089060452767e-05
7.98644245628603e-05
2.32988285683758e-06
8.05303607597341e-05
6.50859278677889e-05
1.14186661952901e-05
0.000130360220397181
6.31049946977831e-05
4.40073726200205e-05
8.87952600824403e-05
9.26855370915952e-05
1.10100122737689e-05
7.91170012386195e-05
1.33918485040826e-05
6.04932235443999e-05
2.92615526273176e-05
8.68716325234716e-06
3.69233602454249e-05
3.24253924882155e-06
6.52441933232179e-05
-2.90681383636771e-05
2.13364106666586e-05
9.77014247557468e-05
4.33767029497621e-05
2.73834144676796e-05
6.12073588165871e-05
-1.04436986168813e-05
3.30784510837724e-05
5.62743992546772e-05
8.88830686503188e-05
8.51942697219024e-05
4.05623007347132e-05
2.3909686053027e-05
0.000105518000390551
4.31711354748259e-05
8.63492793140709e-05
3.63831729228068e-05
3.60232498454418e-05
3.99623741261807e-05
2.50986221382043e-05
0.00011499439594652
0.000130515748925979
7.46018814211283e-05
5.32487993917567e-05
8.21842044251366e-05
0.000107436830761394
6.57494663324636e-05
3.28565005253396e-05
1.6758479470165e-05
5.33937986648833e-06
6.41259235923764e-05
5.65313908355438e-05
1.68084587803459e-05
4.77937877380759e-05
0.000112866476641886
0.000123934037813297
4.95357390108315e-05
1.78090866054516e-05
0.000104881222418518
7.91742371391113e-05
9.05496522147631e-05
5.53642443784116e-05
2.39121201597468e-05
1.37863339072955e-06
2.52366973414697e-05
2.6500541288156e-05
0.000119926267429789
9.85008671660334e-05
4.44018473049026e-05
3.44937320821003e-05
8.46692297545624e-05
0.000153267102121549
4.72486574333783e-05
3.46355991806008e-05
7.58325778702832e-05
7.25003974588804e-05
6.64376479864935e-05
5.46130528169401e-05
9.23903027022185e-05
3.73836331201873e-05
0.000116043936464317
3.83766003695476e-05
0.000121166925015721
9.49883259326541e-05
9.72058594623463e-05
7.49888783955369e-05
7.65509487380753e-05
4.21345500640839e-05
8.30272250831665e-05
7.69900662903877e-05
7.53308651535561e-05
6.58404940642207e-05
4.05421901340652e-05
9.77544766007128e-05
7.58508533741738e-05
6.13595944941964e-05
2.97002823787278e-05
6.63295966220436e-05
9.77928326690717e-06
8.29897512825171e-05
1.80166309512914e-05
6.43896133587732e-05
5.29357092140328e-05
7.15397472648685e-05
6.69346040330046e-05
1.15281149545078e-05
-1.40248799114614e-05
3.67823812759086e-05
4.64728664413707e-05
7.6424125069938e-05
1.70719294921006e-05
2.82414681664798e-05
5.49276872357381e-05
4.34611361148596e-05
8.7249343915228e-05
2.65784989702507e-05
1.1465487692997e-05
0.000101772467548194
4.80407303774556e-05
-3.28519895143479e-06
2.68879497791407e-05
6.34348146229351e-05
7.83359082808069e-05
3.60883307272168e-05
2.28854552548788e-05
7.76836697257899e-05
-1.86801453065577e-05
3.18221786989366e-05
4.55577999248583e-05
6.52433561020355e-05
8.14093859362907e-05
9.16657604881338e-05
1.48484959971884e-05
6.50685438358416e-05
7.94427581194946e-05
3.06447598550618e-05
5.30052103925858e-05
6.30686549448633e-05
9.4902848812462e-05
-1.58368599514002e-05
2.73095979232354e-05
5.9495003827786e-05
4.52397767453747e-05
7.9896966880483e-05
5.68630262541829e-05
0.000113156779456493
6.74820351763296e-05
0.00011768207174799
9.99152195198439e-05
5.89249214069184e-05
0.000100939827494684
0.000105390961228569
5.43529150595887e-05
9.02602702256611e-05
5.79262042817083e-05
3.6231506691597e-05
0.000128566355775645
6.47648487280581e-05
8.21967193327599e-05
0.000105521116087149
2.57992400488588e-05
6.56270184254799e-05
-5.07444206090672e-05
7.76954768507257e-05
8.76443791121275e-05
0.000107468751868411
5.83689580317018e-05
4.97596758713498e-05
2.21482131059882e-05
7.48027258474467e-05
3.67515047645561e-05
6.00033404152927e-05
9.04916496092765e-05
0.000111485876572376
9.87617055122575e-05
6.27415146660674e-05
4.28240689774428e-05
6.58323297899695e-05
6.02729806399147e-05
9.10528876006299e-05
0.000113097372817044
0.000131764147552432
1.62802241685332e-05
1.84766940365504e-05
2.67011335905691e-05
1.25976289072632e-05
7.87834106297488e-05
0.000115721836384788
4.21266179180904e-05
-3.36915349471395e-05
3.2131703629859e-05
0.000107836726677058
5.64325384153082e-05
4.74346432336336e-05
2.06223499785235e-05
7.56468246383869e-05
6.24114972649439e-05
7.63892305462026e-05
0.000113777028183391
8.71295387923982e-05
0.000105649725744125
4.49889891646447e-05
0.000111246670585091
2.74986633519119e-05
6.0508117847251e-05
8.11070090231647e-05
3.43991726813204e-05
9.26326115372678e-05
4.29917216375112e-05
3.63592455919197e-05
4.04797345202074e-05
8.34488784668435e-05
0.000105275763290378
4.4897359329219e-05
7.02596931494458e-05
2.2818777974258e-05
4.74944763859064e-05
6.66925525434508e-05
7.53991340353815e-05
4.79771907524027e-05
6.5552156797474e-05
1.3557952480873e-05
2.15419437986837e-05
7.82462809256106e-05
5.21603998009374e-05
8.54492748964876e-05
7.5474341227811e-05
7.31575008534211e-05
8.97807178515783e-05
3.53889993616167e-05
2.63525663919358e-05
1.60534195139391e-05
7.5031079425552e-05
4.21163186964886e-05
9.68072744958616e-05
4.02772438273326e-05
4.83158789147991e-05
6.36821965444737e-05
9.17872630087747e-05
4.26771302251805e-05
1.05859796748675e-05
4.94299627442037e-05
2.89082506471335e-05
5.86708567066471e-05
8.5848781534307e-05
9.59120339868248e-05
-2.4444090321979e-06
4.0977560419088e-05
0.000106420278408067
3.55787795530993e-05
6.11041920169355e-05
7.78186631372671e-05
6.08910692325982e-05
8.89066236504669e-05
4.51420871153098e-05
9.80158600960534e-05
1.97478084040662e-05
0.000121834149385722
0.000106651810125174
5.35980947893943e-05
5.5696861238172e-05
2.83902560074454e-06
7.77719929811203e-05
-2.03771902409029e-05
7.19657912262122e-05
4.28675856511227e-05
6.45561497517317e-05
4.57119024857204e-05
6.20577754466324e-05
8.28650625528813e-05
4.34971756152229e-05
2.55157769202414e-06
6.29449406609323e-05
6.63419373908439e-05
3.45844758065791e-05
5.27456965802075e-05
-6.91648268069243e-06
4.50451667052203e-05
5.53711344272549e-05
4.20804618157653e-05
3.05831466327467e-05
0.000104452276650351
6.09055293564085e-05
9.51220917566491e-05
0.000111411635826899
6.00967536656257e-05
7.22786818114548e-05
4.91102044756494e-05
3.11436796245652e-05
1.66655407740684e-05
8.08049877007386e-05
8.8690250296564e-05
6.6183664077273e-05
7.44762966656284e-05
9.18189674815941e-05
6.06193537206487e-05
3.53375814821688e-05
4.25210994166533e-05
3.78375574085311e-05
3.56496478685417e-05
9.60827303340201e-05
3.53738708713637e-05
1.33502402121131e-05
5.36676491759343e-05
5.80816887184231e-05
3.45539198772676e-05
4.93800312778752e-05
9.56942408836529e-05
3.05576970321574e-05
7.12616370601563e-05
4.83437798257995e-05
0.00011625054764089
7.1922683188811e-05
6.73916709379485e-05
7.34727867948248e-05
2.37787634753845e-05
8.7587070553227e-05
8.90013271607522e-05
6.57078709289081e-05
4.41119866221285e-05
5.35740663187815e-05
3.12508392016045e-05
5.01358369223994e-05
8.10087449625881e-05
2.11070258821516e-05
4.84335429330654e-05
7.23254296000193e-05
5.3533856616732e-05
-9.93488902980858e-06
7.47855095998537e-05
7.94558529173822e-05
4.12866317868934e-05
4.51069713659051e-05
-1.16311327503662e-05
7.52240404969899e-05
-1.52154271727652e-05
9.54246942450652e-05
0.000101015242172974
3.62080560496497e-05
7.8480927540776e-05
7.51251678705766e-05
2.3601517917078e-05
3.68685220292366e-05
9.04161650119555e-05
3.34988597456128e-05
6.50671372528221e-05
4.14075866409285e-05
-6.23107753971325e-06
2.94892764011694e-05
6.49699003258174e-05
5.57608110220195e-05
8.05949113389999e-05
6.81157957162519e-05
6.45118552536994e-05
4.30089735044625e-05
4.9384354879775e-05
8.65420148896017e-05
3.77338083779948e-05
5.27592759805352e-05
2.20763566712644e-05
3.45346178345349e-05
4.82060092892941e-05
2.53449376212341e-05
3.02586825595311e-05
2.34685114380244e-05
8.36189862854077e-05
7.34983151748383e-05
5.7023825516825e-05
9.56844090233624e-05
0.000101878610088446
4.34022227611708e-05
5.90813241496061e-05
3.97520088165864e-05
8.78538048441435e-05
3.4983136879222e-05
7.09759972010956e-05
5.16146647452312e-05
8.45987375606123e-05
9.44091527505483e-05
1.45752576062824e-05
9.52308708325381e-05
8.5637186244697e-05
8.88196590809484e-05
5.25534758912205e-05
3.14082218890667e-05
8.76183005988926e-05
2.61119592695155e-05
0.000118568607785926
8.83391011350924e-05
5.45540024952177e-05
4.37134461263281e-05
8.70281486374981e-05
5.50481954329636e-05
9.37149779520274e-05
-2.585887976393e-05
8.2327266909395e-05
9.82025139880318e-05
5.35562056889057e-05
2.83946767199471e-05
2.51675677154468e-05
1.89763818462875e-05
7.41405198216039e-05
6.30903316194843e-05
5.46054827475994e-05
2.6189336411016e-05
3.09714765410532e-05
8.07193096551349e-06
6.40169050592201e-05
-2.2686348566472e-05
0.000142024011276818
-6.11562714222696e-06
6.35555904943902e-05
0.000106859057304142
-3.3070986400858e-05
7.66395314883518e-05
7.97989049011648e-05
3.34818096547241e-05
-8.70669408083073e-07
4.5241663731633e-05
0.000106203023917564
-7.59498806346725e-06
8.5777273191766e-06
1.4047646400541e-05
3.27068871621935e-05
4.33088124547888e-05
9.61414994190152e-05
-3.70919545885862e-06
4.15426211650227e-05
1.80212076652208e-05
2.16170678021172e-05
4.07749860077438e-05
7.79488450584505e-05
8.36802095169749e-05
1.4264546929606e-05
5.33498637922731e-05
7.6178577074412e-05
0.000112345312877018
9.02344919939315e-05
9.42129134917611e-05
-3.88591182728557e-06
8.91849037078658e-05
5.98181318444377e-05
7.76321205442194e-05
4.25566660950276e-05
5.61509496359234e-05
0.000121050988666757
8.30079380407288e-05
0.000100865474955917
6.82977076154263e-05
5.08714015021517e-05
0.000110782960611221
4.15991667665236e-05
5.45248386418497e-05
4.59519727811485e-05
3.74586656193634e-05
7.37427885167443e-06
8.7388270417648e-05
8.62713918482642e-05
5.77576989760163e-05
8.99231833368507e-05
5.27351675521279e-05
8.2746129963975e-05
1.52233690429156e-05
5.05618470036386e-05
8.13589178866799e-05
4.94280343882202e-05
7.19359928026943e-06
9.03204515173377e-05
2.15709051005036e-05
4.37770297028147e-05
8.980505106682e-05
0.00010173874087633
5.70797566312481e-05
-3.82934005781719e-06
9.07406485085222e-05
4.08543645896657e-05
2.2112058981465e-05
6.66514137276648e-05
7.91206530320629e-05
7.3305026583741e-05
9.81435384382824e-05
0.000111566345271754
9.31412793822923e-05
2.14113645775636e-05
9.7234414954075e-06
2.41185740555933e-05
7.97760584504554e-05
4.25818891595119e-05
6.62269747563287e-05
1.14470376268774e-05
8.09836330848693e-05
7.27299020660138e-06
4.08329629967235e-05
-3.80445917766219e-07
5.30060905935735e-05
0.000109744618041291
1.13431273978249e-05
9.93359488081233e-05
0.000104215253725195
5.47490554116878e-05
0.00013382085890592
6.1907975559737e-05
1.32345997465717e-05
7.58531490884828e-05
8.92134659612903e-05
5.98145543147873e-05
0.000115452383594873
9.99780892601475e-05
4.86859297321257e-05
7.61359614164346e-05
8.23756121636907e-05
6.69198723223327e-05
3.76550329692568e-05
8.42990278757109e-05
0.000102272120873786
0.000122416541803596
7.80758445499523e-05
-1.02979399267336e-05
0.00010051088066309
4.87549588604245e-05
7.22411234677356e-05
2.07226666240412e-05
4.53961793867936e-05
2.60933691913559e-05
0.000106776243095092
6.20180155936439e-05
-7.30279818234596e-06
0.000113045700094641
5.11991197558453e-05
5.33691956650903e-05
3.46736944420132e-05
9.14793296170541e-05
7.00400848525141e-05
8.07217142019706e-05
5.69759335101013e-05
4.3167453126749e-05
1.14658126947435e-05
9.50389461106553e-05
0.000101861797328968
5.31975144692685e-05
6.12765749766378e-05
5.62405964729326e-05
-1.79123209538761e-05
6.89022426100906e-05
5.81001006103539e-05
4.77297284194624e-06
8.13548529797418e-05
7.31542700579464e-05
0.000133914960672852
0.000101834370971162
3.15823502731514e-05
6.28817701413314e-05
7.62229276768028e-05
5.59341497915911e-05
7.29901475027462e-05
0.000103411427310787
1.4952621246671e-06
9.03768188718838e-05
4.47007835138394e-05
2.235049776177e-05
5.82109088930454e-05
8.15899559442559e-05
7.70933915274299e-05
2.90088125654372e-05
2.82816094353891e-05
4.20312002049052e-05
5.9285677085053e-05
3.63443794645803e-05
1.09335849230469e-05
8.85244508028821e-05
9.94047804112765e-05
2.19406606728434e-05
9.98383173106387e-06
6.29432659384335e-05
-8.08976679893438e-07
6.99120149493172e-05
2.9885609687789e-05
3.06146151385482e-06
0.000144523444281156
0.000123762831992214
7.39346464220183e-05
4.02906509511426e-05
7.32294179290393e-05
8.36194179967283e-05
7.92408851650859e-05
6.70936011469154e-05
1.52764928299373e-07
4.71063069087416e-05
6.37670747478327e-05
0.000107765870069562
0.000106602529963476
8.7971227393201e-05
2.19138966527235e-05
0.000120627925017182
7.02696396029764e-05
4.56848818722069e-05
4.60873305375553e-05
0.000121696623912217
7.62886403403499e-05
4.87890958787858e-05
4.94589441118639e-05
0.000144291775477276
0.000119005176383652
8.28077903543632e-05
5.74581608110547e-05
5.33715051805813e-05
0.000105778546107258
6.80497370604044e-05
3.48306528591925e-05
6.796662419743e-05
6.09997761401064e-05
0.00010296879758525
7.81713091937707e-05
5.22683435635262e-05
0.000105205721945457
6.36787883192818e-05
7.41513426868765e-05
0.000109794125273132
2.21352395931868e-05
6.13465394472798e-05
7.25165237497166e-05
1.83340244456073e-05
8.37462748596368e-05
5.91350154795149e-05
3.28335970674095e-05
6.30230870202403e-05
8.806620821177e-05
6.54945800455144e-05
7.78821816697543e-05
6.86100065785367e-05
7.2201920675785e-05
2.13814319652583e-05
7.16475469470864e-05
8.04561562496624e-05
6.65366387422802e-05
5.28756128738746e-05
7.66292576643784e-05
4.43301211011028e-05
5.61305261216251e-05
7.92186152790998e-05
-7.5757058413385e-06
7.90772650088536e-05
4.85810045255356e-05
0.000106922372532495
-1.69808806096091e-05
6.79567203089316e-05
1.94260807005826e-05
6.58272322755726e-05
6.9107459852153e-06
3.4568765928279e-05
0.000106856237066601
2.9076137946453e-05
1.70606226746374e-05
5.89978438818986e-05
8.04808495471626e-05
7.91709762623794e-05
6.77659555029556e-05
7.21753237725468e-05
7.16862661443601e-05
-5.11546668154106e-07
7.48333956550507e-05
6.35948879511761e-05
7.62365543477293e-06
5.85363167746663e-05
3.69435113668683e-05
6.639443597309e-05
5.04576978123785e-05
5.53781104918642e-05
8.0632217017264e-05
3.83314838052637e-05
9.67324695569483e-06
1.23161570815322e-05
6.02551858379403e-05
7.37616094224209e-05
7.76039059532307e-05
9.19851569158929e-05
7.06972802961192e-05
6.34535736215743e-05
6.26954463628696e-05
1.03875751044671e-05
6.63275719137383e-05
4.38007860135899e-05
5.81324584697812e-05
1.8278458053578e-05
-2.94267588930559e-05
8.3182835452048e-05
7.64308023251748e-05
6.26165615069754e-05
5.36382489216046e-05
5.44032091698882e-05
6.58988258914384e-05
0.000131477835205606
7.81606509735027e-06
5.11359263925491e-05
6.16642731999874e-05
1.37194495320013e-05
9.14537352064472e-05
4.35586962490661e-05
3.27093837620838e-05
-1.28415956628332e-05
5.71381904950231e-05
4.49386490396672e-05
4.36077886999204e-05
8.64192170128786e-05
8.47784096493924e-05
4.01957815295678e-05
6.62842184499447e-05
1.8935308367451e-05
5.00148203953137e-05
6.49514643672007e-05
6.61502990438272e-05
7.94842287177465e-05
5.39509100052224e-05
0.000117268962652657
0.000116188312910702
9.01030127647889e-05
6.02774580968548e-05
4.35392046103264e-05
5.61384317686167e-05
2.3868129586045e-05
3.15450104751719e-05
1.9565800684499e-05
8.27637331725249e-05
5.81535795764264e-05
1.68510526251908e-05
8.67822478594487e-05
3.44785583837245e-05
6.08999884024393e-05
5.64301980905136e-05
2.17520805853826e-05
5.89377305011753e-05
6.66725500220978e-05
7.55936210849149e-05
5.11875743289106e-05
8.54602542707523e-05
-1.12842661046657e-05
2.51838831244475e-05
6.5060579223636e-05
7.38988126288952e-05
4.56095938398797e-05
4.2886614755951e-05
3.57313722512791e-05
6.29468781118337e-05
8.24498328052009e-05
5.55397231076884e-05
3.80123087345343e-05
9.86744894367843e-05
-9.58965128699807e-06
8.14370023919113e-05
7.17958331413214e-05
0.000128334325150305
-1.32288351128829e-05
5.27347061446632e-05
7.07504673233632e-05
0.000106199652731582
-1.7178440978258e-05
9.48166318287214e-05
8.39281674545469e-05
8.47845692308781e-05
6.66205014016709e-05
0.000107068642969586
4.58240798420718e-05
8.76359097352705e-05
6.843138365873e-05
3.73241864493516e-05
5.38158539730502e-05
6.51602204980016e-05
2.59874911065083e-05
6.02318716175803e-05
4.43049859792757e-05
9.72180686524898e-05
5.56663710648055e-05
4.94074473592988e-05
0.000102019351529652
7.58683209470043e-05
6.28752888368688e-05
6.81369921089619e-05
1.46236525672983e-05
0.000107888384507733
0.00012871578438966
2.88459685730365e-05
8.15853622868581e-05
8.31525490100215e-05
4.79294807851143e-05
7.49318274541893e-05
5.87461466636254e-05
-1.60133394075818e-05
0.000119649727810267
4.33534664088086e-05
8.41920851598925e-05
2.96465703338034e-05
0.000117329415139217
7.12855583969752e-05
8.90231001446427e-05
4.62160137362992e-05
4.61589920341197e-05
3.47996032547989e-05
0.000115046147281454
6.47614517120508e-05
2.77519294467014e-05
6.92295434047477e-05
4.47738636164237e-05
3.70417607790194e-05
8.8921288474858e-05
3.99815616949361e-05
0.000130324343238672
7.59756418636321e-05
2.53113292840358e-05
7.39194977302661e-05
1.24712604296361e-05
0.000124302176278581
5.85711068493205e-06
8.07181714616198e-05
4.99452242167985e-05
7.18268398215857e-05
3.62153402774991e-05
7.13571720570837e-05
3.76566088954962e-05
3.63820121225611e-05
3.91221496839592e-05
0.000112499607119401
8.27722477513914e-05
8.27746621011334e-05
8.11110601137882e-05
8.95447468670645e-05
6.96259718500591e-05
9.73246762086934e-05
7.53638881402222e-05
0.000108783547674581
6.51472644747088e-05
6.95957738913374e-05
3.26698369452849e-05
9.87827662093388e-05
5.50516826210034e-05
3.68194198225354e-05
-4.59956960938619e-05
7.03975441632689e-05
5.01335894876083e-05
9.27436593861964e-05
7.71224529546875e-05
7.54798978842417e-07
8.75083201734628e-05
4.99067554469945e-05
1.71986242700054e-05
8.2461331950392e-05
0.000141112448018112
7.10136450919987e-05
5.33840603315518e-05
4.11555473139393e-05
7.45040703458605e-05
8.14700838494697e-05
3.55628626633133e-05
6.89532314438969e-05
6.64571151178797e-05
9.87600446898862e-05
8.64726071981312e-05
5.26335941368773e-05
2.30086791847591e-05
8.22913034148557e-05
2.25485781544584e-05
8.12832929024864e-05
1.45318285162647e-05
0.000113772948226694
8.48708124115312e-05
0.000126070567569188
9.69448566859987e-05
1.72621183312529e-05
4.87775568274078e-05
6.71760500323494e-05
5.13799862199069e-05
2.11860481282599e-05
9.15593387574346e-05
5.7143805355376e-05
3.06365743576405e-05
2.53220054507279e-05
7.02185434044794e-05
5.11383429926601e-05
3.467689531062e-05
6.86938288584952e-05
2.04031709759962e-05
4.73224215161712e-05
2.79214381202282e-05
4.86664604554078e-05
5.73983788887247e-05
5.26263382397257e-05
9.11421198465354e-05
1.03902531859216e-05
7.10092449192426e-05
5.45525986493695e-05
7.07887663510388e-05
5.46716338401562e-05
2.63340775891965e-05
8.90027719417265e-05
7.33584028799682e-05
5.05300111729353e-05
-2.40141622073883e-05
6.57804254334668e-05
5.65709718068958e-05
0.000120640157984554
2.94383860470289e-05
3.77129153162022e-05
6.40769244673501e-05
8.60387726675913e-05
5.02277229800504e-05
3.8375566387209e-05
5.52840779728116e-05
6.45451717280135e-05
2.61119289460502e-05
6.86101190574846e-05
4.1341102452579e-05
0.000139739231693635
2.84589320389244e-05
6.72852764303069e-05
6.19033210899648e-05
3.90801498042218e-05
2.96092298879639e-05
4.27629234461263e-05
5.44615294456574e-05
6.54365287886155e-05
2.5795447128658e-05
1.64326823905601e-05
9.11488832896735e-05
2.89710067773937e-05
0.000100882993409175
0.000101707319683962
-8.20215625503884e-06
3.73874172937726e-05
1.55417755350815e-05
8.65235585486437e-05
3.24838555408245e-05
4.66045843482949e-05
3.81966623073526e-05
7.28978698198342e-05
6.07155693199229e-05
6.14689099111473e-06
1.61836852844921e-05
4.38442805565756e-05
4.71686439965258e-05
1.24098978761485e-05
3.9291890863916e-05
8.09072287702813e-05
4.90773643381669e-05
3.26996329995386e-05
5.67801401529908e-05
9.06895160460887e-05
0.000100837978226661
1.71986906985166e-05
1.9239179778149e-05
6.97360343146853e-05
2.47126915174939e-05
5.18198503453393e-05
6.9819311154737e-05
4.7492502720392e-05
0.000128389991548735
2.22151300851991e-05
4.0002509986967e-05
5.53703614408863e-05
1.09255400309181e-05
6.57687956286298e-05
8.81084475249075e-05
6.00880928425201e-05
-4.61051939165208e-06
7.32728066493933e-05
7.87170691414095e-05
0.000115472068425238
7.42903581822677e-05
5.19642678174748e-05
6.81343365459397e-05
7.12096369751239e-05
4.63195033542874e-05
3.43794646147705e-07
6.59626309556393e-05
9.25197732491111e-05
6.92706642858676e-05
8.37305861048876e-05
3.71248580050675e-05
5.52573168122756e-05
0.000124290217291123
3.17733631906984e-05
4.33727346771341e-05
3.3422526261772e-05
4.30739238620596e-06
9.18857704767164e-05
5.58360973943614e-06
1.1806115594743e-05
4.00513077530812e-05
9.51865756285454e-05
6.20369491098404e-05
0.000106998422535815
6.3322375898909e-05
1.06452680901287e-05
1.48010615173188e-05
3.81061859798325e-05
1.62136094766763e-06
5.56275685714229e-05
9.35236744931878e-05
4.5827483643976e-05
7.12899646443456e-05
6.84269610302521e-05
3.99696333836296e-05
6.44135386412369e-05
6.52217001605517e-05
5.26712210025433e-05
4.7106186175465e-05
5.33219029195027e-05
4.88291727657547e-05
-4.71511732135882e-06
0.000116170424011962
9.782660504991e-05
6.05169696678275e-05
2.47226743841487e-05
7.72570190487398e-05
9.35205037855558e-05
4.1046207246936e-05
1.48591555218385e-05
3.04377227491799e-05
0.000108685437166636
7.51158260164195e-05
6.31053165978277e-05
6.72700186624803e-05
4.40170960656967e-05
9.04402153168775e-05
6.40956763106332e-05
7.65406935338279e-05
8.68382806666748e-05
5.48722077857379e-05
6.85822361508091e-06
4.33620182542358e-05
4.86364280480378e-05
0.000111665382279965
4.17083429181654e-05
3.11370469741046e-05
0.000108951943399884
5.27478109793668e-05
1.82150804096048e-05
5.58916683924666e-05
0.000127265527470342
4.64697896488915e-05
5.79657845419592e-05
2.44897821271651e-05
7.08000965575559e-05
7.49139082331644e-05
0.000115548084244087
7.28543533520072e-05
6.70037863646913e-05
4.38448353109077e-05
9.97229849963193e-05
3.08294170096391e-05
-4.86122750290645e-06
7.35523109897034e-05
-3.94208797984951e-06
8.43374190025034e-05
5.17108518272333e-05
7.09339639898648e-05
2.67209798202167e-05
2.86066634288994e-06
9.30099055292224e-05
5.4703720137135e-05
4.63939705851358e-05
4.98942135036492e-05
-7.41131842014389e-07
1.6425841285822e-05
9.9014697155365e-05
7.94670558522599e-05
8.23474179023643e-05
7.34492059275501e-05
6.98091922309781e-05
3.23025051446339e-05
4.42420819294519e-05
3.1398058280859e-05
7.844785763463e-05
7.36854481307669e-05
8.31933151161897e-05
0.000113252360048114
6.06039438745906e-05
0.00010540517952586
3.02993662000134e-05
7.09929099242828e-05
3.65291566970296e-05
6.79299092389201e-05
9.27103527906667e-05
3.76871617994275e-05
3.28257828227072e-07
9.78007973475593e-06
2.86286180827631e-05
5.80059142964126e-05
0.000151852091918297
5.65824313646702e-05
-1.233691758541e-05
9.59923677576079e-05
5.52021054164579e-05
4.49209347501264e-05
3.78405095602204e-05
0.000101014738344518
5.78608856644258e-05
8.9533164953187e-05
8.52635007171217e-05
7.52105143680242e-05
5.96685615126766e-05
5.34982182959623e-05
1.96975862131079e-05
6.18181151602839e-05
2.95996147668477e-05
2.91994526346038e-05
3.97534360159338e-05
9.11035855835964e-05
3.17870143356985e-05
-1.08751293334399e-05
5.99894245333763e-05
1.97313463251267e-06
8.45490610961384e-05
0.000121630925030549
-2.00388014761583e-05
6.42296449607854e-05
7.28259155690404e-05
6.80470213354031e-05
0.000113982966477896
8.44246188781719e-05
-1.23918159408707e-05
4.33487015671811e-05
2.51785302007206e-05
4.43234036460524e-05
6.47118313273723e-05
5.71536087744444e-05
2.80063746517398e-05
1.98285097001309e-05
6.05588168486176e-05
4.96093380509051e-05
3.56520516856117e-05
7.09016444462556e-05
6.20044715485871e-05
2.59781333097966e-05
6.07793457939672e-05
9.44678898881505e-05
8.06177254051672e-05
2.74200011866457e-05
8.3365514078579e-05
6.34858174664862e-05
1.66236089153631e-05
6.64201039717375e-05
1.92130037886314e-05
2.65164341494749e-05
9.14269064757709e-05
9.78234805357961e-05
5.60523436148421e-05
7.06516648777187e-05
5.73683202208075e-05
1.58174712575441e-05
8.0655145202865e-05
-1.01059049785963e-05
1.35790718446323e-05
5.67085525907567e-05
2.4679435219725e-05
6.78949872113135e-05
0.000109573655536942
4.33373938356686e-05
9.90163524198912e-05
7.66520319656011e-05
5.09300230713643e-05
4.11507777309108e-05
7.0386015774941e-05
4.49295012115671e-05
0.000109157560346028
3.30572466706655e-05
5.66151799448846e-05
2.83038089260191e-05
6.01354977243172e-05
0.000104321001426148
8.06865518190912e-05
3.26591566862435e-05
0.00012472955131039
5.87480549928984e-05
0.000121690652008125
8.3702258644045e-05
-2.118533744301e-05
9.93230009457124e-05
8.24029216466403e-06
0.000105777863014044
6.12542590550996e-06
-5.43942985348499e-06
9.52744841030866e-05
1.94277333383707e-05
4.72971481849511e-05
3.10439303590546e-05
4.66137392323883e-05
7.41896231692363e-05
9.87289830703975e-05
7.11692962567191e-05
4.15545976950164e-05
5.64089591842405e-05
2.53748052963613e-05
0.000137698080358424
7.08520713246293e-05
3.31309114997205e-05
0.000106197976147263
4.17397862728192e-05
7.72755916679812e-05
2.39276867718919e-05
4.95224690677256e-05
2.63954320646495e-05
3.54457901661728e-05
7.40420277391202e-05
9.08305495034272e-05
3.63635331483262e-05
4.66685079753469e-05
5.63188905507998e-05
3.10201589074729e-05
8.22239514903595e-05
2.09673842398017e-05
4.43701942091999e-05
0.000103175903387515
0.000138517703801607
4.42962660724343e-05
3.44425473278563e-05
0.000134408524741444
0.000104205019516576
1.59129310294787e-05
9.78893333566223e-05
7.62188885703836e-05
7.20721530002583e-05
5.87720815307669e-05
5.45739039238533e-05
4.11569658629325e-05
8.6089567434096e-05
4.69353816488192e-05
9.72263837184628e-05
6.82489904323424e-05
5.53822642960363e-05
5.39619623091825e-05
6.7260916833373e-05
8.27776522179974e-05
6.41505442469161e-05
6.76923306474298e-05
7.96750884155118e-05
2.20325951974257e-05
5.45706246415736e-05
6.30827827398358e-05
0.000110546700595263
2.82899308536173e-05
2.94419017560858e-05
3.43671003074304e-05
6.55563513455448e-05
6.78939492397726e-05
9.52628504421835e-05
0.000138890602411151
5.96002568889466e-05
5.14728113528411e-05
5.76498081283327e-05
3.39015584606772e-05
0.000125373190293278
4.70386759483898e-05
3.8910513759889e-05
6.75227112457121e-05
9.42679172254551e-05
1.42252920324502e-05
6.11519875868068e-05
0.000100503364837419
-3.78629283836055e-05
8.57418455144571e-05
5.40474646876459e-05
6.42413805971147e-05
5.50494499111593e-05
2.071335876898e-05
1.72812072856467e-05
2.41607773470089e-05
3.8413265172814e-05
3.91064516633387e-05
5.50962039731127e-05
5.11647190612681e-05
0.000136439256087295
7.56236610080724e-05
6.2278580856791e-05
6.76981280259378e-05
6.66143210079383e-05
2.4803278301814e-05
2.93227119649481e-05
-1.72867442591651e-05
5.87474076089118e-05
6.95327804372056e-05
7.06652084650153e-05
0.000102393636224435
5.445441504818e-05
-3.77573059802604e-06
5.58922058456317e-05
9.61611817957569e-05
7.157794327349e-05
4.81439451454954e-05
5.65467108124963e-05
8.67782863562232e-06
3.66950475533867e-05
2.18609146041011e-05
5.02922671141668e-05
1.3996324031086e-05
-2.95284763350726e-05
4.91382847552643e-05
9.16397315593374e-05
3.67793052665623e-05
5.01932504620637e-05
8.80270261130782e-05
0.00010123956962931
7.25325284058798e-05
4.27418816198342e-05
1.72093188954314e-05
4.56392980690398e-05
8.95522713075819e-05
5.33325998708234e-05
6.00744988253308e-05
0.000113956822789028
5.96844883515396e-05
2.73144261443902e-05
9.05711173024783e-05
2.1949268223391e-05
7.0590170042739e-05
2.93923698957543e-05
3.81230844066685e-05
5.94151879808421e-05
5.42635808572247e-05
4.32880565701452e-05
9.96842419500227e-05
5.38663501186995e-05
5.48390761600034e-05
0.000147167783752104
3.02018965435571e-05
6.23461811514103e-05
7.12982572036561e-05
9.75279667072743e-05
7.96270575423732e-05
0.000123307886439085
5.82009598696407e-05
7.52422852812114e-05
3.25153418972404e-05
4.89792615860409e-05
7.60316275373123e-05
5.775268324162e-05
4.1907787951037e-05
6.77464235856909e-05
2.93401896105361e-05
3.7400300337064e-05
9.1789227300265e-05
2.99054401493096e-05
3.13389442091597e-05
5.40345547545774e-05
3.77684953810742e-06
9.30366012606078e-05
7.29049315085421e-05
7.41951237837271e-05
-2.36692920339919e-05
5.3456636853462e-05
6.88940811954014e-05
4.11302941641842e-05
7.37587031130246e-05
4.41311589002191e-05
2.58886198835272e-05
7.15110529281604e-05
1.54461920492745e-05
6.2214727989299e-05
7.3314258697558e-05
2.54897311619777e-05
5.93290303525346e-05
3.98864849991892e-05
3.57164973628919e-05
6.04922308663204e-05
9.05546424791464e-05
3.81294690936226e-05
4.01761240813589e-05
7.13939851484321e-05
3.48498637526812e-05
2.37261168948362e-05
1.21147110700175e-05
1.02034598935142e-05
5.29564559625527e-05
6.8524990178067e-05
0.000127819491462408
6.34475713170031e-05
0.000104250251427621
-2.14321330934088e-06
5.97314894948563e-05
0.000104292177359009
3.73796527576021e-06
7.18003851574548e-05
8.10566105898484e-05
8.57482393436818e-05
0.000106040398614581
0.000126767525838764
8.25989425216071e-05
7.63929817909462e-05
2.0404874571532e-05
1.37403759922864e-08
4.4602184054393e-05
8.1268713057194e-05
9.57442203044399e-06
3.17467683140015e-05
1.99436137972136e-05
1.99987106645594e-05
8.66356542193529e-05
4.11689369272244e-05
7.84993090590435e-05
2.92194476439039e-05
6.1386522360913e-05
5.4603751333323e-05
4.78980499731745e-05
7.7859873723712e-05
7.67155277011288e-05
1.93363807431309e-05
7.20813324157685e-05
6.32829078512265e-05
7.5805301038476e-05
4.27902883326097e-05
8.20158882332623e-05
7.75926818603777e-05
1.2939891633087e-05
8.66286564352789e-05
5.97776795014158e-05
0.000110524682000233
1.86300196412525e-05
4.92061077104913e-05
7.34645562903571e-05
0.000117226380757167
1.86754219305678e-05
3.70737679677452e-05
6.94690148645277e-05
5.31596419140497e-05
5.44117558008549e-05
6.01317418386305e-05
6.13807506882299e-05
4.15189534237283e-05
7.56445302160059e-05
3.47378916996474e-05
4.56942175824655e-05
1.95999671463835e-05
8.23154408444462e-05
0.000100398236959237
1.73855699973042e-05
7.85467308943345e-05
4.60814055175253e-05
6.92655328683717e-05
1.61679374951569e-05
1.83780149646183e-05
3.85382158313126e-05
8.97204716118107e-05
0.000139500361273453
7.58979543534463e-05
4.21631857370433e-05
3.32911236257781e-05
7.86902321271498e-05
6.18544563473675e-05
8.67456739006166e-05
7.56606924002837e-05
9.67874986780625e-05
4.44900872210808e-05
0.000111347335260743
5.8405644030005e-05
0.000106132967922046
0.000117364058302531
2.7186145882401e-05
1.13357766650385e-05
2.79879262960141e-05
7.90875840550118e-05
4.54569217302704e-05
0.000105240728591455
8.11321171088402e-05
8.02282027245449e-05
3.79802104781499e-05
1.13223084710258e-05
4.13548982869957e-05
3.59926223534654e-05
8.95866292279874e-05
2.54801891103457e-05
8.3540164065774e-05
7.70269859761982e-05
6.13161120385224e-05
1.9686021997057e-05
4.78995983952954e-05
4.43558196504355e-05
0.000114585578950869
2.71585456490258e-05
2.93958535789532e-05
9.04527448463478e-05
8.88587793285086e-05
8.02291178604068e-05
1.46643052370657e-05
2.37816304395303e-05
6.25666440171076e-05
2.18854588403228e-05
9.76984856296706e-05
0.000115945765780379
6.35220005064184e-05
6.48730118739571e-05
6.23894628161979e-05
3.94226370312235e-05
8.44302944422756e-05
5.91168395863955e-05
0.000100637005393332
0.000124665449128463
5.13246216616596e-05
7.38630993549389e-05
6.60779022568614e-06
8.34014424177152e-05
9.42047901188668e-05
4.2891004550818e-05
6.28199155002385e-05
4.47449495373914e-05
9.26961560740765e-05
5.76154652014925e-05
4.96211359888608e-05
1.89652052532347e-05
5.44258125077348e-05
0.000101553031813714
0.000108335947625338
2.56540128199489e-05
3.09079745639352e-05
0.000145432853619564
4.71569535878872e-05
6.08202173924164e-05
5.84414228408556e-05
7.57383458061969e-05
7.07152418014532e-05
6.60026860316733e-05
4.62214951597542e-05
6.95370662066891e-05
5.34678184545268e-05
9.41934272349406e-05
3.03222240675899e-05
4.30268368465031e-05
4.23412554954558e-05
5.99756182922508e-05
5.21571131436261e-05
4.88864300691608e-05
9.10886023122991e-05
5.93672906108756e-05
5.61738139523118e-05
5.2398233421646e-05
7.74295819255782e-05
5.31969936568457e-05
4.67868263279253e-05
2.75101371692964e-05
8.22086729939589e-05
3.86607282168633e-05
9.80271900804813e-05
6.26567639883346e-05
1.99913095848086e-05
7.53467824759209e-05
0.000118286885765723
1.92822544469083e-05
3.50122137983286e-05
8.81676148840347e-05
4.11670027788103e-05
-2.53483645671796e-05
7.00438011586207e-05
4.34859409608085e-05
8.57704770207795e-05
-5.78036761779388e-06
7.75226640230688e-05
2.71739012485316e-05
4.77440164353864e-05
2.17901239595479e-06
5.09868891907168e-05
4.88056433018844e-05
5.88149674122152e-05
3.42152264258765e-05
2.80273980996924e-05
5.65914493503783e-05
8.57040018751629e-05
5.37021808792791e-05
5.26806293935719e-05
8.02170391493138e-05
8.95028401029008e-05
1.92791755871091e-05
6.70427920089371e-05
6.00802298675835e-05
0.000105996182026365
0.000113730234008895
5.32252057893877e-05
4.36264345610574e-05
4.49395887468746e-05
8.47706846826621e-06
0.00011256769965703
6.93209903409907e-05
3.85622535527672e-05
5.61124122512941e-05
8.76135398841476e-05
5.62458251583133e-05
3.50812287488347e-05
4.49010308440451e-05
5.05728377240414e-05
5.26521349886793e-05
9.99309698608707e-05
0.000134447834875688
7.19173104405346e-05
8.87214742777514e-05
9.7698446644086e-05
-3.62426927030659e-05
8.89746689142935e-05
2.84194973650805e-05
9.67226270568617e-05
7.79806737205459e-05
2.7459244340732e-05
7.26992892733316e-05
8.37465065776399e-05
3.51711724432866e-05
9.29455350984948e-05
4.14730930357389e-05
9.77396450659938e-05
5.8480551124472e-05
3.84255180156382e-05
1.8387561769129e-05
4.10246742210815e-05
1.50945153139801e-05
0.000101143172111777
8.25728082494085e-05
6.24960434726281e-05
0.000132108405926015
2.03020337973831e-05
3.65799616856381e-05
8.85803697264638e-05
-4.28540494428503e-06
6.51327366189102e-05
5.22686230498093e-05
4.22470477224466e-05
4.87387693081733e-05
8.81664015627516e-06
4.48754849018777e-05
4.20943892793643e-05
8.39441178922445e-05
6.6508256893985e-05
6.16717021828146e-05
0.0001323771198837
4.10102775045444e-05
9.51135402212078e-05
8.01549826642684e-05
5.1562440702775e-05
6.22656014873346e-05
8.1802697851228e-05
0.000127391382103465
8.98115379418963e-05
3.6424174070438e-05
8.88027175514742e-05
9.31688780833788e-05
4.82346639630305e-05
6.71680488157208e-05
7.5299212689445e-05
6.01398826645657e-05
8.65701627960603e-05
2.13158947711183e-05
6.98971104294062e-05
4.07194338227757e-05
5.50356461875243e-05
0.000114648794296917
6.54023404546972e-05
4.11833445402851e-05
-1.01119636349581e-06
5.82877428599708e-05
8.51794533433483e-05
-1.17306782722085e-05
4.51183227788055e-05
9.78932099112488e-05
9.87359784727458e-05
0.000102144844687004
4.8783101867247e-05
4.21431259350936e-05
0.000134788085760366
5.70224701872613e-05
0.000122947138316239
8.19196948286299e-05
5.00135164857764e-05
0.000108613684361021
6.65236852243704e-05
0.000127790294225391
6.68287232837457e-05
0.000118763859914196
0.000108599356209562
1.30235532351619e-05
9.4542526124085e-05
7.85567163430226e-05
1.8907614100915e-05
4.40211399259316e-05
4.78116400615114e-05
6.92029387715909e-05
2.40881694398718e-05
8.70486045047699e-05
-3.86496836887345e-07
2.26214117759101e-05
2.11893302716068e-05
0.000105457701582974
4.33635093220691e-05
3.22656850388791e-05
6.91552989576475e-05
6.45776832453421e-05
4.58899963542644e-05
7.74668021233769e-05
3.63568912128058e-05
3.15987944274332e-05
4.32312992527053e-05
6.56592618321535e-05
0.000114603938776081
6.95153576853836e-05
7.25488362321073e-05
6.07501782248624e-05
8.09850355337401e-05
5.49781544500095e-05
6.46457853044554e-05
9.82439795553971e-05
2.5220493755059e-05
0.000142084135510244
3.42375585419042e-05
7.45466532717419e-05
-4.78219389517679e-06
4.83918210505122e-05
7.35321689581409e-05
-1.07189692118234e-05
8.48072762726853e-05
3.68956722856825e-05
2.69944031164245e-05
2.09206270195491e-05
-6.99107611695726e-06
5.05188291728075e-05
5.99114140446335e-05
6.1528952983953e-05
4.59846949555033e-05
-5.02467730115829e-06
0.000145400615165945
7.66664761607085e-05
2.80097920543085e-05
9.04789961011454e-05
4.09199165931924e-05
5.4275711858463e-05
8.17088423173746e-05
3.18791852176063e-05
5.80813103442004e-05
-4.2077221095111e-05
7.11865682370508e-05
6.73612332007558e-05
2.87608571231603e-05
2.12612328727081e-05
2.79588686111373e-05
4.84893192417372e-06
3.78069703774776e-05
2.8558780067236e-05
6.36014946423978e-05
3.34465595900821e-05
4.09876729839498e-05
8.35110506017433e-06
8.36887409773664e-05
7.24590895739171e-05
1.87480773933585e-05
2.38002462592145e-05
6.53233714192138e-05
3.5447808238489e-05
1.05501867031841e-05
0.000122917460885955
5.16130418438871e-05
9.11108973006222e-05
5.30916351477175e-05
4.57158097161514e-05
3.94763345760723e-05
-3.25319351864302e-05
6.95857892112824e-05
1.63764505539389e-05
-2.26982964013722e-05
8.87345450712705e-05
9.14531489257985e-05
6.05116555372562e-05
0.00011937119262279
5.21154624301669e-05
8.66908547915512e-05
6.79846844346142e-05
9.96952963957892e-05
1.82280172543421e-05
5.2468749903199e-05
4.18377353062024e-05
2.80102633143212e-05
5.19654809922635e-05
6.97830984636851e-05
6.79752630592255e-05
6.61824168754553e-05
3.308024625243e-05
0.000113988486006844
1.17771280639511e-05
9.1649704502179e-05
5.41084678289317e-05
1.79180284203051e-05
7.75941363555202e-05
0.000115879974594579
6.39077264700397e-05
5.8851553142916e-05
3.89073130437694e-05
9.80943827554372e-05
0.000102728163503821
5.94236755750878e-05
4.67554610476094e-05
7.01711101436487e-05
6.07692306977542e-05
6.30363027421246e-05
5.51629833515231e-05
5.13008314203145e-05
7.5348522350842e-05
3.38881901789463e-05
6.21407854819258e-05
5.85347855358495e-05
4.78791804052171e-05
3.8397501469856e-05
3.08456973701493e-05
6.45968529867046e-05
5.11224459480131e-05
6.13415738782634e-05
4.90760509473626e-05
6.02848388840328e-05
3.98245011192398e-05
4.55079682177836e-05
-1.03759214360599e-05
3.96586886403244e-05
4.72249547139055e-05
2.51048082448987e-05
4.28705520187373e-05
6.73179671239532e-05
5.46316113640025e-05
5.32062590549358e-05
5.24684373219923e-05
-4.89277565781809e-06
6.00389355039e-05
0.0001072429060539
7.88690634116985e-05
7.51243190515242e-06
4.40841710727251e-05
7.83474260123817e-05
0.000156420299347259
6.56289258979369e-05
-2.30052176794995e-06
7.77902722446498e-05
0.000102778154358985
7.25055847152261e-05
6.14572053737608e-05
8.87791202787898e-05
9.47464591543554e-05
9.14194816465334e-05
7.66619225920368e-05
4.33080746504781e-05
0.00014869251554453
7.95529796275346e-05
3.49485366429925e-05
7.24782029730511e-05
6.22880119502347e-05
7.60410955402971e-05
5.42931746394779e-05
3.78687571404266e-05
6.04301778287572e-05
9.54523855109513e-05
3.59288584974031e-05
5.77639724516468e-05
9.00537654083595e-05
7.23065467952512e-05
4.93944034873932e-05
6.99955154960943e-05
4.87753979773978e-05
3.79086362334918e-05
6.788925197104e-05
1.57327016496548e-05
5.65400212869391e-05
9.80855276071839e-05
1.22125930109608e-05
6.38651126594547e-05
6.77583304083977e-05
4.29466214874273e-05
8.01290297374079e-05
4.03737082831399e-05
0.000120562426034356
8.3650730460057e-05
4.75408629943786e-05
9.61244305289534e-05
3.15447293115549e-05
3.77610677850397e-05
6.81280679973787e-05
1.67650325401485e-05
7.05437645918462e-05
2.91765322675292e-05
8.6623256480902e-05
5.90094508211405e-05
6.64519528217582e-05
4.22789298894842e-05
8.11208055635362e-05
2.67721107302729e-05
8.19093144968935e-05
8.98200038552134e-05
5.93312152976681e-05
0.000115076096225245
7.38617222409831e-05
2.34462816467067e-05
5.44755830601198e-05
2.17599681575725e-05
4.91722368338312e-05
9.36771632707843e-05
8.21753214409791e-05
7.85317382610497e-05
5.33370711489361e-05
5.79023329611476e-05
3.19221879742246e-05
6.94971832666841e-05
2.47383753257942e-05
6.3168559231257e-05
1.68726281659008e-06
5.53367844586507e-05
5.19228112228039e-05
2.6766372964904e-05
2.92255479952496e-05
0.00010719345323431
8.85917373376458e-05
9.96131716006519e-05
7.7677181339081e-05
9.39046571223076e-05
7.92762995040759e-05
8.20989895792681e-05
6.92553348592519e-05
4.05525445975919e-05
1.50988700094774e-05
7.91716181698018e-05
9.02713699716015e-05
3.85108845402937e-05
7.68023061858041e-05
4.31804190459644e-05
9.69198186033343e-05
9.13593397764045e-05
6.80291539427672e-05
2.52945915919148e-05
0.000100211018281194
0.000109727367441755
3.65291960720122e-05
0.000104658314905593
2.56018656451291e-05
6.80757356635738e-05
5.63869615580933e-06
7.26856552989387e-05
-4.2209255041711e-05
5.96312033124184e-05
2.53352552119804e-05
0.000101854638694484
2.49884125571375e-05
8.93966461896712e-05
2.37709317552637e-05
7.33703902866944e-05
4.54926806182861e-06
0.000112989337971822
2.9007883670973e-05
6.50677393620172e-05
0.000151889820533046
6.69994488461354e-05
3.10636957580344e-05
5.59848309188919e-05
6.90160502285028e-05
-2.75202553403682e-06
6.55979814118468e-05
6.49184821453353e-05
2.72208808933623e-05
8.35357829764167e-05
9.71881813822666e-06
7.30607966751119e-05
6.46154612997217e-05
6.54648340914018e-05
0.000120685033072332
0.000110276619250753
5.0608608064412e-05
4.95574480933885e-05
2.22426816199768e-05
8.69782593742166e-05
4.13399022392793e-05
4.43671298891507e-05
6.67837812550885e-05
5.3451471473269e-05
7.56043106641564e-05
-8.67965617409315e-06
9.7803410371616e-05
-1.32152909312359e-05
2.72771520558885e-05
6.52141078161132e-05
4.5404346937419e-05
1.49240491181751e-05
8.09446480439756e-05
0.000102706147244039
5.74441754058262e-05
5.19704006848733e-05
4.92209197514797e-05
8.62992029487539e-05
5.33372344111913e-05
6.14460325619177e-05
7.85545327278759e-05
3.91168505095269e-06
1.37698176181101e-05
7.68870084786075e-05
9.14802638717079e-05
3.57090635172359e-05
1.65033955846281e-05
5.33749331623227e-05
8.18046509694205e-05
0.000108286466359962
4.22442929899072e-05
0.000128154679861195
1.76404768651929e-05
3.69545372330628e-05
7.47579551485327e-05
4.55183349163763e-05
5.10880752705021e-05
4.98562942390604e-05
7.68049967403807e-05
4.06741417195327e-05
3.78439522609312e-05
5.19427988604804e-05
1.76311431218812e-05
8.756754156887e-05
2.11808665212301e-05
6.95615627472794e-05
3.04351900821341e-05
8.55577298309325e-05
9.54339731192636e-05
6.27505008038181e-05
4.51979106561622e-05
4.89577714054723e-05
4.75549087271125e-05
2.00039343046225e-05
8.45379986609991e-05
9.05078131683694e-05
6.21718378542563e-05
6.56127064839771e-05
2.43058324004792e-05
7.29378718093087e-05
2.86398850203209e-05
1.7060157902119e-05
9.87387240440561e-05
2.27973683917498e-05
6.84323410974222e-05
7.66698345552143e-05
-4.53543823712208e-07
1.66279703591823e-05
4.33658217754786e-05
5.3506981157233e-05
7.62083219535519e-05
5.55785250230801e-05
1.93918299063972e-05
0.000125155701950758
7.22718126168478e-05
3.96055574402831e-05
4.54048870667118e-05
-6.36499689373042e-07
9.73182320129707e-05
8.56417488042596e-05
7.07412383083348e-05
5.84796155872744e-06
8.60667187618122e-05
6.79707057654746e-05
0.000111430579886875
7.01008161762295e-05
0.000128278966821194
3.49877122643396e-05
0.00011244426388515
3.99290004646247e-05
0.000121992172760651
3.00272414774721e-05
3.52053677714896e-05
7.14042930916273e-05
8.13423810494408e-05
4.91651056019523e-05
9.78179928737987e-05
1.15888732239819e-05
6.68324942777686e-05
6.76676631304348e-05
4.08443105385712e-06
8.89171887116895e-05
6.04486869474926e-06
8.85412334363497e-05
4.89606406482099e-05
8.64076708379094e-05
2.98725414891814e-05
3.93177537038056e-05
4.4237658606885e-05
4.62218511126967e-05
9.56745978167551e-05
7.48773739262127e-05
6.24323357068553e-05
9.75674360677205e-05
-6.80173436258218e-06
5.24762865951142e-05
8.94348952080445e-05
6.33462656408106e-05
7.17102834841005e-05
3.64533098611837e-05
2.25013311696381e-05
7.70762602058682e-05
6.51938841790432e-05
0.000102321339068584
0.000136196610864627
5.42813553195671e-05
4.54445583918264e-05
1.18529222057966e-05
9.99697760501995e-05
3.49790253754501e-05
5.81578534664228e-05
5.96963813828527e-05
3.94694039617391e-05
5.37013401780928e-05
7.58890410754432e-05
3.802500061347e-05
0.00010829558265227
0.000119648680462784
6.01857623623108e-05
-1.87838578344153e-06
4.66935157122057e-05
9.85660905961651e-05
4.03685128035619e-05
3.09892406106885e-05
4.47293443471334e-05
4.38533918383555e-06
4.21371585123913e-05
1.93341011155249e-05
6.03190158833293e-05
5.79320080541283e-05
7.02456544886116e-05
7.22017332561253e-05
6.96176225236268e-05
3.94258741662444e-05
0.000138020738207174
5.6701344436291e-05
4.65682124659568e-05
4.18163465803012e-05
6.17160952988034e-05
6.01312302112847e-05
-1.24672506837081e-05
5.21763610988875e-05
9.2401425736317e-05
3.7533845754023e-05
1.47856517981812e-05
0.000134718637612785
6.42934421876992e-05
6.59383389432033e-05
4.17678589853163e-05
5.84953348685236e-05
6.66022743416371e-05
-4.93190437441216e-06
8.97738793694209e-05
9.30018410514837e-05
2.01293560604073e-05
5.90092071731091e-05
3.26134833159827e-05
5.86555955044957e-05
9.35940695097926e-05
-1.45393917748516e-05
4.97913302546029e-05
3.86866605160789e-05
4.66027497623243e-05
5.41979141159804e-05
5.70468492888538e-05
6.96666288304054e-05
2.0435872634955e-05
4.5739720856342e-05
4.77419710271343e-05
0.000103305199171952
1.54767257501204e-05
0.00011510052075706
5.80122930207587e-05
8.46263805051317e-05
9.09985956886919e-05
4.81159287752648e-05
9.16751118171988e-05
2.88822559555509e-05
0.000122704532437038
3.57750003084473e-05
4.79811467467284e-05
2.58141856595085e-05
4.95799716176711e-05
7.49279687364542e-05
0.000109879685940073
6.87232846041765e-05
4.56161191020445e-05
1.75507105983338e-05
4.23214824291339e-05
5.31383179554479e-06
5.64210580654595e-05
2.58239300231236e-05
4.32497535315693e-05
6.81980336220636e-05
1.6643643715665e-05
6.30534840738246e-05
6.63991134112462e-05
2.58362657202349e-05
0.000117254760974574
5.41885981001261e-05
7.00418002848249e-05
2.71785544767271e-05
7.23297096020702e-05
6.02892945125388e-05
7.89297849665038e-05
7.14110384504491e-05
7.26475834979714e-05
3.17605926573799e-05
5.35134596651904e-05
7.67240386469009e-05
3.24331627585536e-05
3.5201756025978e-05
9.58011580133946e-05
5.33335851257893e-05
5.34921835382987e-05
5.97584444597566e-05
3.81749593408561e-05
9.85126135207574e-05
3.00479692243536e-05
6.70681028371108e-05
9.34699951300563e-05
7.70630241570928e-05
4.34641173341434e-05
4.23517540791398e-05
1.73552374404234e-05
8.39983683701026e-05
2.5999117018634e-05
2.8923290877071e-06
2.72966201752946e-05
8.5747739560618e-05
7.36412192299978e-05
0.000109335507513614
4.11274064947572e-05
3.44110749483735e-05
6.71148877139199e-05
5.83946644491486e-05
5.86834078752862e-05
7.62392343827484e-05
7.63632559600524e-05
0.000116307914000187
6.18751336283176e-05
0.000101885005231621
7.32981866820417e-05
6.17791219701059e-05
7.49610273484759e-05
0.000128485682141058
8.69414563952007e-05
5.22659060130128e-05
2.73752501158044e-05
6.06671331908358e-05
4.99198968646588e-05
5.28286682446929e-05
8.66258862835446e-06
7.2543593299728e-05
8.3435134419185e-05
4.08238459745315e-05
2.11283303747025e-05
3.71448819599855e-05
9.44700116891006e-05
2.66761347639862e-05
5.00983802856816e-05
3.51969485434131e-05
2.67056500333963e-05
7.79866357612449e-05
3.57962152097249e-05
8.03891685331372e-05
5.69110790699235e-05
6.6953427841084e-05
8.86038780660124e-05
0.000102034452146887
2.38617411690938e-05
3.36095563986527e-05
3.637564399186e-05
2.57364958169479e-05
4.01245548389581e-05
0.000110130596712551
6.39905591663914e-05
3.92908991071758e-05
8.69101699156741e-05
5.64744203949728e-05
4.07015027875111e-05
3.5490613539358e-05
5.2104348084236e-05
6.7899833052551e-05
6.06987151451326e-05
0.000141613180988831
6.14333410690104e-05
2.12606307197795e-05
0.000108453019535502
5.30969877395622e-05
7.38021314958573e-05
5.60448782010246e-05
-2.36455498613082e-06
-6.78742416966931e-06
4.37511044572285e-05
5.67681034001068e-05
4.06220220458531e-05
5.55788401693137e-05
4.69888713740171e-05
3.53546016914345e-05
7.04450897546247e-05
7.197973083215e-05
0.000104310910471388
9.31929323518504e-05
6.29871417470812e-05
3.77225313047722e-05
1.4706910577339e-05
2.81781651054713e-05
6.52662120838258e-05
7.0753796799355e-05
6.6833352808107e-05
3.79274084223986e-05
3.17705912399504e-05
3.58584884299741e-05
4.15576311752489e-05
6.28816655253885e-05
7.6858129703898e-05
6.22247313488718e-05
6.97715166786726e-05
9.95749147776814e-05
2.44860786995825e-05
1.07708262176557e-05
7.54991633798053e-05
7.18402841051817e-05
9.73118667280459e-05
5.79161761409112e-05
2.34880090494905e-05
2.52954911145352e-05
6.98830744402694e-05
2.92048108888623e-05
8.32584667594458e-07
7.77250945073465e-05
0.000131466941240793
0.000117054197471406
3.67678325498782e-05
5.58817506745301e-05
4.79288869322115e-05
9.30128292340273e-05
3.77038117399492e-05
6.74365636016604e-05
8.50072586919001e-05
7.41733556109062e-05
0.000107287839605099
1.67923912477295e-05
7.3657853409475e-06
5.21604262437768e-05
7.68477824239703e-05
7.02205378359911e-06
6.55552269729089e-05
7.07664856589513e-05
8.09082991230224e-05
9.11734983589131e-05
5.27929276365149e-05
5.98918195703937e-06
4.75190459537778e-05
7.29933800238691e-05
7.22331040634429e-05
1.12686058595797e-05
8.92786331111223e-05
4.49640670915762e-05
3.98985893266197e-05
3.34438872028864e-05
3.10933129112871e-05
6.24193358226622e-05
3.77062578365332e-05
7.07582913746831e-05
1.37083110336489e-05
2.63899120277242e-05
2.89120513101766e-05
8.18035756404672e-05
8.9892029381836e-05
8.67135195343054e-05
5.00581462476514e-05
0.000115314101618052
6.32291740963055e-06
4.79270108408016e-05
1.29802121887443e-05
9.21361918435805e-05
0.000101000321135949
7.94292618884461e-05
4.68118917252592e-05
7.08988384986584e-05
0.000112871283107076
0.000137467711410358
0.000116627903186427
4.84189706226704e-05
5.83859186324767e-05
4.96557059929298e-05
-2.49409688553969e-05
1.84522335927753e-05
6.00674988513889e-05
5.85869733636826e-05
-1.12323587549124e-05
6.97186816610686e-05
3.79438161666913e-05
0.000100678290558034
2.7495781124768e-05
6.94095482886319e-05
1.09008334715228e-05
3.33778408690544e-05
-3.24273631719421e-06
8.41423823248251e-05
7.97347668984763e-05
2.8601259849306e-05
3.93749649417774e-05
5.16214360563894e-05
2.82455014330546e-05
6.24295295369448e-05
3.8413707114247e-05
4.44693982958024e-05
7.70663332478872e-05
4.54075697378861e-05
-1.38096240568334e-06
4.6060933476769e-05
6.10484760451394e-05
9.22112468328642e-05
6.77708607809769e-05
3.12399673081505e-05
3.47477331880777e-05
7.35022973761429e-05
2.05344660710701e-05
7.29696723949215e-05
8.20927343948326e-05
6.544010709681e-05
0.000105631777564256
4.81044080804073e-05
8.0170624595317e-05
-1.51786292192146e-05
8.77058492157462e-05
2.82498327323868e-05
6.98235591769236e-05
3.69621784245139e-05
4.27204441959394e-05
4.43855193339025e-05
6.71549180423742e-05
0.000113738738814861
8.7480539680833e-05
1.13954526023311e-05
2.97780134980874e-05
6.54959848978721e-05
8.40401456699058e-05
3.85090866157856e-05
3.54309962983263e-05
4.88501508771512e-05
3.01628651970304e-05
3.44262701868215e-05
5.49014785689564e-05
4.23914811821679e-05
7.53103391589147e-05
5.58270308851718e-05
9.21809102115285e-05
3.77573955064218e-05
6.82669861150679e-05
7.16532923536805e-05
2.02275061114981e-05
-4.16039798575218e-05
5.23353710027412e-05
1.36079470954331e-05
5.91816246901291e-05
-8.73359542382912e-06
7.47442702103571e-05
9.88065945230064e-05
2.48873151934075e-05
3.00789109756811e-05
4.61683030636428e-05
2.94876336177309e-05
-1.13099513885939e-05
7.99955394180541e-05
4.50449572172712e-05
8.94950955425899e-05
5.65268329996034e-05
8.93810846279568e-05
2.94764012559372e-05
6.9417211822353e-05
0.000101151860146288
6.93703010667042e-05
6.81311410344555e-06
-1.55823574167366e-05
7.42040166619911e-05
3.13273425470361e-05
-2.12451491805092e-05
8.94124585515308e-05
6.17365581657617e-05
1.76756518787606e-05
6.72998490495505e-05
4.35245485718989e-05
2.62823670892438e-05
8.7711271780734e-05
4.67611368425771e-05
4.16492115404662e-05
6.68817961670839e-05
9.01243918728004e-05
6.46817280014683e-06
8.24114947118456e-05
2.99763074443589e-05
1.52425983098616e-05
6.55558362548975e-05
6.51093276180321e-05
4.48794920941902e-05
4.68454513275399e-05
4.57500227496728e-05
0.000100217944364548
1.00947441926337e-05
3.50943035110062e-05
6.73634695127224e-05
7.64103226647232e-05
5.19867633729517e-05
3.35853426766381e-05
5.2898287523562e-05
0.000117025044124766
7.88447179202431e-05
4.2219029784784e-05
2.24416678674319e-05
9.22777266445817e-05
5.3946996312344e-05
0.000101189605519143
1.28202588925489e-05
0.000114094849727524
5.60515624256038e-05
4.43235965436946e-05
9.47127426177202e-05
6.98554651645826e-05
-2.87797416557517e-05
5.30417328875597e-05
4.88388906627733e-05
7.56810903434826e-05
5.81088015677122e-05
5.33194237712049e-05
2.32815704339068e-05
3.23030508267723e-05
3.50378347603892e-05
4.20979861048302e-05
8.03954447505563e-05
4.84936660175667e-05
9.55207903126721e-05
7.51565925125266e-05
6.77783679469267e-05
5.93036040394089e-05
5.40506865876662e-05
5.07705477654046e-05
4.77236132755077e-05
3.00043704647625e-05
9.93882441987297e-06
8.0896195853833e-05
-3.83832620993702e-05
5.74193452508533e-05
6.79015457421952e-05
7.38554416227162e-05
5.94011746523411e-05
6.87809325373042e-05
7.19104582917294e-05
0.000130914401311612
9.91638360867169e-05
6.81579648008288e-05
8.12364096351692e-05
2.40850536596661e-05
7.65369492084895e-05
7.38494503236012e-05
2.04647051099004e-05
6.78205533606771e-05
8.98740780102001e-05
3.65202893737506e-05
4.99064054337079e-05
5.31357064851482e-05
6.31176822382559e-05
5.11414429032728e-05
-1.42095320654269e-05
9.01308680002458e-05
5.73377220736531e-05
-7.65790080180591e-06
4.25628061899281e-05
7.35932177603834e-05
7.87191349063767e-05
1.24576070385181e-05
1.00324598171423e-05
5.40378782450614e-05
0.000104325011236489
-2.01741006745579e-05
7.35858303645325e-05
9.67707152147125e-05
3.08852873038193e-05
0.000109824832081009
7.07634865168618e-05
6.37154819163971e-05
4.52379326394639e-05
2.38928672259945e-05
7.32116867116797e-05
6.55708726900877e-05
6.03062225426973e-05
-5.08518467111635e-06
3.65354294545454e-05
4.94788773262528e-05
5.838408813445e-05
6.44709092603158e-06
4.95423802311847e-05
4.16493253658215e-05
1.00860342208351e-05
5.68580160480745e-05
-1.46712829127507e-05
8.59402427800886e-06
9.10005380314897e-05
0.000135948768724396
6.7392928053873e-05
3.7693271747158e-05
0.000113095332041762
5.02671036521308e-05
0.000107089941683378
7.50870768395674e-05
-1.03959184892508e-05
5.92047942325748e-05
8.76661835573316e-05
8.39506926891797e-05
4.60726810782718e-05
5.23348552280233e-05
8.12646198553152e-05
7.30228850700683e-05
3.04108288106826e-05
4.2612738125151e-05
9.74441589956198e-05
0.00011531109376848
6.55747190979635e-05
6.43039793644052e-05
2.71858601833362e-05
4.47894188428686e-05
-2.76881954226138e-05
-1.81858714983814e-05
6.60187040136695e-05
7.63904142352119e-05
6.33725769286566e-05
9.08894196445167e-05
6.31764829494159e-05
2.78960577240803e-05
1.22383962302133e-06
3.30352697537881e-05
4.15134676500625e-05
6.85710680084963e-05
1.31296017617178e-05
7.62018522734134e-05
6.14977312339743e-05
0.000117813712616537
2.80853825941405e-05
4.96298479480195e-05
7.03268932039975e-05
7.71833927745043e-05
6.15030525015524e-05
4.35339961388988e-06
6.54763545648638e-05
4.38303706826122e-05
9.44797005351471e-05
6.02141695544042e-05
5.13876136349455e-05
9.00279613260644e-05
2.78445017051373e-05
7.0489197263006e-05
2.23099550450553e-05
7.61892021479782e-05
7.71170646116527e-05
7.95513420838917e-05
6.59147468929993e-05
2.89926373102276e-05
2.84177418164664e-05
8.73317790353814e-05
4.68821783911245e-05
5.44446945809502e-05
9.16010496929443e-06
1.55760433354438e-05
6.49500893438383e-05
4.73650983185913e-05
6.23146504147311e-05
3.65135572878443e-05
-2.85783922192792e-06
6.39516688943388e-05
3.4399337046978e-05
8.17992018074873e-05
7.58141267241588e-05
-5.03070382456303e-06
4.01108620044753e-05
7.09076711502731e-05
4.38676104516436e-05
0.000104075499265293
4.957919075455e-05
8.7293434521862e-05
8.16652810373912e-05
2.64260025524684e-05
3.57974735948345e-05
3.97103862739612e-05
3.29605864291938e-05
2.2717138166848e-05
5.3191159115989e-05
1.00216909765193e-05
5.05840251321799e-05
8.75757048362693e-05
7.91215725017358e-05
6.71221352833315e-05
7.61570955488585e-05
8.24287375269457e-05
1.13749530274325e-05
5.69531318525466e-05
9.61058390640039e-05
2.32843716258649e-05
0.000109017333547957
2.73610740600556e-05
6.08681828719658e-05
8.98387247203112e-05
9.58392233179209e-05
4.88846060681262e-05
7.84902938233766e-05
1.56504157461539e-05
0.000118725977443411
6.7660748074736e-05
4.6484327200929e-06
1.38267723728528e-05
2.22863775438447e-05
2.61033262983708e-05
8.4270406831157e-05
5.13386102361265e-05
5.42467734073714e-05
2.70506664327643e-05
8.50193128879437e-05
4.99061663162569e-07
9.01910561760247e-05
7.41983215866221e-05
-3.76942917602401e-07
3.28994585280635e-05
8.56452999210402e-05
5.32824560359403e-05
9.58321267404371e-05
5.61019761156319e-05
2.73246600989896e-05
6.96444222420959e-05
8.59901159650067e-06
1.44588367474611e-05
2.35486101165137e-05
6.21263824524663e-05
6.04644718714849e-05
5.34073707531324e-05
3.30998378809507e-05
3.71086642944347e-05
6.26804879872529e-05
8.16545234412932e-05
8.19798156905224e-05
6.36361182301862e-05
3.65517801927453e-05
3.96273846835758e-05
2.94206822566813e-05
2.56249279451538e-05
8.64316077991663e-05
2.66234221300989e-05
8.86632897630932e-05
5.28772292291657e-05
6.97284038411455e-05
2.4568722066849e-05
6.71188718076534e-05
1.36644395829404e-05
6.59286534205033e-06
0.000102000995818636
2.80919355211298e-05
7.59935605330869e-05
8.12749813386165e-05
5.77202463507259e-05
-2.95394845425877e-06
6.90726990412194e-05
6.45717000268273e-05
5.56578737612338e-05
4.75570817847141e-05
4.12332053850916e-05
2.22758106542791e-05
6.93672403721746e-05
3.89658090540256e-06
1.53062976622185e-05
4.66693862608649e-05
3.11825168174259e-05
6.24905800653651e-06
2.19846938807476e-05
4.59415685042572e-05
4.70802437547537e-05
4.12171154736166e-05
3.53423565329662e-05
8.90807005306107e-05
9.71049141631113e-05
5.95947704543813e-05
7.73815574252846e-05
0.000109471538362199
2.18480111288639e-05
4.3918292816779e-05
1.07618104100952e-05
5.91868052168254e-05
6.20778362273367e-05
5.03319830640539e-05
5.2870428947588e-05
9.80923822224922e-05
4.79202631820874e-05
6.99679104188825e-05
3.08774318312264e-05
4.47808359937845e-05
6.48550535080814e-05
8.86958033165138e-05
1.25273139446837e-05
6.2576439127095e-05
6.09782535223419e-05
5.3977060233789e-05
2.18145098171667e-05
5.57445867816931e-05
4.91915140724475e-05
7.49754369549111e-05
5.48020588853083e-05
3.19329708582885e-06
0.000146193990560724
5.71043483819081e-05
5.35193528291386e-05
9.93846370371737e-05
6.45545133142944e-05
0.000106561551503156
0.000133965183210191
6.04613086327872e-05
3.82533010332652e-05
7.49735138025396e-05
9.9274733813607e-05
3.52622332863484e-05
-6.07750831504976e-06
9.55361769687522e-05
5.93187396230217e-05
7.36440507794444e-05
2.84447651843267e-05
5.60674794511516e-05
5.95540364319627e-05
4.83103421934161e-05
0.000127281083232306
6.74451393731035e-05
5.44287705672837e-05
8.4689946725364e-05
5.16740312994059e-05
5.11042874228139e-05
3.27400940527766e-05
5.42768492828425e-05
5.76772228189885e-05
4.23025307918853e-05
7.72981792212407e-05
9.85109121068511e-05
4.94844181650765e-05
4.69505287522109e-05
4.63811572117065e-05
8.01276169900096e-05
7.06171902830176e-05
6.02150071800985e-05
7.83815963880162e-05
2.50537073622556e-05
6.30056837615228e-05
3.36417037834293e-05
3.72623869338208e-05
6.13002094010042e-05
8.04812186714027e-05
4.80490630121163e-05
3.37356814901474e-05
6.07182768042642e-05
8.05066393959071e-05
4.01567849751422e-05
6.10420632901025e-05
1.51682230080252e-05
0.000137988639190022
7.44398173972127e-05
1.82611469571998e-05
5.16297452536933e-05
4.05394630145216e-05
5.70053062205826e-05
6.44923541644556e-05
1.48022355193529e-05
7.85661624404039e-05
3.21317713012916e-05
-3.0645249599827e-05
5.88562659041959e-07
8.59820084485298e-05
1.78230267839054e-05
3.92697979338161e-06
-1.7669333747863e-07
4.68040957859865e-05
5.8491421903991e-05
8.90383159049216e-05
6.39430048942757e-05
3.12455092055196e-05
9.1530142796345e-05
6.26198536510888e-05
0.000138739562713769
3.47235411774339e-05
1.26166849621666e-05
4.05530146095716e-05
7.86706326168667e-06
2.18487352448537e-05
-1.94623817380824e-05
-2.85986694750111e-06
3.72477000059856e-05
1.50273129633893e-05
3.04914720058009e-05
0.000109225632612763
3.779148432833e-05
3.67707811580484e-05
6.16640300735937e-05
8.67259955665728e-05
5.91977839558857e-05
3.33000361055944e-05
5.92517717209022e-05
8.91676349982745e-05
7.4247290434454e-05
8.92343609575325e-05
0.000106252113002509
-3.29789953500902e-05
-6.10898719146434e-06
4.07104966012574e-05
6.26944179579996e-05
8.7650621500635e-05
6.40462224919857e-05
5.94938732342037e-05
4.42802365012131e-05
9.62610423520502e-06
8.86847263445778e-05
6.92071781832848e-05
2.9160583902185e-05
5.84976237411192e-05
9.91451477687538e-05
5.95791240982026e-05
7.57824336970279e-05
2.95892754273132e-05
4.96896245124254e-05
8.84588661506599e-06
4.2387478768779e-05
6.64451445455119e-05
9.64505407709451e-05
4.44183738784082e-05
4.47951657425916e-05
0.000116534385120435
4.24917346186261e-05
0.000115245362099234
8.12937351445999e-05
7.50745256545321e-05
6.15608916767307e-05
9.86178049382169e-05
5.63334512372659e-05
3.1991470677223e-05
7.85123562626351e-05
3.13317056515353e-05
2.23910100085431e-05
5.52973143692026e-05
5.19695032819652e-05
6.09256920729331e-05
8.71927868379145e-05
1.32516771072888e-05
4.18377662336135e-05
0.000125821710562231
6.79343697541549e-05
8.38743103249852e-05
2.32504091368963e-05
6.4097048416546e-05
2.18814762680991e-05
0.000100967209204381
1.9172324837019e-05
1.40938224016938e-05
3.53991549821584e-05
5.42257866380451e-05
3.7092570404577e-05
7.17109136735621e-05
-3.01748894811934e-06
5.04620033155896e-05
0.000110648856063276
8.92072539072498e-05
1.07310351893523e-05
5.03286710413199e-05
7.37446546758765e-05
2.74308162158228e-05
3.24614926063333e-05
6.23107858882204e-05
0.000104713107511884
6.57097559835091e-05
9.61260509629871e-05
9.70216097750684e-05
6.03996382741924e-05
0.000111174653546013
4.20196555881041e-05
6.60389978431832e-05
4.96948459666425e-05
6.02406244779821e-05
5.38746188744739e-05
5.75479934187577e-05
7.83309165369418e-05
0.000104702196405902
3.74782412808121e-06
4.45900583200562e-05
6.95486368077843e-05
8.21075745587701e-05
3.70888693033306e-05
2.78257178409841e-05
0.000108391463064647
3.92235212876133e-05
5.89944706450065e-05
2.73576354897374e-05
5.23441609320418e-05
-1.08449453103796e-06
7.48800248816142e-05
5.31014750609613e-05
4.34164950712387e-05
5.71348796881308e-05
8.25749507246228e-05
4.03237559695717e-05
5.35173820688334e-05
6.46825071063714e-05
8.73119126901343e-05
7.47864337194459e-05
9.36622972483127e-05
3.95552613579904e-05
4.37862706675115e-05
3.89272731412247e-05
0.000113828510766273
4.09022463703959e-05
4.73898468783966e-05
2.88835842304334e-05
2.73377343225858e-05
1.77580970104217e-05
7.65878218482485e-05
7.77834297694347e-05
4.38172480937365e-05
0.000111806750857381
0.000118470526669181
6.18779598179568e-05
5.53752324685257e-05
4.69103074562724e-05
7.85422063690754e-05
5.46011888871928e-05
5.59130391040515e-05
5.5632543071777e-05
6.39885749648354e-05
7.04000966778639e-05
-1.46075183529131e-05
9.38154881258618e-05
0.000145361781186639
7.04279405920305e-05
4.96612976087169e-05
6.00855621653243e-05
4.73305848096703e-05
8.04227128345374e-05
-1.78490527901984e-05
0.000110548915896228
6.65537090867229e-05
4.48419527249841e-05
9.2178592701214e-05
5.91920504657387e-05
3.61996002144027e-05
6.28816560482224e-05
9.56028344047886e-05
7.45602581348576e-05
-1.25538371136215e-05
0.000102194678753523
5.66122667525353e-05
7.0191820725619e-05
1.90384396556089e-05
3.93601769062056e-05
6.66613127671943e-05
6.10120778739796e-05
0.000120562005911318
5.45073913483261e-05
9.0968259226868e-05
8.4864393777159e-05
8.4387778739541e-05
9.93760471411867e-05
2.36749712626813e-05
8.52773525109903e-05
9.74063621566829e-05
0.00011760629811487
6.36966820938597e-05
1.98543395312891e-05
7.41215156352809e-05
5.69990194820958e-05
8.5154856138101e-05
9.48128621531202e-05
5.05723778300552e-05
8.56978530850981e-05
0.000100735438204041
5.7847162517818e-05
8.54992353425901e-05
5.52628291498328e-05
5.41153203629731e-05
3.89173347154849e-05
2.13118910714428e-05
6.22126504322242e-05
7.04758130414101e-05
7.27572210106638e-05
7.81834380365965e-05
5.42388651276305e-05
6.71149808953567e-05
5.20378267109834e-05
6.0065013207914e-05
9.67712055986325e-05
7.25294357391135e-05
2.56781218308026e-05
-2.38646560170491e-05
5.46517317013404e-05
6.13393363014737e-05
5.69099866174283e-05
2.3233701340706e-05
7.17361085421433e-05
4.38959561478241e-05
7.88153321941322e-05
2.02563385564533e-05
4.46728358967319e-05
9.36996963962844e-05
-2.26116696453499e-05
4.62479999508229e-05
4.71027455635317e-05
2.33649613291105e-05
4.504916000635e-05
9.07524524806367e-05
4.94473645608121e-05
-1.18893285465881e-05
0.000109806522194664
6.41621060313963e-05
-8.40160586029838e-07
9.70601929380585e-05
6.74908036778966e-05
5.92846053936369e-05
7.47159517324935e-05
3.88142990404364e-05
4.74850194427895e-05
6.5121607800204e-05
8.70280723582426e-05
3.88524046063842e-05
7.65189809802596e-05
6.76890023077848e-05
5.47513287564204e-05
6.71782945616647e-05
5.89263790715325e-05
8.00803246783773e-05
7.16344078962961e-05
4.63910393174971e-05
8.27177666668508e-05
8.6234884140658e-05
4.22450091405298e-05
-2.74862753230662e-05
4.60931202253966e-05
9.5442144378103e-05
4.22322793683884e-05
5.89417818483253e-05
7.4676244184708e-05
9.03665030025243e-05
7.21494381295804e-05
6.45848280605526e-05
6.03181493282789e-05
6.4146221404404e-05
5.50208113878434e-05
1.88682186010304e-05
4.18439856246818e-05
8.92635483912034e-05
6.38800650913074e-06
3.89513043216238e-05
0.000116460862958078
7.69428594170123e-05
5.74531945015071e-05
0.000101630462636946
9.7728555412445e-05
7.09581321307212e-05
9.67613262325627e-05
6.43496236566389e-05
6.29367397272713e-05
0.000121821227064753
6.95511430416784e-06
7.98306401166046e-05
4.48041665260183e-05
5.74814590072411e-05
1.11979633301519e-05
0.000103653562857411
4.9321433136822e-05
4.25949978898544e-05
0.00010127764354291
7.34903227784182e-05
7.10154185011783e-05
5.49210314944286e-05
4.48282736198715e-05
5.40806025236073e-05
5.04554791456714e-05
5.63422755318126e-05
6.44521978834332e-05
3.93402797876935e-05
5.03726398402067e-05
7.0033084299252e-05
-1.79068668478573e-05
5.99477451782172e-05
4.39198396518946e-05
3.38299992392964e-05
5.26611663641219e-05
0.000101260756915582
3.32799381887674e-05
4.0090633091995e-05
-1.28209090594848e-06
4.82098669838683e-05
6.99811864357679e-05
7.48319957368797e-05
7.7469292584364e-07
7.96348918525146e-05
3.78057396035369e-05
0.000110507485391417
-2.07067698274175e-05
4.75615952932923e-05
-1.16995960971378e-05
8.2274464711134e-05
9.24514972888175e-05
5.01843927170162e-05
0.000102906150088036
8.04473932272712e-05
4.07604402345857e-05
6.33292720197184e-05
4.5233766055436e-05
6.67395572893869e-05
2.36510919992841e-05
5.51095793992745e-05
7.33955446716132e-05
2.09929115445481e-05
9.6194108508278e-05
-1.50566085504947e-05
6.21250388015534e-05
3.94526910472883e-05
6.53268644598445e-05
0.000110396370387005
7.33240341555617e-05
5.29329964884176e-05
0.000104392112221524
8.31141447711008e-05
6.97101653241251e-05
4.36843311997895e-05
7.24364081795139e-05
5.53348779476532e-05
5.6324477689142e-05
2.34736501381803e-05
5.48012588694057e-05
2.7458209933818e-05
6.72378921567079e-05
4.53674926303426e-05
4.89019846745331e-05
6.68229544601995e-05
0.000112431766754489
5.03036483928093e-05
6.38071450080696e-05
1.59388707747964e-05
3.1226823631755e-05
9.63869699782573e-05
4.98921463896429e-05
0.000106242481082918
1.59918448032674e-05
0.000109301099173095
0.000130900521665315
5.63325477490779e-05
3.2646669657148e-05
9.12027854015522e-05
6.28957460424024e-05
6.60362456000372e-05
8.6349800519066e-05
5.5862505197295e-05
9.14858914659878e-05
5.81248621474847e-05
0.000129858316264699
2.23439919586836e-05
1.14031363154828e-05
2.04732694280868e-05
6.28751131721151e-05
6.58187686557655e-05
7.19601500357549e-05
5.5600433994514e-05
4.48045529068055e-05
4.00662472347988e-05
8.08740245538731e-05
0.000111902898082539
1.39403070461872e-05
5.2670878284766e-05
8.38818307379965e-05
5.58112986918286e-05
5.77835966067557e-05
9.15604508205953e-05
4.91917695407414e-06
1.10718592501971e-05
6.91519471530304e-05
8.33163808093455e-05
6.29205521157772e-05
2.87481205048239e-05
-2.79981404975834e-06
6.84531632517897e-05
-2.3852234488836e-06
9.83173829877482e-05
3.56593495552634e-05
6.33998532084857e-05
4.6215197802002e-05
6.51905820112616e-05
4.14746784721592e-06
4.25815497032664e-05
3.81708198925604e-05
1.66155591292925e-05
7.16551701374935e-05
6.78860588099264e-05
-2.43693088416987e-05
8.64885555271537e-05
6.69868735109598e-05
7.61671641421755e-05
-1.85082375529733e-06
4.38093194588925e-05
6.38369691874384e-05
2.00255520096526e-05
-3.81401156154957e-06
5.25881041477482e-05
3.55302512753907e-05
7.19152331581196e-05
8.30679528216771e-05
3.87511536545452e-05
9.90301673072011e-05
0.000125513403903311
3.63678806475707e-05
1.2827376544928e-05
3.53340589099377e-05
4.36493699775674e-05
7.22338030512006e-05
9.29413219811568e-05
6.84395171758191e-05
4.07931331724813e-05
6.51199370712226e-05
6.84399640637812e-05
9.82293550743257e-05
6.40514649189343e-05
5.0350006983567e-05
7.85699809159212e-05
5.17087401050673e-05
5.04501869360394e-05
7.82951814320075e-05
0.000107505464991568
0.000131633239379281
7.20788397857702e-05
5.26179037840408e-05
7.00389918169886e-05
4.21004925460359e-05
7.64470359622613e-05
6.46882247086874e-05
4.28440445155212e-05
8.37223223873734e-05
3.23203894943902e-05
8.04419291865977e-05
5.5749179036606e-05
6.31377769855055e-05
8.94778437514237e-05
1.5061410455339e-05
0.000123849887250729
3.0334620708903e-05
7.04143921794371e-05
8.93675593841798e-05
1.37802437140266e-05
1.86964796573351e-05
1.65951399193161e-05
8.2293274156179e-05
6.17437475264252e-05
2.77140690775613e-05
6.14385570150617e-05
5.72447218872248e-05
4.30250117175505e-05
8.587705117626e-05
-1.64568279118149e-06
3.06287090328761e-05
4.84847806649955e-05
4.33890026558022e-06
0.000115278603612146
3.083518739054e-05
5.27822654726553e-05
5.60297257349373e-05
5.63865257122093e-05
-4.87269351337205e-06
7.35535813197748e-06
7.09315092334658e-05
6.16897269067719e-05
7.4017056872174e-05
8.2727135988937e-05
6.84899198034921e-05
5.48490630305487e-05
0.000135222896158354
5.37790509056961e-05
2.88001946792175e-05
9.77935178315237e-05
2.96726952001864e-05
7.2522567733985e-05
1.0370776894213e-05
5.97407575501676e-05
8.25113990446349e-05
7.99132702924858e-05
6.42069101604035e-05
0.000127661847685094
7.07833993537347e-05
4.58801082301024e-05
1.04715085104801e-05
2.43861890613325e-05
7.71505217037306e-05
0.000124619335161572
9.43203545892972e-05
6.41053629205102e-05
1.88253272855133e-05
-8.23769294937057e-06
6.43592504229376e-05
8.03021670657869e-05
5.31951250770203e-05
8.60218485708454e-05
6.35952715116131e-05
6.74788711829535e-05
8.5421718161869e-05
8.99188179771538e-05
4.99621765189509e-05
2.15820229149539e-05
0.000105175659843433
7.68440211405081e-05
5.40286481985059e-06
2.08411906149078e-05
9.35295625440404e-05
7.08198937040265e-05
5.4922413194398e-05
5.09760003618526e-05
3.69891098506359e-05
2.82601252913389e-05
3.17636712431476e-05
6.4832312519193e-05
7.83025201430776e-05
2.67067361416603e-05
0.000100720482534314
7.15190019799309e-05
9.15432352638436e-05
5.1672581061604e-05
2.72667602818878e-05
0.000114075090039874
7.04047099902098e-05
0.000112758974079228
6.0533494004374e-05
4.5681112090244e-05
2.188033671167e-05
2.26612086227566e-05
-1.81159805411159e-05
6.3295588073759e-05
9.94984900551372e-05
4.86909256005515e-05
4.04053463797407e-05
4.02553099317412e-05
7.40491840236953e-05
0.000136493704440487
7.00588021889917e-05
9.80274848295882e-05
3.55456638127391e-05
6.31172840601654e-05
3.79554818657331e-05
7.25898618074738e-05
1.46143567386358e-05
4.28985989995333e-05
5.67492416411798e-05
3.79468401882273e-05
2.32670029215994e-05
6.11704768274356e-05
6.47901389117553e-05
2.61467919759359e-05
0.00010202071743495
1.57687364565007e-05
4.02907910555478e-05
4.77772848038604e-05
3.2606570614316e-05
6.35975260820831e-05
6.53713250031844e-05
3.47112818148038e-05
5.82808513063709e-05
7.44336916781718e-05
4.71670776860758e-05
0.00010531880985784
5.77386269672898e-05
4.77623325477527e-05
9.76147381729e-05
2.03874923320485e-05
2.60014535148145e-05
7.56701152924989e-05
8.94447325248961e-05
5.77215102150662e-05
3.13047446352973e-05
0.000110662247948824
7.15263978933627e-05
3.42069226407906e-05
6.3205965393641e-05
4.46143362988838e-05
1.67755168474187e-06
5.06481728758846e-05
5.90505352548638e-05
5.7082276646855e-05
6.13131903406339e-05
6.34335856101187e-05
5.06557074811158e-05
1.09579987029514e-05
8.44532826373284e-06
8.37069974946109e-05
3.79551649218758e-05
8.12470943104476e-05
3.16484458814269e-05
2.64073875696015e-05
5.69342751597312e-05
6.89921919976033e-05
0.000106140552211178
7.58204106235334e-05
4.25040722793261e-05
2.79117652272938e-05
8.88703515607511e-05
2.89874052829302e-05
5.04957371248307e-05
5.59916978085472e-05
3.96409638171627e-05
1.61640513468577e-05
7.10332365556494e-05
0.000151818816744483
5.43097377843114e-05
5.55076592829015e-05
6.6449115022044e-05
4.06808023786013e-05
4.37710859705531e-05
6.27071512827658e-05
8.27353035065819e-05
6.89753531086838e-05
6.52513695026611e-05
0.000100940713070157
2.04232842228869e-05
3.89672572539948e-05
4.66739695026969e-06
6.25507124944313e-05
7.91495748167835e-05
5.74039122325789e-05
8.254191945215e-05
4.58057738333439e-05
3.12837409867545e-05
4.83647479742691e-05
4.3485043683834e-05
0.000142520148000756
6.75640913462744e-05
6.83265226193405e-05
8.02650551757462e-05
5.54260090797597e-05
8.99153072912024e-05
6.64799822360831e-05
9.644148274063e-05
5.35247996347475e-05
7.35585507251608e-05
5.80228144411917e-05
5.65323007239801e-05
4.50001207749065e-05
1.93445193490423e-05
6.81556221302028e-05
0.000139174946416839
9.30622163774305e-05
9.20797786111883e-05
5.37072246376754e-05
7.91456156739946e-05
3.98770988341771e-05
7.18936812683758e-05
-2.47148328912451e-05
1.84739824359393e-05
5.39852051485801e-05
3.10238456799415e-05
3.00056737381606e-05
8.68389345823022e-05
0.000124760576462275
1.21931095347307e-05
6.44277822075232e-05
4.20492689647978e-05
4.564586893153e-05
3.64329253519725e-05
7.42285907559259e-05
1.86937384900938e-05
2.80428794554635e-05
0.000107281734279334
1.23350713726447e-05
7.96539827693944e-05
9.13323976126619e-05
6.28036951722738e-05
3.09010241296697e-05
5.82888357509495e-05
5.51228710781516e-05
1.5189772125086e-05
3.09914968038965e-05
7.42543786547471e-05
9.38338376392724e-05
3.88266261056155e-05
6.30657124237484e-05
7.32288066660329e-05
9.00372136133345e-05
3.18724926146021e-05
4.31847909828882e-05
3.02615274837389e-05
6.06608973092122e-05
5.89387312493886e-05
8.87460028894034e-05
5.47790167537954e-05
7.90668296319234e-05
4.04551591804143e-05
4.68380080247458e-05
7.47511430799578e-05
3.84896322268519e-05
2.99614003877371e-05
4.24437634255601e-05
0.000110536447445229
1.60051111277242e-05
6.94947238253876e-07
3.25832314096111e-05
4.22695206257984e-05
9.31539350569797e-05
0.000106578643018365
8.9829274656726e-05
2.76123861819535e-05
4.96353938888852e-05
8.08150302853734e-05
4.49217624316216e-05
7.21674335065452e-05
7.13076254468594e-05
4.81438323085807e-05
5.76114711104214e-05
-7.63528857685632e-06
3.0064390316157e-05
6.42804801094043e-06
4.13860822748339e-05
4.66032091780868e-05
7.36990795721413e-05
1.97402126080564e-05
6.55245084715383e-05
4.42873656927903e-05
0.000100461503408814
9.45445830269418e-05
6.89909322967989e-05
9.48328226916426e-05
5.49418172350309e-05
1.9685875512542e-05
5.33451223718683e-05
3.99633547914146e-05
4.62021924605751e-05
0.000104120732854297
9.13170271132835e-05
2.07377915139898e-05
3.72634641455831e-05
8.26202307924761e-05
-2.04133335169649e-06
7.251501447674e-05
0.000107832730870898
4.11514548391705e-05
4.51401285635803e-05
5.84585127816403e-05
4.8500597379027e-05
7.37172474101133e-05
9.02079119692757e-05
3.5660766686146e-05
-1.2370784321954e-05
0.000115218628344646
2.34754504501522e-05
8.3340101967205e-05
2.5637811736505e-05
-1.11740952987285e-06
3.60766391184773e-05
7.00292222455276e-05
5.38840181838068e-05
4.96940078611452e-05
5.75909259479556e-05
0.000114576040869781
6.33062144046607e-05
4.85615662854578e-05
7.76866231692328e-05
8.96321737800012e-05
8.09922595035583e-05
5.03564177831121e-05
8.13951852383199e-05
3.62862040425425e-05
6.11552229019648e-05
0.000101999222055449
2.79474285406433e-05
3.26200363318234e-05
7.30883905861752e-05
1.70844386718073e-05
1.72432323952764e-05
2.68593426586979e-05
1.35674944921494e-05
6.44464734489149e-05
1.91485905629386e-05
0.000116044272934659
0.000100022984482285
2.23056265614516e-05
-3.66222367468169e-05
6.50334841274057e-05
-3.37070443606817e-05
4.66211642843984e-05
0.000107511639783118
-5.63777164711642e-05
4.23587499203079e-05
7.65692002900837e-05
1.81507416349015e-05
1.11955062204822e-05
1.03176510213192e-05
8.13892407497305e-05
3.83166066791943e-05
-2.44018902280718e-05
4.72372541867519e-05
4.46688419327316e-05
9.77971137593418e-05
2.3064107008616e-05
8.43391995798724e-05
8.20096701898007e-05
3.26187673891496e-05
5.69325123346528e-05
1.16738066139405e-06
9.28253240304045e-05
6.1506400618066e-05
3.68368320352372e-05
4.50632170029366e-05
5.4789037095834e-05
6.04746240496493e-05
2.90229467817705e-05
0.000137764911510491
0.000123344430565778
5.01973840322511e-05
5.68803244273459e-05
4.26987439744496e-05
0.000119607312662331
8.47055168763565e-05
7.80021024410644e-05
4.78213492336309e-05
6.25351057175779e-05
6.40359007777193e-05
0.0001127916778447
5.85026674068122e-05
-1.34864393048404e-06
3.35119058398591e-05
4.71255275897215e-05
-9.45932026374711e-06
9.64888218827888e-05
6.83762950115093e-05
4.69454949624261e-05
9.78136547928369e-06
2.81081828906513e-05
3.83766504261427e-05
0.000113906610499487
3.95393263040981e-05
2.95925353926818e-05
3.47956444070521e-05
4.79694107023559e-05
7.53802827355656e-05
6.99407955578545e-05
5.23857212329929e-05
6.04452513107304e-05
6.97124610462246e-05
7.70744487837948e-05
0.000122610364392464
8.14940687007223e-05
7.73287241167124e-05
1.13333916053275e-05
7.22744325337163e-05
2.55406042267948e-05
0.000101840311552399
7.75669693265132e-06
4.25853542618329e-05
9.93849751741098e-05
6.49427877121337e-05
3.25748045292244e-05
-6.13739928644728e-06
1.659545033175e-05
-2.66562324228215e-05
6.8586189816335e-05
8.9609868992962e-05
3.19238672096858e-05
2.464335766036e-05
5.1513298269165e-05
8.44336594669668e-05
5.59190689528896e-05
0.000115156119229187
6.38687438726999e-05
9.95113623236904e-05
9.46812883183803e-05
3.36331561376723e-05
6.03341729633422e-05
2.70456856896439e-05
9.2713646194486e-05
0.000143597824108925
4.34480906638783e-05
5.65747528839373e-05
2.71919035019759e-05
3.92442412916105e-05
0.000135366576065407
9.2545492659741e-05
5.42403241348898e-05
4.47042402910887e-05
4.78570311443389e-05
6.29803628740324e-05
4.79534970280342e-05
4.4371350177714e-05
4.02587180227848e-05
2.25220739490727e-05
4.09046924398465e-05
4.01438542762088e-05
0.000111313111498511
3.83763058227479e-05
9.76867346882969e-05
5.7347921194723e-05
0.000105023229474986
6.95906320591422e-05
-7.74239791463097e-06
4.15507646106619e-05
4.85011901665591e-05
7.96512953489664e-05
0.00012498754305916
4.49798925402644e-05
4.447461897232e-05
4.52960701571672e-05
0.000103212705607252
0.000101194289074773
5.49258798955892e-05
3.73830048210619e-05
0.000105994884889449
6.65100725999774e-05
4.75768881189859e-05
3.12381941421955e-05
8.13654917499569e-05
2.9642207923707e-05
8.79941442496108e-05
3.0128897499278e-05
6.23164790530848e-05
7.63214458797084e-05
7.51074077622522e-05
3.81431032979076e-05
0.000101202171307172
6.92186227917518e-05
3.29359352912602e-05
3.65424836723673e-05
8.88656685386865e-05
8.53287565006217e-05
6.45574250173579e-05
9.04272293854292e-05
2.97816643214817e-05
7.88642423247667e-05
4.38060220487349e-05
0.000148203650230386
4.76002594563099e-05
4.97789172453754e-05
4.21946537731915e-05
-1.79788848021675e-05
1.20141104559645e-06
1.17341653004347e-05
0.000108691944986625
4.74781264226436e-05
8.26332837459441e-05
2.97412903774232e-05
5.79484648968044e-05
6.37090468957854e-05
3.29286782780865e-05
6.95100606030764e-05
-8.9581477557093e-06
0.000104541338643043
3.10291897847304e-05
9.91278290287884e-06
5.38463450711667e-05
-2.33213934154605e-05
8.30320883629011e-05
6.30871499142506e-05
4.01014580033074e-05
9.81924324265077e-05
1.74707322582485e-05
5.34058628408765e-05
2.43524268941421e-05
7.05192817090972e-05
6.00848204636688e-05
8.20366379224312e-05
0.000100628443913735
0.000104981178862351
0.000104130615264784
4.62976702530466e-05
5.87661634301913e-06
4.02624067238137e-05
2.33745477525524e-05
7.03055390340454e-05
9.3079471652065e-05
6.18562417460844e-05
8.61955278990513e-05
2.73149464128291e-05
8.68406910889831e-05
8.92321181166078e-05
2.27132472295212e-06
4.11226793700138e-05
2.47133179999996e-05
2.86804857128798e-05
3.08436484895321e-05
3.90326995682848e-05
4.08854076418222e-05
6.13279092653453e-05
2.64469424553112e-05
5.91034932200626e-05
5.40785366158267e-05
3.0698604438774e-05
4.52654530289413e-05
8.36309406551986e-05
5.34095956109832e-05
-2.041975413919e-05
6.44499791529816e-05
3.63467185517275e-05
7.07009703387562e-05
6.09147551896442e-05
6.54580962819906e-05
9.781062712915e-05
2.07229324250772e-05
5.85064936301253e-05
6.27507936164048e-05
3.31417234101983e-06
3.07794592875632e-05
6.21377344994495e-05
3.98992824375312e-05
3.04208858565942e-05
7.43442739506561e-05
0.000122039096744877
5.55959925957835e-05
4.39501928267994e-05
2.94832449507078e-05
6.10130593858128e-05
7.13082905831635e-05
3.86921696851751e-05
8.93546710084743e-05
5.34892180402167e-05
8.00089416376889e-05
7.09608891792789e-05
7.03515320070861e-05
2.86728456853689e-05
2.31355714909928e-05
2.725022782551e-05
5.86039288957649e-05
1.66413127538141e-05
0.000109474706656467
6.56218960716901e-05
2.09493147220708e-05
6.18442861863786e-05
3.71075762132006e-05
6.41685845454e-05
2.58742238296532e-05
1.83931074594958e-06
2.36997473699332e-05
7.367311600766e-05
5.92553358888831e-05
9.96564622821306e-05
7.78768378583078e-05
6.50631818024633e-05
2.79889452683671e-05
3.47320670574427e-05
9.18749778242572e-05
9.62131813110552e-05
8.64382388613982e-05
4.62158484071751e-05
2.77358818279126e-05
8.03460778132278e-05
7.77770845658149e-05
2.28379714128071e-05
5.03788777534251e-05
7.582278453521e-05
-3.9603236109451e-05
2.19780521359464e-05
2.07791089574869e-05
-6.35207744709974e-07
1.12707973130077e-05
5.59019777621043e-05
5.84574533133754e-05
3.14167929873961e-05
-4.15260617515053e-05
8.67624621843525e-06
2.57561799590406e-05
8.27170833515432e-06
4.1765520405878e-05
9.79445663038449e-05
7.0073344247159e-05
-1.22005270147518e-05
2.66919371010032e-05
8.43075508382652e-05
4.13229205475004e-06
6.36709183610987e-05
9.28183959246846e-05
5.78605702316736e-05
0.000107461955316162
8.57797947706505e-05
6.30293033520835e-05
4.06937679557011e-05
2.96311126157974e-05
4.62223029894803e-05
8.47460777027316e-05
2.86800313773404e-05
7.95883850448074e-05
-7.15430138675348e-06
4.78401164380675e-05
5.56055782326242e-05
2.67836882628279e-05
0.000127010447056597
5.53983997926512e-05
7.77155170258721e-05
4.06749657624468e-05
-2.54863066521659e-06
1.7264014710256e-05
0.000126066445505306
8.31903345529589e-05
0.00011336660980478
7.87037437887666e-05
-2.45249484230704e-05
4.23628016024255e-05
7.13528369495056e-05
4.28686261280759e-05
4.5703655123901e-05
8.09360871828689e-05
7.65203509683444e-06
4.45094651853491e-05
9.76406656605459e-05
6.99354420386115e-05
5.74796302284534e-05
9.73853969414685e-05
0.00010058090276913
6.2887472535579e-05
5.90388695652343e-05
6.92076262282742e-05
6.14595655623876e-05
1.67864602476279e-05
5.07897523999332e-05
1.79492265717335e-05
3.56764574373068e-05
6.01848820319177e-05
6.55981856784957e-05
5.25503873171975e-05
-1.5288785431095e-05
9.50456062119186e-05
-4.11149317484243e-05
0.00010062481721013
6.60228173503493e-05
7.22031066860399e-05
0.000107893374329103
9.76109298879971e-05
3.47666287778906e-05
3.97569526606081e-05
2.43939242619807e-05
7.45389613208679e-05
3.34833632999306e-05
7.77138450591214e-05
2.28776357672435e-05
2.54689892405293e-05
0.000101846902462606
3.79014416781113e-05
7.05784372134582e-05
5.36189684832175e-05
6.83794994079853e-05
4.29866194565876e-05
2.74394949515515e-05
1.67356411893559e-05
3.20094305299254e-05
7.82597306256884e-05
8.4152267672287e-05
5.27941523660562e-05
6.9675401344284e-05
3.68498387188196e-05
4.76869190236583e-05
7.68388268801769e-05
5.40084859661232e-05
1.5136471244388e-05
-1.21331868695419e-05
4.12759151909808e-05
3.27328676307032e-05
5.43657713094584e-05
2.0348676668875e-05
-2.09172829402646e-05
5.76033264173205e-05
7.89860968554919e-05
0.000106903100305242
4.08334035838443e-05
7.64096903206559e-05
6.0917092258042e-05
9.20141507071967e-05
5.67566508201869e-05
9.61538969724125e-05
0.000100042634236842
4.71345932121251e-05
3.88154884860994e-05
3.84789536192477e-05
7.69324290875034e-05
8.34307090279222e-05
4.20591791265387e-05
2.59187314118215e-05
5.86740644021814e-05
3.736065455294e-05
7.3381937203366e-05
4.51666176485726e-05
0.000130370347568796
3.03223820768477e-05
0.00012003809597954
9.04265706685262e-05
6.22979674067886e-05
9.49329689020101e-06
6.74709381324714e-05
4.3205887510994e-05
3.61715210979084e-05
4.46567389319004e-05
7.77735451273767e-05
7.7906095661875e-05
1.99818121513457e-05
7.67535675418543e-05
0.000104648420721554
8.87511498511961e-05
2.40137311026032e-05
8.36825187549281e-05
8.45617610855126e-05
2.03010820336317e-05
0.000117860571520713
1.04135707710593e-05
5.84187219906422e-05
8.70367328223393e-05
1.42475884231255e-05
3.14320630939091e-05
4.55134919708747e-05
5.34273349046129e-05
4.07968523927317e-05
7.55770581205656e-05
7.81479554347934e-05
3.124912095675e-05
5.18761358452848e-05
0.000109066497871689
8.00029250967824e-05
4.3136606937576e-05
8.44583496157874e-06
2.17847703184383e-05
3.85381102921589e-05
9.29967560921374e-05
5.32693733450876e-05
3.90751885967236e-05
5.41863648781671e-05
8.16491206801169e-05
5.88918199926058e-05
3.52971882489979e-05
2.34451184184999e-05
6.12116554823958e-05
4.84337331645388e-05
4.68333817007641e-05
4.60274679742709e-05
9.18804906692073e-05
8.7567775766298e-05
7.70555203067142e-05
2.25424026299998e-05
7.67088714918378e-05
1.8544352380302e-05
0.000111262706956934
3.80718713883611e-05
0.000102679086821827
5.3367665571463e-05
4.52098709293732e-05
1.71748556406355e-05
8.38055036326698e-05
1.62030629734145e-05
5.55036843323779e-06
8.00190911048232e-05
8.03509780756226e-05
3.99136343481611e-07
9.12124956275402e-05
4.92289206846331e-05
1.7019478898094e-05
5.02957282366756e-05
4.81433628299852e-06
-3.24006080789985e-05
8.0628996365369e-05
1.67291727984811e-05
4.06155365826361e-05
1.98391467790891e-05
8.68749605521037e-05
6.1739911307927e-05
3.77316103681455e-05
3.95456323686366e-05
9.24080013728351e-05
0.000105072123174961
2.95759325925137e-05
2.60739983213562e-05
9.32537138029805e-05
8.28090836130509e-05
8.20252235070246e-06
6.23922471485069e-05
2.74245760679336e-05
8.02994399302706e-05
9.84315441037266e-05
5.44034328454836e-05
8.00159548796456e-05
1.61135852773547e-05
6.7625654254342e-05
6.30088581826282e-05
5.74526001551336e-05
7.24928650256785e-05
0.000116194982845963
3.27040314574482e-05
6.35148844067722e-05
7.0231486649505e-05
4.465539786195e-05
7.74101963000278e-05
4.86897070544969e-05
1.92929820676866e-05
1.21916259699234e-05
7.76425928293812e-05
9.96288055811525e-05
1.69595714735348e-05
0.000102734081853378
8.60126795014335e-05
1.63681137600702e-05
5.14864887251486e-05
2.6086400969176e-05
7.31728692651965e-05
2.44140258542627e-05
3.50973456226176e-05
0.000113571888946212
4.11148146935685e-05
0.000109270838196039
-4.90823948387112e-06
3.2818038558075e-05
3.99197856625297e-05
2.22049359451136e-05
7.1998168709431e-05
0.000121101726934286
5.07805073652994e-05
0.000100602556120496
2.22384705745114e-05
7.9265118356814e-05
8.09685470632651e-05
6.53671957382785e-05
3.88865474803865e-05
3.51549534621314e-05
3.17586475939737e-05
7.46654255440853e-05
7.10732459679056e-05
8.26088699350305e-05
9.12464889234292e-05
0.000120085586322944
6.63813485175736e-05
9.06725618524125e-05
8.70245491922761e-05
-2.88831330963455e-06
7.35892698483248e-05
4.69955238384542e-05
8.31742176527587e-05
5.27571467704286e-05
0.000107409907310166
7.74727741332308e-05
4.44609192279165e-05
7.99228884180534e-05
0.000108795755229789
1.95392525321697e-05
3.07767555273728e-05
2.97275975206439e-05
2.5047736234268e-05
7.75054982381941e-05
6.69576708413957e-05
7.71249644524706e-05
2.70840795109791e-05
6.2573424236807e-05
3.2726364545767e-05
6.56243883918269e-05
2.7282019989367e-05
5.62506749600538e-05
6.62627914400185e-05
3.21966066177995e-05
5.68057063439474e-05
3.7608944330326e-05
2.37931347338712e-05
5.67341424695065e-05
2.06134564651525e-05
6.47876818133357e-05
3.42869938324974e-05
5.28588738675586e-05
5.2238137510232e-05
8.13987165565064e-05
7.37483548619849e-05
