# Supplementary material for: Research on computational propagation and identification of mine microseismic signals based on deep learning
Source: PLoS One. 2025 Oct 22;20(10):e0334641. doi: 10.1371/journal.pone.0334641 (PMC12543183; doi:10.1371/journal.pone.0334641)
Supplement: S6 Data — (ZIP) [file pone.0334641.s006.zip › 000100800002994.xlsx_0.txt_24.txt.txt]

3.39009066087237e-05
8.13393347839134e-05
-4.01622799671638e-06
6.35972194132339e-05
7.15496857825833e-05
5.45758371734959e-05
3.80036801398538e-05
6.92812940158568e-05
7.66906778703522e-05
1.67120567710294e-05
-1.10730693635995e-05
9.4178534749691e-05
6.04696041800369e-05
4.8574999399762e-05
2.12115092741468e-05
0.000138959281236346
8.17461524477164e-05
4.31448941532398e-05
8.39358758778688e-05
1.05248542693735e-05
7.65881747800126e-05
1.41422186306188e-05
8.60812171752331e-05
8.40271558528644e-05
0.000107134345991505
3.05482482208409e-05
5.71102742875491e-05
7.50053101223326e-05
-2.09144029307189e-06
1.62195974221187e-05
3.90475389078885e-05
1.66669934838126e-05
4.67780095710463e-05
0.000128375780904729
6.41368503122417e-05
9.13611760759692e-05
0.000111424008650899
-7.77401864181919e-06
9.1866303198342e-05
5.55400307782802e-05
2.90442840985711e-05
7.65430692813553e-05
6.63260006643374e-05
3.46052097850634e-05
7.2699990725847e-05
-7.28597217545806e-06
6.48816333404696e-05
9.65644659127924e-05
6.05268527268667e-05
1.9106183024215e-06
3.42670794429727e-05
2.22273586928404e-05
5.23172673663164e-05
7.73810569717579e-05
4.54740229693892e-05
4.59661242082733e-05
6.63803635659144e-05
6.26032542150737e-05
7.26484606825463e-05
2.9321291780453e-05
3.42620285113521e-05
3.74991094631476e-05
6.97398950161476e-05
0.000121906052032733
4.93548666338312e-05
6.58774226723278e-06
0.00011125533071142
2.39577152362131e-05
3.7155555746596e-05
6.69914518649761e-06
6.07430057954503e-05
3.43761730297698e-05
4.90411515097999e-06
4.45227200178596e-05
5.68354241268327e-05
3.67146319309336e-05
0.000111620059331499
9.19703852540311e-05
6.02317263819765e-05
6.16965144843448e-05
5.05951038419211e-05
5.72296617974704e-05
6.06624436100342e-05
7.11059605471871e-06
9.41306724136342e-05
6.42413326748662e-05
5.38163779760933e-05
4.40899201064776e-05
5.38412185301319e-05
4.28651215567947e-05
8.68239690596194e-05
1.05503956274252e-05
2.890336108184e-05
2.61267403505329e-05
6.8144405272409e-05
2.70985206235275e-05
4.83453389621585e-06
-5.65649698872712e-06
2.77978141098036e-05
3.19681504084904e-05
2.54406132114484e-05
3.15411891941175e-05
9.71373515790863e-05
9.4096254981438e-05
1.45780388228396e-05
7.20854629257073e-05
6.83045376272975e-05
0.000103801974629365
8.04424595198395e-05
4.56374593693357e-05
5.81889514197221e-05
2.47481629503156e-05
9.02919120298528e-05
3.97126398870213e-05
5.72009744345088e-05
6.52421773857361e-05
4.80124991039357e-05
4.43467329270111e-05
9.8233317414156e-05
6.50799611543366e-05
8.89674750102056e-05
0.000122067246500867
0.000114119917417874
3.07090701901384e-05
8.95412989957518e-06
7.51232834762099e-05
4.55599941751281e-05
6.67632109564835e-05
6.44938847338036e-05
9.46749945347294e-05
5.96905345346238e-05
3.35343661240236e-05
4.30814831398139e-05
2.28987557901385e-05
8.32264071961827e-06
7.03484281779496e-05
8.99162815803752e-05
4.51422139926631e-05
1.71031437605311e-05
-4.51767113471722e-05
9.64308242054191e-06
6.27794847857072e-05
8.65431871932914e-05
4.61970387893127e-05
0.00013659941308906
1.41108832408177e-05
8.95617571467275e-05
0.000103251399740729
2.83819977956858e-05
5.97344503796095e-05
6.88206765980541e-05
6.22286348908494e-05
7.24413817847184e-05
1.94555727301908e-05
9.22644647929021e-05
5.93985517178353e-05
4.92632500335215e-05
2.00276740080859e-05
6.95280089304979e-05
7.41789646179947e-05
6.74163202615391e-05
9.53759954170638e-05
6.55057383744685e-05
7.68960373561543e-05
6.3845275520857e-05
9.67404879096664e-05
5.36906570139237e-05
0.000120190054759322
-1.90118502911433e-06
7.08694094758235e-05
9.44454427199142e-05
5.41897816577227e-06
1.97767134812705e-05
9.52423516155557e-05
3.94989464617877e-05
8.50926521657127e-05
0.000112009798495988
5.74027101236327e-05
7.78703010364304e-05
9.43724289929232e-05
0.000107110500574693
6.50543590262634e-05
8.87351335636009e-05
9.35129596225984e-05
4.69101279119407e-05
5.49562614453231e-05
9.19283254518888e-05
0.000129981048405549
4.43735335691439e-05
9.14079243173622e-05
6.6135353181283e-05
8.76324897599451e-05
0.000100554318226313
5.97379516682805e-05
5.69105187147036e-05
-7.95326662143131e-07
-1.27912359679419e-05
2.06779756358075e-05
4.89900865096679e-05
2.60666629973424e-05
9.55552858458556e-05
3.92886940101353e-05
0.000100755433524021
1.17536882706572e-05
7.01725431118696e-05
7.18181672849988e-05
-1.96713540891145e-05
5.44047718841263e-05
2.12018211433649e-05
3.63101209733379e-05
6.63711469086952e-05
8.69109583925369e-05
8.20360381626434e-06
6.08253093663909e-05
4.28330576935007e-05
3.3882331616314e-05
6.65841374260863e-05
2.17071472691069e-06
6.41984879901368e-06
2.10601848080286e-05
7.95668033188816e-05
6.81145253679127e-05
1.50304749493492e-05
9.47372792629491e-05
1.41985309815502e-05
5.64768460372375e-05
6.77567552092278e-05
4.52608196586587e-05
1.01168283134083e-05
-1.34088675413532e-06
8.94828038374211e-05
2.72172010617249e-05
0.000125403131398494
4.78519789009518e-05
6.15360398039198e-05
3.20101790356436e-05
2.98803722267862e-05
3.4269111111084e-05
6.47377281173619e-05
5.59154957007664e-05
8.05549774041467e-05
9.06411108866338e-05
0.000100096767292714
8.30390104474302e-05
6.29435773544664e-05
2.62880222483977e-05
3.977230610105e-05
4.66493826815584e-05
7.61969525648699e-05
5.75683599582529e-05
3.2357274855979e-05
8.19613876453006e-06
7.62693660587758e-05
0.000111887372002692
7.28817572204898e-05
4.17974934530021e-05
0.000113462216028192
8.99965053440634e-05
4.51946122687732e-05
8.33349150913317e-05
2.94774436474032e-05
4.26002869013729e-05
4.31835745866683e-06
3.27556311496332e-05
0.000110006232280827
4.03375234168672e-05
6.88336331450656e-05
3.40900510438739e-05
6.47425788932969e-05
0.000103039736643062
5.9998725082531e-05
4.2507098466069e-05
5.44059630117837e-06
4.93779995919589e-05
4.64768900040364e-05
9.93641587899623e-05
4.5503305643437e-05
5.64486093647448e-05
3.14005947530563e-05
7.50071453290143e-05
2.33316834873014e-06
4.62164216617652e-05
6.83435245190658e-05
1.77015011489357e-05
7.33493656618679e-05
6.586936510933e-05
8.83570898540809e-05
5.66339359418286e-05
4.95000221888765e-05
0.000126987419159811
7.44346373319797e-05
0.000115444985687275
2.48572342067421e-05
8.00352484623199e-05
6.29524326775988e-05
7.45785654275389e-05
9.41597047563643e-05
6.0847333619744e-05
8.80789605603058e-05
9.26392885691323e-05
8.77258277260916e-05
9.81989389038712e-05
6.7647055474208e-05
0.000109176370605096
6.38687649506184e-05
9.56534167749033e-05
3.76809574887335e-05
3.15917836520288e-05
8.47390271418233e-05
6.76888790287775e-05
3.63318679396532e-05
0.000102058048933859
4.14715137291228e-05
8.71224509993407e-05
8.66241075713418e-05
8.98505487017667e-05
4.46465123823838e-05
7.20779719479191e-05
8.07377092363296e-05
0.000111274018113467
6.91943835745885e-05
3.8095670023492e-05
6.71885614819044e-05
2.74903349335138e-05
3.76809153560581e-05
9.52182897226358e-06
4.47385264230814e-07
4.15705302365961e-05
6.29434907621492e-05
4.08454709655643e-05
4.30083455856796e-05
7.7211834913636e-05
6.0009109131613e-05
1.75661381339501e-05
5.55671176012787e-05
5.03117179171922e-05
8.30995899750001e-05
7.87197782997501e-05
8.47428110181877e-05
0.000107153378934567
3.93857659408122e-05
3.92761054906619e-06
5.68698634926884e-05
7.63266986581552e-05
8.47901625631867e-05
1.95750455827545e-05
4.4278441255066e-05
0.000101226312736004
-3.44816015045413e-05
6.84732066389554e-05
4.2846345996859e-05
8.23207251517204e-05
3.72412710254471e-05
8.61318927872906e-05
9.97812857813294e-05
6.11265707030502e-05
4.92960332216225e-05
8.1205155159897e-05
2.30771189307925e-05
2.63940899393547e-05
8.10051198055937e-05
6.38667606950348e-05
1.6415040178319e-05
1.91653448106326e-05
0.000108264989987707
8.18338761877329e-05
1.66156864101223e-05
0.000116528163352697
3.86335198598784e-05
6.33158291995426e-05
5.09832584048101e-05
8.39108398979866e-05
8.65815814567217e-05
7.5984738534969e-05
2.51839400781792e-05
4.47090026864524e-05
7.33241598959856e-05
4.23133029493889e-06
6.15540490892941e-05
7.93436892214437e-05
2.83237958731944e-05
9.70254640022692e-05
8.21119908217285e-05
6.2395306713612e-05
9.32397500405605e-05
4.5215262702576e-05
8.2781854083699e-05
6.69605467431784e-05
6.90194913001752e-05
6.56134536540088e-05
9.159296507362e-05
8.05785663371646e-05
9.49860489773545e-05
8.76818875318658e-05
0.000101941060555331
3.92485360778708e-05
7.32122484798053e-05
6.90575890235919e-05
4.0267706197442e-05
6.54574610342493e-05
3.66814259588615e-05
8.43848606948776e-05
3.84589120963805e-05
6.24875944927336e-05
1.84084275338266e-05
7.63484486010017e-05
7.82561307109577e-05
8.82068787243647e-05
5.52189867740921e-05
1.38126268730155e-05
7.43155269280804e-05
3.91837386992393e-05
9.19180062122646e-05
5.3445928662705e-05
8.87464584284862e-05
8.31314541467699e-05
7.12922631121617e-05
7.44070122316374e-05
3.70512766895154e-05
6.39534330098728e-05
5.12359836176624e-05
0.000154003183014458
-3.88456060198446e-06
0.00010780003283909
6.40965720071046e-05
7.69045324642676e-05
1.2399269190174e-05
-1.00814956936631e-05
6.90858754227483e-05
5.66354986729559e-05
2.17839571332487e-06
2.08087099234128e-05
6.78993281810904e-05
-3.91605791669955e-06
8.12030668262401e-05
2.91014854157642e-05
6.21712386865572e-05
7.44871559047128e-05
5.54777283887051e-05
3.37457918787109e-05
3.76629378582782e-05
9.68483656106706e-05
8.97830128152242e-05
6.31938663048706e-05
6.37996920785503e-05
8.40256365193309e-05
8.79735065633787e-05
5.70720069220919e-05
6.92953309252757e-05
5.80227771947067e-05
0.000101284930405177
5.39358225721937e-05
1.0749975178727e-06
7.11064301002626e-05
8.56614114241984e-05
6.84218744358077e-05
3.69561635228315e-05
4.6063117534815e-05
2.30385714208804e-05
8.25328553841989e-05
2.52898028254065e-05
0.000121593099380512
6.14618270041481e-06
7.41131346822615e-05
8.18477325714322e-05
7.80357977389231e-05
3.58201659565104e-05
2.31768033766272e-05
-2.45644862422105e-05
3.74282330568438e-05
3.54533049971954e-05
8.43858127299288e-05
6.4085224169839e-05
4.97907974600043e-05
8.81073231536846e-05
4.63068795657651e-05
8.00969950300025e-05
5.29606679765901e-05
6.06572968696726e-05
3.13085684393175e-05
8.56963312518111e-05
2.3908485310178e-05
6.86041312783426e-05
2.29841347093082e-05
0.000118696449499226
1.21552900228211e-05
8.95001920235001e-05
3.46928787897412e-05
8.05125897156132e-05
7.33155737897633e-05
8.24994967190435e-05
5.76435208474104e-05
6.99845395487734e-05
7.93807243291811e-05
1.81207540577297e-05
2.11680193503832e-05
4.18178995186322e-05
5.87568156618654e-05
7.33814865379212e-05
7.17842471333942e-05
5.06946141081432e-05
7.19499812219783e-05
1.80489074158213e-05
0.000100986608503086
2.73637082769506e-06
3.93653899818569e-05
3.48564943141807e-05
8.47994816613433e-05
0.000155485361465016
5.46727386546887e-05
3.81693907897347e-05
7.91372237298366e-05
6.94301255174273e-05
9.3078006536234e-05
3.15108519405419e-06
0.000101547615997494
6.0017796285301e-05
8.39973441273925e-05
3.17836154485199e-05
5.75765430339917e-05
2.75562733275078e-05
3.96348514700063e-05
0.000104712488714488
6.95530389475442e-05
6.09151291244119e-05
1.96191754749829e-05
4.90329789989138e-05
6.96241866837587e-05
8.72917680276622e-05
7.78507195154549e-05
4.21153786269466e-05
3.0062802323622e-08
0.000113730619832274
3.92378233905213e-05
5.39831598107474e-05
1.54698925291937e-05
9.6310627930201e-05
3.02791262576366e-05
4.5287118466238e-05
4.65962249791527e-06
4.05009316521162e-05
3.37732953572809e-05
5.60328587402379e-05
1.53465734957071e-05
3.10089287879526e-05
7.17678055923664e-05
6.07523729241435e-05
7.38903554707695e-05
6.92748270417444e-05
1.40088589992786e-05
4.3255330915969e-05
4.82578385511978e-05
5.21422460780911e-05
0.000115896648010403
3.74103828340133e-05
9.03617573327076e-05
7.81102602764615e-05
5.51053329428149e-05
5.80848444921782e-05
5.8615103070857e-05
2.2999859288797e-05
8.63273026132468e-05
5.73410887639566e-05
5.48372371095472e-05
5.68200871380849e-05
0.000120739095425797
6.09363710863074e-05
2.35598166634066e-05
7.62456639319619e-05
7.19348401749178e-05
3.22576593962832e-05
5.79755196569808e-06
9.50619888245832e-05
7.9293350013244e-05
2.64074166229524e-05
3.13663148850878e-05
4.98762669003309e-05
9.43022630117927e-05
3.38212767672995e-05
2.46819218097122e-05
2.02346838040176e-05
9.89696074950188e-05
7.54305379713258e-05
5.62275458341319e-05
9.25779075809737e-05
7.66637503615142e-05
7.0496050603489e-05
7.16996751342256e-05
-9.26581786918566e-06
7.97035498002741e-05
8.3474042320478e-05
9.3882015970556e-05
4.90881486043298e-05
4.17288393633379e-05
5.70740390258097e-05
9.33746186916129e-05
-1.15778280164835e-06
7.59652951141539e-05
3.73691156401192e-05
0.000108597766254348
6.38398605334067e-05
8.28800988508534e-05
8.47130396042366e-05
4.06521808647291e-05
7.45614184941005e-05
-1.92610618522518e-05
7.08979375438529e-05
0.000104169954099762
7.51493970451571e-05
8.27297692091598e-05
8.46032242071422e-05
2.70766581448524e-05
0.000110716551306596
3.11710200015685e-05
1.37150724310462e-05
4.51366420366074e-05
3.29640975332792e-05
4.15167538163163e-05
2.76532780161153e-05
4.71034300375758e-05
4.36288594658764e-05
5.96074631154152e-05
9.03204324758027e-05
5.46904946755252e-05
-2.03218825598655e-05
4.99878254742686e-05
1.77999761871901e-05
5.34844391535018e-05
5.21362575524279e-05
2.86285035731009e-05
-2.63215610523331e-06
7.71555617420255e-05
2.05630311817014e-05
4.67702974711048e-05
8.19985516560816e-05
-7.89229976416877e-06
2.97575101896608e-05
7.23628958295529e-05
2.54987006616834e-05
9.37187785051509e-05
7.46974261558047e-05
5.75489019498502e-05
0.000119684182818074
4.824237546445e-05
3.81354508165246e-05
2.63713686871226e-05
1.7419397787192e-05
3.99490811289681e-05
3.63839958306981e-05
7.09689843915226e-05
9.1539964825234e-05
4.84786756589305e-05
5.50281606682632e-05
9.67354969910544e-05
3.6255174918597e-05
6.12412142431529e-05
6.53968571388426e-05
7.72433444439881e-05
3.277223789963e-05
7.88567939737058e-05
9.84829702279957e-05
2.11211193437268e-05
7.79531448750161e-05
6.27864779823009e-05
5.99756307363713e-05
6.27506025122141e-06
5.55716381557899e-05
5.69673815537778e-05
9.11117267940774e-05
6.68652801013616e-05
2.35874946309873e-05
0.000142066772404324
-1.57521786138807e-06
3.15421031596675e-05
4.28566234166885e-05
8.67493524373189e-05
-3.40537509820109e-06
4.37986395597612e-05
6.45478116682889e-05
9.72054064332852e-05
7.90325549266788e-05
3.32498422718417e-05
2.21316274674828e-06
0.00010347444481417
5.24991334958199e-05
5.96155669955294e-05
0.000112423530484028
4.35832641411841e-05
9.80461273000461e-05
5.34087449873624e-05
1.70214361520625e-05
2.48700985291264e-05
8.05212442726669e-05
5.64212868789054e-06
5.84036639894174e-05
1.20152938335333e-05
4.56175826602372e-05
1.39983414077128e-06
4.69594763392003e-05
9.16346961616666e-05
2.38556828916917e-05
5.3285651286824e-05
4.39199206573373e-05
7.7375270199476e-06
5.38088060640448e-05
7.58668149995342e-05
3.49519325970201e-05
5.62293793222756e-05
6.14770408525164e-05
7.11330884553007e-06
6.80982621577251e-05
4.13849535465404e-05
4.20721159544981e-05
5.37206052214336e-05
8.05518391013895e-05
2.83319400094875e-05
6.40968591934398e-05
7.72524284048182e-05
7.98308941587518e-05
8.73467937909638e-05
7.10000313009552e-05
8.32278015489202e-05
4.62451914579365e-05
9.96570256894724e-05
4.13081963869297e-05
9.93842892454501e-05
5.47203257246483e-05
6.01548844282919e-05
7.94061378327206e-05
7.19669056205338e-05
2.19209334304664e-05
0.000142011668939238
8.43495398446306e-05
7.0237964510172e-05
6.41407486498242e-05
4.70491289240754e-05
5.52199552938646e-05
3.06854867293907e-05
8.30181078535825e-06
6.98652275499334e-05
7.21800098494315e-05
0.000138817355986354
7.53611084771228e-05
5.34360251384762e-06
1.91880650143808e-05
0.000176416615808569
5.18414616581235e-05
-2.07831172230898e-05
4.38718325569027e-05
6.45277869471773e-05
3.95449298203288e-05
6.87636429021052e-05
9.19739058578077e-05
4.40955725718555e-05
2.35355744058459e-05
4.33081801890934e-05
4.28180466206923e-05
6.76807168544813e-05
5.99351672183046e-05
9.96677620073126e-05
4.71500829020773e-05
6.55921188492887e-05
4.74149003353069e-05
3.72276261894199e-05
3.55824015642402e-05
5.11645910381654e-05
4.8922548713402e-05
3.10441570012711e-05
9.08828761926222e-05
9.16601850430837e-05
8.72233102105829e-05
4.79284866149727e-05
2.20762509680225e-05
1.74878043155806e-05
3.53044500910937e-05
4.07407692819383e-05
2.19850827955763e-05
0.000118750820899235
0.000132167625824589
0.000115600809985872
3.14401830885614e-05
3.04733936565496e-05
5.93215843204136e-05
0.000116592510230734
4.22794857427303e-05
4.68716345717956e-05
5.61176545637083e-05
9.09443765542906e-05
7.17704111875862e-05
6.00584542116995e-05
-1.2136433734528e-05
8.24462732286312e-05
9.44015764128516e-05
5.98266805525913e-05
4.22074579630087e-05
-7.58281680227154e-06
7.43214655094643e-05
7.29260065965408e-05
8.4923849013058e-05
4.23915858868764e-05
-1.64007122463658e-05
6.45719783498545e-05
3.98583190388652e-05
6.46726607284746e-05
4.47517468267858e-06
7.52705886810711e-05
-1.42844129050628e-05
4.95087340087536e-05
1.40731838801809e-05
4.46907749267269e-05
4.18177742483218e-05
5.11417030587706e-05
5.36825640099391e-05
7.12400570872957e-05
7.65121367613814e-05
1.57645431504446e-05
8.84030812120894e-05
3.67426099541367e-05
8.4935309974868e-05
6.77674116709214e-05
0.000122879241963175
7.93537117039343e-05
5.34155247952383e-05
8.098334311496e-05
7.67402675756439e-05
2.82462747886602e-05
0.000112054997315285
7.81171262536362e-05
8.36896174303784e-05
0.000119840587357469
2.91023142700942e-05
5.95067224158218e-05
3.98245788631877e-05
7.24441902617894e-05
4.92279993797411e-05
1.29489035818906e-05
8.04299925863315e-05
4.56228618647706e-05
6.63356529743674e-05
4.20168988831764e-05
6.36518520098215e-05
1.13799085618548e-05
0.000106538129567596
7.82216605292251e-05
5.06947927355757e-05
2.60670125578712e-05
4.77370432258174e-05
4.96808547326573e-05
4.86402485610779e-05
5.79682049306907e-05
7.70290504361869e-05
8.83454607438341e-05
2.39492899780595e-05
4.35893103572801e-05
7.66943893319834e-05
5.34463560460548e-05
0.000101127661123613
5.54876519356185e-05
4.87722870430424e-05
4.99170310616825e-05
4.13316694911294e-05
7.40701483387677e-05
0.000100857937117558
0.000122607504795399
4.97201556375978e-05
8.48873758663914e-05
4.73756285549513e-05
-6.31415323169959e-06
0.000116769852077647
3.06141375842687e-05
7.11289929281934e-05
0.00010067437715591
4.73273440962646e-05
5.9135979075369e-05
7.60630835818872e-05
3.78236194849078e-05
3.78794853444724e-05
7.35675282107667e-05
8.05646155840778e-05
1.3238980039891e-05
-1.12682696515947e-05
9.14149940708161e-05
6.24653594640587e-05
5.23763717520621e-05
1.15028353523025e-05
2.91616065447432e-05
5.25087583271229e-05
3.0366068168935e-05
5.4815696295723e-05
3.29678390748358e-05
5.46572967126693e-05
0.000128320605726087
5.15818635788214e-05
3.57606221811728e-05
8.55288519168431e-05
5.26852449050613e-08
9.24970949999541e-05
9.06398756201125e-05
4.33172893895757e-05
2.71631390953286e-05
5.91877413378803e-05
5.70065379786601e-05
6.9883143298395e-05
4.26123492917915e-05
7.71666193256057e-05
2.65795210099453e-05
7.72884320949192e-06
0.000105479389149841
3.91063465821984e-05
6.3566680334247e-05
8.19396347480903e-05
7.06666736393999e-05
7.27479743486196e-05
9.37631826422177e-06
3.69821056011126e-06
4.09079103175262e-05
6.53944094182319e-05
6.02926544818025e-05
6.13798551461868e-05
3.5197875866818e-05
5.54752424393903e-05
6.33635607808363e-05
1.17619303326971e-05
6.48923188462627e-05
5.4147320512944e-05
2.88566069725254e-05
5.51601016638449e-05
2.40511651218444e-05
5.88914436853143e-05
4.58079577625786e-05
0.000105541297796305
6.49081232788714e-05
9.34819618723298e-05
0.000102845280126071
3.0527392562408e-05
0.000116430390730658
5.28255482857209e-05
3.96554206203298e-05
3.40224515448908e-05
8.18830715699398e-05
3.27803064097097e-05
0.000153084218063626
3.46316474304872e-06
-6.39791619165318e-06
9.46152469765016e-05
6.56281167056191e-05
0.000117469180364578
6.02099747613319e-05
5.66504731530202e-05
0.000101683371365063
2.75912610534938e-05
7.02174457709936e-05
5.46897812560786e-05
1.9837317331748e-05
6.01900156746508e-05
5.39655099939523e-05
0.000114587357795306
3.69727567711687e-05
8.95857083122965e-05
3.22346291088122e-05
0.000131180429191455
1.74795302149945e-05
0.000130612841402432
8.40301561829406e-05
8.29751309813828e-05
4.02685297896509e-05
1.07826389665175e-05
7.96314035323571e-05
5.23013779610975e-05
9.34508422132331e-05
6.92701681687144e-05
4.73624421843221e-05
4.87335087708653e-05
3.63677614388686e-05
3.3896174332399e-05
7.51344040187343e-05
7.30645039233879e-05
0.000140126736463107
1.63230235606757e-05
9.15179286718591e-05
6.93816152366275e-05
9.49566390046655e-05
5.79639791894007e-05
5.38150440123977e-05
8.81840169449986e-05
4.36363361707284e-05
7.69330890280413e-05
7.43213617620627e-05
3.88067123809246e-05
0.000135846336818236
9.53701969182039e-05
2.62678637677263e-05
8.27925069558976e-05
8.81123675169129e-05
5.36551087224277e-05
8.84123843094622e-05
4.48357800113499e-05
9.10092936921017e-05
-1.03417683782257e-05
6.1640412524558e-05
8.36121960696537e-05
9.81123619680382e-05
2.53043916373672e-05
-4.32240281351377e-06
7.78535285186308e-05
6.16816074389716e-05
5.15105013349665e-05
5.06728665950934e-05
7.07289723631872e-05
8.86932770897668e-05
4.9399109224186e-05
2.69193504229808e-05
4.9396536697565e-05
5.52882072314117e-05
7.24711096111886e-05
5.51258862365493e-05
4.4681952404973e-05
5.71975301247166e-05
6.62759178481968e-05
7.50921124677801e-05
4.91364073984038e-05
2.27428140608886e-05
9.18784180802412e-05
7.17900382467138e-05
6.03802343612574e-05
3.14856700951531e-05
5.72497596166995e-05
8.17848880482286e-06
5.31928412578712e-05
3.19720409797342e-05
0.000101196113213695
1.42489701412333e-05
7.53575037781375e-05
6.21069709106356e-05
1.63858520931592e-05
9.74730022893163e-05
4.06824316722986e-06
9.3924917439013e-05
0.000105660151507313
5.35443799182849e-05
2.93584509597609e-05
5.64962008505145e-05
7.44706553404146e-05
2.46500066672003e-05
8.45700335062095e-05
0.000103349227439622
-3.28741798941508e-05
7.27950925411865e-05
3.10981491230874e-05
6.02972028621034e-05
8.48068966573809e-05
0.000139430850101681
4.65852316484488e-05
4.25118790608263e-05
4.02476422906419e-05
0.000113694769447631
6.37424116135048e-05
5.29133752815678e-05
5.26138889320043e-05
5.17419212482691e-05
2.45201788600176e-05
1.14983649674195e-05
1.24965267417726e-05
7.0016124270467e-05
4.96745656895689e-05
0.000103826803290368
1.4949712097382e-05
1.04431724696503e-05
3.89965647696068e-05
5.54633948836032e-05
4.47512906462314e-05
6.43171793700953e-05
9.39958461327267e-05
6.12520231109684e-05
9.05922666868062e-05
5.30321466045873e-05
9.05908499794457e-05
8.9615577347312e-05
9.16148891121754e-05
-6.1739854133855e-06
2.26862131095771e-05
5.46385136777746e-05
7.96798286767637e-05
7.95401854444634e-05
-5.18161447573769e-05
3.33501985391545e-05
0.000107667022080173
8.5670045464663e-06
7.02036506000778e-05
1.61437640551914e-05
5.65370550859076e-05
8.62618066814773e-05
3.99637536129553e-05
6.12682432094395e-05
1.64228172061484e-05
9.30015253693303e-05
6.95139881217265e-05
2.52337183346541e-05
6.68641939151227e-05
3.69118661215537e-05
7.1480480341418e-05
6.02951736170699e-05
9.83230575694579e-05
5.87499451365594e-05
8.54863245008299e-05
6.47809413266056e-05
6.34012301568518e-05
0.000106272290997083
7.60936166984061e-05
5.17206212571166e-05
5.23384648596635e-05
7.0970877852537e-05
8.93890351816437e-05
7.51829425146298e-05
7.6129573930758e-06
4.8610903101772e-05
1.59066830024766e-06
9.38959572430493e-05
-1.07566866379664e-05
6.11911584318221e-06
2.77485180397353e-05
6.91307094565961e-05
4.76769048587284e-05
5.52793178613831e-05
8.21805213486324e-05
7.34031092319947e-05
9.02031354830728e-05
0.000107321937430181
7.79503609974209e-05
8.11857730143798e-05
8.18913010228665e-05
6.4179808913868e-05
9.40623079046314e-05
1.31191680654025e-05
5.75995360410823e-05
1.41096805126084e-05
6.11613943922082e-05
6.66698910929406e-05
6.23981658018154e-05
3.81883752292151e-05
6.99550068388294e-05
5.22494317054147e-05
-3.35917399460529e-05
4.99146121787872e-05
7.22066588889744e-05
4.96542626996229e-05
5.65615102213433e-05
7.55233689145149e-05
3.0317949996783e-05
-9.46791190198353e-06
2.31581792112245e-05
5.70711647914931e-05
9.54144953362489e-05
0.000103504775178883
1.84372821546912e-05
8.37198550622737e-05
1.04935778466795e-05
7.44441886516767e-05
9.76587165861891e-05
4.59605713564156e-05
2.33203512654771e-05
4.56488487190997e-05
0.000111339002779286
5.25675980508648e-05
1.36929317522652e-05
2.90463697711592e-05
6.40502845365896e-05
5.46383152669323e-05
-1.67523532929272e-05
4.19296685825931e-05
7.85947994431755e-05
8.73014389378589e-05
6.75423446093693e-05
7.56300045271171e-05
2.68750161592502e-05
0.000106676957708889
4.27493224521998e-05
1.81619627533989e-05
9.02412460753186e-05
9.44348284300982e-05
3.07745887007568e-05
7.89247326861211e-05
0.00010174750122515
7.00595038446037e-05
4.32184501782677e-05
2.34558462248713e-05
7.17120076724204e-05
5.59528804845934e-05
4.96429903988175e-05
9.04440145511209e-05
6.38366215460519e-05
9.14178729185444e-06
7.18968338963664e-05
7.83402253371658e-05
5.56413951461073e-05
1.48355136410036e-05
0.000124181771301427
9.12242780470665e-05
5.44355828149896e-05
-1.19800998356957e-05
5.44203212243221e-05
2.41905205108708e-05
2.81380954302861e-05
7.12492499243809e-05
7.31057796330841e-05
9.95738513358908e-05
3.87214918844003e-05
5.18974533277873e-05
2.68845543459952e-05
4.36945296791622e-05
7.54446924544587e-05
0.000102665553360499
-2.50901291706569e-05
6.10758391454313e-05
5.69787318034497e-05
6.3862766932388e-05
8.91511541961109e-05
0.000112506579937211
5.05807467535505e-05
8.26075803617323e-05
5.61151333882649e-05
8.42416615789365e-05
-2.76871271672905e-05
1.27696834074238e-05
-1.1431801335898e-05
8.39565280625798e-05
8.8734060889854e-06
3.24155079969025e-05
6.40328501623162e-05
2.23237792225707e-05
3.75392435445758e-05
4.13808286389894e-05
3.54186521246783e-06
-4.62897729917581e-06
7.85451225910601e-05
6.06281652292601e-05
7.15739325732992e-05
7.74690788542766e-05
8.61365928285859e-05
3.51032338601529e-05
4.00063846464844e-05
3.70718933278452e-05
4.34349768166831e-05
-6.4108826679528e-06
3.18259017353706e-05
1.98379504150409e-05
4.00635208664132e-05
7.04805659320948e-05
7.32070995270036e-05
4.55857518374936e-05
3.7181819152011e-05
6.44049882597161e-05
1.39000326630025e-05
1.49050013893153e-05
4.93415381374394e-05
6.15325890896803e-05
3.36225548530173e-05
5.79827913714515e-05
1.36026652748828e-05
5.94480241010905e-05
5.73649261594144e-06
3.76962666845163e-05
6.87434450344197e-05
3.86660174599348e-05
9.79239543960467e-05
2.06409780136589e-05
2.07207555908335e-05
4.71050680474334e-05
3.86895925389872e-05
4.89698375511248e-05
6.62247773999454e-05
3.58724107607383e-05
9.58746205067247e-05
5.66449976931549e-05
7.0251260398901e-05
8.08765718530098e-06
5.8438611289495e-05
-7.98027879600121e-06
2.32597706610496e-05
2.43006278837319e-05
8.12425604561994e-05
3.22761104662934e-05
5.18444125770369e-05
6.79501530352161e-05
6.744427869425e-05
1.99000739330852e-05
8.37455792925507e-06
8.30264933426389e-05
6.08800825120142e-05
6.86607625960499e-05
0.000123634335347826
4.79549542962305e-05
3.12870540953626e-05
2.86567519465035e-05
6.88862801618581e-05
3.36780156164494e-05
4.57657830563414e-05
2.32075044848283e-05
5.87200125059719e-05
4.7230886823432e-06
4.60466772195519e-05
5.2484007430187e-05
2.66678036164811e-06
7.56905839218119e-05
5.1227810688454e-05
4.92507275204352e-05
3.9989882308008e-05
1.41397662833826e-06
6.66867380305673e-05
2.88462611410223e-05
2.54288706553929e-05
8.58984165751659e-05
0.000102304535968514
9.95203969513948e-05
7.46495804979906e-05
0.000106043284126995
9.44090416134738e-05
9.58172072937448e-05
4.94287667274349e-05
8.64284092523358e-05
4.49934364346984e-05
4.18378418949855e-05
4.00512460140121e-05
0.000102856901990758
3.07735826418351e-05
3.12210663333956e-05
6.3468933937035e-05
9.48574508283228e-06
2.56848740478633e-05
5.87711241232648e-05
2.17334613932867e-05
-1.51389372549889e-05
5.5733237790892e-05
2.59732433171982e-05
2.8539521485821e-05
4.35684921454121e-05
7.9106365741722e-05
0.000125231976815524
6.43517472892883e-05
1.46895569954958e-05
5.08612595348134e-05
-1.13750876124387e-05
6.22056045573465e-05
6.57076987869172e-05
2.71482260249105e-05
0.000104295131936216
9.38566175000759e-05
5.81589257049135e-05
7.06446395716561e-05
4.99516182142232e-05
2.95948493877139e-05
8.30397177469822e-05
4.39303525883459e-05
5.47890262486526e-05
6.56073350900495e-05
4.10994520115437e-05
2.88422920239503e-05
4.38602250309036e-05
9.42872497690199e-05
9.61986126137428e-05
2.97698876209797e-05
4.62354609104121e-05
0.000101761140816055
6.36702619263402e-05
4.85885383243392e-05
2.72190952137655e-05
2.56454407921212e-05
9.22407576591148e-05
8.74755161090646e-05
2.76447794075575e-05
3.60888550468857e-05
4.02574943035879e-05
7.23935166567641e-05
4.54007037823632e-05
-3.36865755404389e-05
5.90413555883817e-05
6.56146781806393e-05
5.94354352574863e-05
7.68282116314576e-05
4.87259107046317e-05
-1.69337518136473e-05
9.51100461605276e-05
2.93760747707768e-05
6.20807380951004e-05
9.76305664286012e-05
6.97945716212613e-05
1.82018063003172e-05
0.000100047216471534
6.16526942483683e-05
9.23867454365523e-05
8.43553335591041e-05
6.69545778729442e-05
8.88872252133472e-05
4.68370340409004e-05
2.8023807111011e-05
4.95238071019764e-05
3.11003357475426e-05
4.18208065602802e-05
5.99313292244326e-05
9.09819914619575e-05
9.7656874955275e-05
7.86950243626392e-05
3.14232833422057e-05
7.70748089479408e-05
0.000103856232990287
0.000121906849500084
4.03242640098339e-05
7.5001839225365e-05
6.18745488244319e-05
4.37137368570405e-05
5.15888216991471e-05
0.000119477482175783
6.86153745006855e-05
2.27961905954029e-05
3.33130264421951e-05
3.54075352950871e-05
9.32692276594007e-05
6.80046122034873e-05
8.42144498027338e-05
5.49176461591523e-05
6.96810695862778e-06
4.01871016122435e-05
6.46475943026983e-05
7.84010402501927e-05
4.2425726532543e-05
0.000103998120065201
1.49407874192135e-05
1.13993514373802e-06
3.35528020804998e-05
2.98130659262729e-05
0.000124375398828024
7.27601894987621e-05
4.04754326205806e-05
7.28650632923085e-05
4.9409399102994e-05
6.06739420755068e-05
6.4889857077853e-05
4.2283985034874e-05
5.90058568463864e-05
9.77130840975617e-05
7.1581408603149e-05
0.000111826016080999
3.38326211999872e-05
0.000116878366620017
3.65112482419998e-05
0.000124320031707971
8.53009180791216e-05
3.53084365349768e-05
3.33288659834481e-05
6.28506647927562e-05
5.55138331471113e-05
5.12770743132441e-05
-1.7768220437788e-05
9.64889622517892e-06
4.05615252749504e-05
8.09867121439431e-05
-8.88261649722017e-06
3.3405702226144e-05
6.55089483727729e-05
6.96460813158047e-05
4.93057184465524e-05
6.54565373135676e-05
6.03602450946404e-05
6.69409334210021e-05
8.13286614246031e-05
5.38457769129376e-05
6.34077501895156e-05
-7.47735705208432e-06
4.58573538501733e-05
1.03913483165948e-05
0.000105987596981624
4.27768693699579e-05
5.57939485385667e-05
2.62384655778063e-05
-1.62600873191502e-05
0.000103671665509479
3.75908675833836e-06
-7.56690216185977e-06
3.71489590258695e-05
7.05894544636096e-05
2.8345743164987e-05
4.76495523988425e-05
5.46852959470398e-05
7.15475401349688e-05
7.53904039754496e-05
7.22436207599855e-05
-1.28208993129842e-05
7.82072681339336e-05
3.88682620716005e-05
8.11128027045716e-05
6.36157840955183e-05
5.2420002110029e-05
7.96309218940282e-05
0.00013121168383842
3.31203855623906e-05
0.000141318768081581
3.92252719132623e-05
4.1242502739943e-05
2.93100962236246e-05
7.81738299482948e-05
7.58563285429365e-05
2.9988312319182e-05
9.02682512747608e-05
0.000101644412217441
8.85842953009457e-05
6.89140141905654e-05
1.47197273367896e-05
1.57090841272721e-05
2.66827551614483e-05
7.61919519673224e-05
2.68091641412564e-05
1.34447129945284e-05
-1.26139106136383e-05
3.93542156625032e-05
8.02369552624571e-05
4.52817213952829e-05
5.24009973746309e-05
0.000115636397022754
3.3105938922354e-05
3.08787475343161e-05
8.20997462305126e-05
2.96834166728816e-05
4.81385151827293e-05
9.31882204975091e-05
4.73308353402562e-05
4.88853681446748e-05
-2.60438337697321e-05
5.64076817667276e-05
2.93181690388919e-05
0.000119248090515328
3.76792527217682e-05
6.11257226290626e-05
4.27397718672912e-05
3.5143621213065e-05
-7.24427334016445e-06
8.21121638880617e-05
6.73865978105522e-05
1.17161964544367e-05
6.20511476635422e-05
7.28259831819046e-05
6.69442062800272e-05
3.89549367791912e-05
5.43886784511117e-05
5.66450824010215e-05
9.1657916513029e-05
0.000107552119981144
6.44385059150939e-05
1.88006854501829e-05
2.29280690601865e-05
6.701077191802e-05
8.11848862049185e-05
6.29666766924725e-05
4.42472245735578e-05
3.38254882565299e-05
4.03837972389783e-05
8.54751712889448e-05
3.49969750925611e-05
2.78246802159534e-06
6.41888327447537e-05
7.01802249018915e-05
0.000118462407971551
8.77577539558123e-05
9.48108213836048e-05
5.47974100406959e-05
2.51400974148232e-05
5.07197081143002e-05
5.72314482255259e-05
7.0505868384155e-05
3.87207774870424e-05
6.24763193178616e-05
3.77080865616106e-05
5.25299129998812e-05
6.17335132446138e-05
8.20826275808082e-05
4.95312296657715e-05
0.000101015927520692
6.85902440075205e-05
5.1899123750547e-05
9.93161587549912e-05
7.72288793334144e-05
7.51664657926446e-05
7.53694221708087e-05
7.51474212409062e-05
3.2143175880162e-05
1.40663744056076e-05
2.45928315146065e-05
4.40691125102551e-05
4.81465900716774e-05
4.35740169615104e-06
5.22920002444447e-05
0.000120916512049351
7.02421004979328e-05
6.55865019248853e-05
0.000107255801272091
-6.98192966160587e-06
1.02509246733542e-05
8.34705259272748e-05
8.23604056814994e-05
7.28516959297504e-05
4.34331967954818e-05
2.50652893177836e-05
6.97279146082456e-05
1.87438577065061e-05
6.31377654464387e-05
3.03944526140356e-05
5.42006824203468e-05
9.02819000048741e-05
3.60216420632953e-05
0.000111530364424079
5.25320374483818e-05
6.65509900739356e-05
3.24926976473386e-05
1.50817986315687e-05
7.7789362895356e-05
6.61784563111879e-05
8.16604172478044e-05
5.99041840628336e-05
1.6672219964965e-05
4.72754295291312e-05
9.0578653493953e-05
5.7062290016244e-05
5.08562426383357e-05
2.65415189712536e-05
6.6797691983171e-05
8.36100374100782e-05
8.77660429414961e-05
4.19550829265564e-05
7.00095483538411e-05
8.7956715026109e-05
8.94509893995397e-05
1.7729682606585e-05
3.6744524122981e-05
3.23160651773131e-07
7.938725018525e-05
9.08700432834949e-05
3.06843798912137e-05
5.08161031357895e-05
2.5559197164221e-05
3.19268702253603e-05
8.71330951550754e-05
5.45529489889264e-05
-3.66942305973503e-06
3.23380329630847e-05
9.58133147446753e-05
0.000118128347899135
3.05145967053129e-05
6.02316219357654e-05
0.000113172081212295
4.96910658693248e-05
0.000103558107980584
2.57385613711494e-05
3.1164999232304e-05
7.2310728890971e-05
8.51089398822389e-05
5.31041650435642e-05
2.49898037076697e-05
-2.92298874344225e-05
4.19024198910621e-05
3.24143654165582e-07
4.44978504507378e-05
0.000161898798678196
6.57790345335547e-05
4.83796250357765e-05
9.404769425419e-05
7.36445381037156e-05
4.0672633607349e-07
7.95423392755759e-05
9.02726934238741e-05
7.59022893157107e-05
6.05689333713317e-05
4.92625860828221e-05
8.220687643681e-05
5.55758431126815e-05
2.57829639676335e-05
4.31031535744839e-05
6.87570430250131e-05
7.31616752187546e-06
6.43155821820338e-05
6.97001198375276e-05
5.77791632850874e-05
3.3742903457661e-05
2.94237601900417e-05
5.18713181917766e-05
7.05411672805918e-05
-2.01235034750373e-06
4.07104430102106e-05
9.70258354734529e-05
8.29089980781377e-05
4.0354545350807e-05
4.20845032322131e-05
1.21536221931004e-05
7.98787474391942e-05
9.42900792392429e-05
3.93325095056665e-05
1.25244389614869e-05
9.50915920875888e-05
7.04163200478122e-05
5.53267843553889e-05
2.11525700705073e-05
4.54351286452348e-05
8.53723976460022e-05
5.33948788081746e-05
7.38847009606175e-05
9.17485946341261e-05
9.2040010833848e-05
9.3107536126855e-05
1.16631593861598e-05
4.84938531843588e-05
4.5678277834449e-05
9.6107840880158e-05
4.74691308365964e-05
-1.32992311679921e-05
9.71177634391422e-05
8.95730609354441e-05
3.48525288996442e-05
7.04635249819912e-05
0.000102550772263184
1.13032779363836e-05
9.1493736018971e-05
4.61043568522384e-05
0.000129705174502015
0.000100542775217572
4.76815733126999e-05
4.73633796998627e-06
5.63622317168145e-05
7.06380756663366e-05
8.77559721983125e-05
5.10339559976319e-05
9.72813733108797e-05
4.22491359614413e-05
2.138458790626e-05
8.96652696504718e-05
6.6294316857549e-05
1.55279731474744e-05
3.30498195945769e-05
8.2736537463575e-05
4.13206181360276e-05
7.9932265363918e-05
6.19094887522221e-05
6.87310510716465e-05
2.61485979686997e-05
7.57534880964069e-05
5.93802175372927e-05
7.73196136399447e-05
7.3200976319298e-05
5.63322774509718e-05
0.00010244537274833
0.000109157783610995
-4.72113403941312e-06
6.58585628870717e-05
8.05093135729408e-05
8.59185471702458e-05
3.15995426594886e-05
7.45640513074256e-05
5.28979615105864e-05
3.28962430731526e-06
0.000130928262578057
0.000113820809342058
3.93267752276407e-05
6.70460742393056e-05
1.49534282244915e-05
1.90778460570658e-05
7.50800617909918e-05
4.98020333835159e-05
5.00846940422993e-05
4.81908088829268e-05
5.63800544351419e-05
3.34410303735103e-05
0.000109653864740744
7.16566600988895e-05
9.26318700343133e-05
2.64268933873976e-05
6.77474000497504e-05
1.76711073358358e-05
6.24142118959352e-05
8.84566997645742e-05
0.000102491877615043
6.3205118463402e-05
5.24481660784083e-05
5.27730915937853e-05
0.000105442333926865
9.20459908159129e-05
8.3330032950137e-05
0.000119134304546456
4.37952108563136e-05
4.376318162314e-05
7.45375714953639e-05
3.14147722803641e-05
1.9900784749114e-05
1.805777778597e-05
-1.95816218559154e-05
3.83133748633636e-05
9.59135178271904e-05
3.69137450486559e-05
5.75419516032399e-05
2.74101132223017e-05
4.35331412562864e-05
1.94797593264465e-05
8.82850606910071e-05
7.01120156486544e-05
3.99229945722034e-05
0.000107113124032116
6.95129770425273e-05
8.01969409134914e-05
8.73228474678202e-05
6.18630185645876e-05
8.07556811915874e-05
7.54540820244109e-05
4.90415010304402e-05
3.68773903982619e-05
-2.15477616023271e-06
2.78320568283045e-05
0.000128145519800888
7.60380934099838e-05
3.15705949999459e-05
-1.17695543930387e-06
0.000105243150755409
6.11632089761721e-05
4.39045220613348e-05
7.35763870091011e-05
4.44569236517523e-05
9.79462764932814e-05
5.36807497818174e-05
9.22310614482263e-05
9.13997862337213e-05
4.2562862895657e-05
4.25465042020365e-05
5.62675362174179e-05
9.0760323250299e-06
6.33148436263361e-05
6.34976666294384e-05
4.63765337090133e-05
0.000100754830998337
7.07817210263941e-05
8.07664584351067e-05
9.13949388842861e-05
3.8045049159747e-05
3.77214181690211e-05
7.37198602323397e-05
0.000112251954104165
1.69798184294861e-05
0.000118140217714789
4.52506262619738e-05
2.71768052547462e-05
4.569658307383e-05
9.75043869073393e-05
5.10242724088953e-05
5.75631699867846e-05
6.0890557506415e-05
7.43444064487512e-05
0.00012178143040814
7.31031870999475e-05
6.67300861575317e-05
6.00911541286767e-05
3.36361892126608e-05
0.00013310398548892
0.000130653507061685
6.36357124563526e-05
7.78471556001753e-05
2.52482834682487e-05
0.000103435256831012
7.4727739186159e-05
3.42252906163885e-05
2.21655077806984e-05
0.00011013864206412
7.39453686497182e-05
8.15039715407663e-05
8.02936699067215e-05
7.60967462963619e-05
5.64933507838281e-05
1.33390615279974e-05
1.43167900059425e-05
0.000103046899509367
6.7448894785601e-05
6.86689398231317e-05
2.31872641308871e-05
3.251871968583e-05
7.70171957219564e-06
5.34906244392492e-05
4.45144409606239e-05
6.47767679850585e-05
-1.67074403771051e-05
8.06739390463114e-05
5.68559280069244e-05
8.03677644460606e-05
4.66498735055745e-05
6.11989106179385e-05
0.000115270335223257
6.76328209713494e-05
6.80866322663799e-05
-1.4858732555614e-05
3.87798565982247e-05
7.33016542401959e-05
7.7356832658548e-05
2.68388544586282e-05
2.91697529266513e-05
3.72976290267485e-05
9.50214905829627e-05
6.56586189726693e-05
8.31291302085354e-05
5.13181542862885e-05
7.79540003132105e-05
1.92607346669791e-06
3.21387376471135e-05
5.82583526761542e-05
4.16896571206445e-05
7.96359323172781e-05
5.70233513446794e-05
0.000106333275920158
9.13577361157688e-05
7.80957029608207e-05
1.20546889775541e-05
8.22744712920959e-05
4.7002582239591e-05
2.91125593882786e-05
5.09659140859863e-06
6.71346064156403e-05
9.72211250141255e-05
9.6597108730912e-05
5.22692088284871e-05
7.62368792571856e-05
6.80873513454504e-05
9.78627698057189e-05
0.000110643351977647
0.000109722635004623
1.72854210717159e-05
6.61502828802412e-05
8.57760886060201e-05
1.71261540952083e-05
4.16589710339851e-05
0.000111221094522941
4.47701292670011e-05
3.7615704617938e-05
0.000115994004078555
1.52352999766168e-05
7.45996950500166e-05
4.6710349437946e-05
9.09181529382571e-05
0.000121046012689546
5.60840742094029e-05
-1.65817210397352e-05
7.37874890497853e-05
0.000106248441314937
2.89616579196244e-05
2.43580314360814e-05
0.000122622993984431
5.92390972862977e-05
6.53800176284245e-05
6.48635910032684e-05
0.000111124396880458
8.32284918095148e-05
1.33805852112187e-05
9.96159417506895e-05
0.000111308004018973
2.25822622446411e-05
5.29712723106487e-05
4.02377553706239e-05
7.69403798587408e-05
9.23310232210141e-05
5.82292350943991e-05
6.83943766972743e-05
0.000123183462387161
2.15538646247411e-05
7.23882331626975e-05
6.50687633641026e-05
8.67755730502411e-05
3.64421682176964e-05
6.37805339667889e-06
4.70286056745091e-05
1.4820116949294e-05
4.32812273944577e-05
1.62817872510242e-05
4.553930164716e-05
9.58412777141909e-05
4.56396107099968e-05
3.91352249656858e-05
8.04935338623655e-05
0.000135193906033691
9.10878952937786e-05
-8.10881653054726e-06
6.1079752984455e-05
7.99978087888891e-05
3.50969046310134e-05
3.62140742835053e-05
-3.6681802871674e-05
8.52869712787175e-05
4.16189566350543e-05
6.46297375893359e-05
4.65511140482014e-05
2.86277562244695e-05
4.7283236351789e-05
3.14365870432169e-05
4.7891271440671e-05
8.21951187389556e-06
3.29758080286351e-05
5.32586238064321e-05
7.79670166390656e-05
2.04866883816192e-05
1.48870049749839e-05
0.000121132937382201
6.78779687618778e-05
5.49343539663817e-05
9.8738830685465e-05
6.29081360009052e-05
5.097686493931e-05
-1.3471796335265e-05
0.00010105361594171
5.08848359562982e-06
4.6895160939459e-05
6.2244441747892e-05
0.00011350589619994
4.49666185305228e-05
4.79129396916512e-05
6.89737501487837e-05
2.61327401738659e-05
6.83141991005643e-05
0.000114011841750041
6.56878219756564e-05
7.43790569348355e-05
4.39932107490172e-05
3.37026349866692e-05
0.000108427342833609
2.56889014091313e-05
0.000103104737857715
2.18970145322311e-05
5.8753948422674e-06
9.8393126932835e-05
8.12752908871572e-05
0.000106536389668158
5.48372386461542e-05
3.09009772020367e-05
6.17058223462455e-05
4.63583905363093e-05
5.30143789750923e-05
6.91950678554322e-05
0.000102456742129955
6.53945664343935e-05
6.06984325000028e-05
2.61941622134106e-05
9.63161330007768e-06
0.000104258192463532
6.1851310228625e-05
3.03742156011932e-05
-7.70443496898353e-07
9.59658356827284e-05
3.14278267017714e-05
6.04390034056751e-05
3.45458435746563e-05
6.19261000240019e-05
8.70158017057367e-05
1.80791038129271e-05
3.85031122058663e-05
3.43245044041776e-05
0.000110207460451663
2.60549266967926e-05
2.09354774562641e-05
8.36230312024611e-05
7.06282526622608e-05
3.68728618092076e-05
1.86797945654681e-05
4.84666770191801e-05
7.01379077505818e-06
4.0804826404338e-05
4.77612349694583e-05
8.67233589905617e-05
3.36669399447441e-05
7.98963162016615e-05
3.66440481971679e-05
8.55446133822218e-05
-1.01475078960293e-05
0.000102642370444986
1.08360126210585e-05
0.000104391262089995
7.97125691839935e-05
5.97500885943333e-05
1.69907732941102e-05
-9.62016444704019e-08
1.57652576556274e-05
9.24479616757303e-05
0.000101092355751026
6.83253678084799e-05
0.000108865326961679
4.70475820425583e-05
8.19437802749451e-06
-3.15409940820452e-05
4.88748943639466e-05
9.2175462669784e-05
7.32472129214816e-05
0.000104366973423519
9.64999567897471e-05
1.87954918140268e-05
5.09624514715251e-05
8.15433516322808e-05
7.90349084779931e-05
4.77050870965266e-05
4.75324952771946e-05
7.98179770257418e-05
9.04830307846979e-05
0.000101448593109006
4.65709278118465e-05
6.32558490862797e-05
5.56725206921067e-05
2.53686476823441e-06
1.04385394106731e-05
6.44258546651181e-05
8.9712132903397e-05
3.93092942443789e-05
9.34919100546946e-05
3.47742131138093e-05
9.04787876508332e-05
3.93838260230712e-05
4.80957299569882e-05
4.61081838793676e-05
4.24674449886651e-05
8.06172373257477e-05
5.86992501772761e-05
6.22638125478936e-05
0.000114719053454586
6.18278430983126e-05
4.14389505759131e-06
1.4761350402194e-05
4.6308139233004e-06
7.34392631836713e-05
2.70407408617768e-05
0.000102466207625415
7.09680200140297e-05
2.59099703630657e-05
6.38362718806259e-05
0.000111887433973296
7.0820519944136e-05
7.74748005989206e-05
5.45035469423404e-05
2.87788108054837e-05
6.7878869177305e-05
5.56139839400828e-05
6.75785188270462e-05
2.55864137876958e-05
4.74682387077661e-05
8.26517153723e-05
6.34958910634078e-05
0.000124932792354932
3.97962741052821e-05
2.06325417210426e-05
3.3905997934534e-05
4.95860769304252e-05
2.67408165356872e-05
6.94476719254275e-05
2.25920037878897e-05
7.75206965287744e-05
3.55084561283016e-05
7.73678124658582e-05
6.47821171505201e-05
4.22449481374372e-05
7.34156480217432e-05
7.04534955361017e-05
9.60594310781905e-05
6.78308347253452e-05
7.39463453731897e-05
8.60719404824961e-05
4.11762782687782e-05
8.15126059140918e-05
9.7586672319053e-05
2.75963170084666e-05
7.15068824482985e-05
4.72949387844538e-05
-7.33257489303395e-06
1.65043765886657e-05
8.1439665662765e-05
6.63769599011159e-05
9.52560191696523e-05
0.00012333042672709
1.65265053839058e-05
5.74277143673534e-05
5.85613778846158e-06
4.43562101180114e-05
0.000110784743552716
7.89188939875924e-05
3.17937421241854e-05
-3.54392514812762e-06
2.30921334334238e-05
0.000105085946115508
9.96536997939306e-05
3.89393330604337e-05
4.21282666112811e-05
0.00011397272858554
5.34796375150046e-05
-2.70028719779255e-05
-4.50058124563115e-06
8.32026435430532e-05
4.64919517489631e-05
3.811460334072e-05
0.000102935630761108
3.60713234239389e-05
3.58703411384913e-05
0.000114612723598192
3.27487067179875e-05
6.53406276106955e-05
5.64346002786651e-05
8.5038715640402e-05
4.37667458913012e-05
7.57889084353622e-05
0.000106425508535475
3.69396704406823e-05
6.66254002177118e-05
6.64396241357456e-05
-1.43746890196679e-05
8.51118662760359e-05
3.23347648379222e-05
4.33021155646663e-05
2.49821998411413e-05
8.25307225536373e-05
8.19444381529174e-05
1.66123111784208e-05
9.2537107524139e-05
2.84288566657825e-05
4.95865739047281e-05
1.03156234513695e-05
6.12846072239769e-05
5.24746724992724e-05
4.88392573351083e-05
4.89286018974671e-05
2.05469427207592e-06
5.7542798375437e-05
3.86707162426201e-05
6.83996431305198e-05
0.00011252114538826
3.07186479781159e-05
6.62021115637987e-05
5.27600563796828e-05
7.14163428432793e-05
4.83384932297985e-05
0.000126885440239522
2.19846031684982e-05
6.25875876213137e-05
6.2592626678256e-05
7.25074490009128e-05
2.360449290489e-05
5.95961308474551e-05
7.44134543841005e-05
9.05103291214458e-05
8.47016764350744e-05
8.96164745972627e-05
4.27289473449982e-05
6.91044960347862e-05
3.64339394586637e-06
6.21836758527209e-05
4.72892301455489e-05
4.75266429496278e-05
5.77710808235924e-05
2.54317579627658e-06
9.41727262070389e-05
8.36580502241422e-05
0.000107507932783273
2.19461920976812e-05
5.51224531684004e-05
6.51303398543777e-06
6.54884573903656e-05
5.25567054550667e-05
3.4355429790554e-05
6.52928882023333e-05
4.22123738284691e-05
7.21381882166274e-05
3.77909652657692e-05
5.00141738111578e-05
7.72083200171609e-05
3.92430561394238e-05
9.62143200960224e-05
6.72537180303128e-05
7.10214466779951e-05
2.85318592258449e-05
6.52545954371042e-05
6.14094252531145e-05
4.27926161467484e-05
2.72599771264394e-05
4.77007964532728e-05
4.83308406701019e-05
2.82737760949195e-05
4.32277337015268e-05
6.84502759672047e-06
2.62399773711547e-05
1.03946293003076e-05
4.32438996050418e-05
7.60354721166504e-05
1.2018916763225e-05
4.96095668859022e-05
8.25461439044484e-05
3.91470208391568e-05
6.02558105368026e-05
4.10889464804448e-05
7.46301534460582e-05
6.06247028548043e-05
7.75951261112118e-05
2.39765400097819e-05
7.39850225812905e-05
9.71088779324691e-05
7.63161292633148e-05
0.000100321705061772
5.96117993757646e-05
5.74860316698473e-05
3.54879600576742e-05
8.28083604489818e-05
6.15646248246057e-05
4.05893210159347e-05
2.12540375976304e-06
2.51089628776907e-05
0.000115784071393327
8.51151886456253e-05
4.81933886091315e-05
6.91222703629589e-05
0.00012212964787991
5.65785057741549e-05
9.67307363378237e-06
-6.73685364221971e-06
2.37485218088106e-05
3.44410301198949e-05
4.96875148510089e-05
5.40857020011672e-05
4.09348924846951e-05
0.000100319617035326
0.000142753087781954
3.88734539771782e-05
6.77742993048693e-05
6.01489466483665e-05
2.10273267895056e-05
4.46977446413753e-06
8.87815581919862e-05
9.95432055978272e-06
8.38352428625869e-05
9.77758062079273e-05
4.88433904046277e-05
5.71277185267476e-05
3.92435818705705e-05
2.67418528413289e-06
5.26084933186281e-05
5.97942926427337e-05
1.4084575745853e-05
0.000114531183181511
7.01864803942443e-05
8.87424247022301e-05
5.15517835469627e-05
-6.7650344955589e-06
6.8269775443925e-05
4.76225167360741e-05
7.89715771040699e-05
6.43919000333555e-05
8.44667857974011e-05
4.76961191611182e-05
1.38052343664461e-05
7.43858146003885e-05
6.04525591941787e-05
3.47441742157704e-05
3.81755844508364e-05
2.84406196624673e-05
6.12003001135468e-05
6.07056300844317e-05
8.45070948408183e-05
6.11276825982397e-05
5.45147286307381e-05
6.23769095188035e-05
5.44618863405253e-05
8.61960651219517e-05
9.64872553619719e-05
4.41640379128028e-05
6.48121422432713e-05
3.97749719955405e-05
6.01796512450172e-05
4.09565241580424e-05
-3.94578860920102e-06
2.02885428939754e-05
1.98669899412334e-05
6.07672575451203e-05
2.94425308509017e-05
2.83080650876247e-05
0.000109820118209178
7.70457612226187e-05
0.000124146021694159
5.68231787115476e-05
4.25877484438343e-05
8.54676027353409e-05
4.94412399593095e-05
2.01686933356788e-05
9.71348911200813e-05
0.000118284662686007
8.67428994012059e-05
5.15024321262802e-05
0.000104840476060698
6.71041658931808e-05
8.62822710884749e-05
0.000118008562259414
3.79324348160539e-05
0.000112157361085945
6.54913594859796e-05
9.85032757183742e-05
9.57239404026386e-05
7.88173192346361e-05
8.11744590952353e-05
9.26489887383352e-05
1.11496730507769e-05
4.27070042133933e-06
5.80485013250698e-05
5.69903021499271e-05
6.18002564339706e-05
3.90204263608206e-05
4.90523044846041e-05
7.20772769828613e-05
3.16093260494636e-05
-6.59051610102974e-06
3.28109081483813e-05
8.73104863254049e-05
2.77350867584284e-05
5.51029722079397e-05
3.61994597506057e-05
1.58761006991868e-05
4.03919947438116e-05
4.39649810842502e-05
5.8210349552221e-05
9.45395974225224e-06
4.6980679080699e-05
5.73015570864134e-05
-1.85852853949736e-06
0.000103102391384667
6.1802208429903e-05
6.34529085193748e-05
4.2309284144621e-05
5.62929672617761e-05
9.57193022591223e-05
3.35620944798475e-05
6.77494274795134e-05
0.000117472836910369
5.40125720417715e-05
8.99299013956887e-05
8.08869709942178e-05
4.11305697593038e-05
4.73215939605749e-05
4.31734273929185e-05
4.93064887940923e-05
1.51700385152558e-05
4.60874170796224e-05
6.11395138755034e-05
7.88282419448707e-05
8.17735976261215e-05
3.14742503327387e-05
7.75991589776427e-05
7.13267968940521e-05
7.96473598032637e-05
8.32691447030918e-05
7.06044555019202e-05
2.9613321811976e-05
-1.51033400984428e-06
4.36384721276662e-05
4.37702188666346e-06
3.12754604926764e-05
6.38679389620931e-05
1.30714033602259e-05
8.02778176291599e-05
5.83692820309294e-05
7.76935740468181e-05
7.65201876348434e-05
6.1506223669888e-05
5.041690219653e-05
6.31315015010916e-05
0.000101654386508254
0.000110787725272374
9.24091499799641e-05
2.46216979329793e-05
2.05451187955246e-05
2.81856725076391e-05
4.5578288070463e-06
7.1589619527293e-05
6.72820242302172e-05
8.24299916078364e-06
7.31832086604677e-05
5.8056540281089e-05
4.47686344549378e-05
2.82321844985462e-05
3.02330618756785e-05
5.41218505216894e-05
2.7098820853087e-05
4.86931324321643e-05
9.71498272953413e-06
8.04470667783932e-05
7.75960493810548e-05
5.96443454960875e-05
5.39627324830975e-05
8.30851231691242e-05
9.10093799725003e-05
5.42645499658665e-05
4.13780499405684e-05
9.16389527306985e-05
0.000120919638677626
0.0001099057033893
6.64917661377869e-05
3.74884048362292e-05
8.9750048337812e-05
5.30096064102053e-05
6.68400523872565e-05
0.000110559922822875
9.27847980174388e-05
0.000115321311297905
2.5468082416017e-05
2.12965238124968e-05
5.54378676146631e-05
7.12929054149034e-05
5.2397025659243e-05
-7.53845062265937e-06
2.04062086304528e-05
1.3799637228224e-05
6.78182022870601e-05
0.000112218993233271
8.3705404292377e-06
4.50962737278569e-05
7.42411735704794e-05
5.13085286509792e-05
8.80927266125406e-05
-6.12950799708267e-06
0.000112326433004296
4.53014896004643e-05
3.60306741615692e-05
7.33160683154162e-05
6.97514079123448e-05
4.36684475605768e-05
3.00204392909742e-05
5.51077217187753e-05
8.10351695635195e-05
2.0695370056965e-05
4.90479835092662e-05
0.000103091149511358
8.27631279229459e-05
5.81427667205612e-05
5.28119157511472e-05
6.97329979588635e-05
0.000137935296166876
4.19282456967919e-05
7.02875276024652e-05
3.94244925754019e-05
2.13869120746685e-05
0.000142065962728049
3.87852205378679e-06
7.22335718686469e-06
3.65435227566941e-05
5.1436345681874e-05
5.0761757919191e-06
0.000113401492835403
6.52736086766989e-05
6.86721128584376e-05
3.62696002724561e-05
7.30026170382509e-05
4.72702943812606e-05
3.20168556066575e-05
9.17371276234748e-06
0.00013295026184834
8.32490955284634e-05
8.12606797741105e-05
1.01201613909514e-05
5.27965041628372e-05
7.12213432451215e-05
7.5608991187048e-05
5.24631015863509e-05
1.84525786844735e-05
5.91194591863996e-05
7.164228217011e-05
7.02254352884928e-05
6.44829384536085e-05
6.0992459399045e-05
4.64477415163897e-05
3.45524885445271e-05
6.27038857900114e-05
-5.20068194081831e-06
1.21131383013837e-06
3.588205239769e-05
5.83712051172721e-05
3.10681557788557e-05
2.3127518207096e-05
0.000139170256875164
7.608828713704e-05
-4.18001338394344e-05
7.86285001426978e-05
3.23156330613184e-05
5.11109595974294e-05
8.76117024112155e-05
6.6741170355168e-05
1.33002107858083e-05
9.96060513926721e-05
5.83176526237452e-05
6.50259631715774e-05
3.64631301514285e-05
6.99279106237402e-05
4.77241799673421e-05
4.65965723731756e-05
3.69128663599134e-05
4.12122957833943e-05
7.46344027998537e-05
0.000110256537480324
6.39932281816513e-05
0.00012711035769212
0.00010102584790116
8.49108568415911e-05
6.11895506269257e-05
9.89299674958718e-05
9.41140162801247e-06
-8.23245957583797e-07
4.56111111239652e-07
9.87655574449977e-05
4.70987413265365e-05
5.31505008630638e-05
5.85195910116474e-05
0.000100398171299351
5.68515077091353e-05
7.500566973399e-05
2.511425064233e-05
7.99566041787479e-05
7.55819271281854e-05
5.26117993864634e-05
3.90170363680031e-05
6.79111536592693e-05
5.49485653313669e-05
1.79087627027605e-06
8.08833822696769e-05
4.44919592692774e-05
0.000107102969834662
2.56661086786413e-05
7.61000855525555e-05
9.3191822369151e-06
8.8571192188477e-05
6.40385903661146e-05
6.66807077785624e-05
7.23926562381355e-05
7.27564435551367e-05
3.18239160095251e-05
4.81650338331399e-05
5.78200714395911e-05
-1.67091079705548e-05
8.6733179020458e-05
6.07737806466458e-05
8.13946228982971e-05
3.8633442085921e-05
2.9608952126145e-06
7.9452016600438e-05
8.22377957316219e-05
5.74222413046794e-05
3.20345394722619e-05
4.51688995623105e-05
4.96985324311193e-05
3.37609812999124e-05
4.41298607433035e-05
0.000113610175445375
6.29444569281382e-05
0.000108419369483153
0.000122239288819437
3.35321055899626e-05
9.66772386881276e-05
3.01295996620812e-05
5.47888355394054e-05
4.47189294874497e-05
0.000124269988764738
8.74185541415461e-05
7.72713736693606e-05
8.98991781091255e-05
8.80610606244729e-05
3.79108824734587e-05
0.000110977034578181
5.50150908906671e-05
8.11328801615524e-05
1.12242496119727e-06
6.81283768039943e-05
0.00013278871268925
9.26542279781941e-05
5.74857068333983e-05
6.30298640661857e-05
0.000125376616264433
3.79264003802755e-05
6.52345964890336e-05
4.17191091370442e-05
3.85870064624473e-05
2.54397215855863e-05
0.000137010363270746
0.000111736812456077
3.48630144596175e-05
4.72378931453932e-05
4.49902112299995e-05
8.51571895840412e-05
6.9546281416983e-05
9.90313233330076e-05
1.08290961360369e-05
5.45511159813111e-05
4.33742690014761e-05
3.31319275522698e-05
7.23611052799941e-05
5.21912510906695e-05
8.7838836707192e-05
7.26739665703352e-06
3.49809532104957e-05
-1.01260400808419e-05
1.64830721647187e-05
5.58630897110838e-05
8.60773114038915e-05
1.25496030959666e-05
5.67893704623371e-05
8.84286671054476e-05
5.64637229977182e-05
0.00011784933232317
6.78162055374786e-05
9.50783284814737e-05
5.68619622783493e-05
3.34380157066831e-05
4.23758432327939e-05
8.02668079098772e-05
5.31052164991502e-05
7.88618298711296e-05
9.42664992460616e-05
6.21033740628515e-05
3.39708037825072e-05
6.44885875623012e-05
1.16231952813304e-05
5.60965488423692e-05
2.55343411603001e-05
3.64291369371519e-05
1.81410044946656e-05
-7.47305326673076e-06
5.57261544952604e-05
1.97760785040956e-06
5.01044222194292e-05
5.70037251416956e-05
8.29360506276423e-05
-1.44101323264823e-05
6.56204690691011e-05
9.35951699150318e-05
4.81094014506214e-05
4.74622086009136e-05
3.68813764477531e-05
3.80173341857591e-05
5.50441899996579e-05
8.3581044614137e-05
7.46561502410955e-05
5.22487860723485e-05
5.7625679934208e-05
4.88166353969734e-05
9.08372742994551e-05
2.39532988715327e-05
4.89608814072317e-05
9.11142891472847e-06
-4.1056005475829e-06
8.24528886242524e-05
3.34271977907872e-05
7.30503891304469e-05
8.30550713106336e-05
-2.68595916920412e-05
5.32464685893842e-05
5.34200827976825e-05
4.08528017078095e-05
5.57506172276048e-05
6.30760698374155e-05
9.38617413249963e-06
0.000124894725654864
6.09577306593959e-05
8.64921929156153e-05
2.51716699544204e-05
4.48015526549336e-05
4.79386841404582e-05
1.81137549293006e-05
3.72806429899639e-05
2.44649214858028e-05
0.000101926448292689
4.22455783733253e-05
0.000135560971954172
8.09505022274476e-05
5.81968605049976e-05
5.11690053448268e-05
8.40599589018273e-05
-5.5896094944704e-07
5.14712819849059e-05
4.17915601649265e-05
1.54272005011947e-05
8.61918311598169e-05
1.65701750882906e-05
8.58476697499749e-05
-8.28927439848548e-06
5.22026077596694e-05
3.94248074793723e-05
1.45189466468308e-05
9.77313845467225e-05
6.67364317641801e-05
6.11535135025326e-06
4.25972557101999e-05
3.70194447933821e-05
4.60749486393556e-05
3.29977667794785e-05
0.00010408950064211
6.5271656258045e-05
7.331346867102e-05
-1.21982528033967e-05
5.1676631460439e-05
8.02008951837398e-05
4.15507670986874e-05
5.56009102101347e-05
0.00011031260579694
7.23721925788909e-05
4.60609968591429e-05
8.26400344189695e-06
3.65414011818581e-05
0.000109981698420864
7.52832733728152e-05
7.21428675117698e-05
5.91087374691074e-05
5.56465964240868e-05
8.20175204626986e-05
6.35016494162938e-05
2.26888692074704e-05
5.54484573215897e-05
-1.86603728060335e-06
-1.04346688378014e-05
6.98588176674025e-05
3.61415057214042e-05
7.48677454304372e-07
5.71605527160999e-05
6.6892027360144e-05
2.32105186407733e-05
5.32443775315141e-05
5.22956939522396e-05
5.75208417516845e-05
5.90154644777874e-05
3.4837930805819e-05
6.13250051235526e-05
4.98537280890953e-05
6.53299649089437e-05
6.02520046182278e-05
4.39818566753581e-05
6.7480795004606e-06
8.63576228761141e-05
2.65387092298265e-06
0.000131851909289757
2.13179915838997e-05
5.91646139684596e-05
5.56173297508121e-05
3.32797810095233e-05
4.11120452610548e-05
0.000157720229698188
5.58264400481957e-05
0.000103009717411711
0.000110050746306596
9.96262300200782e-05
0.000121685150787727
5.94317560960454e-05
5.15883616445576e-05
1.54788937569682e-05
7.27757915260367e-05
5.04819994496344e-05
8.49564622887631e-05
-4.11745616783663e-05
7.89852140707588e-05
4.04814896441551e-05
8.31530135949896e-05
2.38177467481289e-06
5.93859487518573e-05
3.923986847093e-05
4.61688370048997e-05
6.19651326842823e-05
3.53633473513928e-05
0.000109608353868475
4.16064962287973e-05
4.41061389102071e-05
5.86556409244683e-05
5.50982240799471e-05
4.0875024958896e-05
6.96087695781661e-05
6.4394509749812e-05
0.00013541666324604
2.87410913060415e-05
6.31828018514274e-05
3.18232845574736e-05
0.000134204908009141
6.7791316259424e-06
7.32879805354846e-05
0.000106568094867597
5.17990035898547e-05
3.35408970240306e-05
6.45198121592942e-05
6.18615078067457e-05
9.89735173574322e-05
4.15879678648379e-05
3.91427514745833e-05
6.4891273517969e-05
5.01658231612737e-05
0.000101195168592988
3.88336068472827e-05
-1.24555149717337e-06
-1.21824354266707e-06
-1.02896726911591e-05
4.93530194115661e-05
8.95864302621775e-05
5.96591026222904e-05
1.06317261681286e-05
2.94117928066105e-05
2.51453348339026e-05
1.13120586513342e-05
0.000122748594088846
6.10146664556327e-05
4.68721581865934e-05
3.16361964963853e-05
2.40866203910569e-05
6.19173347575151e-05
1.19277367488729e-05
9.44764339759907e-05
7.45596516484383e-05
0.00010204109317608
5.7654244715721e-05
5.79858336410267e-05
7.38194744278147e-05
5.49770243177424e-05
7.91950939614427e-05
3.81031519495557e-05
6.6866667816853e-05
3.04860342410251e-05
4.88372789812068e-05
7.13307714515826e-05
5.66460211343517e-05
5.67851719852911e-05
4.38478557031602e-05
7.89538030891417e-05
-3.93529479235678e-05
7.08481584921936e-05
7.96264899010206e-05
1.15015162186094e-05
1.63779567883863e-05
0.00010708859906879
5.52888699532466e-05
3.00035976998556e-05
0.00012881472741103
6.22409819186405e-05
5.02780173938393e-05
9.57235376353955e-05
8.13706399312463e-05
5.61845664485093e-05
2.07162618568447e-05
9.03789651545911e-05
4.85443780075206e-05
1.98325903783883e-05
2.3221426587949e-05
0.000115685832057154
0.000102368741237646
5.75296857079811e-05
6.39434959367867e-05
4.3924807996769e-05
7.97742080907529e-05
8.15277460314452e-06
4.53662376804214e-05
6.20472483112947e-06
1.64744224182515e-05
6.89028202967137e-05
6.82085123406576e-05
4.21292461979893e-05
-9.77273011176906e-06
4.97032581731631e-05
6.36821941640855e-05
0.000117571320644729
2.24362813713148e-05
9.29107270128476e-05
4.39575561590142e-05
5.30843993038827e-05
4.55101708729836e-06
6.38126337423718e-05
6.89364715325239e-05
1.97844745795687e-05
3.94436654405703e-05
-2.1396240943554e-05
9.69110809289252e-05
0.000122075116308003
6.30177356887623e-05
2.94936864381642e-05
8.03210763631259e-05
4.98616144896528e-05
1.48629720458509e-05
0.000129716367082704
3.2236019463152e-05
7.00309322437125e-05
5.39300231633327e-05
5.9221028301795e-05
7.48968205963725e-05
8.27894405248727e-05
5.66099012708727e-05
5.03519636446031e-05
8.96324602892451e-05
3.0338347004395e-05
3.43689847032673e-05
0.000143015393563767
4.57916345824458e-05
6.42146922868931e-05
2.22110186506066e-05
0.000112066690474469
3.42752897096815e-05
6.67901297007241e-05
4.78173484573174e-05
7.30949351898378e-05
0.000104964999469215
-2.2338035048273e-05
8.03383775654119e-05
3.83975113831602e-05
5.1448101085346e-05
3.01100329236142e-05
3.21396409577665e-05
4.43106729863772e-05
6.03389422013686e-05
1.9161135244891e-05
8.30817211309815e-05
1.35536609093348e-06
0.000106061477662101
4.70138809077615e-05
0.000115729371093424
4.74341513317239e-05
4.63217536789276e-05
5.66098429078983e-05
6.77639704291335e-05
6.39581107841776e-05
8.52979024278755e-05
0.000109233710151652
4.55821288436283e-05
4.26808942288921e-05
1.73383105256913e-05
3.83928875772587e-05
3.69094720101242e-05
5.5396318831935e-05
3.57392393453723e-05
8.28116066768389e-05
5.08556695409252e-05
4.55545978375656e-05
6.78531560801719e-05
7.21037009525028e-05
7.08595872944605e-05
9.09946692161753e-05
7.6908661231942e-05
8.67375061934879e-05
5.24444195840369e-05
1.18492320765777e-05
1.06133502287835e-05
0.0001096514100307
1.57793396265341e-05
7.98632685893112e-05
0.00010449943467422
3.95627917708654e-05
3.6093901953531e-05
5.56646018244318e-05
7.00456282176987e-05
6.21127331661707e-05
7.05461491364379e-05
8.61013479640856e-05
7.04851805571664e-05
5.86300444330116e-05
6.16137420720644e-05
6.34747397024416e-05
0.000101852844652582
-4.9797503284899e-05
6.9077366189755e-05
8.251642147719e-05
0.00011577446420476
6.66988128573597e-05
8.7824510580334e-05
9.16714954135389e-05
2.33782956952828e-05
4.60884626359683e-06
3.0079653763059e-05
4.01520393810612e-05
2.25844712202269e-06
4.90813253435157e-05
9.19452745506464e-05
5.28958147615522e-05
7.28941583092127e-05
5.01484873036258e-05
9.74070347082889e-05
5.6994893176749e-05
3.29051350479813e-05
7.87471980562993e-05
3.98107858854437e-05
7.59962296918133e-05
4.43144590405735e-05
7.16615076682048e-05
7.95954201072567e-05
-1.23452306475733e-06
-3.05482581281596e-05
5.68837039039317e-05
9.69031498532654e-06
7.47471335690184e-05
2.57729891398953e-06
4.08626297654521e-05
5.61586059869642e-05
6.23205357433769e-05
4.20003254000357e-05
6.27033017587527e-05
1.15928723505165e-05
7.17091835078482e-05
6.35219568115423e-05
1.41542971826237e-05
7.47513917664146e-05
0.000120908276040461
5.12590928402664e-05
0.000104864413916735
1.0711794413533e-05
5.74738929506751e-05
4.68502268832835e-05
4.24678577019301e-05
5.43135153712995e-05
5.02864434913904e-05
6.89833081473521e-05
1.3229097623093e-05
5.17643585994219e-05
6.53202503816865e-05
0.000108947846713447
3.73850227004273e-05
9.0784007355855e-05
4.28771791055885e-05
0.000147894784278101
0.000137211217967419
5.67934116444772e-05
7.6866519520711e-05
1.94444234595412e-05
0.000111855922737165
3.85053609435641e-05
7.37080906444142e-05
5.567361221327e-05
4.51918163006984e-05
4.42146541459515e-05
7.90779140499357e-05
0.000109522166997728
5.63730340520115e-05
9.34003640597618e-05
3.22013229380743e-05
4.05095000622379e-05
9.80446695858857e-05
8.89598945921902e-05
0.000114783529796715
7.32770446907331e-05
7.37352152085049e-05
0.000101455447417527
0.000128557658226398
2.26752983818647e-05
7.99687330465361e-05
8.43536060925851e-05
8.51893111276684e-05
9.07741547417636e-05
5.37610622165021e-05
6.17126171546245e-05
3.16579169674198e-05
3.83244434487761e-05
0.000104741386528984
4.3744740593531e-05
1.03809155440023e-05
9.49579448670897e-05
5.75703944800751e-05
2.28241702625656e-05
4.02533572168079e-05
6.85124779331711e-05
2.17662028889557e-05
3.72726202629004e-05
9.76386009746115e-05
2.56826518161509e-05
3.88302865208338e-05
2.50352882006609e-05
9.69644344040387e-05
1.30979477696669e-05
3.80206220302967e-05
6.28435669161248e-05
-1.96587008209944e-05
6.41561799111123e-05
6.67409680816522e-05
3.50077096493474e-05
-7.71809599813549e-06
3.20755817656215e-05
7.03166206573256e-05
4.20904615159479e-05
5.18410472599327e-05
3.60543764192766e-05
7.11256576499086e-05
5.64286511072389e-05
4.2508385675365e-05
0.000121477210864299
8.70699226879083e-05
6.90965358395443e-05
4.88743739986312e-06
4.87875801562619e-05
7.71315647118108e-06
8.89973321652553e-05
-3.9267759528985e-05
6.87878738725171e-05
8.51111986942826e-05
-1.71044422933632e-05
-2.97101370285079e-05
4.4502873690279e-05
4.00599481818626e-05
5.47312114048537e-06
6.08197237631188e-05
-4.75459737933751e-06
2.27546716490479e-05
8.73024719851119e-05
1.15515939719579e-05
6.51688216576517e-05
3.63312971322395e-05
0.000105221985017445
0.000110014546930673
0.000123500909303471
8.88670225783077e-05
5.09337629529365e-05
-3.85674817796718e-05
3.44564002334594e-05
0.000112254579788224
3.74206693957692e-05
7.55967318386348e-05
-2.4692157618248e-05
5.44145000272231e-05
6.44679506852899e-06
0.000103606968874673
7.59086589440084e-05
5.78255610609963e-05
4.85815505342356e-05
6.35758070791154e-05
3.54442659629738e-05
1.50420257017139e-05
7.18015084205947e-05
5.70072624868707e-05
2.35458306911457e-05
5.58338498291739e-05
6.71815466220227e-05
0.000117990288170822
6.14097900127465e-05
5.14351884653183e-05
5.02487022854145e-05
3.14617261444833e-05
2.55065687723461e-05
5.79196792056541e-05
-9.56180710878386e-08
2.72977875667467e-05
6.69118052852963e-05
2.26953221131918e-05
0.000105026565205933
9.93083893621117e-07
7.97063656397665e-05
2.07827600549192e-05
3.17433375208439e-05
3.68879646865695e-05
4.78750738135323e-06
0.000110690789372534
0.000107092722480203
7.4175330001217e-05
2.05133426756422e-05
8.97044356228239e-05
7.13073140292022e-05
6.27575205280728e-05
8.85968764635333e-05
6.26383214744236e-05
0.00010807562826278
0.000117929417481543
8.50354735130095e-05
6.75810270191155e-05
3.85842274636909e-05
0.000101082464387571
3.77766418423639e-05
7.63157172957531e-05
8.09695769922746e-05
3.78644435140645e-05
6.47983882313064e-05
3.42692533046811e-05
8.51569453566631e-05
2.68121803025343e-06
0.000133714548037265
1.38233892481021e-05
6.33807966128825e-05
2.96814140391414e-05
5.6904126014234e-05
5.32035217441764e-05
8.46145693044829e-05
3.97620829184588e-05
4.39752182841979e-05
3.47501249632259e-05
9.46554529751608e-06
7.8414984893178e-05
3.91773028095758e-05
9.86760242458451e-05
5.59931647287719e-05
3.43784708952146e-05
8.09663724904869e-05
0.000133341467034239
9.31978080595677e-05
3.98809377520215e-05
3.23544676256771e-05
5.25946733029311e-05
1.61565960306695e-06
3.47830892964598e-05
8.29993635840864e-05
0.000131551701627035
2.80391401670285e-05
9.54653087727591e-05
5.29292542788932e-05
7.9931383100757e-05
4.1028115291161e-05
9.4914576622545e-05
7.61681297870007e-05
9.82023747470753e-06
3.36692418640219e-05
2.88907076268417e-05
4.04658048451348e-05
7.96634423497553e-05
-1.63671795471975e-06
5.67330982066312e-05
5.53195542262216e-05
7.82669228935825e-05
3.73418249406413e-05
5.33595714730329e-05
7.72282205308685e-05
7.02869831701252e-05
0.000110888954654834
6.948218850145e-05
3.2252706774414e-05
5.18377805868331e-05
7.45074323183668e-05
7.5551768368049e-05
6.78925666706681e-05
7.02241265128684e-05
3.42362274429128e-05
4.42312856968689e-05
0.000106076874899674
3.50149980457577e-05
5.22118128225106e-05
8.34480421183595e-05
2.4497872928788e-05
8.75411172253533e-05
6.58173156360111e-05
5.46246903180263e-05
-9.58622735259844e-06
4.95431443379063e-05
2.76326288634714e-05
4.59954195640073e-05
2.33592267423471e-05
4.1024679543564e-05
7.9666315303362e-05
7.67584345661737e-05
8.90485702536879e-05
2.91134811329384e-05
4.13639762726469e-05
3.31992668864962e-05
-8.66408606267235e-06
8.04728351234982e-05
7.00807734040844e-05
0.000105576760730646
8.23706502290429e-05
3.60329749115757e-05
3.89706655752499e-05
8.03020212364226e-05
9.5394161032136e-05
3.13738836858898e-05
1.42294276654923e-05
5.22206772037363e-05
5.96749643641009e-05
4.38265292233452e-05
8.02726750847153e-05
4.44177309923588e-05
1.63315197409067e-05
2.67221383371108e-05
9.5229052125047e-05
1.52718782830485e-05
5.97673555699857e-05
5.4713827965198e-05
6.16922682367071e-05
1.78357671193993e-05
6.19203058318503e-05
5.69952363396465e-05
7.18474934087189e-05
9.6111448167105e-06
3.02468501460924e-05
0.000107904404006689
3.49012622792516e-05
4.42610682707632e-05
3.31690273141643e-05
5.24229312767887e-05
5.74595562762862e-05
4.87454166020111e-05
0.000125009016558983
4.65550264005048e-05
5.5675353922289e-05
7.98235918418546e-05
6.22577625825998e-05
9.27788718851321e-05
8.60928621182626e-05
3.61993204326266e-05
5.34841108043495e-06
0.000117161904459069
3.74168857615127e-05
2.8138106114291e-05
5.45884875034351e-05
2.19539807636451e-05
0.000107533883578635
8.54663212419987e-05
1.81866751500521e-05
7.30923393062687e-05
4.76125445035154e-05
1.58783238470288e-05
7.36321148313277e-05
8.97167116840056e-05
6.97904973373976e-05
7.47357450210461e-05
7.50515049438942e-05
7.59092966309449e-05
4.72888785816435e-05
2.36335148903059e-05
8.39703453887043e-07
1.01770354824687e-05
2.95406826853616e-05
8.80972014600398e-05
2.84928128642468e-05
0.000112959164979791
6.29994608468458e-05
3.54430871512123e-05
6.53983914503693e-05
5.22898224726993e-05
0.000115678164027435
0.000120085524545797
2.07984133039425e-05
6.82503684630192e-05
4.6711691255213e-05
7.72415561830826e-05
6.28657092208295e-05
8.51282645571955e-05
1.08049817198687e-05
7.70646503955755e-05
5.8113768774622e-05
1.65473870598941e-05
5.79769515887353e-05
7.37732351814927e-05
9.7224639932848e-05
9.69645007837369e-05
2.35560118224534e-05
6.34019800580744e-05
0.0001136622946458
1.34809932678918e-05
3.33798616353809e-05
6.34017946598605e-05
5.61908028487502e-05
4.65850472594118e-05
0.000101669197698293
4.0175751631043e-05
1.92812422587074e-05
6.99844570241363e-05
0.000116971020287807
7.28641738157783e-05
8.99289900618908e-05
3.4357301969611e-05
0.000101572274632967
5.0583349983732e-05
8.62769738141949e-05
3.21690149357504e-05
9.16104979839935e-05
1.73149445527178e-05
-1.44256274348444e-05
7.14566009740275e-05
3.9651507812275e-06
5.55859591653143e-05
1.75251643422069e-05
5.88843475266882e-05
5.59281154521755e-05
4.94695678532406e-05
4.60407149825171e-05
7.07544068329126e-05
2.30046476295413e-05
7.31498560585923e-05
5.37379457660769e-05
6.65039891832971e-05
0.000103735737186781
4.39103635339716e-05
2.73550087072973e-05
8.29720674695185e-05
1.37027471536982e-05
6.68090648891647e-05
0.000133117387935746
6.30408666213111e-05
0.000126540845208901
6.00554769892498e-05
6.97686233142112e-05
6.0745809993818e-05
6.47273254849093e-05
8.86533991978896e-05
7.10123503011471e-05
3.86286488536766e-05
-3.00445579961866e-05
2.56022658627059e-05
1.19136521899529e-05
9.73771191147591e-05
1.77819478260658e-05
2.07510061569459e-05
-1.09229071984854e-05
2.45217928841213e-05
3.85728741456245e-05
4.84363717328209e-05
6.89773751825275e-05
8.56111008070529e-05
8.270619298571e-05
3.89953215163353e-05
0.000117095867847259
4.65501242831078e-05
6.9527688258028e-05
4.44576884313825e-05
2.03860734671828e-05
7.20946448910504e-05
8.35218333254152e-05
5.86859027260275e-05
7.34690795044666e-05
8.96431343685883e-05
6.70858701279551e-05
4.47529359736151e-05
0.000101661977579556
0.000155003918372219
4.81734781540435e-05
7.06917538504504e-05
3.31293053259694e-05
9.04736425680332e-05
5.45979408039588e-05
1.66454924820245e-05
2.3745733066257e-05
0.000104683174311669
3.33471019449916e-05
6.43998648551971e-05
-1.94816772459895e-05
7.73928087484249e-05
5.46667268167362e-05
6.92601082193576e-05
9.88393742392217e-05
6.45387732322614e-05
3.88840487071995e-05
0.000137666553479526
4.0117690514584e-05
5.41994737386303e-05
1.91154013956681e-05
2.64868029544431e-05
3.64055308536686e-05
2.79229517889104e-05
5.96327347577869e-05
0.000117966109641421
5.68603771732561e-05
5.56000513044772e-05
-1.83813477493599e-05
-9.92170532012776e-06
5.24822519817727e-05
0.000121282789580066
3.55409523251643e-05
9.123936470547e-05
9.38462562156375e-05
5.31645345367981e-05
3.92058058026819e-05
5.09896455005319e-05
4.27582505152776e-05
5.5599008208573e-05
8.89780981323575e-05
3.56495044909246e-05
7.64080945871147e-06
7.93362149950673e-06
1.46528415563873e-05
2.84435431927606e-05
3.82322547235568e-05
4.94616258335983e-05
3.92610813786717e-05
5.87353937900157e-05
5.83063390313805e-05
9.71668696936124e-05
1.21340958058198e-05
7.02983945201455e-05
6.96927707417894e-05
4.69512027771266e-05
5.10360241631524e-05
4.94371246323812e-05
1.7898098659217e-05
5.42632668314288e-05
8.46731813005837e-05
5.97714409749558e-05
7.37258077760672e-05
5.03151487823536e-05
4.79669400690733e-05
8.24227663332996e-05
4.17458806391418e-05
7.10595692372262e-05
3.8810810849913e-05
3.80484613422488e-05
0.000105742071282785
4.3212777015994e-05
7.0589971192267e-05
6.91008732572451e-05
7.13101496090516e-05
1.51777182176387e-05
4.99796787033382e-06
3.72231490378548e-05
2.42882497219503e-05
0.000100530857930702
5.11200623883745e-05
7.81117606641933e-05
5.13735258853596e-05
2.20384338594068e-05
4.21543760421297e-05
7.77140300716345e-05
4.93250145186323e-05
7.35151062882023e-05
5.91543255126511e-05
4.87042203887693e-05
-4.09622947752982e-06
-1.17009078508673e-05
8.9056519157099e-05
6.5017225779312e-05
0.000104294622921567
9.86076827123028e-05
5.74932516230923e-05
5.17644498801344e-05
1.68839440364183e-05
5.57560659426148e-05
4.98075897584778e-05
5.54397340908691e-05
6.19898190140785e-05
4.49950174456193e-05
5.21221368449742e-05
7.66043455085002e-05
3.60709522926748e-05
8.86270375077932e-05
1.63602514016714e-05
5.2557176096839e-05
4.18177834722758e-05
1.58486392603159e-05
2.38447237307037e-05
8.8019395955661e-05
0.000108858172142598
3.55102314562308e-05
9.08632558978381e-05
3.70818142652358e-05
8.66516563292354e-05
9.27946449608068e-05
6.89552915294922e-05
2.10390736549443e-05
4.57848441701322e-05
7.51868161809152e-05
1.95804575756031e-05
9.78984491527441e-05
4.01786409901868e-05
9.29809937253301e-05
0.000126874702713829
5.31116368123573e-05
0.000110830342135583
7.05500846866984e-05
0.000121568989357068
1.65549625746415e-05
0.000127422568012417
6.30537461871083e-05
6.98280736970002e-05
8.04955275551425e-05
9.55485140514881e-05
5.09038710054059e-05
8.26080265895216e-05
6.20953206763911e-05
7.44498665911645e-05
3.78007840535826e-05
0.000107059887222139
3.998703891524e-05
5.77691971448884e-05
3.0914773130362e-05
5.85960548603578e-05
5.89231829966023e-05
5.14859131283931e-05
6.80656612595897e-05
7.91931179926897e-05
1.69630674395197e-05
-1.55004624693911e-05
5.78923734874144e-05
4.87672278570705e-05
3.91531936797112e-05
1.79598467958901e-05
4.28525462938168e-05
5.79452254574238e-05
-5.39345791949584e-06
7.07299096266037e-05
6.16923599694932e-05
0.000104427415350136
0.000109147842814004
5.76321749881853e-05
6.68673074463789e-05
6.27688877316651e-05
5.4831258546503e-05
7.78974038848014e-05
-5.04721995321734e-06
3.71906417321884e-05
9.60241315103308e-05
5.38838181337868e-05
3.44706953008638e-05
0.000117933240735592
9.22098165418142e-05
4.10345057970749e-05
5.89905899762694e-05
7.62519305815211e-05
5.9735364146815e-05
7.17005919982973e-05
2.34946697569946e-05
2.79802254695387e-05
7.26246498895372e-05
3.17162180696221e-05
0.000103849245377493
-2.66016307146268e-06
8.78006347605678e-05
7.15102143275338e-05
4.19437470673036e-06
0.00010558635829519
0.000110753631990885
-9.44517999878791e-06
5.70252770226378e-05
3.20409477572809e-05
1.44697599642899e-05
5.11648023731767e-05
4.4460963521091e-05
9.60607567208237e-05
8.53318905022671e-05
5.28154191503514e-05
4.96174407919338e-05
1.75183212137667e-05
2.07296950006859e-05
8.9322832039501e-05
0.000140732874838938
7.60024157560398e-05
6.19235391258907e-05
5.98261918515499e-05
0.000117337782083803
0.000100345263769481
6.42492592572195e-05
2.80802089453445e-05
4.64806843969939e-05
5.08556779984723e-05
4.62549495539093e-05
3.47010993468024e-05
0.000112208139404123
1.79169557622419e-05
1.89870384229354e-05
1.28463644104397e-05
3.6562695272213e-05
8.1867830149348e-05
9.64210757114257e-05
7.95177417459479e-05
6.92049507161554e-05
8.28083254353002e-05
8.13956926611385e-05
4.73546560673473e-05
4.5911038207787e-05
8.26402656389577e-05
0.000102265721416177
7.48532807023379e-05
3.34785903518937e-05
7.1719249621685e-05
0.000106902061764146
5.5478044185394e-06
5.57637463524689e-05
7.1087262266109e-05
4.13243917948207e-05
5.76995705615726e-05
2.42577040630268e-05
8.04774164864162e-05
-2.81607836932207e-06
7.15801283987798e-05
7.6666267591947e-05
3.3785567851506e-05
4.90068126991703e-05
6.38766067971188e-05
7.42546251585552e-05
7.55355613208495e-05
0.000119219646732101
3.14152721294439e-05
0.000114672347490898
4.24344524801462e-05
3.16999775203512e-05
0.000106935326230623
4.12969531497512e-05
7.68669079452646e-05
2.88610900876672e-05
4.42583018729768e-05
3.75259285729645e-05
5.4826242405525e-05
0.000109295314496249
4.17105720531693e-05
6.25704414607923e-05
0.000101448026700707
6.79949592477393e-05
7.52569323102874e-05
5.68776149753772e-05
6.27773363700382e-05
2.33549459989953e-05
8.1748798307918e-05
1.5230093571091e-05
8.57823658166386e-05
4.36464754311699e-05
7.49420094748882e-05
5.77781352799369e-05
0.000107302117563479
0.000117624817603832
5.22771287184845e-05
1.3272971659815e-05
6.82243602405638e-05
3.25735167115095e-06
3.11965481497822e-05
-3.39854376132486e-06
9.17921375645903e-05
5.84946454385529e-05
6.79280335296059e-05
4.90251967870752e-05
7.19309621843964e-05
4.19128600362304e-05
6.64082058729164e-05
6.73392055920332e-05
0.000126046673593851
0.000106921273663927
3.34982248623579e-05
2.72032071128426e-05
0.000105038599654249
6.25873393085589e-05
6.35922463751116e-05
2.6966062382114e-05
4.08710881160806e-05
8.88205641677109e-05
2.07299603358457e-06
5.88679014387787e-05
9.46066088078994e-05
9.88197466631434e-05
7.40770789153027e-05
5.54433284774905e-05
6.65601128427748e-05
3.40541801622459e-05
1.54258029420042e-05
3.57129320927455e-05
6.03272888480251e-06
6.85971677471242e-05
7.27097042637431e-05
4.82906742884077e-05
6.85533273065131e-05
6.2289108429802e-05
8.38292553082048e-05
9.24942860144995e-05
8.91507370813007e-05
9.71965961377444e-05
1.61155501192864e-05
6.32889104010853e-05
0.000103887313785899
8.09763179399335e-05
3.79999196219118e-05
1.11923036146666e-05
4.35358888036271e-05
3.14828396460732e-05
9.47815567770686e-05
2.45025345105766e-05
4.52882847521782e-05
7.84812287118531e-05
4.70048200163318e-05
4.88522998225152e-05
0.00011621776994017
9.35836464515642e-05
5.93477190478315e-05
0.000115885171617985
8.28674642339669e-05
8.57978531057354e-05
6.43548583377168e-05
6.53297014866674e-06
3.05269047413674e-05
6.35440988269777e-05
3.50618773142891e-05
5.81566656118561e-05
7.55315980956961e-05
1.1142558798534e-05
5.78447953337598e-05
6.00623320318369e-05
2.08683364357034e-05
6.64761235059812e-05
3.08112468781231e-05
4.45474975339167e-05
7.37425230297202e-05
7.76974130528568e-05
5.15701495267122e-05
8.08548091784076e-05
8.90459020168947e-05
2.93129677970614e-05
4.29369364804077e-05
2.42853518511038e-07
9.41814115860816e-05
8.16999037652359e-05
9.14493800597737e-05
2.02260372871105e-05
0.000115175672153713
0.000115651188748336
5.35424871536569e-05
4.25178195529073e-05
2.2889600212794e-05
9.78634191011321e-05
1.41534692312017e-05
0.000103210373348674
4.19592906737321e-05
3.77386129418613e-05
9.43377945091289e-05
0.000114622462047854
0.000134111048084014
7.49010701102157e-05
-1.66209457636943e-05
2.89807209357345e-06
0.000100928458649218
5.10716913893343e-05
9.30958866388402e-05
9.07258537593799e-05
6.4356929669629e-05
7.70225957035144e-05
2.11856601340924e-05
0.000113388825608715
4.11211160730918e-05
5.01403100519258e-05
-1.21434983251451e-05
0.000108178231133276
4.17278051714147e-05
2.70219799578532e-05
7.76472630593181e-06
2.08507284783268e-05
-2.51402909964662e-06
5.95283503899667e-05
3.08802085069697e-05
7.12936120573592e-05
8.18188226465935e-05
1.09647125548053e-06
7.29018639575967e-05
6.70650991550973e-05
5.71273092942796e-05
1.77240649244915e-05
7.90867704367926e-05
4.88680290497472e-05
0.00011585493055708
4.764044348818e-05
1.45500140234027e-05
5.93977891055467e-05
0.000103502984565241
0.000115675290141005
6.44759798811605e-05
4.05191002205236e-05
2.93457360897727e-05
3.47669564709946e-05
3.34032676161217e-05
0.0001203340599205
6.83038896016904e-05
5.14473690735396e-05
2.01722408325706e-05
5.23453880457174e-05
4.14162674598659e-05
0.000127297866158552
0.000101860627479718
3.9295923186665e-05
0.000102323334882602
8.37646123192379e-05
7.76052614402465e-05
6.44826263954357e-05
4.37559179959952e-05
6.92354484134886e-05
4.92151675863955e-05
3.39481245624132e-07
5.34350942911041e-05
8.4478200332869e-05
7.75371991054034e-05
3.0009092118674e-05
1.21024318633193e-05
5.51594484713559e-05
1.26265725902774e-05
2.91325878697681e-05
4.34628521532669e-05
9.99822650013868e-05
2.4435025005312e-05
3.7754133701861e-05
4.59915015346256e-05
4.43255637185351e-05
7.61344252535366e-05
5.34627814453049e-05
2.33898106903456e-05
9.31065439499513e-05
4.57187747450362e-05
9.23533352418895e-05
3.23529037310654e-05
-3.15549921444086e-05
5.26449171971229e-05
5.21232083962223e-05
7.72419177360717e-05
3.55496093401442e-05
8.2132464648183e-05
7.27639647052143e-05
7.57536129643102e-05
7.47259155449767e-05
9.3493538091072e-05
4.46133366671393e-05
4.79912598119074e-05
4.88168677776506e-05
2.04211628123738e-05
7.75805705937445e-05
7.70014485541878e-05
8.19231514616707e-05
2.60210423101905e-05
7.46728147679901e-05
7.89311984015338e-05
2.76225505561427e-06
-2.42416269621863e-05
3.5780643905059e-05
3.61920305539928e-05
-5.97268903746406e-06
6.61216262944239e-05
1.17047245801956e-05
3.20092947458848e-05
4.99891231629373e-05
7.03279196414762e-05
6.51931426324155e-05
4.24600825827685e-05
7.30980257452882e-05
8.73561014384176e-05
9.73996623693051e-05
5.95571692283071e-05
6.53772447151887e-05
-6.72666829845644e-07
-1.21958826764417e-05
7.07945873752222e-05
4.77393910696964e-05
1.93091890095816e-05
7.69490028391813e-05
8.80219010953298e-05
3.24254014614139e-05
2.62134014378979e-05
9.33448448183797e-05
5.77018915367007e-05
6.23173258260192e-05
0.000120065197688912
-2.14999355402503e-05
1.68919361760268e-05
6.02476118421362e-05
8.67573998205032e-05
9.54218658772718e-05
4.30939046206614e-05
7.16564921713053e-05
1.9960545436592e-05
9.4902838748092e-05
-3.03678143163378e-06
5.2985896109073e-05
1.68039000384179e-05
9.13879171723825e-05
8.22815598174588e-05
5.37348921299061e-05
0.000102839116081317
6.15788249941846e-05
7.82408883352509e-05
-1.64333469756674e-05
6.37127736027158e-05
7.06700158107484e-05
7.11469967122149e-05
4.66743438020403e-05
4.28869905775813e-05
2.93996693920464e-05
6.81681240321089e-05
3.79091353679308e-06
3.46102634087377e-05
6.33739199192354e-05
8.37460392147447e-06
0.000100726805065526
2.57941862553927e-05
3.77722969170461e-05
9.2161022216338e-05
7.48250884432085e-05
3.60587103669405e-05
5.77623034185878e-05
8.01467043396319e-05
3.53905012325628e-05
5.9048373346312e-05
0.000101799974527236
7.93035485651272e-05
9.49188940218324e-05
6.64020737417077e-05
4.58420285424784e-05
2.93398378356163e-05
2.6059913633754e-05
7.53600759593247e-05
2.95531682578591e-05
5.27735868013957e-05
6.26619079847484e-05
4.03332351342419e-05
7.45901546776643e-05
8.31516295544897e-05
2.44723272457293e-05
6.92949735429926e-05
5.67611791399615e-05
4.41762899674508e-05
2.90488217808501e-05
7.70212806824613e-05
8.80435870529732e-05
4.54033475497828e-05
5.80877057498842e-05
9.79514943295244e-05
3.26539189371381e-05
6.28379201602895e-05
-1.76146788117623e-05
3.18886511826225e-05
2.57869556283256e-05
3.19040790293338e-05
4.66204731831392e-05
9.44534808769134e-05
7.64242620246252e-05
6.190581940342e-05
-2.36279426665274e-07
6.02598145184636e-05
5.31032415738575e-05
6.82827980694665e-05
4.03513931472386e-05
9.62545494053394e-05
5.1438308556731e-05
4.3175843832231e-05
9.5358130565032e-05
4.21385745794253e-05
2.61324723851123e-05
8.36529624373603e-05
7.20569820382059e-05
0.00010051621477676
6.26114161730375e-05
3.48132620436416e-05
0.000106035212505224
3.75415415964564e-05
6.44671092927243e-05
8.79188166261587e-05
9.31375069304735e-05
5.18455497998003e-05
0.000149065177184848
5.59567002867132e-05
5.35306371141296e-05
4.4756204928973e-05
0.000106508590530503
1.71034647106704e-05
5.26903264281559e-05
7.51285163301739e-05
5.31095768266056e-05
4.24637510647267e-05
1.57684421023937e-05
3.64319659950263e-05
5.98642410518157e-05
2.16007130211478e-05
5.05234366306007e-05
0.000125375067339452
2.86235747077604e-05
4.313549614889e-05
9.10038841483806e-05
9.39316424602766e-05
6.41634253053297e-05
3.19530519577271e-05
-1.3724194660529e-06
4.10798347299454e-05
7.44456895740939e-05
5.90542431614814e-05
2.78299073665743e-05
3.9095385778303e-05
8.255210132629e-05
9.83730260450205e-05
3.95273739281591e-05
7.37046242843666e-05
5.71061799226923e-05
-4.35967962622343e-06
4.94002481028399e-05
6.65389045707145e-05
4.6033877427876e-05
3.70944253859107e-05
2.46406246937309e-05
4.69967493605237e-05
2.64960113433265e-05
8.16399913087105e-05
8.48883631045959e-05
6.47080486986595e-05
0.000132459833823874
7.10059648112553e-05
6.09014521601249e-05
3.77016997113224e-05
4.43762397465262e-05
4.33779098196656e-05
7.05735742713376e-05
3.96816642155024e-05
6.01791956324268e-05
5.89680303352811e-05
6.86299722502218e-05
6.40254203634697e-05
6.87462418172592e-05
2.51060929502187e-05
5.55134040246529e-05
0.000106875471782521
6.970656723251e-05
3.73115534634113e-05
6.25441376552664e-05
3.32255008331378e-05
3.67957564692546e-05
7.57323470956947e-05
9.58313311350557e-05
5.09424069224352e-05
0.000101298752969985
-3.33872355091589e-06
2.83287405823515e-05
5.0807325934846e-05
6.73759945102761e-05
7.40976598592449e-05
3.95884609627117e-05
9.33826019990218e-05
4.93041726202292e-05
9.78873502023607e-05
8.49532354465945e-05
5.53758089031631e-06
9.5738227142394e-05
2.69511233742714e-05
2.20137288767568e-05
5.23696892394255e-05
0.000118385884898188
4.87833355789947e-05
3.50947391787232e-05
8.91659173734529e-05
3.24991405353713e-05
2.38234822991248e-05
6.49468818170208e-05
4.31476354333775e-05
7.04875575587072e-05
9.99994283217309e-05
9.52683768984535e-05
6.56842350763426e-06
9.87871278342994e-05
8.80914114271267e-05
2.56540281654738e-05
5.0704619513061e-05
2.71429614090991e-05
6.17409126115932e-05
0.00010125643609919
4.5788891613349e-05
1.75693883738173e-05
3.71854796939084e-05
1.84894994168286e-05
4.23490920429969e-05
2.53808213470987e-05
5.33772355952128e-05
0.000127722470390067
8.94371281891988e-05
8.1873722350233e-05
2.43822141275663e-05
0.000100711864494473
9.20513603923286e-05
5.04780728795978e-05
9.20537646291235e-05
7.39890288476267e-05
4.96545297033857e-05
5.0791171690805e-05
7.04770000162243e-05
1.22477316641501e-05
5.47289187862481e-05
0.000113931696448446
9.0274230493505e-05
4.61853975453808e-05
8.25729826077738e-05
2.44107120822164e-05
-1.39614336161624e-05
1.45404625462068e-05
1.67284731493665e-05
6.91513325135867e-05
8.83545327974997e-05
6.55437512364353e-05
7.25074254594968e-05
7.81216492992609e-05
7.1545650524624e-05
7.12060809655634e-05
4.71063156842115e-05
8.05354873209884e-05
5.23297567579966e-05
7.21224055020625e-05
6.61235247427878e-05
6.27767540991074e-05
2.08262383964607e-05
3.51862777421633e-05
0.000122503430099255
2.85057071381522e-05
0.000130653590262451
2.71364964596813e-05
7.09558397439269e-05
9.83655178710556e-05
5.59976113256477e-05
6.85424886823249e-05
6.92724529782212e-05
7.94449935227918e-05
6.69739557692327e-05
3.73011558796504e-05
3.8219626105386e-05
4.27879002943674e-05
5.56427749814166e-07
7.56735202008077e-05
2.79322500200718e-05
8.25085038577994e-05
3.13495115287921e-05
0.000107109308302872
7.02679348518669e-05
0.00010012953723532
8.1384221120812e-05
8.73232421151232e-05
7.65913893559558e-05
2.13271463848471e-05
6.0414913913452e-05
4.48528750313766e-05
9.93295857369291e-05
1.74967860083296e-05
6.71483467389937e-05
1.35024652924408e-05
7.4267394605672e-05
7.52241926178551e-05
4.58091186367518e-05
8.46347837903587e-05
-1.53760242345398e-05
0.000120235942599632
3.14400054449955e-05
6.91462994780103e-05
0.00010919839438958
9.31562160012838e-05
8.10821028279477e-05
3.72019896700299e-05
2.15565792170784e-05
4.84657288682498e-05
5.44842849044094e-05
5.37940615030152e-05
6.39572658061243e-05
0.000118103511693631
1.37824678970395e-05
7.75563276929036e-05
0.000121024034574524
-4.81066136719346e-05
0.000101688916483177
1.20213006018476e-05
7.68136271686425e-05
5.22779057584246e-05
8.12620902536015e-05
-5.68512765491975e-06
3.42388681037149e-05
6.23372287788806e-05
9.3671826469656e-05
5.65578819312756e-05
5.46146307584466e-05
9.71387913224317e-08
9.18812507247614e-05
0.000112447940250751
8.69487595838008e-05
6.01617455928393e-05
9.55600927679632e-05
4.11774345556228e-05
0.000104143508160726
8.78784788945973e-05
3.24836378885291e-05
0.000118699156913593
5.78192357494641e-05
-1.96467440275943e-05
0.000122176180694518
6.01147253624457e-05
6.41690773407711e-05
1.22700666971257e-05
3.91405105996886e-05
7.35810964198985e-05
6.3489445482035e-05
4.77213960212462e-05
3.80256642541923e-06
8.79022447088852e-05
7.43261958638634e-05
2.97024461141589e-05
-1.24590720317051e-05
2.35162141967039e-05
6.76643660987858e-05
5.16610300299074e-05
0.000124711148397416
3.01545662735467e-05
0.000100753727500537
3.4845836166535e-05
1.73062786573952e-05
5.54531619229661e-05
6.25957653468433e-05
5.04953303194279e-05
4.17669219556826e-05
5.58039040893006e-05
4.95248628581582e-05
6.82157803192188e-05
7.84798909126959e-05
5.50510418450255e-05
5.9481490875184e-05
6.53291330395749e-05
2.26431941682788e-05
2.9085261583605e-05
8.61707266679451e-05
4.31671459380796e-05
8.32283471375081e-05
4.15087722721129e-05
4.66107207024366e-06
3.35339546061611e-05
5.40724097832551e-05
4.5388463573473e-05
6.03979692092423e-05
5.36198728773318e-05
5.35001872603375e-05
3.95318924478244e-05
6.20043165673242e-05
4.80421235693352e-05
7.63163136119103e-05
5.61289965256697e-05
2.90455372105688e-05
9.16628569639551e-05
7.45383825399058e-05
7.93218289617766e-05
6.54631523330557e-05
7.93650054016485e-05
5.94059295142651e-05
6.40734302622964e-05
9.74265288046862e-05
0.00013028849561024
9.1260527892976e-05
3.99576860586754e-05
9.92787226502846e-05
5.42248248523239e-06
4.69547591316283e-05
5.60499520817547e-05
3.04759628376096e-05
9.76182075882111e-05
-3.39473453023051e-05
2.82320758819839e-05
1.15583111893756e-05
0.000143560935568609
7.27967372548256e-05
7.03453310678279e-05
0.000129319988012008
7.12545271029086e-05
0.000104798112561167
3.77017001825589e-05
2.75123650999704e-05
5.62975411705271e-05
6.11949863690023e-05
4.14230785786006e-05
4.99049166506027e-05
6.9245637773228e-05
-6.40181733002791e-06
3.09362737269241e-05
0.000115165195933715
-4.04462785519238e-06
6.75546104697388e-05
9.21698984093634e-05
9.22063049473964e-05
7.56116947703592e-05
2.66380523895394e-05
5.32310389196075e-05
3.44648465956191e-05
0.000108168370954365
6.09580649825233e-05
3.79254756884941e-05
9.0782211624969e-05
3.35388396175567e-05
6.58867720488024e-05
7.78048042510478e-05
6.33393493723425e-05
8.61973960816195e-05
8.89682485531015e-05
6.52301649686464e-05
4.6426502368931e-06
7.53560523860726e-05
6.23985002797166e-05
1.20682634516452e-05
4.40800549596122e-05
1.08875532497552e-05
6.12472314387458e-05
4.46059091833422e-05
9.37481201339744e-06
2.10411750854899e-05
0.000100269940386013
4.16645295014267e-05
7.19127123025398e-05
3.46177326953535e-05
2.77032977434548e-05
2.39519183286371e-05
5.62881774414889e-05
0.000119611819147217
4.33061245156578e-05
0.00011317775815529
8.00679559595767e-05
6.39745769821319e-05
7.11476820502033e-05
2.30111869567319e-05
8.85906815734946e-05
6.2280697149974e-05
9.30339454865299e-05
6.68492846771875e-05
3.82943677668526e-05
-8.18549288691816e-06
4.73933013430467e-05
5.74399380168427e-05
2.87275855811199e-05
7.34243765079732e-05
9.11355657081999e-05
3.61843956445448e-05
9.77837219697169e-05
6.95372347353253e-07
0.000100311175854777
6.6754422445188e-05
5.51122539018193e-05
4.63996392369125e-05
0.000132062149531154
4.43614704019012e-05
0.000103365438600661
3.55534616693653e-05
5.52882232163326e-05
6.03358136021652e-05
7.09910431980952e-05
1.1050273432213e-05
4.89389164016799e-05
7.19915764254335e-05
0.000110988628399196
2.5450818313864e-05
7.08625751895628e-05
7.19546491108171e-05
9.69147370930429e-05
7.13190905625824e-05
2.63093770210032e-05
6.07738615842739e-05
8.35054835234733e-05
2.95372744750807e-05
1.16213522578759e-05
0.000135933326341621
3.96833412966629e-05
5.89142636271185e-05
7.65007586837453e-05
6.42545206885257e-05
8.07080926164431e-05
-4.27571984689726e-06
2.77047067773046e-05
9.5431157278134e-05
7.071414038639e-05
6.47509005648263e-06
8.04365860087388e-05
4.17630031289752e-05
1.84930115861576e-05
2.27178188510665e-05
6.35088178465774e-05
7.01348140113475e-05
0.000100727021348332
6.68462588443945e-05
2.62985398513084e-05
7.67884674579521e-05
0.00011714521295427
7.50460256522051e-05
2.57901881049132e-05
5.82492314471053e-05
0.000104817839816903
4.02012093101251e-05
1.981375401633e-05
8.30470222089057e-05
5.71792254429224e-05
7.85533278984564e-05
5.69147990678424e-05
-3.4706494889783e-05
3.08630114932041e-05
3.32404604415026e-05
6.54067354818349e-05
6.47475322517862e-05
0.000105058525362256
0.00010483912064276
0.000104125613316434
3.99422320791013e-05
7.1710894353433e-05
6.54308809831277e-05
6.26529096805829e-05
2.24672681720018e-05
2.40915183015014e-05
8.29555250805288e-05
5.82967529825063e-05
1.74166507287285e-05
5.00358826241254e-05
6.30535657615306e-06
4.80239779003432e-05
7.6988504189151e-05
0.000111213902368803
8.39068412130749e-05
2.63309362496783e-05
7.38486289187935e-05
7.47396097332004e-05
1.3738036775614e-05
5.90461749971344e-05
5.15973958247196e-05
9.02639995400345e-05
8.63352692222819e-05
8.06676497109684e-05
8.26368400427342e-05
6.66508172351988e-05
5.24196293177618e-05
1.66353567366796e-05
4.4426740363753e-05
5.44412749791853e-05
5.83931316978845e-05
7.69585302272841e-05
6.11087121206945e-05
2.91405135050123e-05
4.94229421712902e-05
3.03839557466749e-05
4.33435530402911e-05
6.54997658094489e-05
3.56127723242901e-05
6.76058918445876e-05
-1.13626614313369e-05
4.30777603821131e-05
6.79256416373883e-05
9.09363013563108e-05
2.96506955074933e-05
7.52163561763166e-05
0.000114756892754614
7.68362684975942e-05
9.30741171878636e-05
0.00011503786032294
8.10450680463304e-05
7.79022113197098e-05
7.67657197072345e-05
8.22193466310075e-05
5.67663474802966e-05
6.42555756864475e-05
3.57034234214044e-06
-2.41098070552244e-06
5.77912913647927e-05
4.22731396043395e-05
1.32867702821033e-06
2.34448105880502e-05
3.83259355567109e-05
7.00250766915817e-05
8.30960093167293e-05
3.60284393838029e-05
3.84903812672223e-05
8.12884636333218e-05
1.42083819625833e-05
4.60701157606116e-07
6.79773020376179e-05
5.21386482380395e-05
3.41861909589555e-05
8.07119333286963e-05
3.73188330632233e-05
7.21762198881353e-05
8.40526583060309e-05
5.66404447678907e-05
4.61263634448061e-05
0.000100895461251385
8.43115319372236e-05
2.86915367042876e-05
2.90891862235731e-05
1.8437341145158e-05
4.09085542675443e-05
5.81131308017674e-05
6.810418111967e-05
1.89692806686609e-05
3.69135651851487e-06
6.76642092499386e-05
0.000102064787696216
6.45998646217624e-05
9.43012715517666e-05
4.20623227846494e-05
5.03511160809118e-06
4.63037233199808e-05
2.24206447213498e-05
5.85344550377641e-05
4.08220959195232e-05
-8.58557198932217e-06
5.8904627334979e-05
7.31251563721693e-06
5.46872117414022e-05
5.7301255102754e-05
5.80492724385799e-05
2.84085723643509e-05
2.15149069781987e-05
5.44230535470455e-05
0.000104997989145245
9.80365578222556e-05
1.19221245018246e-05
4.3449976831511e-05
0.000107835158820486
8.82845650602185e-05
2.04371437834524e-05
-3.32231253825569e-06
6.26273118385634e-05
2.63075794248661e-05
7.08639817816181e-05
3.09686827198027e-05
8.90533484416111e-05
5.31831542046378e-05
8.53057040768243e-05
2.80221609165314e-05
6.61008879897796e-05
0.000102906431034606
4.62550769120281e-05
5.32669091841403e-05
3.23488838117991e-05
2.33029269158888e-05
0.000100606263586162
7.2161372296188e-05
0.000104164030096305
4.32499905795961e-05
7.60862878602337e-05
3.83891705137304e-05
0.000117630932511982
9.6572310684708e-05
8.15205819519666e-05
6.22223740834548e-05
6.64170168308979e-05
4.57178353588829e-05
5.44754514357077e-05
4.25785589543486e-06
7.19691326401114e-05
3.03539209841707e-05
0.000109942649140007
4.62210033353137e-05
3.87077534784308e-05
3.93951818079291e-05
5.2027042054086e-05
3.23683222798231e-05
-6.52571618371942e-06
2.42224135959758e-05
1.27091789839975e-05
0.000125574080032514
0.000145646282427966
6.14812700303648e-05
6.72095649331188e-05
2.42466107788183e-05
5.31343577741303e-06
0.000126855531145911
5.69527319846647e-05
7.22876084458234e-05
4.36864430196085e-05
8.11439191922923e-05
5.82276317460602e-05
5.54662641309724e-05
8.07876352046153e-05
4.21345964901803e-05
8.10768638630514e-05
8.86624702203301e-05
6.05990443878154e-05
3.2678768056311e-05
5.50710095764657e-05
8.10985774554403e-05
2.30967031585482e-05
0.000116879126911279
7.24223333675107e-05
8.7382446860036e-05
2.08952225999311e-05
-5.2053869593608e-07
5.71702917640244e-05
2.85781517061165e-05
7.12465803908022e-05
3.88732438246898e-05
4.84336359195826e-05
4.9603082262024e-05
5.65167238292411e-05
7.38069240257715e-05
7.95756022654795e-05
4.94521776523529e-05
7.68348832213639e-05
4.4666185859895e-05
6.14513851620581e-05
7.21798966078565e-05
3.1339819357854e-05
4.90421038296647e-05
2.56864231238772e-05
7.82797375879834e-05
5.2343616510014e-05
5.02088896241089e-05
5.59774570805031e-05
0.000101665206610173
4.15620461847321e-05
0.000103996909450237
0.000149684240972528
6.78929099812437e-05
1.22074339451701e-05
0.000106455317663005
3.0008118278944e-05
5.8404753676018e-05
5.63119123575102e-05
6.4484405758242e-05
2.83578889951774e-05
2.76490632832521e-05
5.35476173788555e-05
9.31204911238054e-05
8.48071746165976e-05
7.29432836669019e-05
7.65419739884925e-05
2.8341481730873e-05
0.000119766366649912
5.68868079874411e-05
3.5114972289614e-05
-1.44897751473295e-06
1.11865064303449e-05
4.90372250521841e-05
3.39201289460117e-05
2.46435502024151e-05
4.69504633924374e-05
4.07878757331081e-05
6.86417871080738e-05
7.59161231823967e-05
0.000101200429969688
6.33435254551346e-05
3.25826044721705e-05
4.94943862298488e-05
9.04326782701587e-05
5.88270147589223e-05
6.95523556144086e-05
1.96190134133704e-05
9.0355312297404e-05
9.28553772133183e-05
1.96405951707493e-05
0.000102500201343068
1.23540287334273e-05
5.80096111445116e-05
-1.41991922765113e-05
3.38505988356294e-05
-2.19540475304169e-05
2.83880836692335e-05
8.85012012266296e-06
7.46513721363818e-05
4.77420161450668e-05
6.89548764811743e-05
6.19297991799235e-05
3.84897768744604e-06
8.68805141771715e-05
0.000112974591284064
9.52307488749359e-06
4.87128298040799e-05
7.47218496332682e-05
6.63393526403767e-05
8.67480653729458e-05
6.74985274044639e-05
4.55761038043718e-05
9.90880826156108e-05
4.69185734670822e-05
4.61992856880722e-05
5.49255887873741e-05
7.97904739528089e-05
6.57916339736132e-05
2.59018263303568e-05
6.82444267495879e-05
5.44149821254651e-05
5.70311020871569e-05
-2.26244660775653e-05
3.25333621330253e-05
4.78264907338352e-05
9.30813486970598e-05
0.000116098767145175
2.1321673970795e-05
8.86096038974676e-05
8.38471937640104e-05
1.7370284690422e-05
5.91860808376706e-05
6.62101668764703e-05
5.81808269545774e-05
7.43966971284447e-05
-6.39314309937478e-07
6.82309217025757e-05
9.26414007891478e-05
4.0672660743471e-05
9.78658625248766e-05
9.53684650444122e-05
4.52410402588247e-05
4.32225510139092e-05
3.58746349787365e-05
6.53638028925206e-05
8.71383808826397e-05
6.47958027671262e-05
6.86919527192134e-05
0.000107183523616217
1.34718332325703e-05
2.16477145778044e-06
2.44446127620355e-05
9.0617954549987e-05
0.000121959814529203
6.68641409605462e-05
8.78265313252773e-05
3.85868181925149e-05
5.83812275605738e-05
5.21091725663221e-05
6.4484645755523e-05
0.000103564108536637
0.000137191350854956
6.17382614399967e-05
3.32724313228976e-05
2.17289180427674e-05
8.7550383897966e-05
7.04984465586367e-05
8.88949141281298e-05
3.58634971208763e-05
9.87946206851402e-06
5.75214645989931e-05
4.78630351548478e-05
7.95753003501335e-05
3.85086180528327e-05
9.28635907419933e-05
1.99302918856285e-05
5.21234826568101e-05
4.23653509090858e-05
1.09266006128272e-05
7.54590049424951e-05
1.79711694748968e-05
6.73844166250186e-05
9.22683996409881e-05
5.9743631104383e-05
8.8521337802227e-05
5.67537439568987e-05
4.8057073752911e-05
5.39542775868072e-05
0.000110719512761388
7.48151284813458e-05
8.08829475221278e-05
3.43276348629864e-05
3.69784467217965e-05
1.1387428927284e-05
2.10274182691166e-05
2.93921545973888e-06
3.131821291224e-05
6.45301248539554e-05
4.57083503269526e-05
2.35264379642907e-05
-9.85961704812371e-06
5.77669726481795e-05
6.23571159707692e-05
0.000124530957223738
5.78148831367038e-05
7.1592384440149e-05
8.40256774195017e-05
5.75578002533872e-05
3.33345514581385e-05
9.64007617618569e-05
8.01644603368782e-05
0.000108868876975113
5.58185954415455e-05
9.14264953420342e-05
7.29107854366939e-05
2.11659240236185e-05
8.62695670216437e-05
7.92860215407628e-05
6.18620094355192e-05
4.43935920151558e-05
5.17537050894891e-05
2.96333216084092e-05
4.54625091222859e-05
7.68066476599992e-05
9.8355531017577e-05
5.7478602999821e-05
-7.87778008222158e-06
7.89752048014844e-05
7.28313112354554e-05
7.59754294130646e-05
5.52277332816957e-05
8.94187665760337e-05
4.97099962044817e-05
6.70255888583691e-05
7.21038246812859e-05
5.71916688813668e-05
5.78077041988216e-05
6.36633566264479e-05
0.000109273215633613
4.86739566020487e-05
8.64938144373446e-05
0.000119982358686095
4.89841498357711e-05
8.30830533292271e-05
7.90965518041041e-05
7.17629524956336e-05
3.19891028290532e-05
7.59895243256509e-05
6.24580885196055e-05
7.29072882248211e-05
0.000106508401549539
3.36053815483436e-05
9.18065385760992e-06
4.67738700392921e-05
5.27286276135675e-05
2.85140375940859e-05
9.19078479628798e-05
8.6361897922573e-05
5.7160386147497e-05
7.42855399048322e-05
0.000103659698902431
0.000109274678612541
-2.25999391681323e-05
7.16523800460154e-05
0.000102916982916245
5.17679928643923e-05
9.46560335485045e-05
3.55843785662676e-05
8.99185598949526e-05
2.8358280778331e-05
-4.35481511380613e-05
7.04107400572857e-05
7.31669163158125e-05
7.49892282487756e-05
2.78994771463548e-05
8.87483902628372e-05
5.14742688974316e-05
8.37213182690929e-05
7.57900119868431e-05
9.80568365076693e-05
4.82924510860598e-05
6.36175298308259e-06
9.41785607474923e-05
5.12062406363881e-05
1.31880671717757e-05
-1.46432589150574e-05
7.22981900441883e-05
2.89804691112133e-05
0.0001036793766649
4.56809390237362e-05
4.94546503554415e-05
2.45781498230896e-05
8.30104037571772e-05
