# Supplementary material for: Research on computational propagation and identification of mine microseismic signals based on deep learning
Source: PLoS One. 2025 Oct 22;20(10):e0334641. doi: 10.1371/journal.pone.0334641 (PMC12543183; doi:10.1371/journal.pone.0334641)
Supplement: S6 Data — (ZIP) [file pone.0334641.s006.zip › 000100800002996.xlsx_0.txt_24.txt.txt]

-4.72714801816793e-06
0.000106215714063959
2.68512361422825e-05
6.90984154933966e-05
4.67418941998473e-05
7.1242745671766e-05
8.95016487027611e-05
9.45239981131398e-05
3.89485887474638e-05
3.11723363118381e-05
6.69175783515804e-05
3.73224920459176e-05
6.99734503847129e-07
0.000112338135441756
5.33240469775915e-05
9.12004674021101e-05
8.13944955522769e-05
7.04560259008914e-05
5.59336626738879e-05
7.20120991446764e-05
8.72103813765975e-06
8.91106938328805e-05
5.47702532261695e-05
0.000119579708043675
6.44884501816022e-05
2.16570811336259e-05
7.5272934081852e-05
7.50872121857031e-05
5.929232728848e-05
1.37685305597233e-05
7.43291620056054e-05
3.50097223934568e-05
5.88152377482758e-05
1.81350202236463e-05
0.000115853785229191
1.97078766452828e-05
-1.98037263202529e-05
8.22103435373079e-05
1.28075369865406e-05
6.47907349688116e-05
8.93246160086818e-05
1.44710738615218e-05
7.18961303166163e-05
3.64609526056486e-05
7.42453228063789e-05
4.02781176880233e-05
7.21168492214863e-05
4.7066351725012e-05
0.000107106181401085
5.46331261851854e-05
7.45383624231792e-05
4.10034994258461e-05
6.76241007613359e-05
0.000103746729051519
5.44457812584726e-06
1.53450125056592e-05
9.7701801756262e-05
7.48451182917613e-05
1.13294079317418e-05
0.00011072417958016
5.28384856916959e-05
0.000108558820063184
4.76724379612584e-05
5.79952389751698e-05
7.32857999972108e-05
4.52199503323648e-05
3.83256225181511e-06
7.22316273668366e-05
6.47635385706246e-05
7.48704710831719e-05
8.95721434450625e-05
9.44413993204363e-05
3.46882225555625e-05
5.66379137338209e-05
3.37062525178567e-05
0.000100126618508846
7.3500709217724e-05
6.15993531734737e-05
3.1553248983162e-05
6.06842250022411e-05
0.000100882903367091
8.68185372795943e-05
2.75807131323656e-05
4.60985435238281e-05
5.27430786798299e-05
8.30477544235861e-05
5.3517115617246e-05
5.68238958643281e-05
2.3712941530837e-05
3.77204117710321e-05
6.09514028308465e-05
0.000132642802347592
5.21207224309532e-06
6.04291191964585e-05
6.68948072806352e-05
4.59793073091246e-05
7.23452742099608e-05
7.76417197551805e-05
5.91759239196666e-05
8.80432538811898e-05
5.07613531128478e-05
1.25683402743745e-05
8.05350209098313e-05
0.000108547325168168
8.3600562677799e-05
-8.52973209562289e-06
-2.18750267546412e-05
6.29975336046071e-05
2.99631290390943e-05
6.67238435335562e-05
2.60639277195328e-05
4.84668777932297e-05
1.74940011032919e-05
0.000131434587468532
6.32198928620973e-05
6.11422883418455e-05
4.08611867118253e-05
2.23570635214166e-05
6.47528853227402e-05
7.1871347305878e-05
2.80661264159061e-05
3.4518516190703e-05
6.85733617252338e-05
5.52434371932858e-05
8.28471298044222e-05
8.80344192592513e-05
3.99619547817066e-05
4.76329200226771e-05
9.50503011195006e-05
0.000115573875752059
8.55759813611441e-05
3.25801796137647e-05
8.91921562188293e-05
-3.39562026073082e-05
0.000118070485254946
9.54338725322128e-05
-5.41254490578269e-07
3.42573718829625e-05
4.55025749077579e-05
1.05753288958882e-05
5.32602396161715e-05
3.02473992020247e-05
6.50110279201054e-05
5.63411602564851e-05
5.57864314682694e-05
6.77052436036022e-05
1.14353121143765e-05
4.83146791617254e-05
5.88198887957673e-05
6.05394988172372e-05
5.85472110057023e-05
6.65271424460381e-05
4.24705549355007e-05
9.01142678547746e-05
7.03377972793002e-05
6.30246752521853e-05
1.45666502118637e-05
4.57137771326975e-05
9.39160493419628e-05
0.000110250699471472
5.16463821393967e-05
9.31343951848853e-05
2.64044393252906e-05
2.48241827240143e-06
5.12011770359646e-05
3.09625215229854e-05
0.000158140611385771
6.56592695183879e-05
7.00526408099124e-05
3.58726976274147e-05
6.78707427007505e-05
6.24369437933491e-05
6.13784777700681e-05
6.20005816006678e-05
9.04365637927647e-05
0.000117232199979151
-2.37589330393691e-06
6.94489830754487e-05
8.91441203154309e-05
4.3916328273244e-05
4.45201219810454e-05
3.46721329555774e-05
6.7412507851536e-05
4.57442105515327e-05
6.43232275825847e-05
3.62379533675857e-05
0.000106379242387194
4.20670429840165e-05
3.47335753516157e-05
2.02726773892963e-05
4.26472510751501e-05
6.98096383789775e-05
7.08506101422641e-05
1.84499651389104e-05
1.67311262969905e-05
5.76201250827017e-06
9.03122339169482e-05
-2.5856001499156e-05
2.44608808048762e-05
2.96255746002832e-05
0.000124662426868243
3.3822003730071e-05
4.51192856585495e-05
3.0011159679032e-05
7.9706384417045e-05
2.25167052710748e-05
9.26983186818329e-05
0.000110892182695838
4.53943680345505e-05
5.69518425311156e-05
9.6984868745636e-05
5.17533488210006e-05
8.0249807610062e-05
3.53854929285034e-05
8.89894967151131e-06
6.72415807652015e-05
5.39063482179022e-05
3.02587837971201e-05
3.02178276037964e-05
3.97523362455871e-05
7.60753868375816e-05
7.86120227112072e-05
9.61366201528195e-05
5.9440566201626e-05
7.29026437078507e-05
-3.82821554143564e-05
3.05990817601506e-05
6.45152275839198e-05
7.33663573405015e-05
4.79493646756887e-05
6.84886344166368e-05
8.55404722540814e-05
2.92663778816465e-05
5.59134126362416e-05
9.11068905841534e-05
3.97501147910631e-05
8.20195967509656e-05
7.47425787304278e-05
5.47283155891853e-05
4.41022026334554e-05
2.10735162072031e-05
8.57391505037008e-05
4.97111350857539e-05
5.76350100106527e-05
-5.56593762188923e-06
4.70875797813205e-05
8.87499016744074e-05
7.30671841430804e-05
4.86662058767645e-05
2.82249135527501e-05
5.07677450324159e-05
7.82107643843629e-05
3.20199822253995e-05
2.29252924283785e-05
4.10807938057272e-05
9.23271877397366e-05
2.51993014479837e-05
6.58196971594066e-05
3.58549379460148e-05
5.23860331771825e-05
9.05525490801868e-05
7.18200451771923e-05
7.05743851715664e-05
3.31979468307842e-06
1.4841396965481e-05
4.59865689615981e-05
2.08065468976027e-05
5.46552338345832e-05
3.93053849378049e-05
6.09556730713759e-05
6.04490334288972e-05
5.89046998729776e-05
5.81908923454343e-05
8.3320802297579e-05
2.71646140876745e-05
7.10856561962342e-05
2.00853872520015e-05
3.4669411110763e-05
4.01427362879245e-05
6.118075003178e-05
1.92249820436476e-05
-1.07758885291552e-05
6.8134452416775e-05
2.51048714309442e-05
1.08524722753081e-05
0.000108595797818708
4.51584941944217e-05
8.40761107539168e-05
3.3050582068401e-05
4.24483142070842e-05
7.33566638503944e-05
-2.00926765598132e-05
4.47970911417016e-05
2.77403533075291e-05
6.42290707684912e-05
8.48703380058518e-05
4.79690961206967e-05
3.07921463346938e-05
2.36787068380382e-06
3.2807856369492e-05
0.000115569842511051
0.000102619809478112
2.88675332904604e-05
3.18467854858413e-05
8.31976957618829e-05
7.53837181503726e-05
2.37014893145031e-05
-3.04224624798019e-06
3.04220053757728e-06
7.17765982417652e-05
9.05252807150624e-05
3.01554831754924e-05
5.05341318233711e-05
8.29578481556779e-05
8.25705808256354e-05
4.54794283373618e-05
9.17221261349062e-05
9.51313222120653e-05
3.40296798734265e-05
3.2641585589e-05
7.95463757644571e-05
3.49749483427578e-05
2.24715422440648e-05
5.69667058272668e-05
4.19086191757547e-05
6.09333316427399e-05
0.000115526979972665
1.06488950692123e-05
3.43217958796823e-05
0.000100289906471099
4.60771593716419e-05
6.68392675377884e-05
9.07800583101914e-05
5.55693266970587e-05
6.76358760440135e-05
6.64596691206378e-05
0.000108395874328929
7.70318033113359e-05
1.23858330485198e-05
0.000103331074696253
0.000102692010034969
5.93645091394123e-05
5.89511815522003e-05
1.9432844102528e-05
8.95581040596822e-05
6.52450688416221e-05
9.34786425864955e-05
9.22903517025758e-05
6.38214639920298e-05
7.57630680327352e-05
2.87187135498184e-05
3.79844287010922e-05
0.000101763707310976
8.39929210382946e-05
4.45789048992691e-05
5.23931763848623e-05
3.7310517620675e-05
7.57150964452924e-05
2.74195415204362e-05
5.18195682745736e-05
0.00012183158412212
3.6893330758541e-05
7.91258283136661e-05
7.61877350080757e-05
4.09902703406876e-05
6.24910607791021e-05
7.11564355647881e-05
-1.11324326108086e-05
7.19510623046174e-05
4.32475870245256e-05
8.13063874982911e-05
4.07809893383147e-05
9.03296322485706e-05
1.59695699284666e-05
6.92029739278036e-05
5.5181053136223e-05
5.84311308187601e-05
2.92729802978109e-05
9.04764389085932e-06
2.28135225466751e-05
6.36766555061619e-05
2.04684509908221e-05
2.29540867481705e-05
5.12822049126209e-05
0.000100279858494313
9.20237526744851e-05
8.39816092299868e-05
0.000112190625298034
4.40781608902749e-05
8.94163424649602e-05
5.3935939701078e-05
6.96563820834679e-05
9.26707058564653e-05
4.54464493100665e-05
9.84959379955342e-06
0.000104764664106215
3.05323458342814e-05
8.29448717058689e-05
1.7738748398398e-05
0.000110325655903012
1.70796151439941e-05
0.000130437302659348
6.04665891532937e-05
5.66876404618966e-05
3.41882291614031e-05
4.26180664263261e-06
3.74273217216417e-05
2.86432673152496e-05
1.8680076934871e-05
7.10108625150139e-05
5.23940994740028e-05
7.81746546269547e-05
5.04753872058411e-05
6.936891613767e-05
5.58500032624903e-05
5.79091519664407e-05
4.26706454199519e-05
5.50683355291017e-05
3.81386714449059e-05
1.41703653534226e-05
-7.14306772144376e-07
-1.17989725221161e-06
2.89928441968108e-05
9.70208158981469e-05
3.97569187927012e-05
3.33207092826162e-05
3.16190808039169e-05
4.03964403553322e-05
-4.72081700561818e-05
6.89220373279083e-05
8.01840153672684e-05
2.52757268290594e-05
5.05007783649746e-05
4.2790019058013e-05
9.87146767911744e-05
1.36044802585892e-06
9.13030829214549e-05
2.62724351505352e-05
3.6450763303453e-06
6.84959221850568e-05
9.32405112482012e-05
7.18498948046713e-05
8.7672175584467e-05
-2.45477004111941e-05
3.17154587453843e-05
1.40005353845516e-05
6.07651558700018e-05
3.67029244442176e-05
3.99004286136152e-05
6.10732205918601e-05
8.11315249899223e-05
7.61967398541506e-05
1.91642269998734e-05
6.01808265646527e-05
6.14516942181197e-05
0.000110012092528089
8.36156253200852e-05
5.80452797059169e-06
9.17082480248504e-05
5.94066202993928e-05
2.07507695926734e-06
4.28011350894703e-05
8.45760484247675e-05
6.99145992856036e-05
0.000156243224869002
4.47236407482903e-05
6.2805028253049e-05
0.000112487309684224
5.66617371416218e-05
7.66400483834331e-05
5.78542432529413e-05
2.09000153565631e-05
6.56377210228742e-05
4.3552625663367e-05
8.07320982448253e-05
6.40540280384328e-05
5.4640803603843e-05
7.29573357500143e-05
8.67460639379476e-05
2.24995764130954e-05
7.9495510636391e-05
3.11516255213548e-05
3.76150901132278e-05
6.2114007590452e-05
9.68544111025418e-05
5.41234744046654e-05
1.67790043885154e-06
4.40510822895502e-05
6.46615314118664e-05
0.000104440146141406
3.14739947556067e-05
7.69565874104109e-05
3.99766245133625e-05
8.55782106156014e-05
6.99028186620241e-05
7.82593254544343e-05
3.60203311236204e-05
8.73601390140726e-05
5.14857417453696e-05
4.14184311858119e-05
-2.45094470110857e-06
0.000116954510163766
0.000104687347720828
7.25671977058056e-05
5.80269621271294e-05
3.67773794088958e-05
4.26464197699236e-05
0.000122307056673447
5.33138153621665e-05
9.80900605737577e-05
9.87788970727156e-05
6.69478197836249e-05
8.11832088151043e-05
-1.0372382825078e-05
1.34159316450196e-05
8.06978858362561e-05
1.65955871242801e-05
0.000134367722052887
8.28223766929511e-05
8.94389342845306e-05
2.94205100418418e-05
0.000101853838670596
1.68561526568688e-05
6.80451545962193e-05
3.10291230449902e-05
9.50277135003707e-05
9.18949570285739e-05
1.4657110412105e-05
6.02793764992904e-06
4.10676604687503e-05
3.69101717758739e-05
5.25718888887085e-05
2.12878347552109e-05
7.86091140304163e-05
0.000108263026694295
1.75025972957778e-05
6.24161295110695e-05
6.36543467643115e-05
7.81792637876961e-05
4.89909059633969e-05
5.83195765582463e-05
6.64310535183746e-05
3.91289368535301e-05
4.08301707666175e-05
6.28329975996356e-05
1.93104605731225e-05
6.52231002062424e-05
4.05011430885638e-05
4.88642011132677e-05
-8.07448452242252e-06
8.12833869973703e-05
0.000105734665825686
0.000101928025801943
6.26514179025329e-05
0.000104475438663314
6.00696991278235e-05
2.99560947549308e-06
-1.29776012535102e-05
3.77422698088366e-05
0.000100212911701224
7.04461011800481e-05
8.7599217026918e-05
4.31222228528098e-05
8.44369024548964e-05
6.70347828694515e-05
2.82332840608974e-05
0.000103312798587555
1.97970856619544e-05
3.84140926076184e-05
0.000106951618531635
1.31093512706729e-05
7.27723924719083e-05
0.000116563952065277
5.61297257776826e-05
1.18605281554469e-05
4.57306532666676e-05
3.38048992743792e-05
2.31456874902098e-05
8.00195709046366e-05
0.000144803974978062
3.41190733091358e-05
2.48923254715135e-05
5.04298144453423e-05
4.542986856573e-05
5.82906278949498e-05
2.80742681117422e-05
6.7909959019066e-05
6.00013271077977e-05
6.60758176641968e-05
6.85717886868873e-06
0.000101891120543956
6.05120864379622e-05
2.92552730494857e-05
6.06113792686046e-05
6.74424178402615e-05
8.10557949924123e-05
5.47889274633459e-05
0.000111493095841006
6.25412358180623e-05
5.6212521688116e-06
6.7754551545684e-05
2.50837764053465e-05
8.69201083178854e-05
6.1519752872691e-05
0.000105100421337458
6.20450529438193e-05
4.32465566875073e-05
0.000111470523167713
4.3250370254802e-05
-1.1780878869953e-05
4.97292026858301e-05
7.99306193068418e-05
2.45745975103751e-05
3.14719530539132e-05
2.60956460007063e-05
9.13924602608892e-05
9.27345764807046e-05
5.58596278981048e-05
8.70967709675484e-05
9.98111272549614e-05
5.54448277367953e-05
5.35558043155008e-05
5.45815507976883e-05
7.28385054165593e-06
-6.92501062139847e-06
3.36375467116363e-05
2.87213034235478e-05
5.1795594107348e-05
3.47118711129049e-05
3.6106260068147e-05
4.49169719183738e-05
4.77958757633481e-05
4.84178027259614e-05
-6.29433919115507e-07
7.18471969391033e-05
5.74103623326634e-05
2.34430435616225e-05
9.10434317855152e-05
3.12624593923507e-05
7.33528436955401e-05
6.84231499011948e-05
7.5581117395678e-05
7.41537406412057e-05
4.92864276838542e-05
3.5868660942125e-05
0.000117029972412302
7.4174080131965e-05
-1.0262049105437e-05
0.000127976532344015
6.17422652964799e-06
5.06265254031157e-05
3.1805457813314e-05
5.99104280041073e-05
4.16751109956438e-05
2.32565855869236e-05
4.66616458647857e-05
0.000131653274946039
3.08319755943258e-05
8.31353009663763e-05
6.59559159550205e-05
4.27560614185576e-05
8.44858702515096e-05
-8.3197541019852e-07
-4.12200132362548e-07
4.17265110481128e-05
-8.49066992886036e-07
5.01839096291722e-05
8.57478937315436e-05
5.38807048594004e-05
2.23287274415872e-05
7.69897948940135e-05
9.11966735683738e-05
7.99316662101224e-05
7.39336220150168e-06
5.10517129587315e-05
7.17578653135497e-05
3.46496481878319e-05
6.96355623554744e-05
0.000133452668680873
8.70361468001534e-05
5.68808672065569e-05
-6.73415284794897e-06
9.25646355722048e-05
6.87332770104052e-06
7.85055664915083e-05
9.84968511588997e-05
6.08772175820333e-05
6.19629595073869e-05
6.84280882356723e-05
5.39892550828046e-05
5.14785580303081e-05
0.000117134553001915
9.54417944524373e-05
5.99564422233627e-05
0.000109561449578162
3.296088153821e-05
-5.54054356668247e-06
-6.5542265452139e-06
9.04046551330959e-05
8.746853999518e-05
3.73777667692248e-05
5.88425221377987e-05
3.42890149468868e-05
8.00752068496478e-05
8.46773848525864e-05
9.78765116679043e-05
5.11665114433793e-05
0.00010764147167578
7.27074982448781e-05
7.18822016703451e-05
-1.43439425885614e-05
-3.14021544970142e-05
5.52385751468886e-05
4.08207943589262e-05
7.45296932660784e-05
7.95888132442879e-05
8.68338151849569e-05
6.31404796111853e-05
8.01139200033522e-05
7.49771070499168e-05
6.07809451266668e-05
6.96414363212409e-05
2.95776399571267e-05
3.55036178274409e-05
9.54498906476534e-05
5.20802788932817e-05
-7.90639361370013e-06
5.50414833623927e-05
0.000108861759004299
5.97381965879692e-05
5.60963098385591e-05
9.59986903581343e-05
2.05902227032053e-05
9.17959399375147e-05
9.40206077497897e-05
0.000115649633144432
6.9962221478277e-05
5.61310375200417e-05
6.41921227080909e-05
5.29938322860181e-05
9.1742643961881e-05
7.37144166512151e-05
8.03168304947948e-05
6.55826137301737e-05
0.000104546240328955
5.33637509191427e-05
5.76671460799066e-05
6.03956398402803e-05
4.89615935682545e-05
2.86821830457416e-05
5.53111167556184e-05
5.96247189016131e-05
7.04271372224295e-06
8.83021983565899e-05
7.59826876060355e-05
7.05894061133211e-05
0.000108597381262789
6.10321279545053e-05
0.000125429710468822
0.000111773979440311
2.69899605899752e-05
6.74777686437971e-05
4.83540974382372e-06
9.30993063186374e-05
6.52402608031749e-05
-1.94232185452711e-06
4.50870364846809e-05
7.27210529519352e-05
4.99526209745477e-05
6.6290908108638e-05
6.04020740838264e-05
3.00886135902347e-05
6.72862368630116e-05
7.77686225789216e-05
3.9269285031951e-05
-4.55676733569981e-07
0.000115799133713038
5.09152750567633e-05
3.24192714462314e-05
8.83496041949071e-05
7.36866031927894e-05
-1.82583067096319e-05
5.00742370897624e-05
8.63812171335074e-05
0.000130558845052945
2.01892537116206e-05
7.46513227133521e-05
5.49283321500467e-05
4.12466564013225e-05
1.31270073588608e-05
6.13689695002308e-05
0.000100508528362859
6.27782268409144e-05
1.13265396786653e-05
2.55698063562437e-05
3.46019561868993e-05
3.93371470033012e-05
6.21642473684948e-05
0.000101290400672442
1.09419801404944e-05
4.2810309888512e-05
4.78052923840895e-05
4.4757796596998e-05
0.000123292445005434
6.94840648734124e-05
3.55050009683456e-05
2.25635541772006e-05
2.17664810556573e-05
-4.07152153155706e-06
4.22628978393012e-05
7.31544319987577e-05
5.26639240813971e-05
8.00863719328865e-05
8.45735861280806e-05
7.51108481446209e-05
3.27715312605144e-05
5.3798075210933e-06
1.91864060892631e-05
4.52578232728274e-05
6.60131323576793e-05
7.20403795849138e-05
6.333101145877e-05
-8.84485220641314e-06
5.82273298052619e-05
8.16586271770321e-05
8.72092465267363e-05
3.06037696457688e-05
7.34893281635311e-05
3.18028164864756e-05
6.54925376037496e-05
5.12551533797959e-05
0.000113070799588669
7.03149611785073e-05
6.31206708636314e-05
2.6030827757567e-05
8.00706937301893e-05
4.54593848769723e-05
5.79833956426719e-05
1.59013067444477e-05
5.53063588178527e-05
-1.27035502462686e-06
8.42057240091882e-05
7.44795742605995e-07
9.1868620677359e-05
7.90529894691162e-05
0.000148382258337175
7.75081858319211e-05
2.63995968846676e-05
7.7341326511562e-05
2.8367648301582e-05
3.56071611740699e-05
5.47784204833099e-05
1.55739454658629e-05
9.69406369724385e-05
4.04149496356172e-05
8.68815723566383e-05
0.000151759560635801
7.15810983299644e-05
1.81731320445009e-05
0.000122387316913059
9.21084984306628e-05
4.32520287448635e-05
5.8691953908435e-05
6.17128025862245e-05
8.78776378530565e-06
5.11859722253643e-05
0.000113927284978573
1.82205302356672e-05
8.16846059812953e-05
5.7402744761998e-05
5.18062137657337e-05
4.04593173759772e-05
1.04392574371695e-06
3.37280658203976e-05
5.86419563325438e-05
4.61417307243809e-05
7.69212096494036e-05
4.59625114324969e-05
0.00010521541340111
6.94459585663993e-05
2.41921038330991e-05
4.87885318300349e-05
2.43248469732816e-05
4.10145974585499e-05
4.94930445540227e-05
1.5869709247643e-05
0.000122386039699874
5.19939307835055e-05
0.000105438314282076
0.000102537449818668
2.32325548588947e-05
2.74149609298258e-05
7.37451114963513e-05
7.27980129683036e-05
2.45053775738236e-05
6.85886056207929e-05
4.11929069972119e-05
6.18171508104275e-07
6.79803989775304e-05
8.2671126150121e-05
2.55468258537926e-05
5.66015380725602e-05
3.8697370197288e-06
5.0626544807069e-05
6.42136085777803e-05
7.90672221571076e-05
4.1713909445534e-05
9.32527720544001e-05
3.60260670226037e-05
4.23850991066122e-05
4.99941077169102e-05
0.000101453302132639
3.28370423265784e-05
6.64919545173391e-05
9.25466224799107e-05
3.00829386962297e-05
6.5503122058006e-05
0.000105770521375293
8.29660398536273e-05
5.47433463698913e-05
5.09860916268377e-05
2.77761480580259e-05
1.67523983371364e-05
3.90154448204113e-05
6.53501813117196e-05
6.43055869711559e-05
8.6278178537965e-05
3.56049066750555e-05
1.08747312802518e-05
5.17533570768648e-05
2.28745846675815e-05
0.000115980171855087
3.34926691957073e-05
3.51783013248758e-05
7.91403453087298e-05
7.38968360783387e-05
0.000106961824471147
5.83551155703155e-05
6.90642863139983e-06
5.80919452597486e-05
8.11241326610463e-05
0.000110440893204966
1.87539054945738e-05
4.82589887329875e-05
2.59608775195274e-05
5.53054642597072e-05
-1.13647181098878e-05
3.05176298790385e-05
1.37962260341975e-05
1.84238796150928e-06
5.4169111735589e-05
9.1707833970971e-05
6.57135454645955e-05
4.61769370479903e-05
0.000101033982134995
7.68845438341032e-05
6.88536507737925e-05
7.63583528761264e-05
0.000106699728119003
3.3298349512066e-05
7.22267728686921e-05
0.000121936856003932
-3.80686068797935e-05
1.0397301613445e-05
3.99885960223539e-05
3.29426470205229e-05
4.28259081197348e-05
2.98033085089694e-05
2.47316891498612e-05
7.7306660723223e-05
0.000115260221708384
6.16435126151654e-05
4.16299662860628e-05
2.67937537312726e-05
4.25018871579106e-05
3.7014622473887e-05
4.87256100309391e-05
9.60218223547248e-05
2.62956563728132e-05
8.49417211036942e-05
2.5292512254228e-05
6.94010550980738e-05
7.61819869056701e-05
7.83371390049845e-05
3.97761042397535e-05
4.35828126940883e-05
7.00373653234038e-05
2.06309857108735e-05
6.45024107674706e-05
2.05129541729832e-05
5.19023768042143e-05
5.34967648888487e-05
4.60267824026402e-05
0.000108967418947668
3.15875463137416e-05
1.73624413179712e-05
-5.82533756340546e-06
7.74023847304349e-05
5.30430030958173e-05
9.96586850989194e-05
9.6470671292507e-05
4.58618615855328e-05
8.69800882107542e-05
7.6412043919623e-05
-2.75588123031222e-05
3.59812594342582e-05
4.94010188512049e-05
6.35352513324701e-05
1.31248057482852e-05
6.45675380605666e-05
1.75339336970562e-05
3.48137191673915e-05
4.61872116800417e-05
5.44781321018448e-05
-1.38122831452863e-05
6.69796090244886e-05
6.10746163277864e-05
1.56601528695658e-05
7.55479874091926e-05
7.02546626885736e-05
8.18046691931122e-05
8.80859978853329e-05
6.52462970282585e-05
4.38442418578518e-05
4.22400319603353e-05
2.9192859572727e-05
0.000163356933278568
4.91515105514839e-05
8.31551706857659e-05
9.69500433884606e-05
7.18065477302893e-05
0.000129643066171199
2.02649143264271e-06
7.45035680274757e-05
2.5561352662358e-06
0.000102029616019567
4.11289620623933e-06
7.61977952846227e-06
9.57754192728132e-05
0.000172282419072386
4.60434345639064e-05
5.46428829633896e-05
5.1950234818186e-05
1.65757095390018e-06
1.24643165741941e-05
1.68007956809493e-05
7.24155599622212e-05
2.69797825084138e-05
6.42910342021837e-05
7.0462096192195e-05
8.1517400586035e-05
3.35942435023858e-05
7.1451867199086e-05
1.99276022172237e-05
9.36061472782918e-05
5.52704498792653e-05
6.10653866096435e-05
3.61027945440898e-05
6.71587754970651e-05
1.584635350891e-05
3.69551262034233e-05
1.20635915695196e-05
3.44739555271164e-05
4.80234225295085e-05
8.24291516255126e-05
6.7138344540005e-05
7.59391923782697e-05
8.34711243796824e-05
6.11326699139671e-05
7.00830801977421e-05
4.28862804523351e-05
2.20438894552801e-05
1.96357510862546e-05
8.0325738673569e-05
3.98953507748443e-06
5.12156382682556e-05
6.74070030630523e-05
9.31673573241356e-05
6.42541142171516e-05
5.5778464319531e-05
9.61307928349481e-05
8.53253203262751e-05
2.49660731382732e-05
3.63819286880099e-05
5.10268264206735e-05
7.99809429070723e-05
7.89847741721778e-05
7.99299242035495e-05
8.56197049290525e-05
0.000103117017959566
4.34798905356918e-05
9.01924414816847e-05
4.95291709697259e-05
5.36956972559625e-05
7.15724626583993e-05
4.06499635562161e-05
-1.18510971799469e-05
7.20539941104211e-05
6.7388390213599e-05
2.43507278895547e-05
7.45341814377654e-05
-1.22406131293631e-05
6.32052189241378e-05
9.43006527431149e-05
4.72214399166729e-05
3.10627552123592e-05
6.85879096985789e-05
3.7515636011294e-05
0.000107855424218721
5.94915710188389e-05
6.14947355708947e-05
7.38237445970693e-06
3.05395439668755e-05
2.7698216507133e-05
-2.34080172740933e-05
5.0592865882277e-05
3.37031910426342e-05
3.92214244519426e-05
2.91359295180129e-05
8.29608278420292e-05
5.46156494343089e-05
4.83893625330597e-05
3.44995749788678e-05
6.41589693932862e-05
5.20888305802768e-05
5.79387632425109e-05
2.58037984764468e-05
6.65995948159429e-05
8.31891739352851e-05
8.49667134011853e-05
6.9609143895219e-05
5.66105939299103e-05
4.88791233633527e-05
0.000116374740788005
6.91050780707653e-05
4.64542231039253e-05
-1.31038997183038e-05
3.8281077082033e-05
5.73133927636388e-05
6.17875414610435e-05
4.87387417058214e-05
4.37650995316046e-05
2.14161504177889e-05
5.26435896866451e-05
-5.39955647516663e-05
0.000100136497566986
7.39020906006572e-05
1.1013875359707e-05
4.6497003537996e-05
3.61002514560429e-05
1.8100943589874e-05
2.87080189377375e-05
8.23174806497322e-05
3.37896375805218e-05
4.14305644342452e-05
5.73209954869389e-05
5.41143992743748e-05
8.11967773538297e-05
0.000108942233269454
8.90531990760412e-05
3.68729934509636e-05
3.38115353942699e-05
0.000134128410112794
5.49967615058596e-05
-1.74098111434713e-05
0.000110472356219389
9.26736294264206e-05
3.52557843296159e-05
8.58475328337251e-05
4.33896067926769e-05
0.000102795628361391
6.28405457485027e-05
3.05730590336557e-05
9.51803387725585e-05
3.50803148197012e-05
7.6332538264676e-05
-3.06254071576156e-05
1.95132567027878e-05
2.09421708598479e-05
6.28672965148924e-05
8.43506086053871e-05
0.00012086419125389
5.12747375947057e-05
8.32055314509386e-05
4.69636556540306e-05
6.17985331413604e-05
1.51621024074278e-05
2.10461604535849e-05
8.47805612419008e-05
4.69920470975251e-05
4.81343782635742e-05
4.20937847795398e-05
9.87890889337624e-05
7.12619282173037e-05
2.48093765843088e-05
0.000100927568290164
0.00011653683077619
5.2896422857474e-05
8.09633813569372e-05
0.000115371335266459
4.93133652730639e-05
4.14635874580557e-05
1.96068400270102e-05
8.8456637014518e-05
6.15188502756377e-05
3.28313023498632e-06
4.53813593579065e-05
6.02469981109188e-05
4.31638413093569e-05
6.18535399938672e-05
5.44084981628484e-05
7.98408797424243e-05
0.000112029114087697
5.7836434505392e-05
2.93406386460356e-05
6.60245611932324e-05
3.46865942948759e-05
9.52580785618828e-06
3.65924527415029e-05
4.07570789542838e-05
3.46365983979467e-05
2.84522093467206e-05
5.80336039499352e-05
3.58248800127539e-05
8.20964395188552e-05
4.66973676305934e-05
8.69611913154787e-05
9.78632248693192e-05
0.000138820559520478
3.81862945345089e-05
8.80043210727922e-05
3.3998477377708e-05
5.6211803441189e-05
0.000118686025601069
8.82371985660526e-05
1.78333993256447e-05
6.23946438980058e-05
2.03012396761353e-05
9.85945229785087e-05
4.70333241212952e-05
0.000108334432536682
5.27214526621514e-05
5.29636496326534e-05
7.58332678294266e-05
3.96902877087015e-05
5.95054842641406e-05
6.61768280740184e-05
4.40847055135826e-05
4.06253708375683e-05
6.57852366783428e-05
5.7950516234462e-05
-3.76136522335907e-05
6.57799908925182e-05
7.08984788382303e-05
5.49212759755094e-05
4.43865499022816e-05
6.7240981389365e-05
7.52495499090595e-05
4.9162740864461e-05
4.76033764095824e-05
4.90361385335057e-06
6.23316558406877e-05
3.78716797426906e-06
1.5448199149794e-05
-2.54476228191858e-06
4.38459847772845e-05
0.000111435183321019
-4.72864040362951e-06
3.66821698482797e-05
7.86975491131661e-05
9.53996435649386e-05
0.00012274439463761
9.80729567728514e-05
5.4341545789427e-05
9.58926665512065e-05
3.3042595687718e-05
5.37118120653261e-05
5.0502771250936e-05
8.59064579417355e-05
5.53616918207268e-05
5.81373530169707e-05
8.61475134622726e-05
3.91390826252128e-05
9.31287516842064e-05
5.18555783080371e-05
3.41989910777832e-05
7.46409858627616e-05
8.18399345502448e-06
8.74269861651681e-05
0.000144435295529081
6.2880746538647e-05
2.95123338323608e-05
4.84322034390382e-06
5.62618807832261e-05
4.36933679937751e-05
6.59620612397069e-05
7.63053814179015e-05
8.21258496808726e-05
4.17325282258476e-06
6.57136823381503e-05
1.90477145640922e-05
7.17568715581887e-05
1.99778062175523e-05
3.20615879370597e-05
6.9504822977383e-05
5.63009836144303e-05
5.28516761849187e-05
1.21449174199195e-05
8.40441695168716e-05
1.66018582340355e-05
4.66955096489775e-05
9.79169485371313e-05
9.11016061912236e-05
0.000133081941566751
7.47637626287901e-05
9.13446092949016e-05
1.68152390713184e-05
6.86360315612683e-05
5.36397393158889e-05
5.21439640907488e-05
5.0552649440186e-05
7.83698336512467e-05
7.68201612535956e-05
5.27616056221007e-05
0.000112204578394255
4.96395889314624e-05
0.000120734145368059
6.18041946488203e-05
7.34808015844161e-05
9.00700873072538e-05
9.54762667782331e-05
8.30819029780019e-05
3.67118762393583e-05
9.32056566225762e-05
9.66420969996421e-05
2.40228012820886e-05
5.29071837561863e-05
6.59663198276175e-05
7.63038813166551e-05
5.74151834827466e-05
1.60861032372293e-05
7.3017299143435e-05
9.0781158928692e-05
7.67704501813076e-05
4.88400076842995e-05
4.72695854241643e-05
4.2543466143778e-05
7.35570949120979e-05
0.000104210092690421
4.32559020450781e-05
-6.56673694538471e-07
4.65625904935534e-05
5.47218317715786e-05
2.56365283208655e-05
1.07038665516881e-05
7.65208681743504e-05
3.11061830764266e-05
2.77635290619224e-05
0.000125647130587057
5.53343023032263e-05
3.93049862039372e-05
5.92295566627689e-05
6.51801887621152e-05
5.05849628996647e-05
-1.31429196517448e-05
-1.94773028148523e-05
8.13666671896708e-05
-6.86344774227338e-06
5.62580516632551e-05
4.80014119584725e-06
0.000130297014829598
5.62704655649586e-05
8.9846930574827e-06
1.75333056418213e-05
0.000104598771770496
8.6629948497312e-05
5.39851234811401e-05
7.00990212737129e-05
3.83575750774233e-05
7.54043128909513e-05
9.62268917111695e-06
6.40558768872871e-05
6.50667062673851e-05
7.29399411065421e-05
6.51410904053687e-05
0.000110731294444054
6.92236134260375e-05
0.000120138302978194
2.36973666523277e-05
5.20118195637456e-06
0.000112158346151385
4.39148849748478e-05
7.40970368820543e-05
-4.50071539477897e-05
3.65104986458035e-05
6.48453023644284e-05
4.42856876821928e-05
7.02037296953223e-05
1.48339446469287e-05
7.8946530021423e-05
0.000113949315497964
8.12205211813634e-05
3.26896300336525e-05
7.18138040121527e-05
3.61921992165972e-05
5.5395807699058e-05
1.91711130450802e-05
0.000138105213207503
4.81803694260445e-05
5.46798629530867e-05
8.04452513691462e-05
4.37406603579468e-05
6.42595080547011e-05
4.61344803989814e-05
8.30343066002533e-05
0.000122893075166945
7.13338662178251e-05
3.64198263895602e-05
6.32199560463082e-05
3.84787369516847e-05
0.000100615592099007
2.63837839335607e-05
2.27717663966971e-05
4.59225105372036e-05
1.83963763252129e-05
6.77194088078611e-05
6.81901487361838e-05
8.64056232128893e-05
5.50942969187386e-05
8.09732431527149e-05
6.04801302903221e-05
6.77113075469907e-05
4.35285396727077e-05
9.76503679235554e-05
3.98190485455104e-05
2.49479771070942e-05
2.87005949697396e-05
3.40015248038403e-05
6.75979289593783e-05
8.12721420152366e-05
6.81549709980423e-05
4.88495908799774e-05
5.63479845207481e-05
1.10844815986223e-05
8.82278982420166e-05
8.04856588788778e-05
2.39504524922409e-05
3.45366180362982e-05
0.000100485813240121
6.85323617079166e-06
7.49156363431171e-05
0.000105059321126075
6.47943510166459e-05
1.7115747000447e-05
5.11075669735193e-05
2.96359371876022e-05
3.97074303197988e-05
9.69172469633908e-05
6.93615157446442e-05
4.89904092919428e-05
7.83292780355388e-05
7.39725343358016e-05
3.80869017301285e-05
4.79689822361484e-05
9.94317926786161e-05
4.95587008458484e-05
3.62385953632952e-05
6.12613036521712e-05
9.59211217003303e-05
5.76887669827835e-05
9.88796793956669e-05
3.81638557169885e-05
5.91419949382933e-05
3.79036355345824e-05
7.99039837664777e-05
9.66466685076975e-05
5.97639901718514e-05
-3.21927133981399e-05
5.10793627249088e-05
5.10404138168764e-05
9.04112053939917e-05
3.88736635052447e-05
5.50947142522094e-05
2.95275881969924e-05
9.39311371442925e-05
7.27073212537617e-05
8.8600837870584e-05
0.000118928597276069
-6.93600420150706e-07
6.06869452894876e-05
4.21453976577338e-05
6.65886730061435e-05
8.3331488436064e-05
7.19924025410514e-05
6.94934135629772e-05
9.09964572512011e-05
5.68071278207944e-05
3.010534736959e-05
6.26625444347695e-05
3.5586533504562e-05
7.37483052532065e-05
4.31508829332275e-05
5.98930579161944e-05
1.99641741916933e-05
6.47141808914e-05
8.00206345494933e-05
7.4500386173656e-05
7.04580836700516e-05
8.59383796351218e-05
6.83260746360769e-05
5.96548266421082e-05
2.6023586823882e-05
6.51432116727615e-05
4.88780676951371e-05
6.86209078962541e-05
6.77899570412627e-05
8.26815923456707e-05
0.000107192586426336
3.53932411420402e-05
5.24858976590334e-05
5.59315108641559e-05
0.000105360060682816
2.33084677459824e-05
-2.79293035843189e-06
9.40445680610981e-05
0.000102294676107662
9.86458163508044e-05
6.57700586660196e-05
4.50693049669358e-05
6.68123942556508e-05
7.81401125169086e-05
4.64238738843428e-05
9.36258422631312e-05
0.000106369869573375
6.2576713147954e-05
9.94952410928219e-05
6.67345396065871e-05
0.000123330486311014
9.03769633893268e-05
4.6615903247532e-05
5.73395661280648e-05
5.49564609433274e-05
0.000113448692391825
4.98772467823716e-05
3.5239442136541e-05
7.34508252113047e-05
7.5576940474797e-05
-4.1435741098182e-05
3.59457525151782e-05
3.00036412057743e-05
9.84150299557749e-05
-7.77106961672024e-06
7.01258484127583e-05
-3.52027753039554e-05
9.58363076405356e-05
3.30092057071603e-05
0.000117022451434405
5.63861178413808e-05
5.36632040147983e-05
3.27606427593513e-05
8.26674600412227e-05
7.52024142084365e-05
2.22311414288106e-05
4.13029054410989e-05
8.75567074710977e-06
1.66427481312917e-05
4.02336267898374e-05
9.26417457275774e-05
4.47637524642e-05
4.89233810406858e-05
5.5038136789375e-05
5.83302133759738e-05
8.88288268312159e-05
7.95220562528264e-05
3.86846302160228e-05
6.49234132170156e-05
0.000112523897892528
4.58863499907765e-05
6.69207506622945e-05
5.38368623843536e-05
7.90098769365724e-05
9.52078470132031e-05
7.63147239286294e-05
4.42145762251471e-05
4.60810446437363e-05
5.71023797211924e-05
5.33457359725328e-05
9.88277340801103e-05
-1.11862523454641e-05
5.96542547447517e-05
4.15418226688774e-05
9.76131304105998e-05
0.000134168423896096
2.84480530679768e-05
2.93745230179422e-05
4.29222894026916e-05
3.90418329734098e-05
6.93424256242135e-05
2.96553102844557e-05
5.60909664829283e-05
3.58442446971499e-05
4.81044791650261e-05
5.64440685527545e-05
7.67088852964427e-05
5.35587986838958e-05
9.39604664690896e-05
0.000107833491671607
4.96224477453058e-05
2.96666797136255e-05
1.51825455693005e-05
8.46733683622168e-05
8.64979591587093e-05
2.9601804047129e-05
8.36168797041026e-05
0.00011143383196349
-1.49748602758865e-05
2.13198122148231e-05
9.44536688195845e-05
7.26748842469071e-05
6.61687719785141e-05
8.82505606522626e-05
8.15220791626571e-06
8.94315562602242e-06
1.05865169470008e-05
6.74967230580172e-05
6.22075983603171e-05
1.15690195127454e-05
6.27630560799405e-05
4.1265195669423e-05
9.25124371433272e-06
-2.45184905270392e-06
4.00703320807165e-05
7.45969272475876e-05
4.53648607603867e-05
6.95960659373161e-05
3.69732484828389e-05
2.03260566222395e-05
4.76097073696333e-05
4.34764961110109e-05
1.16099685907479e-05
5.48851287480176e-05
8.04872556464117e-05
5.809386992534e-05
5.72953382726808e-05
2.67838347343228e-05
0.00012945239335275
5.78288585553023e-05
9.73976120685916e-05
4.64431140218922e-05
2.8719377773966e-05
9.94721589798738e-05
6.86432568216458e-05
8.10273113686374e-05
7.42686013548203e-05
8.30159012134395e-05
6.56800884879628e-05
4.25957307294926e-05
0.000119502036374763
0.000104648341074467
3.04233053634505e-05
1.9230543413228e-05
8.46236225774043e-05
6.50300359699373e-05
2.38030913302631e-06
3.73912044482025e-05
6.58149396848281e-05
9.17946961972101e-06
6.60653149896535e-05
9.27079784765585e-05
7.16427971761717e-05
1.60328115669218e-05
5.98347481839982e-05
0.000100468322392503
5.27204145239776e-05
2.8675402690202e-05
5.87237637273691e-05
5.38633776841234e-05
3.30949539449843e-05
3.6669647269531e-05
6.45407989753244e-05
4.66728330057739e-05
0.000118011059190106
5.71895669601618e-05
6.85389637384302e-05
0.000106319089211241
5.09422029834632e-05
1.94157946700197e-05
9.25305082029858e-05
8.99764769099294e-05
7.75584953874766e-05
5.14474257535105e-05
7.53054986171363e-05
1.00656137934819e-05
6.75891979191748e-05
9.08321656364697e-05
6.88334459756624e-05
5.14085421920929e-05
2.1816240789351e-05
0.000105501486407393
8.34227075795123e-05
1.8130627344156e-05
7.64879970305666e-05
4.86463106930451e-05
3.0465050619229e-05
7.73980715951564e-05
5.41908533451909e-05
0.000102039421375367
5.36544842306285e-05
7.72972669695771e-05
2.5970628313666e-05
4.72714562194159e-05
3.93391731494574e-05
0.000151644351184822
9.66338302596898e-05
0.000106963927067128
0.000113125997520281
4.62797120299641e-05
0.000135396283485735
4.81432722166384e-05
8.36035835897603e-05
8.04070330116735e-05
5.31658770548743e-05
2.46320784667229e-05
9.46582166470208e-05
3.30275130300422e-06
8.73558697088061e-05
7.12112341745385e-05
-2.22314264732517e-05
1.53185505286757e-06
4.94644852985951e-05
8.06243617018078e-05
3.58822264754348e-05
2.40971247525584e-05
4.34045821688787e-05
0.00010509990750918
5.21852424942147e-05
1.61718740492533e-05
4.16420867189854e-05
4.37112553955061e-05
2.54273576400315e-05
4.53455587201414e-05
0.000129448934276421
4.73988484993356e-05
7.53761504740195e-05
8.22122720883464e-05
3.79664429167501e-05
2.49702959893254e-05
3.02778961563906e-06
6.89840313748854e-05
6.72942489851203e-05
1.81472093047892e-05
7.39039654819837e-05
3.12999941822781e-05
7.13631747360958e-05
6.15629038669322e-05
0.000100504893302129
2.77053697016333e-05
5.85030365901068e-05
1.74057686199783e-05
0.000148076683804861
7.59650394090447e-05
7.81539709485032e-05
3.06254958056787e-05
1.91419976020393e-05
3.06382102035359e-06
5.6085566393125e-05
7.65247301081467e-05
3.74477722211101e-05
2.92087031776184e-05
5.25545622681529e-05
3.09194306736594e-05
3.91325055188779e-05
9.2374173535323e-05
3.16437399363435e-05
7.19384477019675e-05
9.86609823286423e-05
9.2973542706184e-05
8.37116726602115e-05
7.25085684401616e-05
-5.50649151205936e-06
3.40955622794961e-05
5.38782495439092e-05
8.69209017855577e-06
3.87184731361724e-05
7.20131565718871e-06
6.99040895742771e-06
4.49954616269698e-05
6.39554375259115e-05
3.19326801819221e-05
4.86165283946567e-05
-2.2746067056982e-05
4.29630141964744e-05
9.51483718301228e-05
0.000122237231449964
4.7712389037297e-05
3.36689612569325e-05
0.00011681349657929
3.82393006560797e-05
2.32466007341146e-05
3.66588526895369e-05
8.32094778931084e-05
9.00715948621286e-05
6.85816652526258e-05
5.08874731267998e-05
5.54016700518557e-06
4.53725745594713e-05
8.42127620877501e-05
9.48384109737704e-05
-1.58057699660661e-05
4.06777490597143e-05
5.67325073195799e-05
6.61083224007222e-05
6.52378888533763e-05
5.79365835320014e-05
8.0972020786427e-05
7.42140400267376e-05
8.16626009522795e-05
9.29411979155422e-05
0.00011702912428386
-2.78104523385694e-06
3.02700817447853e-05
4.53001662926354e-05
5.3168032018982e-05
2.67683864342054e-05
2.84977379622737e-05
7.23332333304349e-05
4.14083074157111e-05
5.63454030944173e-05
2.52832760066819e-05
3.03923174932139e-05
2.06159115774346e-05
5.76870891651629e-05
5.74165916909298e-05
-9.69508831131996e-06
7.9500850606594e-05
7.8099088496227e-05
4.91276787263075e-05
7.16541390507899e-05
7.01060840206968e-05
5.51646163628477e-05
3.20510676642858e-05
6.88321515872696e-05
2.33499232863062e-05
2.06449477917746e-05
5.92709341033683e-05
6.66656698154443e-05
3.34341889438814e-05
5.17434519424706e-05
8.21769447310868e-05
8.16859675095518e-05
9.04577223053038e-05
8.84602037165166e-05
0.00010663299594884
0.000111572321527077
-1.70284086990255e-05
1.35942287749736e-06
9.40070160602828e-05
3.55136494457773e-05
7.01591902346967e-05
3.86782302947374e-05
2.09186751913292e-05
8.52921028796477e-05
7.80246344800235e-05
2.85345787036144e-05
6.99014349133104e-05
6.73322320166634e-05
4.90749531794511e-05
5.39254241106306e-05
5.63495944398855e-05
9.28721270146345e-05
6.07744292711345e-05
3.65688732252367e-05
2.59580036037215e-05
1.76255491158964e-05
7.19540364121705e-05
4.95626989134033e-05
4.64061448513979e-05
5.96061547319036e-05
7.84941499703832e-05
2.42942062920946e-05
7.40393734910506e-05
4.60446841694722e-05
4.81789340530367e-05
0.000110057362161218
7.97362779222982e-05
6.23558770640005e-05
8.0955594967721e-05
8.22692262153108e-05
-1.6946636189224e-06
4.0581572337373e-05
6.52902847058092e-05
8.40635748802488e-05
8.30245863961914e-05
7.69895122601746e-05
7.56494763454179e-05
9.65656099574024e-05
0.000105741715477454
6.47521093660714e-05
2.49945304398783e-05
9.82302089758461e-05
0.000105314151954521
3.99486330782486e-05
-3.49332365500824e-06
6.22981050371521e-05
5.89991556464528e-05
5.6376405868008e-05
5.58787020340077e-05
3.06403043963245e-05
7.61596082421296e-05
3.35900813978643e-05
4.82767726248431e-05
3.0847946820901e-05
3.41384198331596e-05
6.94771032595423e-05
1.04215064333089e-05
7.41682600644405e-05
4.18016406103434e-05
8.07435758822308e-05
3.95476347877888e-05
5.43663372669719e-05
3.69158493774587e-05
9.94061265196549e-05
7.09460649338936e-05
3.38835757083444e-05
7.04360966555858e-05
3.502942445268e-05
7.24064753158708e-05
6.60331762490275e-05
9.23948558408119e-05
9.06480477474121e-05
1.64598036823697e-05
4.08748620952415e-05
-4.61762389536673e-06
1.73185744754435e-05
4.71218561369384e-05
5.60180566142802e-06
3.18529648090156e-05
7.80496659403528e-05
7.9536529287477e-05
3.34946642410032e-05
0.000112943442879089
1.81569983514759e-05
8.30299551692655e-05
1.3878706772661e-05
3.68444502129035e-06
0.000106590193760905
-3.83038421318335e-06
6.93173087065073e-05
2.07510755658454e-05
5.07251268316884e-05
0.000104974643438477
2.62589277892604e-05
1.71467332064734e-05
0.000126635665425612
3.12848600543598e-05
4.67122406678468e-05
7.79903193332552e-05
6.9187645792762e-05
2.1866535483511e-05
3.71331401232682e-05
4.5702248906581e-05
3.755726406411e-05
1.76231037638503e-05
7.36921527026123e-05
8.21571652900125e-05
4.66996310889303e-05
7.6759306180582e-05
4.92237633883908e-05
5.72914295215751e-05
8.18308972705561e-05
6.71461840582998e-05
8.30093526442844e-05
6.07034911263886e-05
-1.19452182622968e-06
4.84347785369437e-05
5.74265280772506e-05
2.0939857814636e-05
4.14380116615018e-05
0.000110005701576765
8.95966827429058e-05
4.80212051330832e-05
4.74447465618527e-05
6.477027539333e-05
1.29063522835271e-05
8.17938384011244e-05
5.37547648937584e-05
7.97892768128066e-05
9.3872494933788e-05
9.28377084893548e-05
9.02662684522677e-05
7.97018692160699e-05
7.41748693518924e-05
0.000110140242468098
5.29993253879424e-05
2.08091166287265e-05
3.84503822315832e-05
0.000105274820004943
0.000103812323622174
4.46887133519314e-05
2.57628439705056e-05
4.01414257024473e-05
6.68557579407307e-05
8.49017682441879e-05
3.63707685905619e-05
3.13870669636198e-05
4.32038592687625e-05
4.75337099280016e-05
3.85909088531938e-05
9.08452365698557e-05
3.06435434332225e-05
4.72411697270144e-05
3.63090113220708e-05
7.78422989356341e-05
5.26237060490526e-05
9.43090818158066e-05
4.11552768714793e-05
0.000133014140835309
5.02331730709903e-05
9.19248191676205e-05
6.88110065988453e-05
3.49785682357225e-05
2.92313618705932e-05
8.67993300335929e-06
8.55289722150861e-05
-6.87876145485781e-06
6.63998625703276e-05
5.10614080329439e-05
6.64910744619768e-05
7.99239273899081e-05
8.14316335500275e-05
9.50254053629528e-05
7.04429580492229e-05
4.85724999591093e-05
1.49739732506601e-07
3.89767625616541e-05
5.69077262419391e-05
3.40277258315007e-05
2.8346232089206e-05
7.6085979236184e-05
5.61613910834397e-05
5.16931946212114e-05
6.96784648748367e-05
0.00012020839351504
6.26213633206478e-05
4.56351790686668e-05
5.17620132805416e-05
2.34842449318856e-05
-1.83193075872838e-05
3.22668149377822e-05
7.80681892653097e-05
3.86799445533363e-06
5.00110085334536e-05
8.77982907370181e-05
4.82436521183005e-05
6.15917800244669e-05
9.73569256781157e-05
6.84116164087853e-06
2.75562385559929e-05
2.86303208867367e-05
6.74540829795638e-05
8.07825614567974e-05
2.57425070554083e-05
8.64496730868302e-05
2.08690692712652e-05
6.5947307819935e-05
2.52126382597361e-05
6.09623563854071e-05
6.91267524706311e-05
2.88946154138194e-05
1.13146577440342e-05
6.64772553308237e-05
8.32362495285555e-05
5.22101719897342e-05
4.57142905084123e-05
9.91859853648572e-05
9.06877062196772e-05
0.000105059277662478
6.57248197343183e-05
8.39162928494211e-05
8.83257638422706e-05
6.73910174579259e-05
5.18610451410111e-05
0.00010315257956443
7.63158856397456e-05
6.14708998239259e-05
6.72452412719964e-06
5.23100265679687e-05
7.18855450927172e-05
3.98305817085383e-05
5.37038165065188e-05
3.43273411343547e-05
6.0580917361613e-05
6.26890125358271e-05
0.000115058365558065
2.974725534609e-05
2.55325736558871e-07
8.60894502988144e-05
4.94902770403264e-05
8.27889669155776e-05
5.7852380430741e-05
5.42377531695964e-05
1.65514687180813e-05
7.26048484892914e-05
-8.33808532505018e-06
7.00405175899676e-05
5.35247534688272e-05
-1.94982617626042e-06
9.00687460764304e-05
2.69279954313791e-05
5.66560449744979e-05
8.15504058813241e-05
3.97155033242328e-05
4.57553280454452e-05
7.31146164102698e-05
0.000115220781388875
9.88131664358429e-05
1.45902726316526e-05
5.19531387471588e-05
4.7784509334766e-05
5.09997334364584e-06
5.68266055211807e-05
7.41445030610124e-05
7.5690056628957e-05
8.46480965985096e-05
5.2232248112251e-05
0.000115769846528571
9.49165127130047e-06
9.00544508674019e-05
4.12128921255108e-05
3.31261162612954e-05
0.000112014625878903
4.42906587506813e-05
8.41134386997594e-05
0.000110689952774324
8.76716921192158e-05
0.000122570193144616
-1.56119951219528e-05
1.82427910249185e-05
1.65775502991311e-05
1.86418370000076e-05
8.61322394850621e-05
0.00012009507756929
4.39135695220044e-05
6.12518134378172e-05
9.16167466889495e-05
3.43371773551829e-05
5.4228850260383e-05
9.74453977882596e-05
7.14546393753185e-05
2.46550050589002e-05
4.60520885799071e-05
8.7672052472129e-06
-2.33764727560001e-05
0.000104645887578234
0.000105034842510712
0.000111993121140975
3.4368472125789e-05
2.61745760960433e-05
1.96694332761487e-05
-1.33165078442547e-07
9.93837740711701e-05
2.23334716385541e-05
8.51365245137359e-05
5.58882330737627e-05
0.000117981124176968
6.28198490024578e-05
5.83580032939833e-05
3.29833015350687e-05
7.29365782016666e-05
7.86416107825603e-05
4.63654962744313e-05
9.06485356471451e-05
5.12296793460912e-05
8.82757775565535e-05
0.000112976109478637
-1.53905413702535e-05
9.2531289997303e-06
3.14565878939618e-05
2.60734307502981e-05
0.000108754964079902
5.81651830594896e-05
-1.89307834353119e-05
6.71953055573876e-05
5.83649896265401e-05
7.21317932083328e-05
3.06647755737737e-05
5.29354799155473e-05
6.94623489315409e-05
9.94842532313277e-05
2.70008465590283e-05
4.2986431591337e-05
0.00010479940025556
4.93873665189785e-05
4.79377945280668e-05
9.43313670548197e-05
-5.29458820690582e-06
1.64041848048024e-05
4.93567698717526e-05
1.81771108986082e-05
8.31555159460727e-05
3.72799971974258e-05
4.68415898412034e-05
5.81853428157281e-05
4.0199580098694e-05
2.34920477495098e-05
0.000133667407700444
3.78200827725037e-05
2.75139170412898e-05
4.28609170383968e-05
3.4642859407046e-05
6.78535393314278e-05
9.09237034839545e-05
7.51959425141105e-05
4.26442140778166e-05
4.67590876289045e-05
6.88217926875894e-05
7.20744091549974e-05
0.000119166016211957
0.000104203196742279
3.71281540995919e-05
6.05675755519283e-05
6.83827573789154e-05
5.89117167647664e-05
6.77854199753443e-05
-1.51473997274326e-05
6.98623677600156e-05
7.43111628797622e-05
5.00793037588612e-05
-1.82371296592307e-06
0.000131285465227489
7.04949066922201e-05
6.4659190240595e-05
4.84581732190615e-05
2.6748667883135e-05
6.96894856522664e-05
2.53474336544853e-06
6.95060075697441e-05
0.000124246159701017
2.1192636366024e-05
3.68790520998954e-05
5.07479621317377e-05
8.26271199996411e-05
5.01048835868591e-05
5.97597033479627e-05
5.4313165223253e-05
7.64323258215622e-05
6.49101702465368e-05
5.81651580650229e-05
3.82147877465418e-05
9.31072054846323e-05
1.44233592659304e-05
3.03735784509427e-05
4.00250395784839e-05
0.000108441895548579
5.55271053402421e-05
7.14423467100321e-05
0.00011717483483092
9.93472257462911e-05
5.79867448100609e-05
3.40698443787106e-05
8.24435733561554e-05
3.80976464219897e-05
6.7920666422189e-06
1.92239533122514e-05
7.86798888183405e-05
0.000133309313094933
8.40349727034187e-05
1.60089676766298e-05
0.000101623568979589
0.000110136085686919
7.47043827743826e-05
2.53572528474745e-05
7.43435969619505e-05
5.59901920707173e-05
1.89068271141063e-05
6.0484194111067e-05
5.78171783257817e-05
7.07329945784895e-05
1.0632384722837e-05
6.67157648805672e-05
4.91056155172611e-05
9.38430205475189e-05
9.04960946855385e-05
8.82917519428203e-05
6.42933082509904e-05
-3.63042607252233e-05
9.18683047325281e-05
2.36533516275089e-05
9.65277583059997e-05
0.000108399649521404
6.49148740468524e-05
7.91226071668259e-05
4.96132111238961e-05
5.44525497228084e-05
7.11007190234164e-05
4.30761130242318e-05
0.000104915275943141
0.000101133591638005
2.78681257438319e-05
6.29738877591533e-07
2.23165245757836e-05
2.28985454265404e-05
7.52878408711351e-05
7.13467085846794e-05
3.23800534419254e-05
4.19755776855161e-05
5.1369375411087e-05
6.80181853652707e-05
9.80406449751783e-05
6.55696435545476e-05
9.29003251666043e-05
7.44591315361784e-05
6.66832940426504e-05
6.60189310398511e-05
5.96771979001236e-05
2.013044313351e-05
2.61769486187745e-05
7.49592492056788e-05
3.4463215951304e-05
5.95310109641631e-05
3.53960224572874e-05
0.000108460529978696
0.00013713310247186
6.10483941344661e-05
4.71555538519766e-05
7.8350430233613e-05
1.74022330119732e-05
9.02643788701155e-05
2.28334064196352e-05
1.16943184979656e-05
-3.20725919683639e-05
1.10688797560136e-06
3.09407421910406e-05
4.37506190058099e-05
5.03827509879159e-05
2.02359311833833e-05
3.05099128146914e-05
4.53691790190478e-05
-1.40196954928263e-05
2.48500708068143e-05
0.000128761380923985
1.20018585541908e-05
7.24267376346279e-05
9.16496645868753e-05
4.90782993909298e-05
5.8016232541881e-05
7.111270139586e-05
5.1848027200424e-05
5.98834910276209e-05
7.9156351853218e-05
7.91280900286042e-05
8.60043653722534e-05
8.24907590073896e-05
2.05618031643519e-05
8.0049156595375e-05
8.98166760963522e-05
3.58607020924125e-05
4.96561866241485e-05
3.64082958940845e-05
6.0881528053962e-05
7.1974721173128e-05
3.56259202554868e-05
0.000103296478043502
4.57207995309501e-05
4.21426973290922e-05
8.79802257536323e-05
9.70089262123627e-06
5.39412647944497e-05
8.3454290745473e-05
4.11730505570483e-05
6.93089428790682e-05
0.000113188132457583
4.70242729932206e-05
6.54688087467278e-05
5.01181296399014e-05
4.15293638476525e-05
3.24060330585543e-05
8.37570323303416e-05
-1.25130858798181e-05
6.43864500685546e-05
8.52086657305548e-05
8.86365889521578e-05
7.30973640567463e-05
4.55818464617658e-05
0.00010433186658175
8.98264971363126e-05
6.38566774359485e-05
8.91588719856445e-05
4.53284307271254e-05
4.99563137740281e-05
2.57167996534269e-05
8.68366593266162e-05
2.39105932678762e-05
4.32160758701584e-05
4.42764977791793e-05
7.04013872367899e-05
4.8898818965677e-05
3.41744125805257e-05
4.12683755186112e-05
6.46974530319733e-05
3.12169609656975e-06
0.000125562684257681
2.76512132461938e-05
1.47249787542272e-06
3.0956430544116e-05
7.04030951375793e-05
9.02244195386462e-05
5.99882777119156e-05
6.15309498128979e-05
2.72012608329109e-05
2.10347924417832e-05
8.48637089462956e-05
7.7094857091511e-05
0.000113556907189986
3.64263211969734e-05
9.14198837156292e-05
3.69813019314799e-05
-1.36092704688961e-05
3.45165623081418e-05
3.8365117681792e-05
8.1462736054066e-05
5.43674039703418e-05
3.57814274959873e-05
6.06426960964303e-05
8.40532003326784e-05
7.57025356994472e-05
4.18673683204427e-05
7.00706075838165e-05
0.000105639562646618
1.15133919879238e-05
1.88634033905698e-05
7.6209614166055e-05
8.84694630608932e-05
4.99204595030142e-05
7.97060263986505e-05
9.87392233600918e-06
7.65616890592664e-05
0.00010514389823183
4.46889333975759e-05
1.6533006775799e-05
0.00011740763990538
4.68581609538413e-05
8.74696732535611e-05
6.87591886420927e-05
5.54716703351428e-05
2.42665700219312e-05
6.17755410966897e-05
6.8471134659447e-05
8.79168310469293e-05
7.03655751590961e-05
8.30518317854852e-05
0.000102673479212324
2.90745570245107e-05
9.31509624461374e-05
4.47041523406353e-05
2.41195798381846e-05
2.71993388193186e-05
0.000116422186597816
0.000116382284691381
8.07562023498354e-05
5.5943778763294e-05
0.000112975578179311
6.21908266647297e-05
7.17313490652614e-05
0.000119610726593844
4.65434512416269e-05
3.63702684260922e-05
4.38064093285281e-05
8.95667855278134e-05
7.01518625596641e-05
5.30485796349486e-05
5.33581762718988e-05
6.75892603225335e-05
6.10164738668219e-07
3.81057237751326e-05
1.45030948868738e-05
6.68847238047719e-06
1.09678345292501e-05
6.5749418816198e-05
4.40190612626346e-05
-1.49377033475107e-06
7.34413526471819e-06
5.19568397790394e-05
1.528692268385e-05
7.82932784040561e-05
5.39166726597076e-05
5.28528485083714e-05
6.94781626025163e-05
3.81676371950374e-05
0.000164192034619994
6.71150995736052e-05
0.000110583932381286
6.70758839448719e-05
4.88073585790892e-05
4.25576773831449e-05
2.56455921661241e-05
0.000119025461670815
2.30986774898894e-05
4.30059332889213e-05
0.000103408390119158
3.34211502817808e-05
8.16576584711709e-05
5.12956640202397e-05
7.01977660276038e-05
3.532777519189e-05
9.54598436138881e-05
4.46501966500681e-05
3.01039406452772e-05
4.90373791014655e-05
7.93227133295294e-05
0.000105124021799355
6.34707616350692e-05
2.21941407397776e-05
8.5740995016203e-05
1.69512238801217e-05
6.53671547202608e-05
6.97947159142225e-05
5.16875934018873e-05
5.08732656787777e-05
0.000101696039402809
7.31954390677836e-05
5.83957530096708e-05
5.03440899413536e-05
6.58061857682912e-05
6.42225088397512e-05
6.96434744951741e-05
6.8935693781348e-05
0.000111044332902192
4.91569124591381e-05
5.12107483430818e-05
2.32324771927353e-05
8.70796401611156e-05
8.34465358701618e-05
4.74593426200657e-05
7.15854309244774e-05
6.65594832127975e-05
3.00034726762926e-05
7.28900994110073e-05
6.67507027557215e-05
2.89551850436422e-05
9.97028789219542e-05
7.86871526043381e-05
6.35392759271598e-05
7.77253736069446e-05
5.33643449675218e-05
1.5977483528197e-05
4.94610111485274e-05
4.87078652558512e-05
7.89482097505449e-05
6.4534248981076e-05
8.44889728300772e-05
0.000101186178784717
6.92338077065556e-05
0.000126661583041904
3.78396628845827e-05
1.43156785032334e-05
2.27046018359419e-05
8.46657327035367e-05
0.000110387178709855
2.68287473659864e-05
0.000103816796288571
9.74559525832275e-05
8.86500248637977e-05
8.89404296222251e-05
6.4794298220491e-05
8.05355383535704e-05
9.76752694342661e-05
4.07468850771183e-05
0.000113828610989013
8.20645284778036e-05
6.02826415719807e-05
3.9946209802203e-05
6.92210112339888e-05
5.22806324382549e-05
9.31267636236135e-05
4.96447171715155e-05
7.13376345691909e-05
5.06458152403592e-05
8.40987411360443e-05
7.29899941166481e-05
7.97283160442052e-05
6.82503827188024e-05
8.64856932531613e-05
7.59312079286887e-06
7.42929601875898e-05
9.92336374152167e-05
9.45974320301541e-05
2.81828608840622e-05
5.58975432380213e-05
3.79340317125232e-05
0.000115072661101222
7.48286226980236e-05
3.48078931235325e-05
7.53228627133246e-05
1.93321605756349e-05
0.000103455280611557
9.15448062553146e-05
6.93207416677742e-05
3.07777821698339e-05
7.40761551605876e-05
3.16288599157415e-05
8.30037664592685e-05
8.52320244273049e-05
3.27738209029597e-05
1.03514006853151e-06
0.000108707218918297
4.00549795982902e-05
3.73626639928368e-05
5.18641162681618e-05
6.55780962751772e-05
3.40710705260133e-05
1.63336126965308e-05
8.24271405243258e-05
5.16918859207771e-05
4.45565119877919e-05
8.21611411326585e-06
6.62378688460344e-05
2.15857096735857e-05
7.20010352185208e-05
6.74937535300499e-05
8.4548339793838e-05
2.37390643136978e-05
-1.84951294347986e-06
8.02499120081422e-05
7.33659844465999e-05
6.89514430327958e-05
2.63172931760395e-05
5.19267412431398e-05
1.06572885824189e-05
3.864109369348e-05
9.97032670393667e-05
6.01428024774465e-05
7.05942660956103e-05
8.17046398001838e-05
1.67960518268454e-05
5.18767837435713e-05
1.09656687885955e-05
0.000101737884049566
0.000152244718072913
0.000122816988206823
6.43755688217647e-05
6.07389371362345e-05
1.92658990030389e-05
4.14885472143864e-05
6.96507134581245e-05
6.75681048124643e-05
6.80827771307902e-05
6.95297582958296e-05
7.89505568525676e-06
4.54643470778166e-05
0.000113546387834263
7.40269374479078e-05
5.73927380778486e-05
8.68064040977239e-05
5.30505293284704e-05
2.17453168401007e-05
8.42626208842383e-06
2.38084819033374e-05
1.5766208893063e-05
1.87588106429638e-05
5.75969389228445e-05
8.87332732203738e-05
4.62443359448837e-05
6.52635280395853e-05
8.19408160864819e-05
8.55479434167682e-05
8.80542229703825e-05
5.73204775607411e-05
4.44615669820658e-05
5.49402465286467e-05
6.37956187142511e-06
7.87488021451614e-05
6.0617329213393e-05
3.20853073520942e-05
9.71372116923994e-05
6.25841813682048e-05
7.87087818277289e-05
-4.33519482491742e-06
2.81889440632004e-05
3.53731832629384e-05
2.05144387564691e-05
6.79586638633661e-05
7.55836847268976e-05
3.58765563599309e-05
1.35971265416328e-05
7.89936479638837e-05
1.90370353163701e-05
2.69281727849588e-05
5.68720935924559e-05
4.20090481474943e-05
9.8123507179729e-05
3.35242821042961e-06
7.04570433668743e-05
5.78374358654551e-05
8.34179149472532e-05
1.26300820230534e-05
5.20655390237239e-05
9.32435279167805e-05
2.79290942865612e-05
7.61609254007486e-05
5.98514069029442e-05
5.44361947088728e-05
2.69859571461215e-05
4.82142352637377e-05
5.8254853808582e-05
8.82490648345645e-05
8.08685133071522e-05
7.25424318153001e-05
5.71506464285739e-05
7.31300905610556e-05
5.60374354770603e-05
4.60370007736631e-05
5.10063116787457e-05
3.68108219637382e-05
7.65956684002608e-05
0.000123876107982083
6.40713968735358e-05
4.29744822268725e-05
4.69492785957297e-05
9.06953199133533e-05
6.76266193864138e-05
5.48433275280181e-05
3.72272897258322e-05
5.32746416804886e-05
5.40273008785447e-05
9.83430830759602e-05
0.000138043863858238
-7.09180118012115e-07
7.77914047889294e-05
4.8598610527877e-05
1.92131333054339e-05
2.01395980995103e-05
-4.22342822276376e-05
5.98337016769103e-05
0.000120989438846192
0.000114781201603881
4.50956141208319e-05
0.000107240182982833
4.44328731591998e-05
4.44811791866086e-05
7.18024539650153e-05
7.8184104486712e-05
5.33124439114473e-05
4.5271670158617e-05
0.00012804435870561
0.00010775554833484
2.32594748203595e-05
4.4004767447555e-05
9.49046922118076e-05
9.99917936119935e-05
4.23611586470783e-05
7.46922267103012e-05
5.74911973633328e-05
4.18616542111216e-05
0.000124822395471761
1.53679722716175e-05
1.43638011689012e-05
1.7895103607589e-05
3.77601723486718e-05
5.63103342052453e-05
2.36705820921726e-05
0.000100467549024198
4.84318465518431e-05
2.68340071950563e-05
6.72838905560479e-05
7.07961764606018e-05
4.7429326245218e-05
7.97187460544393e-05
5.22508369407861e-05
9.92097965628803e-05
6.3195073256188e-05
3.58806978573961e-05
8.44097052571472e-05
7.4574672248619e-05
1.88194264069371e-05
2.28872242897913e-05
3.26249683314645e-05
5.10614641362379e-05
8.06374191954777e-05
6.2460172615748e-05
6.13286656818495e-05
6.34688508201423e-05
8.99858541176246e-05
4.15404337799187e-05
7.53250540789578e-05
8.90925569658333e-05
2.91931964908988e-05
4.52881335617025e-05
4.97768990024455e-05
2.8055650086522e-05
7.35406506088254e-05
5.5721115490284e-05
-3.02722898204691e-05
7.81845743049185e-05
3.62226121970735e-05
4.10994518511163e-05
5.59642629299954e-05
0.000122460445826234
5.57325775244339e-05
5.51745768519102e-05
3.23313434326089e-05
0.000126276943066266
8.16877995686308e-05
9.75668326318073e-06
5.37271918108998e-05
1.35566490010847e-05
7.84562336132785e-05
4.74647268144705e-05
9.44573155493014e-05
6.84745837319963e-05
0.000110290729184856
4.60255835240882e-05
7.42172234057113e-05
3.02263247808403e-05
5.37061017639647e-05
3.09505905171654e-05
7.76753829332169e-05
8.27829043470837e-05
0.000108603343352889
9.52069406646449e-05
6.33240907310201e-05
7.35771933471627e-06
3.00094253580622e-05
6.46950470962424e-05
1.95790140553138e-05
2.34321083451036e-05
6.85342387342329e-05
2.58920736424273e-05
8.85462722227578e-05
4.80208117384585e-05
3.3641381932403e-05
6.8567108226668e-05
3.66531212061237e-05
0.000142942613422316
9.48840784308879e-05
8.86717107455372e-05
1.27795447831451e-05
4.69169603197885e-05
2.33138061869198e-05
6.06504933523967e-05
2.49748573309081e-05
8.56841252641112e-05
6.25787755655743e-05
8.3413227820206e-05
6.02627341013249e-05
7.35738984388668e-05
2.02715401982582e-05
9.84835032918548e-05
7.31958525744085e-05
0.000114885925254147
6.00149721879381e-05
7.95389192941873e-05
9.7085174090026e-05
4.62589810472116e-05
5.02333201258732e-05
8.94975732859145e-05
2.44391338408489e-05
1.61009033910947e-05
6.37089646424838e-05
2.70623978436896e-05
6.15004427525441e-05
7.59696932362748e-06
6.58474806198519e-05
5.49610215914327e-05
3.44363618774845e-05
4.4530195161208e-05
6.35815285139272e-05
5.34476745800097e-05
5.71175726850531e-05
0.000101837045795438
7.01977062912945e-05
7.58942503359761e-05
4.76828724976066e-05
5.31067053452341e-05
2.79830539746616e-05
7.22876309561645e-06
1.95635925778421e-05
6.39285864332338e-05
4.53794650564125e-05
5.49254425987492e-05
3.4044692645055e-05
6.52277714852057e-05
8.66696569498905e-05
6.41057521353944e-05
7.2122582925139e-05
6.02822961307405e-05
8.87710047192854e-05
6.30782326148755e-05
2.99855948976557e-05
3.80976059906097e-05
3.15093008339044e-05
8.17309582936632e-05
6.12184844741959e-05
0.000141368423779829
7.81465560214086e-05
2.67743479550187e-05
6.78863248045028e-05
2.94588241643487e-05
1.48398843609263e-05
4.09905679684255e-05
0.000105963163642342
4.31448097655343e-05
1.08020251564659e-06
4.89761234701038e-05
9.23223543359541e-05
7.6190008771599e-05
6.52718332746957e-05
5.46191984568705e-05
5.50138287285068e-05
0.000109921510436163
-5.47037749333751e-06
6.12939279294144e-05
2.39516205593325e-05
7.55932993615834e-05
7.4060650982838e-05
8.76465827037059e-05
9.07194944721925e-05
4.15702382821488e-05
-9.64612434789446e-07
5.77658573120729e-05
1.73259780831647e-05
4.85861099212607e-05
8.24067771476016e-05
7.43429033643787e-05
2.42749271137112e-05
4.70727406898516e-05
2.17667346627855e-06
5.43403790474072e-05
3.60446488272783e-05
5.23563744992911e-05
2.70610696442192e-05
2.42448496377734e-05
4.83345961262776e-05
4.18266734840613e-05
6.84043547577186e-05
4.528678808192e-05
4.6833658335992e-05
7.33763857321708e-05
8.11263547982223e-05
8.88929545915301e-05
8.05363644613767e-05
7.92543987822876e-05
4.06534619014452e-05
-2.11203638469482e-05
4.73946854718163e-05
6.30429451181395e-05
5.13385168237175e-05
2.73646324447221e-05
4.11210899088586e-05
2.87151604761593e-05
2.96213269478543e-05
8.8304193102904e-05
1.96971548271132e-05
2.83923914515832e-05
3.92166774221768e-05
8.71221900339815e-05
4.45259081962721e-05
9.60921240872253e-05
1.01431811287439e-05
6.32078486520291e-05
-3.71693577686539e-05
3.70970736374798e-05
5.82986603058095e-05
2.41267491745884e-05
5.52192416331406e-05
8.35551840303971e-05
1.56299693261803e-05
6.03173345532328e-05
4.11800222153717e-05
0.000101696540872284
8.43574297323538e-05
4.90245999487715e-05
3.21562184506802e-06
-1.17816356820371e-05
3.29555882600115e-05
3.6155275313718e-05
4.5288553492985e-05
4.33845303900953e-05
6.20972571495392e-05
7.3365248493823e-05
8.88860358763334e-05
8.18041471936486e-05
1.28401624659081e-05
8.82458915096484e-05
5.84978949444934e-05
6.0282623244086e-05
6.28633836923626e-05
9.15344083126666e-05
9.58356149736235e-05
6.18117819889897e-05
2.01910132478677e-05
1.20506869916371e-05
6.82636734303939e-05
3.46041065698753e-05
4.0922570446052e-05
7.79880320705266e-05
4.24633191448869e-05
1.30274491469096e-05
6.58267630586479e-05
3.72282447015606e-05
3.17156710361553e-05
8.10831012461738e-05
8.67343090775483e-05
5.88783730429927e-05
4.3889693062596e-05
5.2450650732055e-05
7.38279374184079e-05
6.80921223506525e-05
3.21997214162297e-05
4.22120526492401e-05
1.64597205623328e-05
8.31224437343304e-06
0.000133098052798105
0.000109977961212275
5.51021460278023e-05
0.00011762570877577
9.29858284469495e-05
6.96794476550719e-05
2.99287167517322e-05
0.000114379997463891
5.20653122992484e-05
7.03229283194273e-05
3.95269522028062e-05
5.71244716498306e-05
4.71372015138956e-05
5.94679437568966e-05
3.61139832563021e-05
9.80364172118063e-05
6.50937131999307e-05
9.66160830550509e-05
6.47910678972172e-05
6.43955691207061e-05
9.25485854368961e-05
7.27282231305854e-05
4.63205335368671e-05
0.000128366272759201
7.30827375710846e-05
3.68276592988799e-05
-1.43991826969235e-05
6.00872057079032e-05
6.48661995775898e-05
5.57954659140613e-05
6.96570540033372e-05
5.27605341635727e-05
9.90654159980775e-05
0.000160278168315897
0.000121221930628833
0.000145150355335907
-2.08681839645858e-05
1.44475974380828e-05
6.2520547562514e-05
4.99979873811722e-05
0.000100495216946398
9.28655735946784e-05
9.94011322978726e-05
6.23669572501663e-05
7.20617484374754e-05
7.738109011746e-05
7.29940799035761e-05
7.43465748352059e-05
4.27899578553575e-05
-1.76846231010777e-05
4.09757153562301e-05
7.14814642172238e-05
3.7593843672349e-05
4.56160982060448e-05
5.40566173071591e-05
8.50423783893121e-05
9.54094291041865e-05
4.79520305542339e-06
4.86379274305463e-05
2.77984102943483e-05
7.8154910938262e-05
6.86604489857021e-05
7.11187992807411e-05
4.42185398279165e-05
-1.83907593600776e-05
6.62458279663289e-05
-5.7702454659686e-06
5.28787135245189e-05
-9.01904714030998e-06
9.7239690762649e-05
5.1860919111313e-05
6.59884859402127e-05
0.000116460652230537
3.94536755775446e-05
4.86975954414722e-05
1.31260771866467e-05
5.38697294992948e-05
8.22245702420867e-05
7.39527595712233e-05
3.55748654939612e-05
8.81550295636184e-05
5.80494756538531e-05
7.49084518863597e-05
4.87173265811644e-05
5.25089403391643e-05
4.28872845222815e-05
0.000108264200325811
8.23699488193376e-05
7.54474421795805e-05
-1.4701267523011e-05
2.78598098834234e-05
8.35694419521738e-05
0.000105612719281862
9.84765928480521e-05
6.38552747895836e-05
8.29636062529005e-05
4.08710913998447e-05
1.19863299462122e-05
4.24524368946221e-05
6.13093671562009e-05
6.36469775472133e-05
4.21468771221161e-05
7.39073229707489e-05
4.70106077078566e-05
0.000117149732156736
6.48488769121827e-05
2.2882581993752e-05
7.93438920246292e-05
3.83386939743941e-05
7.95659234667925e-05
5.13378895147495e-05
-5.27499654713263e-06
-7.54268007620098e-06
9.42541577832617e-05
7.61536128826386e-05
9.19544563030529e-05
-4.1143975281666e-06
4.57986190159689e-05
3.30041703148528e-05
0.000100576804840949
7.49425707983806e-05
7.27145022599792e-05
9.58713512881714e-05
0.000122552714040153
8.11611682956223e-05
5.90897430032271e-05
-8.69292621733386e-06
5.31877428655059e-05
9.52511880871859e-05
0.000108462602690325
8.59705451468601e-05
9.1771872407545e-05
4.70839692156165e-05
4.42547456502187e-05
6.85284870013776e-05
3.00297159324506e-05
6.24445973662591e-05
2.53819588259501e-05
5.20764169707472e-05
0.000107397405496252
4.52391285837576e-05
5.90490944604022e-05
0.000102494969056632
9.38841261018117e-05
8.93711707622552e-05
8.33480230456578e-05
4.04381209933428e-05
5.44256257243382e-05
0.000114557850147759
4.68629962403578e-05
6.686026722588e-05
1.47467170591371e-05
2.15021917411926e-05
1.62540881643006e-05
4.65239427458885e-05
3.77819698512157e-05
6.9102929101958e-05
0.000110466263025398
2.19715423945337e-05
6.00426374164116e-05
4.93997072102538e-05
8.60751350911101e-05
1.22104005731121e-07
4.37685559556158e-05
5.17991346944788e-05
4.93687912525546e-05
1.88750159407186e-05
4.53862174590497e-05
8.54042929258948e-05
4.86156195529135e-05
6.26607460285824e-05
0.000104214927995102
4.72445815258435e-05
8.33793938657452e-06
8.5145137616461e-05
9.6979355141932e-05
3.40824705711079e-05
4.87519238966245e-05
0.000100609107011775
7.81742261495639e-05
6.44239129233274e-05
4.60993300541015e-05
2.76647910050333e-05
5.09834423862393e-05
7.49265941124435e-05
1.8975200575078e-05
-2.49323868536014e-06
0.000142991822570332
6.92745827438787e-05
3.92343983382447e-05
0.00010544446524422
8.44155468685842e-05
4.35130502050662e-05
2.71450878808944e-05
-1.37924029856541e-06
2.51761119414833e-05
8.96808203610231e-05
7.43402801019348e-05
9.40574906568975e-05
4.72683871791905e-05
0.000132518392850282
1.5150900061707e-05
7.99791096324186e-05
5.38146873905538e-05
8.37151614134459e-05
7.87316097090202e-05
9.30726797542172e-05
9.91867562329324e-05
6.55296549274922e-05
3.41114448808232e-05
9.24178622603962e-05
6.5441248826913e-05
8.16256158004682e-05
1.6920585341351e-05
8.81503055311909e-05
6.2833965173173e-05
8.96673720741072e-05
0.00012107213972023
9.57590851603031e-06
-1.56368162882929e-05
6.92136915999634e-05
4.89340161598799e-05
3.14782042134231e-05
6.20303243083921e-05
3.94294590153404e-05
8.27844041718712e-05
4.42816700365451e-05
6.44233872760003e-05
3.99359276377364e-05
5.11812136764294e-05
1.57502620067106e-05
0.000111952211761185
0.00010192739840694
5.30832793720188e-05
0.000124649093998474
9.31291063012126e-05
0.000109120962237827
3.26376341328022e-05
1.35286550430043e-05
3.83433746297853e-05
5.36836130227947e-05
2.52321959235574e-05
8.93414133581198e-05
4.7651496410085e-05
3.39485899186325e-05
6.9825462879769e-05
0.000102225966351708
-5.64783755858692e-08
0.000133410125746932
8.97236793135033e-05
6.69670784209684e-05
3.69385001174416e-06
-3.94532552307002e-05
4.17283350517762e-05
5.89610978018904e-05
9.03874330508632e-05
6.89385081588431e-05
3.82095339540813e-05
1.95106138733101e-05
5.69774555699408e-05
8.06236089564055e-05
4.17486016620502e-05
5.32581087673392e-05
6.50695602800678e-05
2.87188470519153e-05
0.000111103995170505
8.2966965510461e-05
5.40787903889119e-05
7.31420651454287e-05
5.70675822992267e-05
8.80204780606685e-05
7.36456952121923e-05
3.25441376521091e-05
7.99213398641073e-05
0.000110975275034829
3.69747883681114e-05
6.29013604277774e-05
3.66773321350067e-05
8.44586025666175e-05
6.50414070565383e-05
4.4758940437991e-05
5.47474568735127e-05
4.71738417649033e-05
5.50841683964636e-05
4.51411796874626e-05
7.2657746248112e-05
3.61229862000172e-05
2.56674255349821e-05
4.22300647519675e-05
3.40714226072203e-05
8.76354038874046e-05
0.00012679876640015
0.000122786780109115
7.25185291959776e-05
4.23577878985726e-05
4.77048281137641e-05
1.19046866367838e-05
-1.43989089170274e-05
8.7535522031625e-05
3.23618924833274e-05
7.39684775132469e-05
0.000111010241918471
0.000111218555390836
2.84026488662353e-05
3.98211738392372e-05
4.1407417936507e-05
8.49098591128908e-05
7.60475563287574e-05
6.2524394287595e-05
8.88223023133387e-05
8.90855576810781e-05
6.50813487363056e-05
9.19056525633623e-05
9.55546244448372e-05
5.09659648508466e-05
2.58197836513102e-06
3.63937044463396e-05
8.40427153373558e-05
4.5065654305467e-05
4.7647193120582e-05
0.000107545155949081
8.26177354031002e-05
4.51166459850289e-05
4.95184977835645e-05
7.20290830793277e-05
2.71231193004079e-05
3.98599983105799e-05
1.69122841985041e-05
6.28814344442111e-05
7.56859133892207e-05
3.61258695302776e-05
2.68567564655249e-05
6.19446316537166e-05
2.81492927230892e-05
-9.3701220564382e-06
5.96435901215104e-05
5.429425676845e-05
1.83033287161917e-05
5.09673164051722e-05
2.85438297182019e-05
3.6580592300931e-06
3.29227000905221e-05
9.31808622167121e-05
7.80292593845558e-05
5.83965617487343e-05
3.30776520312455e-05
0.000104003710406286
6.07024396332669e-05
6.74499951588184e-05
7.33405335951248e-05
5.77055871810201e-05
3.89332565668215e-05
8.35936013246553e-05
6.55930238712767e-05
1.01049473181263e-05
4.79174519761829e-05
4.44951402184845e-05
5.30777947076104e-06
5.6159153915851e-05
2.17590668307052e-05
5.3469500489996e-05
-1.04353412144349e-05
8.94578096876922e-05
6.10543841392633e-05
4.00019633732294e-06
3.69480470189544e-05
7.46128300131149e-05
8.89170830751269e-05
6.30800656936841e-06
3.63858301363313e-06
8.50793162884575e-05
5.82049362579381e-05
5.43280797861555e-05
6.46661048812271e-05
6.34488532139184e-05
5.84434813584583e-05
-1.13021244640625e-05
9.29227082223928e-05
7.90782550298031e-05
3.4545711986158e-05
4.69083379865363e-05
9.10185173639241e-05
6.43471831714645e-06
6.88459805472481e-05
3.94777494818635e-05
4.58420502790251e-05
7.49347789097334e-05
9.86548761376123e-05
1.68646126464343e-05
5.99756963918465e-05
6.47278626626201e-05
2.82015621378908e-05
0.000114520875932025
3.05763126098657e-05
6.55397554317357e-05
-1.47514606000124e-05
9.64138278512787e-06
-1.64615510298837e-05
2.38997219332431e-05
4.30137723804758e-05
7.70276858291461e-05
8.18763275738776e-05
-2.10091224900473e-05
6.81249883837127e-05
7.30382480063335e-05
5.95510520255328e-06
4.86386288390799e-05
7.47109195735279e-05
9.72383034544124e-05
8.08269676839416e-05
4.65894724163859e-05
5.25209703590133e-05
8.27638000730577e-05
0.000100376572849214
5.97193114593279e-05
2.826218444415e-05
9.32950338526358e-05
-4.07390536919842e-05
8.59417850675698e-05
4.08329042041965e-05
7.13117339571736e-05
7.78715944948419e-05
6.63959354000033e-05
5.52275778104881e-05
9.89491843165073e-05
4.147294973975e-05
7.27119312760392e-05
9.06399455560742e-05
9.25536942116248e-05
5.22730948682698e-05
5.55527928157987e-05
5.53389648468974e-05
9.13815528548859e-05
1.49350439767531e-05
5.09215419622426e-05
5.16482243726789e-05
0.000122964992117156
1.68877099345561e-05
8.93880648219886e-05
5.59632567434381e-05
7.18107985372454e-05
5.98818170163576e-05
9.72444908424914e-05
3.56170533274529e-05
9.98244343526492e-05
-1.46703163359881e-05
6.07765560634777e-05
6.24966753789685e-05
8.42892222995425e-05
3.31119781587008e-05
3.89148565165082e-05
8.00250560641975e-05
4.18756438908109e-07
5.73784332837073e-05
6.70226331873222e-05
4.54884664890729e-05
7.12323163507985e-05
8.16765374789272e-05
5.80874501586681e-05
6.68191052895962e-05
-2.82617534285046e-05
0.000109200414006719
7.05734704619009e-05
3.85040969883268e-05
6.61324309651946e-05
9.04378118455945e-05
0.000103050044704386
0.00011618647729289
7.18338522229782e-05
6.95781964999449e-05
5.70041279363064e-05
5.31382743294122e-05
2.67862204864938e-05
1.17752965379571e-05
2.5741740253109e-05
2.30075465319631e-05
3.9765908316359e-05
6.79799432441557e-05
6.72272486903411e-05
0.000131188628624047
2.41474964035062e-05
4.48804280566796e-05
4.7873508624741e-05
3.47468283779796e-05
-1.88791175809355e-07
8.7195684777454e-05
6.36205437637061e-05
4.91439682928103e-05
3.01598522050189e-05
4.36852327228427e-05
7.94786829183825e-05
3.91835402372641e-05
8.54102142366751e-05
8.66547136374572e-05
5.44953996386172e-05
4.82029162671e-05
7.77061374971104e-05
6.23730305595083e-05
0.000102852514448063
7.02414670189398e-05
6.41244832602051e-05
4.86683654080283e-05
9.61682070752741e-05
0.000134102923267733
6.0181390262885e-05
0.000114867383495685
2.89549664146283e-05
3.158816540932e-05
6.16902104910083e-05
6.1943203746586e-05
6.12580919379337e-06
-9.53250832582327e-06
4.27293024271445e-05
3.52028184018471e-05
7.04967669027152e-05
6.87537058667938e-05
8.17960028153971e-05
4.31324497115136e-05
6.21148729046941e-05
4.7613841189121e-05
7.07138838670231e-05
6.0703654585505e-05
2.92953956263262e-05
6.13301218581161e-05
3.4610883310345e-06
0.000113073923793924
2.34255581793608e-05
0.000127985218601971
5.88046310919442e-05
4.33274307657881e-05
3.36061328552146e-05
-1.26416283339062e-05
9.13559465793819e-05
4.39265808402425e-05
5.78453485468317e-05
3.03451496605538e-05
7.60113134546083e-05
6.05768378658603e-05
1.061303323748e-06
7.80173509124214e-05
4.76519070310457e-05
6.91258393173265e-05
8.5575430180114e-05
8.67892809469282e-05
9.93881688116022e-05
1.27545257679767e-05
8.87473175269234e-05
9.08359514091924e-05
2.91150440820089e-05
4.39693830687451e-05
3.77557222623128e-05
3.30733531966614e-05
3.65005177090595e-05
9.92362747732679e-05
2.25753813013543e-05
4.86082702844939e-05
4.54982907317961e-05
8.30905912895715e-06
1.74727902654846e-05
5.64928027440621e-05
4.44055795563732e-05
3.12338215099963e-05
3.79850840110332e-05
5.69168137191822e-05
6.18781832145218e-05
8.0747175686167e-05
2.85175439757233e-05
6.47182778292351e-05
6.91560000908798e-05
2.05600804239206e-05
7.89731067583122e-05
8.07298153163569e-05
5.78590514651922e-05
4.14422533500239e-05
5.02070939650942e-06
4.57472544003718e-05
0.000102952914045083
4.7669755199006e-05
5.2937210763969e-05
2.83215689114701e-05
5.10707577500632e-05
9.63985985531018e-06
7.6598969428317e-05
8.22876381697545e-05
2.38981734331295e-06
8.00387996464711e-05
9.94889334132915e-05
4.31416042357246e-05
3.47805438113913e-05
-1.20831981461535e-05
3.49835264251624e-05
6.43877938156835e-06
1.9668278316706e-05
4.54672399442562e-05
3.30928636593727e-05
5.435481952797e-05
7.71162930554582e-05
5.8771064519215e-05
5.12687262909706e-05
8.48935375887022e-05
8.16346422039381e-05
2.65711220329363e-05
7.47866009748362e-05
2.4729527238992e-05
6.79070471587099e-05
8.50089330535967e-05
5.45746393129595e-05
5.4008983590797e-05
4.55016836227765e-05
9.37811945943553e-05
8.11359069289727e-05
9.47022021300042e-05
3.42893616278325e-05
4.12004104009684e-05
4.99627635774749e-05
0.000108452112140006
1.99684643900755e-05
6.2801561258596e-05
4.18127269974821e-05
2.63990093826246e-05
0.000116093328086458
5.61993388050127e-05
2.9747171055052e-05
3.44627853610227e-05
3.0918667651647e-05
4.75748157530332e-05
2.73367049369738e-06
3.95619306189201e-05
6.16316934239272e-05
7.94882145426874e-05
4.80512321562659e-05
4.9509038784162e-05
1.50929767200622e-05
8.46607001230705e-05
9.77190684824653e-05
1.8099712906885e-05
4.22266252218628e-05
2.61152344839013e-05
7.19749827873953e-05
3.25536947411003e-05
6.93150288804679e-05
0.000125817844225917
8.31251607959898e-05
7.43923642126939e-05
4.02430098959544e-05
4.87081202659324e-05
-1.29846581169149e-05
2.13846273915185e-05
5.30040194813416e-05
0.000104384701688099
1.25988282329587e-05
-1.86944687016101e-06
0.000116251830459818
4.45088924023775e-05
7.55702700205403e-05
0.000111997288018554
4.27173752935364e-05
5.48764947756994e-05
4.05407852511633e-05
7.32661903515425e-05
9.84106916726235e-07
7.09761982245117e-06
6.31020516462493e-05
6.80271311063521e-05
8.20553925962101e-05
4.745483867982e-05
9.81797335806249e-05
6.81161307482511e-05
2.39052789431336e-05
7.81307699818897e-05
4.23094140037129e-05
3.52394755436528e-05
5.83007688524726e-05
9.58964859670109e-06
9.561864879292e-06
5.44559455726838e-05
5.13456049418158e-05
5.41686353622937e-05
5.55865997667431e-05
9.94595862694745e-05
6.93098745137931e-06
6.77644918057967e-05
5.60072873509709e-05
7.78795416409053e-05
8.92754324155832e-05
9.4657461836681e-05
5.47760251135491e-05
5.08398554815835e-05
6.18599078448736e-05
2.37090587776408e-05
9.08734484298873e-05
5.40246763870197e-05
0.000144542307571534
6.38369753910421e-06
7.70322118119398e-05
5.78330472006909e-05
3.97627184520993e-06
1.01732817724493e-05
3.84561169353722e-05
7.81310163633391e-05
5.84558479118599e-05
0.000121153076200967
5.17318107530161e-05
8.01315455116434e-06
0.000102852725222711
4.70549957785481e-05
9.08952758984167e-05
6.4784628159109e-05
4.12454500976348e-05
4.08711583219143e-05
8.72187467179762e-05
-1.72771610590492e-05
4.53104939569464e-05
-9.83043134760133e-06
7.052135508626e-05
7.39208127724822e-05
-6.5193302818493e-06
8.50974382759012e-05
0.000134663198673246
4.63566032266851e-05
4.66403976825498e-05
4.68306659301206e-05
6.31927341699709e-05
3.29705921072352e-05
6.21150396501814e-05
9.00181553044048e-06
5.74609745976518e-05
9.81417842722287e-05
1.73748223788337e-05
7.42537558674642e-05
9.6803579914807e-05
6.32252042331521e-05
3.75298973981554e-05
9.55770896031283e-05
9.10538323713748e-05
8.02351775642787e-05
-1.19304700661393e-05
7.26164590056077e-05
5.80808089755485e-05
1.99720929370319e-05
9.67495212758551e-05
7.80257891448539e-05
6.20199220249666e-05
8.26815265320368e-05
3.45925505452806e-06
2.17335355606659e-05
2.39167589735831e-05
5.44074881839546e-05
5.07030061337042e-05
5.8519330151452e-05
7.12043858413624e-05
4.73169947695992e-05
-2.62347078741779e-05
5.24612240717576e-05
5.61542014830322e-05
4.29429603337529e-05
8.78686265141577e-05
6.65040868556835e-05
2.56941383591415e-05
8.58351534126585e-05
6.93300107974327e-05
1.32955258599677e-05
9.98498220252438e-05
5.00843640657992e-05
5.65052241023639e-05
3.75439836102015e-06
7.2940856112393e-05
5.38223706560397e-06
2.54682544923147e-05
0.000121699445681087
3.59666067268312e-05
9.77272041473754e-05
3.26560866114499e-05
8.85067468033272e-07
4.24429598045308e-05
4.29156865188306e-05
4.92197729181113e-05
9.86321780174787e-05
6.41948451616417e-05
2.20061234563044e-05
0.000100037228237333
4.21723612279252e-05
1.26193356098388e-06
9.63132467913211e-05
4.08723434416352e-05
7.49155137304366e-05
9.18117333453538e-05
7.21207864568298e-05
2.46491552991369e-05
5.4054831432612e-05
0.000115800340495521
6.33979173683405e-05
5.69168136757034e-05
0.000120710621112131
0.000120485053646048
8.05855697329618e-05
0.000115804183402905
3.85731837602774e-05
7.23654563814006e-05
1.2189847297347e-05
2.52653346654448e-05
0.000115128921094506
7.00583155140662e-05
4.69945075687442e-05
2.0615394461473e-07
8.38735964811818e-05
7.26201309205866e-05
5.86929804047739e-05
0.000106998543941255
7.29280614366022e-05
1.70103348164974e-05
8.46865716670033e-05
8.50011739459105e-05
1.35170312614744e-05
4.80500095493071e-06
0.000115127735100372
5.65856814356502e-05
1.83340023988811e-05
4.22384865090735e-05
3.01573430784085e-06
6.17196249720862e-05
7.43121511755125e-05
7.36599995117163e-05
2.91186525872891e-05
0.000111090498030568
0.000103994900448724
8.15373412134574e-05
9.14383082942786e-05
7.07820394851467e-05
4.94275159286748e-05
0.000110191104751185
3.74379311585159e-05
8.41437053303363e-05
5.88442509288443e-05
4.65788932107335e-05
8.05622807622295e-05
7.36504075909615e-05
5.70312635812716e-06
5.63594565290144e-07
5.56929342814053e-05
5.39390799063698e-05
8.67766963858525e-05
-6.98735987535165e-06
0.000108885659097875
9.85656352402248e-06
2.2259320612252e-05
0.000132512742148281
5.23362415818388e-06
7.03175749020704e-06
9.07583401430421e-05
4.13756915525131e-05
0.000120411348968715
6.93480180451544e-05
3.63369369331849e-05
8.29056818355505e-05
5.99609873457978e-05
3.90741355343109e-05
5.69381197255667e-05
6.27269704831417e-05
3.66916840078755e-05
9.7260205324809e-05
8.87393913841504e-05
0.000104832797675046
0.000112800482089305
5.54501435129647e-05
8.8430144950127e-05
0.000102686715036462
3.36909786499508e-05
7.74484224269854e-05
8.48270491511914e-05
4.08806182781792e-05
1.4917199159465e-05
5.42534735134028e-05
4.836546494615e-05
4.08858164227188e-05
3.67239602022296e-05
4.09923482644626e-05
7.21415573077722e-05
6.81379803596569e-05
2.45497998490144e-05
9.44196921728356e-05
0.000129359620272895
5.71921055057472e-05
3.74002995708031e-05
4.95688152630546e-05
6.77251951754372e-05
5.95368181203233e-05
1.82148891469167e-05
4.10499834651709e-05
0.00010055152376782
2.17588531222186e-05
-3.08915093808519e-06
4.94012094966254e-05
0.000107411726223461
3.40426401923757e-05
4.95542561850599e-05
6.20829300208861e-05
0.000112311221465947
6.08845044195125e-05
6.83866464933818e-06
4.7713134505677e-05
1.10163471040434e-05
2.76635677196835e-05
3.88855154167087e-05
4.00212401801894e-05
7.31992551191912e-05
6.1233012794993e-05
6.73272941600798e-05
5.65245211722737e-05
-2.10265715312013e-05
8.21001493459549e-05
2.67644959145114e-05
7.08382524698488e-05
5.72713572215997e-05
2.83115818603245e-05
0.000115446263434894
8.78480159855066e-05
4.88656644939813e-05
0.000120942767767219
1.75029823516158e-05
9.64105706564746e-05
9.47664973969143e-05
3.78922118080573e-05
3.75380208197355e-05
9.20771838230643e-05
5.12407824240952e-05
5.88014464548469e-05
9.54810579281746e-05
3.31574138113528e-05
1.20844151689101e-05
5.99756808227342e-05
2.50668779280044e-05
8.84992565928266e-05
4.38617733815252e-05
3.71448969159536e-05
1.98565519988398e-05
4.1476005856169e-05
4.798153330985e-05
6.54731156876189e-05
7.9743083122769e-05
3.25717980614848e-05
8.38148983317408e-05
4.4585388084164e-05
8.98985436984104e-05
6.45748527998786e-05
6.20590557198298e-05
7.5902863048712e-05
5.03964439405581e-07
2.91064112290171e-05
2.78237492708204e-05
6.87476454269082e-05
8.73053441919359e-05
9.78289028575418e-05
4.51694631560971e-05
5.95980072689717e-05
0.000119086357364312
0.000108148657884439
9.24859613716936e-05
7.67329598454397e-05
5.45145884230082e-05
9.16602851900512e-05
3.05765784107802e-05
3.47003628720673e-05
4.12461227997523e-05
2.94752196500332e-05
6.61356199933991e-05
3.09672536091538e-05
7.89234447779723e-05
2.62978291991826e-05
4.37069626889346e-05
0.000114697908588449
-1.8035636225176e-06
0.000113886689717535
9.71002464233642e-05
6.0385224128718e-05
0.0001188904547526
3.01966612872154e-05
5.65320140071576e-05
7.72737694289638e-05
3.29455551409005e-05
1.44113662957502e-05
5.0395601385251e-05
-1.54855332326868e-05
6.35307008438113e-06
3.92090413308503e-05
3.38787822180266e-05
5.24439987591006e-05
4.71457211889825e-05
1.6186024766127e-05
2.84983677197972e-05
7.75998489007923e-05
7.2845550359382e-05
8.43276239109873e-05
8.7789280433338e-05
2.24161975136525e-05
0.000110248398089406
8.70400092978076e-05
4.48598868733994e-05
4.37401629725036e-05
5.70123991923895e-05
5.72286401848805e-05
4.25313892590589e-05
1.82353836448773e-05
5.3331849066972e-05
4.4876175166045e-05
0.000103759178477551
9.02984017871713e-05
8.25353744848456e-05
3.58485559400845e-05
8.14021535499165e-05
0.00011175350437585
4.87067933890178e-06
3.54435355426859e-05
0.000142478332809627
0.000130902416110788
3.03383209954221e-05
7.14293684529331e-05
5.13535412708559e-05
5.51732336085285e-05
9.36317900118659e-06
5.03731325939276e-05
7.55927230786312e-05
3.912357639662e-05
5.82450707507408e-05
6.84506110383674e-05
8.35230672045195e-05
2.03270951470691e-05
7.11319711234352e-05
1.92189453025582e-05
5.38105340103122e-05
7.07384714178735e-05
2.84635838877132e-05
0.00010173932421159
3.37357672006913e-05
0.000109709701281736
3.01436086610532e-05
0.000125868563842059
0.000131233606754407
6.08474300838799e-05
8.47913844864915e-05
8.53518885480524e-05
2.49447466473053e-05
7.44718853855318e-05
3.89857384198849e-05
4.67741923325215e-05
0.00013652669081957
5.21710946404578e-05
6.582621795551e-05
2.37043978787664e-05
6.67415370127998e-05
0.000145033932802279
6.96647375989376e-05
4.92561145171382e-05
0.000123336999607439
1.63488088564924e-05
2.98843915844603e-05
8.26040392947684e-05
8.8332938185908e-05
0.000105533933084431
4.09638322390337e-05
3.19113754887664e-05
9.74695221003828e-05
7.53978806945045e-05
3.69475194339797e-05
0.000103178624102119
5.54564872821523e-05
7.86883171309703e-05
0.000102102838052506
4.37064073632165e-05
7.65570011936089e-05
6.12029644401672e-05
9.29567787625938e-06
0.000138788141554699
7.88537830449158e-05
4.84831197549117e-05
-1.73728730271785e-06
1.58970082118472e-05
3.19048573337951e-05
2.82703988257915e-05
7.05624674979146e-05
7.89972253878346e-06
9.38850667044097e-06
1.94131300063258e-05
2.8881424071615e-05
6.90144647258181e-05
5.18197150352489e-05
1.97403460918607e-05
4.23589277709887e-06
3.63032217408221e-05
1.86374176683267e-05
7.18887179434369e-05
2.55188003183067e-05
5.08204767779994e-05
9.57897689007079e-05
7.98810949507309e-05
5.46023575865303e-05
7.89319433737268e-05
4.40302319541841e-05
4.92735093370853e-05
0.000122540352054004
9.12598381797453e-05
1.41799167659311e-05
5.70691268377597e-05
4.23278285214238e-05
3.7186179107507e-05
6.22071073275464e-05
5.27361781031967e-05
8.08576476155106e-05
3.97993817149388e-05
-5.70731660846014e-06
4.31670060075844e-05
7.22871444004632e-05
2.46352580751371e-06
6.8211843731873e-05
5.805871161269e-05
-2.71325461559702e-05
5.17415352999323e-05
5.80091793388218e-05
5.28568557016129e-05
4.51293628726879e-05
8.80595087007435e-05
6.63573671645244e-05
8.33010911611801e-05
3.47896140993729e-05
7.31096264746942e-05
7.76172390312585e-05
7.52456348516382e-05
7.78527564606596e-05
3.17189633135068e-05
6.67479494544665e-05
-4.21753305810863e-05
3.27040269828458e-05
3.58626490293631e-05
3.14869933626526e-05
9.25514833554681e-05
9.43262401550345e-05
7.40448982093339e-05
1.99645500573573e-05
2.33885144554359e-05
7.50250213381131e-05
0.000123193643255296
8.16831662505324e-05
9.40409823096629e-05
1.91593806037178e-05
4.18116637951104e-05
0.000162544705314316
8.8092208018916e-05
4.58285259703498e-05
1.56063915315324e-05
6.14479571408238e-05
6.90111879830777e-05
1.92236048834608e-05
6.59671263032e-05
3.37537950251705e-05
6.20393132021819e-05
4.44824796755136e-05
9.97219528077959e-05
6.40883713714637e-05
0.00012156847290902
7.19099874382164e-05
3.14618338149369e-05
0.000129001727256189
6.1742963255717e-05
7.06034601288962e-05
7.19729587701833e-05
6.72652630573347e-05
-2.75800994801791e-05
7.80019319759536e-05
7.37964799447724e-05
0.000108728050025127
2.05240930296432e-06
6.46383853519896e-05
5.95397535721981e-05
8.77327159194247e-05
8.04236036144492e-05
5.39286878581262e-05
9.31720455302599e-05
3.76429553722953e-05
7.74195369221729e-05
4.29601164286967e-05
5.13262316945516e-05
6.02406812893525e-05
7.26437931257621e-05
8.38621127346758e-05
-2.48219676381945e-06
2.05334196620085e-05
4.14631535041745e-05
7.40801589503048e-05
-5.26430264049989e-05
9.44244681309348e-05
4.23765778597776e-05
3.07954710471027e-05
2.48578421621354e-05
8.19514471658175e-06
8.45565590422231e-05
0.000124738277130126
9.14330861750727e-05
0.000130046641807179
2.86235872122513e-05
3.45024775836338e-05
4.54546592416494e-05
2.27198672334541e-05
8.66503824017498e-05
2.71709217930878e-05
1.45308197769863e-05
0.000108257988944631
5.45189078296534e-05
8.89305552161473e-05
5.8203361297011e-05
0.000138046949892569
7.94953031842996e-05
-6.4541668629245e-06
0.000104960280725037
5.91294384058825e-05
6.46244866082376e-05
7.04666392456554e-05
5.67809241401314e-05
8.21407484315656e-05
4.87609136701747e-05
9.45410558686377e-05
7.64861329702308e-05
1.37207517363986e-07
6.0780851857046e-05
3.41531265185233e-05
1.02141801130628e-05
0.000100684461302275
4.74734405827693e-05
9.8627289241628e-05
8.29032706573478e-05
5.66667578181139e-05
0.000144269074138206
6.20615027597165e-05
0.000101144691903769
5.52187631540906e-05
8.95213734478206e-05
6.76471953744977e-05
8.53655655737285e-05
6.032823417973e-05
-7.43728612427034e-06
4.19745511114359e-05
4.92760079287919e-05
5.14358407101231e-05
5.51791724131426e-05
4.61244169974075e-05
5.1923090320848e-05
0.000110265524674829
8.89805307450075e-05
5.00434099969315e-05
5.64494424501173e-05
8.84670118573167e-06
8.08917390384271e-05
5.75863501768432e-05
9.32403023155574e-05
4.82673692367835e-05
2.78058215966621e-05
6.84215201953578e-05
7.27255090545742e-05
4.81713534045836e-05
0.000122530126835617
3.26932037989023e-05
5.63370377090825e-05
6.43369939484547e-05
4.78256033843476e-05
6.61576143034392e-05
2.50229889407048e-05
7.03796585478793e-05
0.000139302063981268
5.00876868039967e-05
7.78310595617157e-05
8.3327631608338e-05
6.76760347595453e-05
3.45182850975485e-05
3.25456505870135e-06
9.03905053486409e-05
4.06139798827054e-05
9.15776271532176e-05
6.87320924575441e-05
2.35025994336618e-05
0.000131113663515373
7.84357559278872e-05
6.47302909571285e-05
0.000112816928562794
5.59999818487942e-05
7.28453728915321e-05
7.33141711023053e-05
0.000119674246045506
5.98703301703285e-05
0.000111704918081388
3.46907840357465e-05
2.15012226918406e-05
0.000101444772655592
0.000107313874340898
8.64432782675654e-05
1.94937079089304e-05
0.000124067547470723
4.61270919351803e-05
2.03058266029156e-05
8.72199560109915e-05
4.40919513593386e-05
7.29065068634849e-05
3.67683882570213e-05
7.46615712794316e-05
7.02782663518093e-05
5.59873779184598e-05
5.54244508637649e-05
8.80742957397676e-05
8.73828806328258e-05
5.15340704010967e-05
4.07366947241776e-05
0.000100624988726293
3.73387883222533e-05
7.45116536012531e-05
5.72505006253335e-05
7.89846575018054e-05
5.26146041577102e-05
5.69358845995067e-05
7.09601867738243e-05
9.39744071245816e-05
8.7201911219896e-05
7.1497773326375e-05
4.34926225002097e-05
4.30575218807677e-05
5.8148949604191e-05
7.6870344251127e-05
9.23304923879926e-05
8.04738687751405e-05
4.20385441876222e-05
3.7089021762663e-05
8.68239389680868e-05
6.05886988072242e-05
1.96742916565206e-05
5.81359902343101e-05
2.67589747776354e-05
5.28223285728505e-05
2.84574482378716e-05
7.25504984824611e-05
-3.37862363352926e-05
4.0698838641083e-05
0.00012449627115733
4.42726148456853e-06
5.73656265553401e-05
8.58282323286167e-05
-1.6936426577279e-05
6.35111799964122e-05
4.46230222504904e-05
2.46612640466703e-05
7.9144009007399e-05
5.97403901968269e-05
6.23676562877845e-06
2.25261181666561e-05
6.48597775340075e-05
2.88398237765512e-05
3.77271575299215e-05
0.0001114753816873
9.8957742170289e-06
8.10809811636847e-05
8.47255745012923e-05
3.40213280107333e-05
0.000150992445801047
1.6818014453789e-05
6.26149941903386e-05
2.78676846330096e-05
0.000153766092916452
3.66323205356898e-05
4.30361706662893e-05
3.12745200263059e-05
7.29725711930125e-05
8.08140562663068e-05
4.04194842199925e-05
3.13169360824598e-05
9.17874894687313e-05
0.000124612897340293
5.53640217042218e-05
7.0894305798532e-05
6.88413015927837e-05
6.02171953486295e-05
7.19612490531947e-06
-4.42028524875288e-06
3.61516761892687e-05
9.09412576277067e-05
5.68950198500231e-05
7.60872950741557e-05
-7.76644270832027e-06
3.49692492952237e-05
2.65918386679817e-05
2.65899766841169e-05
3.76450461724195e-05
3.3343494716488e-05
6.32090092990828e-05
0.000119018248188333
7.47597959092106e-05
6.45906731028877e-05
7.60460490189638e-05
0.000109650104343955
9.4335435681655e-05
7.5900270916928e-05
9.15260806524943e-06
4.98505320234536e-05
9.0748037274982e-06
0.000106336765031818
7.15475566273386e-06
1.67143643904288e-05
9.6096676643023e-05
4.86831729020657e-05
5.71529050173857e-05
4.64234405595456e-05
7.39841847119116e-05
0.000101269964256902
7.7839816925278e-05
3.05300757928425e-05
4.83761836967568e-05
7.17798707042106e-05
4.67282382031293e-05
4.46336606409822e-05
4.00172613270975e-05
0.000100591801182484
8.41697167384616e-05
9.73675836540685e-05
0.000105095612711558
3.55674823418382e-05
7.70441235576907e-05
4.23557280749933e-05
6.39543194218723e-05
5.74891504384686e-05
3.23564359585379e-05
2.2411713501902e-05
2.26560428691786e-05
-3.52882189371528e-05
8.43675614995303e-05
6.71920350398055e-05
0.000143319791315091
4.37907560723649e-05
8.07755628633542e-05
5.25867224207141e-05
5.63070250606217e-05
3.76471234009642e-05
5.79883463077155e-05
8.10249402497586e-05
4.30667498515684e-05
4.75304023431668e-05
-8.02670891082228e-06
7.48587303074284e-05
0.00011997923406806
5.70384713017921e-05
0.000111375567128221
8.14530686327429e-06
5.6197880702841e-05
4.95358791675208e-05
6.0857036254648e-05
5.35783443980184e-05
5.84031644251841e-05
1.41273644297114e-05
6.5640969961291e-05
8.33589248053844e-05
6.25031788084378e-05
6.62591168784857e-05
4.5143698545942e-05
6.05882500259374e-05
3.6189223672235e-06
7.39010566309052e-05
7.57827628470727e-05
3.34240521528466e-05
8.79319154296022e-06
7.99775239486633e-05
0.000102476937187075
8.80468172186086e-05
7.65450631157256e-05
1.81052768487143e-05
4.53902431724014e-05
0.000108431249489841
5.01773361219513e-05
6.47640799172821e-05
8.05330431571078e-05
5.42690824709881e-05
1.35635965893152e-05
0.000108919590716344
-5.81496610003005e-07
7.11877534496251e-05
2.28083054333216e-05
3.32837696641659e-05
2.84836692180537e-05
8.73243481472722e-05
7.82985499268794e-05
6.0852277354793e-05
5.26010225168033e-05
7.61164411887101e-05
4.6361766721443e-05
0.000100195844763015
6.0663993632692e-05
7.36514379181924e-05
3.12345677587946e-05
3.53821752422203e-05
1.67040591431979e-05
8.18545615290735e-05
4.49041007991907e-05
5.59278730421431e-05
9.59304960690995e-05
1.53027990259515e-05
8.4828371661797e-05
6.35976942804931e-05
-3.63352473418228e-06
2.74657490537934e-05
5.34892633380181e-05
3.46255771811998e-05
8.04158297872891e-05
2.16667395106598e-05
8.97775151527233e-05
5.23928333269542e-05
3.89766368971981e-05
3.79158175386517e-05
0.00010515037930267
-1.81379182040324e-05
6.57344987531379e-05
6.45694364601464e-05
2.80318595894288e-05
1.55246830192314e-05
0.000100500340960949
7.28010853369169e-05
6.74004488202209e-05
0.000102787928039304
7.71898836776115e-05
2.88087840224179e-05
9.88571232653498e-05
8.74284025376214e-05
7.42579242633928e-05
5.36288784899109e-05
0.000127272497070197
3.88326549961532e-05
5.76372177479917e-05
6.86014073319055e-05
6.15628523319659e-05
7.86346994551793e-05
9.62618853036496e-05
3.93127089468522e-05
5.45841024036837e-05
3.94968699608001e-05
1.77709912936948e-05
8.76589967098059e-05
4.5092161135651e-05
0.000108556905667606
1.85720983818528e-05
6.49560857057547e-05
2.20991854796956e-05
0.000116845851668016
1.83284579634306e-05
9.28232455716157e-05
1.44530137582538e-05
4.99832447726894e-05
4.15766015158157e-05
7.0719007782752e-05
3.53571283414822e-05
7.3212115571728e-05
3.30939265119721e-05
4.57029971596951e-05
7.75803210589565e-05
8.78414308256012e-05
-1.35101677253754e-05
8.10413766092555e-05
0.000135599183934253
2.81702458227095e-05
3.92251192436229e-05
1.70291310041379e-05
5.13075635236692e-05
6.74258700709016e-05
7.46634034328612e-05
5.4947170301031e-05
8.72664299399468e-05
2.4745958315668e-05
0.000133732711034437
8.17956209507477e-05
6.65987937159958e-05
7.65463129855158e-05
2.06296868225983e-05
-7.17482686764892e-06
4.93881847670124e-06
4.45755005142414e-05
6.28624517469228e-06
6.77337516374942e-05
3.6717268360935e-05
9.58997109851192e-05
3.26665173187428e-05
-8.35219235852343e-06
7.11452002088767e-05
7.45339959833408e-05
6.4855932401399e-05
4.37765183274772e-05
6.7318396735632e-05
6.35517256404961e-05
4.32485896778239e-05
0.00014735262672359
5.91095104179462e-05
5.74017850736076e-05
8.87377571728827e-05
2.31935364497475e-05
3.12636537726936e-05
4.17545156434007e-05
-2.09124900099802e-05
7.33211477009822e-05
7.34151907425702e-05
7.7709702955467e-05
7.54120607040969e-05
6.80244624608914e-05
4.32968514325695e-05
0.000100096778417188
1.38458542252488e-05
8.16877868306488e-05
6.37839253467344e-05
5.12980858253832e-05
8.01672448201443e-05
-1.21774404117161e-05
4.62252393147682e-05
5.51478369580258e-05
5.72061555541626e-05
3.36381634739329e-05
0.000111749758597113
3.51435821318176e-05
6.08621350575813e-05
7.85201763833761e-05
3.21019357203408e-05
7.93551651947805e-05
6.48067119767089e-05
7.47206375943859e-05
8.79662017176672e-05
2.02957447117742e-05
6.49330265610546e-05
9.2565846032939e-05
0.000119448863509485
7.76999307983825e-05
4.80698049179041e-05
5.55670365115342e-05
6.72708409143024e-05
3.82569663157194e-05
4.4719892437544e-05
9.64883356871426e-06
4.70733274176174e-05
9.29152756755684e-05
5.14463786280439e-05
0.000108130732890737
-3.77676639845095e-06
7.77815489737825e-05
1.93764760916662e-06
2.18579890644218e-05
5.04387412364714e-05
3.21780995010718e-05
4.95896645985677e-05
-3.31687442143993e-06
2.19372487766463e-05
7.07419833216365e-05
8.39397970208064e-05
1.83243567502045e-05
1.62676683431477e-05
2.52048854429739e-05
6.672577220297e-05
8.0224878759828e-05
6.48753546509953e-05
3.49696899139406e-05
0.00010349606090121
3.87532309949584e-05
5.09759575592837e-05
6.54406077434142e-05
5.8861038650344e-05
9.55328397254086e-05
5.26418625455311e-05
5.24492913172282e-05
3.14874567573974e-05
6.39280380211102e-05
-2.26199082358857e-05
5.47495404702519e-05
2.86989374266712e-05
7.82423935449206e-05
4.84776180928837e-05
9.40250677962537e-05
8.40470594382876e-05
2.03164543874799e-05
5.53939246814761e-05
6.05184059639467e-05
6.54799846995472e-05
4.32062593830323e-05
6.28493390955298e-05
5.67887123685067e-05
-1.82295247752386e-06
-5.24806138593077e-06
4.98217083882292e-05
2.45617023201837e-05
1.66733990143253e-05
7.1063377881918e-05
1.7579138634246e-05
9.32916770924584e-05
2.27012164210246e-05
6.33996021758854e-05
0.000104860929565983
5.27076702839407e-05
8.74445668484719e-05
4.23553810001066e-05
5.44119806127933e-05
5.78212537728755e-05
7.0755152420141e-05
5.55476461616974e-05
7.64360105023087e-05
8.81156438780522e-05
8.9865923461374e-06
8.29468863582907e-05
1.13179070902349e-05
7.56490463576303e-05
9.367094845531e-05
7.22879693940274e-06
8.86236789733262e-05
9.79083868391171e-05
5.46397026396783e-05
3.45254491420774e-05
0.000101718019860947
3.01934770934797e-05
0.000104753397971936
8.17937653629377e-05
8.98228144246591e-05
1.95015715426708e-05
6.83064774244797e-05
2.37675729859742e-05
0.000124610321711762
2.90904714846466e-05
5.03152814840893e-05
5.95578892963435e-05
5.06886576847999e-05
1.51920724242644e-05
2.17525068017372e-05
9.51224220433827e-05
0.00010012265343042
2.81996488409936e-05
9.05719042377052e-05
5.71101108651153e-05
4.9943391513066e-05
3.30326070158988e-05
8.53451062102588e-05
4.86550452513833e-07
0.000102752825787454
4.51128787359549e-05
8.52453198297735e-05
7.8092622186418e-05
4.99034338971708e-05
8.3815666603816e-05
8.1406812424468e-05
9.33838870935476e-05
3.60824328017246e-05
6.74710618244208e-05
5.77382154724617e-05
5.24405719440472e-05
1.07397465804169e-05
9.64072914314761e-05
1.34337327679785e-05
3.79066618366271e-05
0.000100640931035913
5.59949830411507e-05
5.24124121353671e-05
3.37844630113139e-05
6.9243126159635e-05
9.56135526820188e-05
6.70537356045277e-05
0.00011029033237059
3.81652241140486e-05
5.45223748776546e-05
8.05495710602461e-05
8.00391590445677e-05
5.88478985672832e-05
3.80343200667706e-05
0.000112947370424947
1.83899234619079e-05
2.68439300329162e-05
1.35739223167335e-05
5.23851139370285e-05
3.89662677680731e-05
1.09583871602604e-05
0.000127833860603751
2.02672011816767e-05
4.59803180824422e-05
9.02953612417266e-05
3.28570999697406e-05
8.31030724050406e-05
3.66310112296634e-05
-3.82194908756267e-06
2.9432205186593e-06
-6.33918641809717e-06
5.51677421331742e-05
5.69178511957711e-05
7.11210901890307e-05
4.90423140002157e-05
0.00010995582295017
6.85625712829049e-05
5.60337396527025e-05
3.59138740699587e-05
8.50858057769398e-05
8.14091841009602e-05
5.45793187880081e-05
6.19655781602125e-05
4.52768910642884e-05
3.30635348454145e-05
6.48900534595991e-05
3.84148298198895e-05
7.25223731982141e-05
2.44494666250679e-05
5.42216254991094e-05
4.49563360712371e-05
8.3256658904061e-05
5.31373832739988e-05
0.000120662452845414
2.64825156821446e-05
4.55342177298847e-05
3.96406017353077e-05
0.000108591119713687
1.37592810162394e-05
5.25075668703266e-05
6.69596159256409e-05
0.000102593633116697
-2.43964618417193e-06
1.55387070779654e-05
-2.24057521064008e-05
3.47018269767942e-05
6.58220105075767e-05
4.74383629262143e-05
3.42372525891536e-05
2.72162435419368e-05
9.78738147718859e-05
3.44117629174266e-05
2.62532988071805e-05
5.27044801810694e-05
2.4174267333127e-05
3.72555366911208e-05
7.23338252951836e-05
4.39281649634254e-05
2.44473570974237e-05
8.57138513466033e-05
-1.8450851381168e-05
5.83410017029596e-05
8.17967797570015e-05
8.98091723462081e-05
6.71305270717185e-05
6.37345032300706e-05
9.42087578114316e-05
4.42105455499082e-05
5.24488254279262e-07
6.21120987098693e-05
4.07494585318731e-05
1.28607425515983e-06
2.1037248628656e-05
7.30623884170541e-05
0.000136026492446612
9.58402341429379e-05
6.45091563405207e-05
0.000126719454889292
4.4954121467203e-05
7.05267094918433e-05
3.82399821415712e-05
9.61555419645204e-05
6.90538180248429e-05
6.88255037893897e-05
4.05068683525649e-05
5.04257749777154e-05
0.000120354129692399
5.609729991635e-05
4.67932346603182e-05
4.52040274498033e-05
4.0205984310984e-05
9.92703002484509e-05
2.95832971532226e-05
3.84663869009736e-05
8.40529433610715e-05
8.51306611616851e-05
3.89787987749774e-05
6.59770264031876e-05
3.82453364786405e-05
9.08196547061698e-05
7.89521850152914e-05
6.99507548762508e-05
3.77539052411035e-05
9.21469319685508e-05
2.65764563400293e-05
3.67799093333247e-05
7.72118595922922e-05
1.68537265930875e-05
5.83687783160928e-05
0.000112371578431459
3.38195513793552e-05
4.38795963060754e-05
0.000119134952002048
2.21549386901641e-05
6.90500738501316e-05
6.96534839220023e-05
4.87615699949546e-05
4.0021558786502e-05
9.39876092522933e-06
9.31595489879659e-05
7.66299159414371e-05
5.97633830702833e-05
3.01737391881057e-05
8.50588632724257e-05
8.12896636954987e-05
7.79388544389199e-05
4.58918550990093e-05
3.25781497962219e-05
4.582037590863e-05
4.70720776708614e-05
4.55533531090988e-05
5.11515842202307e-05
7.96955188174799e-05
0.000107709252876548
7.2434821751249e-05
9.84914957675874e-05
3.75342546082552e-05
5.99296858413398e-05
-1.48872696986441e-05
2.87127565730667e-05
4.90524078976049e-05
4.26870559897568e-05
5.45645271875029e-05
4.48929973577804e-05
7.12929140732434e-05
5.62012971931257e-05
1.81096544869587e-05
4.81039115014191e-05
0.000101073702754154
6.20024405224903e-05
7.07829878527863e-05
4.49458533181353e-05
6.79630723961327e-05
1.04994917747375e-05
8.2941301860026e-05
2.1728344053869e-05
4.77296907142733e-05
6.74568678873274e-05
8.59817250487558e-05
8.21032568157237e-05
4.17996413603853e-05
-3.22976596497584e-05
6.99115435322169e-05
5.00259444093422e-05
5.33050000848814e-05
4.45915165171939e-05
0.000108173591862551
3.68604923485373e-05
5.01022387260814e-05
6.46157456233168e-05
9.71714296796838e-05
4.45051685831489e-05
8.45969949129513e-05
2.52573259652173e-05
6.15910230844515e-05
8.70871748633013e-05
7.48360180461273e-05
2.47530550979426e-05
6.15249836360632e-05
1.3111519238404e-05
0.000115331683030834
1.73327095400244e-05
1.26329409911652e-05
6.81492673173098e-05
9.58027752854478e-05
5.41634939506196e-05
-2.04136751905904e-05
4.84873089477168e-05
4.18751536736909e-05
9.69707328458255e-05
5.28178138206137e-05
5.90386982146848e-05
2.70075216031956e-05
4.9502761234587e-05
4.04098303801554e-05
0.000128590253094399
4.36467782934512e-05
7.45290469763902e-05
3.22723549823218e-05
0.000112734328391465
6.120599976449e-05
0.000105467654419575
2.97096682361944e-05
2.13904620582754e-05
1.6685208824771e-05
8.82452866768153e-05
3.84122375474575e-05
7.56355226000893e-05
5.55985040934819e-05
6.9475897382092e-05
7.2788961627889e-05
8.91465258429537e-05
3.22834126976928e-05
3.4188492270016e-05
5.56378175259518e-05
1.98941271303504e-05
8.35333821871552e-05
1.86233025758378e-05
