# Supplementary material for: Research on computational propagation and identification of mine microseismic signals based on deep learning
Source: PLoS One. 2025 Oct 22;20(10):e0334641. doi: 10.1371/journal.pone.0334641 (PMC12543183; doi:10.1371/journal.pone.0334641)
Supplement: S6 Data — (ZIP) [file pone.0334641.s006.zip › 000100800002998.xlsx_0.txt_24.txt.txt]

0.000127522596342156
0.00010950953501229
0.000111232191638037
4.55371504121223e-05
7.04373179357533e-05
8.44264321949359e-05
2.16047621578223e-05
4.11672051757825e-05
2.86240888752537e-05
8.13323888097356e-05
1.29742265078596e-05
9.76583511658061e-05
7.35106070423688e-05
8.20760841969667e-05
5.38602269712836e-05
-1.0589041621767e-05
3.77551642849561e-05
4.68998989267759e-05
0.000120997601349406
7.0231236076781e-05
7.58787652536028e-05
9.80664506940047e-05
-5.90952957027252e-06
6.92672322468904e-06
1.6143209841444e-05
4.47533140317842e-05
6.5903941306591e-05
7.4820027633081e-05
5.14678157158854e-05
1.73843774936778e-05
5.83985091442717e-05
0.000130700255775746
3.50515544452562e-05
6.83563879795543e-05
9.18569911212478e-05
8.80047078503997e-05
4.42060612085122e-05
9.49840051309956e-05
7.23816370447964e-05
8.2712748332611e-05
6.49246429999993e-05
0.000100898667219512
0.000128030527209635
9.82561101317104e-05
1.59324398800863e-05
0.000111807234438366
-2.39813357245126e-05
2.76997993373282e-05
1.03999071155987e-05
3.6079487340203e-05
7.95759560962284e-05
7.34386020670107e-05
3.1238570059157e-05
0.000107437772070783
2.55369194937146e-05
3.91101465076001e-05
7.04785532272529e-05
8.74719635137203e-05
2.66736310613377e-05
5.19900543335161e-05
5.37394165079287e-05
6.41196362470324e-05
7.40486657874877e-05
6.98180589318842e-05
0.000103008267192253
3.74885278234544e-05
6.87255546901723e-05
0.000123511522828636
3.87503200916499e-05
7.88529551152396e-05
7.24423458475002e-05
9.54613174204329e-05
0.000110284183088119
4.22475497793155e-05
0.00010014460006328
1.17382230598686e-07
5.53219280351083e-05
3.7918436398619e-05
-8.56078076209937e-06
7.83769876258228e-05
4.11510422433109e-05
1.01878240991527e-05
1.6304909521499e-05
3.6368018191997e-05
6.59371606731337e-05
3.02960498631251e-05
5.71769946388823e-05
8.35129783309036e-05
4.08955659156091e-05
8.97881089156753e-05
8.34675294361712e-05
6.52672946403717e-05
2.78801577795865e-05
7.93742956829857e-05
5.03543858114955e-05
8.31986438379839e-05
3.94006452713454e-05
9.61505291356659e-05
9.42672790755644e-05
9.19060900383645e-05
7.05506524508598e-05
5.8714207646676e-05
1.15285077358775e-05
2.78786454452774e-05
7.9309565031945e-05
5.00237844888451e-05
3.0907395244604e-05
-3.52997811042924e-07
6.12027672358782e-05
8.31307014315873e-05
4.69899911171982e-05
9.0856392379979e-05
2.39247935588019e-05
3.20771412554854e-05
0.00010170143587402
8.59649890462023e-05
5.37144832592295e-05
6.50172022588051e-05
7.23785810113482e-05
8.94608828058453e-05
7.66967594789874e-05
3.19329404172347e-05
-8.20208247208473e-06
6.1098051538068e-05
5.60573936523462e-05
3.7465627923514e-05
8.28925226775358e-05
5.25183598258532e-05
5.87521791395502e-05
5.31015609007139e-05
4.16077651536023e-05
9.50839002602122e-05
8.42195407230055e-05
6.38016882675915e-05
8.28531818963455e-05
3.48893864997225e-05
3.0984477409762e-05
9.56097784655712e-05
0.000103113341474467
9.83034854418864e-05
4.48880996476314e-05
2.68606348104026e-05
1.82722528139164e-05
6.24104076892495e-05
5.95305026280248e-05
6.6299220075375e-05
4.97515656792479e-05
5.82113108735241e-05
7.51295819745561e-05
8.41111335847199e-05
7.6295055788301e-05
1.54149532578719e-06
0.000143025053175614
-2.26595915344102e-05
0.000111574482024831
2.5183452043762e-05
3.28237379933546e-05
5.13862240528804e-05
4.93297362062683e-05
-6.87830653317785e-06
6.34497526615477e-05
5.8180988942494e-05
3.18561297882466e-05
7.03199766245416e-06
4.66911323050294e-05
7.80212009452758e-05
0.000143544541879095
3.39909016543395e-05
9.43826772047073e-05
9.69863951372326e-05
1.84686754152645e-05
-5.85507451660758e-07
9.39396964050648e-05
9.86469796880397e-05
9.04970147193285e-05
2.38756287235501e-05
8.90970804860286e-05
6.35933901691589e-05
4.30932295512674e-05
4.53913675574352e-05
2.58353730374433e-05
2.05534196788324e-05
4.17994147943603e-05
5.75450177299755e-05
5.26389421317236e-05
0.000101682364966385
9.57322237000838e-05
4.77725988263683e-05
9.75190913583415e-05
8.72995291052126e-05
5.96036083897117e-05
2.12795038401664e-05
6.20232305352341e-05
0.000100143499267059
4.99398310534023e-05
8.13190271584467e-05
4.69553581161496e-05
1.8021911510694e-05
5.45758298955194e-05
7.1119592099063e-05
4.1119266703019e-05
6.09848098790272e-05
4.17697882606422e-05
4.26339910379162e-05
4.99497087728995e-05
1.49334868207952e-05
6.85294696556999e-05
1.74403482104601e-05
8.33164146483028e-05
5.98112748349862e-06
6.18294680657338e-05
8.39359018552429e-05
2.87664027511862e-05
-2.46766714670685e-05
6.86300039124869e-05
0.000137110129480607
9.43504925818725e-05
3.33101307290969e-05
0.000106837014610623
5.57984904932734e-05
8.61345694087555e-05
0.000123151252198526
7.8477176128024e-05
4.18632344839647e-05
7.6761975626112e-05
9.13598904730538e-05
5.06590397322451e-05
6.31414951340055e-05
6.86450311877204e-05
0.000110195445733302
2.50847265176971e-05
3.73891105071501e-05
3.31191870031403e-05
8.72403970249602e-05
9.34261621473848e-05
6.12783722438056e-05
-7.09551290779799e-06
9.57459105263678e-05
0.000101891593870738
1.54455213289575e-05
7.63067544283874e-05
7.63056679214861e-05
9.83986979313334e-05
1.32763967802765e-05
1.37938642899585e-05
0.000108088297806379
5.14013869666529e-05
3.91285304711244e-05
5.03308020286815e-05
7.66411273145933e-06
0.000138314518461123
8.4894608139695e-05
0.000101294727858446
4.4697851015653e-05
5.15850644212222e-05
6.81287264627199e-05
9.12733504410267e-06
5.99136701889234e-05
0.000113634169965278
3.42458581953747e-05
9.87470256925159e-05
6.07784572335505e-05
0.000102562201803726
3.38468104428517e-05
3.72336063665343e-05
5.80962346594528e-06
0.000100756529630707
3.15697576339052e-05
9.1462759022807e-05
4.51179069692086e-05
7.34947952726017e-05
4.54995589642756e-05
6.22472415667393e-05
7.06842361807421e-05
2.36757523766436e-05
4.87197659831408e-05
4.10138479915798e-05
5.90052557937288e-05
7.33430584041794e-05
3.65177856180071e-05
3.21445565213503e-05
8.41279365040144e-05
6.34454197995568e-05
8.76535896985214e-05
0.000122052275879263
9.50478124062661e-05
1.23584163352682e-05
5.53672607539232e-05
0.000115431503224475
0.000117295916416225
5.23465928540604e-06
2.27275125267152e-05
4.14547271880466e-05
9.54184169925353e-05
8.23595670635009e-05
9.07771116124668e-05
5.98289863843343e-05
4.11300640999538e-05
7.6001550051118e-05
8.16218791800966e-05
8.29608730391672e-05
7.87043999235936e-05
4.47721639030495e-05
-1.30166407166729e-05
6.40347654447549e-05
2.57876680566893e-05
8.88777120430357e-05
4.98657364028944e-05
1.61047883400181e-06
5.43174600681512e-05
4.33150551753324e-05
5.11298745732049e-05
2.52644772920898e-05
0.00010150198882745
2.75819226462816e-05
0.000103861795205907
7.33310113604301e-05
3.10950164615534e-05
0.000107536306821697
6.29100332186845e-05
4.25029318988802e-05
2.93517338754436e-05
6.75075719142386e-05
3.56005682791292e-05
3.94638775374322e-05
7.5274511864732e-05
3.59971518637532e-05
5.41255022401433e-05
2.42076054621228e-07
9.19567854594698e-05
6.22226102423672e-05
5.83817551732651e-05
0.000118247330157676
6.25207089138584e-05
5.90721714086956e-05
7.20346746213322e-05
3.04384569522064e-05
7.84941996054841e-05
7.68115159700447e-05
1.78261358047829e-05
3.6954124414631e-05
5.42405510876025e-05
2.90121490732602e-05
2.69669832395812e-05
6.22154709650658e-05
6.33368200198431e-05
8.3531491329828e-05
7.75866782460771e-05
8.70809317391426e-05
-1.55699099445108e-05
4.83282663660096e-05
7.04060390175726e-05
4.6106475666108e-05
8.20779468015407e-05
7.67522202651384e-06
4.98372063317055e-05
9.49559797601505e-06
4.30249270804053e-05
8.79971352516796e-05
8.12580649902967e-05
2.81333464252767e-05
0.000102708487304795
3.3378127665057e-05
-2.13321535400013e-05
0.000103572633222597
3.39099139862305e-05
8.35334718477103e-05
5.96282649304838e-05
4.7145785153527e-05
4.5719533276741e-05
7.90803485978534e-05
8.1855610418553e-05
0.000100402268245156
2.7264728925669e-05
6.74548112017998e-05
4.20552746561725e-05
2.42530769778566e-05
5.11492245153617e-05
9.99321283423603e-05
2.42017044529519e-05
5.59100380046226e-05
7.29368958354423e-05
7.43965606219989e-05
0.000113439309217541
7.733974044368e-05
7.46608599459708e-05
0.00012164696416428
9.35692700704048e-05
-1.60422572654856e-05
3.7610480271775e-05
1.62763589620288e-05
4.68109702119146e-05
6.35057473749397e-05
8.07529030715754e-05
1.50183906743504e-05
9.96922306561699e-05
4.78053011545421e-05
8.59125799551928e-05
7.87989283445438e-05
0.000122340318579773
4.07267323162707e-05
-1.86269139992127e-06
8.22234460329065e-05
8.55812752726384e-05
0.000106352503374084
7.4070036579895e-05
7.01038246982304e-05
8.59750477156239e-05
7.65071370412119e-05
9.55908988557546e-05
5.77081422720287e-05
-3.1366783479249e-06
8.03318734794769e-05
9.20975351880053e-05
5.88385864330177e-05
6.09223745716861e-05
6.8854191665594e-05
8.57387749701652e-05
3.19594608583007e-05
4.22227044600825e-05
3.43748321664611e-05
5.11100844109642e-05
8.0210719519098e-05
0.000108099663669622
0.000106546403732938
4.50390354235674e-05
9.28864511007715e-05
4.26622618318969e-05
5.18674135177723e-05
9.6772729229058e-07
7.95595679186938e-05
4.50349766770968e-05
8.69962443287068e-05
9.62600707449285e-05
5.06052578339937e-05
3.86346006284721e-05
1.52071759229048e-05
1.38890988481077e-05
6.33148597667583e-05
5.92126014612979e-05
5.13331844993187e-05
7.58212045345648e-05
0.000113594989135302
4.03692513540821e-05
9.65735287636884e-06
7.99240342505634e-05
5.61521721955941e-05
-2.41954795397715e-05
6.85840710286595e-05
6.35994032963238e-05
5.9204518241451e-05
6.98860732432927e-05
8.37246326155506e-05
7.14831573095292e-05
6.13544491911323e-05
5.3038592716178e-05
8.58071647958457e-05
3.06972932731173e-05
7.568550331761e-05
7.62323115230009e-05
8.34604335596918e-05
5.25468201203034e-05
8.4089776158604e-05
2.07404786948364e-05
3.10794660132344e-05
5.87764333104678e-05
1.21736522982554e-05
5.91832365707032e-05
3.74836922304088e-05
9.23161041325246e-05
5.71432362424799e-05
9.04313223203772e-05
1.15260321264023e-06
3.85049111398494e-05
8.94967970732505e-05
7.70650978626394e-05
6.41379282023314e-05
8.34545667743803e-05
0.000118948440328328
4.97506595754354e-05
8.17720493562696e-05
1.41065374368751e-05
8.10658153270061e-05
3.04636368688161e-05
1.44633630386573e-05
4.30560274886069e-05
9.6673096786373e-05
6.84498822909014e-05
-5.60964183985702e-06
3.74410209915899e-05
7.88303027180254e-05
0.000101367941513667
9.11390311847859e-05
8.81046337927829e-05
-6.98422812616169e-07
0.00010669082983855
9.08537249019646e-05
8.49946789515543e-05
9.9458618440641e-05
1.33427030430443e-05
1.61632697315703e-05
2.22778451128259e-05
1.72268415972512e-05
6.09996291874501e-05
5.02362319526324e-05
-4.47351506303161e-06
0.000103950197680535
3.46344298528168e-05
6.27207898446642e-05
-1.91386308614207e-06
5.12514192185647e-05
6.81657738722444e-05
1.79023560383399e-05
3.99230231315528e-05
5.88105094198657e-05
1.33255306275013e-05
4.52156821068183e-05
2.34976289137481e-05
6.05489269230856e-05
4.13367739535224e-05
8.27238563561279e-05
2.28632465974652e-05
4.72019194833789e-05
8.95691907643366e-05
6.95164340455964e-05
8.82985736892171e-05
6.69522699545461e-05
3.08381685941529e-05
0.000147899231065209
6.81654337297322e-05
6.58684664822605e-05
6.5894428295396e-05
3.75763797929531e-05
5.49629776835641e-05
0.000108246124288491
8.11021938650953e-05
2.16700089990352e-05
6.5126614346327e-05
2.26516894074317e-05
-2.61123314860372e-05
6.32221804974227e-05
1.17505832497335e-05
0.000139547412109892
-6.92770037860454e-07
7.94758074113932e-05
5.78973184302911e-05
3.29391916375677e-05
3.03403909997872e-05
7.40639595700923e-05
3.03134518960119e-05
6.08374725586127e-05
8.01390330366307e-05
3.68739784490951e-05
4.58009973242081e-05
4.06936266727641e-05
9.11550514587745e-05
2.09701309751056e-05
7.90750378689863e-05
5.87803871092074e-05
6.59901017455405e-05
6.54359575041202e-05
4.31008966927573e-05
5.67121150039442e-05
3.02749098591778e-05
8.10700412329782e-06
5.02348056575986e-05
6.72257176596256e-05
6.37419944068671e-05
5.14337706916924e-05
-5.26510440140686e-06
-2.1843668145586e-06
6.58434530212904e-05
2.36994799038477e-05
6.81114976130396e-05
6.01741793892608e-05
0.00015220055479779
6.4963361283228e-05
1.77374759740733e-05
6.59272527243661e-05
7.28208086207163e-05
4.22899521843387e-05
1.7126316651454e-05
8.43825713465886e-05
8.01629442508274e-05
5.65814067727317e-05
3.40656354018193e-05
-3.75835894423514e-05
2.76565176212198e-05
6.62150214619534e-05
-3.99653014297238e-06
9.86917737978475e-05
2.01424362025882e-05
6.22173434070973e-05
2.85709365103806e-05
7.55126183583152e-05
0.000126544448648699
4.29435730529246e-05
5.87445062373546e-05
5.31024722657731e-05
7.21238954990388e-05
3.15572325307073e-05
4.44661759485334e-05
6.56348058005634e-05
9.61625453618601e-05
4.25468037495319e-05
3.59669719899507e-05
2.46982828539617e-05
7.06882463087515e-05
8.65090146265828e-05
3.32141811115086e-05
8.34695935463356e-05
0.000130502941226205
2.10396034436498e-05
9.09721485055312e-05
5.14260636059727e-05
4.590551176041e-05
5.07577361115963e-05
7.26414348192257e-05
8.68939181193289e-05
0.00013352131400665
4.05092818669599e-05
9.47101863182579e-05
4.57348957936124e-05
8.15265352806399e-05
8.50396042634359e-05
1.95067087267743e-05
4.00888149198319e-05
5.27101221731827e-05
8.45674717349746e-05
3.55014223162468e-05
4.23055645905278e-05
8.15643438808936e-05
6.39075799749871e-05
6.89070115115225e-05
3.9476531883569e-05
2.5381973292245e-06
8.34727389816656e-05
2.57928752763637e-05
4.04260372693878e-05
8.84780818662802e-05
8.05411628313232e-05
1.83290134774573e-05
9.04433682671468e-05
6.04876536039032e-05
2.83961818562598e-05
3.34183214125341e-05
0.000119557738164653
6.59529664980864e-05
4.77115678445633e-05
6.15019734757385e-05
4.76748298963294e-05
5.34001916170417e-05
8.85582684189172e-05
0.000109805503407933
4.4540323093187e-05
7.42076102574684e-06
4.65865511568675e-05
2.04535780566005e-05
-5.1405844980731e-06
7.02075215202102e-05
6.90789306404889e-05
6.35252702851434e-05
8.26869780812047e-05
1.15874680801367e-05
4.00129419010644e-05
2.03113018915583e-05
5.97094201930314e-05
4.89026356561157e-05
8.99218284155109e-05
5.56316902672901e-05
4.50835760963367e-05
7.58417121404347e-05
0.000126596587671811
5.10680783107725e-05
9.53091212044669e-05
7.29400191118153e-05
-7.42838096044351e-06
4.46951963260572e-05
5.4146711611154e-05
1.89288809825414e-05
6.03815515665993e-05
-9.87919949056912e-06
1.45984248483724e-05
4.1813261899301e-05
8.66403407868452e-05
6.97422019898652e-05
3.80390569181953e-05
0.000102474275078699
4.93347485762026e-05
8.12855418448396e-05
5.26200319127967e-05
8.74704759764192e-05
5.06378786727965e-05
7.30345092012844e-05
3.50636662675323e-05
7.86498805272375e-05
5.55926133634113e-05
-5.92662323607412e-05
4.05445193576919e-05
7.69371878253013e-05
0.00010593558823331
9.52261211918971e-06
-1.17268378224073e-05
-9.35319646377032e-07
0.00012159136852342
2.74951850785234e-05
8.59258409315314e-05
6.92013218367184e-05
6.47607772996184e-05
9.71661008063585e-05
1.67452562922589e-05
3.55486704229416e-05
0.000113964998422081
6.436710078624e-05
9.78403446798678e-06
6.67702986285948e-05
2.85327978851518e-05
5.47915784815022e-05
5.33885053080877e-05
9.1079263380993e-05
5.69430906052246e-05
6.17504559393427e-05
0.000128312856038033
6.39047763617212e-05
8.07340265647327e-06
1.14751052010798e-05
5.49196788022084e-05
8.54028271084959e-05
9.53962968189768e-05
5.26606921853663e-05
6.54136543941749e-06
2.25378881619839e-05
7.16011207724779e-05
7.63649785065444e-05
4.86505837062584e-05
6.21053767754313e-05
3.75876964851871e-05
2.01559449276214e-05
5.53125197148267e-05
6.45876082687584e-05
8.31327647602861e-06
5.96245382961719e-05
3.95556129489106e-05
5.30622019442969e-05
5.30617499558892e-05
0.00011951895062264
5.82146760972689e-05
8.72433916609284e-05
7.56107221400571e-05
8.89944108522412e-05
3.64967863447904e-05
7.67541886161066e-05
7.67109363546012e-05
7.18369493926627e-05
2.34346011295277e-05
5.07143920253061e-05
-1.38812102038117e-05
5.60422178351179e-05
7.33451482194795e-05
9.61523149989099e-05
8.78627018467711e-05
0.000102796082102305
2.93925627819106e-05
6.99973342349096e-05
3.47812000288337e-05
1.61523785759647e-05
0.000113366904849857
0.000108478410846941
6.79904084267029e-05
9.10592439992277e-05
7.0295276173878e-05
8.6056469800048e-05
8.12930631363754e-05
6.35404159656489e-05
4.37626881102701e-05
5.14129712417316e-05
4.60783064315555e-05
4.27643909797766e-05
7.64253276025646e-05
5.03652691336126e-05
-2.32071266463063e-06
9.31442106315506e-05
8.24688864246178e-05
5.20194301113257e-05
6.13142994241627e-05
0.000118515430233131
4.66415639406144e-05
4.04595787841098e-05
3.30643337417424e-05
0.000106686104320635
4.06443625924908e-05
3.82478893970539e-05
6.11742630064242e-05
2.55802756726709e-05
6.25588995219558e-05
4.11438540857271e-05
4.65333499594274e-05
1.18882826950998e-05
2.92425529356961e-05
4.16704592090897e-05
5.26550050191761e-05
3.41855492105307e-05
7.84628170766994e-05
0.000117202925218067
6.12831735192745e-05
7.38938584679748e-05
8.59459531363113e-05
2.60547059226702e-05
6.19862278642174e-05
3.12214781187027e-05
5.23294717135149e-05
6.59775427374852e-05
-5.26904095184825e-05
7.40204506554011e-05
5.1905876584416e-05
9.18089420212503e-05
2.95048329746501e-05
8.95125874668638e-05
0.000108565310378267
8.22440305032011e-05
2.14861080219073e-05
7.25649380201177e-05
6.464770344195e-05
8.39225011852834e-05
2.85440158474324e-05
6.78308296453016e-05
6.66947376819839e-05
6.54711557497965e-05
9.00472546721621e-05
1.71368764665171e-05
9.47912813293073e-06
7.297948991967e-05
5.60941866738631e-05
8.4906934504018e-05
5.41148223074379e-05
8.25021389707107e-05
4.68688933041965e-05
3.10617390761434e-05
2.66043685216489e-05
7.80502976848344e-05
2.6897159400633e-05
9.088275982256e-05
2.6690247821347e-05
4.50772988153237e-05
6.01380210433293e-05
5.18281338671048e-05
3.60298117277964e-05
1.42253396900016e-05
1.4186912081663e-05
4.75529969607275e-05
7.06746478035313e-05
4.74415821399403e-05
0.000118209559783315
3.33646528868121e-05
5.75450342510153e-05
5.78896077741184e-05
2.49728392025894e-05
7.65747997677282e-05
7.88443275365809e-05
7.79051242719284e-05
9.27631269432256e-05
6.47655152796885e-05
0.000112936407942137
9.26011326413789e-05
5.98679652336418e-05
6.02242708475211e-05
8.83690426818046e-05
7.40344406763079e-06
8.2501192584027e-05
6.58168105900004e-05
0.000111288429766143
5.04694519424578e-05
5.06377043404171e-05
4.48035737597496e-05
7.29938122765634e-05
8.0474892144477e-05
9.52244989285568e-05
6.53193481566362e-06
3.47213766308343e-06
6.95925178502192e-06
4.81694967712999e-05
1.58658882823585e-05
7.85020160488212e-05
0.000101250518394944
2.43291016865868e-05
6.3034964094183e-05
8.9320445523596e-05
1.98309076814885e-05
5.1545113980058e-05
4.6211783737093e-05
6.24832318946626e-05
2.16269825900063e-05
8.4279105283345e-05
2.76079257773308e-05
4.89940969961802e-05
6.94314287014509e-05
4.86602085691521e-05
1.69890235163007e-05
7.23901716235007e-05
5.6701598434461e-05
7.16914081405922e-05
1.04475743336362e-05
0.000103329485474397
0.000101127449082459
2.71979218118455e-05
1.44901142241206e-05
7.30824431424445e-05
9.13600486060386e-05
7.00829112558346e-05
6.46352738577258e-05
2.49329945953727e-05
2.14330822317626e-05
8.98608277291166e-05
4.30354052681445e-05
5.77595986674424e-06
2.55575946781779e-05
4.98006707690148e-05
0.00011574006456048
6.84289627349737e-05
7.31069142388436e-05
2.87988777177224e-05
6.50526838289345e-05
6.15209202024055e-05
4.97766735238441e-05
5.74661331192969e-05
3.02781318311104e-05
7.94443836627281e-05
1.32192997197655e-05
0.000134804145661533
8.2472907548122e-05
7.46593657665062e-05
4.36440305035526e-05
6.63725092075013e-05
9.42274167077484e-05
4.69872207355595e-05
6.59822434721386e-05
4.14348943447748e-05
5.3987678347287e-05
0.000111198948885763
6.65696733969001e-05
8.39147711108998e-05
-1.43464335557481e-05
8.40288092555789e-05
5.45615084613742e-05
6.91385135134256e-05
3.04204764949155e-05
6.89130992714383e-05
5.47056944475593e-05
8.78108417314139e-05
1.29397506418226e-05
4.41159102857234e-05
1.15873946097222e-05
5.46581029867737e-05
3.4189751814305e-05
5.16521365518944e-05
5.44532557810249e-05
4.73325709798063e-05
6.7860850235951e-05
-1.23902082124856e-05
6.06262430819926e-05
6.16896403858231e-05
3.57269544609912e-05
1.30397161478847e-06
-1.66338716545117e-05
4.45108522437992e-05
5.4544208205515e-05
0.000116700664022821
7.27934904896431e-05
4.60241081943264e-05
6.99919042725356e-05
7.65905932795428e-05
6.69422802156599e-05
-2.81322087583493e-05
7.28362564751114e-05
5.19944844874254e-05
9.0233968789662e-05
7.59280049864861e-06
8.56569845599285e-06
7.37275415006795e-05
0.000100545853764579
7.61227570269562e-05
7.95206236099734e-05
2.8634636376685e-05
9.17024361783957e-05
3.8525430518651e-05
6.8878877207921e-05
0.000143041624271721
9.07211197916658e-05
3.39724040707768e-05
5.24392387462592e-05
0.000104671769775567
9.24741213257695e-05
4.72165330938065e-05
5.53940466758105e-05
0.000103758073808976
0.000119717928314428
4.06966417853098e-05
-4.70991940980378e-07
2.49575349937196e-05
8.7613853292539e-05
5.19601989203179e-05
4.95715612548816e-05
5.14717160793669e-05
1.42783169481302e-05
6.81684746235529e-05
5.10632944440897e-05
2.33450907794652e-05
2.71935162196068e-05
7.35270010929675e-05
0.000124663350064411
7.49764102122521e-05
6.75983617239472e-05
-1.60853394519516e-05
-1.31207257959216e-05
-1.53165807045361e-05
3.40262600305446e-05
8.62417803260176e-05
0.000102638633739144
0.000105397299281226
0.000104881404662834
0.00011310329549058
8.09823860331795e-05
4.85356669697659e-05
7.49188639643999e-05
8.64887248501728e-05
6.43021539815464e-05
5.30596072836162e-05
2.37993237148293e-05
4.75208486376569e-05
0.000104660603631141
7.56517969852757e-05
-1.54707640681073e-05
1.59639962383273e-05
5.85877890514175e-05
8.43875480044038e-05
2.8447647654795e-05
9.90066804984865e-05
8.03810898476779e-05
9.32685050787454e-05
3.98117768571164e-05
1.43295140041991e-05
8.24679405831522e-05
-8.17845845883581e-06
4.65997306173069e-05
5.08070288108654e-05
8.52458034301363e-05
9.22213359695644e-06
5.67204934940099e-05
5.92410258604529e-05
4.34888559442639e-05
7.39017558790126e-05
3.8389242669388e-05
5.57723309380972e-05
2.3479278390872e-05
7.31230855798414e-05
9.83336918163751e-05
7.29974403570384e-05
4.80621596387711e-05
5.35209629528837e-05
5.21140366302067e-05
6.40063983390481e-05
4.5738985656564e-05
8.98160937054996e-05
6.14845358205084e-05
1.96599770224468e-05
7.11070960856642e-05
9.50588236804196e-05
5.88453061507174e-05
7.89950460528273e-05
1.73577191233635e-05
7.52876705901147e-05
5.75032478232557e-05
5.47731833741715e-05
5.09814415902086e-05
4.36255259461759e-05
6.77882451092967e-05
6.09350316415847e-05
6.55015302791933e-05
1.10927294800562e-05
9.93727853258759e-05
5.26154454502495e-05
3.5578945258841e-05
6.78449490071959e-05
4.69540677697217e-05
6.11948794808848e-05
4.70962738121161e-05
7.35836550280809e-05
6.65654351990961e-05
4.70231225405278e-05
0.000119384402534117
0.000117719249274508
6.93345199933702e-05
8.36379152219692e-05
5.67978996308059e-05
5.62201116292534e-05
3.35798308201914e-05
0.00013109579749735
2.97922608558188e-05
5.67122335269409e-05
7.70482416345616e-05
0.000103079680625133
6.43363690697591e-05
3.20476541965359e-05
0.000133320853493446
8.28962091281722e-05
1.07722401981001e-06
6.36800772712507e-05
6.80933509346022e-05
4.81361749737059e-05
7.20968418869879e-05
5.6526646605859e-05
2.4203195326233e-05
0.000104644765864714
5.63697472998467e-05
7.34048378294436e-05
6.27242679238704e-05
4.07169905720152e-05
4.4638562599253e-05
1.2068737670716e-05
8.23887795628201e-05
1.53838551160138e-05
7.08983663034077e-05
0.000102701735475268
3.19254109128262e-05
7.07572640228152e-05
0.000106302519485709
4.75228157879041e-05
4.88567267048424e-05
7.7106708291793e-05
0.000104332229644767
7.76119342092213e-05
6.59565495989494e-05
4.95680201880414e-05
8.2236066793733e-05
7.49362373671757e-05
6.86093494017855e-05
8.61083059031138e-05
2.6853936472539e-06
7.32665388437685e-05
2.04188384309036e-05
0.000128865770583795
-2.0730687148469e-05
3.85715921131181e-05
8.8605495075179e-05
0.000107125829475731
4.68500416535308e-05
2.80002151221983e-05
1.90951878601663e-06
0.000104276126480173
0.000101087069682763
5.46073725037488e-05
7.36838422370613e-05
3.21499006653287e-05
4.35797899784627e-05
-1.13667287912497e-05
5.07880270389569e-05
2.42000421621744e-05
5.11343902230395e-05
3.97180438832059e-05
4.01758104917042e-06
6.29453971004062e-05
0.000100284736202152
3.8183347990376e-05
3.93597735165897e-05
3.32892693344692e-05
7.22277306640631e-05
2.15935252297214e-05
9.56099513769788e-05
5.06857850287427e-05
2.7015917128178e-05
7.64682537310114e-05
9.16602006089184e-05
-2.93912467192454e-06
4.62172666635686e-05
7.79565329952531e-05
3.51841788993254e-05
5.32777164692668e-05
4.47526772990176e-05
0.000122954729855431
9.23711302265389e-05
3.17779381711769e-05
6.41279734005648e-06
8.7417282266403e-06
1.82993027720319e-05
2.63114762832125e-05
7.20068233531363e-05
9.16999345377255e-06
0.000118667446106739
6.92060751754679e-05
5.03650607413576e-05
5.16593608581702e-06
-1.82303551971377e-05
4.43946717690988e-05
8.04468019333874e-07
3.42411082042759e-05
-6.69748500648116e-06
1.67018150328987e-05
1.72184941384882e-05
1.58417814923062e-05
6.30348978965401e-05
-1.36497626196385e-05
0.000102325876710036
4.77512177598261e-05
0.000111425423758444
6.36162225943989e-05
9.19167876282713e-05
7.96005950578004e-05
8.04292944650216e-05
0.000111694887237481
4.65574514045626e-05
8.37741100609026e-05
3.61390321683637e-05
7.63625944962221e-05
1.87640587502788e-06
6.02927588454637e-05
8.11956220571401e-05
0.000104017588560768
8.78993127328129e-05
3.23043642539448e-05
5.45270170383746e-05
9.8896829786612e-05
7.57140413733622e-05
5.82143077596503e-05
1.69905591960234e-05
-1.33727078856476e-05
5.75739903513505e-05
0.000103169017912098
8.58682402304183e-05
6.23322685963261e-05
7.77992626568492e-05
3.20366439329755e-05
6.90582529635117e-05
5.86593055941133e-05
1.29899771292505e-05
8.00617185120559e-05
5.86394407582237e-05
8.00421978585387e-05
2.83438358970146e-05
8.62913651160127e-05
3.83859805797026e-05
6.68385557030715e-05
3.03326120465599e-05
6.13698226301657e-06
5.77899664290177e-05
8.31903638580368e-05
7.21551862137221e-05
7.20257703790846e-05
2.71646938013666e-05
3.60282031064341e-05
-4.54398280018451e-06
1.02948949823077e-05
6.88980018276291e-05
7.843517909115e-05
9.38886710115287e-05
2.75016207053552e-05
4.35325601975829e-05
2.26574167900075e-05
0.000103586836239945
5.43639486898142e-05
5.57631306119444e-05
3.27844659356261e-05
8.07019670384581e-05
4.52655739804266e-05
0.000100860406348925
5.0911590349114e-05
3.51809713676811e-05
1.71182981400634e-06
3.66520941064792e-05
0.000124813198465352
7.99606363807274e-05
6.20636893283435e-05
2.88788941133674e-05
7.69074765805036e-05
2.77840669080478e-05
5.42182599936049e-05
7.96622332632177e-05
1.9263824932276e-05
3.00451284210696e-05
5.83272425611051e-05
0.000136930747738795
1.62134048919647e-05
4.2514974669372e-05
2.78457604457647e-05
6.66852575525699e-05
5.33726494273371e-05
5.6117147600837e-05
4.15230169467923e-05
3.90358799559962e-05
0.000103466028952755
9.12132002163317e-05
6.33394325950707e-05
5.34763912760388e-05
4.83095907893418e-05
0.000143607889811923
2.35509961683047e-05
6.17640673788083e-05
0.000104168453949896
9.20673655434851e-05
6.77028710394869e-05
1.41062253301274e-05
7.9120072293772e-05
4.98268894559892e-05
8.59317382565627e-05
7.79075434467575e-05
1.90613398679452e-05
5.93614114229074e-05
1.99414437951086e-05
7.87191515461837e-05
4.75310817534994e-05
6.97804294662369e-05
2.35000814550765e-05
0.000104094140896245
3.30456944200306e-05
4.32620314797325e-05
6.98539072083668e-05
2.1021547319977e-05
9.94306122712142e-05
7.95514689307797e-05
3.74681229682596e-05
6.45419307477956e-05
1.38007583572538e-05
1.16917328887316e-05
0.000101089921467889
7.21615954540596e-05
9.77789309725687e-05
5.48297886342177e-05
5.4508535454735e-05
7.5255192305226e-05
7.23913080160055e-05
6.49427707614827e-05
1.9589210627825e-05
0.000103030431831418
6.9949823557472e-05
3.24477396336222e-05
9.04057689685799e-05
3.98515812168345e-05
7.77022825259051e-05
0.000118932944333203
6.81658267143118e-05
1.67287676400713e-05
9.77733063374871e-05
9.50867884101298e-05
2.729101707932e-05
3.50655476296991e-05
0.000103812624819835
1.4538382866306e-05
0.000111041139139487
7.27078730915046e-05
0.000113757997685986
5.71646522941941e-05
4.83022604236989e-05
9.98417087426464e-05
1.21185527712085e-05
4.17490581160279e-05
5.00013007623078e-05
9.88780960573217e-05
5.57602258083697e-05
3.74632827296393e-05
3.19296767482068e-05
2.98279736682834e-05
2.01634969149489e-05
-1.49000615292626e-05
4.42077099927608e-06
6.42208010424668e-05
4.5079861274646e-05
6.64229036810858e-05
4.77464596483211e-05
5.00810341899969e-05
2.94491503208485e-05
6.4471291295228e-05
8.07546589529416e-05
7.86782497216959e-05
8.325744798031e-05
5.50178139842406e-05
4.70340599853223e-05
7.69825162893845e-05
6.13305382839673e-05
6.75003942852922e-05
-1.49562340056947e-05
6.12943561870466e-05
3.31140032600228e-05
6.75139922614102e-05
1.81992123131711e-05
5.3658001286341e-05
5.71607956668387e-05
4.21575016928112e-05
5.11008350666221e-05
2.76844348759787e-05
5.42133480146003e-05
6.78061098268124e-05
8.29355246651891e-05
8.57975859852234e-05
1.56137971936417e-05
5.28399930622836e-05
8.48225963640135e-05
3.07173442214771e-05
3.47399312876743e-05
6.88686095860593e-05
4.51457885518814e-05
7.39572959548843e-05
8.81673969848073e-05
7.84514180494081e-05
7.03383325053071e-05
3.89848248917159e-05
1.4348695860515e-05
5.12705442662941e-05
9.77459811916927e-05
8.79265632325688e-05
9.03092289051922e-05
3.22355817323768e-05
5.47504065890619e-05
6.3917277042902e-05
0.00010326838831793
2.48932138314994e-05
-1.14254738268335e-05
2.06045509842561e-05
5.1118165459403e-05
4.58413416638417e-05
3.62391937785756e-05
2.71219038916056e-05
5.04610973837817e-05
5.37285883127321e-06
4.51469174755217e-05
7.97959031284904e-05
3.94691666341043e-05
7.29581107357706e-05
7.85938237110592e-05
8.37060962927211e-05
6.96792919050415e-05
0.000116753593821121
2.2685469160063e-05
1.17087351255938e-05
6.12829002588458e-05
2.40101084197757e-05
3.44677107433598e-05
-9.33220645940451e-06
4.18715836293937e-05
8.21614210806814e-05
7.33266228788838e-05
5.94266803504719e-05
4.0087787583128e-05
6.41895203386706e-05
4.56446820609265e-05
7.49246099956985e-05
8.87645021004915e-05
1.02667532352004e-05
9.34514597802588e-05
9.81710267132723e-05
6.3763051310213e-05
0.000129721424850808
5.5763159591557e-05
8.79722367436568e-05
2.28270214914133e-05
5.12882712012935e-05
2.74602122107849e-06
1.40083586967021e-05
1.23060152802504e-05
7.64320303759472e-05
1.75695365895762e-05
5.04086447996782e-05
9.3906957093654e-05
2.12367680207905e-05
5.50182335332435e-05
7.02175271989161e-05
1.94937779160266e-05
3.82642877403282e-05
3.11945005739542e-05
6.93215344737749e-05
7.24357791442469e-05
5.34259207249787e-05
4.507480921487e-05
6.25048171089509e-05
1.58831624149164e-06
-7.16034909248558e-06
4.19695946026121e-05
3.42951648763318e-05
2.24739507051181e-05
-4.77901995493537e-07
8.9340544446596e-05
9.73825803455369e-06
0.000102948104575078
5.42897254185946e-05
3.36566550943113e-05
5.4836089015354e-05
5.60489580114384e-05
9.54049719750935e-06
1.04310681536179e-05
2.76779176733228e-05
7.29635345379341e-07
6.74954490643015e-05
4.18736657637219e-05
6.04437728724026e-05
7.93023415872185e-05
9.30931801310763e-05
9.99127399643838e-05
5.30012809047724e-05
9.28580577771404e-05
-1.55184996845924e-06
8.11193516608132e-05
0.000137024263928547
4.89997858326316e-05
0.000102759096175089
6.15708407315873e-05
8.70822011005294e-05
0.00010537931972608
6.20440162670011e-05
8.57680096676504e-05
3.40429815535517e-05
3.49079335201312e-05
7.58430958898471e-05
9.57554439670855e-05
7.87918579628466e-05
7.95486930420427e-05
7.87806219795132e-05
4.77442116766827e-05
0.000119623704837107
5.02224131557304e-05
8.55118460981375e-06
5.04106999452779e-05
9.06007864333903e-05
3.77539322032715e-05
7.07102498554033e-05
4.08460396766304e-05
7.90225626984251e-05
7.03634993623121e-05
6.61569421439627e-05
4.20475908491852e-06
0.000107211651175505
-1.52070435253421e-06
0.000102005960953089
7.14178978356752e-05
5.53182224198803e-05
5.75950439187582e-05
1.67149323172617e-05
6.71206777978431e-05
5.55922515851748e-05
4.85250094608708e-05
2.73342284602043e-05
7.00817436274282e-05
6.17180727772736e-05
3.02379356803106e-05
3.23257707895834e-05
1.5293136941397e-05
4.21993907446712e-05
5.39597102986069e-05
8.08298839811106e-05
0.000130192049273593
4.9022464664084e-05
1.28226064597664e-05
6.70431329193673e-05
4.43814188641288e-05
3.6622812622726e-05
2.01938860202344e-05
5.13256124987004e-05
9.61684248840883e-06
-5.65026847078656e-06
0.000116457218718292
7.76944590978028e-05
7.859265830655e-05
4.35325326680462e-05
-1.1426369174572e-05
3.02600024094658e-05
5.72953033561626e-05
5.31130627465301e-05
4.95078072273855e-05
4.57864155032646e-05
8.26288480037486e-05
7.24930504039631e-06
0.000101949065103704
6.88768554293639e-05
7.05042406811427e-05
3.34455213882948e-05
2.39424422586455e-05
0.000117722503884024
3.36343662769217e-05
6.84864895354171e-05
8.67916891328594e-05
9.48441655457904e-05
5.70763564750279e-05
4.12124508542121e-05
6.95482762933854e-05
2.8861718603072e-05
5.69915919037005e-05
3.93299993537079e-05
0.000121003336899956
0.000102769651291952
4.57303818090114e-05
4.65618347233818e-06
6.92823007698286e-05
5.02055910861541e-05
9.80644582579421e-05
8.10160165207264e-05
-2.34121991235039e-05
1.09140480962759e-05
7.36892214948146e-05
9.43353310956265e-05
8.34574774047609e-05
8.84050404898065e-05
0.000117064937272651
9.30412459306814e-05
3.89163310579389e-05
6.85993565073996e-05
3.07649800416875e-05
2.50656274325695e-05
9.22720173539185e-05
1.35871194552805e-05
0.000100247477754442
6.91273112743012e-05
0.000110831490783331
5.90881748361704e-05
0.000109991442288598
0.000105542901971152
3.12271038831568e-05
7.76886832811221e-05
5.22050316738901e-05
3.89395722175149e-05
9.55336060295652e-05
9.75750286665371e-06
-3.55528470516992e-05
7.8087032458009e-05
4.45734225025147e-05
6.14729078295216e-05
6.36026631512431e-05
3.19608625913047e-05
2.22163029003282e-05
8.50246808060091e-05
2.00993162867555e-05
4.1449171133584e-05
1.88180303866392e-05
6.70922138923669e-05
7.69369709372195e-05
4.23992793653306e-05
4.38590496044539e-05
4.16240342047967e-05
4.06349066817651e-05
2.83447649635369e-05
6.36275674759308e-05
6.14962664503022e-05
4.76519390567104e-05
5.27418918591048e-05
6.91436142871215e-05
0.000109581704719923
7.88327148616114e-05
0.000102107692951822
0.000115461227757249
5.22299677566073e-05
7.08336747887068e-05
3.54350575693476e-05
0.000106095433177451
7.35068657273141e-05
1.07633130834026e-05
3.59478196939964e-05
1.57780552925053e-05
0.000114991522318415
7.43490290940433e-05
4.54542910437211e-05
2.31229738222851e-05
6.60853925092966e-05
6.00532993238044e-05
7.66061743904114e-05
5.28108445023601e-05
3.18766021203911e-05
7.25287342266947e-05
5.12803172411728e-05
0.000107279406488553
2.43951780411777e-05
3.64048142025428e-05
9.02277534270778e-05
3.79829673344868e-05
4.03364755745496e-05
7.36793190572582e-05
9.73760805920122e-05
0.000103803134856408
3.0539897249805e-05
7.47333069129514e-05
6.28991499229816e-05
6.64661186518659e-05
3.98580248102446e-05
0.000149141264345132
9.23080841729691e-05
4.2943206470408e-05
9.83705079243019e-05
0.000102927710337371
3.7807028898494e-05
3.36935548519166e-05
6.69835901560519e-05
2.90987707441581e-05
6.79629006223445e-05
7.11433096265117e-05
0.000116276789947643
2.04801823447878e-05
0.000111442570866438
7.62927587415622e-05
8.74936381141565e-05
9.37868770810902e-05
0.000137747662269942
2.58079527443914e-05
6.62342664795027e-06
8.94097304014256e-05
-1.36535250918943e-05
2.41941057422183e-05
9.23500156921315e-05
0.000109157313660425
5.12673803349762e-05
4.41584648511443e-05
7.1439151499865e-05
6.73448420613409e-05
9.68927982389489e-05
5.28659134565449e-05
2.41230557429938e-05
6.00071785699834e-05
6.04860405158668e-05
6.71168210515759e-05
5.21277214476567e-05
1.64013096169014e-05
4.74400510822785e-05
9.48370310715962e-05
0.000100384787177117
4.05820649544556e-05
1.64457363484981e-05
0.000121180312468661
5.20312330831965e-05
5.00754794397482e-06
6.11580836759112e-05
6.29374995588631e-06
1.79217578616024e-05
-4.15612763217543e-06
6.95415253298131e-05
6.46718612588878e-05
7.59334377280355e-05
5.94571554895288e-05
0.000122765242210497
3.93526585169112e-05
4.98286675828816e-05
5.28871352235394e-05
6.52626863444573e-05
6.4011977353707e-05
7.61664848606706e-05
6.63590864817184e-05
7.27783751820631e-05
6.14910410496019e-05
5.79025847777704e-05
6.82593109922652e-05
8.32250514917735e-06
-2.6443164854096e-06
6.32363074420794e-05
4.63199908488012e-05
7.95511965252688e-05
4.28800117463016e-05
2.48198422071811e-05
2.45326880860039e-06
1.56159354705565e-05
3.6931425688491e-05
7.18580986825406e-06
5.46939845519721e-05
4.02928607494235e-05
8.49061327703459e-05
0.000100613164821933
0.00012353409408069
2.81819158466732e-06
2.15645129468736e-05
3.49628254379023e-05
1.65795234868059e-05
6.25901577019221e-05
5.60253241921516e-06
5.36921792230792e-05
-1.36086194479488e-05
9.74447762051662e-05
4.4374778374156e-05
6.43884413215795e-05
0.00010365085416287
2.71711248542043e-05
4.57862143185132e-05
0.000112472914970165
9.15017891823088e-05
4.39885536787805e-05
7.10770654894412e-05
6.78498408577298e-05
3.53428382091188e-05
6.25139576308977e-05
9.90635897495556e-05
8.87747573244266e-05
6.38397912846572e-05
-1.52977801931282e-05
3.90356776960554e-05
7.87558441232759e-05
3.42437493681438e-05
3.4376223992526e-05
9.45103413686262e-05
5.97276117772199e-05
6.32216870956581e-06
-2.09137222976066e-05
8.06414877924838e-05
3.20521243428986e-05
4.93207437350226e-06
3.43490572341565e-05
6.25544508014686e-05
1.63062556560243e-05
7.7593518183027e-05
7.09734996669928e-05
4.32325791964774e-05
6.11498010699828e-05
6.57698656720856e-05
3.94368857853886e-05
8.0071530391436e-05
8.56051174152802e-05
3.86201158773618e-05
6.63365099722266e-05
3.9323158737369e-05
6.28667742109532e-05
1.37165346126768e-05
4.99950970791797e-05
6.15303904154065e-05
3.95950839693626e-05
0.000111642509734667
8.64523022955103e-05
4.24148479485546e-05
-6.15204862625234e-06
7.84671398532071e-05
3.50590335554816e-05
1.47617100923703e-05
5.67488885500237e-05
5.71229614568079e-05
0.000104857305244032
5.52535063563107e-05
0.00010543748069468
-8.38618114212112e-07
9.94025962925204e-05
4.50751808196429e-05
7.13914625842338e-05
8.89681197932797e-05
6.08273846076305e-05
9.21626170527685e-05
0.000114481759054845
6.99146126300734e-05
5.23994675085452e-05
5.57462609011758e-05
0.000112716436190922
5.78284814744085e-05
6.09178759442162e-05
4.60523083840195e-05
5.2028460483363e-05
9.7524782879903e-05
-3.16947665902374e-06
3.68529330080888e-05
5.47754119739746e-05
6.73187033737009e-06
5.79240926272175e-05
9.51956983201833e-05
6.36689071631549e-05
1.46960230394843e-05
7.03885146312912e-05
-3.22000524799197e-05
-1.88644593430994e-05
3.32290251955401e-05
6.98496813197452e-05
-6.97422443820643e-05
-1.92624680459854e-05
6.11031736479356e-05
9.77968532664408e-05
6.23441302823732e-05
7.10318466481431e-05
2.30143402852408e-05
3.90644540435335e-05
7.62692565068058e-05
9.21622761280439e-05
9.50646662149869e-05
0.000105075994558248
7.09867896389287e-05
7.6978357837233e-05
9.29881484718324e-05
7.43679815997547e-05
6.14374266466095e-05
2.68337885000884e-05
5.35937831829846e-05
3.30260890674257e-05
6.79395631895151e-05
5.2108640990216e-06
8.36575917557768e-05
3.19978201924416e-05
4.69266738878541e-05
4.41981059882356e-05
0.000117674574364907
1.46313100764613e-05
2.26976151878953e-05
1.8508524821542e-05
9.32474754072249e-05
9.6946900388143e-05
7.98047364031462e-06
4.4308760652303e-05
5.07128097910765e-05
-5.10262938332744e-06
6.83756892226866e-05
2.85588797850176e-05
6.54626240592165e-05
4.85935515629313e-05
8.42068225149058e-05
9.51636292142669e-05
0.000102040446466639
2.81346861565699e-05
1.5519872233061e-05
5.6757102962315e-05
2.80385616851872e-05
9.60798984729871e-05
0.000113450699754757
8.18431426340109e-05
0.000114416953477535
1.43280508164151e-05
0.000110668418744203
4.75931565878478e-05
7.48924647027851e-05
-4.70101053593615e-07
5.49314957097581e-05
5.18198818147917e-05
1.78355606957648e-06
6.01341741754356e-05
6.36103323771346e-05
1.71233197242551e-05
5.71981830023453e-05
7.29079581141261e-05
0.000113405500193428
7.93931622905974e-05
4.8773507227862e-05
6.09240155524703e-05
5.80441413101444e-05
2.35982294402402e-05
6.75689400583975e-05
5.98754674842893e-05
5.69723168029321e-05
7.25819628241128e-05
6.4034939611706e-05
4.7695817466537e-05
5.69753902768259e-05
1.89007515924023e-05
5.91355403338943e-05
3.52112975425887e-05
8.36613101323102e-05
1.16467476463991e-05
6.16135618011596e-05
3.18122007610638e-05
9.26995866058248e-05
5.02736766573984e-05
-1.02453366237412e-05
1.71245615855155e-05
7.43052973039682e-05
4.3605254476655e-05
9.01700007526113e-05
-1.88410966111042e-07
5.96225609190882e-05
7.02638574448565e-05
3.67985191274939e-05
6.07065157343996e-05
1.41847618879632e-06
1.97176090511293e-06
6.79947660397665e-05
9.54298259926329e-05
3.91020933140903e-05
0.000126359744537879
3.90167043749197e-05
1.38899396396886e-05
5.07126302606936e-05
1.67700294629026e-05
0.000128621514689697
7.11038110420178e-05
5.88151689282239e-05
4.87833377594042e-05
8.84056909714243e-05
0.000107055716131656
1.52227821112871e-05
4.56206363469006e-05
5.36129916266874e-05
3.70338944673926e-05
6.02728615644931e-05
9.18352061776016e-05
6.03802788732298e-05
8.19704281575298e-05
7.61354289728659e-05
5.33587044229325e-05
6.80470983340768e-05
6.82346353699124e-05
0.000109196688580682
6.61414923557821e-05
7.12216817107027e-05
7.41296221052706e-06
5.76400810148556e-05
4.457227108342e-05
4.85367834140733e-05
4.7414005907897e-05
6.63409437419572e-05
1.19614323085162e-05
8.402895896019e-05
5.96971145360532e-08
8.29181874583695e-05
7.39564967141646e-05
5.62065128004434e-05
5.11019521682768e-05
9.44982875353452e-05
3.33121436155978e-05
7.35168471806249e-05
0.000125327262442595
1.59358443355797e-05
-3.79635273921573e-05
1.56198933051295e-05
0.000113075923048638
4.60253387558055e-05
7.44868689767042e-05
4.59457718518377e-05
0.000146939954564403
5.51523144865567e-05
8.94587246443664e-05
5.48108619704346e-05
7.78402420716935e-05
6.06829379363813e-05
7.02599730020771e-05
5.03046196019268e-05
2.57371965581869e-05
6.08312309911769e-05
6.80869803543376e-05
5.87488724615826e-05
0.000102643820752319
2.16409673559806e-05
7.05167080405868e-05
2.49489186103832e-05
4.82003109008242e-05
1.74501327704553e-05
0.000103750817545544
6.19693594992253e-05
3.38686346041684e-05
9.04302448946196e-05
3.41592306244457e-05
5.55072000948847e-05
3.73251033176674e-05
1.8008953851594e-05
5.42921055922522e-05
4.636759275878e-05
2.78645001000478e-06
8.79265664818413e-05
4.29237471495961e-05
4.675044034835e-05
5.38095260667206e-05
5.22791232392408e-05
9.17194694940327e-05
5.27486155384651e-05
2.35658851460282e-05
7.31673261295699e-05
0.000127544418688523
-1.97889362204174e-05
0.00011222644078469
-9.2099884319751e-06
6.53515195702866e-05
6.4609416503877e-05
3.61374638839954e-05
4.47886525699335e-05
5.92568518711497e-05
-8.57539467067169e-06
-1.81310016555429e-05
8.71678596554851e-05
-2.07431713879356e-05
5.98972085763725e-05
1.11044981080447e-05
5.55331819358535e-05
3.92846299982185e-05
6.65921944210137e-05
4.39829936404591e-05
-5.49767716779763e-06
4.56853023704147e-05
6.03565417238729e-05
5.65556437298243e-05
5.46969690008484e-05
8.41523241798191e-07
-4.9535053104103e-05
3.80557169266104e-05
8.49198428214045e-05
2.65456269307234e-05
5.29903021001667e-05
5.61347043571568e-05
7.73582695690828e-05
8.57145475465548e-05
5.62969111211618e-05
5.57225802576081e-05
4.35530637210233e-05
7.19247323253179e-05
0.000109403434023109
7.95731883504638e-05
5.53017739626454e-05
8.44277336650018e-05
0.000113780260967187
2.86226501588177e-05
8.57245608630667e-05
0.000131742795881103
5.63735058324538e-05
3.43810729463347e-05
6.60236713123986e-05
7.59681075032882e-05
2.84902827408745e-05
3.93468974987831e-05
1.68130755052365e-05
3.78029517030118e-05
8.89069097898319e-05
5.7514140613521e-05
5.03529386242249e-06
6.5181250904643e-05
6.3238566697544e-05
-6.18803946935465e-06
0.000104323001068021
6.1199394919186e-05
9.78812144007076e-05
6.68066506353876e-05
7.39855184338348e-05
7.82975082986111e-05
3.01933361892561e-05
1.84282242053722e-05
0.000128193244479004
1.75282126117771e-05
3.87917862636606e-05
6.88633390349891e-05
9.24341800470412e-05
5.77503770393294e-05
9.8413057015778e-05
3.38435009585375e-05
5.6598994449959e-05
2.80038454080673e-05
4.60040801346102e-06
7.01793835168329e-05
5.98289109074856e-05
5.77642953042734e-05
5.49082030903322e-05
5.52416518487706e-05
3.47676518378694e-05
0.000118574079140112
9.87333497283227e-05
9.72254988126398e-05
1.95926256550764e-05
5.13465369198732e-05
1.42788376393928e-05
-6.84685967261959e-06
2.98832343149531e-05
3.80895334162377e-05
3.64131829631033e-05
9.22442234805343e-05
0.000119754040424416
4.41913519096332e-05
0.000114461689428081
5.18514644231472e-05
5.99115539436353e-05
8.49398534721944e-05
4.92519441222306e-05
6.98168881596626e-05
5.51768167223795e-05
5.54511473062718e-05
3.89837137530325e-05
6.77041757551179e-05
-6.05149953845188e-06
2.14241374433555e-05
8.96599234155514e-05
1.67052204433534e-05
3.69975463137657e-05
8.33182895485707e-05
5.11414466624364e-05
-1.40633526834925e-05
6.30513566814524e-05
4.73283823756329e-05
1.26094562015933e-05
2.90236736841983e-05
6.9042586584627e-05
7.47822843589714e-05
6.47962630745241e-05
4.92873638428313e-05
4.90863005009317e-05
3.58727679112282e-05
4.98237455684481e-05
5.66336848772505e-05
0.000101804455665422
1.83121820136447e-05
7.85980493814292e-05
0.000102624974405413
6.44505082448135e-05
3.31928947583803e-05
6.56407442715957e-05
4.97994722422451e-05
1.23777493761368e-05
9.09725937458819e-05
6.9282005229396e-05
7.98057494001699e-05
-1.71723766529744e-05
0.000104709283788133
3.97209348496712e-05
3.93835883717329e-05
6.59264740139943e-05
3.70752152590516e-05
6.25840131359485e-05
4.76609185762728e-05
7.74311212218278e-05
6.35286197133314e-05
6.697439112332e-05
6.95819325727435e-05
4.16360464092162e-05
0.000111160204395625
2.85177461874381e-05
0.000107420414242218
2.28635451243634e-05
3.56431611469642e-05
4.8549650567774e-05
4.50320432228134e-05
8.19967627029773e-05
7.55281623340975e-06
9.33280612677881e-05
6.3881030332242e-05
2.75788315145181e-05
0.000123697308936678
3.82838882690687e-05
5.87079301429314e-05
7.20104430755935e-05
1.51514825406444e-05
2.11236722359501e-05
7.04811454009316e-05
5.87694792412669e-05
8.75862199929213e-05
2.12536929474372e-05
7.90890641241599e-05
5.37427070122691e-05
7.40778583746283e-05
-1.26838743441856e-05
2.41371913148122e-05
9.91163291515535e-05
2.77691280647411e-05
6.51286405278236e-05
2.92832380850733e-05
8.16059236974738e-05
8.01413376685521e-05
5.30063088304462e-05
5.02430350159252e-05
9.44243660416078e-05
0.000110756581208467
8.81049013225894e-05
7.358478686091e-05
6.10451408588736e-05
4.27124008276373e-05
3.87333983739041e-05
3.40671594260378e-05
6.7203862291374e-05
3.70432958613943e-05
4.02156266845282e-05
2.79149950423479e-07
7.15602709399728e-05
2.20663143511525e-05
4.13388267238885e-05
7.51329641481079e-05
3.07178003236441e-05
3.14540109137493e-05
3.64476182821559e-05
9.83357231853773e-05
2.21825864284485e-05
9.7491428890156e-05
5.72926132623186e-06
-1.57886718935339e-05
5.61214673391031e-05
0.000131846888787729
6.66850776440539e-05
5.67906314302056e-05
3.11579413741472e-05
4.39059825779707e-05
5.44338404982982e-05
6.46647246078238e-05
0.000119796335241402
9.50523721951513e-05
3.93249145459145e-05
2.30827856914321e-05
0.00013716979107448
0.000107419562037403
8.91838692092142e-05
7.82862382410054e-05
1.68401310246669e-05
8.57653011917032e-05
3.88733441873824e-05
0.000119339251457072
7.19089051664015e-05
6.84734073185542e-05
0.000118386760384644
6.29994632404499e-05
5.29681959545487e-05
7.15375759190939e-05
1.70995342321399e-05
0.000104772026915933
2.28707617583485e-05
3.71502006214354e-05
5.34790074454513e-05
2.49182500709541e-05
6.89112795145641e-05
2.56040363241159e-05
4.46345315838338e-05
9.28050816766385e-05
6.1322430626296e-05
7.65909622279773e-05
6.52258636529865e-05
2.02117711267406e-05
4.95281073840197e-05
2.86236485744729e-05
3.0828695007775e-05
6.3214953275508e-06
6.70910135105689e-05
-7.52909661592739e-06
8.59645793855225e-05
4.34170977667789e-05
6.71178934518356e-05
8.41748417371888e-05
2.6899222939206e-05
0.000150568157210582
4.16529443718644e-05
2.45719736294956e-05
6.51493828159092e-05
3.05528672773608e-06
0.000112742083157041
6.60431942121629e-05
3.20800705293743e-05
2.46682160517761e-06
7.54905147923661e-05
6.86183675033957e-05
3.98951845379186e-05
7.16403533802509e-05
6.12883068747288e-05
3.19040108352016e-05
8.17842637882905e-05
3.98792764410601e-05
5.62587998156736e-05
4.93893043132836e-05
5.64059874648736e-05
9.62257393777983e-05
4.91223301944267e-05
7.95230753362845e-05
5.2490323893673e-05
0.000115428168610998
0.000121290277401265
4.74619972023655e-05
2.89384933857481e-05
0.000131949538365486
6.40828245515819e-05
-1.40557438115826e-05
5.43368592959436e-05
6.81808318519731e-05
8.12431322190889e-05
6.4500297786473e-05
0.000104474633862431
2.69195896841968e-05
8.17179729867347e-05
1.46585149064854e-05
4.83374975417121e-05
2.29862153687983e-05
6.20822889456032e-05
8.57211406556532e-05
8.20212102980283e-05
1.89390005324056e-05
7.94414412757257e-05
7.46270469927367e-05
3.56673574134982e-05
4.55290951892899e-05
2.9102037633353e-05
2.88553055433473e-05
1.14851249582742e-05
3.74080509574875e-05
2.36742382543443e-05
3.79855090340915e-05
4.81700243567917e-05
4.49321759397924e-05
6.21190426962972e-05
6.31430824716064e-05
3.63782715917007e-05
5.89622151042233e-05
9.83754553382105e-05
3.88197511620365e-05
8.68175237066215e-05
5.33174858296185e-05
6.29136454963416e-05
5.39945311836139e-05
6.00553928838994e-05
6.49864189487154e-05
6.18586077868644e-05
5.55590496891088e-05
2.90778491350749e-05
2.03771981579655e-05
5.32441168003549e-05
4.03311265052104e-05
0.000125710695545945
6.71680464164625e-05
5.17274494649538e-05
2.95622907530321e-05
5.51630069787407e-05
9.7749816460076e-05
4.46029493652212e-05
4.62375254004012e-05
2.73679990254828e-05
8.95893719032197e-06
7.066361845937e-05
4.04374652564702e-05
3.93484904835906e-05
8.13138857731783e-05
7.6100170623412e-05
2.38652075923231e-05
4.71679912356401e-05
0.000119958403623452
3.55302317418798e-05
5.17600518339842e-05
7.95566941904253e-05
0.000125973276386815
4.31580532714984e-05
1.93376536028769e-05
1.5005601913372e-05
9.04230947240615e-05
0.000100950559863066
1.15234227684851e-05
5.16020164238057e-05
0.000124129152057278
6.91088296335045e-05
7.35979502828141e-05
0.000110019131470737
1.17819027377227e-05
-1.21604624293563e-05
-1.04516531234533e-05
1.12922218350487e-05
5.250565110059e-05
5.56779934949783e-05
1.62987045331523e-05
6.13174915247904e-05
9.67117025099596e-05
5.83263290435828e-05
7.29811978393062e-05
2.72651445372627e-05
6.81357381561234e-05
-1.39338100427233e-05
1.23682372112403e-05
5.4881598819313e-06
4.87975020645267e-05
0.000113892287064596
6.65376303189991e-05
0.00012646562190107
7.87399172707882e-05
8.45534222818929e-05
7.73292507008036e-05
5.25266675254411e-05
6.04954664683672e-05
2.62682012467585e-05
2.17443981304708e-05
7.69442303812757e-05
5.38071798747496e-05
4.18845184189964e-05
8.68227226338375e-05
7.24416012154404e-06
6.02980155419701e-05
4.665650070112e-05
8.1577249581238e-05
7.95375634392864e-05
1.42480257419746e-05
6.18759942342088e-05
8.15371684279937e-05
0.000121056111148703
6.16895158181798e-05
9.80560684905674e-05
8.17003304935292e-05
2.48275735334509e-05
2.51716445716583e-05
5.9794396284208e-05
6.73549256266079e-05
0.000103033991698111
0.00011674958012017
9.53853643428875e-05
4.7827524772446e-05
4.75478721086913e-08
-3.0637440586628e-06
8.10759386733012e-06
5.75233702110722e-05
2.1861639127699e-05
3.24250270572115e-05
9.27136345260248e-05
1.95530549306292e-05
0.000100286683740437
8.85717812251093e-05
8.95011463211341e-05
5.40632466303139e-05
-2.70878534699217e-06
0.000140507108194357
8.11334646496469e-05
5.08180801462957e-05
-1.6139759713848e-05
4.44171147726593e-05
1.10537896413877e-05
9.42267492616623e-05
0.00012491519149528
0.00010448280348467
0.00010261059000637
7.84383661296233e-05
4.19279941705972e-05
4.37964705908337e-05
2.42355205566978e-05
6.65120060791358e-05
4.18283831397168e-05
5.10681352485254e-05
4.6854646110936e-05
9.61781160713837e-05
5.85614453618842e-05
0.000101305473980704
5.67611429403815e-06
5.67927054574267e-05
5.69424800933525e-05
2.5511264995627e-05
-2.09084915391254e-05
5.05934508197554e-05
7.69351593878023e-05
0.000102528867364958
0.000103758465554303
2.27796172898161e-06
5.9616454397165e-05
0.000115109367371763
2.83496957228645e-05
0.000103057785276411
5.57972942159351e-05
3.27505067794724e-05
0.000121675247381152
8.65326164378065e-05
4.19003436682203e-05
5.19452844650862e-05
2.87550306170601e-05
5.2445809096559e-05
3.06553778647416e-05
2.57205972594577e-05
3.68000967345127e-06
0.000113039577379033
5.35675238358048e-05
7.88636201990305e-05
0.00010476423168078
0.000111679530993467
4.4922715584727e-05
6.64517037184368e-05
2.48781123176021e-05
6.04776162618328e-05
1.10306576860368e-06
4.20819897524291e-05
4.75694391291704e-05
-1.44838882845753e-05
4.6397327058103e-05
-9.82891288972862e-06
2.5095743271266e-05
8.34901211512771e-05
4.36890901018147e-05
6.08889887071656e-05
0.000105655918947389
3.90565809303152e-05
6.8355713900214e-05
0.000115014185101665
-3.37775310752074e-05
8.39649514433701e-05
7.59715354264407e-05
8.88096780046172e-05
0.0001509321690226
8.22263900763337e-05
5.75059089115573e-05
6.12134581610191e-05
6.06038209133418e-05
9.19055451446248e-05
2.60114043706703e-05
5.64620048518041e-05
3.4885807774684e-05
2.25463588030646e-05
4.50386562996348e-05
9.48130463131799e-05
0.000125867668379386
-5.12924152179415e-06
5.69430531092838e-05
7.62139228295561e-05
9.88622037646621e-05
2.48401990558006e-05
6.6155896380842e-05
5.37999235345776e-05
7.47292289110823e-05
5.22041290599656e-05
5.18825018617665e-05
0.000110124069594461
6.7383710459263e-05
7.58130530725707e-05
8.16060095483955e-05
3.65857418729431e-05
0.000124460456379157
4.39264075620246e-05
2.79294033960484e-06
6.15299106010722e-05
3.72814451527835e-05
2.94743438110569e-05
5.68619211519669e-05
9.22851416559893e-05
3.53557774543247e-05
2.75995966117302e-05
4.60495382050929e-05
0.000106116049714708
5.75605580845227e-05
5.11598627922411e-05
2.72394537372266e-05
5.0412859697453e-05
2.64106680438296e-05
4.01097547751384e-06
3.0097067218255e-05
5.17556874380379e-05
3.15659309796815e-05
1.76748344203279e-05
8.06467603467539e-05
6.01899700365078e-05
2.76986001544743e-06
2.00478879961271e-05
4.99256419468663e-05
4.1603576973993e-05
8.67761795576776e-05
-3.97822075593165e-05
1.65636395697184e-05
7.90601321988185e-05
4.86171344438986e-05
3.1887201260131e-06
4.82037557701086e-05
6.41420213265032e-05
8.42429981102582e-05
9.30419414433452e-05
9.51431492739763e-06
6.61487350160313e-05
8.44118796449322e-06
8.42794042806597e-05
8.56246381332073e-05
7.38196448503119e-05
5.08879732151515e-05
9.60506663301851e-06
3.36241984413742e-05
6.39252567935794e-05
5.78960194276993e-05
9.8304249524781e-05
3.56920778545997e-05
1.5912113400123e-05
0.000114729588335241
2.53790598984886e-05
9.20216425614566e-05
8.43516068364535e-05
6.62397900061333e-05
1.72232749071543e-05
4.06264586880139e-05
5.72773338810266e-05
2.04343408570236e-05
5.69939308195294e-05
6.96096457956855e-05
7.2350004794721e-05
9.69763703468563e-05
0.000117309766003093
0.000112853717907967
3.96358372409018e-05
0.000106884827460743
2.19759762609347e-05
0.000111898705706789
6.14747145173163e-05
9.97657540897504e-05
3.8168766883e-05
4.02750969964293e-05
6.03319532623878e-05
6.32129735741032e-05
5.33773401639323e-05
6.3427106062375e-05
0.000104547196410071
2.64955179329919e-05
5.59738690319596e-05
2.1548776900873e-05
9.36872079024369e-05
2.15761576905007e-05
4.38358781315909e-05
7.80273950234796e-05
5.32056069484854e-05
6.98852518054568e-05
1.89618085545689e-05
5.42892664827846e-06
9.42194086208373e-05
4.86435830650499e-05
7.31054903736335e-05
6.40273977995091e-05
6.84869655444056e-05
7.76910712906566e-05
1.06126524398306e-05
4.21219614572701e-05
7.16182710545263e-05
6.23882343333969e-06
9.87166778375616e-05
3.3798791145198e-05
6.15959463820928e-05
3.26483405486488e-05
5.16034571825504e-05
4.16935617541181e-05
1.14463354054233e-05
2.77043403061279e-05
6.09853163386753e-05
0.000113773897453348
8.09564189290388e-05
2.00798309960952e-05
6.70350150094176e-06
2.51367262824824e-05
9.83203148885642e-05
4.8814774316801e-05
3.62662731943945e-05
5.56706547838027e-05
2.99216336300336e-05
7.64388312747357e-05
9.87046138203248e-05
2.67662693587345e-05
9.15850753884257e-05
4.69345665789095e-05
3.8244829919082e-05
3.50629629559342e-06
6.0184516852598e-05
9.7869717021555e-05
5.13736988937649e-05
7.19216188445678e-05
8.04656497010312e-05
7.18960876753819e-05
5.07929458998046e-05
4.00394993637624e-05
5.20566029257046e-05
5.86081704859384e-05
4.91822693730377e-05
3.93987463658399e-05
0.000133693417223978
9.20927681238672e-05
8.75401963591324e-05
6.97913419050802e-05
-5.17631341024102e-06
6.40743214842742e-05
1.24032433062505e-05
4.41697459363492e-05
5.71328277620705e-05
6.3524077902216e-05
4.10330917462014e-05
6.78022970507624e-05
0.000131680603363731
5.32613066191486e-05
8.29550687436445e-05
3.45591675659477e-05
-1.20846236466077e-06
5.23762120891481e-05
7.16295040996516e-05
5.09320994383751e-05
7.6097163495147e-05
6.45006072199794e-05
8.39520771328829e-05
0.00010008932641711
1.55205348951426e-05
0.000110829089350773
8.44932001154257e-05
6.02111073718536e-05
4.75032192074434e-05
6.16571977604295e-05
7.85645740750151e-05
5.84958637943685e-05
5.79039122142864e-05
2.94025282547277e-05
0.000119553452337684
8.27063234475489e-05
3.99581241663952e-05
2.6641765591008e-05
3.15149212332901e-05
4.13628072843006e-05
2.66161934719876e-06
2.46587846521994e-05
0.000133777024217503
5.16859537608042e-05
4.2310367533068e-05
3.27361769372649e-05
0.000122746107774969
4.5988715920445e-05
0.000106628923672314
0.000111337908910644
7.39926387050164e-05
0.000117904472032189
7.00585887999367e-05
8.61331795889645e-05
0.000127941212058236
0.000122515382704075
6.97032139506372e-05
2.58006702807575e-06
6.25770896434278e-05
5.5534621209607e-05
9.02216488016363e-05
4.32130782073006e-05
5.87448571337199e-05
9.17931041941499e-06
3.81057125113366e-05
0.000107651254177917
8.56223184505802e-05
5.82032961371434e-05
4.18149017293191e-05
6.27328724913284e-05
7.83603386801276e-05
2.65011207397087e-05
6.51114069044103e-05
1.40944437649341e-05
0.000131548804380157
9.78857261174927e-05
7.17494325069914e-05
0.000127147842586843
3.096123002099e-05
5.09988218586412e-05
5.85938869849848e-05
8.68008677417212e-05
6.90495949193703e-05
7.45080847202264e-05
1.31061330687353e-06
4.58071892894163e-05
4.17045687298239e-06
3.82025368808723e-05
4.37161984858654e-05
5.20345410715475e-05
5.46185366471502e-05
8.05388072851753e-05
4.77402994637872e-05
4.034594243355e-05
4.61286866949605e-05
3.83880949679013e-05
-3.7101641317875e-05
6.01710058797764e-05
7.26633198875729e-05
4.68467918763152e-05
1.17179721143712e-05
4.95630359716847e-05
9.84966551326755e-05
2.73157867074329e-05
9.02465552162037e-05
1.99218980915138e-05
7.23898013259356e-05
3.10245193983266e-05
2.56594019392739e-05
3.42356447472151e-05
8.56552149581937e-05
6.67322859766909e-05
-7.01017637654106e-07
4.31565564853495e-05
4.64662532395047e-05
6.67596879943439e-05
8.93898443080572e-05
5.13668930248542e-05
3.93075743814168e-05
3.8341936915763e-05
5.24812727665632e-05
4.29841714907298e-05
1.38455421940589e-05
7.80610462439726e-05
-2.7921899623767e-06
4.46881869566396e-05
2.0774219552302e-05
9.68075243088756e-05
2.97219076095376e-05
4.25006839506889e-05
2.15921101160611e-05
9.58910533053367e-05
7.36223799170251e-05
1.99316565257455e-05
5.28871170613962e-05
4.57854447521822e-05
2.19502005976955e-05
1.83345498126301e-05
5.11361823515037e-05
9.36375635877558e-05
8.87600865104151e-05
4.14919599784939e-05
3.72317635582595e-05
8.6695043288818e-05
3.0289805312058e-05
4.26909616587309e-05
3.79655952366161e-05
3.92346242374267e-05
2.83179864910292e-05
4.97669763683714e-05
7.38078659403456e-05
1.1232287349088e-05
9.80391903298714e-05
6.70367632959113e-05
8.87073454911813e-05
4.64068191651025e-05
8.99853350999798e-05
6.93104138010629e-05
6.91089031991111e-05
4.95284837862668e-05
5.42372050228928e-05
3.81532508272243e-05
8.44473791067184e-05
3.51204325782823e-05
6.60560508305685e-05
2.07016874451648e-05
7.19250336305208e-05
0.000130704984000937
0.000154384710598437
0.000110994213333705
7.1457832984996e-05
0.000115215011718069
8.00107485554938e-05
9.05037978809945e-05
2.8520703623448e-05
6.32362145319792e-05
7.96830661343227e-05
0.000105112017792648
6.94824852602463e-05
6.26637965438341e-05
1.23128176486878e-05
-1.89181141979659e-05
2.88320830131679e-05
4.30393231950437e-05
7.05196339637022e-05
3.3644788955596e-05
5.02994118171076e-05
0.000114969480894113
8.05839032567421e-05
5.10913099472031e-05
9.98411527886358e-05
4.30651272771905e-05
7.90278144477869e-05
3.56157972957473e-05
3.60625137323979e-05
0.000103418995736007
5.18085433728013e-05
-1.96013878836761e-05
5.94246509367835e-05
7.16097548106397e-05
5.47529913767778e-05
8.16700378967058e-05
2.89701282817331e-05
8.14015568488541e-05
3.8678044988303e-05
7.72668485496543e-05
2.10375435989868e-05
4.81624566123546e-05
0.000105984793788968
3.67016216726685e-05
1.99691163851632e-05
3.78307539060131e-05
4.66766471449497e-05
8.69040770174002e-05
0.000115913208028685
6.09490419702326e-06
-9.70577521084885e-06
1.13555178643539e-05
8.10980957029286e-05
5.28411399376002e-05
7.93680971264348e-05
2.55555969106571e-05
6.16134230140651e-05
9.38238832694719e-05
4.53164410512377e-05
9.47019899995213e-05
6.16858423147041e-05
6.89265171057628e-05
8.71464549750451e-05
6.86523226075341e-05
4.25925452234198e-05
3.53220818405566e-05
4.38267857721162e-05
6.69988983677961e-05
5.03204257073254e-05
7.05722903981163e-06
4.82619792597664e-05
0.000110545231413882
3.71685472625295e-05
7.3845432521717e-05
5.3901000512636e-05
8.50658542303197e-06
1.64593279554783e-05
8.78576444698936e-05
0.000108745172176597
3.74624597452218e-05
5.96141209608056e-05
8.95095178635318e-05
1.71101545836095e-05
5.97313539382775e-05
3.90163449807925e-05
-2.45418048863995e-06
7.15115457065451e-05
6.23866064084545e-05
8.86623976583611e-05
5.18048137818332e-05
9.43013669146238e-05
5.26102688874567e-05
0.00010133014258791
0.00010321800278135
4.52301588552433e-05
5.85261852824267e-05
9.24651204526445e-05
4.32999048328654e-05
9.2699471526778e-05
9.6482229327118e-05
1.05300499147033e-05
3.44053924939049e-05
3.92425354312471e-05
0.000102796199206319
6.46548816940263e-05
8.7895448764919e-05
9.12683817204077e-05
2.11640512548532e-05
9.55821199394831e-05
7.32252933379872e-05
7.24853754357768e-05
6.17470667752248e-05
4.32429397818713e-05
8.39042367316717e-05
1.7589188890905e-05
3.97992983401811e-05
8.28141241484429e-05
1.96133271563326e-05
3.68865492247546e-05
8.84376639813262e-05
5.22692892105071e-05
-7.30021026371002e-06
3.92678315977054e-06
9.42561812450979e-06
4.34442768824596e-05
4.38562581274766e-05
5.14967955163504e-05
7.05468693559525e-05
9.94383524558953e-05
5.09397730783462e-05
3.14159271569722e-05
2.15358096161821e-05
0.000100102397819193
-3.84817688855649e-06
5.6963336609989e-05
2.85760721565273e-05
2.46333870668933e-05
1.77759907570808e-05
0.000101770893790634
4.44374649719655e-05
9.35345454261663e-08
2.27582129167443e-05
5.23419325889557e-05
7.11529792226056e-05
0.000100233839726664
7.3156491566608e-05
5.36724600696504e-05
2.70968758508153e-05
2.80769538516306e-06
5.89700318480131e-05
4.45763835711435e-05
0.000134186847856906
3.72816769541695e-05
9.54253036757616e-05
0.000108111157744492
0.000113101572343715
-1.13136802034105e-05
2.68139044818366e-05
9.14888126906289e-05
2.24856278911398e-05
9.24461976609739e-05
9.20183303978221e-05
5.45871579754791e-05
4.03314421031694e-05
7.2989627929784e-05
6.75024993705715e-05
2.85082804765004e-05
8.62445417949349e-05
3.76416265159422e-05
4.61356348918699e-05
-1.35539088788908e-05
6.2039403275159e-05
6.03606251277005e-05
8.59888180230224e-05
3.40901186139103e-05
5.33675157617498e-05
7.44004330019203e-05
0.000103398390554295
8.47392049239126e-05
1.12057614295622e-05
6.54537905879006e-05
1.03142316716666e-06
5.76868898159337e-05
0.000103302402935462
8.37479186367375e-05
4.34615016527985e-05
-3.87589402410943e-05
1.68737698201372e-05
5.13841132110493e-05
5.56074206222177e-05
5.82138105466864e-05
7.63835088786352e-05
4.78764662536952e-05
1.6018846770732e-05
1.75691755686893e-05
2.45078302624696e-05
4.17066232105551e-05
6.2906140455333e-05
3.93514271006628e-05
5.11888140987464e-05
6.69446824970227e-05
3.714198293261e-05
3.41379765771906e-05
7.07754745514664e-05
8.26927408488252e-05
4.50038058488071e-05
9.15020849301853e-05
9.26261416440609e-05
5.47223248411214e-05
6.18923833453523e-05
3.23399819132141e-05
6.46996431212514e-05
8.27234989081608e-05
0.000112467169628516
5.54009210653671e-05
5.6927425674089e-05
6.89038219161671e-05
6.12797357867963e-06
6.76257865341642e-05
6.48462498309908e-05
8.28112915625543e-05
7.11331309331181e-05
4.97928758375378e-05
1.67368457612602e-05
8.55770967727945e-05
1.97583151191313e-05
3.15735550619866e-05
2.90132733578078e-05
6.09973046841636e-07
7.69032944226628e-05
5.17100425450497e-05
6.1614844749466e-05
7.46971967257472e-05
4.63810997840897e-05
6.24089288298645e-06
3.92547145305954e-05
7.66065227511745e-05
6.13518452113087e-05
7.73101075245628e-05
5.98013596696831e-05
8.65322572131299e-05
0.000135407223284857
7.1992163343704e-05
4.01930318181272e-05
5.92797087512065e-05
1.4902939291162e-05
7.92813460082236e-05
7.67152699222432e-05
2.85327976779316e-05
5.28148019088771e-05
1.17176368344233e-05
1.22673156839331e-05
9.0766140955396e-05
8.85329756966531e-05
7.2478183550629e-05
8.22359512539399e-05
0.000130786048769121
7.93665397738994e-05
0.00010060942545246
6.4163211282742e-05
9.33979553847468e-05
0.000103224697951215
3.80097451347367e-05
1.88891915609058e-05
5.99914427456552e-05
5.9646026766973e-05
6.06453443843448e-05
6.76394203728307e-05
4.93922812728759e-05
4.18505445237603e-05
7.62468329134497e-05
0.000105340379029457
9.47387211664703e-05
6.37962337787962e-05
0.000107727639591047
6.41383242591432e-05
5.09474051955151e-05
7.8585676933018e-05
6.96593870279631e-05
0.00010129606667601
3.40196356453007e-05
8.96600835456634e-05
8.65830600088761e-05
8.14880509677043e-05
4.90370143156778e-05
4.32452051339862e-05
1.39662085774271e-05
9.01446617362239e-05
4.75151642630274e-05
6.36147584108207e-05
4.2492070414877e-05
7.23982013475542e-05
7.71825944565906e-05
3.71932094317493e-05
9.89770635429503e-05
-8.44391900807197e-07
9.90404393648505e-05
5.20980075121304e-05
1.65061455841788e-05
1.83756232427232e-05
8.62904931651663e-05
6.89782476330919e-05
3.51292783369531e-05
3.13630289336433e-05
4.37561986062421e-05
5.04127501604858e-05
1.44546251531992e-05
6.13700118607981e-05
8.93566494958297e-05
4.32944087904129e-05
6.8912877667409e-05
5.76732906649635e-05
7.47010696215476e-05
3.68784559945151e-05
9.76507340715075e-05
0.000122586334073501
5.52473857674454e-05
7.148225743314e-05
8.7962637515392e-05
9.29037541401907e-05
9.90332115121638e-05
4.65811698384906e-05
5.11993700018228e-05
6.74456017724466e-05
8.87661663277674e-05
0.000123420350565703
7.5831430597298e-05
3.85008596024991e-05
3.30620307095064e-05
1.25467767682146e-05
9.26690953026545e-05
6.7965815444391e-06
5.43268345903367e-05
9.72078037750194e-05
6.63877122651678e-05
0.000132709119602703
0.000121845993595394
1.59910905922642e-05
0.000108658880826629
8.77980085003018e-05
6.69858326735285e-05
3.46189741386986e-05
2.78257941720815e-05
3.56044120412686e-06
3.23950524708106e-05
4.72341666982795e-05
0.000101956694986539
4.06873796771902e-05
-3.58710391689945e-05
4.45003443160031e-05
5.32326377933521e-05
5.844210277248e-05
1.54576428452204e-05
8.1454151467893e-05
0.000109157689178388
5.76930701291116e-05
6.06562879868532e-05
5.65746582051436e-05
6.03237623681639e-05
0.000107328113499713
5.8558652613096e-05
8.2620231642749e-05
0.000110514873492815
7.69235645582625e-05
8.8748895742398e-05
7.5866724686757e-05
4.45629833699249e-05
6.51880554586857e-05
5.63889548796702e-05
2.93195021596299e-05
5.15836503758863e-05
4.33207576752793e-05
5.16212544383221e-05
4.63989410996892e-05
0.000103277242329303
4.17554818847297e-05
5.44457634782677e-05
6.27114884769896e-05
0.000122872587783802
5.74057826605113e-05
6.52572515454591e-05
8.57850747668395e-05
9.93139258592983e-05
0.000114521838273556
4.7206697162522e-05
5.31686423929388e-05
0.000112489232703348
0.000126871756062475
6.47684771197517e-05
1.17688823294567e-05
6.78252445459733e-05
0.00011599442911468
5.4004179307416e-05
-2.38205261329205e-05
8.52756070223571e-05
7.70651606838724e-05
8.38866453068334e-05
1.74511001409706e-05
7.148732478934e-05
3.97963646396434e-05
8.39583147895636e-05
3.15713239479803e-05
6.71565785633071e-05
0.000121982825879767
6.35340831657913e-05
1.39922476966733e-05
0.00010196372761351
7.01886476569871e-05
8.59189992785446e-05
4.28888269012117e-05
8.94515117709347e-05
1.91535460055316e-05
6.85864382050284e-05
5.78592386688524e-05
1.47711028506603e-06
0.000112214153807493
4.91817374217192e-05
5.57323911121323e-05
8.42756837271998e-05
2.60322572912385e-05
4.49955606283199e-05
9.24279314335414e-05
6.54264005757974e-06
7.55166893697028e-05
3.68559859008573e-06
8.06804379599745e-06
8.44900127364033e-05
5.35173759069544e-05
1.47483546757552e-05
2.34618744707173e-05
1.82902322238942e-05
3.23918030139086e-05
5.92537091838852e-05
9.43849647717064e-05
4.7238934272432e-05
4.87384730800989e-05
4.7051658060888e-05
3.59331270379325e-05
7.8335161068834e-05
3.22600021501939e-05
7.25989540190417e-05
5.60897550545765e-05
5.55676509169689e-05
4.84630470725397e-05
4.1876388345523e-05
5.58909580202747e-05
7.97640511997008e-05
9.50481698148573e-05
1.33491862713271e-05
4.83564629951394e-05
5.44639085196664e-05
6.34751676899486e-05
0.000102693432309156
7.48498212476708e-05
7.6285598613495e-05
2.12928576469089e-05
0.000106790741035769
8.22502109417052e-05
8.93702991912949e-05
9.34976752465584e-05
4.91252334861984e-05
8.69263640442785e-05
7.75204200762888e-05
7.43068486339664e-05
7.8689311711867e-05
2.72410638690597e-05
7.25837289614254e-05
8.08297274320094e-05
2.70191140196496e-05
5.08192137095195e-05
-2.08047939078005e-05
3.40170701787843e-05
9.08063641651388e-06
4.84642008409304e-05
6.09344006193332e-05
0.000102762897768204
6.41464411669509e-05
7.18062025016194e-05
7.93056125460776e-05
9.15557670780359e-06
7.59916848037737e-05
4.50484340316787e-05
9.85855120458772e-06
7.98584200229205e-05
2.09130996216514e-05
0.000119482247265312
0.00010522398197079
7.40615542945714e-05
1.48716957800568e-05
4.32074880308918e-05
5.12264494963168e-05
3.02638454510332e-05
4.34221549330582e-05
6.27320819958765e-05
4.82028036067336e-05
8.52535798227408e-05
3.29784307191288e-05
1.17254704491813e-05
6.86470468102021e-05
8.40417292619529e-05
9.56501398547562e-05
4.08710146336448e-05
2.33980164980327e-05
7.8327641474186e-05
8.82858840476009e-05
7.64951195966344e-05
5.50742385640686e-05
4.98427553788727e-05
9.67631024554561e-05
0.000112784333792048
1.33069074365799e-05
5.13806491741582e-05
3.50098253160354e-05
1.58285094679054e-05
8.57138939980295e-05
0.000111770061360405
8.3248358158988e-05
7.76085618869692e-05
-8.15205389766372e-06
6.46357218882515e-05
5.6609195264879e-05
3.32298530233718e-05
6.94754720054216e-05
-1.62764154795024e-05
6.44842068787949e-05
0.000131304973100813
8.0237277047773e-05
0.000103723360101181
9.67166382873829e-05
6.17771438198459e-05
3.15079022279516e-05
4.84472443330488e-05
-7.67251628407348e-07
8.90634447160744e-05
7.33543063999241e-05
4.76383665675503e-05
7.09108721965582e-05
0.000117917157107109
9.96382041049766e-05
2.83111701623956e-05
0.000104429676319669
4.28260983971633e-05
0.000111340972683166
0.00012381060521479
5.92986819741179e-05
7.40337955596184e-05
6.51539366541148e-05
5.69718722164828e-05
8.04916998209528e-06
9.60584410864711e-05
5.30688352494589e-05
5.7644758590258e-05
0.000119466255156389
1.76928980431092e-05
2.95122220420784e-05
1.85298178375279e-05
3.76724778612514e-05
-2.57145736853819e-05
5.85368469737946e-05
2.7602249380485e-05
1.61610745100614e-05
7.64123390792586e-05
0.000128168210833469
4.55059944939179e-05
8.43764001593484e-05
6.64596785454845e-05
1.2008675469068e-05
6.52610393067214e-05
7.61803361443246e-05
3.16336696547475e-05
6.05654238835445e-05
6.06601213476795e-05
3.65649183148147e-05
3.2253984868947e-05
7.47871820361089e-05
0.000109381744842692
2.83783765914091e-05
9.12792119958166e-05
0.000104950453177311
7.15106296034102e-05
4.27660895387005e-06
-3.94656246943435e-05
8.42563417180077e-05
0.000115054082727618
3.1315807623102e-05
8.87865750663781e-05
8.04292464027719e-05
5.53951347545172e-05
0.000109183096255815
8.31263683207043e-05
6.46014652459371e-05
5.3017149138362e-05
3.72663626389868e-05
6.37660421927618e-05
0.000101491186770356
6.25557116670894e-05
1.22111683312885e-05
-1.84462225522955e-05
1.93493408782328e-05
5.76362493855373e-05
2.39915909891182e-05
9.99526758317365e-06
8.62575966133121e-05
9.00526521784052e-05
9.24902120397469e-05
5.60206276100521e-05
3.99434938198486e-05
7.57374541167504e-05
5.60924036092472e-05
8.73179504623303e-05
6.36062703553924e-05
6.10315147407044e-05
3.52129402541717e-05
1.80564389224359e-05
4.64289634845874e-05
3.48255404223127e-05
1.26383073701769e-05
5.15310762859872e-05
6.98773264620518e-05
5.34862901984825e-05
6.36309410579559e-05
4.74197198676049e-05
5.02901369719243e-05
4.90752721658324e-05
-1.4182389377325e-05
7.98429897102939e-05
8.05792081024869e-05
6.96965393041024e-05
5.73174212013642e-05
0.000129082823557968
7.11987919988305e-05
4.1849566664394e-05
5.34532432811334e-05
4.71496348653842e-05
9.37369724391693e-05
0.000112732620303211
0.000105713453892927
7.27969836512129e-05
1.11020313424824e-05
5.25479577570048e-05
6.57609432611721e-05
9.27681238683587e-05
5.74070422330793e-05
8.15763741618824e-05
0.000125428916097331
2.20433528038341e-05
7.1332143452947e-05
9.14973593485309e-05
5.48255727074172e-05
0.00010264692489437
6.53829533900079e-05
6.45645865617372e-05
4.74769938113646e-05
7.09808962352054e-05
0.000140573459435839
5.05788016720817e-05
1.34569472610762e-05
1.33571999350798e-05
6.84667215112719e-05
9.65413944251194e-06
6.87595153641295e-05
-4.42272340843913e-06
9.15771205785352e-05
2.92157742958036e-05
5.13493261135731e-05
8.50187530137671e-05
1.39493004571003e-05
3.7933676218582e-05
2.92604089729275e-05
4.40805006143181e-05
2.63795925944831e-05
5.18906181849759e-05
4.18146832661894e-05
2.17421713444181e-05
4.3800278186357e-05
5.70780220623242e-05
2.99414214788207e-05
0.00011428501376494
-7.61944547177743e-06
3.12332763818006e-05
7.81380488264409e-05
3.89123611202173e-05
2.46487278713235e-05
4.04979844592346e-05
9.90896196185489e-05
1.10077271431694e-05
8.16443659433849e-05
1.59912440783067e-05
6.31463647480186e-05
3.61520561156522e-05
0.000103447660956929
5.96800153922374e-05
7.04058911262532e-05
8.96498090415761e-05
6.81456993945088e-05
1.82624051867336e-05
7.42552792732999e-05
9.31922435037128e-05
0.000115434284531987
7.32494048920418e-05
6.45918957414818e-05
7.90720591244155e-05
0.000120598669411611
5.22005177703972e-05
1.41333794679973e-05
1.40171755220553e-06
6.57682875923036e-05
1.0569372200025e-05
6.78934558531487e-05
4.08675573415014e-05
7.32456701882477e-05
2.84499509550894e-05
9.36329514425455e-05
3.78043229436664e-05
0.000101471093211867
0.000130458360953365
5.98398009789319e-06
8.29610585553456e-05
1.55776122841065e-05
6.70705877593218e-05
5.47541980496229e-05
2.86511752969665e-05
4.4563485465361e-05
4.49986292270472e-05
7.32143382369031e-05
9.96591827322966e-05
3.81901152188382e-05
4.41674338050601e-05
1.01627811012671e-05
0.000120473906983107
3.2546277357837e-05
1.99549274454505e-05
6.00267800978131e-06
4.35733731373008e-05
1.75637538695917e-05
4.65258272551663e-05
6.07440243831644e-05
3.05293367563971e-05
8.08548587674496e-05
1.90035969849117e-05
5.63332540535347e-05
0.000132105223190286
3.18690333750574e-05
7.93488746618213e-05
9.4863353935656e-05
5.72991668035164e-05
6.56858649488716e-05
2.19881402437826e-05
0.000118195663664538
8.93755117725118e-05
2.56622079865779e-05
0.000113418487139973
6.96791852246002e-05
2.26444259782746e-05
5.16809259033903e-05
9.5228601214137e-05
4.42281109406039e-05
0.000110284000473863
7.82038401300702e-05
7.43364637586632e-05
0.000115353683145197
4.83744442782323e-05
1.76297469521071e-05
4.51842364223303e-05
1.75755324015858e-05
4.65515967828984e-05
0.000114783610978921
3.25406731982926e-05
0.000100421305187126
9.17739367511157e-05
2.5121711260145e-05
3.29306085952683e-05
3.22155769255486e-05
5.17787843858273e-05
4.94659461546391e-07
7.67198166994661e-05
0.000101759716613686
1.00038697135173e-05
5.83478364979056e-05
8.08542317183929e-05
5.54376386924959e-05
7.33198978240027e-05
9.00845084020575e-06
4.03155739116666e-05
2.48353135943681e-05
7.32002779282132e-05
9.22717448058275e-05
6.86625340573216e-05
3.41997215679144e-05
3.93361183738393e-05
6.99501102696671e-05
6.170855769762e-05
8.72616241368824e-05
6.73275888462187e-05
6.21580768385428e-05
1.97375747371725e-05
6.51668305165928e-05
7.11445294268489e-05
5.39970292599101e-05
9.32612807121193e-05
1.80391936687196e-05
9.52900658179241e-05
9.37717085403397e-05
4.83524694001405e-05
5.8642442369358e-05
7.17276070459159e-05
2.89460711832824e-05
1.52395613649089e-05
5.46485001164522e-05
1.70437526423833e-05
-1.67956889004021e-05
2.72998820717101e-05
4.019883379099e-05
6.74056725317891e-05
6.7503770856697e-05
2.24149115699435e-05
0.000126810966900817
4.66105642264872e-05
4.26425935745981e-05
6.25870770554073e-05
0.000122247015966502
3.08245332079356e-05
7.51352681878722e-05
6.71890052548449e-05
0.000124024132863923
6.65946181347405e-05
4.20811099149124e-05
5.09150387878971e-05
8.25412175354132e-05
3.89721882771593e-05
0.000118209053504576
6.00662372534718e-05
3.27885872288664e-05
3.1568547628687e-07
5.25810373792124e-05
4.41938211966281e-05
0.000102454568342671
6.04992334418291e-05
3.01028306298682e-05
4.21679712818958e-05
6.80366223395467e-05
6.33435443445381e-05
6.22835605768713e-05
2.43352397868853e-05
9.10293591829897e-05
7.57240809217377e-05
3.99798363974994e-05
6.34077694859239e-05
5.61526384344491e-05
5.6001020152645e-05
6.74896625497626e-05
3.72931913108525e-05
9.66782133922177e-05
6.09449281415912e-05
-2.61734298834449e-06
3.49830136610012e-05
4.05223377984872e-05
9.58779083386003e-05
6.96121344946474e-05
-8.05888901610343e-06
0.000130505046317457
3.75866906027188e-05
6.6881305927814e-05
3.42648874511483e-05
0.000107894973828638
3.89712548564618e-05
4.12353966175796e-05
5.99085025887537e-05
9.62096157398956e-05
4.73003715668447e-05
4.51719370429745e-05
5.60196537431077e-05
8.29836520134898e-05
2.69585928087736e-05
9.87651912233144e-05
4.8291387426433e-05
2.77594438768318e-05
2.64448157613893e-05
7.03390158768851e-05
4.03336651898251e-05
6.52541353490002e-05
6.73571624140212e-05
5.35472122046101e-05
8.60635101705744e-05
7.41804179800356e-05
8.80601753071215e-05
1.85638715378915e-05
4.60687166353558e-05
7.38492831994637e-05
0.000102443953738452
6.87831992305503e-05
7.71385435602573e-05
4.55574147181476e-05
3.43329627533958e-05
4.59459495539445e-05
7.7188587275407e-05
1.04451919853955e-05
4.35397374556642e-05
5.71994434871941e-05
8.06428270150593e-05
6.93600225689763e-05
1.55370783509522e-05
5.77227006127979e-05
8.85730963332819e-05
3.25328176467913e-05
9.77701521529166e-05
0.000116433924575232
0.000108301518669412
1.91941611312926e-05
3.08980396793647e-05
4.24342603646116e-05
0.000103137852625948
2.61628450679248e-06
9.30134654242245e-05
8.20321276381442e-06
5.32289407949668e-05
0.000110378503528761
0.000120405810142691
9.48919696748609e-05
4.25023287689372e-05
0.000109577502605754
2.24680192601433e-05
5.70604768145728e-05
6.9261888956292e-05
1.08151397289158e-05
6.39965125778181e-05
0.000104111896582896
-1.14971767465605e-05
7.38228130999144e-05
7.63087669984964e-05
3.89359217335476e-05
6.34579031293175e-05
5.07743520267693e-05
4.90580990188133e-05
6.07564284995397e-05
5.7943101145635e-06
7.60874060609455e-05
0.00010030485229061
7.34466265554888e-05
6.12234245678009e-05
3.67127655020222e-05
7.45577793913099e-05
7.30570745356463e-05
0.000101139313178414
3.14963067833372e-05
6.1606654223994e-05
1.17298729430271e-05
9.24685629646243e-05
5.43952883417032e-05
3.31015809140459e-06
7.51505137066612e-05
5.85459937881407e-05
1.61250455074902e-05
6.37215889654908e-05
0.00010426607095217
4.30691448590936e-05
5.95803509703704e-05
7.92801438233925e-05
5.42402894995508e-05
5.91265027373269e-05
2.01724289511918e-05
6.94210496639421e-05
0.000137820428808154
-8.14050055604098e-06
4.0972227099997e-05
5.83693805951389e-05
7.28604291513639e-05
8.25008500801315e-05
4.58817880224563e-05
2.98578924838922e-05
8.51033346215951e-05
8.36111765090584e-05
3.65352041539546e-05
5.03077123124342e-05
9.00097761364098e-05
9.09365139298093e-06
5.20551274336651e-05
4.77012704044198e-05
1.89400195288463e-05
5.04254049307272e-05
6.65292130604918e-05
4.77905926955606e-05
9.72774913733352e-05
7.49773144570578e-05
0.000129193252335964
-8.39974433159815e-06
0.00010395129733122
7.3491109807774e-05
7.99200637737193e-05
4.99007937087499e-05
7.34603574029314e-05
0.000108158625919174
9.49144136801172e-05
4.56132694835466e-05
2.23017476142517e-05
5.02730009642551e-05
4.74197440216781e-05
0.000111286931383156
8.37468468075894e-06
3.50634461696161e-05
5.4087894120941e-05
7.33881593878377e-05
8.88313463230441e-05
0.000109877743592768
6.9398777639629e-05
8.58948220251042e-05
6.88562893628974e-05
2.55627176351029e-05
0.000121477220455884
3.01908763773472e-05
0.000115466455469539
6.13419803295579e-05
2.30028221913369e-05
5.82199578869944e-05
-5.0604817584968e-05
6.85511000696407e-05
2.44461624031977e-05
9.82858279988176e-05
5.69683541000102e-05
-5.43843659397915e-06
7.39085607238519e-05
1.1266920767598e-05
3.17045733551617e-05
9.87366608908254e-05
5.2341692414339e-05
0.000128026699300413
4.13126958265613e-05
4.91128447020215e-05
0.000113519270914785
5.76821326298265e-05
3.08666107819705e-05
7.8750553025427e-05
7.39291553094195e-05
0.000112386590645893
3.45165201928414e-05
7.10611177087841e-06
5.15314895367293e-05
8.29285665037573e-05
3.48522728296815e-05
4.88953333831983e-05
3.63449792634205e-05
3.36005150983492e-05
1.7396701022103e-05
-8.23078793601627e-06
8.73125719427224e-05
5.93424454813823e-05
4.72570821255503e-05
0.00011710504919074
6.04993649940945e-05
5.92642967161174e-05
2.36445140582135e-05
6.09856045130049e-05
3.48442520813962e-05
6.2176324381404e-05
7.1913065916949e-05
5.38497610366903e-05
3.08039732277207e-05
1.08362530795424e-05
5.70180119217132e-05
0.000166771883097395
0.000116555373257117
7.17937829483743e-05
0.000115480344866032
5.8811322141447e-05
4.93920307010342e-05
0.00010325586177244
4.12990284249474e-05
0.000177549404779533
4.96360555080001e-05
2.89670191736207e-05
3.93954779657745e-05
4.85450244851157e-05
1.22231440759563e-05
8.36820448888683e-05
8.83831909909823e-05
5.34938751289506e-05
5.58269766753794e-05
7.31403556756348e-05
7.4604863295562e-05
2.10583387525694e-05
8.85886060934321e-05
3.43754251022116e-05
-5.53780752649837e-06
6.36571497061271e-05
6.55231194700388e-05
8.11760109952341e-05
0.000143500020040122
8.95168753353645e-05
0.000103751268107184
3.94379687064682e-05
5.63266840036098e-05
5.06878592368648e-05
6.89895279270645e-05
5.987450777945e-05
5.12926375456838e-05
4.70529294025024e-05
0.000133102811299264
0.000103330937304103
7.53169412804621e-05
1.26085225160485e-05
-4.17388123849129e-06
8.74077979723442e-05
9.03247333328491e-05
4.88572681503234e-05
5.4114862336096e-05
9.27775701674819e-05
7.41453673691501e-05
9.58020493262336e-05
7.00491275339197e-05
7.80299419208032e-06
3.47899143175026e-05
3.07993965183832e-05
7.88721155394465e-05
6.53906932539024e-05
8.4555414936738e-05
2.70501545989513e-05
8.5686528018726e-05
5.1759006601231e-05
4.9682814089949e-05
5.10444391963944e-05
2.7028520873693e-05
5.93604973604772e-05
7.37305107121896e-05
8.06155575670348e-05
8.02516877056037e-05
7.25504990148767e-05
3.12234544517171e-05
0.000108004820244554
4.61535377698756e-05
3.4942445395031e-05
3.0109308159992e-05
2.81952312912126e-05
9.01883318572599e-05
9.53303420342577e-05
4.45707055596269e-05
0.000125073729517437
1.96991339197328e-05
5.71875130716288e-05
6.52885093271766e-05
0.000110326076582903
8.90994122912055e-05
5.45935609506085e-05
-9.78671781760736e-07
1.65183273832758e-05
5.7283267439828e-05
0.000140317013222393
9.39822944248446e-05
5.34906255275273e-05
4.36057745523779e-05
7.6736814024953e-05
5.48209209096127e-05
6.70526219056064e-05
2.67974410483761e-05
1.58396666681128e-05
7.1596235731232e-05
0.000103346429417018
6.00721354451587e-05
6.80505846651233e-05
0.000103639792200498
0.000110594399022061
3.66148028464648e-05
6.94035958199295e-05
5.28744620992112e-05
3.45980337284449e-05
2.64308332020931e-05
3.1426667197525e-05
9.48026609909147e-05
5.39263141531351e-05
4.92862340864708e-05
7.45590247487663e-05
8.88521728787804e-05
8.31032268029111e-05
0.000100950813223919
1.84149667662428e-05
3.2788947787262e-05
5.33118221821083e-05
7.59833125637391e-05
9.22252676361052e-05
7.98596307725644e-05
2.34028249188343e-05
2.68738230313156e-05
7.31489136678823e-05
7.23438979357605e-05
0.000106653163871556
0.000123145336356827
7.73715093729954e-05
0.000112968430158228
0.000103571230195488
8.83643261429607e-05
9.046983668232e-05
3.49877306312887e-05
6.08937265961411e-05
9.80338834772139e-05
8.2706779228697e-05
8.17729644456159e-05
3.58371709783364e-05
8.02271496403172e-05
1.81451200387707e-05
1.65449744966479e-05
8.65790834893065e-06
8.42350842136814e-05
7.20061961495097e-05
4.77083279947157e-05
8.21743100367191e-05
6.54014644503905e-05
9.39508053438956e-05
6.24013832571863e-05
0.000100382780184569
1.57716571624598e-05
-2.50487215879014e-05
4.90738234046257e-05
3.23951141511843e-05
2.33867986752929e-05
4.49589977400143e-05
5.99604006340937e-05
7.5492268425881e-05
3.47450678510936e-05
6.88707051364591e-05
7.31146509229754e-05
2.39698207172591e-05
5.2295608415495e-05
5.69701463417844e-05
3.78002338971551e-05
5.10998095164776e-05
7.13451361457242e-05
7.46083315994453e-05
6.50945085469904e-05
9.00496997074037e-05
-4.67628006943256e-06
-4.0028256514641e-06
0.000102241420494123
5.6786477860707e-05
1.65003111149414e-05
0.000112501721862786
2.79688732262588e-05
5.70225654918182e-05
1.33308441987377e-05
0.000111281429433559
3.40317743811264e-05
0.000166730570787284
1.20436069442384e-05
6.64789117288838e-05
6.34567325883141e-05
1.04920689449044e-05
6.03853931413505e-05
0.000102595218326609
3.02518589070414e-05
5.03873398587077e-05
5.16660153182635e-05
9.81537993269579e-05
7.81911606813829e-05
6.34486495033951e-05
4.91073127933517e-05
5.63607479080441e-05
6.62593752882369e-05
4.18542186561762e-06
9.71450739764038e-05
5.90021014681591e-05
5.90709599554083e-05
9.05334252466959e-05
2.64781196312913e-05
6.48429783691081e-05
1.26198142257426e-05
2.86816762989398e-05
5.74362451018544e-05
4.89931668121451e-05
2.79731150065589e-05
5.90499229205704e-05
6.03775935166005e-06
0.000116942509526915
0.000111466029552118
5.86483625118274e-05
0.000118487220395576
2.7095720134242e-05
8.84145025613878e-05
1.1533147479373e-05
6.92383382921673e-05
7.62805309311228e-05
6.88190197368546e-05
6.90337423612038e-05
1.48881112365738e-05
5.67593553897994e-05
6.45426651279921e-05
1.04875793849976e-05
5.75289068455956e-05
6.12405460503449e-05
0.000104382231268916
4.14500185237142e-05
2.60149378995369e-05
7.04122570444753e-05
1.29752098589504e-05
6.93068937886531e-05
4.74122156392286e-05
5.15257399984282e-05
-2.32640279831129e-05
0.000120884228408074
2.9851493326677e-05
6.58097497221247e-05
6.87355903426526e-05
8.59136611122536e-05
1.87591046333904e-05
0.000125362119260635
-2.74444935384908e-05
0.000136076084083168
7.99509803597773e-05
5.82295445057382e-05
6.97178434673409e-05
-5.91619006313535e-06
3.47967356082585e-05
5.07643699095289e-05
0.000102788692107967
5.82876968328516e-05
2.37121378803773e-05
5.59963953418535e-05
7.63721150168664e-05
0.000118518868446704
6.92193497141648e-05
8.67847604142208e-05
4.6254151036557e-05
5.4583189562757e-05
2.48658014040616e-05
7.80190819696088e-05
7.14418464991039e-05
3.43004068361272e-05
4.22380519509916e-05
4.46210384551938e-05
5.32238639682432e-05
4.52985848139038e-05
4.16859563891096e-05
5.14201005960842e-05
9.58735554647288e-05
1.428170280855e-05
7.43840644518939e-05
7.30589817547346e-05
2.74124981245371e-05
5.7581430435464e-05
6.61877596496808e-05
4.02931552988721e-05
4.12158518666579e-05
7.05845634454694e-05
6.90812435431296e-05
-2.34080551885548e-06
1.68313752771512e-05
6.96603395466018e-05
3.83497545033366e-05
3.66414219791334e-05
9.80664683989677e-06
7.19847007053063e-05
3.50219905309001e-05
9.57313105053581e-05
1.36418182817223e-05
6.99840512638078e-05
5.40455693772816e-05
8.99050141573755e-05
3.07995417220807e-05
3.82483418161698e-05
1.8396863239963e-05
9.50469292894961e-05
6.42470978942472e-05
0.00010277180835684
8.89549933337843e-05
3.70765185742814e-05
4.23267784431014e-05
8.26283436452715e-05
9.235141633175e-05
2.84411940503362e-05
6.41761557805319e-05
6.25024220813614e-05
9.59994033728153e-05
7.43237464840075e-05
4.2701785871225e-05
5.33806355044247e-05
1.7226602577849e-06
6.87227270678383e-05
5.32011713601074e-05
7.24568311484725e-05
8.43766010795568e-05
4.63252057577311e-05
4.45525148860587e-05
7.40602730796663e-05
7.24163310038759e-05
6.16427629321399e-05
5.77527047654271e-05
4.79275987344354e-05
1.93257453216508e-05
8.01856792085779e-05
8.0312956837956e-06
9.1066991354918e-05
7.35559758895481e-05
6.72239016797069e-05
5.72202519080518e-05
6.75451870164323e-05
6.68865099110179e-05
9.38769874957877e-05
3.01045186976309e-05
-3.73976043372666e-06
1.22584670362743e-05
4.2781544515425e-05
6.73311428286265e-05
0.000111825106453103
3.75317973756856e-05
2.47364491612154e-05
4.06490913026239e-05
0.000105069968465131
5.84786495745673e-05
5.61072109195717e-05
7.33705884662646e-05
8.11394032962367e-05
1.00487424009397e-05
-1.41288600850418e-05
5.1853437543834e-05
0.000101842747034434
2.71479505211262e-05
-1.83457988791138e-06
6.77455414122209e-05
9.57172994219946e-05
9.39444527040634e-05
4.13236365803768e-06
5.79388950383373e-06
3.65760366673293e-05
4.09024736677065e-05
7.38194583204304e-05
0.000105529327636326
0.000109481058326672
-1.01763115110823e-05
7.23269563047157e-05
7.28975297321318e-05
3.23757516719951e-05
-6.69901258462899e-06
4.3503360665775e-05
0.000100996401054735
0.000118556766087893
0.000110498884837265
4.02252008003746e-05
2.01237744458115e-05
5.97408504587017e-05
3.70122007461158e-05
4.33227252517904e-05
7.80879971452731e-05
2.28102774726898e-05
3.3606831348092e-05
7.4755760270238e-05
5.24929089467682e-05
4.8838523471011e-05
5.09257267454071e-05
4.30769227216797e-05
6.29345750646732e-05
7.03216197274019e-05
6.05848155668906e-05
6.87460701719526e-05
5.64597271319274e-05
4.43480822077032e-05
1.56848500217458e-05
6.19706408397937e-05
6.24764489019407e-05
2.10447306685576e-05
1.27738431861325e-05
9.80155956358181e-05
0.000101617254730845
4.03231993908298e-05
2.13467892332691e-05
7.5010098344945e-05
2.05936694139408e-05
8.44356604114005e-05
6.8598089869407e-05
2.04592043722241e-05
3.41818008711057e-05
5.67741179221117e-05
4.35548224701831e-05
4.78432525566998e-05
9.70765511195854e-05
7.69956908127818e-05
6.17846288214999e-05
9.97417478539071e-05
0.000116688446289026
7.65460424959278e-05
7.19266826395078e-06
8.47546980327475e-05
9.11893418624154e-06
8.38929220961836e-05
7.39099820094162e-05
8.07935277803144e-05
7.82078845389894e-05
3.2972288617385e-05
2.49758724314814e-05
0.000104481473728957
5.20183804246848e-05
-2.45318235744074e-07
5.12661935334401e-05
5.36130528484902e-05
0.000111111549351845
5.6827288222774e-05
2.08991034292687e-05
0.000101302842490996
5.45970883902277e-05
1.89336134424403e-05
5.65903068492713e-05
9.42850327091438e-05
2.13782883048353e-05
7.77426468023773e-05
4.48555258125874e-05
5.8999235432987e-05
6.12534530466415e-05
-9.26457410804544e-06
3.80818034072418e-05
6.09215788778353e-05
6.44725789712603e-05
2.65770064290674e-05
6.05230901442377e-05
5.19201680586379e-05
6.41164302226051e-05
7.79739009348123e-05
8.33709074198251e-05
0.000116813530917613
4.70071344898618e-05
2.16371428245084e-05
9.22042869896135e-05
1.28570420862794e-05
6.18727829381062e-05
7.13864515843058e-05
5.97894847557342e-05
4.65311122424563e-05
5.10197201082822e-05
4.21132359894869e-05
2.78622179507534e-05
5.77994703575772e-05
3.93055506000657e-05
6.33036067959196e-05
5.78855092708676e-05
2.75030744038401e-05
8.12650798818816e-05
3.23278191322017e-05
4.12600575080577e-05
5.26614722426494e-06
5.2499194140083e-05
4.71433049623666e-05
4.50534360513356e-05
-1.35162439773736e-05
7.18767887991326e-05
7.48507555092172e-05
6.6033380708405e-05
7.95721071405116e-05
2.3806978153736e-05
6.48831543121722e-05
4.2203007691113e-05
6.24334069642519e-05
2.03053262050642e-05
6.15611133403314e-05
2.34733980500458e-05
7.70217710213046e-05
1.08491391403339e-05
5.18433001049698e-05
3.33430256275981e-05
8.3784569322536e-06
4.42198201316795e-05
6.04550613977575e-05
7.08716151265587e-05
7.9000357714807e-05
5.29159311431574e-05
0.000102567983257884
9.22105481626703e-05
5.58440919015092e-05
1.25593485231201e-05
5.61406978298379e-06
4.29165135958432e-05
5.90605537578943e-05
0.000100732291999739
9.1021465622081e-05
2.96721483391918e-05
1.63343167298532e-05
2.12968623746051e-05
6.78370991944086e-05
8.2327701275978e-05
0.000125689619934427
8.04596938792861e-05
5.11747318383196e-05
5.45617798703447e-05
8.92506078784438e-05
0.000137849264632202
7.6382312397171e-05
6.03502693005375e-05
6.55242511549499e-05
6.54273139648307e-05
1.95143603704247e-05
4.33459786340419e-05
8.52799248109551e-05
6.21408138027093e-05
7.64520479278998e-05
5.11661527186364e-05
2.53527234510407e-05
6.81058009117794e-05
7.31246042352083e-05
8.79359933095918e-05
7.21669397524486e-05
4.79184660773915e-05
5.95013984683305e-05
7.87422124658502e-05
7.13938855237246e-05
7.4484366408203e-05
1.61978999559203e-05
7.292251697957e-05
0.000118211529516691
8.04141402121743e-07
7.67478570351019e-05
8.94607970838185e-05
-2.78362683857003e-05
-1.19359702238717e-05
5.66888389121357e-05
0.00010278644838053
1.55939606405059e-05
-1.17344512035345e-05
4.57463903882821e-05
5.80336573828931e-05
3.13057199451868e-06
1.37604581056816e-05
7.94322471303407e-05
7.42493106526693e-05
5.60499022200311e-05
5.62252584041326e-05
4.4815014838043e-05
8.41120283964146e-05
4.41870315671286e-05
6.82321513081133e-05
0.000116761907500804
8.50825289081099e-05
9.16986904541994e-05
4.6421051429692e-05
-6.57151626381208e-06
5.90010278192175e-05
7.92444900559121e-06
0.000117708243837546
5.46030546658958e-05
5.30249682952189e-05
6.83857076982442e-05
6.19664156553685e-05
0.00010026352315372
4.64191429544866e-05
7.96557428754663e-05
4.81345343221124e-05
5.34349858390283e-05
6.54138698780696e-05
4.92113133921622e-05
9.38971772373474e-05
7.08343225851759e-05
4.80095670111019e-05
6.85458143529557e-05
0.000117400332042956
8.88451689752222e-06
6.33097784295201e-05
0.000106110107945813
8.18469034622425e-05
0.000107255727136642
1.65340585102846e-05
7.10988636737625e-05
6.92135695491879e-05
4.49554206501624e-05
5.73237265224448e-05
3.23231934266881e-05
3.66781436756473e-05
2.04394503955144e-05
2.0453178304087e-05
7.30011671529758e-05
7.42554217260514e-05
3.95283968026672e-05
6.27619822807723e-05
3.79506723895274e-05
9.24821935960861e-05
6.14288723954767e-05
3.20549384174467e-06
5.95263390663188e-05
8.38101342845491e-05
4.60430289088764e-05
0.00010056416238468
2.26737677622265e-05
9.74451588775011e-05
5.63936012792988e-05
2.4483814366947e-05
6.51285311011686e-05
0.000109949815669839
8.15313365130475e-05
8.50887528480606e-05
3.80842645393977e-05
0.000110903489721933
0.000110174546688209
7.47584453321993e-05
2.94833630768202e-05
6.91721433512884e-05
3.03450480111276e-05
6.77853035668276e-05
5.85954556775527e-05
9.46957631854966e-05
2.54315670307297e-05
7.08665432995999e-05
4.27842825870008e-05
1.91532769756746e-05
3.00451633461428e-05
9.54411540140045e-05
6.86635265842876e-05
7.61725748597635e-05
4.49831348934495e-05
9.44227363883484e-05
2.3637638510735e-05
2.7162466694698e-05
7.11781517191204e-05
7.0289280854329e-05
6.38855632417353e-05
8.78171154974679e-05
5.96692631967174e-05
6.22428351968622e-05
3.01041975017209e-05
4.5622437899012e-05
8.70915393638032e-06
-2.21649134927289e-05
2.88042583873829e-05
4.07480808304462e-05
5.33324844443324e-05
6.52464395995249e-05
5.04472307488641e-05
9.92580967359707e-05
3.27522158236471e-05
0.000117307811962891
5.26135837205371e-05
4.27203878807466e-05
1.91029824225826e-05
9.68228226559665e-05
1.70702136914142e-05
0.00011899269368662
3.67094789243807e-05
9.05577755685139e-05
7.77529978418044e-05
7.26663374221509e-05
6.21590199511456e-05
8.77516773965511e-05
5.80610059014089e-05
9.10522373282982e-05
4.32654524380121e-05
5.24663317616265e-05
8.13347495956753e-05
1.80721565484787e-05
5.67912257821699e-05
-7.42201883608292e-06
6.80734076254325e-05
9.82844272092216e-05
6.09517335780444e-05
6.58747267017031e-05
9.69324303568895e-05
4.46732100465289e-05
8.78459227350752e-05
6.91781108509738e-05
6.63915661749409e-05
7.70128120752243e-05
0.000102363144380265
7.65903738956657e-05
5.79570302373075e-05
2.65310736261111e-05
3.94693052054118e-05
7.9674528515551e-05
7.52196122336085e-05
-1.98857018634344e-05
3.74088913527453e-05
2.51674959215567e-05
0.000111004011926296
6.57772006681561e-05
0.00012363212225684
6.86092662429651e-05
1.03876767045115e-05
9.28056665786845e-05
4.10138823311615e-05
5.23688086382417e-05
0.000126419616400356
3.32935323425202e-05
0.000119055266309963
5.58780188059391e-05
6.14997560341175e-05
-2.16990046811865e-05
6.61188246144125e-05
6.81714420711336e-05
4.2210762967361e-05
7.92043284743465e-05
7.3531020369669e-05
9.03228635803007e-05
-3.51216167504233e-06
5.90796453662558e-05
6.16146723779732e-05
5.16248887157117e-05
8.65402579246352e-05
1.10175392355358e-05
4.10472573867959e-05
7.92644104130945e-05
3.88924861588796e-05
4.42077901476351e-05
1.5625929763921e-05
7.2166671287092e-05
3.88043140578773e-05
3.68223660687906e-05
6.52729668376096e-05
3.64180408393884e-05
5.17366451558973e-05
5.26319564466517e-05
9.77871598510468e-05
6.16769303728575e-06
4.87972116667374e-05
4.59815701188695e-05
6.80548430697878e-06
6.47197350432495e-05
4.89017924794653e-05
4.20288674971326e-05
4.28857407297671e-05
5.38017570348588e-05
4.86343420436712e-05
2.91256151858887e-05
1.93332581511028e-05
6.81953475936826e-05
6.29808714738218e-05
9.20066136673293e-05
5.69407958283806e-05
5.49946217974995e-05
9.2170927319329e-05
7.51186783617229e-05
9.65877974341045e-05
2.01486376370226e-05
6.83424921736887e-05
6.35167690779311e-05
4.41430784000664e-05
6.47019824349412e-05
2.26347733836026e-05
1.05530135853411e-05
7.45945631035837e-05
6.23886980694234e-05
0.00010334713713095
0.000108738964362863
-1.03708182815299e-05
5.07157435908172e-05
5.59439662517347e-05
4.77614815077675e-05
5.02533148078633e-05
2.13597467214836e-05
7.67601230151599e-06
2.14566612634226e-05
9.75841098811501e-05
-4.57535852441591e-06
6.88021669373987e-05
8.84367801756961e-05
6.06420092147479e-05
4.00579694609991e-05
9.74680524231433e-05
4.42977617506317e-05
9.1115458375819e-05
3.75347242390669e-05
7.07819750513776e-05
6.20240360299878e-05
3.94285873855677e-05
3.42213462837622e-05
4.72109968299907e-05
2.94299327646534e-05
4.16399234896759e-05
4.6660616195399e-05
0.000115577707916545
-2.76629646186438e-05
-2.30860273297192e-06
9.17700762652601e-05
8.85863507768522e-05
0.000105127073607046
5.87880653815865e-05
5.51173365690415e-05
5.21949708507305e-05
4.2193465103054e-05
4.77363415805008e-05
4.88034943255679e-05
5.07015990860891e-05
6.96065749827183e-05
3.24526804053136e-05
5.69400456844197e-05
5.1962172247645e-05
8.42412202710461e-05
2.41134337753236e-05
0.000109745939594807
7.16532445525078e-05
6.80936900280102e-05
-3.31392133930387e-05
3.34940140602691e-05
5.94802977796469e-05
0.000125690374259571
7.65855752503447e-05
-5.22306345487695e-06
5.59653685780484e-05
3.90169478623015e-05
6.04287120948304e-05
1.96626042366464e-05
5.64112143889337e-05
5.70718800509e-05
6.39154210346152e-05
4.48620435558415e-06
9.12859218401279e-05
7.65977484181431e-05
0.000105019843850221
3.06999907165956e-05
3.83232205353829e-05
4.93490386601041e-05
6.64502462048276e-05
9.89715783745587e-06
8.91159469774976e-05
6.80816965281053e-05
5.58155564765325e-05
5.87857673146226e-05
-1.21064175550709e-05
6.81185621966878e-05
7.06345038405687e-05
6.35048551531679e-05
3.82931429769703e-05
4.56907904795302e-05
6.11498918509857e-05
0.00010413051782448
3.1510249219844e-05
2.74308655215987e-05
9.87770123399569e-05
6.26780270783962e-05
5.67993504981706e-05
7.90303790649842e-05
8.87669817797222e-05
0.000113134268840747
4.40783987200162e-05
3.00280305185114e-05
0.000123770784305095
9.2712042372587e-05
3.57855222056131e-05
7.28308673926538e-05
1.79577577546751e-05
6.88907373062861e-05
-8.50442493061242e-07
7.78486031541272e-05
4.03348255610704e-05
6.93777372488346e-05
7.80073667644294e-05
6.89560953815021e-05
8.98061215503572e-05
7.33191131977484e-05
5.86422751503699e-05
5.90221578499985e-06
5.07236871172938e-05
4.79016740428121e-05
8.53972334529031e-05
0.000105752858471118
3.26079714736594e-05
7.21707088401592e-05
7.1597276842883e-05
7.76603169362394e-05
4.30183427927571e-05
6.81499181218929e-05
9.77869372902808e-05
6.8463687632202e-05
2.16305300848602e-05
5.31835764287389e-06
0.000100163622959733
4.76128747929151e-05
0.0001163412130143
6.24283868493678e-05
4.2144234613864e-05
9.39698168514321e-06
7.46016112426197e-05
6.67806511264687e-05
5.20455816203575e-05
3.58169497845802e-05
0.000133098045877367
4.35185660652217e-05
3.74224014003355e-05
5.94260859745596e-05
4.10859368204974e-05
1.64451339005009e-05
0.000144991675267202
5.08039597396166e-05
0.000106916219736727
8.63075072065109e-05
9.11289353150602e-05
9.01476371030295e-05
4.57444328944193e-05
3.56803404838017e-05
4.14235194040997e-05
3.01291585979169e-05
5.45032992942965e-05
0.000103308668099766
8.57838963104547e-05
3.10115010146698e-05
0.000114281030379634
3.80347906158781e-05
5.74965649797414e-05
0.000113256182947288
4.03359450865674e-05
0.000103966264192366
9.76265474953571e-05
4.65756289873575e-05
0.000103999965883702
-2.79822705964007e-06
9.62638216911991e-05
3.33200455851287e-05
6.11893889658768e-05
5.54360242634996e-05
6.34207447804532e-05
3.97819085660395e-05
1.89326435197722e-05
1.87255114774617e-05
6.95835690039024e-05
7.97634394413194e-05
4.27435595521404e-05
0.000101166353342745
8.11789245731136e-05
1.44336136920725e-05
6.38270136180302e-05
4.06483080824488e-05
5.79294217214165e-05
5.73812615137232e-05
7.20968696749869e-05
6.32293699068816e-05
3.64426719082749e-05
9.85391515837972e-05
2.90218491879187e-05
6.8220529051596e-05
6.11061119056599e-05
4.24848315263257e-05
5.83167234055961e-05
4.28191466184258e-05
-3.81979588428333e-06
8.63114479179903e-05
5.70670655101611e-05
7.71023188846646e-05
7.38115703018466e-05
3.04012675747793e-05
0.000119321476464067
6.89100537439503e-05
0.000103666275901969
0.000103432942784732
4.29504374692072e-05
8.19964938885979e-05
5.33774378716132e-05
3.85990804453624e-05
9.02967106905722e-05
6.00448314488547e-05
2.9245081087156e-05
6.92560307689192e-05
5.45321450749467e-05
7.1059993758775e-05
7.38621228774445e-05
3.96329018261552e-05
5.25255378686482e-05
3.63241979844908e-05
6.40033526973429e-05
6.09352062532129e-05
2.92896799661495e-05
7.96496202197509e-05
9.49284811231204e-05
7.55855491511219e-05
6.50216045020751e-05
4.6550773860336e-05
0.000103244585035503
0.000109224106731003
6.42783406383359e-05
5.10935785420275e-05
1.75180546462053e-05
3.17685554228638e-05
2.49465462574402e-05
6.00929435877789e-05
7.14864093199124e-05
6.99707896486614e-05
6.81526653048996e-05
5.66413842107696e-05
7.32993606020408e-05
3.87232157615414e-05
1.35270645259184e-05
8.57075018484708e-05
6.48636944546255e-05
6.2655688975387e-05
8.6130160446425e-05
4.4657913515858e-05
5.61823199974887e-05
6.55563873944464e-06
3.07127228195321e-05
7.26112224827311e-05
8.89984173475441e-05
6.61915554195377e-05
6.10217270996953e-05
0.000113905184970209
7.07019700853835e-05
8.68798259252018e-05
4.70753443282218e-05
5.08563097204824e-05
1.55048819794318e-05
7.28745568123344e-05
4.29219377021844e-05
6.8681764577621e-05
5.99175715682734e-05
7.19411277018748e-05
2.42436044165351e-05
0.000114858219630169
3.10980322930118e-05
7.99050742925141e-05
5.20924521417014e-05
8.22651812211666e-05
5.50488134023041e-05
7.30290270404208e-05
6.73033285673829e-05
2.53544203116301e-05
6.35019376059864e-05
8.22322159604461e-05
-2.26633106369678e-08
7.14947801255918e-05
-1.68494469279265e-06
8.65580772470149e-05
1.48562638304353e-05
5.77447206034265e-05
0.000103090483259566
8.20281861861768e-05
6.94771333886383e-05
3.64998277171103e-05
0.000117022714812945
-6.76050884598874e-06
