# Supplementary material for: Research on computational propagation and identification of mine microseismic signals based on deep learning
Source: PLoS One. 2025 Oct 22;20(10):e0334641. doi: 10.1371/journal.pone.0334641 (PMC12543183; doi:10.1371/journal.pone.0334641)
Supplement: S6 Data — (ZIP) [file pone.0334641.s006.zip › 000100900000003.xlsx_0.txt_24.txt.txt]

-2.50598077554749e-05
-5.11256984129958e-05
-8.48247541275655e-05
-5.09112518339541e-05
-4.00931489028583e-05
-5.1556843112375e-05
-4.10886092721334e-05
-3.33022400959674e-05
-5.4175186501353e-05
-3.10254011020415e-05
-5.24952362750092e-05
-4.49429271249493e-05
-2.75107360412687e-06
-3.00681603795567e-05
-4.43280426436223e-05
-5.57032840254385e-05
-5.22664821336213e-05
-5.10401435250852e-05
-2.66622347901957e-05
-2.3453900921528e-05
-2.8130155113005e-05
-3.81459353438439e-05
-3.87640452582708e-05
-4.47772010206957e-05
-4.21550520110254e-05
-6.61437894705813e-05
-3.71919788869063e-05
-4.14249582106022e-05
-6.14514291455385e-05
-5.09892129499342e-05
-3.01360112302866e-05
-1.8316223898513e-05
-4.52540869526445e-05
-4.38207992738237e-05
-1.31239470895696e-05
-1.78893654996531e-05
-9.87560366808756e-06
-2.1368304595624e-05
-4.39504156503757e-05
-5.32880592237261e-05
-3.73924099899364e-05
4.57507517343183e-06
-2.74198598510846e-05
-3.45777627747069e-05
-6.06205822203712e-05
-5.99451768845308e-05
-4.95964722624009e-05
-4.10211589797738e-05
-3.59930876174404e-05
-5.12735439895314e-05
2.15835042688867e-06
2.35273811593299e-05
-3.76622360224152e-05
-2.38920814847415e-05
-3.47112129632032e-05
-4.38597179974989e-05
-1.01260166783421e-05
-6.78118751773495e-06
-6.76044988707287e-05
-5.23667566802347e-05
-2.50371896660882e-05
-2.79894622741219e-05
-5.63909759174231e-05
-2.62937330249351e-05
-5.46502588143347e-06
-2.44867423503669e-05
-3.14442306848473e-05
-5.33210394261188e-05
-4.82815206635931e-05
-1.93345162834225e-05
-2.98592060537926e-05
-7.89808017505131e-06
-4.8997966449692e-06
-5.99606188750011e-05
-2.27320008054363e-05
4.04951787736187e-06
-5.44537674587808e-05
-3.203569576925e-05
-4.16657108529977e-05
-2.09298980500455e-05
-3.74552364867243e-05
-2.4918407119198e-05
-4.92083141871002e-05
-5.37072221975968e-05
-3.58583866833846e-05
-5.05027949285751e-05
-5.97327812112118e-05
-3.94886314799004e-05
-6.49408246329061e-05
-3.45262952498942e-05
-5.88218658911506e-05
-2.73868957743276e-05
6.84981750575209e-06
-9.21738827340879e-06
-6.21892893850428e-05
-1.20843881691254e-05
-1.36265717950722e-05
-2.89935001402324e-05
-3.87765024947526e-05
-4.2729194779206e-05
-5.47852458833506e-05
-4.93643610424156e-05
-6.64805848543964e-05
-2.4772543037214e-05
-9.30114922249937e-05
-3.0014963149033e-05
-3.43116527888079e-05
-4.50686945815003e-05
-4.60703103134854e-05
-5.77320549855547e-05
-6.23178969865673e-05
-3.42290142022558e-05
-2.68565995306293e-05
-1.65525454303747e-05
-2.32469347823333e-05
-2.47186752681365e-05
-3.88849646167937e-05
-5.19886283007432e-05
-5.75589209901134e-05
-5.59975946906471e-05
-3.62558339486322e-05
-9.26347297784388e-05
-5.51922770190056e-05
-1.24764879845157e-05
-1.35167941758452e-05
-4.81086793641271e-05
-6.27516656808222e-05
3.54115840543033e-07
1.47575603275876e-05
-4.4395670791472e-05
-3.43102845919753e-05
-1.21258340155505e-05
-4.66319141003705e-05
-3.4554979507996e-06
-2.50929526676495e-05
-1.44144344662951e-05
-2.27232412164483e-05
-5.71203804701648e-05
-3.67576703539123e-05
-3.30073240422886e-05
-2.00276288324246e-05
-3.0917297917686e-05
-4.41724401473946e-05
-4.22978773617395e-05
-4.93342842512499e-05
-3.35559322892611e-05
-4.11898969500921e-05
-3.12484847521811e-05
-1.40377049834265e-05
-4.67134109629604e-05
-9.15265243933259e-06
-1.94718582947143e-05
-2.25212254038541e-05
-4.6490440626491e-05
-1.16906017904992e-05
-4.52621727166254e-05
-5.58939762508237e-05
-3.5884377187595e-05
-6.66944169258728e-05
-4.39925419427227e-05
-2.61654685864256e-05
-4.3414254810588e-05
-5.24088230295564e-05
-4.52020823236902e-05
-3.66764654979433e-05
-4.78973181764637e-05
-5.4039107609495e-05
-8.75685058146054e-06
-6.1744920073781e-05
-1.10128454054569e-05
-2.93345638758503e-05
-3.55093894224123e-05
-3.76514713193629e-05
-2.47236242644813e-05
-7.75872720487698e-06
-3.38529927253246e-05
-3.16070188951015e-05
-3.40608601488245e-05
-3.03247645545866e-05
6.05068318824975e-06
-2.7759184698608e-05
-4.51812815446975e-05
-2.55996741855394e-05
-5.28883374885127e-06
-3.57901558764866e-05
-1.50826942013428e-05
-7.3396127030136e-05
-4.83256270081596e-06
-4.29129397524177e-05
-2.248651105749e-05
-2.77903975826246e-05
-4.69322420936694e-05
-1.69970630297258e-05
-1.04158328725115e-05
-2.57689314716683e-05
-6.80470444287901e-05
-6.35137486804875e-05
-3.69548287633611e-05
-1.25279721773733e-05
-2.43455293530797e-05
5.43475395365073e-07
2.79216065070453e-06
-4.96476564295472e-05
-5.59405166446808e-05
-4.98787886690837e-06
-2.17911889067854e-06
-2.44570124394643e-05
-2.73416325782184e-05
-4.62243614495906e-05
-5.05461256215698e-05
-3.97142207273107e-05
-7.83952560555853e-05
-3.13570861569964e-05
-3.71343801667693e-05
-3.9291184553932e-05
-3.56943976888663e-05
-4.06261339897538e-05
-4.97064432231803e-05
-5.4347151041179e-05
-2.41761132536015e-05
-4.3412582651937e-05
4.40780514061907e-07
-3.04107928426647e-05
-3.75321059199948e-05
-6.56561158431673e-05
-5.59456416689907e-05
-1.25229856591247e-05
-4.34779282038594e-05
-1.1790356861194e-05
-5.30045950705891e-05
-4.20741280942556e-05
-4.6492575397835e-05
-3.92348420872307e-05
-1.85210366352942e-05
-2.11297968616917e-05
-3.00001097005266e-05
-4.80265230614596e-05
-5.6913971088661e-05
-3.30085191194984e-05
-1.44496130691613e-05
-3.65064755757101e-05
-1.26567652946735e-05
9.84486807412738e-06
-5.83361210962055e-05
-2.43342121101823e-05
-4.52677447667533e-05
-5.20204378225226e-05
-1.17521559576126e-05
-4.19345761552587e-05
-3.41400954467006e-05
-5.84459202881917e-05
-5.47949313190214e-05
-3.95444276945948e-05
-2.30291584823522e-05
-6.00190016496812e-06
-3.03781278709569e-05
-5.10260529046441e-05
-1.1282200811289e-05
-4.05364313191401e-05
-8.03236299503631e-06
-1.72864091121836e-05
-5.27435383530028e-05
-6.10112045052102e-05
-4.02862951719038e-05
-3.20425457108388e-05
-3.06952126589244e-05
-1.86107801373593e-05
-6.10760206858631e-05
-3.77723478686224e-05
-3.41977790308585e-05
-7.37507316401327e-05
-5.44938115261047e-05
-3.82852819954273e-05
-5.60697026728528e-05
-2.45338450629408e-05
-4.94026324390112e-05
-2.51549282478549e-05
-3.47715275269971e-05
-6.93346366780435e-05
-3.52012279232506e-05
-1.16810990193909e-05
-4.74010386620427e-05
-4.89403988932953e-05
-1.42449880895171e-05
-1.91050874929231e-05
6.30389149408782e-06
-2.34023649797441e-05
-1.35956547606627e-05
-3.40610552619336e-05
-5.26106206897169e-05
-2.56868990104508e-05
-3.0187437442713e-05
-7.42355528663665e-05
-5.98668955887307e-05
-5.70662114446988e-05
-3.11335691539916e-05
-3.07804778534182e-05
-3.48147380618219e-05
-2.89229525598143e-05
-2.46167744578367e-05
-4.10446575152159e-05
-1.39334034528262e-05
1.50509737992296e-05
-5.06093948787024e-05
-2.25797826941872e-05
-6.22963860770784e-05
-4.12905451679613e-05
-3.47881135972876e-05
-3.11488892887104e-05
-4.38930219824924e-05
-4.8209247121585e-05
-3.27220785933815e-05
-3.12547386906633e-05
-8.21750213183792e-05
-1.45444576477243e-05
-1.61619834813369e-05
-6.59879750082117e-05
-7.92530380683044e-05
-6.32398386889757e-05
-3.51481321593484e-05
-3.67314404658993e-05
-4.32010540039667e-05
-3.6461649369492e-05
-2.51089350397044e-05
4.87579905953344e-06
-6.4038875401907e-06
-4.37993916873253e-05
-8.73670991425265e-06
-3.14864608883756e-05
-2.48315700996734e-05
-6.00470624014232e-05
-2.38573073066499e-05
-1.37902736281753e-05
-2.69832284994459e-05
-4.62709691087659e-05
-5.1182910462224e-05
-2.85900032344383e-05
9.9582359342117e-06
-5.15608452286079e-05
-5.7019623382995e-05
-2.26853017746296e-05
-6.14064620437688e-05
-4.00235084200109e-05
-2.82075892230764e-06
-2.35746452370458e-05
-5.66845211492495e-05
-4.84887974158791e-05
-3.64164059195674e-05
-3.45048881745906e-05
-4.77972951901384e-05
-3.71346869476692e-05
-5.15050784642426e-05
-4.01579432958823e-05
-1.53038532426746e-05
-5.17872312546623e-05
-1.78637355880079e-05
-3.74798702645502e-05
-8.90866465380577e-06
-1.92917065837976e-05
-3.38066702457984e-05
-2.89414168215025e-05
-1.22658456124877e-05
-2.2342534416199e-05
-2.16331744190914e-05
-4.44359528093266e-05
-4.08521668203419e-05
-2.5437234218271e-05
-4.75203001165134e-05
-5.08682616465249e-05
-2.37799044741269e-05
-4.50839422872205e-05
-8.45393161354824e-05
-2.43764747079067e-05
-2.94187171305287e-05
-1.95366083435146e-05
-3.86508576159733e-05
-3.22209559125888e-05
7.61615645963564e-06
-6.54214799857855e-05
-1.3383498681012e-05
-1.93222897443689e-05
-4.32480291734845e-06
8.98852188926853e-06
-2.0039964857101e-05
-2.21297125539587e-05
-4.58560713767568e-05
-2.15004618037415e-05
-3.98103705057984e-05
-5.27883613189282e-05
-4.55000998835037e-05
-4.59442768354994e-05
-2.3227556827748e-05
-6.0040283194772e-05
-3.24875927404704e-05
-3.68362517337637e-05
-8.50353258200618e-05
-4.27003771649059e-06
-5.89004343940414e-05
-2.64221610921734e-05
-1.24162156304347e-05
-2.24890733911074e-05
-4.17793864070654e-05
-4.08181384074433e-05
-6.1736199889425e-05
-1.88301210561723e-05
-1.9916052401698e-05
-9.21304744679278e-06
-1.26780640112666e-05
-1.0061474962559e-05
-2.95812340578026e-05
-5.82634839595845e-06
-3.49099679586706e-05
-3.4641589584266e-05
-3.41948616323657e-05
-5.24552508943096e-05
-2.47170399139821e-05
-3.64892152617527e-05
-3.29035538324383e-05
-1.52251855923257e-05
2.34366392996763e-05
-2.23273483899562e-05
-5.62035025648855e-05
-3.44701911562715e-05
-1.75581204753973e-05
-3.37720694165106e-05
-1.59286503472807e-05
-3.35127090239871e-05
-4.1287976259074e-05
-5.92130281786916e-05
-3.79016921127222e-05
-1.72629947584376e-05
-3.60391189825168e-05
-1.27264409668784e-05
-4.59213569979486e-05
-7.97836661128318e-05
-5.26102917209819e-05
-1.72525751207859e-05
-6.14329404547518e-05
-3.8931003113176e-05
-1.56025606486159e-05
-1.37325013715985e-05
-4.10462930308446e-05
-4.18312529216546e-05
-8.61416019432463e-06
-1.39242828459439e-05
-5.11274373616681e-05
-1.82769778823957e-05
-1.93726736983788e-05
-3.359662638434e-05
-5.28961111263515e-05
-4.30817632762793e-05
-4.72516944652559e-05
-3.23249098467115e-05
-1.53157734053503e-05
-1.87315613814238e-05
-5.74884002121526e-05
-2.07326537392647e-05
-5.57365068210752e-05
-3.3300856426764e-05
2.44362567792353e-05
-5.69519048720354e-05
-5.90084397178933e-05
-3.07329326036848e-05
4.93547819034158e-06
-5.64958249293684e-05
-6.11611569681641e-05
-1.65299385024111e-05
-3.06453140088201e-05
-2.27551450827192e-05
-3.3059735123584e-05
-4.78997966051288e-05
-1.60488871069482e-05
-3.67144240342411e-05
-2.18790132981049e-05
-1.72721010137601e-05
-4.54732615045358e-05
-2.93671315757766e-05
-1.89143852685247e-05
-1.94956505049627e-05
-3.83417647567691e-05
-5.24761199594027e-05
-3.41546514489082e-05
-1.85616955202565e-05
-4.22279305861234e-05
-2.72168553568132e-05
-4.10291707082795e-05
-3.18708380116492e-05
-2.29767233323452e-05
-6.31587343519629e-05
-5.55002211118477e-05
-4.40420478773618e-05
-1.5474111902058e-05
-3.28318814379921e-05
-2.57744505233951e-05
-8.50040593055008e-05
-3.32110911882476e-05
-5.75139563625408e-05
-6.08670670353773e-05
-2.34892621703661e-05
-2.61929252588288e-05
-3.6501475047759e-05
-4.80736456547604e-05
-5.74153595760748e-05
-4.64499195598066e-05
-2.02600577125456e-05
-2.78687808297907e-05
-6.27832661364778e-05
-1.64987916323088e-05
3.20764755816875e-06
-6.99657856903885e-05
-2.76554082906179e-05
-4.67319060520722e-05
-2.00407470469043e-05
1.15343689883678e-05
-8.45645463481781e-05
1.56666240603168e-06
-3.47767536406313e-05
-3.52327111826558e-05
-3.31949527091107e-05
-5.12732839006693e-05
-4.48205086695797e-05
-4.89563176155764e-05
-5.08732956187206e-05
-2.16950882729306e-05
-2.1961643171963e-05
-5.64021096350929e-05
-4.38311022168271e-05
-3.18018215449195e-05
-3.53838567326024e-05
-4.32808905590974e-05
-4.54905576896333e-05
-3.98192726697604e-05
-4.05652029336946e-05
-1.13158931064855e-05
-5.61945008319552e-05
-3.87112951455832e-05
-4.52803277261966e-05
-3.57383191156203e-05
-3.71985467426085e-05
-4.15496782489763e-05
-6.7376818058386e-05
-6.45815555588224e-05
-1.96061413853944e-05
-3.47264119951597e-05
-5.37067276743067e-05
-4.26543899838958e-05
-4.6257444208986e-05
-4.0759338520411e-05
-1.18118520733471e-05
-1.56355931758916e-05
-7.06203090283928e-05
-2.40500203831078e-05
-2.53633522869585e-05
-3.95210929830326e-05
-2.87493258976274e-05
5.15939222347721e-06
-5.63349941779642e-05
-3.09516601579733e-05
-1.53621510548803e-05
-4.22775945887861e-05
-2.13278137256474e-05
-4.62955405280805e-05
-4.05532156045165e-05
-1.39902093922902e-05
-2.47648430776502e-05
-7.02619645852276e-05
-6.97711124700953e-05
-5.08844928194744e-05
-3.04055338949296e-05
7.93917408755572e-06
-1.60841891060704e-05
-4.57834053769719e-05
-2.95214925715139e-05
-2.99030978760917e-05
-6.93572877278862e-06
-2.90748728599819e-05
-1.74714199796541e-05
-4.01799270511757e-05
-2.47513168865122e-05
1.90097637149781e-05
-5.37199941924032e-05
-2.94446825405677e-05
-6.30204240031429e-05
-1.83529551958789e-05
-1.90266718955647e-05
-6.73600738467246e-05
-4.20980750961346e-05
-7.57009550053447e-05
-1.1487740345127e-05
-1.98028878461887e-05
-7.17612734472366e-06
-3.01081284109989e-05
-6.08874468747412e-05
-2.13226433680738e-06
-7.18740695021764e-05
-3.98695827111605e-05
-4.56279844976452e-05
-2.31893143984078e-05
-6.63541275629729e-05
-3.70676046737928e-05
-1.9485888690112e-05
-4.60297455105813e-05
-5.51167104900658e-05
-3.04209101849024e-05
-4.81282115486268e-05
-3.05249079173982e-05
-6.86892665126562e-05
-5.40335731179794e-05
-2.92043493234039e-05
-4.95275697853824e-05
-2.3779548160978e-05
-2.70885766665975e-05
-3.26117491734153e-05
-4.86520524175621e-05
-1.5789792122786e-05
-3.27189549339645e-05
-4.53522225028627e-05
-1.67696053931835e-05
-5.52630620185928e-05
-4.51395692850788e-05
-4.6906268823463e-05
-3.89931941401896e-05
-3.65303110569726e-06
-4.00247538931927e-05
-7.29238884895732e-05
-3.91283262101007e-05
-3.44293838138948e-05
-2.51064647182449e-05
-2.90165887061912e-05
1.18135281029851e-05
-2.77316451977147e-05
-5.06406955054796e-05
-3.25917269382224e-05
-3.43573291875952e-06
-1.74067345895743e-05
-2.61051581681953e-05
-7.42509326215968e-05
-4.28098905473459e-05
-2.12618268335452e-05
-2.69620969304442e-05
-2.80517979481785e-05
-1.88509416598578e-05
-1.43000030732428e-05
-4.54725373986737e-05
-4.57339232978417e-05
-4.70388411448267e-05
-8.90042513326445e-06
-3.78916523605131e-05
-3.88183811766751e-05
-3.84204400945287e-05
-3.26154035834512e-05
-5.10370409154149e-05
-2.60087904659082e-05
-6.04543258136856e-05
-1.73340680156283e-05
-2.48147110839047e-05
-4.77816274966978e-05
-2.53687965437933e-05
-1.87197935031733e-05
-7.06502248035655e-06
-5.19460482936149e-05
-3.24505784298913e-05
-5.68958717026216e-05
-6.63993407663342e-05
-3.20851853294335e-05
-5.68690185545944e-05
-4.41011746569092e-05
-2.39660266986079e-05
-8.75188220233994e-05
-6.34954475282504e-05
-1.61978714089958e-05
-1.70278813622056e-05
-1.06523784006224e-05
-5.33071402589018e-05
-2.60248338138219e-05
-6.32742196385048e-05
-1.92652004072724e-05
-5.98321100637701e-05
-9.20442480985159e-06
-4.64874685018924e-05
-9.81066620115525e-05
-6.5572320614401e-05
-1.13209864583821e-05
-3.14865900745586e-05
-6.33394443932577e-05
-3.11834413769757e-05
-2.37845767905949e-05
-1.18218637003413e-05
-5.00976698204402e-05
-3.62798636806135e-05
-4.97606908925486e-05
-6.33127917984352e-05
-8.87838429333774e-06
-1.83402120790812e-05
-4.0101395148907e-06
-5.88838462564347e-05
-1.50276997034274e-05
-2.77125597581779e-05
-4.94796350049223e-05
-3.05807841611762e-05
-7.20401258920517e-05
-3.38821655909198e-05
-5.39995104866044e-05
-1.81908682858413e-05
-3.20697993251701e-05
-2.90809266085232e-05
-6.16091401681969e-05
-9.10919023195329e-06
-3.14914922488728e-05
-5.4431930370176e-05
-3.78750540227823e-06
-2.7191352779455e-05
-3.2952586836404e-06
-3.25221721224692e-05
-2.70806649196084e-05
-8.14929533300344e-05
-3.14243098649187e-05
-2.52819730045111e-05
3.65879008831868e-06
-3.75349708426098e-05
-4.52692145005198e-05
-3.39604095125924e-05
-4.6570891664622e-05
-6.68553645314464e-05
-3.75610067476935e-05
1.73925228593517e-05
-2.99418627421313e-05
-4.91655041185966e-05
6.83177510248266e-06
-2.20914881716843e-05
-3.23278987746602e-05
-4.99720415087415e-05
-5.98937312488801e-07
-2.80390426152183e-05
-8.92489161058832e-06
4.81043614532002e-06
-5.43303542551437e-05
-2.38974715968741e-05
-4.86924611209115e-05
-6.59420163874176e-05
-6.75212567267944e-05
-1.53661309532015e-05
-2.67740323727191e-05
-3.79982004466224e-05
-4.23204312718534e-05
-3.24398058907103e-05
-4.67151725140011e-05
-1.50773909695569e-05
-2.40595068225502e-06
-2.96852523284201e-05
-7.04216870271005e-06
-1.34868202240273e-05
1.76081749137377e-05
-1.67046074309902e-05
-3.55344923302651e-05
-7.09496079167716e-05
-2.14736771051582e-05
-5.3009749338226e-05
-6.03135240067873e-05
-6.78451272539957e-05
-6.32721259201056e-05
-4.90514422891767e-05
-6.05204579817751e-05
-5.4532006333487e-05
-2.13156680778946e-05
-9.50218146980937e-06
-1.45523443386982e-05
3.32514042515005e-07
-1.64537850877126e-06
2.40132002194069e-06
-2.3466667369019e-05
-3.84942671108924e-05
-4.87277101979493e-05
-1.17241117314851e-05
-7.22338876578369e-05
-6.8363479594725e-05
-6.9367736748964e-05
-5.49769132201247e-06
-2.15554925240598e-05
-5.0614526882507e-05
-2.74379564930787e-05
-3.82803342393247e-05
-5.22041550180077e-05
-2.75220727392136e-05
-6.83327351274051e-05
-3.45287978884067e-05
-2.2875189896875e-05
-4.77015781383947e-06
-3.89820263868141e-05
-1.40986975322116e-05
-4.51241953511418e-05
-4.67290976571378e-05
1.47242749888916e-05
-6.93818970890942e-05
-4.10042213289016e-05
-2.05910493394932e-05
-3.17045759882889e-05
-5.0317192711876e-05
-5.54426907693514e-05
-4.32707306926974e-05
-1.80831477730054e-05
-6.32598150165537e-05
-1.53544076784285e-05
-3.16389339289007e-05
-1.20443851470976e-05
-4.0588669825616e-05
-2.12805623149785e-05
-5.76041849883452e-05
-2.91548185430974e-05
-2.52766354855142e-05
-4.84824992119102e-05
-4.6408681095487e-05
-2.76155275271946e-05
-1.27585196259883e-05
-2.59548938676235e-05
-3.28557415035757e-05
-3.44692164875739e-05
-1.11799596251511e-05
-5.8588392256266e-05
-6.28264630289756e-06
-3.0424952189364e-05
-4.9177843376794e-05
-9.20206190800282e-06
1.777112447987e-05
-3.54126175729584e-05
-2.03720824199462e-05
1.02741163527419e-05
-1.94677071256169e-05
-8.42090267195173e-06
-5.41619718250387e-05
-2.82538076486799e-05
-1.85405017913562e-05
-4.29869069118048e-05
-3.09185060720443e-05
-1.20182189080403e-05
-3.81653122082875e-05
-4.49777799426411e-05
-5.89680158420526e-06
-2.92228464397594e-05
-4.02146495347416e-05
-1.57967220326317e-05
-2.99970938298261e-05
-1.46012294129056e-06
-3.71813031357572e-05
-3.05914513121093e-05
-5.14035441984467e-05
-1.0293142673329e-05
-3.25911424124032e-05
3.08755066658723e-06
-7.12729542109012e-05
-1.6627165004688e-05
-4.32804443365715e-05
-5.84276107004289e-05
-5.02363410637453e-05
-3.77014173262717e-05
-7.66642266988706e-05
-2.7964201412022e-05
-1.01312309878126e-05
-3.11270194126018e-05
-4.54972917370174e-05
-5.33086604157423e-05
-5.53430078698097e-06
-3.76697107799886e-05
-9.21864681903462e-06
-2.28598244146771e-05
-2.04937769693447e-05
-1.16592684731062e-05
-7.33181719419635e-05
-3.73849766246758e-05
-2.85729094475076e-05
-3.29958453428049e-06
-2.11908308795687e-05
-1.37553384234649e-05
-5.56207093381519e-05
-3.13134175533952e-05
-7.17654284255721e-05
-2.25828814087716e-05
-3.30052453964018e-05
-3.24458391138166e-05
-3.65541535738668e-05
-5.18399452168637e-05
-7.40756167967952e-06
-6.65397829392736e-05
-4.99007499384077e-05
-2.75967428842242e-05
-2.33144921426843e-05
-1.65180161824347e-05
-2.55126836896292e-05
-1.41482548922198e-05
-4.696913407354e-05
-4.7136508627698e-05
-4.2166689044931e-05
8.86524613971536e-06
-1.99903641016125e-05
-3.98200564443312e-05
-3.69471447889801e-05
-1.59001153603637e-05
-4.90520289293098e-05
-3.31699768784499e-05
-3.7832891266761e-05
-1.57033436323358e-05
-2.37282610944293e-05
-5.10602908770452e-05
-6.86865052282314e-05
-1.16118827553217e-05
-2.4230076053413e-05
-4.45548007189088e-05
-3.70319020883413e-05
-3.14554594800446e-05
-7.529575166226e-05
-4.45758091952873e-05
-4.40476144257879e-05
-2.0935300894833e-05
-3.79859991449275e-05
-8.90444787593357e-06
8.28763887424459e-06
-4.55801631220673e-05
-3.57104031670031e-05
-9.81511990798464e-07
-8.56658295408194e-06
-5.1419058934641e-06
-1.29103613835837e-05
-6.40953001134026e-06
-5.19348260504649e-05
2.58275873464303e-05
-2.59990230163832e-05
-2.6070689602501e-05
-3.50515075306512e-05
-3.24302835533021e-05
-1.24191341151849e-05
-4.72203769477516e-05
-7.54760215269338e-06
-1.02048687271339e-05
-3.58479293406292e-05
-6.96134738347723e-05
-5.67346362767288e-05
-4.44756350401834e-05
-4.39245010039041e-05
-6.10021815542224e-05
-1.66565715143323e-05
-5.54005206314234e-05
-1.03290210028552e-05
-3.33247185387459e-05
-3.67286753628926e-05
-4.88496499249935e-05
-3.44806498471912e-05
-1.07328331852627e-05
-3.26997714756308e-05
-1.75349313722559e-05
-4.82503362329207e-05
-6.39017032123891e-06
-1.87305680009283e-05
-3.83466117931492e-05
-3.49906076306273e-05
-1.65511075717809e-05
-3.47683658282075e-05
-4.16179889258e-05
-3.05829112472538e-05
-1.55298028051946e-05
-5.90681671366511e-05
-3.66224116575033e-05
-2.94253236323972e-05
-3.3500626731213e-05
-1.54972863874288e-05
-3.05280090675922e-05
-5.88604124641027e-05
-2.20264215145853e-05
-5.15379821092754e-05
-4.44429313190968e-05
-4.39111139418733e-06
-4.07905671313842e-05
-2.7532220130393e-05
-4.54653009661451e-05
-4.32526876809399e-05
-2.11663498637701e-05
-5.66023334947762e-05
-3.30250102641418e-05
-6.72270525544151e-05
6.10940784401861e-08
-2.46973521388133e-05
-1.91545854186674e-05
-2.11956375954638e-05
-4.02806221326383e-05
-3.07410289639947e-05
-2.30485803942995e-05
-1.12761051311343e-05
-1.54084586464424e-05
-7.3713862271235e-06
-4.00821272898378e-05
-2.84171547819511e-05
-3.93607266385449e-05
-5.3720086216735e-05
-2.80060106974757e-05
-4.32351765496735e-05
-1.83660913682611e-05
-3.26594943644488e-05
-3.53764283143734e-05
-5.53369129007607e-05
-2.85896170157594e-05
-3.311768954653e-05
-6.03242768508611e-05
-5.18149301577454e-05
-1.96605618355862e-05
-3.93595122144561e-05
-1.883509948962e-05
-1.08649455336501e-05
-2.32514013762631e-05
-3.31504646069819e-05
-7.15646356685689e-06
-4.17980447250772e-05
-8.13968457687265e-05
-4.98926981462183e-05
-4.74171639417263e-05
-3.36501261537513e-05
-2.47670859727452e-05
-4.16833061862238e-05
-5.70330040698088e-05
-6.76469159355893e-05
-3.12502938232061e-05
-3.99149089175177e-05
-6.48367941063185e-05
-1.68920621511269e-05
-4.46905263005642e-05
-3.52905315753044e-05
-3.09628364524665e-06
-3.3950066760386e-05
-1.87679260651954e-05
-4.69277909848261e-05
-1.66112366739295e-05
-5.0673263308594e-05
-7.61337222760297e-06
-1.34904068166198e-05
-5.30055271103461e-05
-4.6037337750732e-05
-3.45635852867949e-05
-3.44317131609076e-05
-6.5591580900497e-05
-4.84029217140559e-05
-3.78870803822469e-05
-4.1423448340546e-05
-1.50071009408552e-05
-2.32585987195989e-05
-2.85313087556027e-05
-1.98866244218694e-05
4.21591048777095e-06
-6.60467105850175e-06
-3.78822020566195e-05
-3.79941220070066e-05
-2.69685118423215e-05
-3.93139718945205e-05
-3.68003518911679e-05
-1.04737342009202e-05
-3.54261488331049e-05
-5.24292457304557e-05
-5.03620656580741e-05
-4.74744514666786e-05
-2.54523346206959e-05
-2.64474657941412e-05
-4.59344780086657e-05
-5.46806157977723e-05
-2.68846299373388e-05
-3.43540667531967e-05
6.79223147901189e-06
-1.37249188754114e-05
-4.14380352481831e-05
-1.73513236083344e-06
-3.87077746333921e-05
-5.46006827450049e-05
-5.04252843340887e-05
-8.95513863611366e-06
-3.14360958181247e-05
-3.45334261912555e-05
-1.79888892173809e-05
-2.29058407695569e-05
-2.16123201650938e-05
-1.35556269788583e-05
-3.33883456410336e-05
-3.9225587694729e-05
-2.4677811590788e-05
-3.29764163459671e-05
-2.40799656136229e-05
-4.67128390432365e-05
-6.38018953339413e-05
-3.80546756669533e-05
-3.47161242786887e-05
-1.01340019906631e-05
-1.94317759835987e-05
-1.0892579547098e-05
-2.51305561502775e-05
4.56919441180041e-06
4.10568634194413e-07
-4.59374663469533e-05
-3.21020157446833e-05
-5.78145218003504e-05
-5.05200459396579e-06
-3.18122814563883e-05
-1.16635204613943e-05
-4.35716557990487e-05
-2.82736376372179e-05
-4.28816205032263e-05
-2.69205850215146e-05
-2.4698006036951e-05
-2.45695584553709e-05
-3.90640955003018e-05
-4.32152798390283e-05
-6.25790163346252e-06
-4.93373408642291e-05
-1.99846192897012e-05
-2.39488671848271e-05
-5.51666518165973e-05
-3.2689694167952e-05
-3.68968606527163e-05
-5.71086795277215e-05
1.16828008226786e-07
-4.38643246617198e-05
-4.7489349235897e-05
-4.37574522257623e-05
-5.53244926096858e-05
-2.32471884593496e-05
-5.77941833823014e-05
-2.24949461512625e-05
-1.55745136501765e-05
-4.43153668257988e-05
-1.22255041349675e-05
3.08919147554719e-06
-2.6974098343534e-05
-6.91617548118982e-06
-2.76573360906815e-06
-3.18274901135769e-05
-3.42943104914314e-05
-2.92538393653112e-05
-1.14320527582992e-05
-5.1817027801973e-05
-9.28787496764468e-06
-4.79129663230644e-05
-3.37102392601704e-05
-5.00030107419987e-05
-5.84712461314465e-05
-5.51714134735647e-05
-3.89765188871917e-05
-3.10937908898276e-05
-6.6462317414939e-05
-6.27998199086941e-05
-3.78567572240192e-05
-2.20954257163853e-05
-6.26259951169883e-05
-3.5985061544226e-05
-2.83493868175674e-05
-1.75072187444053e-06
-2.37385232593217e-05
-3.33071502272317e-05
-2.37958461005386e-05
-1.56362267835966e-05
-2.47877566586134e-05
-2.17903272570086e-05
-6.28644378454808e-05
-6.464607864496e-05
-4.26936754659413e-05
-2.56191128158894e-05
-4.08425700583947e-05
-4.60792077852761e-05
-3.65531828388252e-05
-5.11222357847059e-05
-2.8949370990132e-05
-2.72818733603722e-05
-6.78406704916825e-05
-2.73379112024468e-05
-3.68944204821426e-05
-4.10775594202695e-05
-4.40879572919255e-05
-1.66709053008353e-05
3.17570117782993e-06
-3.85042100228546e-05
-4.18852685566095e-05
-4.75951490947212e-05
-1.70194074740608e-05
-2.49613401732861e-05
-8.08287320159521e-05
-3.71728937140103e-05
-3.68491855527425e-05
-3.37375795202065e-05
8.63627689085581e-06
-6.24937216074566e-05
-4.03277856367479e-05
-1.5455857822417e-05
-3.86433767401222e-07
-2.62604584946995e-05
-3.57956784392795e-05
-4.16856820339391e-05
-2.35523004709724e-05
-4.85768681320694e-05
-4.5000466171798e-05
-1.28687473720007e-05
-2.00405989364365e-05
6.26827459043727e-06
-3.14339582531641e-05
-3.03936713114743e-05
-4.14596090872179e-05
-5.26453392000727e-05
-3.2806996282046e-05
-6.52906446240285e-05
-1.62532867777438e-05
-5.99226142193271e-05
-4.21035669984544e-05
-5.04211587911618e-05
-3.63267149290211e-05
-3.14848475480936e-05
-4.9993337951837e-05
-4.31036597865738e-05
-2.98399761371603e-05
-2.98927885816498e-05
-2.41249227863599e-05
-3.94321104604673e-05
-4.88009273076526e-05
-2.43115541250837e-05
-4.78930905399629e-05
-7.38232212615119e-05
-7.09803596487035e-05
-6.2840825451878e-05
-6.23059738560769e-05
-3.11036603595504e-05
-4.89520180576224e-05
-5.98910381977894e-05
1.34851222526134e-06
-1.74863475508701e-05
6.41885800797894e-06
-4.05741207367264e-05
-2.24814460444529e-05
-4.30148379819657e-05
-2.10798878645073e-05
-3.85682094029035e-05
-6.62376590135417e-05
-5.81104411609464e-05
-2.078565871049e-05
-3.38279800136523e-05
-5.50129765268528e-05
-3.21681644592445e-06
-4.69088866537987e-05
-5.13557225728149e-05
-4.92550756862018e-05
-4.47883350414927e-05
-8.40477474431378e-05
-4.87735812172083e-05
-5.13988665304556e-05
-8.16521244230611e-06
-1.09316780279585e-06
1.89400644039424e-05
-1.66945125927434e-05
-2.55964415059346e-05
-5.34987767163996e-05
5.34478981106722e-07
-3.47011070564581e-05
-5.0007549817466e-05
-4.7421509473423e-05
-5.54986184232584e-05
-2.82910075321107e-05
-4.52891196888164e-05
-2.67553508774114e-05
-5.52678256037543e-05
-7.72017505091523e-05
-3.89217816887937e-05
-3.51144941062974e-05
1.18283747692e-05
-5.41509769019752e-05
-6.33337694540865e-06
-2.00786298596753e-05
-1.04327751241882e-05
-3.05150506840931e-05
-1.39856438240666e-05
-2.13347905334728e-05
-4.34838911957216e-05
-7.08450397293597e-05
-1.34560117321758e-05
-3.73350038488376e-05
-4.7807438282008e-05
-6.31425474611283e-05
-3.78937969484459e-05
-5.31506509571796e-05
-5.58038216642752e-05
-4.31447815931633e-05
-2.84269123258743e-05
-4.96845824950718e-05
-1.52683936965531e-05
-2.83909303159416e-05
-4.21973071032656e-05
-2.67038791205081e-05
-4.67836942970113e-05
-1.88981801566972e-05
-4.75661706186931e-05
7.56968795232385e-06
-9.70766398349051e-06
-5.28025954775434e-05
-6.18673332240769e-05
1.7188631613027e-06
-7.88754589950725e-05
-4.58840717677436e-05
-6.39228799118681e-05
-7.03853184993368e-05
-2.20141216222168e-05
-5.61686357143971e-05
-6.13986522763897e-05
-2.37257614228331e-05
-1.70623562133412e-05
-5.71394709640752e-05
-3.97384381335357e-05
-2.69038555082648e-05
-1.87151729776352e-05
-5.07786100047854e-05
-3.63854759366557e-05
6.05633227951777e-06
-5.26058001960529e-05
-5.25487780863856e-05
-4.55645695371958e-05
-6.86950946058156e-05
-4.78359374380578e-05
-3.0541631267629e-05
-3.63419678721591e-05
5.8745501548647e-06
-3.0681528668981e-05
-4.30954862478082e-05
-2.83842892315242e-05
-5.62385913613331e-05
-5.13918247250731e-05
-5.04799143107931e-05
-2.38750128351573e-05
-2.85273773410992e-05
-4.02149669715283e-05
-2.83314515379347e-05
-3.72591336106218e-05
-4.94265129573626e-05
-7.68341100889635e-05
-6.27387128934347e-05
-4.26396238631644e-05
-5.65716404739464e-05
-7.34727589804138e-05
-5.89624827048295e-05
-2.54627746549218e-05
-5.43871007803293e-05
-4.67143444963972e-05
1.71579223188663e-05
-3.70281998140963e-05
-3.26074885140763e-05
-2.66961470964006e-05
-3.74266171816418e-05
-6.07128308536124e-05
-1.99871663601647e-05
1.31590226100536e-06
-4.04992317811499e-05
-3.41509917940982e-05
-1.80793674603814e-05
-3.02530250098296e-05
-4.97323532595474e-05
-2.09030578736562e-05
-3.60124130029026e-05
-9.31001319261073e-06
-4.48364914222009e-05
-7.53247264608637e-06
-3.85510184251945e-05
-3.04510311679796e-05
-3.13611545185848e-05
-4.83471506370479e-05
-3.06508266921576e-05
-1.20899833121718e-05
-2.29835713978741e-05
-2.08215723075223e-05
-6.14323258372129e-05
-3.33833564561438e-05
-3.00058736621035e-05
-6.38707725103591e-05
-3.9055166545151e-05
-4.08362479687693e-05
-2.7259532965201e-05
-1.28572914236741e-05
-3.4297943875265e-05
-3.8317609448979e-05
-1.90572588836855e-05
-3.70052984310022e-05
-4.47345922636109e-05
-2.5936240494763e-05
1.40604452392808e-05
-3.53337193457976e-06
-2.57198148290857e-05
-4.94546777498595e-05
4.88543442497474e-06
-3.73978905567713e-05
-3.71226354010294e-05
-4.39435346039304e-05
-5.55154232346684e-05
-1.46428260569751e-05
-1.9763965645537e-05
-7.98530780351567e-05
-7.09025337444823e-05
-6.45217173693435e-05
-4.51851236562287e-05
-5.31367584583937e-06
-3.6314844287034e-05
-1.51643556867301e-05
-1.88979286152818e-05
-6.02873339330154e-06
-6.68962996530019e-05
-7.1512193033364e-06
-6.70710402187215e-05
-3.21683051709582e-05
-3.47075665505952e-05
-4.53997701524335e-05
-4.63944230028931e-06
-1.7417886259687e-05
-5.10051985027186e-05
-4.20141244726925e-05
-5.31744403934153e-05
-4.76265895749892e-05
-1.65450262123197e-05
-6.98352234010552e-05
-6.44000501298612e-05
-2.79915581738183e-05
-2.22452914486687e-05
-1.37717776135089e-05
-3.7053166889919e-05
-2.07788801668585e-05
-4.10631517236877e-05
-5.15520765804921e-05
-1.77850071300804e-05
-2.45943392212604e-05
-2.91582121674487e-05
-2.20864997125758e-05
-2.10703679935786e-05
-2.82763448667873e-05
-4.15636311864589e-05
-2.97554936297657e-05
-7.17554086207273e-05
6.13320960815234e-06
-4.17271457224615e-05
-2.03707428844652e-05
-4.05170223876557e-05
-3.19914652911089e-05
-2.9440761968998e-05
-8.97263594456762e-05
8.65362387621486e-06
-1.51799245137648e-05
7.95829222869888e-06
-8.74551389522561e-06
-1.6217007393171e-05
-4.48261550228135e-05
2.48524250674109e-06
-5.03501407087717e-05
8.51974637445273e-06
-5.79462832379449e-05
-2.75924216655558e-05
-7.08429149991946e-05
-5.03030650552161e-05
-4.1112008182163e-05
-3.96985256812075e-05
-2.20118896365387e-05
-3.16387043978059e-05
-5.33858751078213e-05
-4.57634807924646e-05
4.13969352143396e-06
-2.53975277496477e-06
-1.28277714597592e-05
7.99299578006717e-06
-1.70164115526512e-05
-3.37306979056843e-05
1.32083277060713e-05
-2.84770027194266e-05
-6.11059306671222e-05
-3.48462843009672e-05
-2.62673217384772e-05
-8.12177308074688e-05
-5.74203174420166e-05
-1.53196394441778e-05
-1.82768207834463e-05
-8.06271417487093e-06
-6.78601115894125e-05
-1.45365446582115e-05
-3.6148924694124e-05
-7.61483410475471e-05
-3.06836678057334e-05
1.55434777623214e-05
-3.8940253359826e-06
-1.45311607671702e-05
-3.97389366600878e-05
-3.63479198193714e-05
-3.57623672790398e-05
-2.05808747986359e-05
-3.7597683977188e-05
-5.44570648194042e-05
-1.91295857545139e-05
-4.63965360304072e-05
-4.70748829628848e-05
-3.33411205802831e-05
-5.93376747617648e-05
-1.97129054070293e-05
-3.36491222000334e-05
-3.77863614909526e-05
-5.97679253538556e-06
-2.09766353238058e-05
1.27027899486648e-06
-1.46800733977214e-05
-3.12451092249937e-05
-4.14186310525017e-05
2.24063277956807e-06
1.30909617429938e-06
-1.85983910204698e-05
-4.80707640154338e-05
-3.09725719796528e-05
-3.91872236989964e-05
-4.50090411228791e-05
-6.76659192847284e-05
-8.35182173021199e-05
-6.71969064880884e-05
-4.99999088931866e-05
-4.9333277231684e-05
-3.54480953021553e-05
-2.84353475438649e-06
-3.77081106593369e-05
-2.63301906269541e-05
-1.65267458619295e-05
-4.91620503068652e-05
-2.4509600800356e-05
-2.20030626974854e-05
-2.13835227401945e-05
2.33668266544188e-06
-3.66693566861027e-05
-3.73140638464366e-05
-5.40267402531698e-05
-3.15651393646182e-05
-5.23259889907415e-05
-4.86670927435125e-05
-4.76317464788213e-05
-1.29948859312843e-05
-7.69110459797978e-06
-8.71092813573756e-06
-2.64384008211497e-05
-1.95802134888004e-05
-4.65811569122552e-05
-5.12810583374817e-06
-3.92171893201005e-05
-6.02873998642912e-05
-4.14438932851827e-05
-1.50881393099378e-05
-2.33706807575331e-05
-3.67740093666889e-05
-4.33676164231163e-05
-6.87710587059662e-05
-2.67907226629913e-05
-1.3722379697505e-05
-4.90085318508636e-05
-1.2688883168572e-05
-3.06941428427362e-05
-5.82530260349637e-05
-3.76519782467865e-05
-1.79082304400078e-05
-3.05786385023451e-05
-1.27878589687656e-05
-3.15265651805531e-05
-3.11877093743569e-05
-4.77198520024016e-05
-2.28131547730147e-05
-1.14797134276267e-05
-3.10881157234386e-05
-1.49657582466511e-05
-1.67142964276743e-05
-4.70122863781338e-05
-1.16188272012054e-05
-3.25536842682475e-05
-5.76824166164372e-05
-5.62484284943091e-05
-4.65340431444687e-05
-3.31107158438555e-05
-4.45457551816939e-05
-1.64165626854412e-05
-3.31367162537277e-05
-3.13001202772365e-05
-2.13312988009003e-05
-1.77101419487054e-05
-2.79641310435254e-05
-8.22971585029689e-06
1.50922372022955e-07
-5.84598756760471e-05
-4.03529489952882e-05
-2.46132600784098e-05
-4.30377414391406e-05
-1.36072115326748e-05
-1.60180286714974e-05
-2.67327383515908e-05
-5.84635856200545e-05
-3.10584797363424e-05
-3.87085117654042e-05
-2.83777303219781e-05
-4.70692299308342e-05
-2.89841369912583e-06
-2.54850320641783e-05
-1.76933306933738e-05
-2.20081747664867e-05
-3.42761733048821e-05
-3.15254385139475e-05
-3.25817763513546e-05
-4.01683377871739e-05
-2.8304551398349e-05
8.88378455172323e-06
-5.09977357621298e-05
-3.6913891495826e-05
-2.81246761244932e-05
-2.45392635927745e-05
-1.03544203178331e-06
-5.37242925158559e-05
-3.86709844111543e-05
-1.39933160000529e-05
-4.13719554273787e-05
-9.64642591463401e-06
-1.64179405804995e-05
-4.54735358568628e-05
-3.32048428470891e-05
4.5950243020902e-06
-2.3789025064351e-05
-4.94023273553092e-06
-3.38573292143957e-05
-5.7176719038295e-05
-4.07261863894415e-05
-3.88056400750462e-05
-3.25249460052266e-05
-4.10355625952184e-05
-1.78252368334404e-05
-3.45589375855116e-05
-2.68665284587343e-05
-2.37980891012118e-05
-6.23905258200016e-05
-1.88928108020677e-05
-2.19857013057748e-05
-2.54053701984599e-05
6.87659663924681e-06
-3.79108220629807e-05
-1.44689917678317e-05
-1.34142974025306e-05
-2.52952117899844e-05
-3.54712550717037e-05
-5.61798598758454e-05
-6.73141532721265e-05
-3.45845710663622e-05
-6.94072585891274e-05
-5.66531732949909e-05
-2.13000953572943e-05
-4.09720756006429e-05
-5.02464330612919e-05
-3.49676328351975e-05
-3.16294491328783e-05
-6.34058956257454e-05
-5.44571270633774e-05
-1.48250476075113e-05
-1.59301517053817e-05
-4.89683100519743e-05
-2.20388870255841e-05
-5.33902373329289e-05
2.29023121463214e-06
-7.20843679802162e-05
-5.18916645496889e-05
-4.00661680738741e-05
-5.20268716667288e-05
-5.17073755748276e-06
-3.80179102692237e-05
-5.58577602969932e-05
-7.32201741395215e-05
-4.89476145489564e-05
-2.21380713034862e-05
3.23319957551951e-06
-6.0237254691066e-05
-1.99004683711144e-05
-1.16548954578312e-05
-8.21615394778613e-06
-2.60670830872424e-05
-1.84173651741482e-05
-2.75080149821195e-05
9.42404072107403e-06
-5.02600967504798e-05
-6.88726056638144e-05
-3.36423695348634e-05
-6.39230277827601e-05
-5.2548255529852e-05
-3.25177413665431e-05
-3.91131599429935e-05
-3.23664737143034e-05
-4.8532663715025e-05
-3.34095978646827e-05
-1.60545944542098e-05
-6.48723964095796e-06
-2.33534098910692e-05
1.9213704944744e-05
6.70839543245304e-06
-7.22323646857929e-06
-1.73685203442395e-05
-2.99977389486082e-05
-7.53561850558767e-05
-2.81425325147881e-05
-4.27758671341904e-05
-4.95809399805964e-05
-6.13349548730985e-05
-2.5115117045644e-05
-6.38302540840274e-05
-6.71562073673195e-05
-6.57290992762826e-05
-5.54177115248417e-05
6.14788848959968e-06
-3.34189928635289e-05
-2.92078963762547e-05
-2.94544159165984e-05
-3.94027116699362e-05
3.78685515359398e-06
-1.29044753702757e-05
-2.79758366763592e-05
-2.83266025691341e-05
-4.61416541582216e-05
-1.49726155180936e-05
-8.76261245679075e-05
-1.68482821326208e-05
-3.57394841541812e-05
-4.92248566813953e-05
-6.22653818586864e-05
-5.48385081799948e-05
-5.21209280830676e-05
-7.18920521393068e-05
-4.62417630775457e-05
-4.40157845916346e-05
-1.04196173814655e-05
-3.55535513147887e-06
-1.74873558259068e-05
-2.51023898072649e-05
-2.83937600362416e-05
-3.48865177627672e-05
-2.26006371732642e-05
-2.44940159162068e-05
-1.62402178739648e-05
-4.65613548824963e-05
-7.10077466714059e-05
-4.41390497480959e-05
-3.49272078512246e-05
-1.30382186241249e-05
4.39898514636271e-06
-2.71159305714191e-05
1.23783412156231e-05
-2.38615649113837e-05
-2.01353844807963e-05
-6.41538784987452e-05
-4.03709333384841e-05
-2.67482358810636e-05
-3.62370468679744e-05
-1.59353431497683e-05
-1.72141852630474e-05
-3.60265565145969e-05
-2.11673582079585e-05
1.56198198318762e-05
-1.14052989115382e-05
-9.48010143930375e-06
-4.14134606799018e-05
-1.08812118945538e-05
-2.37803635065888e-06
-5.26470180789509e-05
-5.71261086946491e-05
-1.57050349119472e-05
-3.22877934132514e-05
-3.59784289914142e-05
-5.12133326686382e-05
4.90332904763993e-06
-6.70939583874324e-05
-3.01406543976586e-05
-4.37815114973745e-05
-3.7345279526884e-06
-6.98563397058901e-05
2.35302852213813e-05
-8.44744866557311e-06
-3.39738077551751e-05
-3.93546697695505e-05
-5.52069276640582e-05
-2.62654762708183e-05
-2.06482116863913e-05
-3.19750901161512e-05
-3.42352157559112e-05
-7.42808876530615e-06
-7.97770881680908e-05
-5.71685007393539e-05
-2.0935649768779e-05
-2.81401381220874e-05
-1.52023920617721e-05
-2.58788574504024e-05
-6.45319485846213e-06
-3.53555591946376e-05
-4.42596793749016e-05
-1.01174176099581e-05
-1.66656860508128e-05
-4.7165593775822e-05
-9.1511157451196e-06
-3.0549855442058e-05
-2.22492723403438e-05
-2.90652616679307e-06
-8.46439059992089e-06
-1.73152506632215e-06
-2.74879697071574e-05
-2.09766780869483e-05
-4.66560946790942e-05
-3.52450880388034e-06
-4.33182514959941e-05
-3.85595926572411e-05
2.32071236442118e-06
-1.93694241849792e-05
-2.1150043066877e-05
-4.0311595262805e-05
-2.66901058472113e-05
9.44716311090517e-07
-1.53828906192669e-05
-3.74715197367572e-05
-3.63306277645791e-05
-5.80922794650096e-05
-1.98735515487738e-05
-4.64572720903862e-05
-6.36306069317181e-05
-5.37700495711122e-05
-2.03195888897064e-05
-3.32347315978437e-05
-7.01364691598888e-05
-5.53811149419566e-05
-4.42924749653527e-05
-3.98265546637158e-05
-2.60219934415509e-05
-1.78266567666308e-05
-1.22885316980823e-05
-2.66714439437153e-05
-8.97715123977214e-06
-3.74177274214134e-07
-2.70018916954799e-05
-4.45845593939488e-05
4.4035427137333e-06
-7.26350298216012e-05
-4.0328962755323e-05
-2.89957420596092e-05
-2.41021452414719e-05
-2.07471257012349e-05
-6.08249375726756e-05
-5.07212562915187e-05
-4.41565814989423e-05
-5.44725727194298e-05
-5.12245208629222e-05
-2.95119135437942e-05
-1.14725491492019e-05
-1.08411586941575e-05
-7.30657528317355e-05
-4.27524933235093e-05
-2.36440370167883e-05
-3.65631724247478e-05
-9.88094904668658e-06
-2.23623277389136e-05
-2.2254211480244e-05
-6.73121590123841e-06
-2.36032538667291e-05
-5.55850843225771e-06
-4.19709860231738e-05
-3.94245799715283e-05
-7.32849621286854e-05
-6.51849333107207e-06
-1.7855019210411e-05
-1.61214360174921e-05
-4.88383733006353e-05
-3.48556455712405e-05
-1.85299591313488e-05
-1.3526077273429e-05
-1.4510515173727e-05
-6.28557356348523e-05
-4.13592557711975e-05
-4.07375835514756e-05
-3.96862750933707e-05
-7.28755116613933e-05
3.47259850906078e-06
-4.39766546531811e-05
-1.30419668675126e-05
-5.73409770263987e-05
-2.68076812491623e-05
-8.85383252674372e-05
-4.06353127714567e-05
-4.20989280002795e-05
-5.95346784950812e-05
-3.96826316124747e-05
-5.10047265408762e-05
-2.48576460750849e-05
-3.60684366640336e-05
-3.72959390272837e-05
-4.81112147980774e-05
-4.56619695165524e-05
-2.47570932233885e-05
1.12311700111258e-05
-2.89378838964114e-05
-4.41513847762281e-05
-4.96474399012899e-05
-1.49409550694216e-05
-3.81627429039546e-05
-3.48013290625257e-05
-2.6537665138427e-05
-6.45606297774824e-05
-1.67030955279988e-05
-2.99237772352723e-05
-3.32719033089896e-05
-4.03951361078171e-05
-1.74066664772156e-05
-4.2297485219799e-05
-2.49777014166187e-05
-6.02586231057629e-05
-5.43185366895873e-05
-3.36974655584212e-05
-4.13581698841655e-05
2.12018848304664e-05
-4.850890312549e-05
-5.72947677776474e-05
-2.79056596268567e-05
-4.50033505279447e-06
-1.53734839157069e-05
-2.72005951621615e-05
-5.29880272378608e-05
-3.25271610099323e-05
-2.22709928377815e-05
-3.43535899461037e-05
-4.72997950348814e-06
3.44771236080196e-06
-2.30508936126927e-05
-5.18086039514242e-05
-3.25833618242822e-05
-1.89530131176471e-05
-3.09506161272346e-05
-4.07030611168303e-05
-2.24790874812545e-05
-4.67446300670087e-05
-6.17581379475242e-05
-6.96556351821764e-05
-4.45642734407995e-05
-6.57371945957385e-05
-4.50751134799599e-06
-3.09637887043665e-05
4.40742785008969e-06
-4.69579059171036e-05
-6.04762145796265e-05
-2.27433534645952e-05
-4.40930632060841e-05
-2.08000309733185e-07
-5.25699928349165e-05
-4.41365433655842e-05
-8.05323936581936e-05
-3.88271027047924e-05
-1.436777314227e-05
-4.21645265382255e-05
-2.81034468258898e-05
-4.5083888332895e-05
-1.54363491189602e-05
-3.68991590818901e-05
-2.45025467568476e-05
2.15687251966897e-05
-3.65848306120089e-05
-1.84421061127907e-05
-1.46200804550203e-05
-4.17418086271033e-05
-4.49375963279998e-05
-3.15865495964914e-05
1.10227707819649e-05
-2.96242663147369e-05
-4.76699025279745e-05
-4.42459236943856e-05
-2.76882209743533e-05
-6.30021440745205e-05
1.55608689130653e-05
-4.62360147735238e-05
-3.47466983377859e-05
-2.91874181176612e-05
-9.87197316742671e-06
-1.33303414393615e-05
-1.90746424740708e-05
-5.81183879726831e-05
-1.13770416987566e-05
-1.46559725896404e-05
-4.13903309967042e-05
-1.13998174967876e-05
-6.32885366479562e-05
-5.81575354167983e-06
-3.04924633388e-05
-3.10333266217352e-05
-6.16994040000777e-05
-5.01712918566227e-05
-7.68705714284608e-06
-2.69564672697759e-05
-2.27829181863186e-05
-4.63392983771053e-06
-4.35124882357038e-05
-1.06772999878139e-05
-5.61257359889537e-06
-7.4865571014354e-05
-5.62591040890823e-06
-4.66190975707742e-05
-5.00912783047518e-05
-4.97647719298886e-05
-3.5419230727425e-05
-4.26527070726771e-06
-2.94766623773707e-05
-2.68977284139187e-05
-4.8788501098717e-05
-4.08505009484019e-05
-7.82908728534805e-05
-7.27708563280802e-05
-7.04041594886903e-05
-4.16109622999689e-05
-2.12680508558087e-05
-3.94630098254241e-05
-1.14945211790337e-05
-7.54859976521077e-05
-1.81405003139044e-05
-3.83834645094358e-08
-2.67477219915203e-05
-1.44407434968592e-05
-3.99159435442071e-06
-5.03516337079583e-05
-3.70022648759373e-05
-7.57613473331292e-06
-1.1944239635317e-05
-6.73815275972757e-05
-3.19036293722812e-05
-1.43667629578118e-05
-3.91844927164255e-05
-2.06432097877102e-05
-4.52361903069912e-05
-5.30371075837956e-05
-5.03492351801888e-05
-2.42142687699725e-05
-4.3543736427001e-05
2.85617572816644e-06
-2.80353191988853e-05
-4.83607662210304e-05
-5.84125745895544e-05
1.37453098248848e-05
-7.52765558969274e-05
-5.89840086129362e-05
-3.36267691806862e-05
-4.91601053784752e-05
-2.58126034651498e-05
-2.59300724545121e-05
-5.41241689276427e-05
-3.40186343846036e-05
-2.97580855258019e-05
-7.59451982570826e-05
-7.18616264207725e-05
-6.65358230886909e-05
-2.82267337570956e-05
-4.76568167000841e-05
-6.79434880913789e-06
-4.02009018588118e-05
-4.4226106738709e-05
-1.91408743972671e-05
-1.07801186410726e-05
1.34923927812613e-05
-5.32978217822829e-06
-2.4142100242533e-05
-4.78075624313438e-05
-8.76481926259442e-05
-5.13521026958241e-05
-4.18957302529793e-05
-3.19806129807136e-05
-2.31707751193996e-05
-4.01179244286924e-05
-2.25981381154516e-05
-3.07162572147726e-05
-4.3802025192404e-05
-1.0246966461187e-05
-5.52519877074126e-05
-2.74586394739661e-05
-3.38391820576295e-05
-1.62587360362488e-05
-3.52933991551321e-05
-4.97497201166223e-05
-2.17179524002275e-05
-4.75279471497409e-05
-2.73875671345751e-05
-3.27730219356064e-05
-2.9759617001594e-05
-4.35257166697614e-05
-3.75383814743825e-05
-6.79341646242273e-05
-1.35247868183907e-05
-1.79518889883114e-07
1.25695203429073e-06
-2.1817105085358e-05
-4.50745236103121e-05
-2.27785418097281e-05
-4.18288099017294e-05
-2.218380689938e-05
-3.0158863115462e-05
-4.79482264062811e-05
-9.02652769626598e-06
-4.90341714990896e-05
-5.38066956203827e-05
-2.1264684715609e-05
-2.47913496846209e-05
-4.96187669510101e-05
-3.53342508965608e-05
-4.52109044753137e-05
-6.13394045048764e-05
-4.05281422129132e-05
-5.53849973514863e-05
4.95171950067362e-06
-3.39759094632145e-05
-1.97771538802935e-05
-8.10719578815595e-06
-4.21905891399334e-05
-4.34610589474099e-05
-1.32452699350534e-05
-2.37691866697101e-05
-3.46048774313401e-05
-2.0869216868223e-05
-6.08350007946101e-05
-6.44429308385863e-05
-4.10842706257282e-05
-2.78936861531525e-05
-5.79518546762596e-05
-4.01972151662213e-05
-1.62890617702493e-05
-7.32480978358262e-06
-1.2411751604964e-05
5.45684089153698e-06
-3.19087036858386e-05
-4.1148160124997e-05
-1.20117018501126e-05
-1.99493145531602e-05
-1.02697329426701e-05
-1.63545537813943e-05
-3.19651307692914e-05
-7.03959938324368e-05
-7.46871150672185e-05
-5.12514497601504e-05
-4.85949230536099e-05
-2.0535968409607e-05
-5.42656949667273e-05
-2.83419369717253e-05
-5.9748474853238e-05
-5.56620486688687e-05
-2.71650195273407e-05
-5.21701529660197e-05
-3.80651504430479e-05
-1.57815268288809e-05
-2.63064965959215e-06
-3.74359710633139e-05
-1.09656656282162e-05
2.13798205936331e-06
-2.26080077049103e-05
-1.80381213372155e-05
-3.21088157309538e-05
-4.87349269396211e-05
-1.55311054837315e-05
-6.26167294587867e-05
-4.76293343421868e-05
-7.42223646548582e-05
-6.63958609693355e-05
-4.76253094557106e-05
-6.53754179068881e-05
-5.16601000513208e-05
-3.31826446888771e-05
-2.54519872911188e-05
-4.62316593487858e-05
-5.24565115455139e-05
-3.50753378124582e-05
-4.57359523411572e-05
-4.42084187667145e-05
-2.14206519122077e-05
-2.48855202248091e-05
8.62698689812532e-06
-7.12460186704688e-05
-5.55098527488859e-05
-4.44224693271001e-05
-5.05756910133975e-05
-2.60674051569718e-05
-4.07874040942087e-05
-5.6469135205548e-05
-2.71951037251759e-05
-3.15820895357173e-05
5.25393732045648e-06
-3.55370353739444e-05
7.19523013133566e-07
-4.36783192778779e-05
-5.79343225937604e-05
-3.69646398420786e-05
-4.53319533534223e-05
-4.27055536588382e-05
-4.18082498751585e-05
-3.20936197405017e-05
-4.47322678311332e-05
-4.50931003184147e-05
-2.71810693352454e-05
-4.64708362306322e-05
-4.86272051852573e-05
-2.92226067472555e-05
-3.52446852501703e-05
-2.37279520278007e-05
-8.87757101997632e-05
-5.78223123545373e-05
-8.83634569310126e-06
-7.31110949694761e-05
-6.80367809791435e-05
-1.52940687148724e-05
-3.31434158752345e-05
8.58279439914547e-06
5.25317337369521e-06
2.10718814743886e-06
-2.7361767108477e-05
1.89741415024365e-05
4.07022900995409e-06
-2.23600547980575e-05
-4.87669446282065e-05
-3.40139387182242e-05
-2.76312085221841e-05
-4.72082895740574e-05
-3.44043443088628e-05
-3.20366750532802e-05
-5.70395763875907e-05
-3.96939357538066e-05
-3.74187204695875e-05
-4.1423053853828e-05
-3.58870845999362e-06
-4.17531676687815e-05
-2.16186497638144e-05
-2.7020102802396e-05
6.86036997169875e-06
-2.46757148697938e-05
-2.49593389826064e-05
-5.73738084845873e-05
-5.42211725043278e-05
-4.95614051055657e-05
-5.00918758307314e-05
-5.68405401822243e-05
-2.0744910134832e-05
-6.42672010454302e-05
-4.70151238673902e-05
-5.49955997780576e-05
-5.16637143783843e-05
-7.60043487811261e-06
-3.02968693798482e-05
-6.0975968489533e-05
-7.13774785467076e-05
-2.57174058086803e-05
-2.46640986053862e-05
-1.73470243174199e-05
-1.11030946668972e-05
1.34404825068001e-06
-2.55188551682321e-05
-2.01953149306872e-05
-1.314859973142e-05
-2.79038556231942e-05
-4.78819771877985e-05
-2.11476842978224e-05
-2.58408384018943e-05
-2.92541517809611e-05
-4.25504311047119e-05
-1.03351537471234e-05
-1.1120206784625e-05
-6.46176650250923e-05
-4.50844324347993e-05
-2.97840691400304e-05
-2.07976304316316e-05
-1.23874688093177e-05
-2.80743480874901e-05
-3.0575181500028e-05
-4.99062581480617e-05
-2.11114053232486e-05
-1.78317070169519e-05
-1.78313213841951e-05
-2.63905954987395e-05
-5.94277234869177e-05
-3.41890484858327e-05
-3.61322631602161e-05
-2.3090889361878e-05
-4.97251177641335e-05
-3.41777571409298e-05
-5.88864343760947e-05
-3.09187044152448e-05
-4.53373114532247e-05
-4.30354928438517e-05
-3.81850885200314e-05
-4.72714086362684e-05
-1.51596186760313e-05
-5.41208854076251e-05
-3.53212563621391e-05
-4.02940464616444e-05
-1.15030030686101e-05
-2.1847114257348e-05
-3.16656111704663e-05
-2.51271293596124e-05
1.12867217249662e-05
-2.81597195215309e-05
-4.12376681320917e-05
-3.44167790202969e-05
-3.25596057027768e-05
-4.05475821202529e-05
-1.6931419884129e-06
-3.46875010138542e-05
-4.0647293347278e-05
-3.74881958189035e-05
-3.29758550273946e-05
-3.80948519639293e-05
-5.73942165921032e-05
-4.58425421058615e-05
-1.49820561505319e-05
-5.31064491740095e-05
-3.83839277221367e-05
-3.20013797507525e-05
-5.2189243487074e-05
-3.57688588678028e-05
-4.10687279795446e-05
-5.04824961893051e-05
-2.34964022915355e-05
-4.3388056138916e-05
-6.32026138338395e-05
-3.98917323058288e-05
-1.61417850527749e-07
-2.74406237965845e-05
-2.17138699611487e-05
-2.83363801609171e-05
-2.68400538090887e-05
8.16188685779288e-06
-3.70536044753082e-05
-3.79367352339974e-05
-3.53275375800093e-05
-2.69641986669589e-05
-5.26892912929125e-05
-3.22897291731921e-05
-5.00734102662641e-05
-4.49504801860858e-05
-4.8837331180398e-05
-2.73586788738346e-06
-2.92702739999163e-05
-4.77568722129082e-05
-5.80830906291116e-06
9.26113444474285e-06
9.10327033789892e-06
-6.69947149414297e-06
-5.01434497103607e-06
-2.68371047138409e-05
-2.80168444562742e-05
-8.10130568696144e-06
-8.3310086208518e-06
-5.58630753040525e-05
-3.14460416706111e-06
-2.17772421217971e-05
-4.30376847815944e-05
-3.56929314513359e-05
-5.77133379599418e-05
-3.22873182319557e-05
-3.81934323130694e-05
-5.62557335484627e-05
-3.0596893253786e-05
-4.31134582963693e-05
-5.17582946610504e-05
-1.40304602033848e-05
-2.35303889933974e-05
-5.97942655757011e-05
-5.04174308708411e-06
-5.83040842866603e-05
-2.5433233328066e-05
-3.64643583350296e-05
-1.76109450185053e-05
-3.35736581407801e-05
-6.08300409866428e-05
-2.59386432451082e-05
-6.52375002436319e-05
-6.20079245540475e-05
-3.83507557829825e-05
-3.17864564054267e-05
-4.31716288102298e-05
-2.26774258353243e-05
-4.11601195974938e-05
-3.15411235440236e-05
-3.35615996885732e-05
-1.02278139017062e-05
9.71456749101568e-06
-1.89484407125502e-05
-2.55221750611055e-05
-2.82296979859888e-05
-6.76904282996595e-05
-1.12684252422272e-05
-2.24122081613586e-05
-4.60453185925876e-05
-3.09264261138871e-05
-1.62459717723687e-05
-2.01384704569013e-05
-5.93762660612149e-05
-3.89720369537367e-05
-3.09596410872732e-05
-4.46875070259961e-05
-1.30422508293983e-05
-3.58383074771194e-05
-3.72135064333485e-05
-4.11131725173537e-05
1.43201289728397e-07
-1.91813139950973e-05
-2.89794699159691e-05
-3.23543297472907e-05
-3.48411398409966e-05
-2.7048729338393e-05
-4.39817645735131e-05
7.47723107882916e-06
-2.68524304642229e-05
-1.56263410645266e-05
-4.32920073863992e-05
-3.16814312701234e-05
-5.10299611982314e-05
-4.01439485631535e-05
-2.41285765583112e-05
-1.91518286204375e-05
1.47314777248056e-05
-1.97135670578522e-05
-5.86042179301692e-05
-2.78495097419049e-05
-1.87111516707983e-05
-7.31198923972693e-06
-1.58231467603816e-05
-2.86338340891502e-05
-2.0767907288289e-05
-5.06380733799404e-05
-5.356868050703e-05
-6.57950198679686e-05
-2.08895678838855e-06
-8.22278963661898e-05
-5.25480347232488e-05
-2.63654888816028e-05
-6.81661805955963e-05
-2.92416726749141e-05
-2.14463995802857e-05
-2.75231914319172e-05
-6.02076448481804e-05
-7.31129942201866e-07
-4.23334912892909e-05
-3.01128078308216e-05
-1.87181214894871e-05
1.03289443586528e-05
8.50794018722174e-06
-4.6493773499116e-05
-1.63153426609167e-05
-1.11808336968837e-05
-3.8967496946698e-05
-1.5444156405969e-05
-3.7531238412231e-05
-5.36711454732122e-05
-5.93655592407013e-05
-3.35100995330213e-05
-4.99121442275746e-05
-4.24885041018526e-05
-5.40134073668152e-05
-2.02799096338293e-05
-1.8467806110832e-06
-6.42188261787959e-05
-2.21636762556224e-05
-1.60401641904071e-05
-2.84631322321995e-05
-1.61886988473463e-05
-2.30994229184298e-05
-1.44252911622189e-05
-6.17785085677423e-05
-5.71445403916962e-05
-5.63830264655456e-05
-4.65074760935463e-05
-2.19813253540586e-05
-3.70131641677975e-05
-8.38000715513363e-06
-2.08282548014195e-05
-1.49841534327052e-05
8.07962952180729e-06
-2.49554779665639e-05
-5.47421522325192e-05
-3.89858598455922e-05
-3.54468012197875e-05
-1.89964104885212e-05
-3.55442662637075e-05
-5.66960100462984e-05
-5.03968237623265e-05
-3.35483590643859e-05
-2.01125604177555e-05
-3.49862008190986e-05
-2.47643263818843e-05
-5.75468105424568e-05
-3.54451756782229e-05
-2.22317659868757e-05
-3.91290070967151e-05
-4.61709776054541e-05
-1.67977002622205e-05
-9.70172124719092e-06
-3.3131500002436e-05
-4.69623640886804e-05
-4.06423906953747e-05
-4.58895084640167e-05
-2.27759677665778e-05
-7.44309387079589e-05
-6.65232631089524e-05
-1.59653669765079e-05
-5.35010285188535e-05
-2.45262531469892e-05
-1.33009520524309e-05
-1.72201275132393e-05
-5.5783311257556e-05
-2.15812104200818e-05
-4.7504266384046e-05
-1.92525031097004e-05
6.00149781776994e-06
-2.79662277360687e-05
-5.38171661000074e-05
-7.51355713916586e-05
-1.95186015995331e-05
-7.09948547872219e-05
-4.89768337445741e-05
-5.56238395663526e-05
-4.21194119581392e-05
-3.65392689121138e-05
-1.26182963341086e-05
-4.5275286132183e-05
-3.09816684613131e-05
-8.68058291573957e-06
-2.55413758880139e-05
-4.36305851314121e-06
-1.03372162495716e-05
-4.36837351953032e-05
-1.96193855626161e-05
-1.61360926007998e-05
-4.52324057161531e-05
-6.93390961533547e-05
-2.02791354128311e-05
-3.94847584054273e-05
-4.46480426499536e-06
-5.95479290509268e-05
-3.26869958938613e-05
-4.32193907000434e-06
-2.02688748956482e-05
-2.73196112537563e-05
-5.45776728080199e-05
-4.29562461005269e-05
-5.46840633960661e-05
-3.10956076547435e-05
-2.31808292826227e-05
-2.28417153006673e-05
-1.8406766839369e-05
-4.26955602543764e-05
-4.47574064117891e-05
7.25876030698783e-06
-1.99161287151003e-05
-4.30518201166068e-05
-3.98111967030645e-05
-4.92532004301724e-05
-3.59286770801434e-05
-4.8202786132261e-05
-1.7103379995216e-05
-2.85824464201307e-05
-3.84536041890321e-05
-4.12200598069644e-05
-3.39421367213672e-05
-9.99443974178871e-06
-4.02285195779883e-05
-2.46915376893905e-05
-5.71241273796078e-05
3.90873485042842e-07
3.44164910894141e-06
-3.72842838421038e-05
-3.38636500821339e-05
-3.31432752182571e-05
-2.44632079773896e-05
-2.95933938277894e-05
-6.31230575316721e-05
-2.62091610252157e-05
-3.60366673930004e-05
-1.97239572314535e-05
-2.11593882837258e-05
-5.13157215319667e-06
-3.9276168036093e-05
-4.38449996807557e-05
1.16961405902937e-06
-3.20967860510398e-05
-2.72907904154705e-05
-2.23683932645661e-05
-2.28929453020498e-05
-6.52048177071258e-05
-2.51537865078683e-05
-3.94907218084761e-05
-4.36297616948342e-05
-3.18395358622164e-05
-3.9473994402996e-05
-4.07642953680924e-05
-2.70303923155779e-05
-4.82737990002381e-05
-4.92357653066887e-05
-2.53621883160419e-05
-3.41154598612817e-05
-6.34249921219324e-05
-1.10688528533129e-05
-1.36248036194476e-05
-1.26413233051551e-05
-4.83334610335833e-09
-2.18649973708068e-05
-9.93801610263742e-06
-4.53343377699053e-05
-9.63245859004675e-06
-2.94302137196023e-05
-4.08294982197654e-05
-6.69910568646644e-05
-5.37299055906275e-05
-3.43475729131624e-05
-5.97980846811111e-05
-4.28382308734523e-05
-1.57208472189955e-05
-1.31345784777709e-05
-5.04207674614378e-05
-9.18571999828156e-06
-7.83025948844161e-06
8.69291315926894e-06
-5.48938399002238e-06
-3.7673463789931e-05
-7.16393955816424e-05
-3.6318849940413e-05
-2.71461437900342e-05
-4.19287258342748e-05
-3.90559238358841e-05
3.24199921165669e-06
-3.43304229924764e-05
-4.20953942512479e-05
-4.52507359615931e-05
-5.73940298838161e-05
-1.81855187755671e-05
-4.3545103318756e-05
-1.54220766492082e-05
-5.04940995784876e-05
-3.13732117062808e-05
-2.93478516937568e-05
-2.73518002382125e-06
-9.94397231487693e-06
-3.84634000169613e-05
-6.49372617742193e-06
-4.4272951094138e-05
-3.13942854574772e-05
-7.21371648089288e-06
-5.00623670632248e-05
-8.80249358978959e-05
-2.98270471641823e-05
-2.15552652937837e-05
-4.44719216061507e-05
-2.48366409097876e-05
-8.50527282484164e-05
-5.47067263647711e-05
-3.60485837626402e-05
-1.76697600532457e-05
6.67745241424007e-06
-3.73832532350748e-05
-2.79961300459338e-05
-1.44575453834436e-06
-2.64461167771345e-05
-1.82314074032842e-05
-5.65437521539849e-06
-4.38206411354408e-05
-2.12514574636907e-05
-2.14946809962132e-05
-5.53389934312433e-05
-1.57096732600829e-05
-6.08296510036948e-05
-4.52479580606228e-05
-5.80034743542152e-05
-2.73659926351647e-05
-6.9583768772146e-05
-5.5798463969312e-05
-1.01519195656542e-05
-6.34387215876268e-06
-1.42999720816858e-05
-2.22890481127334e-05
-3.2336222591652e-05
3.08773513335141e-06
-2.84999230231945e-05
-7.69554131053248e-05
-5.08662058875366e-05
-5.42649215254582e-05
-5.25215339859746e-05
-5.70919913827256e-05
-5.17217279963691e-05
-5.04987993785077e-05
-7.07825387389604e-05
-3.52968712435801e-05
-2.59752137727521e-05
-1.36960493827748e-05
-2.04380568057506e-05
-2.50807994924452e-05
-6.66772561993091e-05
-3.75751839024212e-05
-2.01574008917555e-05
1.28487849287986e-05
-9.08397527589837e-06
-9.23114359292696e-06
-6.38748376015591e-05
-1.82172073661992e-05
-4.54842900625164e-05
-7.47623875930933e-05
-3.00640262219418e-05
-2.51664692380485e-05
-8.39198570658505e-05
-5.65445883617934e-05
-1.88971673753588e-05
-1.91429326875985e-05
-2.20383327451977e-05
-7.42419402669627e-06
-2.35561614774818e-05
-1.60859804144966e-05
-4.12158060545507e-05
-6.48052606680273e-05
-4.02450054054772e-05
-3.51566482254851e-05
-5.97402479396589e-06
1.96380635469556e-05
-3.52682515251778e-05
-2.6487651176088e-05
-6.20185655983915e-05
-5.23244337000958e-05
-5.27882275100883e-05
-3.0858886362121e-05
-2.09179560214565e-05
-5.59791846697205e-05
-3.46971892070046e-05
-2.39380973767946e-05
-5.34082710556411e-05
1.04502863666225e-05
-3.17580303291685e-05
-3.0363520603837e-05
-3.35130487457917e-05
1.13073471723034e-05
-5.30229516152565e-05
-5.36911292648125e-05
-3.76129021333717e-05
-1.95502397880184e-05
-1.36260046906078e-05
-5.24883311819578e-05
-5.39613694754955e-05
-6.05022041069276e-05
-4.47307892429043e-05
-5.58513980029276e-05
-2.10540083858392e-05
-1.73697676335312e-05
-3.30398625271215e-05
-4.5921723693964e-05
-2.87413389308422e-05
-1.56962825318725e-05
-2.227151183653e-05
-3.62027524334721e-05
-1.55405355458848e-05
2.5422892148381e-06
-6.43666090432329e-05
-5.52018739459308e-05
-5.42604908640836e-05
-3.33944222423787e-05
-2.94247807350557e-05
-4.63050516295288e-05
-4.14265180485356e-05
-2.07248529135032e-05
-4.43685666008735e-05
-4.98250234076944e-05
-1.77118800183993e-05
-2.08961235512677e-05
-2.77408824327791e-05
-3.37688914786118e-05
-3.52243473931685e-05
-5.63706486176782e-05
-2.34176495932034e-05
-6.54662211391037e-05
-2.38114028696619e-05
-4.78335851209041e-05
-3.78461079990095e-05
-6.63333092984175e-05
-3.60126379532788e-05
-4.88900933418081e-05
-3.28759108264979e-05
-4.61912559607572e-05
-4.17378534754116e-05
-7.86906982922227e-06
-1.98498597099763e-05
-4.91258028045164e-06
-3.95323411823984e-05
-2.42364828750721e-05
-1.7748794646798e-05
-4.25223999572766e-05
-3.21990802580841e-05
-1.03054536406373e-05
-6.5309028270916e-05
-3.59215972723641e-05
-6.41789104320859e-05
-5.30061352519676e-05
-5.26238969052225e-05
-2.36983463540757e-05
-7.72829998765576e-05
-3.61566199476684e-05
-3.22365851214923e-05
-1.32642688034587e-05
-3.30622131440504e-05
-7.01375921932689e-06
-3.37378202187677e-05
-2.05365255006452e-05
-1.25359417068348e-05
-5.00174601314419e-05
-1.25241517798198e-05
-3.76861116741538e-05
-2.57728798616619e-05
-2.90422862035611e-05
-2.13961780619587e-05
-3.63761516941337e-05
-3.52219496075526e-05
-2.55168246342022e-05
-5.4035635610371e-05
-5.19607120737074e-05
-3.0575398737697e-05
-3.56781860988266e-05
-7.46629739766923e-05
-1.17935560193041e-05
-2.19695807318893e-05
-1.61099414612007e-05
-1.66695377081321e-05
-2.28720010804622e-05
-3.57141140668557e-05
-3.41076846888282e-05
-4.02976646897317e-05
6.95129935489176e-06
-2.85098395985141e-05
-2.76276431277656e-05
-4.18392653312204e-05
-5.07724162682861e-05
-3.63970413451879e-05
-2.04966205602555e-06
-1.09627963189299e-05
-1.19714968400867e-05
-4.6295655514372e-05
-5.39910735807793e-05
2.05728206929115e-06
-1.58100149901059e-05
-3.5101844932724e-05
-6.61192519774679e-06
-2.41412818295896e-06
1.25575006672928e-05
-2.62212306766724e-05
-3.0766321867119e-05
-3.73352369303512e-05
-3.34267563017768e-05
-3.08116160926051e-05
-6.11686023342507e-06
-1.55843251972468e-05
-6.07835133037279e-06
-4.09514051412774e-05
-5.89333143013447e-05
-3.45154753869913e-05
-2.06216373577548e-07
-1.77345059597472e-05
-1.6519887604018e-05
-3.57498339734442e-05
-1.11631305293391e-05
-3.19348020551065e-05
-5.46509238533422e-05
-4.62785306594588e-05
-3.83597305843132e-05
-3.49054194014241e-05
-2.81426843585068e-05
-3.21723428243802e-05
-5.06932933134801e-05
-2.66535778980568e-05
-1.91892906188476e-05
-5.99902812445521e-05
-3.39367025451588e-05
-4.45119162187564e-05
-2.05888745306738e-05
-1.67700597254868e-05
-6.58952931685333e-05
-2.94019749948735e-05
-3.65780088433269e-05
-2.3220513689864e-05
-2.98777857280422e-05
-5.48509199942936e-05
-2.10621905903417e-05
-3.82921313780816e-05
-4.59189467927168e-05
-7.33349346109112e-06
-5.18092454715655e-05
-4.97571800926194e-05
-1.1560457389333e-05
-5.57753121594271e-05
-1.87592440726521e-05
-2.94035574337532e-06
-5.58202565527122e-05
-5.46120523329092e-05
-3.6812735591658e-05
-2.42944489241675e-05
-2.54844342909063e-05
-4.75595585987485e-05
-3.671946902913e-05
-3.76937268504263e-05
-7.75973461648675e-05
-3.68437557962258e-05
-5.41259557519966e-05
-3.66712469574923e-05
-5.77635510863396e-05
-5.17173103730546e-05
-6.67784439247633e-05
-8.82606895280505e-06
-2.20709420453512e-05
-6.15580277591609e-06
-2.25507897204742e-05
-4.31400922859762e-05
-4.31253315316226e-05
-1.2379944750891e-05
3.59048077354998e-06
-2.09214559656404e-05
-3.54899427425258e-05
-3.88888175009973e-05
-3.23933826253678e-05
-3.74018462383143e-05
-3.62252300019914e-05
-8.15565540341302e-05
-6.42593122221677e-05
-6.45688066525181e-05
-3.64005347176033e-05
-6.50933332319312e-05
-1.05205850577865e-05
-5.04541616537304e-05
-3.56592343880541e-05
1.13257249735378e-05
-4.98063422224568e-05
5.01889147216312e-06
-1.62009783065346e-05
-3.35729941901795e-05
-4.52058585250947e-05
-4.75970777665314e-05
-3.96973897156718e-05
-3.97836243607713e-05
-6.29920438067797e-05
-6.09961607725825e-05
-2.80442292430655e-05
-6.55771041469907e-05
-5.03124104499499e-05
-4.47237970493786e-05
-2.3770914963295e-05
-5.53415242802261e-05
-1.05448393744759e-05
-4.04342243571279e-05
-9.08669715135854e-06
3.22525044902698e-06
-5.19942340970693e-05
-3.21550454259854e-05
-5.27626979925137e-05
-2.89935393375502e-05
6.69794622395786e-07
-4.26102399101451e-05
-7.82479193017176e-05
-4.57077580118247e-05
-2.56971951207646e-06
-4.06535297031362e-05
-3.11748269492922e-05
-5.08859222423282e-05
-2.17796352322157e-05
-5.46276702397853e-05
-4.27698590870707e-05
-1.31083426427118e-05
5.62766621959462e-06
-9.98436937512386e-07
-2.03074125853499e-05
-4.42693145831393e-05
-2.94771208507996e-05
-1.96955692144944e-05
-2.49672738979038e-05
-6.41950293169638e-05
-8.30447500405882e-05
-4.92202485992128e-05
-6.28047039220089e-05
-3.20660201072351e-05
-1.85209787424073e-05
-5.52364903108633e-05
-2.76089110418782e-05
-7.37179962272409e-05
-6.430571026232e-05
-5.41045263537445e-05
1.16764111299174e-05
-2.38232221008037e-05
-1.57334388766509e-05
-3.91885459411892e-06
-1.37370395769857e-07
-3.25916487323436e-05
-4.32703943103829e-05
-1.18209033127141e-05
-3.54684816532154e-05
-5.68569237018317e-05
-3.78474315825497e-05
-3.02749458792921e-05
-1.17902496498915e-05
-3.41366530368761e-05
-1.16065803563254e-05
-9.15432137976834e-05
-3.48309959950725e-05
-1.11537129593489e-05
-4.34363540966804e-05
-4.28280464592168e-05
-1.47570809930892e-05
-2.99164415224402e-06
-2.18555833238818e-05
6.21217941698899e-06
-3.39972192655986e-05
-4.41058862040797e-05
-3.30290444294624e-05
-3.68762742964193e-05
-6.43699472854402e-05
-2.33919538482351e-06
-8.01812344277489e-05
-4.97615126224432e-05
-5.26189153468504e-05
-4.2672889189039e-05
-3.28189713403615e-05
-1.7270222972775e-05
-4.28875954499954e-05
-1.6636803619009e-05
-2.76177823868093e-05
-2.79881176179528e-06
-4.55991793247314e-05
-1.41312620598532e-05
-3.57050079342639e-05
-2.58989588108199e-05
-1.6397597673125e-05
-1.47726006573143e-05
-3.12542336122078e-05
-1.82514934248627e-05
-1.35106896969946e-05
-7.79229947369727e-06
-6.73906634102105e-05
-3.86961389904523e-05
-2.19070313730039e-06
-2.33427451978805e-05
-2.40041826675136e-05
-4.80664643960447e-05
-3.01240907596475e-05
-2.44322789625514e-05
-2.5948734685437e-05
-7.77874050269243e-06
-9.54720172438057e-05
-2.62524338227876e-05
-5.97982463476755e-05
-3.67083605009563e-05
-5.63070300764819e-05
-2.83900628998006e-05
-3.64732228881805e-05
-4.40398716767648e-05
1.51493410970836e-05
-2.54862389821623e-05
-1.84715377648468e-05
-2.93263623686663e-05
-5.0849500711086e-05
-6.01719778445884e-05
-4.0541068855953e-05
-7.59980196453402e-06
-1.89968762842194e-05
-1.7760042901766e-05
-7.53960083735079e-06
-1.75254520429479e-05
-3.07859646315888e-05
-2.72412891637753e-05
-4.60915682271578e-05
-5.49942432450426e-05
-6.01395254796028e-05
-4.13877066879425e-05
-5.62319997892754e-05
-3.90478769000659e-05
-4.27288770083783e-05
-1.86480160481082e-05
-1.78245738509827e-05
-5.87545587748948e-05
-2.91687674793159e-05
-2.6842689262093e-05
-1.85119481848406e-05
-1.39947896542201e-06
1.1314695952408e-05
-3.53580791071958e-05
-6.28532664581982e-05
-6.73637126134891e-06
-2.9726577111228e-05
-3.42599678595568e-05
9.41408618739421e-07
-1.22983818934479e-05
-5.21514089986948e-05
-8.68078068967716e-05
-6.91476813364445e-05
-4.09987636851693e-05
-4.79311256863095e-05
-5.73413112756305e-05
-4.8792919233168e-05
-4.22751370659897e-05
-5.48404142457685e-05
-2.10128041591008e-05
-5.20582485025265e-05
-3.34910754770193e-05
-4.66294978936047e-06
-3.12272764403858e-05
-5.4610558788003e-05
-4.98961629316344e-05
-5.62305726782565e-05
-5.42523227339985e-05
-1.77446515421537e-05
-4.80576002767687e-05
-7.89810283763613e-05
-4.50543505000652e-05
-2.95371914291023e-05
-6.57945917956365e-05
-3.30314560117031e-05
-2.83191357937379e-05
-2.3367449132466e-05
-5.24328568740391e-05
-3.42588076753959e-05
-5.15370886467473e-05
-4.92333368875959e-05
-2.75689082731491e-05
-3.42020660796784e-05
-9.80274017713801e-06
-4.92639588675803e-05
-2.36941653083637e-05
-3.90511242110843e-05
-3.43837725196266e-05
-4.99433862888136e-05
-2.56556377177451e-05
-3.83481267493817e-05
-3.38357998654061e-05
-6.30723357670266e-05
-3.09784764889022e-05
-5.44503408638116e-05
-3.44940409758202e-05
-5.47738520202055e-05
-2.96266075166484e-05
-3.46956451459351e-05
-1.81450583215012e-05
1.33003682092317e-05
-3.38735246790211e-05
-1.88771511485818e-05
-2.17660696292288e-05
-4.18959261128286e-05
-4.2156056753803e-05
2.02833508023893e-05
-2.22832778238951e-06
-4.39058251185754e-05
-1.23605370255043e-05
-6.69902931963169e-05
-5.21731470736581e-06
-3.53834578844954e-05
-7.8939148565618e-05
-5.53778468967186e-05
-5.42627225083162e-05
-1.80016367997239e-05
-3.24765141612233e-05
-1.65822763065046e-05
-3.60792968603734e-05
-4.98342802078979e-05
-1.85439371068282e-05
-2.30796837286628e-05
-2.98889570244992e-05
-1.75579145526576e-05
-2.94604389984012e-05
-5.88207059315601e-05
-2.39334538765549e-05
-4.31416485141327e-05
-5.59993013765085e-05
-7.0473510319135e-05
-8.15131541852182e-05
-4.43624118054546e-05
-1.17534321729962e-05
-2.74932567217832e-05
-6.04713624149203e-05
-7.0196563386264e-06
-1.93065090674812e-05
-2.00991646236971e-05
-1.84293904705e-05
1.67262191928917e-06
-3.12409251266191e-05
-3.33288631992649e-06
9.16448436349672e-06
-2.29677920277898e-05
-4.19928015702026e-05
-3.75031622184047e-05
-3.9190371043706e-05
-3.857568836146e-05
-1.79624055280224e-05
-5.44626712192333e-05
-1.58482175203116e-05
-5.66766255427755e-05
-6.29308653932205e-05
-1.54235478289224e-05
-5.12917615955717e-05
-7.28937959352141e-06
-2.09213008744931e-05
-1.10478935836673e-05
-1.68681429544433e-05
-2.04487001670747e-05
-3.33207398647728e-05
-7.06237982742722e-06
-1.7122473263032e-05
-6.1789323049823e-05
-3.18096435740275e-05
-7.01671217063912e-05
-2.96635170131773e-05
-2.9792697676392e-05
-1.59637855021074e-05
-2.87035311249356e-05
-4.44344727594613e-05
-2.31406820490202e-05
3.52430411208907e-06
-3.23130034919616e-05
-6.63505936203377e-05
-3.47959030632239e-05
-4.36300456546168e-05
-4.5219247172533e-05
-1.27443705373906e-05
-6.56495051040617e-06
-3.94631089603736e-05
-4.84762998315069e-05
-2.2912268419847e-05
8.48218927471482e-06
-3.09531448459195e-05
-4.49005799755916e-05
-4.82123525445243e-05
-4.08977210464356e-05
-3.50285225950134e-05
-5.74038486558661e-05
-4.62982029809208e-05
-2.70414175092515e-06
-5.47204970597341e-05
-2.00841551021913e-05
-6.99120375963756e-05
-2.7431501155486e-05
-5.82824303697328e-06
-4.16331515753683e-05
-2.09411905572167e-05
-8.32126634052824e-06
-5.06943283546813e-05
-4.62746405477506e-05
-5.84213855755939e-05
-2.78236282083723e-05
-1.0039573194043e-05
-3.36286456371997e-05
-5.29983044274467e-05
-2.53650826206437e-05
-3.71208367451713e-05
-8.44264162683762e-05
-3.34442321522921e-05
-6.23069740197609e-05
-5.42035766706345e-05
-3.45803965309664e-05
-4.25042001454677e-05
1.57548198800038e-05
-5.55030056753049e-05
-2.03617849036667e-05
-5.00339467234767e-05
-1.56630696230365e-05
-9.58346391948044e-06
-2.91186385907114e-05
-3.64914429588025e-05
-2.70422474947968e-06
-8.88929176146094e-06
-4.14544914653564e-05
-3.85108829362208e-05
-4.55369597709848e-05
-2.50244048196227e-05
-6.32712220900293e-05
-5.45574583245795e-05
-3.87820979637962e-05
-6.47990971185656e-05
-3.98468227220692e-05
-1.36673986967726e-05
-3.56878081078264e-05
-4.64699437838865e-05
9.61379499183685e-06
-2.21038322413973e-05
1.89124618716202e-05
-3.55322114747823e-05
-5.31368885364975e-05
-3.12329507796753e-05
-2.69565037540505e-05
-2.31909428237338e-05
-4.69679006348925e-05
6.9688410172101e-06
-4.37001794075977e-05
-4.19531174029504e-05
-5.36327248445174e-05
-1.66890847482423e-05
-3.09919711527684e-05
-2.72711309358352e-05
-4.333745335952e-05
-1.23835179543492e-05
-3.47297160811049e-05
-9.00186212541449e-06
-2.29737653671319e-05
-3.888731474448e-06
-1.79088471001144e-05
-4.44880306220074e-05
-2.23573721088964e-05
-2.54940714531296e-05
-8.81723445136711e-06
-6.12534706680452e-05
-3.31522989203843e-05
-4.19827968580814e-05
-7.10194599916673e-05
-3.5351940889899e-05
-1.80863705026495e-05
-2.22293309629366e-05
-2.80933688524955e-05
-2.86337319547025e-05
-3.60936541469965e-05
-4.63234107178019e-05
-7.32895922567892e-05
-5.65478681061129e-05
-5.23223786346537e-05
-3.98645416450514e-05
-5.3374821386002e-05
7.22173303837165e-06
-7.7488231855226e-05
-4.86571300516544e-05
-1.12337220104519e-05
-3.31498951091366e-05
-1.95917383026313e-05
9.24219234158979e-06
-5.76705889108944e-05
-4.1593453596698e-05
-2.39285003923939e-05
-3.96867420104776e-05
8.92260755738552e-06
-2.50665118086824e-05
-4.27852341103478e-05
-2.41996427430805e-05
-4.44767364990566e-05
-3.06569848578827e-05
-2.40293260570484e-05
-3.62171033781155e-05
-7.92653849301379e-05
-7.19666488330348e-05
-5.31717706744168e-05
-7.19523085701843e-05
-1.25465437846037e-07
-3.92495371824385e-05
6.16605389638157e-06
-2.16188703699348e-05
-1.62265234997641e-05
-5.45901532047927e-05
-7.98758412178127e-05
-2.15779063583021e-05
-2.53136259820293e-05
9.87865256827438e-06
-5.08132071776123e-05
-4.1862782798554e-05
-1.18190868024965e-05
-2.29494370360001e-05
-1.04319202131467e-05
-4.41228098945605e-05
-3.05207021815508e-05
-6.13933615510306e-05
-4.19815651901051e-05
-5.7759028365748e-05
-4.00050422854508e-05
-3.54890953057126e-05
-5.05754815693512e-05
-2.92653348306412e-05
-3.6560376259386e-05
-2.42085510440838e-05
-1.65304685770878e-05
-3.80568688081837e-05
-3.54951628364083e-06
-1.98808600106673e-05
-5.11706364104605e-06
-1.66675077693771e-05
-3.64572595495376e-05
-5.54174735058808e-05
-3.53292242057994e-05
-1.38878312989816e-05
-3.57213976524992e-05
-3.84208132370822e-05
-6.60074334722698e-05
-3.54110203067964e-05
-6.32149455543868e-05
-5.53617327485378e-05
-2.14244597662254e-05
4.27836174026827e-06
-1.25776172801263e-05
-2.87672877824858e-05
-7.32645546680839e-05
-5.05544211047659e-05
-4.08165721226337e-05
-3.68023753766302e-05
-4.21359087471389e-05
1.42394270584184e-05
-1.43978236495682e-05
3.18621675364883e-06
-3.9522691696868e-05
-3.27956529274375e-05
-3.82789283183812e-05
-6.04128160596901e-05
-6.58679181215107e-05
-3.89895251756923e-05
-4.72867097955636e-05
-5.83993808169432e-05
-2.28863302254311e-05
-3.50395772988459e-05
-1.02542310352391e-05
3.19754411892641e-05
-3.13022943662266e-05
-5.06900848772389e-05
-5.35275681081352e-05
-1.05165502196001e-05
-7.13907467177566e-05
-7.96808872389207e-06
-5.34911943770673e-05
-9.18467804138374e-06
-4.7937298031795e-05
-4.70975465910636e-05
-4.301523265075e-05
-2.12056240867741e-05
-3.65654095539519e-05
-2.13092273493646e-05
-3.55675255028416e-05
-5.30006441826864e-05
-4.72318781994372e-05
-3.76085656597181e-05
-2.90876750722735e-06
-1.49037117308032e-05
-5.81310873301378e-05
-2.99936396492181e-05
-1.89525271048774e-05
-2.14727825110752e-05
-3.68538567381645e-05
-5.538976091138e-05
-5.53481921762839e-05
-6.62339337815334e-05
-4.28855501285953e-05
6.46342067441343e-06
-1.49610110673345e-05
-4.8601032341186e-05
-3.45106219787734e-05
-2.79017434591497e-05
-1.92289947454967e-05
-3.08069737833776e-05
-4.21639838407768e-05
-3.83431191898173e-05
-4.18814499502971e-05
-2.42905012799592e-05
-4.02409255478767e-05
2.1842703596318e-05
-2.64232129402201e-05
-1.64770392607144e-05
-3.93219505684293e-05
-4.5935270052365e-05
-4.72723289430001e-05
-4.93472007893716e-05
-1.40892093948836e-05
-4.53772860224086e-05
-1.77215554725859e-06
-2.76399099300729e-05
-3.43646404920022e-05
-1.88457235010534e-05
-1.75012391369667e-05
-4.39430270715194e-05
-4.28531503369405e-05
-4.4179119624885e-05
-3.37381004749373e-05
-5.15555440703571e-05
-2.73152088370713e-05
-1.83851557996809e-05
-2.34485358119108e-06
-3.77671531664196e-05
-3.29573794323701e-05
-3.85153550487514e-05
-1.54947402830838e-05
-4.41532709941028e-05
-1.18488774234727e-05
-4.83970986023984e-05
-3.1242131069032e-05
-4.95500140399118e-05
-1.65227510568962e-05
-8.8802185096316e-05
-3.34948901848404e-05
-5.54526511901167e-06
-4.99652505632934e-05
-1.03877115358759e-05
-3.85897312504324e-05
-6.90678536865728e-05
-6.72736419101663e-05
-2.08229507186115e-05
-1.36575674235416e-05
-3.76045760470178e-05
4.7226679077567e-06
-5.17108595711519e-05
-5.44727663883457e-05
-1.52815589844117e-05
-7.23848372190579e-05
-3.21036912072648e-05
-4.61742172148323e-05
-4.77719776584966e-05
-1.75690165646303e-05
-6.88361879238725e-06
-2.76002773912169e-06
-2.66103807181093e-05
-4.14613783372785e-05
-3.34148934865899e-05
-4.22667662659886e-05
-4.64323481021356e-05
1.48236155465313e-05
-1.35447993296171e-05
-3.88561480689747e-05
-3.84341332513058e-05
-4.19515336625342e-05
-3.3346006816247e-05
-4.12807991744521e-05
-5.63975311174121e-05
-6.50288880484621e-05
-5.45127815702971e-05
-3.83101021681963e-05
-4.36661517845182e-05
-5.41898029364407e-05
-1.64628543257867e-05
-4.20072884112387e-05
-3.36905792765029e-05
-5.73349259490613e-05
-3.88869849346318e-05
-5.91689166209312e-05
-4.97872259717208e-05
-1.92705682077155e-05
-2.98572859025874e-05
-4.3982799769153e-05
-5.82199053164194e-05
-1.12811935726645e-05
-6.65004942486787e-05
-2.25514938402265e-05
-2.02099206055751e-05
-2.10465616398642e-05
-1.97434985878553e-05
-2.98896002507328e-05
-1.33115584313748e-05
-6.35178935627432e-06
-1.50618289547423e-05
-4.86366390682264e-05
-1.80698396223774e-05
-2.36230035241408e-05
-5.62211364750179e-05
-2.73004180609447e-05
-3.93393944406675e-05
-1.79687588157165e-05
-2.45062118828702e-05
-5.88714587627243e-05
-5.69799428014082e-05
-6.0013995097295e-05
-5.08828243410762e-05
-5.10094011929398e-05
-4.58298852814237e-05
-1.66344766773292e-05
-3.32459429841631e-05
-1.12431872320924e-05
-1.48197744498829e-05
-6.64694642840821e-05
-3.06010802004097e-05
-9.29242149409614e-05
-2.17408482857224e-05
-3.19088871994251e-06
-5.59319925383493e-06
-3.0567636739288e-05
-9.8121419383297e-06
-2.59667473422294e-05
-3.25751386424155e-05
-2.0250926091013e-05
-5.0464436210133e-05
-2.74689666304185e-05
-3.57878303776955e-05
-5.82968931263704e-05
-5.55039456417276e-05
-3.62657120855361e-05
-3.58614241044202e-05
-2.73415456889933e-05
-3.09325610602036e-05
-4.57564995716245e-05
-3.48146217709949e-05
-2.99794426441159e-05
-1.77596851740025e-06
-3.08572505944444e-05
-1.9527337924775e-05
-2.48598310687771e-05
-4.00204299357154e-05
5.1069564621765e-06
-2.41706447672565e-05
-2.14497947137591e-05
-3.65037386431129e-05
-4.85088553470329e-05
-8.22392331399985e-05
-3.38816402945575e-05
-2.91216715840196e-05
3.1273825436086e-06
-3.20693925529549e-05
-2.63386732972823e-05
-4.65029791743232e-05
-5.30761494327704e-05
-1.51547295191213e-05
-1.18513241536899e-05
-2.15741328624986e-05
-9.16283836530152e-06
-3.30043264183766e-05
-3.84375608865697e-05
-2.19717966913134e-05
-6.6623841096419e-05
-4.17453147745718e-05
-2.92571303918861e-05
-5.62339898034075e-05
-6.44859962296605e-05
-7.15366463129587e-05
-1.77505474194689e-05
-2.48685453843043e-05
-1.9859356504242e-05
-5.44903383952817e-05
-2.97463605338693e-06
-3.68223443532207e-05
-2.66101577738425e-05
-5.16916544687626e-05
-3.17175849315315e-05
-5.96907402277042e-05
-3.57977700443195e-05
-1.9625849439442e-05
-2.41747133394051e-05
-4.48093337193747e-05
-2.88791093957139e-05
-4.31695522914477e-05
-4.32260335389601e-05
-5.0267974679223e-05
-1.14901571848476e-05
-5.02878577711618e-05
-4.8465211519219e-05
-1.46734242331459e-05
-1.3089404683172e-06
-3.907655237924e-05
-4.75454807473766e-05
1.05808905872883e-06
-2.02175809358413e-05
-4.20937701821815e-05
-2.65468468936153e-05
6.93835148091863e-06
-3.91223225819865e-05
-2.69927909267515e-05
-1.21304488685069e-05
-5.40544508844857e-05
-4.69505407169941e-05
-6.08204101536583e-05
-4.70226457990481e-05
-5.98359543003498e-05
-6.6527074703185e-05
-7.46734587772493e-05
-4.61318214307771e-05
-4.01664311729222e-06
-3.84210861772707e-05
-4.28278089461051e-05
-5.33876651611538e-05
-2.9751716531385e-05
-1.91684797726199e-05
-1.63912516028361e-06
-2.76202155273216e-05
-2.83392746357702e-05
3.72196023380572e-06
-5.04804852412036e-05
-3.12617837981489e-05
-6.57375474136863e-05
-7.93503647235271e-06
-3.6429870312555e-05
-2.18702849671102e-05
-4.37240205280548e-05
-6.50050378178782e-05
-3.99202992581514e-05
-5.03002118605126e-05
-4.89244415438983e-05
-1.09654971882761e-05
-3.445544885524e-05
-3.46612315220407e-05
-2.41950793171737e-05
-1.93489800845843e-05
-7.92745135308568e-06
-3.76113247431845e-05
-6.19509355133775e-05
-2.33967913988151e-05
-4.02270590446797e-05
-1.69164038474246e-05
-5.14214585020982e-05
-2.56872198054331e-05
-5.16334353996281e-05
-1.61607506063371e-05
-2.51919410826451e-05
-1.67014661422532e-05
-5.30609281578644e-05
-4.32094972567538e-05
-3.76874692630843e-05
-4.31420076984043e-05
-3.9010738218147e-05
-3.78413126966664e-05
-1.80383508162966e-05
-3.0156480647305e-05
-1.48850732062034e-05
7.06743418941639e-06
-3.61789878612758e-05
-4.18848422236217e-05
-3.71803362601107e-05
-1.62056427120275e-05
-3.31944903559063e-05
-4.56813334887071e-05
-5.26539788739243e-06
-4.34060609472347e-05
-4.24424629711704e-05
-1.50009950075215e-05
-2.04121742387989e-05
-4.51867001532191e-06
1.36906388407524e-05
-1.35768496798945e-05
2.40564289352756e-05
-3.38921259962735e-06
-4.61521381054847e-05
2.59383602401487e-06
-1.86507815603561e-07
-4.7754436364592e-05
-8.80182003892477e-06
-3.90087682367986e-05
-5.28609504943738e-05
-3.90394050513206e-05
-6.3867075127486e-05
2.1588778668723e-05
-6.21413295142835e-05
-7.76756807843691e-05
-1.48988347250768e-05
-4.27034754267337e-05
-3.32420460576636e-05
-1.03128502787814e-05
-3.42644817485444e-05
-3.85796057582928e-05
-2.55727170881077e-05
-3.61687490640818e-05
1.03987160938139e-05
-2.62833956386906e-05
-4.01282010345586e-05
-3.9737933611134e-05
-2.49652531423723e-05
-3.94054468611555e-05
-2.61888347442633e-05
-5.71635573212294e-05
4.67265923522501e-06
-4.06871621912406e-05
-3.43146233203366e-05
-6.30548240860867e-05
-7.30009158942753e-05
-1.71768888261207e-05
-5.11812426011755e-05
-4.75624809295695e-05
-4.89534810383867e-05
-2.17538873625224e-05
-1.98984485621593e-05
-6.25431932992731e-05
-2.5631871659934e-05
-2.71678280107573e-06
-1.71902494624874e-05
-1.21195650047483e-05
-3.15499641093703e-05
7.18751955275725e-06
-2.40846949143066e-05
-7.63609166414954e-05
-4.44094099287087e-05
-4.50449015055126e-05
-5.32868356201005e-05
-5.24638976465922e-05
-2.98356767703959e-05
-5.01117817038775e-05
-4.31952854571481e-05
-1.35817210360265e-05
-4.196200077103e-05
-3.07423765341735e-05
-2.61857990968492e-05
-1.31014310050194e-05
-4.58182496728333e-05
-4.53924017536374e-05
-5.45682178708516e-05
-3.17658869337167e-05
-7.15939588725326e-05
-1.66033403586406e-05
-1.07684609147388e-05
-4.08471867990059e-05
-3.82711047086289e-05
2.07058963546145e-06
-3.05857099185841e-05
-4.5463634695057e-05
-3.54917941572334e-05
-6.46707950753734e-05
-5.66788535957833e-05
-4.68372579664636e-05
-5.43049875099048e-05
-4.87912015059544e-05
-2.79793048211308e-05
-4.32045925481654e-05
-2.9375109706031e-05
-3.24361927633848e-05
-1.83039995900168e-05
-6.88635537971248e-05
-4.98973001993109e-05
-6.13491231149843e-06
-2.8576419018554e-05
-2.40864003575437e-05
-3.87187182015035e-05
-3.32174158926308e-05
-2.55644237779601e-05
-3.18273816411254e-05
-4.6133779870382e-05
-9.0179157179433e-05
-4.09366994903461e-05
-2.35240653268267e-05
-3.81660610459029e-06
-2.22504814456456e-06
-3.74498762930334e-05
-4.46351679939683e-05
2.45691697903381e-06
-4.2424001312616e-05
-1.3807661282439e-05
-1.05396802024286e-05
-9.5218628209086e-06
-6.84392222042517e-05
-3.53823093714537e-05
-5.33330647882881e-05
-3.81011070132288e-05
-5.71006232171069e-05
-6.57843955943934e-05
-8.84229478458858e-05
-3.83663554217907e-05
-3.97442409569394e-05
-8.62690530658668e-06
-6.2566599942309e-05
-6.84625176104246e-05
-3.84570666784115e-05
-4.79292149636676e-05
-3.87260040599026e-05
-2.62520209936611e-05
4.46212572358659e-06
-2.55566206548347e-05
1.19772467226448e-05
-4.84234256941482e-05
-6.16495320825345e-05
-1.8191677723819e-05
-2.07503107749015e-05
-3.38623156991197e-05
7.54344353721333e-06
-1.47432743546421e-05
-6.33670674841126e-05
-5.70412226369199e-05
-1.53150551775837e-05
-6.20843587375646e-05
6.96342142416044e-07
-4.38401530221583e-05
-2.33596688000502e-05
-4.25520776388313e-05
-3.11854119749001e-05
-3.28738883411482e-05
-5.12825684318507e-05
-4.31269133150271e-07
-3.89579707012939e-05
-1.91123368799467e-05
-1.61298276957376e-05
-4.5622970187478e-05
-3.62286938894567e-05
-2.85609944747239e-05
-3.50724099287056e-05
-1.49905601179637e-06
-4.29339697091687e-05
1.15587506901564e-05
-2.8866593436425e-05
-1.76509047652284e-05
-1.74544991690257e-05
-1.25201451071211e-05
-3.16046716321687e-06
-4.34748639246142e-05
-8.23682149709081e-06
-6.6090533120517e-05
-2.44396634972279e-05
-3.88118978675315e-05
-2.93651078148548e-05
-5.8139136000187e-07
-2.8882342421752e-05
-3.19193619906528e-05
-7.18125755264169e-05
-1.8225546478542e-05
-1.08659110451318e-05
-3.70374687725185e-05
-5.70942796954415e-05
-2.80576495371982e-05
-5.47316628109181e-05
-1.53993264104411e-05
-3.99067313863716e-06
-3.34701100159585e-05
-2.16500954235082e-05
7.55868339354612e-08
-3.64548976162515e-05
-2.14892515880682e-05
-2.75482345008446e-05
-5.78698306446545e-06
-3.87796142217881e-05
-3.77425465799059e-05
-8.57352559681287e-06
-3.38600988909695e-05
-4.99996401422591e-05
-6.72203545722192e-05
-1.265795044439e-05
-2.23664223635563e-05
-3.33495274150723e-05
-3.70186979294765e-05
-3.90477122208527e-05
-3.74815927406671e-05
-4.85565849045841e-05
-5.08571525232659e-05
3.9004337285648e-06
-2.34499034146658e-05
-7.73109639425877e-05
-2.35713985211537e-05
-1.67697922472727e-06
-3.97012793463322e-05
-1.3397572059576e-05
-7.11529553192576e-05
-3.23544353248418e-05
-2.8836687060997e-05
-1.24027116959638e-05
-2.46437128920081e-05
-4.34192708019926e-05
-1.74624044391612e-05
-6.82523365475511e-05
4.67281929356065e-06
-1.87520987935837e-05
-4.74584843254148e-05
-2.0084286064109e-05
-3.9280173751156e-05
-3.30437474259162e-06
-1.67684171909207e-05
-4.33164192548949e-05
-4.2270161321441e-05
-3.89826853209027e-05
-5.59932731957531e-05
3.56411955533183e-06
-3.30371990921683e-05
-3.82143703233492e-05
-6.35958750627261e-05
-2.08132030477496e-05
-3.57908667903397e-05
-4.22778012024393e-05
-5.28545596086355e-05
-7.43454189336908e-05
-5.82249092816642e-05
-2.44958960907156e-05
-6.86591774881951e-05
9.97656347984484e-07
-2.87552976148496e-05
-1.98148563143091e-05
-1.15456691967945e-05
-4.09274610489746e-05
-2.07503423062976e-05
-2.81787911747049e-05
6.02483270375349e-08
-5.92362529876987e-06
-5.73057164030835e-05
-4.32552448384766e-05
-1.26907454443457e-05
-5.35051504610021e-06
-2.04700496689309e-05
-4.75314776078994e-05
-2.80465682101443e-06
-5.01952460298226e-05
-3.46505516766845e-05
-2.85320503440867e-05
-6.37034726139112e-05
-3.3348817093461e-05
-2.53053780036263e-05
-3.50350202238526e-05
6.37027122408268e-06
-2.74131143474574e-05
-2.63718429749882e-05
-3.07111249829411e-05
-1.63953008298916e-05
-2.71601608310405e-05
-3.76960092615725e-05
-9.00910627821529e-05
-2.47442287660299e-05
-3.89960981410961e-05
-6.3711008461216e-05
-2.90583791625149e-05
-1.51985896833844e-05
-2.16882284419997e-05
-4.16127887349344e-06
-5.23422421412175e-05
-6.06314894802943e-05
-1.2566359466188e-05
-1.52565183730991e-05
-9.76726142945281e-06
-2.95537972767819e-05
-3.70101432252126e-05
-4.334347589219e-05
-4.70258864025486e-05
-1.55801623042266e-05
-5.85719480241617e-05
-4.08889997675887e-05
-3.3097199595466e-05
-4.55233340439816e-05
-4.10296215221338e-05
-2.07890696738517e-05
-7.51627155955336e-05
-4.51712248936917e-05
-7.21103557459788e-05
-9.6912476843924e-05
-3.5007245945733e-05
-4.21376460714525e-05
-3.2322850463051e-05
-4.62300106684244e-05
-3.19361316382634e-05
-2.76032328233175e-05
-4.63565580149531e-05
-2.58204091157934e-05
-4.79044651431673e-05
-3.31451239709407e-05
-1.51514666514767e-05
-3.71755776496908e-05
-3.70844740749186e-05
-2.8880944330879e-05
-4.35430966213103e-05
-2.44660854161718e-06
-3.57848809445617e-05
-3.24411805518221e-05
-2.55761011087522e-05
-1.46562495993008e-05
-3.30407811209318e-05
-5.1847773779266e-05
-1.36802158602712e-05
-2.36199619191596e-06
-3.07781336056876e-05
-8.29510543650291e-05
-1.31587729451663e-05
-3.33622213848819e-05
-5.40738072854816e-05
-6.2943187911127e-05
-4.20107234087477e-05
-4.45702855394044e-05
-3.30091227736916e-05
2.45920005524859e-05
-1.45402937155481e-05
-1.3629667263718e-05
-6.90788863137228e-05
-2.43037344820071e-05
-9.79142955327528e-06
-4.75818759891086e-06
-1.79892970401432e-05
-6.54822806682959e-05
-3.18253153616718e-05
-2.90257198323481e-05
-3.99993319657277e-05
-3.23264408940744e-05
-4.84955689131474e-06
-2.66043976156796e-05
-3.20198015609454e-05
4.55030232559582e-06
-6.661567093286e-05
-3.42727916326956e-05
-3.86932784699391e-05
-3.7040757320874e-05
-4.17162538208707e-05
-1.26106046563151e-05
-1.96539998298231e-05
-6.2546918743953e-05
-1.78737234817818e-05
3.70969311080001e-08
-3.06517604767986e-05
-1.52994431279314e-05
-9.3747009881121e-06
-3.08101436348993e-05
-2.30834102164502e-05
-2.68202021042939e-05
-4.07058112988695e-05
-2.84459638103552e-05
-3.80071239482356e-05
-5.6039833564291e-05
-1.65028702737883e-05
-3.33952714833132e-05
-5.1069904100643e-05
-9.10944905375797e-06
-3.31961447631612e-05
-2.86965836607782e-05
-3.34154630738356e-05
-6.54262748240109e-05
-5.67575374740059e-05
-2.17501377247884e-05
-4.68962225090498e-05
-3.47419786445622e-05
-5.60688896161581e-05
-5.95216086396332e-05
-5.78927178025784e-05
-5.6824412808168e-05
-4.14820178421463e-05
-2.61936105404774e-05
-1.15849552725433e-05
-3.79585238953938e-05
-5.69166995170295e-05
-3.33312479843858e-05
-4.71821847015293e-05
-3.95542484071424e-05
-3.31452383298592e-05
-5.83291357857132e-05
-6.49967573098449e-05
-7.83742683784201e-05
-5.2772147383084e-05
-6.01919620386178e-05
-3.6439946758875e-05
-2.87927442565018e-05
6.08332464062259e-06
-2.97961428164879e-05
-4.39097100939715e-05
-7.03990043018084e-05
-5.24411176495061e-05
-3.13500064876886e-05
-1.86450188825635e-05
-4.18981052139526e-05
-3.3199846728453e-05
-5.35086983463914e-05
-1.75458248710892e-05
-1.11967484388772e-05
-2.33236565448402e-05
-4.47958852350152e-05
-8.25677796437463e-05
-4.46193690368861e-05
-3.79930594631446e-05
-3.72446220708445e-05
-2.81893101725727e-05
-4.21376552284994e-05
-4.68151147409672e-05
-1.4924521765228e-05
-2.06127061353085e-05
-2.34840362221314e-05
-1.60786425688085e-05
-6.32135445957762e-05
-1.53516038448642e-05
-3.60153821266625e-05
-2.32684004173e-05
-1.36233844173293e-05
-7.66336248270363e-05
-6.34031240516357e-05
-4.6486115472388e-05
-1.98551070838457e-05
-4.53235459011478e-05
-6.23662154253018e-05
-5.51592652414209e-05
-3.78747828545359e-05
-2.53964830106384e-05
-8.38400440110928e-06
-8.58864134252146e-06
-4.85827175251542e-05
-4.41361453733322e-05
-1.10733514519222e-06
-2.94523828553927e-05
-8.88370186285747e-06
-7.67577346470769e-05
-5.52018677172817e-05
-2.47846107580313e-05
-4.03249513008228e-05
-6.25947735111689e-05
-1.12067932274147e-05
-6.33651769725032e-05
-2.51656249019142e-06
-5.22623797391098e-05
-6.60670531709488e-06
5.5461728475734e-06
-3.1486138083008e-05
-3.53731330154393e-05
-3.76202656310628e-05
-1.26480050740498e-05
-3.90485729358161e-05
-8.81311774591468e-06
-2.20326345652171e-05
-2.93633553242866e-05
-4.89196194347693e-05
-5.138368984912e-05
-5.02919811231476e-05
-5.74171383353116e-05
-6.05048843585743e-05
-1.89688496216799e-05
-4.05500994653576e-05
-3.4952478552448e-05
-3.31747317896357e-05
-1.73770828746533e-06
-1.62274252153595e-05
-3.4073758293262e-05
-5.60441137456542e-06
-2.70061957137957e-05
1.63201546271538e-05
1.09672094779226e-05
-2.19763038491666e-05
-3.35862098267284e-05
-6.23429808927763e-05
-4.44585327093891e-05
-4.11365100337909e-05
-4.94681295158196e-05
-1.04701504998674e-05
-3.39711454132424e-05
-1.56637733382156e-05
-4.97323447697654e-05
-5.86626028375092e-05
-2.37230918557677e-05
-2.12668733059416e-05
-2.59315090977392e-05
-2.48229663703624e-05
4.06160240753585e-06
-3.81568625539252e-05
6.08466190904407e-06
-5.42270718560187e-05
-1.09106442358094e-05
-2.6998696798203e-05
-3.10659775678647e-05
-2.79964216488761e-05
-6.28684246800855e-05
-2.39723125469964e-05
-2.74882346463092e-05
-3.79625031236853e-05
-6.756608914907e-05
-7.34663993101435e-05
-1.92640241193882e-05
-4.21482880257022e-05
-4.86260498272893e-05
-6.19269078989488e-05
-9.06067021997725e-05
-4.06985851854386e-05
7.01424124819512e-06
-8.56782353621289e-06
2.75508056209417e-06
-1.13229566355216e-05
-2.72017167489419e-05
-2.53306331801695e-05
-1.24737587362793e-05
-5.35772548768412e-06
-1.85581942304141e-05
5.39998606305982e-06
-3.23176864030774e-05
-5.03733477123165e-05
-5.25071025616506e-05
-3.60305439494169e-05
-8.84008234661369e-05
-8.847930560684e-05
-2.47805458397871e-05
-3.6582953157454e-05
-4.12258338734247e-05
-2.91295989234792e-05
-3.55905173130664e-05
-2.23355380137257e-05
-2.47965378499968e-05
-3.06729345485728e-05
-4.8196881895169e-05
-6.09975223972078e-05
-8.93933756412645e-07
-4.47279521217244e-05
-5.70585465136856e-05
-3.50246733890868e-05
-6.37001144514989e-05
-2.07724667443155e-05
-3.15703065508293e-05
-7.06729323188594e-05
-2.97364376120801e-05
-1.76741302874437e-05
-2.23111264167139e-05
-5.02731649507464e-05
-3.86412012321999e-05
-6.43137500856464e-05
-5.36848121403174e-05
-3.43922046885019e-05
-4.26353653012969e-05
-2.52598156997078e-05
-4.73589076064129e-05
-4.8519738152733e-05
-3.10146826212031e-05
-4.80048217453542e-05
-8.2095059235307e-06
-4.29227331524949e-05
-3.03898002827601e-05
-4.26307694378664e-05
-4.45109935999412e-05
-3.79473740182783e-05
-5.18866278766461e-05
-1.06604240060395e-06
-2.06226466642233e-05
-4.83936996532853e-06
-4.91300828455023e-05
-2.70487075048195e-05
-1.45369138862951e-05
-5.07739875285453e-05
-2.63149594247685e-05
-5.95468441682815e-05
-3.96706475933091e-05
-1.02903616019458e-05
-4.97440704669961e-05
-1.83233139912481e-05
-2.00782061810219e-05
-3.2146239236916e-05
-2.80955518231907e-05
-4.89775779542758e-05
-5.63282241431608e-05
-1.02692407351437e-05
-1.24739706213549e-05
-1.51678026718931e-05
1.35219303802908e-05
3.51167456849238e-06
-1.42358742039794e-07
-5.14681322375134e-05
-2.90658917114069e-05
-5.64032411636436e-05
-6.88413697099766e-06
-5.64341689378877e-05
-4.72664834776885e-05
-4.2811620494242e-05
-5.86933604525034e-05
-2.81141075946274e-05
-4.19326157206301e-05
-4.23873554897758e-05
-1.26167389004231e-05
-2.18015849518316e-05
-2.73377622443265e-05
-3.32672737816292e-05
-2.37548629562096e-05
4.88576662494452e-06
-5.57485036506529e-06
-1.03589529144103e-05
-1.87064115896187e-05
-5.81363190970872e-06
-2.40696859587664e-05
-3.38372429833997e-05
-1.75995360970583e-05
1.26233181532798e-05
-1.47364284410608e-05
2.81327297429746e-06
-5.36901463223618e-05
-1.99542058084211e-05
-5.41266214772482e-05
-2.49262420515719e-05
-2.93483588325881e-05
-2.42542662365876e-05
-3.35589733897115e-05
-4.16602820209192e-06
-5.53842840074246e-05
-4.3104107024148e-05
-1.19052836303431e-06
-1.31215799379799e-05
-1.8405575329068e-05
-4.13395468272001e-05
-1.96563424273151e-05
-5.40918501888725e-05
-3.35552335834296e-05
-3.22744905711672e-05
-3.46590479732855e-05
-3.58350574205993e-05
-3.70053919229239e-05
-5.51034595430516e-05
1.78240453351799e-05
-4.19518329502849e-05
-4.42101917601833e-05
-2.78313380329381e-05
-1.30702290291061e-05
-1.33789884300566e-05
-2.47375545747386e-05
-2.46415686324593e-05
-3.55231411368057e-05
-7.48597424295819e-05
-3.06773092192952e-05
-3.99676880851425e-05
-2.01448595170749e-05
-1.94699381754395e-05
-2.25225774369933e-05
2.15838118518991e-06
1.02719808139336e-08
-3.41346564028195e-05
-2.4202460563741e-05
-6.39112191798998e-05
-5.18942635359857e-05
-3.27649247013747e-05
-4.71871192066587e-05
-1.29706206595443e-05
-3.3905187089406e-05
-5.86528427417966e-05
-2.41907310101284e-05
-4.74320825335993e-08
-3.7659671651508e-05
-3.96332830141208e-05
-3.55757085735263e-06
-1.556112851094e-05
-3.21069569012746e-05
-9.83500528338132e-05
-1.92307180543973e-05
-3.61810962966016e-05
-5.30572750144646e-05
-2.11095210087231e-05
-4.02418160599877e-05
-3.96396582797951e-05
-2.01930250400477e-05
-2.28521086582476e-05
-4.37466864039871e-05
-4.42498730377402e-05
-6.87688960982196e-05
-4.13038450757206e-05
-7.51862829739064e-06
-4.24714022002918e-05
-2.04729431592791e-05
-1.74502120356524e-05
-5.96456496408693e-05
-4.3413306392307e-05
-1.37934109172827e-05
-6.12730826772459e-05
-4.85119322677816e-05
-5.14102566178049e-06
-2.5785127148706e-05
-4.3627138265339e-05
-9.37318419311312e-05
-1.53579957760065e-05
-1.78518824221002e-05
8.7638497036632e-06
-3.27430176674564e-05
-3.64421481289374e-05
-3.44877180083106e-05
-4.77522948223373e-06
-5.18398818299509e-05
-4.72641789069701e-05
-1.60576127234001e-05
-1.81719680376466e-05
-3.16584279410002e-05
-2.51701954937471e-05
-4.94963454165366e-05
-3.78238467920171e-05
-2.31254458805341e-05
-6.45689871827963e-05
-3.29181664571665e-05
-5.82490618943315e-05
-3.13792912555224e-05
1.16260529601069e-05
-1.46565510726939e-05
-5.77983488270718e-05
-2.69394974698212e-05
-2.53634258325576e-05
-4.36559777332632e-05
-1.44259825770639e-05
-2.53908458503245e-05
-5.08379294409145e-05
-4.36624139667679e-05
-7.85604904599182e-06
-2.67570295636438e-05
-4.56530585627686e-05
-6.50379772427288e-06
-2.10702208157469e-05
-4.36397653795451e-05
-3.50773585223713e-05
-4.66885872752102e-05
-6.35290600825482e-05
-5.06937902960131e-05
-3.64944024324874e-05
-2.01551542134939e-05
-7.68087739681073e-06
-1.48974312371677e-05
-1.03808191897337e-05
-2.34123669955277e-05
1.85545478063293e-05
-5.39174947298502e-05
-2.14371839679275e-05
-6.83703599176121e-05
-2.2950012374254e-05
-6.38014931381771e-05
-2.40359296187073e-05
-5.33444892294718e-05
-3.42623006245393e-05
-2.28889615963221e-05
7.16398690681503e-06
-2.47753888492333e-05
-3.31398891021545e-05
-4.12689787370994e-05
-5.90627816159716e-05
-1.88387781117265e-05
-3.97158999252785e-05
-6.07877590824789e-06
-2.70108952188861e-05
-1.835285868495e-05
-2.56526606596151e-05
-7.09708686634027e-06
-2.68712340843308e-05
-5.39592164836622e-05
-4.62338969342146e-05
-3.86019693216767e-05
-4.33015211244879e-05
-5.75366697659678e-05
-7.23400804573785e-05
-1.37125485187765e-05
-2.17729009754362e-05
-3.66994187601971e-05
-3.37656287908941e-05
-2.86725369181753e-05
-1.79691796773692e-05
-3.22657035784954e-05
-4.77961058570129e-05
-1.03031061052862e-05
-3.00869560082643e-05
-4.14551683371593e-05
-4.85497382191159e-05
-1.53898166326999e-05
-1.6815765212147e-05
-1.46579040092234e-05
-2.53222341980025e-05
-4.81915042964315e-05
-5.12004357895109e-05
-4.89518412211931e-05
-2.53201799896278e-05
-3.30716468746206e-05
-5.32624996346731e-05
-6.67434783584092e-05
-5.25908270255867e-05
-7.06000030991087e-05
-4.20890134446848e-05
-5.24378363174267e-05
-3.53884367177714e-05
-3.15128383127172e-05
-6.5242503199923e-05
-5.13239021522359e-05
-3.5657197483059e-05
-4.27822560881267e-05
-4.11147448492607e-05
-1.51802893312163e-05
-5.20641112216102e-05
-4.09448479425559e-05
-3.79416035821529e-05
-5.5374019689505e-05
-2.03934570837434e-05
-4.11946373005346e-05
-6.82136756210893e-05
-3.3418512541518e-05
-6.48106552413591e-05
-2.42289882016457e-05
-6.63023123238631e-05
-4.90438889407509e-05
-3.73807429569222e-05
3.2661768299274e-06
-1.96728832867258e-05
-3.48336035303372e-05
-2.43977363789979e-05
-2.86949176597104e-05
-1.47916906403845e-05
-9.45053741725044e-05
-2.89352902300196e-05
-1.76131604475565e-05
-3.16116798853522e-05
-3.92210852541934e-05
-4.11939470608054e-05
-4.75630591405239e-05
-5.4755492802683e-05
-6.03112691069112e-05
-5.20274238874969e-05
-7.05591607489366e-05
-6.54025507383639e-05
-1.63553268416463e-05
-5.39311115231658e-05
-3.12389122383539e-05
1.21143977286386e-05
-3.1619893534971e-05
-1.34595346854171e-05
-3.41966835824114e-05
-2.35408184865576e-05
-1.93203040969462e-06
-2.96575086915551e-05
-5.93164462115644e-06
-5.4438994400534e-05
-2.37368728368713e-05
3.51453954603886e-06
-3.73703630998997e-05
-2.66619414035186e-05
-2.26703298640202e-05
-1.33530405337137e-05
-2.22842789955391e-05
-4.78163561844482e-05
-3.63342181536191e-05
-1.6195825182867e-05
-6.98334873149495e-05
-1.53100103232267e-05
-5.11934360989153e-05
-3.50491008442171e-05
-2.02465138453479e-05
1.56898587253334e-05
-1.19906724047966e-05
-3.0124989296198e-05
-4.57459575187167e-05
-6.40017892306491e-05
-2.9383822224173e-05
-3.71071788050796e-05
-7.80966769402585e-05
-4.22849461747796e-05
-1.92819149470259e-05
-4.48803369724879e-05
-6.21814125090561e-05
-1.99147234181129e-05
-2.20255190103315e-05
-4.2702168277523e-05
-1.25960068099257e-05
-2.98229489016769e-05
-3.71224787068499e-05
-4.29508795202703e-05
-2.24079267130573e-05
-2.55599131684014e-05
-6.15140391648254e-05
-6.0531855974969e-05
-3.46179865619477e-05
-9.23207535079339e-05
-2.8557004188641e-05
-7.49420274915557e-05
-4.99973253533489e-05
-8.32961783593687e-06
-1.11286641349473e-05
-4.42051454287997e-05
-3.72442249365491e-05
-4.30535720983765e-05
-5.44687773114624e-06
-4.23538480371639e-05
-4.00895124800674e-05
-3.60687371053233e-05
-5.93713363929147e-05
1.60294236380037e-05
-6.0151613591728e-05
-1.52975767479151e-05
-1.49928238297128e-05
-4.79372905907792e-05
-3.77887605610112e-05
-2.21546681493142e-05
-4.93903346321098e-05
-5.11112240394558e-05
-3.86471080544658e-05
-3.19283195371493e-05
-7.69364172545379e-05
-3.61703962860739e-05
-3.52087069710451e-05
-9.3593174418595e-06
-5.93208598166492e-05
-1.83945994251439e-05
-3.31198783321688e-05
-5.61316407916077e-05
-3.47100428248473e-05
-2.72591914068605e-05
-1.20675074366028e-05
-2.70437531692247e-05
-2.76052157320748e-05
-2.45773552771173e-05
-3.36351363349343e-05
-4.24563778893255e-05
-3.29122419461508e-05
-2.48958617821318e-05
-1.56310692609744e-05
-4.5840590683275e-05
-6.69708998640766e-05
-4.15904227485151e-05
-4.0018193078609e-05
-5.06321828266316e-05
-3.15837769933363e-05
-1.40548880831282e-05
-6.8319950669554e-06
-4.20185409026998e-05
-3.33676854555911e-05
-2.07472996085843e-05
-5.81106149032144e-05
-3.11845190502916e-05
-7.864079779422e-06
-1.68103396819284e-05
-6.43923855916813e-06
-3.55607251646503e-05
-2.75667363674785e-05
-6.10215996747611e-06
-6.98108229469438e-05
-3.77919363385072e-05
-3.81066424759514e-05
-4.70611640106209e-05
-3.47072704147484e-05
-4.64763093749071e-05
-5.25162279385304e-05
-4.75315854777557e-05
-1.4441092279266e-05
-2.78855827067168e-05
-6.39617620125494e-05
2.46167558524998e-06
-4.9543945175746e-05
-3.12697467964582e-05
-4.21454430175939e-05
-1.0313250982267e-05
-3.33868502045462e-05
2.16403108091962e-05
-4.42690687085622e-05
-3.90118017960181e-06
-2.56498835460451e-05
-2.50038257104838e-05
-2.32118158304256e-05
-7.60977886238846e-05
-3.7085117080786e-05
-4.54853281453735e-05
-2.73127948295054e-05
-2.1677261142971e-05
-5.02904795948789e-05
-4.85684424746703e-05
-5.15350773030383e-05
-4.3877004154455e-05
-3.01514396530019e-05
-2.60713737037885e-05
-1.12381575593067e-05
-2.0855617162092e-05
-4.7880458795207e-05
-2.76878467094051e-05
-4.80442207041207e-05
-3.02964260767746e-05
-4.10543876342482e-05
-5.39686882815324e-05
-1.97737707554778e-05
-6.7493929876193e-05
-9.88431164245384e-06
-2.75684157419615e-05
-2.71949562470028e-05
-2.9421612403197e-05
-5.24619951003621e-05
-4.37727433603279e-05
-4.89924350565972e-05
-2.7372332682039e-05
-5.93459678921485e-05
-3.84620529513987e-05
-5.54925549871278e-06
-3.46969510322719e-05
-2.96973755229733e-05
-1.83676354054224e-05
-3.81949024493475e-05
-5.68449752765532e-05
-2.64009351921686e-05
-1.86524875593826e-05
-1.74134517144262e-05
-5.01390225770109e-05
-1.6584721917464e-05
-3.42770953369577e-05
-2.69583404607328e-05
-1.09090074559022e-05
-3.39854162920355e-05
-2.71608414029165e-05
-3.77862425205902e-06
-3.52302615126875e-05
-7.21503712906998e-05
-3.78006563315291e-05
-2.02695475819324e-05
-2.84513524511567e-05
-4.37831836533534e-05
-3.69030940973456e-05
-1.520454706202e-05
-3.79186283242339e-05
-6.39813600217026e-05
-7.43273028665254e-05
-4.49584155239604e-05
-4.06523021214967e-05
-6.16320228530898e-05
-8.89925720935608e-07
-5.10700499049606e-05
-5.71017665170617e-06
-5.05395719246036e-05
-2.03621014998811e-05
-4.0889396624384e-05
-3.36658527796767e-05
-1.93778866200038e-05
-6.39415545022961e-05
-4.84174620805543e-05
-4.5435292801645e-05
1.69068349303084e-05
-4.60743706108839e-05
-5.42992585969373e-05
-2.65862199747059e-05
-4.43785018185055e-05
-1.884307441861e-05
-5.57334812104271e-06
-3.95424932633024e-05
-1.16314675486704e-05
-3.05674981671629e-05
5.41662959794267e-06
-3.53942014935198e-06
-4.21328158008028e-05
-3.96255265259533e-05
-1.17073402893466e-05
-5.24894423319863e-05
-2.529023075083e-05
-2.85529054550647e-05
-2.16828291049324e-05
-3.6161775517262e-05
-1.78867024944578e-05
-3.51728812422694e-06
-7.84118329745998e-06
-5.16897309645398e-05
-1.89088796443431e-05
-3.07561616857929e-05
-3.80539534914098e-05
-2.1504198244627e-05
-2.83651908054525e-05
-6.47440995450649e-07
-2.47221695488103e-05
-4.33917550865918e-05
-5.62127008892651e-05
-4.78461035622597e-05
-2.91179673649778e-05
-4.65346530146224e-05
-2.87741367869258e-05
-4.94552947512383e-05
-2.00068302028369e-05
-3.23659207421119e-05
-4.49377234810507e-05
-2.05167985219022e-05
-2.23788992592117e-05
-6.27728528038385e-06
-4.22022944602503e-05
-8.92092009357187e-06
-4.93214566475337e-05
-3.01695552660107e-05
-2.75494340011922e-05
-3.87692848957942e-05
-2.78039717098279e-05
-2.75281511937863e-05
-4.13519555391607e-05
-4.18762601566235e-05
-4.02317957403612e-05
-3.44741800562038e-05
-5.05143940832966e-05
4.49535443423252e-05
-3.81611330824541e-05
-3.71304284778504e-05
-3.39803732848678e-05
-3.67980804431651e-05
-2.92192518734487e-05
-6.30583322570767e-05
-5.40633405548036e-05
-4.92693799926874e-05
5.10575546664955e-06
-1.81901836673217e-06
-1.99340609340311e-05
-3.06352154986508e-05
7.13698905662106e-06
-4.00789405670698e-05
-8.55387673598668e-05
-3.02586319845784e-05
-1.73131355911895e-05
-2.45604601776358e-05
-4.71728788443366e-05
-2.38664814859955e-05
-5.74330953172923e-05
-7.66446845789789e-06
-1.84487274778403e-05
-3.16961830542953e-05
-4.92671453125328e-05
-1.94512066273203e-05
-2.77677719478034e-05
-1.72356301696194e-05
-1.69062202244341e-05
-6.46883302439371e-05
-5.13892212536948e-05
-4.03042746284174e-05
-6.15272765473215e-05
-5.5626048348211e-05
-8.96835578896712e-06
-2.9711657701182e-05
-3.25795414195342e-05
-6.20236475020326e-06
-4.71261070672197e-05
1.12375840947952e-05
-4.38864549590381e-05
-4.87662455073719e-05
5.91917573986128e-06
-9.66300112491556e-06
-1.55916361878394e-05
-3.16067015022519e-05
-3.23518286309208e-05
-3.99402265375915e-05
-5.92350584815844e-05
-3.69143095084559e-05
-9.10359330037617e-05
1.09047033801648e-05
-3.89866395750601e-05
-4.21853501457809e-05
-7.23330987493199e-06
-8.81997839092822e-06
-5.03821641203821e-05
-3.53954542168585e-05
-4.66718282019018e-05
-4.85568674040717e-05
-4.86770127653291e-05
-4.81804867059926e-06
-3.49109133248572e-05
-7.04754448080588e-06
1.68760638813543e-05
-4.12649113282714e-05
-8.08487390197611e-05
-3.51320609583061e-05
-3.00821658953819e-05
-3.38758831840875e-05
-3.63405278452479e-05
-1.60444245953131e-05
-4.41729328598326e-05
-2.00786127629171e-05
-3.04213789536414e-05
-6.64928858110829e-05
-5.94832089039019e-05
-1.15615941771751e-05
-1.43209827164919e-05
-1.83498816770118e-05
-3.96913294345537e-05
-2.89152422605982e-06
-5.1998847162875e-06
-2.48229438884489e-05
-3.06767542980613e-05
-3.39090463280096e-05
-4.81074532350461e-05
-5.12145332698181e-05
-2.51407476863947e-05
-2.26718614151522e-05
-6.27355208995163e-05
-1.98042057325179e-05
-4.2390516160205e-05
-7.62253096425169e-05
-3.0957740408369e-05
-1.6366380523795e-05
1.88644936251303e-05
-3.9425677763015e-05
-7.97910472578088e-06
-5.43170767281123e-05
-4.43650763653463e-05
-4.8998280548146e-05
-4.53642662741968e-05
-4.08234281811708e-05
-6.71112045601145e-05
-4.28275229635042e-05
-2.97892725574747e-05
-2.1354398622045e-05
-5.19385759842352e-05
-4.43559780691659e-05
-1.3394711217057e-06
-6.56252324402492e-05
-3.61979161488778e-05
-1.59454450192105e-05
-9.28803174606885e-06
-5.65720580048225e-05
-4.41221583264647e-05
1.19035415840699e-05
-3.32562897981964e-05
-3.69188637382262e-05
-6.54736324019545e-05
-4.20305072204573e-05
-3.61231182374089e-05
-2.869236647517e-05
-4.29891258219166e-05
-6.46890561818508e-05
-5.29410046453999e-05
-4.95764085161948e-05
-2.2966920501283e-06
-2.27847009468586e-05
-4.10002482312832e-06
1.18157065892336e-05
-2.22615665623424e-05
-1.73337954615347e-05
1.50255352162104e-05
-4.11979463259246e-05
-4.04060349357156e-05
1.38604447347663e-05
-1.00902302628087e-05
-2.94711664117524e-05
-2.78420979352933e-05
-2.78884060844341e-05
-5.17536726741656e-05
-5.98870223680501e-05
-8.47311052480168e-06
-4.98166233355548e-05
-3.58316888233383e-05
-4.15734220955785e-05
-6.54557725900003e-05
-5.01280677813157e-05
-2.79794082229688e-05
-3.3362059021524e-05
-5.90154138953398e-05
-1.21074020913778e-05
-2.6744938991842e-05
-1.27223378006049e-05
-4.17560901664935e-05
-5.96399076179664e-06
-5.99722881783459e-05
-4.13875648647951e-05
4.09741172925777e-07
-4.15498503595589e-05
-3.22540039518392e-05
-1.70790484614926e-05
-3.20083256559011e-05
-6.35362353145491e-06
-5.03375536582777e-05
-1.87258511412452e-05
-1.35122957078903e-06
1.83237052791761e-05
-2.43777460024829e-05
-2.73164057685732e-05
-4.13981410147355e-05
-3.95277905870089e-05
-5.1138291543141e-05
-4.11080762854761e-05
-4.02743235663512e-05
-4.35947937866317e-05
-1.92219896802759e-05
-1.24590559277444e-05
-2.90516524331976e-05
-8.50181502720797e-05
1.05382862114226e-05
-1.98253115509735e-05
-3.10933669895641e-05
-2.34358740940962e-05
