# Supplementary material for: Research on computational propagation and identification of mine microseismic signals based on deep learning
Source: PLoS One. 2025 Oct 22;20(10):e0334641. doi: 10.1371/journal.pone.0334641 (PMC12543183; doi:10.1371/journal.pone.0334641)
Supplement: S6 Data — (ZIP) [file pone.0334641.s006.zip › 000100900000004.xlsx_0.txt_24.txt.txt]

-6.78597835315392e-05
-6.48103816208865e-05
-3.08840166040512e-05
-3.64850226846502e-05
-1.18329690047463e-05
-3.87294140580152e-05
1.92998524511968e-05
-2.85602665141965e-05
-1.89458164576923e-05
-5.42023204856567e-05
-3.98530077004955e-05
-3.63292127290532e-05
-5.34349656511198e-05
-3.16426698206612e-05
-3.21444853622688e-05
-4.28487812915895e-05
-4.01490911550487e-05
-6.41717385737769e-05
-3.97221380735536e-05
-6.53322293649323e-05
-3.32692888368614e-05
-3.85025077977106e-05
-8.11280803630158e-05
-5.39410426836793e-05
-5.45190793789404e-05
-6.14384166041538e-05
-2.15401910697793e-05
-1.71311485026236e-05
-4.59186068490555e-05
-4.35005209113856e-05
-1.51260176317899e-05
-3.0399062783501e-05
-6.74650405592779e-06
-4.98709159098613e-05
-1.0066026110539e-05
-5.474313081652e-06
-3.54268169910886e-05
-2.12054155130392e-05
-5.22272876179676e-05
-2.86849427346374e-05
5.35556321110422e-06
-7.12469815894358e-05
-3.37412136006333e-05
6.65931130831982e-06
-5.55905773466866e-05
-9.98577464514631e-06
-6.88299427797274e-05
6.50939560636351e-06
-1.82210675429139e-05
-4.08112695070305e-05
-2.79848832222039e-05
-9.26254628623391e-06
-1.62212817240201e-05
-2.59900761484635e-05
-6.13273899245139e-05
-4.62676078572581e-05
-4.95534744857124e-05
-2.79834770635121e-05
-5.44574292650005e-05
-1.30569753720079e-05
-4.61758638649315e-06
-3.4543501971216e-05
-2.20969750827024e-05
-4.4493184333958e-05
-4.22631674919139e-05
-1.36446321798479e-05
-3.09044153817624e-05
-2.35134091829008e-05
-3.11375902751224e-05
-8.95166371833872e-06
-6.70487941507757e-05
-3.45586589760636e-05
-5.63388923715576e-05
-7.32849400247781e-05
-2.28760515553074e-05
-6.17398021654583e-05
-1.49687436962696e-05
-4.78814794295516e-05
-4.65639957868817e-05
-4.82067233234154e-05
-3.76690783851203e-05
-1.52642718194912e-05
-3.39137061853584e-05
-1.03709809654051e-05
-2.71669846041355e-05
1.73429220047167e-06
-1.69414200284667e-05
-3.10820498665768e-05
-6.51684719701942e-05
-2.3170213841283e-05
-5.02397008464876e-05
-3.13615394080636e-05
-4.59689702695549e-05
-9.94158364866087e-06
-3.50639315684121e-05
-2.19566056468818e-05
-4.66580653828311e-05
-2.25695727383473e-05
-2.38520369444432e-05
-1.38343945633571e-05
-3.60867307164696e-05
-4.11747795334884e-05
-5.34201811870934e-05
-3.39338200191501e-05
-1.79444921918422e-05
-3.09156586709573e-05
-1.20975587975275e-05
-1.55806724687103e-05
-2.15051642924888e-05
-3.88373668845806e-05
-3.6681821173819e-05
-2.13807713704903e-05
-3.35468328993136e-05
-5.29283510240376e-05
-5.52905502981936e-05
-2.33116229012548e-05
-4.27018817186429e-05
-2.18508941147603e-05
-4.27795134240495e-05
-2.4734033965138e-05
-3.87166831881675e-05
-4.52366130060036e-05
-2.99119367545706e-05
-4.23616953961087e-05
-5.78813828237261e-05
-2.74620932102945e-05
-2.3505629145337e-05
-2.77646526560647e-05
-4.56499207413279e-05
-4.8337126871022e-05
-4.14845341026046e-05
-2.60856662936691e-05
-6.43392231994233e-05
-3.03283565770314e-05
-2.37335202903661e-06
-4.9170520895616e-05
-2.62317963277663e-05
-7.18598199218118e-05
-2.84548768829978e-05
-1.07368585346086e-05
-3.23283041876559e-05
-2.60419634117658e-05
-3.255198842523e-05
-1.71678261022836e-05
-2.97581197720105e-05
-1.18143589937413e-05
-1.93292225061539e-05
6.74379246918374e-06
-4.12145168848054e-05
-2.51476099405463e-05
-3.45567280647995e-05
-2.4895651170451e-05
-4.6599133904194e-05
-3.47527895714346e-05
-5.04538617018901e-05
-5.68229688820249e-05
5.4568265462791e-07
-2.20646543307725e-05
-3.08102029175808e-05
-3.6444800041621e-05
-3.58021671657421e-05
-3.11729255012663e-05
-3.54361720693568e-05
-2.38333744751567e-05
1.89930991613927e-05
-6.95310757867894e-05
-6.27323075287487e-05
-3.58806537975868e-05
-4.93880817813677e-05
-4.89861483929575e-05
-1.9029088140879e-05
-4.58415881377319e-05
-5.63146999369324e-05
-3.72163172535965e-05
-1.62219185286054e-05
-3.55464133312692e-05
-7.02120833836453e-05
-2.93237661863208e-05
-4.24583596545433e-05
3.00817542235319e-07
2.46563840990508e-06
-6.06957089599432e-05
-2.21418685754583e-05
-3.92719363634723e-05
-2.89534017650295e-05
-3.31665925429016e-05
-3.29575709302974e-05
-2.44886229405536e-05
-3.90332665473613e-05
-4.66435578194293e-05
-5.33305748663354e-05
-7.21036071421652e-05
-2.15916987121261e-05
-4.92589955632236e-05
-2.4461283354373e-05
-2.13386660453119e-05
1.17385691479671e-05
-3.97235954744245e-05
-1.1948425711019e-05
-1.34866432747427e-05
-1.48619706882013e-05
-3.01252369088498e-05
-2.03566044573242e-05
-3.29413049608177e-05
-3.54127955927285e-05
-5.22890987061854e-05
5.32548480683507e-06
-3.65771433068276e-05
-3.29702039101705e-05
-3.2397628776937e-05
-3.20397324666773e-05
-3.43358604235828e-05
-4.96772003346653e-05
-1.10923298844486e-05
-1.83820614680134e-05
-5.38847974501351e-05
-3.35469834594343e-05
-2.53363243475478e-05
-3.16297567690193e-05
-3.34918146214267e-06
-1.10091257123341e-05
-3.1821881511104e-05
-1.51196225838083e-05
-4.30889631495665e-05
-2.20999303265174e-05
-3.71373320472923e-05
-1.3125731742732e-05
-1.42580227876853e-05
-2.24217711912816e-05
-3.22325773496472e-05
1.47427941615697e-05
2.92763593324315e-05
-7.676200499046e-06
-4.6767700724387e-05
-1.4821883394896e-05
-2.61753708450113e-05
-5.40592265525398e-05
-2.7343133458813e-05
-2.65160998359315e-05
-4.8365880029354e-05
-4.78420907667532e-05
-2.82389229414635e-05
-2.61656717810835e-05
-6.24723969455225e-05
-2.38590102354906e-05
1.78121646282375e-05
-7.42209651005128e-05
-4.15684143848362e-05
-8.84651027435303e-06
-7.04627433234026e-06
-3.14490737908363e-05
-1.40389009961494e-05
-4.68900142858196e-05
-2.388817968236e-05
-6.65788493263792e-05
-3.408105260841e-05
-3.05024399260162e-05
-1.16867498593874e-05
-1.00798189758324e-05
-2.31456658469444e-05
-3.97386160262049e-05
-3.66753106168758e-05
-3.13419851399136e-05
-9.60900487546233e-05
-1.25983292692718e-05
-4.96834064888509e-05
-2.86405000645041e-05
-3.95041250290459e-05
-8.6912949280808e-06
-4.90709474867608e-05
-4.64610303810036e-05
-1.48913758345402e-05
-1.97463808650361e-05
-2.8989162927401e-05
-1.10771769998195e-05
-5.0899136287652e-05
-3.62748993784825e-05
-3.64930546479061e-05
-3.8361468914981e-05
-4.00493587732409e-05
-6.12003767835982e-05
-7.16628054392899e-05
-3.68714741704267e-05
-3.55308653128292e-05
-1.76840916842033e-05
-1.21691217875246e-05
-2.76199813906417e-05
-1.33517856962902e-05
-4.35841683236862e-05
-5.1793963732863e-05
-3.79001721388562e-05
-3.57347424041987e-05
-3.9752500821553e-05
-1.78429346357983e-06
-2.33928551217523e-06
-3.17750319574766e-05
-1.33731678333529e-05
-3.45585817569601e-05
-5.55700368777142e-05
-3.7118942028581e-05
-2.3568947327718e-05
-1.88112113539658e-05
-7.58199385829292e-06
-4.11242160861568e-05
-4.78990490470678e-05
-2.22162254000913e-05
-4.8582846046481e-05
-2.4757763718553e-05
-4.32969500216786e-05
-3.67780575574082e-05
-3.19243318685776e-05
-2.68838667848878e-05
-1.25883381854451e-05
-4.42658670964431e-05
-4.96594475377342e-05
-1.39701186091331e-05
-4.76616849605521e-05
-4.21285905592735e-05
-7.29341375524127e-05
-7.68533075112415e-05
-1.67064347841526e-05
-3.65948692516749e-05
2.03131478622327e-05
-2.75961820116733e-06
-4.00136593479471e-05
-1.47395054431236e-06
-2.79072991435359e-05
-3.74379865723766e-05
-4.38169510038552e-05
-3.1596510500975e-05
-4.57265085778362e-05
-4.97535083094261e-05
-3.64244951382416e-05
-5.13112017320057e-05
-2.0903936320045e-05
-4.62885004771333e-06
2.27049663417526e-06
-1.37599322951221e-05
-2.45727136442671e-05
-1.76683750850503e-05
-3.9431754114883e-05
-6.73078102165582e-06
-1.2046230463822e-05
-3.21301118858318e-05
-2.44963005264015e-05
-1.02946511522326e-05
-3.66050371005047e-05
-2.17812442846355e-05
-1.73285869563944e-05
-3.49582369784392e-05
-4.90364390396804e-05
-1.91849746909817e-05
-2.55153046843697e-05
-7.64426015395846e-06
-3.67693189617951e-05
-3.54584901389531e-05
-3.5617103738305e-05
-2.19375417625713e-05
-1.07869089599058e-05
-6.75072492284475e-05
-3.58084162467693e-05
-5.7061701990866e-05
-3.8833550152418e-05
-6.59001806327851e-05
-5.33929700816045e-05
-4.668770067398e-05
-2.95318199609735e-05
-1.15779119134017e-05
-2.09220684787198e-05
-2.35363927503964e-05
-2.38993070380235e-05
-2.214697750907e-05
-4.15001861114913e-05
-5.01340138753566e-05
-1.449284512557e-05
-6.64910918063724e-06
-6.44306806477028e-05
-7.01200197826173e-05
-3.86299784850583e-05
-6.22134406629154e-05
-1.8240157392044e-06
-9.58225260568301e-06
-1.42972772140371e-05
-5.62588022954705e-06
-1.25129906877455e-05
-2.26059134443675e-05
-4.31561943247016e-05
-1.61772883139107e-05
-2.78438746003919e-05
-5.75158825745278e-05
-4.88956068862246e-05
-5.68319657131357e-05
-4.71853418256392e-05
-2.69855163744208e-05
-2.87892514749543e-05
-3.79582303299446e-05
-1.73258530491186e-05
-1.90506894215611e-05
-3.39957739732861e-05
-9.60877843120742e-05
-6.28423089583654e-05
-2.32390957754478e-05
1.29641814712946e-06
-6.29090238132309e-05
-5.79955969430977e-05
-1.80988433065068e-05
-4.3516813238314e-05
-3.22607123551449e-05
-3.03021287791988e-05
-2.31282764338155e-05
-1.62171370304284e-05
-5.12024207776736e-05
-2.68642894707127e-05
-2.95086850729358e-05
-2.44399522213403e-05
-2.97927724595721e-05
-6.45667364860652e-05
-7.55549447953371e-05
-4.25027233606732e-05
-1.34066206029571e-05
1.52772467993902e-05
-6.03713309315111e-05
-6.06563209947425e-05
-4.24974776991813e-05
-1.40250869799229e-05
-4.32415254527363e-05
-3.88006150382551e-05
-6.83602880028868e-05
-3.16297304318238e-05
-2.85936295048091e-05
-2.8187267516884e-06
-4.58171915967242e-05
-2.54671369100881e-05
8.96824904907664e-06
-3.83094574838835e-05
-4.50083189432077e-05
-3.95824810521258e-05
-5.14163900797394e-05
-3.53414006344457e-05
1.04853702976762e-05
-5.3168741981526e-05
-3.80142919008866e-05
-4.2345165921492e-05
-3.1333366155189e-05
-6.39764536973863e-05
-6.02176956972132e-05
-2.97005747126499e-05
-2.44047554560372e-05
-2.90728842866141e-05
-3.85435408252482e-05
-1.06921451897419e-05
-4.12373957626702e-05
-1.96478510616347e-05
-4.87416263220862e-05
-3.48751265647983e-05
4.20660648896858e-07
-3.5231161975303e-05
-5.30086211042212e-05
-2.5916496640413e-05
-6.2517393621672e-05
-3.09000092863053e-05
-6.60415992770598e-05
-1.28560638413564e-05
-9.81662288782647e-05
-4.04200944006988e-05
-1.83527027435466e-05
-3.05643360305906e-05
-5.31536044260526e-06
-1.86171283249609e-05
-3.7459922715672e-05
-7.26239981398333e-05
-3.51947260348168e-05
-6.21227974184483e-05
-2.8561964988462e-05
-6.07360419698878e-06
-2.72851718625802e-05
-4.58720733893054e-05
-3.06682602496866e-05
-9.26423573856896e-06
-2.37852882791588e-05
-3.59050036964885e-05
-5.84654435506831e-05
1.12795664750824e-05
-3.81696133782961e-05
-7.36293196517344e-05
-5.98808214359043e-05
-5.20366005286088e-05
-1.93762099275395e-05
-6.44841947764151e-05
-2.08711716135375e-05
-4.18975429881276e-05
-3.82822354215605e-05
-4.44218895071585e-05
-5.01376665123078e-05
-4.41777536083291e-05
1.85283337497379e-05
-2.37561770864284e-05
-2.71403740112292e-06
4.18663931949922e-05
3.90044607616691e-07
5.74566472938667e-07
8.63604156469091e-06
-1.83215424280821e-05
-3.37983201377601e-05
-5.47798977510947e-05
-5.44664209146644e-05
-7.18313145015571e-05
-4.72640140368561e-05
-7.11451015391229e-05
-4.3495452334056e-05
-4.01424997691838e-05
-3.43433294708716e-05
-3.43631623127272e-05
-1.16653992886973e-05
-2.12817185651754e-05
-5.38575216453616e-06
-3.25744314471474e-05
-4.36096216415851e-05
-2.63979979867455e-05
-4.10060289113549e-05
-5.03648649833052e-05
-1.57272230728604e-05
-4.10692120778659e-05
-2.28156613565772e-05
-6.09939254870142e-05
-1.27050331801138e-05
-6.21143361481243e-05
-4.06055691236042e-05
-1.93298923451926e-05
-4.86896378088846e-05
-3.68361195110833e-05
-4.53639862660662e-05
-2.28174819104833e-05
-2.41155753909446e-05
-7.5289636917252e-06
-7.13613956518922e-06
-5.99222061328476e-06
-5.96244301431676e-05
-9.50762425694372e-06
-4.15983157329992e-05
-3.74657620212445e-05
-2.13946051563889e-05
-1.9634370481998e-05
-4.88082069326029e-05
-2.8797711638508e-05
-8.56172617657799e-06
-4.49077429441492e-05
-1.48048603964266e-05
-4.55622188929518e-05
-2.824630304375e-05
-4.88593594401558e-05
-2.69438679231349e-05
-2.20433479525496e-05
-3.2223536856015e-05
-2.01446579935445e-05
-3.14250431615489e-05
-2.1467628430596e-05
-2.8915732697013e-05
-3.61258846029578e-06
-1.65530691934053e-05
-1.73010855988402e-05
-3.41992413719363e-05
-2.21709005065651e-05
-4.03324539663185e-05
-4.7125552309587e-05
-4.7203844068549e-05
-4.60323027696983e-05
-1.4330902207282e-05
-4.39788062108555e-05
-4.0600887951691e-05
-8.85015455969239e-06
-4.48875668506052e-05
-5.17962750622632e-05
-5.34020082872542e-05
-3.43438812441203e-05
-3.54390804420875e-05
-1.13867763782461e-05
-1.5075847961838e-05
-2.46956911667066e-05
-4.83486594910376e-05
-3.72349202237401e-05
5.58525248237708e-06
-4.72439617180374e-05
-3.83405148098287e-05
-3.32249366253814e-05
-6.87370992674251e-05
-2.1843954167579e-05
-5.1798644583193e-05
-4.2549025742475e-05
-5.74237995505936e-05
-3.1518641369524e-05
-6.25212853992459e-05
-3.30138662015625e-05
-1.87328964001139e-05
-3.82169464483272e-05
1.08381257555109e-05
-2.50253554338652e-05
-4.07193626373013e-05
-2.07052169225554e-05
-2.65171988599676e-05
-2.38841642754956e-05
-1.5520967457144e-06
-4.98531642244958e-05
-4.42225329189439e-05
-4.40540810332126e-05
-3.56353884775324e-05
-3.65934819585168e-05
-5.54878719732044e-05
-6.01810847463192e-05
-5.40133915236427e-05
-5.01992384953549e-05
-1.05878258494681e-05
-6.28847278853111e-05
-2.52689889026561e-05
7.7924884142001e-06
-6.19054517496263e-05
-2.01122160138947e-05
-4.44302844811681e-05
1.22783074188706e-05
-5.58741281152633e-05
-1.0520174499869e-05
-4.19074488787774e-05
-2.80386864995639e-05
-5.49379717652838e-05
-3.78443543592815e-05
-1.32734194004761e-05
-2.00189441778757e-05
-1.93972435138131e-05
-4.83897894714809e-05
-6.20764296510506e-05
7.29349924079383e-06
-1.33023834515574e-05
-6.34819081139768e-06
-3.03676757305043e-05
-2.26069480490826e-05
-3.39791478299785e-07
1.1962726848739e-05
1.77613800648245e-05
-1.14591854039088e-05
-3.30538408657815e-05
-1.74684520079475e-05
2.540256108905e-06
-7.50665874396865e-05
-3.71075964795992e-05
-1.4018055497009e-05
-3.14147660450453e-05
-1.3980568048362e-05
-7.37421932990772e-05
-4.48128721315103e-05
-3.28416297789906e-05
-2.10539295258901e-05
-1.89542152910154e-05
-1.3101013239957e-05
-4.70447865571589e-05
1.28954113491728e-05
-2.95322301080026e-06
-3.14441778552161e-05
-2.68041023802195e-05
-6.22491131989554e-05
-4.8543191213822e-06
-8.01197265043201e-05
-3.90865150921023e-05
-4.35503735247108e-05
-2.88588550716366e-05
-2.63314529188986e-05
-4.35181945220966e-05
-5.61709894167821e-05
-1.5005420223194e-05
-4.01680764551093e-05
-3.65757284181406e-05
-3.11390345231181e-05
-5.47821362163718e-05
-2.8350048058049e-05
-6.16074599193835e-06
-1.92222797620745e-05
-3.22488514634806e-05
-2.91888803620447e-05
-5.03651170051522e-05
-4.43191718037454e-05
-3.24300252324819e-05
-4.29846718424868e-05
-1.14108094127061e-05
-3.30813590575285e-05
-5.52921603532996e-05
-5.8104066405795e-05
-3.07465718450773e-05
-5.28364638054866e-05
-7.02359646763657e-05
-1.14371385484954e-05
-1.32258469301933e-05
-1.83410888312592e-05
2.18466778791723e-06
-3.41690736661053e-05
-4.09200027328083e-05
-3.56908368004614e-05
-4.84661397713208e-05
-1.27144705330238e-05
-3.38970631595039e-05
-1.199151588024e-05
-3.04118205457936e-05
-3.03130144238643e-05
-2.86140747405959e-05
-1.74538196655823e-05
-2.88765883755266e-05
-2.24743051926849e-05
1.65090696521423e-06
-4.98611956348168e-05
-3.8394294811891e-05
-1.57134396210211e-05
-4.09648025118391e-05
-1.21916911617018e-05
-3.93509457337607e-05
-3.78876975337639e-05
-2.07812289956043e-05
-3.13282148736231e-05
-1.97480322099164e-05
3.39173672686936e-06
-3.36439489413424e-05
-5.46376896174754e-05
-4.52971309583561e-05
-6.25589460331186e-05
-2.00971994716867e-05
-5.48828747133191e-05
-2.53870062543161e-05
-4.33112857595117e-05
-4.74524992338467e-05
-7.11095498637657e-05
-6.22403009225825e-05
2.93510755925584e-06
-1.64906164981905e-05
-6.52160379281295e-05
-8.11333150543238e-05
-1.14264010109243e-05
-6.55252118562668e-05
-3.74110723835203e-05
-2.97113557296005e-05
-2.05988998404751e-05
-2.68859559321961e-06
-5.12756902115132e-05
-7.12033581038651e-05
-4.95225594601945e-05
-7.05413561618784e-05
-5.58826533538425e-05
-5.45708246404867e-05
-3.38195130406368e-05
-9.87308488559934e-06
-2.19906535175912e-05
-2.38246582837387e-05
-4.99608379596907e-05
-4.499571946781e-05
-2.87494128088758e-05
-2.28628428124671e-05
-3.2177666561675e-05
-1.82438450874689e-05
-3.50412061035972e-05
-3.28027109272764e-05
-8.07984686960623e-05
-6.84601257823478e-05
-8.33357715309594e-05
-5.34311798945708e-05
-7.73979981953132e-05
-1.75241335581623e-05
-2.10791435733567e-05
-3.09968017907986e-05
-9.63449239556052e-06
-7.08587429504539e-05
-4.61766528255901e-05
8.19891495042557e-06
-1.71718140204138e-05
-2.69273615105503e-05
-4.74133130494217e-05
-4.86491454072983e-05
-2.04763291543359e-05
-3.29713275497498e-05
-5.46895761691914e-05
-4.02416922324117e-05
-6.74024591834877e-05
-3.14131323802174e-05
-3.77268243858718e-05
-7.35242581303838e-05
-6.94677298110299e-06
-5.78282218212436e-05
-5.49421498619523e-05
-3.04654492105645e-05
-4.18535152072319e-05
-4.18717081999162e-05
-1.88173338478238e-05
-4.48785925736242e-05
-3.55810207696797e-05
1.10925571735776e-05
-5.05641264515292e-05
-2.15725097636239e-05
-3.46956785783688e-05
-7.82221931581669e-05
-5.45234250989117e-05
-1.58490920378746e-05
-2.79516908889511e-05
-4.43629555823166e-05
-3.00090682974859e-05
-4.74851965780034e-05
-2.32511840995117e-05
-2.33811709293321e-05
-1.72509574823023e-05
-5.88726972015829e-05
-1.00481604848265e-05
-2.02119164793464e-05
-2.56073969395722e-05
-6.74252615366924e-06
-2.57560829489014e-05
-2.12978572171095e-05
6.03755392054493e-06
-5.75054581470336e-05
-7.0114495378436e-05
-3.89980584836847e-05
-4.94897507351472e-05
-4.18580966017412e-05
-5.21851540807721e-05
-1.70907792775373e-05
-3.99811189348432e-05
-5.40398649524003e-05
-5.65040774382634e-05
-1.94409387103402e-05
-4.90492243910722e-05
-1.38076314277134e-05
-2.36721665908834e-05
-2.17845381692805e-06
-1.91183184664885e-05
-4.72185123970339e-06
-1.81730031473961e-05
-7.46389838685766e-05
-2.08437272775591e-05
-7.24472876000878e-05
-4.09350078838728e-05
-1.67920425232383e-05
-2.71508927234878e-05
-3.80884452788849e-06
-2.80075430719555e-05
-5.95218490120708e-06
2.94553011165362e-06
-2.36848258111174e-05
-3.67950098329289e-05
-4.11504689696776e-05
-1.98133065440554e-05
-2.62418638041168e-05
-6.85059877359766e-05
-1.4228844858158e-05
1.62137084745455e-05
-2.11690549552287e-05
-2.70897365841495e-05
-3.49408579973538e-05
-3.50433937903719e-05
-2.95502907211936e-05
-3.50437294162985e-05
-5.62138329417969e-05
-1.84937779742189e-05
-3.52786725073517e-05
-2.21740693373553e-05
-6.16791825473733e-05
-5.66293796238704e-05
-3.24426440292912e-06
-4.60345232344177e-05
-1.13816011545661e-05
-8.01550575133536e-06
-3.58453934525573e-05
1.58410439313289e-05
-1.98716818473327e-05
-4.78840813543747e-05
-2.3234959979968e-05
-2.8581847451431e-05
-1.17921622441632e-05
-4.73856186757739e-06
-6.24456135277814e-05
-5.92220442942929e-05
-6.16276543671272e-05
-3.22447156976339e-05
-2.99766528794187e-05
-3.34879520106109e-05
-2.89238812970854e-05
-2.73691129630468e-05
-2.98520519097487e-05
-2.67302825107768e-05
-2.96128148811134e-05
-8.00916009050754e-06
-2.16387999659701e-05
-3.69891091146672e-05
-2.99453112401116e-05
-5.11628547518954e-05
-3.77377668777128e-06
-1.59817152346733e-05
-4.29254297805098e-05
-3.05042782203706e-05
-3.66184446413599e-05
-1.21637948793568e-05
-1.46009224417113e-05
-2.05113748687903e-05
-1.82855915243149e-05
-5.45198459834374e-05
-4.28707985515536e-05
-4.17205237063092e-05
-3.61761129868301e-05
-2.62220120396339e-05
-6.57044386393723e-05
-2.94280753195893e-05
-1.06883934320181e-05
-1.88237572557836e-05
-1.14020799621487e-05
-7.14109376890138e-05
-3.63026353920503e-05
-2.70477297543135e-05
-3.02832285217085e-05
-1.45254630269813e-05
-4.42553999658517e-05
-4.45421275690719e-05
-5.10452697607015e-05
-3.7681143292859e-05
-3.70861504757436e-06
-1.7612043509761e-05
-9.69969038396818e-07
-4.37824329908326e-05
-3.06445442343417e-05
-3.43322398885835e-05
-1.85257908204241e-05
-7.31319297066978e-05
-2.67761004066343e-05
-5.59739351234501e-05
-1.08483507328398e-05
-2.49562741567175e-05
-3.75518797716917e-05
-5.60291886778768e-05
-1.07948277016368e-05
-5.74658447423396e-05
-3.65957072312352e-05
-4.74930963794548e-05
-6.13167019843382e-05
-4.05221694136111e-05
-3.09570902881903e-05
-1.32274076010446e-06
-5.39920908535753e-05
-1.45285087126962e-05
-2.80386277134075e-05
-5.84363621758358e-05
-2.139341515458e-06
-4.70063233580994e-06
9.7858293869043e-06
-4.31590185269131e-05
-4.50482440579853e-05
-5.03028401130412e-05
4.20654072400622e-06
-2.80766127983621e-05
-6.5027259385783e-05
-7.24846993402337e-06
-3.19197520535521e-05
-3.57881454293236e-05
-6.85113256793423e-05
-3.01791856283292e-05
-4.20784406835613e-05
-1.29319584364502e-05
-1.88013984508019e-05
-2.08883225210315e-05
-7.37729361893464e-05
-1.67129226791969e-05
-4.35836678720382e-05
-4.40555598617512e-05
-5.07940166300283e-05
-2.42292240156441e-05
-7.0937281732277e-06
-2.87524350799757e-05
-2.02806303947782e-05
-7.90667200641136e-05
1.69692066218082e-05
-7.21048355769234e-05
-2.0971270755072e-05
-5.87151007766192e-05
-1.54177909719821e-05
-7.96397063384985e-06
-2.80038062398005e-05
-5.07012800870536e-05
-4.38731290678452e-05
-7.17182857033609e-07
-4.95514699700996e-05
-5.52562940690717e-05
-2.19696392777162e-05
-6.02774684482337e-05
-2.66023904415048e-05
-4.21388154070693e-05
-5.30994838678518e-05
-3.56046984169133e-05
-1.58125169394607e-05
-6.7761001303041e-05
-4.18528400327812e-05
-4.48035076010793e-05
-3.26590701241392e-05
-8.97781002840505e-05
-4.31949349062598e-05
-2.33650096644133e-05
-2.1491898095452e-05
-3.19188773651602e-05
-2.55185147933401e-05
3.02069771980738e-05
1.85264138178863e-06
-3.78708495224515e-05
-2.57423139976671e-05
-5.5290074883132e-05
-2.56367805388398e-05
-2.03546745098368e-05
-3.97573910404971e-05
-3.38079510738297e-05
-4.62259764020855e-05
-2.75493985014205e-05
-3.64020694705607e-05
-1.90950197376891e-05
-5.81868585889974e-05
-3.62010538834949e-07
-6.97803332117753e-05
-3.00027422546903e-05
-1.88425055169802e-05
-2.66679939562812e-05
-7.79393563891945e-06
-4.6330860123667e-05
-2.80475684965129e-05
-5.42015027688726e-05
-7.02960366622057e-05
-3.44949594484223e-05
-2.64142277295015e-05
-1.74127046807375e-05
5.5292537810468e-07
-1.2927952088608e-05
-4.2761301044802e-05
-3.28483111053317e-05
-6.86459642663026e-05
-4.40259813429044e-05
-5.61591395536493e-06
-2.74352039335437e-05
-2.16396775490931e-05
-2.0917727029463e-05
-5.11089832987794e-05
7.71084456407045e-06
-1.67998336896232e-05
-1.58141561794658e-05
-8.74719052854421e-06
-2.49091359364045e-05
-4.50513279246008e-05
-3.34077134677579e-05
-2.65966377583379e-05
-4.57067545559198e-05
-4.57337026136384e-05
-4.18285797264947e-05
-3.07788264519918e-06
-4.30730602936308e-05
-6.10998698983738e-05
-8.4815901933609e-05
-1.78920254692187e-05
-4.4446941381143e-05
-2.27117533578004e-05
-1.47838566823894e-05
-1.31085569336573e-05
-3.19815317933185e-05
-3.83519648105961e-05
-2.70071457983382e-05
-3.15357068650422e-05
-2.05031929196767e-05
-2.07169676375513e-05
-2.91853313359865e-06
-4.09115583442533e-05
-3.18647065997972e-05
-3.54808297952622e-05
-9.53305396167144e-05
-5.71616029047716e-05
-3.86677961328738e-05
-3.84333831438094e-05
-5.3885224870388e-05
-2.90021948897264e-05
-3.12443738576727e-06
-1.03830453461741e-05
-4.43525430746162e-05
-5.1789852746797e-06
-8.10621544541883e-06
-3.58013015040166e-05
-5.88777188975332e-05
-4.35999439794342e-05
-2.82005803572917e-05
-5.02549488069234e-05
-6.44721657491419e-05
-4.25653664791412e-05
-1.96684893635559e-05
-2.81232518853357e-05
-6.10615249900079e-05
-6.47279083282405e-05
-3.25147168819903e-05
-3.39341237301514e-05
-7.4354013542404e-05
-2.71514141601285e-05
-4.94898947688991e-05
-2.12444203123279e-05
-1.23638057657926e-05
-3.08309469623364e-05
-1.93773617100111e-05
-4.52290505332549e-05
-2.21757193696729e-05
-2.04262683160654e-05
-2.58448207276461e-05
-5.43168290670656e-05
-7.12834001309781e-05
-3.28165816127866e-05
-4.58408431821848e-05
1.84541882621274e-06
-3.84877443467273e-05
-3.53159777522214e-05
-2.52778453015977e-05
-5.97796938552025e-05
-4.33542046463507e-05
-6.56123436835098e-06
-3.43742957179914e-05
2.09797124982952e-05
-1.47758337191404e-05
-2.43077857512197e-05
-3.3128685643006e-05
-3.97327244728705e-05
-4.50779199275204e-05
-4.8704426929064e-05
-4.19269756573701e-05
-1.86084925953791e-05
-7.92528119361954e-06
-1.05497923746449e-05
-7.04283398720772e-05
-4.1126888960542e-05
-4.05829487638802e-05
-5.11543112226193e-05
5.52855942135395e-06
-6.57055758751346e-05
-4.20447795924597e-05
-6.12612142253358e-06
-6.1575813938784e-05
-5.87051650701697e-05
-1.95006794483344e-05
-4.5081437846401e-05
-9.64812033970641e-06
-4.08681809576493e-05
-3.6173587751728e-05
-4.38370630581814e-05
-1.41076599624086e-05
-1.88887916646729e-05
-2.20947181553963e-05
-6.62525092110215e-05
2.68966471771188e-06
-5.24174883787052e-05
-2.81544951085514e-05
-4.41380984195626e-05
-4.19101696149996e-05
-4.7335596673306e-05
-3.17883941069182e-05
-3.30815589131119e-05
8.30694932104192e-07
-3.69665083039725e-05
-4.61131706969889e-05
-3.6617352963791e-05
-1.20818640996853e-05
-1.69025089028753e-05
-2.74570856964398e-05
-5.55963264821967e-05
-2.7496099439061e-05
2.49387698453523e-06
-3.82306147706284e-05
-7.90125332620499e-05
-2.58230471589588e-05
-5.0147644428904e-05
-2.4443302085511e-05
-5.97278274273047e-05
-3.22278523853326e-05
-4.48719083331256e-05
-5.43272251501898e-05
-3.82998726422784e-05
-5.82696287603925e-06
-3.04529409326164e-05
-1.34863425321318e-06
-4.05743797644514e-05
-1.16441507378998e-05
-1.48377349852753e-05
-2.85172809116558e-05
-3.79246908702379e-05
-3.06181065490769e-05
-7.03336981842578e-05
-3.7290698928494e-05
-5.64246177833101e-05
-3.69138193291098e-05
-5.81501819432667e-05
-3.31306316506199e-05
-2.2255894341558e-05
-2.90584602322118e-05
-3.34198335686104e-05
-4.3215397154681e-05
-5.65384558304866e-05
-3.19168748883229e-05
-5.36943337327208e-06
-9.57159871775816e-06
-2.2581209832734e-05
-4.09695230422226e-05
-5.14242377998511e-06
-2.97056646942747e-05
-4.00489405872049e-05
-4.72012993821065e-06
-5.79133986667249e-05
-3.4164100984031e-05
-1.48810227082777e-05
-3.46620681956356e-05
-1.07192058626626e-05
-1.88554325910777e-05
-4.40024577423224e-06
-2.30691571605307e-05
-1.85877695400675e-05
-2.83036801000878e-05
-2.44074145555823e-05
-4.15156465208948e-05
-5.70437993905686e-06
-2.08336410829378e-05
-1.25165912131959e-05
-5.11278149525036e-05
-1.39074578372105e-05
-2.44284312925243e-05
-4.96153803725089e-06
-3.51422594184356e-05
-1.97707783670257e-05
-4.85431391030234e-05
-5.49417504289737e-05
-5.02763314304071e-05
-4.17767402530972e-05
-2.35011115467469e-05
-5.47503463432155e-05
-5.50331072609191e-05
-3.88380985625901e-05
-1.25962680267127e-05
-3.03643365599558e-05
-2.03306620749808e-05
-1.74056265728367e-05
-1.49477441238597e-05
-1.33360710845162e-05
-2.54023437449996e-05
-4.57163062647203e-05
-1.9549814758963e-05
-2.95921092161479e-05
-1.99609917464689e-05
-3.60387855465124e-05
-4.51314640686755e-05
-4.88812135453445e-05
-7.26265023462116e-05
-6.65101825450731e-05
-2.61682387821237e-05
-6.21753913798239e-05
-3.57486039041768e-05
-3.47044516206838e-05
-3.19737164140666e-05
-3.74629752126353e-05
-3.72239822937494e-05
-7.1099256469936e-06
-1.89291461537499e-05
-2.19071002091082e-05
-2.71538818013027e-06
-3.60519599319823e-05
-4.19084885983572e-05
-6.12593037682042e-05
-3.09689467149174e-05
-6.24407130555058e-05
3.77767645695098e-07
-6.25026953943739e-05
-3.00767365685721e-05
-5.74540189602623e-05
-7.2679255557945e-05
-1.27815886624361e-05
-4.3646975463645e-05
-6.68420539274442e-05
-4.43786705118518e-05
-1.09252813205206e-05
-3.08530561119401e-05
-4.7504319122188e-05
-2.82369229924773e-05
-4.52369189759995e-05
-5.60080756630545e-05
-4.30926285608009e-05
-6.08491644445422e-05
-4.79147340336021e-05
-4.82957193607268e-05
-5.81025477317708e-05
-3.20689668869128e-05
-7.38262782643558e-07
-3.55415540656141e-05
-4.69294747841634e-05
-6.47833184482332e-05
-5.35060690859294e-05
-2.23860395332176e-05
-3.46248947130767e-05
-2.03403403288376e-05
-5.84257134415572e-05
-5.79765193022453e-05
-3.50281438603305e-05
8.07392488563487e-06
5.18590726104363e-06
-5.07713119942476e-05
-5.16312219462307e-05
-4.8563756008493e-05
-3.55473752732407e-05
-6.05335940148411e-06
-4.52489443478432e-05
-3.51907864203042e-05
-3.17391781261011e-05
-3.18138745130518e-05
-7.83085373817193e-06
-4.1748064966866e-05
-3.90796434849983e-05
-1.92252249809059e-05
-7.41655354267301e-06
-3.33604782074483e-05
-5.12947571720363e-05
-2.57189491191302e-05
-2.76991318036857e-05
-2.20120028333652e-05
-3.25438058722548e-05
-1.49650476794004e-05
-4.43860897107785e-05
-3.85988595085506e-05
-1.88333363282191e-05
-3.03243084930058e-05
-8.7042674110295e-06
-3.39443839460414e-05
-3.04032948898602e-05
-5.48916608978919e-05
-2.1519617617034e-05
-4.39596828855499e-05
-3.30659350960785e-05
-4.3840697182143e-05
-3.91877100477503e-05
-1.81317212071429e-05
-5.94265862758942e-05
-3.4857728860957e-05
-6.60937657945308e-05
-2.28800703926231e-05
-3.55219215176544e-05
-2.20483091746595e-05
-4.02028374794012e-05
-4.52674353388026e-05
-3.51457035277338e-05
-4.87672206549828e-05
-4.44502864907352e-05
-5.07181929808351e-05
-3.26124548792077e-05
-3.7121338977204e-05
-1.7511905695521e-06
-1.97172320489028e-05
-2.52140664506321e-05
-2.98329733348309e-05
-1.84275177544973e-05
-1.01428640271323e-05
-3.8231397459874e-05
-3.43746371910445e-05
-1.07080081129227e-05
-2.73857513124381e-05
-2.54178990442809e-05
-4.62929903561857e-05
-5.07705262397628e-05
-1.58067212554773e-05
-4.00037595166221e-05
-1.54282608027331e-05
-2.58932694962441e-05
-6.43643950001637e-05
-3.86492108371416e-05
-4.40661741317501e-06
-3.12258619245963e-05
-1.6112193908585e-05
-4.1275929647975e-05
-3.28335371475197e-05
-3.56965429156586e-05
-4.50848894982961e-05
-2.13064127563923e-05
-6.36559932419326e-05
-6.97099923384166e-05
-5.54280313748409e-05
-5.65598547356357e-05
-2.69527210648356e-05
-3.08127619183627e-05
-1.86191589491782e-05
-4.38036600437342e-06
-1.45457002367865e-05
-2.53559704327668e-05
-1.57218645706592e-05
-2.47728476661742e-05
-6.90908317678684e-06
-3.03642961218152e-05
-3.85376414964253e-05
9.43984768530584e-07
-3.57630031965338e-05
-5.05751556107984e-05
-4.65693486141449e-05
-6.07266746328201e-05
-6.8181128220145e-05
-6.3574300785692e-06
-6.07408623264667e-05
-1.77733282109112e-05
-5.28357803955834e-05
-4.11132785342912e-05
-4.11239428266602e-05
-1.08040532368031e-05
-4.32795627315372e-05
-5.20138528614162e-05
-5.6993856715073e-05
2.72985182732314e-06
-2.53592953502057e-05
-1.8160387067672e-05
-2.81459777939003e-05
-2.09814501366232e-05
-4.42108401265845e-05
-5.70348544802322e-06
-4.94015253374815e-05
-1.94608277396125e-05
-2.76380269178743e-05
-2.58451876170887e-05
4.00451675673811e-06
-3.55613656435264e-05
-1.12758713375742e-06
-2.95011807927858e-05
-5.83030360477645e-05
-4.26181611012968e-05
-5.67792548297441e-06
-3.54775428558243e-05
-1.27586251301904e-05
-1.97807664789555e-05
-3.14212748876518e-05
-3.37356151672812e-05
-4.10763063733597e-05
2.64947410202541e-06
-4.03406803120812e-05
6.74991902018087e-06
-9.76227271491845e-06
-2.00530902453395e-05
-1.52576640199247e-05
-3.84519748703375e-05
-6.88530901733035e-05
-3.94714237368154e-05
-7.49507094799214e-06
-9.38941154675602e-06
-7.60142297549365e-06
-8.3662748547869e-06
-6.03668736828448e-05
-6.7952843791631e-05
-1.52221798155777e-05
-1.59096065222581e-05
-2.94051148323949e-05
-2.73768709644065e-05
-5.12262548427704e-05
-6.37820333639772e-05
-3.17279137917936e-05
-2.30213888799335e-05
-5.90673119695421e-05
-4.72298777957523e-05
-4.17471437709721e-05
-3.89127564365097e-05
-2.81851840240404e-05
-3.22744117233149e-05
-4.61592681831093e-05
-3.4806622850497e-05
-2.49306959843506e-05
-4.04071855830816e-05
-1.5216063773578e-05
-2.66800808381178e-05
-1.82804605314444e-05
-4.44353522397649e-05
-5.82631185549353e-05
-1.73624758118996e-05
-4.52079493804818e-05
-3.76038170059757e-05
-2.64649329830203e-05
-2.79993712917026e-05
-6.17288369332776e-05
-2.64205506270332e-05
-5.20099751978067e-05
-6.42978668707731e-05
-4.06223594424141e-05
-4.8499336419427e-05
-4.74938907024067e-05
-5.05784954545254e-05
-1.65704141671435e-05
-7.40789101946495e-05
-4.76445026413353e-05
-2.74972563454684e-05
-6.70385855558935e-07
-6.03795544082672e-05
-6.74867062626288e-05
-1.32171644834785e-06
-5.52092699382582e-05
-8.77839546558639e-05
-3.51583084661263e-06
-1.80299321235618e-05
-7.80008714210298e-05
-3.91583634121168e-05
-1.86415640993816e-05
1.11962722743022e-06
-3.59242647327729e-05
-1.01665929156536e-05
-2.22020269485317e-05
-3.58935187276075e-05
-4.75977586917427e-05
-1.9527471321056e-06
-5.86302834922921e-05
-3.54503404104209e-05
-5.43336322607173e-05
-5.17242331057575e-05
-2.84664161671954e-05
-8.6300061917939e-06
-1.39184785777546e-05
-1.84760630535369e-05
3.59490701871143e-06
-6.50259944870277e-05
2.17252578151135e-05
-5.81872200420817e-05
-5.11861223991599e-05
-8.03488954614223e-05
-5.1198344979342e-05
-5.1253041199982e-05
-2.07227094606943e-05
-2.56456868250135e-05
-4.48511092018324e-05
1.20753098188944e-06
-2.47831701082981e-05
-3.62111014374706e-05
-2.0755862580461e-06
-6.56603575595757e-05
-1.90716879431238e-05
-1.79004327620066e-05
-1.49365325261068e-05
-1.7980012676704e-05
-7.52089652423698e-05
4.68512547790435e-06
-2.28342392021798e-05
-1.09157226649431e-05
-4.33938117085867e-05
-5.45943712035091e-05
-1.97330446812342e-05
-2.26267973418002e-05
-5.10321027277717e-05
-3.47106919547528e-05
-1.84795793493246e-05
-2.56816003591085e-05
-4.8687118710255e-05
-5.40370666670118e-05
-2.06907374304573e-05
-5.23075556511011e-05
-1.57925236581995e-05
-3.07079771372951e-06
-4.5923445283699e-05
-3.79327699762122e-05
-2.25819681771859e-05
-5.80516015455386e-05
-2.75586710901696e-05
-6.30478092591041e-05
-3.32005961208173e-05
-5.77633774803002e-05
-4.28145066120699e-05
-2.19623987218058e-05
-3.19504825061409e-05
-2.54182116888098e-05
-3.68133090208755e-05
-1.56278189714964e-05
-8.14319081701518e-05
-4.11291620214701e-05
-1.43088090054795e-05
-3.10117770279331e-06
-3.18940655942235e-05
-4.68674855173152e-05
-1.72352024941756e-05
-2.96487515089712e-05
-3.30038837353724e-05
-2.18383625006771e-05
-5.42933024089263e-05
-1.05240583276604e-05
-4.59309035298944e-05
-7.54407306794596e-05
-5.30281002693324e-05
-2.58219896869433e-05
-7.53390138531171e-05
-5.13561677317609e-05
1.12503713058783e-05
-2.91163211131341e-05
-1.74107852418797e-05
-1.96646720911966e-05
-5.10911147454574e-05
-1.97843731570679e-05
-5.37374649518717e-05
-2.69807944393842e-05
-3.04792982253603e-05
-2.26346737296108e-05
7.16545533297863e-06
-2.17752488886496e-05
-5.33246580112931e-05
-3.07256276576564e-05
-2.94225066728066e-05
-3.9668174976653e-05
-3.98066908496105e-05
-6.17616145513127e-05
-1.68621917957908e-05
-5.26440702978612e-05
-5.08793016284401e-05
-3.1744610496055e-05
-5.88881772564062e-05
-3.11458642812249e-05
-1.65547569494209e-05
-2.60882603357103e-05
-1.89812156623862e-05
-2.00995930037353e-05
-3.77035350221259e-05
-3.06159915236571e-05
-3.89782171660231e-05
-5.36035792003903e-05
-4.32820520159437e-05
-2.44367970761781e-05
-2.66742623447416e-05
-4.82196901566428e-05
-2.23612483151546e-05
-4.05324543380598e-05
-6.20909038596787e-05
-6.12864203697349e-05
-3.42588559230875e-05
1.18351878713094e-05
-3.17285574671384e-05
-1.99994393399848e-05
-5.71316496435035e-05
-5.30540704581507e-05
-1.82509126509243e-05
-8.07509460431924e-05
-3.33003971841647e-05
4.32498714345327e-06
-7.11739449034775e-05
-4.46240444953595e-05
-5.82111559254329e-05
-3.85180530259418e-05
-4.07604704833515e-05
-3.78908413292496e-06
-5.62893818126173e-05
-4.28382602986636e-05
-1.4822644880822e-05
4.23987401440024e-06
-7.33913123820601e-05
-4.12397687267726e-05
-1.73222965460197e-05
-2.41560861656474e-05
-5.4934595749057e-05
-5.100942712524e-05
-2.99772737808756e-06
-4.62137645825805e-05
-4.16235008263604e-05
-3.340065813257e-05
-7.03625044416174e-05
-5.65070302097573e-05
-4.4812710520161e-05
-5.58873908384763e-05
-4.90606279192692e-05
-2.84603216148812e-05
-7.11217903240817e-05
-4.89480074121524e-05
-3.00835572678537e-05
-2.34456226087952e-05
4.93219478105553e-06
8.27471809781996e-06
-3.47261775743036e-05
-7.02436601242998e-05
8.10564225211027e-06
-2.33545781733188e-05
-7.75328943493463e-05
-4.93451867634218e-05
-5.08597169186243e-05
-1.54738745256294e-05
-3.6013336071675e-05
-2.86935796608264e-05
-3.70091824364193e-05
-3.8103934745684e-05
2.81197490917533e-09
-4.40988346840157e-05
-2.35826708605907e-05
-3.35031743577078e-05
-7.5625315081186e-06
-1.677930892341e-05
-5.00923258879889e-05
-3.24166394181195e-05
-6.17158323617371e-05
-6.55589048349164e-05
-2.0164807052892e-05
-1.81052219336948e-05
-2.26616575504867e-05
-3.55866637682261e-05
-6.31516428579587e-06
-1.91463542715346e-05
-1.38230196866603e-05
-4.39838482282521e-05
-2.55131364335238e-05
-7.52880383670243e-05
-3.4257448721778e-05
-5.81947810660291e-05
-1.56092526020272e-05
-3.54115230251695e-05
-2.18097256353753e-05
-3.63423853398469e-05
-1.11083236028559e-05
-3.1229002154751e-05
-5.81290453839478e-05
-4.3162045187422e-05
-3.5595031725784e-05
-6.52338086736073e-05
4.45087554177366e-06
-4.56683704835993e-05
-4.34558916800499e-05
-5.18313739933475e-05
-7.56308637600346e-05
-7.53007913979534e-06
-3.8188165084183e-05
-3.64756648508896e-05
-4.46729511334012e-05
-3.92555504971795e-05
2.23936985577046e-05
-3.68807912101566e-05
-1.81397018376262e-05
-8.48967295849453e-06
-4.61298613665611e-05
-2.8985831921991e-05
-1.83844648993721e-05
-3.14870846227788e-05
-4.24607747681281e-05
-6.89444224460766e-05
-9.25210567754957e-05
1.53520483630191e-05
-6.93949882670386e-05
-1.20847790498988e-05
-6.15363555011457e-05
-2.17227424790799e-05
-9.19350960658904e-06
-5.82284722170418e-05
-5.94850429791667e-05
-1.68297944770557e-05
-6.11750726568746e-06
-2.10711304942807e-05
2.36462648911234e-05
-4.80428371176095e-05
-3.75408824595515e-05
-5.7748574912553e-05
-2.90668820717197e-05
-2.92467866897614e-05
-4.54963674072063e-05
-6.00354293938243e-05
-6.25087598245806e-05
-4.94011861757122e-05
-3.59337284205447e-05
-5.80053057025728e-05
-4.41549663244155e-05
-3.06626787785577e-05
-4.80928226956168e-05
-6.02194673806348e-05
-3.60088402508484e-05
-1.65098699097093e-05
7.04519953217191e-06
-6.97666613319853e-05
-5.44091967922498e-05
-1.79207484042666e-05
-3.43962958136952e-05
-3.89628522430135e-05
-3.5156343333415e-05
-3.0594601620175e-05
-6.12045480249141e-05
-2.10375853864364e-05
-3.97101319488432e-05
-4.95389866786616e-05
-3.76252528060734e-05
-1.29716293115852e-05
-7.69111563086354e-05
-7.60495795296225e-06
-1.58837878223312e-05
-3.48690647168641e-05
-1.97794621678569e-05
-3.55463228838287e-05
-1.23908894543042e-05
-4.4923350964305e-05
-1.61701735159859e-05
-4.98555825978273e-05
-6.24606852094322e-05
-4.05985420016103e-06
-3.67296099371724e-05
-1.78916344913622e-05
-3.99213882056365e-05
-5.48225339116478e-05
-4.2298373182789e-05
-3.21649219743298e-05
-4.37732641930524e-05
-1.35161444981545e-05
-2.82455646922011e-06
-1.68535174059101e-05
-2.83806622323906e-05
-2.25777995268869e-05
-2.9333822330614e-05
-1.8054765143621e-05
-5.67036424864875e-05
-1.9020992185977e-05
-5.0845463046216e-05
-3.89727625235717e-05
-3.11639054271024e-05
-3.50471789522507e-05
-4.78464422562289e-05
-4.20485385101977e-05
-5.55898163970932e-05
-2.85307848800548e-05
-3.96401005107307e-05
-4.43533046019411e-05
-4.76251921969244e-07
-5.63327687127662e-05
-5.35751166981281e-05
-6.33881334982997e-05
-2.55318457916217e-05
-2.8851692129924e-05
-1.41746377729904e-05
-6.03544525351763e-05
-4.10721478630581e-05
-6.0484455413178e-05
-2.47507450371485e-05
-4.06045911076051e-05
-4.09131338529953e-05
-6.23501502515894e-05
-4.43531260174396e-05
7.10914158039105e-06
-5.26853673890976e-05
-1.98862026843451e-05
-1.72904227648512e-05
-3.49196827018722e-06
-8.48855388724783e-06
-5.27556385250302e-05
-3.43666244764655e-05
-2.64312033108064e-05
-2.00304179234775e-05
-3.79400382880256e-05
-1.4061160635254e-05
-4.61902968135688e-06
1.99186279589287e-05
-5.22111186040598e-05
-2.87708738230886e-05
-3.25749230848042e-05
-2.28849777754116e-05
-2.28287174483168e-05
-3.79680841255188e-05
-2.84800636206915e-05
-2.93416571745607e-05
-3.98948427469396e-06
7.17158565508155e-06
1.23155614770946e-05
-5.83122740751276e-05
-4.05865103844974e-05
-2.53673790228667e-05
-3.57711947699482e-05
-5.09370222387012e-05
-9.18792183484637e-06
-4.38038893680903e-05
-5.16714311068855e-05
-5.99444259323112e-05
-3.37263526723549e-05
-2.8934320287822e-05
-5.12272205723046e-05
-1.8438663607449e-05
-4.16751021681438e-05
-3.68308137813851e-05
-3.22027236258981e-05
-2.43349207743622e-05
-7.95593682875111e-06
-1.96107305167533e-05
-3.25378968285902e-05
-5.84072494146214e-05
-5.87259004691161e-05
-5.69032822322571e-05
-2.75555289599909e-05
-2.99164128891093e-05
-2.61527512232892e-05
-5.51901341759454e-05
-2.13582348928376e-05
-3.13443033588013e-05
-4.1177374453294e-05
-1.95747217262331e-05
-3.80989474106934e-05
-1.40328458830125e-05
-3.88113119936438e-05
-6.37070801777279e-05
-7.27625987039593e-05
-3.56159552872836e-05
-4.48268475750085e-05
-2.36493368013177e-05
4.55653614051344e-06
-7.21528817891444e-06
-3.74083709630475e-05
-4.61823249809057e-05
-7.49976372967656e-06
3.3100719987835e-06
-4.28393023914192e-05
-4.5005277075365e-05
-6.92646586500204e-05
-3.19826467713556e-05
-6.96370979147114e-05
-3.36280879779128e-05
-4.41724312956685e-05
-3.60228039845835e-05
-5.69996086655642e-05
-3.84258096327901e-05
1.14288286184634e-05
-3.07190338696623e-05
-3.90588432309345e-05
-1.49175816010662e-05
-1.69725602315845e-05
-2.9096228578523e-05
-4.6431982658377e-05
-3.18249583091509e-05
-2.57952277890044e-05
-2.53508292919722e-05
-2.19199281198262e-05
-5.62788300646019e-06
-3.62182952264778e-05
-2.77240694263005e-05
-2.03983888899003e-05
-5.50929935342212e-05
-4.65800885736341e-05
-5.89539658849605e-05
-4.38729311074179e-05
-2.99446733565072e-05
-2.60432788009933e-05
-2.57699984215606e-05
-2.91265522347711e-05
-2.82989412151157e-05
1.5770199391834e-05
-5.43396766999498e-05
-5.52619160315529e-05
-5.75441053138305e-05
-3.51210391113618e-05
-6.45436815244177e-05
-3.66616935866658e-05
-1.29414618733088e-05
-1.364163743737e-05
-2.88812686258922e-05
-4.75655564434601e-05
-2.30525735785772e-05
-4.10207208295344e-05
-1.10891601683376e-05
-7.06426802558389e-06
-4.60289075600471e-05
-5.58353415792221e-05
-2.54182566604715e-05
-4.86342552686302e-05
-2.58443464586195e-05
-4.02812287733986e-05
-5.66144582179386e-05
-6.47603697973596e-05
-2.91493839495229e-05
-1.78702813033844e-05
-5.59264145890227e-05
-4.17613222243478e-05
-4.34291763146437e-05
-3.01701795509546e-05
-5.68310332689574e-05
-1.44951638833256e-05
-2.30103637677188e-05
-3.9130766335722e-05
-1.57031534926774e-05
-4.11049660731468e-05
-1.33109115269907e-05
-6.49683793582332e-05
-3.69057295596315e-05
-4.48381812938643e-05
-3.75670319740049e-05
-6.2298602952042e-05
-2.6629023750915e-05
-2.52288801260243e-05
-3.55523679063256e-05
-4.28398589038047e-05
-7.00804744442061e-05
-3.44777329109214e-05
-1.36593734558071e-05
-2.64652146027161e-05
-4.80494890666219e-06
-9.44265026284154e-06
-1.24668950069398e-05
-4.22689955709152e-05
-5.22895159193683e-05
-1.0191689118919e-05
-4.72650604219632e-05
-3.75437810102563e-05
-4.80814559161672e-05
-2.18103649900286e-05
-2.73441546663239e-05
-3.97392565170024e-05
-4.15049705377326e-05
-7.39210256610576e-05
-8.51093622716095e-06
-4.84177101309158e-05
-5.55732350819531e-05
-3.30556542157848e-05
-4.47745935066342e-05
-5.52374526567023e-05
-1.87235543114178e-05
-8.42762470549081e-05
-2.31404797111917e-05
-4.84247633575035e-05
-2.06094876684998e-05
-3.08733871637642e-05
-5.37922376255679e-05
-4.54195881205383e-05
-2.17026034201168e-05
-1.72806947997384e-05
-5.38522076383273e-05
-5.22944609433908e-05
-7.15633511453354e-06
-6.98481456210715e-06
-9.58928551354411e-07
-3.20296909061565e-05
-2.65487244306841e-05
-5.21130389676227e-06
-3.2923372955493e-05
-3.08611058556918e-05
-1.31169005983167e-05
-1.22950502249552e-05
-6.21797301413633e-05
-4.44425024677333e-05
-1.57679875198605e-05
-4.09414871700216e-05
-7.77068754760421e-06
-3.46385395932363e-05
-1.07242342045113e-05
-4.07745837325626e-05
-6.94738604829857e-05
-4.90262050121984e-05
-5.20143006501276e-05
-3.17461117624217e-05
-2.6590364339775e-05
-3.40634190662608e-05
-2.23952484788767e-05
-2.75687436101395e-05
-1.29543672233353e-05
-5.29955869004991e-05
-4.41626874773978e-05
-3.78309779308564e-05
-4.18500121773993e-05
-2.01687442600004e-05
-1.04418206347785e-05
-4.13523171914908e-05
-3.98792697654699e-05
-3.54172259570503e-05
-4.52587625188085e-05
-3.30257255463451e-05
-4.4542353420102e-05
-3.20208027193394e-05
-1.99874038523082e-05
-1.91071662588218e-05
-2.55178639168976e-05
-5.22144577721646e-05
1.41991251147456e-05
-2.08195683291108e-05
-3.77144460998373e-05
-9.41466271131579e-06
-2.54335694397104e-05
-3.36796671442054e-05
-4.17732805350008e-05
-5.92339142818424e-05
-1.73957879853581e-05
-4.27757784591412e-05
-1.9322443355553e-05
-4.6120430093279e-05
-4.36120884155798e-05
-3.65061429656129e-05
-4.32228710819166e-05
-1.14966608177165e-05
-2.7668894228509e-05
-5.33261221877005e-05
-3.9271485158662e-05
-2.61755426738952e-05
-4.83338346421767e-05
-5.83444680056653e-05
-4.63932649320121e-05
-5.30828799702655e-05
-6.81927875565954e-05
-2.96578517052138e-05
-3.84959218625072e-05
-1.95528458591082e-05
-4.93272824326776e-05
-2.3183786542331e-05
-3.30460024474483e-05
-5.65096877807173e-05
-2.46171163258181e-05
-3.50921175950618e-05
-3.50592685020807e-05
-3.71767125757207e-05
-3.2880241985601e-05
-3.22419928916592e-05
-2.80992975982449e-05
-3.7050711564244e-05
-5.29776738954593e-05
-3.70999847493464e-05
-3.38905854316406e-05
-5.34180775198862e-05
-5.70940676870677e-05
-1.28384442491423e-05
-3.14769494865571e-05
-1.23194448519366e-05
6.84078438910352e-06
-5.51607246774157e-05
-3.55735039597823e-05
-5.12924880828494e-05
-3.00823278962217e-05
-1.58908285077978e-05
-3.06735188781855e-05
-2.27312421464526e-05
-4.58691232771627e-05
-1.18186885635751e-05
-7.53620722833547e-06
-9.81960098513139e-07
-2.25582340399656e-05
-4.8428363509939e-05
-3.78147118083025e-05
-9.38577570831266e-06
-6.76736593707932e-05
-4.46801432106029e-05
-2.40937166856585e-05
-2.17613852470786e-05
-5.27401124337566e-05
-4.5591277695873e-05
-3.77826195440064e-05
-6.54803883760347e-05
2.02046223693431e-06
-4.42296449052343e-05
-4.73128674019946e-05
-1.98113916101339e-05
-3.73107844964452e-05
-3.16137746555919e-05
-1.76874690689979e-05
-2.16575595469796e-05
-2.30716242021982e-05
-3.94199423308088e-06
-1.18247586131481e-05
-4.90313538498101e-05
-3.90892376792886e-05
-9.80022982111736e-06
-5.53310162347319e-05
-4.38714912422866e-05
-3.70488426514615e-05
-6.92371321369738e-05
9.70809574977028e-06
-3.73866395414845e-05
-1.5381774402289e-05
-2.98898614407608e-05
-3.21880959139319e-05
-2.04880750630772e-05
-2.72606850575204e-05
-2.9101399789662e-05
-6.03175106241862e-05
-4.31890102520445e-05
-1.59139243463897e-05
-7.54122564498015e-06
-1.31174922707347e-05
-4.75930087385711e-05
-9.83051880032101e-06
-1.6071735450785e-05
-2.84447461657688e-05
-3.343292979889e-05
-6.0958153445541e-05
-5.07477765019768e-05
-3.87465817676758e-05
-5.59816126031857e-05
-4.99044189881829e-05
-1.11936536335335e-05
-6.35457541186345e-05
-2.48314572657959e-05
-8.76336386927715e-07
-3.76867641113841e-05
-3.51982432993208e-05
-4.40387439517175e-05
-3.85269103505828e-05
1.00105615578468e-05
-4.61290368498165e-05
-2.40437743001073e-05
-3.30795435031485e-05
-5.90958708087481e-05
-5.51968800038814e-05
-3.03329308356794e-05
-1.97274279199722e-05
-4.77799646774482e-05
-4.19059992563597e-05
-2.0554788600412e-05
-3.87581433544207e-05
-3.22402592806156e-05
-5.46853287197366e-05
-2.27407404652378e-05
-4.63529125639627e-05
-4.72532057138357e-05
-5.6001731319582e-05
-2.79720058687228e-05
-1.59201751309673e-05
1.87239147825949e-07
-1.24407023960339e-05
-1.73024861544687e-05
-4.36694303843211e-05
-3.098359358361e-05
-1.88888458190484e-06
-2.34256632208669e-05
-5.23084599034156e-05
-1.14287870262542e-05
-4.73329666916285e-05
-3.78101484272913e-05
-2.39738451883189e-05
-4.37132050681687e-05
-2.48299802008519e-05
-6.12524446926037e-05
-3.23518857229117e-05
-1.789611454425e-05
-5.19538690347862e-05
-6.70814372897599e-05
-1.8772631389346e-05
-4.6913060344423e-05
-4.20446699254261e-05
-5.37807045372756e-07
-3.17195746347215e-05
5.49963355532978e-06
-7.2061377956899e-05
-9.66565458284074e-06
-2.77287000388191e-05
-4.64561244796545e-05
-2.8852614497615e-05
-2.97025925148406e-05
-5.54436960273846e-05
-3.14939888474562e-05
-1.49875611971873e-05
-3.67753586854548e-05
-2.12433228786114e-06
-1.1843297478899e-05
-6.53440644623879e-05
-6.29211858978767e-05
-5.54628633987844e-05
-9.88003590130908e-06
-5.79433340108544e-05
-4.88120458921522e-05
-4.89047336131313e-05
-4.43710422538655e-05
-4.12430803203325e-05
-4.68680084215053e-05
-3.91319513678995e-05
-3.51138687425841e-05
-1.54125376023751e-05
-8.64404187393642e-05
-2.50944281870325e-05
-2.53490663385903e-05
-5.4931698809047e-05
-2.55918680641145e-05
-1.61927858327903e-05
-6.53520896146793e-05
-6.5924693811259e-05
-3.85427573774347e-05
-5.45723177238273e-06
-4.73836340610703e-05
-2.61914368698319e-05
-1.72539972238309e-05
-5.58448447124577e-05
-2.31727196061024e-05
-4.74621365825739e-05
-3.43287735848939e-05
-3.72279009928798e-05
-1.89128604052207e-05
-6.18092705469343e-05
-5.31332416162684e-05
-8.30004825106073e-05
-2.93352436908012e-05
-2.00726173178297e-05
-2.10108326998535e-05
-6.8789215488218e-05
-5.03709097582764e-05
-5.88286844558e-05
-5.34558751350486e-05
-1.48314708356754e-05
-3.33597091649903e-05
-2.25190929657455e-05
-7.57513528565263e-05
-1.85203080501236e-05
-4.78529687681345e-05
-1.74182408972693e-06
-2.77032119819837e-05
-1.94906367147844e-05
-1.08209231036639e-05
-6.81044302498303e-05
-6.1255235196231e-05
5.75062613931813e-06
-3.27623065226784e-05
-2.60189687262593e-05
-6.85918325717132e-05
-3.37249466414117e-05
-1.18276550036727e-05
-4.55188102449693e-05
-5.78343607381302e-06
-2.26917515526298e-05
-3.4218528323645e-05
-1.34183095945206e-05
-5.19056735791149e-05
1.57946624186094e-05
-3.2666022923488e-05
-5.99310264399076e-05
-4.98914504305252e-05
-3.75098867958992e-05
-3.15526031945007e-05
-4.91780817609314e-05
-1.30727649563643e-05
3.64289822931115e-06
-6.72757021503388e-05
-6.22836057854308e-05
-3.69238544739305e-05
-5.03017824144041e-05
-3.96365165914889e-05
-6.79731711594403e-05
-5.49863080264562e-05
-1.48079893489478e-05
8.08109128593244e-06
-3.57518904911014e-05
-3.88374872932801e-05
-1.4155776795419e-05
-6.53021265999176e-05
-3.94680822912977e-05
1.92220896620884e-05
-2.7066064701267e-05
-8.13935182442925e-06
-3.77678608425677e-05
-4.06182157315914e-05
-4.86632016095857e-05
-1.68453525130171e-05
-3.42341435604094e-05
-5.30368451584722e-05
-2.04208580994787e-05
-6.64291531925009e-05
-1.08772443854277e-05
2.61035817073276e-06
-1.54317210901474e-05
-4.82274044891448e-05
-4.82576842366215e-05
-5.93385048241929e-05
-3.02656977578209e-05
-2.2705300283614e-05
-1.63886088287262e-05
-3.58247314437782e-05
-2.12664993725309e-05
-3.30543842837864e-05
-1.94011770364041e-05
-1.99465026550308e-05
-4.15421051922945e-05
-4.47265742080596e-05
-3.28212241077505e-05
-6.91849104139409e-05
1.07114530132477e-05
-3.56340131107197e-05
-9.89296984897312e-05
-5.35644180957715e-05
-4.56379051856079e-05
-1.86513307562606e-05
-6.41336693694885e-05
-4.43063106047349e-05
-3.61620715388869e-05
7.64959491787822e-07
-1.67806903524465e-05
-6.86996246405988e-06
1.50597557311025e-05
-4.03874841271873e-06
-4.51497032958506e-05
-3.52986129772886e-06
1.39572703917611e-05
-4.13686967081448e-06
-4.64809925482018e-05
-1.71455785291507e-05
-1.3154189395514e-05
-5.26309263829079e-05
-9.25263060412668e-06
-6.20709942787149e-06
-3.8015807044359e-05
-3.71576746317456e-05
-2.79075293928349e-05
-5.11741843529627e-05
-4.87116936464297e-05
-3.57080822511995e-05
-1.7463225622812e-05
-3.30525462361662e-05
-1.56698029917332e-05
-3.04475347732309e-05
-4.49993316492296e-05
-2.32298153928338e-05
-1.53575900117395e-05
-6.01780067992554e-05
-2.58642293887008e-05
-5.43457598942277e-05
-4.42525019703656e-05
-5.47581225474418e-06
-5.4071677284746e-05
-5.08641929620311e-05
-3.9453158692609e-05
-4.86841410487617e-05
-2.41888630897305e-05
-1.11219137304113e-05
-4.75242522438891e-05
-2.4862037225925e-05
-5.00561589874391e-05
-5.05512121364314e-05
-1.16827681343617e-05
-2.79504461602661e-05
-2.81116370491751e-05
-1.50859087821729e-05
-3.93900560530104e-05
-3.31788107439423e-05
-4.76219890151277e-05
-2.54576129955174e-05
6.84238693992795e-06
-1.1281600310467e-05
-2.67100376939432e-05
-4.6971152549738e-05
-3.80969262724579e-05
-3.66438051282897e-05
-2.11069418643398e-05
-6.25724645396165e-06
-4.36754051629046e-05
-7.227501229655e-05
-2.24546329816533e-05
-1.09887987178901e-05
-2.07151830472244e-05
-2.56686328539128e-05
-4.06782137786126e-05
-5.85344871680615e-05
-1.44740255757322e-06
-2.52397259191277e-05
-5.84094777508277e-05
-7.79972027646786e-06
-5.71351921020149e-05
-5.97618413091648e-05
-5.08917393196836e-05
-2.53637626423497e-05
-4.89173279216839e-05
-3.19385366414123e-05
-5.2293397009668e-05
-2.85870466844465e-05
-1.9719067680263e-06
-2.61938213296825e-05
4.47013670791765e-06
-2.32342236162146e-05
-3.52185909750296e-05
-2.83589009455047e-05
-1.83529100774441e-05
-3.7280397315582e-05
-2.30337791850132e-05
-6.90974790142981e-05
-5.78274716847086e-05
-7.56846498795369e-06
-2.98728528027021e-05
-2.27933989968836e-05
-4.05305584429245e-05
-9.28387744975369e-06
-4.20341688190463e-05
-6.57777400062559e-06
-6.08770535842074e-05
-4.22070943945715e-05
-1.98003940345568e-05
-1.93737214514109e-05
-7.10310442233146e-05
1.81403808553872e-05
-3.86033172057285e-05
8.57053104896818e-06
-4.54355702526768e-05
-3.33843932043791e-05
-1.54088285515084e-05
-5.83905637993717e-05
-2.49861001352772e-05
-3.6688300236376e-05
-2.04016314085242e-05
-5.23867989784174e-05
-4.46350212114436e-05
-3.13023300645829e-05
-1.75982081503076e-05
-2.08131318339418e-05
-6.16067794719861e-05
-1.04782434528744e-05
-1.26800168171296e-05
-7.93480915642759e-06
-1.11796113754128e-05
-2.00101564816113e-05
-2.56970218785807e-05
-2.87792748325409e-05
-4.36470329140607e-05
-3.06337382949487e-05
-2.78358407134674e-05
-4.942552449206e-05
-8.86635560384812e-05
-2.83188197985462e-05
-2.45448049183049e-05
-6.69037791330916e-05
-8.9749676869008e-06
-4.27893307022947e-05
-5.26273458113767e-05
-4.27786962028115e-05
-6.24737555708278e-05
1.00433491516251e-05
2.3521022933686e-05
-3.3470703866644e-05
-2.16864941021136e-05
1.88871867562576e-05
-2.10029145862224e-05
-4.46476742750614e-06
-2.96584231755811e-05
-2.91877222341964e-05
-4.4060066886263e-05
-4.29473813654327e-05
-3.11957831445586e-05
-3.3777193079777e-05
-6.22765706626266e-05
-7.9580521450104e-05
-1.49622597399571e-05
-4.30666912306147e-05
-3.2654865942216e-05
-3.71060239025783e-05
-2.34361618937161e-05
-1.87515505864712e-05
-3.11079406278945e-05
-3.00606394546879e-05
-2.00811939276538e-05
-2.36042615420598e-05
-1.44730732739436e-05
-6.31742665602634e-05
-2.81055488521529e-05
-4.05845377358171e-05
-4.2274310196438e-05
-4.58634509588195e-05
-8.12796701044026e-05
-1.60192257117695e-08
-3.97874966702085e-06
-4.57261657221527e-05
-1.51403518791553e-05
-2.41923773635357e-05
-1.17079077176989e-05
-9.37314669390297e-06
-3.75516729074808e-05
-1.2140661327374e-05
-1.54071596619986e-05
-3.12372006248953e-05
-2.96718860180926e-05
-3.05515428504693e-05
-2.73180999294054e-05
-4.05158983941243e-05
-5.75029369444713e-05
-6.95288071971277e-05
-3.06072408362395e-05
-3.68783247761883e-05
-2.33880592759191e-05
-6.1318078948396e-05
-2.23855416199671e-05
-2.99962474649402e-05
5.77258533460949e-06
-2.89540414143738e-05
-2.49073241191597e-05
-1.11843095332631e-06
-3.45770746685136e-05
-5.21397044987945e-05
-2.76584593093439e-05
-3.82951968110572e-05
-3.09613704581469e-05
-2.13822139905493e-05
-2.81121555397409e-05
-4.11480969175237e-05
-5.20280999177197e-05
-1.37014039364379e-05
-3.929280319334e-05
-2.68854452176162e-05
-6.87633491630299e-05
-4.54793070154975e-05
-5.82216597394289e-05
1.09654509645087e-05
-5.05906616913234e-06
7.00625504989311e-06
-3.7508719343072e-05
-2.16764324697463e-05
-1.63227062814985e-05
-6.39949786722902e-05
-4.63998885992614e-05
-4.3589382277781e-05
-3.57950881262904e-05
-8.15723278953398e-05
-7.8738377285919e-05
-3.54452437625613e-05
-1.45868725369712e-05
-2.47340721263843e-05
-1.85535059924676e-05
-2.95935276844771e-05
-2.74332564502549e-05
-4.71440844532257e-05
4.48141928370934e-06
-3.92619203988148e-05
1.2137389357661e-05
-1.22810255750379e-05
-3.8727096386274e-05
-1.50843633300932e-05
-3.72322308258598e-05
-5.20403414525939e-05
-3.50230684123211e-05
-2.59488655869712e-05
-3.09325548181253e-05
-1.61608007034693e-05
-4.05785005094495e-05
-6.03737282241282e-05
-7.26356030701694e-05
-3.39487309203307e-05
-3.56462382666266e-05
-5.16417145393399e-05
-2.48540295023205e-05
-2.00511909005214e-05
-2.67991089525776e-05
-2.04722471681685e-05
-1.88285846791288e-05
-2.67906133910241e-05
-3.4113337289934e-05
-4.6393098797753e-05
-1.24606452930725e-05
-4.26646883954824e-05
-7.00599666841388e-06
-5.39767054318366e-05
-2.46094196614858e-05
-7.70363322004898e-05
-5.47330352549277e-05
-7.13448430888956e-05
-1.48547950680262e-05
-2.30580362981171e-05
-5.27414162123079e-05
-6.9074762267104e-05
-1.35828665145944e-05
-2.34373860410772e-05
-3.1697333169818e-05
1.39770631836257e-05
-2.42102107555842e-05
-2.91689020874781e-05
-2.97131621371907e-05
1.79389140432233e-05
-1.54636499992943e-05
-4.24555711231565e-05
-3.546819470157e-05
-1.11208326432015e-05
-2.21834281444119e-05
-3.80605948964543e-05
-4.95869527891782e-05
-2.24486531216009e-05
-4.81275673088711e-05
-1.16219313213887e-05
-5.51762960150407e-05
-3.97025671454852e-05
-1.11247106807802e-05
-4.13949705249682e-06
-2.3205854592711e-05
-5.89444777995806e-05
-5.15761769744667e-05
-3.9052675689807e-05
-4.59298048831721e-05
-3.43011407243268e-05
-1.69335265760289e-05
-4.75456265047783e-05
-1.04921801825978e-05
-2.64578915261667e-05
-1.93571078144203e-05
-2.10465070311698e-05
-3.01958797271433e-06
-5.98620998124415e-05
-1.41583743116708e-05
-3.41170353105872e-05
1.96954895268308e-06
-1.16474897802431e-05
-3.9679360617339e-05
-3.05218461275258e-05
-4.70325767091696e-05
-6.07911161065892e-05
-6.14512188689259e-05
-3.24625328084637e-05
-3.52866224287705e-05
-3.25973357044118e-05
-3.82875233507092e-05
-6.17321038008256e-05
-3.68019244530297e-05
-6.53741019087132e-05
-3.15409383428914e-05
4.09627799314697e-06
-4.27533760472182e-05
-8.13870696850671e-06
-2.07051338688075e-05
-2.32928280105426e-05
-5.73875212524053e-07
-5.46771481291359e-05
-1.1122155038129e-05
-1.18822819798612e-05
-3.45648049570731e-05
-2.13178582984773e-05
-1.50847266115913e-05
-3.52952698164418e-05
-3.84252054430291e-05
-2.3202647059359e-05
-5.4133081518236e-05
-1.63224828204255e-05
-3.8246113047129e-05
-4.58706584434429e-05
7.70105673286446e-06
-1.54618206141304e-05
-2.25468971651138e-05
-1.68334632919354e-05
-2.42288913761149e-05
-3.08821635574521e-05
-6.43122382637523e-05
-2.97320450244959e-05
-2.80964225347564e-05
-2.31702337131929e-05
-4.15571563389891e-05
-2.89627619032253e-05
-3.044131744409e-05
-4.67729601608608e-05
-4.53757878462426e-05
-2.06159824376307e-05
-2.3306532260462e-05
-5.17603906290052e-05
-5.51937938674541e-05
-4.5411489006652e-06
-4.82416977836882e-06
-5.73795691974118e-05
2.51293967746645e-08
-4.70689232638421e-05
-2.24497259765082e-05
-2.99167476160779e-05
-3.52714228066195e-05
3.27513672104325e-06
-1.79573872839529e-05
3.82635935769963e-06
-3.37579557143755e-05
-1.78300549381954e-05
-2.45215256520014e-05
-2.85335151399074e-05
-3.47809773625328e-05
-4.04227997531183e-05
-3.02664594495905e-05
-9.26435309278782e-06
-5.25994548171113e-05
-6.13989803097804e-05
-3.77601027770569e-06
-3.10990560398494e-05
6.0611053286e-06
-2.60541898166781e-05
-3.75375292272758e-05
-6.15983546777984e-05
-1.33860060381396e-05
-2.12041702242196e-05
-1.64310504813434e-05
-1.94887260779853e-05
-3.81066722690366e-05
-8.87902583449124e-06
-5.17051890331038e-05
-3.43028832512565e-05
-3.41075885924416e-05
-4.74960415173311e-05
-6.58030076615905e-05
-2.16332983352253e-05
-2.37451522474398e-05
-1.08639133694998e-05
-3.01013527342313e-05
-3.4902814614968e-05
-4.78129102258069e-05
-5.37665456532853e-05
-4.65629390059193e-05
-3.41274873654936e-05
-4.45888490988357e-05
-2.78126140180416e-05
-3.19466573830549e-05
-2.89948562481346e-05
-2.77235444832959e-05
-2.39407072819887e-05
-2.57471177656418e-05
-5.08671363313714e-05
-5.75246312460856e-06
-5.66610426403738e-05
-8.78456702837287e-06
-2.19023867554161e-05
-2.01222749879103e-05
-7.79790974694284e-06
-2.90851613262695e-05
-3.00884065701178e-05
-3.0981230876901e-05
-6.17719836787042e-05
-5.23165825951804e-05
-6.84526659190017e-05
-1.48956382170835e-05
-5.49779327119974e-05
-4.36316658096694e-05
-3.80123164706385e-05
-5.44810986336337e-05
-4.20209428188396e-05
-2.71952986196723e-05
-2.22969986464082e-05
-1.89716943792533e-05
-1.52637830429261e-05
-5.29352730890616e-05
-9.6281369641164e-06
-2.40029923557768e-05
-1.86109927196054e-05
-3.41528337305571e-05
-1.86175118580047e-05
-3.84919204357537e-05
-3.80928780214534e-05
-4.401455840044e-05
-7.11416599823921e-05
-3.30174706467018e-05
-3.86791071909494e-05
-1.35256152097075e-05
-2.41389656232543e-05
-5.27438072165465e-05
-1.45699039678624e-05
2.50276962794053e-05
-3.14745555861435e-05
-2.69623656446765e-05
-3.70251929391074e-05
-1.65538094797334e-05
-4.95594359534339e-05
-5.43973656405834e-05
1.39953273037575e-06
-1.10724545222892e-05
-2.05339852872104e-06
-5.62246563718878e-05
-5.97148144320041e-05
-2.81474508083799e-05
-5.69447043224288e-05
-3.571600071099e-05
-3.99327344452981e-06
-6.74442497958383e-05
-4.35095011109427e-06
-7.14984560052548e-05
-4.04460828476178e-05
-2.33323877248633e-06
-2.08973737284185e-05
-2.3933783739583e-05
-4.06359391520705e-05
-8.48164642697773e-05
-2.1168441042844e-05
-8.16005300675931e-05
-1.91071778269523e-05
-5.62089657834209e-05
-1.46229427325107e-05
-2.76315801277685e-05
-6.6973789057642e-06
-3.08485815884414e-05
-2.88393302679277e-05
-1.40351532906175e-05
-1.50448604284158e-05
-1.99538271202736e-05
3.86548905348088e-08
-4.81976496240025e-05
-3.06844254635288e-05
-2.8709129201339e-05
-2.0580595432351e-05
-3.98303445597816e-05
-4.6915509656222e-05
-2.14271269441763e-05
-1.60726374531462e-05
-3.89561006953462e-05
-8.14304806583878e-05
-6.51748613603337e-05
-3.26775383627515e-05
-1.4612326644914e-05
-5.08915041706332e-05
-2.14958834160132e-05
-3.81023418648643e-05
-8.01764381499324e-06
6.51202889380859e-06
-2.88689063096427e-05
-6.29131043776284e-05
-6.51976679497295e-06
-5.61120147637976e-05
-4.65966860514733e-05
-9.30615000516816e-06
-2.60135061966181e-05
-1.70499890450209e-05
-3.8762413602493e-05
-2.18469662555773e-05
-6.34204316548045e-05
-4.68251659471375e-05
-6.76916168291185e-05
-4.09933419639689e-05
-3.67097267952927e-05
-2.42440774992231e-06
-4.99432456907586e-05
-2.9830725367645e-05
-2.9464271283583e-05
-3.97924712905424e-05
-1.12567070232636e-05
-2.71649735497989e-05
-6.08423865100386e-06
-2.77860477949654e-05
3.45771727168112e-07
-3.36413419694907e-05
-1.73770662493589e-05
-2.63613286687133e-05
-4.72507327509824e-05
-1.19997066269216e-05
-2.13090056570065e-05
-9.10120590845044e-05
-7.28313690503956e-05
-4.75528425735184e-05
-5.07885671836151e-05
-5.7503190172954e-05
-4.38928203787402e-05
-1.72171587642027e-05
-1.80186360628469e-05
-1.470753064959e-05
-2.64692205628971e-05
-2.66899667826675e-05
-4.74230116951282e-05
-5.26144530637898e-06
-1.75544567134036e-05
-4.4258884930451e-05
-1.60400604328883e-06
-2.39637724150096e-05
-1.97006969336801e-05
-5.38017209702586e-05
-3.98808402726443e-05
-2.74099430497582e-05
-3.43415107102571e-06
-4.78863254209642e-05
-1.71086232234654e-05
-3.04921251347985e-05
-3.0318722131034e-05
-5.21625349394676e-05
-5.80642324809145e-05
-1.32762717546032e-05
-2.71830079392871e-05
-1.81958835155398e-05
-5.20870652787869e-05
-1.08246934732211e-05
-7.84801129629709e-06
-3.67101767635474e-05
1.20356626214487e-05
-7.76444024969428e-05
-4.97791978500635e-05
-6.74149755411689e-05
-2.28918261637002e-05
-5.48407253787135e-06
-3.72294759370513e-05
-2.61782436437777e-05
-4.98898016767096e-05
-4.3379871634668e-05
-3.80202380117428e-05
-4.08430675026084e-05
1.61264403376727e-07
5.06405234197162e-06
-2.68284051490744e-05
-1.33894709414795e-05
-1.835456288225e-05
1.34874819189009e-05
-6.95277944473833e-06
-2.79828558097672e-05
-2.73505356436535e-05
-3.81137395161663e-05
-3.51442994505385e-05
-4.82577648952174e-05
-3.5385601880596e-05
-3.08542824388911e-05
-4.70923012079085e-05
-2.07379715812436e-05
-5.49241828076383e-05
-5.48625047394171e-05
-1.98822166340313e-05
-6.00048066671705e-05
-3.64153780379198e-05
-4.47573474307824e-05
-3.16674895147427e-05
-7.94126222603158e-06
-2.23308937923135e-05
-8.16463940235211e-06
-3.49512086403054e-05
-4.75751474049468e-05
-5.71293623875083e-05
-2.92693903753352e-05
-2.45333158380059e-05
-2.00657158719195e-05
-6.02744977598892e-05
-5.79971771568437e-05
-2.27952719572037e-05
-7.93077839118832e-06
-4.61193409658955e-05
-4.63972320019672e-05
-2.54384686628871e-05
-2.33090471223772e-05
-1.23153628881296e-05
-4.9085963945476e-05
-2.55848128061168e-05
-3.38570600247694e-05
-5.69831281373814e-05
-5.31531027631998e-05
-5.72410931456702e-05
-1.91085802810881e-05
-2.99634993271786e-05
-5.03811887569587e-05
-4.96799234175659e-05
-4.29612048405413e-05
-2.54267724406356e-05
-3.33831203074974e-05
-6.80397739322156e-05
-3.79677332848429e-05
-2.43632747778083e-05
-3.27239353956932e-05
-3.23294779202428e-05
-5.87145393377073e-05
-2.664496522696e-05
-4.43898998322975e-06
-3.93292644816937e-05
-2.94516937908637e-05
-1.30199690673498e-05
-4.25023972014342e-05
-4.7979939361878e-05
-2.41021325039972e-05
-4.14386433558155e-05
-3.41287805209504e-05
-3.87191885417062e-05
-2.17907179474382e-05
-4.00949498673452e-05
-4.43670829200474e-05
-3.08827667121155e-05
-1.99300416769253e-05
-3.31570357550562e-05
-4.28243631614419e-05
-5.53207932333395e-05
-5.24674272255225e-05
-2.72604474870987e-05
-3.05343103382751e-05
-1.55526210432653e-05
-5.07519962181014e-06
-3.28108730837599e-05
-3.67183130479509e-07
9.5903881624892e-06
-4.20813078007344e-05
2.59337520767425e-06
-5.31692428956633e-05
-2.58334753879074e-05
-4.61257027196276e-05
-3.19866873258389e-05
-7.10331294741353e-05
-5.61573683882254e-05
-2.98864608936014e-05
-2.37874545968593e-05
-2.15620057130107e-05
-3.0269882537779e-05
-3.41702696687276e-05
-3.46743602052974e-05
-1.64276005718305e-05
-4.74800914932266e-05
-4.01305141103943e-05
-3.37624637461753e-05
-2.44722837972099e-05
-1.07263641419874e-06
-3.39394622227115e-05
-2.2286724258174e-05
-5.21139701557502e-05
-1.35936858220599e-05
-2.18673632801675e-05
-5.0939956133858e-05
-1.19106453986194e-05
-2.53605878569547e-05
-3.23967798809165e-05
-4.33043767992998e-05
-6.93293656185663e-05
-2.86213228271735e-05
-3.87959413290725e-05
1.10049087385656e-06
1.0505385642639e-06
-3.14513427317589e-05
-4.05440529713509e-05
-4.25716045526352e-05
-3.70009152423355e-05
-6.08930012816839e-05
-5.05552931369058e-05
-2.19953982997087e-06
-2.90967874094197e-05
-4.03457851700038e-05
-5.65034654064238e-05
-4.91666787708357e-05
-3.84166859992481e-05
-7.47351160149114e-05
-6.9802587225651e-05
-2.57251474815937e-05
-2.7351128257044e-05
-4.74448802150227e-05
-2.77355875533713e-05
-2.56402348262735e-05
-1.78743002770939e-05
-6.50770739216294e-06
-1.70320330707184e-05
-2.58945753055256e-05
-1.17212167358238e-05
-3.96678356589657e-05
-1.44319102917307e-05
-2.99508954495856e-05
-3.32497615003539e-05
-9.8799705364315e-06
-4.80836567912315e-05
-2.25010759347933e-05
-2.3677988828896e-05
-2.72272574858126e-05
-3.89785762319611e-05
-4.66388946322201e-05
-4.58530020573934e-05
-4.62254776822248e-05
7.96315612732747e-06
1.57773011979439e-05
-1.91959729377168e-05
-2.75929925479452e-05
-3.97707400596627e-05
-2.55520672726923e-05
-6.486685416011e-05
-3.59967345465529e-05
-3.220857274382e-05
-1.24058714613671e-05
-4.03451255598132e-05
-5.17394816666909e-05
-3.2291888770906e-05
-4.64593578916338e-05
-9.1091109158121e-06
-9.56183878724037e-06
-9.6045238059616e-06
-2.98427860079018e-05
-3.48871068127469e-05
-2.86763100966275e-05
-1.28970014728532e-06
-3.65643939192777e-05
-4.19418572352103e-05
-6.20480578986829e-05
-2.24260021946164e-05
-2.74990945160514e-05
-2.89807611719704e-05
-3.01153688263195e-05
-3.80627213602352e-05
-2.16222963021474e-05
-5.59727531757526e-05
-2.30303454733214e-05
-2.97776521199323e-05
-2.23658154150538e-05
-1.2993570727734e-05
-4.60914287402609e-05
-3.65378641516942e-05
-4.66012201306976e-05
-2.69322140543502e-05
-3.54367507967323e-05
-2.98013576754027e-05
-1.86213335754169e-05
-5.91517012519253e-05
-4.66771082396065e-05
-1.52787801651242e-05
-2.14467665659928e-05
-4.00304652490969e-05
-2.57442842028347e-05
-5.00860660139578e-05
-3.24242315760199e-05
-2.5759392086195e-05
-2.34262267836337e-05
-5.69394402175519e-05
-1.05718376565348e-05
-4.99562687410972e-05
-4.56766140001799e-05
-1.58745380527067e-05
-6.2402227780455e-06
-1.133853108356e-05
-3.0412299998332e-05
-4.99316991358381e-05
-3.68839705340307e-05
-2.24903932333495e-05
-4.727288190913e-05
-3.95202346480123e-05
3.0520530888191e-06
-3.85166648719127e-05
-3.15843152317714e-05
-1.89187553527396e-05
-2.09821538317316e-05
-5.17494629620927e-05
-2.14351008161931e-05
-3.11867454822561e-05
-1.81858819986505e-05
-3.87907625128617e-05
-2.67715004472519e-05
-6.32591356220903e-06
-2.53908495698894e-05
-3.52079893062736e-05
-5.16724567860411e-05
-5.26479702358922e-05
-6.23774883327682e-05
-2.41876621937996e-05
-2.90973578401765e-05
-1.1503346713036e-05
-2.60773700758915e-05
-3.18898340622356e-05
-6.57711232994369e-05
-3.09037641104982e-05
-6.33876731958811e-05
-1.36838249112051e-05
-3.75581359848391e-05
-9.22942154829573e-06
-5.3223338160796e-05
-3.76429985981174e-05
-2.9956841482932e-05
-2.26846591253332e-05
-3.69271605273916e-05
2.78584879363085e-06
-2.29358156935605e-05
-4.11168246614694e-05
-3.7941364043028e-05
-5.0082278582289e-05
-4.23911590161878e-05
-6.02284984696472e-05
-1.16393367094059e-05
-3.69607598964723e-05
-3.34338470732988e-06
-1.86820799385702e-05
-1.95301461741659e-05
-6.14952193789346e-05
-5.0992246171916e-05
-3.81967012100021e-05
-3.76329330448871e-06
-4.2138634126052e-05
-1.92007458184098e-05
-3.18882773784339e-05
-3.00462886397057e-05
1.79869867930843e-05
-3.41157432307521e-05
-1.77473857655719e-05
-1.83450084668924e-05
-3.23775095892555e-05
-3.72189553138351e-06
1.60014155295107e-05
-2.19147706641009e-05
-3.09098939744181e-05
-4.97038289917001e-05
-3.11118043008733e-05
-2.74787712464211e-05
-6.14953005981161e-05
-5.75384261052105e-05
-1.77320746670142e-05
-4.04949306047686e-05
-3.69941103796512e-05
-4.69387436752202e-05
-2.49858527463723e-05
3.10436999342745e-06
-5.45023806914768e-05
-2.72577977907561e-05
-5.11712758790688e-05
-3.07049597534147e-05
-5.71423629318231e-05
-1.76310560861337e-05
-1.60520377152463e-05
-1.81649430612355e-05
8.61901291372599e-06
-4.10560763114927e-05
-4.35042996861051e-05
-4.44936604064716e-05
-3.72058502955149e-05
-2.30413773120382e-05
-3.11347184193047e-05
-1.91977929704704e-05
-6.26905842549038e-05
-4.2984933323192e-05
-4.33868700318782e-05
-4.68869711927034e-05
-2.17997683730666e-05
2.23318534933688e-07
-5.48081426131347e-05
-2.57484633774207e-05
-1.70474498854692e-05
-4.22695603547046e-05
-4.44663696432834e-05
-5.17107111747013e-05
-2.40357522538085e-05
-3.64252221994145e-05
-1.77412601029668e-05
-4.81825324725261e-05
-6.26431840440432e-05
-4.51623060643682e-05
-2.78513871668376e-05
-4.17276623443673e-05
-3.34760520579841e-05
-3.60389596888517e-05
-2.0899847765476e-05
2.51925632163228e-06
-6.93806104026029e-05
-1.59365574789396e-05
-3.72492956248152e-05
-3.32387367545232e-05
-1.18667056187261e-05
-1.54380228173258e-05
-6.27908996999121e-05
-2.13403400365353e-05
-2.77971019626573e-05
-2.99061183105646e-05
-2.594852883145e-05
-1.9548689162645e-05
-2.92172199963487e-05
-2.26802986354109e-05
-1.08515572618208e-07
-1.58718594280083e-05
-4.76893200744802e-05
-3.66767700320123e-05
-3.51742457538051e-05
6.57882523271486e-07
-4.25219414381678e-05
-9.27521379955258e-07
-2.95626952981292e-05
-4.58901991258236e-05
-2.65809356725001e-06
-2.91020051225269e-05
-7.08327556497422e-05
-1.04543767633411e-05
-3.00541871520539e-05
-3.38291585681516e-05
-3.56756376298566e-05
-5.96236438799719e-05
-3.91981879171064e-05
-7.91115102213377e-05
1.79690036338269e-07
-2.93680223179796e-05
-3.83849515842917e-05
-3.34106804325091e-05
-3.6714309440319e-05
-2.04448575817205e-05
-1.59692362545109e-05
-1.7078705938913e-05
-2.39224365094609e-05
-2.07027406575973e-05
-5.24872784109376e-05
-7.10970057189676e-05
-2.71385471417006e-05
-5.41348267724133e-05
-9.61524813143439e-05
-1.77632340499435e-05
-2.655160155432e-05
-4.88449212480382e-05
-3.20019313343464e-05
-3.59797305794403e-05
-3.96507449361749e-05
-5.42530058703372e-05
-3.53129999931589e-05
-2.87979115104101e-05
-4.24588957101922e-05
1.0834904418097e-05
-1.81367035830977e-06
-4.55822937730579e-05
-4.393470194767e-05
-3.73092331651854e-05
-3.76939470240098e-05
-4.92623684940191e-05
-3.73910016336847e-05
-2.99772265756783e-05
-3.0760519298106e-05
-2.19701980465101e-05
-1.1373604302247e-06
-4.3885159929539e-05
-2.49737266576242e-05
-4.92795869508709e-05
-3.27443977742408e-05
-3.82919244607098e-05
-5.78656388139233e-06
-4.20332097409018e-05
-1.16717755978459e-06
-4.49220338831359e-05
-2.30567597159388e-05
-6.21054984772096e-05
-1.8393546879263e-05
-2.51622180258791e-05
-6.50151513613209e-05
-4.64968113263375e-05
-6.71597806107303e-05
-4.29371432896968e-05
-4.19971698122483e-05
-6.9727931533482e-05
-5.42677082028207e-05
-1.6917519455684e-05
8.59814235867455e-06
-1.71186630867715e-05
-4.68929429396019e-05
-4.70435022526934e-05
-4.11069517513179e-05
-3.64587324472272e-05
-4.22112738550998e-05
-1.35516966330923e-05
-3.15233328664127e-05
-4.21672541759969e-05
-4.33853071989061e-05
-8.19630665919725e-05
-6.35469226951077e-05
-3.43250491166054e-05
-5.70879135404049e-05
-4.08714643228892e-05
-6.15278958074012e-05
-2.9325250251117e-05
-4.57712094930419e-06
-4.4503277507256e-05
-3.19333489139677e-05
-1.52432697138947e-05
-2.44522094694635e-05
-2.93552226060977e-05
-1.89914368143369e-05
-4.50025210970405e-05
-9.17261880486621e-05
-2.52897365307787e-05
-4.05099539980273e-05
-5.5096327035443e-05
-5.8536342313636e-05
-1.86108912275794e-05
-4.07803949984171e-05
-2.2475711258101e-06
-4.449116449238e-05
-3.59541268449314e-05
-4.32692486381696e-05
-1.15839161873881e-05
6.40906766008301e-06
7.75687053205205e-06
-7.28697963554794e-06
9.86113649651025e-06
-5.99296746489357e-05
-3.93844194917213e-05
-5.71826700674648e-05
-7.00403988407206e-05
-5.76329544116616e-05
-3.92520718460495e-05
-4.00442431375632e-05
-3.91449605837633e-05
-3.30437520500096e-05
-5.2301010096187e-05
-4.2044211007212e-05
-3.73584696089818e-05
-1.99947742977392e-05
-4.47112044068479e-05
-6.44268213740013e-05
-1.87171676224671e-05
-4.36782443395786e-05
-1.06869698752372e-05
-5.19816558465218e-05
-3.2420090269617e-05
2.8455449935031e-05
-1.9785579598955e-06
-4.34097375496177e-05
-4.61709582081345e-05
-1.93803655201837e-05
5.57512225000188e-06
-2.7400964347138e-05
-2.30337673905122e-05
-6.0307511849841e-05
-9.65358940887978e-06
-5.49839179974714e-05
-3.81288287218713e-05
-4.26444501057812e-05
-2.83244048961209e-05
-6.00543863001842e-05
-5.20255363429881e-05
-4.08128699608051e-06
-2.29034371724041e-05
-5.6129627826841e-05
-2.11054807977636e-05
-3.90867385385977e-05
-5.07455308673411e-05
-3.51667920901304e-05
-2.32723036882383e-05
-4.4132490661053e-05
-5.22272906359574e-05
-1.78314880968653e-05
-4.21832127411103e-05
-3.32970398882329e-05
-1.82760048767628e-05
-5.56992112990785e-05
-2.12491338002311e-05
-2.55118135959475e-06
-2.57404630695938e-05
-1.84092145463132e-05
-2.25515746386146e-05
-4.2137488252844e-05
-6.01538587762451e-05
-5.99831376498846e-06
-2.67073421991686e-05
-4.75322380344418e-05
-2.9554592288079e-05
-4.51577998376332e-05
-4.46162126934704e-05
-5.36149524071016e-05
-2.7094059303046e-05
1.04772524195818e-05
-5.03744307256638e-05
-4.66077603597924e-05
-6.10598130503759e-05
-5.70009511572111e-05
-2.57524404301127e-05
1.08112479359798e-05
-5.16213816153846e-05
-6.7278371061726e-06
-3.69742331785215e-05
-2.10886885629633e-05
-4.2608445023152e-05
-1.30654251010525e-05
-5.92543990812284e-05
-4.25819084877094e-05
-8.65626280561274e-06
-3.92779412918948e-05
-5.37574651969876e-05
-5.85990460180265e-05
-5.17604191439529e-05
-6.49094170553267e-05
-3.23935311706512e-05
-3.77422494566452e-05
-1.74697504207975e-05
-2.15218898442134e-05
-6.74070800694354e-05
-3.15816297854243e-05
1.23426292931529e-05
1.11617996808795e-06
-1.61705390056755e-05
-9.8182179763693e-06
-2.71069540814754e-05
-4.0761150071892e-05
-4.69396525803809e-05
-2.44416841536453e-05
-7.24797839164225e-05
-4.91235761661419e-05
1.41842186671802e-05
-2.10709342112386e-05
-6.23639114874386e-05
-2.57754997034083e-05
-5.86095084430182e-05
-1.00446833898389e-05
-4.19046949581323e-05
-2.02670431499766e-05
-4.34917199010474e-07
-5.59485219683584e-05
-4.45046259413278e-05
-2.7982892845894e-05
-3.48653808098211e-05
-6.56703111864906e-05
-2.47556206305895e-05
-6.33234418680325e-05
-2.9712878210608e-05
-2.78710181905033e-05
-3.40882847086151e-05
-5.01830733422577e-05
-1.55269785039897e-05
-3.56940440845417e-05
-3.17628305302568e-05
-1.03888268909814e-06
-1.08284505403743e-05
-2.69428065149607e-05
-5.13180546710743e-05
-8.68951887137576e-07
-3.14926380173494e-05
-3.49180987758915e-05
-3.09742714240019e-05
-3.41370299135597e-05
-4.72132323833592e-05
-3.13670553652314e-05
-7.29213875240831e-05
-2.54278006903351e-05
-6.00777515601081e-05
-1.09197011254699e-05
-2.32511209843373e-05
-1.7728045997074e-05
-3.14127175758347e-05
-3.56134034089085e-05
-3.94352332195181e-05
-1.38952392454516e-05
-2.06101846385439e-05
-4.41071954636405e-05
-3.1292594186309e-05
-4.55660184486871e-05
-1.2873007152605e-07
-1.7399107397453e-05
-3.66567352775708e-05
-3.48849936402146e-05
-5.54746867164381e-05
-3.66568762946469e-05
-4.17986798511617e-05
-4.77994621677493e-05
-3.21341183756334e-05
-1.7281874591906e-05
-4.1722284418879e-05
-3.67679496169204e-05
-4.4557265249526e-05
-3.92252746388626e-05
-5.05608187269589e-05
-1.76618288200045e-05
3.42544634899293e-06
-1.39765291989108e-05
-4.01533471475446e-05
-7.07362870056727e-05
-3.86445546712122e-05
-2.19496043217828e-05
-4.10692310756079e-05
-3.00988026680439e-05
-4.93171344613727e-05
-4.28353455839649e-05
-9.76786614296279e-06
-4.73060817899667e-05
-7.52798549412157e-05
-4.8726194524815e-05
-4.13129087912104e-05
2.14230263198093e-06
-1.00081929190983e-05
-4.67352452848688e-05
-6.36028886330853e-05
-5.20276796397411e-05
-2.13516170124498e-05
-2.18037588965334e-05
-1.81542240309308e-05
6.51742483943122e-06
-5.20260045915637e-05
-1.35284537191872e-05
-5.38502150121088e-05
-3.30113328887753e-05
-1.06410876008084e-05
-5.58365300344091e-05
-5.55723313674906e-05
-2.65605175316761e-05
-6.16712450832208e-05
-1.36054858246647e-05
-1.4528025903611e-05
-5.47446461025097e-05
-4.4816029236607e-05
-7.69651180513683e-05
-3.39322155025665e-05
-2.65189105315341e-05
5.12461955965378e-06
-2.33688138728181e-05
-5.75052664337527e-05
-1.00552350979925e-05
-2.86000951904916e-05
-2.9449151242517e-05
-3.16869955387507e-05
-1.92334359688499e-05
-3.49756554157213e-05
-2.50437046966015e-05
-1.26035593087836e-05
-6.85121159582633e-05
-2.16504349153903e-05
-3.41445639151393e-05
-3.5809416971015e-05
-4.59851377895201e-05
8.82983837594908e-06
-2.79282160540773e-05
-2.7456878834913e-05
-4.14141640968009e-05
-1.60653711392606e-05
-4.33997678891717e-05
-3.37757788881046e-05
-3.95847317188835e-05
-2.54319365149211e-05
-3.1739691101732e-05
-4.20031995833497e-05
-6.40996033994653e-05
-5.46439124112156e-05
-2.36356908187737e-05
-6.90498336774549e-06
-2.22060416326302e-05
-5.04690379614849e-05
-3.42022322894399e-05
-6.22734681397834e-05
-4.06417722707205e-05
-3.98874417761283e-05
-7.37467876304533e-05
-6.44420045411715e-05
-9.20965975273216e-06
-3.06013099922799e-05
-3.69969306179336e-05
-2.94514310769071e-05
-3.24528708359225e-05
-6.11564112875514e-05
-3.15283562055287e-05
-1.61091390511088e-05
-3.32414438617927e-05
-4.68140565489794e-06
-2.31973878280993e-05
-4.39503813407979e-05
-4.42056555761248e-05
-5.79713220348828e-05
-4.07055158345309e-06
-1.58433725278025e-05
-4.13409698204993e-05
-8.07600296357958e-05
-5.85732800744933e-05
-4.24274987622381e-05
-5.20240234780248e-05
-2.60282892028431e-05
-4.82370496989039e-06
-5.28567771048472e-05
-6.54303228796041e-05
-2.74440503430043e-05
-2.99459053778432e-05
-7.5090983294966e-05
-2.86791844384805e-05
-4.46663448271291e-05
-3.36941356772903e-05
-3.1135263747877e-05
-1.67218769794916e-05
-2.16365357291763e-05
-4.02807794830198e-05
-1.87199227361265e-05
-1.13162714114892e-05
-4.24997117303328e-05
-4.7738850847857e-05
-8.34198385331823e-06
-2.63321931741246e-05
-3.4550278390836e-05
-3.09724206004999e-05
-4.74671749971317e-05
-3.33047045899686e-05
-4.41949246711263e-05
-2.63018946226995e-05
-5.14040787952818e-05
5.92464978472216e-06
-6.93597171020526e-06
-3.96072290886041e-05
-4.15841285558355e-05
-2.80347378372023e-07
-3.73720072184615e-05
-2.26573775399437e-05
9.51444430412606e-06
-1.25292684825713e-05
-2.52657508326005e-05
-2.643297658317e-05
-4.21258586466879e-05
-4.57274727544188e-05
-1.35174235304211e-05
-5.11976900512136e-05
-4.6908877411651e-05
-1.45217710407021e-05
-2.99227828403858e-05
-5.81854784693423e-05
-4.01949891985611e-05
-3.04912945052331e-05
-6.37939125608902e-05
-7.93374241581958e-05
-1.37526049042592e-05
-6.27228161828843e-05
-3.38568807029556e-05
-2.62647681997387e-05
-1.87910020711592e-05
-3.65664948895473e-05
-2.80560297222266e-05
-2.05533921797125e-05
-2.40807693440206e-05
-1.2334859896886e-05
-4.25632530703139e-05
-4.08058683220387e-05
-2.65458954431682e-05
-1.50026383696355e-05
-5.9216202242488e-05
-5.01702770322461e-05
-3.17747577632064e-05
-2.57161914021833e-05
4.13719702792958e-06
-5.68678001596525e-05
-3.67110580771143e-05
-1.00152401408475e-05
-3.26034399386098e-05
-5.23468139979823e-05
-4.33933707734261e-05
-2.51548776087051e-05
-2.98667813742903e-05
-1.38974752398206e-05
-1.03873214951673e-05
2.12572874471156e-05
-3.18700965756111e-05
-2.15777192038961e-05
-2.71401628112531e-05
-3.63872037818754e-06
-5.56323216496306e-05
-4.91742795822209e-05
-1.12161049553933e-05
-7.37337216644542e-05
-4.54540968748131e-05
-2.89032966216958e-05
-3.17587061361454e-05
-5.57211248437206e-06
6.64209401296477e-06
-1.39518347090122e-05
-1.35440114731241e-05
-2.98103642424831e-05
-2.69929112593816e-05
-4.74840421355857e-06
-4.99541477127479e-05
-5.3616373614491e-05
-1.45250822566419e-05
-9.43843741829394e-05
1.9040394634301e-06
-3.1326422978396e-05
-4.35593585777703e-05
-4.77800290094198e-05
-3.62372689765291e-05
-5.46872731253893e-05
-4.34518917892486e-05
-2.26524608742828e-05
-3.30491238029276e-05
-3.60716379761008e-05
-1.17057040571428e-05
-2.48384970284473e-05
-4.06056278332668e-05
-8.2485901457746e-06
-7.5184122022086e-05
-1.08343647720701e-05
-3.57008687456131e-05
-2.57857766841493e-06
-4.9288588896163e-05
-3.47578739756071e-05
-5.78203132710196e-05
-2.5155863082511e-05
-2.25356827770474e-05
-4.77958245992938e-05
-3.77222345238939e-05
-5.98634634144746e-05
-4.35224997053797e-05
-2.01152096640846e-05
-6.07702036749425e-05
-1.76790121842026e-05
-1.78239339930393e-05
-4.93007141080804e-05
5.77787101802322e-06
-3.15581052466816e-05
-1.46414858391749e-05
1.28866976996827e-06
-4.84135593852157e-05
-4.72831995634884e-05
-4.19991217834761e-05
-1.1639503652799e-05
-3.87546928716305e-05
-3.18783247937008e-05
-5.07505272681266e-05
-2.86009027825111e-05
-5.25563360625966e-05
-5.85649458512298e-05
-1.0033565366256e-05
-4.06295456917129e-05
-3.38346595016904e-05
-4.80474308461947e-05
-2.87003054354591e-05
-1.9718848404107e-05
-2.6604014389787e-05
-1.48752171580161e-05
-5.72623167316895e-06
-4.1566407695922e-05
-3.86448715157214e-05
-3.29590535498663e-05
-3.91369787773077e-05
-4.09032739400791e-05
-7.71435628432872e-05
-5.28219285619296e-05
-3.53881168875084e-05
-2.44766696663705e-05
-4.0894627859479e-05
-3.96041627862263e-05
-1.91264945401913e-05
-1.92566509055612e-05
-4.26277749441483e-05
-2.81487954050446e-05
-3.02282097801958e-05
-1.32172926928048e-05
-1.10557962193837e-05
-2.99266108683801e-05
-6.55109691027515e-05
-4.74136849739464e-05
-1.40327838467907e-05
-2.23630396082028e-05
-5.19956074416985e-05
-7.20809296370937e-05
-4.80361337498762e-05
-2.03916784015681e-05
-5.90195654747477e-05
-5.97213750523422e-05
-2.45961377202775e-05
-4.2169983724278e-05
-3.81731289005856e-05
-3.74997126873155e-05
-4.36258628400066e-05
-1.70722379228574e-05
-5.35759630987536e-05
-5.06178034201194e-05
-4.94788831461464e-05
-4.97434739373243e-05
-3.36660614943408e-05
-6.11704567927669e-05
-1.90404067878545e-05
-2.51588266246918e-05
-4.3536549623181e-05
-3.06454377895202e-05
-3.02105363697218e-05
-4.57074810091852e-05
-4.97083375012827e-06
-2.97795411161562e-05
-3.11446869439164e-05
-2.6505667670924e-05
-4.11280681466987e-05
-1.77857814417443e-05
-6.1214150764443e-05
5.80529612851658e-06
-3.33829074460339e-05
1.90423614718564e-06
-1.84367954813399e-05
-3.13706594079001e-06
-4.98000944898823e-05
-3.975097632275e-05
-4.45669752728453e-05
-5.67185065099368e-05
-3.42579878400758e-05
-4.57407525687257e-05
-4.40286621940102e-05
-1.75357671628922e-05
-5.20806089822538e-05
-3.8632401445773e-05
-3.74951249822428e-05
-2.97551788520017e-05
-1.43826782036443e-05
-5.46960229645345e-05
-1.29277301441225e-05
-3.418377681656e-05
-2.27058247417895e-05
1.6557061700409e-05
-5.20466340500739e-05
-7.8696367281914e-05
-3.46820007134888e-05
-3.51916245179467e-05
-9.46042653670568e-06
-2.98679519990985e-05
-4.74881524470837e-06
-1.52419353309292e-05
-4.92626070145535e-05
-5.674527718992e-05
-6.56600479580536e-05
-5.15193208248563e-05
-2.2691710800292e-05
-4.47505120494568e-05
-5.57147120277769e-06
-2.29565441660916e-05
-3.32224062472034e-05
1.37075150793016e-05
-1.4797817348152e-05
-2.47838926653217e-05
-4.36085320321841e-05
-3.9427965348866e-05
-5.14739693113858e-05
-3.09722458346339e-05
5.26940572825118e-06
-3.36672527467738e-05
-3.09552342109784e-05
-2.03212687482081e-05
4.36530745322589e-06
-1.07128101823778e-05
-4.81083049442329e-05
-5.62324560187388e-05
-5.74348586173479e-05
-3.29178055985999e-05
-4.46476963167212e-05
-6.65924967742619e-06
-2.45041358841521e-05
-3.12139289627429e-05
-9.13172932748267e-06
-2.44292596403942e-05
-2.99960164754507e-05
-4.19985889052775e-05
-1.53439713453286e-05
-4.77789123435101e-05
-1.40956382685335e-05
-3.84857365359483e-05
-4.10949510719214e-05
-3.45554314317038e-05
-3.74845527964394e-05
-1.58205372312836e-05
-3.01088072712548e-05
-5.34854550593804e-05
-3.45453814486064e-05
-7.2052900896595e-05
-4.49911439168748e-05
-4.74984188622516e-05
-2.65049684690644e-05
-2.28925204471486e-05
-4.4794624710113e-05
-4.21776415385866e-05
-7.7828989989939e-05
-3.27250150160529e-05
-4.26463352783516e-05
-6.44014425797419e-05
-9.24753522330794e-06
-2.03697782746508e-05
-5.53148416085029e-05
-1.02127896432324e-05
-7.21462565903083e-06
7.7650368661372e-06
-2.68809355964496e-05
-4.91882705241892e-05
3.81057950563625e-06
-2.2231380385516e-05
-2.20017606843933e-05
-3.52070382731368e-05
-1.6082941712456e-05
-6.03950386881853e-05
-4.85122245104133e-05
-5.79210048287058e-05
-3.63568177476267e-05
-6.29793642279339e-05
-5.39754910865464e-05
-1.87438963505494e-05
-5.11507407599546e-05
-4.15070396128774e-05
-2.98789448150437e-05
-3.85800146581457e-05
-1.1010861195386e-05
-1.5037121948449e-06
-1.60591528117291e-05
-2.84200011314794e-05
-5.86069956327753e-05
-3.97962136284107e-05
-5.26957247905272e-05
-3.7152232090872e-05
-4.72180833344213e-05
-2.24462331435069e-05
-5.15193422465797e-05
-7.9663983370772e-05
-2.17713392263964e-05
-7.0902282686486e-05
-3.76013963572994e-05
-2.28490558630628e-05
-1.81359228331126e-05
-2.74230140177135e-05
-4.18183564293391e-05
-2.45256765295236e-05
-3.77785929847142e-05
-2.73439016532774e-05
-5.25183069180336e-05
-4.63138238399298e-05
-4.80423877352273e-05
-4.25532253534376e-05
-7.58247984699093e-05
-1.75273328407901e-05
-3.87725683157588e-05
-2.11802916209643e-05
-4.40525909093627e-05
-4.80933179283946e-05
-8.00502893793232e-05
-5.15661287993642e-05
-4.0029398229754e-05
-4.67526675922568e-05
-3.79279266845666e-06
-3.0515972192557e-05
-2.65486330729407e-05
-2.65424820544238e-05
-1.2876287323979e-05
-2.20719958866691e-05
1.14345548271419e-05
-1.98539604645374e-05
-9.4044644226417e-06
-3.51469832419843e-05
-7.5107767073523e-05
-1.18965213651613e-05
-3.51729025571847e-05
-4.63859185599412e-05
-6.59495751974543e-05
-5.59274650229761e-05
-7.2715184750953e-05
-3.65685802746933e-05
-1.31472350259719e-05
-4.53019030463371e-05
-6.32087537128871e-05
-1.68691232411733e-05
-3.17650200285945e-05
-4.5200190064565e-05
-5.06593414789605e-05
-2.83900530247936e-05
-1.32243359315275e-05
-2.49388948611965e-05
-2.31561742433304e-05
-1.23347985964209e-05
-5.08217424082147e-05
-5.21786452134465e-05
-6.40033537096036e-05
-2.14469768548042e-05
-2.72415735619291e-05
-3.29941792733375e-05
-2.32374186147631e-05
-3.37491028881598e-05
-4.5360513343738e-05
-3.5085980690225e-05
-1.37581990006127e-05
-3.70204796223368e-05
3.92184694923843e-06
-4.92693795899908e-05
-1.30094588798592e-05
1.49267079424326e-05
1.18500795397297e-05
-3.50407756572211e-05
2.8110220914989e-06
-3.96151974091725e-05
-3.88633136991431e-05
-5.89277812717933e-05
-4.02923431739551e-05
-2.55334564626533e-05
-3.00876907449621e-05
-5.49146981915245e-05
-0.000100682598752419
-2.38221733255287e-05
-4.15947897651838e-05
-4.56048215930114e-05
-3.06849640881137e-05
-2.97028373142401e-05
-8.61778918297978e-06
-3.71914885083291e-05
-2.79803617855644e-05
-7.28314671711485e-07
-4.62067418440092e-06
-1.19160128409829e-05
-4.50709388319098e-05
-7.65199016247511e-06
-2.97301583464146e-05
-6.87556375455396e-05
-1.37278336691356e-05
-4.36359638421433e-05
-5.84377871849023e-05
-4.39513795787737e-05
-5.95988585568136e-05
-3.82285334460862e-05
-5.19942581588312e-05
-5.54810971611258e-05
-3.98244537228466e-05
-4.23398218442171e-05
-3.47982016135726e-05
-2.62651019414081e-05
4.52394918225924e-06
3.19103586614678e-06
-1.96299965063637e-05
-3.72149357204963e-05
4.09560375247e-06
-4.83216085718886e-05
-2.79868967480778e-05
-6.30707536813581e-05
-5.83986109848779e-05
-2.21203076873545e-05
-7.05412046604101e-05
-7.45066890562389e-05
-4.00151659402481e-05
-3.76051632855296e-05
-3.6227347200544e-05
-3.66085209726089e-05
-7.8978114604921e-06
1.0592584068975e-05
-4.83468103323963e-05
-4.13266663913758e-05
-6.06940690022185e-05
-6.84870520717835e-06
-4.10687758564422e-05
-5.49306192763022e-05
-2.27110147283605e-05
-3.86145543843147e-05
-2.67220464488025e-05
-2.44911339644544e-05
-5.03687934595616e-05
-6.7268433708409e-05
-6.30855227339424e-05
-5.79619013407185e-05
-1.75484712264455e-05
-1.54975815514155e-05
-3.2879563710821e-05
-3.51529969831522e-05
2.51949364203865e-06
-5.65166463830213e-05
-4.35850472578551e-05
-4.58168719791633e-05
-1.92766679050766e-05
-7.11455027188308e-05
-3.46575665987238e-05
-3.71274640295455e-05
-7.91778599836134e-05
-3.89996972234731e-05
-3.33235372965399e-05
-2.5529641601835e-05
-6.16814443462316e-05
-5.19931586154239e-05
-7.73419810429369e-05
-6.40304577326254e-06
1.49453029024347e-05
-3.18071691149577e-05
7.94772360353235e-06
-1.97366245497153e-05
-1.56686586662656e-05
-4.03301160143385e-05
-5.21770125571849e-05
-4.97951806032324e-05
-3.43441535618551e-05
-1.38620511748211e-05
-6.83008872063363e-05
-2.65553472429036e-05
-2.20594970883463e-06
-3.57020430953726e-05
-2.24916044095939e-05
1.39086358445393e-06
-4.43933526460682e-05
-6.19954060896492e-05
-4.73542458882016e-05
-3.84375708132274e-05
-3.28882950817087e-05
-4.43695891351448e-05
-4.31880585082679e-05
-6.9821109548433e-06
-7.68159269642404e-06
-4.45185723101955e-05
-4.39722078489099e-05
-3.17794512518843e-05
-2.72148790477208e-05
-2.81208338690339e-05
-2.63448009434582e-05
-1.50190617067279e-05
-2.15730689129709e-05
-3.6113652000325e-05
-5.1297796825645e-05
-8.33448788551039e-05
-6.15799853078628e-05
-6.30722499090359e-05
-4.13214165419677e-05
-2.67738829031506e-05
-5.74978044655046e-05
-2.36878897918898e-05
-4.07610947511979e-05
-4.05121968581748e-05
-3.62538431423634e-05
-1.97290545812733e-05
-4.17451807401408e-05
-3.19324660366264e-05
-3.29190550128876e-05
-3.90876141256819e-05
-6.33599925207563e-05
-4.79548494585684e-05
-3.19365964334084e-05
-5.59209388618139e-05
-5.76107616053591e-05
-3.13575692681039e-05
-3.83726984675951e-05
-2.98976451751414e-05
-3.48902569846114e-06
-5.16478345082263e-05
-3.17341461966215e-05
-3.5404013179605e-07
-1.88740734544701e-05
-1.64659419753788e-05
-2.52889486131065e-05
-6.78730339896296e-05
-2.85432586534046e-05
-1.31214556283683e-05
-2.08310248786494e-05
-6.94408534683181e-06
-3.22713251141517e-05
-4.3581486321624e-05
-2.35436854059834e-05
-3.82620766500237e-05
-1.3789193419032e-05
-2.61677323874036e-05
-9.08373577553794e-06
-4.28754058536985e-05
-2.27790772164748e-05
-1.59490007241469e-05
-2.22788111192914e-05
-4.30094455732383e-05
-2.2776942035075e-05
-5.27290384241026e-05
-5.10070188569722e-05
-3.30407889475373e-05
-1.67463197842467e-05
-4.34852237323427e-05
-2.89533913979981e-05
-6.74336021678788e-06
-3.16980574445629e-05
-4.82056685787096e-05
-4.49067728296473e-05
-3.73166713931407e-05
-6.48615485495736e-05
-4.88782720343117e-05
-3.35294466309828e-05
-3.3406257146868e-05
-2.93737935044518e-05
-7.48165129678012e-05
-1.80846373227482e-05
-3.75870047635999e-05
-6.38150148979636e-05
-2.78360421895031e-05
-5.14279782372349e-05
-4.66459793381708e-05
-6.87277890301777e-05
-5.92969528581087e-05
-5.09054631796775e-05
-5.09470211825285e-05
-3.96303975869146e-05
-1.41072859820184e-05
-9.84759751820371e-06
-1.75224574405063e-05
-8.88015674153266e-06
-4.0110425592977e-05
-3.22474985774642e-05
-5.97555146247563e-06
-4.35439722731351e-06
-3.50768318416886e-05
-1.10734987632378e-05
-3.39493089851757e-05
-5.13604379985973e-05
-3.85712181856257e-05
-2.12402188226331e-05
-4.39061500235974e-05
-3.30391646066953e-05
-7.64309772995876e-05
-6.0000471969957e-05
-3.79301699244288e-05
-6.47614597871006e-05
-5.06609092995775e-05
-4.27032413576056e-05
-4.92778398117664e-05
-3.00090858544487e-05
2.31419954683892e-05
-4.31127277611276e-05
6.81754031688954e-07
-4.24518112001617e-05
-1.57199982272311e-05
2.2293301718546e-05
-4.49049403758184e-05
-3.39770589123545e-05
-5.09914673687598e-05
-5.73289222523041e-05
-7.28469490768728e-05
-2.45820020094578e-05
-1.36456712086208e-05
-3.875096479472e-05
-3.14424873733193e-05
-2.1560884111646e-05
-1.96898697019763e-05
-4.42993432493189e-05
-3.08485907991416e-05
8.41446759614588e-09
1.0866149789298e-05
4.95464392013014e-06
4.56551874751682e-06
-2.22585896692202e-05
-5.76612238414642e-06
-3.33172953269288e-05
-3.97364222370094e-05
-5.7038816307574e-05
-3.70348177958766e-05
-7.72189115795246e-05
-4.6614875934322e-05
-3.00698598968227e-05
-6.67892642390806e-05
-4.79953149333959e-05
-6.58337925719425e-05
-5.68193345042384e-05
-2.60373281571038e-05
-1.93919713419749e-05
4.03799025280566e-06
6.8292028527178e-06
-1.80617127735131e-05
-5.91644171807324e-06
-1.50805547314236e-05
-1.57374584847869e-05
-1.6594737382415e-05
-3.35005008762983e-05
-5.41599945445887e-05
-4.56971708684447e-05
-2.05387720675022e-05
-2.70185970237186e-05
-3.92576169186289e-05
-3.82590416292102e-05
-4.7240081437896e-05
-2.7149175437446e-05
-9.45891207442162e-05
-5.13104899391002e-05
-4.8247385778723e-05
-1.10773992217761e-05
-5.17713724970319e-06
-1.64268053929139e-05
-1.61733759802617e-05
-8.82429982541546e-06
-1.80774246807914e-05
-4.14103236920952e-05
-1.77011903764729e-05
-3.84257308666806e-05
-3.90634932018371e-05
-3.58383576134275e-05
-2.72764688300242e-05
-1.6315989428847e-05
-2.65945781389992e-05
-1.8645620206744e-05
-3.79957023597384e-05
-1.68200746548876e-05
-7.47650375959231e-06
-4.41984002150346e-05
-2.30862123715865e-05
4.1249273208567e-06
-1.10894389548136e-05
-9.53789569345536e-06
-3.34741693225142e-05
-4.0884154548427e-05
-1.50328813593695e-05
-1.55295886994376e-05
-6.15120258994938e-06
-3.38634463516969e-05
-4.42493618443978e-05
-3.98177140151427e-05
-5.58559033392529e-05
-1.25251717149804e-05
-4.85282007028019e-05
-1.64474601633261e-05
-6.79922104600776e-05
-1.69470360454395e-05
-4.57442817503324e-05
-3.21889157702132e-05
-2.62063817511945e-05
-7.96451123288796e-06
-2.05217699848572e-05
-2.6926678730502e-05
-2.39488317756626e-05
-1.5727351217749e-05
-4.37273703363096e-05
-6.13502929607822e-06
-1.76161798070838e-05
-3.1133719515967e-06
-6.55850488247304e-05
-6.05349818467544e-05
-3.70039777253191e-05
-2.98744147282966e-05
4.6998637059606e-07
1.05158794724933e-05
-4.87754449972863e-05
-5.52101232598397e-05
-3.9695219281687e-05
-5.50578721306881e-05
-3.65176579103154e-05
-1.37557021796453e-05
-4.75575077366606e-05
-5.86660240287517e-05
-3.57789293606739e-05
-4.10415821122321e-05
-2.91908293509551e-05
-5.16566883862417e-06
-7.37852484411367e-06
-4.43254569810122e-05
-3.12662671749885e-05
-4.96204926744042e-06
-6.578664741523e-05
-5.6191003464005e-05
-3.85973694342959e-05
-3.91827236750531e-05
-1.82559353894138e-05
-6.34400928610973e-05
-5.47583819373476e-05
-2.80652086124696e-05
-8.68606470684662e-06
-5.35413799380988e-05
1.94420008873857e-05
-2.69925937691797e-05
-2.75926007087778e-05
-2.8588831738743e-05
-4.69151989031742e-05
-2.41850546254962e-05
-3.16218574989085e-06
-2.11082617413042e-05
-4.77029485338826e-05
-3.18060809094043e-05
-1.30606159358192e-05
-2.15350560312947e-05
-3.26361422819222e-05
-2.5111873057371e-05
-5.81596586300143e-05
-2.86134556729618e-05
-3.58970608578864e-05
-4.13639954194128e-06
-3.00215201833492e-05
-4.05140964853534e-05
-2.75157248327277e-05
-1.44089712020805e-05
-2.60341149104557e-05
-1.26135025592185e-05
-1.70830332807474e-05
-1.14695008077714e-05
-5.56895478218692e-05
-3.19718343312758e-05
-2.29899408901765e-05
-2.72993667008978e-05
-4.22555691877817e-05
-4.32650411404316e-05
-5.64760717436549e-05
-7.17906292463021e-05
-2.94613759567247e-05
-4.23543630457159e-05
-4.66099654453128e-05
-1.48221493323294e-05
-5.80221067434582e-05
-3.0231002014744e-05
-3.50803896180473e-05
-5.61601687056042e-05
-4.31486026619741e-05
-4.33742407153664e-05
-3.5798201923364e-05
-3.27542921927378e-05
-1.51461456759838e-06
-1.15539750297505e-05
-1.97894000347521e-05
-4.20274274740119e-05
-3.28632286741703e-05
-3.05089343669049e-05
-3.06304845730912e-05
-6.79619507956378e-05
1.61414051118824e-07
-2.36543257838807e-05
-5.81811350305433e-05
-3.79788847240185e-05
-3.26712876242048e-05
1.197392159658e-05
-9.01898888829174e-05
-5.13316055887949e-05
-4.94616962809266e-05
-2.56695287057054e-05
-1.66962196523877e-05
-7.66497029371674e-06
-2.31106591877775e-05
-9.68175287674034e-06
-3.04649771081785e-05
-3.49477879657914e-05
-3.43729762583708e-05
-5.64941130834117e-05
-2.43662390781833e-05
-4.73832774608776e-05
-1.08452485307183e-05
-2.81958520068164e-05
-3.61442795096016e-05
-4.65532168215546e-05
-2.58780305303068e-05
-1.90619325846904e-05
-1.36257370385741e-05
-2.39197464051962e-05
-5.75509556994799e-05
-7.2656154066462e-05
-6.52922379263369e-05
-5.01192177483839e-05
-6.84623923584523e-05
-5.29657396273616e-05
-3.11296693835755e-05
-5.99784268555048e-05
-3.32427223698543e-05
-3.24907628381298e-05
4.81611155693761e-06
1.84275473462681e-05
-1.64308651980297e-05
-4.2129456526333e-05
-2.46229887445025e-05
-1.80369886877964e-05
-4.05737344682667e-05
-5.3325218026387e-05
-1.90219499026635e-05
-5.25292700681157e-05
-4.13014609780334e-05
-6.49084133334225e-05
-3.99937470670362e-05
-4.12575069006356e-05
-4.69965186884095e-05
-6.80812411920969e-05
-2.74717145546603e-05
-5.3513490310188e-05
-3.5656713299299e-05
-2.54412719405812e-05
-8.47696156625931e-06
-6.06561627814369e-05
-3.0989495782462e-05
-3.95052059351474e-05
-2.77030777677933e-05
-5.42103142799686e-05
-2.72412236288171e-05
-1.85240958884704e-05
-7.34926327463095e-06
-2.94485852327166e-05
-3.86717257093506e-05
-4.09041000213602e-05
6.94065807280455e-06
-4.11769058660746e-05
-3.33522382804875e-05
-2.56580476046446e-05
-5.07352521350977e-05
-3.98249936949036e-05
-3.75721285288095e-05
-3.14361517729253e-05
-2.49961059047018e-06
-2.94165869114144e-05
-1.57150763596554e-05
-1.28451352083227e-05
-2.60047065538287e-05
-4.05513507035067e-05
-2.31377406829807e-05
-1.44756318564614e-05
-1.57284733132283e-05
-3.58945689466824e-05
-6.4968928159109e-05
-3.80794272085596e-05
-4.75046218825755e-05
-3.07371011488534e-05
-3.39096111211004e-05
-5.62841994750515e-05
-1.37941078798601e-05
-4.18680346838896e-05
-3.87687815059592e-05
-2.59707562674488e-06
-2.67387513554691e-05
-9.55262245830647e-06
-3.80586213820587e-06
-4.59855756796662e-05
-2.02876146684846e-05
-2.88444283270239e-05
-3.71224537346158e-05
-9.02657079882015e-05
-2.3864148860175e-05
-1.49343287574111e-05
-4.34475126862206e-05
-5.16361670448391e-05
-5.98888888002137e-05
-3.49417904878071e-05
-7.91020936243541e-05
-5.73174189104023e-05
-3.45422558847133e-05
-2.96001799447825e-05
-2.69491580020204e-05
-1.64915132849261e-05
-1.38015697821551e-05
-3.4138488711269e-05
-3.95365598355791e-05
-3.55087702423819e-05
-2.04392501344156e-05
-4.10242396078277e-05
-3.86815134730269e-05
-5.72097643170438e-05
-1.60147128732893e-05
-6.32436689424292e-05
-2.87860383283574e-05
-1.45350566514933e-05
-3.10251853330074e-05
-1.05780990281972e-05
-6.16745504817293e-06
-6.06381676187461e-05
-5.5598988428471e-05
-5.89768465578895e-05
-1.30645889382383e-05
-4.36715152531188e-05
-2.33670011620929e-05
-3.48253725801124e-05
-4.55666652366157e-05
-1.30188927769276e-05
-3.13392348194717e-05
-1.58803780192098e-08
-1.20852511889326e-06
-4.84553064643093e-05
-4.37651467302604e-05
-3.49009720630255e-05
-2.47153913862152e-05
-2.75470835300351e-05
-3.70637653193061e-05
-1.91138448614948e-05
-7.21355148938751e-06
-3.96673791325464e-05
-6.02127903085439e-05
-3.77738990812194e-05
-7.51229414015082e-05
-3.13993181536462e-05
-4.20305023034377e-05
-1.6062317818158e-05
-2.41689142638499e-05
-6.72285276853623e-06
-3.97353051228625e-05
-3.3325259371337e-05
-4.11475809215777e-05
-2.71129784910552e-05
-1.26685240321996e-05
-6.06163544773089e-05
7.07276138687435e-06
-8.04151142338562e-05
-6.84367024489344e-05
-3.65160895138745e-05
-5.19942153983214e-05
-3.21332634027751e-05
-2.52605467892006e-05
-5.34973868427876e-05
-2.82450376618034e-05
-2.69968389649372e-06
-2.50590517791214e-05
-4.62764885902285e-05
-4.91512716227314e-05
-2.31827708844196e-05
-2.07499787428025e-05
-4.79715912147619e-05
-4.29275550523178e-05
-1.23665800816805e-07
-6.79298858920317e-05
-5.53927604246031e-05
-5.88648971609388e-05
-2.36536904811442e-05
-4.27770148795472e-05
-1.5751282420211e-05
-2.67138243991985e-05
-3.38536432370969e-05
-3.82673189362968e-05
-3.80067880079092e-05
-5.5102881597655e-05
-5.28138318849299e-05
-2.71695869893999e-05
-5.28091776293844e-05
-5.05817657833825e-05
-4.61361477238854e-05
-5.25527844249878e-05
-5.99644461035086e-05
-0.000103086215294572
-6.04000414057953e-05
-1.75944093098302e-05
-3.63658160540742e-05
-1.68022123320592e-05
-4.21870139050833e-05
-5.1580211539633e-05
-5.24066902997072e-05
-5.88359212603938e-05
-3.03687619762215e-05
-2.26743386818303e-05
-2.59916255566183e-06
-2.94488467246425e-05
-4.9624382271128e-05
-7.75808067788308e-06
2.16105274353585e-06
-1.87566700896337e-05
-3.87926723541438e-05
-3.73150985803101e-05
-5.79815956086787e-05
-1.82094449759111e-05
-6.3685150268864e-06
-2.77200517852829e-05
-6.40666018167466e-06
-6.56555181131116e-05
-1.76417078030335e-05
-3.61513388288545e-05
-1.58062561387151e-05
-4.29435676866047e-05
-5.84464151096725e-06
-3.33418675215447e-05
-2.0888234915737e-05
-1.68496676446401e-05
-4.54675911641858e-05
-5.02198196914166e-05
-4.72975096304339e-05
1.99787051613807e-05
-1.77746170685378e-05
-2.8035442039312e-05
-3.39863979677869e-05
-5.8228944137828e-05
-4.02715041760775e-05
-5.55565627817113e-05
-1.88001960584116e-05
-7.0662232315789e-05
-6.02249012906531e-05
-6.5497498350841e-05
-2.39518744380177e-05
-4.27529357124156e-05
-4.70637363908708e-05
-3.6684382541275e-05
-1.19486523691584e-05
-5.49239954152516e-05
-2.80233204511638e-05
-4.24220260893742e-05
-3.73964746237163e-05
-2.99875529796879e-05
-3.86233514583297e-05
-2.86380981687329e-05
-3.99725569268568e-05
-5.99992728927893e-05
-2.98848602896139e-05
-2.08015558537805e-05
-5.76914203546756e-05
-4.45870362358415e-05
-3.10947361345522e-05
-3.26216942986508e-05
-2.95021650223152e-05
-3.5958399254416e-05
-2.54693971470365e-06
-1.40560697865282e-05
-5.14016904653412e-06
-1.61209834224139e-05
-4.47959457283291e-06
-1.72513977131985e-05
3.16042175839839e-06
-5.43527358471415e-05
-4.63249460427217e-05
-4.46645093213443e-06
-3.04433557695583e-05
-7.23291224412322e-05
-3.80191684047726e-05
-6.96498372715204e-05
-3.26931139808059e-05
-1.64131714912023e-05
-2.54418013661338e-05
-5.26004171397272e-05
-3.15534230796882e-05
-2.97526568637635e-05
-3.88492856781599e-05
-2.5709642681825e-05
-2.4316639299181e-05
-2.43220476304004e-05
-1.85437787087346e-05
-1.09015623698723e-05
-3.72570313501561e-05
-1.78082569013132e-05
-4.19800435028752e-05
-5.1290149805979e-05
-2.29838819322005e-05
-3.64997038164221e-05
-3.67844859131115e-05
-4.67281311862979e-05
-2.48622891683062e-05
-1.8163588788672e-05
-3.61630140524072e-05
-1.8491105647868e-05
-2.73352519431536e-05
-5.38505140303163e-05
-2.37606063584379e-05
-1.1841061057271e-05
-1.04001278329276e-05
-5.36128957486017e-05
-2.45401901050477e-05
-2.84852203132698e-05
-4.98663539759532e-06
-2.75380369456322e-05
-1.72830937028591e-05
1.20188942044651e-05
-7.3307517972586e-05
-5.64039731638859e-05
-3.82955845410043e-05
-5.81583851527257e-05
-1.09166036125375e-05
-2.39830633830097e-05
-3.55544373919307e-05
-4.50474774469973e-05
-1.43644713835534e-05
-1.56026663703961e-05
-1.02140272712966e-05
1.48612086693277e-05
-3.24260513856506e-05
-2.34488773796209e-05
-3.48806053070963e-05
-3.90104818446043e-05
-4.7222695196933e-05
-4.75858769016077e-05
-4.52116234573231e-05
-5.3874440313019e-05
-4.1947262238662e-05
3.63313402634071e-06
-5.18333538606927e-05
-3.98323921278441e-05
-2.4690890831799e-05
-2.91818341878194e-05
-1.15873303803374e-05
-3.94119609687966e-05
-6.14908231785563e-05
-4.26763876846645e-05
8.98039452308405e-06
-6.54569737047153e-05
-4.41084738625281e-06
-5.00110994549956e-05
-4.47915469750203e-05
-4.13617191417237e-05
-2.66197788997899e-05
-3.10810094795744e-05
-4.58888224323427e-05
-6.35852332599475e-05
-6.88595960349714e-05
-7.41133649799558e-05
-4.2774038341554e-05
-4.77636939371484e-05
-2.53356527763224e-05
-1.4564694053714e-05
-1.85095660126148e-05
-3.53891620073029e-05
-2.45149559319521e-05
-2.80403411812037e-05
-4.43040259038276e-06
-8.4138210286401e-06
-2.38935463330042e-08
-2.71439200849032e-05
-3.66368453758992e-05
-3.84869050310927e-05
-1.98402375933293e-05
-5.45794594366015e-05
-8.197414188811e-05
-6.82051109454471e-05
-6.329179666666e-05
-4.46711084591837e-05
-4.70286269360401e-05
-2.22443718297734e-05
-4.40186357460904e-05
1.28408608774888e-06
6.05991851247561e-06
-3.18937411928674e-05
-1.14141403015603e-05
1.5257046743191e-05
-2.23155794395733e-05
-3.15856902316838e-05
-3.92237576079658e-06
-4.07113069721986e-05
-4.715313059075e-05
-1.92442054933993e-05
-4.51102846501764e-05
-7.78149329553506e-05
-3.75803175944046e-05
-4.31616159239834e-05
-3.01852766764598e-05
-3.71726911179207e-05
-3.99645396270413e-05
1.0775194004309e-05
-6.45040789044777e-06
-1.73909910679591e-05
-1.13056061601963e-05
-4.28047086353382e-06
-2.06005249276654e-05
2.66671207024321e-05
3.33656027811996e-06
-5.33664957668492e-05
-3.22953829846545e-05
-9.07043310257217e-05
-3.99224233673052e-05
-5.3543740608087e-05
-3.86088032114698e-05
-3.5103573238681e-05
-7.93009651929658e-05
-2.16708873997693e-05
-6.06579574056595e-05
-5.3911192788849e-05
-2.44908439284285e-05
-3.98629543926588e-05
2.55054606055351e-06
-2.5462934493307e-05
-3.06881382293112e-05
-3.72513714496779e-05
-1.78381351674874e-05
-1.65184436664833e-05
-1.92791222195089e-05
3.80596335727985e-06
-4.90997091157659e-05
-6.51397341940185e-06
-2.41050567738956e-05
-6.58783292966578e-05
-1.30939129428367e-05
-5.736107590043e-05
-4.77694891958466e-05
-5.9970199654918e-05
-3.16921962130637e-05
-6.15810262243404e-05
-3.488537649005e-05
-4.05423468264714e-05
-2.95362937275147e-05
1.83355061644919e-06
-2.41879592440593e-05
-7.21094057379165e-06
-1.37271409600568e-05
-3.18473767260984e-05
-1.57977796870192e-05
-2.12534220534553e-05
-6.53019476230707e-05
-4.78342718789446e-05
-6.35676119551761e-05
-3.44226580103544e-05
-6.938247764624e-05
-4.64547902225479e-05
-5.38776287848103e-05
-7.86254063024017e-05
-8.58252957319078e-06
-2.50650558828325e-05
4.76291787557793e-07
-1.14610271504569e-05
-4.0778822734996e-05
-5.09046168353285e-05
-3.13749666401943e-05
-4.93063351304078e-05
-4.64583893053227e-05
-3.38849377412481e-05
-5.08091761330145e-05
-5.05012721084432e-05
-4.09191677047606e-05
-2.39063266851687e-05
-4.51641448652603e-05
-3.57813128404931e-05
-2.83211133314552e-05
-1.50589440178424e-05
-3.28811531425771e-05
-1.84015622607121e-05
-1.57365507436885e-05
1.4064819378892e-05
-4.88475688081276e-06
-3.60659337818182e-05
-8.55930848080654e-06
-4.64753956822517e-05
-2.45960174467907e-05
3.03796929102316e-06
-3.13858698957551e-05
-6.26007304220751e-06
-5.63717416308732e-05
-3.34872098162982e-05
-5.59309683941517e-05
-1.12014964465629e-05
-2.34570949107098e-05
-3.1317761022535e-05
