# Supplementary material for: Research on computational propagation and identification of mine microseismic signals based on deep learning
Source: PLoS One. 2025 Oct 22;20(10):e0334641. doi: 10.1371/journal.pone.0334641 (PMC12543183; doi:10.1371/journal.pone.0334641)
Supplement: S6 Data — (ZIP) [file pone.0334641.s006.zip › 000100900000005.xlsx_0.txt_24.txt.txt]

-5.00804314295652e-05
-3.7840748125661e-05
-1.347674896902e-05
-3.75717017863408e-06
-6.0976171830833e-06
-4.27196091500447e-05
-4.92873931841547e-05
-1.74959381291904e-05
-4.93667667423697e-05
-2.83481470948735e-06
-4.0278694450345e-05
-5.15142687030771e-05
-4.18796332091991e-05
-2.10592214227026e-05
-8.6074993955784e-05
-2.66410262513536e-05
-4.60493117949744e-05
-1.39913675612544e-05
-3.467383190144e-05
-2.87469702325766e-05
3.26453769842277e-06
-3.20489390947522e-05
-4.74755705932391e-05
-1.92134071373159e-05
-2.68744959114271e-05
-5.66561232166138e-05
-6.40172857983961e-05
-2.75684790064181e-05
-4.58022631825684e-06
-4.09500362820021e-05
-3.35575895216504e-05
-3.09688966556288e-05
-2.06324718769842e-05
-6.17405075869627e-05
3.67557233055862e-06
-3.09797877271096e-05
-5.06411288886238e-05
-2.98103929175421e-05
-4.97662059896514e-05
-4.34382032678792e-05
-3.65089076658306e-05
-1.56919782964632e-05
8.73709540493992e-06
-2.61807846460909e-05
-4.92982130696443e-06
-1.31480016081823e-05
6.58214981279743e-06
-1.39452514025506e-05
-2.88654296149429e-05
4.10288619474164e-06
-1.82852152514479e-05
-6.95960079268924e-05
-2.22820710385679e-05
-4.2191378045177e-05
-6.07033061511309e-05
-5.90057019912473e-05
-7.02784701049413e-05
1.71620892200773e-05
-1.94389712933739e-05
-8.14754470502928e-07
-5.84619816899549e-05
-3.01152268904727e-05
-2.48612200822444e-05
2.90522042652432e-07
-5.30803236736993e-05
-2.99017528597186e-05
-1.01881470529077e-05
-3.00619607119852e-05
-3.06415786321345e-05
2.39303246300473e-05
-3.21031353354619e-05
-4.30645458402182e-05
-2.76517629583629e-05
-6.39697945296135e-05
-4.5168298478833e-05
-4.71098956355362e-05
-3.68493332947146e-05
-3.48681745920835e-05
-5.47521714914981e-05
-2.13295801718426e-05
-5.40458852664363e-05
-6.48480396889054e-05
-5.91680204302193e-06
-3.23454144357717e-05
-6.50235636264526e-06
-6.46168476051703e-05
-5.27958531589011e-06
-1.66182474100833e-05
-1.36312474819817e-05
-4.38941039051548e-05
-3.73402039121634e-05
-7.96438647020091e-06
-2.72962096049774e-05
-4.26009982000663e-05
-4.82463758176427e-05
-1.69803959573093e-05
-3.30226060070787e-05
-7.16191337984604e-05
-1.88954014241451e-05
-5.65314932221408e-05
-2.31876031648302e-05
-1.93721599261223e-05
-2.08913648144721e-05
-2.80465758374581e-05
-2.70730765038682e-05
-1.6825274626473e-05
-1.54038052901497e-05
-7.91343534060422e-06
-1.87859276812826e-05
-1.62198253727603e-05
1.79183983645255e-05
-3.00029395517888e-05
-4.75867039382902e-05
-3.00909032598857e-05
-4.30408553454399e-05
-1.99195540970556e-05
-6.04901279902246e-05
-3.87966436903881e-05
-6.66715435782287e-05
-2.06581986085452e-05
-5.57334317294565e-05
-3.81484434519365e-05
1.53900278325312e-05
-4.34069110663017e-05
-3.39863075830639e-05
-1.58887657921264e-05
-4.38722495832139e-05
-2.57324654470229e-05
-3.50239964155411e-06
-9.33805048843262e-06
-5.65155229921934e-05
-6.13714618091026e-05
-3.21802650688201e-05
-3.98769528900391e-05
-6.25804971107703e-05
-1.03811922759425e-05
-3.61944126137036e-05
-4.91230666901535e-05
-5.02842667561948e-05
-5.67793753298011e-06
-4.71579924183807e-05
-2.50193451986881e-05
-6.09003952507337e-05
-4.37918550238763e-05
-2.74884603872394e-05
-2.56048125822796e-05
-6.01859247177414e-05
1.36645733628649e-05
-2.35180805590223e-05
-3.17126181130643e-05
-1.09969966246096e-05
-5.09561671530103e-05
-4.73742429490552e-05
-1.12894422211515e-05
-3.17814881745426e-05
5.35962004864079e-06
-5.77779358224899e-06
-4.38103526398636e-05
-3.023764736563e-05
-1.5467248552109e-05
-2.15350398592955e-05
-5.02057377613392e-05
-1.85624265208205e-05
-2.19433425154786e-05
-4.0346753016485e-05
4.74149865380933e-06
-2.41380596908945e-05
-3.16951945156963e-05
-5.7244009983089e-06
-3.02037563915217e-05
-3.17382447312558e-05
-4.66418823452037e-05
-1.86595432218002e-05
-3.07138216269464e-05
-5.39518435222683e-05
-5.34557078555759e-05
-4.24903931112311e-05
-4.91122230481359e-05
-5.49419933243233e-05
-9.43370584374655e-06
-1.96487249360601e-05
-3.45427044985803e-05
-9.75685562807613e-06
-2.95114895375578e-05
-9.12892605920618e-06
-3.47560727816659e-05
-2.11081637870807e-05
-1.49692204691435e-05
-2.89047196546942e-05
-3.82901128047656e-05
-5.93251455467554e-05
-3.25650812996911e-05
-4.70863320171784e-05
-3.52673061218594e-05
-5.25678050667563e-05
-4.68727052836253e-05
-3.93702803842148e-05
-4.51284716065315e-05
-4.7045605308628e-05
-4.7915650805836e-05
-4.52281279355696e-05
-3.36664264598371e-05
-6.83502658897204e-05
-2.96584070573966e-05
-3.3128210694393e-05
-3.53058508756808e-05
-1.07493952352434e-05
-2.87965449511626e-05
-2.41767533071514e-05
-2.36903426212706e-05
-6.09908998689627e-05
-4.90737865978594e-05
-4.64679598084484e-05
-1.7483990918584e-05
-6.67327809504556e-05
-1.00507471408987e-05
9.62010957268596e-07
-3.10695703520289e-05
-5.08277117216001e-05
4.13420784950807e-06
-3.00910755381344e-05
-4.37796906927584e-05
-3.38244574868403e-05
-2.82559420097378e-05
-4.52796669464734e-05
-4.72156914005278e-05
-1.72169016461175e-05
-3.85910597571401e-05
-2.38223516435597e-06
-1.5978603182944e-05
-5.17177412403487e-05
-2.61355918120868e-05
-4.23093917376526e-05
-4.89812105821915e-06
-4.27755584027146e-05
-3.75084666394763e-05
-9.51356186540482e-07
-5.04389412572517e-05
-3.68987409840771e-05
-7.34220324981848e-05
-5.93631735936662e-06
-6.05174705958161e-05
-2.29964488904902e-05
-3.76390259029541e-05
-5.26516212151444e-05
-5.48981438159413e-05
-4.18798074617145e-05
-4.17624021255614e-05
-2.71283050776521e-05
-2.79406719784111e-05
-6.699583174672e-05
-2.40582066290179e-05
-3.44319720658254e-05
-1.64112910146625e-05
-3.18297168934694e-05
-1.47644009573511e-06
-3.89410099168062e-05
-5.5552244343574e-06
-2.19558818163889e-05
-5.13765438866737e-05
-3.52084854192393e-05
-3.51946520174964e-05
-5.86198018468494e-05
-5.23738490876864e-06
-1.12586863529176e-05
-3.88227705281763e-05
-3.71981571026457e-05
-4.06028995654812e-05
-4.08522928111018e-05
-4.88838499101522e-05
-7.49578618606986e-05
-2.86039852530177e-05
-5.70132725753198e-05
-3.12817466239e-05
1.18097577496531e-05
-5.64848724917448e-05
-1.23265078714707e-05
-4.22216856337189e-05
-2.99348646320502e-05
-3.40020813304706e-05
-6.79946140745874e-06
-2.89028418867017e-05
-3.90886709859112e-05
-7.13476530555628e-05
-6.15761628036909e-05
-3.65154166379284e-05
-4.87843764417362e-05
-4.14398732370055e-05
-3.16375298608802e-05
-1.43901602636974e-05
-3.89971172564615e-05
-4.64241034103443e-06
-4.81671236034275e-05
-5.07811542952684e-05
-4.97112039563193e-05
-6.11274745456227e-05
-5.08563381044418e-06
-6.10295830849539e-07
-3.59618144977309e-05
8.7981434496856e-06
-3.94539242654494e-05
-2.99097883117596e-05
-1.03970533253004e-05
-9.26451888068244e-06
-9.82503451095921e-06
-3.39304645091801e-05
-7.26241790811558e-05
-6.60006421182772e-05
-5.84415580548201e-05
-3.91363167324623e-05
-7.94487211992847e-05
-3.82855131647633e-05
-5.77921093492515e-05
-6.3409945541302e-05
-3.8680550246866e-05
-4.41591707879746e-05
-4.81705282362614e-05
-2.34370986813232e-05
-6.50857525351473e-05
-5.43915256559618e-05
-6.1814555140249e-05
-1.45595430240848e-05
-5.66737996703144e-05
-4.27119003599827e-05
1.84837907804131e-05
-8.4984979100344e-07
-3.0446017410705e-05
-2.44801867801632e-05
-3.03734270040038e-05
-2.612914469395e-05
1.80499096684468e-05
7.33233856529417e-06
-2.94129835291497e-05
-4.67453434173092e-06
-4.95267074849189e-07
-4.26044474101092e-05
-2.98509978239034e-05
-5.71644614854873e-05
-3.41592675636465e-05
-1.84959301156959e-05
-3.28916321654845e-05
-5.2739017077217e-05
-4.20579303385818e-05
-1.85715444739622e-05
-4.81111383468988e-05
-3.29723078181301e-05
-1.87009116275049e-05
-1.3392614281633e-05
-1.65572322213242e-05
-4.52966320681866e-05
-2.85778312781072e-05
-3.63899435326151e-05
-3.375139836688e-05
-8.2398352342991e-08
-2.68217721898008e-05
-5.86083839737532e-05
-5.50982564390017e-05
-2.17037702128471e-05
-4.39878330959082e-05
-3.3457339463961e-05
-2.52982056969951e-05
1.65642169417901e-06
-2.92715169543737e-05
6.4062364278878e-06
-5.35039594981151e-05
-8.51669181262074e-06
-3.00612513408519e-05
-4.56198555828445e-05
-1.1070082468246e-05
-3.83114896624418e-05
-9.25816366790076e-06
-4.03677231158176e-05
-4.04979394232923e-05
-5.25324406900555e-05
-2.92371085507578e-05
-2.18319331359916e-05
-4.1610600193851e-05
-2.14816040462693e-05
-8.01215073529237e-06
-2.3368047099844e-05
-2.3663889801584e-05
-6.84956737560248e-05
-4.36733415156207e-05
-3.70108702223401e-05
-7.76920912379494e-05
-4.3428419800747e-05
-2.61058052378836e-05
-3.88899846933176e-05
-5.17112096474832e-05
-2.89635249849665e-05
-3.67743386232994e-05
-3.95435087375904e-06
-4.45149027663129e-05
-6.02570267338131e-05
-1.70856939267868e-05
-6.99090337076387e-05
-4.11729264097864e-05
-3.24450642456215e-05
-2.58418722175013e-05
-6.21927807984311e-05
-4.19554473872135e-05
-6.38029786003462e-05
-1.79447975862908e-05
-3.19524620478855e-05
-3.98997272167469e-05
-9.05269198049729e-06
-7.0583888804985e-05
-1.52206619343516e-05
-1.65995147047472e-05
-4.6892759058928e-06
-2.57350465533224e-05
-3.20780464968144e-05
6.34418186855476e-07
-4.81746115935847e-05
-2.6393731842287e-06
-2.60934309408818e-06
-1.32297918730221e-05
-4.48478405601822e-05
-3.60109381272921e-05
-6.13254533285124e-05
-3.57978907935561e-05
-1.48092821321364e-05
-2.43736934758135e-05
-4.14452264380034e-05
-3.04610407213656e-05
-1.13105579291753e-05
-2.16643456988525e-05
-5.87080913435994e-05
-4.83691812114762e-05
-2.8657005182502e-05
-6.59600234105513e-05
-4.92519577186278e-05
5.46425303844308e-06
-2.39053902065041e-05
-2.67538299038076e-05
-1.96780274976395e-05
-4.05815993244013e-05
-6.12715882777074e-05
-3.36438986105612e-05
-3.18104611536176e-05
-8.101863965833e-05
-6.8631500233576e-05
-3.77082888082132e-05
-2.2962890207713e-05
-1.1378699011272e-05
-2.64643891815314e-05
-5.44260964862384e-05
-4.62267447377573e-05
-2.85894869658798e-06
-1.48022777429127e-05
-5.71015100814741e-05
-4.70516395344133e-05
-3.50472959465906e-05
-4.27787076685843e-05
-3.8543004451819e-05
-1.75145163563075e-05
-3.89240959344282e-05
-1.93030790058326e-05
-5.01069355583647e-05
-2.65913084924387e-05
1.53554839416588e-07
-1.36143618284373e-05
-5.23918493513144e-05
-2.43563671191292e-05
-3.29324928253975e-05
-5.51381666077963e-05
-1.68962135855914e-05
-2.34112419168653e-05
-1.77834647471377e-05
-1.64642938858947e-05
-1.87990798423901e-05
-2.38356714100362e-05
-2.52173923002602e-05
-2.37808598014563e-05
-4.38691273670332e-05
-3.34247119425388e-05
-3.74513282541351e-05
-2.24718056253623e-05
-4.04601161435365e-05
-3.16884438854521e-05
-5.07616218708949e-05
-3.8262060734495e-05
-2.90408701031971e-05
-5.27227598241218e-05
-3.7933683430615e-05
-2.41905134792326e-05
-2.79337507768266e-05
-2.72942348387068e-06
-5.39077561458706e-05
9.06063283420999e-07
-2.05415370302605e-05
-4.04520953359051e-05
-2.89375834459868e-06
-3.19376373919339e-05
-4.01699237879254e-06
-1.56255439991331e-05
-1.84274931864172e-05
-3.08083378195779e-05
-3.61773161545003e-05
-4.8743956306285e-05
-6.53146123122585e-06
-5.18334938255834e-05
-4.16738506334846e-05
-3.22299665760868e-05
-3.2059808348435e-05
-5.59042745996506e-05
-1.81259694639624e-05
-6.096440050708e-05
-5.12635317979546e-05
-7.97349798673364e-06
-6.63216067919493e-05
-3.65702537237461e-05
-1.71643629219974e-05
-4.07729425913909e-05
-3.64570154380346e-05
-2.90752276893026e-05
-1.81137628510194e-05
-2.69308331424356e-05
-1.3909434678983e-05
-3.57282569331574e-05
-1.67120323974186e-05
-2.51247454475262e-05
-4.35821616216748e-05
-4.9313327647585e-06
-2.63755553525777e-05
-4.25029263414589e-05
-4.99587144858292e-05
-2.35284244534465e-05
-5.82347123662481e-05
-3.63298499326876e-05
-9.23175463586427e-06
-3.49397945423768e-05
-2.38986131204017e-06
1.1904037376336e-05
-4.0158568296489e-05
-5.33380426718708e-05
-1.14046013832275e-05
-5.71177561729529e-05
-5.06848550396437e-05
-2.8169528169206e-05
-3.29861459298374e-05
-9.48497808357747e-06
-4.41865743501953e-05
-2.13682121272957e-05
-1.99372980880069e-06
-1.95595906630307e-06
-8.96145144157338e-06
-4.04644671645623e-05
-4.31487843294629e-05
-2.68413354814675e-05
-4.74674202894857e-05
3.02119627191956e-06
3.36424445907552e-05
7.96808461689032e-06
-1.38389635677137e-05
-4.46059486608877e-05
-5.92570857582181e-06
-1.18882261998808e-05
-4.16396894126755e-05
-6.26956122585857e-05
-2.99136983461102e-05
-4.15689949930218e-05
-4.79486268759561e-05
-5.61151877358172e-05
-1.47775557485015e-06
-2.14421414034763e-05
-2.31473119236683e-05
-5.79792129062946e-05
-9.49788266732203e-06
2.04078745864346e-05
-2.35737612771173e-05
-1.59991455695274e-05
4.4966280591286e-06
-1.35918911813486e-05
-6.14556031825707e-05
-1.06460992683449e-05
-2.84728813555531e-05
-2.84624257243528e-05
-3.48733745276e-05
-5.56415695369299e-05
-2.99271144514692e-05
-4.37812206370518e-05
-4.71131710930297e-05
-5.8556806417247e-05
-6.43527228522801e-05
-2.79063635223123e-05
-5.97638487900476e-05
-5.17837901959876e-05
-4.08140434508706e-05
1.16801997112737e-05
-1.99106781425246e-05
-5.38100583848625e-05
-1.71014010814745e-05
-4.39647434294465e-05
-3.01600489474842e-05
-4.7054664673746e-05
-4.04975956541839e-05
-5.26085076940802e-05
-5.62400009819749e-05
-3.04444811988242e-05
-2.45297522308083e-05
-6.03820277075412e-05
-3.13578718363864e-05
-6.09784890664702e-05
-5.2428285796554e-05
-1.5293415902988e-05
-4.77776301596897e-05
-6.8392433084325e-05
-2.6326500865996e-05
8.61815992642191e-06
-3.15024814819207e-05
-2.44183910404232e-05
-4.47417204045216e-05
2.1908095470301e-06
-4.67863671850727e-05
-1.98929030044387e-05
-1.94948053297704e-05
-3.26406623853842e-05
-5.5037976900193e-05
-4.40152037669038e-05
-3.49281008212163e-05
-5.24560253379609e-05
-4.26298936998219e-05
-1.51699545634937e-05
-4.24288401327907e-05
-3.16175604469932e-05
-4.19016146047309e-05
-2.61564516555747e-05
-4.61127481675424e-05
-5.38337285428186e-05
-5.96700414117501e-05
-4.23963593077727e-05
1.61916778502433e-05
-4.89686295677983e-05
-3.41776289393061e-05
-4.17866991661356e-05
-6.46330027308919e-06
-4.66569327453642e-05
-4.82263308097501e-05
-3.39887335353065e-06
-2.65725320008742e-06
-1.83675178508566e-05
-4.07673873096296e-05
-1.87029652865068e-05
-2.94631245082899e-05
-3.92518739626533e-05
-1.36547153393114e-05
-2.00354173675617e-05
-5.5451441587606e-05
-1.19068857852749e-05
-4.03840537965701e-05
-9.33116615504019e-06
-4.10946114505549e-05
-4.07491977187746e-06
-4.05314234017702e-05
2.3856927456334e-05
-3.01901556305477e-05
-1.46642291891217e-05
-2.49667278244731e-05
-4.77801854932643e-05
-3.19198983419988e-05
-1.91581594285198e-05
-4.95351998109452e-05
-3.0852273322221e-05
-6.12771844964952e-05
-3.74036648007191e-05
-3.42407063383494e-05
-3.41422271565618e-05
-1.55628313928732e-05
-1.00804124028597e-05
-5.824711909992e-05
-1.71986100026229e-05
-3.51547941307734e-05
-3.93829064750106e-05
-3.21837906495844e-05
-3.18219331420258e-05
-3.76124546536741e-05
-7.03505024286709e-05
-4.75093215776873e-05
-2.22546332808031e-05
-4.22991000760763e-05
-7.55600058902581e-06
-3.76983322538692e-05
-1.89601029715846e-05
-4.35135911145887e-05
-5.98692531203842e-05
-4.34458163729343e-07
-5.35774075537263e-05
-5.11858007041798e-05
-3.45885485351477e-05
-2.79871104146313e-05
-3.80884533628591e-05
-4.63159877811118e-05
-2.21432115408158e-05
-3.67174191058733e-05
-4.21053453893998e-05
-4.35412796186822e-05
-1.39271393769722e-05
-2.35998686270709e-05
-5.80837130792519e-05
-2.98668079782956e-05
-1.58765994801551e-05
-3.41225283677026e-05
-2.74400029830526e-05
-1.31958985875919e-05
-4.13697021264445e-05
-5.75181536051344e-05
-5.64905657718502e-05
-2.17151971655321e-05
-1.95404915783739e-05
-2.48137861509234e-05
-2.56456747725028e-05
-1.66434260413843e-05
-5.71285651061276e-05
-4.48953257479485e-05
-5.07934840095532e-05
-3.23875087427833e-05
1.7561891248599e-05
-3.72303412638617e-05
-2.1341861855288e-05
-5.90633759008018e-05
-2.91566267643062e-05
-4.51594825501105e-05
-2.55060949243262e-05
-5.06085535335546e-05
-7.03068207298044e-05
-5.01865402342929e-05
-1.97102150448332e-05
-1.79614706165494e-05
-4.46413116138822e-05
-4.78504958932464e-05
-2.60478827586403e-05
-4.71981693289895e-05
-1.81738514854061e-05
-3.77095047486694e-05
-5.08030774833186e-05
-2.07751374117703e-05
-5.52394924658001e-05
-3.98015457234664e-05
-4.74527748133343e-05
-5.15350935070179e-05
-4.01362537968064e-05
-4.35331580733818e-05
-3.85644677491522e-05
-4.84856268257008e-05
-2.49368839368066e-05
-2.12259453204878e-05
-5.88900578675287e-05
-5.75273444841938e-05
-2.15372438654825e-05
-1.05734597530944e-06
-2.49084131639758e-05
-1.4494778050558e-05
-9.85599504757627e-06
2.41114454517257e-05
-1.68499565748128e-05
-1.96051197482688e-05
-3.51112219424675e-05
-2.15468638580817e-05
-5.91494766404317e-05
-4.24055153857792e-05
-3.89940326762542e-05
-4.27834974086433e-05
-1.34311240909976e-05
-3.86245213214388e-05
-3.88865584450102e-05
-4.68081085020324e-05
-4.39722356017482e-05
-1.43504834415825e-05
-2.27079834013715e-05
-3.77406092193888e-05
-3.5386436660606e-07
-3.522753271425e-05
-3.54513356771706e-05
-2.74634416199939e-05
-2.10681621457709e-05
-4.59726759162792e-05
-3.21696365375643e-05
-4.1728794474686e-05
-3.07330792509311e-05
-4.39220914065475e-05
-5.57119848752574e-05
-1.36371539293376e-06
-4.3066316651027e-05
6.07140634253605e-06
-3.50786515937022e-05
-1.90574146920734e-05
-5.31749693881714e-05
-1.42109641645337e-05
-5.71215331964942e-05
-1.64054143024518e-05
-1.04029327745687e-05
-4.20947719460949e-05
-5.12599291494203e-05
-4.8573732127752e-05
-6.0804934185133e-06
-4.42564376545044e-05
3.59566943534478e-06
-7.29265475568329e-05
-7.22906835013375e-05
-5.00396723938115e-05
-6.1379683943515e-05
-7.95741101712862e-05
-4.43515248722572e-06
-4.56747008689234e-05
-1.53886277759704e-05
-7.18748585547259e-06
-3.4741483375329e-05
-6.54364658329422e-05
-5.74055194620274e-06
3.71758571036272e-06
-5.30468893324907e-07
-4.82586202898956e-05
-4.41526504430061e-05
-4.83918380734551e-05
-4.36456981585206e-05
-5.16353287410214e-05
-5.18213842570856e-05
-2.69441244312483e-05
-3.64965535614238e-05
-5.94976201754962e-05
-7.64465313433437e-05
-3.24253722107313e-05
-2.85103711769784e-05
-1.87088331155125e-06
1.96440556672018e-05
-1.36808353206664e-05
-1.35287396525002e-05
-1.71370151052976e-05
-3.31731445352642e-05
-1.23763039029411e-07
-4.38203649969286e-05
-3.89973153064721e-05
-3.24804345901314e-05
-5.96534010759857e-05
-3.8356905132525e-05
-8.08981376920749e-05
-3.12493718237331e-05
-5.1880696168269e-05
-3.46483515212532e-05
-1.08611099947853e-05
1.83822443053303e-06
-9.42151409820816e-06
-4.48562167389504e-05
-7.83293317408674e-06
2.23422774839374e-06
-2.02065495420848e-05
-1.2271125786747e-05
-1.58410719855885e-05
-2.89616262991161e-05
2.06391481626737e-06
-2.9074090500728e-05
-4.04128040293431e-05
-4.4515187879729e-05
-2.38767555064421e-05
-6.89898149567149e-05
-2.04285425363594e-05
-5.68001005756392e-05
-9.18274652704245e-06
7.23275483465023e-06
-1.29914404190975e-05
-4.80517142592492e-05
1.96093750886146e-06
-2.90481656390732e-05
-2.50481628047662e-05
-2.63739099981738e-05
-5.10539727296644e-05
-5.00176789864427e-05
-2.59464412063275e-05
1.65204184787629e-06
-6.19647457559175e-05
-4.65949067453693e-05
-6.48531309366435e-05
-4.41024137589325e-05
-4.55798594621995e-05
-4.54706577564905e-05
-4.95630643985841e-05
-2.8611712394137e-05
-4.95650562889318e-05
-2.07545141245051e-05
-5.53562134730079e-05
-3.16471208617076e-06
-1.61137097484981e-05
-2.67718467727211e-05
1.85150340056832e-06
-1.47117681370778e-05
-4.02282180008941e-05
-3.6204832582311e-05
-3.88190042935254e-05
-4.95666213431938e-05
-2.46785542735631e-05
-6.87127368803922e-05
-2.7788084329968e-05
-7.51160381250543e-05
1.13685920752824e-05
-3.4834125906982e-05
-8.49426711049008e-06
-1.72058698005572e-05
-1.24809565669655e-05
-8.02371325091356e-05
-6.25886530790722e-06
-4.57606330806489e-05
-5.18922381678569e-05
-2.35945181081204e-05
-3.8302446655259e-05
-3.2526142722318e-05
-5.55588262618988e-05
-3.45151971176786e-05
-5.88842589688045e-05
-6.32315447892158e-05
1.67214067179745e-05
-3.92577436211701e-05
-7.27766237468601e-05
-5.70311546765352e-05
-3.69637535681164e-05
1.09342335104407e-06
-8.15164143950562e-05
-4.82836252578771e-05
-5.685352487473e-05
-1.0449711941299e-05
1.10028403192756e-05
-4.89783065159453e-05
-6.2590924286279e-05
-3.07818958298269e-05
-8.03809429340216e-05
-2.44922484248294e-05
-4.77640095415571e-05
-6.30675139786095e-05
-3.61309558621005e-05
-6.74459082412741e-05
-3.77922342745415e-05
-2.71403397137753e-05
-2.2440544101827e-05
-2.43193067919733e-05
6.27406583564774e-06
-6.7172937046776e-05
-1.6806764860728e-05
-3.60963983484869e-05
-5.45714078437216e-05
-2.99303340785658e-05
-2.09497266952373e-05
9.71632648889705e-07
-5.74356384841451e-05
2.45515125241121e-05
1.53876300152167e-05
4.93232696965767e-06
-3.71978304236984e-05
-5.55827858115078e-05
-5.87617078609802e-05
-4.54306901057913e-05
-1.97134451856731e-06
-3.99830138557319e-05
-4.75999687480669e-05
-4.06292120354705e-05
-3.14115126472336e-05
-4.58526648907691e-05
-4.84309335272127e-05
-5.2756384204355e-05
-2.34408964500406e-05
-5.73420430446568e-05
-4.70232579143841e-05
-1.8108892330785e-05
-4.48355644211449e-05
-5.43531212170892e-05
-2.05178521495066e-05
-5.12078135308102e-05
-4.04607750238977e-05
-2.33124377523842e-05
-2.83525913432027e-05
-2.925393527838e-05
-3.39889319075016e-05
-3.05602368977455e-05
-6.796771178101e-05
-3.55957356432962e-05
-4.88349877062448e-05
-2.6640352073431e-05
-1.9252235894011e-05
-4.23976002938071e-05
-8.5571471894608e-05
-3.00019080197024e-05
-3.72258718401041e-05
-1.73398690139582e-05
-3.02177141889666e-05
-2.05359764408915e-05
-2.28382767705437e-05
1.21571395420828e-05
-3.05494895399434e-05
-1.33805410206868e-05
-3.53084594789192e-05
-4.67975003488035e-05
-6.85810165790303e-05
-2.93478907600635e-05
-3.78050897239198e-05
-6.51472431863119e-05
-3.68724951680617e-05
-5.19422535229718e-05
-3.49201151926724e-05
-2.21012882236719e-05
-4.964653939404e-05
-4.37402794514646e-05
-3.86431879099049e-05
-4.11596065015613e-05
4.98498835746834e-06
-4.38067317157988e-05
-4.49170879119678e-06
1.0186153626496e-06
-1.8256283785797e-05
-1.96786081435242e-05
-1.25446504004268e-05
-3.34805462758174e-05
-4.32610413735195e-05
-4.25180758333665e-05
-7.27688244858057e-05
-4.26062034616077e-05
-7.69289059246266e-05
-4.17657524219373e-05
-6.53690474021423e-05
-5.60075511557728e-05
-1.17901721375694e-05
-6.14418301305095e-05
-1.80028874357521e-05
-3.51491071641964e-05
-4.6318173735513e-05
-5.95061729216339e-05
-5.737416988698e-06
1.91309382213745e-05
-1.7094696182965e-05
-3.08963872294953e-05
-4.89386669027148e-05
-5.8320755795199e-05
-4.12174547395092e-05
-4.93514015307342e-05
-2.85396609025803e-05
-6.03124439803697e-05
-6.81272282985211e-05
-4.04170747403388e-05
-5.05203347601248e-05
-5.56988506905071e-05
-5.61238738158042e-05
-5.68536310287024e-05
-1.14892478232207e-05
-4.91233535919542e-05
-3.37449863352511e-05
-4.43258106855119e-07
-2.72429237169938e-05
-1.1117523719962e-05
-2.01589575984727e-05
-2.33126538237598e-05
-4.91963333087087e-05
-1.7814767634815e-05
-4.05404243347875e-05
-2.4729455660884e-05
-5.63422205305742e-05
-2.80386299092946e-05
-5.12360407378697e-05
-3.26149764517343e-05
-7.77114791960814e-06
-2.52000841780447e-05
-2.4377132157458e-05
-3.2730053990899e-05
-4.90547482020385e-06
-4.2522926199067e-06
-2.51875348255853e-05
-1.90227001952157e-05
-4.38743102669934e-05
-3.25483080627483e-05
-6.79436741454618e-05
-5.23058354004762e-05
-9.2132053835385e-06
-3.40689682625074e-05
-4.49710423796671e-05
-5.95353773547952e-05
-6.44887494050841e-05
-5.36974595721591e-05
-3.91646479650733e-05
-2.5735625514441e-05
-2.27282821184898e-05
-3.39748752191214e-05
-5.18952287339598e-05
-6.25366222040898e-05
-3.60614632699997e-05
-2.92553075521469e-05
-1.01858193572387e-05
-5.25897666565773e-05
-3.28099566254073e-05
-1.07494408485455e-05
-2.18569107269965e-05
-3.44903344101872e-05
-2.3029480171753e-05
-3.85614718335166e-05
-5.00696970599834e-05
-3.68530778658173e-05
-1.5055956969415e-05
-6.20763442896019e-05
-2.07647735307469e-05
-3.69090848830269e-05
-3.2866151094897e-05
-1.72729480869194e-05
-1.6416920946531e-05
-2.18957741767026e-05
-3.47317788349557e-05
-3.79794024965107e-05
-2.88072156173304e-05
-5.42828989598017e-05
-5.26073316758515e-05
-1.23855931985811e-05
-6.55094815724468e-05
-3.29308522834478e-05
-3.06683567930789e-05
-2.92533318016191e-05
-2.28848331791912e-05
-6.57569288233089e-05
-4.4077354559075e-05
-6.30890836629552e-05
-1.2312433401172e-06
-3.61352866196162e-05
-3.07856281124808e-05
-4.50435955661116e-05
-3.40928541805877e-05
-9.85697393211023e-06
-3.07630792432037e-05
-4.21894890635664e-05
-8.63159615201574e-06
-3.00195170617819e-05
-3.42382122268363e-05
-5.44017596846644e-05
-5.2219435425142e-05
-5.18023232488814e-05
-2.84102951622847e-05
-4.86584891925351e-05
-2.58466531977661e-05
-4.4500361160422e-05
-5.94049872644163e-06
-3.74981796750642e-05
-2.67475243090129e-05
-7.46715572744948e-07
-3.09764807910781e-05
1.11080503954462e-06
-5.34239582763288e-05
-5.03998796280838e-05
-6.42009040833955e-05
-5.10214852185019e-05
-8.94202658125744e-06
-1.97909261172656e-05
-2.52327816466457e-05
-3.99744204205384e-05
-1.57870075950783e-05
-5.57238703901169e-05
-4.1707443164454e-05
-1.34731872637712e-05
-4.51318681203749e-05
-4.71889346568632e-05
-3.82680321511628e-05
-6.41111777850335e-05
-6.36468558232613e-05
-3.90919503045963e-05
-1.6021556540228e-05
-1.59308836907875e-05
-4.25204406133211e-05
-4.3236510370433e-05
-1.5385904748849e-05
-5.3911969172719e-05
-2.16736946854131e-05
-1.15836549472126e-05
-1.84473134295845e-05
-5.86432244017536e-05
-2.67049537008653e-05
-3.41650420241571e-05
-1.32624829104176e-05
-4.21729625131575e-05
-3.77191323702073e-05
-1.6949742781392e-05
-1.50559495430579e-05
-7.17614293677516e-05
-3.22731442834586e-05
-4.66473734750498e-05
-5.49467170865951e-05
-2.67015594947273e-05
-2.04634553041709e-05
-1.51978854258521e-05
-5.31268598593282e-05
2.2342641337349e-06
-2.99092472268216e-05
-2.18170797475111e-05
-4.77132618242779e-05
-2.19717360795601e-05
-1.44232669097961e-05
-4.17190868559055e-05
-3.15753400762649e-05
-2.69923651344251e-05
-2.92210969331198e-05
-4.34738430837482e-05
-1.92779208949891e-05
-2.08778572825832e-05
-6.05798980482567e-05
-6.32454315241783e-05
-1.68937238503211e-05
-4.67434951314793e-05
-2.22415726553683e-05
-5.7036310359609e-05
-5.46098652403917e-05
-3.7557252316369e-05
-1.98599397805977e-05
-1.26871410793709e-06
-8.5537900745193e-06
-3.78769525837059e-05
-4.03047870203317e-05
-3.72067517396026e-06
-2.65983584889805e-05
-4.93977167148895e-05
-4.82441267459436e-05
-4.697893532839e-05
-3.4180138094439e-05
-5.59787888776404e-05
-3.18634336811142e-05
-3.63149192350756e-05
-4.49153238142179e-05
-1.86441644851924e-05
-4.46351180990764e-05
-2.87845050003496e-05
-4.47878848411317e-05
-5.27694720567896e-05
-6.06892493210668e-05
-5.29013111338834e-05
-1.05197450406234e-05
-4.58183946177911e-05
-1.67911985965703e-05
-3.12397475253573e-05
-4.18795062808889e-05
-6.33348831296257e-05
-5.11424758048422e-05
-5.15963157911672e-05
-3.2731469159274e-05
-3.09359072659335e-05
-1.69565350186764e-05
-7.29625580015639e-06
-3.62042160876961e-05
-4.14072143829806e-05
-4.68806091209525e-05
-2.05976895208943e-05
-4.98487903205241e-05
-1.8389937311019e-05
-2.54054933484784e-05
-5.7249477087501e-05
-3.82582384801301e-05
-2.43104091134649e-05
7.08327772903808e-06
-3.64877587573523e-05
1.81232117030305e-05
-4.98774848290831e-05
-3.31157088827999e-05
-7.274090033299e-05
-7.26414293832188e-06
-2.33246494457532e-05
2.86232479051377e-06
-1.98726906668201e-05
-3.18139108951574e-05
-6.13227307577981e-06
-3.35713384897895e-05
-3.66104051134523e-05
-5.798640270983e-05
-5.84802697002381e-05
-2.44682858703359e-05
-8.13263300336069e-05
-5.70853909815571e-05
-5.37731135405982e-05
-2.63775592985005e-05
-1.40859219352864e-05
-4.3535610948923e-05
-4.81782257645332e-05
-1.68878401662333e-06
-5.47960003524373e-05
-2.69439481786732e-06
-2.60472516485236e-05
-2.19255348184276e-05
-3.32506357445448e-05
-3.31109408177435e-05
-3.15422622423406e-05
-1.2470615976843e-05
-2.50959902239782e-05
-1.05883330574168e-05
-3.30426442789004e-06
-3.84177081144277e-05
-4.0233583087845e-05
-7.6631774845586e-05
-3.72410120039914e-05
-6.10759246204416e-05
-4.81105737216821e-05
-4.99068672719049e-05
-5.07664879084521e-05
-4.71969859822309e-05
-4.27075445251432e-05
-3.18705210570565e-05
-3.12265812091462e-05
-4.38134705343072e-05
-4.32009862867309e-05
-2.14202158272048e-05
-2.96130999833884e-05
-5.25114134695387e-05
-4.06568299687472e-05
-3.89087334349376e-05
-3.60018408258022e-05
-6.93597613340559e-05
-1.74151231763657e-05
-4.16283185341641e-05
-1.95610698864904e-05
-8.8799001703218e-06
-4.9302282096729e-05
-2.05399362361766e-05
-6.8576345850379e-05
-3.66965402475397e-05
-3.18509581334482e-05
-5.10343521464113e-05
-6.02369190567926e-05
-5.46864096980356e-05
3.27609381263659e-05
-5.25422867199914e-05
-4.50783229322917e-05
-1.29302218693843e-05
-4.1772467045379e-05
-5.5623717841756e-05
-5.47175392976766e-05
-3.4147224193685e-05
-8.10991696055948e-05
-1.25377215647886e-05
-6.24424809510998e-05
-5.86805090916692e-05
-5.29935047792831e-05
-4.53977816493882e-05
-6.72281315927807e-05
-4.36491582976676e-05
-2.07228831391806e-06
-3.42594853262696e-05
-4.69077641568122e-05
-5.63385273261413e-06
-1.4566674676331e-05
-3.07254072029524e-07
-3.77082804954297e-05
-2.2693549268213e-05
-5.92649930355816e-05
-3.79705672762917e-05
-3.39907305086557e-05
-4.23946178985561e-05
-3.80414550472769e-05
-5.52426508904121e-05
-4.82639152047886e-05
-1.45485401589273e-05
-4.94840243929467e-05
-3.0915380793786e-06
-6.34267503026728e-05
-1.85891968660901e-05
-4.3342512038221e-05
-3.79469751850351e-05
-4.52687944571143e-05
-8.68410794615954e-06
-4.66007852082331e-05
-2.94734389592623e-05
-4.86209796013831e-05
-4.2791946031979e-05
-2.70865413057025e-05
-5.6572583077391e-05
-3.59169080154016e-05
-5.44209220398228e-05
-5.97886680202832e-05
-4.12754951448885e-05
-5.63264461466447e-05
-1.46563488135978e-05
-4.2756547177864e-05
-2.02305549322252e-05
-3.63051317815406e-05
-5.29525975058997e-05
-1.8692699918117e-05
-3.03980775273428e-05
9.37761408897623e-07
-3.01198772423877e-06
-5.86384326133729e-05
-0.000102588139310724
-1.41856480284125e-05
-3.61856837826526e-05
-4.65338323260435e-05
-4.10141531705826e-05
3.61288282231285e-06
-6.16670685611949e-05
-2.46660951055681e-05
-3.55567038402762e-05
-1.63170487566878e-05
-3.91128613287841e-05
-2.27830491571684e-05
-8.0488771782844e-05
-7.69892344241405e-05
-3.92234025623619e-05
-4.29705828540906e-05
-4.77478235198347e-05
-4.80707711578846e-05
-2.35997908407156e-05
-4.10135388495798e-05
-3.0519565293269e-05
-1.75185983617754e-06
-3.35068273646457e-05
-8.26644220941292e-06
-1.27047773479511e-05
-4.67362468315174e-05
2.84369912407108e-05
-1.12018726563758e-05
-5.08093865553588e-05
-3.39734507935213e-05
-2.80731152002312e-05
-4.41582589884378e-05
-6.58126026030951e-05
-3.36001949910574e-05
-3.54481069463098e-05
3.34539724349416e-06
-2.6653558045112e-05
-3.51398890694823e-05
-4.83004254135039e-05
-7.09118657105702e-05
-1.00875728974464e-05
-1.50514509545187e-06
-3.36458444747946e-05
-4.42503216120973e-05
-2.36875366946936e-05
-2.79232325601294e-05
-1.79766440836034e-05
-2.81509010030441e-05
-2.3892268355076e-05
-6.81180906367833e-05
-3.21828654093546e-05
-4.54561807458955e-05
-2.43040996776213e-05
-6.15782207563754e-05
-6.16003586782262e-06
-4.45297911720267e-05
-2.21959164630597e-05
-5.15470967575568e-05
-4.22496221279677e-05
-5.12197521439352e-05
-1.7972985448336e-05
-4.83374701866709e-05
-1.4158773487471e-05
-4.02695945078271e-05
-3.39521682749017e-05
-8.76476830659957e-05
-3.94912057220052e-05
-3.9479118687451e-05
-3.24631872110031e-05
-6.67355090791633e-05
4.07479418455565e-06
-4.12851788861489e-05
-6.24109013688638e-05
-4.29200344632158e-05
-4.41099460472635e-05
-4.34537527267651e-05
-5.50226869064576e-05
-3.50732488312038e-05
-1.92014426005111e-05
2.70979466967711e-05
-5.40990835771162e-05
-2.95846340161562e-05
-4.38539570191497e-05
-3.82006453882131e-05
-3.63443056820815e-05
-2.1168025450634e-05
-2.7575155462202e-05
-7.40571784344625e-05
-5.1735013469051e-05
-4.9647441837078e-05
-4.43147064511891e-05
-1.44704949643616e-05
-3.15547607268448e-05
-3.06772839339069e-05
-6.1263682705601e-05
-3.5552382022226e-05
-2.69498050982319e-05
-1.6780150791794e-05
-4.37957403807102e-05
-4.23830267625321e-05
-2.04836442326998e-05
1.00089044536607e-05
-6.34104043544665e-05
-2.77124342628272e-05
-1.79946329492487e-05
-4.57395644571732e-05
-3.109742968908e-05
-1.99691594939359e-05
-1.71421374461284e-05
-3.18478652554976e-05
-1.72431516494506e-05
-2.63570076893546e-05
-3.12748121711153e-05
-7.32849937328136e-05
-3.19793460343193e-05
-1.78881896725586e-05
-3.1310162450771e-05
-3.35273989681096e-05
-5.14425112025829e-05
-2.68045608125535e-05
-4.16622910331096e-05
-3.25400121266218e-05
-2.92502896313691e-05
-1.3604348487786e-05
-3.74149236407707e-05
-2.35295514473663e-05
-4.65775281027266e-06
-5.6635452765931e-05
-5.4726132604933e-05
-4.51255759819678e-05
-2.17128817569425e-05
-2.22111601084325e-05
-4.19728893145527e-05
-8.48172564975403e-05
-3.83367408504241e-05
-5.56505099468701e-05
-1.49855540234297e-05
-1.61951898258283e-05
-2.41858489507343e-05
1.21930467884727e-05
-2.63502728082274e-05
-1.41631534980416e-05
-2.20064352521617e-05
-7.73458414449356e-05
-2.28191595762484e-05
-4.03819999084127e-05
-1.80683829864127e-05
-1.70458209618545e-05
-2.19098906013926e-05
-2.81852883114801e-05
-5.75181031252072e-05
-2.18093960926765e-05
-2.83990961353637e-05
-3.46899240722563e-05
-5.62391175303873e-05
-4.37652921105246e-05
-8.40774927043574e-06
-1.58689142006547e-05
-1.46453859034806e-05
-4.06218845477551e-05
-3.68656032501956e-05
-5.66047807695518e-05
-4.21381716884672e-05
-5.30086875742403e-05
-2.81267207281833e-05
-5.48044398658467e-05
-4.10892243695498e-05
-2.70896858640085e-06
-1.6222482387362e-05
-5.15662010478973e-05
-5.19739710087405e-05
-1.56849508291292e-05
-7.49815042306347e-06
-2.54717390876073e-05
-3.02610595096375e-05
-8.96531873601479e-07
-5.88807219575013e-06
-9.36604701322682e-06
-4.3058765947015e-05
-6.59874884719993e-05
-3.56033681222125e-05
-5.33376887112426e-05
-3.21458631827501e-05
-5.31385716716303e-05
-1.86023318324657e-05
-6.33881042363807e-05
-9.23268072144646e-05
-3.4386269351525e-05
-2.77170619194026e-05
-5.20308721053548e-05
-5.27785667562504e-05
-4.48178969135799e-05
-1.0397866154447e-05
1.09830645335417e-05
-4.09732364905773e-05
-3.51997939995031e-05
5.31696794948412e-06
-2.92804752585362e-05
1.02781774276227e-05
-2.89168104885998e-05
-8.30937330565179e-06
-1.64419233144105e-05
-3.26971921100123e-05
6.5477049217498e-06
-2.26490293883957e-05
-6.9721467477185e-05
-4.48125475406626e-05
-4.30280579833439e-06
-4.31088422820879e-05
-4.05333621498463e-05
-7.75560926933297e-05
-2.16373984576965e-05
-9.30951441718168e-06
1.25070727292722e-05
-2.5873254849039e-05
-2.23520566503064e-05
-3.00629455535373e-05
-2.71487539551571e-05
-4.82172616521104e-05
-2.96727976818167e-05
-5.3172276915717e-05
-5.31221909817265e-05
-7.3218949112407e-05
-4.59292794959517e-05
-2.90174181381299e-06
-3.85756680750834e-05
-3.41755231090253e-05
-1.87833536446973e-05
-1.60632004687993e-06
-4.93592962282943e-05
-6.3048492362088e-06
-1.77001234767997e-05
-2.00471623730577e-05
-1.83237681181202e-05
-3.092160466933e-05
-1.90997524157201e-05
-8.32826632262609e-06
-1.34343865015823e-05
-2.63095182330957e-05
-4.13264605436777e-05
-3.82981290895193e-05
-4.59501818592052e-05
-4.29290792157673e-05
-3.96108443203048e-05
-8.58947829896688e-06
-1.39309362540161e-05
-6.95028917548238e-06
-5.39695301677718e-05
-4.25164965545377e-05
-4.15368661180231e-05
-9.07680838371252e-06
-6.28844188179523e-05
-1.69658777589558e-05
-5.25135262007434e-05
-2.39566486666236e-05
-2.98823670812522e-05
-4.24444766463322e-05
-1.97815933365253e-05
-4.46945366047938e-05
-3.19736439941394e-05
-4.55722341060612e-05
-5.5413245020886e-05
-4.34860281967078e-05
-5.43780506937439e-05
5.31132416782281e-06
-4.67514626117548e-05
-3.10729933759515e-05
-1.17640764144998e-05
-4.77393974156013e-05
-2.09312582161137e-05
-5.45483774614262e-06
5.81311062968989e-06
-4.93990629652471e-05
-6.7656343451174e-05
-6.20743205143713e-05
-5.9451028005655e-05
-4.23153174915024e-05
-5.57498585667931e-05
-2.21540136546133e-05
-2.93845755763784e-05
-5.23070394821259e-05
-1.30749403915186e-05
-6.45632939348491e-06
-1.83644383288682e-05
-4.15186810666983e-05
-3.37865139892565e-05
-7.7422003557871e-06
-1.87491408766835e-05
-2.26824928913131e-05
-2.41376439139402e-05
-5.12757162804781e-05
-2.84871879620092e-06
-5.13595336270137e-05
-2.36112048898338e-05
-7.07167830767927e-05
-2.7158266929919e-05
-6.1485942234063e-05
-1.58970639568119e-05
-2.47810614444686e-05
-2.79209517065277e-05
2.64314187741454e-05
-3.80343514507925e-05
-4.60463327756885e-05
-4.07534830261021e-05
-2.08891761053135e-05
-7.53270850784263e-05
-3.08039494908912e-05
-2.89096409673997e-05
-1.29076202688618e-05
-4.4338885613126e-05
-5.67227366853587e-05
-4.66260260534629e-05
-1.38328510269114e-05
-4.0603758528617e-05
-2.91702597788895e-05
1.53372343912613e-05
-4.68596436792564e-05
-5.67947778664633e-06
-1.42554943819649e-05
-2.19108217423858e-07
-5.75200986719279e-05
-1.16079817800693e-05
-3.09384842585271e-06
-4.27975639726795e-05
-5.06898589086683e-05
-2.96590556638023e-05
-2.84033263539538e-05
-4.67597565425119e-05
-5.48055034003566e-05
-3.4774753866642e-05
7.26599112583621e-06
-5.34940112238645e-05
-6.8531755258109e-05
-5.67391768346988e-05
-3.0334869247321e-05
-3.67471433953176e-05
-6.51411842647335e-05
3.05711160990933e-06
-2.73944943523805e-05
-7.36362338121125e-05
1.02727438427174e-05
-9.21379104887193e-06
-2.19262805509484e-05
-1.17682559982324e-05
-2.40996247788546e-05
-3.97769692344035e-05
-1.8333876804115e-05
6.35395349890803e-06
-2.21760691471745e-05
4.40674378828842e-06
-1.69196960340534e-05
-6.35798071811254e-05
-4.54152252740102e-05
-6.26745156506194e-05
-4.43847861937638e-06
-1.90598787735594e-05
-4.66267972163675e-06
-2.82743111531314e-05
-3.5077619057635e-05
-2.15200801433508e-05
-4.17742678349154e-05
-4.78530785047835e-05
-2.88599797922564e-05
-4.09722480220923e-05
7.09987588691825e-07
-3.00339257533245e-05
-3.10904542226188e-07
-5.00423184872647e-05
-3.42792846564813e-05
-6.13885482949936e-06
-2.01876069284313e-05
-3.73769908747379e-05
-5.33271770905883e-05
-2.53295690101202e-05
-1.63037235984349e-05
-6.02779798030153e-05
-2.27867646316638e-05
-1.44912911825825e-05
-3.45460906474337e-05
-4.53272834236718e-05
-1.15665150291452e-05
-2.93729244716015e-05
-1.56471575146974e-05
-1.19853061201828e-05
-3.7392883717764e-05
-5.39733230256717e-05
-3.49937493410191e-05
2.72164028791382e-06
-7.51051485760454e-06
-2.67231304775243e-05
-1.25802991890663e-05
-3.15170495441785e-05
-4.08519472599934e-05
-2.22799422852137e-05
-4.38018721735925e-05
-4.78745353547523e-07
-1.18903217826197e-05
-4.65568824262021e-05
-2.51887339332736e-05
-1.80731585008004e-05
-1.88878405316544e-06
-4.1803283325239e-05
-4.687330044729e-05
-3.06604561625529e-05
-7.44445158416534e-05
-8.92544978383884e-05
-3.60125821038434e-05
-5.88570986553629e-05
-3.90294105294724e-05
-3.91069514961535e-05
-7.04771734872534e-05
-3.48530368669253e-05
-3.27771701460175e-05
-5.10589814597857e-05
-1.95928942584684e-05
-2.90766226762461e-05
-2.98383266985603e-05
-1.88888401707344e-05
-4.06453137579922e-06
1.20958453013283e-05
-6.52677068173226e-05
-2.45705408359708e-05
-3.06908043831589e-05
2.30527885296224e-05
-1.45756497216376e-05
-7.00986505390214e-05
-7.01636239120056e-05
-4.84207961244831e-05
-2.25812137171103e-05
-3.30733861862598e-05
-4.27128150801009e-05
-3.20833272905335e-05
-1.53074482658065e-05
-2.90008954861534e-05
-4.23395511160803e-05
-2.49651107079642e-05
-3.3118315609469e-05
-5.23514925963874e-05
-2.53647450627184e-05
-8.99259655267294e-06
-4.24388466390472e-05
-4.37878060044885e-05
-3.95136336632666e-05
-3.92852399882686e-05
-3.39395959112683e-05
-4.94099390683553e-05
-5.5675065860586e-05
-4.14952865942717e-05
-4.90396216573536e-05
-2.61628467671347e-05
-3.02943169331831e-05
-2.91088418035673e-05
-4.74009071825149e-05
-2.16664401812889e-05
-4.55201790979215e-05
-2.60499342640953e-05
-1.76982304040897e-05
-2.67610964417012e-05
-1.55827755557457e-06
-1.70618900138079e-05
-2.06008235399727e-05
-2.79811924624651e-05
-3.57827601375986e-05
-3.23402400374729e-05
-3.87343666466971e-05
-4.73559969036346e-05
-1.01006488909927e-05
-3.26645438547198e-05
-4.42957525311639e-05
-5.58670900877588e-05
-5.74885865994825e-05
-4.0435661810904e-05
-5.62180797988858e-05
-2.76079774875343e-05
-3.83375357194539e-05
-6.13996152649088e-05
-1.59214959216484e-05
-1.52360849719495e-05
8.59333913398466e-06
-5.31752091209887e-05
1.17785832590726e-05
-2.52216932028884e-05
-6.11464123396412e-05
-4.49779266879916e-06
-8.71013191802884e-05
-4.03137325441916e-05
-5.12175754321332e-05
-5.89722205834054e-05
-3.81976887119966e-05
-1.60035933034176e-05
-6.47851142417623e-05
-6.5772935254848e-05
-4.12576979238673e-05
-5.07988045772298e-05
-2.22070570353152e-05
-2.9798599159998e-05
-3.66708670495998e-05
-2.67913822218438e-05
-1.65486292919891e-05
-2.32318520808631e-05
-2.72177429425881e-05
-8.93725782226582e-06
-1.08812206354047e-05
-5.26690843256995e-05
-6.80411005214153e-05
-5.91171983503754e-05
-2.10260641772094e-05
-5.05901009626713e-05
-3.74000122011267e-05
-8.19552135156382e-05
-8.09853635571647e-05
-2.07609942233351e-05
-2.60274746845341e-05
3.66485019569765e-06
-7.51751189466737e-05
-3.75450550289341e-05
-1.37582630951852e-05
-3.65384075317419e-05
-3.47658683667212e-05
9.62833601630381e-06
-9.47997597940364e-06
-2.64231621420076e-05
-2.30997973369806e-05
-2.2274000605309e-05
-3.83082626110708e-05
-2.77230100075249e-05
-8.32554181977835e-05
-4.49781335679469e-05
-6.35443607350318e-05
-6.12699809581962e-05
1.2325547611758e-06
-5.50812580109314e-05
-3.96296725245838e-05
-2.16978301151647e-05
-4.65794425537754e-05
8.50362938166544e-07
-4.96331977848475e-06
-1.02571553025903e-05
-3.20894880596648e-05
-1.6511149320353e-05
-7.07894273441139e-06
-1.97684959024582e-05
-3.97306766298885e-05
-5.27717047464421e-05
-4.0427579469266e-05
-5.26333344330421e-06
-2.96489076195489e-05
-2.98773540496787e-05
-3.89110854843783e-06
-2.6388770714849e-05
-2.58451908271097e-05
-3.33693788410347e-05
-2.90605028339094e-05
-2.38368675200185e-05
-2.77371057840537e-05
-6.31229988818646e-05
-1.52800891112976e-05
9.47388182798433e-06
-5.14225861982206e-05
-1.22478289677461e-05
4.7079320317589e-06
-2.8875920934936e-05
-3.7803967769413e-05
-4.37820792118145e-05
-3.23127156012474e-05
-3.03716919871483e-05
-5.73338903984427e-05
-1.65037171898631e-05
-2.98610960608022e-05
5.27836901334324e-06
-2.131538764725e-05
-2.85975123442653e-05
-1.16863158465834e-05
-3.47722445722388e-05
-3.79539490138461e-05
-5.63821903269634e-05
-1.29661447315072e-05
-6.14362892049811e-05
-2.19966076336789e-05
-1.48024825448601e-05
-5.0507014544145e-05
-6.20892435348258e-05
-5.54192762349632e-05
-1.07646261779038e-05
-3.90129148834877e-05
-6.98304022856609e-05
-5.00706988528751e-05
-4.90644339702692e-05
-4.87019922556415e-05
-4.62016926450026e-05
-2.7909608837559e-05
-2.19911444874704e-05
-1.30234852949262e-05
-9.77235759435619e-06
-1.21138115397732e-05
-5.19467740999708e-05
-3.65865104283459e-05
-5.77765130366592e-05
-2.55764475226953e-05
-5.84735804281344e-05
-1.81261723480123e-05
-3.55010375003046e-05
-4.44120378499139e-05
-4.75474539091127e-05
-3.9318765071596e-05
-6.23902469609008e-05
-2.19615300240026e-05
-2.5488997179405e-05
-4.69473787225179e-05
1.76281572091189e-06
-2.3949779753408e-05
-3.3950418435777e-05
-2.8252583948959e-05
-2.78458176557808e-05
-4.07827316087065e-06
-4.93178248904617e-05
-1.54797746022385e-05
-1.15163464827298e-06
-1.29741374072e-05
-2.65893270436064e-05
-7.44849817253264e-05
-7.65857349502567e-05
-2.97309476235487e-05
-8.07762288258307e-05
-4.05687789514927e-05
-3.82103822869996e-05
-6.67253837888719e-05
-2.69681381305171e-05
-3.32412331357225e-05
-3.27851149104625e-05
-2.60645908753826e-05
-6.45206844519793e-06
-1.56135542471718e-05
-2.97596968937407e-06
-1.54625280529227e-05
-7.21832223738433e-05
-4.38364524607802e-05
-1.76022010840402e-05
-5.05382919295795e-05
-2.26513298783274e-05
-6.2116531576141e-05
-4.61383156542722e-05
-3.92862062311809e-05
-5.89679592172637e-05
-4.07018144929676e-05
-4.92839923829623e-05
-3.39102708878411e-05
-9.36549291557762e-06
-1.06469018022968e-05
-7.52666294925788e-06
2.55962589842197e-05
-1.35902697820195e-05
-1.24395521501668e-05
-4.22077130613164e-05
-3.35896615742148e-05
-5.89491871336727e-05
-4.78364308465374e-06
-1.92644176885422e-05
-2.05591591328107e-05
-3.91218251667591e-05
-5.98030344623414e-05
-8.4769872168958e-05
-4.98440632363029e-07
-3.96607156362563e-05
-3.5051825336064e-05
-3.81536701052161e-05
-3.23934125864817e-05
-2.25050832945565e-05
-9.13373779735479e-06
-1.78915700013648e-05
1.80899585933558e-05
-3.89267805520518e-05
-3.28589715593607e-05
-2.66174561782945e-05
-2.32074880428686e-05
1.70757514862019e-06
-5.42886625049197e-05
-1.87217418336279e-05
-5.2070623587526e-05
-1.27444576473048e-06
-5.30623261940943e-05
-2.56880366507785e-05
-8.5938113877706e-05
-4.18770740929821e-05
-1.81101419268535e-05
-4.97889435239904e-05
-2.01426701285581e-05
-1.61760417122868e-05
-3.16268384004699e-05
-3.46566167342739e-05
-3.55135453894317e-05
-4.01607548455997e-06
-3.3032878382776e-05
-5.52653343830005e-05
-1.86729803766935e-05
-2.48712650653992e-05
-4.55960921334861e-05
-2.45884274475758e-05
-5.41242772283273e-05
-6.33995143146601e-05
-4.53879414294477e-05
-5.14980526872467e-05
-5.53744232150222e-05
-2.42161185510229e-05
-3.54326908913791e-05
-2.35059970800158e-05
-2.90023267132272e-05
-3.01902329251413e-05
-5.04025431417882e-05
-4.10281398990782e-05
-5.25198865643279e-05
-2.4709945836697e-05
-2.1071409486985e-05
-6.03343974511449e-05
-3.28618131868187e-05
-1.7272891458558e-05
9.75447982925027e-06
-4.97832339228884e-05
-2.86381181847885e-05
-3.66643327359508e-05
-6.94075908957881e-05
-6.29874777168667e-05
-5.16329501719491e-05
-2.41481406705982e-05
-8.47328249273087e-05
-7.68634169701387e-05
-3.38471323731037e-05
-5.64225906750153e-05
-4.57747408925074e-05
-6.92857672221804e-05
-5.04941443035305e-05
3.34963834617308e-06
-2.39303394254435e-05
-2.7632699849875e-05
-3.94659828007378e-05
-2.05148630527902e-05
-7.44599265396641e-06
-7.14278577178527e-05
-4.12270725428865e-05
7.01449299744937e-06
-4.11059672684049e-05
-3.44522691955613e-05
-4.30911314924087e-05
-4.16608144293705e-05
-5.74607705213686e-05
-3.78526930128486e-05
5.19696721861288e-07
-9.12346942537345e-06
-3.3920521053299e-05
-1.32818448104864e-05
-3.01533642353093e-05
-1.06908800342391e-05
-4.32093431590531e-05
-7.76731883352678e-06
-5.71222835612101e-05
-2.21907735286408e-05
-3.62108957748331e-05
-2.24259060069213e-05
-1.87871458684765e-05
-3.91036540109411e-05
-3.57079033684798e-05
-3.15616041243106e-05
-3.87278006568589e-05
-4.18612563996746e-05
-4.47443051298077e-05
1.09508524783591e-07
-3.12784634131729e-05
-2.71179590946026e-05
-5.08342599465078e-05
-3.41108140419389e-05
4.97680328871473e-06
-2.49030690788652e-05
-7.75195779894611e-06
-4.2999780830481e-05
-3.408107458199e-05
-4.48429732226932e-05
-3.27534350222569e-05
-4.15512310761462e-05
-5.35584388097985e-06
-1.66454150895783e-05
-8.74527505359424e-05
-3.21479028985142e-05
-3.29294482400368e-05
-5.16279447979307e-05
-5.25810578785863e-05
-5.85895464436833e-05
-4.17964476537703e-05
-2.05715340906263e-05
-5.9659106252016e-05
-4.11898755220064e-05
-4.23321257185734e-05
-2.12269709634823e-05
-1.71612570755161e-05
-4.63460440641059e-05
-3.91070921968864e-05
-3.07031004985945e-05
-2.71398514480414e-05
-1.29950863254091e-05
-1.43742414948175e-06
-4.36503692107283e-05
-4.31214347175863e-05
-3.57882380846006e-05
-4.40801746031096e-05
-3.68462333374815e-05
-2.62850621760473e-05
-4.04375847421484e-05
-2.45519831621736e-05
-4.07768556590473e-05
-3.65944586968984e-05
-2.39172144647374e-05
-3.97859745406068e-05
-4.2312069197967e-05
-5.33752663019837e-05
-2.18439923363563e-05
-5.66211667609596e-06
-6.87360849759489e-05
-5.37031663821765e-05
-4.4988980187125e-05
-5.31308196143168e-05
-4.62897442602671e-05
-4.33257469454753e-05
-1.35849263342875e-05
-3.90411368627141e-05
-4.18066573078772e-05
-3.7194995501656e-05
-8.09754232493829e-05
-6.00921531366872e-05
-2.68501981410834e-05
-3.88965014945759e-05
-7.07922584032154e-06
-2.04206229884386e-05
-1.13515108644065e-05
-3.59902694946432e-05
-2.60776527677509e-05
-1.13221632013476e-05
-2.79414750041307e-05
-1.98404860202053e-05
2.21598447788996e-05
-4.99365674198188e-05
-3.24264983096436e-05
-1.90933177181508e-05
-4.0157349612192e-05
-4.84216084084531e-05
-2.77003696881964e-05
-3.39350540072783e-05
-4.99397625699705e-05
-3.75525638228639e-05
-2.20045802881591e-05
-1.06567042942666e-05
-4.75801114204816e-05
-6.14783359692261e-05
-3.23208872285543e-05
-2.63834562876057e-05
-7.87314815005831e-06
-6.68566560032714e-05
-2.66012601390506e-05
1.36919452998956e-05
-2.85241005165176e-05
9.11224106670202e-06
-1.32536782444174e-05
-4.55277615031677e-05
-2.9518361148836e-05
-4.7133384248149e-05
-2.04456817740908e-05
-3.87904517646558e-05
-6.45079724551906e-05
-3.97172325244993e-05
-6.57659835263953e-05
-6.78667094305442e-05
-3.3704543435312e-05
-2.56550402549855e-05
-2.51032327064959e-05
-1.91859512946736e-05
-4.93677678760028e-05
-2.54082492451682e-05
1.83148145842893e-05
-1.38004293575944e-05
-4.72150681519867e-05
-2.6484168053264e-05
-5.48630567009561e-05
7.27481946903686e-06
-3.90046918146709e-05
-1.45008460622055e-05
-2.79569919662751e-05
-4.70268648036958e-05
-3.12305889944487e-05
-4.49815152515982e-05
-5.99171116539059e-05
-3.45724840512043e-05
-4.35471184258639e-05
-1.60445819033716e-05
-8.40486733673198e-05
-1.37803210140769e-05
-8.01592654979822e-05
-2.76853644826501e-05
-2.7392782738808e-05
-2.86662529092767e-05
-3.71326800338781e-05
-2.43775440603903e-05
-1.71947531767857e-05
-5.03828381720463e-05
-4.56200426080224e-05
-3.54440837089242e-05
-6.94244413777281e-05
-4.28909649394683e-05
-2.29905753924109e-05
-3.49993459357805e-05
-3.34396974703567e-05
-4.23505932960457e-05
-2.12048397550281e-05
-3.46288196315452e-05
-3.52726619164563e-05
-4.15523057134647e-05
-3.52837356939454e-05
-7.07289317128791e-05
-5.56017792042087e-05
-5.255082206638e-05
-6.72867085480468e-05
-3.72766258301616e-06
-2.89792190731451e-06
-1.15028624483652e-05
-2.19474558688621e-05
-4.86364601705302e-05
-3.20138265111697e-05
-2.37016496557826e-05
-3.73806390479681e-05
-2.73824083510194e-05
6.38954218621442e-06
-5.23534276993444e-05
-5.38258317717137e-05
-5.02261092938707e-05
-7.1706998789901e-05
-2.28628602047412e-05
-2.63493200708784e-05
-2.54594382562979e-05
-4.36706208787985e-05
-5.45117213352914e-05
-7.81134349516797e-05
-3.89540486884862e-05
-3.39402094722768e-05
-3.50227235531235e-05
-9.57493261226215e-06
-1.5196869261535e-05
-1.2102796189021e-05
-2.88931808224632e-05
-3.75644966964731e-05
-7.23517157523567e-05
-4.08176277907936e-05
-4.95353948101361e-05
-3.57143396624484e-05
-5.10190518804003e-05
1.08325783858653e-05
-2.97357424078831e-05
-5.00355219822535e-05
-3.96266860816761e-05
-5.20572569895381e-05
-2.98772059703548e-05
-2.10239008571028e-05
-4.81828256431676e-05
-2.27824964027137e-05
-3.22708346878274e-05
-3.29258647716733e-05
-7.9190586634724e-05
-5.66382603163849e-05
-1.3339081246162e-05
-2.60247438856775e-05
-2.46695792972635e-05
-5.36879062156681e-05
-1.38683115796525e-05
-4.2514608149915e-05
-3.03087292869318e-05
-4.71620930119694e-05
-3.62917098651041e-05
-1.32515092954909e-05
-2.87687288605449e-05
-5.52826635890753e-05
-4.06062982799919e-05
-5.78535038858645e-05
-2.51070297094653e-05
-1.21672294538411e-05
-4.65548318094776e-05
-6.23253258026934e-05
-5.8158685945814e-05
-5.53486000786915e-05
-5.0242147943748e-05
-1.76650303624222e-05
-3.55095084515919e-05
-7.94180400482644e-05
-3.29452685364178e-05
-4.26296582204013e-05
-2.44020602006014e-05
-7.31206877889448e-06
-2.01315026512764e-05
-5.30615785185585e-05
-4.31300341400926e-05
-5.91224129792657e-05
-7.62125322173372e-05
-3.78896892312718e-05
-3.69165934212943e-05
-3.25334896803959e-05
-2.38551585672436e-05
-5.2359662414e-05
-3.84858060334681e-05
-7.65614032174887e-05
5.3427961077115e-06
-4.33198014412959e-05
-4.22346797587749e-05
-3.1602304238637e-06
-4.10378785303942e-05
-4.21842768933678e-05
-5.11195593455115e-05
-2.88766040278062e-05
-6.66429859383226e-06
-3.24869375635622e-05
-5.27389182775844e-05
-3.30347280078376e-05
-2.43884923965176e-05
-4.33272211755099e-05
-3.82368218559809e-05
-3.49274018139801e-05
-1.27613871650055e-05
5.60220418773957e-06
-1.30805599962442e-05
-2.68354073070532e-05
-8.00196551239335e-05
1.45673209245301e-05
-2.83648786398032e-05
-2.9167071324667e-05
-3.17107358077707e-05
5.75739484899683e-07
-7.88785959855011e-06
-2.13741466845612e-05
8.37642064393456e-06
-3.20314560519843e-06
-4.43636035830482e-05
-3.68114619162704e-05
-3.33058833086567e-05
-2.29552695933025e-05
-3.05364175797753e-05
-6.55765630109655e-05
-2.12283005844095e-05
-5.2300332098962e-05
-2.24180983953232e-05
-5.50766229197032e-05
-5.98248612439415e-05
-3.61673874473553e-05
-2.87433809459482e-05
-6.70393690122891e-06
-3.59854733502178e-05
-2.92655734693575e-05
-5.34672116387657e-07
-2.77452211714629e-05
1.7823907678444e-05
-3.60857852374083e-05
-4.92710052949376e-05
-8.36039915362635e-05
-4.16306225073296e-05
-9.96357177179723e-05
-3.62657797997936e-05
-4.76121986615372e-05
-5.18913903871349e-05
-5.33881932891975e-05
3.78329648919059e-06
-6.15161593663193e-05
-3.39072606930404e-05
-1.71043819019923e-05
-3.291241571223e-05
-4.48395449463272e-05
-4.18865106626375e-05
-5.15428181108696e-05
-3.49741628577046e-05
5.56816320328697e-06
-3.21855218688783e-05
-2.31105574313958e-05
-6.27414406680046e-05
-3.35241505845959e-05
-1.94304718468423e-05
6.57691955115472e-06
-5.23061585219474e-05
-6.55576661725515e-05
-5.52519751922569e-05
-4.59939091455011e-05
-7.64745618192574e-05
-3.39276458370077e-05
-2.97317541262204e-05
-3.90862285606509e-05
-2.04764870996168e-05
-5.65097191368573e-05
-4.84078591522242e-05
-4.54093191868729e-05
-3.02297801428586e-05
-5.90321880339732e-05
-4.17584653375135e-05
-4.72981662402957e-05
-5.80350270092427e-06
-5.73047558828791e-05
-8.3700971379463e-05
-3.39107842486775e-05
-7.83623712034875e-05
-6.28733016293387e-05
-5.33059616467937e-05
-7.45293532242252e-05
-5.15514651979641e-05
-6.76017875457626e-05
-2.30388007910537e-05
-6.34922972420001e-05
-2.56924686496148e-05
-6.22833691420463e-05
-4.15643510247867e-05
-3.08547627802604e-05
-4.29641025845195e-05
-3.52115560356347e-06
-4.649545850266e-05
-3.71595209615651e-05
-3.02381195865178e-05
-5.76073864852975e-05
-5.99341131503176e-05
-4.31911582081843e-05
-3.88272983133229e-05
-5.79454030917248e-05
-8.5195851802764e-06
-4.99085716933088e-05
-2.04151445298217e-05
-6.61866181300072e-05
-2.75072443746332e-05
-3.74418307563753e-05
-1.44373866435544e-05
-7.60575948804449e-06
1.14355518236523e-05
-4.90667797812614e-05
-8.77994825994782e-05
-2.4817752466428e-05
-7.35175095269116e-05
-3.86430814536644e-05
-5.69331433757787e-05
-4.04106589480578e-05
-8.03464620998725e-05
-5.25307380462409e-05
-5.19769682700738e-05
-5.02316764746803e-05
-6.27559926600896e-05
-5.62334970744912e-05
-7.67869632070374e-06
-2.82281468240011e-05
3.3863235256683e-06
-1.05456046212794e-05
-1.29314133552962e-05
-4.79494666968502e-06
-4.7282719219859e-05
-1.90160605497181e-05
-2.8011623141388e-05
-2.4314440413686e-05
-4.39683115982574e-05
-4.73580071089004e-06
-1.80216261573911e-05
-3.84297736612954e-05
-2.89768203877118e-05
-2.44679227871638e-05
-5.33183152209199e-05
-3.27975868654043e-05
-4.83929031501633e-05
-5.40826164893947e-05
-5.81844107638231e-05
-2.48710766577955e-05
-6.2338489925166e-05
-3.00743178687036e-05
-2.2621917457669e-05
-2.26009832241081e-05
-2.05446816696107e-05
-1.71571944552325e-05
-5.04881450660314e-05
-4.37019015622491e-05
-1.74115413558067e-06
-6.20346795498595e-05
-2.69060119753645e-06
-6.61226464597438e-05
-2.75933247795214e-05
-5.72895141033965e-05
-4.85433429304885e-05
-5.64102803267716e-05
-3.52663033442963e-05
-3.00450649872726e-05
-5.92175057204852e-05
-1.84258479718033e-05
-1.7890561446008e-05
-1.8806208324412e-05
-1.86322996470044e-05
-1.21504863149487e-05
-5.81771539128498e-05
-6.24363371623935e-05
-3.38610004913989e-05
-2.96325088800319e-05
-4.80840050048377e-05
-2.63055265873043e-05
-3.04519222752164e-05
-3.33160075803539e-05
-2.66594035678699e-05
-5.95653131290627e-05
-7.82388897510058e-05
-1.60256529254472e-05
-7.36940980235433e-06
-4.43239646330014e-05
-4.63326575713215e-05
-5.82302419552593e-05
-4.5189723147653e-06
2.75057528836959e-07
-1.74814116958122e-05
-3.78726470104866e-05
-3.13702128098487e-05
-7.58308011888955e-05
-3.439098949793e-05
-2.54718050353988e-05
-3.0061853043896e-05
-7.39134562320129e-05
-2.61640544401294e-05
-4.01415515008569e-05
-4.00405502593534e-05
-5.75828855780394e-05
-4.0927017274673e-05
-3.32296666156448e-05
-2.94275711721602e-05
-1.99909369617665e-05
-3.01758283241914e-05
-3.14180381805953e-05
-4.55446667633887e-05
-2.04325869431185e-05
-5.32303234204221e-05
-2.23306230047791e-05
-4.91874180014024e-05
-6.47928108288471e-05
-8.28765124585349e-06
-5.14626515845393e-05
-5.71455872484078e-05
-6.81133312329371e-06
-2.38321853511947e-05
-1.7516563331309e-05
-4.33765103917194e-05
-2.83197737007028e-05
-6.65703919175803e-05
-1.37032632538887e-05
-6.50834277258479e-05
-4.65048429719439e-05
-3.61095389589552e-05
-5.13635997224965e-06
-6.82333842639894e-05
-1.99131521292244e-05
-8.03699558658254e-06
-2.60769684757917e-05
-3.90320649603196e-05
-4.66223693861548e-05
-4.24590472134437e-05
-2.16845036351025e-05
-4.77630071492801e-05
-3.34245398192602e-05
-3.60534798967165e-05
-3.69702209060712e-05
-5.41777959033926e-05
-1.94390936515725e-05
-4.3242754401519e-05
-2.65800820291521e-05
-1.79702056431561e-05
-2.674514924953e-05
-3.57577907135887e-05
-3.10989142756363e-05
-4.88441351316875e-05
-4.49695304283013e-05
-2.55646846309325e-05
-3.59038991940017e-05
-1.5207344995473e-05
-6.10987256406812e-06
-2.85339943826889e-05
-1.23139377461289e-05
-1.94220266321904e-05
-3.17282696118067e-05
-5.39868208099339e-05
-2.70134764666481e-05
-1.36001271481677e-05
-5.14592482495234e-05
-3.31019112140371e-05
-3.7123765064807e-05
-2.30359201507706e-05
-5.91063057902933e-05
-2.64465830873069e-05
-7.79981235561368e-05
-3.53237371791178e-05
-5.52668307930946e-05
-3.34832402112373e-05
-3.73121070419108e-05
-2.51180413432746e-05
-3.928769491747e-05
-5.47008354625059e-06
-3.24021808959457e-05
-5.47866292336686e-05
-2.70525262879178e-05
-4.1714904406398e-05
3.46016657884914e-06
-6.92921225240739e-06
-2.66960975551303e-05
-1.24267950815326e-05
3.20679393221328e-05
-1.4878145628891e-05
-2.60659224409929e-05
-5.33517138097808e-05
-3.75128464565337e-05
-4.54438366013267e-05
-5.4682432678639e-05
-4.57415482369399e-05
-1.52489932027955e-05
-1.45206490684294e-05
-4.60120666939732e-05
-5.3849383885857e-05
-5.36627874759279e-05
-5.56606005113474e-05
-4.61940367424274e-05
-2.02492115663199e-05
-3.76552357526157e-05
-4.22592037113021e-05
-4.71647032981818e-06
-3.04351671193395e-05
-3.74073226622341e-05
-4.38924294226102e-05
-4.22011518828771e-06
-1.04846356245454e-05
2.06341726099933e-06
-6.57197938139341e-05
-4.76978001738707e-05
-3.70929520515894e-05
-1.29273388534513e-05
-6.12576401882685e-05
-2.76486963552845e-05
-5.84981287320982e-05
-4.14258015643877e-05
-5.09911449007989e-05
-5.48752382479844e-05
-8.82868202534955e-05
-3.67991700016295e-05
-1.84537593696552e-05
-5.64462989062725e-05
-1.6399925712272e-05
-5.33522851462216e-05
-3.73129722215849e-05
-6.2811828679926e-06
-4.28975379727595e-05
-4.75087437352484e-05
-1.03779474804376e-05
-3.66672482837163e-05
-1.79705677636108e-05
-2.64035926495507e-05
-2.15599268251896e-05
-4.27228185905223e-05
-1.06317872579236e-05
-1.26226245320041e-05
-3.30593308140144e-05
-2.61412985545876e-05
-3.32730934070092e-05
-8.67635074756057e-06
-3.60726503853174e-05
-3.99876802287493e-06
1.45268299484269e-05
-6.69297197816666e-08
2.14457351343753e-06
1.34511188031958e-05
-3.20815626533311e-05
-2.99787610906058e-05
-5.34369263920296e-05
-1.44225839969445e-05
-2.14439789099106e-05
-1.54899207786967e-05
-4.02315716921787e-05
-4.44109672797144e-05
-6.82458345335897e-05
-2.30149136434115e-05
-7.40664928585572e-05
6.44290253815709e-08
-1.79860708575107e-05
-1.82518746049484e-05
-2.27996179276296e-05
-3.54226743390863e-05
-1.46998542089732e-05
-4.26347540369794e-05
1.11323298212038e-05
-3.95717603443316e-05
-4.35638656006506e-05
-1.4664252108182e-05
-3.58206089566059e-05
-5.91014761171177e-05
-5.45930071282562e-05
-4.93175867875245e-05
-1.87270685245988e-05
-2.97127461402883e-05
-5.76847783803708e-05
-2.69903427629195e-05
-3.39329793709036e-05
-2.68841257258183e-05
-3.03567769808106e-05
-2.56940715107001e-05
-1.58237785371671e-05
-1.64065274693046e-05
1.29630453168482e-05
-5.02152587992905e-05
-4.72664871993686e-05
-5.08633258049432e-05
-5.99149573373787e-05
-5.21720541997083e-05
-3.42583048817385e-05
-4.09243224240238e-05
-6.86676607056742e-06
-8.02045588385503e-05
-1.41931152517505e-05
-5.43039275064768e-05
-3.53608814309377e-05
-1.94312981675611e-05
1.11093353032505e-05
-1.29449114545935e-05
-3.04622172709134e-05
-4.64677351676336e-05
5.97736136713936e-06
2.10770801959098e-06
-3.84804809969321e-05
-5.93974134263119e-06
-1.94174408342972e-05
-2.48809458761372e-05
-1.45046534252524e-05
-4.44119868282209e-05
-3.67516822834591e-05
-3.61343089220129e-05
-1.60825172730105e-05
-6.45313545994704e-05
-6.4653071386689e-05
-4.65885743365992e-05
-1.19406895726056e-05
1.99079715038409e-05
-3.01525388700703e-05
-2.35787610504623e-05
-3.01542534053112e-05
-3.68142358658139e-05
-1.42947785271105e-05
-4.26044395837941e-05
-3.98832775199787e-05
-4.96517117777729e-05
-3.16943390720601e-05
-5.60953627915348e-05
-3.57584168163932e-05
-3.08397199211886e-05
-4.67338034571034e-05
-3.95593353832056e-05
-2.86243778886874e-05
-3.28411505015134e-05
-3.8130158043282e-05
-5.90409385703842e-06
-4.46813492083693e-05
-3.40209774399726e-05
-6.40439006109266e-06
-3.52257530267594e-05
-4.82836459170139e-05
-1.18919132399639e-05
-1.73402019659291e-05
-5.82906177751639e-05
-3.37820044497809e-05
-3.6931810988887e-05
-3.93804310946615e-05
-6.3498434673104e-05
-3.38357275160276e-05
-5.68863481343428e-05
-2.13923923585987e-05
-1.90024478484871e-05
-3.28267737601603e-05
-3.57072265768505e-05
-3.07661760968586e-05
-3.39490508545696e-05
1.24481748295667e-05
-1.24218355265733e-05
-4.69656517589321e-07
-2.52922673143956e-05
-2.34070945520996e-05
-5.76012961780957e-05
-2.97631372083743e-05
-8.16885446737667e-05
-2.16518013486841e-05
-1.64173622891912e-05
-1.82898632843087e-05
-2.68879116356215e-05
-1.6834137684728e-05
-5.56467153313862e-06
1.51488735606803e-05
-3.2159309090275e-05
-5.40962285743798e-05
-3.1734191160617e-05
-4.51688689373407e-06
-5.76927290793024e-05
-6.26124250193817e-07
8.71894059893412e-06
-3.3374452368175e-05
-2.4847274183823e-05
-5.11840168768424e-05
-4.59726973954982e-05
-2.28579775186244e-05
-3.75880569859592e-05
-5.27352476881183e-05
-4.59316495344632e-05
-3.75650047438638e-05
-2.63303784645526e-05
-4.52527166027952e-05
-1.24449651775567e-05
-4.79651073338047e-05
-2.69251495678989e-05
-4.50567861357993e-05
-3.42812418282046e-05
-2.35267053250306e-05
-6.15564177378851e-05
-3.87579174335348e-05
-6.75381599807483e-05
-2.95220936567998e-05
-4.16765417522838e-05
-1.13100895894911e-05
-3.14286984556632e-05
-6.37647916225263e-06
-3.09352517508873e-05
-4.26551176248145e-05
-4.28509963782323e-05
-6.40255885560394e-05
-1.61277905368741e-05
-6.24064355958896e-05
-4.64775654145567e-05
-1.81046813787338e-05
-3.16402500284403e-05
-7.59861109184619e-05
-7.21727179672594e-06
-1.18847372396389e-06
-6.20439618627084e-05
-3.74946323018562e-06
-5.26445876603449e-05
-5.44037043259803e-06
-2.34649350561097e-05
-3.66432008284341e-05
-3.8134311492355e-06
-6.23022729004617e-05
-1.95525683449625e-06
-6.62137723303565e-06
-2.22808557921463e-05
-4.91047917070057e-05
-1.86636461339619e-05
-1.06404635550253e-05
-5.22703484983488e-05
-2.44907767994391e-05
-7.58871974550896e-07
-3.7214726400272e-05
-5.41533620460226e-05
-3.8223201873531e-05
-5.30147780737173e-05
-5.9342261033011e-05
-4.4757848232179e-05
-3.52493766916575e-05
-8.124832134488e-05
-4.4737111344203e-05
-2.62486507436362e-05
-2.64487638099577e-05
-2.96911870696777e-05
-1.9761664572899e-05
-5.09780388515584e-05
-3.24451434593957e-05
-4.02061241800644e-05
-2.8656487850511e-05
-2.66653791598826e-05
-3.40957074748135e-05
-5.33354593657533e-05
-3.77767766932332e-05
-7.58507776585849e-05
-3.03108156103853e-05
-5.53492422457099e-05
-2.00362937674036e-05
-3.36961721003354e-05
-5.66943378739359e-05
-4.89670036254653e-05
-2.57323220841722e-05
-3.08819912100949e-05
-4.39816086192122e-06
-3.05405158523428e-05
-3.92635682367808e-05
-4.04351150102629e-05
-1.72077556226244e-05
-3.95413505680801e-05
-1.75718672648476e-05
-4.43584276255834e-05
-6.12262425812104e-05
-3.6258202091008e-05
-4.53942572295197e-05
-3.81100872960631e-05
-1.60923929533426e-05
-3.02856091552638e-05
-4.96520780434609e-05
-3.53739405364305e-05
-4.35979103653477e-05
-5.86270860851612e-05
-1.20285047908838e-05
-2.37472867044628e-05
-3.03025881907403e-05
5.00330472951941e-06
-4.64560286579995e-05
-2.50645285178094e-05
-2.87120309660782e-06
2.29025165461746e-05
-5.09159063358928e-05
-3.64422483525023e-05
-4.30160299988425e-05
-5.9812087311573e-05
-3.04843078287454e-05
-4.37261415548664e-05
-4.47082837621269e-05
-3.74480389687067e-05
-4.2435832539116e-05
-7.93231889996271e-05
-3.83291133310924e-05
-1.71345793084004e-05
-4.52525078095147e-05
-4.2449361216004e-05
2.56012005960786e-05
-5.36362637186367e-05
-2.9585421493774e-05
-4.44109046436036e-05
-1.3399938703768e-05
-7.60424085787751e-05
-8.13747844699582e-06
-1.21939293220861e-05
-1.85904078303387e-05
-7.56930370739889e-05
7.46605088822563e-06
-6.59223473700446e-05
-5.99794647443399e-05
-5.92358391008465e-05
-5.38258740756119e-05
-5.56998265343025e-05
-5.25379619424492e-05
-6.25935991613219e-05
-1.19186107226297e-05
1.05976866816323e-05
-1.36634391203757e-05
-1.23003097161378e-05
-3.0650385055198e-05
-2.94602853186298e-05
-3.70551027478503e-05
-3.57581308728988e-05
-6.04738314350456e-05
1.02849568430919e-05
-4.97181220873999e-06
-4.31644216344027e-05
-2.7789146640289e-05
-4.087766500242e-05
-3.42499207661063e-05
-6.54326994533583e-05
-4.38820008463952e-05
-3.11124288504299e-05
-5.63716936490029e-05
-6.25744612351157e-05
8.9070629549406e-06
-1.93085529356673e-05
-2.27705659209434e-05
-3.84366416110392e-05
-2.52579636293399e-05
-4.24766214880209e-05
-3.26231901407623e-05
-2.67368961192883e-05
-2.66502188531472e-05
-5.12463070633422e-05
-8.03476051416256e-06
-5.92153571148002e-05
-1.92434006089506e-05
-8.74769716334142e-06
-2.97873665866713e-05
-2.03856699769606e-05
-2.49981537241315e-05
-4.26348391178049e-05
-8.81585893873227e-05
-3.31915392611114e-05
-2.79994133037554e-05
-3.89483967328733e-07
-5.36748646637332e-05
-4.97078828069747e-05
-1.78139844894299e-05
1.73578981220176e-05
-3.92585845147374e-05
-2.07774636008026e-05
-3.92756348969371e-05
-6.27702498988638e-05
-1.96675159200306e-05
-5.97108621542133e-06
-4.28770445783764e-05
-2.46795559598839e-05
-3.56239979662761e-05
-7.41072617950544e-05
-1.17245473886284e-05
-4.63810694936892e-06
-1.96115135154184e-05
-6.28776942777102e-06
5.88357388351509e-06
-4.51165738849396e-05
-1.86463809091638e-06
-5.12303317928793e-05
-1.77752803574354e-05
-1.40656092058607e-05
-4.22122796394085e-05
-4.36566407782748e-05
-2.32470809045707e-05
-4.7826573326166e-05
-1.76774606217338e-05
-3.89353228751138e-05
-3.67651700631491e-05
-4.85274901779516e-05
-2.31018861147425e-05
-1.91985863121818e-05
-3.91156022399961e-05
-3.32321253326962e-05
-2.21899414430183e-05
-1.61733708333759e-05
-3.96995395649113e-06
-5.79678355996656e-06
-4.54747770724905e-05
-3.86601642460559e-05
-4.40926614634083e-05
-6.20450412072851e-05
-3.80457778841293e-05
-5.29822159873958e-05
-6.40217215204929e-05
-7.63076178652618e-05
-3.7599995748987e-05
-1.427334813151e-05
-1.8459644386199e-05
-3.15241898007825e-05
-4.13721763607662e-05
-2.83581295567316e-05
-2.86659950422645e-05
-2.89303731661305e-05
-1.74507134126566e-05
-4.06562076303382e-05
-5.41971831199234e-05
-4.25950212453799e-05
-5.65165698361173e-05
-3.03634761382595e-05
-2.21466633318381e-05
-4.55500608315355e-05
-4.31744772932703e-05
-0.000101725318509147
-6.10913713196412e-05
-5.10218905893839e-05
-4.59146488124989e-05
-5.8729356961647e-05
-2.53847480566116e-05
-1.70715470193986e-05
-5.8663398884573e-07
9.21408416608266e-06
-4.36803438832133e-05
-4.30564983926752e-05
-3.64069950845792e-05
-3.31110877854096e-05
-6.16053338248428e-05
-3.92348754591786e-05
-3.84601598815198e-05
-3.65903771103175e-05
-6.5484446398631e-05
-1.60615546865502e-05
-8.69887976655389e-05
-6.82082942680437e-05
-3.37078007037779e-05
-6.64178294874227e-05
-2.03828892896376e-05
-8.33137964003707e-06
-1.17471247537056e-05
1.74120423742865e-05
-3.57695753349312e-06
-3.60946538518259e-05
-3.5288115680966e-05
-5.1277094425516e-05
6.09547907943519e-06
-1.93176764815208e-05
-6.62598978841405e-05
-3.10827864350624e-05
-3.82652396450655e-05
-7.15376040163729e-05
-8.87365551726619e-05
-3.39809149274912e-05
-7.42299062672319e-05
-4.48974284859609e-05
-4.50676318478659e-05
-2.23172304951491e-05
-3.84150085745198e-05
-3.36957941389864e-05
-2.56405326130724e-05
1.58114805069948e-05
-6.36693624122739e-05
6.3176767368368e-07
-9.73463396575706e-06
-6.41343187304222e-05
-1.60770070761384e-05
-5.81576968229564e-06
-4.09655830794745e-05
-1.51413160341209e-05
-3.39137105050743e-05
-5.40568294304512e-05
-1.21683591470487e-05
-4.95353810859992e-05
-7.23793609018455e-05
-2.97763060149898e-05
-2.93975521131407e-05
-3.90759750143552e-05
-3.09683750558413e-05
-3.7962627377763e-05
-2.36824660712013e-05
-2.33232758912198e-05
-6.45164956264588e-06
-3.34296348860834e-05
-4.51455356591965e-05
-7.62557435907111e-06
-1.34396302292091e-05
-7.52857336913022e-06
-3.02516472363512e-05
-6.77580410692338e-05
-4.26543855247751e-05
-3.76491718776856e-05
-4.41385183477934e-05
-6.51432485138852e-05
-5.52918383137872e-05
-5.18296087206139e-05
2.30102789904743e-05
-3.04461117553038e-05
-2.13270783756219e-05
-4.28787038310855e-06
-2.15591552769825e-05
-1.97912089137412e-05
-2.95933193710608e-05
-6.4675181591161e-06
-2.78551425267606e-05
-4.85246724573322e-05
8.19840652791661e-06
-1.40917754660802e-05
-4.07390645606232e-05
-2.33422240395397e-05
-5.53662390457354e-05
-5.05358463073094e-05
-4.5436839112995e-05
-3.37020512078578e-05
-4.40732463623991e-05
-6.30912703677503e-05
-2.63375038220838e-05
-2.71193173108785e-05
-5.22659132045456e-05
-2.5830667865559e-05
-1.71219466341516e-05
-5.58692181931627e-05
-2.53958106151802e-05
-6.05979252518111e-05
-1.35993840281982e-05
-3.15500793653386e-05
-6.17775554350926e-05
-3.13575951718788e-06
-2.27555313636076e-05
-3.9297338961389e-05
-5.79837008015147e-05
-3.30107618583439e-05
-2.52687085478596e-05
-3.45450744545764e-05
-6.36092031151671e-05
-4.76257446024046e-05
-5.08552736722093e-05
-1.02534146023476e-05
-4.07025344989329e-05
-2.48473726959467e-05
-8.0099492935321e-06
-5.02193053969253e-05
-2.21358839902971e-05
-7.33920037646704e-05
-2.76773283281854e-05
-3.50802604935841e-05
-5.19032374247815e-05
-2.68952959896259e-05
-3.73892916900276e-05
-5.10475699528487e-05
-5.8909316304238e-05
-5.14549633530711e-05
-5.12769484305512e-05
-2.87348703835862e-05
-3.42961217132561e-05
-5.15909167942871e-05
-1.51907626374587e-05
-4.75177278099204e-05
-3.14457880652348e-05
-2.54415212632402e-05
-1.92718242246455e-06
-4.926047814018e-05
-2.62614940197985e-05
-1.95019984157217e-05
-5.81698125029849e-06
-8.60156616052737e-06
-3.91672816767743e-05
-1.57996908680574e-05
-3.57394813229333e-05
-1.24373729608059e-05
-8.59726277930094e-06
-9.65462181310344e-06
-4.97385803399065e-05
-2.48480393152086e-05
-7.19260632694681e-05
-3.99236383070795e-05
-2.41193673888489e-05
-5.6553818488266e-05
-4.08892002346804e-05
1.80808999462852e-06
-4.13433336451239e-05
-5.77573774941872e-05
-2.45587725952148e-05
-8.03291093229432e-05
-2.17966853672759e-05
1.63117080160314e-05
-4.04880482001217e-05
-3.32264131053236e-05
-5.89464888130559e-05
-1.10751479846277e-05
-4.48692455518981e-05
-8.33213158393052e-05
-4.50893867232555e-05
-1.7695459933283e-05
-1.88129305522907e-05
-5.73740928163798e-05
-3.11514033851763e-05
-2.18052388444644e-05
-1.43900220500457e-05
-3.11764895143801e-05
-2.89845959715355e-05
-5.40961696920314e-05
-9.70062729237754e-06
-1.25973722971985e-05
-6.1651302572629e-05
-4.13876793947697e-05
-1.12825901380885e-05
-1.80370441380595e-05
-4.95598820603695e-05
-2.51207172773495e-05
-3.85376477315292e-05
-2.90041788024224e-05
-3.84749790433305e-05
-5.29778617473547e-05
-7.97397177722805e-07
-2.46362150091378e-05
-1.69729460759992e-05
4.74803590395073e-06
-5.29650126975783e-05
-3.96191722899757e-05
-2.53269514034011e-05
-3.16538495206888e-05
-2.12872976825788e-05
-2.37651713470951e-05
-6.60466447504564e-05
-5.54184012821404e-06
-5.65910552500795e-05
-5.74340262931609e-05
1.2321885802809e-05
-1.11807753805136e-05
-4.59480145572766e-05
-5.79022574394819e-05
-2.06557925342568e-05
-5.57532466473081e-05
-5.76164501244721e-05
-5.43288179382881e-05
-4.09219942656807e-05
-3.29245706559528e-05
-2.55664421309883e-05
-8.14132429766331e-05
-2.48465749702832e-05
-4.37611369060916e-06
-1.3656590322196e-05
-4.30822446106096e-05
-4.08734096572516e-05
-6.55021507654483e-05
-2.14021406426222e-05
-2.08880459401773e-05
-6.92108753780754e-06
-1.6164427212702e-05
-5.10849932970546e-05
-5.34794022390802e-05
-4.88797194339236e-05
-7.46326419777882e-05
-3.10433087420318e-05
-3.80761011321836e-05
-4.68011790999214e-05
-5.14273822740095e-05
-3.44118372760931e-05
-2.23838999982733e-05
-2.65807969196444e-05
-6.04891499892933e-05
-1.70968623894559e-05
-2.36666099384944e-05
-1.21048886656008e-05
-2.89568387661452e-05
-6.47698865978498e-05
-5.99283728657002e-05
-7.36325094485549e-05
-1.05313787856356e-05
-5.5731057642734e-05
-3.28462217080446e-05
-7.70840961912993e-05
-4.98268025149624e-05
-2.66336338171827e-05
-1.66012966727379e-05
-3.29762965172481e-05
-2.18379366311918e-05
-1.62298838529376e-05
-2.99828331434824e-05
-2.57736869004628e-05
-3.80612473356707e-05
-2.03192378335696e-05
-2.65275699604583e-05
-2.63463315012184e-05
3.06113658933543e-05
5.08626009334593e-06
-3.23468847796704e-05
-2.40961087959027e-05
-2.6857708626045e-05
-5.10944203042239e-05
-5.40388524603065e-05
-3.53065346415006e-05
-4.061674872353e-05
-2.20986132887011e-05
-1.15473415033958e-05
-5.40141805740267e-05
-6.71565879618736e-05
-3.05333769279541e-05
-3.32601711011471e-05
-3.50834897456225e-05
-3.50300390126105e-05
-2.59218308209621e-05
-2.40286576679089e-05
-2.15275815225572e-05
-2.72277276675953e-05
-5.10089625741072e-06
-4.20598434892811e-05
-4.00253073320028e-06
-4.492370372274e-05
-2.65183373579782e-05
-2.39212562589915e-05
-7.07317729178304e-06
-1.62652109577564e-05
-1.89445464427746e-05
-3.5074453799647e-05
-3.87430467526114e-05
-3.48582630077199e-05
-2.52410426197235e-05
-4.72415332165313e-05
-1.169233799009e-05
-2.3573294340524e-05
-4.48610145199659e-05
-2.55413408024706e-05
-3.41296098815251e-06
-3.19122497496153e-05
-1.3037700499764e-05
-4.54418513896169e-05
-5.35379089063228e-05
-4.70851609848613e-05
-4.4523760950409e-05
-4.44014846733394e-05
-5.52656318720096e-05
-3.39908095046403e-05
-1.10143173778122e-05
1.09798013680973e-05
-1.38667979539885e-05
-4.00716331363342e-05
-4.19465875553891e-05
-2.19547203902871e-05
-1.03663016564883e-05
-4.53218136921922e-05
-3.70697679412653e-05
-2.84950593115362e-05
-1.38525976470726e-05
-6.9745192867068e-05
-2.74596005094526e-05
-1.5833529328614e-06
-2.89383854459712e-05
-1.07338656701007e-05
-8.39068019356688e-07
-3.2546383716632e-05
-6.90695984879097e-05
-6.74382049366757e-05
-5.79020899259021e-05
-1.85933466310114e-05
-3.86112259494027e-05
-4.59225652886411e-05
-6.98500480965746e-05
-5.22140180508426e-05
-6.1621067854182e-05
-5.984608964717e-05
-6.19606870308817e-05
-4.0433715175366e-05
-1.9639399895362e-05
-4.86617792715538e-05
-2.79992388975914e-05
-4.0663591692879e-05
-1.68448238865355e-05
-1.51804243344341e-05
-1.64725782499495e-05
-5.06330424304395e-07
-2.72209395844768e-05
-6.59808942842178e-05
-2.22027860092204e-05
-2.31712447571826e-05
9.02095798317126e-06
-5.03078887160887e-05
-4.84577227351358e-05
-4.21634614469307e-05
-4.43457301174571e-05
-1.44499071609238e-05
-4.91309959418407e-05
-6.45554292206835e-05
-3.83681568167993e-05
-4.92627967521911e-05
-3.27907949061935e-05
-4.53004618121921e-05
-3.09365016879272e-05
-4.34825056234565e-05
-1.27682801725773e-05
-6.11223882854748e-05
-2.88190999268675e-05
-3.50871629964125e-05
-1.06578094595402e-05
-1.495147056705e-05
-4.61569027477385e-05
-4.69643259122335e-05
-2.65207146265441e-05
-2.99931816940668e-05
-3.00594910720678e-05
-2.16624252448868e-05
-6.61038579132082e-05
-4.51684309398602e-05
-3.03540942522049e-05
-3.42642610895201e-05
-2.69417757639881e-05
-5.83906814115276e-05
-3.53067438461587e-05
-4.18973540283698e-05
-4.59969479839034e-05
-6.08481107378962e-05
-2.83675093140451e-05
-1.3694768535966e-05
-6.36172314115916e-05
-4.49456556651172e-05
-4.75340336323851e-05
-2.39877516010405e-05
-3.88089966513784e-05
-9.45461490905787e-06
-3.47147731464562e-05
-5.88866071934542e-05
-4.77787574951964e-05
-3.25899489742249e-05
-3.60412974390596e-05
-3.82950890071965e-05
-4.58720108195493e-05
-3.33067849544364e-05
-4.10069341791026e-05
-2.96667029832904e-05
-2.75433379405286e-05
-8.79455795022169e-06
-2.61183390831778e-05
-3.72006892716234e-05
-2.02213499794049e-05
-4.28714825124602e-05
-5.66367654437578e-05
-3.98467427121354e-05
-1.92878695309867e-05
-6.54037017657778e-05
-6.42717584652067e-05
-1.77398866609706e-05
-4.27088340250134e-05
-5.50866987122181e-05
-4.4509443439461e-05
-2.20631231724303e-05
-5.58992807139347e-06
-8.33809388000112e-06
-1.93896203624084e-05
-3.48092209411175e-06
-7.66079970764974e-06
-3.47192203043714e-06
-3.05338893133097e-05
-4.37032113619624e-05
-2.16282888951473e-05
-5.7372359568027e-05
-3.65356315055349e-05
-8.99884861714473e-06
-2.07974287036859e-05
-4.74665593640884e-05
-4.56117097549616e-05
-3.54822757539199e-05
-6.80039266305872e-05
-5.55259099330089e-05
-1.77737703553401e-05
-3.76156384570145e-05
-3.34828973075439e-05
-2.96128617358928e-05
-5.33439660604182e-05
-2.54655898680632e-05
-1.24543488347939e-05
-5.53024958643038e-05
9.27519504216639e-06
-9.85402400515128e-06
-2.66421145832866e-05
-5.61587811000937e-05
-5.69459046326118e-05
-4.72919207004691e-05
-5.42932600271133e-05
-5.98288142274756e-05
2.45721264776997e-05
-2.77886384827427e-05
-2.71597088782989e-05
-7.87403460139252e-06
-1.03068871593728e-05
-1.38266382956264e-05
-9.22707428824405e-06
7.47598124725958e-06
-2.37371312681449e-06
-1.90698349096009e-05
-4.21724203630094e-05
-5.36854288612189e-05
-7.68689502458713e-05
-3.82863465984674e-05
-9.36078666212076e-06
-3.11263422843408e-05
-4.4694888181591e-05
-5.63244937303507e-05
-2.33591192183108e-05
-2.10968438825979e-05
-4.53537928848241e-05
-2.5548403891541e-05
-5.6580349333076e-05
-3.06015750643741e-05
-2.02477220507713e-05
-2.90329127598092e-05
-2.53810247734346e-05
-2.66608901741003e-05
-3.44879290732925e-05
-6.66585442916617e-05
-2.78211493519789e-05
-1.82626971642416e-05
-2.98701507928766e-05
-4.57620949722445e-05
-3.0014611100477e-05
-3.03053427511688e-05
-7.55630633180652e-05
-1.85452810988341e-05
-3.94695977717458e-05
-1.40861842822489e-05
-6.48199981747024e-05
-5.37608656927246e-05
-5.27167611056862e-05
-1.29278353517206e-05
-1.64588982939585e-05
3.4739079098524e-07
-3.65889326652369e-05
1.40984455969271e-05
-2.04248576302872e-05
-2.49622218907772e-05
-1.21282500969997e-05
-2.66856412951888e-05
-3.87707833104599e-05
-3.32905919095865e-05
-2.36102135221814e-05
-2.80531867758293e-05
-3.48423723386295e-05
-5.39072025146399e-05
-5.17545136005393e-05
-5.98931418744132e-05
-5.05040664017984e-05
-2.86372534959924e-05
-2.62225096133962e-05
-4.6402426396712e-05
8.30951658929731e-06
-1.55280602777319e-05
-1.80264821834149e-05
-2.99642962988235e-05
-3.89146102362405e-05
-3.34637153524029e-05
6.74132194448213e-06
-3.15669893223511e-05
-3.34625075575981e-05
-7.39929036752465e-06
-4.74066662385221e-05
-7.95367592423374e-05
-4.15953537343628e-05
1.46724547116113e-05
-4.03623345364531e-05
-1.30865332970998e-06
-4.34273017162512e-05
-2.2161170747641e-05
7.22943744814533e-06
-5.98220556361686e-05
7.40625584130423e-06
-1.40588607867515e-05
-2.31111548160456e-05
-8.77854787426539e-06
-1.77912252576123e-05
-1.64573274877597e-05
-1.03602115902984e-05
-2.54373878586763e-05
-5.23113165473175e-05
-4.97859548122247e-05
-5.42097145235878e-05
-6.93708726069389e-05
-4.37804073923879e-05
-5.87665087841083e-05
-2.51943683328001e-05
-2.88315715427447e-05
-4.27548438951247e-05
-1.8907133275461e-05
-1.593772968136e-05
-5.42111117623599e-05
-4.71272195177186e-05
-1.77475693966737e-05
-2.78010626132735e-05
-3.98647928867374e-05
-5.05422879545542e-05
-3.99710168837735e-05
-4.28733157397709e-05
-4.41793128970394e-05
-6.14560178627032e-05
-5.19514735650791e-05
-3.22925301121021e-05
-6.00077171202258e-05
-5.50598799947892e-06
-3.09505228068158e-05
-1.6529014598482e-05
-5.59135010778923e-05
-3.58139457958522e-05
-3.77905802491528e-05
-1.75419869931423e-06
-7.78521651993968e-06
-4.01363569989091e-05
-1.04826544534096e-05
-2.76777089432015e-05
-5.59839335117999e-05
-3.46302768065131e-05
-5.94957218380288e-05
-4.4642932180936e-05
-3.84116950016713e-05
-1.69782159215357e-07
-9.38441555330553e-05
-3.67303525858984e-05
-2.34986033307407e-05
-1.22728205802801e-05
-1.89792897752546e-05
6.92887853119413e-07
-2.92471617236814e-05
-3.43543950375114e-05
-1.27097875169551e-05
-5.19277954565018e-05
-3.82262442040072e-06
-4.86233886210889e-05
-1.2397034016507e-05
6.78423328313755e-06
-1.92892835123714e-05
1.42182773532961e-05
-4.91714563926098e-05
-3.44608825629875e-05
-4.72161680806878e-05
-2.64223816126388e-05
-3.39737270283603e-05
-2.80826088800315e-05
-2.55358518059607e-05
-5.87399433776095e-05
-7.6527934592737e-05
-3.62066412491241e-05
-4.53465291787211e-05
-4.71948958302107e-05
-5.65718330803058e-05
-4.06067464732036e-05
-3.66539906997242e-05
-4.19424015623127e-05
-3.99036145436934e-05
-3.04348979930905e-05
-5.51088880203217e-05
-1.09038619617727e-05
-3.09554922897631e-05
-5.25667347351912e-05
-2.56415324964993e-05
-2.83454908286158e-05
-1.62831930746724e-05
1.47578866686312e-06
-6.18649552424633e-05
-7.95185030328781e-05
-1.59473676929374e-05
-3.96361376767728e-05
-2.93217473752327e-05
-1.07771665887495e-05
-3.56548862323022e-05
-3.50336505522258e-05
-4.50483840577065e-05
-3.14997900459767e-06
-1.14826216176675e-05
-1.25438296059022e-06
-1.00001711719766e-05
1.08003953111125e-05
-3.89582646169389e-06
-3.39762625755404e-05
-1.40030571654457e-05
-3.28737181041072e-05
-6.34073155732071e-05
-2.11815852895136e-05
-1.98075830806273e-05
-5.98708944395942e-05
-1.84438553879215e-05
-5.82688493711325e-05
1.45230419042999e-06
-1.2445292546019e-05
-1.56433860172376e-05
-3.36965581514114e-05
-3.37919602016537e-05
-4.88761170252375e-05
-2.51699586520125e-05
1.83391133542983e-05
-2.13188876158457e-05
-1.82917022043243e-06
-2.88250813067094e-05
-1.5726097578153e-05
-1.51764291624518e-05
5.6344045024852e-07
-9.17851883734546e-06
-2.63633518218506e-05
-2.8956385465066e-05
-4.45856252352946e-05
-4.52645964724091e-05
-4.92974676337342e-05
-4.66525637534132e-05
-8.44029777988117e-05
-4.65197838809269e-05
-3.0152217172974e-05
-1.28144618989414e-05
-5.77267530833811e-06
-8.61843219636948e-06
-1.15113990939333e-05
-4.57918457025994e-05
8.2613593398866e-06
-1.63036259986124e-05
-1.51617687886165e-05
-5.33900628986192e-05
-1.81956952400927e-05
-2.70199629089119e-05
-2.84835415082691e-05
-2.83118719677778e-05
-1.28488775134477e-05
-2.64625860065176e-05
-3.16371035960862e-05
-4.59850290599254e-05
-5.82128905905739e-05
-4.28087319925899e-05
-3.88931043251179e-05
-3.39480314730248e-06
-5.27233298771877e-05
-5.03351740951526e-05
-4.28671094099811e-05
-2.39577836428172e-05
-1.65248525022111e-05
-3.35404805083708e-05
-1.81603966885343e-05
-5.66980374471692e-05
-1.91164706590754e-05
-1.71054431821465e-05
-4.20609860163367e-05
-4.08864312130387e-05
-1.81832053578292e-05
-7.28392265221906e-05
-1.48689953604844e-05
-6.50388468454836e-05
-4.91253225187475e-05
-6.84326698268279e-05
-2.509324820586e-05
3.13818336543293e-06
-3.9566510194489e-05
-6.14911978977557e-05
-4.94211471712392e-06
-8.0714577362321e-06
7.42595894999407e-06
-3.0875528954415e-05
-2.92083879170633e-05
-1.35769771433392e-05
-2.79487885246912e-05
-2.80565552011689e-05
-3.75613163427705e-05
-6.91778274947159e-05
-2.39319630860476e-05
-4.74768110146546e-05
-1.54811404880335e-05
-2.92889991138413e-05
-4.72429622292838e-06
-1.84441301112081e-05
-7.90802695547762e-05
-3.02031414219318e-05
-4.37932712762712e-05
-5.27150940327062e-05
-5.69318362857026e-06
-1.95742306764646e-05
-2.227927688399e-05
-5.54953080655977e-05
1.19586715853982e-05
-2.9614619829696e-05
-1.16299848772902e-05
-3.13599395041337e-05
-4.41214490344928e-05
-5.3741483069777e-05
-2.00799427443125e-05
-3.62361490213582e-05
9.36816522861035e-06
-9.75784512672351e-06
-1.94962431468996e-05
-1.8906518449192e-05
-3.10189496711678e-05
-5.32301388783178e-05
-1.94994095763649e-05
-2.46799096450784e-05
-1.5827823938098e-05
-8.37077582071445e-06
-2.64582520196574e-05
-2.07134323577201e-05
-5.11077128008261e-05
-3.17880355122205e-05
-4.82283561613051e-05
-5.14631022848451e-05
-1.86654524265226e-05
-4.75199866256256e-05
-3.36378544350628e-05
-4.53180657824652e-05
-3.73816717886507e-05
-9.16183001069325e-06
-1.96906733626456e-05
-1.30428922755102e-05
-6.31282929218287e-05
-2.38948712681111e-05
-1.30282073332413e-05
-8.14773899201013e-06
-4.83978408788886e-05
-4.95847056858252e-05
-1.13754181490806e-05
-1.25200956599042e-05
-5.14049107411692e-05
-3.49948440115145e-05
-6.69096612825079e-05
-4.90547680662125e-05
-6.00348624565055e-05
-2.22259478049312e-05
-2.61561280571406e-06
-2.74632358502063e-05
-3.46421920679126e-05
-5.67715720071536e-05
-4.20567177467228e-05
-7.29181436304506e-06
-4.08117762041646e-05
-3.44679370537567e-05
-2.50221375225271e-05
-6.79898894531992e-05
-3.89708838733086e-05
-6.00201849804349e-05
-5.92540894415344e-05
-6.04181641830533e-05
-1.05725272043318e-05
-1.51247979620802e-05
-6.69963949972889e-05
-2.83916123714105e-05
-1.72347371303035e-05
-5.18900324112779e-05
-8.21981176746605e-05
-3.39880218778411e-05
-1.1251688861545e-05
-5.39062693058449e-06
-3.56525566197711e-05
-7.6100657519565e-06
-1.69794757192891e-05
-2.07900331278294e-05
-1.55759808677914e-05
-2.68393713891575e-05
-2.46506994875902e-05
-1.25548630343196e-05
-5.75031039836327e-06
-3.31952555644612e-05
-3.15735093256606e-05
-8.70849397162485e-06
-3.24398983402826e-05
-2.36031873383577e-05
-2.77358519412537e-05
-5.06038785838914e-05
-6.29269084314113e-05
-7.17046365581551e-05
-5.83657500180831e-05
-6.72562969584066e-05
-2.78900323979739e-05
-4.01268603471722e-05
-5.31458966503159e-05
-4.22480548961727e-05
-2.70161613239258e-05
-2.72666156884162e-05
-3.23655214186129e-05
-2.21477994216624e-05
-3.02510157498084e-05
-4.57724004592178e-05
-7.50327978627234e-06
-3.07049342014286e-05
-3.45801262148206e-05
-2.63335335504243e-05
-6.25073880183066e-05
-5.74296263661222e-05
-3.35925766006134e-05
-5.32939183499116e-05
-3.8533815389216e-05
-1.4546195831164e-05
-3.30319813376292e-05
-2.15074076521158e-05
-2.35831884795927e-05
-5.09417322525436e-05
-7.36298678905773e-06
-3.52604753998913e-05
-4.31696793642104e-05
-4.15022254707319e-05
-1.64924773655472e-05
-5.59844489173498e-06
-7.26870629972382e-05
-2.89320526856831e-05
-1.36762484781301e-05
-8.53867112146975e-05
-8.32354431579245e-05
-4.22126242917731e-05
-5.18841452123158e-05
-8.98247372939496e-06
-4.08653999159543e-05
-5.13455648532228e-05
-5.98883720991044e-06
-6.54234797764853e-06
-4.04753191224987e-05
-1.66324061226446e-05
-5.2687129465184e-05
-4.83358613309063e-05
-3.20949879875353e-05
-1.05033311860248e-05
-1.85708622984887e-05
-1.32382054199622e-05
-5.33738249377996e-05
-4.67643706099915e-05
-3.10930453808552e-05
-4.01401250941016e-05
-3.04749395745657e-06
-6.59195356202699e-05
-4.69490322794858e-05
-4.21459457843928e-05
-1.84679062015548e-05
-3.19095727815223e-05
-3.70697044422094e-06
1.12102712782151e-05
-2.66371445029331e-05
-5.00196485893613e-06
-3.42213206848582e-05
-3.51675076405984e-05
-2.91619212596081e-05
-3.72380196126303e-05
-4.6421435904943e-05
-6.59865348169028e-05
-1.63187545926026e-06
-6.34122026310327e-05
-6.68383923246946e-05
-1.41244939476968e-05
-3.04357978384663e-05
-4.37414627383865e-05
-5.43470897746645e-05
-4.05433060251337e-05
-5.35990887020976e-05
-3.36967508204309e-05
-2.84979195059688e-05
-6.65114224616751e-05
-1.89666792072957e-05
-2.69290031212518e-05
-4.57687417827114e-05
-9.18830219416692e-06
-1.52307626418623e-05
-1.61419350739887e-05
-7.21482635199109e-05
-6.02696233552875e-05
-4.42960652735008e-05
-2.07631538387156e-05
-4.09030529080227e-05
-3.11306914321727e-05
-4.52932404608056e-05
-5.88013664045201e-05
1.93035218794669e-05
-4.10418620392993e-05
-1.66677399647792e-05
-2.55247096828647e-05
1.17820095883328e-05
-1.19561170309464e-05
-1.5429646716545e-05
-2.8798652611465e-05
-4.09651106190123e-05
-4.44080887318805e-05
-1.58688384705776e-05
-1.11759940726241e-05
-3.48682128993672e-05
-6.74655918389242e-05
-2.22164084063201e-05
-5.1173610782591e-05
-1.34749093822204e-05
-5.67877442928303e-05
-4.35035420083257e-05
-1.68195544261276e-05
-2.85846843746656e-05
-2.24576161521174e-05
-4.85714612280443e-05
-2.050517419777e-05
-4.14517484216887e-05
7.84025159467859e-06
-2.28144220267334e-05
-5.45460456541806e-05
-6.06508854737005e-05
-4.4752383559005e-05
-4.65547413738759e-05
-2.70642121499927e-05
-3.14422337429307e-05
-9.5736190974448e-05
-3.56838271001629e-05
-3.74098162501209e-05
-5.36817541397978e-05
-2.58152783608676e-05
-4.28962466044369e-05
-5.30178458086619e-05
-2.82486140365827e-05
-5.62840819005865e-05
-3.69814548193323e-05
-1.49119750353767e-05
-3.75804719053867e-05
-4.87236010751166e-05
-3.60640343275969e-05
-3.33406438010987e-05
-2.54404266221509e-05
-5.02133117420709e-05
-4.22434396643954e-05
-4.58687293057835e-05
-6.02614058015092e-05
-5.0660695939423e-05
-4.84118692994777e-05
-6.24142153861954e-05
-3.51752251181887e-05
-9.77786020860652e-06
-9.61701507597705e-07
-3.30074673807093e-05
-2.37203345703327e-05
-4.11403760348276e-05
-3.42206988419433e-05
-2.1439383029219e-05
-1.87549681501545e-05
-4.23843588581521e-05
-1.70986191532417e-05
-4.89160666509615e-05
8.38754616950872e-06
-7.46599320933756e-05
-6.04834681626551e-05
-3.7519934922415e-05
-4.77449099780473e-05
-1.39168136456795e-05
-2.06081762271579e-05
-4.26462327420369e-05
-1.42489688105004e-05
-3.79839550811674e-05
-3.61259935270703e-06
-3.38791034992653e-05
-1.10137051675549e-05
-6.83033944087175e-05
-3.24336149990293e-05
-2.19707657899717e-05
-3.49610091110503e-05
-5.16138901691967e-05
-2.65712987045456e-05
-4.48430641266876e-05
-2.67148311559402e-05
-3.90941242601104e-05
-2.67636397034505e-05
-6.92748013136673e-05
-2.43946620487918e-05
-2.85800617280923e-05
-1.10471947240733e-05
1.06134987649545e-05
-3.33087917883201e-05
-2.41528061718755e-05
-5.14070449910997e-05
-2.13988859952717e-05
-1.97127715654844e-05
-3.09472585461576e-05
-4.0318083874383e-05
-6.20560036109023e-05
-4.4942896051879e-05
-3.24779213989439e-05
-2.333014978527e-05
-1.17120257907276e-05
-7.33135208499854e-05
-4.93298035054799e-05
-2.87622443155065e-05
-4.12843475713402e-05
-3.44847568460642e-05
-5.3030563068343e-05
1.56314912269913e-06
-4.28791447951095e-05
-4.61976933156413e-05
-1.90261742412447e-05
-7.05823384782994e-06
-1.35470222664056e-05
-1.88258007649873e-05
-1.49553304465683e-05
-6.02737480296084e-05
-2.40480417498932e-05
-1.98001513803373e-05
-2.12816981805029e-05
-3.24391435394207e-05
-3.37112732449995e-05
-4.74363463983518e-05
-6.66933139181179e-05
-5.41245361095836e-05
-6.43360356615237e-05
-2.92063115597151e-05
-1.2754203395245e-05
2.44523406810367e-05
-8.05107543233074e-06
-1.94181334351385e-05
-4.00541502931333e-05
-3.50197451632393e-05
-1.32680353346767e-05
-2.02109579766745e-05
-4.36484795844132e-05
-2.70190419108237e-05
-8.90853083633121e-06
-1.44975169043864e-05
-3.48912711770349e-05
-4.09194621988963e-05
-3.59526181215575e-05
-3.49861840926093e-05
-6.12985692115475e-05
-5.09469780317682e-05
-4.45937356771182e-05
-3.24094850295519e-05
-1.22637051903158e-05
-3.60002933233441e-05
-3.12259031694071e-05
-8.75783076492545e-06
-2.57142756624379e-05
-3.2842986926704e-05
-2.39501459943879e-05
-3.65392820784019e-05
-2.61783406073761e-05
-4.6736693604041e-05
-1.1881825375912e-05
-6.61847392395228e-05
-4.1317952917506e-05
-7.8016138873844e-05
-1.14615445243042e-05
-2.67607080701496e-05
-3.76221081780447e-05
-4.7895688525775e-05
-6.42233476391977e-05
-4.24719063220499e-05
-6.93834234250895e-05
-3.23273534678038e-05
-2.3165773157715e-05
-8.31978645270591e-06
-2.61877187796394e-05
-5.72847232705394e-06
6.51820593684105e-06
-3.66521999539087e-05
-1.49088462045814e-05
-3.75840590874359e-05
-5.29148829091494e-05
-4.02679053804603e-05
-4.03415380177732e-05
-7.46340948409858e-05
-2.57625351897131e-05
-3.08046564946664e-05
-3.69740729386151e-05
-3.6861398536928e-05
-6.78864810241677e-05
-4.82073068636319e-05
-6.55388064469057e-05
-4.26508991710644e-05
-2.44068706981906e-05
-3.45183266967871e-05
-1.85230251044179e-05
8.02671416568235e-06
1.02951829592792e-06
-2.16539240510272e-05
-5.38577850113203e-05
-3.33564202594883e-05
-2.99896522948175e-05
-3.65562522806573e-05
-7.37315157345811e-05
-3.68080019200456e-05
-5.65013689143484e-05
-3.73962413144586e-05
-3.74701328243223e-05
-4.33653034259128e-05
-4.48587318696702e-05
-4.36770557263915e-05
-4.00145095590314e-05
-1.23453792028397e-05
-3.05917822371108e-06
-5.98445447483843e-05
-2.46569937118097e-07
-1.61869268799811e-05
-3.72987197532405e-05
-1.32066681455173e-05
-4.32802472501158e-05
-3.27993693850087e-05
-5.15036284980172e-05
-2.93927789983611e-05
-2.31866948220833e-05
-2.96154881865198e-05
-6.28973060387632e-05
-7.03683443590954e-05
-6.506303538215e-05
-4.38296345119235e-06
-3.48029378710905e-05
-1.35774807430729e-05
-3.75674310943701e-05
-3.68477008466683e-05
-3.30842727629867e-05
-6.66708933217377e-05
-1.38600555925994e-05
-4.46566945706065e-05
-1.28887743715886e-05
-3.62996075095676e-05
-1.17033378148864e-05
-2.70331260125856e-05
-5.64786948762145e-05
-3.26614108837769e-05
-5.18257985087179e-05
-2.36130197617556e-05
-2.2967725391025e-05
-3.21296627948817e-05
-3.41994287596262e-05
-6.89423539862575e-06
-5.02499673465106e-05
-3.85923145489807e-05
-3.5305888168965e-05
-3.89103386370743e-05
-4.4194363117057e-05
-3.9151041551379e-05
-4.36817604529531e-06
-2.54440540958779e-05
1.86027740074255e-06
-3.50122154987444e-05
-6.98115536296547e-05
-3.78877088971436e-05
-1.96700634548102e-05
-2.63915989745699e-05
-3.18346171172291e-05
5.78770529290661e-07
-1.86048900844688e-05
-2.79872851701375e-05
-4.89438584483178e-05
-5.54804960834441e-05
-4.21189209936843e-05
-2.26780293861556e-05
-2.48750779541026e-05
-2.56089719422846e-05
-2.51615671187103e-05
-4.39157913595476e-05
-5.33740260955174e-05
-3.57912289085945e-05
-5.37041352327862e-05
-2.72385935175256e-05
-2.10360030880036e-05
-1.69303826762184e-06
-9.54512289839972e-06
-3.14090280039437e-07
-3.83282677760965e-06
-4.67712893484173e-05
1.04490156623963e-06
-3.36318716137816e-05
-6.47024902074436e-05
-2.22025501033302e-05
-1.12853659114344e-05
-1.55925775170574e-05
-6.69659896221897e-05
-4.09074722273259e-05
-6.46097119739569e-05
-1.28323207343216e-05
-2.32578953990526e-05
-4.51272965045997e-05
-4.04144441700801e-05
-2.62512207960565e-05
-6.88761669525677e-06
1.71341300368089e-05
-3.84095957706802e-05
-2.26664843275093e-05
-4.24516632585565e-05
-9.91873463227394e-06
-1.39567526446484e-05
-2.032891512116e-05
-1.90410932551024e-06
-6.30273016654911e-05
-2.67373339191622e-05
-3.32978675731406e-05
-2.8148093262912e-05
-2.49430811896564e-05
-2.48505753049169e-05
-5.01869203647051e-05
-2.33720652332645e-05
-1.82667390981428e-05
-1.80796312613354e-05
1.59626476673138e-05
-1.60855272876819e-05
-3.32894101863251e-05
-6.11740256077854e-05
-1.45986315477301e-05
-3.74838912168579e-05
-5.438687709709e-05
-2.30679487688766e-05
-6.40529322590063e-05
-5.28914443631719e-05
-1.47635842092412e-06
-2.85704551649475e-05
-2.78424085063356e-05
-6.29953679000298e-05
-3.53921670987317e-05
-4.60379939712826e-05
-3.59063442571019e-05
-7.5346851312721e-05
-4.37282433444923e-05
-6.3160407549541e-06
-3.46577787626257e-05
-3.36392330181441e-05
-4.18535182200883e-05
-4.49367239037109e-05
-3.13458544385268e-05
-1.96603399593859e-05
-4.2681609565691e-05
-5.79831706817329e-05
-4.41991157565138e-05
-4.94834059135451e-05
-3.45424336404021e-05
-3.18489968226108e-05
-7.61260442790099e-05
-8.25334380046481e-06
-4.88774916454196e-05
-4.5536001724628e-05
-3.51513828082035e-05
-5.10148536924261e-05
-3.15593309428724e-05
-1.25423797193979e-05
-9.37314844799834e-06
-1.96241601213643e-05
-1.54646146086058e-05
-2.1258711602201e-05
-2.09208843747397e-05
-3.29687946832957e-05
-2.79339551607807e-05
-5.81841105744018e-05
-6.33452263530586e-05
-1.67379310031256e-05
-1.5984739633012e-05
-3.71742437224382e-05
-4.67738478843473e-05
-6.36216376477715e-05
-3.17323441198008e-05
-6.38096967750532e-05
-6.33943393152368e-05
-2.88101673942703e-05
-2.63328822155482e-05
-1.51823801489539e-05
-6.78315707194983e-05
-4.09033106574821e-05
-2.97915031205153e-05
1.3345022733392e-05
-2.66537449394389e-05
-3.61730262698071e-05
-2.15503716470039e-05
-1.62995252074975e-05
-5.0256286394072e-05
-4.06217644055992e-05
-2.47338689566405e-05
-7.16124371972727e-07
4.1510604370508e-06
-5.13326155105822e-05
-4.38520551927763e-05
-4.38140721510695e-05
-7.75186723132931e-05
-3.56534191086533e-05
-8.05907662624291e-06
-3.56565107563774e-05
-2.34088230135163e-05
-2.39308047231313e-05
-3.28749893050295e-05
-5.2504898373942e-05
-6.07869759992187e-05
-4.84089621591111e-05
-1.07405560030783e-05
-3.71624876043401e-05
-4.78894581541757e-05
-5.27211945115343e-05
-3.1624813026403e-05
-2.40293141247173e-05
-4.66174267854034e-05
-5.14571180351293e-05
-2.45064801693075e-05
-2.10978477946722e-05
-4.73412553278351e-05
-2.98365352421243e-05
-2.66929016099548e-05
-5.4639714620284e-05
-2.45249760396894e-05
-4.58957059396632e-05
-2.44104221856705e-05
-3.01220449883073e-05
-5.60302794133962e-05
-2.30307252038645e-06
-4.55493035426878e-05
5.0426758303484e-06
-3.99250735896059e-05
-4.18849053054979e-05
-2.69597330352269e-05
-2.89230451701177e-05
-5.18881913094219e-05
-6.58906689443727e-05
-3.0645485923414e-05
-7.64470461386638e-05
-4.02370483591872e-05
-3.01390904799555e-05
-4.34482314653119e-05
-3.52182652074252e-05
-3.51897564301119e-05
-5.63134487833534e-05
-1.78719336076952e-05
-9.11988907055279e-05
-5.39517846515408e-05
-1.89327209722808e-05
-4.79132932329471e-05
-1.67103558571945e-05
-5.32329314231479e-06
-4.91719543962225e-05
-1.76781842838319e-05
-1.59973913691668e-05
-1.52816705209019e-05
-4.04399457052416e-05
-3.33091446180217e-05
-4.73732387528591e-05
-1.9327168981336e-05
-2.95877349457191e-05
-5.67882898883586e-05
-1.35310463588901e-05
-3.46881766672806e-05
-5.77867107160057e-05
-4.05162990758445e-05
-1.03823225445314e-05
-2.40321861327828e-05
-3.36392341316052e-05
-3.88075378079539e-06
-3.05541006676772e-05
-4.1699556909426e-05
-7.24919118640887e-05
-2.74289526450577e-05
-2.08734493692513e-05
-1.82769860203204e-05
-3.01067564024747e-05
-4.82435837590582e-05
8.86793414220271e-06
-3.02264401558242e-05
-2.93662521893957e-05
-4.26775674675524e-05
-4.65530961935949e-05
-1.82124493282339e-05
3.79419180610926e-06
-5.1867711039588e-05
-4.13535188431399e-05
-6.06741337462172e-05
-4.14403569479759e-05
-8.71378663219019e-05
-3.62721593154575e-05
-4.46770346916909e-05
-4.70438004616149e-05
-3.96278765050668e-05
-2.31577826799249e-05
-6.71628796961128e-05
-2.63176950409666e-05
4.16065436945934e-06
-3.17702726712216e-05
-3.61234134667328e-05
-5.93815227850137e-05
-4.32044979729069e-05
-3.44337316489921e-05
-5.42513336580323e-05
-2.91576896255284e-05
-4.80701179701933e-05
-2.48416458691057e-05
-3.86419055616219e-05
-4.49044519003154e-06
-4.11564384187328e-05
-1.35637307917783e-05
-1.08709204348079e-05
-2.29246929962881e-05
1.59380558361978e-05
-4.67008562801006e-05
-3.92299556980175e-05
-1.07719801164365e-05
-2.43919042653446e-05
-2.68716809215029e-05
-1.52944145253673e-05
-1.62191610486336e-05
-4.28589126326406e-05
-5.44772707753236e-05
-3.30701447928196e-05
-3.07130884046762e-05
-5.12584647119729e-05
-1.52458854139584e-05
-1.72960640359916e-05
-4.52135173599087e-06
-7.66543032368045e-06
1.7111862987216e-05
8.2718181920055e-06
-9.27374409813644e-06
-3.88118658110903e-05
-4.037138510451e-05
-2.44874788244466e-05
-1.59179598206844e-05
-4.11507117266602e-05
-2.03191858259827e-05
-3.46436574473936e-05
-1.55878275418423e-05
-5.18270420616293e-05
-4.63489256788904e-05
-4.29326250873469e-05
-5.32697603853432e-05
-1.81368057393517e-05
-3.4764458900823e-05
-4.37701994589945e-05
-1.97736453481918e-05
-3.76368579672877e-05
-1.37729587719351e-05
-7.49837320681511e-05
-1.14666194752266e-05
-3.22667016854464e-05
1.51897174138103e-06
-4.02488523207666e-05
-1.23818056186617e-05
-3.15518146191629e-05
-4.02603886143694e-05
-1.84014239443624e-05
-4.41736652869003e-05
-4.49602126208066e-05
-5.60983467603257e-05
-4.98582623977782e-05
-4.5872386109728e-05
-3.89567722439879e-05
-6.36524136563929e-06
-2.09326416736733e-05
-2.61970901346723e-05
-4.1260374677124e-06
-4.65895533528452e-05
-3.28747149574733e-05
-2.7932104612383e-06
-1.67932973516046e-05
-2.47250533326279e-05
-2.77087604624991e-05
-2.9629783211668e-05
-3.18136898913923e-05
-5.28337191672842e-05
-5.61457377319078e-05
-4.92952389157541e-05
-6.05238358183198e-05
-6.9951543667467e-05
-3.07700804494576e-05
-4.80666678513675e-05
-5.04060360565469e-05
-7.76368548504477e-05
-1.97296628149945e-05
9.32884840480856e-06
-1.25749716085237e-05
2.2612373312254e-06
-2.32533824790131e-05
-7.15621902117033e-06
-3.61593009768298e-05
-2.57433053227567e-05
-5.92409082247382e-05
-2.6390817528917e-05
-1.76995086271827e-06
-2.56913921058186e-05
-5.1397898523967e-05
-4.39162105864134e-05
-2.59905191022689e-05
-5.30499698994743e-05
-2.05687333972294e-05
-1.37005391473908e-05
-4.36704631605897e-05
-6.39684881242465e-05
-1.899731514564e-05
-5.4846593981864e-05
-4.12416419446668e-05
-4.1321487719513e-05
6.63056372951611e-06
-2.27729672749234e-05
-5.60508872716302e-05
-1.95934396269383e-05
-5.85722982481096e-05
-1.09178443626181e-05
-2.90000353883457e-05
-7.61305781119173e-06
2.22105492569989e-05
-4.26193827041562e-05
-3.8244646687884e-05
-6.01794716740296e-05
-4.44912555101961e-05
-1.95702035253883e-05
-2.79552853529936e-05
-4.52488169316424e-05
-3.22082987866919e-05
9.03215670249201e-06
-5.20918674812517e-05
1.72533102165541e-05
-4.00384011468882e-05
-1.86969123271229e-05
-3.27377525776163e-05
-2.65759991807853e-05
-9.54151599495034e-06
-4.15999702165698e-05
-4.25101230833564e-05
-6.19616304842158e-05
-1.17137216065129e-05
-7.00234681143611e-05
-4.08860422319667e-05
-4.50102156047809e-05
-7.27493901015616e-05
-3.01156524607735e-05
-1.6838323809452e-05
-3.21614435526746e-05
-3.07764600441025e-05
-2.63933421482011e-05
-1.25938867467191e-06
-1.57794786349469e-05
-2.9609767416798e-06
-2.00501507909575e-05
-3.95268305006512e-05
-1.87025487683213e-05
-2.54617332848249e-05
-5.91113120276204e-05
-3.80687129901123e-05
-5.59350856858218e-05
-5.64264613835428e-05
-4.4550621761987e-05
-3.02286564292428e-05
-8.33944355877715e-05
-1.86474794294724e-05
-1.84335847628733e-05
-2.08101844042664e-05
-7.72792079866023e-05
-6.5094147297898e-05
-1.93541550419512e-05
-2.55777144738789e-05
-4.8315303044495e-05
3.28588570120124e-06
-2.39057555911922e-05
-3.86479636645663e-05
-2.19295984400799e-05
-1.71965197551409e-05
-3.22359566216471e-05
-1.28344986613017e-05
-5.15754726341005e-05
-4.92294298995403e-05
-5.40864218166573e-05
-5.53940892648028e-05
-5.24045438548324e-05
1.37611756445213e-05
-6.50740761645499e-05
-6.38258004662487e-05
-2.67226346938696e-05
-1.4595539229622e-05
-1.39380186076993e-05
-9.43074119697515e-06
-1.94383078525025e-06
-2.03086982127765e-05
-4.10116537448491e-05
-1.70300502331585e-05
3.39100200856538e-05
-2.53773606681415e-05
-5.38483898876526e-05
-3.11704240401801e-05
-4.34750706126923e-05
-3.68752867681411e-05
-8.4472862363074e-05
-2.63055769116713e-05
-4.64294114413691e-05
-2.67174106604534e-05
-4.13545879432279e-05
-1.99768103171089e-05
-4.78428203259916e-05
-4.06655575918275e-05
-1.62526611086434e-05
-5.39189649464535e-05
-3.6288432959459e-05
-2.35271450103637e-05
-3.06156240720133e-05
-4.52388566641618e-05
-5.23107819867337e-06
-3.13897065587026e-05
-1.24860997180123e-05
-5.91969695618522e-05
-5.5228511191819e-05
-5.92093557140651e-05
-2.7868625526474e-05
-2.12718970284988e-05
-3.60843775914694e-05
-4.51105512818921e-05
-3.78172227950037e-05
8.48124174300761e-07
-3.61980497604904e-05
-2.33247982781364e-05
2.23087909657846e-05
-4.2060133342562e-05
-4.93370094984712e-06
-4.15607725607944e-05
-2.20804255866242e-05
-3.61877271670517e-05
-2.36769395244095e-05
-1.41608673130332e-05
-6.16392533371164e-05
-5.4678615051179e-05
-1.79174940787583e-05
-3.49725056081315e-05
-3.93344451428003e-05
-2.04193071239308e-05
-3.58159073139425e-05
-1.51662985087578e-05
-1.2155075847954e-05
-2.07253778268281e-05
-4.47933478179823e-05
-6.19978641880345e-06
-1.95477099526343e-06
-4.42524048363704e-05
2.67209320591414e-05
-4.26933312669112e-05
-1.50530234084086e-05
-3.36479506536622e-05
-4.36292346168615e-05
-5.00964823943203e-05
-2.98882349864433e-05
-3.32767200294451e-05
-1.77402592870122e-05
-2.30882637523696e-05
-3.91904129131874e-05
-4.26220338477411e-06
-7.44707273819998e-05
-4.27454110107417e-05
2.09678274376636e-05
-4.3003207028428e-05
-2.5684550779467e-05
-4.24150672010162e-05
-2.63133289231575e-05
-3.40869564769506e-05
-4.2350929607603e-05
-3.34937935748289e-05
-6.69773840916251e-05
-1.97198268452192e-06
-5.27469913192491e-05
-3.41395312746658e-05
-9.7923026247444e-06
-4.82143955966886e-05
-1.34186057409798e-05
-3.67694811415218e-05
-6.73532960313815e-05
-1.0245804971631e-05
-6.23497722703752e-05
-2.29995161747314e-05
-1.96558794816287e-05
-4.17409644647519e-05
-3.46169379492559e-05
1.87871374846807e-09
-5.24833644133671e-05
-6.66862836025562e-05
-2.90731492842353e-05
-4.30970953465591e-05
-3.70291175771398e-05
-2.94458844993429e-05
-1.38761533785681e-06
-1.82233651795628e-06
-2.77672694469068e-05
-3.2050633493849e-05
6.36748793736901e-07
-2.4890804070588e-05
-1.29223093645271e-05
-2.61723500461248e-05
-2.93625602358151e-05
-3.05475763891261e-05
-4.53761658672016e-05
-2.23293721935688e-05
-1.503196175354e-05
-6.6882821131549e-05
-5.20858965018934e-05
-3.62195644905008e-05
-5.78315866806645e-05
-3.95000002733029e-05
-7.10433950475366e-06
-5.47978311685814e-05
-5.24318953267167e-05
-6.42050842393922e-06
-6.37735206536693e-05
-4.46126719014293e-05
-1.30898521527522e-05
-5.81311461780686e-05
-4.87652459877192e-05
-1.18156941158373e-05
-3.06571598487581e-05
-5.71646331195399e-05
-3.40222050335938e-05
-5.58529876786226e-05
-1.24798282924908e-05
-3.71135359430554e-05
-6.89336398388371e-05
-6.16809881899107e-05
-2.04393702889399e-05
-2.0247949260624e-05
-4.40235306702922e-05
-4.11608416893927e-06
-5.64497255561704e-05
-2.22748999334146e-05
-2.59275908202188e-05
-3.20644936634687e-05
-3.33758281237618e-05
-4.61968455846356e-06
-3.16380726981886e-05
-2.59176570011114e-05
-3.04971241729206e-05
-2.72124967780591e-05
-2.73103683891988e-05
-3.60568999081669e-05
-5.27329707159357e-05
-1.51185556623369e-05
-4.90191402641798e-05
-5.18543370306235e-05
-3.96168527218539e-05
-2.74475800176554e-05
-6.19020186433496e-05
-5.9736453017464e-05
-4.14817914330212e-05
-3.9664980959815e-05
-3.05459731200067e-05
-1.4106281471576e-05
-1.3232348871219e-05
-6.04216968467946e-06
-2.22077277886996e-05
6.46629058501548e-06
-4.48295417699914e-05
-3.03387650159297e-05
-6.32998712221313e-06
-4.4856308764795e-05
-2.59631093194802e-05
-8.98455040819557e-06
-5.55181875482338e-05
-3.49872417301474e-05
-7.16237627222847e-05
-2.7713329467014e-05
-3.00768330085862e-05
-4.00324220377448e-05
-2.98735120263871e-05
-6.0563553623518e-05
-3.00025973161431e-05
-3.22097791799359e-05
-2.35491762674018e-05
-1.58648621190375e-05
-2.84794521624219e-05
-1.76202770578188e-05
-7.86108548735514e-06
-6.91628124611863e-05
-8.21402902952825e-05
-4.47319074548284e-05
-1.08231182934066e-05
-4.88292106069658e-05
-4.10815233014982e-05
-9.49292386929864e-06
-5.26698851024543e-05
-3.22918878205283e-05
-4.9470018341334e-05
-3.23223340834824e-05
-8.00027203782465e-06
-4.52030541827362e-06
-2.50702081293783e-05
-2.91404979518959e-05
-2.45107622681651e-05
-5.79351692448681e-05
-3.89012609507354e-05
-1.85580839507504e-05
-1.92710447599895e-05
-2.98002244753398e-05
-2.97269110014064e-05
-4.19526389442692e-05
-4.35604818354645e-05
-1.7838931740631e-05
-5.90294882228287e-06
-9.81133103458611e-05
-3.62850467925983e-05
-2.87985134533411e-05
-5.53983226402736e-05
-3.73616144357001e-05
-3.65548325972735e-05
-3.66853368637025e-05
-1.96333641987316e-05
-2.49412952127738e-05
-5.7382671879927e-05
-3.9148043821938e-05
-4.52960301112058e-05
-3.53091998361152e-05
-6.19526458044273e-05
-4.34743556311225e-05
-1.54482019893388e-05
-4.24351774836717e-05
-3.22722598570483e-05
-3.72695950019019e-05
-5.15905115033151e-05
-8.07187789781281e-05
-4.79658475798741e-05
-1.88914335922683e-05
-4.0712291993431e-05
-4.54538585982045e-05
-4.26063322152576e-05
-3.50236137816911e-05
-3.89291118787608e-06
2.52939897512586e-08
-9.2307800694067e-06
-3.29782393495656e-05
-4.45441646761084e-05
-5.00791104688899e-05
-2.93479040701175e-05
-1.9900322353763e-06
-1.42326622305361e-05
