# Supplementary material for: Research on computational propagation and identification of mine microseismic signals based on deep learning
Source: PLoS One. 2025 Oct 22;20(10):e0334641. doi: 10.1371/journal.pone.0334641 (PMC12543183; doi:10.1371/journal.pone.0334641)
Supplement: S6 Data — (ZIP) [file pone.0334641.s006.zip › 000100900000013.xlsx_0.txt_24.txt.txt]

-2.20539690670601e-05
-1.58412897646131e-05
-3.48527650568075e-05
-3.42986113646525e-05
-6.45230023123106e-06
-2.22218328544092e-05
-2.24925514344596e-05
-3.6879776817822e-05
-1.15139953995791e-05
-2.07768217466376e-05
-1.35496318308907e-05
-3.54761190040772e-05
-1.43539557587776e-05
-5.25819226191927e-05
-9.96152380622387e-06
-3.07425243062327e-05
-3.36609959399281e-05
-2.44512299313753e-05
-4.94388758340153e-05
-2.69696043202435e-05
-4.81382961496819e-05
5.03787779181918e-06
-7.60526466343516e-06
-1.32576297807644e-05
1.06603559022715e-05
-3.47858820309956e-05
-1.42934424671498e-05
-3.9715177750666e-06
-4.91652147880914e-05
-6.57070664771896e-08
-2.77902599378582e-05
-3.75636405136174e-05
-4.949824540306e-05
-3.32968684568906e-05
-5.8703399518571e-05
-2.02927863463843e-05
2.52983664644677e-05
-1.56263011452037e-05
-2.30288247640379e-05
-4.75476258996109e-05
-2.12065734951992e-05
-3.03555802478116e-05
-5.20144399375703e-06
-1.50459965034004e-05
-3.82846812592236e-05
-1.81890739851602e-05
-3.09138034738157e-05
-6.37953585068397e-05
-7.76638876617229e-06
-2.14356460560895e-05
-2.0644951543984e-05
-2.66349939615565e-05
-6.01916169560049e-06
-7.05406414190956e-06
-1.81843062348342e-05
-1.8466242444921e-05
-5.82276228415838e-06
-2.04835582906996e-05
-3.60734524278609e-05
-3.90404394094837e-05
-4.30339494238444e-05
-1.08337456613135e-05
-2.47335648258881e-05
-2.59373501094468e-05
-6.34212719613553e-05
-4.46643563162216e-05
-2.10367077675955e-05
-2.02299629502797e-05
-2.29100285071902e-05
-3.5663966946127e-05
-4.10457574133545e-05
-1.3100934656068e-05
-2.02887429791517e-05
-1.36697626409368e-05
-1.2119370786144e-05
-6.85165824863897e-06
-3.89626804588586e-05
-2.20085759161381e-05
4.24927244727972e-06
-1.57335944253526e-05
-2.40622418383099e-05
-4.20110601706176e-05
-5.36383687676545e-05
-6.7210191107201e-05
-3.73937175886296e-05
-3.94572297863368e-05
-2.47391901111506e-05
-8.16167704920089e-05
-3.51281043349033e-05
-5.09956802382757e-05
-3.96322650197464e-05
-6.74453704681393e-05
-2.08462608115087e-05
-4.49708071264003e-05
-6.25309717011709e-06
2.38584374006947e-05
-2.12264417093565e-05
-6.28740065922927e-06
-1.01850614573451e-05
1.12843210963894e-05
-4.57973984965143e-05
-3.695412447597e-05
-3.24507691156034e-05
-2.90828674445066e-05
-2.30426696606511e-05
-3.06742688812349e-05
-1.26698393066402e-05
-6.93192503265839e-05
-3.79597594530086e-05
-1.73336533091562e-05
-1.48397495254761e-05
-1.07610911365186e-05
-2.59848596779877e-05
-6.36479449625749e-05
-2.85655604335407e-05
5.74814509163772e-06
-9.78153235204891e-06
-7.44176366538447e-06
-4.44887442387608e-05
-3.32578346630135e-05
-2.05314237043298e-05
-1.81884712445797e-05
-2.99134730600397e-05
-5.34185078511404e-05
-5.01352160051026e-05
-2.53699530434709e-05
-8.46296056819532e-06
-3.24595075040877e-05
-9.15109699342975e-06
-2.11342432350231e-05
-1.04306769385207e-05
4.26031596363527e-06
-5.21102953130728e-06
-3.66248293643724e-05
-3.0040064674741e-05
-4.13126967413696e-05
-2.34970753896365e-05
-4.56814678795512e-05
-5.13084011405707e-05
-4.36905357304082e-05
-1.6291558331617e-05
-6.1384423054951e-05
-5.24589070632819e-06
-3.57681522431844e-05
-3.49917272010335e-05
-3.31944582507514e-05
-2.86986270152829e-05
-2.30310476902445e-05
-1.42943607501675e-05
-1.12849724435601e-05
-2.96755569093079e-05
-4.23986974384591e-06
-1.17865849560825e-05
-3.15989058009799e-06
-2.01054503064131e-05
-3.1992162779103e-05
-4.13507389253598e-05
-4.20474649166125e-05
-1.7358682438927e-05
-2.52569341237928e-05
-4.54383198395818e-05
-5.33134692700447e-05
-1.23056528037408e-05
-4.89005439792353e-05
-3.7555807779894e-05
-3.76185492831078e-05
-2.46337706055388e-05
-2.45656423787306e-05
-3.33246434419571e-05
-2.5048020303175e-05
-5.50067772668722e-05
-4.43664939729482e-05
-4.51053873564341e-05
-4.89693659376303e-06
-3.63386875302948e-05
-1.46119651213593e-05
-8.14438047647943e-06
-1.4779221767064e-05
-1.76297068955326e-05
-6.0166727955462e-05
-4.33902514603217e-05
-4.75314552328626e-05
-1.76606268919683e-05
-3.14781399576935e-05
-3.58889055815362e-05
-2.01627577944851e-06
1.01599582962971e-05
1.86713772892255e-05
-1.09719606737434e-05
1.65419880921454e-05
1.80951796122293e-07
-3.16709036108261e-05
-3.37637553586761e-05
-5.83933392244405e-05
-3.18842700032728e-05
-3.99265775040714e-06
-4.02413137317691e-05
-7.4298018976852e-05
-5.36154305227204e-05
-6.2629211792509e-05
-3.38277509620656e-05
-4.04452104523465e-05
-4.74652899403042e-05
-1.431870844936e-05
-1.24362763405892e-05
-1.42547227612307e-05
-1.06246405780729e-05
-1.96408166602092e-05
-5.45748917327193e-06
-1.09137432279591e-05
-2.02915601054348e-05
-4.42066240169577e-05
-3.93666680735222e-05
-2.4880384326461e-05
-3.89567994757288e-05
-3.01396938316678e-05
-4.95604975471076e-05
-4.75800870270214e-05
-2.93807533505506e-05
-4.01574108422803e-05
-2.02847065007037e-05
-3.27230256846234e-05
-2.64194086738171e-05
-3.10837539419751e-05
-1.57299513935651e-06
-2.35552352648109e-05
1.69797220303977e-05
-1.2891605286676e-05
-1.7734710348712e-05
6.55137127192973e-06
-5.65924041742303e-05
-4.0595850164262e-05
-5.88181774836238e-05
-3.15716588664771e-05
-4.38212141430713e-05
-9.45580463611646e-06
-6.51672571937474e-05
-5.28116055884433e-05
-2.07843543103179e-05
-5.21011346483902e-05
-4.40515294103072e-05
-2.11551702953924e-05
-1.64831459804291e-05
-1.39071865464277e-05
-2.23121528944462e-05
-2.83376425466376e-05
-5.95623994643366e-06
-1.09451715909049e-05
-3.19173994884032e-05
-3.47047478039917e-05
-5.06872146747708e-05
-6.00936086303474e-06
-4.87872385643477e-05
-5.7585367405496e-05
-4.29292494000106e-05
-3.97060440614241e-06
-5.39654695306305e-05
-2.83827249898842e-05
-3.91649936878456e-05
-4.21026462502804e-05
-1.89910669242904e-05
2.88430163433666e-06
4.40560055674608e-06
-4.30486092677631e-05
9.33692262977445e-06
-7.12479941939187e-06
-6.83162404418351e-06
-2.48497341023148e-05
-1.92838953754773e-05
-2.0198346656714e-05
-4.61255947623061e-05
-2.12060061525428e-05
-3.32788018444872e-05
-6.359192309521e-05
-2.8729195866987e-06
-6.43471441029222e-05
-2.06877437175383e-05
-4.72448753533531e-05
-2.84816754344145e-05
-4.37121494418295e-05
1.01069382779445e-05
-6.44187045410299e-06
-1.14079672134227e-05
-1.59839325484795e-06
-1.33236371302057e-05
1.1424211653173e-05
-4.03560121262693e-05
5.32900251142234e-06
-2.64213717523646e-05
-2.19063112283609e-05
-4.24778993661515e-05
-5.1465272548016e-05
-2.19053324677889e-05
-4.3828165047849e-05
-3.76279998200594e-05
-3.38837472986419e-05
-4.09724277947028e-05
-3.80523892172054e-05
-1.45416086266892e-05
-4.43656710873362e-05
-9.72072047721154e-06
-2.5022180333751e-05
-2.71205229508086e-05
1.59856566213371e-05
-3.86874571995341e-05
-2.44039567538262e-05
-4.87264812379876e-06
7.91087295695471e-06
-3.11378115893219e-05
-4.27533155304346e-05
-4.16529079500855e-05
-4.53758013896564e-05
-5.8768089495561e-05
-2.98213115485087e-05
2.52061846187942e-06
-2.1008708496124e-05
-4.37231888392996e-05
-2.35020404090017e-05
-1.61153979318823e-05
-2.95420478909157e-05
-9.09583836022705e-06
-2.86736720819435e-05
-1.54710883381225e-05
-1.97637812589869e-05
-4.06730347068401e-05
-8.8122298040329e-06
-5.28363046230931e-05
-2.17321655347023e-05
-6.24517029789961e-05
-2.87429383938145e-05
-5.08781891656358e-05
-3.21535695545892e-05
-1.50351260348888e-05
-5.05850031463955e-05
-4.11689522416428e-05
-3.33188861016589e-05
-5.02154001100971e-05
-2.93303013175425e-05
-9.21272419580512e-06
4.70419289772345e-06
-3.41478099225475e-05
-2.6950893107313e-05
-1.12092567516488e-05
-6.27442087704598e-06
-3.8889107675784e-05
-2.02452941930031e-05
-3.17998024847911e-05
-4.55465814058964e-05
-4.86353777193654e-05
-4.91393077085819e-05
-1.89732518091092e-05
-1.64112285727825e-06
-1.68119525784557e-05
-3.68324711623777e-05
-2.45317391558293e-05
-2.45293690203211e-05
-1.92928427546747e-05
-3.16825204097342e-05
-3.44639928418504e-05
-1.93795972231174e-05
-9.32932883182475e-06
-3.26696960910994e-05
1.01583434926868e-05
4.6580425652683e-06
-2.2601679922933e-05
-5.64262600207681e-05
-3.28398047573879e-05
-1.67565769290585e-05
-4.32734519097005e-05
-4.42083846598363e-05
-4.82886889759512e-05
-4.82513080746917e-05
-5.39571614304998e-05
-5.34493985696682e-05
-4.07701973045495e-05
-1.39916618525641e-05
-1.57539133028516e-05
-1.19538992938211e-05
2.91807480600409e-06
-9.3382017530643e-06
-2.21571338227046e-05
4.01632675716312e-06
-2.35726174950755e-05
-2.17783369605725e-05
-2.95081095850908e-05
-4.56980309147201e-05
-3.73508916448632e-05
-3.20819876802212e-05
-5.15837916221006e-05
-3.22550668151019e-05
-4.6300155578616e-05
-2.87372267525247e-05
-4.86244827995968e-05
-4.44219707291564e-05
-4.60982480061892e-05
-3.76692572655003e-06
-4.03252695345641e-05
-5.72725434795747e-06
-2.49150888410716e-05
-2.52181650022643e-05
-7.92689838136885e-06
-3.34837741042985e-06
-6.72924882825434e-05
-1.83708895766226e-05
-2.32542766817321e-05
-6.22410881040983e-05
-5.65828184474486e-05
-4.42687828501988e-05
-4.22041688647488e-05
-5.36748306973909e-05
-1.03212131698453e-05
-1.34029639296172e-05
-3.8169059777735e-05
-2.97359258060182e-05
-1.75296783156903e-05
-4.82457437877209e-06
8.77582091979214e-06
-1.20220560214894e-05
7.85421370941395e-06
-2.92367186948387e-05
-4.45797015104081e-05
-7.86614888447856e-06
-2.81733186031483e-05
-2.9528562626158e-05
-7.79513405667315e-06
-2.61385642169709e-05
-3.99324793007379e-05
-7.45483586186783e-06
-4.47913043913859e-05
-2.55563976900146e-05
-4.99770769638454e-05
-5.77220249389028e-05
-3.02881705199541e-05
-4.64898752649053e-05
-1.77297161596986e-05
1.87106745041628e-05
1.58660992508384e-05
-9.11499027801094e-06
4.26049731802078e-06
-9.39105686713711e-06
-2.08730124517024e-05
1.91426875390309e-06
-2.67435887185684e-05
-3.64733558456654e-05
-2.80830237070186e-05
-3.25788275706051e-05
-3.31901874524447e-05
-4.61799798400191e-05
-5.34445163173797e-05
-4.91290060132507e-05
-1.75984408236348e-05
3.44044009928601e-06
-2.82220041108805e-05
-1.01319493217578e-05
-3.83377467747317e-06
-1.57139489233195e-05
-2.70703114239212e-05
-3.02635366680406e-05
3.4123816752765e-06
-5.04297602056004e-06
-2.08150594482369e-05
-9.94421483155045e-06
-2.81809438580297e-05
-5.00914004721307e-05
-6.71267472040751e-05
-4.69550174331107e-06
-4.06613183631176e-05
-1.58106140841968e-05
-1.21847930506257e-05
-5.15393178954196e-06
9.31216796805251e-06
-6.13057900499333e-05
-5.47852210895403e-06
-2.88052203784386e-05
-2.50108093263905e-05
-1.18537145564687e-05
-2.76450289449155e-05
-6.45497726168504e-06
-4.45990195281299e-05
-5.05176281674639e-05
-3.85505149333331e-05
-8.0874889413442e-06
-6.45074184229271e-05
-5.43716864686061e-05
-5.76742689960374e-05
-2.29708619767843e-05
-2.27707727757864e-05
-2.83129933207812e-05
-2.79538449936276e-05
-3.19341747415192e-05
-3.91204613610655e-05
-1.6100527603902e-05
-2.91631284660814e-05
-2.15529782667922e-05
-1.74125672063287e-05
-5.61554137145597e-05
-3.2533186437489e-05
-4.25512961787782e-05
-2.17471354892045e-05
-4.52701233422098e-05
-1.25280337588959e-05
-1.61342812291813e-05
-3.69160993311967e-05
-2.22558152797327e-05
-2.05849564973356e-05
-4.71674975019833e-05
-2.77807325318784e-05
-2.03834853084846e-05
3.56981500252354e-06
-1.33724137447936e-05
-8.01449998599078e-06
-1.55713579301494e-05
-4.09717223815752e-05
-3.62037152115873e-05
-2.97692986017145e-05
-1.40869242673564e-05
-4.00982410366735e-05
-2.58836539818988e-05
-9.23447519185671e-07
-3.06662870117861e-05
-2.59962818124399e-05
-1.19413664398569e-05
-1.60737172555624e-05
-3.70792794526347e-05
-8.47596165160337e-06
-2.75653210591114e-05
-2.83438133355513e-05
-3.6536578345843e-05
-3.14997238693153e-05
-4.3346640478161e-05
-2.54850625827434e-05
-3.63229500971954e-05
-2.483934409919e-05
-8.2906616583668e-06
-3.83810939662094e-05
-2.9697033480571e-05
-8.87838164665755e-06
-2.59774068948249e-05
-9.7441775708455e-06
-2.50921219275933e-05
-3.46908176813689e-05
-2.2830245074507e-05
-4.75768573574735e-05
-2.69370448188844e-05
-1.85201557343435e-05
-3.59045987275781e-05
-2.23820208440901e-05
-3.51260215166993e-05
-2.1165785301207e-05
-7.28390545896071e-06
-3.42712899094336e-06
2.92633484391917e-05
-3.32703990023004e-05
-1.05744602146271e-05
-4.71349111138384e-06
-2.14918135429491e-05
-1.41921840913155e-05
-1.35137501212521e-05
-7.87653444318672e-05
-5.02716562966309e-05
-4.54589895461745e-05
-5.28158366361054e-05
-4.16159038292382e-05
-5.05183167018459e-05
7.4414558157591e-06
-4.08827658371108e-05
-2.26017652489379e-05
-2.21366415674435e-05
5.14616761122559e-06
7.94312266663884e-06
-4.6161409826148e-05
-4.89721533217107e-05
2.74354094866362e-06
-2.99702234289487e-05
-3.89699490554766e-05
-1.63017483180245e-05
-1.93939000801606e-05
-5.34184053746706e-05
-4.91782279010649e-05
-2.59815877340988e-05
-5.47616900375855e-05
-3.3566769363624e-05
-4.97919204916644e-05
-3.10201181836525e-06
-1.70322335935951e-06
-2.65166427531317e-05
-3.16063133820479e-05
-7.07536063922503e-05
-4.2771785963407e-05
-4.76446152486554e-05
-3.3629425009596e-05
-1.67676227898006e-05
-3.37714370954102e-05
-2.35488449962109e-05
-5.6285517313021e-05
-2.5268867187318e-05
-4.13954616997393e-05
-2.27456246317702e-05
-4.06219405363558e-05
-3.37287588223217e-05
-3.04965666640637e-05
-6.48446323671686e-06
-2.52494522696204e-05
-3.88016338995766e-05
1.29295202490821e-05
-3.632068947198e-05
-2.86829963437872e-06
-1.80867872438753e-05
-4.09948299481227e-05
-2.30449611384261e-05
1.75175202877713e-05
-5.88815219004894e-05
-1.06110920315903e-05
-2.7770203704476e-05
-4.25678577577812e-05
-1.46244244410723e-05
-3.29447375793186e-05
-1.97067449212408e-05
-2.70931938711054e-05
-5.6211433495549e-05
1.11887853449925e-05
5.64197649122334e-06
-2.29268208017989e-05
-4.18547262782673e-05
-3.36866274213003e-05
-3.72298878463793e-05
-4.09236214922517e-05
-1.10740544833369e-05
-1.75578349315967e-05
-1.1285235592706e-05
-3.53449313636178e-05
-3.61984276791698e-05
-1.92088169023304e-05
-4.50864317918894e-06
-2.22823270880335e-05
-9.38929141505955e-06
-4.83674497164818e-05
-4.58179687223477e-05
-4.29185345718983e-05
-1.801807900965e-05
-3.689126691825e-05
-3.1527782895657e-05
-2.65765433382403e-05
-4.43972381106186e-05
-3.68207873672521e-05
-3.25197091528698e-05
-2.15307632794582e-06
-1.46975476896657e-05
-1.24983935184058e-05
-2.15442701297584e-05
-4.36043433847104e-05
-3.89365417280652e-05
-3.96873249127579e-05
-3.76021276726987e-05
-3.32309110888706e-05
1.50757754361957e-05
-2.11827437586645e-05
-3.62956166190794e-05
-3.04024144552901e-05
-3.87105044515723e-05
-5.06400439833855e-05
-1.10566128273784e-05
-2.39937001400569e-05
-3.96738866838945e-05
-4.18729296579476e-05
-2.63747004446264e-05
-9.10161934544082e-06
-4.26305089418787e-05
-5.04794625884375e-05
-2.23961289115146e-05
-5.2367994248552e-05
-3.27460348315218e-05
-2.00842690687204e-05
-1.82759952354335e-05
-3.59816850757736e-05
-3.55566158666902e-05
-4.73903316367629e-05
-2.01552317938805e-05
-2.44006434839888e-05
-1.72457342888969e-05
-2.59602480649217e-05
-1.09452775991144e-05
-3.12468616082103e-05
-3.09863446971614e-05
-1.72816725667488e-05
-1.01100622687318e-05
-3.21654905160066e-05
-5.05542068114035e-05
-1.22190757463826e-05
-3.294533893088e-05
-1.74862247421059e-05
-2.74835759209265e-05
-1.33181243223454e-05
-5.60963114754115e-05
-4.81906662078425e-05
-1.3458616612153e-05
-6.55256964610689e-05
-3.69514940675281e-05
-2.15694900831035e-05
-3.67369074437225e-05
-1.95615636703135e-05
-2.82494703804205e-05
-2.70865463706467e-05
-2.59525414566256e-05
7.85622318005108e-07
-5.8110694062874e-05
-3.66292489566698e-05
-2.94625460075719e-05
-3.1776392813224e-05
-5.1627085613546e-05
-2.11345568954226e-05
-4.57896910963127e-05
-2.13246226598141e-05
-1.4108314075353e-05
-1.32745185493529e-05
-2.40170396672932e-05
-5.04410935497925e-05
-5.52325082269351e-05
-5.69439292865737e-05
1.21019203260523e-05
-1.65293793283253e-05
-1.84989984968578e-05
-3.02613347662214e-05
-4.09584641645233e-05
-4.40290043803416e-05
-1.75695469574245e-05
-4.72496452054303e-05
2.33753758500325e-06
-4.84054994084913e-05
-2.1788145282156e-05
-3.87321064895036e-05
-5.18395965304038e-05
-1.85678824846396e-05
-1.7771815259672e-05
-2.44889328941464e-05
-2.23585476314747e-05
-2.8766158391852e-05
-1.22001912969662e-05
-3.22033871844708e-05
-5.41445658090985e-05
-4.18618880361417e-05
-3.62977109645236e-05
-1.91511635658044e-05
-4.93541562032076e-06
-4.26082529281399e-05
-4.03373069144701e-05
-2.51593965119507e-05
-3.18616816961401e-05
-7.23549398462024e-06
-1.98246035500632e-05
-2.33562646873176e-05
-2.28836152130891e-05
-5.10465624952681e-05
-1.8482791938589e-05
-3.29051850330844e-05
-3.4106883886244e-05
-1.16264906060658e-05
-5.23055514815029e-06
-2.77046946241728e-05
-3.36238059920874e-05
-1.73681885998986e-05
-5.80600562845668e-05
-5.73999543591036e-05
-5.88280216660874e-05
-3.67197100169375e-05
-2.86825627990332e-05
-2.48741104949696e-05
-3.17534869039105e-05
-3.51061049364439e-05
-5.07677994081718e-05
6.02718117651015e-06
-1.41451339565227e-05
-1.35795165673909e-05
-4.32793585026533e-05
-2.30609836446688e-05
-6.51166576982851e-05
-1.35863984142539e-05
-3.64816356176799e-05
-2.77096696525264e-05
-3.18184502432598e-06
-1.72218533074911e-05
-5.19153127972486e-05
-3.61935994853709e-05
-2.59133698163848e-05
-6.93314689234004e-05
-2.3819588135354e-05
-1.24649260437271e-05
-5.26909325048731e-05
-3.46460546018862e-05
-5.04816065146966e-05
-4.78915469434979e-05
-1.33203864224196e-05
1.50703484881007e-06
-1.50209713076259e-05
-1.09614832900371e-05
-5.45231683371049e-05
-3.34859199777359e-05
2.14199969228386e-05
-6.6145265952654e-05
-2.69222805880552e-05
-2.61589279164641e-05
-3.34154535879689e-05
-5.53193603692327e-05
-5.87389522727707e-05
-5.62460423248607e-05
-2.78722977459825e-05
-4.98377909484708e-05
-3.6054064922511e-05
-4.92339294203012e-05
-2.89995198317409e-05
-5.28815024627712e-05
-4.33292035542019e-05
-2.08404907643186e-05
-3.11505545270257e-06
-4.13205253729327e-05
-5.01287021601002e-05
-3.41880197378713e-05
-5.15574977202035e-05
-3.99289033796494e-05
-1.69007586331469e-05
-4.56962971918519e-05
-3.15544488532703e-05
-4.04275159772524e-05
-3.58373203802421e-05
-1.2334476528027e-05
-5.68875210875862e-05
-4.01635040517268e-05
-3.93648364744752e-05
-5.87516527365199e-05
-3.33870253412509e-05
-4.53615458507801e-05
-4.85315555429516e-05
-2.18867710611422e-05
-1.8519211934643e-05
-4.15430677719819e-05
-2.42779913002352e-05
-3.3802883244177e-05
-2.06246189609522e-05
-4.12395372613145e-05
-3.24716269443653e-05
-6.69964488083218e-05
4.0725969205516e-06
-2.75320061383401e-05
-7.70744695477668e-06
-1.93196186135809e-05
-5.06426221867655e-05
-3.66977950180054e-05
-2.25695687593435e-05
-2.9627840080761e-05
2.94396913467585e-07
-3.92590318925524e-05
-4.01864960981726e-05
-3.11046238260784e-05
-7.53365081426812e-06
-1.00825876004886e-05
-5.1555844314805e-05
-3.20468929402367e-06
-1.24657539117495e-05
-1.52590114540659e-05
-2.32532901398958e-05
-6.04753227355084e-05
-2.3520565349749e-06
-1.65508641698945e-05
-1.38177626511043e-05
-1.64711016107763e-05
-7.69849920076604e-05
-4.74482795252846e-05
2.79278202138636e-05
-3.7399727745005e-05
-2.56338901951572e-05
-1.56948618026491e-05
-1.93571549440609e-05
-1.63057215744525e-05
1.55604409431839e-05
-9.05560075122007e-06
-1.25425431293017e-05
-4.81547987353207e-05
-2.75277898463098e-05
-3.92159146749355e-05
-9.63806978454978e-06
-2.34358394809883e-05
-3.07697653867617e-05
-1.59559373047306e-05
-3.96615839636931e-05
-1.92137378539001e-05
-1.45076495672995e-05
-3.98262933636011e-05
-9.41366656406013e-06
-4.1661226773884e-06
-5.79096235558567e-05
-4.27303743321989e-05
-3.55914806549391e-05
-2.52018957015548e-05
-2.71796785389473e-05
-5.45720815524721e-05
-5.93418148374104e-05
-4.12864305585834e-05
-3.30742842407201e-05
-3.37601753314266e-05
-4.24686494729764e-05
-1.48749754899286e-05
-7.55368873044627e-06
-2.58021817967308e-05
-1.5271886360429e-05
-2.72532854668166e-05
-1.90118844037928e-05
-4.15731264534989e-05
-4.31628218842016e-05
-3.54886402662831e-05
-3.69573638114295e-05
-5.40077692013762e-05
-2.22593076831852e-05
-3.19262492416068e-05
-2.13756727969392e-05
-1.42761931724518e-05
-3.84361329519425e-05
-1.71597267421105e-05
-2.38926758930521e-05
-3.26779021825273e-05
-3.55936288473851e-05
-1.6643460730339e-05
-4.17663393954736e-05
-2.49943937124999e-05
-3.57953694627878e-05
-2.87064134803969e-05
-3.15467459245552e-05
-4.97137688252752e-05
-2.43263962503683e-05
-1.44855427775032e-05
-1.46068332752074e-05
-1.38528420933768e-05
-1.62453980168566e-05
-3.98476805010323e-05
-2.00781539061796e-05
-4.09255739664222e-05
-3.29531079773142e-05
-1.71373159200497e-05
-5.41404495306549e-05
-1.72947005280266e-05
-2.75835837591754e-05
-1.84643535632202e-05
-7.49130540337781e-06
-1.31028275965262e-05
-5.28979202914755e-05
-4.3968907364631e-05
-3.59403242317554e-05
-3.79195495984995e-05
-2.47262483509728e-05
-1.91446073411812e-05
-6.6989758537853e-05
3.65109235428881e-05
-1.19416625568769e-05
-2.52315327198638e-05
-2.14373178781881e-05
2.59641723663454e-06
-6.01924096336062e-06
-1.69602506473036e-05
-2.29501436383226e-05
-4.33539516666381e-05
-5.46671056359837e-05
-1.96257777616085e-05
-4.01519175478703e-05
-4.34317975471188e-05
-5.35860695673109e-05
-3.4164981021217e-05
-3.75745878960018e-05
1.30685659782166e-05
-5.81937572096935e-05
-3.14437864979975e-05
-3.04657734761503e-05
-2.22298213523207e-05
-4.82761702191942e-05
-6.51826563529687e-06
-2.81259311799507e-06
-2.24703271174419e-05
-7.40729383187519e-06
-2.27715072057613e-05
-2.52373647944127e-05
-3.33402887389169e-05
-6.97635501136508e-05
-1.55434438194515e-05
-2.09748229238687e-05
-2.10434252773984e-05
-2.47984316493614e-05
-2.26470986647374e-05
-4.78880516592087e-05
-2.95812837319238e-05
-2.86337430762024e-05
-4.81702208177932e-05
-3.88026482337829e-05
-3.62345518953875e-05
-2.71330117361445e-05
-5.42915898057812e-05
-1.80495890947644e-05
-1.67791696273925e-05
-3.73889727022641e-05
-2.29391151924451e-05
-7.75758752329118e-06
-1.64474489504872e-05
2.87741921618859e-05
-4.91945814318463e-05
-4.16917543055514e-05
-3.22184767630212e-05
-2.98398084999796e-05
-3.60784685162717e-06
-4.00978911914354e-05
-3.81497241424102e-05
-1.39386123544543e-05
-2.29348060007267e-05
-6.40414389256317e-05
5.22598575987857e-06
-2.8124678677753e-05
-2.3664241073996e-05
-9.69585313055096e-06
1.72021979088537e-05
-1.60352037624572e-05
5.62917005246406e-06
-2.82672596923592e-05
-3.12219624145318e-05
-2.22436590844429e-05
-2.09263383635417e-05
-1.2249554818774e-05
-2.96708661894588e-05
-4.0973028558994e-05
-5.45155297527754e-05
-5.60537785245474e-05
-4.14266977118957e-05
-3.90078649505834e-05
-3.62097329028282e-05
-2.02695529260175e-05
-9.42362388370436e-06
-4.16510866075621e-05
-4.73634501188472e-05
2.00541741609067e-05
-6.17718149122019e-06
-1.89935282293021e-05
-2.02751017957079e-05
-6.1940318781666e-06
-2.08820004288728e-05
4.09380101359353e-06
-5.21971950458396e-05
-4.76751572634684e-05
-3.45934182874726e-05
-7.51366558654104e-05
-1.88761936572411e-05
-5.50124216724613e-05
-5.26533782582737e-05
-5.99232239570929e-05
-3.6134612745309e-05
-6.20957646492779e-05
-3.15229567122045e-05
-2.92287198824132e-05
-5.16950547269169e-05
-3.4575085636057e-05
-2.21729426358778e-06
-3.44976363859824e-05
-2.63120846146262e-05
-1.39199816350451e-05
-5.36379597061295e-05
-1.78161155742e-05
-3.27738164486205e-05
-3.93312385729715e-05
-5.55055702064168e-05
-5.84901811978479e-05
-3.79524236392674e-05
-6.47826481344558e-05
-1.12772528433178e-05
-4.94942909728463e-05
-2.40669658647145e-05
-3.62029171996966e-05
-4.61071020143442e-05
-3.28553664503093e-05
-5.53144846868316e-05
-1.78364348572057e-05
-9.33740437253113e-06
-3.64857349744231e-05
-1.35968791074024e-05
-2.50176003564658e-05
-4.19038455303732e-05
-3.33735772792755e-05
-1.90830799743992e-05
-2.87903293545909e-05
-2.15557427191581e-05
-2.040259548431e-05
-4.53119752288812e-05
-2.1719752218892e-05
-3.62085719805488e-05
-2.60886716857621e-05
1.46993999868893e-05
-2.00269102345424e-05
-3.9430893212608e-05
-2.82365317265002e-05
-1.23363262183118e-05
-6.70650236625491e-05
-5.64264782170045e-05
-4.67464391942197e-05
-2.89028575852816e-05
-1.6312132691586e-05
-4.16622540923741e-05
-7.62462552640289e-06
-1.45694856349642e-05
-3.55343526343228e-05
-2.12358660171007e-05
-8.93407992295691e-06
-1.00059056871471e-05
-9.20658991895446e-06
-1.29611757381956e-05
-6.33264168898347e-05
-4.96785275933667e-05
-9.7347783794837e-06
-2.61872504214709e-05
-5.29024852697607e-05
-3.14426915826022e-05
-1.2011156649144e-05
-3.29453211657681e-05
-3.96334940719756e-05
-2.58019272029895e-05
-3.55536653106028e-05
-3.80048577781836e-05
-3.22753688719069e-05
-5.13581239127815e-05
-2.73752621805992e-05
-6.92326731445202e-05
-3.7060101046118e-05
-2.34462324552509e-05
-5.28022307998218e-06
-2.78453088777559e-05
-1.9718972544892e-05
-6.9946632367625e-06
-1.62048095132804e-05
-9.63491811943931e-06
-7.82733049482645e-06
-3.20937303490988e-05
-3.9290158394183e-05
-6.38519294263885e-05
-2.15193924753968e-05
-2.08211720559597e-05
-6.07428820658582e-05
-4.38768915418352e-05
-4.48913486385775e-05
-5.89208634048518e-05
-3.64855245561381e-05
-4.53287903396523e-05
2.45853679854429e-07
-2.68800902570377e-05
2.21758908418905e-05
-1.36856432297245e-05
-2.5618961516643e-05
-4.12259581248678e-05
-4.26885537689204e-05
-2.33799755259748e-05
-4.32112016676586e-05
3.75864776016649e-06
-5.71788297880855e-05
-4.00627691472813e-05
-5.2954895116552e-05
-2.93780141701732e-05
-2.55496615578127e-05
-6.79470259113508e-06
-4.76258796472072e-05
-3.63383579719083e-05
-1.39898256864355e-05
-5.95928356967546e-05
-3.85148052522176e-05
-2.19223384672534e-06
-4.35234072143075e-05
-9.66921721071738e-06
1.17758010716937e-05
-6.24480572188472e-06
-3.18227459168421e-05
-3.16808006474981e-05
-5.17708775396998e-05
1.27053607700916e-05
-4.53501002716921e-05
-3.43658074959072e-05
-1.78229227941884e-05
-6.47545368707487e-05
-3.13404488612737e-05
-4.5747341604555e-05
-3.32511599983296e-05
-4.88382132218333e-05
-4.82999303045213e-05
-2.09026471877604e-05
-3.4602492016955e-05
-1.18446999010796e-05
-8.41013471727068e-06
-1.80734220407713e-05
-3.46380802398953e-05
-2.72423118341815e-05
-3.07456802399091e-05
-4.21689131886796e-05
-1.69031000175404e-06
-2.18340491610023e-05
-4.00416531802861e-05
-1.87459722903909e-05
-2.55667768703387e-05
-4.26402898712955e-05
-3.12977261184089e-05
-3.90279325034719e-05
-1.25370829937519e-05
-1.05582709621799e-05
-1.4295283270365e-05
-3.06041614589523e-05
-1.53491843577115e-06
-1.68065361582919e-05
-3.7837898452676e-05
-4.43003615739375e-05
-1.41054374711813e-05
-5.8982533110864e-05
-3.23749168941558e-05
-4.72028564399654e-05
-3.69108317662224e-05
-4.23857433526226e-05
-7.60460630004112e-05
-6.09290182666323e-05
-3.51876789348736e-05
-3.55290053876778e-05
-2.83935404113898e-05
-7.57886494294436e-05
-2.39764771371248e-05
-6.12537283321032e-05
-3.32729901804405e-05
-2.9451680235244e-05
-3.41195977849525e-05
-2.44342140965697e-05
-3.18086031308623e-05
-4.85834127208671e-06
-4.98061320180029e-06
-6.2298519208109e-05
-3.13747735156084e-05
-1.00321753879018e-05
-5.44618479566852e-05
-5.54962942290385e-05
-4.04219743554571e-05
-5.84564894403087e-05
-2.74147924504622e-05
-4.5797524468344e-05
-4.56872458253377e-05
-2.71250509345783e-05
-3.13616484293656e-05
-1.29379336777965e-05
-1.65837529963027e-05
-3.31509724658221e-05
2.66492993888701e-05
-2.42743763264879e-05
-3.66307166584533e-05
-2.12311037520246e-05
-3.38665784911076e-05
-3.70424225220592e-05
-2.79415727051991e-05
-2.85659085087171e-05
-5.42727034000168e-05
-3.27335459824308e-05
-4.82441085194493e-05
-3.41223408678554e-05
-7.2499023129707e-05
-3.22302791295618e-05
6.44395587591098e-06
-5.07251355763287e-05
-1.12397258861097e-05
-2.9179617550585e-05
-6.35645788953611e-06
8.12672792383449e-06
-3.45101417022163e-05
-3.1792137456412e-05
-3.37740827138538e-05
-3.39791414804674e-05
-3.87657612043088e-05
-6.30438988970513e-07
-1.2175013661095e-05
-2.03422885158574e-05
-2.49641174155685e-05
-2.4986258264141e-05
-3.96185807919298e-05
-4.10122196454201e-05
-5.30526202365684e-05
-1.83042822127983e-05
-3.03730130389857e-05
-1.58127371757274e-05
-3.41852272814703e-05
-5.74625907739205e-05
-1.25675690930638e-05
4.71667316769354e-06
-4.9681631796989e-06
-2.21177437414251e-05
8.01857141444829e-06
-4.7208991733784e-05
-1.91858304259397e-05
-3.95464942234217e-05
-2.76861382451229e-05
-1.96066055089826e-05
-4.15026173899331e-05
-2.73004109609712e-05
-4.39280808719497e-05
-5.71827206593033e-05
-3.58971994557193e-05
-2.22519177642367e-05
-5.70365202488591e-05
-5.82243811970658e-05
-4.06558273125722e-05
-5.11004499526945e-05
-4.67937005842599e-05
-4.49133958363114e-05
-2.97699085470291e-05
-2.67940497172966e-05
-3.23058031588679e-05
-4.55864346000836e-05
-3.77306032645287e-05
-2.21500966900506e-05
-2.92261738978465e-05
-1.89167621493889e-05
-5.61008529790368e-05
-2.87378496003885e-05
-2.5153869164404e-05
-6.48714573339771e-05
-2.89065711343426e-05
-1.46334556353921e-05
-3.59562456992025e-05
-2.72702951815492e-05
1.86877543117377e-06
-3.83938955297473e-05
-1.48592056352809e-05
-2.77247248180894e-05
-3.27437620672221e-05
-1.7335329358213e-05
-3.6143181336488e-06
-4.82856542155377e-05
-3.20675953869238e-05
-1.48928336060988e-05
-5.90143804780122e-05
-6.88058673468831e-05
-2.95434315689149e-05
-6.68026693366865e-05
-3.34925082831256e-05
-3.05985161901037e-05
-5.29727187827206e-05
-5.46539654241706e-05
-3.15465322939749e-05
-7.20351713994253e-06
-3.74495148521917e-05
1.22771973932152e-05
-6.73241746103537e-06
-1.68507682098353e-05
-3.78349582926125e-05
-3.76004187509266e-05
-5.02804456933465e-05
-5.66384316344019e-05
-4.31450781252968e-05
-6.44861595935399e-05
-3.02926218175379e-05
-2.53967061493285e-05
-5.65614082189813e-05
-3.27242982589774e-05
-4.48921164628076e-05
7.72200375207697e-07
-3.55190114731286e-05
-1.339840185295e-05
-4.6036815112669e-05
-1.14922249851082e-05
-2.76093438333903e-05
-4.87956699191759e-05
-1.82600374061308e-05
-1.5092459395254e-05
-1.85199819118297e-05
-3.32473211854544e-05
-4.85591481289291e-06
5.07898052664853e-06
-4.79794330315527e-05
-4.57068315214745e-05
-1.79092359282828e-05
-2.01714414011113e-05
-2.93953216859829e-05
-3.62949063434881e-05
-1.00011481389395e-06
-3.34795075194359e-05
-1.6497564821913e-05
-3.24135823821121e-05
-3.26378650394188e-05
-1.53952397920159e-05
-2.05323663670815e-05
-8.60387307620568e-06
-3.05743611104439e-05
-4.57721643591525e-05
9.25013120578985e-06
-4.81242698704868e-05
-4.91277007460981e-05
-3.84945038248994e-05
-2.74783229743922e-05
-2.42792010767283e-05
-5.48303985819454e-06
-3.01129271726835e-05
-2.43049546772666e-05
-1.71249308158784e-05
6.85884802182402e-06
-4.8343905455349e-05
-1.28074549201897e-05
-4.65457553468277e-05
-3.47655787182097e-05
-9.28078818154806e-06
3.53201585155756e-06
-6.49093445649389e-06
-5.03802816059619e-05
5.59291138171776e-06
-4.2767139924792e-05
-2.18049545902196e-05
-4.87366072481578e-05
-6.79033813697698e-05
-2.64310907874375e-05
-5.32549561253492e-05
-2.21853336306874e-05
-1.84683578622099e-05
-2.34574120608677e-05
-2.53104733651537e-05
-3.64802689906775e-05
-1.9737660878548e-05
-2.89892771087409e-05
-3.1215249786892e-05
-4.32165908453142e-05
-6.70096952627159e-05
-4.14742253840525e-05
-4.22616633767816e-05
-3.31997247451343e-05
-4.78436469269299e-05
-4.22366822749429e-05
-3.49831696763047e-05
-1.09706139274036e-05
-1.90919474760963e-05
-2.36358898356367e-05
-9.50454971657739e-06
-1.11602111274412e-05
-1.86928830529273e-05
-7.84529113701989e-06
-1.36678334617669e-05
-3.38495990089319e-05
-3.56482930759243e-05
-2.95955263451662e-05
-1.77798855189405e-05
-3.49261579781474e-05
-4.97583795849698e-05
-4.62440921938002e-05
-4.73718626034745e-05
-5.45174745713482e-05
-2.65661823440393e-05
-4.617569935316e-05
-2.25790933670857e-05
-3.97948018533998e-05
-4.52215389933062e-05
-2.52764183394736e-05
-4.73896987217685e-05
-1.97241929663137e-05
-1.50114921026186e-05
-3.39932393084676e-05
-1.83548831206703e-05
-2.46756506459245e-05
-2.63474976505538e-05
-1.70600034296377e-05
-4.87366396132249e-06
-1.48839462224674e-05
-1.98189773313846e-05
-1.27970216281152e-05
-3.62017558745776e-05
3.92278917991621e-07
-8.59984388587421e-06
-3.36758732088379e-05
-3.26889153130008e-05
-5.49787691965396e-05
-2.98303955397636e-05
-2.22323384794464e-05
-2.10603555228229e-05
-2.7711288791626e-05
-3.92625642530979e-05
-3.30316736588939e-05
-1.42671524650717e-05
-3.16357130129609e-05
1.36559774287336e-05
-3.54852328037966e-05
-1.32198938496234e-05
-3.47979138520788e-05
-3.4141739793338e-05
-1.94792745649033e-05
-6.88926890748418e-06
-1.26920575115514e-05
-6.92063349306546e-05
-3.17802452774965e-05
-4.86417136381706e-05
-4.73420706363884e-05
-4.39251025860513e-05
-5.19500893944869e-06
-8.31430116278807e-06
-2.23545251302339e-05
-1.75878093814831e-05
-2.30769508268203e-05
-1.86725111533233e-05
-4.80832404511171e-05
-2.31058164581186e-05
-3.17039399433745e-05
-2.7234690080276e-05
-4.16595606524292e-05
-4.11302054462075e-05
-5.23914383422671e-06
-5.30820213083304e-05
-3.27193269286415e-05
-3.32486507315479e-05
-3.59458042408973e-05
-4.80505052814207e-05
-2.007485653894e-05
-3.42291307151234e-05
9.79518255523431e-06
-3.0926045759397e-05
-1.27306940642513e-05
-8.80442510927249e-06
-4.65631547937355e-05
-7.41731386293683e-06
-1.51619235330864e-06
-1.63982138058213e-05
-1.09869945032402e-06
-2.46560370489157e-05
-4.36579286482407e-05
-8.41480591486238e-05
-3.54144614407823e-05
-3.62727239262124e-05
-3.01905537444157e-05
-2.86007356666227e-05
-5.3093609893456e-05
-3.51879157363411e-05
-6.08014465193314e-05
-2.17560715757091e-05
1.0981397332336e-05
-2.26360589545974e-05
-3.41324594929267e-05
-1.07185724162361e-05
-3.88260582371684e-05
-1.85272074774415e-05
-2.29687117605627e-05
-2.39981296957651e-05
-1.76717124697167e-05
-6.10598245217958e-05
-3.78349228023285e-05
-4.76634482173146e-05
-3.40374600491058e-05
-1.66855641666603e-05
-1.80019370943934e-05
-1.53524773218606e-05
-3.75357058341848e-05
-2.47573770526451e-05
-3.63515256281524e-05
-2.8989233198517e-05
-4.71142530947887e-05
3.09324731493494e-06
-7.91416267687356e-06
-4.11104081518821e-05
-4.56408591018925e-05
-2.24402591411607e-05
-2.44223276001594e-05
-2.36009924529296e-05
-1.40901754354115e-05
-3.39095540145092e-06
-1.05307186567585e-05
-3.68203648018833e-05
-5.63791273429781e-05
-1.4691544231236e-05
-3.31368284246294e-05
-6.04015307911758e-05
-4.26667497835998e-05
-1.63592587936164e-05
-2.70638235863753e-05
-4.51801667467816e-05
-2.61867151794766e-05
-5.53121440012658e-05
-2.61380281498265e-05
-2.87646606702438e-05
1.59033584175837e-05
1.16369413379178e-05
-1.02716718252871e-05
-1.76232477793167e-05
-1.27493207700126e-06
-2.65075160791301e-05
-1.43370160844777e-05
-2.88461905798554e-05
-3.04830662943219e-05
-4.88661396759719e-05
-1.98158955200661e-05
-2.50039398106402e-05
-2.43243344820957e-05
-7.2897781278242e-06
-2.65985705735207e-05
-2.45748446778476e-05
-3.27137519804846e-06
-4.06480821246524e-05
-2.34980589126281e-05
-3.65562936342263e-05
-3.44671077741748e-05
-6.30190366192368e-06
-2.05236275841178e-05
-3.62746461335953e-05
-8.62213245964127e-06
-3.30341431595225e-05
-3.15406403575139e-05
-3.86586900389568e-06
-1.51811945875715e-05
-3.99889378992203e-05
-5.5658019962164e-05
-6.70655120944498e-06
-2.04991012673124e-05
-4.56543066159172e-05
-3.82494183526885e-05
-2.86682963297249e-05
-1.73987503247799e-05
-5.76822261470944e-06
-2.38830791309351e-05
-3.50798844421576e-06
-1.48714240238314e-05
-1.14030114867234e-05
-4.2357326081639e-05
-3.29506198870033e-05
-6.51403166293727e-06
-5.63411823323629e-06
-3.80401742259655e-05
-2.09355381173254e-05
-1.41326136592505e-05
-1.93747129502114e-05
-1.52297320084892e-05
-2.16030968434766e-05
-2.14592477894059e-05
-5.39892783541777e-05
-3.2270712397595e-05
-3.02538287938414e-05
1.0212862899275e-05
4.66718309245029e-06
-1.04508647246443e-06
-3.44881932346215e-05
-1.64799563779866e-05
-4.49678383136431e-05
-3.60410490206763e-05
-1.566964893728e-05
-4.87908390381931e-05
-4.37059615241217e-05
-4.74268566826304e-05
-1.89514830223049e-05
-4.41977890060916e-05
-1.17860363879741e-05
-4.69611906100395e-05
-3.87609941885447e-05
-1.931350012832e-05
-3.11556977764209e-05
-1.46265998612053e-05
2.30595576131316e-07
-6.4948583025954e-06
1.26597909044027e-06
-3.61516654845152e-05
-8.00520549157211e-06
-4.00553660563437e-05
-4.0278921637278e-05
-3.82662447869737e-05
-4.65239583938381e-05
-8.12835799951635e-05
-2.86249584321428e-05
-1.86672866089614e-05
-9.59607273423651e-06
-3.68695850129426e-05
-2.86261690219364e-05
-3.87744991966794e-05
-2.22795880347609e-05
-2.67019455682841e-06
-4.56891439193931e-05
-3.30550551862537e-06
-4.66462965373451e-05
-4.1877695934368e-05
-1.71258127532163e-05
-2.63594205258025e-05
-5.17702471397168e-05
-8.7699482290222e-06
-2.40162322415174e-05
-1.92712651133701e-05
-4.58753532487856e-05
8.15541884436822e-07
-5.71058847695486e-05
-2.73831584492648e-05
-2.44298407958038e-05
1.74793142565458e-06
-4.70520564369526e-05
-2.24930797965818e-05
-2.12117516607837e-05
6.88675330332768e-06
3.56609806147444e-06
-2.2983133863975e-05
-4.01122669309204e-05
-5.34856923781208e-06
-3.6092673471539e-05
-5.86698439856523e-05
-4.28637066578014e-05
-4.81880358833922e-05
-2.94413563805727e-05
-2.97785630557938e-05
-3.5007280885504e-05
-7.05174718858192e-05
-4.45540540493307e-05
-6.30232906778545e-05
-4.70824949708868e-05
-2.20020458169016e-06
-2.57027011280039e-05
-1.63094178152792e-05
-4.18164161230311e-05
-1.24022242980096e-05
-7.97901000136741e-06
-3.73742505385909e-05
-2.67721829756785e-05
-2.86775313166613e-05
-2.61562606101819e-05
-4.09455274446397e-05
-3.25652048814655e-05
-1.91812224209585e-05
-3.25135585559948e-05
-4.91854271885031e-05
-1.13829059084732e-05
-6.28656884053116e-05
-3.57965282363066e-05
-3.01348877414476e-05
-2.38440982739683e-05
-4.82517803198101e-05
-2.3137014103109e-05
-2.43029582148685e-05
-1.02778320596738e-05
2.73123491508412e-06
7.6873418283679e-06
-3.55206917243046e-05
-3.03692709927907e-05
-4.29602001347842e-05
-3.84657629080414e-05
-4.98401448790168e-05
-7.66482591785298e-05
-4.1287881692631e-05
-2.81805600741155e-05
-3.18730674175327e-05
-2.97319455040437e-05
-3.51450264744815e-05
-2.86174406600967e-05
-6.78753966248728e-05
-2.51086433466016e-05
-2.70578221134653e-05
-1.54288146313432e-05
1.28267931635025e-05
-1.00395823768273e-05
-2.05434557725375e-05
-1.53772828529741e-05
-2.26938995659876e-05
-2.90851021972033e-05
-4.5626781445723e-05
-1.74611209602068e-05
-4.49333575556915e-05
-1.50714194414645e-05
-6.85446742270743e-06
-3.22944579049554e-05
-2.15387124161694e-05
-4.03656947090018e-05
-3.07376169038515e-05
-1.11581530952096e-05
-4.79568674943612e-05
-2.56048151334022e-05
-8.75766924914515e-06
-3.69897129239064e-06
-3.27603366227987e-06
-4.72914616450293e-05
-2.2104605478021e-05
-1.49691715534461e-05
-1.3436177673286e-05
-3.27309559249164e-06
-2.14108949215635e-05
-4.97444028152581e-05
-2.1921478682888e-05
-2.38765512887873e-05
6.53461343016397e-07
-3.62040686483975e-05
-3.23140547125789e-05
-1.79758328187229e-05
-3.27345234010955e-05
-4.35598911297669e-05
-2.94152335878347e-05
-4.89775127743399e-05
-5.52799254555936e-05
9.08992667887763e-06
-3.30900753403137e-06
-2.88547087341146e-05
-2.04704750075594e-05
-2.85992064285022e-05
2.24260124187295e-05
-3.93634526364741e-05
-3.23853901110821e-05
-1.23778231509684e-05
-5.59799169731556e-05
-1.80160838086236e-05
-3.49008507674702e-05
-4.70300425569016e-05
-4.34497957539755e-05
-3.49388938588238e-05
-3.35116678727061e-05
-4.28088006356713e-05
-3.24248902479819e-05
1.63068166282397e-06
-6.55796339682008e-05
-3.73320261481617e-05
-4.85975199682558e-05
-1.00677336689509e-05
1.07083370338278e-05
4.33545418493932e-07
-2.66318515979626e-06
-4.823018540712e-05
-4.29550713978053e-05
-2.36977621358575e-05
-2.44503733346509e-05
-3.94997552241468e-05
-4.00990335721675e-05
-2.99223356288169e-05
-2.14955901493032e-05
-9.12143127307703e-05
-2.85591397587632e-05
-1.66880448818376e-05
-1.85508698909254e-05
-2.60872834292602e-05
-1.94602322281952e-05
-2.05186212257201e-05
-4.73022570854392e-05
-2.28188938175649e-05
-1.43243322255485e-05
-2.88990632293416e-05
-2.93336681723432e-05
-1.69797249796976e-05
-5.28971931923665e-05
-5.97539342991647e-05
-1.32272595231721e-05
-4.83612029799798e-05
-7.54933602112303e-05
-4.20148212029959e-05
-4.54827711950456e-05
-2.87014292002763e-05
-5.69892355730889e-05
-5.65798295689217e-05
-2.24964492756451e-05
-1.5638384257456e-05
-2.36805151004546e-05
-3.8115611881857e-05
-1.74640061660695e-05
-1.46201552817029e-05
-1.60703409965937e-05
-2.88474530038047e-05
-5.4634861368122e-05
-6.0476756058686e-05
-4.33522452061504e-05
-2.12434392083831e-05
-5.09242927637589e-05
-3.33037891999743e-05
-2.53727500321831e-05
-6.51581043448995e-05
-5.21938489295058e-05
-2.20888979311166e-05
-1.11334383762967e-05
-1.1834212400016e-05
-2.16395206277801e-05
5.87270753330782e-06
-2.18879613635881e-05
-2.2643185287255e-05
-5.81485603638815e-06
-9.27661880030761e-06
-2.29258497733209e-05
1.8153180993084e-05
-2.99713518929339e-05
-4.76849516942534e-05
-3.5239299476276e-05
-3.28018681175001e-05
-2.16452520894944e-05
-3.3078875790987e-05
-3.14231984179774e-05
-2.51829891291415e-05
-4.71207827591582e-05
-1.89945659608323e-05
-3.48747079240143e-05
-1.57561741847508e-05
-1.45675750903234e-05
-5.15054441195052e-05
-3.66507172727313e-05
-1.57111704773979e-05
-2.447275656132e-05
-3.6715911486048e-05
-3.18428435740776e-05
-6.92254184511446e-05
-3.67679763757436e-05
-3.03308563022888e-05
-1.90586024758507e-05
8.63692311794517e-07
-3.69409923941237e-05
-1.29542494309807e-05
-2.88833356265284e-05
-3.99706220401883e-05
-8.11943085400845e-06
-4.81616394652647e-05
8.50362625700641e-06
-1.23717414868367e-05
-4.92571117168055e-05
1.43714077490742e-05
-9.51830147473009e-06
-1.76776400965629e-05
-3.33841118962695e-05
-2.51579736809909e-05
-2.18947695719243e-05
-4.74631798503321e-05
-6.60164012929337e-05
-4.91236167617393e-05
-3.38142473242051e-05
-4.25535899618734e-05
-4.41078960213528e-05
-1.92993814999479e-05
-6.01323763163173e-05
-3.16512561852206e-06
-2.78189703134086e-05
-3.16370868387765e-05
-3.60611686449662e-05
-1.16738576852307e-05
-1.54176534453333e-05
-2.42937725974533e-05
-2.40651512702774e-05
1.79003310880899e-06
-1.11405122064917e-05
-2.60788934344614e-05
-1.66014649837747e-05
-3.43715205771183e-05
-2.26916307459236e-05
-1.94244035374275e-05
-3.4371146674141e-05
-4.13895928970537e-05
-5.57929319846549e-05
-5.03397782020592e-05
-9.37172244124683e-06
-2.00017749202219e-05
-2.13292985752644e-06
-2.27847836469146e-05
-2.61719825638481e-05
-1.44436042869603e-05
-1.2933150250079e-06
-1.69951362032261e-05
-6.83913114897064e-06
8.41082526397647e-06
-4.57138646596495e-05
-2.60829271844446e-05
-1.01697851886834e-05
-2.71855020743547e-05
-3.69857758640176e-05
-3.3811089451191e-05
-4.0108254286998e-05
-7.65693282010591e-05
-1.39583188042712e-05
-5.24359324298272e-05
-5.63915641734948e-05
-3.01371176164852e-05
-3.29706471679557e-05
-4.29412058845339e-05
-5.93980604756347e-05
-1.49882187574187e-05
-1.82806990806021e-05
-1.32752920144926e-05
-1.81431580194638e-05
-1.83405952905975e-05
-3.40191454412897e-05
-1.59664357963604e-05
-2.49600220691987e-05
-1.08110950589488e-05
-4.83595390410659e-05
-1.65805343885392e-05
-5.04747540693364e-05
-2.69019458020978e-05
-2.5660286727718e-05
-2.97004142827326e-05
-3.29766887433999e-05
-3.79936153158437e-05
-2.50112629530772e-05
1.49018957520469e-05
-1.35350447285078e-05
-3.25785728139264e-05
-4.72499846700625e-05
-3.67354320773296e-05
-3.26551206291559e-05
-4.69839405618215e-05
-2.10734243306382e-05
-5.00980360428703e-05
-6.08308557323789e-05
-2.15660610422756e-05
-1.98724395240835e-05
-5.79571990849252e-05
-3.45806445364943e-05
-1.41676244803216e-05
-5.33402145670255e-05
-5.01180117028078e-05
-1.56177678161503e-05
-1.45326259817866e-05
-2.78352726726648e-05
-1.62669107227019e-05
-3.01509728985824e-05
-3.14383430594211e-05
-3.85819514422583e-05
-3.84472475977737e-05
-3.75940503040979e-05
-5.70012509981724e-05
-4.02130293955509e-05
-4.99050324871298e-05
-1.59651660102949e-06
-1.09631624710977e-05
-1.81038574468622e-05
-3.05130663314851e-05
-2.26442802501319e-05
-1.7371924591696e-05
-2.94127002451722e-05
-3.47203970681036e-05
-3.88194837121069e-06
7.6918810162753e-06
-3.34495328969492e-05
-1.89417660291669e-06
-4.8634615024471e-05
-3.86128653714792e-05
-1.76640251359168e-05
-2.32463576975964e-05
-5.67261697226062e-05
-2.10007443186437e-05
-2.2079346216981e-05
-8.38848726505679e-05
-3.86854047828219e-05
-4.21119871710451e-05
-4.02896806926844e-05
-1.96508347657239e-05
-3.82172531011729e-05
-3.12724900831321e-05
-1.51013378877762e-05
-2.43868213488519e-05
-1.08292152975783e-05
-4.48126810684977e-05
-3.06681304399632e-05
-2.33001605003408e-05
-2.46403462543245e-06
-3.16728266547134e-05
-2.39597513823609e-05
-4.38121312822191e-05
-3.31387196480934e-05
-2.80640600242115e-05
-6.3235901824865e-05
-3.53623745414464e-05
-2.55083093680322e-05
-3.89200148225521e-05
-5.80372828288481e-05
-2.02330772916371e-05
-1.9881452451582e-05
-5.33953691445989e-05
1.26248025091617e-06
-1.19532764642683e-05
-2.39642526837343e-05
2.72699810997315e-06
-6.28082166196133e-05
-2.9908944999292e-05
-6.05365995981692e-06
-2.956679663975e-05
-2.8213322320319e-05
-2.73819103038846e-05
-3.86247302144214e-05
-1.98909608221855e-05
-4.03470699185039e-05
-3.05791953172868e-05
-2.55230551474088e-05
-3.38195764415392e-05
-5.63380533790286e-05
-9.02624833508033e-06
-1.75672316054534e-05
-8.11249528255317e-06
-4.62926994597131e-06
-4.62283365497702e-05
-4.45349792232211e-05
-4.27857856615832e-05
-2.24337276731282e-05
-1.24051068286914e-05
-1.25216847891808e-05
-6.48428494979546e-05
-1.43107771643167e-05
-3.96179726447572e-05
-1.57373187040619e-05
-4.72894838683678e-05
-1.66837557116863e-05
-2.44008189913902e-05
-7.84405072467183e-06
-3.81092644030063e-05
-1.73261227432218e-05
-2.38816727386865e-05
-4.72486474200602e-05
-3.71555580153163e-05
-4.55070689372346e-05
-4.73314620943845e-05
-4.01900228866035e-05
-5.0821955622396e-06
-2.46016985328347e-05
-2.49889524024578e-05
-1.76356052151107e-06
-2.03904256396687e-05
-1.96022134513998e-05
-1.29073776500563e-05
2.1880639531434e-05
-2.45821564037853e-06
-6.24468345642376e-05
-2.09301858314509e-05
-2.01543717539998e-05
-1.4121597705601e-05
-2.53094049941015e-05
-4.57404528778124e-05
-3.04245905071117e-05
-2.54568092916765e-05
-3.81188940840878e-05
-2.28300502696858e-05
-4.43805210785396e-05
-5.66408079200991e-05
2.47389252131688e-06
-9.32978278316415e-06
-4.64271698269799e-05
-2.48596231321235e-05
-1.35062717715297e-05
-6.91137693808954e-06
2.66983374838065e-06
-4.82039691811267e-05
-3.98618236685357e-05
6.98717922279258e-06
-3.09663159119849e-05
-3.37609285529959e-05
-3.30650580615985e-05
-5.91430430360892e-05
-5.02485227231117e-05
-3.34996834720944e-05
-5.16314903267204e-05
-5.35845109215602e-05
-5.20848366012527e-05
-5.17006160739911e-05
-3.33148284786075e-05
-3.93733389165562e-05
3.69364223746863e-06
-1.99451281209813e-05
-8.28387424542903e-06
-7.65674565684262e-06
2.08284193962992e-05
-1.20001771048836e-05
-3.98752701317682e-05
-4.30253839186138e-05
-3.68213323412352e-05
-3.33359732066764e-05
-5.69718352431161e-05
-2.93840593571438e-05
-7.17479469575614e-06
-4.2924040323021e-05
-4.96407159167615e-05
-4.8213911540591e-05
-2.02875864514395e-05
-3.65296273907163e-05
-1.55268017503794e-05
-3.35074439965452e-05
-5.12853735690479e-05
-2.62564607002956e-05
-1.16532370469674e-05
-1.64984046816516e-05
-4.68339426011387e-05
-1.83388909664662e-05
-1.45770849232731e-05
-9.07448144847239e-06
-4.73829799935833e-05
-3.30502197271913e-05
-2.80758700586391e-05
-2.12018035695241e-05
-3.51796499670202e-05
-5.62105879594052e-05
-2.03202924424044e-05
-2.0614468485656e-05
-4.40967637158602e-06
2.63765940980074e-06
-4.96674517278911e-05
-5.10487411755562e-05
-3.91320463706745e-05
-3.1562303899354e-05
-2.99274842872388e-05
-5.33338354309097e-05
-2.7982295989749e-05
-2.73494665628211e-05
-3.02656450576209e-05
-5.36520135776682e-06
-1.55396092388673e-05
-2.15643016188154e-05
-5.09757831075798e-05
-1.59558503820323e-05
-4.7153820303129e-05
-3.54039266589121e-05
-4.70735160994636e-05
-5.34520404365322e-05
-3.82846622627521e-05
-3.12516372875455e-05
-5.34255185638008e-05
-5.49549960124426e-06
-1.0778452764613e-05
-2.76466739965965e-05
-2.51215635018678e-05
-1.18624656015039e-05
-9.05844363656872e-06
-4.27934371860569e-05
1.35988035316724e-07
-3.36413725981693e-05
-2.30678639155716e-05
-3.08065790453912e-05
-3.05561486118549e-05
-5.37669735939092e-05
-2.85017651580819e-05
-4.12158363904646e-05
-5.47983968760585e-05
-3.12466552092019e-05
-1.71610806585812e-05
-3.66068372062404e-05
-3.49604642608193e-05
-3.30840530758647e-05
-4.57349803929358e-05
-3.8491242067102e-05
-1.1685128088091e-05
-2.45703014697653e-05
-2.92013438408323e-05
-1.76777327258838e-05
-3.63766492066931e-05
-4.23986287984168e-05
-6.41269529132393e-05
-2.10576563551861e-05
-2.47242761643556e-05
-4.68652877068803e-05
-4.51079127012062e-05
-2.04595074216373e-05
-4.14232395177756e-05
-5.35298506023777e-05
-2.96086959075176e-05
3.22483800278805e-06
-3.05789788611834e-05
-6.14232086225104e-05
-2.76127604051334e-05
-4.0645019574475e-05
-2.22686519096776e-05
-9.77397717291659e-06
-5.17650333758605e-06
-1.52824268001499e-05
-1.43853326926482e-05
-4.31551146470345e-05
-2.77790797668442e-05
-1.6442162857825e-05
-5.24116620482459e-05
-3.32113004365454e-05
-3.6238490431775e-05
-1.85658579027646e-05
-2.07539294721775e-05
-5.31126444614969e-05
1.85187394912494e-06
-3.65751568041545e-05
-1.46663685299988e-05
-6.78304218565478e-05
-3.44199735901097e-05
-2.52653729650673e-05
-1.95223734732362e-05
-4.50313955657763e-05
-9.94594408089957e-06
-2.31050682675194e-05
-3.49396842002971e-05
-5.21638985100805e-05
-2.32225543196594e-05
-2.9905499454392e-05
-3.22908843067726e-05
-5.64768739830484e-05
-1.49241596151606e-05
-1.07265914846864e-05
-4.57788737562416e-05
-4.63873459697232e-05
-4.37889043419965e-05
7.37421252245019e-06
-3.80144931620042e-05
-3.4728925521876e-05
-3.74919878257877e-05
-4.05718304701231e-05
3.27205916510106e-07
-2.56044387463298e-05
-3.84951249183533e-05
-1.4869283303785e-05
-3.46820157663839e-05
-3.51999409387179e-05
-1.76909827998347e-05
-3.1021432883746e-05
-2.67596881647579e-05
-1.25659126837384e-05
-1.01525744717038e-05
-8.66595811969143e-06
-6.25312177759098e-05
-4.37230553496472e-05
-4.27680326209484e-05
-4.20094018110252e-05
-2.27833542212201e-05
-3.74859835953156e-06
-4.35464182369652e-05
-1.54593216256572e-05
-4.59762842038871e-05
-2.43881456567215e-05
-7.98689032880478e-06
-9.40964559628718e-06
-2.09548863690703e-05
-3.48222769912762e-05
-1.22173277518572e-05
-3.29083969591267e-05
-2.58019552231881e-05
-1.5163254266727e-05
-2.75166644675168e-05
-3.30217356925971e-05
-9.60645515840481e-06
-1.68517053677342e-05
-1.42360724586e-05
-5.84879500352386e-06
-2.019926937924e-05
-3.09789508286882e-05
-1.33640732889607e-05
-4.03595577862176e-05
-1.28710338293144e-05
1.22650512368089e-05
-2.36319516458255e-05
-1.38333171052794e-05
-3.68058798777776e-05
-3.34484875481322e-05
-2.94987842912755e-05
-4.79758230384772e-05
-2.73281601599163e-05
-6.34193071039675e-05
-5.49490698439221e-05
-2.16901911435233e-05
-3.1044210589719e-05
-6.05143600992257e-05
-4.25001186035248e-05
-4.8137249799013e-05
-4.86854889003417e-05
-2.53760554407744e-05
-5.5149017580223e-05
-3.96067171936098e-05
-1.27552322179867e-05
2.3624739945945e-06
-6.3934356677505e-06
-2.32898354141953e-05
-1.50181168592196e-05
-1.62406951310499e-05
-2.52367053708226e-06
-1.37618457077372e-06
-2.63833410929269e-05
-3.46053101382959e-05
-3.32305975418283e-05
-3.83942939394229e-05
-2.58676862437102e-05
-5.33377545680381e-05
-2.64219234468783e-05
-1.97180072996111e-05
-1.92383955360785e-05
-2.62731309513869e-05
-2.90807385554271e-05
-4.1251127785989e-05
-4.02137587888472e-06
-3.56068794573742e-05
-2.01809367438062e-05
-5.72377451969098e-05
-6.80062122885485e-05
-2.84428671448498e-05
-1.25253387966221e-05
-4.04398324048049e-05
-3.93317358756995e-05
-3.1764413934179e-05
-2.21565944721897e-05
-2.71658595052016e-05
-3.70792618349021e-05
-8.57573848559215e-06
-4.40723070051363e-05
-6.94138578766421e-05
-1.6705392170077e-05
-4.07736114191725e-05
-4.16988834738223e-05
-3.76023202035512e-05
-4.4333841722493e-05
-2.10095920438678e-05
-1.76536491531813e-05
-5.46869108397864e-05
1.41702245742343e-05
-1.00924597395226e-05
-5.01913335083458e-05
4.39657071264658e-06
-2.74568572543681e-05
-2.49138943216773e-05
-3.27729168779101e-05
-4.17410693096064e-05
-2.60930730879716e-05
-1.22243684198834e-05
-1.94049200075185e-05
-3.78555812133047e-05
-4.80522656834853e-05
-3.90678550002739e-05
-1.91894999312352e-05
-3.05678759822318e-05
-5.32116392623222e-05
-3.54000751115509e-05
-3.99441486329496e-05
-2.90400368607738e-05
-5.3063080145198e-05
-5.93718218289729e-05
-3.75806859950664e-05
-3.20963828372422e-05
-3.18629232123503e-05
-3.67967786400414e-05
-9.27337285057881e-06
5.71064886472485e-06
-1.32140042063502e-05
1.13714777844009e-05
-2.38679269919638e-05
-1.03294384345818e-05
-2.16846541985564e-05
-1.27345533907092e-05
2.9674702316178e-06
-6.02223098339165e-05
-5.02602717157693e-05
-2.68613520942555e-05
-2.74778539926406e-05
-3.94806123776668e-05
-3.3383648236879e-05
-4.66679971793225e-05
-4.66381484636672e-05
-4.02819203075649e-05
-3.31966548341002e-05
-1.75752541601007e-05
-3.80426738814705e-05
-1.26655756590619e-05
-2.6873326217681e-05
-1.20480603564949e-05
-4.9244114361588e-05
-1.19996200160153e-05
-2.10210789207954e-05
-3.42632981813284e-05
-9.29983833834087e-06
-2.81902017354869e-05
-1.87784729589922e-05
-3.7087668415279e-05
-4.52656765805057e-05
6.62706389999147e-06
-4.77260269563326e-05
-2.31150461699339e-05
-4.41826879422204e-05
-6.01140093497984e-06
4.00220813463939e-06
-8.68592256581506e-06
-1.4057668990759e-05
-4.11193306702838e-05
-1.68205793294371e-05
-1.43176612691546e-05
-3.05180551562662e-05
-1.73622532385922e-05
-2.43876080753436e-05
-2.6225122766935e-05
-2.89678938876651e-05
-6.88646321681444e-05
-4.41873686325483e-05
-3.5261631987267e-05
-4.16554251171019e-05
-2.63048888100633e-05
-3.25543102471643e-05
-4.12350825254368e-05
-5.61009697697352e-05
-2.16238146006856e-05
-3.40045289941842e-05
-1.93492403637965e-05
-1.86002331846728e-05
-6.95361135340949e-06
-2.83666513654641e-05
-7.06599657489576e-05
-1.43258906835481e-05
-8.61820197244756e-06
-6.96994821110087e-05
-3.38646221520373e-05
-3.26050048161192e-05
-1.77233535473932e-05
-4.25708118212306e-05
-3.87062004250871e-05
-2.02883089089424e-05
-4.90796745076303e-05
-2.05681428597895e-05
-2.66613071913456e-05
-4.35255739322113e-05
-1.79838206557241e-05
-4.12052118385722e-05
-3.68680529391684e-05
-4.20173739664864e-05
-1.84884627476833e-05
-1.72970898139744e-05
1.28160633379182e-05
-2.82002569352946e-05
-3.77567307576837e-05
7.93398809799784e-07
-3.4089343100184e-05
-6.73886796079143e-06
9.9682942329397e-06
-4.10146033124171e-05
-6.55467838634246e-05
-2.67566955470224e-06
-2.46996402708804e-05
-2.20252306328855e-05
-6.39099749042719e-05
-4.6502527439508e-05
-3.38675711713806e-05
-2.67736324129726e-05
-2.65179879941499e-05
-3.43787722319967e-05
-3.58525973787626e-05
-3.72071128678341e-05
-5.37010139351626e-05
-2.39967431335274e-05
-2.74671458206082e-05
-1.39196851261007e-05
-3.36303181909066e-05
-3.61903790630131e-05
-1.42161121321376e-06
-5.44341979166717e-05
-5.67678245101881e-05
-5.57685551272684e-05
-3.60424002385916e-05
-2.228560790827e-05
-2.72220422901876e-05
-4.1125640143781e-05
-5.33964088864123e-06
-2.46572558444718e-05
-3.09342599047051e-05
-1.16575238075434e-05
-1.3356955655091e-05
-1.36655066358796e-05
5.64135574381535e-06
-3.7523323882397e-05
-2.41188210588953e-05
-6.03572363648304e-05
-4.38956231027878e-05
7.72308660122315e-07
-9.16642055936557e-07
-4.96452175827352e-05
-3.47661514383102e-05
-3.77991942923505e-05
-4.41342450189237e-05
-2.47159286876758e-05
-1.70055744220828e-05
-2.15893588413257e-05
-5.53096989493358e-05
-2.95561462159679e-05
-1.90088529636753e-05
-3.3761010458412e-05
-4.75660981670178e-06
-4.33653868470989e-06
-4.4811361482105e-05
-6.23492012403828e-05
-6.24050509423567e-05
-2.09774378418259e-05
-5.03230139507112e-05
-3.99556941754864e-05
-3.18036304105254e-05
-2.93212650664012e-05
-4.01391984610345e-05
-4.31926421336468e-05
-1.87216348484216e-05
-2.10159467159245e-05
-5.77059669182263e-06
-2.84300137498726e-06
-2.51487751548423e-05
-5.07604301321833e-05
-2.73810872502629e-05
-1.81250669023114e-05
-5.21224266105157e-05
-3.12714354401507e-05
-5.25367851279147e-05
-4.64914031870657e-05
-2.794515893925e-05
-1.56373397320814e-05
-2.74249439986449e-05
-2.15802020083083e-05
-5.00020311153558e-05
-3.26114273718306e-05
-4.38076584435305e-05
-4.83643274043039e-05
-4.16307781296644e-05
3.35363134251981e-06
-4.56144619591205e-05
-2.67093075690012e-05
-3.25344585055473e-05
-2.9585349998308e-06
-3.55310195649667e-05
-3.19860293960487e-05
-1.18430129549637e-05
-2.3939806395756e-05
-1.55172819238918e-05
-5.89052340667378e-05
-4.088011334234e-05
-4.37462016287139e-05
-5.45551187678822e-05
-7.73348614395673e-07
-1.32271967964491e-05
-3.71726168262068e-05
-5.40923723514653e-05
-5.59256358176104e-05
-2.26032392901441e-05
-2.1626498100261e-05
-1.93191124374443e-05
-3.60813924480781e-05
-2.61519172981485e-05
-2.75042846154442e-05
-5.73896436871159e-05
-1.87712882594688e-05
-6.48003854813885e-05
-2.78447649324027e-05
-2.31748081841246e-05
-3.15788401224885e-05
-1.90124462084594e-05
-1.29459554761349e-05
1.38693804086123e-05
-2.06327173301969e-05
-3.61147014110831e-05
-2.40505656560318e-05
6.68373153953012e-06
-4.83153782922777e-05
-5.14348932968179e-06
-2.60082912970576e-05
-4.43304513275156e-05
-1.58675434964494e-05
-3.94423144155269e-05
-2.95157369575873e-05
-4.37306568417973e-05
-3.15127697920356e-05
-2.37088544802394e-05
-2.83068765983512e-05
-5.25615047366658e-05
-5.86884299555923e-05
-7.98765888174938e-05
-3.09371074277805e-05
-2.65312335310654e-05
2.27336956045233e-05
-4.9630179770455e-06
-2.71817541670091e-05
-5.47407734312707e-05
-5.33107501126369e-05
-2.53119931688651e-05
-6.87814969774513e-05
-3.26539559001818e-05
-3.27666730264296e-05
-1.92604579259189e-05
-2.84838116884557e-05
-2.8660470927963e-05
-2.03336853211326e-05
-3.33715071067463e-05
-1.50980760579165e-05
-1.94768459851906e-05
-1.07501369403861e-05
-2.17605926334454e-05
-5.58327596606218e-05
-6.76028814052644e-05
-6.12998545495079e-05
-1.5062968249236e-05
-3.6087602965141e-05
-1.21134770003998e-05
-8.48890863538873e-05
-2.89718203342547e-05
-2.89352324576118e-05
-2.18303289929634e-06
-2.31414697413721e-05
-4.27879752205202e-05
-5.57589180836718e-05
-8.18586027326371e-06
-6.77402294816353e-05
-3.50119213699424e-05
-5.4322044700607e-05
-4.18617585783988e-05
-1.68100004174698e-05
-1.43533299789233e-05
-4.2836309000516e-05
3.65097054415642e-07
-2.33596463121352e-05
-1.98879125670619e-05
-5.21317568138638e-06
-3.01563299653703e-05
-2.74538344419648e-05
-3.93821674325325e-05
-1.66127287655103e-05
-1.91146587489007e-05
-5.87874224498523e-06
-1.65932559200832e-05
-2.7401392629193e-05
-5.25936598642201e-05
-3.69698590662447e-05
-3.1629633458794e-05
-5.45407855174468e-05
-2.94282013541553e-05
-1.5388597387313e-05
-2.57926788868689e-05
-3.19872487859411e-05
-1.01752694723714e-05
-2.81798408589328e-05
-4.44176788234126e-05
1.98304205162196e-05
-2.28127158225582e-05
-4.75166904298744e-05
-1.25160007441809e-05
-3.55349950981438e-05
-1.29102431047213e-05
-2.98347339888092e-05
-5.2107414513191e-05
-1.50082634156234e-05
-2.53705121981443e-05
-5.1410318496084e-05
-4.71155081981992e-05
-2.01106235816238e-05
-2.79421329565686e-05
-1.63031754452753e-05
-1.53613186207189e-06
-7.88991824610103e-06
-2.30267713434813e-05
-3.29305193222882e-05
-4.31337032324153e-05
-4.16573092017011e-05
-2.68511816444043e-05
-3.19471475404311e-05
-1.1043668190316e-06
-3.59641842035468e-05
-3.51068395483228e-05
-1.05303853106359e-05
-7.13212118043235e-06
-1.39635117017636e-05
-1.02353450737679e-05
-5.93615565126898e-05
-3.47800636341208e-05
-5.18352428562523e-05
-2.65300446271463e-05
-9.70723115814649e-06
-1.53223211637592e-05
-3.90833202493863e-05
-5.27590198710109e-05
-3.21881230240343e-05
-2.4763245478911e-05
-4.7084570904602e-05
-1.89698621521017e-05
-3.81964259649236e-05
-2.55693007835726e-05
-6.26423558368002e-05
-2.7647079852161e-05
-2.65795759233882e-05
-3.22892901865621e-05
-4.34589626306773e-05
-3.40444357878707e-05
-4.39661775842377e-05
-4.43767830929003e-05
-5.96058069817059e-05
-4.15625439984286e-05
-3.49510047272031e-05
-9.84721200381095e-06
-4.46447764791353e-05
-5.52216044884361e-05
-3.28277345919109e-05
-3.73610243830455e-05
-3.722596483839e-05
1.30207817634232e-06
-3.23626749947953e-05
-1.52523803034687e-05
-2.80326956651631e-05
-1.59164990746801e-05
-5.7619670310532e-05
-1.92060687386999e-05
-5.06638544545739e-05
-1.79942359498553e-05
-3.55130842686318e-05
-4.20202756445079e-05
-5.36979679820473e-05
-2.46363135214813e-05
-2.13159883594122e-05
-2.76082316819388e-05
-3.12707477523447e-05
-3.12648934250353e-05
-1.63057143934815e-05
-2.59187665860682e-05
-7.00248933753451e-06
-7.00830971889982e-05
-4.38547338414191e-05
-2.06450182260265e-05
-3.88371043522704e-05
-4.29331235482988e-05
-2.84762592939954e-05
-2.58417912865182e-05
-6.12046911438034e-05
-6.83072953777857e-05
-2.51886328569632e-05
-4.77095923464851e-05
-3.84628494548902e-05
-1.83299928416675e-05
-3.547788040799e-05
-2.71434590153806e-05
-2.86790386403164e-07
-9.25077088603396e-07
-4.23503046124951e-05
-2.8668883374993e-05
-1.24232815477625e-05
-4.62249671235988e-05
-5.05171507399342e-05
-5.26699429608647e-05
-2.9319243655645e-05
-2.80020673861926e-05
-2.70956512920149e-05
-2.51216846836763e-05
-2.54277331522956e-05
-3.17426373155519e-05
-2.80358243317316e-05
-2.15762235025542e-05
-3.64495538790156e-05
-1.44701572027096e-05
-4.09938721814289e-05
-5.72967110725507e-05
-5.55055511605828e-05
-2.99676487331431e-05
-4.87570996947691e-05
-4.01941372373545e-05
-3.60538193813988e-05
-4.58909393423286e-05
-3.36185153867763e-05
-3.20576023662239e-05
-3.83638234997591e-05
-2.80883071516128e-05
-2.14719997203446e-05
-5.80789034318121e-05
-2.96883814147001e-05
7.24585175942322e-06
-2.84919656937291e-06
-3.18156857826814e-05
-2.06413089807902e-05
-3.85562437306723e-05
-3.98612775612818e-05
-3.15087753182812e-05
-1.64207973026863e-05
-3.3904055541178e-05
-3.32257610390559e-05
-3.05783593174552e-05
-1.74092358506035e-05
-2.03198247675665e-05
-4.07688003469277e-05
-4.26238522801233e-05
-1.40962245042657e-05
-5.10941556688471e-05
-3.91177118633977e-05
-1.29412678716753e-05
1.29786270561299e-05
-1.88345106496718e-05
-3.65282764324455e-05
-6.8319818488718e-05
-2.6688233237245e-05
-3.70525183683756e-05
-3.70845959655815e-05
-5.58172349367347e-05
-3.90496545154842e-05
-3.20721876698898e-05
-4.67041283598925e-05
-1.36650478713959e-05
-2.93727814316055e-05
-3.4952691075377e-05
-4.0098508500512e-05
-4.66832798446346e-05
-2.73619503460686e-05
-2.25065592489787e-05
-1.44163083178624e-05
-4.20862322065212e-05
-2.25056411704367e-05
-5.63648237463207e-05
-6.33036156430995e-06
-5.96860929973441e-05
-3.7372072588477e-05
-3.46003593924772e-05
-5.9038730455603e-05
-6.32043609290725e-05
-1.63964563367899e-05
-5.06315945030727e-05
5.92170427226372e-06
-1.67410467404072e-05
-3.79945380180649e-05
-2.02419104843188e-05
-6.64611330946514e-05
-4.16709088784069e-05
-8.10438712396655e-06
-1.81904820131495e-05
-4.64679482601558e-05
-1.63212195903522e-05
-9.13186424536964e-06
-3.76504569403996e-05
-3.50536872265557e-05
-4.34659515020287e-05
-3.58370791711995e-05
-2.27064350010044e-05
-3.25397406752374e-05
-3.36907648044403e-05
-4.12724514290943e-05
-2.42139878465584e-05
1.23841822845022e-05
-2.5513013152027e-05
-1.74140915348399e-05
-5.13290483647398e-05
-1.24365137783804e-05
-4.20516486397322e-05
-3.1077490359199e-05
-2.86467661881473e-06
-3.25740972005381e-05
-4.59622975615231e-05
-3.41782629240547e-05
-1.64553820595839e-05
-4.16873169921249e-06
-3.84802970696447e-05
3.53318568491735e-06
-6.57243100040804e-06
-3.98106881873545e-05
-2.81554536823301e-05
-3.14434389135246e-05
-6.22616034368569e-05
-1.8988755945919e-05
-1.43255546110353e-05
2.05618647311075e-06
-5.33281895127154e-05
-2.04286351797222e-05
-5.3520313956605e-05
-3.13360132403505e-05
-4.62322668266593e-05
-2.56917025493685e-05
-5.65407219516192e-05
-2.52803936431622e-05
1.41946044469403e-05
-3.92683103495231e-05
-1.70428354244655e-05
1.47113272509285e-06
-1.50606615647134e-05
-1.21648275127279e-05
-1.45786553289826e-05
3.95793174010293e-06
-4.21011446404837e-05
-3.54262433612732e-05
-3.5611799324609e-05
-5.06800971849689e-05
-4.36368220972303e-05
-5.11360609336206e-06
1.52547531096687e-06
-1.63082532228655e-05
-3.8187032697388e-05
-3.15598560157218e-05
-2.01052625786942e-06
-2.51428568105922e-05
-1.52509665380215e-05
-3.57015127380621e-05
-1.75103841043495e-05
-1.45414514421444e-05
-7.01429065071289e-06
-4.89811447516099e-07
-5.28986983826276e-05
-3.91542039726915e-05
-4.46723344591086e-05
-5.78051632592559e-05
-1.41299269964074e-05
-3.25695274739727e-06
-3.30564183075178e-05
-8.17834166642865e-06
-4.02428561070781e-05
-2.30596359549038e-05
-3.13109490266575e-05
-4.48768101844796e-05
-4.88575454395403e-05
-2.67373958142417e-05
-4.00625896559277e-05
-2.72337507217365e-05
-4.97121195225291e-05
-2.5456013576991e-05
-2.0999549716732e-06
-4.05023387767212e-05
-4.69099107081386e-05
3.89791008648722e-06
-4.73282671102184e-05
-4.17017182144686e-05
-3.20359572350911e-05
-6.00364094631195e-05
-4.97043092992712e-05
-3.96237717923529e-05
-1.22953191468077e-05
-3.33173964636996e-05
-5.37971320869083e-05
6.36637316628971e-06
9.73497367366235e-06
-3.61485225016144e-05
-1.23041405351593e-05
-1.98231115727006e-05
-3.96481525856434e-05
-5.06887975166661e-05
2.54849759331867e-06
-1.50906513902774e-05
-1.1552661273549e-05
-3.3792392755488e-05
-4.3560849089632e-05
-4.11239677219747e-05
-4.13275252854951e-05
-3.70074763411298e-05
-2.38307536776606e-05
-3.31334189457725e-05
-3.27684316148852e-05
-4.04648859065355e-05
-4.89671165805702e-05
-3.10961574301798e-05
-2.11536453145454e-05
-4.89041623750104e-05
1.33411759605243e-05
-1.04103948107484e-05
-3.00077109468011e-05
-7.47022145564028e-06
-2.64744502929015e-05
-1.6122832337093e-06
2.58705987390518e-06
1.62272719020951e-05
-8.31872205683003e-06
-1.70857084656913e-05
-5.22423749608426e-05
-5.28045018298129e-05
-4.41195566572861e-05
-5.21557089855427e-05
-1.93295676036277e-05
-3.8060540261577e-05
-4.24607614143184e-05
-7.26280553653163e-06
-3.16290025732786e-05
6.99167980173074e-06
-1.14771750459869e-05
2.63789023535531e-06
-3.58256162936009e-05
-1.27554221099194e-05
-1.46868903562358e-05
-4.24318875574798e-05
-2.44624083758318e-05
1.60833176576856e-05
-4.21578070597777e-05
-3.15482592028659e-05
-3.9817020637589e-05
-2.27333010679932e-05
5.4016680754569e-06
-4.00105024162298e-05
-3.95108293750307e-05
-2.14492768192468e-05
-2.72006061225752e-05
2.05534254278294e-05
-2.35582717738736e-05
-2.3861949452793e-05
-2.54338884192891e-05
-1.29403219184055e-05
-5.03771442022701e-06
-2.62555232937234e-05
-1.10769285220813e-06
-3.46847421103135e-05
-2.36349687645434e-05
-3.29195936490196e-05
-5.48990776347673e-05
-1.00366635968965e-05
-5.47748734157179e-05
-5.24202255549277e-05
-3.46011567079834e-05
-3.19874890772026e-05
-4.71970755486144e-05
-1.26143914405391e-05
-1.19682128259187e-05
-1.68547791675838e-05
-7.80299398070391e-06
-1.3501598610383e-05
-2.44312382677489e-06
1.59529636564664e-06
-4.71590446618593e-05
-2.36871703046674e-05
-7.88735016663457e-05
-2.56990095511782e-05
-2.59074184395726e-05
-2.44638893504141e-05
-2.69729597868771e-05
-3.72991983835806e-05
-4.97862017681662e-05
-9.8380485471967e-06
-2.52481266162695e-05
-4.08672011505894e-05
-4.22586211354948e-05
-2.40074118613212e-05
-2.32719273624191e-05
-3.05670587800847e-05
-3.66805735815207e-05
-3.56604554279532e-05
-8.94447801368271e-06
-1.61895636700553e-05
-1.05576563667434e-05
-2.6324186089309e-05
-8.57288719841427e-06
-1.76642431072114e-05
-4.99845944184242e-05
-4.16284507825758e-05
-5.95389797509711e-05
-6.72096586723494e-05
-3.71358847714455e-05
-4.05815202061973e-05
-3.79563123431368e-05
-9.7971898296504e-06
-1.85020884876747e-05
-4.98150883290532e-05
-1.16652326193319e-05
-1.96007695434709e-05
-1.40339412733157e-05
-3.86751370403266e-05
-2.60542611329224e-05
-3.22128519449494e-06
-1.19252169675085e-05
-4.58090999398618e-05
-4.16234670063224e-05
-3.75784950233964e-05
-4.40476089380196e-05
-7.89819259694282e-05
-3.79014262665458e-05
-4.33777795103855e-05
-5.6457096669279e-05
-2.19976819851922e-05
-4.30210887175999e-05
-5.36301991662966e-05
-2.52009768449042e-05
-2.09033987980814e-05
7.2861817948713e-06
9.53503455587433e-07
-2.39004329057658e-05
-2.79182903207543e-05
-1.05514073369503e-05
-1.82699286620386e-05
-4.37389250878056e-05
-2.89709718829454e-05
-1.50846242023204e-05
-2.61668591217446e-05
-5.82916494629394e-05
-7.25619266810055e-05
-2.72603945229422e-05
-6.8690848134933e-05
-5.75111069212608e-05
-3.31168898511683e-05
5.65500281849364e-06
-5.03614907771484e-05
-4.9821470925902e-08
-1.18554037311504e-05
-2.11993047123683e-05
-1.42834089746327e-05
-2.37732692282574e-05
-2.16584806125686e-05
-4.5747705979028e-06
-1.94146111895052e-05
-3.85696565107922e-05
3.44585834051779e-06
-5.04709250274627e-05
-3.8130714328875e-05
-5.64791686899272e-05
-7.97236283784524e-06
1.26814885708611e-06
-3.20482594229709e-05
-4.55132624265314e-05
-3.78456781502498e-05
-3.74387178269912e-05
-6.75429215361147e-06
-4.06284139571066e-05
-5.25627219570968e-05
-4.14977511528104e-05
-2.51118930662151e-05
-4.071393502039e-06
-1.22935763656054e-05
-9.35466384036435e-06
-2.83124330993021e-05
-1.30091939043404e-05
-4.58499382421968e-05
-2.51492923537611e-05
-2.8925568447414e-05
-5.17830178505115e-05
-2.03604580868374e-05
-3.74005428513973e-05
-2.55417256625222e-05
3.15927759891637e-06
-3.709090831698e-05
-5.02678050865362e-05
-2.53430654766171e-06
-6.81954900686358e-06
-5.01265769719456e-06
-1.85141875955091e-05
7.2947374678745e-06
-5.42572285518971e-05
-3.8697014529657e-05
-5.2274543527338e-05
-1.87015475906461e-05
-8.04083099845526e-05
-4.0054989045722e-05
-4.68967317365226e-05
-6.67654702554054e-05
-2.2151118550698e-05
-3.70780198319953e-05
-4.28798736785954e-05
-2.11830444758108e-05
-2.11691911850943e-05
-2.20549075683789e-05
1.31863890162626e-05
-3.00377806446123e-05
-1.11615860452218e-05
2.66545608935184e-05
-1.6510762965653e-05
-2.80968235217053e-05
-3.4444263928943e-05
-3.64334156573179e-05
-4.24735795604777e-05
-4.97196588654083e-05
-1.35451808022449e-05
-6.19244253051182e-05
-4.7639548770233e-05
-3.83196731847937e-05
-1.84747019639593e-05
-4.16112194270337e-05
-6.70335517623361e-05
-3.39388779372706e-05
-2.3361409106461e-05
-6.92298254311284e-05
-1.9257873357228e-05
-3.23825830607086e-05
-2.20940193242674e-05
-1.84145691353651e-05
-1.1240115469293e-05
-1.59599528534209e-05
-2.83592686867286e-05
-1.32172546035775e-05
-1.03229868433299e-05
-4.21919468713727e-05
3.56259412771826e-06
-4.7948392699764e-05
-3.82006186024379e-05
-2.9952385060491e-05
-4.61617623962612e-05
-4.32317221361556e-05
-1.32970355461187e-05
-1.26470087809988e-05
-6.09539964664591e-05
-2.9338194633413e-05
-3.07881719494494e-05
-4.92829429675376e-05
-1.51309268425187e-05
-2.40917555221091e-05
-1.09665517926835e-05
-3.22047960161295e-05
-2.53918511892688e-05
-4.50958371051554e-05
-2.22236213364045e-05
-1.37242009906156e-05
-1.84853031350633e-05
-7.76701937192899e-06
-5.55262304003438e-05
-2.32183544507588e-05
-2.05292983348874e-05
-5.72499958847834e-05
-2.77599502784458e-05
-7.68724657400597e-05
-2.73622565300317e-05
-2.95053075435704e-05
-2.26472449931289e-05
-2.82514461087885e-05
-1.64093036696234e-05
-6.05638780267661e-06
-3.63834736261302e-05
-5.35492826084854e-05
-5.83531713297596e-05
-4.10589865655346e-05
-2.14838858507459e-05
-3.66165291436448e-05
-4.64344341914155e-05
-1.69830587281097e-05
-5.79502420520854e-05
-3.37833542725466e-05
-2.36276711517626e-05
-1.47424985093564e-05
-4.4509510346476e-05
-2.16322390168891e-05
-1.84396081028304e-05
-1.81216772675648e-06
-1.2417447827737e-05
2.17397874001133e-05
-4.11238738686562e-05
-3.38668944277799e-05
-1.86565842974199e-05
-4.24955293569234e-05
-6.79046629248903e-05
-1.14263715496718e-05
-2.33979167067349e-05
-7.83311670345178e-05
-3.05749040929435e-05
-3.71009572622197e-05
-4.48521101970839e-05
-3.39364000112012e-05
-2.58039846393792e-05
-2.05132775237855e-05
-4.34308229916468e-05
-2.47500950712613e-05
-3.37290815311776e-05
-2.79294345161696e-05
-2.11397297378727e-05
-3.94982666259885e-05
-1.49500133764561e-05
-3.73294680030363e-05
-3.57249624039585e-05
-4.90126737130501e-05
-2.01136402524538e-05
-5.02635600266183e-05
-7.48226892860309e-05
-3.30180001966328e-05
-3.07288552828329e-05
-1.3914374483705e-05
-3.25140897795591e-05
-5.34443157243038e-05
-1.58719856547952e-05
-4.31981792839012e-05
-4.83826747894209e-05
-1.5563312384904e-05
-1.40928070257607e-05
-2.34527593551059e-05
-3.04011832835159e-05
-3.6251943340394e-05
-4.34653506161386e-05
-3.93350057132844e-05
-4.07409981119271e-05
-1.00152328111092e-06
-3.65740046989195e-05
-5.28936555014988e-05
-1.40071221512056e-05
-2.04470171210199e-05
-2.07168982172329e-05
-4.4261500583051e-06
2.55041407533336e-06
-1.11990457610621e-05
-8.52641850177536e-06
-2.49191291319172e-05
9.17165598416312e-07
-4.34962710843914e-05
-2.36631738905878e-05
-4.26846610075118e-05
-1.54021917564977e-05
-3.86144557530578e-05
-1.65843105592556e-06
-4.09764717573595e-05
1.83765312114015e-05
-7.15375564690157e-05
-1.68028744067575e-05
-2.38962732713391e-05
-9.27743839068212e-06
-1.60529108697303e-05
-1.07489245665859e-05
-1.99393701223705e-05
-1.44419339811309e-05
1.61212620780597e-07
-2.16116345818377e-05
-2.68533906323507e-05
-3.24102887926554e-05
-1.57157584092499e-05
-2.32363733897347e-05
-3.03191042872557e-05
-5.19916707180838e-05
-4.62190318893255e-05
-4.27244831573268e-05
-5.7897129292429e-05
-4.40549932810931e-05
-3.55904427475245e-05
-2.40843766816369e-05
-5.27222187306617e-05
-3.70431367397947e-05
-1.94902173910923e-05
-1.63851658078907e-05
-1.89874379426405e-05
-1.13464336873869e-05
-4.18468894618207e-05
-3.23930504524552e-05
-4.30959558911769e-05
-2.54141507423448e-06
-4.26223899921469e-05
-1.77594954913637e-05
-3.59493098970222e-05
-1.79937725874814e-05
-3.40977776660134e-05
-5.29671643913344e-05
-2.87041945266724e-05
-1.28476958700454e-05
-5.03261484063402e-05
-5.61261207224043e-05
-2.62020484116415e-06
-6.14603996468847e-05
-1.34992483548912e-05
-1.92093052478162e-05
-3.54550873569013e-05
-1.77238079441198e-05
-2.27364842252176e-05
6.97395870224166e-06
-4.16362564497693e-05
6.91397452251451e-06
-2.14273531702233e-05
-3.61051390680077e-05
-2.71656839077298e-05
-3.54288968990913e-05
-4.30458565937916e-05
5.64083214438577e-06
-4.18489123073755e-05
-2.18684691588413e-05
-1.29130489508076e-05
-3.11248276510801e-05
4.78046728870562e-06
-1.5033777464558e-05
-2.26086425921825e-05
-3.056525653812e-05
-6.24191579202582e-05
-1.24674751370822e-06
-2.32219060033629e-05
-1.29901811552662e-05
-5.41500539731489e-05
-4.33167759444422e-05
-1.64326808617103e-05
-2.92265719622958e-05
-3.41404431997128e-05
-1.85260537630024e-05
-3.44471457782354e-05
-1.36102730618498e-05
-2.86165359408464e-05
-2.81293310925079e-05
-2.01915081673239e-05
-2.25946587243181e-05
-5.33333513883681e-06
-4.33324893574739e-05
-2.97950597484404e-05
-1.24582578154392e-05
-2.04272986232098e-05
-2.59552167761681e-05
-1.86521758623266e-05
-3.22911715861455e-05
-1.43095664663495e-06
-1.47269439627227e-05
1.85686188251639e-06
-1.81011166902747e-05
-2.05290425911377e-05
-2.44657502135322e-05
-3.14959900191795e-06
-4.74842065306355e-05
-2.15453917901006e-05
-4.18736530146808e-05
-2.10930979957018e-05
-2.79362894931427e-05
-4.09150379020758e-05
-1.15396573971685e-05
-1.68788084116128e-05
-9.99471366202228e-06
-3.16639682685566e-05
-3.80988385303823e-05
1.67329601776252e-05
-1.43231109178425e-05
-4.28821576666549e-05
-2.43911688606694e-05
-3.2669437767848e-05
-8.73559922683915e-06
-3.14234541006914e-05
-3.58605386064474e-05
-5.94240547339031e-05
-6.22953386028732e-05
-2.92500064059922e-05
-2.09822119093727e-05
-8.1353788816527e-05
-1.99662332230226e-05
-3.28979707250028e-05
-4.3322646387133e-05
-2.43337418612274e-05
-3.29053833546505e-05
-3.82907237594775e-05
-2.82467081614113e-05
-3.23973385567559e-05
-2.27162524132432e-05
-2.28509939116672e-05
-5.12524908654031e-05
-3.14458109552154e-05
-3.40847319386766e-05
-1.39417483351935e-05
-2.92407417258871e-05
-3.76520976296728e-05
-3.18938154348927e-05
-2.96306636878115e-05
-3.32984509003788e-05
-3.21422296033746e-05
-7.98812422305909e-06
-3.45798852745032e-05
-9.09532582902106e-06
-4.32613373006647e-05
-3.01802064710733e-05
-4.33630577046619e-05
1.62894990554201e-05
-7.62820030541392e-06
-2.19622260182784e-05
2.98191864655711e-06
-1.90487977652878e-05
-3.74572579661937e-05
-4.00914572421621e-05
-8.63394763279894e-06
-5.99150810190433e-06
-4.67994671690485e-05
-7.03302125770231e-06
-4.67803092287538e-05
-4.76842600456642e-05
-1.85349693360891e-05
-1.94690607104936e-05
-8.58404867772055e-06
-7.1595442879597e-06
-4.74694073814542e-05
9.97181158987958e-07
-2.9789152912353e-05
-4.66324200175009e-05
-3.14487523509583e-05
-2.37033661319231e-05
-8.01637831091972e-06
-1.04050783031028e-05
-1.74446012599983e-05
5.45786251687845e-06
-2.26479256726128e-05
-4.41560570694103e-05
-5.6816604971815e-05
-3.48658273271812e-05
-3.72855264010642e-05
1.12689110957627e-05
-6.38205972059865e-05
-3.15682013824349e-05
-3.07427886874803e-06
6.14930426709665e-06
-1.91742061095098e-05
8.80925556657583e-07
-2.21665151940943e-05
-1.20321503448506e-05
-4.74919272412456e-05
-4.27538204871616e-05
-3.18094440913096e-05
-4.18589384633016e-05
-1.83460829626972e-05
-6.00776235570815e-05
-3.49725814413414e-05
-5.17343776759975e-05
-4.69164594989459e-05
-6.04622676712763e-05
-3.91122545329267e-05
-1.15584119891112e-05
-3.82595480367786e-05
-2.94826302292715e-05
-7.56169168310902e-06
-2.94949522470003e-05
-4.35847936165027e-06
6.65958783083404e-06
-3.46982466868736e-05
-4.58480141868249e-05
-2.3011302441912e-05
2.64650722841794e-07
-6.48396499966544e-05
-4.90976254493282e-05
-2.49363503404766e-05
-2.19895564685292e-05
-3.59371056137123e-05
-4.96301509145162e-05
-3.72587900687007e-05
-1.78951057187546e-05
-2.48559357401051e-05
-4.28046748631983e-05
-2.11417239277961e-05
-2.85074488452352e-05
-4.11531122883189e-05
-2.49992525739999e-05
-1.27885533987543e-06
-6.14006549498261e-06
3.13989481708895e-06
-2.78738341047212e-05
-2.03788185288499e-05
-2.67779440952601e-05
-3.87913446102556e-05
-3.96786179688954e-05
-2.87023358539126e-05
-6.29219992915328e-05
-3.8660946376332e-05
-2.43035314567129e-05
-1.74878259113701e-05
-2.63089892374135e-05
-3.23475419685712e-05
-4.13398695230234e-05
-3.04530933401772e-05
-1.89815210948425e-05
-1.62893462951543e-06
-7.14998872699715e-06
-2.87908326103286e-05
-3.96828618969582e-05
-2.4830372781524e-05
-1.51007146887398e-05
-2.56235334325607e-05
-3.75837014860896e-05
-2.16356976300622e-05
-4.37732314962841e-05
-5.06677879648183e-05
-4.82505816005859e-05
-2.54505420012432e-06
-3.11868642451019e-05
-7.26814731076749e-07
-3.46410067667013e-05
-2.06517857930801e-05
-2.3660099105152e-05
-4.49258875872609e-06
-4.25762553136702e-05
-1.61361437966902e-05
-1.31349353453441e-05
1.06252808578041e-05
-4.4374463894956e-05
-1.45288658618289e-05
-3.98554601573754e-05
-3.41658829472557e-05
-1.68411141623625e-05
-3.45577050779811e-05
-3.61645485357657e-05
-3.91730322361115e-05
-2.34755614914503e-05
-5.86887895280864e-05
-2.31897282849136e-05
-2.41329234135223e-05
-3.21157975497269e-05
-1.16171039479369e-05
-3.93870201780255e-05
-6.34945842315747e-05
-4.7877959220026e-05
3.53608770910206e-07
-3.32049988372465e-05
-2.20243945389231e-05
-2.31060561596734e-05
-2.18263454281343e-06
-1.91185705458057e-05
-3.40632557697941e-05
-5.04280509238221e-05
-3.92983343811703e-05
-1.34067124219738e-05
-3.79086301636415e-05
-6.21699670682232e-05
-3.82378407568952e-05
-4.62301121628583e-05
-2.33037759630224e-05
-4.15579264011439e-05
-3.89406202240847e-05
-6.05720838393579e-05
-4.69319582411045e-05
-6.09194679696475e-05
-2.2955276096677e-05
-1.9152232116484e-05
-2.39322215752483e-05
-4.73224764752516e-06
-4.437015941924e-05
-1.73984292724111e-05
2.9003449934401e-05
4.73776496126712e-06
-3.06820672919865e-05
-3.75543702812647e-05
-2.3374373634981e-05
-4.0686889900529e-05
-3.27140319551325e-05
-3.68012776664524e-05
-3.81964705742066e-05
-3.39541865630449e-05
-5.17306374435802e-05
-2.43385852821988e-06
-4.08027671298955e-05
-1.56994455313337e-05
-9.21987606698043e-06
-1.78729661315604e-05
-2.13638196296108e-05
-7.5974174339273e-06
-2.16075711721639e-05
-2.97784937984561e-05
-5.16666394837472e-05
3.96570233818046e-06
-1.00530473380954e-05
-3.93724370141866e-05
-4.85776411750731e-05
-3.85399184048233e-05
-4.50998545667738e-05
-5.2609017180243e-05
-4.38344018704118e-05
-2.19511472950373e-05
-4.32129409602264e-05
-1.5409743781541e-05
-3.34085821708989e-05
-4.34791318187436e-05
-5.4438155416068e-05
-1.35360356839284e-05
-1.57305444274096e-05
-2.76461773208055e-05
-2.15799771976108e-05
-3.04131065615297e-05
-2.23538890847298e-05
6.63180880131403e-06
-3.68325014618546e-05
-3.24215261244929e-05
-5.18590132223584e-05
-2.74851334615268e-05
-4.14576919753669e-05
-6.28052186400581e-05
-2.69573807012245e-05
-4.73745413214581e-05
-3.34776413516234e-05
-3.95614326190407e-06
-2.58238798579836e-05
-1.68006214677214e-05
1.54215050738186e-05
-2.26881753203425e-05
-8.65579029963557e-06
-2.17420963312333e-05
-8.3679104109044e-06
-5.7550119078491e-05
-2.38354282647475e-05
-6.55818238078097e-06
-5.01799118224554e-05
-2.80958508956379e-05
-5.33355966370607e-05
-3.85596004395888e-06
-4.75051941934063e-05
-6.09384248466954e-05
-9.64350570846396e-06
-5.06071286407752e-05
-4.97868917943066e-05
-3.56201188557734e-05
-1.8952742519065e-05
-4.83437956539636e-05
-2.26455650080226e-05
-1.86615560052998e-05
-2.76121645494577e-05
9.42522600815642e-06
-6.01526830651597e-05
-3.38106900172965e-05
-4.1137176551983e-05
-4.26723695842221e-05
-2.80507577270482e-05
-3.24922816758799e-05
-5.86667791383156e-05
-1.61492551534556e-05
-3.2547284033856e-05
-1.90551336006896e-05
-3.1439520026015e-05
-3.9398030364991e-05
-2.09573142307085e-05
-2.00681834632156e-05
-2.62058711275067e-05
-6.79784873709155e-05
-1.15937624564847e-05
-1.27703488034553e-05
-4.10224174971108e-05
-1.58703259250678e-06
-2.84006918231533e-05
-2.7631765052118e-05
-3.14152978850498e-05
-3.66801975730324e-05
-5.36336699138874e-05
-3.63050190203348e-05
-1.56166125545586e-05
-3.92617125760242e-05
-6.53717712125782e-05
-4.42043083220772e-05
-3.98893733781886e-05
-2.05332004915231e-05
-2.19501127406803e-05
6.24597569132794e-06
-2.51547587534986e-05
-1.97973147167603e-05
-6.50176605755289e-05
-9.5341536116145e-06
-9.51995558949493e-06
-1.87252673597855e-05
-2.66276293784504e-05
-3.51549191621372e-05
-4.94879703016021e-05
-2.64888113613828e-05
-4.36043252001223e-05
-5.82327655739431e-05
-5.18763221548597e-05
-6.98365780112826e-05
-2.76155225239158e-05
-3.80245887292929e-05
-1.81038668313183e-05
-1.21976137502637e-05
-1.49418685334104e-05
-3.47221650585793e-05
-1.65199845867891e-05
-1.93943787585014e-05
2.0150280644292e-06
-4.60309557472551e-05
-6.2184280854231e-06
-1.55477445775623e-05
-4.33940166069118e-05
-5.42956119877348e-05
-4.84442379074959e-05
-2.01301853516263e-05
-3.2216430697702e-05
-6.14979498213694e-05
-6.06500665845206e-05
-1.53561796604259e-05
-4.26033310010469e-05
3.43120450168881e-05
-3.94166869584549e-05
4.61446211338354e-06
-3.1682034843211e-05
-7.26422896659408e-06
1.01153977905154e-06
-4.46194159645982e-06
9.87150649826623e-06
-4.21416033843365e-05
-6.25873391485868e-06
-1.73482457551511e-05
-2.3601123989818e-05
-3.94060398940914e-05
-2.95653434699767e-05
-2.27839960478932e-05
-3.82968067943545e-05
-5.93527657579876e-05
-2.2131289058749e-05
-2.83431203904236e-05
-1.51375772938939e-05
-1.25875951816922e-06
-2.76162568829303e-05
-2.45619065981896e-06
-1.01362250071805e-05
-2.70876093598153e-06
-3.53594459526405e-05
-2.68475380638804e-05
-1.35309194264485e-05
-4.15004491763269e-05
-1.95139374749834e-06
-5.1034106659052e-05
-2.83130536955594e-05
-3.38237906051518e-05
-5.4058617370829e-05
-2.48258018958632e-05
-4.58295050405924e-05
-7.47095789977856e-06
-2.11497590886985e-05
-5.06321681846941e-05
-4.64483497779954e-05
1.92339092690847e-05
-5.58789602022987e-05
-9.55188611466008e-06
-3.14793147244365e-05
-2.6637324184085e-05
-4.33364257737312e-05
-1.89099872193316e-05
-5.01388191157836e-05
-3.5691734625446e-05
-2.87175699221223e-05
-7.33892484511168e-05
-3.75519241553386e-05
-3.24572085849931e-05
-7.07008419576219e-05
-2.67348063427366e-05
2.31154971684585e-06
-4.45028669086557e-05
-1.02198133449215e-05
-3.7500470498965e-05
-1.14185605364995e-06
2.50344667409099e-06
7.22991726590929e-06
3.76314360933042e-06
-8.77932629979889e-06
5.01254896689223e-07
-4.07228188167901e-05
-1.88844443537965e-05
-1.66611565983414e-05
-7.49343886098388e-05
-3.20971404511962e-05
-4.59220791774478e-06
-4.27132201244617e-05
-2.11168527036804e-05
-4.28645691225001e-05
-5.76174514554956e-05
-3.33412176104112e-05
-3.91514801504856e-05
-2.32591589682187e-05
-6.45552594953142e-06
-1.10212580065792e-05
1.44966627924186e-05
-3.85942637653953e-06
-1.32880867425049e-05
-2.47260006450017e-05
-1.07598562385262e-05
-8.69838310558412e-06
-1.6271384054962e-05
-3.41337992567979e-05
-2.84500130533122e-05
-2.92694915498705e-05
-4.68941860352657e-05
-4.73204014435667e-05
-3.80681263220583e-05
-1.11751442088403e-05
-4.57739393578956e-05
-6.60718044695233e-06
-2.22207837324323e-05
-2.01615745610522e-05
-3.11666471586616e-08
-1.56594501721441e-06
-1.96245816229739e-05
-2.62920216278885e-05
-4.00627411106635e-05
-3.66252682978323e-05
-3.36390535527075e-05
-8.28694517303622e-06
-6.44011888633495e-06
-4.31864009328529e-05
-6.63054072335949e-05
-3.82897360914867e-05
-1.38618103473005e-05
-4.82809995720762e-05
-2.00774778155219e-05
-1.30289662576692e-05
9.68834778854296e-07
-3.75368848905304e-05
-3.81179337472701e-05
-2.45741360410504e-05
-4.69742969629976e-05
-4.00295555493297e-05
-3.63736009629086e-05
-1.92249769755846e-05
-1.43223923509476e-05
-2.19791717177331e-05
-3.33146328829051e-05
-2.20345958034116e-05
-2.59372989110444e-05
-1.90956075646119e-05
-3.36668592831951e-05
-3.84507050667891e-05
-3.15887037581946e-05
-4.18676659055001e-05
-2.91823012009053e-05
-2.93421025873798e-05
-2.65182932883405e-05
6.484875311729e-06
-2.27292678969668e-05
-2.107199969857e-05
-1.63270212704213e-05
-3.59760400548406e-05
1.3056923753328e-05
-2.73526583214489e-05
-2.75456800732247e-05
-2.68227892703986e-05
-3.5435929329347e-05
-2.70653181206696e-05
-2.87912530330244e-05
-4.21655358895765e-05
-2.60773827710029e-05
-4.32377908667431e-05
-5.10483595991331e-05
-2.21036563131217e-05
-2.60106343732417e-05
-1.54503056495221e-05
-2.35642735095062e-05
-1.15982007816107e-05
-1.52269012869369e-05
2.50623423801184e-05
-1.21067041663758e-06
2.96017794846956e-05
-1.26481616651951e-06
-2.45730832803601e-05
-3.44271677619197e-05
-5.26781845564033e-05
-2.05865170339287e-05
-2.21114682791283e-05
-3.03494434342167e-05
-6.41671851523891e-05
-5.2078299164636e-05
-2.1987486234987e-05
-3.71689187917336e-05
-3.41787818311595e-05
-1.86220097356706e-05
-2.40423825101259e-05
-3.58985471812031e-05
-2.63701848986562e-05
-5.91596608407788e-06
-2.98044216835585e-05
-3.8568341394183e-05
-4.04544816564841e-05
-2.44561669748755e-05
-1.87998463602377e-05
-3.01854279261164e-05
-2.18647751321645e-05
-4.64536926595353e-05
-1.97481151430854e-05
-1.76667687263385e-05
-2.65535489634915e-05
-1.90581617177561e-05
-9.47989641211317e-06
-4.25527653685297e-05
-2.08483993685229e-05
2.89575346437094e-06
-1.67853872522999e-05
-8.54922366488603e-06
-1.61823048693496e-06
-1.0875119600589e-05
-4.06014868791658e-05
-2.06534788550865e-05
-1.15321212115329e-05
-1.02990245340323e-05
-2.22412269739119e-05
-2.32195592257976e-05
-3.27327229846204e-05
-2.25035387905475e-05
-3.02057738821139e-05
-3.58504299149677e-05
-1.09181301212576e-05
-4.64588765468456e-05
-1.46848423036612e-05
5.33649427213764e-07
-2.28498995702281e-05
-3.03274697418357e-05
-1.59125860213263e-05
-1.29174800742567e-05
-4.70854676129757e-05
-5.58605781858384e-05
-5.17443112503348e-05
-1.33164276986964e-05
-1.0664904785997e-05
-3.17724882817184e-05
-7.89621567901355e-05
-2.53227904969934e-05
-5.06989458041318e-05
-1.94541297484367e-05
-3.59255408976945e-05
-3.10761594157824e-05
-2.75281778510008e-05
2.10168242164791e-06
-1.66993748910921e-05
-3.89771604659386e-05
-3.49399726629596e-05
-4.07645094563212e-06
-2.75592035311825e-05
-4.04385120891164e-05
-3.53200476493448e-05
-1.42687766424109e-05
-5.14907020614385e-05
-7.65143566441276e-06
-3.0183023417441e-05
-9.86340701472916e-06
-4.73884370022032e-05
-3.96422682569488e-05
-3.83978775396682e-05
-3.02759734148314e-05
-4.41697167558198e-05
-2.40274869367929e-05
-1.47307409112087e-05
-3.56421422920102e-05
-1.56842818489396e-05
-4.05007902577868e-05
-4.51989756529391e-06
-1.76646342643837e-05
-4.43358078480271e-05
1.22699089484177e-06
-2.5630310859478e-05
-3.49060109044921e-05
-2.34610025481034e-05
-3.08016429067305e-05
-1.32734916880465e-05
-9.75365127477525e-06
-4.28824775813885e-05
-2.52318334070885e-05
-1.83186208894219e-05
-3.09622149143986e-05
-5.65823291229124e-05
-3.48700792199699e-05
1.38051925783149e-05
-2.48729521372486e-05
-9.10633792282635e-06
-1.22520113669234e-05
2.44164602418344e-06
-7.28130527762285e-06
-3.5571270505587e-05
-7.44105949801581e-05
-4.13643137544432e-05
-2.37838306326712e-05
-3.81302375904127e-05
-6.01214911880409e-05
-3.76106807191568e-05
-5.12700149999088e-05
-3.08131633037488e-05
3.95842441480719e-06
-4.61222309875636e-05
-9.13927245527192e-06
-2.29070121548104e-05
-9.45603577842698e-06
-5.22165969789091e-06
-2.37723892520885e-05
-3.19192139835653e-05
-4.1013481590169e-05
-1.06730204029687e-05
-2.15001278826215e-05
-3.44155555158267e-05
3.00271430455037e-07
-2.64029184459588e-05
-2.30022249128998e-05
-5.76858949163337e-05
-2.24385930211738e-05
-4.5520921911829e-05
-4.6666851991788e-05
8.79156402752483e-06
-4.94982363011554e-05
-4.45649074753857e-05
-3.80933471790518e-05
-4.2145118755884e-05
-3.56509150859418e-05
-2.56121605883467e-05
4.1934047645118e-06
9.19505453668227e-06
-8.85054847216671e-06
-4.48722694494609e-05
-6.10526109896364e-05
-4.22831879459559e-05
-3.54300922345976e-05
-3.73698574429567e-06
-1.76281317117337e-05
-5.02369230847828e-05
-3.4189014668189e-05
-2.35529801094979e-05
-1.08151045874696e-05
-8.58610104827513e-06
-3.16375836564813e-05
-1.06057682920022e-05
-2.11333715418938e-05
-1.82335886721914e-05
-2.85428994180184e-06
-2.15127375455338e-05
-1.43285371256905e-05
-2.06112656824275e-05
-2.20908287113289e-05
-7.08111736284292e-06
-4.02600108628728e-05
-2.30181779995112e-05
-3.64351765014913e-05
-4.54253328505273e-05
-2.38065476192859e-05
-3.56066361656846e-05
-4.32417309078309e-05
-4.21588363744971e-05
-1.98559491568107e-05
-1.26219526932677e-05
-3.91241967851886e-05
-1.37465441854587e-05
3.91081665144193e-06
-3.03339396768387e-05
-3.92764456069486e-05
-1.17762594659973e-05
-5.33073861417575e-05
-1.60667097632749e-06
-2.47993625661412e-05
-9.06941141410092e-07
-2.79119207445406e-05
-5.45964289610802e-05
-2.8801810108805e-05
-5.61844417240623e-05
-4.01340109798767e-05
-9.768038718971e-06
-2.37456276838258e-05
-3.60291347270864e-05
-1.89372790354911e-05
-2.77145063842655e-05
-1.76485480027053e-05
-1.05365768700527e-05
-8.97107293823716e-06
-3.32790938454943e-05
-1.57623984851906e-05
-3.6514158781587e-05
-3.36962270163115e-05
-3.01429420859111e-07
-4.20852529796684e-05
-4.01927890704556e-05
-4.072960756316e-05
-4.6126606809481e-05
-2.88195399524142e-05
-2.33037108032512e-05
-4.04573911291926e-05
-5.20439212243498e-06
-6.1422216448716e-06
-2.22431764540775e-05
-1.93770619604692e-05
-1.09023155760691e-05
-1.38539999991106e-05
-2.1599190750138e-05
-5.21169720183767e-05
-4.47801224615949e-05
-2.59967391838104e-05
4.07560603563849e-06
-3.57554812177693e-05
-2.48856615513317e-05
-5.2413305233652e-05
-5.26190554840845e-05
-3.95470268368615e-05
-3.92448219138194e-05
-4.61685283122869e-05
-1.0598353329178e-05
-8.59683205066692e-06
-3.21162883688184e-06
-1.56920333987051e-05
-2.36268055222909e-05
-3.08670578246398e-05
-1.26673324242201e-05
-2.9293174234875e-05
-3.48053943528597e-05
-3.39561288401302e-05
-2.37075142405412e-05
-6.99178028185474e-06
-1.79867701716419e-05
-3.06989365862409e-05
-4.912032121815e-05
-4.36646221946546e-05
-3.56174801403977e-05
-5.30596035152829e-06
-5.50860442098065e-05
-2.31052062286657e-06
-9.29729387158441e-06
-7.99127306899689e-07
-3.11018508032203e-05
-1.48691219123697e-05
-4.74173848094957e-05
-3.62397430557706e-05
7.28361641903298e-06
-2.88627253598e-05
-4.54473872303818e-05
-2.56812566818454e-05
8.54611497443132e-06
-3.5259823474169e-05
-4.88116172244728e-05
-1.89383647117052e-05
-2.0677002353697e-05
-2.52086993603069e-05
-4.64458495731349e-05
-1.73209735901451e-05
-2.17805252384722e-05
-2.45765859066328e-05
-4.1948571334856e-05
-4.78468592247986e-05
-1.11048436232575e-05
-1.62339992965204e-05
-2.9406667886548e-05
-3.78541572605381e-05
-4.5014599278636e-05
-2.75619772909285e-05
-5.13763065260272e-05
-6.4904491741513e-05
-1.51331929218433e-05
-2.53070300326063e-05
-3.81078712528278e-05
-1.8468152847786e-05
-2.36419572113668e-05
-4.56957235497599e-05
-5.17683898291219e-05
-5.61788103082606e-05
-4.26725961227428e-05
1.12733095220619e-05
-5.08015035579523e-05
-5.63754082920185e-05
-2.56415226450667e-05
-3.55911697369643e-05
-1.17971711082943e-05
-2.71741831520056e-05
-3.276963657929e-05
8.8323055279433e-06
-2.45925210782196e-05
-2.23705441299286e-05
-2.91684714764838e-05
-3.63829984635475e-05
-5.10615033032337e-05
-3.2154912945087e-05
-1.19254663682479e-05
-1.79736923008726e-05
-1.66274643678199e-05
-4.25773560644966e-06
-2.55349122929404e-05
3.64577167937804e-06
-3.5501374013559e-05
-2.34396887668359e-05
-2.63151759618268e-05
-4.00705595936711e-05
-2.11263699439344e-05
-1.43471196658937e-05
-7.4158764222748e-06
1.01353587934256e-06
-3.34477263268841e-05
-3.63199257785714e-05
-2.59601475200098e-05
-3.37479468583795e-05
-2.79035119004501e-05
-5.04595491968724e-05
-2.88840325619134e-05
-4.28688502742843e-06
-1.14216299730831e-05
1.58902772810457e-05
-1.12892085697683e-05
-5.47334044269202e-05
-3.51888645555805e-05
-1.52799024696075e-05
-2.90418130276998e-05
-3.52559158861842e-05
-3.4114897064996e-05
-4.58174459376528e-05
-3.1059354229218e-05
-3.17895089754241e-05
-2.46307497492748e-05
-3.61467541651584e-05
-3.58113082246251e-05
-5.87396993090757e-05
-2.88760196230318e-05
-6.4620955165214e-07
-3.79339813027499e-06
-1.28714199406653e-05
-4.15674113264938e-05
-2.04689618958806e-05
-2.43628556209793e-05
-1.00178343015797e-05
-3.43045478357558e-05
-2.16257420551114e-05
-8.20461005445179e-06
-3.7131296533055e-05
-3.8191826031378e-05
-4.87217497394866e-05
-4.9093097302855e-05
-5.203012812053e-05
-3.56292192809953e-05
-2.87063803978046e-05
-3.84882905712914e-05
-1.3423749134818e-05
-3.29611195935817e-05
-2.88826267552235e-05
2.12110599231936e-05
-9.84425257576348e-06
-8.19257497963556e-06
-1.86420101242876e-05
-2.89203729364053e-05
-2.52001137234336e-05
-4.2880190791652e-05
-2.83177620004872e-05
-5.9427890545229e-05
-5.44927270923476e-05
-5.03255360317777e-05
-5.72946201745634e-05
-2.37285962899736e-05
-4.10945546240654e-05
-4.31866048819718e-05
-5.61993397816456e-05
-3.08283953767948e-05
-2.82378519791302e-05
-2.26455582459319e-05
-4.23228880896171e-05
-1.14137933266402e-05
-3.78117135661522e-06
-2.05530967763023e-05
-3.86519270681903e-06
-2.97377483767954e-05
-2.14713779391244e-05
-1.76545989004097e-05
-7.91545779914592e-06
-3.66175964329009e-05
-6.6130252017139e-05
-5.00259784221364e-05
-4.13903116930507e-05
-2.55692336108573e-05
-2.55534629135681e-05
-1.86437285741082e-05
-1.62415602313033e-05
-1.91967475874602e-05
-3.72979177783881e-06
-2.2240059987781e-05
-1.25278767174888e-05
-3.38479872297574e-05
-7.3210263952941e-06
-1.83248252625935e-05
-3.92086923856923e-05
5.62969048883721e-07
-2.22972014655206e-05
-4.95154221905332e-06
-5.46976383664463e-05
-1.33796218815236e-05
-2.84801126216579e-05
-3.7958671578278e-05
6.23662946480795e-06
-3.7733982465418e-05
-6.54388095368726e-05
-3.15092586262978e-05
-3.65907335657375e-05
-2.59689390978327e-05
6.19944128353754e-06
-2.8147432162756e-05
-2.41117410891619e-05
-1.26214365509025e-05
-2.06128366861676e-05
-1.71174230918856e-05
-2.10485329991898e-05
-3.8470894884684e-06
-2.49247499500894e-05
-8.19729344045258e-06
-5.42128475339444e-05
-4.73670350357326e-05
-4.04351426299874e-06
-1.46791606450688e-05
-2.14624337814779e-05
-3.41175821392307e-05
-2.64172195245519e-05
-3.37009025238812e-05
-2.53277530174574e-05
-3.02983433101258e-05
-4.62110341341633e-05
-1.35764448666897e-05
-1.81176217473941e-05
-4.10261564720069e-05
-1.23206863928776e-05
-3.25712321957919e-05
-2.49879327499565e-05
-2.39588168508729e-05
-1.17254552585775e-05
-2.24193405589834e-06
-1.60036670823049e-05
-4.00472438870257e-05
-4.29606837117322e-05
-5.01225043405852e-05
-6.36199999884097e-05
1.03682595104873e-05
-2.09533674663533e-05
-1.38358195632886e-05
-1.71413272323054e-05
-3.06151349119158e-05
-3.62160892794528e-05
-3.00302450154266e-05
-3.4994681061557e-06
-3.12290822248789e-05
-5.66376063017536e-05
-4.8671344706091e-05
-5.45876628005496e-05
-3.4457724519213e-05
-3.47214587645283e-05
-3.37005303040287e-05
-2.75991782886733e-05
-3.69124189258403e-05
-3.55850523517988e-05
-2.45008915549408e-05
-2.45597807751869e-05
-3.06930672375505e-05
-3.52867532410324e-05
-9.13878740079942e-06
-1.51090529613338e-05
-1.41401202011859e-05
-2.88833874515069e-05
-4.13481122477302e-05
-2.57053414753738e-05
-2.94233013890405e-05
-3.32490736116135e-05
-2.24589697628371e-05
-2.81786909765817e-05
-1.51505856250005e-05
-7.52467960511882e-06
-5.33903783626132e-05
-3.79496089963918e-05
-4.56015921689923e-05
-7.85213977739266e-06
-2.09293710913008e-05
-4.0932195409606e-05
-2.39467223210736e-05
-4.44125967225751e-06
-2.52581266214938e-05
-3.01774053938227e-05
-1.93604617941387e-05
-4.05879334372716e-05
-1.99643304251694e-05
-3.18105782584263e-05
-3.37876644493412e-05
-3.891788241625e-05
-6.03922259805024e-05
-3.84774392117503e-05
-2.81073262305035e-05
-2.77471221106516e-05
-3.34842297573711e-05
-3.22420275198158e-05
-1.97390207066251e-05
-5.53829627485079e-05
-5.116071800989e-05
-9.50029999253455e-06
-2.76153274299906e-05
-3.33328017059055e-05
-2.0490352497611e-05
-2.21793851110525e-05
-8.40412573135927e-06
-1.60558166857281e-05
-3.29396650230652e-05
-3.2396013185069e-05
3.16683436734521e-06
-2.54229616486876e-05
-5.05802757037417e-05
-4.28481838305128e-05
-2.1770304804348e-05
-7.73588250314652e-05
-7.72442119184234e-05
-3.95750468870616e-05
-4.54020473789824e-05
-3.35698744281696e-05
-4.65473090513484e-05
-4.05627370766059e-05
-2.96285465845551e-05
-3.11986287832427e-05
-1.83423399123728e-05
2.91629523998122e-06
-3.43627371270444e-05
-2.81203119567128e-05
-3.57559585288352e-05
-3.44881140494557e-05
-1.28826314635772e-05
-8.81943706961337e-06
-2.16815910349756e-05
-2.05741156152551e-05
-4.94835694669008e-05
-2.4705787633144e-05
-2.658681433486e-05
-1.18636583605993e-05
-3.78226239237517e-05
-3.56420171192765e-05
-3.88219873385461e-05
-5.0025210764421e-05
-5.63996470684894e-05
-8.10930371088284e-06
-4.18230619911596e-05
-2.7467053388129e-05
-3.66950901100526e-05
-2.55344106913891e-05
-3.2867388516441e-05
-2.75294425422041e-05
-2.52177155102279e-05
-4.19870614908475e-06
-3.90368442187972e-05
-1.13515362023615e-05
-4.72195669172156e-05
-1.63045079458081e-05
-1.23093390296415e-05
-1.32127636193474e-05
-3.34330867335181e-05
-5.90645005978628e-06
-4.76774104878037e-06
-2.09347295267602e-05
-4.76193389999588e-05
-3.76823298566263e-05
-4.86625386911296e-06
-3.85708319160631e-05
-3.59361199951974e-05
-3.602449254944e-05
-2.89831652400454e-05
-1.0444466696026e-05
-5.65508831579975e-05
-1.55715925349429e-05
-1.25137637411036e-05
-4.37848880122883e-05
-1.5696231549106e-06
-3.49625288602647e-05
-5.6700193235591e-05
-2.49765270925111e-05
-5.65119141046251e-05
-5.00793974625777e-05
-4.02906340454241e-05
-1.6980319836236e-05
-3.22681712839732e-05
-2.41624390622548e-05
-4.9237897666224e-05
-6.06575074790414e-05
-5.1203284670349e-05
-2.11094071180953e-05
-2.68335813502754e-05
-2.45872579272554e-05
-5.48686969287541e-05
-2.0263962093439e-05
-4.61072052092025e-05
-2.76967404631928e-05
4.16022958334843e-07
-1.34161162676585e-05
-3.52925218768788e-05
-5.13971513470077e-05
-7.85959720374633e-05
-1.40710013187898e-05
-5.45620588827688e-05
-3.8624601205521e-05
-6.77634638149013e-05
-2.81102029351662e-05
-2.46788145106792e-05
-3.89782647028277e-05
-4.21747201800222e-05
-9.82689439079037e-06
-4.55982760170938e-05
-7.80988848331405e-06
-5.33469571535168e-05
-3.65969202044985e-05
-5.92470440174677e-05
-3.85986914295764e-05
-2.26182925100326e-05
6.24597871707199e-07
-2.02461481150708e-05
-3.01404269620893e-06
-4.95127376727401e-05
-1.35534523357105e-05
-6.31716901381383e-06
-6.30353938426176e-05
-2.87323380864803e-06
-5.6037304697958e-06
-4.12158959916867e-05
2.22184067139337e-07
-1.85321579837392e-05
-4.19552983705771e-05
-5.6891728523401e-05
-1.4018827406246e-05
-6.05342737671272e-06
-6.29167916933388e-05
-3.38029300492811e-05
-2.81851243766531e-05
-2.93174259229125e-05
-3.65959477718815e-05
-2.17550151177304e-05
-3.15142622862296e-05
-4.88442980675485e-06
-4.15637673768685e-05
-1.47671705081538e-05
-3.35140458714881e-05
-1.98015749224067e-05
-2.64816096854e-05
-7.00313905557132e-06
-4.35820012280719e-06
-4.4182375228368e-05
-2.88001041557192e-05
-4.21517918117384e-05
-4.28094443731651e-05
-4.89931772501004e-05
-2.24377900264639e-05
-5.28538443416136e-05
-4.52554586783523e-05
-4.31588248574872e-05
-3.86938624611348e-05
-2.06860057104804e-05
-2.08230024202347e-05
-4.57845283902641e-05
-6.73014665106673e-05
-4.8024362116331e-05
-3.92208401275878e-06
-4.39340641141627e-06
-6.83461273985021e-05
-2.81434842852507e-05
-4.31496160639118e-05
-1.25534353283544e-05
-4.3601193302371e-05
-5.16067244397475e-05
-3.02671251736717e-05
-6.53917485660348e-05
-4.68999920434051e-05
-1.85615608711337e-05
6.04859921423553e-06
-6.19257677456266e-05
-1.09759308562187e-05
-4.31705676792764e-05
-3.04446364469175e-05
-7.90823423555493e-06
4.82485287518044e-06
-4.06158446474842e-05
-3.70408250202778e-05
9.16679988014338e-06
-4.03219465962653e-05
-2.86519157901971e-05
-3.30664095952934e-05
-7.57308702499668e-05
-4.91403571705693e-05
-6.8374638422616e-05
-4.83876925871858e-05
-2.46924515846616e-05
-3.48073777887727e-05
-1.09477411966623e-05
-3.36066663942326e-05
-3.54664887881098e-05
-5.23509938425157e-05
-3.72805832872526e-05
-1.83432926730952e-05
-2.55629175225023e-05
-4.72370440385302e-06
-1.831071554394e-05
-4.10578620640785e-05
-3.97331379636072e-05
-3.47195985909871e-05
2.1619978253063e-05
-3.99667050753579e-07
-5.09870534033541e-05
-4.27023352712569e-05
-4.73012658487052e-05
-3.53726616771389e-05
-2.82199298918759e-05
-2.0585141322604e-05
-9.45665203810908e-06
-1.4338248893424e-05
-1.80096833137717e-05
-2.22561564024022e-05
4.42699633948828e-06
-1.05005088874473e-05
-6.24665272135119e-06
-1.89170100843916e-05
-5.02849258065137e-05
-1.83882051795462e-05
-1.78798675418878e-05
-1.07237370825701e-07
-1.01705211785666e-05
-4.65161141747382e-05
-2.25905338914534e-05
-5.50758258000288e-05
-4.99937111815714e-05
-1.85584324947193e-05
-2.60227225408116e-05
-5.6033474810019e-05
-2.16571250041074e-05
-1.80746835799582e-05
-1.62193407272407e-05
-3.37147371041148e-05
-4.02650085899227e-05
-2.37333259819295e-05
2.45943644984437e-06
-3.77021273841778e-05
-1.3772992839768e-05
-2.92632325325177e-05
1.1512184541594e-05
-3.16208677034628e-05
-5.2242907725754e-05
-5.69162742334188e-05
-4.00397327235412e-05
-3.85217068411203e-05
-4.52893199535622e-05
-4.14568916562482e-05
-4.83315604900021e-06
-4.19813109385606e-05
-3.94639282006651e-05
-4.04797836512248e-05
-2.74473159914177e-05
-1.21661943868196e-05
-1.15627939934412e-05
-4.21832749018146e-05
-4.47714946951721e-05
-1.8463296576463e-05
-1.052271444998e-07
-3.71414165645827e-05
-2.19043679898704e-05
-4.31451251602328e-05
-4.77096621214295e-06
-5.22368527685275e-05
-3.24110071236451e-05
-2.07982180622464e-05
-4.0011625743669e-05
-2.60780718235116e-05
-3.6157484433872e-05
-1.52549999575754e-05
-2.73971955533401e-05
-4.6939800011987e-05
-2.39384569253159e-05
-4.96416734783534e-05
-4.59921655928836e-05
-3.35020943060962e-05
-7.87281140300064e-06
-4.07781039606316e-05
-2.48457210987258e-05
-3.53973303577026e-05
-3.39611376629719e-05
-1.66721685962674e-05
-3.30866667322339e-05
-5.62629830843814e-05
-2.92822669450062e-05
-2.18229280332008e-05
-3.10248057944001e-05
-2.5026907374932e-05
-4.05536328828488e-05
-1.35555216265523e-05
-3.57731324903648e-05
-1.30066715130348e-05
-2.70223162851082e-05
1.76571152793601e-06
2.53925358512709e-05
-1.54534507663602e-05
-1.51279002989489e-05
-1.69354914612144e-05
-4.05881456090435e-05
-5.48602046794173e-05
-2.14070845313723e-05
-5.31359300449713e-05
-4.13575688424356e-05
-5.41469579099379e-05
-4.96618594220515e-05
-4.44916225794865e-05
-3.78871434188981e-05
-8.12101519010845e-06
-3.56107669994922e-05
-2.31463962671278e-05
-1.83490739530676e-05
-2.18210315184914e-05
-2.97193012557034e-05
-1.81745268157828e-05
9.30115052800413e-07
-1.61273740498301e-05
-3.44198406305095e-05
-2.71803854768603e-05
-3.74728681275593e-05
-4.14864009664956e-05
-3.81843914618466e-05
-2.60973247524162e-05
-3.47616718050856e-05
-1.25498088302132e-05
-3.47014664472315e-05
-1.02404349634815e-05
-1.87273181482409e-05
-4.93811304364706e-05
-1.35360322360003e-05
-4.68436907361548e-06
-1.86004791345585e-05
-3.88557309047329e-05
-2.53640101612418e-05
-1.93316592651284e-05
-2.82692418588212e-05
-1.6012032542615e-05
-5.74398624709726e-05
-3.67423944654103e-05
-4.86031885697404e-05
-4.70106833434983e-05
-2.83728104149913e-05
-1.45857548537371e-05
-2.49505578770795e-05
-3.77793500759431e-05
-8.23320500603008e-06
-6.31300098234931e-05
-2.31962591044728e-05
-5.69272663919518e-05
-4.54578975931956e-05
-1.50444193792888e-05
-3.93295778313624e-05
-2.18103200599006e-05
-5.71852461580714e-05
-6.74083731467429e-05
-4.45553873308931e-05
-5.37036079841035e-05
-2.17643456486758e-05
4.93169703580138e-06
-1.12864442394949e-05
-4.15717874632276e-05
-2.02592479831885e-05
-1.89265034930449e-05
-2.97638295004419e-05
-3.47107555395966e-05
-1.69504085265446e-05
-1.55740055187004e-05
-1.33258843413166e-05
-2.12619314338802e-05
-3.39931186120038e-05
-2.65667400924978e-05
-5.6957979356854e-06
-5.3955178986325e-05
-4.69600087410771e-05
-2.82231757169423e-05
-2.3815378090434e-05
-2.70979478354653e-05
-2.82483998527097e-05
7.96005147696581e-06
-2.17951127177651e-05
-3.12537468123677e-05
-2.96786092618968e-05
-1.88889852904226e-05
-1.87616720595424e-05
-7.91072223661988e-06
7.41811253612899e-06
4.06330112470737e-06
-3.17361169201344e-05
-2.19390001092228e-05
-3.45003430440652e-05
-6.41907986992946e-05
-1.97592269650805e-05
-4.30429544203842e-05
-5.59422513398101e-05
-3.06801317300084e-05
1.59525940235588e-05
-1.2196078439234e-05
-1.93658556177882e-07
-2.20361786707249e-05
-5.46458725179002e-05
-3.41964862013028e-05
-2.75003974124489e-05
-1.70101218670137e-05
-2.00971351934436e-05
-2.99742015601584e-05
-6.33083386257166e-05
-8.43423576819052e-06
-3.51364782057044e-05
-4.43663901506405e-05
-6.27865700478425e-05
-2.18125883282823e-05
-2.24648860330458e-05
-7.39190310914732e-05
-4.39074438931028e-05
-3.83093255934329e-05
-3.41494385460233e-05
-9.03634645830129e-06
-3.43424427700448e-05
-3.2348072774114e-05
-2.27274967115749e-05
-3.12075576796477e-05
-1.24138834179564e-05
-3.63221948059006e-05
-2.78074536688235e-05
-1.32592220893657e-05
-2.7079428565513e-05
-3.0025611448369e-05
-4.57642066447115e-05
-2.00655015321669e-05
-2.50898955706836e-05
-2.48502170535215e-05
-6.8279321511697e-05
-4.202044353085e-05
-1.04615986426801e-05
-3.73836250657523e-05
-2.08627780119658e-05
-2.5931473969642e-05
-1.67878289599661e-05
3.21571729779906e-06
-2.52258458844456e-06
-2.850967044504e-05
-4.71094765151205e-05
-3.29337415812772e-05
-6.22156941477046e-05
-2.46407204247323e-05
-3.44161451552801e-05
-4.14507543238305e-05
-2.05212996971618e-05
-2.59741540750455e-05
-1.76392953785306e-05
-3.9706328061891e-05
-1.90337303796957e-05
-2.74562090898823e-05
-3.58954482618442e-05
-7.05262871703041e-06
-3.5316380964364e-05
-2.78086306033878e-05
-5.17929146641418e-05
-4.10478699279739e-05
-6.12103345097696e-06
-3.37772666657714e-05
-1.43080055103762e-05
-4.50304973687148e-05
-1.7377599179739e-05
-1.41282305815863e-05
-4.91857879215935e-05
-6.28154729633272e-05
-5.21305175519254e-05
-3.85858554173389e-05
-3.52939180113309e-05
-3.28882477229767e-05
-4.24511190746274e-05
-3.44154370084388e-05
-1.6592905235519e-05
-3.47296454860966e-05
-4.19170721205014e-05
-1.64294646071996e-05
-4.42299968975075e-05
-4.42635710114635e-05
-6.2302779137172e-06
-2.088212626215e-05
-4.17103060792051e-05
-3.1446338121634e-05
-1.10011641590806e-05
-3.62995327238289e-05
-9.52913022473165e-06
-7.05467969250048e-06
-2.49730355766948e-05
-2.96384660216072e-05
-5.50286576648495e-05
-2.71162036075484e-05
-1.16546242836721e-05
-3.96050795048275e-05
-3.23567875830356e-05
-6.08812960033329e-06
-2.09645877095378e-05
-3.58252759740148e-05
-3.46494361272416e-05
-1.09560634608651e-05
-2.1592038358274e-05
-2.7574788044392e-05
-6.02080233082467e-05
-2.74455701969766e-05
-6.02667944867974e-05
-2.79965664080387e-05
-3.49576515477758e-05
-2.34729849437755e-05
-1.9658789339692e-05
-4.49581670895574e-05
-5.95346730304079e-05
-1.81185867517152e-05
-4.56537124127929e-05
-3.44162985044365e-05
-1.34354095905087e-05
-4.71048269626603e-05
-1.99766852969875e-05
-4.71712627645461e-05
-1.88029385049442e-05
-4.54673142453358e-05
-4.5147596863498e-06
-2.61052705981631e-05
-3.89424598575897e-06
