# Supplementary material for: Research on computational propagation and identification of mine microseismic signals based on deep learning
Source: PLoS One. 2025 Oct 22;20(10):e0334641. doi: 10.1371/journal.pone.0334641 (PMC12543183; doi:10.1371/journal.pone.0334641)
Supplement: S6 Data — (ZIP) [file pone.0334641.s006.zip › 000100900000017.xlsx_0.txt_24.txt.txt]

-1.73075212063195e-05
-4.40074593121687e-05
-2.15768876773405e-05
-4.8640313001342e-05
-2.70371352687409e-05
-1.62900026658189e-05
-5.3737504646181e-05
-3.35867516133965e-05
-2.98509052962073e-05
-2.44490067784977e-05
-9.42216345491996e-06
-5.88023605034617e-06
-1.71080951150004e-05
-2.19597750338592e-05
-9.88847184998906e-06
-1.7183788778427e-05
-2.22997620452941e-05
-4.42897568086499e-05
-2.110944204403e-05
-3.99848349433423e-05
-3.07092507743568e-05
-3.95815140746378e-05
-1.5422579956131e-05
-2.41608722822766e-05
-2.16140726340027e-06
-1.58936508786578e-05
-9.55682640999304e-06
-3.84823243995869e-05
-2.07363415498223e-05
-7.74045682831922e-06
-2.03693165566387e-05
-5.37293263352345e-05
-2.80241122987024e-05
-2.5760983194932e-05
-1.12970472533267e-05
-3.16171925112691e-05
-4.13256852904659e-05
-4.75785860195513e-06
-7.86132725634373e-08
-3.60646059754017e-05
-2.61433480737636e-05
-4.17851624698851e-05
-2.89927107232004e-05
-1.46124289776065e-05
-4.41527358820721e-05
-3.13077748643908e-05
-5.13701610487327e-05
-3.30658110787883e-05
-3.48642619824728e-05
-1.44438526741316e-05
-1.86680613874722e-05
-1.72770737034918e-05
7.80021271754135e-06
-1.23951963447403e-05
-4.51969677310981e-05
-1.95615697516878e-05
-5.02258235733509e-06
-4.66893134293369e-05
-5.50249666828857e-05
-1.72947173020881e-05
-2.15125598953858e-05
-3.000330671855e-05
-2.32928190231798e-05
-2.02095659535973e-05
-1.40918560277125e-05
-6.62844303491599e-06
-3.60795314566627e-05
-3.82562079581384e-05
-1.24822930698503e-05
-3.01613543185751e-06
-2.76694906557926e-05
-1.58697014642777e-05
-3.18340390863733e-05
-2.74803588645138e-05
-2.7856763535061e-05
-3.03136911293622e-05
1.91130408063367e-06
-2.95822351246749e-05
-3.11397611737077e-05
-3.43855454248875e-05
-3.37617741072175e-05
-1.14637694960352e-05
-3.14397227757252e-05
-3.70941560047695e-05
-1.5166953768434e-05
-2.26183905026597e-05
-5.37818433146936e-05
-7.71535426981805e-05
-2.67835126422533e-05
-3.11556239664167e-05
-4.74560792904605e-05
-6.09561328245422e-06
-3.47522700380304e-05
-1.59586849249156e-05
-1.17899570162434e-05
-1.2294225259318e-05
-2.77326731993417e-05
-3.78330691859388e-05
-2.43280500304676e-05
-3.14503483109217e-05
-3.82634620600359e-05
-1.8069117619773e-05
-7.73112650114738e-06
-3.39977759939531e-05
-5.26026716996087e-05
-2.20242305953186e-05
-1.80278863603269e-05
-1.25804074896938e-05
-2.58107860836886e-05
-2.63504989329299e-05
-1.36111104375668e-05
-2.96263796962815e-05
-7.8455021875011e-06
-2.5031158708451e-05
-1.87879469848938e-05
-1.0277049933648e-05
-1.73427412041948e-05
-3.75911289321381e-05
-3.24628690824542e-05
-7.63324986675794e-06
-1.79459216092069e-05
-1.46464490859763e-05
-2.83179618441835e-05
-6.4619214386361e-06
-1.71827056710693e-05
-3.3532344121835e-05
-3.47140798513545e-05
-3.38937925581415e-08
-1.57147085052341e-05
-3.47586483077548e-05
-1.4160530360434e-05
-3.99759670435183e-05
-3.15563957113081e-05
-2.19047381706351e-05
7.28791895472461e-06
-3.64507015868208e-05
-4.51813528499322e-05
-4.37263570786005e-05
-3.51430421537846e-05
-5.29272712550611e-05
-3.26431739851006e-05
-5.6822925385668e-05
-2.29686117873401e-05
-3.03103673251594e-05
-4.62333169991777e-05
-3.69352580936198e-05
9.19297539234506e-06
-4.8508748598083e-05
-5.69452760515156e-05
-9.07176230012432e-06
-1.86683464673244e-06
-4.07533777302261e-05
4.9797030812963e-07
-2.60835225819515e-05
-3.22952727667625e-05
-6.71868602329759e-05
-4.75766207081216e-06
-2.04737471149417e-05
-5.34276039193509e-05
-1.83951996628097e-05
-2.53416784648528e-05
-4.62169679711586e-05
-2.8165717696801e-05
-1.38521560009598e-05
-2.64332886171243e-05
-4.01476778305218e-05
-3.76774609731636e-05
-3.88816806803698e-05
-5.59509651771839e-05
-5.24138778793697e-05
-2.7468878118037e-05
-3.57615846980717e-05
-3.70411668156122e-05
-1.68011551372829e-05
-5.19362251116378e-05
-6.3017079550978e-06
-8.49553976260827e-06
-5.24137582095522e-05
-4.57136418711388e-05
-4.38574004792329e-05
-2.86903374672248e-05
-3.28670430173146e-05
-3.0405966934338e-05
-1.63391791129342e-05
-6.36000734607352e-06
-2.9746978567214e-05
-4.81708489662692e-05
-4.94435022179102e-05
-2.66316186510798e-06
-2.94095431142142e-05
-2.88170981420715e-05
-4.14205494116795e-05
-4.79442247196275e-05
-6.09561801775001e-05
-2.20798709047176e-05
-1.97347445364053e-05
-3.16044942936126e-06
-1.47701243865891e-05
-9.37427408266868e-06
-3.5031679415897e-05
-2.61045789613455e-05
-4.41590210579843e-05
-6.56066983377638e-06
-6.24594650828143e-05
-7.09986029325646e-05
-3.6695644236043e-05
-3.77356992800631e-05
-5.46866488089764e-05
-4.64466836945179e-05
-2.58635030411992e-05
-1.64291518419964e-05
-6.36249240235926e-06
-2.62883857698974e-05
-4.84360154604869e-05
-7.04801147253059e-06
-2.89945953824562e-05
-3.67626177542498e-05
-4.92121603057696e-05
-6.49978727929049e-05
-4.49789094471535e-05
5.87161716298124e-06
-6.35632378151809e-05
-5.46348801103526e-06
-3.57179549891208e-05
-3.95137744519995e-05
-3.85607982748595e-05
-3.00840859554199e-05
-6.06072795866395e-06
-1.87144274426078e-05
-4.5040797366283e-05
-5.81418681321392e-05
-1.37156634540651e-05
-1.8452750927147e-05
-3.11373182780725e-05
-4.52575857198858e-05
-2.45865726783365e-05
-2.70410365341499e-05
-2.85221731065477e-05
-3.1664607900051e-05
-3.28759035124521e-05
-8.67429459848171e-06
-4.06358344448124e-05
-8.91714685222635e-06
-4.64485989708721e-05
-1.82776643995153e-05
-4.77650350265488e-05
-5.22142123258392e-05
-2.47230438833036e-05
-2.46387446018325e-05
-1.25128401700541e-05
-2.42620550696113e-05
-1.82601788386813e-05
-3.80027487049739e-05
-1.87148562774079e-05
-2.12457444282529e-05
-2.29889433182392e-05
-1.40922596743694e-05
-3.47701601627172e-05
-2.29220441904674e-05
-4.29390241231348e-05
-3.17373115020197e-05
-4.03182695505868e-05
-4.66016041776772e-05
-3.27435591696147e-05
-6.96834606141073e-06
-3.50623730498868e-05
1.17597138748425e-06
1.67312992381523e-05
-2.7369304129545e-05
-5.01832583726012e-05
-3.64584635071842e-05
-3.72495430801141e-05
-5.18921283831958e-05
-1.69837411647607e-05
-5.69669345501529e-06
-5.75324605641995e-05
-3.54810992590594e-05
-6.89206945360442e-05
-1.90821095788519e-05
-2.34072226826578e-05
-5.06423870378589e-05
-3.80728965078602e-05
-1.95690849865333e-05
-3.83748752158705e-05
-3.30124785217354e-05
-2.59359642017282e-05
-3.91911905139259e-05
-4.47688687178988e-05
-1.0497990336042e-05
-5.02084655400504e-06
-8.76799212564364e-07
-4.9538837633393e-05
-3.99529421711909e-05
-3.20386656942172e-05
2.33985864397646e-05
-3.17815237241325e-05
-4.92627622128077e-05
-1.29264509958543e-05
-4.90777293887341e-05
-4.63280524622164e-05
-3.55748328873359e-05
-3.89550319424524e-05
-3.42913738944559e-05
-3.70317253984435e-05
-4.88855727187015e-05
-4.74933710079914e-05
-3.93307983059545e-05
-2.28901340686358e-05
-1.23507143723368e-05
-2.97370967101556e-05
1.19920955106935e-05
-3.91979421539709e-05
-3.10196206951986e-05
-4.2616991630215e-05
-2.70268959280062e-05
-3.05856933003024e-05
-1.43931381097966e-05
-4.78860635080461e-05
-1.29987065330486e-05
-4.76546465148006e-05
-3.33933286868847e-05
-1.18717323787081e-05
-3.34278677505843e-05
-4.27843475654184e-05
-8.45807224011798e-06
-4.41379653210974e-05
-9.58710854183835e-07
9.58198150845833e-06
-1.40549058003956e-05
-4.70629699448515e-05
-9.7348649172231e-06
8.79398858649313e-06
-4.47977723743525e-05
-3.41047455863851e-05
-3.66607471703022e-05
-5.79776063817328e-05
-3.41695522503125e-05
-2.46911399571946e-05
-3.04099621395607e-05
-5.45166594577532e-05
-6.21731944791598e-05
-1.10166041842846e-05
-5.59190542821507e-05
-7.75530642860835e-06
-2.57412017447268e-05
-3.55371646776101e-05
-3.0838639347783e-05
-5.56263154809564e-05
-3.21877234638918e-05
-2.18753681352575e-06
-6.01453342094604e-05
-2.56517494319843e-05
-3.70164081459672e-05
-3.05000628803159e-05
-4.86055807754006e-05
-4.75620639878524e-05
-3.39555477103518e-05
-2.09092030546571e-05
-2.69834769839258e-05
-4.97443659623858e-05
-4.77951437994459e-05
-2.18936094722103e-05
-2.18740316023147e-05
-5.16794397106471e-05
-4.8959848694438e-05
-2.83367457254253e-05
-2.91189761809204e-05
-3.43949865703385e-05
-9.48588863702591e-06
-1.31498283756381e-05
-4.81637129105616e-05
-4.04332475044679e-05
-1.12521581181131e-05
-2.88165620031839e-05
-3.17380529395206e-05
-3.87915120713963e-05
-1.08092394080259e-05
-2.81819025139591e-05
-1.56735107075747e-05
1.59826565038863e-06
-6.81686692629766e-05
-4.05989262927706e-05
-1.43918258037302e-06
-3.36082101636387e-05
-4.00493430034655e-05
-3.92817631350259e-05
-4.187170419971e-05
-2.49983591828312e-05
-9.57125701493733e-06
-1.48843845005979e-05
-2.94376893254425e-05
-2.02467447846982e-05
-5.45980230061683e-05
-2.38131027045958e-05
-1.92677840584919e-05
-4.16411132107046e-05
-1.79897053055624e-06
-3.50161270740368e-05
-5.8277804204662e-05
-6.17472763920952e-05
-9.9753477816953e-06
8.18920535217847e-07
-1.61106960220887e-05
-1.40052994064048e-05
-3.15671985379673e-05
-2.90865535918897e-05
-2.2622439291741e-05
-1.84811084197804e-05
-2.22983367261351e-06
-2.52188914892455e-05
-1.47317943472141e-05
7.61056547172238e-06
-3.09077941407034e-05
-2.63213981321956e-05
-2.17513139874659e-06
-2.9847046955052e-05
-3.92837459312668e-05
-7.09826238379498e-06
-4.67109480344188e-05
-1.45372132189931e-05
-3.60801332550309e-05
1.92788770462529e-05
-1.03924365115516e-05
-3.9753756507171e-05
-2.62909776301056e-05
-4.14335308883158e-05
-3.93646825365363e-05
-3.93688238199687e-05
-1.82692637401028e-05
-3.00002409624583e-05
-3.55371669053e-05
-3.74754233305936e-05
-1.83239248023365e-05
-3.08990100947975e-05
-4.62566972616982e-05
-3.03211574879058e-05
-4.18991430814337e-05
-2.56178390205067e-05
-3.08230473782065e-05
-2.84223368397564e-05
-2.76110703628645e-05
-1.00123908585967e-05
-3.06292298767812e-05
-3.55373535391272e-05
-3.32743925691402e-05
-1.46178983683453e-05
-3.15509295261952e-05
-4.37028669684931e-05
-4.97624265467842e-05
-2.94171463494832e-05
-3.19658203363612e-05
-9.62698542944389e-06
-7.35031759128928e-05
-6.0167042390991e-05
-2.57430064858426e-05
-4.18275771429193e-05
-3.28781834273077e-05
-2.13972346780341e-06
-2.34963058685167e-05
-3.24415921064819e-05
-6.81134905977622e-05
-3.20066294067284e-05
1.83465958664992e-06
-3.32731496868411e-05
-3.57430611185854e-05
-2.5896025210453e-05
-3.52452980261368e-05
-2.17269854881479e-05
-1.17288512829061e-05
-2.9485897696054e-06
-1.73323820729529e-05
-2.05268070705843e-05
-4.5238467864456e-05
-3.98745035768245e-05
7.37409209800911e-06
-4.02299366344207e-05
-3.96433296972202e-05
-3.86815509291781e-05
-2.53346153644279e-05
-4.09873782283386e-05
-2.38930502850574e-05
-2.88331096159964e-05
-5.11231958328235e-05
-1.57465067807933e-05
-4.24987166263815e-05
1.03624453952701e-05
-1.00208627532643e-05
-2.01826075078167e-05
-1.72803662512452e-05
-4.70281135821287e-05
-2.11535551842575e-05
-5.91093676973464e-05
-2.58755845156213e-05
-3.64917729594709e-05
-3.60797940643838e-05
-3.29929343063858e-05
-9.00121528087197e-06
-2.34824797751619e-05
-2.29320916678918e-05
-3.03853128190304e-05
7.60996210703196e-06
-2.95372134524248e-05
-2.55164325322057e-05
-9.09902537466725e-06
-1.65843626775293e-05
-2.49761174408847e-05
-8.01903396631341e-06
-3.38609835475936e-05
-3.48488936229832e-05
-4.48624615173212e-05
-1.21692480027052e-05
-3.32355635963561e-05
-3.49616421484241e-05
-5.45128578447682e-05
-1.95794503174344e-05
-3.10966363161288e-05
-6.86881766098007e-06
3.42923663046674e-07
-1.26456589066636e-05
-4.21705770246382e-05
-2.27847306770708e-05
-1.45240218971401e-05
-4.10212741079635e-05
-3.55989796281457e-05
-3.89327988618763e-05
-1.07914065183132e-05
-3.09248779223043e-05
-2.25333570761949e-05
-6.05811793879402e-05
-5.71640394627848e-06
-4.11035058279633e-05
-1.66878798090818e-05
-9.36737569527905e-06
-5.18829821657265e-06
-3.21889235916546e-05
-1.98300116329582e-05
-1.60242205881421e-05
-4.84665301500708e-05
-1.68686409249546e-05
-2.64782981152691e-05
-3.13225472656447e-05
-4.35373051996364e-05
-2.7579605788286e-05
-2.11865375630671e-05
-1.39098800123938e-05
-4.04219997734628e-05
-4.84019060169095e-05
-7.65118858893322e-06
-2.32425808126218e-06
-2.51950169753893e-05
-3.78000142152787e-06
-4.00528187998076e-05
-1.51909662479578e-05
-5.081701843351e-05
1.43280665156723e-05
-3.13188397198399e-05
5.63669411005048e-06
-1.90956919449972e-05
-2.67774589499493e-05
-2.60951050622014e-05
-7.31000621609748e-07
-6.22415156021222e-06
-3.38121032090859e-05
-4.4140519242414e-05
-5.65154843560574e-06
-4.88237776780155e-05
-2.99620084166111e-05
-2.58943477674191e-05
-6.44969420188236e-05
-3.84190985075375e-05
-3.08266996273235e-05
-2.85264949160734e-05
-3.30369966557367e-05
-9.36890524100694e-06
9.09472320656214e-06
-4.31461322828561e-05
-1.37053076210738e-06
-2.14181168743929e-05
-3.2888628095377e-05
-4.38720803463037e-05
-3.38280514161102e-05
-3.13714937811884e-05
-2.82553928949142e-06
-3.78549644431512e-05
-9.18620654300281e-06
8.85311843804839e-06
-2.02722692802141e-05
-3.38892662371054e-05
-1.73733517887143e-05
-5.85250952623144e-05
-4.18691399130375e-05
-4.43774662036647e-05
-2.3366048155192e-05
-2.02606572775444e-05
-2.98848064847383e-05
-4.72074895158989e-05
5.32066731901422e-06
-4.27701466476633e-05
-4.23223827293302e-05
-2.46610081022728e-05
-4.16922062424423e-05
-2.06393449889764e-05
-3.92430874717711e-05
6.70255117609271e-06
-1.70215338945243e-05
-4.08760647490577e-05
-2.19186219427749e-05
-2.50224158465827e-05
-1.65944792250873e-05
-1.59049207774911e-05
-1.26920061701085e-05
-6.90480765277644e-06
-4.10724896972229e-05
-2.7284143996417e-05
-5.62309369300337e-05
-2.45060322993841e-05
-4.82707478602671e-05
-2.03964019616792e-05
-3.23340175592591e-05
-6.43502584624027e-06
-5.64304518748705e-05
-2.36366778374388e-05
-5.30843827160097e-05
-4.07478906539102e-05
-1.29941869247229e-05
-5.84874941058119e-05
-5.18835034692797e-05
-5.19993503485732e-05
-4.93219586548309e-05
-1.27528930185215e-05
8.11995696220484e-07
-4.27804373331705e-05
-6.7650658853735e-06
-2.40442703043559e-05
-2.60333294902163e-05
-2.81022411960569e-05
-8.03909081208057e-06
-3.23449933375172e-05
-2.94581442563096e-05
-4.03078805980062e-05
-4.33281748136143e-05
-9.01468838403352e-06
-3.81015679654259e-05
5.34035984059781e-06
-4.32457490147988e-05
-3.49589375273153e-05
5.45243771573487e-06
-4.73080965632311e-05
-5.18946590865262e-05
-4.78469605647144e-05
-4.82549083766791e-05
-4.77379229304908e-05
-6.23646541585001e-05
-2.65851965966253e-05
-7.21515986832202e-05
-1.23143970414508e-05
-5.3518038180154e-05
-4.54879732294713e-05
-3.84501481337556e-05
-5.30631446357296e-05
-1.61633165023416e-05
-1.79651534740003e-06
-1.64049747702225e-05
-1.51264148875579e-05
-2.59245215475853e-05
-3.01312685079716e-05
3.68629220084971e-06
-1.70704966426436e-05
-3.14074063416915e-05
-2.24192532691449e-05
-1.46708976572614e-05
-1.60959904443941e-05
-4.98568061037302e-05
-2.48565672587426e-05
-1.04620524415049e-05
-1.87975616526662e-05
-2.21851237760608e-05
-2.35126971536781e-05
-2.9849978416118e-05
-3.39885836971581e-05
-1.69839333093908e-05
-1.27268561987954e-05
-1.00011496866386e-05
-2.9387843856928e-05
-5.49152665528854e-05
-1.49208387175829e-05
-1.70356941436416e-05
-2.03789585711661e-05
-2.21286030297026e-05
-1.89507585255965e-05
-3.56525700506995e-05
-1.39868529301358e-05
4.16415858924968e-06
-1.80123562452576e-05
-6.84834444759751e-05
-8.94653366722832e-06
-3.61934325121888e-05
-2.41417305733977e-05
-2.45497405864292e-05
-4.88669516061571e-05
-7.85598455165644e-06
-4.56950342025234e-05
-1.14707816658162e-05
-3.80868458453321e-05
-4.64638408814721e-05
-3.88968320189765e-05
-1.84518914876858e-05
-1.6180926335607e-05
-3.31123111552901e-05
-2.55615220811727e-05
-3.66697296127379e-05
-1.83723265006379e-05
-5.09951486585192e-05
-4.45308257803597e-05
-5.23296945889966e-05
-4.36976114434161e-05
-2.46654487172094e-05
-4.22470082218606e-05
-2.11717183578797e-05
-2.48903432842764e-05
-3.30642335779414e-05
-2.34073587411206e-05
-1.42980518623889e-05
-3.03273312908117e-05
-3.48675337352688e-05
-4.79545357666604e-05
-3.53783900119168e-05
-1.22299512769493e-05
-1.21726887791616e-05
-3.79732086366937e-05
-3.31489199751788e-05
-5.02375667073337e-05
-2.57728900975859e-05
-2.41489766844692e-05
-2.37930400235366e-05
-2.5202709704573e-05
-5.18154688706317e-05
-3.43219129187084e-05
-3.75697065317988e-05
-3.04356973464064e-05
-4.71500880966636e-05
-3.08551899565676e-05
-5.67840968056666e-05
-4.02611433421706e-05
-4.81960652563814e-05
-1.4833678771072e-05
-4.09220845481655e-05
-3.23724206536314e-05
-3.20264272319646e-05
-1.44257164645928e-05
-6.05230899648289e-05
-5.2276593565426e-05
-1.97170320686963e-05
-2.299517066237e-05
-3.51709092958586e-05
-5.46719770870132e-05
-2.70481129561623e-05
-2.97030337398873e-05
-2.94145696466611e-05
-3.07452176293521e-05
-3.22322487489078e-05
-5.16089361648053e-06
-4.19476558288471e-06
-2.89604828155137e-05
-5.93563065370063e-05
-4.74279118618818e-05
-3.11554029713074e-05
-8.41704083171172e-06
-3.79899987845797e-05
-2.75277798861406e-05
-3.26031525908941e-05
-5.87667595487479e-05
-5.74426507712115e-07
-3.57071564865983e-05
-4.31437354110649e-05
-6.03120644382835e-06
-6.42470030125369e-05
-3.44852589652802e-05
-3.04904983971487e-06
-6.08700377286807e-06
-4.82333901220666e-05
-3.43816592880368e-05
-2.50208109811877e-05
-3.36793038053829e-05
1.4784731871213e-06
-3.97032212027527e-05
-4.79967911888764e-05
-4.9004233010401e-05
-1.97001328485897e-05
-7.1473127236539e-06
-4.18353319300364e-05
-2.00340170388644e-05
-3.84852144393621e-05
-8.5390486752679e-06
-4.20982882308011e-05
-3.90889263441697e-05
-7.11778057567054e-05
-4.39994639997032e-05
-1.72485312901684e-05
-5.61203723850874e-06
-2.34021653951469e-05
-5.42751969008294e-05
-3.14493421217808e-05
-1.65079106479797e-05
-4.55816167960323e-06
-2.46599444305902e-05
-1.6661236277226e-05
-3.16694073814767e-05
-2.17532211001374e-05
-1.07682401330029e-05
-2.66194567501746e-05
-1.72726307871289e-05
-4.98338350501525e-05
-9.20203160006283e-06
-4.12146398627433e-05
-5.61850134704533e-05
-4.20873933203635e-05
-4.0818136709894e-05
-2.40709100908806e-05
-3.19618761089577e-05
-1.84317575325463e-05
-1.27945318944316e-05
-9.49814633945235e-06
-2.45252011213976e-05
-4.82018704941157e-05
-2.36618266852445e-05
-7.32199368427988e-05
1.79684478966888e-05
-2.69303711331763e-05
-2.48997316548229e-05
-2.67751907298742e-05
-4.19888552882761e-05
-3.64168402549159e-05
-2.52165077204703e-05
-3.64617177935028e-05
-3.8031554155464e-05
-1.95797705258848e-05
-4.01869055567757e-06
-1.85050701465096e-05
-3.51464852680257e-05
-1.44703755385329e-05
1.68349634711534e-06
-2.74257026957764e-05
-3.03658701549742e-05
-5.71592538753289e-05
-1.31563262814191e-05
-3.94118807081651e-05
-2.52842504564658e-05
-3.45615115729507e-05
-1.89059798827961e-05
-2.86120889583491e-05
-4.65247608797164e-05
-6.66113008925943e-05
-3.14692632473481e-05
-2.45817145753501e-05
-6.22886219942788e-05
2.31638135057473e-06
-4.58717539944283e-05
-1.99751842750352e-05
-2.36643674920929e-05
-6.87545558715497e-05
-3.0451029570721e-05
2.8182545168096e-05
-3.11188694360645e-05
-2.12775160481239e-05
-1.05973411163653e-05
-2.9337835856853e-05
-5.50931770095739e-05
-4.32365312045777e-05
-4.40218875925114e-05
-5.48150834721115e-05
-2.61978272939201e-05
-5.91278400296657e-05
-3.2744686912051e-05
-4.38306946926946e-05
-2.03944864659882e-05
-2.01979326191629e-05
-3.63846365614039e-05
-3.46303086346681e-05
-2.82377839679532e-05
-1.27923040782924e-05
-3.9817502322082e-05
-1.51865403107039e-06
-1.23992970371023e-06
-3.52892739966647e-05
-7.66006313920495e-06
-5.25632131930787e-05
-1.35429273007473e-05
-3.63097613638021e-05
-4.16393236913454e-05
-3.6486601730325e-05
-4.74747988774139e-05
-1.91859234730318e-05
-4.27739578356928e-05
-3.4972213340768e-05
-1.87407402575344e-05
-9.79538299470718e-06
-2.90093816207442e-05
-8.22112896552409e-06
-2.50419497522096e-05
-3.06161475970849e-05
1.41197406111811e-05
-1.18224747383704e-05
1.2058338520361e-05
-2.42827074367645e-05
-1.52539747738385e-05
-4.69875607439577e-05
-2.84766643733943e-05
-5.44543346438663e-05
-2.86992832675539e-05
-5.16982615115166e-05
-5.17110617604645e-05
-4.13763218844831e-05
-3.94029498024175e-05
-5.95694395292546e-06
-7.71976081202909e-06
-1.96804603773841e-05
-2.51478515452371e-05
-7.76883107720135e-06
-2.71447073742207e-05
-4.16201893265165e-05
-2.84976840744902e-05
-2.47701943885461e-06
-3.61457939210759e-05
-3.5670353594819e-05
-1.5680771331634e-05
-5.15809625774618e-05
-2.37984548518328e-05
-6.84705841860303e-06
-2.81258348961847e-05
-3.37272181859753e-05
-5.48242180164845e-05
-4.64261508864044e-05
-6.04567397878805e-05
-3.17882313443504e-05
-5.83176439562023e-05
-2.53987517344639e-05
-1.88509372251721e-05
-7.61128752021998e-06
-3.04690032141523e-05
-5.25734513401838e-06
-2.3533415451662e-05
-1.27161731258482e-05
-2.08771202106339e-05
-9.96584824813819e-06
1.32680323747675e-06
-2.00922880542766e-05
-4.54684100336498e-05
-4.41274082351641e-05
-4.06846598041375e-05
-3.37509603570449e-05
-2.82097039196091e-05
-1.45262857015012e-05
-6.33926735916269e-06
-2.84429881160266e-05
-1.09969381982056e-05
-3.41625851286252e-05
-3.81582852136411e-05
-9.95929800275208e-06
-3.011088794788e-05
-1.7288168093894e-05
-3.01358637156488e-05
-6.65536087985325e-05
-3.66107509445833e-05
-2.65411127781939e-05
-5.60326523613266e-06
-1.53961944949056e-05
-5.72325026232056e-05
-5.57160374387762e-05
-1.58083538160001e-05
-2.90439388955955e-05
-3.60397884065645e-05
-7.88351994050072e-06
-1.28775038226468e-05
-1.59241512180984e-05
-3.38743244580287e-05
6.93232427046659e-07
-4.54039863976513e-05
-8.40458117018451e-06
-7.19994430114785e-06
-1.55105560103071e-05
-3.19710499785683e-05
-1.97009753492549e-05
-6.08124828756503e-05
-3.04084632878521e-05
-2.28378374438144e-05
-5.0114629379121e-05
-5.28772731301934e-05
-3.34406441230608e-05
-3.6283636565855e-05
-3.1280353018059e-05
-4.1583716245732e-05
-1.47111789292767e-05
5.08809637859375e-06
-1.9197661095056e-06
-1.48256424816128e-05
-3.85605363941585e-05
-4.15081312741642e-05
-8.38544746794431e-05
-4.39319636006815e-05
-4.74240034293666e-05
-3.48833071681009e-05
-2.71719806055177e-05
-3.40557041140543e-05
-4.70702806649667e-05
-3.03849131675897e-05
-3.8913021487864e-05
-1.98157766723877e-05
-2.70449556226643e-05
-1.28198354138668e-05
-3.71638239529246e-05
-7.81908390812776e-06
3.89658653540665e-06
-4.17811065981052e-05
-1.750150430727e-05
-3.88900583459861e-05
-1.1506386838934e-05
-2.7288475080726e-05
-1.92744437423359e-05
-4.67588371522951e-05
-4.55462813033129e-05
-3.59526171868163e-05
-3.9278956412576e-05
-4.38278817024719e-05
-3.5962820171805e-05
-2.54461680331477e-05
-1.89691966845731e-05
-6.39866026474155e-05
-3.53006194213963e-05
-5.03283814624645e-05
-6.21942788801337e-05
-2.23318200551354e-05
-1.84678924190019e-05
-5.02227440716227e-06
-2.1649938875639e-05
-5.42808378276461e-05
-5.19906950824256e-05
-3.51833461958657e-05
-2.88166222934241e-05
-2.87648038844935e-05
-2.9772378769574e-05
-3.63055460266944e-05
-1.40022186874895e-05
-4.35210086083737e-05
-2.07795719076207e-05
-2.16562263437344e-05
-7.58535668338196e-05
-4.96815209893015e-05
-6.20454697282925e-05
-9.49707272596853e-06
-3.81424944816684e-05
-1.58219660523077e-05
-3.58882091200009e-06
-6.89834592840392e-05
-6.04851735186679e-05
-3.09923627085314e-05
-3.16931504583948e-05
-5.85655407720142e-05
-5.76308540874705e-06
-6.66827992863616e-06
-4.11129831826406e-05
-2.65024169228102e-05
-3.77012457337985e-05
-1.43095431759569e-05
-4.70114579740059e-05
-4.34713587354205e-05
-1.80107402836188e-05
-1.50145549324619e-05
-2.21747167064297e-05
-3.19447965252984e-05
-6.96680411180604e-06
-3.61418104589804e-05
-2.08907327730425e-05
-2.44442561130961e-05
-8.016981451256e-06
-2.38730642973501e-05
-5.19686707041603e-05
-6.16609428215315e-06
8.48965128643825e-06
-3.52298385654021e-05
-5.07265265201893e-05
-2.05841582183366e-05
-5.72907535607999e-05
-2.54401690893208e-05
-3.68895816888865e-05
-8.64746373507322e-06
-3.0700981026443e-05
-6.18694974276196e-06
-3.11836119302899e-05
-4.03974849344807e-05
-3.20568546266825e-05
-1.01211716781013e-05
-3.72146875786534e-05
-5.27667482672639e-05
-2.54694023828862e-05
-3.0685045935839e-05
-3.53714724967094e-05
-2.60685008723646e-05
-2.53491119768732e-05
-3.20167603032261e-06
-5.21299741386742e-05
-3.61998382325787e-05
-2.82483159069632e-05
-5.42609870766382e-05
-5.80765860400974e-05
-3.39243491062448e-05
-5.19978208568396e-05
-3.59085655611139e-05
-3.14600466180663e-05
-4.14784113038994e-05
-4.06415790935e-05
-2.25990062957239e-05
-6.38472030183763e-06
-3.28074063145118e-05
3.74685890647911e-06
-2.73691444134482e-05
-4.19224257775223e-05
-2.52305022925938e-05
2.46722409340387e-07
-2.41500922055326e-05
-3.7295166444574e-05
-3.47297853030433e-05
-5.75832757907223e-05
-3.50631310580898e-05
-6.53199813802338e-05
-3.41992464590014e-05
-1.45320039582152e-05
-2.36458944171363e-05
-4.62355149562428e-05
-1.63131259162705e-05
-3.68207744236304e-05
-6.85620659048225e-05
-4.27951150626534e-05
-1.51059033736278e-05
-4.42042022188241e-05
-3.83698747475102e-05
-1.48026468527357e-05
-8.47153085421514e-06
-3.7127892091232e-05
-8.75418814627127e-06
-3.61315334678784e-05
-2.53432448179047e-05
-3.97764787749666e-05
-2.68135832396976e-05
-1.07261556337059e-06
-7.09354955651869e-07
-4.22287346668203e-05
-2.7507919086148e-05
1.46628514456101e-05
-4.53760571668827e-05
-1.67533540829799e-05
-2.62224067517984e-05
-3.76952972098992e-05
-3.93769247926007e-05
-2.13708116073115e-05
-4.84788843384961e-05
-4.52917386997543e-05
-2.61171707337625e-05
-3.82642846726825e-06
-3.83979964657273e-05
-2.67868163501472e-05
-4.86583185261966e-06
-4.55577796424186e-05
-4.37496140444646e-05
-3.28705848549832e-05
-9.21029656063687e-06
-1.1298042264342e-05
-3.01954054756244e-05
-2.47485511756581e-05
-2.58418286423283e-05
-2.44959306599583e-05
-3.6275187186155e-05
-1.17864596877572e-06
-3.61880682282744e-06
-3.70075772442276e-05
-1.44064208043275e-05
-1.0902145930598e-05
-7.6478354652541e-05
-4.8656056140146e-05
-3.17182881070546e-05
-2.89780601985163e-05
-5.49583057122354e-05
-1.65582344101822e-05
-7.83947634789748e-06
-4.38912347747698e-05
-1.78971469143429e-05
-2.32042188623853e-05
-3.64700220986455e-05
-3.36286376196785e-05
-4.58653312877839e-05
-5.12185004793668e-05
-2.16974634869913e-05
-7.02873732007031e-06
-1.06880753620857e-06
-5.56150321475265e-07
-1.67073293172397e-05
-2.63382474677423e-05
-2.41054771598386e-05
-1.9991297988109e-05
-5.0779375715996e-06
2.24922466829671e-07
6.37057088611263e-06
-2.29638348525983e-05
-4.36805897552809e-05
-2.71858071051986e-05
-1.39746778948029e-05
-1.78075904268399e-05
-4.43873107113054e-05
-2.00877632235434e-05
-1.46805682954294e-05
-5.7607653036389e-06
-2.7130950324702e-05
-2.63490116964571e-05
-4.43002414776576e-05
-1.19962350835271e-05
-1.44727412991919e-05
-2.5155163897874e-05
-2.96600915911636e-05
-2.93530639569177e-05
-5.15309640320393e-05
-1.91354515368919e-05
-2.60377394708336e-05
-4.35209925770417e-05
-4.79929222358314e-05
-2.42943823151293e-05
-3.24667909038934e-05
-3.16540256550063e-05
-1.6613040978622e-05
-5.89387310891871e-05
-2.0143489118523e-05
-2.63725546232772e-05
1.41395266215383e-06
-2.62754199678263e-05
-3.3826487465832e-05
3.63690396795002e-06
-3.3383974188203e-06
-1.54656782806668e-05
-3.86612716850446e-05
-2.15300316512561e-05
-3.74586578905037e-05
-1.29674353374582e-05
-5.35366872486936e-05
-2.26959755573934e-05
-1.98388884386557e-05
4.64292326351196e-07
-7.80928937773869e-06
-2.62386265366762e-05
-4.90138551993393e-05
-4.44357614267313e-05
-4.97471109670727e-05
-2.49224898322725e-05
-3.69124271095588e-06
-3.35202628864369e-05
-3.2490146036957e-05
-2.63633757542043e-05
-8.49845558662546e-06
-2.99230811859532e-05
-3.13688762345521e-05
-2.02200944014164e-06
-3.63665412373161e-05
-3.63403235586933e-05
-1.76883868554708e-05
-3.98015575812274e-05
-5.49232901066272e-05
-7.36884783502599e-05
-4.6071838508309e-05
-3.39169621052893e-05
-4.3711857604763e-05
-2.67281742729816e-05
-8.17637021653047e-06
-4.20077541847714e-05
-2.87818010731525e-05
-1.6989830727606e-05
-4.66101396626711e-05
-3.3012009767617e-06
-3.00974354713544e-05
-3.7256021678496e-05
-3.53881412800835e-05
-4.81834135265614e-05
-1.12620643032244e-06
-2.71218479534707e-05
-7.24670998447728e-06
-3.6367963593897e-05
-2.73569421135752e-05
-5.34145235439753e-05
-4.33579481224948e-05
-4.12446311549951e-05
-6.27840543236326e-06
-2.50957276159008e-05
-6.69410319618806e-06
-2.98761317367965e-05
-4.34645472673175e-05
-6.73116557186258e-05
-2.20084182733091e-05
-4.47753685071363e-05
-7.81541855099077e-07
-4.99317061605685e-05
-1.88113643317099e-05
-3.77049532223389e-05
-2.51920365358503e-05
-3.39790827834195e-05
-4.95831958415472e-05
4.62725707243767e-06
-2.93340234270124e-05
-4.24234096232888e-05
-3.29222760322522e-05
-1.01480391544166e-05
-1.55397247665244e-05
-3.51200053861709e-05
-4.44856082899439e-05
-3.73971468226071e-05
-1.58019778811859e-05
-1.88080418479502e-05
-2.08154086889161e-05
-3.19799677699677e-05
-4.53300106506458e-05
-1.76559839241497e-05
-3.39050164693933e-05
6.39803631473138e-06
2.17333391851217e-07
-4.14771431693356e-05
-2.83341631394128e-05
-9.65724476640487e-06
-1.25600069949004e-05
-1.5033026967228e-05
-3.35902110556906e-05
-3.00291888698957e-05
-4.28764007702739e-05
-5.09158384855256e-05
-3.03809959872705e-05
-4.58499886746323e-05
-4.67082435146001e-05
-1.24970395731266e-05
-5.11281792879973e-05
-5.68882745622715e-05
-5.02410695017161e-05
-1.74160145725132e-05
-2.50836577641729e-05
-3.18583117479254e-05
-4.25470770246861e-05
-2.60566270842849e-05
-1.06961218125419e-05
-5.11211255507425e-05
-2.09266427922387e-05
-1.82998460747678e-05
-5.08928564050375e-06
-2.51031922107051e-05
-9.05236675764171e-06
-3.18704073494527e-05
-4.48797254285964e-05
-1.99818486726546e-05
7.38587874154236e-06
-4.78525196080935e-05
-4.39410076157744e-05
-3.2642519941691e-05
-3.10948068217994e-05
-1.20234169530517e-05
-3.32725988963836e-05
-3.48818731145789e-05
-3.61950797610304e-05
-1.7347537535109e-05
-2.57824595626332e-05
-2.28094814990236e-05
-5.28269572420348e-05
-1.63023887215917e-05
-2.22274481402506e-05
-3.03206159578469e-05
-1.97975492301366e-05
-3.7616543534986e-05
-1.18416445076401e-05
-6.41590223122002e-06
-5.35471160230882e-05
-4.11923891046659e-05
-2.98110138621255e-05
-3.04438943512563e-05
-4.42624089771984e-05
-3.08670310745372e-05
-3.47313877331589e-05
-1.85413122942481e-05
-2.87714116507027e-05
-3.05657193271331e-05
-3.32352127452501e-05
-2.49379873232257e-05
-3.25460364539224e-05
-3.80157828971907e-05
-9.59507879715418e-06
-2.76204046991829e-05
-1.77465208632385e-05
7.16989099888275e-07
-2.28415962076083e-05
-2.75092997798739e-05
-1.75897889394333e-05
-1.17928466110755e-05
-1.23425051530231e-05
-1.62161817672325e-05
-3.38165198807421e-05
-6.55625163370354e-05
-5.38544593223064e-05
-5.25070271694419e-05
-4.53080658682208e-05
-4.40875355261162e-05
-7.00471156208014e-05
-2.52454593959848e-05
-3.04574064511037e-05
-4.87895505797946e-05
-3.71587629868542e-05
-4.65667722310435e-05
-4.08724466740317e-05
-4.86262589807436e-06
-6.96706912335491e-06
-3.01005792244538e-06
-1.19551588772751e-05
-8.01555975416309e-06
-4.5212313548694e-05
-4.92672591375467e-05
3.4519924372563e-06
-1.65113726095002e-05
-2.42510275415238e-05
-2.0230148891694e-05
-3.93685682647089e-05
-3.12421769954611e-05
-3.29867503727704e-05
-4.72842999189432e-05
-4.08056851641916e-05
-2.73836445597596e-05
-2.26696960038655e-05
-2.50000776066687e-05
-1.52767207223412e-05
-3.33863193962005e-05
-2.78899163206539e-05
-4.7969924614784e-05
-1.59565434534879e-05
-4.5668117366989e-05
1.95458922249138e-06
-2.79629289045242e-05
-2.95785091075973e-05
-3.89468133402344e-05
-4.72431600865913e-06
-3.18489528956162e-05
-5.44950687926546e-05
-6.34540917933081e-06
-2.39619008504283e-05
-3.13514494698746e-06
-2.1037058416503e-05
-4.81100435316237e-05
-4.28067058940882e-05
3.80185704150655e-06
-5.66974106721275e-06
-1.60919311789187e-05
-4.9078456609364e-05
-2.01092394947266e-05
-1.97672456752005e-05
-1.88427193711774e-05
-3.57249596628761e-05
-2.28070811787417e-05
-3.13043549026833e-05
-1.40262707849488e-05
-4.3813314328341e-05
-5.07666546378117e-05
-5.09443066552959e-05
-3.95579645158322e-05
-4.64527507262372e-05
-1.62121875924547e-05
-1.13176759095334e-05
-2.73529716603729e-05
-1.91931020671214e-05
-3.81821748803676e-05
-1.47013231466366e-05
-2.45643453749255e-05
-2.23057114825451e-05
-1.83764918749204e-05
-5.50489835937756e-05
-4.59236676701212e-05
-1.69212623109186e-05
-1.17574572949111e-05
-4.52360702481489e-05
-2.0199132983638e-05
-1.73196773177133e-05
-1.6361423278278e-05
-4.06923829626199e-05
-3.48424971945835e-05
-2.07974856550037e-05
-2.39863513791115e-05
-6.66577910709163e-06
-1.58555438196045e-05
-1.39543732061378e-05
-3.02828705314387e-05
-3.21973649120448e-05
-2.75573991608043e-05
-3.75571084503326e-05
-3.1878158769329e-05
-3.69855988527707e-05
-3.51307181928819e-05
-2.6352012655952e-05
-4.07837324700903e-05
-2.93818126370928e-05
-4.51151652215948e-05
-2.88984402687939e-05
-2.49493976480133e-05
-7.54288956127823e-06
-2.54992442126709e-05
-4.77157094549829e-05
-3.70202325051773e-05
-3.26773191908858e-05
-2.54576876037634e-05
-2.43975431806535e-05
-2.75749209202218e-05
-2.19991899863042e-05
-4.92188760146841e-05
-3.48935371017603e-05
-2.11401580463115e-05
-2.21199500247291e-05
-6.4299726507285e-06
8.67452303422228e-06
-4.05739193277037e-05
-2.53277696883556e-05
1.95979433456588e-05
-3.07929264687476e-05
-7.65667755163638e-06
-1.02726167740566e-05
-3.02870586526214e-05
-1.10663307424841e-05
-3.81384526630595e-05
-1.11267545606336e-05
-5.34308021056636e-05
-6.04805876135611e-05
-3.30916250687886e-05
-6.78528127786875e-05
-3.53684253964174e-05
-2.4345891890821e-05
-2.8856445291001e-05
-3.61468628398994e-05
-3.1469583290037e-05
-2.6376704693351e-05
-1.22412347388531e-05
-3.40908548136393e-05
-3.66644200117973e-05
-4.08848248185475e-05
-2.66780302543361e-05
-6.38883872229882e-05
4.02470950784821e-06
-8.48124791891047e-06
-4.37896827419191e-05
-1.61579949533389e-05
-3.07102692276215e-05
-6.56225507390398e-06
-3.73541022567187e-05
-1.21186678395589e-05
-4.90641350998886e-05
-5.33288129543626e-05
-2.2442366003146e-05
-3.38353471533828e-05
-3.16111746405003e-05
-2.72354947870272e-05
-3.10604513210912e-05
-7.23505191279546e-05
-1.98586013415949e-06
-3.9559745895073e-05
-4.88715760568461e-05
-2.61295812864982e-05
-3.28743822363315e-05
-9.50274408350565e-06
-2.7170883357232e-05
-6.45494030528342e-05
-3.51128692989317e-05
-1.41643833478241e-05
-4.26184932790262e-07
-2.70147146859534e-05
-2.59004146621944e-05
-3.81366473630437e-05
-2.44242959956209e-05
-4.33251515554117e-05
-1.32397082891164e-05
-6.28075488975599e-06
-2.489289356837e-05
-4.55668147903985e-05
-2.70453990306712e-05
-1.4955934668501e-05
-2.4478396197579e-05
-4.39329151345689e-05
1.02868468619078e-05
-1.38820349847391e-05
-2.30109009151541e-05
-5.93461021637541e-05
-3.77473120018781e-05
-1.44046032792736e-05
-5.24389506834783e-05
-1.92114297658384e-05
-9.22809867356488e-06
-2.76356743027834e-05
-1.87071860754991e-05
-1.23751847755801e-05
-8.61311203942413e-06
-2.75927239860309e-05
-8.62595998701105e-06
-3.60104863973972e-06
-1.73409029523388e-05
-1.91929281758781e-05
-1.99812527239028e-05
-3.81823085112549e-05
-1.44857645763392e-05
-3.31935816586307e-05
-1.24253112862954e-05
-4.57434671845384e-05
-4.60776997497857e-05
-4.9944263214824e-05
-4.09014017384769e-05
-3.01518522955841e-05
-5.14527605243677e-05
-3.80816099192625e-05
-1.26061983904819e-05
8.57164159430734e-06
-4.08624233972682e-05
-1.19139185356884e-05
-1.51046660554595e-06
-1.50543460565323e-05
-4.8268760554257e-05
-4.10406624331789e-07
-3.38554033960714e-05
-2.31243843060403e-05
-1.95984747031709e-05
-4.48926183121891e-05
-3.83097813664777e-05
-1.19790585637367e-05
-3.19232416371512e-05
-5.89335261958916e-05
-4.29870659480866e-05
-1.52275675689556e-05
-1.96831286822113e-05
-3.90214623903956e-05
-4.79901061634773e-05
-3.2035303104647e-05
-3.7459656966968e-05
-3.3547989069892e-05
-2.95319251466688e-05
-4.9453892386399e-05
1.4109406254778e-05
-5.30079841284806e-05
-2.90506710467748e-05
-3.65895266419237e-05
-2.07444424876787e-05
-2.32310597163958e-05
-5.78986579787192e-05
-5.47120706033412e-05
3.191932664749e-06
-1.22416611855069e-05
-2.10317164653682e-05
-9.33271917248539e-06
-4.45323000824912e-05
-3.67100040101988e-05
-4.09277377108679e-05
-3.78230730294649e-05
-1.20680696536652e-05
-3.87510709384884e-05
-5.54625565356897e-06
-4.38561206130822e-05
-6.45652997303153e-06
-2.00529739616267e-05
-4.4530956991909e-05
-4.55813528275443e-05
-2.40647898748571e-05
-7.49613460959392e-06
-3.22380250376436e-05
-4.10589865052842e-05
-5.42223690358397e-05
-3.5233600895793e-05
-7.36328991269027e-05
-6.96400156528855e-05
-3.40989775864262e-05
-3.50392970997097e-05
-4.69861486361982e-05
-5.08839040079351e-05
-4.62712538744086e-05
-3.03871397136265e-05
-1.41607740190415e-05
-2.26745254698652e-05
-4.44691306893307e-06
-2.75240191844166e-05
-4.00772630082543e-05
-1.40250345676366e-05
-1.41830351686365e-05
-3.07957627152385e-05
1.167905833677e-06
-7.45977036233704e-06
-4.77646808658075e-05
-2.12125754103742e-05
-2.35112959078754e-05
-2.61904921965119e-05
-1.59421591826672e-05
-3.61709868646658e-05
-1.34439767775178e-05
-4.43635792901932e-05
-2.51112752503589e-05
-8.32641449487541e-06
-2.68477047507218e-05
-2.98115539758323e-05
-3.30966271205089e-05
-3.47255552396131e-05
-4.35107470935392e-05
-3.42368566326877e-05
-1.82590149648484e-05
-3.21984384323258e-05
-4.27146756672556e-05
-3.15985198024139e-05
-1.55605106027054e-05
-3.93158013833745e-05
-5.03366212314352e-05
-2.13979957638769e-05
-1.93847209285869e-05
-2.65122597528035e-05
-1.39752547623645e-05
-1.32362726768166e-05
-2.6518480327672e-05
-2.31608270160632e-05
-2.71152840702426e-05
-6.2765078696391e-05
-1.27486763457059e-05
-4.24981301558979e-05
-2.26241942432151e-05
-3.05490706525641e-05
-4.9248783998101e-05
-4.46305304774985e-05
4.26695770459546e-06
-1.96142345241166e-05
-3.40450062416049e-06
-3.93778461018869e-05
-2.83386326136499e-05
-2.71773703057668e-05
-2.00034172471344e-05
-5.92770735891492e-06
-3.58139352675502e-05
-7.26129391521571e-06
-5.34736330861301e-05
-2.64462053555985e-05
-3.58167505594143e-05
-3.18388125139011e-06
-4.1261085242733e-05
-4.76928327462946e-05
-6.91034947684925e-05
-7.49960409684212e-06
5.30288446697669e-08
-2.66345730905588e-05
-3.3056777700161e-05
-4.05578314039108e-05
-4.16199485266842e-05
-3.57609812429049e-05
-3.84989144661234e-05
-4.7517537396068e-05
-3.51671881484783e-05
-7.80069959909417e-06
-1.87048651023864e-05
-2.4604546638075e-05
-4.9549093748813e-05
-5.0959747242139e-05
-2.51406222181361e-05
-4.00286908933162e-07
-2.07127999571862e-05
-5.11229874844592e-05
-1.2071745250688e-05
-4.07298031976604e-05
-4.87667625447053e-05
-4.48717375798867e-06
-3.05505212436952e-05
-2.29982905211417e-05
-2.3104052319376e-05
-5.70620598831666e-05
-1.69244811849811e-05
-3.04447295775514e-05
-3.14967879245661e-05
-3.1447401643453e-05
-3.81380355848909e-05
-1.34040150827318e-05
-2.87048846272509e-05
-2.17809289396955e-05
-2.71611516396126e-05
-4.84670534168884e-05
-8.45374340911013e-06
-2.13172449177137e-05
-5.69640575628244e-05
6.62006847129131e-06
-1.4101814156167e-05
-2.22203270757858e-05
-5.85108607968918e-05
-4.60930710342809e-05
-6.93107969731875e-06
-8.17383497244251e-06
-7.83504315010166e-06
-4.72193764166104e-05
-2.64973487680864e-05
-9.32999386016675e-07
-6.39092929559253e-06
-2.59886172324252e-05
-2.08146501676753e-05
2.6725015185609e-07
-5.1963688258164e-05
-2.04712214673901e-05
-1.44414368454531e-05
-1.61344287209573e-05
2.79378808507741e-06
-2.91594021578181e-05
-5.14371696106183e-05
-4.20411670456866e-05
-3.75181753775782e-05
-4.44249826711063e-05
-3.60921751775787e-05
6.52145166482157e-06
-9.17339185962611e-06
-1.30548630751694e-05
-1.95482484202305e-05
-1.60780392443065e-05
-4.25856956515551e-05
-2.02019544990508e-05
2.27589365496195e-09
-4.00389828527521e-05
-2.757697685656e-05
-1.41034872848628e-05
1.13978804000043e-05
-8.20870800721793e-06
-9.62065642035803e-06
-4.17410898808154e-05
-1.84202379742397e-05
-2.92944514530905e-05
-5.12257711215809e-05
-3.29935745579742e-05
-4.74102775249765e-05
-3.70763401784645e-05
-3.34286634479319e-05
-1.213930445525e-05
-3.82198196531105e-05
-1.93977467316905e-05
-2.08729002491568e-05
-2.25607368873817e-06
-3.43634068012362e-05
-1.72986073654694e-05
-2.35808929202111e-05
-1.3549150037792e-05
-3.88257871085298e-05
-9.88268617374863e-06
-5.58842643214375e-05
-8.24675402710885e-06
-2.67909093771246e-05
-3.95652555918661e-05
-1.55657979794892e-05
-1.90374486014761e-05
-2.40843176425733e-05
-3.74273948809443e-05
-4.43687266560051e-05
-6.96020489637647e-05
-1.66965571526638e-05
-2.40765158748214e-05
-3.38158262931548e-05
-1.52364722044223e-05
-2.49238725729397e-05
-1.15082135933458e-05
-1.98420499308928e-05
-1.47843635650606e-05
-2.66179010954119e-05
-1.12201676849038e-05
-3.06861782835058e-05
-3.36032565533446e-05
-3.28280077393948e-05
-4.21916494881262e-05
-1.52744186633925e-05
-5.10358535391145e-05
-2.16288366322149e-05
-8.59039567254719e-06
-3.33113289871833e-05
-1.97971399740344e-05
-4.11340106399154e-05
-3.58795840212463e-05
-4.34665342401315e-05
-4.80130446836626e-05
-1.99520695064701e-05
-2.71451852538794e-05
-4.67021953300445e-05
-1.8723890909774e-05
-5.10002069685106e-05
-2.71846726594071e-05
-1.80868582626218e-05
-2.88594965767049e-05
-3.6432324551512e-05
-8.5855701464919e-06
-3.06199384085552e-05
-1.42929323854557e-05
-1.42842999459505e-05
-4.60144882230865e-05
-3.71544085705056e-05
-2.68072832671765e-05
-3.84604044052081e-05
-4.61006761154332e-05
-2.78264807998016e-05
2.93028957794366e-06
-6.03184300345985e-05
-8.03917722832632e-06
-8.18058214178668e-06
-1.23514066817587e-05
-2.04457428033135e-05
-1.33037169568929e-05
-1.09789150388684e-05
-1.30902882260694e-05
-4.52314696033626e-05
-4.22047933357053e-05
-5.37923559865211e-05
-4.11660968753075e-05
-1.30726995938335e-05
-3.06269955303321e-05
-5.02987603246258e-05
-2.81403155919116e-05
1.97651196628637e-05
-1.01076690261883e-05
-4.8515254112785e-05
-4.8048540372312e-05
-1.47158856353444e-05
-5.07498010815229e-05
-3.66822750371829e-05
-9.84313443677472e-06
-5.27748874617733e-05
-3.060634299093e-05
-1.6509681522956e-05
-3.66811677795637e-05
-3.95361307730396e-05
-1.57819256177381e-05
-4.02059127497962e-05
-5.0450901540825e-05
-4.74233445860409e-05
-4.32408504203999e-05
-1.85102541786555e-05
-3.43713033309538e-05
-2.39798863746569e-05
-7.27354975135825e-06
-2.02887096811482e-05
-4.17538788678333e-05
-5.7383166592914e-07
1.43628241172356e-05
-3.87843982900421e-05
-4.35148992173337e-05
-1.69295111009889e-05
-4.47310986339575e-06
-1.9055813829612e-05
-1.75269807046536e-05
-4.13611539836083e-05
-3.17282231388815e-06
-2.71886917055705e-05
-2.03105891815422e-05
-6.10185705881351e-05
-4.84454344789908e-05
-3.75971424494745e-05
-3.13413922913792e-05
-4.77644448408707e-05
-2.59447813299396e-05
-1.912113082898e-05
-4.46265199512301e-05
-2.12315516159139e-05
-2.08232654565395e-05
-1.66832486271348e-05
-3.7775262888516e-05
-6.95963278750947e-06
-3.84464825193094e-05
-2.19029345530925e-05
-3.50844847254189e-05
-1.04494607749713e-05
-2.08172480989613e-05
7.87704865331974e-06
-2.68367672635412e-05
-1.09079906224808e-05
-3.59789943902367e-05
-4.9544472629071e-05
-2.78004884962526e-05
-3.30868685329157e-05
-1.7936335091783e-06
-2.02153277256127e-05
-4.61472531152501e-05
-3.1034712365773e-05
-2.08792211811034e-05
-2.94256270960798e-05
-5.50230382768283e-06
-6.11021352305156e-05
-2.91487760087322e-05
-5.42980175982322e-05
-4.7423409862946e-05
-2.74028056107436e-05
-3.00656126231941e-05
-2.23155509701889e-05
-2.2023415926079e-05
-1.94101814065963e-05
-3.02710927165116e-06
-6.17393088333574e-05
-3.70118130588002e-05
-1.38401284662874e-05
-1.80476461791612e-05
-3.2401731399572e-05
-2.42836161380917e-05
-3.34775177470531e-05
-2.72862817337789e-05
-3.03074017498524e-05
-2.18996803369062e-05
-1.61428675171176e-05
-3.50726558549139e-05
-5.39274702607765e-05
-3.04426288367489e-05
-2.18958138200178e-05
-4.80745908322176e-05
-3.89499886064343e-05
-3.85604239153536e-05
-1.4434302205196e-05
-4.24501275916027e-05
-1.37361903324029e-05
-4.80717421461921e-06
-2.74079596333434e-05
6.38285937667857e-06
-2.5159263627272e-05
-5.25293920148278e-05
-3.59000850646806e-05
-3.56631629738854e-05
-2.01322696679777e-05
-2.7189869994614e-05
-1.70676796573995e-05
-7.75439708393475e-06
-1.11141288675156e-06
-4.67615827813588e-05
-1.52981919547089e-05
-2.35543177289327e-05
-3.44420738880138e-05
6.56699816076533e-06
-5.39316712274961e-05
-4.05434872932682e-05
-2.20647886696629e-05
-5.18678683358083e-05
-3.18785185563513e-05
-3.6531367758223e-05
-1.85990992567865e-05
-5.99756573922265e-05
-8.28003282742601e-06
-2.97317645512928e-05
-3.62452700636899e-05
-2.89936520026712e-05
-4.35632508037702e-05
-5.42059812634694e-05
-3.77135172787263e-05
-2.41780338271613e-05
-1.01826936216926e-05
-4.60770341565674e-05
-6.08173703289452e-06
-3.72397666036457e-05
-3.04961422276573e-05
-2.12926407422752e-05
-1.41916908659169e-05
-3.47949378123233e-05
-4.15738660327536e-05
-3.4129938238698e-05
-5.50679599548609e-05
-5.26710847318987e-05
-1.6569008394021e-05
-5.32611821896838e-06
-3.8578680187411e-05
-3.5318771473581e-05
-4.84525166259411e-05
-6.28383898954701e-05
-8.25476749361848e-06
-1.96151129568952e-07
-1.68268196037881e-05
-6.04973604194512e-06
-2.19957682190756e-05
-6.27160614935413e-05
-4.66045983977991e-05
-3.31727143847163e-05
-4.16351162541983e-06
-2.29751689046844e-06
-1.10827888203233e-05
-1.17884797052342e-05
-4.82976607512074e-07
-3.15134105130706e-05
-1.4920010075009e-05
-1.83285374602874e-05
-1.86373019587685e-05
-1.54412032638181e-05
-3.12718326127027e-05
-3.31211963451138e-05
-3.00149514195361e-05
-2.78389042665602e-05
-3.880631442885e-05
-1.51373392837857e-05
-3.842461839792e-05
-5.12130401763125e-05
-2.45038888263155e-05
-2.33471286608729e-05
-4.36348603670319e-05
-1.31577946392286e-06
-1.15046090849192e-05
-7.59160644975914e-05
-1.91749220354859e-05
-4.18772886561518e-05
-3.34229608405739e-05
-1.26050744249703e-05
-1.87796439405683e-05
1.8482304878067e-05
-2.76191215739335e-05
-8.62962272887956e-06
-4.73844007115485e-05
-3.11505989899756e-05
-1.9087504234146e-05
-1.80580922396151e-05
-5.22647200163726e-05
-3.40210867161075e-05
-5.77917134533175e-05
-9.46759977617542e-06
-2.53494388358113e-05
-3.86428417093814e-05
-6.31182604383409e-05
-1.74669218668816e-05
-2.62432766704607e-06
-5.31942290058679e-05
-2.05428222029284e-05
-2.84511585927577e-05
-9.92781113640984e-06
2.13825134042803e-05
-4.08925427091049e-05
-5.02572146379223e-06
-3.34632007462318e-05
-3.31136620896763e-05
-4.20233359796506e-05
-3.7133711989861e-05
-3.37590696922795e-05
-2.45756468386873e-05
-2.29992126962049e-05
-1.5623942687185e-05
-2.53615724850354e-05
-1.35739413597734e-05
-4.96756696576158e-05
-2.73103776045169e-05
-3.6791182670712e-06
-2.61372655857752e-05
-1.99842288343476e-05
-3.77285212041631e-05
-2.67482206374913e-05
-3.15055186400476e-05
-1.33207934012237e-05
-4.32897624972164e-05
-3.91375231739996e-05
-3.27344959791237e-05
-5.10277541327512e-05
-3.52116569641947e-05
-2.56656219244884e-05
-3.3681839917506e-05
-3.33926702118286e-05
-2.93966901277022e-05
-3.36020562117428e-05
-2.28866103674126e-05
-2.76812912130402e-05
-1.6912149977583e-05
-3.35988412430293e-05
-3.23269793991502e-06
-3.39629336384097e-05
-5.61527895428477e-05
-2.96617476803511e-06
-2.78689612925873e-05
-3.50093653312763e-05
6.79571943784578e-06
-1.88269260270777e-05
-1.824041807138e-06
-2.15927003841106e-05
-3.34753973555434e-05
-2.67754765023669e-05
-5.20916581968712e-05
-2.10572232753647e-05
-8.31666417258415e-06
-2.58076159990118e-05
9.15128462423164e-06
-2.30899033319438e-05
-4.70723235887672e-05
-4.13391099979431e-05
-1.50818868715913e-05
-2.08064295471375e-05
-4.17772338236087e-05
-2.53195486468764e-05
-5.39716135140936e-05
-4.04676206909703e-05
-4.16300142980357e-05
6.44032471132808e-06
-2.12207088868713e-05
-2.50895173878121e-05
-3.3239561255282e-05
-3.32460398571384e-05
-3.0541289825214e-05
-3.4898462055796e-05
-3.45976769599024e-05
-2.20285950184104e-05
-3.64238114423741e-05
-4.14973716317676e-05
-1.95206463206336e-05
-3.40299442437863e-05
-3.11466983852414e-05
-3.40742226004159e-05
-3.71121084798945e-05
-2.29616102565106e-05
-3.9681919114834e-05
-2.30274567157758e-05
-4.41757187022643e-05
-3.06491356743508e-05
-4.05492834031478e-05
-2.16734084995909e-05
-3.784902362853e-05
-9.83407748078686e-06
-3.07939107578457e-05
-1.83633905212324e-05
-2.53873619063689e-05
-2.6840079386469e-05
-2.48773646433526e-05
-1.04916574018199e-05
-3.41575766521676e-05
-1.43047186023688e-05
-4.02837261422894e-05
-4.50249171158987e-05
-3.80437254776831e-05
-3.56990186576323e-05
-5.45776217720129e-05
-3.61150501110234e-05
-9.41500662551817e-06
-2.66926881560454e-05
-1.03254813896673e-05
-1.99814191461869e-05
-1.96842937004947e-05
-2.5690612855342e-05
-8.79604371013795e-06
-1.13023830653083e-05
-4.1562615746422e-05
-3.60524705492725e-05
-5.24737602336066e-05
-2.76193710168561e-05
-4.31768125994095e-05
-1.74708495203357e-05
-3.43594567605182e-05
-3.30808450574825e-05
-1.40181060854022e-05
-3.74261489095583e-05
2.37410520558852e-05
-2.9343175191144e-05
-1.36419707335853e-05
-3.50157593007139e-05
2.68056375746942e-06
-2.00489233058236e-05
-3.91512197118668e-05
-8.22325059690722e-06
-3.80851852398219e-05
-2.05009659693469e-05
-3.94276671766531e-05
-1.72574973517751e-05
-2.81425094002922e-05
-2.54074816769718e-05
-2.92321901664825e-05
-2.80001193987148e-05
-1.66103599439797e-05
-2.72024883527335e-05
-3.97654509980738e-05
-3.21280429319683e-05
-4.34375659845673e-05
-4.41080519792257e-05
-3.93674628157679e-05
-3.72024274207609e-05
-4.08940565572211e-05
-5.41696002426947e-05
-1.67573931996802e-05
-1.78626061400083e-05
-1.80471339377243e-05
-1.75795208361438e-05
-2.05134461130088e-05
-3.50535882717855e-05
-2.56161814768026e-05
-5.46359564876246e-05
-2.15663862949792e-05
-2.16086642922336e-05
-4.05844842053803e-05
-3.92045937019105e-05
-2.2002362051163e-05
-4.85623698827134e-05
-2.84766904300788e-05
-6.27755658096058e-05
7.65190293707567e-07
-2.18955099793048e-05
-3.29490462634201e-05
8.32916931511323e-06
9.78100261540374e-06
-1.0390434819402e-05
-1.31537644165114e-05
-4.78117514605418e-05
-3.37265612311433e-05
-3.45307008071382e-05
-2.97448869288088e-05
-5.94619590639741e-06
-6.20582592515347e-05
-2.19118522451556e-05
-4.27232535511038e-05
-4.30343972306523e-05
-1.24657569701223e-05
-4.76013720954446e-05
-3.41383729131676e-05
-5.44076692846464e-05
-2.55049609480273e-05
-3.19723318613287e-05
-1.99026989815109e-05
-1.8475903293672e-05
-1.096093138246e-05
-3.65970145786199e-05
-3.01763900111303e-05
-3.45769337972661e-05
-9.78412502555119e-06
-3.90672047798147e-05
5.63749390878469e-06
-3.18957794805771e-05
-4.51117825957193e-05
-2.9366752556879e-05
-2.89222679550995e-05
-2.8430068645929e-05
-4.56448545658157e-05
-3.22783669026438e-05
-2.54421770318299e-05
-1.41731434958335e-05
-3.60274219276864e-05
-1.99920602297701e-05
-1.74467817569337e-05
-3.25620591548215e-05
-4.05908325302025e-05
-2.29902142071681e-06
-2.71149072363878e-05
-3.36292544081888e-05
-2.79412842777771e-05
-3.66617807018064e-05
-2.64280101616279e-05
-1.46912488916192e-05
-6.61988637787062e-05
-4.49168291255487e-05
-6.51398171206914e-07
-3.14463558085213e-05
-2.1016129209459e-05
-3.867059334459e-05
-4.2066251613585e-05
-1.71079264921672e-05
8.81047700358377e-06
-2.82749472552155e-05
-1.7810589374892e-05
-3.28234569183715e-05
-4.90232024332907e-05
-3.1740170350052e-05
-3.43053095284858e-05
-2.51024901468315e-05
-4.90797253385032e-05
-3.72807719527932e-05
-3.37274195628907e-06
-2.91634789254912e-05
-4.27509494477852e-05
-2.18761532223753e-05
-4.09463365742078e-05
-2.58313776617837e-05
-5.0062668724133e-05
-5.62012515010579e-05
-1.35863102261136e-05
-1.57930329839182e-06
8.03392756207764e-07
-2.02908477391858e-06
-2.51323653139879e-05
-4.20854609499578e-05
-2.15914494321972e-05
-2.19495969627027e-05
-3.54558502349254e-05
-3.15065952589522e-05
-4.46665069850645e-05
-1.4455192498309e-05
-6.61693975482926e-05
-3.32498760319834e-05
-2.68548763994478e-05
-6.79998117710316e-05
-9.89654034328084e-06
-3.17756667354067e-05
-2.28753997099134e-05
-3.42081886634784e-05
-4.92260830344575e-05
-1.95171992477609e-05
-1.47510747590688e-05
-3.16357092312132e-05
-6.26819185970866e-05
1.19272275612993e-06
4.29672590251564e-06
-2.73341705259008e-05
-2.11257860396417e-05
-3.72682546298989e-05
-5.64867753031422e-05
-1.41794849157734e-05
-5.69985629804925e-06
-1.69186537467096e-05
-4.52535927041501e-05
-2.61829814377412e-05
-3.37823962327705e-05
-1.45296699155477e-05
-2.60100289330951e-05
-1.55570203235716e-05
-2.08093912148567e-05
-4.89522969734069e-05
1.78321097538273e-06
-2.84604055308687e-05
-1.81028362392554e-05
-3.11652746122134e-05
-3.81543440324399e-06
-3.16374279477284e-05
-3.81605066268979e-05
-4.19932398584198e-05
-5.61739961402382e-05
-3.22386318980382e-05
-6.31434141531058e-06
-3.78611786109007e-05
-5.04027126713871e-05
-1.29209367874355e-06
-1.21591133999843e-05
-1.67537272686564e-05
-8.2200701158584e-06
-4.36643961114666e-05
1.38816568365566e-05
1.93395281523109e-06
-8.59761976714606e-06
1.25505694121781e-05
-2.22223285051556e-05
-1.08708078444446e-05
2.35358222547574e-05
-6.23020149950598e-06
-2.16241337863523e-05
-4.29697616285802e-06
-3.4063522523739e-05
-4.01478489030467e-05
-2.09392487821792e-05
-2.08948950235632e-05
-2.72623037768067e-05
-2.66146775870325e-05
-1.9963775578635e-05
-2.14764257289172e-05
-3.70715257309162e-05
-1.84310835179737e-05
-4.48702119142444e-05
-4.93724252914547e-05
-5.0281162718398e-05
-4.67538736757621e-05
-4.76179689063424e-05
-3.91606166799225e-05
-6.26044295157471e-05
-2.26912255544563e-05
6.34803099925411e-06
-4.60998595847834e-05
-2.69604543138577e-05
-3.68943537582555e-05
-5.56578854406003e-05
-3.97830040766437e-05
-3.50616951822512e-05
-2.31697151714409e-05
-2.77596183921876e-05
-3.17992824958306e-05
-3.91098282805812e-05
-1.96810016487431e-05
-2.97665105650744e-05
-3.64439809515316e-05
-4.20832863229637e-05
-8.24482243149742e-06
-2.30017282178044e-05
-2.13579784464719e-05
-2.3866298551383e-05
-3.57010169437832e-05
-3.60924564648409e-05
-2.45070431982235e-05
-3.37477979592325e-05
-3.13539195749135e-05
-4.62339547177836e-06
-2.16421442249042e-05
-3.44016602449794e-05
-2.16563920088274e-05
-2.44814251219664e-05
-1.64710152974833e-05
2.42792591803266e-05
-2.18793580595985e-05
-4.11559941312612e-05
6.35987645449305e-06
-5.58955206701462e-05
-4.35802537009813e-05
-2.51197923440544e-05
-8.87228498216346e-05
-3.40522305917707e-05
-1.7211567860639e-05
-2.01337721459473e-05
-7.45299090221819e-05
-1.05258382806105e-05
-2.60492701947734e-05
6.76828581863832e-06
-3.17487116456261e-05
-2.0666432739082e-05
-2.80781971086551e-05
-8.14726581307413e-06
-1.07423790064023e-05
-2.99866333952188e-05
-7.13365517017202e-06
-4.64255017980009e-05
-1.12207482527248e-05
-4.15240777022186e-05
-4.62201184218597e-05
-1.65286579838765e-05
-2.85314249696515e-05
-4.15866425875e-05
-5.8176313167145e-05
-1.3793760530459e-05
-3.59977466785866e-05
-3.93877139520776e-05
-1.97700501641607e-05
-2.16699701500613e-05
-1.23792592030179e-05
-2.82857023710741e-05
-1.29584409839905e-05
-2.42083852744045e-05
-3.33631850869155e-05
-2.40768373729106e-05
-1.42939735601893e-06
-7.24093638152264e-05
-2.30429646069589e-05
-2.48182645614625e-05
-3.13560902006552e-05
-4.43943802632428e-05
-3.59690226376232e-05
-4.36933914692221e-05
-2.27978061531587e-05
-3.21704260012109e-05
-7.39596597685066e-06
-2.96016139405625e-05
1.32773061975144e-05
-2.27184301640399e-05
-2.75090608243641e-05
-5.0078347298134e-05
-2.21987973300148e-05
-3.58434883396472e-05
-4.27016412151158e-05
-4.12919497479438e-05
-6.78493541766533e-05
-3.42279475064984e-05
-1.79326856329649e-05
-2.56725208396822e-05
-6.69198050703629e-05
-1.37004353750099e-05
-1.12268001517849e-05
-4.56280982390997e-05
-4.64900732852073e-05
-2.15242866052742e-05
-3.26488127762579e-05
-2.21390120812188e-05
1.25546385128126e-06
-1.0429353145192e-05
-1.75126227479474e-05
-2.88533080744099e-05
-2.29688241921935e-05
1.08394598303409e-05
-1.85110847841156e-05
-1.37492486911184e-05
-1.95104810854517e-05
-5.54372969698102e-05
-3.67602384745655e-05
-2.31044904443382e-05
-4.28077232659037e-05
-3.73524827425886e-05
-1.42256333188371e-05
1.23827863978747e-05
-6.47980811354454e-05
-4.11472422389375e-06
-4.41718981404408e-05
-2.60066054819208e-05
-2.00639037106694e-05
-1.84533964909975e-05
-1.94877270017902e-05
-7.57890473410977e-06
-3.78395824330278e-05
-2.70309962740424e-05
-1.64604523931763e-05
-5.33578469156096e-05
-2.60767875786882e-05
-3.11310106108489e-05
-3.45136747485751e-05
-1.15210117841237e-05
-3.95728536183394e-05
-2.99764031219351e-05
-2.91161581976999e-05
-6.07942991958242e-05
-6.19319477981367e-05
1.63518414127866e-06
-5.09356701705064e-05
-1.22758113528261e-05
-2.52853352552099e-05
-1.88123521008877e-05
-5.13349962202406e-05
4.55993481746564e-06
-5.26026024176584e-06
-1.953468030304e-05
-5.20459262554537e-05
-3.66904791801037e-05
-3.01852165308893e-05
-4.33450525636192e-05
-1.416895608015e-05
-1.4905105853541e-05
-4.684120839303e-05
-3.39994426370198e-05
-7.19966140526569e-05
-1.03251437435183e-05
-2.64307129605825e-05
-6.99083895363334e-06
-5.51761891396062e-05
-3.84271519830579e-06
-3.89936763242679e-05
-2.07943548039251e-05
-1.6900897634887e-06
-1.95490070161735e-05
-1.52980295380673e-05
-8.74109185912026e-06
-1.34445374588922e-05
-3.47477592884892e-05
-3.47359599570694e-05
-3.5121014578685e-05
-5.18573533853691e-05
-2.63607410006197e-05
-4.95215900352361e-05
-3.20778269647703e-05
-4.29238430451901e-05
-2.48248306049918e-05
-3.16573746633116e-05
-4.70614384496579e-05
-2.42651692698178e-05
-2.25386949508392e-05
-3.83309358927123e-05
-2.02717531451269e-05
-6.62601836666334e-05
-2.0443516050549e-05
-2.00100123377157e-05
-2.76718774401811e-05
-1.72561799064426e-05
-1.05853843740191e-05
-1.39472590112131e-05
-2.74907691589183e-05
-3.04244633922343e-05
-4.31182142556146e-06
-3.56060563348574e-05
-3.83469742142311e-05
-3.39306510508977e-05
-1.77532883702422e-05
2.43552296968271e-06
-1.64966037496163e-05
-1.79907607283359e-05
-3.30418119381e-05
-4.01452828785774e-05
-4.62054316027858e-05
-3.22328322600543e-05
-1.79187160499671e-05
-2.41616678585903e-05
-2.36966576241683e-05
-2.217699514061e-05
-3.87897211101411e-05
-6.22924963414357e-06
-1.83250281478788e-05
-3.64551797648953e-05
-2.63357949790076e-05
-8.23045942720158e-06
-5.89985384778623e-05
-4.83776786205705e-05
-5.21338363322844e-05
-3.74371429371781e-05
-7.02376845852769e-05
-1.24077826049228e-05
-1.42242923916848e-05
-3.85397298993206e-05
-3.37387927915272e-05
-2.97421551462708e-05
-2.91939654728277e-05
-4.51980255561182e-05
-1.87165474331548e-06
-1.94384377602848e-05
-3.60542737996661e-06
-3.77127482713746e-05
-1.53873847603167e-05
-6.13570069038681e-05
-4.46063523811844e-05
-4.47041664886466e-06
-9.38170634472129e-06
-1.42014061127191e-05
-1.14033238168275e-05
-3.67973766010695e-05
-5.88026694729178e-05
-1.31164623491511e-05
7.21820539613901e-06
-1.67536811264879e-05
-3.40303403708305e-05
-3.35634212305244e-07
-2.47815442103089e-05
1.11080370611018e-05
-1.05603995349741e-06
-1.15724158933717e-05
-2.35576634537375e-05
-2.15837485551773e-05
-5.94251540877318e-05
-4.86801389531673e-05
-5.65000738511041e-05
-1.57409910303067e-05
-1.76577517902359e-05
1.67022783417912e-05
-4.52944560431009e-05
-5.60417046582422e-05
-4.35056110548748e-05
-3.63608969965922e-05
-2.86787053184904e-05
-2.69011397348696e-05
-3.43529531668968e-05
-3.99755791986102e-05
-3.61485650407939e-05
3.08655569651265e-06
-6.26293142319016e-05
-3.21963135094788e-05
-3.78480642464524e-05
-2.31952272377583e-05
-3.40437173123635e-05
-3.83873928518697e-05
-2.55739839390143e-05
-2.99175063935562e-06
-4.11325997469078e-05
-3.98533940589354e-05
-1.4460841800688e-05
-2.28576178321861e-05
-3.77263806877167e-05
-4.6317264194825e-05
-5.84364293603447e-05
-3.08003004191611e-05
-1.80162734780111e-05
-7.27034960359129e-06
-4.31856907066392e-05
-1.46657143137168e-05
-2.19382533787466e-05
-9.39355193537952e-06
-8.5272841749931e-07
-1.13143651439245e-05
-1.33205976603203e-05
-3.20222356067196e-05
-1.02094454904879e-05
-5.30529560957217e-05
-2.87693955426774e-05
-7.98578844423477e-05
-5.0476912488038e-05
-1.71384796805323e-05
-3.86643012483958e-05
-1.36944704295228e-05
-1.54561908856845e-05
-3.96118073646955e-05
-3.72629908181922e-05
-2.96158627979953e-05
-1.64892306917516e-05
-2.46555170388017e-05
-4.33172664450206e-05
-3.92467107118452e-05
-4.58570834654067e-05
-1.58191892645008e-05
-3.21500082624746e-05
-3.97093912329583e-05
-3.86389799239011e-05
-1.09634006162098e-05
-7.40471743004366e-06
-4.08532769637583e-05
-3.82498759806544e-05
-4.21472040331676e-05
-4.74398962150318e-05
-1.4564397526524e-05
-1.82388844189336e-05
-1.27593465448957e-05
-3.22609321417468e-05
-6.02809405654702e-06
-5.43753961451032e-05
-1.7414536535601e-05
-1.68022821463022e-05
-1.99623232818538e-05
-3.38323528204147e-05
-5.1736171067507e-05
-4.15277109949529e-05
-3.23671312871585e-05
-2.73026159019622e-05
-1.47398478497145e-05
-4.60604607589939e-05
-8.84209476832873e-06
-2.98053144676682e-05
-2.99948917707238e-05
-5.0478463368921e-05
-2.11207112199114e-05
-2.48753352527524e-05
-3.88038150921881e-05
-2.78350792319243e-05
-1.88392703560822e-05
-5.27271668188026e-05
-3.00899685931461e-05
-6.48484151862774e-05
-1.75523589069044e-05
-2.75881148183605e-05
-1.91561166754417e-06
-2.31625875026911e-05
2.96201597823408e-06
-5.13632113303683e-05
-3.5736850856964e-05
-3.69284734070465e-05
-2.28464667697187e-05
-4.76291936417936e-06
-4.72559478588357e-05
-3.18009097677291e-05
-2.37860859067817e-05
-1.1084156418565e-05
-6.18439721462011e-06
-3.58522640401733e-05
-1.96569222519244e-05
-2.07786708272044e-05
-6.04433001596593e-05
-1.40141271539672e-05
-2.92445404577465e-05
-3.56003996195289e-05
-2.61335974228957e-05
-3.54724052666049e-05
-3.93738363213719e-05
-1.12527235589152e-05
-3.37830246955469e-06
-2.51304384424553e-05
-2.11628003312908e-06
-3.59420339280187e-05
-4.53816179452783e-05
-6.28788492166136e-05
-5.09839549907876e-05
-8.0056814797289e-06
-1.98092374181581e-05
-3.13346155243569e-05
-3.31527810196796e-05
-2.84635940631869e-05
-5.24480603239138e-05
-3.44126967774997e-05
-1.41563531687715e-05
-2.42125419600392e-05
-1.99949394154882e-05
-5.39162408669654e-05
-2.33753040421267e-05
-2.79658856652162e-05
-3.47019303255088e-05
-3.49388516017164e-05
-9.1638125740044e-06
-4.67796859530673e-05
-1.2584945676523e-05
-3.49079333295449e-06
-2.55215099564399e-05
-5.39921272712973e-05
-2.93744693616542e-05
-2.19262159352241e-05
-1.86915508321368e-05
-1.29168051773726e-05
-6.26091256005313e-06
-3.59915311248998e-05
-5.24140864889194e-05
-8.40453301415182e-06
-2.95105005075029e-05
7.31444578502915e-07
-3.51107716512561e-05
-3.76707816353425e-05
6.52694866416986e-07
-4.35058469906746e-06
-3.65891005179381e-05
6.08398020292604e-06
-4.43610351896651e-05
3.33424938433361e-06
-2.03296539751052e-05
1.43417349529405e-05
7.81852572613631e-06
-3.60248849685193e-05
-3.78404977531382e-05
-2.12383763552313e-06
-3.78706796226033e-05
-1.0229051094977e-05
-4.4632223103229e-05
-2.99390744190698e-05
-3.47938692794717e-05
-4.18793677293753e-05
-2.36886495751668e-05
-2.01774265543101e-05
-1.44346682815521e-05
-5.16591361062548e-05
-3.98476948556703e-05
4.33101830870273e-06
-2.63843217733212e-05
-3.09971693362664e-05
-2.47034803040543e-05
-5.10971802690639e-05
-1.05219929873232e-05
-3.28539084574521e-05
-5.16363101740841e-05
-4.23520308611869e-06
-4.21605563585755e-05
-1.60570384672712e-05
-1.77609878693241e-05
-2.62092793460097e-05
-3.12487588803654e-05
-2.97693455686627e-05
-3.73655023282475e-05
-2.24809784012946e-05
-5.16196218565887e-05
-7.44484341942681e-06
-2.23380224406774e-05
-1.19453561513245e-05
-4.56348025030684e-05
-7.68371056353598e-06
-9.42944853457089e-05
-7.50446366792314e-05
-1.57382061260967e-05
-6.60131012859631e-06
-2.02278471322608e-05
-4.17417718388458e-05
-1.99963586983288e-05
-1.27404021865137e-05
-1.10199167095888e-05
-5.75116208896699e-05
-1.70256302194038e-05
-2.37476436864668e-05
-6.16201136936539e-05
5.39339122316501e-06
-4.31646522182183e-05
-4.24887967998201e-05
-5.79386487650135e-05
-5.36842065945626e-06
-6.67850341805768e-06
-4.42102723538648e-05
-3.67832566571598e-05
-3.35623581622397e-05
-2.4037643292894e-05
-2.62483622049189e-05
-3.97923595915934e-05
-4.2206512190666e-05
-3.70245882073368e-05
-2.08487532428438e-05
-3.05797986453045e-05
-4.6495973270555e-07
-9.66563578489772e-06
-5.89683589860855e-05
-2.79662818674742e-05
-2.50595253440438e-05
1.27764798408546e-05
-3.35167760314538e-05
-8.33137220463915e-06
-2.7246470688646e-05
-3.42494263070477e-05
-3.6197253570102e-05
-2.69589980655303e-05
-5.19853624366271e-06
-7.95061266997359e-06
-2.11484333713344e-05
-2.34662071138974e-05
-3.63228919956814e-05
-3.38683068011871e-05
-5.62398261253065e-05
-2.54679327368846e-05
-9.79606734039459e-06
-2.57572248448732e-05
-2.0800956470276e-05
-1.08473137392463e-05
-1.90852943842625e-05
-1.14309945484081e-05
-3.92220106445593e-05
-1.6683815838413e-05
-3.62652629565364e-05
-1.8770693423762e-05
-1.29421439116624e-05
-3.26485622844923e-05
-5.74319669881634e-05
-3.13534964471626e-05
-4.02215775900945e-05
-2.66076651500314e-05
-9.08086609698183e-06
-3.35550374683118e-05
-8.92937207118727e-06
-6.27014337709896e-06
-3.96503887393682e-05
-4.53398535342597e-05
-5.13565646571328e-05
-2.79145978382705e-05
-1.93759543727619e-05
-5.90444930687427e-05
-2.49022535968857e-05
-3.18541808792783e-05
-2.0906734190866e-05
-1.08318601995527e-05
-3.34301622280996e-06
-5.11951125308919e-06
-3.94245628826901e-05
-3.24735694266965e-05
-3.579583223533e-05
-3.53493266536702e-05
-4.7952269043854e-05
-2.01726107024443e-05
-1.08388071675033e-05
1.23096581918742e-05
-1.75537377526131e-05
-2.31543384467453e-05
-4.18408208103337e-05
8.87814811639025e-06
6.95117592579218e-07
-1.75587979300095e-05
-3.18979638422681e-05
-6.55027672726936e-06
-1.63440248878524e-05
-5.51055170759342e-05
-5.61207560644639e-05
-4.13499454503032e-05
-4.31414117176053e-05
-2.83038099481874e-05
-4.25194032695361e-05
-4.06403037044172e-05
-5.50581860806065e-05
-2.96364154189464e-05
-4.0647990684964e-05
-2.73059184592066e-05
-3.47681920376131e-05
-1.05662627428716e-06
-5.43618703187375e-06
-5.82508415926308e-05
-2.928822781413e-05
-2.67054782668833e-05
-4.6387622461422e-05
-4.38587038937696e-05
-2.26287246496786e-05
-4.23430060566401e-05
-1.71365697882848e-05
-1.64793094196368e-05
-3.70466471319964e-05
-4.93956472125577e-06
-3.10005717951434e-05
-2.70245377313254e-05
-3.72548396527693e-05
-8.70218695011006e-06
-2.85510034944882e-05
-1.80590835416794e-05
-4.07469315677087e-05
-3.46555257017565e-05
-4.92727869756325e-05
-1.47577346025225e-05
-9.53101326468223e-06
-3.31169319202154e-05
-3.56901577586427e-05
-3.5529426837993e-05
-3.57105606373717e-05
-3.62916558707784e-05
-3.78639029981034e-05
-1.21871904237447e-05
-2.18659357635497e-05
-1.84383798686204e-05
-6.26406945596673e-05
-1.5509571996298e-05
-3.69946454450473e-05
-4.40307456374789e-05
-4.40060852379629e-05
-3.318045967822e-05
-3.62672720930241e-05
-1.5849089852225e-05
-9.35931826357172e-06
1.35729052787778e-05
-4.22409506274211e-05
-2.42935420457067e-05
-2.73787133769937e-05
-4.39498807740468e-05
-3.11305778982081e-05
-5.19148278711122e-05
-2.5014495046764e-05
-3.21769341322678e-05
-5.0908574427424e-05
-3.07977265629909e-05
4.24664424833331e-06
-4.17285567109677e-05
-4.80722053406905e-05
-2.63029527502654e-05
-3.74149032557566e-05
-4.13459876713321e-05
-1.12844466224575e-05
-3.12736224267787e-05
-2.32299433475082e-05
-2.44306755353455e-05
-2.73784002392134e-05
-9.42309814434087e-06
-2.3105586475804e-05
-3.49389537108541e-05
-2.59870276908119e-05
5.26853494153687e-06
-1.6405639812074e-05
-2.81732182146776e-05
-2.784914327152e-05
-1.75634553110138e-06
-4.99966773967137e-05
-2.74440382642863e-05
-5.14062997303668e-05
-3.37422471459929e-05
-4.10256743935757e-05
-1.03222235130838e-05
-1.69352457412766e-05
-2.34983409438028e-05
-3.43939350046781e-05
-3.44652253539912e-05
-4.99080663148946e-05
-3.60104691029661e-05
-2.11324213323615e-05
-3.9704809803017e-05
3.07283232757842e-05
-5.08902920676125e-05
-1.20931452269499e-05
-2.11398744467202e-05
-1.50237966684794e-05
-3.68932663077925e-05
-2.56473330353176e-05
-3.63472956748105e-05
-1.03206137213242e-05
-3.05292198430288e-05
-3.23302740313661e-05
-4.17246042711122e-05
-4.42362657155468e-05
-2.52808520914579e-05
-3.59257028165379e-05
-4.94837668463668e-05
-4.84695627390142e-05
-1.51686286564031e-05
-2.4904334094223e-05
-3.8042928674452e-05
-2.12008204405185e-05
-3.19895806631386e-05
-1.73543745945234e-05
-1.40592740772426e-05
-2.71093276666221e-05
-1.56400908241258e-06
-3.48946054431836e-05
-2.23135946750222e-05
-5.51530646812828e-06
-9.72823632411507e-06
2.51156101473009e-06
-4.35586586770319e-05
-1.33315494380398e-05
-1.15692540024147e-05
-2.78894537729759e-05
-1.77961273044308e-05
-4.22952241092772e-05
-3.027501061557e-05
-1.07911858104701e-05
-2.04297090704504e-05
-2.97893818657693e-05
8.49127636698241e-06
-1.53090479648654e-05
-2.47133969959385e-05
-2.65506914724596e-05
-1.90574991314188e-05
-8.45371998931462e-06
-2.62095468104874e-05
-2.6088351327095e-05
-5.11411191962284e-05
-4.78612506244347e-05
-4.27143186217511e-05
-2.84414466459895e-05
-4.0477062989738e-05
-2.17521262361634e-05
-7.85604742037045e-06
-3.41494035217255e-05
-3.72495474034002e-05
-7.26659009879232e-05
-3.12924261937097e-05
-9.20058305860721e-06
-3.75514716672169e-05
-2.42333344754957e-06
-3.80052068308488e-05
-2.64890113186265e-05
-3.81978358595866e-05
-3.78591416550616e-05
-7.37231835269681e-06
-3.33955312501879e-05
-4.37572177974008e-05
-2.15504649338018e-05
-2.46386292913461e-05
-4.35725797403355e-05
-1.68657650364704e-05
-1.83716283883067e-05
-1.93885830880649e-05
-9.60775782357849e-07
-3.36524290192461e-05
-3.90461063590811e-05
-3.12835316433818e-05
-2.82253898106674e-05
-3.32607823065379e-05
-2.11410054220699e-05
-3.10023609474827e-05
-3.45786305601923e-05
-6.04210325734382e-05
-4.44996527462817e-05
-1.95290761171211e-05
-3.62083519595237e-05
-4.32187144376005e-05
-1.38926425641159e-05
-4.079445994643e-05
-2.48308552764775e-05
-3.32488284786984e-05
-2.89203586004951e-05
-3.8269622236957e-05
-2.80117501027544e-05
-3.14246069225914e-05
-3.36669177330368e-05
-5.62169585201816e-05
-3.11592401094409e-05
-4.33884686772882e-05
-3.64807992299622e-05
1.14457527519083e-05
-2.92481964880434e-05
-2.32273437416118e-05
-3.22228380183488e-05
-3.56697499365096e-05
-3.66468581246528e-05
-6.66581360441956e-05
-3.8697162158986e-05
-1.21204397197471e-05
-4.16239928340658e-05
-2.65700812761141e-05
-4.20968343379518e-05
-4.43453311255055e-06
-2.9828738806671e-05
-2.41700200544736e-05
-6.67114298701288e-05
-3.19507317662805e-05
-1.69627886643918e-05
-1.92275910322851e-05
-5.32594559536706e-05
-3.38404611346719e-05
-8.8231604327991e-06
-4.17998234256824e-05
-4.98355712559395e-05
-5.34753999861473e-05
-4.63770501158408e-05
-2.66603149597959e-05
3.51911874994411e-06
-3.03981442130092e-05
-1.01252431293135e-05
-2.72217210505779e-05
-2.77225193317014e-05
-3.43567917795348e-05
-7.13512636727461e-05
-3.06229278432085e-05
-3.17812150239951e-05
-3.00963436735735e-05
-6.40066726562588e-05
4.41283470397019e-06
-3.20102177567779e-05
6.08926735581532e-06
1.49041864125605e-05
-4.22893134053847e-05
-3.71978856692778e-05
-2.42310784818258e-06
-9.77924828332728e-06
-3.41096213134829e-05
-2.42816336922525e-05
-1.57433521714562e-05
-2.73194523110205e-05
-1.16035351418959e-05
-4.30520253479829e-05
-3.97062104359423e-05
-2.31803197620923e-05
-2.44231122768963e-05
-2.56649302349857e-05
-3.843485332064e-05
-3.23785781531633e-05
-3.14606573365566e-05
-3.01332173390721e-05
-1.97054768349665e-05
-1.67786433278561e-06
-2.56670499908292e-05
-2.84036349330287e-05
-1.78002991096869e-05
-2.99001180650381e-05
-3.60754566548887e-05
-3.56269054180998e-05
-1.99724768600365e-06
-4.70147888483846e-05
-5.41410349620015e-05
-3.62451386477076e-05
-1.90177114565621e-05
-1.10937918514833e-05
-1.63917806802216e-05
-5.45919239551094e-05
-3.52040397582442e-05
-4.91645547870053e-05
-2.19523614659549e-05
-1.47820876491349e-05
-2.52724756559196e-05
-1.60992027228626e-05
-7.89962239947498e-06
-3.06309616315726e-05
-3.96067696666483e-05
-3.91730870311449e-05
-4.62884647368783e-05
-3.49420108357066e-05
-4.04089984526057e-05
-3.63173567231018e-05
1.05637824497495e-05
-1.81814367517317e-05
-7.90026489029166e-06
-3.47726893400157e-05
-8.30632038684961e-06
-4.0836690975152e-05
-1.30649428760557e-05
-2.19622624806202e-05
-4.57456180978215e-05
-1.40292246411101e-05
-2.8033453424324e-05
-5.31500258110696e-06
-2.05651157043825e-05
7.70591526003551e-07
1.58983624831396e-05
-7.19045207180681e-06
-1.80581699319309e-05
-1.26706571285184e-05
-2.22921261019598e-05
-7.03319193536341e-06
-2.37403302657094e-05
-1.85210536551428e-05
-2.38112603630335e-07
-3.92967412123136e-05
-4.18642893921103e-05
-3.70439612712005e-05
-3.68229677913554e-05
-4.94351042951623e-05
-3.35839843800896e-05
-3.22035740354597e-05
-1.97994855636026e-05
-2.47948831583565e-05
-7.14370095298893e-06
-1.78432531535869e-05
-5.7878838992221e-06
-2.38433998427952e-05
-1.63682442668587e-06
-4.74437598284703e-05
-5.84922743789437e-05
-2.89810659020863e-05
-1.23616243052302e-05
-5.00313778849873e-05
-2.72271050493897e-05
-3.41856484894639e-05
-5.67764915546165e-05
-3.30928863520891e-05
-3.99311725645663e-05
-2.18399098895431e-05
-1.65035571316848e-05
-3.63640521961974e-05
2.21223811315915e-06
-4.49290900672981e-05
-2.80499452429418e-05
-4.79803252616387e-05
-3.94408953536145e-05
-4.97106638667931e-05
-2.97654003675466e-05
-5.77776816048614e-06
-4.74838509678587e-05
-3.96714341957052e-05
-2.01069324545793e-05
-4.361786352333e-05
-2.10038414714778e-05
-5.7525314400752e-06
-3.46734153173774e-05
-5.13698305105672e-05
-3.58965068803591e-05
2.23687077599502e-06
-2.8104798428704e-05
-2.88571015233017e-05
-2.85538254530565e-05
-3.42221646241339e-05
-3.32412462393873e-05
-4.06771385663591e-05
-2.61509116059671e-05
-9.53989390403961e-06
-5.38604459803632e-06
-5.87664876623761e-05
-1.99162500257011e-05
-2.04280935019071e-05
-3.37315338193501e-05
-1.73537784965294e-05
-1.04274867615581e-05
-3.1644183853912e-05
-5.18633273676014e-06
-5.85126799264674e-05
-2.08511359189739e-05
-1.98197575403328e-05
-5.3522651588125e-05
-2.57678555470423e-05
-3.34031054369885e-05
-1.61063379841579e-05
-1.23924694726704e-05
-1.34762424599091e-05
-4.69758151399504e-05
-1.59052263252214e-05
-5.65430825920474e-05
-2.93339892677177e-05
-1.52504428978599e-05
-2.82389891848137e-05
9.78662516281512e-06
-2.63988382507208e-05
-2.34978539127189e-05
-7.26269458552271e-06
-1.10590987133558e-05
-3.67638701469319e-05
-7.35162607324936e-05
2.66715882103666e-06
-1.68975144718571e-05
-5.39978164327242e-05
-1.438277919959e-05
-9.87348856024274e-07
-1.55831565318007e-05
-1.65587939862065e-06
-1.38393443336955e-05
-2.3798735914925e-05
-2.10018263500257e-05
-2.75249581248098e-05
-5.58652220799021e-05
-1.82643133608278e-05
-5.07191447972974e-05
-3.24741244189999e-05
-9.17473872494173e-06
-3.67026212136461e-05
-1.21306174909189e-05
-1.53196934596726e-05
-2.13737655862325e-05
-2.67249506213449e-05
-1.37504326986518e-05
-3.46772131868462e-05
1.86064146694925e-06
-2.90621530186025e-05
-3.53810995218221e-05
-3.55873565359956e-05
-5.24230702388345e-05
-6.32896662904692e-05
-2.8417991244921e-05
-3.75240938544027e-05
-2.45313651397771e-05
-2.60875030887446e-05
-3.04398654694792e-05
-3.76641095539194e-05
-1.11496962543385e-05
-4.84070432575241e-05
-3.55933545623652e-05
-2.49138805982712e-05
-1.46583789541196e-05
-2.0633521929196e-05
-2.11587447878515e-05
-3.35652210485805e-05
-5.5760642647726e-05
-1.11802143752578e-05
-2.20970511126993e-05
-9.40577295348734e-06
-5.4433777760255e-05
-4.44988598737425e-06
-2.73228639814007e-05
-2.74252295307689e-05
-3.25063813107894e-05
-2.76000389147363e-05
-3.11810631352212e-05
-3.70098869023798e-05
-3.09775749998931e-05
-6.00900244936993e-06
-3.97128433902716e-05
-9.35268562889218e-06
-1.02933492272415e-05
-3.74809837761318e-05
-1.15608497344169e-05
-3.11224211182913e-05
-3.68917905810103e-06
-2.99535930703353e-05
-1.11710927163192e-05
-6.54817230097306e-06
-2.49064869938813e-05
-6.0502102234063e-06
-3.17673124356998e-05
-2.76302311058327e-05
-2.43140172022214e-05
-1.94181806903508e-05
-3.84248533948945e-05
-6.3672193696627e-05
-3.64096893010979e-05
-3.90780543394195e-05
-3.37611950283801e-05
-1.67676427279702e-05
-4.86315565039263e-05
-4.60242437880693e-05
-1.61950567062052e-05
-1.03782034311594e-05
-1.56645719835833e-05
-4.46751299898099e-05
-2.03816150617683e-05
-5.00375785016177e-05
-3.30023889170301e-05
-1.47460585449481e-05
-1.57332829232263e-06
-4.07910966567864e-05
-5.93013977588502e-06
-2.88826123314334e-05
-2.86317369649877e-05
-1.85090644238352e-05
-3.69081200206887e-05
-2.59029862139069e-05
-3.42482470096648e-05
-3.99207544282844e-05
-4.23281620500252e-05
-2.27745170097895e-05
-3.17052851246822e-05
-3.67733716671747e-05
-1.78317280021675e-05
-3.10763345019483e-05
-2.05610964818225e-05
-4.39749784451853e-05
-1.76365571287294e-05
-4.98195342222554e-05
-2.7896177959303e-05
-1.58587257681082e-05
-3.17730601919795e-05
-3.2250929683544e-05
-5.1081144511141e-05
-3.02561734186416e-05
-2.44107407785875e-05
-3.7630784125336e-05
-2.67123373477129e-05
-1.68419218519123e-05
-2.23333918566531e-05
-2.66408751547012e-05
-1.78160038367353e-05
-2.50091882995941e-05
-3.46760256665088e-05
-2.51634796567953e-05
-4.75088904745187e-05
-3.34897665554817e-05
-1.40390596099003e-05
-2.13146406211577e-05
-1.34936345687354e-05
-3.69437465863987e-05
-2.49348696921277e-05
-1.29666374427551e-05
-4.42429316017581e-05
-1.3701673988329e-05
-1.19008060660813e-05
-2.17615474388479e-05
-2.57891874660964e-05
-3.73219394556642e-05
-1.79715729476086e-05
-5.43745948111389e-06
-5.14722141658024e-05
-3.08166370025375e-05
-1.04542019254366e-05
-3.14280005027473e-05
-3.70498405765447e-05
-3.51839667418549e-05
-3.14154195355602e-05
-6.24780678102476e-05
-3.92461737902931e-05
-3.70496691120865e-05
-2.409565040085e-05
-2.3881557717917e-05
-3.49543907208762e-05
-4.9082856115737e-05
-1.97265806201269e-05
-1.34223671341937e-05
-4.30638044127844e-05
-3.07064225936825e-05
-3.1672430458483e-05
-3.65898782619027e-05
-4.14405249525985e-05
-4.59304954708752e-05
-6.43136129491918e-06
-3.34153331747449e-05
-1.33904780377506e-05
-2.91131577051401e-05
-4.62809290307287e-05
-7.56233379157306e-06
-1.8064638117716e-05
-1.49718361781301e-05
-2.20006940008572e-05
-1.28802742757554e-05
-3.58639064842316e-05
-2.61107962119219e-05
-1.63903296950099e-05
-2.5601324806861e-05
-2.12588692836506e-05
-4.82247175154083e-05
-4.18580742768937e-05
-3.37852054620166e-05
-3.50623212739199e-05
-5.77676647493071e-05
-2.70830423223164e-05
-1.4594038849606e-05
-6.1613064758778e-05
-4.44369967537979e-05
-1.07741819228733e-05
-3.4240367879922e-05
-3.06062316377374e-05
-6.77052126597616e-06
-2.77603824710668e-05
-5.44777174270293e-05
-1.52318376982342e-05
-1.56652504283513e-05
-8.03702453793797e-06
-1.32172471469377e-05
-2.4532242509634e-05
-2.50603120131127e-05
-2.60260938855668e-05
-2.82091031587902e-05
-2.70071038469869e-05
-2.49579682252305e-05
-5.4078528276608e-06
-4.0129501512534e-05
-1.22125865381479e-05
-5.20981029321732e-05
-2.71047262337722e-05
-5.22862464093502e-06
-1.86334349578194e-05
-1.06275304523434e-05
-1.69362501937132e-05
-4.14591002795766e-05
7.83584589670336e-06
-4.03138024428449e-05
-2.83221739967281e-05
-7.42290049764531e-07
-5.05123386353266e-05
-3.46795272585088e-05
-3.40973326254587e-05
-1.29553733003822e-05
-7.20329361935784e-06
-4.3493735883144e-05
-2.71576286864925e-05
-2.02945787055087e-05
-3.14991476768296e-05
-1.99405509464527e-05
-2.56457594960657e-05
-3.68598086676455e-05
-1.39712788870433e-05
-5.70765025343331e-05
-1.26595080797012e-05
-1.77382074114074e-05
-3.95280381532244e-05
-3.46459536084824e-05
-4.14431484911098e-05
-4.30404292459244e-05
-5.75366134917533e-05
-3.25227254986139e-05
-3.91386793996593e-05
-3.40033593065991e-05
-3.25326899519211e-05
-3.9187564866661e-05
-4.51456489018017e-05
-3.39250338741906e-05
-2.21281344564271e-05
-7.53742817365089e-06
-3.25293980419962e-05
-1.3491365976861e-05
-1.50467142402065e-05
-1.61176381933365e-05
-4.75881337912043e-05
-2.79968472806878e-05
-1.02318466631418e-05
-2.72136455336832e-05
-7.26314178439115e-05
-1.18360406674369e-05
-1.70440215976954e-05
-3.76975693601695e-05
-2.1375656486126e-05
-2.30712263229378e-05
-2.86263828544153e-05
-2.25190349301984e-06
-4.12848155614457e-05
-3.07155315304159e-05
-4.70907399729445e-05
-2.30260827516516e-05
-3.84546528025159e-05
-2.09300800769892e-05
-2.00382014494515e-05
-2.30044478173893e-05
-4.85037461081792e-05
-4.77995956478672e-05
-3.59509109487933e-05
-4.69712739464269e-05
-3.44295431417918e-05
-2.7379384374858e-05
-4.78228700355545e-05
-3.9141287860814e-05
-5.43827858973583e-05
-6.36007111977478e-06
-1.33481298922598e-05
-6.64196797959e-05
-1.88391042722402e-05
-2.36741380788964e-05
-3.08164845401872e-05
-2.77954086080239e-05
-3.54962999253687e-05
-1.85751770645817e-05
-3.52588131722759e-05
-3.33675387396557e-05
1.00421713384881e-05
-1.49901472489916e-05
-2.84835037760203e-05
-1.70048996086926e-05
-1.98329937634892e-06
-3.84062677477515e-05
-1.92480400037098e-05
-1.90053385347531e-05
-2.43685050313112e-05
-2.75033918781574e-05
-1.27787001346508e-05
-5.68202310490728e-05
-2.34944524634363e-05
-1.1387815218694e-05
-3.99474818852667e-05
-3.08393773120575e-05
-2.46325935709663e-06
-2.73899893435313e-05
-2.99306485060472e-05
-2.50585391069194e-05
-2.86308919146684e-05
-4.51157989610354e-05
-3.51161835623116e-05
-3.82608984628316e-05
-1.64314222397805e-05
-1.79755135673497e-05
-4.12088032593187e-05
-3.79654875676993e-05
-4.70544636762425e-06
-2.50989152796334e-05
-2.43938668379291e-05
-2.84702644674642e-05
-1.8957134127061e-05
-4.69478181427689e-05
-3.60894075485542e-05
-1.5963762355321e-06
-3.52197245152369e-05
-3.36072400533034e-05
-7.73161444509865e-07
-5.3131182199987e-05
-1.29318424343976e-05
-1.55567452563192e-05
-5.3350119570794e-06
-1.81671539227228e-05
-4.76584009052858e-05
-4.39245749577787e-05
-7.7414921141002e-05
-3.87361371575964e-05
-3.18098964578035e-05
-3.09302753015596e-05
-1.38817352643405e-05
-4.20712383118541e-05
-4.53005200288455e-05
-4.65828218846321e-05
-2.89786860786936e-05
-1.11078984773343e-05
-9.78426625964797e-06
-5.80719860383123e-05
-3.09725971573337e-05
-3.35510631837651e-05
-3.36131929215813e-05
-2.6304301321732e-05
-5.4580818486395e-05
-5.17096043041911e-05
-2.30888216546996e-05
-1.31009897557047e-05
-3.05981835801229e-05
-2.25847019933049e-05
-2.20977572889607e-05
-4.70995266214671e-05
-2.18757051435205e-05
-2.57779200793593e-05
-5.10612628972875e-05
-2.11740117127205e-05
-4.00800519102732e-05
-1.47235010659682e-05
-6.80734773852504e-05
-2.01747595495362e-05
-8.17279470249743e-06
-1.07178375162907e-05
-1.07174201392822e-05
-3.32909647735724e-05
-2.77113937002738e-05
-5.23122185585461e-05
-3.92848990483845e-05
-2.5432232723858e-05
-3.92304632763899e-05
-2.98043816607696e-05
-3.72469433480159e-05
-5.72660183363731e-05
-7.62523201149357e-07
-2.67235572257308e-05
-3.41255409313348e-05
9.13090696610936e-06
-3.92853620910438e-05
-2.00869567508159e-05
-3.88183497875102e-05
-2.17411231834878e-05
-1.95540683207332e-05
-4.02068974451854e-05
-5.33854521234437e-05
-3.08145724662304e-05
-1.52592760029412e-05
-2.60596052346749e-05
-7.50406450860001e-06
-5.47293971053468e-05
-5.77018125948271e-05
-8.97072398711865e-06
-6.14534072474614e-05
-3.63339056899909e-05
-3.14717429628886e-05
-3.3163340788221e-05
-4.31401708828445e-05
-3.83783857290168e-05
-4.74698299427603e-05
-2.68425779358723e-05
-1.94380341879256e-05
-4.03021059734293e-06
-3.48402619090359e-05
-1.29043199571449e-05
-2.64506418468935e-05
-4.98671900319206e-05
-3.16410072021443e-05
-1.30779843625095e-05
-2.05667353381804e-05
-1.43391882830267e-05
-5.33821786012659e-05
-2.05388347679149e-05
-2.89227936994837e-05
-5.91634716451957e-06
-2.21735793968617e-05
2.08399532276298e-05
-5.13129932053835e-05
-4.56915190316407e-05
-1.20882882330368e-05
-6.94244934846693e-06
-2.37153779617184e-05
3.56795332954163e-06
-3.12268109558155e-05
-2.62860138802994e-05
-4.23352255566129e-05
-1.81072496978209e-05
-3.67887652041869e-05
-4.09196625698712e-05
-5.07583632220668e-05
-4.61862252874115e-05
-1.91092518156592e-05
-4.13389909102803e-05
-4.98995956582067e-05
-5.19519391089901e-05
-2.31191228676694e-05
-3.10001005875868e-05
-3.58278459744041e-05
-4.62440343064631e-07
-4.50218067338975e-05
-2.39031413685209e-05
-2.81648657701999e-05
-3.27155220861737e-05
-5.69274618667863e-05
-1.83351497162598e-05
-2.71449176839832e-05
-1.0204915191649e-05
-5.32479951267419e-05
-5.11721102531803e-05
-4.69724058172717e-05
-2.5901371347582e-05
-4.67050349744409e-05
-6.5272863662196e-05
-2.59032732613906e-05
-3.092963886345e-05
-4.47985329959871e-05
-4.82499243866749e-05
-2.43108045231817e-05
-1.99929170603013e-05
-3.00708225732045e-05
-6.59145869591081e-05
-1.20216971974049e-05
-4.66119715673998e-05
-4.36733979322705e-05
-3.80222004145296e-05
-2.18356842764174e-05
-1.86961267378871e-05
-4.18874403778638e-05
-3.82752903248579e-05
-4.36159912979015e-05
-2.68396764032057e-05
-3.50057665385879e-05
-1.01573478230557e-05
-5.77832032018164e-05
-1.62652482647858e-05
-2.97424101656098e-05
-2.49190809530896e-05
-2.80080501095242e-05
-4.44839395850803e-05
-1.391335091418e-05
-2.28422235493547e-05
-3.14467544984005e-05
-2.87349122618021e-05
-3.15047261517669e-05
-4.53129160338689e-05
-3.22479129919463e-05
-1.04096913289182e-05
-3.42197318293282e-05
-2.67775702202924e-05
-2.79402736659679e-05
-3.03699534943566e-05
-3.5288597428614e-05
-4.19380641590895e-05
-2.39531025273378e-05
-2.34540246204974e-05
-2.68655187559722e-05
-2.35369331417589e-05
-6.45084981730936e-05
-5.90856467068464e-05
-3.58982156506151e-05
-6.35356568962359e-05
-5.12715708667667e-05
-4.50681464746105e-05
-3.51025969153616e-05
-3.22159218478976e-05
-2.25635475268092e-05
-1.87931230615325e-05
-2.75360615433146e-05
-1.78106172879468e-05
-1.50783412659402e-05
-2.77963106697708e-05
-3.70749002614146e-05
-6.4256564296422e-05
-1.99328825221482e-05
-1.80406790567221e-05
-3.90702533416905e-05
-1.61730967381475e-05
-3.10430419721281e-05
-1.72493929972591e-05
-2.98219625582395e-05
-1.97179506119003e-05
-2.32671667853592e-05
-4.08933720635076e-05
-3.8869883672617e-05
-8.73992762173026e-06
-1.75577156468037e-05
-3.00451389396031e-05
-1.29535130254198e-05
-4.06367927737992e-05
-2.5412124543937e-05
-4.46773382073336e-05
-3.99837557725031e-05
-2.8690263915036e-05
-6.09696128296178e-05
-3.60342027070499e-05
-3.6526441076104e-05
-4.05394828526216e-05
-3.01337629953706e-05
-2.54816435420241e-05
-9.23865360310329e-06
-3.40532868624938e-05
-2.72065063943938e-05
-6.64883019291778e-06
-4.19222513069945e-05
-2.32836581362293e-05
-1.53538245782044e-05
-4.72751192076267e-05
-3.04179545033748e-05
-3.96636705900606e-05
-3.7145453922148e-05
-3.51772407138186e-05
-4.94296378687614e-05
-4.75129925352922e-05
-2.34492387983851e-05
-3.81957107888894e-05
-6.53182443234881e-06
-1.92541391424179e-05
-4.96405868655698e-05
-1.76424024167669e-05
-4.76033802732897e-05
-2.9973830564274e-06
-1.77931550379331e-05
-1.16929135530981e-05
-5.19856182163024e-05
-6.01587200277563e-05
-3.83680640036975e-05
-3.94526696571966e-05
-3.89357785570324e-05
-5.26067456019524e-05
-3.96577910565192e-05
1.04112160839372e-05
-2.26791032640228e-05
-3.29806389473989e-05
-1.6420918359504e-06
-6.05748592684508e-06
-4.15856121037688e-05
-2.73229980638847e-05
-6.29485359160427e-05
-3.18643324089567e-05
-3.55065614390547e-05
-1.10442376090389e-05
-3.53923751168392e-05
-1.61502302279833e-05
-2.03252194148616e-05
-4.8605012416303e-05
-2.60162184302448e-05
-1.43790241485694e-05
-3.3583564197607e-05
-1.57863259370142e-05
-3.03036652740339e-05
-3.27974870389915e-05
-4.08049034083962e-05
-1.79496299767178e-05
-2.09680662554273e-05
-3.24811032091529e-05
-2.84620070821105e-05
-6.03655623900814e-05
-1.52291288045333e-05
-3.18117466863954e-05
-2.87266223666628e-05
-2.84352839244864e-05
-3.19612472473636e-05
-3.21162716915397e-05
-3.50244841572727e-06
-4.23321574065255e-05
-3.00256886367622e-05
-4.60952261394353e-05
-3.06417625474825e-05
-4.126907388087e-05
-1.90243052127981e-05
-4.01732407673209e-05
-3.40248780672263e-05
-1.46522593486158e-05
-2.30953639928265e-05
-3.06566640416335e-05
-2.61729335305998e-05
-3.58615388391778e-05
-2.26438816011987e-05
-3.7242551611267e-06
-3.43406839607709e-05
-3.15028279858825e-05
-1.01344609298554e-05
-3.13272254825299e-06
-5.06990667732596e-06
-2.00450158686096e-05
2.33447988244014e-07
-2.06753038695094e-05
-1.50120534033473e-05
-2.66184766539825e-05
-2.57938783481373e-05
1.55000529624659e-06
-3.6324733476985e-05
-4.04461332626394e-05
-2.38833679755882e-05
-3.16391856961712e-05
-3.4137553435469e-05
-1.66044289379256e-05
-1.61869671240911e-05
-4.04893974177643e-05
-3.11163016657679e-05
-2.52989065513403e-05
-3.46241885646039e-05
-3.30120044481083e-05
-3.13943604829134e-05
-6.52061052406505e-06
-1.44783501652678e-05
-2.03051284637435e-05
-2.670518667812e-05
-1.60799562169048e-05
-5.63880284209368e-05
-4.54933995052161e-05
-4.1603178837607e-05
-2.29138907777956e-05
-4.30643617796182e-05
-3.089427646783e-05
-9.60695818619715e-06
-2.9659699221141e-05
-2.87112667265251e-05
-6.70997562767733e-05
-2.68524125004528e-05
-2.74603208260095e-05
-7.96901072352047e-06
-1.11186285739097e-05
-4.89476851369095e-05
-2.95857037670843e-05
-2.7071912903155e-05
-5.97710531898443e-05
-3.98843708215932e-05
-4.09328373002462e-05
-1.72584197959273e-05
-4.10411525768731e-05
-5.01569227916658e-05
-1.28178946677708e-05
-8.27963663227929e-06
-1.58511748372877e-05
-6.35273097642319e-05
-2.60158536194456e-05
-5.08854771140931e-05
-1.04252473856457e-05
-1.69730839862037e-05
-1.28959689161269e-05
-1.94643520741575e-05
-1.46850442745461e-05
-1.52963661597442e-05
8.68335658831573e-07
-1.97577959970128e-05
-3.05247589739302e-05
-4.34549579445412e-05
-4.98582470409333e-06
-9.22811746528579e-07
-3.93334436368415e-05
-2.02221787194083e-05
-6.41850490904532e-05
-2.4940204529019e-05
-4.97106066519593e-05
-4.13124191678604e-05
-2.61750229621407e-05
-5.21339047834474e-06
-2.15159289130589e-05
-1.27253025706514e-05
-1.08118484395295e-05
-4.42939969137571e-05
-3.67910507061318e-05
-3.66038085537185e-05
-3.51963288896877e-05
-1.96209443464304e-05
-1.22639824861236e-05
-5.29030326596587e-05
-2.39034715890313e-05
-2.13099691271197e-05
-1.37488774357468e-05
-1.7819168306262e-05
-4.97727463796823e-05
-2.6798971999816e-05
-3.28303523255973e-05
-4.29793282510285e-05
-2.12698310718954e-05
-1.49827053305714e-05
-2.66674857633658e-05
-2.5299584945838e-05
-2.30959526178085e-05
-1.97358094215808e-05
-1.88570176881912e-05
-7.18930881550049e-05
-3.76835448612521e-05
-2.12360842345515e-05
-5.7638258800067e-05
-4.14156040093456e-05
-1.27185044819691e-05
-4.17141455474197e-05
-4.11733784061817e-05
-1.56859572874845e-05
-4.21520859672389e-05
-5.8957524858887e-05
-1.5942945200399e-05
-4.95120393973706e-05
-2.34715493951714e-05
-1.9818359843186e-05
-5.14964281187032e-05
-2.48385574478616e-05
-3.69769457368277e-05
-3.51529824407532e-05
-4.61904178047472e-05
-3.72421536262137e-05
-2.69780377300208e-05
-3.60356590751739e-06
-3.00795944365789e-05
-3.44436098168694e-05
-3.11410285603299e-05
-7.52846860564447e-06
-3.5930881133991e-05
-1.8588015951713e-05
-3.0616223893378e-05
-1.51667933110119e-05
-6.50098989160438e-05
-1.11878385139866e-05
-2.56067090694167e-06
-1.6594660619833e-05
-3.28759472755192e-05
-2.94766736942539e-06
-3.8503090421878e-06
-2.03184333224892e-05
-3.52024047198395e-05
-4.52801824056255e-05
-4.72336331340872e-05
-1.46245699613899e-05
-5.08035652417194e-05
-3.52200894292443e-05
-3.03403315729733e-05
-2.99989417284737e-05
-2.33426939290447e-05
-4.05621938672352e-05
-2.64415397713985e-05
-1.20728702142e-05
-5.29930249690407e-05
-2.01553584740488e-05
-4.4921017326784e-05
-9.66570469196704e-06
-3.49946079060064e-05
-5.45126611690879e-05
3.75181894894703e-06
7.51112408270646e-06
-1.35982692251739e-05
8.07731374666222e-06
-7.24957265320445e-05
-5.35186283270608e-06
-4.19693337544678e-05
-2.6887842915443e-05
-1.23050492509176e-05
-3.94980935483744e-05
-5.10809567982053e-05
-3.72064083734012e-05
-4.08887752005416e-05
-2.10990302134905e-05
-2.79163273267391e-05
-6.46533892485337e-06
-2.15856393039385e-05
-3.23422257568307e-05
-7.00499416081253e-06
-1.2166958980135e-05
-1.23364463181263e-05
-2.53970616311223e-05
-3.5254952355281e-05
-4.82163504978084e-05
-4.39990679444892e-05
-2.34937232033465e-05
-1.95618943213137e-05
-3.24402858453107e-05
-1.26130633701244e-05
-5.79324651683659e-05
-5.47146252694016e-05
-2.82870182271704e-05
-2.54795165025932e-06
-4.67821423623712e-05
-1.18696569543285e-05
-4.19416405977326e-05
-3.19196728855193e-05
-3.79576255055098e-05
-1.48282242240741e-05
-5.8168817022747e-05
-2.23242629203033e-05
-6.62973548770178e-05
-6.91884958648103e-06
-4.01734428341259e-05
-4.22088779214488e-05
-9.48868693872738e-06
-2.80733202392685e-05
-1.73580302332349e-05
-2.56014306284987e-05
-3.30561162757823e-05
-3.22921418372782e-05
1.02743907997179e-05
-4.65436382345494e-05
-3.75569406349293e-05
-3.31656440533292e-05
-3.35498174202539e-05
-3.24419503928016e-05
-3.66291853610312e-05
-1.68868814464336e-05
-2.19958264810075e-05
-1.57721992780056e-05
-5.05065165992292e-05
-2.5252053737691e-05
-1.99260340026346e-05
-4.81366333237989e-05
-2.6333676201683e-05
8.9203653132967e-06
-3.72650832369754e-05
-3.85423707411564e-05
-1.65084707140967e-05
-3.9367404019597e-05
-3.63005590815826e-06
-1.89112815477635e-06
-2.5537215893282e-05
-2.80753980323722e-05
-3.64429891038971e-05
-1.10109510062346e-05
-2.24443755874543e-05
-1.58150104768138e-05
-3.58982453449149e-05
-2.20041529418583e-05
-3.7363936975417e-05
-2.37368870312996e-05
-2.3895997561747e-06
-4.13563906074015e-05
7.386748687688e-06
-4.03093992683538e-05
-2.73106526031688e-05
-1.31548741312804e-05
-3.72793063774202e-05
-2.94617678168563e-05
-3.20799150186235e-05
-1.12424992237129e-05
-3.32991225977596e-05
-3.2345669346768e-06
5.49340410247217e-06
-4.36580130971645e-05
-3.63575427542357e-05
-3.99896315914606e-05
-2.27260792875535e-05
-4.0976116864103e-05
-5.99902735013801e-05
-2.37549442908401e-05
-4.13392642015273e-05
-3.50187057142902e-05
-3.67564098998273e-05
-4.07119353194538e-06
-2.15125635530602e-05
-9.63550891013498e-06
-6.78641414546299e-05
-2.44047184328032e-05
-1.82007694283063e-05
-4.89325261280541e-05
-2.09247943964723e-05
-4.44474391630566e-05
-3.5206918963416e-05
-4.0165562259797e-05
-1.9738248238353e-05
-3.89860873932576e-06
1.2160118181615e-06
-5.44180347841705e-05
-1.79004601426197e-05
-4.01070139030799e-05
-3.55280186845427e-05
-4.16652961516982e-05
-2.25867969151339e-05
-1.46188844929386e-05
-4.54233460808383e-05
-3.10427200613921e-05
-1.2847155108651e-05
-4.69895779310342e-05
-2.1873057838119e-05
-5.73091297758734e-05
-4.88060113929763e-06
-2.53548184476632e-06
-1.35736225907752e-05
-1.55831208427637e-05
-5.8688161628783e-06
-3.01684117901788e-05
-4.94935071251651e-05
-2.51212236242233e-05
-1.63384475750377e-05
-3.68268353274537e-05
-5.16040896202644e-05
-4.3878963063383e-05
-4.88363570681084e-05
-3.67365955574838e-05
-2.32779905243119e-05
3.64869670048664e-06
-3.20039447526324e-05
-3.21979199498042e-05
-5.08999220327565e-05
-5.86987396979339e-06
-9.32158693068518e-06
-4.22925733678303e-05
-3.52003086493968e-05
-4.40548938278005e-05
-4.93730555417397e-05
-1.46502668126867e-05
-1.66253322245949e-05
-1.88143539931051e-05
-3.60914880924962e-05
-7.19885960939605e-05
-1.88427554405792e-05
-1.83871264504663e-05
-2.70962029723422e-05
-4.73511016022024e-05
-3.71340638321711e-05
-1.99731586700325e-05
-3.12282742437856e-05
-2.15338293541683e-05
-4.29848588825432e-05
-2.26504798113534e-05
-1.3477069920692e-05
-4.35526015564183e-05
-5.31148744251765e-05
-1.020264965357e-05
-3.48204515262197e-05
-2.72447094528576e-05
-4.57461269386904e-05
-2.31720835768354e-05
-2.36038591105225e-05
-3.63889640202868e-05
-1.79257303404741e-05
-2.51065564839466e-05
-1.60301059638514e-05
-3.99439048528726e-05
3.37496469992609e-07
-3.11736570747522e-05
-3.41594704873817e-05
-3.19418248835843e-05
-4.14253173283703e-05
-4.58298615097626e-05
-4.66282350966298e-05
-2.17319429206708e-05
-5.39184976795774e-05
-2.07498714047762e-05
-2.25875802618821e-05
-3.793563431891e-05
-2.6777187916795e-05
-1.0922427028719e-05
-2.52071073215814e-05
-2.48635459887752e-05
-5.14447146674467e-05
-6.60272259251147e-05
-1.75888225115398e-05
-3.23162612604472e-05
-3.9054046609711e-05
-3.25546730212743e-05
-2.33511660680965e-05
-1.40046646528336e-05
-2.48996672939044e-05
-2.72589008047244e-05
-2.61437635122322e-05
-1.91338574924271e-05
-1.41421816741281e-05
-1.69119689418337e-05
-5.75183412578106e-05
-4.15670923319697e-05
-3.959532886093e-05
-4.15013046421332e-05
-2.45202265475371e-06
-3.74037408978853e-05
-4.10225328624886e-05
-2.4658219554311e-05
-2.43487539560169e-05
-2.76118512117605e-05
-1.44195730015149e-05
-2.38414744144251e-05
1.70857470281761e-06
-3.01473614428216e-05
-2.37164337790314e-05
-2.36426651856191e-05
-3.04778893517102e-05
-2.44402529590548e-05
-2.38097218259067e-05
-3.06769702573064e-05
-3.64207750232131e-05
-7.5190773417483e-06
-3.41109650132386e-05
5.24756890289287e-06
-4.21687164076943e-05
-3.32403567878077e-05
-3.75268493575782e-05
-4.031799091836e-05
-5.71964180458975e-05
-1.89353238931965e-05
-2.97321644071367e-05
-2.26048937173501e-05
-6.95867972704364e-05
-1.78280346540821e-05
-4.57492444978547e-06
-1.459336080743e-05
-2.50416562767682e-05
-2.57054186970861e-05
-3.75395100089487e-05
-4.57097545491982e-05
-3.03833314522565e-05
-1.65070651316115e-05
-1.3970895057726e-05
-2.83439352276105e-05
-6.65638996265514e-06
-2.620239239753e-05
-5.54450035209115e-05
-5.87738985057353e-05
1.16445009671161e-05
-3.58550962660476e-05
-9.43369077034841e-06
-3.09747817573149e-05
1.31543424099903e-06
-5.23473535964008e-05
-2.8964104357487e-05
-3.44980461530318e-06
-7.59124550695819e-05
-4.57502656954528e-05
-4.52765827446304e-05
-1.6427406785553e-05
-5.00669402329232e-05
-9.53975930941846e-06
-3.13094558504039e-05
-1.11685295026554e-05
-4.61035917050544e-05
-6.06679030983386e-05
-2.59339794297812e-05
-3.34398627174068e-05
-3.08445058453465e-05
-4.75426829109188e-05
-1.49330080623248e-05
1.11110196694341e-05
-3.86601775975812e-05
-4.27513451846515e-05
-2.87644153947474e-05
-2.16489836320913e-05
-3.87056800983986e-05
-3.17486430998414e-05
-3.49708414147475e-05
1.03269819666729e-06
-2.99643025514296e-05
-1.71379464187614e-05
-4.94175004892528e-05
-5.27753105247481e-05
-4.17098379919007e-05
-4.80010324233609e-05
-3.36275011227289e-05
-2.71452637699343e-06
-1.57592053906031e-05
-1.81513546773744e-05
-1.35153466123496e-05
-5.03402705097164e-05
-1.77443065223555e-05
-3.61806799314565e-05
-1.96667587812782e-05
-1.12442200605885e-05
-1.90583955384022e-06
-2.65479548810072e-05
-3.65562520750767e-05
3.53731358142409e-06
3.81838972897307e-06
-2.62707309930863e-05
-1.84880626523479e-05
-2.62832968226483e-05
-9.8921502233273e-06
-2.76428020175996e-05
-4.55288414556516e-05
-1.69303369090456e-05
-3.12652646578159e-05
-3.87935944737655e-05
-2.83665061498748e-05
-4.12466701820416e-05
-1.44210187868566e-05
-1.95337905259978e-05
-3.97595499007558e-05
-2.86322840157626e-05
6.1747795060957e-06
-3.41236296001203e-05
-2.23646223555563e-05
-4.08126291229773e-05
-1.81225395481306e-05
-3.87075084218981e-05
-2.15717145164703e-05
-4.77938799165309e-05
-2.12387798347166e-05
-4.24869025849598e-05
2.01264840521421e-05
-2.94952718668832e-05
-4.25040047909738e-05
-3.39091307663796e-05
-2.76707202242815e-05
-1.72074752620425e-05
-3.58598430931751e-05
-1.31293029730281e-05
-4.23385300765833e-05
8.04529446442469e-06
-2.87804985386528e-05
-4.46800981440797e-05
-3.62723907777636e-05
-2.38524255916068e-05
-2.84242623697408e-05
-9.36376185467145e-07
2.52398336604986e-06
-3.99650373906856e-05
-2.80776086762483e-05
-5.07063322681437e-05
-5.17564776524554e-05
-7.94032121032157e-06
-2.80189724191952e-05
-1.04734068084486e-05
-2.04324210016955e-05
-2.52620353142755e-05
-1.78859523818395e-05
-4.30304371630962e-05
-5.0443298163581e-05
-1.65240732079675e-05
-3.51859428685672e-05
-4.86165118185989e-05
-1.47769379851691e-05
-2.11123091716106e-05
-3.49271064525525e-05
-3.54122914980463e-06
-3.93087194953488e-05
-4.28173244938657e-05
-3.70446225232827e-05
-2.49699266456571e-05
-4.24098469374491e-06
-2.29911566462095e-05
-2.87545866630372e-05
-3.05027132019504e-05
-3.69433851446141e-05
-1.86321533383992e-05
-1.86989441054452e-05
-4.49343340613621e-05
-3.95997784068513e-05
-2.40125840491143e-05
-4.52697179337687e-05
-3.10458885904491e-05
-1.6244344718397e-05
-3.12562809600495e-05
-2.59649406168203e-05
-2.63184020661937e-05
-3.31524392439304e-05
-2.41234469589294e-05
4.49504029241698e-06
-4.2232484966077e-05
9.21716834582322e-06
-2.64125073576082e-05
-9.63485953623876e-06
-1.91537460585324e-05
-4.21599410815663e-05
-4.35794131410669e-05
1.6544201333354e-06
-3.68546275014079e-05
-3.04341413396221e-05
-7.99112867127696e-06
-5.65653516834285e-05
-5.30852797744188e-05
-5.68981937592787e-05
-3.46920775507163e-05
-3.95699597031356e-05
-2.63883096777996e-05
-3.25049078910394e-05
-3.20886256104389e-05
-3.2825376285253e-05
-2.98252307054043e-05
-3.95245314958865e-05
-1.19255441581259e-05
-1.52632050063426e-05
-4.47733523830576e-06
-3.10898700705535e-05
-2.20527711461041e-05
-1.7308416961345e-05
-1.51435117161646e-05
-2.6632417264976e-05
-4.83714972443489e-05
-3.96167257132658e-05
-4.25045637919925e-05
-3.56069848432619e-05
-1.23832395194304e-05
-1.22540899416154e-05
-2.57030758394427e-06
-1.32033359556565e-05
-4.51858154641838e-05
-1.52296588840593e-05
-4.50528572758662e-05
-2.996830667811e-05
-2.29262637296456e-05
-4.38062067500275e-05
-2.99684943545334e-05
-4.59933698890305e-05
-2.1999926720075e-05
-2.92466808379585e-05
-3.92489528727463e-05
-3.03961750145052e-05
-3.78074976902435e-05
-4.61298292121128e-05
-1.4456370384184e-05
-2.69081640350241e-05
-4.48973132683707e-05
-2.85747178967149e-05
-1.09577692570427e-05
-9.60083054164051e-06
-3.56923593413876e-05
-1.90071277350826e-05
-3.71924525577036e-05
-3.0690247628147e-05
1.66242743307959e-05
-2.30828325408443e-05
-4.30923856338078e-05
-3.94392587122994e-05
-2.15152659955619e-05
-4.10059877337527e-05
-3.01005547367379e-05
-2.44657078839635e-05
-4.35213101684292e-05
-7.64764155933758e-06
-6.24765572884542e-05
-2.6474145445484e-05
-8.22745028304475e-06
-2.25966369776042e-05
-1.60840842911748e-05
-1.56144748071155e-05
-1.28366179335696e-05
-4.19239460392303e-05
-3.33252798520952e-05
-7.30534942521218e-06
-3.10177498156048e-05
-1.46534307656054e-05
-7.3045284582397e-05
-1.19546355019951e-05
-3.22685529477461e-05
-1.88659674498488e-05
3.77934016156666e-06
-1.22648772812477e-05
-1.85978901212199e-05
-3.77036862093741e-05
-2.21069600088279e-05
-1.81526912993375e-05
-2.0698760210779e-05
-1.88465164456242e-05
-2.40764035091635e-05
-2.09212307372189e-05
-1.64819406401581e-05
-5.44939357308641e-05
2.50060321229895e-05
-5.63230694634964e-05
-3.54420394796544e-05
-9.66064403738877e-06
-2.32129610279198e-05
-4.49805097449447e-05
-2.67175157778714e-05
-5.35073326194729e-05
-2.52306354785696e-05
-3.94939320758431e-05
-2.80439598254343e-05
-1.15262550078456e-05
-1.3906907209e-05
-4.81140851063501e-05
-5.46268259838319e-05
-5.61518261773359e-05
7.39585489479597e-06
-3.71536538988836e-05
-2.81958897417522e-05
-5.87537524955013e-05
-3.45106406222116e-05
-4.15869661363778e-05
-5.62215874235864e-05
-3.0869450448656e-05
-4.42918288838577e-05
-3.7516641326612e-05
-3.50375201705211e-05
-2.68598203724575e-05
-1.48348291184617e-05
-2.81814992537056e-05
-3.37905049913955e-05
-5.34729201626578e-05
-4.20250314040145e-05
-6.38014196635714e-05
-4.12271614356938e-05
-1.61981755162061e-05
-3.16663856626495e-05
-4.97349389002565e-05
-3.18357896701058e-05
-2.71988962853195e-05
-5.51221670445692e-05
-3.7025938060742e-05
-4.94872893180168e-05
-1.31167491087126e-05
-5.08275850992131e-05
-1.65031064020023e-05
-2.499200260142e-05
-7.92618064995729e-06
-2.6476308725847e-05
-3.24011633147007e-05
-3.02881572767636e-05
-3.54010413740253e-05
-2.28777942567627e-05
-2.8750041672553e-05
-8.01407064366682e-05
-1.93251562473299e-05
-3.68217009948365e-05
-3.07387465274513e-05
-1.35091745325827e-05
-6.37962943990969e-06
-4.5582685441622e-05
2.3330898080254e-06
-3.57808258312461e-05
-2.29003771890634e-05
-4.27048790441757e-05
-2.26070834284935e-05
-2.462097466805e-05
-4.59093955233341e-05
-3.61698600076504e-05
-9.05912820992821e-06
-3.0771847330208e-05
5.3148242717109e-06
-4.58592547318422e-05
-2.77128499428083e-05
-3.05548403791198e-06
-3.36768752791687e-05
-2.11532092717421e-05
-3.00859979050461e-05
-6.34855042085895e-05
-2.39001787120045e-05
-2.77867101981789e-05
-3.05569349996825e-05
-1.34639222916793e-05
-1.73630610321457e-06
-3.62222743397836e-05
-1.19548527022599e-05
-3.03759389505593e-05
-3.42281887869237e-05
-9.46045589478093e-06
-5.15012639757858e-05
-3.18073914280364e-05
-3.47241939173166e-05
-1.80182973540907e-05
-6.85669906122703e-05
-2.44678019734506e-06
-3.66384853268465e-05
-2.65749734285145e-05
-2.46074600154663e-05
-3.48508802322707e-05
-3.69544329931992e-05
-2.62802978043679e-05
-3.05130644060603e-05
-8.0740580181461e-05
-2.73141480134502e-05
-1.97393754903058e-05
-3.35970637281786e-05
-5.92379295735701e-06
-2.01691717101631e-05
-3.30983050554702e-05
-4.29963750880677e-05
-3.04475405842722e-05
-1.83627383301875e-05
-3.34085944614507e-05
-2.1854303782041e-05
-1.89052079575613e-05
-3.22072966780043e-05
-1.71475470280213e-05
-9.77077554051856e-06
-5.0537765119133e-05
-3.25860229329749e-05
-1.65663123609762e-05
-2.00685006431586e-05
-1.46207871000579e-05
-4.04969355884219e-05
-3.72747860273321e-05
-2.49580985903729e-05
-1.00894458055228e-06
-2.18874665097702e-05
-2.34126763878579e-05
-3.10330257233035e-05
-3.13601413199396e-05
-3.63019557929074e-05
-8.95465363271323e-06
-2.88970841207177e-05
-2.87259898126723e-05
-5.46868727753687e-05
-9.95536127075392e-07
-1.3420406975582e-05
-2.66120010018826e-05
-4.14299236549177e-05
-3.0450038049388e-05
-3.06918417798975e-05
-2.99993606485479e-05
-9.27927006094254e-06
-4.18553038689021e-05
-3.24376658513991e-05
-4.37345323092684e-05
-4.14553076382371e-05
-2.60603478467502e-05
-3.2967341342175e-05
-2.77388923760075e-05
-3.75334046413074e-05
-6.54049840822623e-06
-3.98683201607474e-05
-3.93030888898796e-05
-3.80636635781016e-05
-2.3328216755086e-05
-3.46251594630243e-05
-2.12694395465278e-05
-4.954747665566e-05
-2.39976369101621e-05
-4.49299576058415e-05
-1.12421250345826e-05
-3.92749968090559e-05
-2.40805883771447e-05
-1.12299728603152e-05
-4.13722499625781e-05
-3.81345592877362e-05
-2.24529722500305e-05
-1.77948503887027e-05
-2.47032303713288e-05
-5.71109155247777e-05
-2.47787124896477e-05
-1.13316635248669e-05
-4.44448650993559e-05
-1.69009720025983e-05
-3.90801105642399e-05
-7.31724562688769e-06
-1.6997093081549e-05
-2.59596869826194e-05
-1.61494737760916e-05
-2.80939679329988e-05
-3.83747774002866e-05
-2.5809577012002e-06
-3.48325314483229e-05
-3.44786920409731e-05
-2.73454518316949e-05
-5.76583414036753e-05
-5.12567441209471e-05
-2.17397515887585e-05
-4.00094004468507e-05
-2.47002841925982e-05
-1.51464596278983e-05
-2.21454873359745e-05
-1.84344559008774e-05
-6.79175076737445e-05
-3.19114536065297e-05
-3.87573415533016e-05
-2.80973335017249e-05
-1.60610705891271e-05
-2.2489568723274e-05
-5.79815226101242e-05
-2.59162241860375e-05
-4.77078788890117e-05
-7.50995439679435e-06
-3.45003028618675e-05
-1.87799993764482e-05
-5.56662187251026e-05
-1.49723714049477e-05
-4.21683327175915e-05
-4.55350552673497e-05
-2.28534145413066e-05
-3.11029878803395e-05
-1.72346827272237e-05
-5.49472454496328e-05
-1.02838238462656e-05
-4.36777064276715e-07
1.2161315018672e-06
-5.99254487672683e-05
-4.30449309920896e-05
-4.86124001804632e-05
-4.44444142315987e-06
-1.7725692525713e-05
-1.55895908400317e-05
-2.67610792646928e-05
-2.96305152832592e-05
-3.69385790575296e-05
-1.61869577429799e-05
-6.25364112646936e-06
-4.21097974875691e-05
-4.04155058525161e-05
-1.45030816354343e-05
-2.21751523038405e-05
-2.25565800419792e-05
-2.1395771967474e-05
-3.60558699935956e-05
-4.43073270766629e-05
-1.5890840456793e-05
-3.34124647128249e-05
-3.86373736691133e-05
-1.75681485924419e-05
-4.41931674755017e-05
-4.11721297044077e-05
-3.81111679392183e-05
-3.5451583456648e-05
-2.81832858518793e-05
-3.82566173469269e-05
-2.63983627181806e-05
-5.28639577908314e-05
-2.32670016882546e-05
4.1189875415698e-07
1.03766920392378e-07
-3.08607061913721e-05
-1.73266776687248e-05
-3.20676069040783e-05
-6.46987210446025e-05
-3.86755805176255e-05
-2.92677703385475e-05
-4.22536401433443e-05
-2.69554455412497e-05
-2.93641505559136e-05
-3.27496888284389e-05
-2.5034372133684e-05
-3.44467491858641e-05
4.68588529660452e-06
-9.878723175669e-06
-2.44166220214179e-05
-3.20586784641895e-05
-1.67742335216919e-05
-2.22686025607997e-05
-4.4163181359329e-05
7.30518594920399e-06
-4.47850427595595e-05
-4.16661314236996e-05
-2.77988590190019e-05
-3.65344468609686e-05
-3.26122755581216e-05
-9.68332039332616e-06
1.30679728734138e-05
-1.2816484838824e-05
-4.60894214987084e-06
-2.983496940504e-05
-2.45162648802918e-05
-3.4349486582076e-05
-3.27928310075888e-05
-3.693939222521e-05
-5.41873878084595e-05
-4.44468660851317e-05
-5.39838168144944e-05
-1.59008689816928e-05
-6.16235320090989e-05
-3.51225941519777e-05
-2.69798387443244e-05
-2.11243668560816e-05
2.47891503226391e-06
-5.91506483571989e-05
-3.08731812365224e-05
-3.76971406467239e-05
-4.09757259887187e-05
-2.75914087910046e-05
-5.32648870391318e-05
-2.16390969269222e-05
-3.56462543605511e-05
-9.02986379038618e-06
-2.49685307255909e-05
-3.4190306303807e-05
-2.55915259637411e-05
-4.66059158141535e-05
-5.18075416456876e-05
-9.24223776631963e-05
-2.94291980682597e-05
