# Supplementary material for: Research on computational propagation and identification of mine microseismic signals based on deep learning
Source: PLoS One. 2025 Oct 22;20(10):e0334641. doi: 10.1371/journal.pone.0334641 (PMC12543183; doi:10.1371/journal.pone.0334641)
Supplement: S6 Data — (ZIP) [file pone.0334641.s006.zip › 000100900000018.xlsx_0.txt_24.txt.txt]

-2.51115681150851e-05
-3.7293692965987e-05
-2.19618670544119e-05
7.19448609768502e-06
-4.80909420676731e-05
-3.04538763725906e-05
-6.21994076520715e-05
-3.60058210134377e-05
-3.93551644573506e-05
-2.56087771747365e-05
-3.90204529199663e-05
-2.84312998232303e-05
-3.52996939645305e-05
-5.17452433244588e-05
-2.43637557577979e-05
-2.85223498241781e-05
-5.39903425781538e-05
-1.28287620545279e-05
-1.52692716825936e-05
-1.28395710049594e-05
-3.55729614936884e-05
-2.09800914129301e-05
-4.03904593902013e-05
-5.42590403078301e-05
-7.33748989978476e-05
-4.49338593567472e-05
-3.2597744584644e-05
-3.00363815993841e-05
-4.02030159177147e-05
-2.78514907902677e-05
-8.39527148258289e-06
-3.06590622262521e-05
1.05633721137766e-06
-2.15425397510344e-05
-3.41714019640147e-05
-4.09228088674239e-05
-1.69819729332379e-05
-2.17151499511513e-05
-1.88787445665618e-05
-1.92877637532474e-05
-2.42006132763512e-05
-6.65905482632813e-05
-3.80363250327047e-05
-1.48040472322592e-07
-3.07257278485273e-05
-4.59661304461785e-05
-5.15534538331101e-05
-4.52440794151119e-05
-3.71909203967218e-05
-1.87295194883431e-05
-5.93752525522137e-05
-1.81063114827707e-05
-6.59777170945044e-06
-2.03254488966473e-06
-1.51391784280609e-06
-4.98260142728273e-05
-6.08248506108791e-05
-5.06571689886993e-05
-4.630664629036e-06
-3.53776396400507e-05
-4.12989060190869e-05
-3.60227176824515e-05
-6.00767204360612e-05
-2.4865699001097e-05
-1.97484880620403e-05
-5.53998767338376e-05
-3.07609378508913e-05
-2.45670667799179e-05
-1.99757764292104e-05
-3.18401856630676e-05
-1.28647747417084e-05
-1.91877734434093e-05
-1.09729562960997e-05
-8.65153869844915e-06
-2.10068398083336e-05
-2.12464094164516e-05
-1.07734268603384e-05
-4.05108986074833e-05
4.65294065550523e-06
-4.36284537891825e-05
-1.49158650127923e-05
-1.88566537025145e-05
-2.61126360041712e-05
-2.83855580750544e-05
-3.18311197520848e-05
-3.24395934786207e-05
-2.33251797842495e-05
-2.00787657163228e-05
-1.95268781527811e-05
-3.2523994723934e-05
-1.10846457284133e-05
-3.1164424850289e-05
-5.01465676652035e-05
-3.89330144821786e-05
-1.2626756572688e-05
-2.80314847049751e-05
-5.49096180475565e-05
-2.94396987452952e-05
-2.2253849955145e-05
-3.23684920922364e-05
-2.55648453548526e-05
-6.92763428951286e-06
-8.81775908590396e-06
-1.12911576380663e-06
-1.72297985093009e-05
-1.88624699515158e-05
-8.38877778016589e-06
-5.41431589361209e-05
-1.67315400447706e-05
-1.46951747127082e-05
-7.9573351625762e-06
-4.31323687200562e-05
2.25885301153972e-06
-1.98034439025502e-05
-4.25336698265736e-05
-2.26763795837029e-06
-4.57582813179086e-05
-5.31614682287742e-05
-3.70052095607648e-05
-2.84023908164723e-05
-6.13067727520402e-05
-1.52638224967961e-05
-2.97592851753064e-05
-2.20101976468054e-05
-1.6796083235259e-05
-4.89752646496699e-06
-4.22388287661857e-05
-1.3945617677686e-05
-4.53312488691083e-05
-1.46764443453979e-05
-3.28211250238274e-05
-4.95887364275807e-06
-3.29940502327329e-05
8.40780379200002e-06
-4.40693643975414e-05
-3.21446140030225e-05
-3.74785114261714e-05
-1.36855325239267e-05
-5.99956066380481e-05
-2.52782485384491e-05
-7.00655190962231e-07
-5.82976548479043e-05
-5.00380965266387e-05
-1.77234667372665e-06
-2.8391148712578e-05
-3.74337270462306e-05
-3.89497480948702e-05
-1.21194750301741e-05
-3.85156378497261e-05
-2.1052892609737e-05
-5.40116344304354e-05
-5.70620971110835e-05
-1.27755565081676e-05
-1.6903375408934e-05
-3.12476589026224e-05
-4.01914038388363e-05
-1.30422374576567e-05
-4.13913316773676e-05
-2.34546671546282e-05
-2.04366940834519e-05
-3.14060387668467e-05
1.09690022260119e-06
-1.40091048973149e-05
-3.17181385913334e-05
-4.04599667394301e-05
-2.8102628125503e-05
-5.70824059018828e-05
-7.7209948823471e-06
-4.94822833709402e-06
-6.27074126064653e-06
-5.6632792227276e-06
-4.46176925975963e-05
-2.13975054205899e-05
2.98677698972494e-05
-6.0733300540155e-05
-4.54765495369731e-05
-1.09234137023882e-05
-3.47384782099943e-05
-2.55520416054394e-05
-2.31765502595482e-05
5.18281862420528e-06
-8.49575972735603e-06
-1.87753827604879e-05
-3.47987432364409e-05
-1.45404794711853e-05
-2.66061579782142e-05
-4.48044535790783e-05
-4.24980451180537e-05
-3.7293249695552e-05
-4.15451137874454e-05
1.66029046687457e-07
-3.32431382261766e-05
-4.32390821798793e-05
-3.22275686161687e-05
-5.44402497416742e-05
-2.45123327950742e-05
-1.41328173287575e-05
-4.37838190687892e-05
-2.1062582289278e-05
-5.29595966048762e-05
7.04965746317883e-06
-3.83657383071846e-05
-4.95298360558285e-05
-3.00641576878355e-05
-1.95881391314391e-05
-2.14344513431397e-05
-4.78484796842516e-05
-5.38918802366915e-06
-3.76779134891313e-05
-1.41623584976247e-05
-4.2920230468045e-05
-2.53356611640399e-05
-3.00123484177957e-05
-4.32946115569796e-05
-5.03567285425535e-05
-4.39072678759962e-05
-1.30832140908207e-05
-3.03440229715147e-05
-3.41724415827654e-05
-3.21347043885048e-05
-9.8796559171434e-06
-4.33791268819758e-05
-4.36170863628736e-05
-3.13063030916416e-05
-4.26388233094702e-05
-3.67713898876753e-05
-1.37596301880782e-05
-9.36454200125349e-06
-2.96797863456574e-05
3.98688828381504e-06
-1.30569693165469e-05
-1.95332045212249e-05
-6.00233690948319e-05
-2.16659411091001e-05
-8.88846810828507e-06
-3.74215340136479e-05
-2.81330885972162e-05
-3.8769930337891e-05
-1.19056619325859e-05
-1.35240929085649e-05
-6.09654391864882e-05
-3.76646254499623e-05
-3.96430409097588e-05
-3.54373510125851e-05
-1.84199859210441e-05
-2.58768833240905e-05
-1.11436001379671e-05
-3.7063522260833e-05
-3.11350101220102e-05
-3.28348023135382e-05
-1.12903201436724e-05
-4.20105821299231e-05
-4.06445156371923e-06
-3.31656340310647e-05
-3.09731722731064e-05
-1.88502427279258e-05
-5.17934364873258e-05
-5.58537040984777e-05
-3.42809015830494e-05
-1.31164538642492e-05
-3.73296870877169e-05
-2.72262735081556e-05
-3.5208324023151e-05
-8.66401056431353e-06
-4.05577906665108e-05
-3.06049233728472e-05
-2.49909225335702e-05
-2.01758950321292e-05
-5.84470642046633e-06
-3.28674517475619e-05
-4.52459169458195e-05
-2.42134377753997e-05
-4.40412932595303e-05
-2.65952321491407e-05
-3.46562082320733e-05
-3.29597595534484e-05
-6.70396886940843e-05
-3.84432103013929e-05
-1.97473166660835e-05
-4.35095602072196e-05
2.22166993299258e-06
-1.62691174315102e-05
-1.37135912633245e-05
-4.65609291227969e-05
-5.51587687694781e-05
-7.17885716536771e-06
-1.15590587093995e-06
-4.01587065256792e-05
-9.60818273334877e-06
3.03506477277476e-06
4.57959337600848e-06
-3.65877088231841e-05
-1.70976165758692e-05
-3.55262264455371e-05
-1.18413578356904e-05
-2.69558734250053e-05
1.60626261714316e-06
-2.13876291198498e-05
-2.50786654125363e-05
-2.06983782013053e-05
-3.62311442305325e-05
-3.9300958563946e-05
-7.85528807416415e-06
-1.53193962633521e-05
-6.69609300506601e-06
-4.01553104019282e-05
-9.99727968390498e-06
-1.81940464663194e-05
-3.14632630558587e-05
-2.84421970163593e-05
2.0949872531809e-06
-5.28894452528971e-06
-1.86444680645451e-05
-5.56021892335939e-05
-2.80508621083004e-05
-2.60171679900366e-05
-2.49500637236192e-05
-2.61245419691294e-05
-3.24010292585226e-05
-3.80898814705627e-06
-6.02249280412273e-05
-3.69117515573117e-05
-3.15327414593558e-05
-1.32855114303537e-05
-5.29262934559816e-05
-1.99701334431954e-05
-2.12748134584508e-05
-3.82228011408423e-05
-2.73361585936175e-05
-1.24796393615527e-05
-1.68929118944751e-05
-3.16475808065155e-05
-3.32996510930949e-05
-1.72577875329668e-05
-2.36605723259163e-05
-3.56960672704834e-05
-5.16802805198264e-05
-3.53109084478657e-05
-3.498646288939e-05
-4.28872044636542e-05
-4.88607599344168e-05
-2.64384047300021e-05
-5.08794882246871e-05
-3.97815373138995e-05
-2.99848147300898e-05
-3.51439718173013e-05
-4.59411391944665e-05
-3.13677636571996e-05
-2.86641928085667e-05
-4.17069239909618e-06
-1.0008621566844e-05
-2.21113938591105e-05
2.86537561737607e-06
-2.26042758901727e-05
-1.41387191798153e-05
-4.52372411089694e-05
-2.43213392701899e-05
-3.12686798980697e-05
-3.72479904759744e-05
-3.23481257191111e-05
-3.74157096150836e-05
-2.48357169258288e-05
-2.75794028572439e-07
-2.01147671607326e-05
-2.08984610958922e-05
-2.32188377368174e-05
-2.2256203706109e-05
-1.3208084336722e-05
-1.55844345192419e-05
-5.13570071412116e-05
-1.98457674741949e-05
-3.1279797606562e-05
5.33354743546994e-06
-8.92635726609046e-06
-3.08219196843822e-05
-4.08336438918348e-05
-5.40082774586916e-05
-2.30628880878632e-05
-1.7195089067625e-05
-2.67568983172206e-05
-5.69345117291061e-05
-2.07681631594233e-05
-8.98196124636244e-06
-1.03603703947286e-05
-4.01581089952802e-05
-3.56576567770127e-05
-5.28750402345574e-05
-7.47107938177548e-06
-3.66186693616713e-05
-3.34436140263491e-05
-1.06301875930612e-05
-1.22419976338805e-05
-1.96621978532526e-05
-2.99630732129611e-05
-1.58977749483065e-05
-2.766232192912e-05
1.04451077945651e-05
-1.36870743986589e-05
-4.69347184304041e-05
-2.35242243188093e-05
-2.63304976548165e-05
-1.05749065004012e-05
-3.70481160466725e-05
-3.18042485845661e-05
-2.35354407920623e-05
-9.88279807929037e-06
-3.77050592179152e-05
-3.59689881552511e-05
-3.53921027835325e-05
-1.43465642134003e-05
-1.18303349983742e-05
-3.33469292123216e-05
-6.35193282449425e-05
-4.46527383933322e-05
-8.62151464968889e-06
-4.97633924592198e-05
-3.90197228142414e-05
-1.45896379924996e-05
-3.66260253342204e-05
-2.75131957503959e-05
-7.88361906718837e-06
-3.35864944437829e-05
-3.62660967620229e-05
-1.3706538721356e-05
-1.40741252182012e-05
-8.61215166530273e-06
-4.91947953149544e-05
-9.24433922583106e-06
-4.44835126193755e-05
-2.07283074019955e-05
-1.91186769427547e-05
-4.98709336541843e-05
-2.37048902125805e-05
-7.56740128573454e-06
-3.23071741975119e-05
-2.26958565216865e-05
-1.65741980796973e-05
-2.17003208125485e-05
-4.10704582859011e-05
-2.91345325221096e-05
-4.80086302740906e-05
-3.24616026727345e-05
-2.15135646240356e-05
-4.56994660835038e-05
-1.4649860803758e-05
-5.00526549039663e-05
-1.32575166489335e-05
-3.68023526589477e-05
-2.9667924389605e-05
-4.7529589899804e-05
-4.22494561422742e-05
-3.55940562334145e-05
-2.58610503072475e-05
-5.52388445233865e-05
-1.74126622759486e-05
-6.58252595779044e-05
-2.10914538733974e-05
-1.79412199343707e-05
-4.10204266315645e-05
-3.64080231945373e-05
-3.12310450695053e-05
-6.79889734819896e-06
-3.27689871548998e-05
-2.4992206889837e-05
-7.68074311376412e-05
-2.72560721282087e-05
-1.34292548128296e-05
-2.85139490895695e-05
-3.65887821490207e-05
-3.13416996473995e-05
-1.32551952202168e-05
-1.46679095520757e-05
-2.80974209840873e-05
-1.7324681465458e-05
-2.73329480559643e-05
-4.46882281631419e-05
-3.72780173434664e-05
-3.77780883801527e-05
-1.93101320306739e-05
-2.26217003173707e-05
-3.56332419584157e-05
-1.55789475863544e-05
-1.07970765990201e-05
-4.2843503909205e-05
-2.61115310974903e-05
-2.95548093204658e-05
-3.0618979491728e-05
-5.1311481863084e-05
-4.09827233806011e-07
-2.01852389154042e-05
-1.80255626645755e-05
-1.07723608199142e-05
7.99855136681955e-07
-4.79846982293075e-05
-3.88503307585971e-05
-5.48190978756275e-05
-1.17214318857295e-05
-3.18306405354672e-05
-2.78152422625847e-05
-3.03095439534669e-05
-3.72145079727862e-05
-8.10130177594083e-06
-4.52632371891964e-05
-4.26327921380258e-05
-6.01399114287787e-06
-3.40567356885522e-05
-3.13367784037342e-05
-4.74664407092987e-05
-2.84330858261872e-05
-4.75837615252003e-05
-3.09745802962738e-05
-1.61676771580555e-05
-1.00299477481467e-05
-5.54485675995489e-05
-1.92494922822619e-05
-4.99109048939566e-05
-1.50981981263355e-05
-4.01564188944192e-05
-4.29737095729499e-05
-1.80404360938084e-05
-4.53269130227826e-05
-5.38043053567086e-05
-4.19291499150509e-05
-2.29606646766341e-05
-5.49559485606255e-05
-4.64600285735298e-05
-5.17595075740028e-05
-3.40325159104456e-05
-2.17230559169084e-05
-5.06556110240675e-05
-2.80595348950209e-05
-3.11341722898157e-05
-1.90948737506292e-05
-1.11407019216895e-06
-1.23994958790363e-05
-3.79726684600884e-05
-2.39159482618671e-06
-2.99551153825928e-05
-3.96640779249961e-05
-3.67089794306104e-05
-3.52998344103851e-05
1.81146903179729e-06
-1.76808148900015e-05
-2.26293475607595e-05
-2.2640274672158e-05
-4.51999388923248e-05
-2.84254065191683e-05
-9.72054061430253e-07
-2.79657383550673e-05
-2.35128691023456e-05
-2.75717574426293e-05
-8.10727340718394e-06
-2.28064684826337e-05
-7.09192612561337e-06
-1.91362132661223e-05
-2.48912500755675e-05
-9.02802882289616e-06
-1.44641328968214e-05
-5.32044275700655e-05
-5.05106683074333e-05
-4.43852754660432e-05
-3.05384453806978e-05
-4.19280709643738e-05
-1.75391689922637e-05
-8.38030841250539e-06
-3.44147209081531e-05
-3.5825960467932e-05
-3.50204964557452e-05
-4.04058779089568e-05
-1.28994732377736e-05
-4.34833813422583e-05
-3.51624832703014e-05
-3.89805208575554e-05
-3.5425533646012e-05
-2.31624398707371e-05
-2.85012504962651e-05
-2.19691808182327e-05
-3.74681693517389e-05
-2.92357827131962e-05
-3.3825933620879e-05
-2.05461409282745e-05
-3.91810222876847e-05
-2.30924393465838e-06
-2.55722593220052e-05
-4.73005445464874e-05
-2.04455152826482e-05
-2.58662918360147e-05
-3.33195151325334e-05
-2.93416220562717e-05
-4.50706215078691e-05
-2.95574569802167e-05
-3.79827732295859e-05
-2.81975378870982e-06
-3.60275554035176e-05
-2.52549861780548e-05
-5.575462099464e-06
-2.94364869760779e-05
-2.1553448110026e-05
-4.83462913316417e-05
-4.00669486804401e-05
-6.19021139908388e-05
-3.06572504851165e-05
-2.70476825013758e-05
-1.86480840426732e-05
-1.16549396822712e-05
-2.27706722987655e-05
-3.89480353651851e-05
-3.29539970346059e-05
-4.61836545306392e-05
-2.58918852029441e-05
-1.12566861894777e-05
-3.24155095783128e-05
-3.3957243919894e-05
-3.62672099433734e-05
-1.91447534398596e-05
-3.51325387348539e-05
-2.46263507116916e-05
-5.4756012232114e-05
-1.43380920983922e-05
-7.06284084637846e-06
-6.04139823152635e-05
-3.65894437922254e-06
-4.53643309265674e-05
-7.71283798033667e-06
-2.82332766587453e-05
-2.26647480819075e-05
-3.29190798960156e-05
-2.43751865757009e-05
-4.14368352799586e-05
-6.32635487432108e-05
-2.53047846203258e-05
-7.61700381849183e-06
-2.50405957575887e-05
-3.09129698652222e-05
-3.45051171756045e-05
-1.64883722130254e-05
-9.57443064366914e-06
-2.87433986554198e-05
-2.55313677780456e-05
-1.86002009808347e-07
-6.21475912237875e-05
-3.32323316610103e-05
-2.34811827316803e-05
-7.22353712670205e-06
-2.65006487314292e-05
-2.68570251420884e-05
-3.16631915824123e-05
-2.92889819143828e-05
-2.16960637936327e-05
-2.03026120225326e-05
-5.89027543035155e-05
-2.51865810806635e-05
-3.15467236354269e-05
-2.76570537960289e-05
3.31006023938765e-06
-2.60715882924143e-05
-2.95043303205428e-05
-8.06088696973174e-06
-6.32469354771252e-05
-4.36868469182875e-05
-3.95983443758746e-05
-2.59000921799657e-05
-2.73054731362533e-05
-1.57509030142768e-05
-1.89011804352344e-07
-1.94652361694864e-05
-1.81729242608921e-05
-3.70588805979272e-05
-4.16818588508006e-05
-1.33927219566494e-05
-1.21201801439754e-05
-2.67717934745862e-05
-1.45346334578332e-05
-3.96886131554198e-05
-3.8430207993147e-05
-7.58890984405343e-06
1.02015737939365e-06
-3.26720102523135e-05
-2.77868429183257e-05
-3.24308644989715e-05
-3.04104196190966e-05
-1.74304962244585e-05
-2.16436989292355e-05
-3.06634648751298e-05
-1.86282887683759e-05
-2.90954422045552e-05
-1.99904071040447e-05
-3.85849540745107e-05
-3.86313362107453e-05
-1.6441712438912e-05
9.73203407782312e-06
-4.05349511271977e-05
-8.45920864206581e-06
-5.28394298228291e-05
-2.77168616354312e-05
-2.17827403305062e-05
-4.59578441117723e-05
-3.23048144660183e-05
-1.04718781175997e-05
-1.06533518168376e-05
-2.01836454960672e-05
-1.21841596183083e-05
-3.04888768651595e-05
-3.36946549932567e-05
-1.91120347196469e-05
-5.49238785717567e-05
-2.79118021013624e-05
-5.49183142099196e-05
-2.85868811751204e-05
-1.62652260889112e-05
-4.15906096683303e-05
-2.33827241961812e-05
-2.24884890653197e-05
-9.0837283313836e-06
-4.87170453954428e-05
-2.18315697311412e-05
-5.92648130299078e-05
-6.21090307520644e-05
-3.75436064591218e-05
-2.92061246615017e-05
-4.21030170934846e-05
-1.1316652504301e-05
-3.08531766455464e-05
-3.45440202811069e-05
-3.36013455818058e-05
-6.19754078257714e-06
-5.55523486488025e-05
-8.03436989061098e-06
-1.70328628102676e-05
-1.74694694581155e-05
-3.93626794660882e-06
-6.80592151121854e-06
-3.04292346979494e-05
-4.01677804737566e-05
-5.7433509372993e-07
-4.50740320339108e-05
-3.30486678856926e-05
-2.02608714773819e-05
-2.75075818333442e-05
-2.06871159241733e-05
-2.49876122679646e-05
-3.44277045171388e-05
-2.14120109583168e-05
-3.16121890647306e-05
-2.24022457997783e-05
-5.54063791262868e-05
-5.32311491770857e-05
-2.31960337022911e-05
5.56945729979477e-06
-3.46211155942025e-05
-4.37660589383376e-05
-5.73076236403536e-05
-6.79727971521001e-05
-8.4214391715579e-07
-1.45268383042269e-05
-4.58053091101893e-05
-2.88831265256784e-05
-1.93863277118246e-05
-2.2960763615081e-05
-5.37789547265208e-05
-2.20464344066331e-05
-1.66061162681266e-05
-3.43641659136049e-05
-1.89668563521755e-05
-1.04542936836687e-06
-4.702341130747e-05
-5.98637710416534e-06
-3.57450594151868e-05
-1.11506335802196e-05
-6.04563294608168e-05
-3.79575597290323e-05
1.44858158767266e-05
-1.89707234433517e-05
-2.50097522614066e-05
-6.70383541671817e-06
-2.09169212455613e-05
-5.41046553074686e-06
-2.55006828139548e-05
-3.3494065157023e-05
-2.31411644160605e-05
-2.32692596504719e-05
-2.06414281130142e-05
-3.32264587573485e-05
-3.01854684777594e-05
-8.58522162912641e-07
-1.49600632933309e-05
-3.37098094612573e-05
-1.78023331740149e-05
1.80615694860909e-05
-3.95443226820711e-05
3.57803462153516e-06
-4.13185429473206e-05
-2.1305566621096e-05
-3.29884650371125e-05
-1.13757383799201e-06
-1.52340989336086e-05
-3.47849913278046e-05
-1.67511200802235e-05
-5.27550561767097e-05
-2.47689458880566e-05
-2.43919516960313e-05
-4.38924759912269e-05
-5.31666445914209e-05
-1.86624658226109e-05
-3.00155865137427e-05
-2.25935103146467e-05
-3.57883851485716e-05
-1.31128800781424e-05
-1.70651491460844e-05
-1.76118011531085e-05
-4.40089941689614e-05
-1.65871105837704e-05
-3.84762339848359e-05
-1.37985250352297e-05
-2.11368531896241e-05
3.5435180265369e-07
-2.54397118534941e-05
1.80494005604067e-05
-3.46904330717101e-05
-1.85461325069735e-05
-4.03922272926055e-05
-3.12332492748355e-05
-2.04824750369693e-05
-5.04378393732029e-05
-3.52735211990153e-05
8.60189982268738e-06
-1.83926864596934e-05
-4.78047646070741e-05
-4.73383432722519e-05
-3.12593743981383e-05
-5.29397378073399e-05
-6.15150877481803e-06
-4.79275255173921e-05
-3.34769770438234e-06
-5.33657093814068e-05
-2.09012961091095e-05
-3.29931820286781e-05
-5.01365614034405e-05
-4.01453704099097e-05
-4.162902001983e-05
-4.29773887182034e-06
-1.65674030862246e-05
-1.53057816416444e-05
-4.76564331837495e-05
-2.26186907717203e-05
-5.79741993661022e-05
-6.6205119802829e-05
-1.54814999863359e-05
-2.18242673085811e-05
-3.36415886955431e-05
-2.16665314224971e-05
-3.59510409070049e-05
-5.8847959192966e-06
-3.71526524678919e-05
-1.69832964691109e-05
-3.62485240904688e-05
-2.48093007539989e-05
-3.56690532489301e-05
-3.48665125909693e-05
6.3709467070079e-06
-2.38586149219487e-05
-2.58403325657627e-05
-3.46402099704739e-06
-2.40194860242491e-05
-2.04418644161068e-05
-3.3346790261124e-05
-1.98514730721548e-05
-9.10837455171212e-06
-7.39158088172631e-06
-7.37580226085171e-05
-2.03263814985549e-05
-3.56754415707211e-05
-3.32886176188011e-05
-2.44765733772703e-05
-1.88293563648343e-05
-4.39883445699934e-05
-1.40199351685138e-05
-5.04283741845247e-05
-3.36142967430495e-05
-3.348125011616e-07
-2.79486482966449e-05
8.15287911507696e-06
-3.83013879522505e-05
-3.6518853177898e-05
-2.24333752643813e-05
-4.71864818283886e-05
-2.88031593671977e-05
-2.183380710218e-05
-3.44620146628732e-05
-2.24476521844137e-05
-1.3542822267847e-05
-2.34285727388382e-07
-3.98743556783287e-06
-2.39690109382506e-05
-3.88997311640569e-05
-3.00491324413128e-05
-5.04986975398359e-05
-3.98002771734251e-05
-2.06022069206283e-06
-1.02156388680422e-05
-1.23970572976686e-05
-2.27657273901823e-05
-1.91509952329494e-05
-7.38915455841513e-05
-9.25238290076198e-06
-3.95834125010095e-05
-4.23669195583457e-05
-2.88093709357715e-05
-2.54983366841743e-05
-2.37306199229612e-05
-2.57706203793318e-05
-3.00597611791538e-05
-2.65473218247157e-05
1.11611192125836e-06
-2.50078156649253e-05
-2.66139708221293e-05
-3.13067072557e-05
-4.08773783652485e-05
-2.91898419795409e-05
6.92547302472383e-06
-2.4050328655092e-05
-3.11253557047513e-05
-4.50463145611841e-05
-5.58346615923472e-05
-2.97619745239491e-05
-2.5522360556416e-05
-2.95611194819491e-05
-3.21967327982108e-05
-2.87807033104277e-05
-2.85512063073379e-05
-2.1627023042096e-05
-4.00042426998323e-05
-2.44485112261734e-05
-1.90591791900882e-05
-1.73682266094006e-05
-5.07722737911858e-05
-3.78263511500309e-05
-5.2937967029712e-05
-4.10446567136169e-05
-3.97651967864863e-06
-5.34240399833899e-05
-2.00994973359175e-05
-4.09255756205185e-05
-3.91830421857371e-05
-2.1226212730691e-05
-3.77391985280309e-05
1.59371755469447e-05
-2.39202873910268e-05
-3.14603135902578e-05
-2.68674873204632e-05
4.84497106852755e-06
-1.73682772746389e-05
-3.16423571764143e-05
1.85797232669668e-05
-4.37561496848194e-05
-3.6266833942811e-05
-3.24821761807265e-05
-1.38096093060964e-05
-1.46259007323208e-05
-2.37429830222002e-05
-3.39724525701203e-06
-4.93799700355644e-05
-1.53753754793022e-05
-2.72189373677123e-05
-7.72003216318223e-06
-5.34542834537232e-05
-3.6732554466786e-05
-2.3192445353444e-05
-1.28024578902926e-05
-4.07692025213717e-05
-2.48250055470543e-05
-4.08106260362811e-05
-3.23652949547262e-05
-2.00111562450865e-06
-5.43056597069852e-05
-3.53607724343443e-05
-3.76033698260169e-05
-2.2197563536165e-05
-3.96143568859731e-05
-1.88089978045603e-05
-2.87202851625162e-05
-5.14679490449308e-05
-4.44072865934999e-05
-5.99553062236329e-05
-4.35103570358889e-05
-2.5962654589308e-05
-4.0347984179933e-05
-4.57347412417589e-05
-1.74251915407772e-05
-3.98992625417032e-05
-1.68661060799047e-05
-3.16447243837878e-05
-3.91704207573314e-05
-5.16373287855225e-05
-4.28576637886297e-05
-1.01998144024031e-05
-2.63948351568118e-05
-4.12519184623036e-05
-2.89067451154968e-05
-1.44169640743193e-05
-2.90782393233157e-06
-6.66817041615855e-06
-4.95090373652389e-05
-6.04234834868864e-05
-3.48129212708444e-05
-1.64262714558781e-05
-4.43632885601855e-05
-1.52584504090721e-05
-3.44957395749008e-05
-4.38636164569153e-05
-2.00148924142448e-05
-4.08849087260761e-05
-3.82964471555007e-05
-2.78634613182242e-05
-1.68588339278922e-05
-5.37080514834545e-05
1.5071490305651e-06
-2.53840849185481e-05
-8.92889836499017e-06
-1.61801228044594e-05
-2.77452921491482e-05
-2.88175892249094e-05
-9.29669684524454e-06
-3.77928819169343e-05
5.05162849314636e-07
-8.56524909550152e-06
-5.01284336493392e-05
-3.23245502167255e-05
-3.08032136240975e-05
-2.48114477646323e-05
-5.05757481797314e-05
-4.8304802776346e-05
-1.08986005274098e-05
-3.95168445434322e-05
-2.70323252130267e-05
-3.49301447037469e-05
-3.21615140081606e-06
-2.10306445927046e-05
-1.87886252179384e-05
-3.50816299471121e-05
-4.58018914578185e-05
-4.32032098358501e-05
-3.26916806044821e-05
-3.04616148523445e-05
-4.80649016218697e-05
-1.21536222868454e-05
-5.3036022546145e-05
-4.50377006607455e-05
-4.5610938111682e-05
-3.71812616540561e-05
-2.10692641187517e-05
9.35283549633144e-06
-3.60076429023727e-05
-3.92008103496605e-05
-3.693016928354e-05
-3.22762665684184e-05
-3.76777663542849e-05
-2.85399417616442e-05
-4.78655804000309e-05
-1.35279935117754e-06
-3.56214960088335e-05
-3.7136053592018e-06
-4.99989921658614e-05
-4.56695711281946e-05
-2.42707366186548e-05
-4.01710139855356e-05
-2.39464897596985e-05
-2.88290078424222e-05
-3.18433429308091e-05
-3.28381693376547e-05
-1.34681535772882e-05
-4.55064578916856e-05
-1.3215712026454e-05
-2.38229751971608e-05
-3.80462616591648e-05
-5.01661837481625e-05
-5.91461180819813e-05
-6.16962502827207e-06
-4.20488334263813e-05
-1.57209519374993e-05
-4.59147969910722e-05
-2.5324005930485e-05
-5.71047631895183e-05
-5.35727033587014e-06
-1.14272624419265e-05
-1.44813822407005e-05
5.5421073514278e-06
-2.0150774806527e-05
-1.93672311820185e-05
-5.83925866599543e-05
-3.95863972120742e-05
-5.6108390089968e-06
-2.7704678359557e-05
-4.23255245148439e-05
-4.32650618247461e-05
-3.4062302320862e-05
-1.85205772411594e-05
-2.57398844726227e-05
-3.8221936056812e-05
-1.7273445591909e-05
-1.03817621426877e-05
-3.04318843118532e-05
-2.94630726166086e-05
-4.18835356126329e-05
-4.66955715373185e-05
-3.97596618935938e-05
-2.04850602191474e-05
-1.34771992750255e-05
-1.77122895812957e-05
-4.16528137198551e-05
-8.20561130572863e-07
-1.55457944964379e-05
-2.95936898239705e-05
-5.54403910179022e-05
-2.56662828900709e-05
-5.09837865804047e-05
-1.23129296288046e-05
-2.71068082275696e-05
-2.67799435060971e-05
-1.20958016813565e-05
-9.9687583715578e-06
-2.11635621782062e-05
-2.60699730084647e-05
-4.00249420276115e-05
-4.89958888509717e-05
-2.5104195291031e-05
1.55106298853793e-06
-1.56113316876416e-05
-6.20265577455387e-05
-1.64157010397183e-05
-6.45648636312879e-05
-5.06757506685347e-05
-3.60075068654757e-05
-4.13663222476938e-05
-2.4133265510863e-05
-3.62795439141959e-05
-1.44169398971149e-05
-2.91289604468042e-05
-1.21439179045515e-05
-3.00802072987147e-05
-2.61286213634201e-05
-2.25566815237827e-05
-2.06156180948546e-05
-2.37671555733587e-05
-3.43944580599165e-05
-4.16345846477702e-05
-2.08633282497942e-05
-2.59736848413814e-05
-3.31609882296131e-05
-2.84950516072803e-05
-3.818306320572e-05
-4.05021790344069e-05
-3.57404425517944e-05
-8.4174483465347e-06
-4.42708271654169e-05
-2.99179594878493e-05
-2.19215338544403e-05
-3.8752060237702e-05
-3.94771687606176e-05
-5.71723839441087e-05
-1.62079490878575e-05
-2.65783415369803e-05
-3.02952360632792e-05
-6.04648823410764e-05
-4.8779462706844e-05
-3.90284985432473e-05
-1.59616891355463e-05
-1.97288544464981e-05
-3.84210614280584e-05
-2.33029158586081e-05
-4.02589636787391e-05
-5.41913251575839e-05
-3.82659597370801e-06
-3.29274924466349e-05
-7.46822713822977e-05
-5.91333805618327e-05
-2.5811447306924e-05
-1.54456988464087e-05
-3.96399348619539e-05
-2.50241543142198e-05
-6.16971214379169e-06
-3.02063033808839e-05
-1.53465865177325e-05
-4.0876182961401e-05
-3.77135201247123e-05
-2.20448055277418e-05
-3.48798105392304e-05
-3.47422144818834e-05
-4.68463816102169e-05
-1.28496392185434e-05
-3.20334931993274e-05
-6.79265161853213e-08
-3.20403356155272e-05
-2.14982118889772e-05
-4.12529607792867e-05
7.00716392288275e-07
-2.86167033150601e-05
-1.5392191322997e-05
-5.30577464399145e-05
-1.65926321087888e-05
-2.07151854581416e-05
-6.73313229017028e-05
3.14819420501523e-06
-5.41217963511339e-05
-2.70654710033273e-05
-3.47806483056817e-05
-4.33529698991122e-05
-6.08611442411118e-05
-2.25309159254688e-05
-3.81075060533622e-05
-1.07116070429411e-05
-3.85384641235108e-05
-8.96258803625226e-06
-4.12038489933187e-05
-4.31181784569694e-05
-2.89795851455093e-05
-4.31008464230818e-05
-2.35303810847334e-05
-2.75803200829622e-05
-4.06111418750808e-05
-2.74417311501829e-05
-3.61907405066741e-05
-4.34953559631541e-05
-1.86271120584252e-05
-3.94216788318784e-05
-5.21767859399982e-05
-1.87052491080141e-05
-2.16422955513554e-05
-3.60828256349983e-05
-2.53073460224995e-05
-4.91026144973219e-05
-3.72976674699478e-05
-5.07137232826478e-05
-2.83819368333539e-05
-2.49385197673843e-05
-4.38378255943784e-05
-5.07676947403235e-05
-5.4477693122824e-05
-2.6629376931917e-05
-5.44569069949458e-05
-3.1883840746384e-05
-2.624426013811e-05
-2.78647493495853e-05
3.29823107493739e-06
-4.54061080346703e-05
-5.50800450793542e-06
-2.20310884858792e-05
-3.4889393210543e-05
-2.03253827525382e-05
-2.50138697756997e-05
-2.59648855669748e-05
-4.4109333165393e-05
-2.98625828177597e-05
8.82306133140677e-07
-2.98388990264683e-05
-2.97205086842804e-05
-3.47112521913299e-05
-4.79196238616786e-05
-3.53235971604586e-05
-1.78223622653773e-05
-1.32437961274165e-05
-4.05667072222433e-05
-1.68131340438518e-05
-1.84111406325482e-05
-4.6801504098767e-05
-1.15037648832158e-05
-9.14614032123884e-06
-2.54996039659473e-05
-3.20438692786794e-05
-1.39760748118689e-05
9.62720813922967e-06
-3.8666053075345e-05
-2.24685297825366e-05
-1.84005599333266e-05
-1.78206183276217e-05
-1.7897135722775e-05
-5.00677162647476e-05
-6.27904550993347e-06
-3.06700120905944e-05
-2.37568824474049e-05
-7.53990214407062e-06
-7.97057643529989e-06
-3.85273323879542e-05
-2.76799543747919e-05
-5.65969441118865e-06
-5.33171139708087e-05
-2.27335771410819e-05
-1.73012263091959e-05
-3.42322974788117e-05
-2.16202589364364e-05
-4.66407764007633e-05
-3.38291893633678e-05
-2.96916123542063e-05
-2.84817682284538e-05
-2.51784411932216e-05
-1.89802669152641e-05
5.99558492894212e-06
-8.06616807776902e-06
-2.75127341657575e-05
-4.2963619638654e-05
-3.36780922558856e-05
-2.36950664576764e-06
-2.85438073433032e-05
-3.55055963196468e-05
-3.526388525907e-05
-3.06477610680258e-05
-4.24382122958279e-05
-1.67407680653296e-05
-4.72868974279416e-05
-2.36330902205693e-05
-1.70507972583844e-05
-3.00736520543088e-05
-2.63131732747654e-05
-2.47267006185426e-05
-1.03012878811368e-05
-2.00106737545805e-05
-2.44840141229611e-05
-1.07335610756779e-05
-4.11975747054328e-05
-1.61067930307325e-05
-2.82605130318212e-05
-3.02106784443997e-05
-4.88246990888452e-05
-4.14870445452166e-05
-2.37350813625726e-05
-2.43014593104525e-05
-2.46403223142207e-05
-5.93124721839188e-05
-1.68897210481152e-05
-2.06774679666582e-05
-1.67039658396296e-05
-3.476290070451e-05
-4.23250329305352e-05
-3.00492590010286e-05
-3.36384172208144e-05
-4.91450332905899e-05
-3.05582517969356e-05
-6.32535102990178e-05
-3.35456153861171e-05
-2.25197931513402e-05
-3.33620975028989e-05
-9.01198968107585e-06
-2.42904000733982e-05
-2.37055157395289e-05
-6.84685063164606e-05
-1.66964455199114e-05
-2.86584199162434e-05
-1.94514636142657e-05
-1.93964982022707e-05
-2.6225052422603e-05
-3.66593632010745e-05
-2.36676861846973e-05
-3.05755111700821e-05
3.97989409980791e-06
-2.4843541739677e-05
-1.94238339513795e-05
1.48090085997522e-06
-2.36790640237785e-05
-1.74186084906162e-05
-2.65619452171511e-05
-1.09337192318786e-05
-4.68703645441298e-05
-4.20751064982583e-05
-3.78184683317778e-05
5.66866535157812e-06
-2.79955344444538e-05
-2.50172257055364e-05
-1.39504955471887e-05
-3.57791749057239e-05
-2.47910575523915e-05
-2.51710705338368e-05
-2.0757111295572e-05
-2.29851543626714e-05
-3.56424405623654e-06
3.58594383050661e-06
-2.47740253753394e-05
-1.85637205595919e-05
-8.6721390193257e-05
-4.07413320187678e-05
-3.36406025930239e-05
-4.02825096879903e-05
-1.5234331016807e-05
-2.85394877583845e-05
-1.37743934998979e-05
3.20786764682662e-06
-4.89329618870294e-05
-6.27569669030449e-06
-4.9940038602867e-05
-1.04033848098698e-05
-1.93946195354411e-05
-1.95253479447069e-05
-1.02714181504072e-05
-3.96170137331792e-05
-1.34543221719193e-05
-2.89975369638853e-05
-7.18062332932079e-05
-2.35060048631086e-05
-2.37207215640842e-05
-5.01967962159406e-05
-6.52098449860301e-05
-5.64062200771505e-05
-3.07230795145117e-05
6.72162053193438e-07
-3.42829193052342e-05
-3.21959444893458e-05
-1.52899533644324e-06
-3.90745106068116e-05
-6.37645338865849e-05
-7.26101029523618e-05
-6.63160890545657e-05
-4.99177399635805e-05
-1.39867734977803e-05
-4.11823327186775e-05
-5.5828861560432e-06
-2.3776970471222e-05
-4.14150624099827e-05
-1.15627185214674e-05
-1.52613536250516e-05
-6.13461040645828e-06
-3.05613781951127e-05
-5.20708118708765e-05
-5.14992401910205e-05
-5.53904408997244e-05
-2.5387833299735e-05
-3.75437687897078e-05
-1.65285941646677e-05
-4.67599896726829e-05
-3.66791311752281e-05
-4.08931128166879e-05
-3.80152170740077e-05
-2.24252401420417e-05
-6.04995939479758e-05
-5.19829701971802e-05
-1.61409275687717e-05
-2.99883628630849e-05
-2.51614806574635e-05
-2.44960465729498e-05
-3.64178671292793e-05
-1.80748130570371e-05
-3.02778267684319e-05
-3.42971048590111e-05
-3.87142225440875e-05
-3.63797328086913e-05
-1.87941365798543e-05
-3.01162147780028e-05
-7.15442388840686e-05
-6.30144217585851e-05
-1.97757231510853e-05
-9.21385673787971e-06
-1.36763425613848e-05
-3.56701280941881e-05
-3.12045157599849e-05
-3.10135513774237e-05
-3.17633881913303e-05
-4.76447388192128e-05
-1.82308058690969e-05
-1.22270214438995e-05
-1.21518161839364e-05
-2.76275914866738e-05
-1.41687363325873e-05
-2.45062160864954e-05
-1.20813785357395e-05
1.69435671428731e-06
-1.19611148324236e-05
-3.99468863839186e-05
-2.59601184052962e-05
-3.95980154888631e-05
-2.64709679645976e-05
-4.10857109768602e-05
-3.02849481575271e-05
-3.37180090303069e-05
-1.00100519863798e-05
-3.27006169299182e-05
-2.91473605986048e-05
-3.57848257186995e-05
-2.52497156147007e-05
-3.45996600512317e-05
-2.74860782252035e-05
-5.00241684087687e-05
-2.10167111797103e-05
-7.83018482688679e-05
-3.79137458112713e-05
-2.92579941205017e-05
-2.33457144039976e-05
3.62881577715825e-06
-3.02030298867927e-06
-3.59493076624416e-05
-2.95069655066178e-05
-4.4106285351121e-05
-5.20542623553697e-05
-2.18232307782528e-05
-2.18131676177804e-05
-2.36359541124111e-05
-2.98365197534169e-05
-3.22873567161949e-05
-2.46252555954796e-05
-2.14325485017741e-05
-2.13764175953498e-05
-2.94765272792457e-05
-2.17672564890785e-06
-2.04790186700808e-05
-5.0058444440031e-05
-1.83583327952184e-05
-3.39966583404324e-05
-3.22425479387696e-05
-2.72513448891663e-05
-2.55539863425581e-05
-4.67565016661334e-05
-2.0369039264838e-05
-3.72726053027708e-05
-3.9522590559354e-05
-7.10921716753285e-06
3.15095874058109e-06
-1.437097017957e-05
-6.41390135202058e-06
-6.83486529729112e-05
-4.54219315414423e-05
-2.57948887078992e-05
-5.08548876116801e-05
-4.94579157529822e-05
-1.9640435892712e-05
-1.02036475678926e-05
-1.95682150318301e-05
-3.93441556336053e-05
-1.50758470703664e-05
-4.73702259584269e-05
-1.42440603093326e-05
-2.96720776169674e-05
-3.88782403665004e-05
-2.68565581727403e-05
-5.73537356522587e-05
-2.51963713833971e-05
-2.44206790594327e-05
-2.97290708938927e-05
2.04852238828072e-05
9.41164127687102e-06
-3.014333906879e-05
-3.54637016072957e-05
-2.20992161603333e-05
-1.96802713036511e-05
-4.8019228379755e-05
-4.9751087228449e-05
-3.51449719788163e-05
-2.93539385568678e-05
-2.89764898055185e-05
-5.27039057258598e-05
-1.34035320490722e-05
2.69720942208146e-06
-1.56141945996979e-06
-2.29029101903753e-05
-2.5128199773068e-05
-3.45318629494209e-05
-2.60009629012904e-05
-5.84088274453157e-05
-3.99345469828551e-05
-3.77039008928372e-05
-3.24184783432232e-05
-4.22006854516355e-05
-3.91103849669179e-05
-4.90238177981419e-05
-5.49115345721608e-05
-3.04825150807654e-05
-1.30441661792993e-05
-2.70381421296985e-05
-3.75115333329396e-05
-2.59718222458758e-05
-1.47083314421903e-05
-5.43680101188797e-05
-3.03492591594378e-05
-3.50500020565884e-05
2.14249889331037e-06
-2.85722022260379e-05
-4.72798242464624e-05
-2.90161759794771e-05
-1.7738327695837e-05
-2.71119709125798e-05
-4.75343228310018e-05
-4.16190813027858e-05
-5.05255632135132e-05
-4.73127318032833e-05
-3.69577934221771e-05
-5.97529877456849e-05
-4.21806455300777e-05
-3.01794334394766e-05
-3.92305367765448e-05
-1.21076703067788e-05
-4.37930300332442e-05
-3.65803789556134e-05
-3.00002577041096e-05
-3.55435058623865e-05
-2.84498267348774e-05
-1.55254421436901e-05
-3.95339007034476e-05
-3.86123136393524e-05
-5.35759829406952e-05
-4.72409351639157e-05
-2.26373128857214e-05
-1.74125545655519e-05
-8.89574387992132e-06
-1.71888745491861e-05
-2.645825053032e-05
-3.90392684989636e-05
-2.53850163416256e-05
-1.97330931090805e-05
-1.27971039035669e-05
-7.90703148799949e-05
-1.42195398345005e-05
-3.93687012512967e-05
-4.67664741799423e-05
-3.42905888848028e-05
-2.78424399037919e-05
-1.34951959387892e-05
-6.61968093612957e-06
-2.37142771236006e-05
-3.27838710284547e-05
-3.78979557521751e-05
-5.47415856905999e-05
-2.76207803543967e-05
1.3092169973402e-05
-2.45797637051907e-05
-3.50417424913254e-06
-8.12636122278087e-06
-8.42290854449422e-06
-6.04788679363623e-05
-3.87851759087937e-05
-4.35126354835362e-05
-3.28188899560144e-05
-3.78046410783887e-05
-2.80082637010829e-05
-3.32048369566115e-05
-4.52240409829355e-05
-1.27321313415051e-05
-1.20552780180388e-05
-1.98143714655143e-05
-1.695721466719e-05
-4.4981411193835e-05
-4.91343772755333e-05
-3.95457431878764e-05
-2.6762639752432e-05
-1.49712706729057e-05
-4.51484024312448e-05
-1.69894582352736e-05
-4.27362073042806e-05
-4.72332599063338e-05
-3.28660884294263e-05
1.03431328325701e-05
-2.25798966495441e-05
-3.6183931708487e-05
-8.94516622801461e-06
1.07701512457247e-05
-9.74600086916771e-06
-3.09089556663775e-05
-1.26581909505763e-05
-5.5029401354392e-05
-3.42431195802452e-05
-2.57951411985068e-05
-2.41504873873959e-05
-3.12291133755246e-05
-2.16392952238539e-05
5.26326276853182e-06
-1.59220993740932e-05
-5.05816810545773e-05
-3.33403582053542e-05
-1.87201460161807e-05
-2.78164988371452e-05
-5.70393512050135e-05
-3.40568340863621e-05
-4.17286791706435e-05
-5.31853937422402e-05
-3.47597727274873e-05
-5.09251291335125e-05
-1.42536416871765e-05
-2.56525293866128e-05
-1.96953579969851e-05
-1.613389312678e-05
-3.88405633496334e-05
-2.99012439689814e-05
-4.59191728257127e-06
-4.90690411293351e-05
-1.18837406468997e-05
-2.04715948126264e-05
-3.22900203640159e-05
-3.31633076379122e-05
-3.29749764310653e-06
-3.52286222353153e-05
-2.53800278036971e-05
-4.03595031963167e-05
-3.94777836455687e-05
-3.64829982321784e-05
-4.2597739358998e-05
-4.94453186018681e-05
-3.48702354168696e-05
-5.44189834846801e-05
-4.91764607754455e-06
-1.99111569983112e-05
-5.08201436454079e-05
-4.55727696026943e-05
-2.88757079409128e-05
-1.99894568697472e-05
-4.61691383154426e-05
-4.07403188452656e-05
-1.05131294473198e-05
-2.93019154482533e-05
-2.947832000954e-05
-3.03300787729695e-05
-4.39983585386624e-05
-2.18744711932004e-05
-2.55141406406956e-05
-2.63082838401325e-05
-1.79532319951279e-05
-2.32340035428116e-05
-4.05979944548747e-05
-1.87468754365624e-05
-4.25506701427868e-05
-2.73538232357615e-05
-4.16584202214707e-05
-4.99815171882652e-05
8.02090899207655e-06
-2.04378410249694e-06
-1.5653509236729e-05
-3.80138913845596e-05
-1.14255144023171e-05
-2.62894807720241e-05
-6.38602090120214e-05
-5.57495193162159e-06
-3.23787827027159e-05
-5.01553308971309e-05
-3.6534615454176e-05
-1.37875383576071e-05
-3.05464228651921e-05
-2.26601923709951e-05
-2.96875952261363e-05
-1.02874428662016e-05
-3.43684290425714e-05
-2.22156637536211e-05
-4.93919342135776e-06
-9.55109082416647e-06
-2.41871140708182e-05
-1.65863500274106e-05
-2.44677666836461e-05
-2.71847364523478e-05
-2.77111795752105e-05
-4.07010272304114e-05
-5.91268320047931e-06
-4.13760563293329e-05
-4.08137975357025e-05
-3.25560413425834e-05
-5.37923009293082e-05
-9.61084987036634e-06
-3.61876588821997e-05
-5.1935630639312e-05
-4.62450860727927e-05
-4.81516886436356e-05
-6.58491336762688e-05
-2.17946266249893e-05
-4.54579016877959e-05
-3.61493010142464e-05
-2.09912472573285e-05
-3.47718113752648e-05
-3.42894928781956e-05
-3.30443606760727e-05
-1.97118935674501e-05
-3.87559562311581e-05
-4.03580373165709e-05
-4.06183126363354e-05
-2.49824601474909e-06
-3.71419241956598e-05
-5.54624019141604e-05
4.89344148460892e-06
-1.23456782546882e-05
-2.04947142563834e-05
-9.93577814151308e-06
-3.64301775877891e-05
-3.0769171106107e-05
-1.20047029026456e-05
8.19175447358023e-06
-3.81819217881556e-05
-1.54242704045933e-05
-1.92834238263684e-05
-4.90220164683818e-05
-7.48911262866774e-05
-2.48150168079967e-05
-4.64150570878561e-05
4.86161189634175e-06
-4.59827313554446e-05
-1.57990981730647e-05
-7.252161625562e-06
-1.62340765737958e-05
-4.22290928313279e-05
-2.28703910797337e-05
-3.28725659231996e-05
-2.23667537104029e-05
-3.5397329031202e-05
3.05610829037926e-06
-4.66846543667522e-05
-4.17988342626884e-05
-4.47455446083153e-05
-5.70526740666842e-05
-5.50294085464865e-05
-1.50105026072307e-05
-2.96349140412851e-05
-4.0681251552887e-05
-2.46299029141453e-05
-2.62651203301592e-05
-2.23699864722899e-05
8.89732159160908e-06
-1.8118446126317e-05
-3.87476499066741e-05
-1.157086320566e-05
-3.14313084276357e-05
-5.4258150466324e-05
-2.47851920644502e-05
-8.64636326015322e-06
-1.53214268061461e-05
-2.16769760326036e-05
-5.29004063119365e-05
-3.2636708559681e-05
-4.1215919001178e-05
-4.69881981614419e-05
-7.71766918126493e-06
-4.20225442476928e-05
-3.23959232422973e-05
-2.10324237334358e-05
-3.78707445696794e-05
-5.91304738782512e-05
-2.64253190595547e-05
-3.48893164275263e-05
-1.91208068234602e-05
-3.48902682952736e-05
-3.64027462998263e-05
-2.09803979862519e-05
-4.87776306569184e-06
-4.64278075660013e-05
-3.84063465775777e-05
-3.84398249971955e-05
-5.52951627283559e-06
-2.74924750043328e-05
-5.04305380566076e-05
-2.8422529504388e-05
-3.33068329141934e-05
-2.52536156927922e-05
-2.10763321583542e-05
-4.33208123224795e-05
-3.64907027940435e-05
-3.76957044470655e-05
-2.88599519373346e-05
-7.21811577394409e-07
-4.9416429044955e-05
-4.55653963295415e-05
-4.36270713013372e-06
-1.43302047438467e-05
-1.89525395496731e-05
-4.12700241015329e-05
-3.82597385668797e-05
-1.72847236643726e-05
-4.52737458448983e-06
-5.44822042664447e-05
-4.1713207626973e-05
-3.9462822342886e-05
-1.89201063092352e-05
-2.55341416135429e-05
-3.58120023547224e-05
-2.75551762940231e-05
-4.09058923585576e-05
-4.1638313936763e-05
-5.75015888748618e-05
-1.00408989879863e-05
-3.13237891458405e-05
-3.08269401715859e-05
-1.03757528482596e-05
-4.61690520055273e-05
-5.59026242822218e-05
-1.96398177097545e-05
-2.98559733865157e-05
-4.07204132688469e-05
-3.60670075159206e-05
-5.71505264379459e-05
-2.71330834103048e-05
-2.92853463572953e-05
-2.26733672292463e-05
-4.8723308516576e-05
-1.82751292994349e-05
-4.09425578012957e-07
-3.67331069575357e-05
-1.43380555725519e-05
-3.12113804721027e-05
-3.26042182344999e-05
-8.24117988827655e-06
-4.45223121008805e-05
-4.06850042461697e-05
-2.46188131325615e-05
-1.5397268909124e-05
9.4357709119138e-06
-1.62549239521784e-05
-7.87531677726167e-06
-2.93431871572892e-05
-1.94413803490634e-05
-6.35409487363451e-05
-4.19992519708174e-05
-1.57869402537246e-05
-4.74656663767629e-05
-3.42049536466344e-05
-4.24745484382215e-06
-1.61947040996509e-05
-1.83072164446845e-05
-3.31400194450924e-05
-1.38233479019395e-05
-4.95786683162409e-05
-6.24084402501274e-06
-2.73542209433073e-05
-8.57763612364787e-06
-5.18215956643894e-06
-3.08280438753714e-05
-3.52790624676755e-05
7.3355720807211e-07
-3.93325991926229e-05
-2.233639563073e-05
-2.15057056548185e-05
-2.34941255430373e-05
-3.34432960658559e-05
-1.9532338239866e-05
-2.28605928009209e-05
-2.54045344091503e-05
-3.60801679322659e-05
-4.87044813461282e-05
4.36422389237978e-06
-4.36293023151136e-06
-4.97913078091833e-05
-8.84262403465944e-06
-5.7205746185195e-05
-4.53416718598941e-06
-3.3163308514929e-05
-2.90539661376898e-05
-2.54936732521984e-05
-4.07887716624938e-06
-3.25675084886302e-05
-4.27442909720319e-05
-5.19283703984903e-05
-9.35027555658362e-06
-3.82706966613801e-05
-5.17595252188671e-06
-6.8049907713575e-06
-4.01481464118413e-05
-6.66252447441092e-05
-4.28082438620661e-05
-2.87295266759576e-05
-2.08955703891896e-05
-5.44130917570011e-06
-2.88623631514889e-05
-3.22689156057338e-05
-2.0534260005214e-05
-2.76045986756855e-06
-2.8786210777156e-05
1.12517283273927e-05
-1.64913180473011e-05
-1.64862386512901e-05
-3.14677568232203e-05
-3.73960349504026e-05
-2.25967275640865e-05
3.42553451920085e-06
-3.20529274295518e-05
-2.35117782421093e-05
3.43031890864495e-06
-2.33619201698564e-05
-4.24319982397082e-05
-5.18242282106629e-05
-5.35984759515782e-05
-1.78300849371379e-05
-3.25388455013278e-05
-8.04333005190478e-06
-3.34028863192011e-05
-2.34173392070582e-05
-2.84428494875081e-05
-3.32844803167474e-05
1.23243348892079e-05
-3.94049051099417e-05
-1.36802251403621e-05
-5.5232480005365e-05
-2.49179393406492e-05
-2.35390664414731e-05
-2.85974002356178e-05
-9.74755064753668e-06
-3.37893245610954e-05
-4.51172455213944e-05
-1.0259896709189e-05
-2.63763293654373e-05
-2.79507750216453e-05
-6.10372293116008e-05
-3.86484357433504e-05
-2.60737184359862e-05
-3.91033047321925e-05
-1.93036903877418e-05
-5.25500343238076e-05
-3.20934772240484e-05
-2.43968745815423e-05
-6.21730662345411e-05
-3.29656444089656e-05
8.26533932685974e-06
-2.82342222410271e-05
-4.98664374031266e-05
-1.25605016261225e-05
-1.32494576289337e-05
-1.33133455065731e-05
-2.88831084749417e-05
-4.16725254139364e-05
-6.20812471078386e-05
-4.67793603853346e-06
-5.26666383891455e-05
-1.41881820344428e-05
-3.15122114050205e-05
-1.23809990086931e-05
-1.59782464902013e-05
-2.10879110026612e-05
-4.19829021315955e-05
-1.39875065613805e-05
-3.66804301406864e-05
-4.48358234007753e-05
-1.44860522756026e-05
-3.85182429861075e-05
-1.42573162873999e-05
-9.85246725890259e-06
-3.37794220258157e-05
-3.16342120087017e-05
-4.56538965624076e-05
-3.70035198418712e-05
-5.09700668078635e-05
-2.73942131708078e-05
-2.99071148479272e-05
-5.20685910725279e-05
-4.40565492137326e-05
-1.10670602755245e-07
-2.43514477634524e-05
-1.72691518668112e-05
-2.91972251764143e-05
-1.35283140815624e-05
-1.68597547482438e-05
-4.01639444103555e-05
-1.89672200963832e-05
-4.82512827618462e-05
-2.48934724605328e-05
-4.10092034215864e-05
-6.62772390277131e-05
-3.98811324651464e-05
-2.60266904931223e-05
-1.5097658923301e-05
-3.3474356447131e-05
-1.88836388722497e-05
-4.63193491498145e-05
-3.29920164537844e-05
-3.47313449661425e-05
-5.47655743329055e-05
-2.86137989103299e-05
-2.74704725513036e-05
-1.99335229665545e-05
-3.18771225846782e-05
-4.08898756718618e-05
-5.66225510030344e-05
-2.78350185311885e-05
-3.21086205626877e-05
-2.76629100492628e-05
-6.61459268051153e-06
-3.37266910269858e-05
-3.14635042517742e-05
-1.17491604566639e-05
-3.26434657028387e-05
1.33474358928595e-05
-1.91051443635129e-05
-2.45828016679641e-05
-1.13462410123948e-05
-4.55004354640347e-05
-2.50303436327058e-05
-4.29699209279386e-05
-2.19146581312801e-05
-4.81453959654151e-05
-3.06067866043429e-05
-1.25195520932471e-05
-4.82635129458066e-05
2.98890213046762e-06
-1.5018083039371e-05
-1.61098821028473e-05
4.56934524165903e-06
-1.35295771581864e-05
-6.65373588546218e-06
-6.12903358249041e-05
-5.95918546881184e-05
-2.87460124392941e-05
-3.48752071497997e-05
-2.09205841856545e-05
-2.77535769788901e-05
-2.24791243814605e-05
-2.03374655811862e-05
-2.12912127196864e-05
-3.26304731451761e-05
-1.80898912399223e-05
-7.10840368290231e-06
-2.73324673911566e-05
-2.49499440853128e-05
-6.62464912608302e-05
-2.4845026714411e-05
-2.09775421558685e-05
-8.78567946029916e-06
-5.29352741143772e-05
1.05830789470333e-07
-4.29313038888463e-05
-1.08331686640134e-05
-1.98207698153759e-05
-1.31287671975173e-05
-2.79555290370149e-05
-4.8110900278536e-05
-3.45245502761843e-06
-4.13866819030153e-05
2.70865049154844e-06
-2.39976116055394e-05
-4.14464757402577e-05
3.04423010628973e-06
-3.54593117059165e-05
-2.89853201458404e-05
-2.55330485713191e-05
-3.98254960424201e-05
-3.45935141598318e-05
-3.79922446325619e-05
-1.15319315288118e-05
-1.44274011077424e-05
-3.60513382965672e-05
-1.8896153348207e-05
-2.70534818077297e-05
-9.68365800001578e-06
-1.21801115963606e-05
-4.62098429188631e-05
-4.16225248814414e-05
-4.55931628950328e-05
-3.00912213840466e-05
-4.51642031218242e-05
-1.03933636908966e-05
-1.53712804164641e-05
-4.6610505065323e-06
-2.33778053479968e-05
-2.89267425176635e-05
-2.34468992469204e-05
8.64966577568639e-06
-1.70789930437807e-05
2.26187085495752e-06
-3.52882395676279e-05
-1.04378583172088e-05
-1.82692266668909e-05
-1.26249362654008e-05
-2.17257896907257e-05
-6.3027213357719e-05
-4.94112092642677e-05
-7.91108990693164e-05
-2.95044781818688e-05
-4.87701651331731e-05
2.18911592805503e-05
-4.76791970035935e-05
-3.51286881099084e-05
-3.40637886017886e-05
-3.77877105773738e-05
-5.05832005211646e-05
-3.84808446884285e-05
-1.26905446373955e-05
-5.29555177351217e-05
-2.6848132928895e-05
-2.05536119293069e-05
-2.02938186760443e-05
-4.62430059315595e-05
-7.08173167217983e-05
-2.14496111305106e-05
-4.77793098197872e-05
-4.7124008247487e-05
-5.98197998368935e-06
-2.54319839163898e-05
-1.38665581253047e-05
-5.27832467636829e-05
5.74799490064662e-06
-1.17297188222265e-05
-4.75558702606561e-05
-3.05627308924625e-06
9.39697568869311e-06
-5.89856278874244e-05
-2.72369789527134e-05
-5.82411953952968e-05
-1.67255123460675e-05
-4.33965535664557e-05
-4.81557292833401e-05
-5.28574076876758e-05
-7.64794899191369e-06
-1.905484850445e-05
3.34642609715575e-06
-3.23731341987803e-05
-6.1202192995621e-05
-7.46910201916865e-06
-8.73489154884669e-06
-1.85802794205038e-05
-2.70628448636894e-05
-4.13841266416806e-05
-5.58656682773699e-05
-2.7360192567167e-05
-3.60717911577405e-05
-3.30484112206827e-05
-4.18386390415378e-05
-4.54047877651183e-05
-1.96626013832667e-05
-4.18693319649774e-05
-1.67611007763139e-05
-1.82293943941441e-05
-3.25818871317269e-05
-3.5067825044678e-05
-3.91276421397613e-05
-2.60519749004276e-05
-1.90277914709378e-05
6.32046195422399e-06
-2.58473758203447e-05
-5.07470561101624e-05
-1.17994422368617e-05
-3.9120696743476e-05
-2.50355312098234e-05
-2.96017413693925e-05
-5.30786925883599e-05
-1.12322806107727e-05
-2.07700701753128e-05
-6.79144289960654e-05
-3.84676117910361e-05
-3.79797656148793e-06
-4.7456723483407e-05
-2.73258682837752e-05
-8.09939981566356e-06
-1.42464595075664e-05
-3.30510189090414e-05
-1.833149883713e-05
-4.73433427840525e-05
-3.9524068515924e-05
-3.47062053066278e-05
-4.57206566197948e-05
-1.57348332312795e-05
-8.33268797099522e-06
-2.79292256727342e-05
1.27229089266922e-07
-1.89168004076092e-05
-4.05012801631463e-05
-2.5009480158401e-05
-2.59080623063102e-05
-3.99298878542198e-05
-1.71267830383489e-05
-5.67437951161286e-05
-5.14354810065861e-05
-2.46488448486229e-05
-9.96059454272212e-06
-2.36954652222822e-05
-7.14664918250745e-06
-2.68111556693575e-05
-2.01683366679364e-05
-4.23365377675668e-05
-1.99398314090187e-05
-2.87872190515108e-05
2.01858837739679e-06
-2.70551059659013e-05
-2.02753539989155e-05
-3.62044767231882e-05
-3.70780515909569e-05
-2.52385263254309e-05
-2.80486482006086e-05
-1.82472168299901e-05
-2.10720273751314e-05
-4.15951157569562e-05
-3.14557030289667e-05
-2.69430044829661e-05
-3.57215073666726e-05
-9.86542311286726e-06
-1.76255323248348e-05
1.37686599366445e-05
-4.05400607753939e-05
-4.61969632401326e-05
-3.42706108990062e-05
-5.15929315529562e-05
-4.42949609726123e-05
-6.59144727202506e-05
-4.9879458631935e-05
-2.25442678171561e-05
-7.9856787918467e-06
-4.99635314328629e-06
-3.25654555371501e-05
-4.29219415367038e-05
-4.59160584669953e-05
-2.41547003200696e-05
-2.26563846997342e-05
3.12384475862719e-06
-3.44083257424047e-05
-5.9188827752849e-05
-3.74447311741985e-05
-1.4843837192462e-05
8.14748816705156e-06
-3.72951233442063e-05
-2.67647574370392e-05
-4.34540233409182e-05
-4.39911896707495e-05
-1.33773193894349e-05
-1.94405209833797e-06
-3.75974611629516e-06
-3.77918297568498e-05
2.03524102605311e-05
8.55587769831463e-06
-1.51980141649165e-05
-2.48554488893179e-05
-2.42414395986302e-05
-1.03799203191688e-05
-2.15671948453308e-05
-4.31352976400253e-05
-2.30582112461178e-05
-1.8581815700126e-05
-3.8390741911435e-05
-4.11428622194261e-05
-5.42439516816274e-06
-1.95381569645584e-05
4.07494425527564e-06
-1.16298079341944e-05
-1.42254559860206e-05
-2.65088870076503e-05
-5.49742099849899e-06
-3.8396637276788e-05
-5.52314800839724e-05
-1.35031102039849e-05
-3.23110356689848e-05
-2.77912387479501e-05
-5.40429692535495e-05
-5.35151851647067e-05
-3.44678777908621e-05
-5.06407546302856e-05
-2.14450925726422e-05
-4.33614596823765e-05
-4.95887500719927e-05
-1.63109695083849e-05
-3.20490165537912e-05
-3.82477135320684e-05
-1.44478797336107e-05
-3.1134266412602e-05
-2.0724349960968e-05
-1.96573134371248e-05
-2.30229688682102e-05
-5.73786184160233e-05
-2.62076639560306e-05
-2.73832527944569e-05
-5.47925136617778e-05
-1.01159758615211e-05
-2.66281135305282e-05
-5.3454543224927e-05
8.13175547297779e-06
-6.72502945487467e-05
-1.30352905112116e-05
-3.07093533672815e-05
-2.122781553972e-05
-2.58117358625943e-05
-3.47454749263434e-05
-1.4744473998792e-05
-1.07051382564072e-05
-2.20287846286624e-05
5.19508692351683e-06
-2.68159679051573e-05
-8.27708000787702e-06
-5.66759765030968e-06
-3.49997138831794e-05
-3.49776950028158e-05
-4.94433904571372e-05
-5.40534865106742e-05
-3.99351057299174e-05
-2.75869711545134e-05
-2.88172979026176e-05
-3.60749072010155e-05
-3.49107775778369e-05
-2.98590192085579e-05
-2.03247561577074e-05
-4.02329136295035e-05
-4.03484760162928e-05
-1.12196368017503e-05
-3.07820986229834e-05
-3.83349989234937e-05
1.98279166738539e-06
-6.40892339571041e-05
-4.52576512094724e-05
-8.97721946806238e-06
-5.2888613278291e-05
-1.52558222857793e-05
-3.40488316152735e-05
-1.82892197459654e-05
-5.53971882702178e-05
6.12543541386533e-06
-3.35106764366874e-05
-3.08857362223832e-05
-4.65737539630765e-05
-1.65705423650439e-05
-4.86242320255005e-05
-2.27942078751092e-05
-3.10782740997058e-05
-2.56957367318614e-05
-1.65828850388645e-05
-2.26067547789332e-05
-4.84776026336865e-05
-3.16150669751563e-05
-2.4571892822763e-05
-1.40197146219656e-05
-3.41564095023203e-05
-1.24975349553779e-05
-2.95280481953248e-05
-3.40463242817066e-05
-4.50143118212318e-05
-4.43439214417235e-05
-2.4410956733559e-05
-3.36215117552669e-05
-4.49848579354955e-05
-3.51182532082507e-05
-1.57550847507871e-05
-1.96346336851458e-05
-3.60493459977135e-05
-5.88928440093056e-05
6.76896682641375e-06
-4.33110816666363e-05
6.64166910943316e-06
-4.03001109799193e-05
-1.53940291293228e-05
-3.10027139530749e-05
-1.74822294209461e-05
-4.38361960960994e-05
-5.14269442903511e-05
-3.11982538943272e-05
-5.55185300905054e-05
-6.51256318105972e-05
-9.76791816635789e-06
-1.39360937434501e-05
-4.48807202076962e-05
-3.82730507715215e-05
-4.00829894425713e-05
-9.84176352102868e-06
-1.13892322093799e-05
-3.40671095922715e-05
-4.47660656259855e-05
-1.89784992283528e-05
-1.46454179710853e-05
-6.4864493338303e-05
-2.21383676778287e-05
-4.5156464057188e-05
-1.30410899344597e-05
-2.05635769912706e-05
-3.65192916346414e-05
-2.00217343396015e-05
-3.16198505393754e-05
-2.32802059393054e-05
-1.15913072037941e-05
-4.16847703456415e-05
-4.44428588429182e-05
-2.03118179608988e-05
-4.10215514875586e-05
-3.09789252281641e-05
-3.19702041190597e-05
-3.16142554002892e-05
-2.78748941839443e-05
-2.60248982092892e-05
-2.5000796097508e-05
-4.67719793953716e-05
-4.96443644329386e-05
-4.21647724709273e-05
-6.06904540031609e-06
-3.99345925091661e-05
-4.09643578941665e-05
-2.15017146770355e-05
-2.75110636730732e-05
-3.48344726803261e-05
-5.47362604204703e-05
-2.8096605545379e-05
-3.34508800490198e-05
-1.00685554285956e-05
-2.3509361202122e-05
-3.02895793494776e-05
-3.83144574802661e-05
1.1624799642217e-05
-4.5902844768075e-05
-9.12476911140262e-06
-3.08798921617543e-05
-3.25267343254203e-05
-1.89201161443094e-05
-3.52530622316823e-05
-1.07697243988865e-05
-3.82049573119006e-05
-2.6040534663342e-06
-5.04162532120639e-05
-1.73810413426262e-05
-2.82049552336427e-05
-3.83922941837467e-05
-8.69670410359795e-06
1.97074965779737e-06
-4.68643609657528e-05
-2.08667311407667e-05
-3.22395315164103e-05
1.75570892192066e-05
8.68697227842177e-06
-1.22170253901749e-05
-5.97496815362315e-05
-2.80625385982057e-05
-2.67835944319532e-05
-2.528303607525e-05
-1.39942159800083e-05
-4.53418947755479e-05
-2.42027066744094e-05
-3.81556214852379e-05
-8.81156250549697e-06
-3.39554214774776e-05
-3.92164795527863e-05
-3.1455238776865e-05
-1.10285769556237e-05
-2.09697761423105e-05
-2.08773765221526e-05
-6.18472940665394e-05
-1.28782754232455e-05
-4.29365512872672e-05
-3.2698044074758e-05
-1.29724837715412e-05
-3.99548270623034e-05
-4.78863353596096e-05
-3.25055573325705e-05
-7.373768413005e-05
6.92796440160555e-06
-3.83217544869794e-05
-2.33757096555757e-05
-2.26747157113547e-05
-5.56291755220788e-05
-3.21174722008321e-05
-2.68873848290925e-05
-2.80456719039213e-05
-3.42700024208924e-05
-2.7578355457893e-05
-3.29779006318708e-05
-2.60076549651203e-05
-2.820496473188e-05
-3.59598943981552e-05
-3.62664771666798e-05
-1.04838172289514e-05
-2.61939011859074e-05
-5.62540149105226e-05
-1.56148368658383e-05
-3.32284785924074e-05
-3.05701800881705e-05
-9.56516032679367e-06
-2.36059806656721e-05
-2.11779117096459e-05
-1.93043173519523e-05
-3.78402300061326e-05
-1.74227676883256e-05
-2.89970839523573e-05
-2.54175088640376e-05
-3.16434152149038e-05
-2.98329320846758e-05
-3.41500661210716e-05
-1.11190455713093e-05
-5.00823752085792e-05
-2.62728719688033e-05
-2.3645184432499e-05
-2.57267920797878e-05
-4.32204517035942e-05
-3.92553090383396e-06
-5.05923114586488e-05
-2.12133747515561e-05
7.30014547307367e-06
-2.23194043246411e-05
-1.79817739632799e-05
-2.41203446934691e-05
-3.25596559395591e-05
-5.85112083961867e-05
-3.84010184376252e-05
-3.46452917978306e-05
-1.31041480235762e-05
-2.18456950236273e-05
-3.62160563476532e-05
-3.75117868334697e-05
-1.7869632092282e-05
-1.74300354815832e-05
-1.17152880903301e-05
-3.7032838518379e-05
-3.6532854400116e-05
-2.83691526261384e-05
-2.36938741532151e-05
-3.79442403131329e-05
-4.81700812443243e-05
-5.59658508581043e-05
-3.01339250311054e-05
-3.44531300395258e-05
-5.37213060996088e-05
-3.60087286996915e-05
-3.25065865205898e-06
-5.52252880523987e-05
-4.15834239222078e-05
-3.43407971591596e-05
-2.43613563179838e-05
-3.26745442603529e-05
-3.52514718846341e-05
-5.62950681576346e-05
-4.50444896777637e-05
-4.13199356433342e-05
-2.882982426576e-05
-3.50300004384155e-05
3.85857990917102e-06
-2.79293715435826e-05
-4.37348415777616e-05
-3.10583102033385e-05
-1.80365308744034e-05
-1.44057998002417e-05
-5.11037292792312e-05
-2.73334335152122e-05
-2.30966440906737e-06
-2.17203695990802e-05
-1.81558675783769e-05
-3.06059710917472e-05
-1.53099050496692e-05
-2.09519822631526e-05
-2.63378727169365e-05
-2.92985416167253e-05
-3.29755298370522e-05
-4.15284298795214e-06
-2.85213380359125e-05
-2.40492330978956e-05
-9.13896956763309e-06
-5.05978507329215e-06
-2.77521582818981e-05
-2.84388902607213e-05
-2.39482105109128e-05
-4.11340541790267e-05
-5.5001278784853e-05
-5.89009588848417e-05
-5.97157692386508e-05
-2.97945627767559e-05
-4.29576512815851e-05
-2.90960168803204e-05
-2.9298301349691e-05
-3.35972303016896e-05
-3.58609597831366e-05
-5.58741034876488e-05
-1.0359507864117e-05
-2.19877619133465e-05
-4.41149058540171e-05
-2.60927813799549e-05
1.1247529620289e-05
-2.1646047235994e-05
-1.40742177158052e-06
-4.77714365309507e-05
-4.48450154782849e-05
-9.66225542775558e-06
-7.41535304951578e-06
-2.58645937797707e-05
-3.7512547812898e-05
-5.1059674695216e-06
-3.00273527666354e-05
-1.97954982214807e-05
-1.64159315368217e-05
-3.12628901745882e-05
-6.79669390859027e-05
-2.45907669978526e-05
-2.77041702400529e-05
-4.85111744997302e-06
-1.73158632071988e-05
-2.15030245527297e-05
-4.86892895995155e-06
-2.7581691699784e-05
-2.90403481787232e-05
-5.44120680428263e-05
-3.763433748153e-05
-1.93596226895576e-05
-1.93128807055387e-05
-1.30201587948894e-05
-4.53541030298843e-05
-2.55467839978034e-05
-1.39537044114847e-05
-8.71302514177308e-06
-3.67020149499997e-05
-4.40238720456711e-05
-2.4864585276996e-05
-8.10158146490536e-06
-3.02311853472006e-05
-5.39944407346973e-05
-2.32344795984237e-05
-2.41188101394723e-05
-2.41732895196976e-05
-1.63448898585257e-05
-1.84521611963272e-05
-4.70046029002114e-05
-3.61880850537479e-05
-4.65938277308333e-05
-3.75071918185996e-06
-4.96920059529692e-05
-3.70282289976504e-05
-5.55704551843776e-05
-6.46240637465282e-05
-2.04195863967627e-05
-1.24779443472177e-06
1.7882352068787e-05
-6.00580627581264e-06
-5.21362649465161e-06
-3.1507366133998e-05
-1.86798069439319e-05
-2.5306935341038e-05
-6.6296487418619e-05
-4.25187187763714e-05
-7.37046367005286e-05
-4.14357537345309e-05
-3.45017599929137e-05
-5.64832774329278e-05
-3.51672203132253e-05
-1.97621194748433e-05
-2.82450576290416e-05
-2.35982634248478e-05
-8.54776359278691e-06
-4.82268017915873e-05
-2.67628218625193e-05
-3.04071301411137e-05
-3.86098547179179e-05
-2.85124440475774e-05
-2.64559652677131e-05
-5.6968868637546e-06
-3.07498118272197e-06
-6.27577517488748e-05
-9.29509724954658e-06
-2.95458356146495e-05
-1.85032135526258e-05
-2.8211231569477e-05
-5.05197020737489e-05
-4.03211669305139e-05
-7.79801833725223e-06
-2.85204659166915e-05
-3.09630259157808e-05
-5.11201895733775e-05
-2.92970059413561e-05
-2.16628865438115e-05
-2.69620833460626e-05
-2.33017643392512e-05
-4.7642863011532e-05
-1.06157711630162e-05
-4.14525372152359e-05
-1.22253836768904e-05
-8.68535329766886e-06
-1.98037224298765e-05
-5.10938644177985e-05
-2.26306726164993e-05
-4.56101063779769e-05
-2.48203128332718e-05
-1.296496201724e-05
-3.45115810194629e-05
-1.26911976158681e-05
-5.72478128494044e-06
-2.75084452278396e-05
-2.36379717436951e-05
-3.04870733845648e-05
-1.00944076694718e-05
-4.92469450242625e-05
-3.95017674101513e-05
-4.96709610938149e-05
-1.99076453096084e-05
-4.51182986604541e-05
-2.65803335837483e-05
-3.23662789072538e-05
-3.658263656549e-05
-2.40699681890588e-05
-6.77340506274106e-05
-5.5513578579575e-05
-1.71703545718983e-05
-1.87831610738195e-05
-3.36302300230401e-05
-3.31250654266287e-05
-2.83202819890939e-05
-3.41727751248784e-05
-4.60197934623749e-05
1.10044249300221e-05
-6.76738996950571e-05
-2.26984863316172e-05
-1.83149875966903e-05
-2.92727623350087e-06
-3.03605188279131e-05
-1.95902383858768e-05
-3.61780322182396e-05
-1.75052632287452e-05
-1.49172089409639e-05
-2.44448078833122e-05
-1.9960200772845e-05
-7.25513107721524e-05
-2.78634694826583e-05
-1.50101523978145e-05
-3.36425252805594e-05
-2.92364918629355e-05
-1.31229195238176e-05
-3.08572636262233e-05
-3.08463365959445e-05
1.31767680819415e-06
-2.693186753452e-05
-5.06546307095311e-05
-3.23440859790945e-05
-2.9909572371035e-05
-2.93611143506726e-05
-1.81981919825835e-05
-4.00618251261822e-05
-3.55198671284964e-05
-4.14788683069976e-05
-4.0683707995837e-05
-1.51360547108024e-05
-3.58758436487293e-05
-3.41471569112115e-05
-4.80769547226481e-05
-2.90576898459717e-05
-2.99482732017793e-05
-2.72855151775974e-05
-3.92520237666625e-05
-2.96240783281862e-05
-4.11947307444987e-05
-1.92374325406744e-05
-4.37189261126405e-05
-3.29281784601649e-05
-6.00062689659886e-06
-7.91114689025817e-06
-4.53916137598924e-05
-2.0032555118205e-05
-3.11125854169321e-05
-2.74358226658989e-05
-3.12044181127973e-05
-1.98234662065984e-05
-2.65837529975236e-05
-1.92051900558719e-05
-2.91544875043019e-05
-1.55637347655397e-05
-2.86638457111782e-05
-2.03341577744872e-05
-1.79054403592859e-05
-3.07343575689686e-05
-1.88110531813635e-05
-4.54838948833418e-05
6.41299904342077e-06
-1.54368205235273e-05
-3.94940913564175e-05
-3.1688037027182e-05
-2.55140309296531e-05
-1.77766156901399e-05
-2.4838933710567e-05
-1.66273122773115e-05
-9.44823400849808e-06
-5.0871985242336e-06
-6.16274403054311e-05
-2.03907173053396e-05
-2.2083828565225e-05
-2.55206395826715e-05
-4.37939354919378e-05
-3.71156548549586e-05
-2.03206620020145e-05
-2.58605015160716e-05
-2.06449432060051e-05
-5.78070354367462e-05
-6.55323602169776e-05
-4.06946100666583e-05
-4.8017682784013e-05
-4.53725907670539e-05
-9.34351214618352e-06
-4.57349520891342e-05
-4.99100318019311e-05
-2.60046489870291e-05
-3.1286107137975e-05
-2.37143988168803e-05
-3.8697157064408e-05
-5.54868695365034e-05
-4.48005470568466e-05
-1.29034093779847e-05
-5.4980934814037e-05
-1.19170421130699e-05
-5.32632594099254e-05
-2.60913858516924e-05
3.90276540250402e-06
8.8399981164044e-06
-3.59111457275026e-05
-1.45744839281185e-05
4.14464903287164e-06
-4.14272923071214e-05
-1.91457269345464e-05
-4.93425836189411e-05
-7.27092097286078e-06
-3.24891045473529e-05
-1.26822189911094e-05
-1.00559511719024e-06
-8.99523353495146e-06
-6.13700163087836e-05
-1.4015040381385e-05
-5.249376034663e-05
-5.46349295259445e-05
-2.68032787928723e-05
-1.39526417852864e-05
-4.75931603056282e-05
-3.40137316773365e-05
-2.06254384861653e-05
-3.352230116165e-05
-7.97640284131299e-06
-1.36804919098503e-05
-3.38576618648258e-06
-2.80513546824236e-05
-4.19864356632316e-05
-4.55380773236332e-05
-1.72417765844261e-05
-1.67586257268712e-05
-3.8349105932121e-05
-2.54758895975785e-05
-1.21165089281589e-05
-3.36499931509812e-05
-3.93258380330656e-05
-2.76320456007903e-05
-3.3118456558437e-05
-1.72248231621723e-05
-2.26636418853394e-05
-2.1631010696763e-05
-4.95160179273764e-05
-1.26888525517041e-05
-4.74810522130777e-05
-6.70829561679965e-05
-4.5212491625894e-05
-4.25861522806348e-05
-1.74913494487315e-05
-4.24638692914011e-05
-2.20610965253495e-05
-1.40864821735189e-05
-3.16571794447471e-05
-3.05788532690294e-05
-1.73045766792752e-05
-4.69754581531538e-05
-1.51730549593064e-05
-4.8977464140439e-05
-1.75401621921263e-05
-1.11348675347926e-05
-1.61620468267126e-05
-3.46096993406157e-05
-2.00885429884285e-05
-3.43393845037064e-05
-3.35278540801067e-05
-1.90778128116408e-05
-5.19486463370894e-05
-3.13074641518887e-05
-3.09993101237095e-05
-2.24478930356972e-05
1.75612372020669e-05
-2.13181837490587e-05
-3.18710350013224e-05
-1.28031192786696e-05
-1.0637667991454e-05
-3.69769447871545e-05
-3.05334343600095e-05
-2.28578246057043e-05
-2.5713716483867e-05
-2.34708280815638e-05
-3.11682130470901e-05
-2.5424910156052e-05
-2.84231812002976e-05
-1.3638265441954e-05
-4.18161480857614e-05
-4.23366656719081e-05
-1.12406981330348e-06
-9.52508023320466e-06
-3.34522986184275e-05
-6.27154980940422e-06
-2.40755877047983e-05
-2.40823773061957e-05
-2.88168183946321e-05
-2.25821850839497e-05
-1.58916359321315e-05
-4.44357358306242e-05
-3.32868803263094e-05
-5.06216937210071e-05
-4.75958763941777e-05
-1.24302771595592e-05
-2.57654483901716e-05
-4.98488744415825e-05
-1.96939544183654e-05
-2.66715611845746e-05
-2.64130417293763e-05
-2.73207879193869e-05
-3.54781468816865e-05
-1.5551844365943e-05
-4.63729387286058e-05
-2.19555932297393e-05
-2.7240611166349e-05
2.15736364421254e-06
-3.11537779056124e-05
-1.11939495270799e-05
-3.69135903447259e-05
8.81005786234322e-06
-5.12656194581333e-05
-6.29563247121216e-05
-5.70346406566211e-05
-6.01260753999535e-05
-5.2446459234997e-06
-5.29875031881868e-05
-3.29629882822284e-05
-2.41708338504837e-05
-7.92177035846188e-06
-4.39961181946274e-05
-2.08667288758949e-06
-2.55663848781409e-05
-4.85729283020337e-05
-2.53669739934075e-05
-2.75680258365922e-05
-2.26976182390558e-05
-2.36348421112968e-06
-7.29908022197288e-05
-2.0329441482096e-05
2.77482385480135e-06
-3.89100618950068e-05
-3.71090781564432e-05
-6.36659728307121e-05
-3.57921430998741e-05
-3.87043812978467e-05
-1.01185899251414e-05
4.41883677284046e-06
-3.43496784913456e-05
-1.14589093903134e-05
-2.83361685785312e-05
-2.15073947076865e-05
-2.37276943098236e-05
-6.30857399917811e-05
5.35412952585959e-06
-3.38176771696878e-05
-2.50864973302807e-05
-2.76322545743619e-05
-4.73499349750207e-05
-4.94081912212458e-05
2.67532117297713e-06
-2.46082507381465e-05
-4.95093368531614e-06
-1.97072430227806e-05
-4.36381585827903e-05
-1.4414322661672e-05
-3.5333669882499e-05
-4.46060090609964e-05
-2.67438455615194e-05
-6.39125257607254e-05
-3.69235583058346e-05
-1.85431426894323e-05
-2.49113661301493e-05
-2.15131114889131e-05
-3.54360401896722e-05
-2.07048680639321e-05
-2.1684880236034e-05
-5.69463927346292e-06
-5.37353979051214e-05
-3.16151193095583e-05
-1.52871010182526e-05
-3.64619991606678e-05
-3.96103896939186e-05
-3.88878349822383e-05
-3.82349049734074e-05
-7.53432567962403e-06
-2.04703182826117e-05
-4.32830194601668e-05
-5.35469366116082e-05
-5.75193740830001e-05
-1.06454985593804e-05
-1.31436259394357e-05
-1.01660179258515e-05
-5.08016014994548e-05
-3.51217923529169e-05
-3.41666542160574e-05
-3.03763922477189e-05
-3.93237437452875e-05
-1.71542119852575e-05
-7.6494751108392e-06
-3.0630943103794e-05
9.70059093237993e-07
-3.33970152196656e-05
-2.22264600953068e-05
-6.12887975669408e-05
-2.82069882897389e-05
-4.19651098663704e-05
-9.9176224541429e-06
-4.99471933884555e-05
-5.40181945973139e-05
-3.74301966938129e-05
-2.82299472973192e-05
-6.47163540379106e-05
-5.02672766647431e-05
-2.07013879499952e-05
-4.75326219059095e-05
-1.59599049039997e-05
-5.78850455428777e-05
-7.05396905641911e-05
-4.86319810996649e-06
-5.04186829644383e-05
-4.62177737305126e-05
-6.23894088655199e-06
-4.28556158327708e-05
-2.00955418411338e-05
-3.15995975985281e-05
-1.96716854519684e-05
-2.06190198242703e-05
-3.42029627848536e-05
-4.61374875214591e-05
-9.42324248244508e-06
-3.85841979902653e-05
-2.63908912934999e-05
-1.69448332768964e-05
-5.89111923300693e-05
-4.09667121959049e-05
-1.5458363051349e-05
-5.78799526142594e-05
-2.36560983597092e-05
-4.20503972913432e-05
-2.19191249536211e-05
-1.8014344146648e-05
-1.96764809530508e-05
-5.05834553891755e-05
-3.86603326831452e-05
-2.61798700750109e-05
-3.8062079884661e-05
-3.10485558298664e-05
-3.38121774168996e-05
-5.24709323872421e-05
-2.08826862283157e-05
-1.43418291704153e-05
-3.91020694588075e-05
-2.57908575455513e-05
-7.80798043558426e-06
-1.05178091898792e-05
-4.19374307235753e-05
-4.58740707480488e-05
-5.15851401750617e-05
-2.09197899833136e-05
-4.76924955790236e-06
-4.22105639980978e-05
-2.40135212854006e-05
-1.83636979569995e-05
-3.12986062991524e-05
-3.41677756014936e-05
-3.81841767345168e-05
3.71664966701719e-06
-3.11328314660812e-05
-3.53676424887729e-05
-4.74707852189488e-05
-2.09900822628323e-05
6.99898512538846e-06
-2.37638951509819e-05
-2.7883022557265e-05
-4.11545086594131e-05
-4.47374385217231e-05
-2.66309406520284e-05
-4.83766892397879e-05
-3.9239407761278e-05
-3.67024791435667e-05
-3.89511058555434e-05
2.10291441121563e-05
-2.1846421467782e-05
-2.00566932133298e-05
-2.67702410501677e-05
-2.54960517087962e-05
-3.01785385734857e-05
-3.97419504131839e-05
-2.18883378937297e-05
-3.68175339272388e-05
-1.37059943298932e-05
1.05989660069241e-05
-2.49405855499634e-05
-6.21724616167583e-05
-4.08743110551718e-05
-5.76356570183319e-05
-3.45731868091499e-05
-3.61952812886237e-05
-1.38056851602239e-05
-3.81153105487326e-05
-2.96032772066023e-05
-4.32421315556495e-05
-3.90288725431642e-05
-1.35161973348135e-05
1.59441347756974e-05
-2.03563990398972e-05
-4.24649160729396e-05
-8.67249376240918e-06
-2.99634169543063e-05
-4.09758980281255e-05
-3.89100563223101e-05
-2.39880740250114e-05
-6.77632947964429e-06
-3.51233678796946e-05
-4.96054299571283e-05
-5.24920591991149e-05
-3.09619752879e-05
-5.12447881872419e-05
-3.35548276018073e-05
-1.11724999826172e-05
-2.20171431718174e-05
-3.03853163354497e-05
-1.50618373320315e-05
-1.52085697421554e-05
-3.89725909592865e-05
-2.54009374801646e-05
-1.51254802384839e-05
-8.04722536300582e-06
-5.92643575907085e-06
-2.72931119471466e-05
-3.2184870017795e-05
-5.16872529748726e-05
-1.54462799009168e-05
-3.14868834887913e-05
3.39314298285859e-06
-4.24798174041937e-05
-3.4340867677745e-05
-1.1977906690022e-05
-1.36856358352453e-05
-3.7944664507828e-05
-2.24920046829911e-05
-1.70497776589314e-05
-2.38902012937915e-05
-2.69057815903247e-05
-6.44297334987213e-05
-1.33787924038843e-05
-1.40793279875372e-05
-2.33212306303217e-05
-1.16971972279114e-05
-1.75058787941961e-05
-3.39081113601184e-05
-1.19449361182151e-05
-2.80930091475172e-05
-5.59619014469798e-05
-8.49071150168547e-06
-2.28852295709774e-05
-2.98776126665812e-05
-4.58999387598459e-05
-2.6888129312249e-05
-4.23815021147981e-05
-3.92037856436053e-05
-4.62020939438197e-05
-5.85885987276221e-05
-3.01720896214111e-05
-3.54930465398061e-05
-9.8231088644416e-06
-3.468489305365e-05
-2.78250627107804e-05
-1.7752616925503e-05
-5.46137972048452e-05
-5.47309296898088e-05
-6.56520354977025e-05
-4.16561210120197e-05
-2.39005699252529e-05
-2.29713773675473e-06
-6.87528986487497e-06
-2.89328943380898e-05
-2.38873067857763e-06
-2.08143136600014e-05
-4.39935901946514e-05
-4.7072875760026e-05
-4.15791427425952e-05
-5.46648303485231e-07
-1.31762404223238e-05
-2.40707448447355e-05
8.20112633199332e-06
-1.95955997108149e-05
-5.91634094330408e-05
-2.45823727933605e-05
-5.15411876765804e-05
-2.54977120187268e-05
-3.95551893056772e-06
-1.19232323316071e-05
-1.9742167598578e-05
-1.23816192526038e-05
-3.9577434406928e-05
-1.50999297730381e-05
-2.35014721565e-05
-1.14091124487541e-05
7.32571327255781e-06
-4.23123577930379e-05
-5.06211735912526e-05
-2.62117444718429e-05
-4.50831655965999e-05
-2.24267043192713e-05
-3.1543744610085e-07
-3.11434563920025e-05
-3.03959307851936e-05
-1.15286686834191e-05
-6.78412560364514e-05
-5.70693704200992e-05
-2.89831779499404e-05
-1.10924025851251e-05
-2.97398836229078e-05
-2.57719323863551e-05
-1.55548567114738e-05
-3.87573574651806e-06
-1.6742972056407e-05
-2.20060539399011e-05
-1.36103348430817e-05
-1.42718017251615e-05
-4.49568561479046e-05
-3.1006703950503e-05
-3.38172364620047e-05
-2.0481054745695e-05
-4.1388035714818e-05
-1.412929097796e-05
-3.10687054754445e-05
-3.31989640931262e-05
-3.69570084607269e-05
-2.39271556019834e-05
-2.92000659652858e-05
-7.08403071339956e-05
-1.58614150510404e-05
-2.39413979477947e-05
-1.89259003990294e-05
-4.07131313065633e-05
-2.15591785627438e-05
-2.47722791434654e-05
-2.92067185648744e-05
-4.73147602645291e-05
-2.93645051405142e-05
-6.28254321013927e-05
-1.27008765761876e-05
-3.20738305690344e-05
-3.04204141114724e-05
-3.03454488106007e-05
-4.84431225719354e-05
-4.85657668454294e-06
-7.02573870534689e-05
-3.81083365673426e-05
-1.45951129188062e-05
-3.0734761163153e-05
-1.40008547293404e-05
-2.96243850481022e-05
-3.19788075181294e-05
-2.7381039100877e-05
-1.79719455012319e-05
-5.11965343594124e-05
1.15723268371225e-05
-4.221349808186e-05
-1.51484237219138e-05
-2.98421856471343e-05
-3.42597877919495e-05
-3.3377815631942e-05
-2.42178419302623e-05
-2.72068534382226e-05
-4.96361293654618e-05
9.2960467185351e-06
-1.84347938456889e-05
-4.90919392362583e-05
-2.65077560706319e-05
-4.6794089746478e-05
-4.9870272659218e-05
-4.460767127621e-05
-1.91599442136255e-05
-3.87485022622527e-05
-1.47073109246238e-05
-2.15066757351928e-06
-3.39273384747965e-05
-5.07397681663095e-05
1.84497334457007e-06
-6.51425216540524e-06
-2.81431703558934e-05
-7.27698802470971e-05
-1.85740851361919e-05
-3.21303398440862e-05
-1.16567418609372e-06
-1.25806168740738e-05
-1.19158587813961e-05
-3.92262665561577e-05
-5.07194955815005e-05
-9.27159886437325e-07
-3.2807044463695e-05
-6.43116595596859e-08
-1.5965299993104e-05
-1.22950097111744e-06
-9.51445346412675e-06
-3.05954808598446e-05
2.65558810117635e-06
-1.17219364793972e-05
-2.79346108430696e-05
-2.82561951444662e-05
-4.87185507293916e-05
-6.10146266701342e-06
-2.06232787959515e-05
-6.06004966448069e-05
-3.1641511881442e-06
-4.02585951820242e-05
-1.64999060627226e-05
-1.61171433821698e-05
-1.85683865996204e-05
-3.0525826138367e-05
-1.24680277361686e-05
-2.84098290953204e-05
-2.50496820565735e-05
-1.28637412787597e-05
-3.09135259360977e-05
7.52809573763357e-06
-1.570654527907e-05
-1.67554916113941e-05
-2.46252023517764e-05
-2.20711351500837e-05
-2.99062234737281e-05
-6.15098706417625e-06
-5.65080450075488e-05
-2.73435684606256e-05
-2.5984172226369e-05
4.73273865406723e-06
-4.03863681580304e-05
3.07153614460076e-06
-3.52013371157945e-05
-5.59129112971752e-06
-5.89561284801592e-06
1.23393182094594e-05
-1.93735787741527e-05
1.54632648637638e-05
-3.85170760934818e-05
-2.44604153391489e-05
-5.16292239892441e-05
-2.11799436035687e-05
-1.53560093555403e-05
-3.46052312694057e-05
-3.01948101086373e-05
-3.62940557319388e-05
-2.99655596869786e-05
-4.29639045936725e-05
-5.17947251555463e-05
-6.24882654656369e-05
-6.74270313074495e-05
-2.68041969826298e-05
-4.26569349102678e-05
-3.48174603318555e-05
-1.2334140767548e-05
-3.84660884230075e-05
-3.4304984194886e-05
-5.24091851464573e-05
-1.26296280434594e-05
-2.79140784742985e-05
-2.95029603737689e-05
-2.49229178453496e-05
-6.50024753100106e-05
-3.48067700346235e-05
-3.7942662846492e-05
-4.2023443484816e-05
-1.98992626638365e-05
-1.29774408410205e-05
-1.55990707483013e-05
-2.62614857050353e-05
-4.07413690033292e-05
-4.10999760728136e-05
-4.57036678540968e-05
-2.71499470648624e-05
-4.36896116240504e-05
-3.14628412267047e-06
-1.0154009888301e-05
-3.15433967657289e-05
-1.05942777586113e-05
-4.55767340192393e-05
-6.09112669833846e-05
-2.38781602088679e-05
-3.39784574750337e-05
-1.56185155592421e-05
-4.04541380059232e-05
-9.55527639905956e-07
-3.4454438996665e-05
-3.3086071369308e-05
-2.46413973451819e-05
-8.8646736251709e-06
-1.93715284200215e-05
-3.59703279819184e-05
-1.0467292207177e-05
4.09618376633336e-06
-4.23971123501322e-05
-4.62113168643486e-05
-3.34099893716736e-07
-6.24576644750689e-05
-6.88839673086942e-06
-7.68408502614127e-06
-3.89329500570588e-05
-6.59083012970826e-06
-2.97726226514888e-05
-5.61897247090393e-06
-1.10688251543645e-05
-4.41081288455227e-05
-2.56753775000094e-05
2.08069664450839e-05
-2.1621926697773e-05
-3.2444978996212e-05
-5.22338876251141e-05
-2.1591438552898e-05
-1.07307543366526e-05
-3.02974107267235e-05
-2.40305845961467e-05
-2.54747689563689e-05
-3.55782863642842e-05
-4.17614179166219e-05
-1.88691391872728e-05
-3.92373493736833e-05
-3.49202930585617e-05
-1.18750754366004e-05
-5.03709308066208e-05
-2.34725594873721e-05
-1.03765354031885e-05
-3.40511769487797e-05
-3.49653873743746e-05
-1.30845690538718e-05
-4.053234473988e-05
-3.80375504872929e-05
-4.84676657387614e-05
-3.59143694594698e-05
-3.06058196689268e-05
-3.0259121886014e-05
-4.43821207018702e-05
-1.50958167588885e-05
-3.517075714194e-05
-3.10416226970402e-05
-2.94471381286995e-05
-3.51311983613809e-05
-4.67636289943855e-05
-8.70179279712509e-06
-3.8551435798967e-05
-8.21699270258468e-06
-1.86084770938824e-05
-1.96257549001816e-05
-2.34190755201696e-05
-3.2855597519298e-05
-4.25498963642232e-05
-4.92805993237524e-06
-2.29542339304566e-05
-2.87034803039422e-05
-1.0729225097473e-05
-4.41819929648583e-05
-2.47405161896302e-05
-1.92322379681686e-05
-1.8760805580194e-05
-2.12392444857045e-06
-4.48496185560885e-05
-2.41739840620436e-05
-1.74873514127726e-05
-3.4703191572071e-05
-2.09441160962214e-05
-6.6136226649046e-05
-3.77645886880869e-05
-5.04790165599936e-05
-4.09761794938425e-05
-8.4623361418068e-06
-2.15616776554856e-05
-4.03911857064174e-05
-4.46306437305539e-05
-2.36768216456237e-05
-1.29469733400063e-05
-1.82423003938036e-05
-4.59829533861974e-05
-2.67434292603057e-05
-1.73149238417763e-05
-5.35922842822415e-06
-1.75165467411046e-05
-3.92148424169702e-05
-3.00979928729218e-05
-4.88227049514282e-05
-2.05345986287437e-05
-4.2247663320513e-05
-9.62948118009209e-06
9.53241725723567e-07
-2.52248523486286e-05
-3.13351668908929e-05
-9.3629826196909e-06
-2.24041051954811e-05
-2.62225282461682e-05
-2.90991196274954e-05
-3.76644568406472e-05
-3.45204593381788e-05
-2.59162601561552e-05
-2.37007222330794e-05
-3.70552340383707e-05
-4.03541150416122e-05
-3.99275884642352e-05
-2.87696359525852e-05
-2.22897578770651e-05
-2.20716170872534e-05
-4.07878606347334e-05
-3.56602245691222e-05
-1.62721367454547e-05
-3.69894231922716e-05
-4.32575504916114e-05
-3.41882513800362e-05
-5.23660400651179e-05
-2.94458912179591e-05
-1.13005824707432e-05
-1.13124982768031e-06
-3.49511558458121e-05
-2.88216077038637e-05
-2.95282716416705e-05
-4.67049677604222e-05
-4.11829071849104e-05
-5.05923405899643e-05
-2.08014912896978e-05
-4.17362549332659e-05
-7.26719068620361e-06
-1.40886945063146e-05
-1.82050611570123e-05
-2.70499076936711e-05
-4.47948929466671e-05
-1.79517111270093e-05
-2.28969103712698e-05
-9.08778408564454e-06
-1.42654743993595e-05
-1.65741782999074e-05
-1.13894656255888e-05
1.38973732413819e-05
-1.32886827481877e-05
-4.04906897295583e-05
-3.15450128359361e-05
-4.66514925499658e-05
-3.0566232718729e-05
-4.06279668690634e-05
-2.48050131734547e-05
-2.67884916678757e-05
-3.66046496074046e-05
-6.4337852776211e-06
-1.42231451697483e-05
-3.90773995523344e-05
-3.53653338735289e-05
8.05746371912276e-07
-4.30915352685457e-05
-4.53643421913548e-05
-2.44304502684042e-05
-1.70683754644941e-05
-3.37827905220298e-05
-2.69002895829954e-05
-1.41077239460645e-05
-3.43555763223659e-05
-1.03181214939962e-05
-4.86867724292692e-05
-1.17381324688306e-05
-2.70211738507978e-05
7.76405700900424e-06
-4.05703345415693e-05
9.09122495288639e-07
-2.37508944056979e-05
-4.05952301652539e-05
4.33811738840904e-06
-6.91614553957064e-07
-3.30062253524483e-05
-4.69648449150991e-05
-3.95074746423209e-05
-1.83973598076028e-05
-2.01179170283822e-05
-5.72209649601187e-05
-3.83198878662338e-05
-4.82064655863603e-05
2.38232534997908e-06
-5.80352593693898e-06
-5.96301315290243e-06
-5.20484916459973e-05
-3.59640785129385e-05
-8.29171971366689e-06
-3.48032578256231e-05
-3.98018374731974e-05
-5.77796666144329e-06
-2.86000684489541e-05
-1.39647959599765e-05
-2.59214567072556e-05
-1.44564395876063e-05
-4.1460956480564e-05
-4.47954403405948e-05
-4.89700811416088e-05
-5.79269286372718e-05
-6.61345515176539e-05
-2.39017625316469e-05
-8.07636196902758e-05
-7.21528191294277e-05
-3.16003856544642e-05
-3.9643613520352e-05
-7.76019331156972e-06
-7.85533883531959e-06
-3.82431469547154e-05
-2.58395612879037e-05
-2.46424761853856e-05
-1.666800460934e-05
-5.88370428359382e-06
-3.74219728848296e-05
-3.87810008345061e-05
-2.03357551496315e-05
-4.92714733301899e-05
-4.77156038482585e-05
-3.21582201170016e-05
-4.45562066505485e-05
-4.21392148856273e-05
-3.83764707718124e-05
-4.2018289233107e-07
-3.78011546429236e-05
-2.10875190267386e-06
-3.68810225546838e-05
-5.26119991293183e-05
-5.80978121453867e-06
-2.4127425942725e-05
-4.87740443196095e-05
-1.28154022662705e-05
-2.64343528753967e-05
-8.75894914181453e-06
-7.39823083032316e-05
-2.66337027190692e-05
-2.47315746969551e-06
-1.5368168298938e-05
-9.92807900800828e-06
-1.71520813628699e-05
-4.14758554387135e-05
-5.65965742136156e-05
-4.07692091796332e-05
-6.28948795945083e-06
-6.4600893142416e-05
-2.47426375559219e-05
-7.00393877720387e-06
-2.52472372428068e-05
-2.8971380741836e-05
-4.93255903398315e-05
3.57268908300819e-06
-7.04568891019795e-06
5.00007157609669e-06
-1.94303787302236e-05
-2.54336007122822e-05
-4.61764774207854e-05
-4.93648660098295e-05
-2.12732295530476e-05
-2.33194647393871e-05
-5.3433944033355e-05
-3.42442841227883e-05
-4.3577528509099e-05
-1.67476172078806e-05
-4.33906917808739e-05
-6.96086590913112e-05
-3.17082454974284e-05
-2.45182965649432e-05
-3.66987654736485e-05
-3.30678447696082e-05
-5.51951260234207e-05
-4.62091728458556e-05
-5.31449155717552e-05
-2.75914984131776e-05
3.78893319690267e-06
-6.23106755550264e-05
-1.56774783405885e-05
-3.78418759451879e-05
-5.23029571821931e-05
-2.1535165318111e-05
-2.06366797216387e-05
-8.63720920027389e-06
-9.78403634537867e-06
-7.68036515935574e-06
-3.43564678179226e-05
-5.87039535601607e-05
-3.08654250724402e-05
-8.27854774183749e-06
-5.17698780867049e-05
-3.28690228485655e-05
-4.17414674274362e-05
-2.19125975198575e-05
-2.51602821807615e-05
-3.47326637264116e-05
-2.66292611746206e-05
-3.06792271725416e-05
-2.54379562274851e-05
-5.13735307044576e-05
2.34247600915182e-06
-3.08690580204627e-05
-2.26337388672151e-05
-3.35125014700407e-05
-3.20172299167486e-05
-2.97878059682511e-05
-5.71530294206322e-05
-4.03590416795635e-05
-4.46715942775563e-05
-3.59482312017977e-05
-2.31549126997873e-05
-2.33365163729029e-05
-6.02431195698054e-05
-2.14180053259017e-05
8.82348810085297e-08
-1.7406544379551e-05
-4.13069798819606e-05
-5.30468494147341e-05
-5.31827847149644e-05
-6.73356451835122e-06
2.44371088609735e-06
-3.55109567940609e-05
-3.34294784327268e-05
-4.12629126209778e-05
-4.08637264324903e-05
-1.73601062718101e-05
-1.73976198603203e-05
-1.70258179540464e-05
-1.70946228342004e-06
-2.49944923338221e-05
-2.40403682312888e-05
-3.45681479229258e-05
-5.53567250815004e-05
-4.3860342287782e-05
-8.04598541743571e-06
-3.18883035379063e-05
-1.25017820970622e-05
-4.34406627685022e-05
-5.76962344806264e-06
-3.17382892563443e-05
-4.13984794724059e-05
-5.87583780608436e-05
-5.09097718006746e-05
-4.33108016773766e-05
-1.89398881420909e-05
-4.20520505870181e-05
-6.08087244951434e-05
-4.76746723915663e-05
-5.42388310157027e-05
-3.31516003279566e-05
-4.58731469108054e-05
-3.45102617812536e-05
-3.5668490813033e-05
-3.73273228992248e-05
-3.96216230935955e-05
-3.49506172655025e-05
-1.77061212433616e-05
-2.33021097184913e-05
-1.67932275762348e-05
-1.83918987204785e-05
-3.03582731671882e-05
-2.40296346332753e-05
-4.77797205050199e-05
-5.65455688048615e-05
-4.24323057899869e-05
-2.55457560967222e-05
-5.97293792847659e-05
-2.85409041021505e-05
-5.13253818583237e-05
-3.57693155312611e-05
-3.06507410633246e-05
-1.75594883117538e-05
-4.14474487331736e-05
-3.47947199350868e-05
-2.00204096656095e-05
-1.10301162926853e-05
-2.97127263566049e-05
1.20738297922469e-05
-3.5630452453496e-05
-2.53887305106761e-05
-5.23923702506444e-05
-1.09251332294e-05
-2.5252003345032e-05
-9.70354740783812e-06
-3.56653366763695e-05
-5.45755501141767e-05
-3.31332753900195e-05
-2.76624171749697e-05
-5.75199280531775e-05
-5.52856847985263e-05
-3.104376562513e-05
-3.35025777236491e-05
-3.93709523519304e-05
-3.89701911291055e-05
-1.76119093958518e-05
-2.74585247278709e-05
-5.43698083198942e-05
-4.14998157488911e-05
-3.75644562304029e-05
-2.37086992504365e-05
-1.7450994460394e-05
-1.5310226449205e-05
-3.17057528903657e-05
-2.55888768761505e-05
-1.06656729239331e-05
-1.13414409287196e-05
-3.25452608091215e-05
-3.10676401597676e-05
1.96602855856987e-06
-2.22451763261783e-05
-4.92897983904644e-05
-4.2748994520971e-05
-4.72359858207256e-06
-3.53840167553021e-05
-3.12071788545367e-05
-2.45219817636897e-05
-2.85220289324428e-05
-4.17180184668644e-05
-1.22358342771928e-05
-9.74025483154955e-07
-1.8658452766468e-05
-1.86220450052804e-05
-2.36405618076292e-05
-3.07789012123779e-05
-3.6544793116741e-05
-4.59646697169961e-05
-2.71763545246222e-05
-5.02233188937148e-05
-8.6449178395618e-06
-2.39766805606618e-05
-4.07257040886995e-05
-1.72002800414517e-05
-4.66284167055196e-05
-3.43028841111615e-06
-1.72789753815887e-05
-3.82147192055023e-05
-5.72658645498487e-05
-3.66556436390975e-05
-2.38315627543383e-05
-4.63781104710553e-05
-3.61705813726991e-05
-2.63016445030263e-05
-5.1648657843544e-05
-2.76314723615085e-05
-5.51130248133426e-06
-4.91860531785546e-05
-4.38876460533107e-05
-1.12550401771565e-07
-2.48638437876683e-05
-2.0571383976557e-05
-2.01263499917824e-05
-2.42938143085788e-05
-3.52253243962338e-05
-4.62814952776338e-05
-3.68167851117433e-05
-2.73927119063851e-05
-5.28441056835481e-05
-3.05322601935681e-05
-5.5559770345258e-05
-5.21952868757205e-05
4.75381482979937e-06
-3.68331261295519e-05
-1.52107379774346e-05
-1.5080517027766e-05
-2.26778691420209e-05
-3.9551515889867e-05
-2.18955127649819e-05
-5.96346145514684e-05
-4.45396759826388e-05
-4.9246165394366e-05
-4.8191805195901e-05
-3.30045163122419e-05
-4.02555718342224e-05
-2.31087219662308e-05
-6.2597192945526e-05
-4.61636271573045e-05
-5.73571006535315e-05
-2.38454599570037e-05
-2.9860282032327e-05
-2.33988355574785e-05
-3.80584245878326e-05
-1.3221520050868e-05
-7.07260717709907e-06
-3.20240350004326e-05
-6.17158649608253e-05
5.21637498955214e-06
-4.8436100333377e-05
-8.525797375973e-06
-3.93678263463151e-05
-2.56275261445291e-05
-8.34601300027024e-06
-7.29441737071605e-06
-3.54989905631172e-05
-2.62759443023466e-05
-3.63799124822791e-05
-2.68653441959715e-05
4.67801079371983e-06
-2.23257100305548e-05
-3.22249955696161e-05
-1.23210818852245e-05
-3.05857856050827e-05
-3.25245924949731e-05
-3.78237744243799e-05
1.48121553969698e-05
-6.85059619114734e-06
-1.35544821111214e-05
-5.95909077455674e-05
-2.17450112820457e-05
8.68116005017728e-06
-3.82200875785158e-05
-2.93898555796079e-05
-1.99396312075417e-05
-3.21926766480756e-05
-1.74320816758347e-05
-3.55200508433841e-05
-3.4788906116786e-05
-1.10684894020472e-05
-3.38221040492741e-05
-4.93233387204847e-05
-3.33323796363081e-05
-6.61271152499129e-06
-3.94576530420247e-05
-5.03714255442781e-05
-2.0495541648949e-05
-2.50154692912288e-05
-2.13464990803677e-05
-9.35698806365976e-06
-2.51363285301868e-05
-2.02691133443496e-05
-1.30859156212307e-05
-3.13071100597851e-05
-3.69064176226049e-05
-2.18751830862474e-05
-5.39228680464328e-05
-3.9208701067165e-05
-4.72996918759485e-05
-3.53793733190505e-05
-3.89752863452475e-05
-2.02480511894102e-05
-1.63846641371403e-05
-1.18283577651097e-05
-4.50591632086617e-05
-3.12067072988903e-05
-1.55961526953624e-06
-2.0950099651157e-05
-4.04881252686778e-05
-2.89970934683787e-05
-1.52408416363226e-05
-5.63032873443448e-05
-4.06008099537416e-05
-3.2131895798175e-05
-3.56498301861613e-05
-3.08701778122742e-05
-3.35910477576728e-05
-4.00336941178831e-05
-3.78086302724771e-05
-3.59532914183919e-05
-1.59377868366607e-05
-4.44894569496363e-05
-8.58630001638707e-06
-3.11789738871355e-05
-1.73251420142272e-05
-2.23690571960475e-05
-5.32423887311492e-05
-4.35697331839472e-05
-4.39852558565744e-05
-2.61122203729365e-06
-4.83802930706536e-05
-2.43392437156619e-05
-2.96206858331168e-05
-3.55287022748669e-05
-2.92407790829249e-05
-4.90452994030938e-06
-1.50910218413765e-05
-3.62967567019405e-05
-4.19415632786385e-05
-2.66184634132767e-05
-3.21838591950585e-05
-2.66557914586168e-05
2.26504461010111e-05
-3.7751144888071e-05
-2.46966223955553e-05
-9.97995786564016e-06
-2.68747719793579e-05
-2.42812314708772e-05
-3.86228849689851e-05
-3.45782372745729e-05
-7.59791121066245e-06
-1.68861239148715e-05
-4.39258704214891e-05
-2.44882443023879e-05
-6.31845093645293e-05
-3.77740977460227e-05
-3.87165066312411e-05
-3.61906247116255e-05
-4.20724868911072e-05
-2.15703195066578e-05
-4.91343730551621e-05
-3.27485512509863e-05
-6.1580065317246e-05
6.64493283205626e-06
-3.47285383797065e-05
-9.06172170220333e-06
-2.21434765903008e-05
-4.23023729146091e-05
-5.04515524108419e-05
-1.6600331641319e-05
-1.41722258092257e-05
-1.35404720643076e-05
-3.0152411912956e-05
-3.24530018652956e-05
-1.79153656549419e-05
-2.41570422822878e-05
-6.25916024043428e-05
-3.55465216436165e-05
-3.0733267994873e-05
-3.16592843085375e-05
7.26334091774746e-07
8.22118775182947e-06
-3.72471123579093e-05
-2.2164788482807e-05
-4.52743311823469e-05
-2.99930684412186e-05
-4.95723931606985e-05
8.96605121485627e-06
-3.68069236155981e-05
-3.67576924619456e-05
-5.16368800589096e-05
-4.74157389501074e-05
-5.449614414857e-05
-4.00247249498561e-07
-4.4056379318516e-05
-6.38424242440627e-05
-6.91020624381317e-07
-1.07082324672695e-05
-1.8507649330117e-05
-2.55470392238768e-05
-4.71787539191029e-05
-1.45517677563847e-05
-2.78523676317934e-05
-1.66335492118224e-05
-2.44677553772546e-05
-5.44850175249721e-06
-3.82888369912541e-05
-1.90908665851531e-05
-2.16909562232154e-05
-2.15272115212296e-05
-1.1975887950326e-05
-1.97541924573399e-05
-4.26229967832045e-05
-2.41231058161242e-05
-1.778740290326e-05
-1.92036512016511e-05
-2.33277680964589e-05
-2.82646339522099e-05
-8.61912890281723e-07
-2.58145485343058e-05
-2.90808676884128e-05
-2.79061097107661e-05
-1.90945615443649e-05
-2.36539812957072e-05
-2.26320681481318e-05
-4.09960256088549e-05
-4.8033869565806e-05
-3.82639261776053e-05
-1.47161814987171e-05
-2.42661599982205e-07
-2.99632376297183e-05
-7.52232511158143e-06
-4.26355383757306e-05
-5.24362546660774e-05
-4.51286532747436e-06
-3.266891454921e-05
-2.84666845695447e-05
-3.18767372003376e-05
-4.74005386165832e-05
-3.76426497464673e-05
-3.5534241859169e-05
-1.3471191433203e-05
-4.01183025817409e-05
-2.06435490511936e-05
-1.62696122600904e-05
-1.05361246592509e-05
-2.25296062240679e-05
-2.65402981631344e-05
-2.76030541812954e-05
-3.93218975039486e-05
-8.01064826781505e-06
-1.77309604418863e-05
1.90170752984235e-05
-4.75897533389128e-05
-2.66307053290441e-05
-3.39139115407557e-05
-3.75467762139143e-06
-1.94530492262799e-05
-3.39233105755986e-05
-3.34613083742018e-05
-4.42814425018962e-05
-2.58861909887871e-05
-2.54658234640943e-05
-1.40580677887562e-05
-4.62095924960027e-05
-1.6649639338674e-05
-4.2442937087722e-05
-1.95645142315401e-05
-1.01653166289967e-05
-2.3689652303475e-05
-2.34673660459265e-05
-7.11549249469779e-06
-6.0584816260614e-05
-9.68701587260878e-06
-5.108986244239e-05
6.84199561449702e-06
-3.46647780625823e-05
-2.88368303658348e-05
-1.99138404157308e-05
-4.01932630959476e-05
-1.72754800879715e-05
-4.12025477260305e-05
-2.70642210757517e-05
-3.65304214647764e-05
-2.27495784014384e-05
-1.47955370709507e-05
-6.01744630446505e-05
-4.77716418895315e-05
-5.51120358925148e-05
-2.04813504467462e-05
-2.94108244166913e-05
-3.09516175480388e-05
-3.42502470120235e-05
-1.31126605480218e-05
1.47433264777646e-05
-1.82656457866181e-05
-9.14919286472549e-06
-3.97772097611347e-05
-2.15104678778497e-05
-3.80433072865391e-05
-4.78409220807863e-05
2.60443878338638e-06
-4.80107903134804e-05
-3.93392819669046e-05
-5.37564169628257e-06
-4.84968543147026e-05
-1.74747560681097e-05
-3.73073448316878e-05
-2.02754086186547e-05
-3.99563819576495e-05
-1.71700967338996e-06
-1.50890454685003e-05
-3.01158135966787e-05
-2.93056968487391e-05
-1.69674243940865e-05
-3.58789245970953e-05
-6.62462553433576e-06
-6.86235868409546e-06
-1.09260892573813e-05
-2.1637564734968e-05
-2.51297849768311e-05
-3.215983292617e-05
-2.14086542129567e-05
-6.45445152204171e-05
-3.38760366112504e-05
2.2631401899181e-07
-3.565698297393e-05
-4.12874449260147e-05
-3.70159452795505e-05
-2.76896216777335e-05
-4.63011180182639e-05
-3.4377913886932e-05
-3.61599228755031e-05
-1.32476941558769e-05
-2.39290737717407e-06
-3.24390748812487e-06
-1.01206416835868e-05
-2.86055076664987e-05
-2.7606037232673e-05
-3.47750250461048e-05
-3.45631411972041e-05
-4.27533493980668e-05
-2.44427060351377e-05
-3.4103438995661e-05
4.17077839671472e-06
-4.48495799655367e-05
-2.76481278555606e-05
-1.30969514451721e-05
-4.0741832535358e-05
-3.96098889763258e-05
-3.71876481362319e-06
-2.37873332833941e-05
-1.16252655836937e-05
-4.21049450011838e-05
-3.08706091020251e-05
-1.9299411358876e-05
-4.40288275891171e-07
-4.59416468737328e-05
1.57667182719502e-06
-5.66440824598819e-05
-1.98167354440146e-05
-1.36729939461639e-05
-1.47958980209109e-05
-1.96312139881026e-05
-3.8875051326248e-05
-2.56660049038854e-05
-3.71967263200926e-05
-1.83835591419163e-05
-4.15779394016729e-05
-4.22155474090567e-05
-3.16299812068026e-05
-3.98404114317688e-05
-3.54520429821447e-05
-4.78857819747756e-05
-4.94836635628465e-05
-6.22917387642562e-05
-1.80606620765777e-05
-3.04568393667742e-05
-3.28251955577103e-05
-3.24468548988676e-05
-2.90028019797388e-05
-1.74942763351346e-05
-2.06211503569417e-05
-2.55860652023895e-05
-2.75853126355724e-05
-4.42495974385862e-05
-5.75899220932411e-05
-5.40118604327873e-05
-1.64881482053594e-05
-5.45255621703377e-05
-3.87015416456202e-05
-1.40573240734052e-05
-4.33537875701734e-05
-1.53955836966088e-05
-3.25187455188595e-05
-5.46367597101584e-05
-2.57771375146048e-05
-2.60219077341029e-05
-5.69545599530322e-05
-2.58218549943901e-05
-3.64942160561439e-05
-3.29200452479234e-05
-4.86645740476856e-05
-4.67146501074831e-05
-1.09355450499555e-05
-1.26775315107177e-05
-5.96962763552486e-06
-2.73151485562841e-05
-1.84027064537069e-05
-1.24887185351553e-05
-3.07182980925197e-05
-5.69872086358627e-05
-3.17424931502787e-05
7.99232446038299e-06
-3.61143193856173e-05
-1.25047802403398e-05
-2.35881783069312e-05
-2.54043277753353e-05
-2.92096086963446e-05
-3.51372403620921e-05
-5.34907173856461e-05
-3.39206929043823e-05
-2.17862210795539e-05
-2.92034905907874e-05
-4.51521743991046e-05
-1.92222700044397e-05
-2.53379377611268e-05
-5.7662363967705e-05
-4.42528956999027e-05
-2.7098906284419e-05
-3.06635409539978e-05
-3.01023688715441e-05
-6.38602238662741e-05
-3.46972956545704e-05
-3.94355726203927e-05
-5.57074156710553e-05
-2.35597496547542e-05
-4.65678394795469e-05
-4.12089831084956e-05
-2.85601924194808e-05
-3.34030551122273e-05
-4.1665897793417e-05
-2.21025829739733e-05
-1.85639386548039e-05
-3.78604341052318e-05
-3.54065905630606e-05
-2.56579001151616e-05
-4.09239822420253e-05
-2.3474250018724e-05
-2.83195892142059e-05
-2.13007082677888e-05
-3.06278450445211e-05
-6.01611297836571e-05
-4.43440521601937e-05
-4.07817975582609e-05
2.09153068051584e-05
-1.63079077948735e-05
-2.67325629527669e-05
-5.08078183226824e-05
-2.45081511144744e-06
-5.53041425007666e-06
1.39283042690416e-05
-5.10055862049074e-06
-3.74307940050983e-05
-4.96375857367467e-06
-2.75331167099688e-05
-5.65574970045053e-05
-3.84623774080227e-05
-1.53345162028664e-05
-1.06676236142242e-05
-1.52262685597096e-05
-3.77107598716293e-05
-4.67655681315119e-05
-1.87075500594683e-05
-4.29369925287689e-05
-2.83130361410117e-05
-1.60548868468645e-05
-4.78413432516332e-05
-2.64584094417492e-05
3.64246390592308e-08
-1.8428115737128e-05
-3.98171660554466e-05
-7.42767161567018e-06
-2.26670333545507e-05
4.41599633231658e-06
-5.18234997276272e-05
-4.10005456091308e-05
-2.07430571774413e-05
-2.26616314450243e-05
-9.99303149255454e-06
-2.12269229376592e-05
-2.9541217385898e-05
-4.85793965701977e-05
-3.34317474656689e-05
-8.85524825186555e-06
-2.34108591326466e-05
-2.56337088090726e-05
-6.93139035292066e-05
-3.07915491532169e-05
-2.78823233015526e-05
1.71213209358441e-05
-5.1457542067735e-06
-4.84778027494734e-05
-5.12180632061351e-05
-1.64803554642681e-05
-1.9629779629422e-05
-3.13658698656509e-05
-3.19273714901889e-05
-4.193669734959e-05
-2.98979176686521e-05
-6.2083385463788e-06
-2.42290917402172e-05
-3.8207118269899e-05
-2.32899729325754e-05
-2.63987746400512e-05
-3.43274024905145e-06
-3.87242632821081e-05
-1.79872649933248e-05
-5.73877017910769e-06
-2.95355391815012e-05
-3.25076312760386e-05
-1.59271128034893e-05
-2.06892625805727e-05
-3.69453223893644e-05
-1.38860431419973e-05
-5.38242797936065e-05
-8.9705186135313e-06
-4.78795453073021e-05
-2.93422570832081e-05
-3.39615034553574e-05
-1.24760733289343e-05
-1.45368868356128e-05
-2.35958235020222e-05
-4.53758873126612e-05
-1.89110499826657e-05
-3.91565475782422e-05
-4.24600818858678e-05
-2.42624961496201e-05
-3.50565770113464e-06
-4.78445340411091e-05
-2.16378470151387e-05
9.85005075545112e-06
-1.54738642684015e-05
-3.31883741945105e-05
-7.01481110810338e-06
-2.83777079971753e-05
-1.13891657071968e-05
-1.94524581535439e-05
-2.95975151344099e-06
-5.78429662259191e-05
-1.35447570312496e-05
-2.69770742174124e-06
-3.5491632486007e-05
1.84950410267417e-06
-2.50179559439405e-05
-5.29019784533743e-05
-3.09127429732589e-05
-4.51252004312296e-05
-3.34531720276786e-05
-4.19173095181604e-05
-6.37822116868966e-05
-3.01092480327444e-05
-2.63786682953959e-05
-7.73926471782824e-05
-5.01982606694275e-05
-5.43154013593957e-05
-5.89644488987036e-05
-3.4279404151234e-05
-1.57781828446388e-06
-4.69632599625795e-05
-5.69583002610417e-05
-5.57206753043306e-05
-4.57929709384477e-05
1.72581506343307e-06
-3.59996482403635e-05
-2.63258377047477e-05
-1.03947810476761e-05
-4.07941330635987e-05
-2.12672750747322e-05
-3.4602602265549e-06
5.38454714249293e-06
-5.18512134976809e-05
-2.17914620858227e-05
-3.32669648323058e-05
-2.61660817998323e-05
-2.11439541241942e-05
-3.96461410939904e-05
-1.32702332622317e-05
-1.44264304110014e-05
-2.93364287330683e-05
-3.70600395013145e-05
-3.41498994504426e-05
-2.53510896155344e-05
-2.86905357136766e-05
4.68400450525458e-06
-2.90736290635115e-05
-6.50375348982933e-05
4.3594273877984e-06
-3.14972949858935e-05
-4.91730224769139e-05
-3.12012990670384e-05
-3.61081550628165e-05
-3.79067456010014e-05
-4.01091648935377e-05
-3.43953158747384e-06
-4.73184240098775e-05
-3.5133244013177e-05
-5.98168224722648e-06
-3.50564750187343e-05
-3.59838333076108e-05
-2.56249179417168e-05
-3.69800445310089e-05
-5.08542317006266e-05
-2.93286591024526e-05
5.00833592716005e-07
-1.94330084336448e-05
1.02135171297877e-05
-2.89540139288782e-05
-2.1744877115553e-05
-2.75430172623596e-05
-2.94092739571013e-05
1.01672681703386e-05
-1.61053143682455e-05
-3.26469584073232e-05
-4.82412824136215e-05
-5.37051994548809e-05
-4.24820907737726e-05
-2.39814668471705e-05
-4.05251886586636e-06
-4.03939549831332e-05
-3.73356413767925e-05
-1.89480332100512e-05
-1.99843212284485e-05
-1.4112113856203e-05
-1.70361837501076e-05
-4.51381256456942e-05
-5.23380361951525e-06
-3.61750053824149e-05
-2.18556336246699e-05
-3.51159179957337e-05
-5.74244355416025e-05
-1.36542952795656e-05
-1.44108699370258e-05
-2.35439056015531e-05
-3.3447710544923e-05
-2.74848918828002e-05
-3.16498046541688e-05
-3.37686114235244e-05
-4.93179999851144e-05
-1.74514566932197e-05
-2.04652491091247e-05
-3.54940127560503e-05
-5.63678066690437e-05
-4.58692072403654e-05
-1.24214725777573e-05
-5.59909539854006e-06
-7.12542519481946e-05
-1.86944288082361e-05
-3.16255825730214e-05
-7.87398010833954e-06
-4.91327570921299e-05
-2.38550167015951e-05
-5.01672442632181e-05
-3.8753337416167e-05
-3.71437474056047e-05
-2.361823820785e-05
-4.3117549916104e-06
-2.74899835702786e-05
-1.9886716697454e-05
-5.50374804919361e-05
-2.57345594952179e-05
-6.1386026110732e-05
-3.09764018728877e-05
-1.4034658284716e-05
-4.77599690424224e-05
-3.91290677863553e-05
-7.89798740266323e-06
-5.20113526235368e-05
-3.70410449105559e-05
-2.22689683486192e-05
-2.17313530867448e-05
-2.44626745589846e-05
1.54830514651759e-06
-5.07114463770807e-05
-1.23050392775486e-05
-1.77947005612589e-05
-3.1344775453646e-05
-6.27802857086276e-06
-3.18582382111564e-05
-3.50581529741336e-05
-7.40264405648494e-05
-1.96619783358247e-05
-2.54286878569129e-05
-1.94729460504394e-05
6.4183067475208e-06
-4.68033553323226e-05
-4.96969467916307e-05
-2.44379993470575e-07
-1.21984515781363e-05
-6.97234636461686e-06
-3.18792995421267e-05
-3.38149297715014e-05
-2.47006655425331e-05
-1.24253524166513e-05
-4.39661206753786e-05
-2.88374549550852e-05
-5.02075036083944e-05
-4.81973118716252e-05
-8.59342526804689e-05
-2.73851074594561e-05
-3.22023350846254e-06
3.1711243874455e-06
-4.23487413587157e-05
-2.10456980992316e-05
-4.08440670727263e-05
-4.64569642955934e-05
-1.43879739743826e-05
-2.92465866839987e-05
-4.81673571888585e-05
-2.54333023390181e-05
-3.26760778975171e-05
-2.38283166519882e-05
-3.1616987591053e-05
-2.68710811105794e-05
-2.38479449836561e-05
-2.98120562205573e-05
-1.19923033331296e-05
-3.09527385424114e-05
-2.81367207908167e-05
-2.9490276671997e-05
-2.50754639274089e-05
-7.65317258443069e-06
-1.47752183348541e-05
-3.9570528508898e-05
5.72526215817668e-06
-7.54566593629417e-06
-3.14926093220217e-06
-3.41685506281145e-05
6.81581778931287e-06
-5.20717677540223e-05
-2.04098032429578e-05
-2.76052269688335e-05
-5.41168494125831e-06
8.41245103022189e-07
-3.38209472158456e-05
-1.59441202267129e-05
-2.08650375581116e-05
-1.72321516960985e-05
-2.66353785052119e-05
-5.04849015723858e-05
-4.17836945410139e-05
-4.38857953452204e-05
-5.00348494395551e-05
-4.79003625149228e-05
-1.338795105656e-05
-3.54599828881997e-05
-2.88350585591072e-05
-3.40897655225408e-05
-3.88831337538533e-05
-2.98684859585016e-05
-5.70438000493913e-05
-1.08352365958515e-05
-2.28103482507178e-05
-4.37628302656148e-05
-1.9068914530682e-05
-2.10587159484328e-05
-5.84716475079605e-05
-3.50274242277599e-05
-8.39497095089522e-06
-2.91187769026731e-05
-2.77046615138372e-05
-2.60300158547728e-05
-3.68195994705125e-05
-2.23221027603384e-05
-3.06867023416629e-05
-3.50083088850438e-05
-4.2760011596439e-05
-4.80216713187006e-05
-6.46867202825064e-05
-5.02944175728938e-06
-3.44429526420935e-05
-3.52813521730581e-05
-3.1309473006092e-05
-3.23861857912509e-05
-2.9864996552319e-05
-2.2591088954048e-05
-5.28398957546406e-05
-2.27871015075808e-05
-4.10852771750437e-05
-3.81649430520214e-05
-5.69386767887294e-05
-3.31456565268734e-05
-1.51908936144189e-05
-1.79633224502246e-06
-4.00588572479554e-05
-3.04894951996539e-05
-2.59938546728629e-05
-1.73499339953671e-05
-2.15280652569396e-05
-1.557213812216e-05
-3.94866523268702e-05
-9.83938565979178e-06
-2.75919011608785e-05
-1.74045457143469e-05
-5.66105101410603e-05
-2.43582429054927e-05
-2.91988082784381e-05
-4.43905041839601e-05
-4.91993120139161e-05
-1.16506832840202e-05
-5.96292066355295e-05
-1.25283946470534e-06
-3.7360109027104e-05
-5.00957884170391e-05
-3.64557292975256e-05
-2.82799637019419e-05
-7.78315183925706e-06
-2.2734057503755e-05
-3.70998839966515e-05
-2.35369416997616e-05
-4.49776574932223e-06
-4.09516102731867e-05
-4.59353969104902e-05
-5.38459443040814e-05
-1.33263771296233e-05
-1.4602542683329e-05
-1.98562405205867e-06
-1.54365006708728e-05
-2.17910473684347e-05
-3.85993089452227e-05
-3.38004613240837e-05
-1.52230510461762e-05
-1.74110072023094e-05
-3.13336555476695e-05
-1.66858598265825e-05
-9.36102247728699e-06
-3.0532001009141e-05
2.3484084595262e-06
-3.41396740263707e-05
-3.33807269777754e-05
-6.12851735695041e-06
-3.45508756615615e-05
-3.03151075384577e-05
-2.49591500367162e-05
-2.15193958377583e-05
-6.77906955595253e-05
-1.81665840109922e-05
-3.26939148267341e-05
-8.40972177708474e-06
-5.46754134118781e-06
-1.77913080918127e-05
-2.28934968568734e-05
-2.76128635889244e-05
-3.9821807259731e-05
-3.49449008911912e-05
-4.3097524674782e-05
3.86165049828479e-06
-6.19490774921105e-05
-2.97099159817219e-05
-3.8791345828832e-05
-2.89189972802476e-06
-5.24325350172068e-05
-3.02577040326477e-05
-3.77401824788452e-05
-2.57981178496049e-05
-1.23847182831489e-05
-3.04260345383402e-05
-3.36716389881436e-05
-3.41149349924667e-05
-1.02386559468281e-05
-4.91767523347224e-05
-3.63292184534948e-05
-4.33714237342632e-05
-2.25858516457265e-05
-2.17355516484497e-05
-2.4415199229071e-06
-2.79302631812053e-05
-3.15066422595224e-05
-2.51852110652798e-05
-3.04657682472075e-05
-2.02436436653511e-05
-3.28555501756557e-05
-2.48743260236107e-05
-4.12897135794002e-05
-5.24065473516391e-05
-2.57569672919537e-05
-3.83336337761108e-05
-4.47867262670642e-05
-3.9207593345956e-05
-4.7512015837524e-05
-3.92292384665086e-05
-8.96889649256086e-06
-4.43037237070051e-05
-4.66537120972883e-06
-3.54681593458761e-05
-4.54090888874239e-05
-4.73858441583936e-05
-4.32045121931156e-05
-3.18275490179317e-05
-4.04809684203751e-05
-7.78272444997322e-06
-1.62027422645473e-05
-2.3327978445548e-05
-7.74226717282771e-05
-2.6743619549005e-05
-4.68481667795356e-05
-4.34998630234108e-05
-4.66696523445047e-05
1.65647864980473e-05
-2.61881444100847e-05
-2.10575513535511e-05
-2.50484202873883e-05
-2.4281925187746e-05
-1.51580498852253e-05
-4.35222594816223e-05
-2.94605869576206e-05
-3.43047150692001e-05
-7.05264400525756e-07
-2.21217332209809e-05
-3.51520146339777e-05
-1.90424584187701e-05
-4.76383070851984e-05
-4.59776107951444e-05
-2.32616369985994e-05
-2.50868772790541e-05
-1.02900990194322e-06
-4.05618418875345e-05
-1.16020721269953e-05
-1.00035595322904e-05
-1.31150877274869e-06
-6.19785715833823e-05
-4.74539399775149e-05
3.58984775760097e-06
-2.19811921032687e-05
-1.82883916498906e-05
7.083358320923e-06
-3.17053601944871e-05
-3.76908129169902e-05
-1.65882839697484e-05
-4.41802538869387e-05
-4.44961633040103e-05
-1.63858154197472e-05
-2.82967956970651e-05
-1.57983298941947e-05
-5.70929286652623e-07
-3.50283199318887e-05
-3.45849505320968e-05
-1.75788944446895e-05
-4.0450571512877e-05
-5.21796064792571e-05
-3.16690361636699e-05
-4.26567633681158e-05
-1.21215981153828e-05
-3.82297971842103e-05
9.81518480747186e-07
-4.18494236324433e-06
-2.85770961630427e-05
-4.54366042685694e-05
-3.62067642546108e-05
-1.07819135123276e-05
-3.38700177515741e-05
-9.9432896952363e-06
-4.6001555886336e-05
-1.42342033338651e-05
-2.57990304877973e-05
-2.11745678362771e-05
-3.75109076094532e-05
-1.83093506732608e-05
-2.22531630167483e-05
-5.00248196297885e-05
-6.66952885761318e-05
-2.21823620453039e-05
-8.11299545068736e-06
-6.88067063935209e-06
-2.78713443831053e-05
-7.58431286347574e-06
-2.0710696684703e-05
-2.23032704187738e-05
-3.24183573816795e-05
-5.95241745042603e-05
-2.18461360220749e-05
-2.20579264262834e-05
-1.68996425858898e-05
-2.31917095605595e-05
-6.90135424599848e-05
1.91461092447199e-06
-7.10903204522869e-06
-2.15294568625508e-05
-2.34840127693766e-05
-3.94863810236374e-05
-2.15928547146676e-05
-3.5441166908746e-06
1.4831337284906e-05
-6.99251873768362e-05
-1.24203230380565e-05
-5.87846700450367e-05
-2.50292208138249e-05
-7.08051123628081e-05
-1.32602485061411e-05
-7.27212672879251e-06
-5.8304094338584e-05
-3.4387469380639e-05
-1.8467924021261e-05
-1.60137987901397e-05
2.49978792267947e-06
4.7871214667728e-06
-5.53707049761141e-06
-1.28817007485234e-05
-4.8866996207712e-05
-3.40788404346063e-05
-3.90613724997768e-05
-1.59726175901919e-05
-2.17546435408376e-05
-2.33909343192685e-05
-2.51381483375222e-07
-5.09953096538924e-05
-2.8930411714186e-06
-5.19327498828408e-05
-3.53471425535674e-05
-2.91794580645955e-05
-1.26606029147957e-05
-4.65277095678769e-05
-2.16324392774015e-06
-1.68900610229562e-05
-3.64813134820253e-05
-2.19440925043607e-05
-5.08646401235391e-05
-1.71708295226769e-05
-6.49125810478251e-06
-3.60093921736941e-05
-5.12593084212198e-06
-1.40115447998658e-05
-3.38266058608946e-05
9.94726031231252e-06
-5.1674867379582e-05
-4.07931242559719e-05
-5.81872803601764e-05
-4.11214744342892e-05
-1.07152806094067e-05
-3.22055793189052e-05
-3.98990864923255e-05
-2.81510202859674e-05
-4.62789836814385e-05
-1.13314548542217e-05
-3.07813810108103e-05
2.01121350545774e-05
-8.79432810064445e-06
-1.16617940601557e-05
-3.47113950828465e-06
-6.13440716291316e-05
-3.88129603405382e-05
-4.46066911212139e-05
-1.29373411424782e-05
-3.50578110563054e-05
-2.52380237624002e-05
-2.82985118749717e-05
-4.69738213646652e-05
-4.13794666505354e-05
-4.30611787896852e-05
-5.90244295698778e-05
-3.46122525846662e-05
-3.22246835264792e-05
-5.88244621793068e-05
-3.76733232691262e-05
-3.6441317433816e-05
-3.9694079451554e-05
-4.67564670219289e-05
-1.76035050475462e-05
-2.30442190823996e-05
-4.02705824197665e-05
-3.6903417441401e-05
-4.04244362369852e-05
-2.30600015002365e-05
-1.81081462983344e-05
-3.23627034074827e-05
-1.33595218098093e-05
-4.25525638998928e-05
-3.01771335082584e-05
-2.11593464375088e-05
-2.3108592122156e-05
-3.22765179969743e-05
-4.78684131659447e-06
-2.05927310008219e-05
-3.63608833301419e-05
-3.18043398614098e-05
-3.81551695284208e-05
-4.25306710799792e-05
-1.50377008372781e-05
-1.01532562384646e-05
-4.66120720793459e-05
-1.38726893443422e-05
-9.20414829299502e-06
-1.64371113732828e-05
-3.35879900038353e-05
-2.39261156951104e-05
-4.99649571692984e-05
-8.99703352593516e-06
-5.03072400682735e-05
-4.03391191356273e-05
-4.8677909515083e-05
-4.05459912330861e-05
-2.22244715790689e-05
-3.04118258599533e-05
-4.35411430406404e-05
-2.01387588567013e-05
-3.40943904924643e-05
-5.61585245326096e-05
-2.691038723577e-07
-2.67879660962614e-05
-1.75660287215883e-05
-5.16485213721676e-05
-2.06558586928889e-05
-4.44598494841388e-05
-5.6643813158557e-05
-4.21903698169125e-05
-8.98034693471437e-06
-2.84097483531732e-05
