# Supplementary material for: Research on computational propagation and identification of mine microseismic signals based on deep learning
Source: PLoS One. 2025 Oct 22;20(10):e0334641. doi: 10.1371/journal.pone.0334641 (PMC12543183; doi:10.1371/journal.pone.0334641)
Supplement: S6 Data — (ZIP) [file pone.0334641.s006.zip › 000100900000019.xlsx_0.txt_24.txt.txt]

-6.32113855438318e-06
-8.89200476615537e-07
-4.79699837132013e-05
-3.96703142046045e-05
-2.46769148585111e-05
-1.30912561600671e-05
-3.88729765701922e-05
-8.34673576405861e-06
-3.74087358864489e-05
-2.6964093610226e-05
-3.40408388998252e-05
-4.54798645313249e-05
-1.99946987277039e-05
-3.13291706384247e-05
-3.54401308587097e-05
-2.75907329028209e-05
-5.21037560274562e-05
-5.4136982556929e-05
-7.14158352914169e-06
-1.37645040422983e-05
-2.98789378343112e-05
-1.5476548855244e-05
-1.45346194118112e-05
-3.12642274496025e-05
-3.83199067121443e-05
-2.16115760862767e-05
-1.09911168410361e-05
-9.49090173962679e-06
-2.01947065374814e-05
-1.54906432920764e-05
-2.18235723993444e-05
-1.5726994834715e-05
-5.49942225084232e-05
-9.95137605562264e-06
-3.50239526716609e-05
2.16758104349639e-06
-3.82827744736471e-05
-4.51610008658015e-05
-4.51658234799724e-05
-1.18768313190663e-05
-2.25727747483092e-05
-5.21228034998551e-05
-5.91879283603748e-05
-3.0129398221466e-05
-2.67942326281853e-05
-2.81909343219005e-05
-7.23714700161878e-05
-4.91518077403186e-05
-2.27112307573782e-05
-6.37980377773929e-05
-5.72478998563976e-05
-2.44611686605188e-05
-2.22725561236825e-05
-3.43398726449641e-05
-4.72241597070255e-05
-3.4029471387742e-05
-2.4881635995182e-05
-1.86256658094558e-05
-3.95597768301665e-05
-2.34182241798389e-05
-2.59268233204301e-05
1.75780644636689e-06
-2.233064264773e-05
-6.21898260343412e-05
-3.05478798916838e-05
2.44153294624924e-06
-1.41293223849707e-05
-3.24659758278988e-05
-1.14345998972227e-05
-2.90626720264057e-05
-3.63654001405356e-05
-1.2829334251304e-05
-5.62392480449735e-06
-7.2622539249104e-06
-3.73901923615054e-05
-1.81035120158726e-05
-1.81500170033755e-05
-3.61477026954784e-05
-2.36780934939463e-05
-3.08837640456945e-05
-5.2294852787221e-05
-3.40285199470002e-05
-3.48716516562133e-05
-1.5315038235041e-05
-2.33941006481917e-05
-2.20583822425238e-05
-5.08449236329832e-05
-3.27893454024843e-05
-1.51136383560368e-05
-2.67098411783882e-05
-2.143744258715e-05
-3.15326182921505e-05
-1.25997545686269e-05
-6.79439094947512e-06
-3.10601116477628e-05
-1.9176363004887e-05
-1.66428779131237e-05
-1.96543542831188e-05
-2.16745681150398e-05
-3.4266699351118e-05
-1.77438492512569e-05
-1.0515567430067e-05
-3.23484840919073e-05
-4.10254018364591e-06
-2.70671346873692e-05
-4.30014559268414e-05
-8.99439540320028e-06
-5.76447677287319e-05
-4.04190942139456e-05
-2.23815884889209e-05
-5.63097719079936e-06
-2.585299644695e-05
-5.0481417573265e-05
-3.60158352508192e-05
-3.71565742824161e-05
-2.36629735721296e-05
-9.6189984087847e-06
-2.86428068130317e-05
-1.25568689785643e-05
-5.14620866999616e-05
9.19372832836441e-07
-4.43764040202035e-05
-2.20654924878931e-05
-3.36279793681248e-05
-3.17834888774301e-05
-2.68411344971123e-05
-2.95373008828432e-05
-4.31850582066251e-05
-2.03318312396565e-05
-5.11783150753324e-05
-1.43582568124117e-05
-4.27129609778075e-05
-5.91188599934404e-05
-4.57644997412953e-05
-1.16123355018021e-05
-3.7331094612773e-05
-3.33453075395083e-05
-2.27148747558153e-05
-3.61516601474096e-05
-3.85749477995234e-05
-9.21799554066899e-06
-3.58778322177947e-05
-2.81290012163671e-05
-4.68149558417493e-05
-2.8991500820737e-06
4.39112162761611e-06
-4.68287354182329e-05
-2.58389365553146e-05
-2.17552140324947e-05
-5.4037231656177e-05
-6.4791766644192e-05
-2.94358285959591e-05
-2.88324706190815e-05
-2.6386908021013e-05
-1.90727240245898e-05
-3.03036225454296e-05
-2.29171743656712e-05
-1.98268738445216e-05
1.56373252621667e-06
-2.19375788454124e-05
-3.60578064218888e-05
-3.20769455243774e-05
-4.3331414921722e-05
-2.18045941182045e-05
-6.23580929099238e-05
-2.26651667743852e-05
-9.5728199463054e-06
-2.42305380519821e-05
-2.33849933291853e-05
-2.35229885485566e-05
-5.71748173100051e-05
-5.51343188216302e-06
-1.21523732663035e-05
-4.07971575700928e-05
1.07148814381448e-05
-2.86619771671113e-05
-3.24679047820965e-05
-4.87690081816772e-05
-7.15148357192017e-06
-3.28714312245603e-05
-2.75342685041049e-05
-2.32241783257176e-05
-2.35036059682839e-05
-5.96359332411691e-05
-3.30396850801763e-05
-2.31643595219272e-05
-5.33645966244034e-06
-2.15211501417159e-05
-2.62428496291243e-05
-3.06456825387918e-05
-1.85447701611038e-05
-3.66584337216414e-05
-1.5201318630116e-05
-1.77958859557731e-05
-3.88595078158287e-05
-1.77591698640319e-05
-2.56806879414191e-05
-1.01035496450803e-05
-2.14976485969651e-05
4.75491028698115e-06
-2.2807928091305e-06
-1.60314517072151e-05
-2.79597575617697e-05
-2.08912594754195e-05
-4.39107611920697e-05
-4.84103988408041e-05
-1.65797447428669e-06
-6.18289380467962e-05
-5.96459244052346e-05
-4.22052609967416e-05
-5.69591860280669e-05
-1.67999520013491e-05
-2.6004651170018e-05
-6.07107435027097e-05
-1.87476698979498e-05
-5.19266133249057e-05
-1.0355920981697e-05
-1.89047103419178e-05
7.13077016637622e-06
-1.17901673787452e-05
-1.63034550170252e-05
-1.86250202024016e-05
-2.63267128489889e-05
-1.66059411373427e-05
-3.28313652526255e-05
-3.06407011630479e-05
-4.22730529427169e-05
-1.90858997535064e-05
-6.99455592386042e-06
-2.24501758304164e-05
-2.78419003829307e-05
-3.53557475753288e-05
-3.53788535961699e-05
-4.48986401696547e-05
-2.34441713023564e-05
-3.16966889295109e-05
-3.31306160655502e-05
-2.47984581948437e-05
-2.20622427903518e-05
-3.33649458910977e-05
-2.11305806668959e-05
-1.00255920466121e-05
-7.42027339753242e-06
-1.74478356711088e-05
-4.27607845053041e-05
-1.19369472374919e-05
-2.9937654671934e-05
-3.00008205618513e-05
-1.14216503511888e-05
-1.79509631036477e-05
-5.49943251634731e-05
-1.67785830604341e-06
-3.32593750656665e-05
-5.5214846297344e-05
-4.81963847199582e-06
-1.85785033917852e-05
-7.80564219858582e-06
-3.02797782779091e-05
-3.13314093875803e-05
-2.20313997919488e-05
-2.90987188281917e-05
-2.29165616299028e-05
-3.02141256816244e-05
-5.85480110661263e-05
-1.33606943101959e-05
-5.96016332387284e-05
-2.2284428815397e-05
-3.37814419883494e-05
-4.43977231302155e-05
-5.29640236026609e-05
-4.38329499576565e-05
-1.05549944622832e-05
-3.43358439349334e-05
-2.97244302043025e-05
-3.1638365180062e-05
-1.89051182926046e-05
-4.68663699379199e-05
-1.67385934542604e-05
-5.20202918146601e-05
-3.49030543876765e-05
-1.31277623922381e-05
-2.8452941164271e-05
-9.09186627588141e-06
-1.76294032848347e-05
-5.55277135012651e-05
-4.35349320776467e-05
-2.18432694415991e-05
-1.66950818207747e-05
-5.26821354851555e-05
-4.70148369861275e-05
-1.40071651389999e-05
-2.18783081491793e-05
-2.49653898359913e-05
-2.02273900678672e-05
-3.33078616645601e-05
-3.18450473548057e-05
-2.43603855557832e-05
-3.06685633349042e-05
-5.65723311765523e-05
-5.65880647458964e-05
-5.47892415451075e-05
-1.94399504983064e-05
-1.10299702184008e-05
-4.20808352718549e-05
-3.29152761374928e-05
-2.79196480612467e-05
-3.52641852685569e-05
1.75364702206384e-06
-2.26107449364732e-05
-1.47208826919957e-05
-4.13137944852625e-05
-4.13401163775503e-05
-4.34799915931825e-05
-2.90007427892092e-05
-3.91200826353616e-05
-2.70085721443636e-05
-5.06624113498831e-05
-2.3507855770137e-05
-4.98685849220579e-05
-2.71081597766409e-05
-2.8122717576068e-05
-3.489576829907e-05
-3.52348669234647e-05
-2.90752874232012e-05
-4.03350697445839e-05
-2.40649037150099e-05
-1.761957179933e-06
-3.08634484110988e-05
-5.08814451599942e-05
-1.65952292240767e-05
-3.51519305538696e-05
4.40270220509617e-06
-3.47469151448659e-05
-3.6074677550503e-05
-1.9573576330371e-05
-5.73805719018364e-05
-3.09325570994674e-05
-2.56013375307804e-05
-2.73853916657379e-05
-3.26989305669936e-05
-4.61628886242996e-06
-3.93111326252807e-05
-4.67930269931379e-05
-4.77618780599703e-05
-3.76560915766563e-05
-4.90747465114681e-06
-3.39825111821793e-05
-5.80347680132623e-05
-4.17016864828229e-05
-3.84366785354079e-05
-1.04646305327071e-05
-1.32371528281475e-05
-1.14698649226185e-05
-2.80047159607422e-05
-3.06446178646041e-05
-2.97777773410706e-05
-2.81214012658805e-05
-5.02960276420716e-05
-2.08826193193014e-05
-2.9055907258256e-05
-3.10084858363833e-05
-2.48173544520741e-05
-2.82938529024451e-05
-2.67581360212577e-05
-1.89615049505237e-05
-6.05722427853912e-05
-1.78611338649676e-05
-6.03848874956557e-06
-5.49148740958281e-05
-4.8252031417666e-05
-4.87270303203294e-05
2.83632303394864e-06
-4.35340776576215e-06
-3.36320262262077e-05
-3.663813816498e-05
-3.52149763486055e-06
-3.22831221474974e-05
-5.60605826883551e-05
-3.88260955151182e-05
-2.3373059694023e-05
-4.0452159798664e-05
-2.73453491907042e-05
-3.05932954499489e-05
-5.00130319965536e-05
-3.22241176974889e-05
-5.78548174593832e-06
-3.76444652483598e-05
-3.37457613322216e-05
-3.13202551847979e-05
-1.40155347721114e-05
-1.81221868741675e-05
-3.9446618366101e-05
-1.53109261681281e-05
-4.53878758997698e-05
5.52551231420604e-06
-7.61008577978183e-07
-2.76118845705987e-05
-1.66018285225974e-05
-4.12574826624101e-05
-1.72795631125039e-05
-1.30809025216683e-05
-3.96419064035301e-05
-3.29244768887875e-05
-1.07697848581161e-05
-3.89970867169861e-05
-4.06279865909469e-05
-3.65854667968695e-05
-8.53432832800848e-06
-1.41662206567782e-05
-4.63258290210956e-05
-2.81361540707303e-05
-9.71010123280565e-06
-2.83542644527881e-05
-1.62877501488346e-05
-3.67513017908269e-05
-4.36140719231683e-06
-3.58998641282e-05
4.66258335748422e-07
-1.23988976476256e-05
-6.52876546154446e-05
-2.37589995050658e-05
-3.71386468740179e-05
-1.52242430574986e-05
-2.78135440025106e-05
-2.67177824390156e-05
-2.63286914317223e-05
-2.13755961647643e-05
1.09928514926776e-06
-4.67048529911867e-06
5.549469181922e-06
-1.9660007783536e-05
-4.89084094148879e-05
-4.28471628418988e-05
-1.84695815810547e-05
-1.78685652047522e-05
-2.01640207928729e-06
-4.66225474441466e-05
-4.05026570858995e-05
-4.13980237037628e-05
-3.51003958294362e-05
-3.43059326687812e-05
-4.81575001647493e-05
-2.55489664734102e-05
-2.89979841897572e-05
-4.49318333992132e-05
-3.92329528436923e-05
-1.33184342944352e-05
-5.81475204595849e-06
-4.03305872797196e-05
-3.22880348394427e-05
-2.37556304200417e-05
-6.0988106192108e-05
-2.6443328892823e-05
-3.6826909452821e-05
-2.80897378181864e-05
-3.36971886781617e-05
-2.99179566612763e-05
-4.99911981549232e-05
-2.81845386010053e-05
1.95779521885827e-06
-3.26165989095759e-05
-1.52658296937059e-05
2.5082274408113e-05
-3.4953606718005e-05
-2.92877949297248e-05
-3.45470776298671e-05
-1.20944010472507e-05
3.20903079684133e-06
-2.89012979558406e-05
-3.11660758055399e-05
-3.65319771726058e-05
-1.29510739940871e-05
-2.13618426824113e-05
-1.76396309567819e-05
-2.56089294262504e-05
-4.52241385826903e-05
-5.3222038518359e-05
-1.33931927865225e-05
-5.42705242479059e-05
-3.22041936559354e-05
2.32838755451711e-08
7.02808199574588e-06
-4.63727776320754e-05
-2.81315880555214e-05
-4.6799736267582e-05
-4.07690842884972e-05
-6.03555182103292e-05
-6.0693446225754e-08
-3.97024218056343e-05
-2.43705108800346e-06
-2.19551360773002e-05
-4.70699423145699e-05
-1.04492093236289e-05
-4.20299302219178e-05
-3.3927991257654e-05
-2.38002718321426e-05
-4.51064256401187e-05
-4.45966676295827e-05
-3.9570655456351e-05
-4.37578474956436e-05
-3.11869804080459e-05
-4.12039482336222e-05
-3.32244858626404e-05
-5.04161261785289e-05
-5.73134670128438e-05
-7.80313848701469e-06
-4.60604867836099e-06
-3.61719601441015e-05
-4.4268071382691e-05
-5.23247037770958e-05
-4.21109238713303e-05
-8.92047829731658e-07
-4.80007960085648e-05
-3.3366648469604e-05
-4.83428214694557e-05
-2.32473493596342e-05
-2.53768807778078e-05
-4.30071953308989e-05
-1.96898551099198e-05
-1.922947685206e-05
-3.69545512149581e-05
-4.91260429747828e-07
-2.34970795262416e-05
-5.31864903482854e-05
-2.46829629317553e-05
-5.57965648018718e-05
-6.66408494652077e-05
-3.45098571539491e-05
-9.90263960201904e-06
-2.88243372276513e-06
-4.83256519382119e-06
-3.49756113121399e-05
-1.44696041411567e-05
-1.07245827788219e-05
-2.5176304935169e-05
-4.50040200959269e-05
-4.55721905265088e-06
-2.6364796865381e-05
-3.81730604082728e-05
-2.24558237084017e-05
-3.3123996904064e-05
-3.12321889724092e-05
7.64994701338182e-06
-1.41027725765751e-05
-3.87518954763811e-05
-2.17575201063454e-05
-1.20415205960214e-05
-1.86558679996331e-05
-2.11636344586096e-05
-4.37032051722571e-05
-5.1292702963088e-05
-2.44270176259799e-05
-2.00275844981307e-05
-3.69546279831416e-05
-5.35802408395729e-06
-2.59799657753981e-05
-3.14693911134704e-05
-2.94176807550888e-05
-2.88191561050894e-06
-4.74349310202538e-05
-1.99794632171336e-05
-2.79845543292557e-05
-3.89759630533169e-05
-2.39811881713048e-05
-2.85536254399668e-05
1.08161260026817e-05
-2.41614180690121e-05
-3.40408504165348e-05
-2.41641715688043e-05
-3.92051081107135e-05
-5.03065129876335e-05
-8.25448800788471e-06
-6.83470740618845e-05
-6.35793760266126e-05
-2.20648544887158e-05
-1.13155388164297e-05
-3.65447490113935e-05
-3.761630434467e-05
-2.89083720794538e-05
-1.54163311021775e-05
4.32326152357426e-07
-2.82464177387141e-05
-3.70018821397701e-05
-4.32196664096004e-05
-6.27333592760332e-06
-5.46355351102692e-05
-3.02138700196177e-05
-1.70313711447036e-05
-3.00840825487874e-06
-4.06340399484398e-05
-4.44534206674318e-05
-3.99658955208714e-05
-4.54360718144877e-05
-4.72755256904642e-05
-2.01367714097788e-05
-5.10241951063229e-05
-3.07464414056285e-05
-1.0841106233642e-05
-3.49381864047439e-05
-4.3371270693086e-05
-2.39503594228942e-05
-4.77356624427833e-05
-2.73295503211452e-05
-2.5142926978971e-05
-4.04987294456574e-05
-3.06334212071831e-05
-1.97775590712013e-05
-3.74883209736769e-05
-2.47693350035616e-05
-2.2686705950734e-05
-5.34049380379598e-05
-1.54283755975458e-05
-4.44562436001462e-05
-2.99029227010704e-05
-2.97906114181193e-05
-3.52956200739838e-05
-2.83693871682823e-05
-6.20280287985939e-06
-4.29609508983777e-05
-1.52065357243094e-05
-1.93180251580582e-05
-3.41722592619303e-05
-3.58688782559002e-05
-1.96292699591114e-05
-1.03287620719417e-05
-3.15832231229794e-05
-1.06538885640934e-05
-1.11237153416351e-05
-2.63373040904487e-05
-4.65500529277788e-05
-1.62314831432673e-05
-5.21608509691994e-05
-4.00716500419248e-05
-5.42628424398638e-05
-5.77182176145778e-05
1.91662301750144e-05
-2.49578711611665e-05
-8.48550198941367e-06
-3.28928337022985e-05
-2.65910142205675e-05
-5.85129920297119e-05
-1.02602276477906e-05
-1.63345763730661e-05
-2.01452724441314e-05
-3.55802434538136e-05
-4.44089315484139e-05
-6.70312545217935e-05
-2.72985226822503e-05
-4.2854301069514e-05
-2.74391768645585e-05
-4.79779726334923e-05
-5.36234528575836e-05
-7.56712882279966e-05
-1.86619118535889e-05
-2.22489833976775e-05
-6.19549155222418e-05
-4.38499696882305e-05
-3.22503805269804e-05
-4.45305989054832e-05
-2.4504522627668e-05
-2.81587542987661e-05
-5.62227997260567e-05
-1.8774635246216e-05
-2.22875206962015e-06
-7.50616344959323e-06
-3.89464111550325e-05
-7.42522678898037e-06
1.92667671036355e-05
4.97540857250004e-06
-4.31988613915387e-05
-1.77947867057072e-05
-2.9767328655476e-05
-1.27109724000629e-05
-2.48113887862583e-05
-1.13178570289021e-05
-2.32778371759573e-05
-6.2371447732991e-06
-5.88737280143347e-06
-3.37233982811865e-05
-8.07496208506744e-06
-1.5702626509732e-05
-1.36400445126572e-05
-2.41479720265694e-05
-3.00920082247775e-05
-1.80462381744293e-05
-1.40705847404625e-05
-6.25732850047167e-05
-1.07977899218111e-05
-2.35452547193117e-05
-4.4857459920414e-06
-4.08274850740204e-05
-3.22518746782087e-05
-2.1568255796271e-05
-1.93219315456982e-05
-3.15208403205703e-05
-5.51268287476715e-05
-4.11684760266086e-05
-5.01143620359697e-05
-6.76001273258513e-05
-1.96742632153175e-05
1.98611979862508e-05
-3.26930554197206e-05
-2.35224920421284e-05
-3.15701691092247e-05
-2.06439388295387e-06
-4.14432040463531e-06
-2.31991429832054e-05
-6.9667694454236e-05
-3.24147152132501e-05
-4.4249044362595e-05
-4.3992664538476e-05
-2.24207751405652e-05
2.84807892150669e-06
-1.87311827088695e-05
-4.06913883062434e-06
1.80473784177564e-05
-1.18306310992786e-05
-2.36241406284079e-05
-3.43624309962005e-05
-3.0932861699719e-05
1.22756046807749e-05
-3.62933388811747e-05
7.85551568406892e-06
7.08149042014057e-06
-2.39404671945891e-05
-3.52334893268787e-05
-2.92345455188351e-05
-5.1986539745781e-05
-2.37350499894613e-05
-2.7472929867708e-05
-2.15388922169192e-05
-3.64526800119199e-05
-2.4216562165768e-05
-5.3201907029444e-05
-2.00963541630931e-05
-2.61390082517816e-05
-6.02991668967766e-06
-7.90519621595478e-06
5.11691589642397e-06
-3.57511552479395e-05
-4.51156082045302e-05
-1.10881158939226e-05
-3.12345311036754e-05
1.67649290776482e-05
-4.22030596412964e-05
-4.53042845382582e-05
-2.77149399742249e-05
-5.84199014712957e-05
-1.06226706280548e-05
-5.44871220492171e-05
-4.66717310640436e-05
-3.5507962223854e-05
-3.60291328072713e-05
-3.7901474795981e-05
-6.09558251275383e-05
-6.55454669941087e-05
-2.60807878489756e-06
-1.06212866508795e-05
-3.87492488967502e-05
-2.0903162292998e-05
-2.83904788198625e-05
-3.37533865129921e-05
-5.54422786616514e-05
-2.68570107654172e-05
-3.45977880960753e-05
-2.10541712168914e-05
-6.73789228215478e-06
-2.04830915212226e-05
-2.79830875492638e-05
-1.26593509693859e-05
-2.06954372469571e-05
-2.99343661434321e-05
-5.54279637871554e-05
-2.09903590091703e-05
-1.21614703875377e-05
-3.36135875825568e-05
-3.21419860426267e-05
-5.20733205354048e-05
-3.88773822724783e-05
-3.59899133548344e-05
-2.81645704229585e-05
-4.365405213114e-05
-3.30312191509237e-05
-2.01437629120321e-05
-5.19716861868425e-05
-2.1373177869888e-05
-3.37308237146994e-05
-1.19637301102945e-05
-2.80184231562857e-05
-5.55476194759588e-05
-3.69689907698466e-05
-4.76006300348172e-05
-3.72662520349869e-05
-1.84742253045234e-05
-3.02506208861745e-05
-2.66321986465772e-05
-1.05881632450431e-05
-2.40105559935846e-05
-4.4013924720731e-05
-2.52957433486046e-06
-5.05135659824151e-05
-2.2535842746499e-05
-3.03632458100774e-05
-1.579445704784e-05
-4.68030111276545e-05
-4.24419111094629e-05
-5.37188077929088e-05
-7.28161404049555e-05
-1.68124743752994e-05
-4.6280380134293e-05
-2.77748833838984e-05
-5.2043540600556e-05
-3.54426748510593e-05
-4.78905835963395e-05
-1.03793001081892e-05
-4.37891436691902e-05
-1.93112078361312e-05
-2.79905412525352e-05
-3.08888208970822e-05
-2.37684188811564e-05
-1.80198856151085e-05
-5.0878310032333e-05
-4.55032555972845e-05
-5.7547995707411e-05
-4.18873893122297e-05
-2.33693562539998e-05
-2.63459384560068e-05
-2.98845866229684e-05
-5.36876792786632e-05
-4.84800586460763e-05
-4.62098007537774e-05
-1.62821176977008e-05
-4.27019072956829e-05
-1.32281450719298e-05
-5.7422223096029e-05
-2.23442984898653e-05
-4.33833021932811e-05
-5.32499990459463e-05
-1.94577768869328e-05
-1.45896711299525e-05
-4.45477199638994e-05
-3.8061566160146e-05
-1.63732005618639e-05
-1.71872483932474e-05
-3.23229364045624e-05
-2.99533251779863e-05
-2.73911071465978e-05
-2.79678741394142e-05
-3.73369673486455e-05
-2.56235218163217e-05
-6.95625881021856e-05
-1.31777923976126e-05
-5.48189746685516e-05
-1.39479679009236e-05
-2.99182774272767e-05
-1.83411529922251e-05
-9.99076954887711e-06
-4.20718319395332e-05
-4.42317921055204e-05
-6.25189961622297e-05
-1.8458797003892e-05
-2.33238895679901e-05
3.30878077895806e-06
-3.84773705447792e-05
-2.88758168118776e-05
-3.77197789432726e-05
-2.66435687183326e-05
-3.34572076233938e-06
-1.89714129472873e-05
-3.33710698354057e-05
-5.38433536009018e-05
-4.95874572808244e-05
-2.51048262762498e-06
-1.7219528771736e-05
-9.5432319302546e-06
-5.28412622656619e-07
-4.76477833029869e-05
-3.88889547424771e-05
-1.97107913355445e-05
-4.87050458985217e-05
-2.80016353355587e-05
-5.16236966600816e-05
-3.40126818208948e-05
-6.92263797276967e-05
-2.8161522101834e-06
-2.2669183135076e-05
-1.98742612270913e-05
-1.09177692913635e-05
-2.49855259263501e-05
-7.50876998702793e-06
-2.23942056179525e-05
4.93061220652848e-06
6.98224854585064e-06
-2.39179112146971e-05
-2.4407792789052e-05
-5.28845796094548e-05
-7.11890366027805e-05
-3.11971333819449e-05
-3.75641175229172e-05
-2.11600690483863e-05
3.00391685427308e-06
-3.09590525320789e-05
-3.36686350963225e-06
-2.35221098036974e-05
2.2436107949976e-06
-2.24130639908128e-05
-4.16990315930322e-05
-1.37921895524276e-05
-5.40427726694518e-05
-2.5000644454753e-05
-2.77291643469435e-05
-4.58442213633162e-05
-3.90425458832074e-05
-2.84853201140285e-05
-2.82600277201345e-05
-2.63564155329439e-05
-3.76175288888266e-05
-3.08262609758419e-05
-3.89935027285042e-05
-1.98362057621513e-05
8.43304821076798e-06
-6.80964013400755e-05
-5.41860002878349e-06
-5.40862581198478e-05
-2.58265266101919e-05
-4.42646141536929e-05
-3.04271597012556e-05
-1.27276515526613e-05
-4.73949934244441e-05
1.52419060980142e-06
-2.04828105668821e-05
-3.8802969253607e-05
-4.82612806669475e-05
-2.81740196020931e-05
-4.19666975466224e-05
-4.93252885569416e-05
-3.49077334030392e-05
-3.04476920107359e-05
-3.88063902829719e-05
-2.35387053468667e-05
-2.89492140480392e-05
-4.8861715305009e-05
-3.10604428366051e-05
-1.78274743040143e-05
-2.74881083381306e-05
-4.26470137906862e-05
-2.36704107637916e-05
-9.57229376081967e-06
-6.45577106543054e-06
-2.59338859851806e-05
-4.48901135999129e-05
-1.3849867869852e-05
-4.20590140788451e-05
-4.6936745662833e-05
-5.08474419658396e-05
-7.32837029904219e-06
-2.26317482245251e-05
-1.43882748295406e-05
-2.4430685217869e-05
-3.78223061146862e-05
-3.99419231431397e-05
-3.27457776976673e-05
-3.56201220151788e-05
8.88990264745141e-06
-2.81430932510037e-05
-5.109228457816e-05
-4.3759903601805e-05
-5.20339764829714e-05
-4.32285780781444e-05
-4.70050645398341e-05
2.04079094977918e-06
-5.38707827228281e-05
-3.16249085874409e-05
-3.44112588848136e-05
6.56197610838299e-08
-2.69592598790132e-05
-3.14611003035393e-05
-4.54455804663176e-05
-1.47713449998432e-05
-1.76892187573784e-05
-3.58802472386357e-05
-3.01929562436647e-05
-2.81169824702452e-05
-3.64507975781375e-05
-4.66860490710932e-05
-2.0626302232945e-05
-3.54624018268377e-05
-4.64484031547192e-05
-2.86349056563722e-05
-3.68856421452274e-05
-3.47400819124883e-05
-4.34395609829675e-05
-3.07962893337191e-05
-2.40691414098219e-05
-1.61686052660063e-05
-2.51947878565358e-05
-2.62767544343454e-05
-3.71691183889233e-05
-3.66438866735608e-05
-2.72966717695093e-05
-2.22669529695759e-05
-3.30813237758618e-05
-5.77210742574188e-05
-3.44315046490971e-05
-1.10406731715109e-05
-5.04551687022905e-07
-3.26660119303161e-05
-2.0350836484582e-05
-1.54680655589626e-05
-4.3872154125622e-05
-1.9225627845994e-05
-4.17253423704376e-05
-2.09426169519329e-05
-1.60511589149598e-05
-4.01144813962483e-05
-3.1849428808923e-05
5.27951230598768e-06
-4.37347009010122e-05
-2.61498194257665e-05
-1.07429064531949e-05
-3.1445399289371e-05
-4.44969113950062e-05
-3.82738041052276e-05
-9.9848967549358e-06
-2.9440631621394e-06
-4.05558332103686e-05
-3.22826263774559e-06
-3.07727829596539e-05
2.37318577870025e-06
-1.91311428046186e-05
5.33781769661596e-06
-2.74879043071156e-05
-2.81479802126682e-05
-3.59620799317374e-05
-2.02970636411491e-05
-2.81287069982559e-05
-7.74491743571115e-06
-3.0157286614029e-05
2.25306126862563e-06
-1.7361924965812e-05
-3.99815406036848e-05
-3.5271466745037e-05
-4.76618475123256e-05
-1.9885506141486e-05
-1.70556245029564e-05
-4.23855571673774e-05
-1.30708331254407e-05
-2.53666076735146e-05
2.34122681853789e-05
-5.08085028768115e-05
-9.95301093958485e-07
-4.32607884478104e-05
-4.19767650696197e-05
-2.99671146681095e-05
-4.4451322212605e-05
-1.02993032661848e-05
-4.43228922835626e-05
-2.75199894839257e-05
-2.94133751500259e-05
-4.58917055353135e-06
-4.81435606690989e-05
-2.41668183396815e-05
-1.49518128462875e-07
-4.832665029484e-05
-4.9666614949714e-05
-7.81996472725743e-06
-2.93666586444155e-05
-3.35229042619584e-05
-5.5780558490171e-06
-4.57824082628333e-05
-4.37295063878828e-05
-3.06366726175547e-05
-4.17451319822292e-05
-1.5141958635893e-05
-4.29005020728861e-05
-6.03083323054282e-06
-3.46402929076998e-05
-1.8675641270356e-05
-3.02426755452251e-05
-3.80743646136918e-05
-6.33172794395213e-05
-3.25443450393988e-05
-1.51168106937888e-05
-3.18399468769611e-05
-3.28474268461015e-05
-3.10922833675825e-05
-2.86360014264789e-05
-2.7992909568786e-05
-4.64294579458845e-05
-7.03122353761938e-05
-5.30627448912974e-05
-1.21639658471739e-05
-1.77660459067022e-06
-1.76184588819981e-05
-3.1026318094805e-05
-2.43198296276572e-05
-1.2901294088807e-05
-3.31337263529107e-05
-2.79229975135013e-05
-3.45423492067067e-05
-2.79255736938317e-05
-4.25179567433119e-05
-2.21632090237907e-05
-3.17081282517602e-05
-9.56585934570178e-06
-2.56596750827611e-05
-1.34545221428948e-05
-1.61256785311168e-05
-4.39085418384484e-05
-2.89088923362153e-05
-2.56052909378998e-05
-2.6537262037351e-05
-2.33366107411653e-05
-4.60218062870741e-05
-3.86997757630094e-05
-6.61249783688579e-05
-1.54446810274883e-05
-4.33532541698557e-05
-9.42116586408497e-06
-2.38352547197953e-05
-3.46168179790634e-05
-1.46917820383491e-05
-3.55925144456186e-06
-2.27960271777633e-05
-1.98502410088853e-05
-1.13752612959416e-05
-5.42495898110387e-05
-3.23660999546683e-05
-2.18826546468838e-05
-4.93660090366367e-05
-2.54081974511285e-05
-3.60365827960433e-05
-2.90845239306784e-05
-5.73622885708934e-05
-1.48612109652279e-05
-2.62494302244085e-05
-2.41238143179135e-05
-1.87119933768259e-05
-2.53325016677211e-05
-5.00445702727326e-05
-3.74904509636886e-05
-1.34019589145069e-05
-2.44212743093498e-05
-3.65399228879767e-05
-3.11380269303675e-05
-1.80754772369327e-05
-2.88644363321899e-05
-1.63349124268122e-05
5.806005540423e-06
-3.81722510310357e-05
-4.23903660709311e-05
-2.18375774732583e-05
-3.0509192485262e-05
-3.60600371506761e-05
-5.06071315546699e-05
-4.15081108245659e-05
-1.57642339745605e-05
-2.39930472643278e-05
-1.0562135191615e-05
-7.9526902159022e-06
-5.80712458216231e-05
-1.78379370265906e-05
-1.27506807668087e-05
-4.78178423995329e-05
-3.97530920664543e-05
4.54161786475533e-06
-6.08694866031197e-05
-2.3139785779419e-05
-6.58084451434552e-05
-2.32995989967533e-05
-3.88155661399401e-05
-1.74502644043443e-05
-1.69512850261014e-05
-3.0878098904222e-05
-3.84627025871925e-05
3.53291571961603e-06
-1.90058160717663e-05
-3.82456434657332e-05
1.28562879712583e-05
-3.85931969213349e-05
-3.91448807887383e-05
-3.32220827882995e-05
-2.77948167276057e-05
-1.09448676063142e-05
-2.15495195497619e-05
-4.73978130869843e-05
-3.50487640187175e-05
-3.25864082233596e-05
-2.5399789535428e-05
-2.26826502240376e-05
-2.8939527127987e-05
-3.88023781827845e-05
-3.34284283721486e-05
-3.01707515699274e-05
-1.29035377732924e-05
-2.00971478746325e-05
-3.18633067806078e-05
-5.9402351164455e-06
-3.62532627315205e-05
-3.24489853169371e-05
-6.09122149097254e-05
-2.67965187944241e-05
-3.54901393546243e-05
-3.15240872392741e-05
-3.09962508516927e-05
-1.98416410404408e-05
-5.84258769647995e-05
-1.66286440176997e-05
-2.85312492798504e-05
-3.08516949020547e-05
-3.44515097679073e-05
-1.67615047051352e-05
7.44889310568622e-06
-2.23598243219928e-05
-2.52929087726201e-05
-2.35625614081596e-05
-5.29626348710798e-05
4.37241403891518e-06
-5.33829973181339e-05
-1.50934071847505e-05
-2.04655781328005e-05
-6.69979190148478e-06
-2.85118974427899e-05
-1.17273971013304e-05
-2.24617779929925e-05
-1.27397345508732e-05
-1.79356364473808e-05
-5.02134224323564e-05
-2.89534094332299e-05
-1.69550529696773e-05
-3.2880847864892e-05
-2.81602291582202e-05
-2.83510020149982e-05
-1.83111450530495e-05
-3.12291236736128e-05
-4.06172742302546e-05
-2.99883149645234e-05
-3.65135584477973e-05
-1.30004148344304e-05
-3.70870647877029e-05
-1.38877766574645e-05
-7.99633660244071e-06
-5.16994057378775e-06
-2.52466529612698e-05
-2.86989001128374e-05
-3.05421681140298e-05
-4.00553179829454e-06
-1.68711199674594e-05
-1.19321002540484e-05
-1.40222633369639e-05
-3.38610601400922e-05
-2.38446019823576e-05
-4.25888410068033e-05
-2.55741658078915e-05
1.63835686976e-06
-6.06581712067959e-06
-1.81017488872739e-05
-5.59321525799251e-05
-1.38969449516534e-05
-3.73632881427542e-05
-4.41500839095922e-05
-2.19728371497917e-05
-4.5334187679568e-05
-4.19079582102929e-07
-1.04447736068198e-05
-6.66894922928843e-05
-2.73063541353402e-05
-4.79872673584043e-05
-5.21174595369258e-05
-3.9342955044555e-05
-1.78797422983607e-05
-3.01226705477887e-05
-5.5639429644709e-05
-1.35070417930543e-05
-2.17047499601636e-05
-2.32744045175706e-05
-2.14705728889541e-05
-6.11860112706288e-05
5.29908042501157e-06
-3.63251157117063e-05
-5.44897592514367e-05
-4.40951661474319e-05
-6.14768090609625e-05
-9.6156879683611e-06
-2.60382211804705e-05
-3.35445583303646e-05
-1.79471832668783e-05
-4.94320556674577e-05
-3.12542025066492e-05
-2.64284709451277e-05
-1.20689375575386e-05
-4.85748759751063e-05
-7.96563548433746e-06
-2.76423261095418e-05
-9.79146532959478e-06
-1.3070360469509e-05
-2.97378612195732e-05
-1.10699562280778e-05
-2.16763672857592e-05
-1.28934284460038e-05
-1.69824741374719e-05
-4.77873775668776e-05
-2.59204857798224e-05
-1.94264331448634e-05
-3.23545190390705e-05
-1.2598421459724e-05
-2.03786264182778e-05
-8.53251547479617e-07
-5.77540256804157e-05
-2.83632790296642e-05
-2.49906926811606e-05
-4.91900181564317e-05
-5.97945292840429e-05
-7.66668887432784e-06
-4.58038166034702e-05
-1.65666508537105e-05
-1.92651110978906e-05
-2.4440718456411e-06
-2.84794670112515e-05
-6.38530191166476e-05
-4.60607044751933e-05
-4.31072874364842e-05
-3.08333184598943e-05
-4.15785846092353e-05
-3.00804072532396e-05
-1.94961636693788e-05
-2.77143694227136e-05
-1.55664723541042e-05
-1.86126843210839e-05
-5.97018181858161e-05
-5.0213462307319e-05
-4.53314350715747e-05
-4.02454529189679e-05
-1.63388428409187e-05
-1.92950774400908e-05
-1.4012475280682e-05
-3.35382086462441e-05
-1.82819882943064e-05
-2.63930822486591e-05
-6.43259415354129e-05
-3.3798367075635e-05
-1.96523629984415e-05
-1.85911292451512e-05
-1.55643444219569e-05
-1.3399064615255e-05
2.09088110083256e-05
-4.57068395306875e-05
-2.07132862943924e-05
-2.7231378968724e-05
-1.529889215122e-05
-1.49382254035147e-05
1.0275774013749e-05
-2.593207322102e-05
-1.9527634770525e-05
-8.6282517757352e-06
-3.02464180369323e-05
-6.54283094514651e-06
-1.53916588830953e-05
-4.10372843785408e-06
-3.0999251827068e-06
-1.54159120167327e-05
-3.04665396008116e-05
-4.97550542795e-05
-3.61066597417604e-05
-7.95698896977717e-06
-1.50777495021316e-05
-3.27752172028908e-05
1.76612891363967e-05
-2.21065683066459e-05
-4.16578027774945e-05
-4.7654193343471e-05
-1.77539455447642e-05
-3.44804939811989e-06
-1.6112866304462e-05
-3.15938749733197e-05
-2.52900323531476e-05
-2.14308706940793e-05
-3.34932420812555e-05
-2.83290744718795e-05
-3.88475943079445e-05
-9.8431089098799e-06
-1.01680885110279e-05
-2.18956994564253e-05
-1.21244829413952e-05
-2.44431038103584e-06
-4.04309711636027e-05
-3.65487031435372e-05
-1.67729748129465e-05
-4.65355936394388e-05
-7.16300412152853e-06
-3.1799661967656e-05
-1.14649077017711e-05
-5.15715656513809e-05
-1.34339378054756e-05
-2.29004498684171e-05
-1.24311511785203e-05
-2.81381642720906e-05
-9.29452286368039e-06
-5.80327876331239e-05
-3.67531018949257e-05
-4.36407228956591e-05
-3.02482924443776e-05
-7.02514431331364e-06
-1.70444144942207e-05
-2.71709782963639e-05
-1.92587109792792e-05
-1.01198346261553e-05
-3.07179635787995e-05
-1.7193726119678e-05
-2.13351865313858e-05
-2.90917436681287e-05
-4.5465224047708e-05
-4.13583940729288e-05
-3.01787686491675e-05
-3.40850934586868e-05
-3.51607300231892e-05
-5.04206313700075e-05
-5.78820161974067e-05
-4.56399402855802e-05
-2.32644303437276e-05
-8.99747348749391e-06
-3.20523860091472e-05
-5.55618132924897e-05
-2.96078532110145e-05
-3.86776106811691e-05
-2.47853851945915e-05
-5.96387379493626e-05
-2.47467935610391e-05
-4.10935522132261e-05
-3.41202330456122e-05
-9.78787150330538e-06
-4.78762263649712e-05
-4.48842711780376e-05
-3.00054595474942e-05
-2.09419754294883e-05
-4.72302975219954e-05
-2.38355229445854e-05
-1.27110930266701e-05
-2.55627261269122e-05
-2.08317711585476e-05
-1.35528434133705e-05
-2.71823818014195e-05
-1.70880922234726e-05
-3.28596002986043e-05
-2.22286562461374e-05
-3.23402583805522e-05
-2.21427399198426e-05
-1.13253714820183e-05
-9.72636161867084e-06
-4.24693377475108e-05
-2.77470439105957e-05
-2.44555150852751e-05
-2.65763389323718e-05
-8.09029872689214e-06
-1.18063041456241e-05
-4.20600064784746e-06
5.33862832867755e-06
-3.10641409105146e-06
-8.29567362640377e-06
-1.80379992839558e-05
-3.1138172139912e-06
-3.41119047880728e-05
-3.01611817454727e-06
-3.72412192936628e-05
-2.3527373753796e-05
-1.78347871520999e-05
-3.50579863373978e-05
-2.68495898429426e-05
-7.80699898577741e-06
9.42262627771485e-07
-4.16868208712586e-05
-3.36636238631977e-05
-4.61790374155148e-05
-2.66048147793683e-05
-7.19467624137601e-06
-2.90978457016408e-05
-3.11605338272214e-05
-3.94069951284876e-05
-3.18703725639119e-05
-3.28599047787268e-05
-9.94352678117038e-06
-4.61816423401581e-05
2.96517946118783e-07
-5.82406649828797e-05
-2.56088089692004e-05
-1.40773911305597e-05
-2.17613170104416e-05
-3.86652666595071e-05
-3.10069384716981e-05
1.21988945898842e-05
-1.79161378544749e-05
-3.52673428311641e-05
-5.15627478394648e-05
-1.06662004252222e-05
-4.38196490347511e-05
-3.30082155414188e-05
-1.34589462071299e-05
-5.9510429251526e-06
-1.99066653289951e-05
-6.82971254564612e-06
1.58283042071332e-05
-1.22710696038557e-05
-2.33468399519955e-05
-2.07700898521556e-05
-1.03652908739088e-05
-3.91474810974592e-05
-7.02295900532508e-05
-4.18679767848512e-05
-3.15078056372138e-05
-2.98551689886644e-05
-3.14444895056042e-05
-3.86261326926641e-05
-5.28926440619766e-05
-1.27121103936975e-05
-3.34991290398929e-05
-2.08619149446804e-05
-2.95605174056229e-05
-2.66701956122902e-05
-3.74499522367131e-05
-5.94411332746364e-05
-4.19861428933301e-05
-1.4733874311701e-05
-2.18825115776829e-05
-5.22700517272305e-05
-2.06395893718563e-05
-1.06120029762525e-06
-3.12694787790766e-06
-2.64439666445816e-05
-3.5888011062834e-05
-3.13473570641615e-05
-2.45266483845455e-05
-5.55673141322819e-05
-1.73055707513188e-05
-3.9629526041345e-06
-3.63618061292354e-05
-4.1041816272076e-05
-4.11957252831825e-05
-1.6263923044483e-05
-8.51385252899164e-06
-2.23862926176846e-05
-9.07897550044555e-06
-3.58499820086815e-05
-5.83495558450569e-05
-3.03486308698725e-05
-3.13557468166708e-05
-6.24825789848667e-05
-3.43289173730219e-05
-4.27447597036367e-05
-1.39471149703049e-05
-2.32252838062868e-05
-1.59461816101735e-05
-8.34951377631029e-06
-3.40158776978862e-05
-3.28574129809794e-05
-4.16336484090059e-05
-4.48404954356962e-05
-6.13822784555208e-05
-3.59146746808537e-05
-2.50321336271392e-05
-5.31123584334893e-05
-4.17798464911573e-05
-2.75192684201844e-05
-2.59883088888284e-05
-7.46403147254621e-06
-8.12480250683549e-06
-2.53266709781256e-06
-5.32682694232542e-05
-2.1782501127245e-05
-2.25874162154397e-05
-3.25575586631123e-05
-3.65613149657757e-05
-2.5340466946572e-05
-3.29391852786692e-05
-2.51680404467037e-05
-5.16560412985837e-05
-5.49266876493761e-08
-2.54956356338908e-05
-2.06123642502635e-05
-3.06764220590228e-05
-5.3677686980251e-06
-5.31633523559431e-05
-3.27460583460212e-05
-2.02207427095373e-05
-1.73117261579659e-05
-1.7659621103161e-05
-3.36537124913606e-05
-6.9785889816933e-06
-3.52161249733769e-05
2.5019554995815e-07
-7.87254511034188e-06
-2.13559281788973e-05
-4.55658605692625e-05
-9.65619764208572e-06
-2.8652136004707e-05
-3.41298999817464e-05
-1.95215318412513e-05
-2.195649943927e-05
-2.8527481979218e-05
-1.24545598819529e-05
-2.20409119581602e-05
-1.48650849170663e-05
-2.75068231819261e-05
-4.71148798569967e-05
-3.67503557447592e-05
-5.49516240424552e-05
-4.31125698269607e-05
-1.99695262308869e-05
-3.16503240272756e-06
-1.49406879958744e-05
-6.28779680685145e-05
-1.56367453532876e-05
-4.31785812525888e-05
-2.41434581857119e-05
-2.93052373703969e-05
-3.49535888478996e-05
-1.4939592494719e-05
6.80692705086122e-06
-2.91713098514169e-05
-2.76331851301e-05
-5.10250448767092e-05
-1.06880752935922e-05
-2.18804088251188e-05
-3.64980943741591e-06
-2.70842615185087e-05
-5.4804953059283e-05
-4.42150578824669e-05
-2.21941317843042e-05
-3.68913003359024e-05
-3.10135065715777e-05
7.28750820130384e-06
-1.96336309072329e-05
-4.1442983031672e-05
3.55186756559293e-06
-8.69306848266031e-06
-1.91337841861045e-05
-1.24621860890795e-05
-3.03826656392731e-05
-4.49901996562501e-05
-4.46504192798559e-05
-1.1067005830503e-05
-4.94450278271252e-05
-1.27742395575956e-05
-2.89721682524421e-05
-2.45464831543848e-05
-5.24324964669674e-05
-2.68879229272029e-05
-3.03374540237899e-05
-2.87347489170693e-05
-4.37254647392784e-05
-1.55166466976737e-05
-2.31342864748104e-05
-2.46462378578085e-05
-4.7520126475401e-05
-1.92314510034645e-05
-2.86107275463437e-05
3.87219952628917e-06
-1.67979669451047e-05
-4.84866523223051e-05
-3.2869223074222e-05
-4.69328022003438e-05
-1.70481637403064e-05
-3.36186039062805e-05
-5.087502752036e-05
-3.96511323575161e-05
4.81121985803047e-06
-2.52111372167241e-05
-3.35865846420616e-05
-3.47401209802073e-06
-3.61229536961912e-05
-2.97947500330114e-05
-5.26610226305994e-05
-3.24725470253352e-05
-3.72826765855064e-05
-2.67709223525958e-05
-2.31763842800883e-05
-3.00505544628153e-05
-2.72913346259306e-05
-2.72041155419233e-05
-2.84751605569813e-05
-2.0000705098811e-05
-1.14990733342607e-05
-4.23223548161012e-05
-7.14438829043946e-06
-2.7634031617182e-05
-4.92111275272946e-07
-2.45449145693514e-05
-3.55675302058816e-05
-3.24029560756153e-05
-2.26739359984888e-05
-4.59389107818372e-05
-4.58324047930744e-06
-1.82671080577342e-05
-4.6628641640722e-05
-5.82792132976194e-05
-2.33628923017936e-05
-1.2366792704909e-05
-2.80045709387861e-05
1.54531168385324e-06
-4.46290091985927e-05
-3.07397706217831e-05
-2.26540854336505e-05
-6.50582880430229e-05
-4.09593491498548e-05
-2.07700248453886e-05
-3.92267941882482e-05
-1.55545975914413e-05
-2.58646872858202e-05
-1.43215449703158e-05
-5.18226818321088e-05
-4.89382003749961e-05
-4.62575313838831e-05
-6.49365983784028e-06
-2.28621763848537e-05
-4.3181783717287e-05
-1.48815523277605e-05
-2.3096102697082e-05
-3.34103777030165e-05
-3.26320226170302e-05
-3.64412493779724e-05
-4.12717737128146e-05
-3.24284745013063e-05
-1.08867921596654e-05
-1.53473198700967e-05
-2.29056579847e-05
-2.18026429045537e-05
-3.34672014392355e-05
-4.83902323305133e-05
-4.13392116538196e-05
-3.11917610482299e-05
-1.47940092293953e-05
-1.2362707382739e-05
-3.56305998811791e-05
-3.62632082010486e-05
-3.21229408733159e-05
-4.45649954142218e-05
-4.77161071226819e-05
-3.04139480377203e-05
-3.99190077703286e-05
-1.27967377941288e-05
-6.40511751914527e-05
-1.56893340655101e-05
-4.45539131102635e-05
-3.49504802248714e-05
-3.10200776971471e-05
-3.43661783531406e-05
-3.80514296860509e-05
-6.87072515050579e-05
-2.4512250550042e-05
-3.1121580529089e-05
-3.06610971134129e-05
-3.3564477600596e-05
-1.84212004326728e-05
-3.33910394114517e-05
-1.27408470571388e-05
-1.79156452056148e-05
-1.92369045859636e-05
-2.52826678882391e-05
-3.24213348365592e-05
1.11673879478871e-05
-5.26742040958669e-05
-1.79170136301446e-05
-2.75428881972686e-05
-5.47853039112887e-05
-4.27099020694915e-05
-1.40513675827382e-05
-1.17174452875055e-05
-2.70752148836517e-05
-1.37415420453898e-05
-3.35147268471659e-05
-1.1892148321637e-05
-2.57407151747585e-05
-1.19893031083328e-05
-4.20333564866489e-05
-2.317822388426e-05
-2.99804204435595e-05
-1.57541335644579e-05
-3.48489640555929e-06
-2.9854121060588e-05
-2.46993203764537e-06
-2.81732789888222e-05
-2.72607701870469e-05
-4.07993102829387e-05
-2.25167548256902e-05
-3.39506875866592e-05
-2.97104997647455e-05
-5.39696112189526e-05
-2.92575582083812e-05
-2.56560244928869e-05
-4.47142042684463e-05
-3.16467273721406e-05
-2.97904811883721e-05
-2.40919312650742e-05
-2.72098113900941e-05
-4.93114088295261e-05
-2.40738854354323e-05
-3.02291821584886e-06
-4.27075309087505e-05
-4.26117429870512e-05
-3.26770269957982e-05
-1.50990594110292e-05
-4.87968803313471e-05
-3.66760223711224e-05
-4.02258864571562e-05
-3.88446625520736e-05
-3.51826850502105e-05
-2.3617383019739e-05
-2.76006587409259e-05
-4.60473281152369e-05
-5.66135211881733e-05
-6.24475157960442e-06
-2.96477082523291e-05
-1.72186800596251e-05
-2.60153845705731e-05
5.05602425290308e-06
-2.72694879639005e-05
-2.06289825201949e-05
-2.02225369698644e-05
-3.33611187290854e-05
-3.15891010543979e-05
-1.27921534142545e-05
-6.69401169410537e-05
-4.23503878740716e-05
-4.62744265898522e-05
-2.59634639064588e-05
-1.88743692651265e-05
-3.49864553941508e-05
-8.85103725544067e-06
-5.5107983359041e-05
-2.33386373162013e-05
-1.23724929796446e-05
-1.44317869421573e-05
-4.32926953428877e-05
-1.46446331547576e-05
2.69097937125549e-06
-5.52375862621577e-05
-5.56640401970241e-05
-3.75302074019126e-05
-4.27025759146344e-05
-2.73467856377221e-05
-2.32713501195106e-05
-2.06797850448924e-05
-3.98443022809477e-05
-5.27289145551855e-05
-4.15256859536275e-05
-3.2817771680813e-05
-4.24505829076145e-05
-5.20998495722662e-05
-1.25815605837651e-05
-4.19941833879889e-05
-4.13640244002598e-05
-3.02808221532771e-05
-4.77943381906509e-05
-1.39362270467893e-05
-1.60624007649209e-05
-3.90296624618408e-05
-3.6564979692932e-05
-2.24380175365949e-06
-4.56555764620632e-05
-2.86784588609428e-05
-5.60001882483367e-05
-3.48633387772654e-05
-2.72990026675941e-05
-2.59946823863064e-06
-1.91344765974254e-05
-5.40168525408045e-05
-4.39898094444763e-05
-3.49654092749762e-05
-2.68010184457952e-05
-6.9915757349098e-05
-1.66399662520093e-05
-1.98329841399312e-05
-6.46565357137271e-05
-5.16017250910491e-05
-1.97803138045771e-05
-3.38496934922633e-05
-3.23949977811576e-05
-2.22484568981918e-05
-1.01643758196546e-05
-4.44861364775524e-05
-1.13611144818515e-05
-2.85702570810987e-05
-2.18596398878622e-05
-3.09172322217761e-05
-3.32096869856666e-05
-1.81153167640687e-05
-5.7563041990212e-05
-4.83995159303696e-05
-2.2835745040644e-05
-1.72608604524422e-05
-2.12402881231314e-05
-1.47431356583539e-05
-4.51721941676681e-05
-1.92874808886349e-05
-3.37319913048056e-05
-4.87867251793536e-05
1.20631575490135e-05
-6.5497696345893e-06
-4.48156503643436e-05
-5.05324999625929e-05
-3.1160825145759e-05
-4.10232094629557e-05
-6.92976516456434e-06
-4.4183836504988e-05
-4.31126046752516e-05
-5.92279703471344e-05
-2.31713800005185e-05
-7.74165273886867e-06
-4.76046420765264e-05
-4.77690634212533e-05
1.95902060439252e-06
-7.24492849999181e-06
-2.43430076838905e-05
-4.76380178969221e-05
-2.76055095771335e-05
-7.89458136288621e-06
-1.59442743794301e-05
-2.42331614665037e-05
5.81751835158517e-06
-5.7399735035807e-05
-1.99490873713927e-05
1.59092558150815e-05
-3.30595312370434e-05
-3.17169652020544e-05
-3.7959024719242e-05
-5.77902968495897e-05
-2.59278308410648e-05
-2.84011081525066e-05
-1.66180518320502e-05
-9.2444165448821e-06
-4.04991705029849e-05
-4.98247709871636e-05
-1.41197451375673e-05
-2.29751315975643e-05
-3.40382619950698e-05
-2.31431738742701e-05
-5.56980063187894e-05
-1.89953971285564e-05
-3.94518268384529e-05
-6.88250167392998e-06
-2.22982483274538e-05
-3.71048020336768e-05
-2.08436225890526e-05
-3.1210586792867e-05
-3.9464669189747e-05
-4.27290091085713e-05
-1.27201386759963e-05
-4.4699844764606e-05
-8.28172309738368e-05
-4.64622128056091e-05
-1.15641723567215e-06
-2.52372371773855e-05
-2.64672919530056e-05
-2.83454669343136e-05
-5.89610283574633e-05
-4.8862237883699e-05
-2.42171500229092e-05
-2.91555565290999e-05
-2.07168466675259e-05
-4.35989433043878e-05
-4.76807515753284e-05
-3.18583946103773e-05
-4.19975522923721e-05
-4.74301872122292e-05
-2.34235289887935e-05
-6.873398958848e-06
-3.0391793371387e-05
-2.19145676713295e-05
-3.51769916555297e-05
-3.61420226069433e-05
-1.72669803382045e-05
-2.28526816021528e-05
-2.10005407886488e-05
-3.16997362052026e-05
-4.29548458003069e-05
-3.13686005199468e-05
-3.79987828344282e-05
-2.70136015350847e-05
-2.07589387290808e-05
-6.17040950865723e-06
-4.53297455752879e-05
-2.46449387144706e-05
-5.26391807986866e-05
-2.99116898794984e-05
-1.60010323174875e-05
-4.07679669916177e-05
-1.68954955650941e-05
-1.53465588563603e-05
-4.53250542953298e-05
-4.52189619883062e-05
-1.49537515194205e-06
6.21377842101079e-06
-2.90164594176321e-05
-3.38303831549311e-05
-2.44648943598294e-05
-1.61186621027609e-05
-2.19569849982653e-05
-3.59051655683088e-05
-2.23498778259976e-05
-5.49315214629197e-05
-3.45233943337588e-05
-2.63515519660242e-05
-1.68224198482648e-05
1.56078851308198e-06
-1.29349519101266e-05
-1.07457904032474e-05
-2.20663003151327e-05
-3.49583594226926e-05
-3.77296932824829e-05
-5.15219855989931e-06
-6.12003320815482e-06
-1.81269802271217e-05
-3.50494258533068e-05
-3.78673038976381e-05
-3.52954020319403e-06
-3.93096767458089e-05
-1.77130190658441e-05
6.7808314390526e-07
-3.44116705403802e-05
-2.18149883696654e-05
-2.79115062194585e-05
-3.90848858188177e-05
-1.36825593430257e-05
-3.21494891390145e-05
-2.22963744043509e-05
-6.09052908798241e-05
-5.15994501865173e-05
-4.304562417566e-05
-3.68759806178504e-05
-5.31080444345299e-05
-2.75915234893401e-05
-1.4703807956825e-05
-6.21971806925007e-05
-2.96652562841431e-05
-1.78761775967369e-05
-4.21881478774797e-05
3.06180211417087e-06
-3.52279267008609e-06
-4.05921544345502e-05
-3.35613693906851e-05
8.84591599032041e-06
-3.18999696528008e-05
-2.35373726565772e-05
-5.3485596684215e-05
1.47204746506083e-05
-2.55534239863678e-05
-5.20309979465456e-05
-2.49356066879387e-05
-5.96747508182122e-06
-3.00249559697596e-05
-3.28677077222583e-05
-1.49921156977326e-05
-2.87498891594219e-05
-5.92658463927497e-05
-2.98491960691972e-05
-3.32282054037864e-05
-1.99454790978904e-05
5.10533586462677e-06
-3.45986079990775e-05
-2.12156083502173e-05
-4.97609666543907e-05
-2.59477449248886e-05
-2.40325629050895e-05
-2.93084890244823e-05
-2.74388702289506e-05
-2.27494737380582e-05
-6.72244721518439e-05
-4.7678360035215e-05
-2.06806180185221e-05
2.17400839477899e-06
-1.97628697037893e-05
-1.61823669917641e-05
-2.14556896344381e-05
-4.46897654683696e-05
-2.70309842253991e-05
-3.16746366558153e-05
-6.05051469585077e-06
-2.29446446669386e-05
-2.15562766866149e-05
-2.67836454505665e-05
-3.1988486633856e-05
-4.99440310352131e-05
-6.17144838021664e-06
-4.16178432797233e-05
-1.30066639077029e-05
1.90347930685057e-05
-3.59788475364261e-05
-4.02946111377066e-05
-2.82952358108329e-05
-2.50836264397964e-05
-1.53881314904647e-05
-4.1860493995031e-05
-3.55385792329142e-06
-2.18572516598882e-05
-1.22907436582534e-05
-2.32983866982061e-05
-1.12757007759136e-05
-3.15483290732652e-05
-3.1580503038417e-05
-3.56140472539589e-05
-2.0885182871324e-05
-1.59801046865931e-06
-3.14903068218766e-05
-1.02838200767883e-05
-2.89547619893065e-05
-3.93744771290023e-05
-4.05881947286265e-05
-3.80941657160444e-05
-1.92947395001477e-05
-3.0548358246986e-05
-5.8574156235924e-05
-1.65158929258576e-05
-3.34866715585164e-05
-1.754054449175e-05
-3.63220174898395e-05
-3.30327452332503e-05
-3.04469098939831e-05
-3.64829478733463e-05
-3.43002743219421e-06
-2.69103727716064e-05
-1.21132765551777e-05
-6.15966913544175e-05
-9.35562420488449e-06
-5.96239379589554e-06
-1.40796223768285e-05
-4.04336042100442e-05
-5.09474284902308e-05
-3.42794794017205e-05
-3.15716117581897e-05
-6.1411905121649e-05
-1.89450396493997e-06
-2.23055924872653e-05
-7.20188726879712e-05
1.14281002041162e-06
-3.58469188933793e-05
-3.46339757393128e-05
-5.49250982738211e-05
-2.23121627479592e-05
-4.83047223618827e-05
-4.00132677250733e-05
-8.9872457735525e-06
-2.65033850170756e-07
-3.81328044901958e-05
-3.15683672889269e-05
-1.65792793657072e-05
-2.96766189032852e-05
-3.80303176270479e-05
-1.12195576631279e-05
-1.00243936183006e-05
-2.92597603229232e-05
-1.62460426893797e-05
-2.55884985663214e-05
-3.37625822378675e-05
-4.24426830046192e-05
-2.30337296494321e-05
-1.51003465637813e-05
-1.02871085204878e-05
-2.59320437317791e-05
-3.56845381424182e-05
-2.28291316494805e-05
-3.68741103145253e-05
-2.9916929595707e-05
-2.31826833870236e-05
-4.14154567436613e-05
-3.39420691116102e-05
-1.94214871945321e-05
-3.45431332932078e-05
-2.31119671760093e-05
-3.8983843050339e-05
-2.29922935177423e-05
-1.24140319028009e-05
-4.36766729062993e-06
-1.50836912651725e-05
-2.7390367546404e-05
-3.24236553370444e-05
-3.04735142218826e-05
-1.41646959663103e-05
-1.94852142558329e-05
-5.86439201939394e-05
-3.31368969151319e-05
-1.38774455063597e-05
-4.07933922604183e-05
-1.39785788247901e-05
-2.86410597178179e-05
-2.80272764428701e-05
-2.06240924135565e-05
-1.15397324046267e-05
-5.90234930016157e-05
-2.96970112731602e-05
-1.92076313350194e-05
-2.96774374732353e-05
-3.72119259326703e-05
-3.77756882440006e-05
-4.07067439003575e-05
-4.26216753992266e-05
-2.34178864882269e-05
-5.70742581057942e-05
-2.00683935947102e-05
5.76175403533649e-06
-3.26022920847418e-05
-1.67634112750086e-05
-3.29650309965952e-05
-5.25580129937801e-05
3.84324031360374e-06
-4.13568659780235e-05
-8.05386419460387e-06
-5.14282590705234e-05
-2.67923489229331e-05
-1.64191576658939e-05
-3.71395669227335e-05
-1.71828084653754e-05
-1.71540349144225e-05
-5.12209642325561e-05
-1.83909169595993e-05
-4.55122531120717e-05
-2.1914926027141e-05
-2.63806869825787e-05
-3.50274672394958e-05
-5.85497805405188e-06
-3.09708393623387e-05
-3.31745574957008e-05
-5.28893210806098e-06
-4.67595234001046e-05
-6.11268870880538e-06
-1.04421155932642e-05
-3.01049597436865e-06
-4.64780973054598e-05
-3.04788448114138e-05
-1.35595605247805e-05
-2.32327420702431e-05
-4.24055312412739e-05
3.1438794544548e-07
-3.01678989535441e-05
-4.09588174768428e-05
-2.36704777208177e-05
-3.83563895787783e-05
-3.11053753717167e-05
-1.39431161634699e-05
-3.43381014306105e-05
4.41944744220151e-06
-1.80244551557363e-05
-4.07441547353588e-05
-2.704677000962e-05
-6.39333472058067e-05
-3.64297416608952e-05
-1.22543270610451e-05
-2.49463368856418e-05
2.9607175689334e-06
-4.32139359417107e-05
-1.11722858646474e-05
9.98360572011881e-07
-4.75418015028083e-05
-2.70725366253801e-05
-3.66700315236335e-05
-4.02288367732615e-06
-2.91217835099411e-05
-3.10964894355486e-05
-2.40394767075788e-05
-3.7960676862049e-05
-2.90891379535776e-05
-1.03062964430318e-05
-4.33240928645221e-05
-4.66513065419134e-06
-3.09300056409481e-05
-2.61675756880819e-05
-3.05649156737018e-05
-2.72143535749904e-05
-1.90769837362895e-05
-4.58396239086666e-05
-4.03220172973428e-05
3.38006350729264e-06
-3.2941353608767e-05
-1.31864268056804e-05
-4.49186523178053e-05
-3.02524710795129e-05
-3.55381589010486e-05
-3.45819551177422e-05
-4.18927643338061e-05
-1.87091131939677e-05
-3.09279723988432e-05
-3.84098994800925e-05
-1.80905848727357e-05
-2.90345243302594e-05
-3.76195556792204e-05
-2.76233572926645e-05
-2.6249010051567e-05
-3.16063350251577e-05
-3.13412542592016e-05
-2.69527042847216e-05
-2.96517987059715e-05
-3.42403450919292e-05
-2.18403876621154e-05
-8.79551751166078e-06
-1.64380087385366e-05
-1.99394283583508e-05
-2.99391619166504e-05
6.17216634116036e-07
6.97991111444999e-06
-3.103790592066e-05
-1.27752791277976e-05
-4.27839583816472e-05
-1.29653352726859e-06
-3.38459948001039e-05
-2.98101434321734e-05
-9.66823502526073e-06
-4.47308304046717e-05
-2.1175623183969e-05
-4.0633981882824e-05
-5.55707517219152e-05
-4.94894777005734e-05
-9.44607035853269e-06
6.08190766617631e-06
-2.96107684061183e-05
-3.13177171456756e-05
-2.55145106521902e-05
-6.94112177702019e-05
-5.61306184574839e-05
-1.91237092279916e-05
-2.22448449365191e-05
-5.06987148059678e-05
-1.50200095379165e-05
-4.63848068326579e-05
-3.18501987878477e-05
-5.04471836500535e-05
-6.28654488817558e-06
-4.89873703081102e-05
-4.65893637988564e-05
-7.962958693358e-06
-3.37719822864685e-05
-2.70580282983914e-05
-3.42421568519414e-05
-5.44583854347856e-05
-1.56770309583823e-05
-2.97993344960579e-05
-3.55921997456894e-05
-2.98228089907256e-06
-2.05993054628965e-05
-2.71513332387252e-05
-6.4058621718613e-05
-4.33882028299045e-05
-2.2842859306884e-05
4.49661457100678e-06
-3.12218263885562e-05
-4.90909056131074e-05
-2.09160475557482e-05
-2.90629436544694e-05
-1.48555957750439e-05
-5.01199836826119e-05
-6.5748398409898e-05
-5.64313081090581e-05
-2.24589226086169e-05
-7.8111768148316e-06
-1.74896609995443e-05
-1.05416717919111e-05
-1.84862070041511e-05
-2.36398359992603e-05
-3.4406143226465e-05
-2.17182890693508e-05
-3.03186158810212e-05
-1.88284791335049e-05
-3.3383972506758e-05
-2.32610298499329e-05
-3.46870092360802e-05
-8.75994046926525e-06
-1.23340011931204e-05
-1.68743934026499e-05
-5.99281256358491e-05
-2.82419493296485e-05
-1.71566950019969e-05
-5.25692496471189e-05
-1.01400452239849e-05
-3.49195674157095e-05
-4.13306955108176e-05
-3.85837713599854e-05
-3.01706623042373e-05
-7.32586685231589e-06
-2.27628961548481e-05
-3.83743847950366e-05
-3.82517588969346e-05
-4.28253518915789e-05
-3.2088860467551e-05
-1.16710852538799e-05
-3.68241639062824e-05
-2.44091188145732e-06
-3.18234054058826e-05
-2.2850448279739e-05
-2.57828934584917e-05
6.49275546748729e-06
-9.97064305261962e-07
-2.41666903875798e-05
-1.2367100891557e-05
-4.09010559090204e-05
-1.46414114034461e-05
5.29139107169297e-07
-3.53441393054092e-05
-2.84288436131298e-06
-2.56169776333472e-05
-5.60800890830305e-05
-3.69552925959136e-05
-4.70638615581559e-05
-2.96903999283479e-05
-3.03242510299997e-05
-3.84863707707221e-05
9.12248833447152e-06
-3.81535160883345e-05
-4.71423573902782e-07
-4.78594335092498e-06
-4.20849633659994e-05
-4.6691805611667e-05
-3.89978945083164e-05
-1.29524673235686e-05
-4.73796167680808e-05
-3.45042105747217e-05
-1.37410952018425e-05
-2.65657841005784e-05
-3.9987086016122e-05
-4.2432535631912e-05
-2.58274772522923e-05
-3.60291178018236e-05
-1.88038602115235e-05
-2.72254607343792e-05
-5.68478218763275e-05
-8.93742765607807e-06
-3.5249794766089e-05
-4.82930554175912e-05
-4.20153386649845e-05
-2.24582659543876e-05
-2.82544962434154e-05
-3.20117311451639e-05
-1.05446035925835e-05
-4.3826797889579e-06
-1.97329576504445e-05
-3.82109245612363e-05
-3.90089537995242e-05
-5.2935096966931e-05
-1.05506925266085e-05
-1.52183503606163e-05
-3.10424721175151e-05
-2.61144774768075e-05
-3.37055745154202e-05
-4.086453637137e-05
-3.20726184103628e-05
-4.81092687248485e-05
-3.42514378325596e-05
-3.16592854265194e-05
-4.0900085097515e-05
-1.63949263052924e-05
-2.17133184225802e-05
-1.15473986625887e-05
-5.29378923225286e-05
-1.54521154715967e-05
-2.45270050877943e-05
-2.68209536654123e-05
-5.97490384061768e-05
-3.12396529337064e-05
-4.60048206318226e-05
-4.80896566143253e-05
-2.03257537516304e-05
-2.33809212157586e-05
-3.04753271451955e-05
-4.00447585097861e-05
-1.97686196253191e-05
-2.2631152487774e-05
-1.75939514419709e-05
-9.21513262726904e-06
-5.686538069806e-05
-3.91740090984672e-05
-3.88023604163482e-05
-2.67463638185374e-05
-1.26664512540185e-05
-1.6319209593202e-05
-1.5369559846934e-05
-1.16113657219512e-05
-2.29078978313736e-05
-3.23261123395858e-05
-1.19118691212738e-05
-5.62981056384281e-05
-1.32345870038662e-05
-4.37018443566914e-05
-5.39623169749935e-05
-4.53172670671459e-05
-1.03850910489825e-05
-5.5059537637912e-05
-3.4755403956837e-05
-4.78052671007429e-05
-4.44000759656738e-05
-4.7217776775969e-05
-1.61255345746671e-05
-1.08946422015678e-05
-2.30959329935251e-05
-2.81708569754677e-05
-3.33238422234946e-05
-6.11204844820397e-06
-1.24973880143522e-05
-4.33073991733647e-05
-3.17284407738244e-05
1.13964351349954e-05
-5.39674092175656e-05
-5.95089536351446e-06
-4.61331292256029e-05
-3.14652866617241e-05
-4.99161821359176e-05
-2.07394968584534e-05
-6.82366417676832e-05
-4.51484732784233e-05
-3.70836874095933e-05
-2.80447057458643e-05
1.90346717160222e-06
-2.64735079653717e-05
-3.32471764795931e-05
-5.20615805878175e-05
-2.82827332344499e-05
-5.064743978113e-05
-4.29212326403512e-05
-4.00429354661259e-05
-5.27402178862077e-05
-3.23356780567083e-05
-2.93629369555452e-05
-1.26686389957026e-05
-5.17733510129216e-05
-2.6190188984091e-05
-6.07088633464686e-05
-3.8142384573213e-05
-4.53046989547109e-05
-6.18666314251068e-06
-4.21609511398363e-05
-5.60520295117431e-05
-5.1749295022799e-05
-2.72835979145385e-05
-1.41526359835193e-05
-1.27861083921162e-05
-3.28984214002227e-05
4.79006216011013e-07
-3.26122027035718e-05
-3.82130167206851e-05
-2.81391427273759e-05
-4.20962089940528e-05
-3.67038228811096e-05
-1.37929230754703e-05
-8.31309268022297e-06
-1.17588730066896e-05
-5.13611748279162e-05
1.08171041157013e-05
-2.73377950602628e-05
-1.9242132085052e-05
-3.00113415319174e-05
-1.07170222729173e-05
-2.6270031928862e-05
-5.35136826737283e-06
-3.51335390009408e-05
-2.18903394683507e-05
-3.13589791506991e-05
-3.72157200338503e-06
-3.34463445415729e-05
-2.22276163220986e-05
-1.54799680543288e-05
-1.25151271234276e-05
-1.26534108158745e-05
-2.55601240197442e-06
-2.58834195971683e-06
-3.35803345903695e-05
-2.16759935022153e-05
-4.21649913597262e-05
-3.73920338958125e-05
-2.85235465696763e-05
-2.39694367279364e-05
-2.19190471000239e-05
-3.16492572276699e-05
-2.85607392370283e-05
-3.3832281912645e-05
-4.08950650303341e-05
-3.53370477530618e-05
-1.89913258903444e-05
-2.29521586249668e-05
-4.40635199577293e-05
-1.6212461617409e-05
-3.481972655999e-06
-2.01403638222735e-05
-2.51467312999874e-05
-2.28513954946582e-05
-9.41084219223121e-07
-5.95739371188005e-05
-2.31368961871391e-05
-4.3803500076746e-05
-1.9331093466397e-05
-2.00789133152807e-05
-2.51378017504635e-05
-1.87726512281867e-05
-4.81586519469194e-05
-1.94319380570321e-05
-3.0782294073547e-05
-5.80770817411326e-05
-2.47395198755285e-05
-3.76319130119384e-05
-7.44478795660538e-06
-4.79172384888629e-05
-3.58625875864298e-05
-2.99691982178223e-05
-9.9849006859344e-07
-3.18606792256252e-05
-4.82962066645129e-05
-1.33449037330022e-05
-3.53753954387986e-05
-2.48842437012243e-05
-3.06030764067772e-05
-2.07454875073569e-05
-2.02732168318123e-05
-2.75395818610189e-05
-3.40810433254959e-06
-1.09013957482035e-05
-3.48181217014359e-05
-7.1476630031756e-05
-1.93638357243289e-05
-3.37735604082875e-05
-3.20142204343845e-05
-2.74367156328619e-05
-6.21854920534263e-06
-3.11807541609987e-05
-3.44782106263995e-05
-3.9664293154597e-05
-3.18390580835103e-05
-1.77382756663955e-05
-3.47382726710332e-05
-2.03743761981701e-05
-1.34462479073785e-05
-8.26985985137462e-06
-2.9176999684672e-05
5.00409673571947e-06
-3.84257891549452e-05
-3.16312154249402e-05
-2.77994354529278e-05
-5.28981661539937e-05
-4.94691605700825e-05
-5.50975238445289e-05
-4.67773056404566e-05
-4.3032567715432e-05
-2.5568361492769e-05
-5.7365656471427e-05
-4.93999713704806e-05
-2.54321025860964e-05
-4.30309792551853e-05
-4.35617266081291e-05
-3.77715137037253e-05
-2.62836880788881e-05
-1.76467829338635e-05
-3.06894948476074e-05
-1.3620678021894e-05
-2.14764916897223e-05
-5.68661573486107e-05
-1.75353527709864e-05
-4.15142826157734e-05
-3.70078351413499e-06
-4.5539608865546e-05
-2.53027664878748e-05
-1.99254215906615e-05
-2.97823620652954e-05
-2.95595869736833e-05
-2.41618895658244e-05
-3.48949015350153e-05
-5.56402406687083e-06
-4.31112628231215e-05
-9.82660466138403e-06
-1.18201267473887e-05
-4.14041448014995e-05
-1.95223694551328e-05
-2.17905506907823e-05
-1.15431784589396e-05
-5.07613368393404e-05
-3.67495413979559e-05
-5.73407926430067e-05
-2.73461723531787e-05
2.7662594130031e-07
-1.74291195084805e-05
-2.30144387154919e-05
-2.77698868440467e-05
-3.41761400358e-05
-5.16199604593219e-05
-4.24975253244141e-05
-3.12168532073091e-05
-3.85646785342081e-05
-2.50092544568979e-05
-4.78173504387055e-05
7.0278892227643e-06
-2.03380813860962e-05
-1.67542625106142e-05
-4.77865390961864e-05
-3.02292467636295e-05
-4.97001357052657e-05
-3.66568669067914e-05
-7.49293609472885e-07
-3.83782802509859e-05
-4.79943813218505e-05
-4.96241310218216e-05
-3.89035575423156e-05
-3.01463745084409e-05
-8.9238582943182e-06
-4.16737348653479e-05
-2.88255804046949e-05
-2.37497366346014e-05
-2.0954747878793e-05
-6.11133687788474e-05
-3.27950720576782e-05
-4.30694318082485e-05
-6.19789196860947e-06
-8.83907668593355e-06
-4.43489025949766e-05
-1.64416696756357e-05
-5.15017959909864e-05
-3.96985956508615e-05
-6.16014940877277e-05
-2.88923516621308e-07
-9.84003780598101e-06
-1.70040391473694e-05
-3.12995811551844e-05
-2.37240423420713e-05
-3.29833867427092e-05
-2.05639456703552e-05
-1.1122239429145e-05
-2.85059914179198e-05
-5.24927139788005e-05
-1.63793509656792e-05
-2.5591543340956e-05
-3.3762399440915e-05
-2.59041154506559e-05
-2.87346773828307e-07
-3.32111680671546e-05
-3.50768556300892e-05
-2.51782875291948e-05
-1.97248265797912e-05
-2.8048423951361e-05
-3.51622789746686e-05
-3.52056813633621e-05
-9.53138291987821e-06
-3.54723639118802e-05
-1.5087414167437e-05
-1.57804551311145e-05
-9.65889541317415e-06
-1.7622489982693e-05
-2.42306117902851e-05
-4.60107413949349e-05
-6.36890517658691e-05
-5.1282888824797e-05
-6.4676866917882e-05
-4.32198423719034e-05
-3.01975547447155e-05
-3.69894991012693e-05
-4.35824509791145e-05
-3.55685361100671e-05
-4.06974776448486e-05
-2.42585594663023e-05
-1.08650534884513e-05
-2.22780681241703e-05
-4.24765523782896e-05
-3.07372811036302e-05
-1.78817525017002e-05
-1.54482548333296e-05
-5.88103062620483e-05
-3.3965459851596e-05
-9.10911249739726e-06
-7.11171111136674e-06
-4.09384459360453e-05
-8.24487802087305e-07
-4.75502116968026e-05
-4.07095981287969e-05
-2.94117185259515e-05
-7.78725106719394e-06
-4.63140410989706e-05
-1.67040796803939e-05
-3.51671172956193e-05
-4.14221662669451e-05
-5.23292594341873e-05
-2.61577680511155e-05
-3.43881757357838e-05
-2.57113387696243e-06
-3.76381636899654e-05
-4.39520869716498e-05
-1.32516441862878e-05
-4.74944762402079e-05
-3.55971974397889e-05
-2.77508822326037e-05
-2.32557836954927e-05
-4.69501463300505e-05
-3.89046445493463e-05
-1.99042862652055e-05
-3.72771622229927e-05
-3.19869738551196e-05
-2.04916495286917e-05
-1.97595573867502e-05
-1.03516812197305e-05
4.06715595436765e-06
-2.93268515294694e-05
-2.09211587742221e-05
-4.99791334480622e-05
-4.02195296126302e-05
-1.39567245036198e-05
-9.22580411020761e-06
-1.07498243694302e-05
-1.7614748919541e-05
3.06673785922581e-06
-2.04874702025005e-05
-3.61299347222012e-05
-2.45071604077245e-05
-2.9683880205001e-06
-2.9368866781631e-05
-1.67264349839179e-05
-4.64466628726443e-05
-2.30594692990472e-05
-4.42557800139567e-05
-2.59045553996589e-05
-2.64502390098942e-05
-3.80148953939176e-07
-3.44592922362982e-06
-2.6041048809208e-05
-5.16067937055897e-05
-3.17283181687578e-05
-4.24117251915569e-05
-5.85930993149619e-06
-3.75933098917068e-05
-4.55600710226037e-05
-2.41542744593778e-05
-3.24510970156072e-05
-3.79334715818515e-05
-3.08484767618874e-06
-4.22685931443958e-05
-2.30228895667704e-05
-1.89825951115576e-05
-3.46761139760422e-05
-4.14434964748191e-05
-2.33056371695369e-05
-2.46517880753802e-05
-2.96920721406972e-05
-4.86279185496518e-05
-1.09307733658849e-05
-2.85336806627884e-05
-1.5893648588929e-05
-2.12377320169432e-05
-2.44311940641086e-05
-2.39496919139008e-05
-3.62234084968918e-05
-1.52111008399118e-05
-4.26211632731823e-05
-3.41335269577764e-05
6.48593707231105e-06
-1.90667371107866e-05
-2.01423679067067e-05
-4.21182630315575e-05
-4.09449712131753e-05
-3.07440078343125e-05
-2.26009975605932e-06
-1.6128106680891e-06
-1.24889947470152e-05
-4.69375931816179e-05
-2.39369705887319e-05
-6.36009683901068e-05
-4.28476664909481e-05
-1.02957705259449e-05
-1.50955255253008e-05
-5.34609398274758e-05
-1.51195769075154e-05
-3.46640968869595e-05
-1.87972661062216e-05
-1.12014693209244e-05
-3.27557703245444e-05
-3.48500872683534e-05
-8.34022224990281e-06
-2.36681467391439e-05
-5.91464751362765e-05
-6.9660703550536e-05
-3.5940828453129e-05
-5.22413775706519e-05
-3.24548760405152e-05
-4.10524823843328e-06
-1.9893024647031e-05
-3.56671620540548e-05
-2.21909920803117e-05
-3.72457434321481e-05
-5.05057277835798e-05
-5.88378356098389e-05
-1.5007534056004e-05
-2.84838600793223e-05
-1.83431624803559e-05
-3.57890805517782e-05
-1.72289755721876e-05
-3.68975937844835e-05
8.32152228050767e-07
-4.01438216705731e-05
-4.78444708515694e-05
-2.98798755396595e-05
-5.15144982930856e-05
-5.03756925790546e-05
-1.91603211557108e-05
-1.89145956514648e-05
-4.22952878626447e-05
-4.59581879990585e-05
-8.60721048058488e-06
-6.41316434275231e-06
-4.77848417443483e-05
-2.62604906018183e-05
-4.1646058677374e-05
-2.7780664490642e-05
-1.36168270138416e-05
-6.34326301021872e-05
-2.42273374646684e-05
-2.36714300326548e-05
-2.73006350120367e-05
-2.68582045404231e-05
-2.34131723126166e-05
-2.80607810544958e-05
-1.40667662180289e-05
-5.64532072584422e-06
-2.52255368096038e-05
-2.66766123352141e-05
-3.31290108962292e-05
-1.99646632646356e-05
-6.6521315420063e-06
-3.16863884864031e-05
-1.00097989293612e-05
-2.94100421450896e-05
-2.26303406859624e-05
-2.65582698029985e-05
-3.01194298679578e-05
-3.7699803985094e-05
-1.89096291664253e-05
-2.83507334102615e-05
-2.95880323632011e-05
-3.39320883915359e-05
-3.47339321119515e-05
-2.12709398449594e-05
-6.70766942739889e-05
-3.05835188275194e-05
-3.51300105729222e-05
-3.72318578164536e-05
-3.70785344278623e-05
-3.59758848208002e-05
-3.62684512025312e-05
-7.18597674444733e-06
3.82733182563984e-06
-3.09755745754906e-05
-3.69050137146356e-05
-2.6112570828647e-05
3.37482878847048e-06
-3.24346896665658e-05
-1.34546794266628e-05
-6.8133870335654e-06
-3.61948597108248e-05
-4.22570070955106e-05
-3.79861663750098e-05
-1.8620823317916e-05
-1.50749837012935e-05
-2.43994255584005e-05
-5.23379331916079e-05
-1.89559056623524e-05
-2.48015890364696e-05
-4.38391148404982e-05
-7.18373295262694e-06
-2.9814904500495e-06
-3.59483248576757e-05
-2.96250501843875e-05
-3.52464649500116e-05
-5.31540271176529e-05
-5.07453823132218e-05
-4.70665932390568e-05
-4.49502855155285e-06
-3.19836924136156e-05
-8.99496705031054e-06
-2.14915362400842e-05
3.67317213505916e-06
-4.92576803811553e-05
-2.91636260377935e-05
-8.08401854299068e-06
-4.94983287607009e-05
-4.27541119507958e-05
-6.79029870600061e-05
-2.58830911638018e-05
-1.32506050674955e-05
-4.00952936940625e-05
-1.83782221780631e-05
-3.45331628770619e-05
-1.87398947647253e-05
-3.63840599961326e-05
-3.6500267470244e-05
-1.45091958109381e-05
-3.31776017708463e-05
-1.48017084695372e-05
-2.65181808770134e-05
-5.30148408635146e-05
-4.80348174887742e-05
-3.68641334605161e-05
-8.29504591080358e-06
-3.32786627704845e-05
-6.55907616638008e-05
-2.21505112154186e-05
-3.84684123504611e-05
-4.93321630515681e-05
-4.9750166365301e-05
-2.71441135543375e-05
2.22771089580742e-07
-5.83292001558445e-05
-3.81768678351965e-05
-3.69424988248247e-05
-6.17486352180586e-06
-3.6099263121751e-05
-2.70663110006714e-05
-4.70250119627199e-05
-3.80412274546208e-05
-5.21093789650519e-05
-5.64196702557785e-06
-8.63107992975798e-06
-3.06723063344607e-05
-4.15388430936424e-05
-1.83959006122836e-05
-6.20998925186301e-05
-3.8596215012455e-05
-7.95645565319929e-06
-1.20891420693802e-05
-1.51141879768521e-05
-3.63330441813747e-05
-4.02859331182028e-05
-2.71385932696543e-05
-4.54275658225532e-06
-3.19575625956214e-05
-1.84611078452175e-05
-1.43430921184186e-05
-4.19538125761159e-05
-3.40785040717129e-05
-1.807109146168e-05
-6.16236793578655e-05
-3.85317358783195e-05
-4.73586888931059e-05
-1.49036692770088e-05
-3.86339657340798e-05
-2.90208257430992e-05
-5.53571365137533e-06
-9.40055416694985e-06
-1.3264377675339e-05
-1.37768318441631e-05
-9.19897339677712e-06
-5.17267247561438e-05
-2.7770878005943e-05
7.66519361849033e-06
-3.72369608653159e-05
-5.41208146124877e-05
-2.87717087824872e-05
-2.37880107703832e-05
-3.04924571915067e-05
-5.50699469396538e-06
-1.92187752990468e-05
-1.29501158709832e-05
-1.97221136918803e-05
-9.59405352059157e-06
-4.19587290884262e-05
-2.74037750587411e-05
-2.79577718989475e-05
-4.22878887431493e-05
-1.36332527927929e-05
-2.99306923821856e-05
-3.56699070101636e-05
-1.94711889127896e-05
-1.14439096568369e-05
-3.7342036244296e-05
-4.00446040840069e-06
-2.07174668692615e-05
-3.95080540123204e-05
-6.53283409228552e-05
2.28937131962768e-06
-2.2186306030885e-06
-5.43816562256383e-06
-4.23725200569309e-05
-4.2945780586892e-05
-2.51043996225339e-06
-6.70746892948141e-06
-4.20955253793476e-05
-4.17085542029856e-05
-2.82698105265097e-05
-1.7396006055783e-05
-1.83536570743656e-05
-3.12949477215554e-05
-2.45749821524605e-05
-2.3821414427947e-05
-2.6749016758887e-07
-3.26897434060474e-05
-3.23953227295441e-05
-2.32967848949545e-05
-4.3513797851788e-05
-3.37286873665631e-05
-8.84213017676473e-06
-3.2836070755543e-05
-3.07877326331508e-05
-4.42623532429454e-05
-1.17795723057715e-05
9.54779000316952e-06
-2.22099735165076e-05
-2.94984791333846e-05
-3.36356573180285e-05
-1.51497994402603e-05
-3.68758756262424e-05
-3.99227449632489e-05
-3.56617589392043e-05
-3.42148951460784e-05
-2.69416525991785e-05
-3.39099284522255e-05
-1.66916339035726e-05
-2.4269294239549e-05
-5.30119970042323e-05
-1.63641949042546e-05
-2.99615763632107e-05
-3.53838567217639e-05
-4.84672294460054e-05
-4.52306389106401e-05
-7.75496495615054e-06
-3.35431027196673e-05
-6.77488471835981e-05
-2.85554517913174e-05
-2.53379679251142e-05
-5.40167979856323e-05
-2.48229037810809e-05
-6.86739270707422e-06
-2.23640427066211e-05
-3.09518215704072e-05
-2.62313696022202e-05
-3.23266557986614e-05
-7.50688412029378e-06
-2.43224134105568e-05
-2.00918963046073e-05
-1.95548211206576e-05
-5.93785083950004e-05
-2.29987364118706e-05
-3.64355196554885e-05
-2.14993537342265e-05
-4.57036899884398e-05
-5.16128070128337e-05
-1.47976976733279e-05
-2.80920950190791e-05
-2.01484269476667e-06
-1.99985417298064e-05
-3.72237835235974e-05
-4.51744251437606e-05
-6.97005555906206e-05
-2.79197946172194e-05
-5.82129868777355e-05
-4.40643436575391e-05
-3.03669317315092e-05
-2.99135213945406e-05
-7.91437593991351e-06
-3.09501058857511e-05
-1.95694623095191e-05
-2.10513748123951e-05
-3.24259440745239e-06
-3.75647214470106e-05
-3.50198793618857e-05
-4.40624045707831e-05
-2.27516421737464e-05
-3.94188411378745e-05
-2.69500534025972e-05
-4.91882989043802e-05
-3.98948359853946e-05
-1.30161963220339e-06
-4.30368355283434e-05
-3.44040524014328e-05
-2.20891257727417e-05
-5.75094356701221e-05
-4.21421569555759e-05
-2.95988979863337e-06
-2.25225511857861e-05
-5.18335949894609e-05
-2.28233314290542e-05
-4.46037206028327e-05
-2.13854510306443e-05
-3.0754760594718e-05
-3.97135336308753e-05
-3.25310651387743e-05
-4.17862320408479e-05
-3.10092133320336e-05
-1.04998155072318e-05
-5.44741827296555e-05
-3.60983875932395e-05
-3.77413465346212e-05
-3.5566918019738e-05
-4.44998119432067e-05
-5.49517675200806e-05
-2.57215549484666e-05
-4.66849503468079e-05
-1.70265345555903e-05
-5.87154237393757e-05
-2.23420923886052e-05
-1.54170421845379e-05
-3.24641255305283e-05
-1.32104577911482e-05
-2.51679608951677e-05
-2.99119932667786e-05
-3.97523532127729e-05
2.61834693761365e-06
-3.89457557889454e-05
-1.04426537497265e-05
-5.91477178308017e-05
-5.65245337452024e-05
-3.69816281267718e-05
-2.71495006830955e-05
-3.88932697010279e-05
-3.43346427747987e-05
-1.10251359870152e-05
-8.94494697734432e-06
-2.29466570176282e-05
-1.32576488005985e-05
-3.56220447064136e-05
-5.55616294305457e-05
-2.16704232938596e-05
-3.7236625781694e-05
-1.26868082560166e-05
-1.66461911420586e-05
-2.32816169547642e-05
-4.42120549814537e-05
-3.95433980413647e-05
-3.93770346477461e-05
-6.48593650323921e-05
-4.4076184428927e-05
-2.02592154866516e-05
-1.58843614194435e-05
-7.26805230502155e-06
-3.5101097657452e-05
-1.7438426952987e-05
-2.57654973957011e-05
-2.81809890581861e-05
-3.12459461760727e-05
-5.06793461949286e-05
-5.39803536826011e-06
-1.87958977908882e-05
-4.86081571146021e-05
-2.83655781091333e-05
-8.52270494946047e-06
-4.90193161218964e-05
-1.22126832471809e-05
-2.56037296667464e-05
-2.51823443636567e-05
-2.62317061160418e-05
-1.91598196669975e-05
-1.62404317629951e-05
-2.44406876962681e-05
-1.78528991974255e-05
-1.79152382019604e-05
-2.26422017197093e-05
-2.22784215538375e-05
-1.38532369156021e-05
-4.15420650685004e-05
4.16512299154101e-06
-3.64292836550169e-05
-4.90059048655354e-05
-3.07902571567298e-05
-2.22934456703421e-05
-3.13063883064903e-08
-1.11862630371846e-05
-9.3823051250054e-06
-2.95533442227154e-05
1.28842147877264e-05
-4.86608985127287e-05
-2.37864550347408e-05
-4.29864832286782e-05
2.56859228486507e-05
2.09595832969375e-06
-1.78402866036399e-05
-3.41418974399121e-05
-3.89716099970722e-05
4.30260739772643e-06
-2.20985700233665e-05
-1.019288715052e-05
-3.98136416115679e-05
-2.92570443010937e-05
6.52283635306085e-06
-1.59107037796425e-05
-5.69911424749242e-05
-3.32837076946902e-05
-2.44679537179661e-05
-4.30479083406332e-05
-4.44930845354392e-05
-3.8509255153661e-05
-6.14518253166874e-05
-1.5348460868116e-05
-1.75655169201775e-05
-1.54792135547657e-05
-3.0986672407525e-05
-3.05503311228161e-05
-3.54205817850668e-05
-2.03835152570244e-05
-5.79864398124504e-05
-2.17392159797348e-05
-3.08749287934633e-05
-1.71349647763144e-05
2.78167034410161e-05
-3.78599226965045e-05
-4.09342453339861e-05
-2.83838893888698e-05
-1.10690167204733e-05
-4.47494661443088e-06
-6.45693792343555e-05
1.22999272310391e-05
-3.47108662400488e-05
-1.47191219158166e-05
-9.72671335291128e-06
-2.21031412600201e-05
-4.98595391798835e-06
-8.02377861504707e-06
-1.47303245173818e-05
-3.45293665417061e-05
-1.59158092122975e-05
-3.0146063373712e-05
-3.26482308479656e-05
-1.65577483712254e-05
-9.44484692253881e-06
-1.45454298349736e-05
-4.04822054467589e-05
-2.62205676703854e-05
-3.06081112978211e-05
-2.98567714365215e-05
-4.39530819512388e-05
-3.09735520742849e-05
-1.23034374526135e-05
-2.22273901379731e-06
2.02964379801147e-06
-1.28395921968618e-05
-1.15265170238656e-05
-4.97516949401836e-05
-1.9983138712238e-05
-1.35251238948352e-06
-1.83953160230588e-05
-2.60720012695773e-05
-3.01256291106995e-05
-4.09226874724908e-05
-2.77549482139812e-05
-9.99205231929126e-07
-3.70354161946586e-05
-4.14135167861734e-05
-5.66094174243808e-05
-1.63377003575454e-05
-4.10849189496521e-05
-1.76022883542345e-05
-2.18818044076449e-05
-4.11034720921311e-05
-6.32837423064878e-05
-1.31296615699189e-05
-4.27842107156987e-05
-4.62034952506158e-05
-3.67273244460621e-05
-3.93437322227515e-05
-2.51630978578293e-05
-3.86678067954595e-05
-2.0715033489667e-05
-1.09375137037183e-05
-4.62791969795897e-06
-2.49959017209062e-05
-3.46957709666123e-05
-2.64641632246771e-05
-4.43931341351097e-05
-2.80799180452049e-05
-2.97403616004751e-05
-4.64124748028525e-06
-5.12537697997063e-05
-4.88993481958027e-05
-2.20569646536618e-05
-1.63618805378924e-05
-2.66149991650268e-05
-1.63713639785956e-05
-3.65622123192594e-05
-3.05032618466632e-05
-2.40963599404822e-05
1.31495340950317e-05
-4.50642346596231e-05
-2.50164351666433e-05
-1.74356724761149e-05
-1.96226213974428e-05
-2.15650907657682e-05
-1.83373337657807e-05
-5.38580193151108e-05
-3.74078872790584e-05
-2.32302840033567e-05
-2.49360708734669e-05
-1.34020815366659e-05
-5.05743126590148e-05
-2.2683111421564e-05
-3.20354568770423e-05
-3.98821906785896e-06
-3.80177173994867e-05
-3.8054371666783e-05
-1.12979114948424e-05
-3.32577592349806e-05
-2.21536378603341e-05
-3.46586313967417e-05
-1.73791963124614e-05
-5.32169444970064e-06
-4.27726520901725e-05
-3.0796474378627e-05
-3.00969859276729e-05
-4.67485674728156e-05
-3.09525487838278e-05
-3.22966860021977e-05
-1.787143486069e-05
-1.43167660369485e-05
-2.99651330756215e-05
-1.31358952423656e-05
-2.04399395968165e-05
1.78140454710129e-06
-2.02104787678491e-05
-4.6056650510103e-05
-1.25182489901275e-05
-3.87291446599176e-05
-1.47925381876314e-05
-2.58400303487227e-05
1.88992313718348e-05
-1.22031468897264e-05
5.98864596003251e-06
-6.01906750132748e-05
-5.12075030634898e-05
-3.10982942684892e-05
-4.35391143150863e-05
-5.5059510786539e-05
-8.46388470947021e-06
-4.56220196489538e-05
-1.45765505238412e-05
-1.85068866073094e-05
-7.76299056214764e-05
-3.76347743747872e-05
-5.50074318004786e-05
-2.65597622806181e-05
-3.28294268992329e-05
-2.59135905282458e-05
-1.19032692282357e-05
-1.32814501143655e-05
-2.3939632226302e-05
-5.32713828636062e-05
-4.62952515976246e-08
-1.52987839094742e-05
-3.47312887098181e-05
-2.1695137161669e-05
-3.01580959595733e-05
-3.18756913787681e-05
-2.43687668711914e-06
-6.21121768819536e-05
-1.66813610469423e-05
-5.35918007200148e-05
-3.13643748449488e-05
-4.51453963035918e-05
-1.92011471547277e-05
-1.21437521749531e-05
-4.59589105556755e-05
-4.14515042561224e-05
-3.01735674862362e-05
-5.49248392865336e-05
-3.32039338802939e-05
-5.07876635067198e-05
-7.56524089249281e-06
-3.33735851953976e-05
-5.42009775266463e-05
-2.95404683926888e-05
-4.41272206129714e-05
-4.245059967553e-05
-1.9229162128587e-05
-2.57980094630911e-05
2.56203823611935e-06
-8.71687040193867e-06
-3.3052910410321e-05
-5.13729455115341e-05
-2.25572832131719e-05
-2.10827985596466e-05
-2.3966781598722e-05
-2.93311150964969e-05
-3.83754075444126e-05
-3.56216258117831e-05
-5.0290346769529e-05
-2.4946474305454e-05
-4.1177370545878e-05
-3.84664803678858e-05
-2.43691697093536e-05
-3.63943225059128e-05
-4.2666840651605e-05
-5.00905917627988e-05
-1.99268597878396e-05
-2.80682032864008e-05
-4.061997798067e-05
-4.86469511981892e-05
-3.89413754247005e-05
-1.06089017065731e-05
-2.23656144381732e-05
-4.32174618475437e-05
-2.19521961086783e-05
-2.54985950441491e-05
-6.13089906840309e-05
-2.69089303375314e-05
-2.81333113469368e-05
-1.98080302110715e-05
-2.89473009317209e-05
-1.25008108730551e-05
-1.96697130845351e-05
-1.12700032981275e-05
-4.66099992697379e-05
-2.06546062385554e-05
-2.85167383367452e-05
-2.15237096573487e-05
-4.96628327944698e-05
-1.34733602965337e-05
-1.07897772456128e-05
-3.64980699963376e-05
-2.95893980214146e-05
1.94087436303198e-07
-1.32491183598955e-05
-1.39776584809296e-05
-2.92363479213338e-05
-2.90530802109032e-05
-2.36653484839544e-05
-4.33628723643817e-05
-2.0674453066026e-05
-6.51264311758375e-05
-2.10720289336e-05
-1.71770341513284e-05
-3.17953042223884e-05
-2.0885755511559e-05
-2.67941958429764e-05
-3.65104676799968e-05
-2.82044866543255e-05
-3.10044424708053e-05
-2.55578624787901e-05
-3.70864636364444e-05
-4.21176421338223e-05
-3.49071530051337e-05
-3.23823203817544e-05
1.29571478221795e-05
-4.22267361663068e-05
-2.05819996649296e-05
-6.57079831921784e-05
-2.62834225623962e-05
-1.50740805093768e-05
-1.77303934516822e-05
-2.43456953717589e-05
-2.38166704376552e-05
-7.38366374271612e-06
-4.653646772332e-05
-1.3753172079275e-05
-9.55194143702349e-06
-3.46016984669585e-05
-4.54894645518779e-05
-3.40775946691126e-05
-4.13006271003658e-05
-4.8683726262355e-05
-1.13975655547377e-05
-5.19059836360589e-05
-4.97623776509486e-05
-6.91361256309808e-06
-2.68750537622855e-05
-3.46058202050735e-05
-3.29692935082884e-05
-2.95233793370005e-05
-4.94502161192739e-05
-2.47612793774899e-05
-3.46467125787573e-05
-3.04278548144412e-05
-4.39993118372818e-05
-3.02874614676332e-05
-4.32110526126922e-05
-1.56367659248643e-05
-3.53569096356975e-05
-4.51595308010104e-05
-4.91978318030635e-06
1.29887974918816e-05
-1.7863858733514e-05
4.50249678404458e-07
-3.21729578164172e-05
-1.71444095091079e-05
-6.0142511938493e-05
-5.72823448584105e-06
-8.29930152474102e-06
-3.1041195311894e-05
-5.031526823285e-05
-4.97822563208063e-05
-2.28421836618694e-05
-8.64729055418889e-06
-1.84233206506227e-05
-3.18967559989751e-05
-2.29035544489764e-05
-3.07063242090909e-05
-2.58626183543182e-05
-4.3423671478749e-05
-2.78381348495354e-05
-3.96803429568739e-05
-1.01126782337312e-05
-3.78261146731242e-05
-3.61654194166672e-05
-2.41818309287038e-05
-1.30765165496843e-05
-2.60185393810164e-05
-2.48909714269941e-05
-3.64751395769007e-05
-6.4225809435125e-06
-3.34177201980911e-05
-8.00378636733347e-06
-1.05671984218159e-06
-2.79545242923141e-05
-1.17567155453076e-05
-4.11066789296933e-05
-4.59072097766302e-05
-3.14911407387632e-05
-5.46373757984788e-05
-4.92450181369872e-05
-3.66616053049493e-05
-1.89826309481827e-05
-1.76937460881795e-05
-3.83662035081923e-05
-7.81692475847528e-06
-2.48576738960168e-05
-2.89022448999413e-05
-3.04956638578668e-05
-1.75436135324082e-05
-1.83044126396551e-05
-3.68059222998157e-05
-2.74119866399083e-05
-2.35077519229861e-05
-4.84715705845228e-05
-8.16928699521812e-06
-3.34015583858757e-05
-3.6627013682846e-05
-2.57645897695982e-05
-2.86899303724609e-05
-1.16024339186439e-05
-3.66103429882141e-05
-1.85384078223668e-05
-2.78641871785454e-05
-3.79687955814703e-05
-1.65754061456873e-05
-3.50982281147215e-05
3.46993009017984e-06
-3.68128567420352e-05
-3.2406441026576e-05
-1.32922984422586e-05
-1.81202237648045e-05
-1.81991219104066e-05
-1.51435764472083e-05
-4.70045387211013e-05
-1.30229561327467e-05
-2.74307089935724e-05
-2.5427599404728e-05
-2.80239394815708e-05
-3.60745073100068e-05
-3.54890931972015e-05
-4.41728168830181e-06
-3.60012333568418e-05
-2.67648087287464e-05
-3.0533416284795e-05
-2.3881996386972e-05
-4.21559272698063e-05
-1.98018601554714e-05
-9.65075844413238e-06
-3.74433259074415e-05
-1.20753388836187e-05
-7.26397657858965e-06
-7.68064804124689e-06
-2.85394165178046e-05
-1.72759006624713e-05
-4.15574388406873e-05
-1.94246610847081e-05
-4.77544962958309e-05
-1.93327921973944e-05
-2.84986166709791e-05
-4.99027473410023e-05
-5.12032975052102e-05
-4.90534399774241e-05
-3.9253599293017e-05
9.7028803097261e-07
-2.84629615548821e-05
-4.91070060795985e-05
-3.75712050942457e-05
-1.21646610272933e-05
-3.14432513943913e-05
-2.53086665805649e-05
-3.91928038499376e-05
-4.42153608368898e-05
-3.70896487972427e-05
-1.81754394331018e-05
-3.14576284395767e-05
-5.09125941162726e-05
-2.03008755435726e-05
-2.65791287719273e-05
-5.19680376699118e-05
-3.68198692420594e-05
-3.93243199323233e-05
-3.39101973882664e-05
-1.2713758071462e-05
-3.36140460639467e-05
-2.36044071574044e-05
-3.76627244307115e-05
-3.11575004343672e-05
-3.09739428748433e-05
-3.13233888620566e-05
-5.36336953812475e-05
-7.57981508991838e-06
-5.03233173572849e-05
-2.95075443469717e-05
-1.86475893010483e-05
-1.19455109926371e-06
-2.22358797213802e-05
-6.48975999295553e-05
-5.58681209189903e-05
-4.17054453146189e-05
-3.05380731864063e-05
-2.1007128325474e-05
-1.53828425041547e-05
-2.53963099545809e-05
-2.2451318813876e-05
-4.79158245394885e-05
9.27766760504549e-06
-5.15167855699885e-05
-3.60358461352679e-05
-1.79911785599185e-05
-2.21429878857328e-05
-3.58535052789069e-05
-2.89280886793156e-05
-1.41071239053629e-05
-4.0887860572068e-05
-6.77862182328401e-07
-1.74163344541459e-05
-2.97001994271457e-05
-5.62560844710052e-06
-1.99890634870104e-05
-2.0795398353121e-05
-3.45287473674255e-05
-1.52652113159816e-05
-1.99074710076407e-05
-6.94164115175725e-06
-3.99048610193042e-05
-3.51001528985919e-05
-4.42846908275917e-05
-3.09847825666455e-05
-2.61163474914176e-05
-4.12768006158355e-05
-3.08474893201119e-05
-4.57324626976592e-05
-2.63047977083539e-05
-9.6566566145984e-06
-3.19442989706683e-05
-5.17587161737712e-05
-2.57343100650567e-05
-2.72052714869975e-05
-1.94700466697013e-05
-4.41930995705892e-05
-2.28938970226699e-05
-1.56082390879534e-05
-3.3028918411146e-05
6.55041776502383e-06
-2.35886422613737e-05
-3.34370271870502e-05
-4.5023199646287e-05
-1.94872916893569e-05
-2.75520897227546e-05
-4.246015211814e-05
-2.10936348708386e-05
-2.10976232646944e-05
-4.90271373338533e-05
-3.46468931157771e-05
-2.77246174573222e-05
-2.97246783095517e-05
-3.30560967953465e-05
-2.2611200359255e-05
-1.87267323415971e-05
-4.2179864138983e-06
-4.34528333901961e-05
-3.48102226860552e-05
-3.63184006664366e-05
-1.55847902588178e-05
6.56317664193281e-06
-1.46201320727075e-05
-2.26871594684078e-05
-2.04084059648464e-05
-1.1483307305111e-05
-8.24750554032712e-06
-3.02585455435361e-05
-8.40840678570194e-06
-4.63975223853224e-05
-9.22300404759857e-06
-9.53099929198811e-06
-1.06352278955758e-06
-3.27678136785414e-05
-2.51770492008893e-05
-4.39183391875182e-05
-3.57221274363193e-05
-3.55751098143204e-05
-2.61484863007795e-05
-2.24091268880484e-05
-1.33773652733009e-05
-4.78183706483907e-05
-1.62793587756432e-05
-2.68306547994208e-05
-3.72469954809157e-05
-3.13056320028185e-05
-7.90434512531316e-06
-2.71706502925161e-05
-4.02399127758248e-05
-2.70249253619588e-05
-4.1522880933075e-05
-5.76024839750223e-05
-5.00392032107365e-05
-1.34654205211039e-05
-3.56502484966847e-06
-1.77391822196027e-05
-4.86766736608497e-05
-9.87036819590549e-06
-2.83010735975511e-05
-2.57291068768938e-05
-2.85940213466621e-05
-4.15458525169542e-05
-2.02384915146006e-05
-1.78314646403043e-05
-1.87438775244059e-05
-4.54471735799392e-05
-2.49333667511106e-05
-9.71942943626887e-06
-4.26001738954789e-05
-2.27461707145599e-05
-8.03173919064043e-06
-3.12128134603859e-05
-2.89179924027892e-05
-4.89100514068429e-05
-2.29445982945512e-05
-2.36801676342594e-05
-2.46222724793001e-05
-1.73379482964713e-05
-4.68969223985163e-05
-1.75838596801085e-05
-9.42935444490059e-06
-2.94369016032394e-05
-2.84114328085935e-05
-3.23184193375718e-06
-2.63823638937274e-05
-4.61992965735896e-05
-2.52461231221859e-05
-4.19221962253097e-05
-1.84515042664094e-05
-2.71698461436078e-05
-1.78001885024407e-05
-2.4308762598998e-05
-4.51534652062067e-05
-3.00056219044078e-05
-2.9083318909856e-05
1.34827726900992e-06
-5.3359378440699e-05
-3.89859696551949e-05
-3.36315090813481e-05
-1.1212480929053e-05
-2.90796929033683e-05
-7.80300529495223e-06
-6.99583155030594e-06
-3.95672320955994e-05
-2.83265394945741e-05
-4.34836062527787e-05
-2.98806526738051e-05
-3.74888447846995e-05
-2.47411413844822e-05
-8.9995272003684e-06
-3.11147052192268e-05
-1.99580450316762e-05
-1.68850482588296e-05
-5.4304483641948e-05
-9.93461502644931e-06
-2.55105679875335e-05
-6.66157365777907e-05
-3.36331672650525e-05
-6.42370892649853e-05
-2.18836367402627e-05
-1.77224046538852e-05
-3.42949012760514e-05
-3.37517944343464e-05
-4.10548306222752e-05
-7.39964070054942e-07
-2.93761809062528e-05
-2.81594689013357e-05
-1.01994535784733e-05
-2.51240230445041e-05
-1.38754771078983e-05
-7.53132448741155e-05
-1.51832387176064e-06
-1.68004741093785e-05
-2.49646378431056e-05
-4.64596196981765e-05
-3.1679878687001e-05
3.36628779407324e-06
-2.94220886558039e-05
-2.20436511019925e-05
-3.5124074883678e-05
-3.91575435995234e-05
-1.64854829122058e-05
-1.65916031908405e-05
-3.15183823355979e-05
-9.83482572228653e-06
-4.64112061488634e-05
-3.28319889892591e-05
-2.52505264579136e-05
-1.77180161221746e-05
-3.03389509789493e-05
-3.18769504718427e-05
-2.93462172092445e-05
-1.20453999724025e-05
-2.22042191263434e-05
-3.12906685840291e-05
-2.03227555378753e-05
-3.45750562311144e-05
-3.66221173798611e-05
-4.43267915261315e-05
-1.87750900022033e-05
-4.11464128887515e-05
-1.29973163403492e-05
-9.16371162984935e-06
-3.86127824276199e-05
-8.11371051038224e-05
-4.065836823865e-05
-1.72311691886824e-05
-4.39632763707803e-06
-1.60044618283888e-05
-2.53832300323979e-05
-2.61449828825048e-05
-2.10950734587833e-05
-8.2914462099679e-07
-1.95007673071821e-05
-3.9557853995152e-05
-3.00806650204008e-05
-2.35965567494903e-05
-1.18550435575531e-05
-2.32356407019981e-05
-4.36536779782125e-06
-6.11140694059451e-05
-6.49032105891531e-06
-6.21105302085884e-05
-2.6498526109217e-05
-1.92063169197046e-05
-2.02067896217073e-05
-1.13536379116851e-05
-1.00146983785153e-05
-3.8927815259376e-05
-5.52065373344145e-05
-1.98643464958928e-05
-3.35095484156936e-05
-5.79003125070111e-05
-2.78958548492905e-05
-2.19851275006575e-05
-2.62013318813205e-05
-3.56724229562244e-05
-3.25163586322147e-05
-2.9332940912569e-05
-2.81351372373398e-05
-2.42727639828754e-05
-5.4538981278267e-05
-2.9378367261225e-05
-4.11044435227657e-05
-2.0575759240707e-05
-3.07173606734167e-05
-2.79373856373196e-05
-4.70243498776816e-05
-5.53040386961657e-06
-3.14848517018407e-05
-3.0442065193923e-05
6.10883310950963e-07
-2.43009886308712e-05
-3.97162790642144e-05
-3.66442820784845e-05
-1.85089847736787e-05
-6.12285534056542e-05
-4.6254646865083e-05
-4.77675710830268e-05
-2.38515043252846e-05
-6.85199090140664e-06
-1.63318574246497e-06
-2.13333285415164e-05
-4.36230476907808e-05
-3.99170145893629e-05
-2.96548196438537e-05
-3.44793888662232e-05
-1.41016233205351e-05
-2.24863279659026e-05
-2.69702681751251e-05
-3.37202992791426e-05
-1.39943128520013e-05
-3.3801263577989e-05
-1.49386696292704e-05
-1.92561550416051e-05
-3.90548590696408e-05
-1.53451194396182e-05
-1.96396083928054e-05
-3.64269072812279e-05
-3.64720220949867e-05
-2.6143153627371e-05
-6.15619792678116e-05
-2.79542321048012e-05
-2.7969398598831e-05
-2.34399076193326e-05
-2.99409681455278e-05
-2.60756039192859e-05
-5.38081160969921e-05
-5.72363489930792e-05
-3.19369999095585e-05
-8.13370689338526e-06
-2.10113864768849e-05
-5.84743223513807e-05
-1.60642400586421e-05
-3.65186910654535e-05
-1.44153563563196e-07
-1.31100601568876e-05
-1.67231573796767e-05
-5.26347673138373e-05
-2.25668232146771e-05
-2.1307199398606e-05
-4.57145538021399e-05
-4.34076770971806e-05
-3.16121009945957e-05
-2.03009848663849e-05
-4.46766591684199e-05
-4.59973048218702e-05
-1.16297766397314e-05
-3.6734211070051e-05
-2.46579290899321e-05
-2.57178867648438e-05
-4.53188987386027e-05
-7.57330102782136e-06
2.11299471622949e-05
-1.54390129474453e-05
3.766780839696e-06
2.17429158440473e-06
-5.25214877476401e-05
-3.20141196692339e-05
-2.77651963853091e-05
-3.34379784270542e-05
2.78362187071291e-06
-1.05248671305681e-05
-7.13805649623345e-06
-4.02734079637516e-05
-2.42364708597504e-05
-2.9888736196681e-05
-4.67611188556129e-05
-2.19081440824393e-05
-3.46420384598247e-05
-4.60301421585456e-06
-5.54210379202179e-05
-3.89441718376479e-05
-3.14422413150891e-05
-2.59266112545778e-05
-2.04182199910107e-05
-4.5479039752297e-05
-1.49596412037182e-05
-5.25550484413665e-05
-2.13038737804323e-05
-4.3008107839461e-05
-3.74831373560608e-05
-1.2851849714212e-05
-4.76524715478354e-05
6.69603604602353e-06
-2.5091596244511e-05
-3.1508623827853e-05
-9.63492684811317e-06
-1.89997459337341e-05
-1.76612869251465e-06
-2.61734957386415e-05
-2.31224177720081e-05
-3.36067871491203e-05
-1.51860958970054e-05
-3.6354674773495e-05
-3.24428335347598e-05
-2.05023183491287e-05
-5.36402811502883e-05
-1.381741771816e-05
-1.61447556470414e-05
-2.26616692118669e-05
-2.96326624051838e-05
-2.96646183274145e-05
-4.17680805533122e-05
-3.87357268614439e-05
-1.211845422186e-05
-4.6426883543125e-05
-1.38923126011871e-05
-2.01926760864665e-05
-3.64008025062885e-05
3.7400924208913e-06
-3.61722378750509e-05
-3.38691079355384e-05
-2.76621882214239e-05
-9.95377903431578e-06
-3.54877865554848e-05
-2.93159439645903e-05
-3.99745657297435e-05
-2.89041386066469e-05
6.53989843386542e-06
-2.81147890249437e-05
-3.04201095340165e-05
-1.71578801958777e-05
-2.50726953389494e-05
-2.46375125034896e-05
-1.09339433036665e-05
-5.68643791812251e-05
-3.02075445288737e-05
-4.11704543947398e-05
-9.37800351076978e-06
-2.32105977871574e-05
-3.05240518315031e-05
1.12372611552325e-05
-3.96327178784819e-05
-1.48510561292365e-05
-3.2980867827209e-05
-1.46860915522374e-05
-2.05766137478169e-05
-3.58622552745959e-05
-2.84355310233655e-05
-9.33734175018355e-06
-1.10931977758582e-05
-4.13454980768754e-05
-2.44494849102948e-05
-2.70540921828551e-05
-8.07623820378033e-06
-5.14297116760902e-05
3.25544060019073e-07
-4.29720739084843e-05
-3.61496627964846e-05
-2.66008776674875e-05
-3.58310634472783e-05
-2.65362238959111e-05
-4.09054317908902e-05
-7.04614394158371e-05
-3.83414663150342e-05
-4.8318616121611e-07
-2.96748149339167e-05
-1.1173062850677e-05
-1.37147792330191e-06
-5.29401056792299e-05
-2.17612162769843e-05
-2.72178390494753e-05
-1.99112387198071e-05
-1.98873615850677e-05
-3.54388462286159e-07
-3.05194172368635e-05
-3.91177764024541e-05
-5.51555372524712e-05
-2.92045244534664e-05
-3.98558748448047e-05
-3.80878956343372e-05
6.10561884546989e-06
-3.47026798244474e-05
-9.05643293021024e-06
-4.63693058742951e-05
-4.74278271125361e-05
-1.6008835751032e-05
1.25807151000955e-05
-2.71430476253846e-05
-1.22232661619864e-05
-1.61748585613373e-05
-7.12349257507544e-05
-2.26659834261874e-05
-4.03812246244073e-05
-2.37935103435924e-05
-1.2240281124792e-05
-3.75452374811219e-05
-4.58385423903435e-05
2.45958270714399e-07
-3.92172585749797e-05
-8.68749151784214e-06
-6.84701579513551e-05
-1.85611566295352e-05
-1.41717303970625e-05
-2.65070072198211e-05
-5.2613566116675e-07
-3.45654232510652e-05
-2.60768955062928e-05
-3.36630823847735e-05
-1.45512359471677e-05
-3.29588777969135e-05
-3.23804610590241e-06
-2.39548436293129e-05
-2.13326812759251e-07
-8.19154393912094e-07
-3.43556951263013e-05
-3.34371071720234e-05
6.87860244410215e-06
-3.28300642387384e-05
4.02532463665408e-06
-2.31108654792655e-05
-2.66569470675193e-05
-2.01236869218384e-05
-2.55126150779467e-05
-4.90255788017826e-06
-1.84096760398215e-05
2.61184142444462e-05
-1.15350331311165e-05
-3.60942563541425e-05
-3.10202189633292e-05
-3.56769186500511e-05
-2.22708654637224e-05
-1.25951517752965e-05
-1.57333713071429e-05
-4.22364813212203e-05
-2.95521820941643e-05
-2.54465200073315e-05
-3.39863965561309e-05
-3.5026131032805e-05
-2.58121507641728e-05
-2.61050505622717e-05
-2.31747746265811e-05
1.4748412460897e-05
-1.92720515129112e-05
-1.88524658654804e-05
-3.21612522408599e-05
-4.2082867665467e-05
-4.82810292241071e-05
-1.30263252775232e-05
-4.22671363864149e-05
-1.60577953262746e-05
1.20472511110894e-06
-3.01187568184637e-05
-4.16787880144966e-05
-2.81003796401142e-05
-6.91148112578033e-06
-3.177261595069e-05
-2.06080547723501e-05
4.83604117809477e-07
-1.96565886125373e-05
-2.19770812926811e-05
-1.37899915010645e-05
-8.9202078764772e-06
-1.61389465806825e-05
-2.69428588414525e-05
-3.51779305982855e-05
-2.62352536006029e-05
-4.72744531451897e-05
-8.64185566998357e-06
-3.24307849071456e-05
-1.29794910052916e-05
-8.35447942034642e-06
-2.18181668356068e-05
-1.95263370032647e-05
-4.47136864024994e-05
-2.67078683594381e-05
-2.27910297429803e-05
-3.32489659003681e-05
-1.48054075422088e-06
-3.34615568625007e-05
-1.1504042829319e-05
-2.69282651794009e-05
-2.94743368326147e-05
-6.10014221001875e-05
-2.56088421766755e-05
-5.23226352687095e-05
-2.26676584236978e-05
-1.99301640854501e-05
-1.87910438971236e-05
-1.78874119897692e-05
-5.19612527817745e-05
-2.0842567656919e-05
-4.01294753719616e-05
-2.71247009301075e-05
-2.5082387771356e-05
-1.6048228123419e-05
-1.14440098905125e-05
-2.56494802984748e-05
-2.56050452554297e-05
-2.98204049144086e-05
-2.8506087551961e-05
-2.45987412027892e-05
-2.95692937097409e-05
-1.79884925335292e-05
-4.11474789274753e-05
-3.83954885895601e-05
-2.78819090847323e-05
-3.14477908974076e-05
-1.8831231835165e-05
-1.53875932700657e-05
-6.57914508718736e-05
-1.48918702814755e-05
-6.9406147128319e-06
-3.2323683640435e-05
-1.71804556649054e-05
-1.90009072539864e-05
-2.98237007743223e-05
-1.93622566069505e-05
-1.78597443128104e-05
-1.57594732436585e-06
-3.88003249923299e-05
-3.78477362307637e-05
-4.753203111564e-05
-2.36636950781381e-05
-5.51114566934323e-05
-3.87624988925206e-05
-2.74909970575076e-05
-1.49080648351687e-05
-5.15525384952348e-05
-1.63511045858553e-05
-3.54859307400848e-05
-5.00969847521542e-05
-1.38559484222261e-05
-4.89875555230842e-05
-2.40494945240041e-05
-3.90135239851764e-05
-2.15183156665742e-05
-1.82608364062884e-05
-7.35382906275521e-06
-5.11588412990901e-05
-3.77059738715355e-05
-3.29867255551983e-05
-5.46673139686621e-07
1.78606810297392e-06
-2.07033939393375e-05
-3.00896867279051e-05
-1.0476930579295e-05
-2.85512215307634e-05
-2.07083971599583e-05
-2.07778297848732e-05
-3.59838445796416e-05
-3.28988493565092e-05
-5.33112131783839e-05
7.94429535470147e-06
-8.35004983698152e-06
-2.89474112446255e-05
-3.24717546554608e-05
-5.08852272166145e-05
-4.06476237697213e-05
-1.937808772066e-05
-2.68661489107574e-05
-1.18263316810373e-05
-3.37048205224111e-05
1.21926522932804e-05
-4.92877037581306e-05
-2.27100240109255e-05
-3.20056215655228e-05
-1.33545106425838e-05
-2.49696875498227e-05
-2.87844541828915e-05
-2.77763302589699e-05
-2.55033673017588e-05
-8.94133863065125e-06
-2.66592275374389e-05
-4.36534097076107e-05
-4.1385139906644e-05
-4.18176932663606e-05
-4.03780852599919e-06
-1.72050380020601e-05
-1.95311815952071e-05
-2.76360177083237e-05
-3.99274946171906e-05
-5.32539530005003e-05
-2.20718252245306e-05
-3.34782579677407e-05
-2.54170382770761e-05
-3.20046430657815e-05
-2.50634670112154e-05
-4.80243765889062e-05
5.79487570362461e-06
-4.45425945018295e-05
-2.25111438319525e-05
-1.94080803064406e-05
-1.56849283325708e-05
-1.95050154847127e-05
-5.82483736110614e-05
-6.64945566343848e-07
-1.20354931561931e-05
-2.58726819436766e-05
-7.41297739462896e-06
-3.71319633491164e-05
-3.93333023959372e-05
-4.54876657996957e-05
-4.35947926189755e-05
6.45289794114008e-06
-4.14033859803877e-05
-5.41064699846204e-06
-2.01304806671227e-05
-3.85601010962654e-06
-3.82273349390118e-05
9.9412334892718e-07
-1.92308311497602e-05
-1.5751731994686e-05
-1.1179357022397e-05
-3.10822377651924e-05
-5.86859736043558e-05
-1.87615161022484e-05
-4.34062090407266e-06
-2.13531005823482e-05
-3.08410402516108e-05
-1.97507341684202e-05
-6.55951530629175e-05
-2.51585142728822e-05
-1.74947632182787e-05
-1.31658174945332e-05
-2.11931936912764e-05
-3.50049350478438e-05
-2.39412204668863e-05
-3.45962169803997e-05
8.6648992596652e-06
2.70938558001536e-07
-2.86867562387241e-05
1.20823874580506e-05
-3.90904673183836e-05
-1.37528799452222e-05
-5.74993229268226e-05
-3.41364935832164e-05
-9.63722562524002e-06
-3.00110691802703e-05
-4.75805021401735e-05
-3.49432784091555e-05
-2.42688816555189e-05
-2.61634579926991e-05
-3.34771742614309e-05
-3.20333345320084e-06
-4.916450550378e-05
-3.87428449325398e-05
-8.78571647254459e-07
-4.21208569662287e-05
-2.42448332985032e-05
-1.58883527663755e-05
-3.48326802601925e-05
-1.86579966457099e-05
-2.89873895224647e-05
-3.02201552670771e-05
-4.09305650657389e-05
-1.4389853730662e-05
-1.35296802370827e-05
-3.20023543941786e-05
-4.08151059635836e-05
-4.7190771561199e-05
-4.63009587658496e-05
-4.58349195275999e-05
-4.2662612281972e-05
-2.04855959017887e-05
-5.35830202173372e-06
-6.57571732997414e-05
-1.85678803037361e-05
-3.88608936444279e-05
-2.11200467291579e-05
1.08529397543596e-05
-2.4072089001357e-05
6.59636902669933e-06
-5.45051649059875e-05
-4.84003959233304e-05
-2.4770093436795e-05
-3.71803071246886e-05
-6.44606922825007e-05
-1.28787698127615e-05
-3.10822140687049e-05
-3.02609027071228e-05
-4.62926917168822e-05
-2.54813445271286e-05
-7.3309521463218e-06
-2.65852220538553e-05
-6.99592567717255e-05
-2.68115813885729e-05
-5.19979431869308e-05
-2.2771279791115e-05
-1.71464183395094e-05
-3.67074704302853e-05
-4.33168500274162e-05
-9.48979586475817e-06
-1.26088903683407e-05
1.66739458125296e-05
-2.39340050253767e-05
-4.06401298966074e-05
-2.60591655288736e-05
-1.34356717456312e-05
-1.93668943057425e-05
-1.78508031124415e-05
-2.98477526186117e-05
-1.25397697176289e-05
-2.87049464468576e-05
-1.0241699737363e-05
-2.04719713965357e-05
-8.56333682069154e-06
-4.4434372381156e-05
-2.92264905268827e-05
-2.60617675274652e-06
-4.49182507338127e-05
-3.30086627895051e-05
-2.76503293979541e-05
-1.24379821605811e-05
-3.49498961692377e-05
-2.49017003728146e-05
-5.12293660459766e-05
-3.46239045965745e-06
-3.20291372978722e-05
-3.58061471967179e-05
-2.01063811030664e-05
-2.52216775507824e-05
-4.82219581769118e-05
-1.86964218120219e-05
-5.49515820836761e-06
-2.71384117319551e-05
-5.35326679774696e-05
-4.29790372395955e-05
-2.01964728432481e-05
-1.62761451346446e-05
-2.96407602731067e-05
-1.31229311666498e-06
-2.53509495412856e-05
-2.87227410307745e-05
-2.162673832493e-05
-4.83270695921761e-06
-3.8214049621117e-05
-1.92298817213915e-05
-4.41227616998935e-05
-1.12042444842442e-05
-3.07676436173261e-05
-1.17517528231976e-06
-1.18090600529139e-05
-5.2280830916595e-05
-2.90083418313491e-05
-5.83242257414142e-06
-2.93874689155831e-05
-6.87593211857786e-06
-2.31092663613654e-05
-3.17142290714724e-05
-3.58071728553129e-05
-1.31352793071557e-05
-1.88561788593227e-05
-3.64097458548124e-05
-2.46569130033395e-05
-4.66754574650719e-05
-3.26312888780153e-05
-1.4430681357197e-05
-4.69161758356737e-05
-2.90079668081659e-06
-2.35665320769093e-05
-1.90555290277063e-05
-9.69149278369806e-06
-4.5961763870142e-05
-1.17399244246169e-05
-1.55003706281686e-05
-3.51500392770164e-05
-3.09637986044679e-05
-3.70248150702448e-05
-1.16612289922047e-05
-5.45515942282822e-06
-5.05010260285985e-06
-1.42231747649083e-05
-2.31792942627115e-05
4.48306005326801e-06
-2.23671667618863e-05
-6.05256397166952e-06
-5.51186389883884e-06
-3.54735029738444e-05
-1.42681641171331e-05
-1.38538824097536e-05
-1.87050705919174e-05
-1.00520375138492e-05
-4.4445100126333e-05
-2.15573818926457e-05
-5.25725191911975e-05
-6.62901308774616e-05
1.20873577453337e-05
-2.83657106647694e-05
-3.58763139940734e-05
-6.33692190387116e-05
8.01973459904225e-06
-6.28878366911496e-05
-2.98646497730407e-05
-1.13501800406375e-06
-2.90050335028795e-05
-4.15822268946425e-05
-4.31706117210883e-05
-7.75941929822431e-06
-1.28095740835778e-05
-3.06763703538393e-05
-9.46799200459716e-06
-2.62492556083285e-05
-4.4559178932992e-05
-1.48394416355005e-05
-2.65124494693923e-05
-3.66206643022084e-05
-3.72026317431576e-05
-2.76406368546675e-06
-1.37301865193601e-06
-6.38619925194424e-05
4.87764295815081e-06
-1.19083630190208e-05
-2.82047655131573e-05
-2.81463788392205e-05
-1.5468449784209e-05
-6.15349901635799e-05
-3.97107673149839e-05
-4.61100503933641e-06
-4.12297514230145e-05
-5.15508606251306e-05
-5.28314016619332e-05
-3.77373077431746e-05
-1.64213981112323e-05
-2.03607069906687e-05
-1.42092615358254e-05
-3.77848887667078e-05
-2.89873413566999e-05
-4.46114227597872e-05
-1.3834961485262e-05
-3.34996911301686e-05
-3.90343830571993e-05
-4.76673448028986e-05
-1.12369156307759e-05
-5.15562681811592e-05
-1.9780570575204e-05
-1.56445379528853e-05
-1.30226699085592e-05
-3.13615133897284e-05
-3.02245649222536e-05
-1.92362058237499e-05
-1.98734074996241e-05
-7.61412615383924e-06
-2.96542143610117e-05
-4.03591449143565e-05
-5.54127199565145e-05
-3.28860560142363e-05
-4.21169922668241e-05
-3.7868361943802e-05
-2.76557113851081e-05
-3.69437180366885e-05
-4.00717506295698e-05
-1.38554893276373e-05
-3.04719809184633e-06
-6.28727517263404e-05
-2.74045102098945e-05
-4.40120345941e-05
-2.6866213287378e-06
-3.90630802222729e-05
-2.70483365950897e-05
-9.6336603968182e-06
1.6249888820111e-05
-3.97513526008337e-05
-2.13122586473339e-05
-1.29375565811622e-05
-1.12651533897255e-05
-2.37123840054148e-05
-3.90833002552037e-05
-2.53035934628356e-05
-4.78683262080653e-05
-3.88513161587618e-05
-2.609010837372e-05
4.8246619770052e-06
-3.86056436834396e-05
-2.29787567861252e-05
-5.31236315505138e-05
-1.47368390140364e-05
-3.24598346519288e-05
-2.57833127570901e-05
-2.03753287335823e-05
-4.27989029729584e-05
-6.18704863769076e-05
-6.54459376539164e-05
-4.92084084178786e-05
-2.75935204859512e-05
-1.96034437232712e-05
-2.46589601729307e-05
-4.7582293675955e-05
-2.04079728233213e-05
-3.21070139881778e-05
-2.30042137516813e-05
-9.3713441704445e-06
-2.77853651659442e-07
-1.31702663627941e-05
-1.16364256274633e-05
-2.5658125962859e-05
-4.13989643710782e-05
-2.04011512089155e-05
-3.31595475982966e-05
-2.28103005814753e-05
-3.04600089956875e-05
-3.1928160623585e-05
-2.60265533552517e-05
-4.26529875688726e-05
-2.2318291991384e-05
-2.85689904717789e-05
-1.13539586946504e-05
-3.04094390015885e-05
-1.4462788247405e-05
-2.72623169517518e-05
-5.87639037135955e-05
-3.04056415775619e-05
-1.17362183362081e-05
-3.60666951128987e-05
-3.18459927904655e-05
-3.21504689820245e-05
-1.99067552833566e-05
-2.77644262442526e-05
1.63240170690393e-06
-1.14172680809827e-06
-8.60775894184362e-06
-1.6416801052666e-05
-4.21597260618241e-05
-4.36918794215977e-05
-3.3285760261499e-05
-1.61701440636473e-05
-1.76197858908572e-05
1.70804541058317e-05
-1.94493687107262e-05
-4.70813282235501e-05
-4.68388687776874e-05
-2.91144407616328e-05
6.38358904085538e-06
-1.84786066092446e-05
-4.95320884482639e-05
-2.11428026154282e-05
-3.55688041787016e-05
-7.5947631783774e-06
-4.45440975596484e-05
-3.01445941799745e-05
-1.0644821849404e-05
-2.15555417209061e-05
-5.54333276326894e-05
-1.76435587574347e-05
-3.47533617727264e-05
-1.66495741466589e-05
-2.92787790075212e-05
-4.48604543582591e-05
-1.74157672929143e-05
-3.02640723979674e-05
-3.02001712686515e-05
-2.32311794109626e-05
-3.95239721285627e-05
-3.33990188444946e-05
-5.81605922349007e-05
-7.29153464658272e-06
-4.66405964557231e-05
-3.2977301163064e-05
-1.10897376461416e-05
-4.48731120871188e-05
-4.15717313392513e-05
-3.65685924600243e-05
-2.50748010866809e-05
-5.12212673033896e-05
-1.58911738438332e-05
-3.50640518913344e-05
-4.90444446787104e-05
-1.43053271623346e-05
-3.29520428433463e-05
-2.53138221084953e-06
-1.26234782507282e-05
-8.42831281961317e-06
5.1713038539119e-07
-1.92898379915461e-05
-5.40544874732466e-05
-2.56987750235273e-05
-9.04904492515939e-06
-3.95653119247341e-05
-4.98236037292798e-05
-4.23838013254586e-05
-1.20066281354411e-05
-4.10722806014727e-05
-3.99391112975831e-05
-1.8789561812209e-05
-3.09349316308654e-05
-6.23647565663796e-05
-5.51808229813933e-05
-3.49542609805225e-05
-2.74161568432154e-05
-1.92760726602561e-05
-2.57687732894383e-05
-1.88006909070508e-05
5.01751954385413e-06
-1.57598440186714e-05
-2.29890928737562e-05
-1.6640048372047e-05
-2.55951280018316e-05
-5.04564398635211e-05
-3.17242522869952e-05
-3.61560047935861e-05
-2.86497324933873e-05
-3.50626585975982e-05
-1.91044579404161e-05
-4.77694570766614e-05
-3.3518070787908e-05
-6.22036132215574e-06
-5.29435325070968e-05
-2.24545241151434e-05
-1.14897929109524e-05
-4.1296455660128e-05
-2.20712931698886e-05
-5.71924674726074e-05
-2.51719813671476e-05
-8.89748351332193e-06
-1.20723026951109e-05
-4.28376621656257e-05
-3.63124590587029e-05
-3.30406601029295e-05
-2.56350094501814e-05
-1.55331036721074e-05
-2.8724368526848e-05
-9.21489610992381e-07
-1.35151463191448e-05
-3.05872882214862e-05
-3.04499210677885e-05
-3.06897808894328e-05
-4.77891018346794e-05
-3.48529305756739e-05
-3.31417092161378e-05
-3.48771237073495e-05
-3.04277229440522e-05
-1.21077978543709e-05
1.28159575264456e-05
-2.96075669450138e-05
-3.48812901565553e-05
-6.73969019667519e-06
-3.02484347805203e-05
-8.97735651786063e-06
-9.24642664496036e-06
-2.96372709305438e-05
-3.75285462999911e-05
-2.77519374208854e-05
-2.13011937988314e-05
7.41673700451805e-07
-1.35599669142481e-05
-3.39621141294409e-05
-1.33802931395982e-05
-2.4820274610416e-05
-3.03476413075199e-05
-6.03913862512627e-05
-3.23159806518561e-05
-4.40216861278658e-05
-4.44798873034078e-05
-2.17957673963752e-05
-2.75936402543473e-05
-2.97450005804705e-05
-2.80878675626998e-05
-4.60367715129638e-05
-5.78740248420606e-06
-1.80511924538318e-05
-6.22373227807981e-05
-9.1508085270579e-06
-2.94138035483775e-05
-4.38004174796713e-05
-3.32729115587229e-05
-1.90982213514497e-05
-1.01225817765133e-05
-2.89269332932473e-05
-3.89691306543741e-05
-2.14559982029505e-05
-1.66726617155021e-05
-3.71000027082776e-05
-1.67578915743734e-05
-2.18281309170848e-05
-2.90123959122462e-05
-9.15811171702643e-06
-3.72152198358573e-05
-2.76487391231624e-05
-1.44619038389019e-05
-6.11318291947311e-06
-3.35348294700678e-05
-4.63325712026008e-06
-2.06170513267528e-05
-3.14132734471429e-05
-5.31218792274236e-05
-1.70444762132552e-05
-2.13612148873903e-05
-2.07421109750849e-05
-5.34990374763362e-05
-2.08560844286629e-05
-2.72627859953117e-05
-1.04843173046025e-05
-3.44486663304031e-05
-1.59356776761307e-05
-2.57951932256024e-05
-1.29589684093955e-05
-3.79126271923319e-05
-3.37955474736785e-05
-2.08164658455086e-05
-4.02132746807641e-05
-2.66804345024328e-05
-4.51205126693934e-05
7.57240410795217e-07
-4.90154777752e-06
-2.34125809243898e-05
-4.39649718046672e-05
-2.98072508239788e-05
-2.4491252114372e-05
-3.73692194787219e-05
-8.61481005851994e-06
-4.91669509065317e-06
-4.300442617457e-05
-2.16059810358818e-05
-3.11379627493479e-06
-5.62820987478604e-05
-3.44732228368148e-05
-1.71869602948804e-05
-4.1296111700997e-05
-2.67506779194155e-05
-2.8065335432453e-05
-3.85644522330821e-05
-1.92529332461532e-05
-4.89820995525048e-05
-5.74284398772431e-05
-1.92782164656204e-05
-2.80971428062515e-05
-4.02027318751092e-05
-3.1676792062248e-05
-3.03537985008896e-05
-4.22178836713258e-05
-1.0836835220728e-05
-5.6648941749231e-05
-4.26875790166344e-05
1.36085113040312e-06
-2.07266669577834e-05
-3.06285187297792e-05
8.34815045418197e-06
-2.84527432856113e-05
-1.49871412093604e-05
-1.38337619936483e-05
-4.54852984435427e-05
1.91016213352007e-06
-1.68937335325991e-05
-3.56534160281115e-05
-2.90459463666267e-05
-3.93207433775931e-05
-1.16748124849856e-05
-1.96336998474131e-05
-2.95062875323491e-05
-4.17432975661515e-05
-1.26338709701298e-05
-3.55481808569495e-05
-4.77103144045633e-05
-2.60474672129716e-05
-3.50467037083042e-05
-2.67445256843136e-05
-1.44652651567249e-05
-3.02233794976314e-05
-1.91272355446895e-05
-6.29351648123781e-05
-2.23938488346776e-05
-2.39649159507901e-05
-4.45549624685828e-05
-1.58061112512864e-05
-2.56082987068694e-05
-1.75841103565631e-05
-3.5455234867885e-05
-5.27246879945109e-05
-5.29608765271057e-05
-3.68838897126531e-05
-1.00296409492027e-05
-5.07781628156685e-05
-1.57886804779065e-05
-4.24364919300649e-05
-4.40340926178226e-05
1.51662479102005e-05
-6.71330883208398e-06
-1.53475326253157e-05
-4.92723955791569e-05
-3.25940872041429e-05
-3.55917370955154e-05
-3.67184084259425e-05
-3.76603142752984e-05
-6.88785458988001e-06
-2.35338742950976e-05
-1.98604986478503e-05
-1.79709514279234e-05
-2.52530690721817e-05
-2.52713697318724e-05
-1.81231645166253e-05
-1.30209224513966e-05
-2.71243086992857e-05
-2.56357632246816e-06
-9.94830469125825e-06
-5.50761718364278e-06
-4.56089087312627e-05
-1.96352148543286e-05
-2.43812681490088e-05
-4.32500553723302e-06
-6.74397378896765e-05
-1.97189346852733e-05
1.54721332716272e-05
-1.42503231283855e-05
-4.14739414730165e-05
-2.88048901139906e-05
-3.12848940920628e-05
-3.0855546668746e-05
-5.78472383642624e-05
-3.44856259550566e-05
-2.14225910693648e-05
-3.06613423293088e-05
-9.64338568379061e-06
-4.72179684293614e-05
-3.03462320887513e-05
-9.9949118349179e-06
-2.14406059063404e-05
-2.30711639234944e-05
-6.0770067318264e-06
-4.4844162673741e-05
-2.64734265555175e-05
-3.64348158778876e-05
-5.38574796935129e-05
-1.77839706001903e-05
-2.66020906727251e-05
-3.01155279905918e-05
-2.72467771107906e-05
-4.77650635513403e-05
-2.48169635415139e-05
-5.66449052391295e-05
-3.91368255102894e-05
-3.89443019806433e-05
-2.57463327278528e-05
-5.50230696870786e-06
-9.82270883348811e-07
-1.68434711212671e-05
-1.15639421036221e-05
-3.0086559807673e-05
-1.55624824889684e-05
-2.29069914898432e-05
-4.17515959409553e-05
-1.85885427108164e-05
-1.77481547973273e-05
-1.07018141114893e-05
-3.11618518812103e-05
-7.29781375554359e-05
-2.34139793967385e-05
-3.61560438802977e-05
