# Supplementary material for: Research on computational propagation and identification of mine microseismic signals based on deep learning
Source: PLoS One. 2025 Oct 22;20(10):e0334641. doi: 10.1371/journal.pone.0334641 (PMC12543183; doi:10.1371/journal.pone.0334641)
Supplement: S6 Data — (ZIP) [file pone.0334641.s006.zip › 000100900000020.xlsx_0.txt_24.txt.txt]

-4.71490137644045e-05
-1.06582527529148e-05
-2.12209762896345e-05
-2.3316542806532e-05
-1.97337620375663e-05
-6.33606342835741e-06
-3.2721614475168e-05
-3.43479844755838e-05
-3.2813031206313e-05
-4.74772892823207e-05
-7.11685657158919e-06
-2.63760962117503e-05
-1.31191258720225e-05
-5.52100236383106e-05
-4.03385373743143e-05
-1.45915266083711e-06
-2.03334988786485e-05
-2.76179609738067e-05
-4.58285269620094e-05
-2.03986782549352e-05
-4.62321583735705e-05
-5.44039906010277e-05
-2.67618441002074e-05
-3.94931631927949e-05
-4.39684428490034e-05
-5.49192025215472e-05
-5.93679572869608e-06
-4.66451891442358e-05
-1.80487073828631e-06
-1.28693839258748e-05
5.61014761085618e-06
-1.25202642251937e-05
-2.62463711896943e-05
-4.16646241680229e-05
-3.32666152811566e-05
-2.34956422571251e-05
-2.52433205264386e-06
-3.19544345379019e-06
-4.36690270798231e-05
-1.52275822847252e-05
-1.07862571637388e-05
-2.25775369706443e-05
-3.18126517836265e-05
-3.94610315976736e-05
7.1295567507294e-06
-2.04871780149003e-05
-2.88136855143351e-05
-4.83823003007039e-05
-3.89041041579587e-05
-1.31667853636634e-05
-2.73445313896328e-05
-4.78006101387536e-06
-2.23637773808659e-05
-3.94916939850248e-05
-1.13960892961007e-05
-1.39657120836583e-05
-8.42955799188699e-06
-2.13517014991001e-05
-3.53059212000361e-05
-1.77596684459618e-05
-2.26399832333522e-05
-2.51153641425687e-05
-6.15067127316197e-06
-3.91479822890013e-05
-2.67652724357231e-05
-2.93086283006783e-05
-2.17773931549264e-05
-1.25650429204586e-05
-2.41040846464575e-05
-2.68404410593876e-05
-4.16163590053017e-05
-3.51520339472003e-05
-3.24294411799909e-05
-4.00527462116839e-05
-2.64484064403964e-05
-2.13273455619886e-05
-4.43923371126214e-05
-2.86645132023138e-05
2.15385212920986e-07
-4.29927234450035e-05
-9.9864655628946e-06
-2.93245312749977e-05
-3.48439240198086e-05
-3.48899803077023e-05
-2.90186606621485e-05
-6.13995394993806e-05
-3.99464489457758e-05
-9.7412030540466e-06
-4.77963722435109e-05
5.70537603294573e-06
-1.47616665203462e-05
-3.59994002856604e-05
-2.91576688545813e-05
-4.59955525952978e-05
6.62637962850388e-06
-1.91913153836493e-05
-9.93255686364682e-06
-3.95493495985212e-05
-5.28828026916798e-05
-2.96554312214707e-05
-2.60673595331404e-05
-3.04274509106485e-05
-2.5278925437669e-05
-8.93836737395128e-06
-2.53318963359645e-05
-1.37460276994606e-05
-3.02357647872844e-06
-2.56327118418772e-05
-3.8724502142268e-05
-1.82547404585843e-05
-6.12984945351489e-05
-2.22348022813495e-05
1.0356399862904e-05
-2.08184216751488e-05
-1.73714883084175e-05
-3.64740509856807e-05
3.72550591084705e-06
-2.68346021242059e-05
8.24675539908633e-06
3.54398582267376e-06
-1.16082604409157e-05
-1.2262535168989e-05
8.93130570337183e-06
-1.59730039018082e-05
-4.13957481551804e-05
-4.54941754746253e-05
-2.35234662411966e-05
-1.65697870278307e-05
-3.11909097161043e-05
-3.87898406819343e-05
-2.88688705847829e-05
-5.90362301652126e-05
-1.13798445869835e-05
4.40606874979631e-06
-4.01947669767996e-05
-2.66087573738923e-05
-5.32377120249461e-05
-1.43508296667e-05
-6.19387976128196e-06
-3.86620921488456e-05
-3.01313602001577e-05
-2.24716796010273e-05
-3.07741266133502e-05
-4.86314722359934e-05
-3.09927916986616e-05
-2.99043007346947e-05
-1.90745520075342e-05
-6.9020291800782e-06
-2.11201829518059e-05
-2.80196112312415e-05
-3.15465263926554e-05
-3.66989356778665e-05
-4.63248725071658e-05
-6.11400140250926e-06
-2.77867577417063e-05
-3.1396063901267e-05
-2.35984184621909e-06
-2.45298564431549e-05
-4.01294684383329e-05
-1.94061714650664e-05
-3.91300665779835e-06
-3.64012791241951e-05
-2.04125911820089e-05
-1.06168371159954e-05
-8.81434835987297e-06
-3.08595238917396e-05
-4.12949834556126e-05
-7.30568632416641e-06
-3.01155554630041e-05
-2.9062383310767e-05
-4.46900689859094e-05
-6.70344207789407e-05
-2.86366762954374e-05
-4.04754582383954e-05
-1.25137650257205e-05
-5.05162860570491e-05
-2.36163874979531e-05
-1.07480834152148e-05
-4.15018518679347e-05
-2.07442359037027e-05
-6.18875007651516e-07
1.76685929394617e-05
-6.19415439678117e-05
-8.2666870575572e-06
-3.38550676245898e-05
-2.58573002401518e-06
-2.62033642245211e-05
-3.83979580154748e-05
-2.6923666288209e-06
-1.4405268805663e-05
-4.18557270059522e-05
-3.00282305180191e-05
-2.00039213833108e-05
-1.92014086960166e-05
-2.92719731694003e-05
-1.01822067821473e-05
7.30853209595488e-06
2.71206643062434e-06
-3.64290808925938e-05
-5.95195918362075e-05
-3.54671901397319e-05
-3.39340936567438e-05
-1.72968210366262e-05
-3.27338000140588e-05
-5.6122859952601e-05
-5.16418924918273e-05
-3.78308569358864e-05
-3.79384915100144e-05
-3.21868041915377e-05
-7.11128250776405e-05
-3.36792747269372e-05
-1.09010258261658e-05
-3.09315308379474e-05
-2.43871151618031e-05
-2.10044270849555e-05
-1.96343076446933e-05
-1.32669031585254e-05
-3.36447796143219e-05
-3.70175990065691e-05
-2.16784853316278e-05
-2.92272174632342e-05
7.09543328365809e-06
-3.91611246215892e-05
-3.17521702795443e-05
-1.08243312180654e-05
-3.29458326383049e-05
-6.56903895528148e-05
-5.93419247281663e-05
-2.3650330426159e-05
-2.05221600316326e-05
-3.87013368675363e-05
-2.51654687183077e-05
-2.99110390742494e-05
-3.42245683376387e-05
-2.13154689004274e-05
-1.76373667689455e-05
-3.57090902545513e-05
-3.32830250092347e-05
-6.75194505757422e-05
-1.908797030948e-05
-3.10308197390576e-05
-4.49767797804134e-05
-2.07983372565784e-05
-4.06569562892145e-05
-2.10192551108187e-05
-7.78002072772363e-06
-2.48710677983253e-05
-4.43175993089295e-06
-3.24743758930005e-05
-1.14868089424266e-05
-3.25538445542761e-05
-2.28996974069658e-05
-3.11320143907735e-05
-2.53961362235933e-05
-4.72862732037543e-05
-2.88336573357361e-05
-1.25187337799454e-05
-3.01882349480975e-07
-1.10040862290915e-05
-4.68821632053128e-06
-1.50398752129697e-05
-1.47424079832202e-05
-4.77380729001906e-06
-6.18244604670448e-06
-2.18627551814904e-05
-4.98257525099272e-05
-1.49234541961314e-05
-1.45847299143469e-05
-4.02088398164358e-05
-4.37322862584109e-05
-1.28051230495242e-05
-2.29752611043181e-05
-3.32370972603372e-05
-4.49070736050588e-05
-1.54151116715681e-05
-5.2453660629039e-05
-4.40501834485841e-05
-2.15773056716461e-05
-4.27586191687429e-07
-1.73960246543392e-05
-3.24604857692242e-05
-1.35572592821771e-05
-3.3595241839525e-05
-4.33438654733082e-05
-5.0485314747884e-05
-2.22865586249554e-05
-4.44496734271836e-05
-3.73593826675896e-05
-3.55223515720896e-05
-2.42048900144917e-05
-4.87154172925046e-05
-3.60203004430733e-05
-5.24671676349161e-05
-2.28349065323341e-05
-1.06567062231241e-05
-5.31793051887608e-05
-3.8193612500959e-05
-4.3330295687115e-05
-3.43760499177275e-05
-2.93311126338733e-05
-4.6715768047991e-05
-3.880987776624e-05
-1.89292946769e-05
-4.02112966948761e-05
-1.02271623528902e-05
-6.7687176174295e-05
-1.06863328248527e-05
-2.43177153007204e-05
-2.08894002693826e-05
-2.06641212924266e-05
-2.92608377781794e-05
-1.90510527769792e-05
-3.54489736244764e-05
-2.65674824898456e-05
-5.50062084249466e-05
-2.53817546341369e-05
5.21999607368372e-06
-1.87984730031298e-05
-1.60074039363565e-05
-5.04284595588662e-05
-5.5291897852012e-05
-2.42471553252384e-05
-5.14270839741407e-05
-2.63384719438572e-05
-7.70377852386899e-06
-3.05360748472348e-05
-4.86831246305745e-05
-2.28994226342591e-05
-3.21502615015772e-05
-2.58169668679914e-06
-3.61306397146712e-05
-4.07893216385158e-06
-1.86424516298971e-05
-2.79103833795108e-05
-2.75690935191212e-05
-2.8227836598116e-05
-2.09094574253332e-05
-3.56389751575779e-05
-2.17880235775382e-05
-1.35674886621936e-05
-5.36771689954335e-06
-4.6426886595262e-05
-2.08563323097763e-05
-1.17272060327609e-05
-1.56471976837643e-05
-2.92293950360517e-05
-2.48690602622825e-05
-4.27240904184231e-05
-4.3172683076463e-05
-4.49311969837057e-05
-2.09847272707691e-05
-1.01023203808286e-05
-4.10681782128922e-05
-9.99902814925237e-06
-2.06466894028516e-05
-3.28120905671704e-05
-2.64085192974327e-05
-1.77687690144291e-06
-3.09472687112023e-05
-2.66153820155707e-05
-4.68464685620605e-06
-3.07721166359494e-05
-4.68656446476758e-05
-4.26467520765129e-06
-2.78568051259175e-05
-2.71447783300215e-05
-5.43105468517178e-05
-3.19574972085284e-05
-3.35065282731141e-05
-2.98909405290127e-05
-4.56214767734823e-05
-3.415924958177e-05
-3.93804440763373e-05
-2.40107926795529e-05
-1.76031584087809e-05
-3.61610576774896e-05
-2.38298938888911e-05
-1.40623687220433e-05
-2.05149131598152e-05
-1.52720420835656e-05
-3.69733639805652e-05
-4.06303015669416e-06
-4.84675530619048e-05
-1.88828916482665e-05
-3.10439445451914e-05
-4.13368903271062e-05
-4.71022869800476e-05
2.657223519644e-05
-8.87975745841479e-07
-3.87884084393658e-05
-8.92302528280604e-06
-9.12841420407317e-06
-2.91894734162366e-05
-2.83876195180738e-05
-2.70366855882194e-05
-3.63100723166999e-05
-3.97600650294703e-05
-2.38065894318074e-05
-2.89565896619975e-05
-3.56457765248304e-05
-2.9106707075174e-05
-2.6179868050115e-05
-1.3869961062371e-05
-2.67366802527827e-05
-3.89788104089309e-05
-4.20631820070358e-05
-4.09016578247627e-07
-6.43556844985796e-05
9.40728131428802e-06
-1.82962609459468e-05
-2.04106019533651e-05
-2.3065018396894e-05
-2.84295935698911e-05
-2.78085058707103e-05
-9.91881326291099e-06
-2.76145054346496e-05
-5.69499436597611e-05
7.03991355444891e-06
-2.21204856720286e-05
-2.84084534729798e-05
-2.28272241069741e-05
-1.65716378265658e-05
-3.23072068267076e-05
-4.26918291305571e-05
-3.72586221687063e-05
-3.87266003626745e-05
-3.63379990080471e-05
-3.39896007480464e-05
-2.70090179224174e-05
-2.07866469851493e-05
-2.02746764643854e-05
-2.83329583750312e-05
-5.38889872715666e-05
-4.86769903349975e-05
-4.55913731549259e-05
-1.56997130346788e-05
-3.27989011509375e-05
-8.37703681591951e-06
-4.54977095178201e-05
-1.874394469405e-05
-5.35956914803624e-05
-2.0539460034646e-05
-2.61387701590944e-05
-3.34269321232412e-05
-2.63453766310848e-05
-2.71200162873597e-05
-2.22202880018036e-05
-3.45879251435407e-05
-2.21352641770978e-05
1.45018165157478e-06
-5.58974235150161e-05
-4.68601596104087e-05
-8.90424895080171e-06
-3.2799689899071e-05
-2.71554302089902e-05
-2.86103468639022e-05
-4.24823252766944e-05
-4.79274916550252e-05
-3.93247730017597e-05
-3.59074542187923e-05
-4.51020756644451e-05
-3.91404837006414e-05
-3.47583144961654e-05
-4.39612953603039e-05
-3.15101472324873e-05
-1.67449759788198e-06
-4.11724754032592e-05
-3.48089664548224e-05
3.01557155490706e-06
-3.27410077636043e-05
-1.25001209636858e-05
-1.12982777901004e-05
-1.17248987012387e-06
-3.73286269527047e-05
-3.45746503468675e-05
-1.92573871144979e-05
-1.93549101853796e-05
7.2315622425888e-06
-2.00025451001987e-05
-1.73281364700783e-05
-2.02587617962763e-05
-2.52021043978013e-05
-3.50869376111817e-05
-1.03345356245408e-05
-4.93698172378224e-05
-1.15740397520978e-05
-1.47430503395989e-05
-1.99466668871473e-05
-2.20963526804573e-05
-2.00752008623038e-07
-3.73592733098225e-05
-2.101068430216e-05
-1.95345859450822e-05
-3.02607652863701e-07
-2.50789267054652e-05
-4.47765812090691e-05
-4.28766615462293e-05
-3.77519281216236e-05
-1.75505907707424e-05
-2.55723635880117e-05
-4.29351907263879e-05
-2.9266881050297e-05
-3.49377484973358e-05
-3.13435246554932e-05
-3.32892901034624e-05
-5.00656486643838e-05
-5.04105179822107e-05
-2.46431271564359e-05
-1.93761386534227e-05
-3.13005640602519e-05
-2.34089891660951e-05
-1.25133308256367e-05
-1.49011753599432e-05
-2.16584448392011e-05
-3.21652735101291e-05
-1.67495251257124e-05
1.09732480190419e-06
-3.74619937088996e-05
-8.31240236779518e-06
-3.23645796668989e-05
-3.51250716958188e-05
-2.25615678221265e-06
-2.852026295801e-05
-2.82922036612604e-05
-5.41860142612775e-05
-4.74073470688944e-05
-5.96680410196133e-06
-2.16843492590139e-05
-4.00183703862548e-05
-3.83571830313188e-06
-2.77569495487678e-05
-4.94222448693649e-05
6.5161489279843e-06
-2.57322543543724e-05
-1.78936281020164e-05
-1.01605314953716e-05
-5.4624879792705e-05
-9.22870658525415e-06
-5.65600556038748e-05
-3.2646880109307e-05
-5.0846806730691e-05
-3.92508076024152e-05
-3.26174018459847e-05
-3.94586990029449e-05
-1.89611969205748e-05
-1.23042186146876e-05
-2.55637663025923e-05
-2.93418984444887e-05
-2.31221387058776e-05
-1.99077346414693e-05
-1.297704360283e-05
-5.60434961191869e-05
-1.51435165800575e-05
-4.56727695380078e-05
-3.04105813590416e-05
-2.1146051851587e-05
-1.18638107876396e-05
-4.46357259698941e-05
-5.21048146287468e-05
-7.66181776841697e-05
-4.00771371025521e-05
-2.49856718481969e-05
-2.30929560789828e-05
-2.5526240489283e-05
-1.50428768393147e-05
-3.15296826904845e-05
-2.49268920669539e-05
-3.13049997258704e-05
-7.3841570100418e-06
-1.64229043903699e-05
-7.22729710679283e-07
-4.25365848601299e-05
-6.95719071744863e-05
-1.63902776367925e-05
-1.46011348957425e-05
-1.02843458062708e-05
2.11479500913964e-06
-3.83660792848022e-05
-6.60491299165572e-05
-1.30878382308345e-05
-3.87820605227697e-05
-4.71830709920103e-05
-2.23008858720365e-05
-3.86190444599015e-05
-2.90341447850301e-05
-2.44601953339659e-05
-2.47281939927151e-05
-2.51615491288271e-05
-2.06286576875116e-05
-1.43223091094666e-05
-1.72455537916281e-05
-1.94501800203606e-05
-2.28197097816086e-05
-3.8499177315787e-05
-5.76584612521248e-05
-2.67446078339871e-05
-2.00373134532492e-05
-9.3961541641807e-06
1.90413586008644e-06
-1.66464379459275e-05
-9.03477855319838e-06
-4.17499465407767e-05
-4.70791162820069e-05
-9.78530583472676e-06
-1.84745428573641e-06
-1.22920992819539e-05
-3.92073546225019e-05
-4.68983793987182e-05
-3.30572797607469e-06
-4.18872040674241e-05
-1.09367132646522e-05
-6.68082170760267e-05
-4.92449789846331e-05
-2.03124909088088e-05
-1.54269256558847e-05
-2.86283142432523e-05
-4.0888633740824e-05
-1.90307445198197e-05
-1.5060445029309e-05
-3.23294550111137e-05
-6.77735365333531e-05
-2.11716021750367e-05
-3.6883540022099e-05
-1.68219081264973e-05
-3.69198764493582e-05
-4.19922925010663e-05
-3.81930074144197e-05
-2.49836111450843e-05
-3.4898621987998e-05
-2.59419060602962e-05
-6.05751362458253e-06
-2.79056683192561e-05
-1.51445236794274e-05
-1.26556918484252e-05
-2.52062376003863e-05
-4.09910141525492e-06
-6.29828002035287e-05
-1.52972715988977e-05
-4.15887155047739e-05
-3.92138847645392e-05
-5.7754100406334e-05
-3.48328701294352e-05
-5.5545582461644e-05
-2.37196792228135e-05
6.34973615475507e-06
-3.00147319651427e-05
-3.24250052567455e-05
-2.99924004246812e-05
-3.22478915689796e-05
-7.18875719393674e-06
-1.55689780721384e-05
-1.93604829766206e-05
-2.17698601233379e-05
9.43299936269071e-06
-3.01908504191861e-05
-1.69537401101207e-05
-1.8965038695099e-05
-3.83194851677127e-05
-4.25369151372848e-05
-3.55235918579755e-05
-3.90142579820997e-05
-2.09898854769457e-05
-2.91113090432332e-05
-6.19790788865836e-06
-2.59040465285456e-05
-1.32091503426701e-05
-6.23896796577627e-06
-2.23748832904754e-05
-4.68072714289172e-05
-2.41303472481443e-05
-2.11255719759041e-05
-3.08842603382418e-05
-2.96583509756068e-05
-2.78391985107481e-05
-5.61710857066497e-06
-3.66884066242523e-05
-4.20264970403898e-05
-3.07239458218937e-05
-2.16647979785519e-05
-5.737013763796e-06
-4.3536761513162e-05
-2.51889281205477e-05
-3.56220828183241e-05
-7.03733593449607e-06
-3.92480933213323e-05
-4.58935989411558e-05
-2.11410882461808e-06
-5.15132551522668e-05
-1.20770898394596e-05
-3.47327234933894e-05
-2.87017411361546e-05
-2.20998088214034e-05
-4.19944182073557e-05
-2.05994795105331e-05
-1.16521955347437e-05
-5.92472534946913e-05
-3.3907087104601e-05
-3.01498993042243e-05
-3.17415826130888e-05
-4.59560418072361e-05
-1.76793632923937e-05
-4.5459423491312e-05
-2.50616254040327e-05
-3.17582246997628e-05
-1.04357675613768e-05
-2.80996576869245e-05
-3.81627939174336e-05
-1.4236619980574e-05
-6.00691440788104e-05
-3.70918654991408e-05
-3.83202874729458e-05
-4.17680614922823e-05
-1.43206563563774e-05
-1.30837701333521e-05
-2.10802925376391e-05
-3.18412911629123e-05
-1.41521137686866e-05
-2.95196080710281e-05
-4.33307876484442e-05
-1.75661897659186e-05
-2.93972592799283e-05
-3.37744276121675e-05
-1.63787637135547e-05
-1.93614819192006e-05
-2.90998380531624e-05
-2.56907146285281e-05
-1.69032985327596e-05
-2.81997395403577e-05
3.90896646939261e-07
-3.92469619961575e-05
-2.44799819099317e-05
-3.80036286779183e-05
-1.36361796244542e-05
-1.53244219938224e-05
-1.67590111374173e-05
-4.02923093482588e-05
-2.89077897188752e-05
-4.12166576022618e-05
-4.75760891143601e-05
-5.29834247984362e-05
-4.85769401135531e-06
-2.40900300552737e-05
-5.40088218489927e-05
-1.63547671460459e-05
-1.11725419244427e-05
-1.20296050966363e-05
-1.46397436758983e-05
-3.50261531860656e-05
-2.06780340630634e-05
-2.33686790849628e-05
-3.21374327110715e-05
-3.40362536534629e-05
-2.02961500870247e-05
-2.58774711964966e-05
-5.76963292406135e-05
-1.29917047230834e-05
-2.84459594245689e-05
-4.82884924933559e-05
-4.66995626128739e-05
-2.729498414132e-05
-3.95660781309671e-05
-3.60800709704689e-05
-1.91330774443366e-05
-1.4225648016262e-05
-4.60283038488334e-05
-3.77516813555798e-05
-3.98894097225637e-06
-2.39894245670181e-05
-2.84443463711916e-05
-2.2241596940594e-05
-5.29960144885569e-05
3.76435909969522e-07
-1.0834426300892e-05
-1.6623607363564e-05
-3.332588463555e-05
-5.14021500688404e-05
-2.18168478868089e-05
-2.58599955471497e-05
-2.35890429471147e-05
-2.77695979440628e-05
-3.64065180354144e-05
-3.51102553306178e-05
-2.85651599809318e-05
-3.02324272686529e-05
-1.76413382471952e-05
-4.71838849837581e-06
-2.76197671874061e-05
1.58533742843648e-06
-2.07182416307521e-05
-3.2697360124563e-05
-4.04220828780903e-05
-2.15399516863787e-05
-2.58255044153446e-05
-2.52461096282017e-05
-2.22068169941781e-05
-3.13437901030247e-05
-2.82692467215285e-05
-1.55390048588225e-05
-2.98677263706649e-05
-2.81448075619421e-05
-3.57056096919292e-05
-3.62986040258267e-05
-1.01182047166097e-05
-1.27050988497245e-05
4.23379844488877e-06
-3.70873685426175e-05
-2.76447280363998e-05
-3.89145496081552e-06
-4.94040593120664e-05
1.42537003339479e-06
-2.60538056413217e-05
4.36385876899015e-06
-5.09758962080641e-05
-3.81250273869709e-05
4.66593024892717e-07
-5.62566763578185e-06
-2.95121457073846e-05
-1.93234704058491e-05
-1.77046158925248e-05
-1.02914031528101e-06
-4.54381941771294e-05
-2.53550612561324e-05
-4.7639486743072e-05
-1.56527543216586e-05
-6.94018901839378e-06
-1.06651774640254e-05
-2.77199362153381e-05
2.26620730080143e-06
-1.37122739407369e-05
-6.83198160594806e-07
-2.25161044439842e-05
-5.41763568151409e-05
-4.45896897229012e-05
-4.51491848744156e-05
-2.86015434803155e-05
-6.22601478024688e-06
-2.76394682477615e-05
-5.81831966231198e-05
-5.03628884108061e-05
-3.49218291446705e-05
-1.52777119953389e-05
-2.80128479694455e-05
1.95438809131372e-05
-3.26366329491503e-05
-2.33964124521228e-05
-5.61168221850673e-06
-2.32242581820723e-05
-1.69396742242745e-05
-3.09570777497406e-05
-5.71648208874197e-05
-6.82026568652262e-05
-2.54067265311899e-05
-2.39239991364735e-05
-4.57687494943556e-05
-3.26323183411409e-05
-3.28226025749812e-05
5.09920505670368e-06
-1.46550510011647e-05
-3.75591274386944e-05
-4.04201054349043e-05
-1.87682655123592e-05
-3.27478547734812e-05
-9.67496408675301e-06
-1.42650584751766e-05
-1.44560795515242e-05
-3.07494862507163e-05
-2.96330859979108e-05
-3.49459883153071e-05
-2.48284446768267e-05
-1.29797869909022e-05
-3.04108079099366e-05
-1.53910156574146e-05
7.79513990520938e-06
-4.33010181369017e-05
-4.9548021123205e-05
-2.86572003399333e-05
-3.77388848692813e-05
-4.19853078882086e-05
-4.53170303291504e-05
-3.24039747156613e-05
-4.83289872510136e-05
-1.17658831136922e-06
-2.02087655195076e-05
-2.15865762399361e-05
-2.63937267682014e-06
-7.12446178679165e-05
-2.96903371818036e-05
-4.65886659070546e-05
-2.97296814377755e-05
-3.33621451997567e-05
-4.77649136958012e-06
-3.77237111245663e-05
-1.71742563352461e-05
-2.19664258025864e-05
-3.57771540502726e-05
-5.71839825328485e-05
-9.4563280924161e-06
-4.36337419129763e-05
-5.42049286596418e-05
2.46185679818802e-06
-1.85802582786849e-05
-2.67155690144048e-05
-1.09112602428993e-05
-4.53720234623119e-06
-3.52013036215919e-05
-4.18108179090769e-05
-2.83384027452237e-05
-1.21096584286607e-05
-4.63235421175036e-05
-1.58343200208603e-05
-2.01815376395845e-05
-2.69052492221259e-05
-1.28304598189187e-05
-2.26087256027535e-05
-1.66802284718644e-05
-3.78418045856494e-05
-5.4404008291721e-05
-1.64481098878753e-05
-2.80496141863439e-05
-6.50005866252999e-06
-2.49995826478173e-05
-2.74906339433741e-05
-2.04238828438538e-05
-4.88656956528657e-05
-2.58280435714172e-05
-2.48106902698607e-05
-9.93343403103272e-06
-1.05075561831214e-05
-1.09557974571912e-05
-4.1732025996099e-05
-1.3097812095315e-05
-2.87121255657779e-05
4.68991679031969e-07
-3.12746746435463e-05
-7.9978052419808e-06
-4.32062785576692e-05
-4.13623824566472e-05
-1.32045392995475e-05
-1.05884973953021e-05
-4.47937898109526e-05
-1.14169935544201e-05
-2.8186316886094e-05
-3.27519676240231e-05
-4.96929038580173e-05
-3.72421419526909e-05
-8.89662359635361e-06
-3.21714212885257e-05
1.43779552247531e-07
-1.18619605901229e-05
-1.604687021503e-05
-5.05711367233722e-05
-2.95329828617357e-05
-2.17177926090177e-05
-2.9022721326847e-05
-1.34525524318024e-05
-8.77648427777938e-06
-1.59191900430852e-05
-4.71996864801503e-05
-4.8950747758986e-05
-2.31640128286933e-05
-1.21924353141865e-05
-2.69558602201474e-05
-4.612749477571e-05
-2.52657570314559e-05
-3.09700735195311e-05
-1.29396269524598e-05
-2.36619464279925e-06
-2.05249035008191e-05
-2.90734218561058e-05
-2.65201810600818e-05
-2.03586450151916e-05
-4.15326500800437e-06
-9.44035772892247e-06
-9.17079650739068e-06
-4.27394365320124e-05
-3.92339370598376e-05
-4.42333668145732e-05
-2.5406062330635e-05
-4.98656878465582e-05
-4.55828233494846e-05
-4.48727948968764e-05
-7.27353724958397e-06
-4.25871318614273e-05
-1.72507677800457e-05
-4.66860121165789e-05
-2.09658368209209e-05
-2.03046500778253e-05
-5.7785442823102e-06
-1.59842088293989e-05
-4.20747031277647e-05
-3.47154663937197e-05
-1.54652758855441e-05
-3.35715533308918e-05
-1.70822230737659e-05
-2.21135924782601e-05
-3.59181446530566e-05
-1.33403565199047e-05
-3.46466992462064e-05
-3.65996371195116e-05
-5.18463021983765e-05
-2.44253530488341e-05
1.85939969441071e-06
-3.0627909261944e-05
-4.93616998689814e-05
-4.90078126561437e-05
-5.11407259210817e-06
-3.43492748787852e-05
-1.80213675205341e-05
-1.57479415862731e-05
-2.69015961990958e-05
-1.06229400995277e-05
-9.50575463470156e-06
-1.76145060675014e-05
-1.60381849894888e-05
-4.8259969623364e-05
-2.64180022814421e-05
-4.70598532231951e-05
3.08132446764669e-06
-1.8984059395476e-05
-3.32969672996505e-05
-2.36595641638036e-05
-2.12568420094606e-05
-4.60803563826659e-05
-1.43307388063992e-05
-3.92397082004157e-05
-3.94375514397531e-05
-3.71928174839788e-05
-1.43761182334059e-05
-4.9638353979469e-05
-5.03453358592438e-05
-4.4771603961467e-05
-1.81671533014997e-05
-2.34164875764142e-05
-4.09693349221815e-05
-2.19484859390679e-05
-1.57411314335447e-05
-5.14178358348656e-06
-5.32701410033894e-05
-4.19593280866146e-05
-1.13606759436975e-05
-1.92253155904576e-05
-1.94166966483481e-05
-2.75863659943826e-05
-2.80451192865636e-05
-2.28277187600953e-05
-4.65240974860336e-05
-4.18682639032546e-05
-5.83325527443764e-06
-3.46980339240115e-06
-3.97658834701992e-05
-2.13612437148608e-06
-1.50236951362688e-05
-2.60184906903062e-05
-2.35238337012964e-05
-2.77909455687941e-05
-3.46564026593635e-05
-5.72327763348049e-05
-3.1143878006036e-05
-2.78115650636433e-05
-3.60690250528182e-05
-1.44498639368414e-06
-1.38188640519725e-05
-3.78394999711006e-05
-5.53491773808571e-05
-4.92859344832448e-05
-2.36291463716518e-05
-3.79529721753775e-05
-9.66899879477245e-06
-3.53480357379793e-05
-2.94445168066377e-05
-2.3128390488715e-05
-1.49265674355352e-06
-2.24178309248427e-05
-3.1164104369023e-05
-3.54190025121697e-05
1.05364210370513e-05
-5.2347700995328e-05
-8.53291908489595e-06
-9.41368590725987e-06
-3.43883947739119e-06
-2.10151092565912e-05
-3.061851814504e-05
-3.71444554003043e-05
-3.24655086478754e-05
-3.54173403591332e-05
-6.18983330498763e-05
-3.32151508375441e-05
-5.29483543851148e-06
-9.20879778929024e-06
-1.71257411325586e-05
-2.81706233604095e-05
-4.73059293116215e-05
-6.45352798301076e-06
-3.02079359803769e-05
-1.55761897055053e-05
-2.30064164460933e-05
-4.17444700670281e-05
-4.48224150593259e-05
-5.52902571207152e-05
-4.47744492884235e-05
-4.28582029290548e-05
-2.33463519478281e-05
-3.56351902419865e-05
-2.96280619588169e-05
-1.29329118034957e-05
-2.19287872041783e-05
-1.49849397104375e-05
-1.79406086785195e-05
-8.61886340558596e-06
-1.10456351937286e-05
-1.7525728702552e-05
-4.16379684037486e-05
-3.24826163694124e-05
-3.56110427363265e-05
-2.02437809298149e-05
-1.49232734245687e-05
-5.33224110127671e-05
-2.99344017648754e-05
-2.43533654606974e-05
-2.0753062659062e-05
-9.75290559432119e-06
1.79174474424034e-06
-5.53205839760603e-06
-7.65413652514739e-06
-4.0758391131534e-05
-1.24978882963524e-05
-2.87434768964721e-05
3.49954960752481e-06
-1.68822645196304e-05
-3.72813175749121e-05
-2.29056494747816e-05
-2.2389008583995e-05
-4.70079638357658e-05
-1.77672996974539e-05
-4.02641025623066e-05
-2.87105809529197e-05
-3.68189350886635e-05
-2.61648796305787e-05
-2.33612029508568e-06
-7.96978806142885e-06
-5.32208625550712e-05
-3.62214057220354e-05
-4.44571199798336e-05
-1.57132733825813e-05
-3.36920174139914e-05
-4.43244040440648e-06
-1.64633273236653e-05
-1.86795204085972e-05
-4.41471677019e-05
-7.82906385524899e-06
-2.65978702173602e-05
-1.99028154285949e-05
-1.03335714788075e-05
-3.7666829553622e-05
-2.13700073490057e-05
-2.73947671686197e-05
-4.74051294046625e-05
-1.12743816512478e-05
-3.8810493993351e-05
-2.85666824955628e-05
-9.46301161807659e-06
-2.33779724969235e-05
-5.80768911885242e-05
-4.88987972537712e-06
-6.0023961214921e-05
3.09773083985637e-06
-3.4771299512101e-05
-4.59747147477679e-05
-1.86863720910883e-05
-5.13644400392978e-05
-8.22097317402199e-05
-1.18568909607281e-05
-3.41915630724697e-05
-4.61932306048626e-05
-2.91415660233333e-05
-7.18462162804681e-06
-1.32430855342373e-05
-6.45766879179483e-05
-1.53280442864459e-05
-1.8712617929755e-05
-2.80895533746527e-05
-4.76948356432168e-05
-5.35945911377215e-06
-2.23280238119871e-05
-1.56511244937367e-05
-2.04924638610855e-05
-4.86179700457165e-05
-1.81612875064656e-05
-2.98299702933486e-05
-2.96791150407285e-05
-3.19105559156659e-05
-6.35541113124752e-05
-1.31065660188287e-05
-7.11612393889268e-06
-2.25147431212714e-05
-4.67702085952995e-05
-2.91746227435737e-05
7.67198503575494e-06
-2.13168693443663e-05
-1.18957337320745e-06
-2.54602538743221e-05
-4.43934114906414e-06
-2.89399158436219e-05
-3.7123185450372e-05
-2.59901161343339e-05
-6.5394824996572e-06
-4.36288036564553e-05
-6.08179150416863e-06
-7.48586844075678e-06
-4.01770759322347e-05
-2.75419326679415e-06
-4.12626367264321e-05
-3.78743069098496e-05
-7.98444270889518e-06
-3.6760637505101e-05
-1.60305151640319e-05
-4.35283559353685e-05
-3.96183532061272e-06
-4.15508801808353e-05
-5.23947628239872e-06
1.5239324336553e-05
-2.76673099263332e-05
-2.38077792129677e-05
-3.70892575766441e-05
1.22941632223559e-05
-2.522021743594e-05
-3.97504000583516e-05
-3.83295824226238e-05
-1.47905140145354e-05
-2.46978874365675e-05
-4.73364473169231e-05
-4.01153731941251e-05
-1.97072182971426e-05
-1.42323944302038e-05
-3.42115800413302e-05
-2.51650684730137e-05
-3.17884709057832e-05
-3.25627806179956e-05
-3.32932048648578e-05
-7.16924706833912e-06
-3.07238676665664e-05
-4.32842426048735e-05
-7.3013372884767e-06
-5.00029929752657e-05
-1.98015400159891e-05
-3.04369250349718e-05
-4.78573217026623e-05
-3.61783509190012e-05
-3.35325465196672e-05
-2.82792471909533e-05
-4.39638711996205e-05
-2.66216134859998e-05
-4.14403833761239e-05
-3.79679587047723e-05
-3.03004861539194e-05
-1.06656292517486e-05
-1.60390991151724e-05
-2.61081327484933e-05
-3.03198947826247e-05
-2.67430471278344e-05
-3.85938231241336e-05
-2.1755493262521e-05
-3.30352829803957e-05
-5.0902968300557e-05
-5.44983017942277e-05
-7.68481998684746e-07
-2.70672177185931e-05
-2.15995832271441e-05
-5.82634951734795e-05
-2.90858509882529e-06
-3.41381023379533e-05
-1.88307437367652e-05
-2.70741329192237e-05
-3.15364893874014e-06
-3.86654010922333e-05
-3.70478510342103e-05
-3.41243718288045e-05
-5.59654853335227e-05
-1.33257632352038e-05
-4.63278410350444e-05
-1.21054173893698e-05
-1.55838883343358e-05
-4.13274361610504e-05
-2.83997831192796e-05
1.01558863508868e-05
-1.21140849895372e-05
-4.48660500488519e-05
-3.76677640653358e-05
-2.2351616904641e-05
-2.10752007239173e-05
-3.53033079481531e-05
-4.71240076747896e-05
-3.01451090774675e-05
-3.3531516589202e-05
-5.1467906512644e-05
-1.43928909387807e-05
-4.23482933083723e-05
-3.00001023402874e-05
-1.64192482782004e-05
-3.21863670196839e-05
-5.05418825930812e-05
-4.89312757212123e-05
-3.43216613061115e-05
-1.70072243310937e-05
-4.1729208299311e-05
-3.80894192067325e-05
-2.1665801150253e-05
-3.06091960871501e-05
-4.09988543201188e-05
-2.97082390576363e-05
-3.85605352291248e-05
-6.38283014581361e-05
-3.76931456158428e-05
-4.04176125057819e-05
-5.76534811785575e-06
-1.33740879458136e-05
-7.68385629551683e-06
-2.82078319078216e-05
-1.28168474676545e-05
-4.57781464849774e-05
-3.74003678302499e-05
-1.79152261250248e-05
-1.3332947305425e-05
-3.04292048544642e-05
-9.42789434622794e-06
-1.56099573504203e-05
-2.73721080336007e-05
-4.50906634405819e-05
3.74686846961729e-07
-5.2551985951923e-05
-2.35632864016137e-05
-4.89029466729837e-05
-5.02199521487241e-05
-8.34887058364335e-06
-1.91672520786654e-05
-2.07926632880028e-05
-3.54719345059549e-05
-9.2706394111529e-06
-5.19667656431727e-05
1.57319742669613e-05
-3.80394357631264e-05
-2.03972700706372e-05
-2.31771207009259e-06
-2.55988729872468e-05
-1.34847555506232e-05
2.26628497199434e-05
-4.05098557556499e-05
-3.58850943247737e-05
-1.03643552470118e-05
-5.13552876610227e-05
-4.15938429199544e-05
2.50127809060098e-06
-4.90768934960928e-06
-3.66500298141758e-05
-4.63238843565596e-05
-1.61222283863551e-05
4.61992610644666e-06
-3.0757243306059e-05
1.50030088402436e-05
-1.5635820779515e-05
-5.22520484169846e-05
3.12734251584543e-05
-1.76100501842158e-05
-2.49316609993628e-05
-5.91690572927173e-05
-5.2257539146688e-05
-2.74202086886654e-05
-2.87868445103952e-05
-1.11902572066554e-05
-3.34500814364635e-05
-2.6265500467157e-05
-1.88626104615151e-05
-3.96439347849884e-05
-3.38534469268465e-05
1.97638988555023e-05
-3.19250986708033e-05
-3.88997246922848e-06
5.94374090182399e-06
-4.15909012747198e-05
-4.53242382282953e-05
-9.34533699730455e-07
-2.94888345216995e-05
-1.84799151936264e-05
-1.38183728181762e-05
-2.40491521705093e-05
-3.23305143055868e-05
-2.75599428908987e-05
-4.06855137307785e-05
-3.99087065929041e-05
-1.62093460662663e-05
-2.45011809543935e-05
9.26893443715289e-06
-1.86899140909929e-05
-4.96855379919993e-05
-9.70249583859624e-06
-3.48322970058978e-05
-3.55594506951068e-05
-3.52271458660366e-05
-6.72549058282975e-05
-2.36692596330799e-05
-1.89346824515654e-05
-3.6231394973325e-05
-2.33383373818691e-05
-2.64915309658115e-05
-4.56222303907671e-05
-2.23068723402148e-05
-5.61817034728148e-06
-6.05517857124545e-06
-6.1604412988947e-06
-2.92197122316538e-05
-1.96055047833226e-05
-6.72601742250519e-05
-3.94257348684409e-05
-1.3620237001672e-05
-2.37936153588523e-05
-3.44134815642342e-05
-2.72075482879889e-06
-3.11787379487674e-05
-6.97245828470585e-06
-3.19274762067782e-05
-1.74974339455031e-05
-3.80826177487458e-05
-2.32254440398422e-05
-1.6065205395885e-05
-7.25632402254991e-06
-4.73105511258452e-05
-2.65938430532538e-05
-3.24939031462506e-05
-2.52043295417426e-05
-3.54605992879161e-05
-4.25743087223216e-05
-2.95382052523083e-05
-3.90055464874464e-05
-9.73939498706132e-06
-6.03218712607226e-05
-9.16678655366412e-06
-3.08674636993234e-05
-9.78715787409409e-06
-4.17487403626272e-05
-7.53796307094958e-06
-1.26902302063715e-05
-1.93120712476615e-05
-2.21894099435634e-05
-2.63783121295647e-05
-3.07216971154105e-05
-3.46390587707044e-05
-2.69562864973673e-05
-9.6938746171123e-06
-3.85839649403127e-05
-3.98322366509255e-05
-2.93775937328654e-05
3.27215840562315e-06
-5.00036740506523e-05
-7.00450461775802e-05
-6.31526608471536e-05
-9.79731778415619e-06
-6.3208426999024e-06
-2.69907283107333e-05
-2.00406514136239e-05
-1.63018520300139e-05
-2.79317454761318e-05
-2.02547689157742e-05
-1.82999043040055e-05
-4.43591763350383e-05
-1.90942371272366e-05
-2.64080470554351e-05
-3.04954005702435e-05
-4.4048796544874e-05
-6.40721476237714e-06
-3.10708697725235e-06
-4.79678416756439e-05
-5.18388302461716e-05
-2.48781210103927e-05
-3.93287087520736e-06
-3.54597255154576e-05
-2.51238392367855e-06
-3.56201459168221e-05
-4.03769074701599e-05
-3.53166787130628e-05
-2.82205766744469e-05
1.70172487584638e-05
-1.29578682269025e-05
-2.1462093933131e-05
-2.96744935011937e-05
-1.92847755117361e-05
-5.06556462355281e-05
-3.61683463844753e-05
-4.72986229632811e-05
-2.96178306807334e-05
-3.7996529729799e-05
-4.63121877539193e-05
-7.61484506154435e-06
-2.70391755398652e-05
-4.52184721334131e-05
-5.41940440557924e-05
-3.59482954974842e-05
4.42551844182443e-06
-8.42726403612538e-06
-9.44439599421794e-06
-2.12654336243345e-05
-4.43699949515332e-05
-6.750810936241e-05
-3.20904437090849e-05
-2.48710380786518e-05
-1.94922325299896e-05
-1.29879843798033e-05
-6.513394524535e-06
-3.01001938058582e-05
-3.21110495287918e-05
-2.85848237621343e-05
-3.40400903755128e-05
-3.1284880572968e-05
-1.84606707360479e-05
-1.59832284405775e-06
-3.5033865406009e-05
-2.63512103651734e-05
-2.4164289228603e-05
-1.85993596736765e-05
-2.04178513324172e-05
-2.91465127105669e-05
-3.58295230892641e-05
-2.59817033317171e-05
-3.67441172435757e-05
-1.8283199888692e-05
-4.12471330289956e-05
-1.4843890113278e-05
-2.98960238901471e-05
-3.22430273353985e-05
-6.06532477964793e-05
-3.59654506517652e-05
-4.22666015099548e-06
-3.93049126842201e-05
-8.92376496428695e-06
-2.09944335873134e-05
-3.26541651718121e-05
-2.48200867107334e-05
-2.79206189353626e-05
-2.76032890029436e-05
-9.94952468247657e-06
-3.26070500831332e-05
-2.45961952982489e-05
-3.03451185618611e-05
-1.12914514050459e-05
-5.35137623771214e-05
-2.75870314071795e-06
-2.38213697477225e-05
-3.64894265606987e-05
-3.53961007152832e-05
-1.55663646661496e-05
-3.20527380657552e-05
-3.37431193092248e-05
-2.62102691445846e-05
-2.34898288970749e-05
-9.36528730037833e-06
-4.45778676476084e-06
-3.34547291481376e-05
-4.13450910330742e-05
-2.02248632865181e-05
-5.06434633899967e-05
-2.59769650972762e-05
-1.61274051191602e-05
-2.64433788451438e-05
-4.21816587851559e-05
-5.38901266784101e-05
-7.29179138194767e-06
-1.85767552152038e-05
-3.5077235743238e-05
-2.71605527390229e-05
-3.04587079239571e-05
-2.90627974433182e-05
6.93670595980539e-06
-3.14837135402256e-05
-1.92171938980725e-05
-3.68174492943953e-05
-2.24599257132471e-05
-2.18040467313743e-05
-2.66907733816567e-05
-2.64669973970204e-05
-3.89358229796349e-05
-1.43766702253225e-05
-1.83271270386571e-05
-3.57093827139421e-05
-3.60745965053892e-05
-2.8630008417156e-05
-3.5420502665183e-05
-1.65953075407687e-05
-5.50383329193193e-05
-2.9020749680055e-05
-3.29296623229117e-05
7.02988845005889e-06
-1.87741995187264e-06
-1.67413428379144e-05
-4.6017720327468e-05
-2.1757561361369e-06
1.48819679731055e-05
-4.16773985741771e-06
-4.39824327587526e-05
-5.70855237450957e-05
-1.7154557193059e-05
-1.54942269491182e-05
-5.23161892405068e-05
-3.9356181532832e-05
-6.46204469697003e-05
-1.0952569297996e-05
-4.05831686259427e-05
-2.20411790635471e-05
-3.33094879707777e-05
-2.55382861637991e-05
-3.66301044770493e-05
-1.84322646428954e-05
-1.81431705468064e-05
-2.40509205276309e-05
-2.57592860934412e-05
-1.69854293597843e-05
-5.16504854374057e-05
-3.79768755743805e-05
-5.5739034511196e-05
-1.17688970085532e-05
-6.28318991066283e-05
-2.6833541154455e-05
-1.93921420022404e-05
4.45358428234398e-06
-1.76375459433016e-05
-3.89161969580181e-05
-2.34826605871589e-05
-3.2094734423527e-05
-1.670494946264e-05
-5.06570595439149e-05
-6.00600498645871e-06
-2.85017793069152e-05
-3.60959062483867e-05
-4.9144511286656e-05
8.12190311536878e-06
2.8315474495047e-05
-5.04743657189918e-05
-9.54145495395298e-06
-3.54681631625844e-05
-3.84848116285812e-05
-2.97111980278435e-05
-1.28031478179246e-05
-8.88282760085317e-06
-6.71825870027298e-05
-5.17059583980063e-05
-3.59407200355002e-05
-2.07756311327439e-05
-1.65388889689543e-05
-3.71571639108308e-05
-1.5768104542604e-05
-2.32642594270992e-05
-1.81163749042581e-05
-2.58037514574718e-05
-3.62478157946772e-05
-2.28598779362603e-06
-2.81153257133549e-05
-3.83397804157139e-05
-3.18626836147332e-05
-1.79821428780047e-05
-3.8804547616223e-05
-5.38371916420256e-05
-4.70964430856299e-05
-2.50556574658374e-05
-3.65349168843197e-05
-2.78885324225892e-05
-2.04784941269489e-05
-5.47298911046867e-05
-1.94283511359517e-05
-2.83436514173475e-05
-2.05317149541815e-05
-3.25576124334445e-05
-1.65225815080868e-05
-3.24893555208819e-05
-1.64567282375976e-05
-1.20932174865917e-05
-8.3655774971314e-06
-7.52828206185917e-06
-3.30456386568981e-05
-6.82119185032689e-05
-3.30123015912169e-05
-3.35057665950251e-05
-3.00603853944554e-05
-3.07158553066757e-05
-5.52662706302326e-05
-5.20224915658628e-05
-5.89140427264356e-05
-4.27563178687155e-05
-1.72415803998369e-05
-3.96770718229476e-05
-2.53041543196364e-05
-3.68783604362736e-05
-3.03624790716384e-05
-3.26944835453414e-05
-3.28047815014881e-05
-1.88297722399771e-05
-1.32276884347593e-05
-4.0626040602045e-05
-1.0283353398095e-05
-1.6938701591896e-05
-4.00997876341459e-05
-3.0816102534333e-05
-4.55558195799657e-05
-2.8738220529931e-05
-1.93503600773443e-05
-1.66143586387165e-06
-7.08080522519396e-06
-1.74429162059617e-05
-2.37265857047302e-05
-3.08908854679068e-05
-5.33206320404292e-05
-6.10268228523977e-05
-3.63484273842769e-05
-3.51735367621147e-05
-2.38960533399957e-05
-1.89707036914491e-05
-3.75162813906014e-05
-2.0886757619496e-05
-4.87612451416201e-05
-2.35162872625567e-05
-2.45438098432594e-05
-3.27226780445421e-05
-2.65453642241295e-05
-7.69853496042751e-06
-1.13488736899115e-05
-1.95791015340002e-05
-3.01708755826494e-05
-3.65886478647096e-05
-5.84898621009534e-05
8.50162512560187e-06
2.32967085578339e-06
-2.9031044498721e-05
-2.25259351419909e-05
-4.99002588577824e-05
-2.8085989325209e-05
-3.37353645017853e-05
-2.33195159051532e-05
-4.83082118956965e-05
-2.89147336396304e-05
-2.59676635649812e-05
-6.61039210899477e-05
-4.43572740677151e-05
-8.06030482445165e-06
-2.18107468154133e-05
-4.90811291890374e-05
2.581292426489e-06
-4.63254549796646e-05
-4.11514960176172e-05
-1.79274356151242e-05
-9.18680650575102e-06
-1.49888544264226e-05
-4.13058846975106e-05
-8.50046045038694e-06
-2.25888329715838e-05
-3.79713935904357e-05
-1.90548902460136e-05
-2.19927528209302e-05
-3.41941491055263e-05
-9.09780470471837e-06
-1.09941634693682e-05
-1.61555917090351e-05
-2.22396672515777e-05
-2.04865325444974e-05
-4.08062545897563e-05
-3.42623700377821e-05
-4.40346382682706e-05
-1.0530265944048e-05
-2.74844625705872e-05
-5.61586742778817e-05
-4.52447610255472e-05
-3.53937612072188e-05
-3.39526098355295e-05
-2.64504726945875e-05
-2.83943287745893e-05
3.5850554182874e-06
-3.5801338932566e-06
-2.46123510770211e-05
-3.55131152844054e-05
-3.45011430260148e-05
-1.03355243449585e-05
-3.80866954193803e-05
-3.74520852451415e-05
-2.15455287783268e-05
-3.25960594809373e-05
-1.17686041121347e-05
-3.65722356935596e-05
-2.99893507813075e-05
-4.74404156056296e-05
-2.933462530443e-05
-2.3107331215822e-05
-2.38165748643214e-05
-3.57903305816602e-05
-1.21909593458926e-05
-5.47132027852381e-05
-4.04537185101072e-05
-2.75587378280603e-05
-1.57767828033709e-05
-1.78567017424149e-05
-4.47902154612928e-05
-1.98505223117671e-05
-1.48744236828118e-05
-4.12794537555941e-05
-1.1980968193949e-05
-3.31146848187456e-05
-3.7103855109106e-05
-4.89572104314101e-05
-2.75630063168581e-05
-3.01997255143028e-05
-5.79993127378297e-05
-2.96180063053568e-05
-4.36683732322414e-05
-1.79009779146408e-05
-8.52421899426375e-06
-3.23626633326853e-05
-3.53842109767777e-05
3.22654241303864e-06
-8.15774541759452e-06
-2.17258916236233e-05
-9.78457229235742e-06
-2.16967768479474e-05
-3.29491611667119e-05
-1.24157230146879e-05
4.24741605485144e-06
-6.66446244780375e-05
-3.08473965979902e-05
-4.32952425051294e-05
-4.59758439581572e-05
-1.24099599298579e-05
-1.31075861266715e-05
-4.62742511177752e-05
-3.09890558917265e-05
-6.15520554072512e-05
-4.77858336089859e-05
-3.58467228833423e-05
-1.60577477665231e-05
-2.515424875793e-05
-2.78925947170433e-05
3.51628282990928e-05
-4.47220383833487e-05
-3.62110874443969e-05
2.306784140994e-06
-2.45679874061923e-05
-1.57471165627713e-05
-3.65142216202879e-05
-2.78915973111034e-05
-2.48485998335836e-05
-5.79206002527763e-05
-3.87824946995706e-05
-2.23595455120698e-05
-3.55614521753263e-05
-1.91988080186712e-05
-4.38132394278714e-05
-3.62574428353331e-05
-1.53469238807269e-05
-1.23831129368844e-05
-2.23272367763832e-05
-2.56507438085699e-05
-1.79601496155984e-05
-2.35494076298084e-05
-2.27021762195022e-05
-2.70988559607404e-05
-6.76965465441871e-05
-3.83350317868867e-05
-4.92984016356096e-05
-4.33018808976408e-05
-1.34464696245456e-05
-4.56991437190037e-06
-3.55403257974566e-06
-3.00640634951884e-05
-6.13799240167527e-06
-4.71973950183035e-05
-2.99564108131146e-05
-2.06634234071207e-05
-4.54028444478419e-05
-5.75057046808629e-05
-7.65012030538887e-06
-3.24659565280099e-05
-1.26189181735898e-05
-3.38029047377774e-05
-4.50309942865823e-05
-3.10763644622182e-05
-3.24360414186374e-05
-2.04569627568682e-05
-3.70594212542508e-05
-5.41974751720736e-05
-3.26690372369753e-05
3.14293527476725e-06
-4.77427183975188e-05
-6.30051357691702e-05
-5.44132155213853e-05
-3.95570957500753e-07
-2.43612094136972e-05
-4.51556550311017e-05
-2.02725760497394e-05
-5.13130860434526e-05
-9.57218800502126e-06
-2.37164602929079e-05
-3.73898828268004e-05
-3.30370297742922e-05
5.86746443379045e-07
-1.94353463223913e-05
-9.37305855849824e-06
-1.69487748169068e-05
-2.37959311655407e-05
-3.77644744348922e-05
-3.10638200431198e-05
-3.68770931799612e-05
-2.32403985809738e-05
-8.77716968560767e-06
-3.25781783598796e-05
-8.25416791054324e-06
-4.94981723925342e-05
-5.87701227868336e-05
6.32527427624927e-06
-5.522987402874e-05
-3.99371453437553e-05
-5.44086463181733e-05
-6.63426259732432e-06
-8.46536933731595e-06
-1.48295435884073e-05
-2.40947109246252e-05
-1.84666767336063e-05
-3.77166248863026e-05
3.04569055545091e-06
-2.73256470809916e-05
-2.55920949679825e-05
-1.63077140473206e-05
-2.13908905588636e-05
-1.25611821314299e-05
-4.46374498066217e-05
-3.63622155079165e-05
-4.34942511899525e-05
-2.47284323088503e-05
-2.12662170717009e-05
-4.00060874751053e-05
6.12380874801993e-06
-1.28039781709753e-05
-3.9706055674644e-06
-4.34385042831741e-05
-2.60925142636439e-06
-3.52094017721136e-05
-7.59965307285663e-06
-3.4556423294981e-05
-2.58449849793117e-05
-4.24448139874916e-05
-3.55581753116116e-05
-2.96371029397611e-05
-1.87755814495041e-05
-2.44666631937505e-05
2.90687906497669e-06
-5.03786927005026e-06
-1.78397141994932e-05
-2.00694485673282e-05
3.09377524469714e-05
-2.52231735443379e-05
-2.63092299546827e-05
-1.7250039364473e-05
-2.93513788791851e-05
-6.59388151162271e-05
-3.08930226315639e-05
-3.59400184451132e-05
-1.60263279720294e-05
-8.27056283283553e-06
-3.42494503741442e-05
-4.20894032281133e-05
-4.70563294574698e-05
-2.83613449949917e-05
-2.69957126643007e-05
-1.52997256436307e-05
-1.86483580293908e-05
-3.03971398717847e-05
-4.57673440154562e-05
-4.75072984788808e-05
-4.16665340530328e-05
-1.74551280583832e-05
-4.29114958553722e-05
-4.85598153561068e-05
-4.24345582040339e-05
-2.08996559587684e-05
-3.46320633485045e-05
-1.07974069232884e-05
-1.75915735060226e-05
-5.24055695144956e-05
-1.36052244478655e-05
-2.62578190918806e-05
-4.18958342402434e-05
-6.28344985399661e-05
-2.62434208515671e-05
-1.67347831643594e-05
-2.59530408386256e-05
-1.60642023300734e-05
-1.97180603419774e-05
-3.63044974967152e-05
-4.70936151548909e-05
-2.53752981106361e-05
-4.23138740164682e-05
-2.53383088869239e-05
-3.55559304784622e-05
-4.02358856349734e-05
-4.89333397867562e-05
-1.82503387643003e-05
-3.90124788564682e-05
-4.81755527546542e-05
-4.37026010020727e-05
-1.67596387841078e-05
-1.5956627941045e-05
-2.46888984568151e-05
-4.42835065484965e-05
-2.77457244394764e-05
-3.78612200077977e-05
-3.99297998097024e-05
1.48255747026996e-06
-2.46245496077382e-05
-4.44979994408212e-05
-3.36598773020472e-05
-2.55987548173833e-05
-1.60894652319598e-05
-3.30361408602066e-05
-3.72439016207149e-05
-2.77020436960933e-05
3.05982993244069e-06
-3.53190363870541e-05
-1.64754857827636e-05
-2.30718427683659e-05
-1.62032251274228e-05
-4.62748171548169e-06
-4.34179196921631e-05
-2.35821730121416e-05
-2.35798624453478e-05
-2.46008801414201e-05
-2.61932953615692e-05
-1.72051560861512e-05
-3.99645123979616e-05
-2.43177238480412e-05
-6.91759557025515e-05
-4.01733023735601e-05
-5.9528552071915e-05
-2.578551151747e-05
-3.98901519573408e-05
-2.30652429901928e-05
-1.31395240623705e-05
-8.12700546621075e-06
-3.37598071672121e-05
-1.5733628755641e-05
-4.1992430573896e-05
-6.33923349640338e-05
-3.6562474375811e-05
-5.52254250836747e-05
-2.24887200853919e-05
-2.68980222586686e-05
-2.92116864236376e-05
-1.82612382173774e-05
-2.86977542594926e-05
-3.7053134521019e-05
-1.62196255907805e-05
-4.44989471142008e-05
-2.74664405617494e-05
-3.78176295921103e-05
-2.29490008428239e-05
-2.80291804756598e-05
-3.50238863946977e-06
-1.56716730688919e-05
-1.90835729477283e-05
-1.95796110420222e-05
-2.83097854283521e-05
-2.75637873056373e-05
-5.34623759222609e-05
-3.41126799268833e-05
-2.61993817199054e-05
-4.01909545702611e-05
-1.47758184435625e-05
-2.38030476825557e-05
-2.55774200151513e-05
-1.34498165392588e-05
-9.17711043300261e-06
-1.91933675924759e-05
-2.24865649433092e-05
-4.90483365496753e-05
-4.67589290455853e-05
-9.54872969417104e-06
-3.00452721521445e-05
-3.86556864250204e-05
-3.27901359173532e-05
-4.7953237743396e-05
-2.72737826488012e-05
-2.6106108287961e-06
-9.65786227929716e-06
-3.87096343671037e-05
-1.30802444651441e-05
-2.42042864355008e-05
-4.01491290264693e-05
-3.93286068189655e-06
-3.37374640185532e-05
-2.56624894766393e-05
-2.73958870092341e-05
-1.3144736686767e-05
-2.41051458168494e-05
-2.78012791592323e-05
-1.4486248739394e-05
-3.40773894730264e-05
-1.03670690370873e-05
-1.77635292128902e-05
-1.73104457239737e-05
-2.14718363119508e-05
-1.98103459036182e-05
-1.01917065204898e-05
-2.37470143344884e-05
-5.15898008091956e-05
-1.62413106903436e-05
-4.07260545880877e-05
-2.29434677275328e-05
-5.78041930260365e-05
-4.62197727431914e-05
-8.84996661690249e-05
-4.99831339103948e-05
-2.18703182647153e-05
-6.06830161577651e-05
-2.55421759663441e-05
-2.36496502083591e-05
-1.24070913115565e-05
-1.61448124878471e-05
-1.31389386231373e-05
-2.17049867799938e-05
-3.36408898431188e-05
-4.2174153062795e-05
-3.24998481934164e-05
-1.21150063886905e-05
-3.25839858369994e-05
-3.89718208541458e-05
-5.83117059653977e-05
-1.04570704631285e-05
-6.81982320347461e-06
-2.04545015484404e-05
-2.64791723625118e-05
-2.62005394526017e-05
-1.55624246182168e-05
-2.07882120158605e-05
-3.7351923397155e-05
-3.55396740244551e-05
-5.19258270092428e-05
-6.18566838658179e-05
-2.93778366006282e-05
-3.98520181689238e-05
-4.80623227569436e-05
-2.22654150446011e-05
-3.23289712111292e-05
-2.47047499492502e-05
-3.82937193728527e-05
-2.7924213046075e-05
-1.97747276938439e-05
-3.09050694619908e-05
-3.83171560971035e-05
-1.85286960715304e-05
-1.99892235386583e-05
-2.60565540541594e-05
-1.38983240348681e-05
-3.5928441377746e-05
-3.56920913101164e-05
-2.9089803452043e-05
-6.72188391521588e-06
-3.45927040567496e-05
-3.38816829143385e-05
-1.70524108859147e-05
1.93234390316502e-05
-3.40430955261682e-05
-1.11741827331056e-05
-5.59561548532565e-05
-1.72427994862812e-05
-3.02600157565654e-05
-2.96465356901795e-05
-2.28488520460567e-05
-4.44531334263334e-05
-5.62003528057938e-05
-1.2035780354084e-05
-3.31206668016973e-05
-1.39411382808142e-05
-4.52612243138982e-05
-3.76096837052861e-05
-5.28471684583883e-05
-5.09948923212487e-05
-3.44076957985689e-05
-5.07113687619614e-05
6.22949626572953e-06
1.10279530328363e-05
-4.20539810779946e-05
-5.38342557821261e-05
-4.7417043024561e-05
-4.98839506507445e-05
-9.93939677225592e-06
-3.95120329896804e-05
-2.04568623698733e-05
-4.46110745773953e-06
-5.69239557516137e-05
-2.18671412013728e-05
-3.43678464109907e-05
-3.24719170995046e-05
-1.51547385860815e-05
-3.0135003989713e-05
-2.27188299671826e-05
-1.93269580944801e-05
-4.18534918216992e-05
-1.44973749780632e-05
-2.40351150176544e-05
-5.22777560826637e-06
-1.82938223822245e-05
-4.28108549890608e-05
-2.33392588494126e-05
-3.75462396264876e-05
-3.09601417623433e-06
-3.7206731589389e-05
-7.40142595181255e-06
-4.5671759245982e-05
-2.61955401447024e-05
-2.62344682488042e-05
-2.49373789170843e-05
-3.90231997379786e-05
-2.29934535043853e-05
-2.47372564152156e-05
-2.04086186736024e-05
-2.82123488052063e-05
-2.39118881772101e-05
-6.49747727706503e-05
-5.17417734917731e-05
-6.81098205952412e-05
-3.56258328776072e-05
-2.0673937860183e-05
-4.47610057150221e-05
-2.87115299049303e-05
-4.95298183720916e-05
-1.39155147306415e-05
-2.69300878427645e-05
-5.05674083384476e-06
-2.40289413390645e-05
-2.75779416701225e-05
-3.37454873782401e-05
8.62972932702674e-07
-2.94249805859409e-06
-3.75584536115821e-05
-2.13074685522509e-05
-4.46209221552468e-05
-2.08153141810427e-05
-1.03968011569654e-05
6.22497523542873e-06
-1.95443657770448e-05
-6.05512620994086e-06
-3.91006003300761e-05
-2.3694971019847e-05
-1.87408106952583e-05
-2.71169623501728e-05
-1.96133691894725e-05
-2.67881712710339e-05
-6.00835823735079e-05
-3.66224521064121e-05
-1.13181943664823e-05
-5.10104955773236e-05
-4.49072927437021e-05
-4.79144060694747e-05
-2.09552466568649e-05
-2.48851174618238e-05
-2.00748198617402e-05
-2.75333650388659e-06
-3.53709315562952e-05
-1.84814637603982e-05
-1.02524108232381e-05
-1.21038835477259e-05
-3.68495634871269e-05
-5.00955116249496e-05
-3.289440483474e-05
-4.14733623903573e-05
-3.72152322318129e-05
-3.89222577269913e-05
-2.11752197413718e-05
-5.21479082828126e-05
-6.10649425522879e-05
-3.60903717461051e-05
-3.01429314250187e-05
-4.02985153413747e-05
-2.72048891583832e-05
-4.46565479831258e-05
-1.7482627802882e-05
-1.11690976746962e-05
5.22668625995679e-06
-1.14308731002579e-05
-2.66755745719333e-05
2.31327538435441e-06
-3.50685545188835e-05
-3.2040136759029e-05
-1.38411812818341e-06
-8.74945603812472e-07
-2.19290825282643e-05
-4.47176069262974e-05
-3.83047007725253e-05
-2.23863894250238e-05
-2.06345900357916e-05
-3.93400666730983e-05
-4.59610327721519e-05
-1.05301350052377e-05
-5.0984178278906e-05
-4.3651787490539e-05
-3.62685194332036e-05
-2.25971698399757e-05
-5.69298028505597e-05
-2.12505075457173e-05
-3.60406339359319e-06
-7.63153606845536e-06
-9.80110100511659e-06
-1.97022349443592e-05
-3.82399130311075e-05
-1.57780826000178e-05
-4.04794385128863e-05
-2.49831999713049e-05
-4.27257234574048e-05
-1.55909268585562e-05
-3.35287112333944e-05
-2.86382092654004e-05
-2.48754738012245e-05
-2.44169597084252e-05
-2.86622049052023e-05
-3.95668372021665e-05
-4.96996879581293e-05
-3.96621812393051e-05
-5.55018614751742e-05
-4.84893895527858e-05
-4.90680137976144e-05
-2.86445221828051e-05
-4.52845710620726e-05
-4.56037571575932e-05
-9.3903661671793e-06
-3.7409850624103e-05
-2.0370580428934e-05
-3.34080443120792e-05
-2.55800922537344e-05
-5.32597413245514e-05
-3.45411617653754e-05
-3.38290162027386e-05
-3.43013284139749e-05
-2.43000193519584e-05
-5.08660411819924e-05
-5.41892903612609e-06
-3.80636495081295e-05
-1.27167426161544e-05
-3.91727482683701e-05
-1.92157439506879e-05
-5.02187739428365e-05
-3.91749533367208e-05
-6.72503689787943e-05
-2.18454859724681e-05
-2.57693338692724e-05
-2.82891362269145e-05
-1.94185273228937e-05
-2.16141700974367e-05
-3.39172211296692e-05
-5.18910141761959e-05
-2.92199755600088e-05
-1.7126102944987e-05
-8.97185659339713e-06
-4.53926193208506e-05
-3.25735764325798e-05
-3.30865714953425e-05
-4.2727072534743e-05
-2.23014638987561e-05
-2.05177901830344e-05
-2.44643313137202e-06
-5.36895129672404e-05
-2.2690881250052e-05
-4.03832922513715e-05
-3.61578748975366e-05
-4.52970999429021e-05
-3.69306977208659e-05
-4.26334879666041e-05
-3.18804918331291e-05
-3.85846876311059e-05
-2.13187348164918e-05
-2.95206325108181e-05
-2.49053583321767e-05
-3.04593382449123e-05
-1.13285312746344e-05
-2.79480233675796e-05
-4.23100015314735e-05
-1.51236675833825e-05
-4.39505587681953e-05
-3.33182943860583e-05
-2.59224745938302e-05
-6.26923495542778e-06
-3.61902575985645e-05
-3.50658192232989e-05
2.11711749380824e-06
-2.75549079541992e-05
-1.76210188128539e-05
-3.04822904138837e-05
-5.23556079103353e-05
-9.16765092478666e-06
-1.23159070830967e-05
-4.97200623513596e-05
-1.68329466562068e-05
-4.23734026022254e-05
-1.99052058622105e-05
-4.7758461066984e-05
-3.85586213043937e-05
-1.73259209831543e-05
-1.67279402897993e-05
-1.53194449920118e-05
-3.14540484348365e-05
-1.43545862728602e-05
-3.73712242575737e-05
-3.55277924930344e-05
-1.18622886046734e-05
-2.82433695096083e-05
-3.38361312171186e-05
-5.23439896835031e-06
-1.73405376764653e-05
-2.62913488341603e-05
-1.54716122114844e-05
-9.41069279065023e-06
-3.12662345623799e-05
-4.62128296389442e-05
-2.30815807917369e-05
-2.59244483357271e-05
-1.82773806438137e-05
-5.25304613489086e-05
-8.57738478534541e-06
-1.88612662614362e-05
-3.23816199587643e-05
-5.44733754416881e-05
-1.08059064716037e-05
-2.92681889297068e-05
-5.79953063111141e-05
-3.60610840452e-05
-1.05131086489733e-05
-1.87391174804582e-05
-5.48450521851396e-05
-2.59440824902325e-05
-3.36947718748082e-05
-3.75655155729193e-05
-5.67228999320549e-06
-9.40484542536845e-06
-2.53900458912755e-05
-5.77556109250959e-05
-3.03827464051071e-05
-3.60441350721508e-05
1.99103042997135e-05
1.0484058635712e-07
-2.62868066424826e-06
-4.03919073665582e-05
-3.34010419284119e-05
3.70988663744319e-05
-4.52767523963309e-07
-4.21575511854338e-06
-2.51418621978649e-05
-6.09575147703122e-05
-2.49301481308595e-05
-2.20338311082777e-05
-2.73364511803244e-05
-1.77174115953192e-05
-3.82235966703182e-05
-8.27473278526286e-06
-4.13973134126248e-05
-1.47984179743295e-05
-4.37789689787726e-05
-4.11695558883938e-05
7.57450998852723e-06
-3.55565196199348e-05
-2.92692671118034e-05
-3.64708801088634e-05
-1.72132741978335e-05
-2.58094968610936e-05
-4.12851726546413e-05
-7.3230375029472e-06
-1.51548207580918e-05
-1.87667078617352e-05
1.35569120352401e-05
-3.83468831152907e-05
-4.69583583774376e-05
-2.95609761256369e-06
-4.96479522089533e-05
-2.77121410972746e-05
1.21139410111302e-06
-3.19452252459759e-05
8.06347502296373e-06
-1.41044346794203e-05
-2.54939922745754e-05
-3.0031567617084e-05
-4.52072331784979e-05
-7.23238007476721e-05
-3.56498751788698e-05
-3.39504448705304e-05
-4.48252297512815e-05
-1.40655221344693e-05
-5.32927958494005e-05
3.96105649493178e-06
-8.37191395155793e-06
-4.05578883268515e-05
-2.79504208529313e-05
-7.67821241669735e-05
-1.84214937055947e-05
-2.97967029573995e-05
-5.89750955999459e-05
-1.33231315170982e-05
-1.4216291637771e-05
-3.13072076215199e-05
-5.49356646677838e-05
-1.70544316422116e-05
6.90604507915847e-06
-2.14905991313715e-05
6.75485111410967e-06
6.41449347881342e-06
-2.35045404808765e-05
-4.43262349536681e-06
5.181915787159e-06
-5.62327854426392e-05
-3.58415248346694e-05
-2.4735787630311e-05
-3.76325621629071e-05
-2.82969755070815e-05
8.93957196610731e-06
-4.22653604181655e-05
-4.50327717952126e-05
-1.77708218662139e-05
-4.57014302292336e-05
-4.99942956865396e-05
-9.14185273926248e-06
-9.14994262544913e-06
-5.70968704494131e-05
-4.5733794974196e-05
-5.29730687185266e-05
-2.79146856795106e-05
-3.04059980105467e-05
-1.84385507286758e-05
-2.98953235702057e-05
-1.96839776070956e-05
-6.39462993348233e-05
-1.74142989192984e-08
-3.89937617223436e-05
-4.14327006417322e-05
-2.35148959864328e-05
-2.39576407473542e-05
-1.64427466737193e-05
-2.55356318374121e-05
1.98452027465904e-05
-3.60696005909189e-05
-6.24787188978843e-05
-1.15360057806737e-05
-1.94059210201268e-05
-3.96978243613396e-05
-1.64715422383384e-05
-2.77572841651829e-05
-1.53162506698555e-05
-4.8001607949555e-05
-1.3087206229524e-05
-2.171734510627e-05
-2.84909051799524e-05
-3.59618667469056e-05
-8.59215882788159e-06
-3.31266543591479e-05
-4.56245459487166e-05
-3.51228891973575e-05
-2.51539701279011e-05
-4.03784145498263e-05
-5.22907194081646e-05
-2.79786082667389e-05
-5.93639775900873e-05
-4.11706592856119e-05
-3.7505680835189e-05
-3.7388585353522e-05
3.1673597193503e-06
1.9785752088331e-05
-1.77178424663007e-05
-4.82598895928782e-06
-4.96279929308373e-05
-5.89474817022288e-05
-1.48601500700376e-05
-1.22898719716634e-05
-3.77672979542182e-05
-2.13913737822926e-05
-1.58439626577531e-05
-5.07009684778721e-05
-3.99888945170459e-05
-4.95645179735545e-05
-4.20075246711259e-05
-2.33862050203587e-05
-3.97245530066716e-05
-5.9893393800954e-05
-1.29044877915242e-05
-1.0711821900369e-06
-5.89149401398963e-05
-3.0513812497324e-05
-5.01956797532762e-06
-3.1082258000584e-05
-2.51290628950851e-05
-5.02628927152591e-05
-5.32291969345706e-05
-1.84798521859247e-05
-9.86887841673443e-06
-3.61166947993799e-05
-2.28457203209335e-06
-4.55397104984654e-05
3.43205494495399e-06
-2.53597499075414e-05
-2.56076486591437e-05
-1.36134203036646e-05
-1.30577666009749e-05
-5.12048212124948e-06
-1.15079104253879e-05
-2.73063452687596e-05
-4.37746431390295e-05
-3.29184104009083e-05
-3.03189372733209e-05
-2.53842798935265e-05
-3.4138765075986e-05
-3.464274662397e-05
-3.28419583309957e-05
-5.75646379992189e-05
-4.33880285357964e-05
-5.09330580391459e-05
-3.16970894052676e-05
-1.79445870961473e-05
-5.46374933393125e-05
-4.14621964200148e-05
-2.5394152187189e-05
-2.19599278327909e-05
-6.68976923219258e-05
-5.5100619751701e-05
-2.36034045266698e-05
-2.0172555872853e-05
-4.00194318477963e-05
-2.9675756460217e-05
-4.21057424568674e-05
-5.69890916048513e-05
-4.49967140372475e-05
-4.00967898519758e-05
-5.25249440449498e-06
-5.11481164127628e-05
-4.15699487440234e-05
-2.54696430814945e-05
-4.33783535155505e-05
-1.07281372049379e-05
-4.36755358455665e-05
-3.57884675435133e-05
-4.18090758582548e-05
-7.96328105465913e-05
-3.14872927769974e-05
-2.34943679198008e-05
-2.44053362737412e-05
-2.26637536599155e-05
-3.59684614384552e-05
-2.20072756019633e-05
-2.53625260263828e-05
-2.71931458961943e-05
-6.14062000600673e-06
-2.2381262376921e-05
-2.38929862239558e-05
-3.57969167158596e-05
-2.63213780081292e-05
-3.1861523774353e-05
-2.21642584611816e-05
-2.43421213102208e-05
-3.42293909321945e-05
-2.0997329103218e-05
-2.12868002010579e-05
-2.64943289135655e-05
-2.28161683503359e-05
-5.14039925092851e-05
-4.7837025968324e-05
-5.39784958016899e-05
-3.38303172922679e-05
-2.68037535954889e-05
-3.44260386553964e-05
9.55267127920729e-07
-3.51811965496595e-05
-1.67020050466165e-05
-2.58668038719575e-05
-4.13147952698033e-06
-2.19581609549496e-05
-5.08450618911258e-05
-3.26999449965028e-05
-9.06191402154301e-06
-4.48472482191494e-05
-1.30046164706814e-05
-4.02464761849122e-05
-3.50951974323136e-05
-2.44642446754257e-05
-3.1276796985481e-05
-2.67473064857365e-05
-4.87599898895757e-05
-2.90309162095191e-05
-6.53054889229531e-06
-4.27480467022788e-05
-3.62435641649931e-05
-3.27496390497009e-05
-2.06871948264578e-05
-3.38895161096714e-05
-1.96816767564501e-05
-3.93022166256707e-05
-4.21979050257528e-05
-2.4162928957054e-05
-3.20494286001982e-05
-4.43748872975693e-05
-3.07501115584405e-05
-4.77886832273844e-05
-1.87323309406709e-05
-2.76702936194134e-05
-5.10319222830137e-05
-1.03674058547138e-05
-3.00655466221961e-05
-1.63207160812709e-05
-2.56133431687276e-05
-3.21873512274255e-05
-4.06319896256428e-05
-3.79426149299974e-05
-4.6943675356499e-05
-3.76244301928707e-05
-5.45650837436027e-05
-4.10199487124988e-05
-6.21851584730178e-06
-2.6926660583921e-05
-5.65919883572014e-05
-4.34211501964199e-05
-2.37004575687493e-05
-7.0880259818041e-05
-2.9922599827068e-05
-2.62902724055124e-05
-4.8652098803502e-05
-2.67320076011004e-05
-2.66048970206425e-05
-2.49231415679017e-05
-3.51254913329658e-05
-6.59043944922495e-05
-2.20321032379677e-05
-2.17084018469737e-05
2.5075457047123e-06
-4.61531264218302e-05
-4.07031888058452e-05
-1.32044944405057e-05
-3.25278238858464e-05
-4.36282125062433e-05
-5.11707029418338e-05
-7.81015105577608e-07
-2.84600248646775e-05
-2.61077390828662e-05
-3.61358448663667e-06
-2.61295714276844e-05
-5.13457040921992e-05
-1.35260710128471e-05
-2.87946223662583e-05
-9.66201510459802e-06
-1.88339207719866e-05
-1.61805492388106e-05
-9.83750412816095e-06
-1.45013634374594e-05
-1.55661290600461e-05
6.39555788332026e-06
-2.32564135115846e-05
-5.41423901820333e-05
-4.20940847218007e-05
-3.32132675462558e-05
-2.99574829796042e-05
-3.01754945293161e-05
-6.13791354008818e-06
-5.14870988254126e-05
1.74622795087213e-05
-4.43542606343323e-05
-5.59412406856585e-05
-2.94923578880216e-05
-2.27676185464075e-05
-1.71266916580409e-05
-3.16481535307469e-05
-1.24022159620959e-05
-4.71494272952906e-05
-4.29409487684183e-05
-2.50896446850033e-05
-2.13346157773507e-05
-3.54276567365959e-05
-2.44238439698927e-05
-3.67497262329313e-05
-1.06466977803664e-05
-3.7922779385586e-05
-2.74639889398563e-05
-4.02011349404015e-05
-3.94166070979252e-05
-1.81376154551489e-05
-3.67189184552868e-05
-4.02341600283188e-05
-1.78909025048265e-05
-5.01330271922731e-05
-1.91596100169733e-05
2.0356033908866e-06
-1.09785954564308e-05
-6.09774974624778e-06
2.80527695240725e-07
-3.51619279711012e-05
-6.60836093173902e-05
-3.52731566144711e-05
-3.67515861059161e-05
-2.92744818306972e-05
-5.21600275341929e-05
-1.65294670256824e-05
-1.60264294068897e-05
-4.36507328401181e-05
-5.5226883165076e-05
-4.42054230439707e-05
-3.53730992965122e-06
-3.5164710139839e-05
-3.40509312549802e-05
-6.57885127515001e-05
-3.17401377604575e-05
-2.23264327069219e-05
-1.82324193653583e-05
-5.08716792218096e-05
-3.64221121656763e-05
-5.1301728407509e-05
-3.36184533604366e-05
-3.24183757100534e-05
-5.31714936145713e-05
-2.39314315751274e-05
-1.29280286526575e-05
-1.38684186425125e-05
-3.30913992223685e-05
-3.64328410601315e-05
-3.08747462286689e-05
-4.08742770425733e-05
-4.1258538746978e-05
-2.6762965524308e-05
-3.21745439084445e-06
-2.90848497257797e-05
-6.79253145947466e-06
-1.40102167176276e-05
-3.6392328781547e-05
-6.54303657473579e-06
-3.70023966803837e-05
-2.29058715770848e-05
-4.01508858393451e-05
-4.68824931439494e-05
-1.84989447120156e-05
-4.7024178586833e-06
2.73459037242219e-06
-4.32191589509182e-05
-9.37785315113224e-05
-2.04208033236336e-05
-4.46363512578567e-05
-6.11035016314551e-05
-4.9824305177431e-05
-4.7356794373372e-05
-3.38050040517019e-05
-4.00597207260603e-05
-1.35075581690982e-05
-2.96674816570908e-05
-1.84058760779776e-05
-3.15834994624056e-06
-3.51997276564187e-05
-3.55990775881331e-05
-3.96467916378974e-05
-4.07073927210584e-05
-4.94728721992344e-05
-5.5647091059901e-05
-2.17232052162176e-05
-1.73319832486805e-05
-5.10210625814442e-05
-1.3452486357937e-05
-4.53850328649228e-05
-2.43253252934473e-05
-2.1295622124855e-05
-2.73858085724531e-05
-5.16875752499654e-05
-2.88875560402646e-05
-5.32206035852355e-05
-5.42539746790531e-05
-2.84677664863761e-05
-3.96187229263088e-05
-5.33935403464125e-05
-6.16884889999213e-05
-4.88532838003024e-05
-2.52293314478658e-05
-2.14374944861948e-05
-1.38703879434388e-05
-4.18601646961948e-05
-2.84756135776074e-05
-3.48634488427084e-05
-5.18920449426653e-05
-4.32214187075963e-05
-2.64342075657657e-05
-2.45834704612672e-05
-3.1802590331759e-05
-4.58636350822916e-05
-2.79292674250819e-05
-1.82490603968389e-05
-3.07447795062243e-05
-2.96221881716478e-06
-3.55764356126298e-05
-4.65761023835977e-05
-4.07438166075035e-05
-4.84353847647993e-05
-1.70746468060287e-05
-4.80382865955471e-05
-2.09602348341295e-05
-3.74122204832304e-05
-3.24515243106477e-05
-1.88097985704154e-05
-2.3875971689703e-05
-2.60382172250286e-05
-2.50183617793951e-05
-2.27556195420296e-05
-3.0322514541769e-05
-4.60086028144795e-05
-2.48614056938773e-05
-3.60678156451179e-05
-3.85180686384792e-05
-1.68472951150756e-05
-4.36560936090097e-05
-4.41238946158433e-05
-3.29063744661314e-05
-1.4127844998319e-05
3.7411198989376e-06
-3.45445584877789e-06
-4.80658707412615e-05
-1.67470111289979e-05
-3.40566367538879e-05
-2.33722179332195e-05
-2.82135102874048e-05
-7.75987183539726e-06
3.83982404196057e-06
-2.30526624310514e-05
-1.29696094860517e-05
-2.95369667567025e-05
-2.65928928351777e-05
-3.53890549430658e-05
-4.10632146733048e-05
-4.81888584828889e-05
-2.17820731752755e-05
-4.50117963095222e-05
-2.57937467361397e-05
-1.17706419538523e-05
-9.06281677131796e-06
-5.20651696189889e-05
-4.01075772410334e-05
-1.22088414789665e-05
-2.80821531717883e-05
-2.7722296440017e-05
-2.21041860994017e-05
-5.73684631519455e-05
-4.22848745400055e-05
-2.91073307287395e-05
-1.43898516644787e-05
-1.33309022941199e-05
-3.18117246803341e-05
-3.95422460032159e-05
-1.33413476921809e-05
-1.89161620071251e-05
-4.64077726482098e-05
-4.13627868590414e-05
-4.61629484479281e-05
-5.928791357447e-05
-2.5783465170911e-05
-4.94663754263344e-05
-3.15508480253469e-05
-1.74973082556346e-05
-2.30974254937415e-05
-1.76724061262396e-05
-1.11715452611594e-05
-2.63856419145255e-05
-2.44148588048183e-05
-2.72618926180481e-05
-2.19748781286651e-05
-2.73499393759585e-05
8.25416306509508e-06
-2.37519206834021e-05
-3.63022517846435e-05
-6.88329284066245e-06
-5.86545553283339e-05
-5.43975837044436e-05
-2.92361946449756e-05
-4.57246126555548e-06
-1.38911206221062e-05
-8.57221953397935e-06
-3.10731248099497e-05
-1.72709117974081e-05
-2.8183774146729e-05
-1.66571210888423e-05
2.72401751884044e-06
-2.29652947773937e-05
-2.48406464577369e-05
-3.6246673743006e-05
-1.82474270428548e-05
-2.11228377548799e-05
-4.93756952196304e-05
-3.33174870621887e-05
-3.57793331667928e-05
1.65976395767331e-05
-4.03472006270036e-05
-3.4089706072134e-05
-2.64718891664305e-05
-3.84668842767457e-05
-8.51844685451434e-06
-3.35802013756257e-05
-2.42434236959617e-05
-1.35704569635337e-05
-4.41993397218404e-05
-4.12234287382416e-05
2.0371290527048e-06
-3.02847103251615e-05
-6.06010957166946e-05
-3.94169941095149e-05
-2.24629032288182e-05
-1.39417833306994e-05
-2.18854340901758e-05
-5.34852840692553e-06
-2.49982903676766e-05
-4.63380300750005e-05
-6.04066337269657e-06
-1.73581539269534e-05
-2.21900016552319e-05
-4.60967300378881e-06
-2.18568976461196e-06
-2.22593235818411e-05
-2.28325807554254e-05
-1.95036700325098e-05
-6.14932169640816e-05
-3.82561192438084e-05
8.88053827636496e-07
-2.63984177917863e-05
-3.44082177380011e-05
-3.35755520065867e-05
-2.89141622905533e-05
-3.33354833949683e-05
8.17373174816937e-07
-4.29752163240943e-05
-2.63209162726958e-05
-3.24159822124424e-05
-3.51314221093401e-05
-1.22549975921073e-05
-2.06742441296974e-05
-4.01577656419308e-05
-2.68275931169511e-05
-2.28414317162303e-05
-2.3487599087477e-05
-6.18238751566625e-05
-3.29864883919615e-05
-3.61236022555226e-05
-3.98271793268971e-05
-4.16791962131365e-05
-1.27892594231972e-05
-5.32386748521963e-05
-3.46954680433866e-05
-1.84124308419442e-05
-8.15785188299787e-06
-1.28428761202404e-05
-3.69550900409152e-05
-3.1463357710891e-05
-3.90148931590216e-05
-3.37518499222943e-05
-2.68541997395144e-05
-1.63382811628857e-05
-4.827696115879e-05
9.56392801221533e-06
-3.29669953889635e-05
-4.03838466529588e-05
-4.99114464395715e-05
-2.09980985745945e-05
-2.07350921758233e-05
-5.80046923953168e-06
-3.81246352877045e-05
-6.17346056559295e-05
-3.64951162953418e-05
-2.05946050547119e-05
-2.80051606348104e-05
-4.0397803780927e-05
-1.04228299998704e-05
-4.75025535258097e-05
-3.90030028525691e-05
-1.8587298376928e-05
-1.24275604477073e-05
-3.63893870383549e-06
-3.02065888031571e-05
5.34376715346545e-06
-3.66954348736522e-05
-2.62675128386912e-05
-5.61614361023627e-05
-3.85410805841837e-05
-4.0336462039472e-05
-1.50149680854777e-05
-1.0845925361686e-05
-5.29496501150907e-07
-4.42650469098379e-05
-3.46208704473964e-05
-3.59490644894608e-05
-3.11712385889265e-05
-3.77904621729593e-06
-2.84269419721105e-05
-2.33296904335596e-05
-2.74328476312388e-07
-7.36696654651174e-06
-8.1229159481865e-06
-5.61598055123227e-05
-2.99922390660482e-05
-2.20098663111355e-05
-2.88085401033908e-05
-5.66080010024595e-05
-3.20834426810816e-05
-1.5282361259563e-05
-1.34835575856434e-05
-3.88968603436336e-05
-1.18285423778777e-05
-7.53819165664744e-05
-1.43347983429165e-05
-3.37692298523848e-05
-4.63678331379061e-05
-3.47148296607789e-05
-3.62528352198628e-05
-1.37756771079876e-05
-8.18214960736144e-06
-2.95544327050419e-05
-2.15455029513557e-05
-5.05318190429904e-05
-3.30503539350397e-05
-2.90763422856265e-05
-1.43670835271894e-05
-1.32378317120043e-05
-4.25399050992759e-05
-1.71494026071721e-05
-4.00578856054828e-05
-3.64246494885204e-05
-4.21868389176673e-05
-4.11913556426782e-05
-4.4136372925107e-05
-2.97462988782245e-05
-3.32473705336472e-05
-1.21459077536766e-05
-5.42108687960881e-05
-2.91948615405972e-05
-3.79661819864073e-05
-1.01714616684488e-05
-3.99462643030249e-05
-3.69584681807249e-05
-4.93018316648652e-05
-5.59656559344475e-05
-3.98575048364832e-06
-2.1967002294094e-05
-5.83120321531338e-05
-3.42771511534225e-05
-1.50988599026231e-05
5.28651907347468e-06
-1.09194188594109e-05
-3.23663290767895e-05
-4.45613033417599e-05
-2.70167328230329e-05
-1.77370492517985e-05
-6.99944943173436e-06
-3.43186614912525e-05
-3.96374229611147e-05
-2.9578339493278e-05
-2.62635240099549e-05
-8.96779617361262e-07
-5.09057716757535e-05
-3.44333657067501e-05
-6.41353273195351e-05
-4.96004529191968e-05
-4.31402009762828e-05
-3.61291985635268e-05
-1.02189598405469e-05
-4.31950235109248e-05
-2.51030383442889e-05
-1.2603800821931e-05
-2.91102964973581e-05
2.39750822036758e-07
-1.18926621302705e-05
-6.64293548678407e-05
-2.63931967150982e-05
-2.69908853903658e-05
3.57881454870986e-06
-2.71307216568508e-05
-2.92258850088445e-05
-3.41323682178457e-05
-3.825672105861e-05
-3.87416683834333e-05
-1.19607095432358e-05
-4.04486374028703e-05
-3.11044508865171e-05
-5.06018217943836e-05
-2.48993314417935e-06
-1.30235667521474e-06
-3.72637182678501e-05
-1.35505551537344e-05
-6.03831952014768e-05
-4.05894285737888e-05
-4.84439960505148e-05
-7.27455424523836e-07
-5.45045749320123e-05
-3.18622835669625e-05
-4.30730941509499e-05
-1.97005642064094e-05
-1.57073832436508e-05
-5.19284629030054e-05
-2.78365261354538e-05
-6.00154431036654e-05
-2.57944522066371e-05
-3.30388361286461e-05
-3.1031970835437e-05
-3.17419116850911e-05
2.74481696392842e-06
-2.79921556646489e-05
-3.73518029866287e-05
-6.71600720019937e-05
-2.26225097455457e-05
-3.94934581077407e-05
-3.49032103031037e-05
-2.31659410915203e-05
-2.68702545009013e-05
-2.92390728889357e-05
-2.97161893527849e-05
-2.24405925418648e-05
-1.56215305306297e-05
-2.63060527966482e-05
-4.72053232472114e-05
-2.06878150209248e-05
-2.55779180620398e-05
-2.77963099416376e-05
-9.107274406457e-06
-2.63041118546903e-05
-5.27301311905123e-05
-2.13474604815233e-05
-4.25399440012955e-05
-2.54806786440717e-05
-1.45340365601876e-05
-3.46237273081495e-05
-3.3541788210266e-05
-7.63665095001862e-05
-4.3175956987147e-05
-4.09745849201717e-05
-3.29174002380383e-05
-3.00688690644038e-05
-2.84509801242966e-05
-3.40017664935588e-05
-3.91738119602054e-05
-4.83907097836164e-05
-1.81506150536424e-05
-4.32057066478298e-05
-6.51740334120186e-05
-3.68322712332664e-05
-2.33205639214499e-05
-1.59543500517056e-05
-2.76455296641255e-06
-2.48960667653482e-05
-2.63195635926824e-05
-2.31105811903481e-05
-2.04846818508627e-05
-2.66613651578492e-05
-2.08199925334753e-05
-4.86128100607374e-05
-5.12907531821878e-05
-3.02380547686267e-05
-1.19243691515495e-05
-4.53679216296985e-05
-5.41715456845546e-05
-3.35260235469964e-05
-3.94166764163739e-05
-4.64590873049042e-05
-3.15268736242829e-05
-3.5941090156647e-05
-3.14499360065106e-05
-5.87071148083605e-05
-1.07857227587332e-05
-3.03447272630715e-05
-3.52947563113377e-05
-3.00666249489404e-05
-2.4268237352099e-06
-6.46837382446304e-05
-5.3464236376793e-05
-2.66573054260508e-05
-3.08531290970889e-05
-4.98461531638948e-05
-5.68979971259282e-05
-7.73298529244908e-06
-2.25312452962288e-05
-3.50773680784215e-05
-2.94439612658167e-05
-6.24855278599543e-06
-2.29300329678724e-05
-2.71729602830044e-05
-7.09332415684198e-06
-3.53735230344603e-05
-2.9425637642771e-05
-2.21639046775311e-05
-2.167786258269e-05
-1.01401648786362e-05
-2.31086011594929e-05
-5.42240786687751e-05
-4.68582166876732e-05
-1.67221879530831e-05
-2.76843580800908e-05
-4.1353915719401e-06
-1.13828960785083e-05
-4.40247764465686e-05
-5.32966382422024e-05
-2.51386613956071e-05
-4.07215686021059e-05
-2.12309775967402e-05
-4.07265075154658e-05
-2.46482516362112e-05
-4.2876277323481e-05
-6.90060576881902e-07
-4.21221448155974e-05
-2.90501852610982e-05
-1.9657782274245e-05
-3.8897068120853e-05
-1.80876311332528e-05
-4.18540719944728e-05
-3.00599754631778e-05
-2.29231463193751e-05
-3.26777623867528e-05
-3.78559559437761e-05
-5.30170877336462e-06
-1.40074327655319e-05
-1.98151619775535e-05
-5.26752151155449e-05
-3.96369892569942e-05
-5.78214960435022e-05
-1.12104304195663e-05
-1.72682888524541e-05
-4.35416254499155e-05
-4.27252056031453e-05
-3.18111428305362e-05
-3.12567563485253e-05
-3.96887447204426e-05
-6.94525000147691e-05
-1.09579503166448e-05
-1.52799638131365e-05
-2.25348840176013e-05
-3.29639941547441e-05
-5.1838209038709e-05
-4.90592720950892e-05
-3.23107160147566e-05
-2.53650599336702e-05
-3.55903118452451e-05
-2.78471271576127e-05
-5.14825943970253e-05
-4.15358328025182e-05
-5.36144303316216e-05
-1.14472176788522e-05
-4.29863167297245e-05
-2.85027830679784e-06
-6.35630636234157e-06
-2.17647187253223e-05
-8.66323079406811e-06
-2.2495779904059e-05
-2.86107183327918e-05
-8.59087956522965e-06
-3.51354515441773e-05
-2.06123757651079e-05
-1.89129690773375e-05
-3.53402438460921e-05
-4.22333840634171e-05
-2.81295252455335e-05
-1.04092166634042e-05
-8.8565486822883e-06
-2.44712533166691e-05
-4.1668162972814e-05
-3.75492556904482e-05
-1.01878276155746e-05
-1.9456906087752e-05
-1.5559279581989e-05
-1.52084180559148e-05
-2.79472699738716e-05
-2.95068005731351e-05
-4.18675958843839e-05
-4.47874075595227e-05
-3.13285121639404e-05
-4.89638851555411e-05
-2.4399770902491e-05
-7.08376039331251e-05
-4.72923007316332e-05
-1.34451776787253e-05
-2.61282187841533e-05
-3.46956633467287e-05
-2.79113624125408e-05
-5.72027694444942e-05
-3.98531370515459e-05
-3.3988905685598e-05
-1.8498184089493e-05
-2.18814314462326e-05
-3.76411444024899e-05
-4.58522835693618e-05
-2.67925138569885e-05
-4.41369054591947e-05
-4.7877819625178e-05
5.82378796355496e-06
-4.68945582460398e-05
-1.84209431571287e-05
-4.50143835498376e-05
-3.84607539658508e-05
-4.6905963161512e-05
-4.65703387386756e-05
-9.2158248934578e-06
-1.60457225750341e-05
-7.17284210347286e-05
7.03282262122526e-08
-3.36063316354255e-05
-3.27468083499227e-06
-1.14069516413011e-05
-4.76555801816408e-05
-3.31794955393476e-05
-5.34754237827915e-05
-1.68234817934978e-05
-1.41507663247379e-05
-3.47732982799971e-05
-1.57398839310044e-05
-3.44154005596717e-05
-4.96538181649743e-05
-4.45439348666803e-05
-3.02666735905142e-05
-6.37901598268411e-05
-2.20405031366983e-05
-2.52891647219798e-05
-7.32026505580163e-05
-3.93676393257274e-05
-6.19951542297346e-05
-4.16856867663409e-05
-4.04732945106175e-05
-2.82200593801182e-05
-4.7660946553654e-05
-5.48142017095021e-05
-5.88419064700572e-05
-9.93625159523292e-08
-4.43491316631654e-05
-2.47247471298918e-05
-4.47992915153606e-06
-1.41055397185343e-05
-2.91663212209077e-05
-3.91314455692989e-05
-4.64136162733943e-05
-3.03336079371486e-05
-5.20453060763199e-05
-7.94163421429077e-06
-1.34073322942456e-05
-1.49906130068649e-05
-1.99853594234791e-05
-4.55038891751706e-05
-1.10287272042675e-05
-4.94895583221575e-07
-2.41638939263491e-05
-3.4890638483577e-05
-3.80913367155085e-05
-6.58360280571594e-05
-3.99481268597765e-06
-3.5703004911247e-05
-1.93967786053453e-05
-1.43895830314703e-05
-4.48827006912937e-05
-6.26825814143738e-05
-1.34627714110303e-05
-3.14340377372413e-05
-2.48321508529549e-05
-1.76696684057585e-05
9.05909831580297e-07
-4.30141451698943e-05
-6.32399964579323e-05
-2.6902677870351e-05
-2.44721415563781e-05
-1.62076104190583e-05
-3.11287738351843e-05
-1.89224334530913e-05
-1.96626940139129e-05
-2.43621324473696e-05
-1.31400675197764e-05
-3.80910263938324e-05
-1.82064408254206e-05
-5.54564846860606e-05
-2.84773028897564e-05
2.06009498209403e-07
-4.87051225584983e-05
-2.15845044230176e-05
-3.6436381306739e-05
-1.24470178432106e-05
-3.28005808871831e-05
-5.24060768852693e-05
-2.87983683812705e-05
-9.78642888838062e-06
-7.07029627244026e-06
-2.68051100674634e-05
-3.97614313640185e-05
-3.02070012350124e-05
-1.51151294397377e-05
-3.29685399211506e-05
-1.52018420708557e-05
-4.35323332479978e-05
-4.76814584712675e-05
-6.45825897402919e-06
-2.66171762484556e-05
1.38889549603735e-05
-3.61391798346982e-05
-4.23495800830108e-05
-4.68856024754085e-05
8.37664835688423e-06
-4.07905923337562e-05
-3.35583557904371e-05
-4.65431882727623e-05
-2.90744179967085e-05
3.60527320501311e-06
-4.43162329629149e-05
-3.88439779154537e-05
-5.00585896665251e-05
-1.41670196241047e-05
-2.77204783527585e-05
-1.3823739262933e-05
-3.46964331924914e-05
-3.23187006583487e-05
-2.03346851047491e-05
-4.67741227413031e-05
-4.63666215821364e-05
-4.28587637823695e-05
-2.9681517469683e-05
-1.11262890833323e-05
-2.91259350637636e-05
-4.79822714334746e-05
-3.41782044411825e-05
-4.31959341119015e-05
-3.88635317243044e-05
-3.46463074593502e-05
-2.8173093508189e-05
-2.65854088232263e-05
-1.48333735630569e-05
-4.82396120160395e-05
-1.90914522787763e-05
-2.21794787488735e-05
-4.89504905360934e-05
-4.83145179044884e-05
-3.35561396285328e-05
-1.76310564151488e-05
-2.5930180528514e-05
-5.72395663513133e-05
-4.51441975416387e-06
-3.62888738630343e-05
-6.55803637541306e-06
-2.98899972827619e-05
-2.56427990942247e-05
-1.76662793663277e-05
-1.21144006394389e-05
-1.94429002953716e-05
-2.23497639202088e-05
-3.61031613302394e-05
-4.57787033880699e-06
-3.78817614162465e-05
-5.45160067718995e-05
-4.74002968789398e-05
-4.73108756359805e-05
-3.40660588981756e-05
7.57534336094485e-07
-2.62922306794394e-05
-3.52865998354195e-05
-2.67439169322308e-05
-3.5018153109102e-05
-1.74373833848336e-05
2.28519815942009e-06
-2.44804624416902e-05
-1.68479179251245e-05
-3.39750558224133e-05
-3.34341569330412e-05
-4.29635019451833e-05
-4.24922614765893e-05
-4.99615911863347e-05
-4.24183372295557e-05
-2.23464960798138e-05
-2.84093057322438e-05
-3.79440254873525e-05
-4.59195849597496e-05
-2.74849769521771e-05
-1.75609123271074e-05
-2.81683934847496e-05
-2.99330752952364e-05
-3.5036893121166e-05
-6.37555088967886e-06
-3.09701459124883e-05
-3.66766190614254e-05
-6.72974367023614e-06
-5.16939000777631e-05
-2.77104750496837e-06
-3.46187170813765e-05
-1.43694832966868e-05
-3.88386449640303e-05
-3.31724875075383e-05
-4.7938950263399e-05
-2.64328684151156e-05
-2.63402634479072e-05
-3.26885625536375e-05
-1.65794895381862e-05
-6.64248829028571e-05
-7.66363246295823e-06
3.26499065660512e-05
-3.80399438349159e-05
-3.73230050269285e-05
-1.09950133021846e-05
-4.16441916816483e-05
-3.56179582819457e-05
-2.1620016054444e-05
-3.93300507879694e-05
-2.45106340262477e-05
-2.35884072818091e-05
-1.83321924105334e-05
-4.44151976141872e-05
-5.84328256977776e-05
-3.95653310620507e-05
-2.54213328886463e-05
-4.32287709602768e-05
-1.86732447906825e-05
-2.12310859549404e-05
-1.1869976399691e-05
-1.848252658868e-05
-1.27416356292058e-05
-4.88933451114462e-05
-1.10933131811099e-05
-2.63886374839818e-05
-1.97246624514919e-05
-4.00179491254887e-05
-2.55124424275969e-05
-4.47544193433399e-05
-3.14662114583849e-06
-1.72699874533178e-05
4.49931697422917e-06
-3.25316024642635e-05
-2.11032296308322e-05
-3.47249905760019e-05
-5.64864806800115e-05
-3.52409237322921e-05
-6.47708438297171e-05
-2.06227402879299e-05
-2.29373810968312e-05
-1.34431391721104e-05
-5.02971529548432e-05
-2.60371560237785e-05
-4.5578037402716e-05
-3.87143539302794e-05
-3.1963818811162e-05
-3.35225974094012e-05
-7.33046655249553e-06
-3.54307075173763e-05
-1.41259322480201e-05
-4.46027475963668e-05
-4.16477419056048e-05
-3.51895531487503e-05
-5.32522498474847e-05
-3.94354122037992e-05
-4.92460812498801e-05
-7.42421390626236e-06
-3.88864270148743e-05
-4.22616162136757e-05
-2.70001294009691e-05
-6.32483447312714e-07
-3.74437249377027e-05
1.03501183852225e-06
-2.53852115307207e-05
-2.81932766583642e-05
-2.19521871132875e-05
-1.0176332323843e-05
-1.11436757351799e-05
-3.8911746551275e-06
-3.35913813643452e-05
-4.26862695454048e-05
-4.23506037608215e-05
-2.85076029473001e-05
-8.51179948893547e-06
-2.95198968834733e-05
-2.97803141578335e-05
-1.40632563201642e-05
-6.15463792783163e-05
-2.74387153418413e-05
-5.15098626398333e-05
-2.78943283844503e-05
-2.06797313190945e-05
-2.15746845879481e-05
-3.84427981002453e-05
-7.31244154448725e-05
-2.72271796200693e-05
-3.3458579929556e-05
-5.13584642022573e-05
-1.91455486919338e-05
-2.57051742430975e-05
-2.0164308721754e-05
-2.06620646063503e-05
-5.54647063111478e-05
-7.25141616828923e-06
-4.28648786927482e-05
-4.54744855523388e-05
-3.0660114877401e-05
-5.35989383428331e-05
-2.50783863283383e-05
3.61302233945816e-06
-2.34156253291113e-05
-4.8668235224166e-05
3.53228995714955e-06
-6.00065380919492e-05
8.92987298946412e-06
-4.48805198439662e-05
-1.60533762544925e-06
-1.82439521699481e-05
-5.04415753211036e-05
4.43310824530162e-06
-2.68233114958966e-05
-4.33245485173013e-05
-8.86822886731073e-06
-1.57517434180211e-05
-4.17502099469078e-05
-2.20811991395722e-05
5.03252933283581e-06
-1.66999345733275e-05
-2.7962293983204e-05
-2.91099646890634e-05
-1.02859797295855e-05
-5.28824540219724e-05
-3.88644039420181e-05
-2.43437211291488e-05
-1.78628948465521e-05
-7.29950727888547e-06
-2.10560293480513e-05
-2.39938710477427e-05
-3.35448846787373e-05
-5.88184200949695e-05
-2.65166413538988e-05
-2.0583857156821e-05
-9.96962898065195e-06
-3.49984534440078e-05
-4.83131605262389e-06
-3.85737893120473e-05
-2.79672251644344e-05
-4.06656708670203e-05
-1.16834042659532e-05
-3.04824678434302e-05
-1.94500976090607e-05
-4.65262480577918e-05
-2.61479359175293e-05
-2.52576556471122e-05
-4.01939790208175e-05
-3.41779601198984e-06
-3.31137303404192e-05
-3.03884997721872e-05
2.00323911139326e-07
-5.4884984719895e-05
-3.23817511667768e-05
-5.42835447720626e-06
-5.40314929686322e-06
-1.56682549330283e-05
-6.8502693372925e-05
-3.58022637519553e-05
-4.19059281643876e-05
-3.73460487545144e-05
-2.11623073139057e-05
1.14826351197381e-06
-1.82671239688338e-05
-5.85395505777279e-05
-3.14676430651441e-05
-3.87247466547144e-05
-1.87872536869062e-05
-2.64739814971757e-05
-5.35371466131909e-06
-3.23293508581739e-05
-3.9272310296728e-05
-2.7122243508672e-05
-1.01098151523489e-05
-3.02104454700014e-05
-5.19193075331098e-05
-3.91980207272546e-05
-3.76003262195534e-05
-2.07042828804519e-05
-3.22536739922915e-05
-9.98703364281321e-06
-3.3367261318117e-05
-4.25724978266362e-05
3.03462885053611e-07
-1.65480269641086e-05
-1.04489168747722e-05
-1.62530970684806e-05
-2.07060204954213e-05
-4.22243484853797e-05
-4.2730426055608e-05
-3.68447876905051e-05
-4.76363734885276e-05
-6.40011076311774e-06
-2.88424558077368e-05
-2.60722580482247e-05
-4.54469397704071e-06
-3.86846935749944e-05
-4.1380705951763e-06
-6.98921370610704e-06
-1.88555721860208e-05
-3.64198026484692e-06
-2.409282585592e-05
-9.62964590993447e-06
-4.49511251216129e-06
-1.83202842963708e-05
-1.89401291303911e-05
-1.87564709695314e-05
4.70038288872736e-06
-6.85051007163191e-05
-1.58653215513973e-05
-2.49922443356895e-05
-2.80919133327873e-05
-2.85200432864613e-05
-3.89141464431664e-05
-2.51185906293269e-05
-2.9567939484182e-05
-6.01263772611023e-06
-1.64732035195908e-05
-5.41849827989872e-06
-2.81060436000414e-05
-2.49193680990932e-05
-3.34466940596509e-05
-5.44148960018043e-05
-2.27281009401921e-05
-2.56311849763967e-05
-4.39171364112733e-05
-3.22661093373499e-05
-3.50361457718466e-05
-3.12904877073276e-05
-2.61133837310912e-05
-5.35249391450258e-05
-6.72993599924339e-05
-3.52386363048305e-05
-3.60164142103714e-05
-6.12366795328932e-05
-4.54174881705811e-05
-6.78819301748292e-05
-1.74191025013404e-05
-2.93185615946394e-05
-2.3849738942629e-05
4.98652610633052e-06
-4.96278771368003e-05
-1.48628168012755e-05
-9.80822215109345e-06
-2.08404714651729e-05
-3.75224449936127e-05
-3.61781231877043e-05
-2.88613093625039e-05
-2.59270299665166e-05
-3.32953098190241e-05
-5.47350621752023e-06
-3.20895946525926e-05
-2.32269183879301e-05
1.55389780354652e-05
-2.91200219802871e-05
-6.94836621690339e-05
-1.49490219312913e-05
-5.3408198747365e-05
-1.28482775954518e-05
-3.08686096432215e-05
-2.23268511112425e-05
-2.24782337921115e-05
-1.18521260542199e-05
-2.51329578538669e-05
-1.9907590082423e-05
-3.29908012022983e-05
-5.99994189914257e-06
-1.60835520496291e-05
-6.55060387935207e-06
-4.43411561340331e-05
-5.58227949070039e-05
-4.77532226099282e-05
-3.17411067865364e-05
-2.94491111316318e-05
-1.54975902422622e-05
-1.82937759079168e-05
-4.087367477972e-06
-4.42564422740035e-06
-4.25973652084479e-05
-5.71735897161324e-05
7.28512916677915e-06
-3.997479546309e-05
-6.93248682962825e-06
-3.09200497476765e-05
-4.96281946698683e-05
-3.48367650812969e-05
-4.11832355718496e-05
-2.92534475642309e-05
-3.66447896595345e-05
-1.78191793278757e-05
-4.05396507359203e-05
-3.02940709150279e-05
-6.40618707520905e-06
-1.67761570024703e-05
-2.98095763437393e-05
-3.27700646921202e-05
-3.85465523077468e-05
-2.98802229557268e-05
4.23471697655433e-06
-2.52107704160698e-05
-4.11427456387857e-05
-1.43656267761213e-05
-4.08871523481187e-05
-3.53309494725993e-05
-3.81104770337003e-05
-4.1388585751026e-05
-1.49179648083182e-05
-2.67380105359081e-05
-3.02263954903068e-05
-3.48115206575153e-05
-4.47030103849183e-05
-3.47240525961949e-05
-1.25841853451895e-05
-6.15218960529952e-06
-7.00096120605494e-05
4.62273648685117e-06
-2.39045305751378e-05
-8.90832351784863e-06
-2.67433104285503e-05
-3.32763028947773e-05
-3.67098122534826e-05
-1.35563365371537e-05
-3.75964323649621e-05
-2.36526033424626e-05
-1.45326716084801e-05
-3.77533981569343e-05
-1.42856244832659e-05
-4.39742487299171e-05
-3.40122437758575e-05
-1.2143271693791e-05
-1.74377055676132e-05
-3.47883592213784e-05
-2.40864310069636e-05
-3.6354349018977e-05
-3.65515417948873e-05
-4.99756580975759e-05
-2.99368366007759e-05
-6.77954011895735e-06
-3.56485424418697e-05
-5.70270943681244e-05
-4.41564998308486e-05
-5.27237209627596e-05
-1.6914753326783e-05
-1.82407498833491e-05
-3.18827625051959e-05
-2.24355119428124e-05
-2.98961755847169e-06
-1.83654035520721e-05
-2.84936836800095e-05
-2.89801730248925e-05
-4.87867174484238e-05
-4.23999507837478e-05
-2.25472463632467e-05
-5.1432813178308e-05
-3.03613672663005e-05
-1.9048500028224e-05
-3.25395930589728e-05
-1.17768410069664e-05
-4.74527758669542e-06
-5.22245406309885e-05
6.82490902559652e-07
-3.77113111365514e-05
-2.43129354873977e-05
-3.5181027701805e-05
-6.55357990701e-05
-2.85564281899331e-05
-1.65845783965809e-05
-5.18149515257478e-05
-4.48614251848016e-05
-8.55209269853762e-06
-1.28329821454602e-05
-3.28328834705759e-05
-3.35380211642212e-05
-3.54108826618705e-05
-2.50517742990857e-05
-7.64509897761418e-06
-3.16900429236664e-05
-3.67746279262443e-05
4.10503074521456e-06
-2.26927395662287e-05
-1.47079644543392e-05
-2.45007172579592e-05
-5.01540684457418e-05
-3.74897634666942e-05
-9.57969114164363e-06
-5.86263125821902e-05
4.74277293667487e-06
-2.35530000706738e-05
-3.39475410554386e-05
-3.66357780573323e-05
-5.04308296774687e-05
-3.11261424799968e-05
-9.95009400208434e-06
-3.05644097058917e-05
-1.84827395852038e-05
-9.35408661953087e-06
-1.94117591390114e-05
-5.93402256918743e-05
-2.90565669725937e-05
1.17646802853719e-05
-5.62932153319604e-05
-1.72727984487674e-05
-4.17691364480515e-05
-2.44492600027597e-05
-5.10641379016566e-05
1.88440157812268e-06
-3.62802884086657e-05
-1.98164132276815e-05
-4.31941608730205e-05
-6.65530726307142e-06
-3.41091855349718e-05
-1.24171227936534e-05
-3.43737950543493e-05
-3.51047271740789e-05
-3.4837741619913e-05
-2.26213625708566e-05
-4.44143162214642e-05
7.9866051127139e-06
-2.39881368068096e-05
-3.21094056049836e-05
-3.01168231188847e-05
-3.69189146117587e-05
-2.20129988282905e-05
-5.44756881841744e-05
-3.33202107067736e-05
-3.44275015933755e-05
-3.92067176799381e-05
-3.73044782585267e-05
-3.15765330500994e-05
-3.77537197538158e-05
-4.69965474802028e-05
-4.59781598986706e-05
-3.98785600620867e-05
-7.25815679009795e-06
-2.6099924324603e-05
-4.03635467309694e-05
-4.42230094803098e-05
2.49274668200968e-05
-6.35842969251779e-05
-1.0190531916063e-05
-2.50182091697975e-05
-3.39451381045733e-05
-2.01129620186035e-05
-2.78768336377101e-05
-2.50294720206285e-05
-9.87619300638387e-06
-1.92210587489538e-05
-3.87658433300274e-05
-4.20059215334038e-05
-1.46051937338221e-05
-3.9859659209178e-05
-6.42766161756047e-06
-2.19566915205625e-05
-1.5462900370264e-05
-2.81174474936348e-05
-1.45170833223294e-05
-3.13338795839472e-05
1.82670999145205e-05
-2.06645841869816e-05
-7.16633426001194e-06
-3.36492403833991e-05
-2.99398691271303e-05
-2.80602714385595e-05
-2.69211153762372e-05
-3.77015569124769e-05
-4.93740486014343e-05
-2.58254209127909e-05
-6.30008801407758e-05
-1.45544062171259e-05
-2.91990799037568e-05
-5.10634107457008e-05
-2.95246732062308e-05
-2.17088092011e-05
-3.94946358656367e-05
-5.3425766313086e-05
-2.35654186925054e-05
-4.98499198236476e-05
-1.77392427703021e-05
-1.96799895735206e-05
-2.20838199458226e-05
-4.25179898130688e-05
-2.59099570633067e-05
-4.10928405395061e-05
-3.28161112940812e-05
-1.01498677053075e-05
-1.95382932158927e-05
-4.52468864018625e-05
-1.17553275686927e-05
-4.15122946604218e-05
-5.27229920525405e-05
-4.37759018499853e-05
-2.01312685711982e-05
-1.4490097063571e-05
-3.13570104823858e-05
-2.16289662778406e-05
-4.46704013788725e-05
-1.97436410271047e-05
-1.90238618515561e-05
-3.37814933536453e-05
-3.58259300555145e-05
-1.51266523641581e-05
-2.24467554225508e-05
-4.47919365651161e-05
-1.83915385752289e-05
-2.85396770728041e-05
-3.19945262716427e-05
-3.00871293476223e-05
-1.2281668580035e-05
-1.10198173035456e-05
-2.36093637342851e-05
-3.57078930685128e-05
-4.04099458689333e-05
-3.12082642282594e-05
-3.72116987545355e-05
-3.67068038680112e-05
-8.42757165109469e-06
-2.89223081696442e-05
-4.60835444771003e-05
-3.22356211437892e-05
-4.62879525958407e-05
-1.53194774931156e-05
-1.52767224224254e-05
-5.1064250326282e-05
-1.4554859110657e-05
-3.5607041685265e-05
-5.39902077835451e-05
-2.97286132363916e-05
1.48572761595071e-06
-3.60339862231158e-05
-6.86696254799971e-05
-2.8053207389602e-05
-2.88171566847057e-05
-2.32938898993536e-05
-1.40617566460533e-05
-4.95416582338826e-05
-1.69738472658462e-05
-2.24391938859831e-05
9.71657340747671e-06
-2.95899750132584e-05
-1.47166524809513e-05
-2.95514281812613e-05
-2.02198649714832e-05
-4.51948288932436e-05
-4.63661053709411e-05
-4.56964888222333e-05
-2.59530216243374e-05
-2.68776394346772e-05
-6.14648857569933e-05
-3.85702667612922e-05
-1.56515824090108e-05
-1.85505920937185e-05
-2.67599658700659e-05
-4.13909995062816e-05
-3.27018385371722e-05
-1.83024257042859e-05
-6.15773680801627e-06
-6.71217556535967e-06
-2.99888244574796e-05
-2.5633758322307e-05
-3.65695939083235e-05
-6.82373951582662e-05
-4.82401743120287e-06
-3.0428161993574e-05
-2.45135669926104e-05
-2.05364467681541e-05
-3.91063391351983e-05
-4.62925322626103e-05
-4.38206639844191e-05
-1.55356282050054e-05
-1.06117717535926e-05
-4.90154876292562e-05
-5.31613057335686e-06
-1.76120138582494e-05
-1.62183184053586e-05
-3.27402286513863e-05
5.92755355309282e-06
-2.40487150355287e-05
-3.67434377219268e-05
-1.74256720981323e-05
-9.39410300295944e-06
-8.72832728640868e-06
1.36678269427724e-05
-2.33388964984698e-05
-5.56120741869644e-06
-2.89594581904026e-05
-4.70736346170415e-05
-2.44612362689626e-05
-4.25440351869153e-05
-2.95707719798205e-05
-1.46797536269343e-05
-3.04669674018662e-05
-1.49487222831089e-05
-1.5668537998112e-05
-3.52411190057239e-05
7.71314567037132e-07
-2.95049946706125e-05
-8.44875343147177e-06
-3.27764920968024e-05
-5.34898199930877e-05
-5.19000792221651e-05
-3.27320350157735e-05
-2.38140573710554e-05
-2.41496338102846e-05
-4.01033581281739e-05
-2.07664207718592e-05
-2.05820419739855e-05
-2.30646210549558e-06
-8.81167540222149e-06
-3.49981214453538e-06
-4.95823632171503e-05
-3.75273063320179e-05
-5.0830108917972e-05
-3.54494409289449e-05
-2.45587645448406e-05
-2.99563227801743e-05
-3.64367823376218e-05
-3.052044149633e-05
-3.98099407509586e-05
-6.73187808078473e-05
-3.65274082163385e-06
-2.63521488592193e-05
-2.28715558685789e-05
-4.1313826816902e-05
-5.48279120329282e-06
-4.27305963653723e-05
-2.0731115060466e-05
-3.26989376853657e-06
-2.08392881550158e-05
-2.49657524631568e-05
-1.41785466320483e-05
6.62207427860622e-07
-1.61529935770609e-05
-2.56024645089753e-05
-3.9109593266165e-05
-3.96315528770789e-05
-3.44741024015033e-05
-4.268961597137e-05
-2.72235961754653e-05
-2.13273132834383e-05
-3.34227114996544e-05
-5.56420543399211e-05
-6.28111422224127e-05
-3.30659374662614e-05
-3.00647890893941e-05
-3.06701857102141e-06
-3.51400160233068e-05
-2.6183572661533e-05
-2.36669417552401e-05
-6.35332232477374e-05
-6.40589226796701e-05
-3.01286607294449e-05
-4.03136687968057e-05
-4.86250223828815e-06
-1.62191852436304e-05
-3.42356930927246e-05
-1.88223950180382e-05
-2.62774409080071e-05
-2.68152719806342e-05
-6.28018064915535e-05
-2.57618467859408e-05
-5.58239325100247e-05
-4.56206527535812e-05
-3.74709090200966e-05
-2.75555056332793e-05
-4.26255630061688e-05
-3.46208429170893e-05
-2.63042612867199e-05
-1.43785831107448e-05
-2.94868884666611e-05
-2.48539411782664e-05
-3.02995077275249e-06
-2.7685924965229e-05
-3.13089097659167e-05
-3.06592177546239e-05
-1.94447289514144e-05
-4.97672232993797e-05
-1.3160446235784e-05
-4.36292797280141e-05
-2.7238774495665e-05
4.01415390921907e-07
-1.17238571119216e-05
-4.1030601785314e-05
-2.25120328536352e-05
-4.48121079195751e-05
-1.26168224392911e-05
-3.86638213959436e-05
-2.12100174969301e-05
-4.32717055493091e-05
-3.20793514157113e-05
-4.07955577300395e-05
-3.94661730908154e-05
-7.61638403147816e-06
-3.61128226051745e-05
-1.52875908061854e-05
-3.79299183223275e-05
-2.71105041742373e-06
-1.10045011278966e-05
-6.42944531222231e-05
-4.40612968632792e-05
-1.75203746371646e-05
-3.97434878835733e-05
-5.2601319335699e-05
-3.18391765759672e-05
-2.20512267518273e-05
-3.78698269446296e-05
-3.09287572421153e-05
-2.59393659634268e-05
-3.78629598165767e-05
5.91993663469982e-06
-3.0307526116853e-05
-5.15716589969703e-06
-3.63810938332413e-05
-3.54698337196513e-05
-4.23220010190225e-05
-2.28144906729902e-05
-4.34832362101805e-05
-2.29275126058511e-05
-2.46813648229121e-05
-1.47530539046333e-05
-1.6292382660321e-05
1.77924983782045e-06
-1.2356328118628e-05
-3.21348806642863e-05
-6.13024124744814e-06
-2.50901827729235e-05
-4.3699908401477e-05
-3.54159140325518e-05
-2.78250446423578e-05
-5.33072682853725e-05
5.6011125073605e-06
-5.54523150782905e-05
-2.78723330929856e-05
-2.35369266669815e-05
-3.53166756986054e-05
-2.80447953709118e-05
-1.52638031954712e-05
-1.78052997830742e-05
-4.4402367563626e-05
-1.9369601479785e-05
-1.53766321633372e-05
-3.67767734236688e-05
-6.30957152829953e-06
-3.89695091622646e-05
-4.69465773473818e-05
-3.96788324114552e-05
-8.32634760117162e-06
-7.94369340390876e-05
-2.338464604489e-05
-6.99354497607185e-05
-1.87373242430019e-05
-4.2129604160022e-05
-2.80349350729787e-05
-3.06705638648734e-06
-2.85064463109472e-05
-2.19928308562453e-05
-1.70450759498632e-05
-2.14030126204437e-05
-3.87203918669474e-05
-3.98221749857471e-05
-5.52289448159635e-06
-1.36148273233807e-05
-3.58862554557873e-05
-4.55784227985514e-05
-1.28986237667876e-05
-3.29883068824898e-05
-5.30945543936864e-05
-3.41879653973602e-05
-4.09821631650877e-05
-3.06636311690189e-05
-1.99720695939094e-05
-1.43436220562304e-05
-4.10546683753842e-05
-2.45791806651801e-05
-4.88340033712357e-05
-3.4779613532957e-05
-1.5062847990489e-05
-2.6748292335681e-05
-3.86163997537952e-05
-3.41977660085365e-05
-2.6663775242479e-05
-5.2354147940761e-05
-3.94110868523209e-05
-3.14968048411676e-05
-3.90133884162058e-05
-1.1185798806006e-06
-2.27853377666698e-05
-4.91111517312693e-05
-4.59750413973681e-05
-3.00099664203734e-05
-2.74720129023308e-05
-3.83346493201102e-05
-2.07885329669252e-06
-3.62714639202284e-05
-7.064523064245e-06
-3.35614192245182e-05
-3.12783518810215e-05
-4.48237580341193e-05
-5.82506619719185e-05
-9.4709560096597e-06
-6.42988892123617e-06
-3.01832027011244e-05
-8.76531021750612e-06
-2.29609729054051e-05
-4.42734194964824e-05
-2.76263532421654e-05
-5.20593898796725e-05
-1.51395044815694e-05
-6.07672672131498e-05
-3.38819595590375e-05
-2.97177954742735e-05
2.10438126651539e-06
-3.41697736342036e-05
-4.27822462468638e-06
-2.71097412831123e-05
-1.50315973401612e-05
-3.05374734743727e-05
-1.88583908420954e-05
-1.86382469754259e-05
-1.54593526842644e-05
-4.00659822376194e-05
-4.63694595984842e-05
-2.28549048520902e-05
-1.86022552482219e-05
-1.06934976665207e-05
-5.160239173889e-05
-1.97275172650016e-05
-1.52250159144945e-05
-2.42089790225472e-05
-1.58198410051209e-05
-9.29815993634356e-06
-2.64417713480948e-05
-3.27025307651257e-05
-2.37103084946778e-05
-6.06214390920102e-05
-3.12118919743053e-05
-2.89209032082747e-05
-4.08567210562555e-05
-7.57036889058825e-06
-2.89700636933705e-05
-2.88016540125488e-05
-1.87828115455213e-05
-5.81316247686317e-05
-1.53250871030178e-05
-2.80612587824178e-05
-5.63233684586592e-05
-5.04155463093786e-05
-5.55185570247971e-05
-2.76723683341047e-05
-2.06916742439278e-05
-4.26042604701866e-05
-3.19703092312412e-05
-2.8171470781107e-05
-3.9394803997896e-05
-4.9330581528766e-05
-2.39854372467629e-05
-8.20550449453059e-06
-4.94948542212106e-06
-8.96174147011708e-06
-1.93706986200935e-05
-2.24713424990605e-05
-5.40599694137221e-05
-3.07198707566807e-05
-4.92780824990039e-05
-3.50677370481871e-05
-2.76376009012661e-05
-4.09937352893559e-05
-1.82242346985183e-05
-1.83464157403232e-05
-2.46713381043716e-05
-1.02155699421878e-05
-3.66597787333118e-05
-2.2170966876355e-05
-3.20363403566983e-05
-3.82958172616442e-05
-6.15762180568058e-05
-4.35238558246833e-05
-6.16294405411675e-05
-3.21170065111207e-05
-1.81659485535528e-05
-3.258514639223e-05
-2.9905635340459e-05
-4.5655099787841e-05
-4.95908281599882e-05
-2.73334414244587e-05
-2.17170758337191e-05
-2.23092645855144e-05
-2.2983533013089e-05
-1.94310433897059e-05
-5.06583149159097e-05
-3.50671056988383e-05
-4.76785359714365e-05
-3.04574638648191e-05
-5.97491799460868e-05
-5.12257516704243e-05
-3.75628664136765e-05
-3.47688449013847e-05
-3.6493361126915e-06
-3.32163951118431e-05
-1.97880794297844e-05
-3.20765972352116e-05
-2.46601673063539e-05
-2.71864629807125e-05
-3.33697376405575e-05
-6.38372795910762e-06
-2.73463662634032e-05
-1.79597687158967e-05
-3.7345062199192e-05
-4.75346508058496e-05
-7.34336391975632e-05
-5.05909531668633e-05
-1.18463392073543e-05
8.58918077548803e-06
-4.25224126349467e-05
-2.75883287104745e-05
-3.82928933743021e-05
-1.79450759929513e-05
-3.2765364023573e-05
-2.76477217126534e-05
-6.69022824521472e-06
-3.26441766909417e-06
-3.98673498662499e-05
-3.33836065866345e-05
-3.61703120150713e-05
-3.14176523121774e-05
-3.11637197315741e-05
-2.28272039999951e-05
-4.21983630102862e-05
-3.01223181883291e-05
-4.44102871413028e-05
-1.91281744092029e-05
-5.04074075166804e-05
-3.24392159873205e-05
-2.18154442158168e-05
-6.2210306091107e-05
-4.70822798774809e-05
-2.90673161258838e-05
-1.42698817764914e-05
-4.07286716383511e-05
-3.89298505259803e-06
-3.12037158594247e-05
-3.68189270412336e-05
-2.03966090940594e-06
-1.97114141448467e-05
-5.66908740214533e-05
-2.2651122514978e-05
-5.39768041538793e-05
-3.02754393376106e-06
-5.46407752980708e-05
-2.98812127114049e-05
-1.20713889474947e-06
-5.21248225442777e-05
-2.16347065189168e-05
-3.68710921039756e-05
-2.64621801737909e-05
-4.77469151331361e-05
-2.47143711892511e-05
-3.990265542737e-05
-4.19247074017832e-05
-1.89124159176482e-05
-5.7293133527235e-06
-2.16572761622874e-05
-2.41245651494035e-05
-3.51858900595488e-05
-3.82645832146058e-05
-2.03312939900772e-05
-3.45474058102873e-05
-2.42748491379319e-05
-7.60359554133345e-06
-5.65266353875127e-05
-4.44513374162388e-05
-4.39050659425361e-05
-3.57333769736862e-05
-2.41829484368009e-05
-3.74789901899134e-05
-2.00614009148047e-05
-3.09764325556574e-05
-1.43310010150273e-05
-4.72826941220081e-06
-4.25877279191627e-05
-1.44349385294687e-05
-5.23612854010402e-05
-3.63878345638065e-05
-1.84553341787168e-05
-4.36088856531729e-05
-1.93885897375263e-05
-4.47076784366121e-05
-1.08194802446551e-05
8.04446150261295e-07
-5.31588575064475e-05
-4.31112627403908e-05
-1.25883291957111e-05
-1.74788509454022e-05
3.05918082488067e-06
-2.75178285178801e-05
-4.51713504137735e-05
-3.66779876387537e-06
-3.2495065405099e-05
-1.7025420904881e-05
-2.80112703674313e-05
-2.75197700689159e-05
-2.68749982776459e-05
-1.32275877182372e-05
-4.45954464531162e-05
-4.30659264425125e-05
-3.19484671033378e-05
-2.52565294128695e-05
-4.51970783542934e-06
-1.98781690231107e-05
-6.23008299926738e-06
-4.18516870282688e-05
-3.79638300777401e-05
-1.72320292917461e-05
-2.30288209613134e-05
-4.55231310141886e-05
-5.69961728110854e-05
-5.55225878907669e-05
-3.2560508591814e-05
-3.76409314135047e-05
-3.3556040516707e-06
-3.56523906792121e-05
-1.45452420298337e-05
-1.80880048778413e-05
-4.58098868536799e-05
-3.85962676404166e-05
-3.26324976706781e-05
-3.84664867286416e-05
-1.43150984211978e-05
-3.64189625872213e-05
-2.10012623480461e-05
-2.61303628678942e-05
-1.74516791249681e-05
-2.32583346717379e-05
-2.38372338793525e-05
-4.05633810639549e-05
-3.25867433190952e-06
-9.43256585429686e-07
-3.86670156324819e-05
-4.88892170717439e-05
-1.12038568630241e-05
3.17857362646885e-06
-8.19402406346486e-06
-2.14491266442245e-05
-2.233233568847e-05
-6.29065242476334e-05
-6.90146521206625e-06
-3.32453064262172e-05
-5.73672494748781e-05
-4.66488174884327e-05
-7.09623519017701e-06
-2.49982398591025e-05
-1.50057607674263e-05
-4.25034346452347e-05
-1.43290970378308e-05
-5.60334000733002e-05
-1.53531787201302e-05
-3.53556970443789e-05
-1.49629713143269e-05
-3.01066357766551e-05
-5.72526912607032e-05
-2.44288095658019e-05
-2.43897770560615e-05
-3.61417543882692e-05
-2.27277799249967e-05
-1.60295541956491e-05
-3.27540286902296e-05
-1.64937876288402e-05
-3.42805256851369e-05
-3.3055918843343e-05
-4.8888329651283e-05
-1.97463488676811e-05
-4.77405971504361e-05
-4.05458308611328e-05
-3.04635997968993e-05
-5.00679105538658e-05
-1.23388208354109e-05
-3.16336451933381e-05
-4.75456649566756e-05
-3.22144814935288e-05
-5.4219564530478e-05
-2.53391920246502e-05
-3.55291847070018e-05
-3.32822116517823e-05
-3.36082758006703e-05
-2.31688103348617e-05
-4.57665570194131e-05
-3.14186463290823e-05
-6.59005478447935e-05
-5.18846387800117e-05
-2.2929555474247e-05
-3.2952732129376e-05
-4.59006550722231e-05
-5.08593343057504e-05
-3.8819769816628e-05
-4.92293180402412e-05
-2.08035983818104e-05
-3.45362312094756e-05
-3.66110099573019e-05
-2.5109286152793e-05
-2.99562748739959e-05
-3.4946479234934e-05
-3.99227287868289e-05
-3.46863925355391e-05
1.14099567911334e-05
-2.04385838502566e-05
-3.19293005188945e-05
-3.97294103394263e-05
-3.68504986405828e-05
-4.16929637424486e-06
-3.7792936664916e-05
-2.77967030961567e-05
-2.7986055633976e-05
-5.88792136822201e-05
-1.11724817113469e-05
-2.03623778496906e-05
-3.66072175575015e-05
-1.63290637020792e-05
-2.81843492389674e-05
-4.87180954670947e-05
-5.19792039647476e-05
-2.96454736069154e-05
-3.00243375109963e-05
-2.92177486480977e-05
-1.78734451908422e-05
-2.09715336920054e-05
-1.60171121571567e-05
-3.50333114882351e-05
-5.59511464941042e-05
-5.52163297164119e-05
3.99304159943991e-06
-3.40477551116599e-05
-2.32646509670821e-05
-3.30752277534068e-05
-1.84984282429478e-05
-2.1486222415023e-05
-2.50758405179194e-05
5.5324376769777e-06
-3.31979744092484e-05
-2.17193203808547e-05
-1.61732475479067e-05
-2.53697225522041e-05
-4.55569200760697e-05
-4.13919578042203e-06
-2.18802141394385e-05
-1.87610368349793e-05
-3.8827220481408e-05
6.48503637962869e-06
-3.59519609033112e-05
-1.84841595885417e-05
-6.67010460775815e-05
-1.9631715863704e-05
-1.13267915639364e-05
-1.48773986363569e-05
-4.52500821912656e-05
-1.66024201699783e-05
-3.46622408818347e-05
-1.65607294714084e-05
-1.80719198840513e-05
-3.2072523162537e-05
-3.82814216089666e-05
-2.4285113881914e-05
-2.46853893764934e-05
-4.20254174315925e-05
-1.92711033767534e-05
-3.28634455373337e-05
-1.41117158827883e-05
-4.14430244567925e-05
-7.07633785827279e-06
-2.0767922755975e-06
-4.28566996143829e-05
-5.99947161544537e-05
-4.92904572794143e-05
-6.19607981435367e-07
-4.3270137672202e-05
-3.0854124420929e-05
-3.65329594074674e-05
-2.60345443007946e-05
-3.8390657806657e-05
-1.69273812491306e-05
-4.30937378729269e-05
-3.37573433825327e-05
2.80315973899018e-06
-4.11392909416893e-05
-1.50247917662318e-05
-2.83998564040332e-05
-3.18163148167462e-05
5.62470853150321e-06
-4.144367877516e-05
-2.75437383200214e-05
-6.52330240900468e-06
-4.69554721822385e-05
-1.92141942153922e-05
-3.43494053988782e-05
-2.3656683754793e-05
-4.05752283063259e-05
-2.93000988720741e-05
-2.57048060690142e-05
-2.42081534264126e-06
7.52713368274333e-07
-3.52094693564517e-05
-1.18865229563766e-05
-1.06722599857494e-05
-3.27907539149359e-05
-2.43350376163577e-05
-2.96074503878407e-05
-3.04478738581451e-05
-2.62544602969871e-05
-4.65895457858381e-05
-3.28393909413074e-05
-4.44015227007313e-05
-1.69602940479118e-05
-1.88106480108196e-05
-4.82463909710107e-05
-4.06595780855045e-05
-1.62322411272591e-05
-3.08752913755206e-05
-2.73927800072362e-05
-1.5353156298199e-06
-2.33114223947006e-05
-5.31791410493529e-05
-3.03222490933874e-05
-1.77299360414193e-05
-2.63722189741467e-05
-3.55906461009315e-05
-5.04799712776291e-06
7.50716839042465e-07
-3.34924292869021e-05
-4.44238136318524e-05
-4.22686340115584e-05
-3.91484879048796e-05
-2.60269946924583e-06
-2.89984831434446e-05
-1.75016292947607e-06
-2.53451314120915e-05
-1.4072075888489e-05
-4.89822680360621e-05
-1.24466873940643e-05
-1.99690443657754e-05
3.08173530114578e-06
-3.97911564205771e-05
9.14820407693443e-06
-2.2981265870419e-05
-2.49349377487333e-05
-1.65966387030992e-05
-3.15447911802922e-05
-1.92886226728218e-05
2.82655193636889e-06
-4.55418944442833e-05
-3.70242207760006e-05
-2.43907772528021e-05
-1.20684820083062e-05
-2.64796727677878e-05
-4.39110007176864e-05
-1.30619175221737e-05
-3.37188914272717e-05
-2.18194514581393e-05
-7.69114589594747e-06
-1.41081231778449e-05
-4.26440174429483e-05
8.32646125905798e-09
-2.79867075755517e-05
-5.98461244123808e-05
-4.85288219725409e-05
8.55309398278546e-06
-1.5920993387267e-05
-6.96820276960917e-06
-6.17107122067955e-05
-2.22845731109054e-05
-2.1895734168679e-05
-1.20649542458373e-05
-4.60457821124491e-05
-4.65316709112918e-05
-3.53105486140726e-05
-4.34343481878492e-05
-5.12472726190554e-05
-1.93878021129216e-05
-3.49631060810356e-05
-3.13223287607614e-05
-2.97467077206747e-05
-1.83214984362408e-05
-3.3091489456076e-05
-3.05546310751274e-05
-6.29376205493757e-06
-5.52253606194604e-05
-3.13018772752167e-05
-5.00270530802237e-05
-5.35354763087717e-05
-3.58208231347833e-05
-2.64455191239965e-05
-6.4744052527957e-05
-8.20746645447852e-06
-9.57875748522564e-06
-8.41585211268388e-06
-3.51543905395123e-05
-3.09477653941769e-05
-2.90476651209451e-05
-1.71308102894135e-05
-7.43872405823015e-06
-9.20094595404472e-06
-2.27048520029427e-06
-4.29449678535728e-05
-8.67877691228925e-06
-3.98181361582246e-05
-2.93380384866387e-05
-4.36561293341596e-05
-1.20831503677947e-05
-2.84788656691301e-05
-4.6170798441764e-06
4.29291108382161e-06
-2.21088910432449e-05
-6.62664569356151e-06
-2.50632648818066e-05
-2.78451300743764e-06
-4.47344145696644e-05
-4.39286273819804e-05
-2.55240859768498e-05
-2.91151878555815e-05
-2.96803468251377e-05
-3.94656146889009e-07
-6.12178225590902e-05
-2.33177312423538e-05
-5.19159146496157e-05
-2.86262435655713e-05
-3.57271844181298e-05
-4.71655261158888e-05
-1.20092564867537e-05
-1.28422537820225e-05
-5.8641318790724e-05
-4.89599237040566e-05
-3.854461266972e-05
-5.14252976705093e-05
1.44830253473001e-06
-6.48618148934146e-05
-2.20860239744124e-05
-3.00507581007277e-05
-4.50072654205004e-05
-2.40972345211253e-05
-1.57235471491678e-05
-8.42462276732089e-06
-1.61199145880711e-05
-2.29149321067481e-06
-8.96880369682931e-06
-3.74316370909481e-05
-2.4998253542517e-05
-2.69222408878063e-05
-5.0517014299186e-05
-1.22435205419359e-05
-3.55067003283175e-05
-1.5918178902637e-05
-3.93151074972987e-05
-2.47601902522434e-05
-5.2091673717659e-06
-4.29661162861465e-05
-3.98080198798153e-05
-2.32640820239634e-05
-1.50883835677817e-05
-3.77459200825161e-05
-4.63399353768165e-06
-5.11627745334106e-05
-2.91955885625711e-05
-4.3141756522484e-05
-1.58489537049903e-05
-6.08419955921077e-06
-3.92008804610283e-05
-3.50228720854959e-05
-1.40004889714416e-05
-1.0925198784243e-05
-3.02578439918847e-05
-4.46082362329318e-05
-3.98186718461068e-05
-2.18819295853696e-05
-2.09453245308759e-05
-1.38804876536916e-05
-3.57344522429542e-05
-3.9572997385373e-05
-3.12225675145417e-05
-5.73185132758439e-06
-2.62479132868419e-05
-6.13795530501664e-05
-3.5699007455488e-05
-2.06497179065895e-05
-1.20374889844849e-05
-1.99738427400094e-05
-2.55878226598388e-05
-1.83590559044826e-05
-4.25855733056437e-06
1.05482564545604e-05
-1.13676486217047e-05
9.37339614796022e-06
-2.81436794470661e-05
-3.02625824065275e-05
-1.88867442665547e-05
-1.03742041004429e-05
-7.19132558568327e-07
-3.5308698403862e-05
-1.5382279713836e-05
-4.00367400651831e-05
-3.61178143906833e-05
-3.16662584576175e-05
-1.17802537486132e-05
-2.32363064394794e-05
-2.69242613784157e-05
-3.65788237856448e-05
-6.24871921133507e-05
-4.69263486245763e-05
-2.36622653950857e-05
-1.98564333518537e-05
-3.74309292877301e-05
-2.70465895147714e-05
-4.78842725971712e-05
-4.19315536053284e-05
-2.70668943656411e-05
-1.8680142222994e-05
-3.63949858481874e-05
-3.12125608269361e-05
-3.62787991388478e-05
-3.16657544118846e-05
-2.92308999603105e-05
1.5884908677959e-06
-2.3052161727981e-05
-2.54543767352953e-05
-1.96864260661518e-05
-1.59497283766781e-05
