# Supplementary material for: Research on computational propagation and identification of mine microseismic signals based on deep learning
Source: PLoS One. 2025 Oct 22;20(10):e0334641. doi: 10.1371/journal.pone.0334641 (PMC12543183; doi:10.1371/journal.pone.0334641)
Supplement: S6 Data — (ZIP) [file pone.0334641.s006.zip › 000100900000021.xlsx_0.txt_24.txt.txt]

-6.66911570172246e-05
-2.27331066516093e-05
1.54012423634488e-06
-2.27316223640189e-05
-2.02279130018678e-05
-1.31904553197982e-06
-2.39101105696916e-05
-1.16326223076029e-05
-5.40718467050307e-05
-2.48017454326952e-05
-4.55721944907864e-05
-3.01940132644211e-05
-3.22825678215156e-05
-3.17616162309013e-05
-4.15415668813806e-05
-5.83699440659093e-05
-2.78619238921067e-05
-8.95781857771921e-06
-3.83179913584432e-05
-2.25507749807945e-05
-1.94485165359216e-05
-5.17050104190186e-05
-2.87102945371589e-05
-3.53419844760669e-05
-4.88700202353277e-05
-3.00828382448245e-05
-1.31024466594556e-05
-5.07459694759372e-05
-3.68895047563752e-05
-1.92846565853584e-05
-2.37033598050416e-05
-3.90442582871391e-05
-2.76761863195936e-05
-2.69865242240766e-05
-2.09178193967831e-05
-2.01851054465348e-05
-6.32951582371909e-05
-3.25814864135125e-05
-3.77873579018645e-05
-3.12589951982978e-05
-4.73853455329922e-05
-2.47062301524441e-05
-2.89353150118807e-05
-2.66081964719437e-05
-2.67195562587106e-06
-2.13628715616083e-05
-2.34702373317313e-05
-7.15270623066637e-06
-5.5921223654754e-05
-2.05354140667496e-05
-3.53916397690535e-05
-2.29569821877309e-05
-4.05930791841245e-05
-1.24450255074964e-05
-4.3823414717813e-05
-1.91760171653919e-05
-6.03497246716807e-06
-4.04509755352251e-05
-1.44095684329899e-05
-2.02967838672855e-05
-1.25006107678386e-05
-2.76284097178278e-05
-2.63705067913182e-05
-4.33878192509858e-06
-5.58369811128894e-06
-4.40126824702778e-05
-2.3175201269769e-05
-3.16425510962787e-05
-3.99523533582034e-06
-4.02217846685786e-05
-2.89006542094158e-05
-3.406847660279e-05
-4.73844983331922e-05
-4.25038853936656e-05
-3.58375281959992e-05
-3.17211556089541e-05
-2.9012194054819e-05
-4.05415097340517e-05
-1.40512182599787e-05
-3.20413933506031e-05
-3.24416469510999e-05
-4.56668412679448e-05
-3.2354182069421e-05
-1.65716364559181e-05
-2.4948936245411e-05
-2.38890357825812e-05
-5.05286397815647e-06
-3.40170073301502e-05
-3.80316762288731e-05
-2.18593072679774e-05
-5.74892459941418e-05
-3.02455482040108e-05
-4.56760379909679e-05
-3.18791309354344e-05
-2.78161900836855e-05
-1.49223256894632e-05
1.73355402073889e-05
-3.45178024405172e-05
-2.45537045199674e-05
-5.8596329437918e-05
-2.13346706913579e-05
-4.62318007820112e-05
-2.42152788048061e-05
-6.11552078523041e-06
4.76351610226033e-06
-7.0677481888171e-05
-3.05003565276848e-05
-2.29066378262607e-05
-3.77455515330917e-05
8.61665212117634e-06
-4.64997135910576e-05
-3.04552224587899e-05
-3.95742952201725e-05
-3.38793504554107e-05
-5.0289059758875e-05
-4.16498966567709e-05
-2.83592170375703e-05
-7.73633195163069e-06
-4.50099704646619e-05
-9.94339988401949e-06
-4.41942800274196e-05
-1.59915246862395e-05
-3.03312420852624e-05
-6.7020550435171e-05
-1.94507907168413e-05
-2.57822053974808e-05
-2.27169688576886e-05
-5.91793529640665e-05
-4.63643768104777e-05
-2.17990539752228e-05
-4.14746894142142e-06
-4.85993987817417e-05
-6.47483906051809e-05
-6.64439771484709e-06
-3.88737878068429e-05
-3.24563653932448e-05
-5.67272987363875e-05
-3.7747008050316e-05
-3.2846965650902e-05
-3.98410505117636e-05
-3.92712612522682e-05
-4.15405166630296e-05
-2.75028768755636e-05
-2.01712018405004e-05
-2.95561758347671e-05
-1.57884803224033e-05
-3.71314460739818e-05
-1.93359745209854e-05
-5.93211053749813e-05
-1.01708196681896e-05
-2.80159160957566e-05
-1.5569585638193e-05
-2.97663075907165e-05
-1.28196935416378e-05
-3.94079900768812e-05
-5.693943121934e-05
-1.38071857697953e-05
-4.47821519103624e-05
-2.51180049034463e-05
-4.35122785810265e-05
-2.20160611671772e-05
-2.15153931884267e-05
-3.91748869393668e-05
-3.4842677007447e-05
-3.04150166648178e-05
-1.98195530051389e-05
-4.72692011853312e-05
-3.64952235716318e-05
-3.93472902397058e-05
-5.78630668670611e-05
-1.03284981933728e-05
-2.39729140469433e-05
-4.38468914797419e-05
-3.590449557883e-05
-2.3502281511886e-05
-1.72284787199663e-05
-2.49922487554446e-05
-1.47004283812901e-05
-8.06628080678196e-06
-1.55309272280726e-06
-3.35372765074149e-06
-2.46038325663801e-05
-3.46515201157729e-05
-2.54313051562884e-05
-1.04601965405012e-05
-3.89907134501187e-05
-3.41328672769286e-05
-2.35252121195878e-05
-3.98278873391757e-05
-2.45908143269496e-05
3.92426037121803e-07
-1.31584736350281e-06
-5.67467863647591e-05
-3.38079417027164e-05
-4.70376564893585e-05
-4.57803305282314e-05
-3.19684511565347e-05
-4.10602462898227e-05
-6.5777510176737e-05
-9.71621742821874e-06
-1.88277168357868e-05
-1.61129014931354e-05
-4.18869614755031e-05
-3.8323290265472e-05
-8.24604872097933e-06
-1.14991172397714e-05
-5.73477441215827e-05
-2.1960149009081e-05
-3.19975444480717e-05
-6.03077536993436e-05
-4.87702688025038e-05
-2.47544602400487e-05
-1.57997037242615e-05
-2.47125937601854e-05
-1.8478330656418e-05
-3.22666350865458e-05
2.58878165397258e-06
-5.18295942973878e-05
-2.80744674777028e-05
-1.6693771529461e-05
-1.23364944853019e-05
-2.80948098650058e-05
-4.04570859369355e-05
-4.21265888275217e-05
3.27804536245221e-06
-3.45573435857592e-05
-4.53038072624812e-05
-3.93941392788837e-05
-3.88700271238928e-05
-3.19389475894948e-05
-2.98803767845612e-05
-2.51515350063598e-05
-3.00836070286889e-05
-1.64310268893697e-05
-5.43792613241353e-05
-5.27370411461658e-05
-1.7040793548861e-06
-5.74848935780005e-05
-1.52357112013062e-05
-5.91665250644739e-05
-6.28206506668807e-06
-2.5219267691477e-05
-2.01788463406123e-05
-3.07174040129507e-05
-1.52002873284056e-05
-3.23348049141624e-05
-1.57916342513493e-05
-3.77146085111064e-05
-1.89557175403484e-05
-2.90806944749704e-05
-3.74948006785376e-05
-1.92278515144482e-05
-4.80259637725042e-05
-3.82238724650021e-05
-1.75561163625061e-05
-2.18722339115619e-05
-2.18869134447474e-06
-3.89422857813248e-05
-2.76112229611328e-05
-2.93997054337773e-05
-7.35072171714232e-07
-4.91373009366301e-05
-5.20057668177515e-05
-2.60063240561762e-05
-4.05235059591487e-05
-4.38119739288562e-05
-2.06709630305104e-05
-3.0606493983259e-05
-7.97003133237566e-05
-5.31481724052793e-05
-2.59438291163967e-05
-1.28136461117411e-05
9.77811132403202e-07
-3.10980537929159e-05
-3.10042837207215e-05
-5.72128498728715e-05
-2.59391747436015e-05
-4.87424309300429e-05
-1.61485887253456e-05
-3.25849552338544e-05
-2.81497213009983e-05
-1.14642221927408e-05
-2.85345977781459e-05
-3.17348698985974e-05
-1.53944383621333e-05
-3.87043152710729e-05
-1.33468489007519e-05
-3.74494498566797e-05
-2.38924604765519e-05
-1.0251746053852e-05
-1.38079876619663e-05
-3.65638973913382e-05
-2.36561420771934e-05
-3.81107689091501e-05
1.74189376444051e-05
-3.50177525739018e-05
-3.66954391131971e-05
-2.40790659738562e-05
-5.13219676831298e-05
-1.85270575676348e-05
-3.84288160415241e-05
-6.27641923136918e-05
-2.82450270298406e-05
-5.79905855154292e-05
-3.43241928239017e-05
-3.34677312269849e-05
-1.12992427788604e-05
-3.03296576102935e-05
-1.77766076168789e-05
-3.80843307545475e-05
-2.94156451893239e-05
-3.28325178276923e-05
-1.53567955194699e-05
-2.18076325406084e-05
-2.54145160713023e-05
-2.7614599187251e-05
-1.82462567638304e-05
-4.08673188259413e-05
-2.38659938131668e-05
-5.3844422100794e-05
-1.7510228034068e-05
-7.67475550169671e-06
-4.03667146207872e-05
-4.73927271277424e-05
-2.94631418568588e-05
-4.20060391321893e-05
-2.62061876294097e-05
-2.21290347328309e-05
-4.90877660606607e-05
-4.96709780550406e-05
-3.61094488830262e-05
9.63580286224052e-06
1.01808932095589e-05
-2.90173349082323e-05
-3.940123904056e-05
-4.21760715523763e-05
-2.58974518962626e-05
-3.02000978718829e-05
-1.66219627365677e-05
-3.36153992173973e-05
-5.30073464580987e-05
-4.03810527278815e-05
8.43423078242269e-06
-3.33574665110144e-05
-5.68392963929641e-06
-4.74111370251401e-05
-2.51407076142622e-05
-2.62660501005473e-05
-3.47505382562227e-05
-3.87726431184066e-05
-3.22069763147188e-05
-3.10858188800131e-05
-4.40370967804915e-05
-4.82419320385815e-05
-4.79592505898201e-05
-5.1064407240878e-05
-1.83046070787629e-05
-1.50943622105042e-05
-9.60696858435207e-06
-2.59591462699026e-05
-5.40099772945004e-05
-3.33086917123355e-05
-1.96907891712858e-05
-2.93670096961063e-05
-2.05424024244954e-05
-1.64075074665031e-05
4.37653894315714e-06
-1.08838684296674e-05
-5.30611208257798e-05
-3.3393713695985e-05
-4.23932418987346e-05
-5.88867138417166e-05
-3.34540044520877e-05
-2.18431148540378e-05
-3.83095003967633e-05
-2.62517166912026e-05
-5.83366914092663e-05
-2.45169732865844e-05
-5.1040179140438e-05
-1.56925170543589e-05
-1.44484753482195e-05
-3.34187093264781e-05
-5.71186601922192e-05
-3.36420122809019e-05
-2.9302566735368e-05
-3.2848890506233e-05
-3.47764265031309e-05
-4.46613602986178e-05
-4.16707674539707e-05
-3.85406657840206e-05
-2.30040594987405e-05
-2.21601132089615e-05
-3.09315874668179e-05
-4.7955024334856e-06
-3.66497876541048e-05
-1.27583368640016e-05
-4.27132642251625e-05
-1.60010666051516e-05
-2.7692316914172e-05
-1.01591740386396e-05
-1.90219626204623e-05
-2.11091946465355e-05
-2.85138814333016e-05
-2.73459549863723e-05
-1.74647450099872e-05
-3.14821729531502e-05
-4.92739722158699e-06
-5.24009426934374e-05
-2.01714392049478e-05
-2.12220004151796e-05
-3.71846573920037e-05
-3.16497253264884e-05
-3.37566850599356e-05
-2.63704760040703e-06
-6.28861431215735e-05
-5.64398984537788e-05
-3.15805333466479e-05
-1.79596632946295e-05
-4.37694108261836e-05
-7.51720042499929e-06
-2.38374483972879e-05
-4.78224657957324e-05
-2.73073526941812e-05
-5.84279016749577e-05
-2.9806948696103e-05
-1.43274799067501e-05
-4.8840003675193e-05
-3.19146612965448e-05
-9.01040721475422e-05
-2.60282751997346e-05
-5.44084265866065e-05
-2.73119263282916e-05
-1.71850437058521e-05
-1.80103196719824e-05
-1.8152464441005e-05
-5.13417790553829e-05
-2.80710468217522e-05
-4.01639303210055e-05
-3.71454741381784e-05
-2.49161306260284e-05
-4.87794838248912e-05
-5.00655241899007e-05
-3.98038432587562e-05
-1.02494596924398e-05
1.06427772592434e-05
-3.66206764312987e-05
-4.26402686648206e-05
-3.46661220942538e-05
-4.17531244037585e-05
-3.22418905316423e-05
-3.09284941130369e-05
-9.57120270848191e-06
-3.15306638244555e-05
-1.85606927709573e-05
-4.16390495504213e-05
1.877461004841e-05
-4.05594558687084e-05
-1.16873168264684e-05
-4.28832242673174e-05
-1.94321024344715e-05
-3.83053334302684e-05
-2.58722956594583e-05
9.14998324484771e-07
-5.65318217564137e-05
-2.7841597130441e-05
-1.38661994027436e-05
-3.20743621356957e-05
-4.96063152415657e-05
-3.63020360332824e-06
-2.91838009122163e-05
-6.66406192609532e-06
-5.62453616676482e-05
-1.13403558965301e-05
-1.52263514364961e-05
-3.56852554066074e-05
-4.81623617914402e-05
-3.19052588006023e-05
-2.7731303702431e-05
-3.77761955511741e-05
-7.4582435205147e-06
-4.26859663185875e-05
-1.7558536994682e-05
-1.5299730585148e-05
-4.06080905201653e-05
-1.87787193339948e-05
-3.11908554817407e-05
-1.14984134916895e-05
-2.93876904103669e-05
-2.61854474227474e-05
-1.41577571628521e-05
-2.76993294316194e-05
-2.61272554813346e-05
6.0205277697756e-06
-8.57774279857436e-06
-1.4160593387879e-05
-2.43209172874441e-05
3.47387182602559e-06
-3.8884656944722e-05
-1.53510264720429e-05
-2.32987049875606e-05
-2.6373581000535e-05
-5.28186833091881e-05
-2.24609378381802e-05
-1.5202930230977e-05
-2.67490999696448e-05
-2.21837986861466e-05
-3.57996876237244e-05
-5.05665741815559e-06
-1.90757425721511e-05
-3.27419954795611e-05
-2.01058387168385e-05
-3.04866793647176e-05
-2.66561414686161e-05
-2.82075212243813e-05
-1.29355776475631e-05
-4.58931590504322e-06
-2.10292973290209e-05
-1.61405995903298e-05
-4.49945702875491e-05
-4.37337779934428e-05
-3.4716438256414e-05
-8.95986503795364e-06
-5.26571281256978e-05
-9.76944113938124e-06
-1.11097877073715e-05
-5.91008960805361e-05
7.70557087953162e-06
-5.12364980669468e-05
-3.01120767595269e-05
-1.47263266020721e-05
-6.34633414672643e-05
-3.73475428107118e-05
-4.34448957307383e-05
-7.51650276251586e-05
-3.37738892067195e-05
-3.00119047199171e-05
-4.14649096075999e-05
-2.25362227997053e-05
-2.77015440429635e-05
-3.67525236736882e-05
-3.15837171874916e-06
-3.66514375952235e-05
-1.4399139309715e-05
-3.88576919611072e-05
5.40975772906922e-06
-1.33381699928156e-05
-2.5090042574379e-05
-2.79524641149508e-05
-1.32255265011371e-05
-5.24520533867227e-05
-1.65834643241813e-05
-2.59679912280944e-05
-2.50237721048832e-05
-3.22591972703232e-06
-5.67556671673882e-06
3.46224638296697e-05
-1.80576122684472e-05
3.64023945234005e-07
-9.24800616581787e-06
-2.03015135436609e-05
-3.6003818329376e-05
-4.19175573073183e-05
-8.05512355119923e-06
-6.20614505742909e-06
-4.1162165304657e-05
-1.72826607139132e-05
-3.59520206023759e-05
-1.99987779702358e-05
-1.92469472937692e-05
-1.15406553129362e-06
-1.68309523598862e-05
-2.30191103078218e-05
-2.75767409193897e-05
-4.36788624027309e-06
1.06054956627461e-05
-2.90437137883942e-05
-2.01181803877356e-05
-5.11600614281871e-05
-1.23401868561932e-05
-2.77075001990345e-05
-2.19039878920774e-05
-5.63106374012146e-05
-4.9645711941541e-05
2.58903019250676e-06
-4.81491939941944e-05
-1.20123198689979e-05
-5.15582980233406e-06
-1.12735873359876e-05
-5.92505673744655e-05
-3.71112329871029e-05
-4.79960411098085e-05
-3.38788352377626e-05
-1.50638591234837e-05
-4.08713939126279e-05
-3.50052716488022e-05
-2.50381325475714e-05
-2.40390873421025e-05
-3.41564308517053e-05
-5.29055810563269e-05
-2.5863952544483e-05
-4.74384190106636e-05
-4.18607711387985e-05
-5.06437428909451e-05
-9.66740307278422e-06
-3.18385582698e-05
-6.64613563032249e-06
-2.95115718247318e-05
-2.61931658903564e-05
-4.88348025057107e-05
-4.71658758021949e-05
-4.28712322536859e-06
-5.0695187973322e-05
-1.74188978267406e-05
-4.70720783424121e-05
-5.8222944475586e-05
-3.69709858475305e-05
-6.68333137342822e-06
-5.02205390245863e-05
-3.13529654820219e-05
-1.1505730270021e-05
-1.47953859776331e-05
-5.25296746722667e-05
-3.24876094784333e-05
-2.66352432450533e-05
-2.8836538846916e-05
-2.41118156359884e-05
-2.87914825187919e-05
-4.95239136238773e-05
-2.58734765973059e-05
-4.72458898253903e-05
-3.39872014270415e-05
-1.97483728047537e-05
-3.99187249319708e-05
8.08723118256557e-06
-3.7822404551995e-05
-2.17089209480793e-05
5.61873616112431e-07
-9.29113756430337e-06
-1.03185631351128e-05
-2.91199226478736e-05
-2.95099165530594e-05
-3.27228938148723e-05
-3.49360854857563e-05
1.01721842610292e-05
-2.33127641706161e-06
-3.82830035248639e-05
-2.18809143744231e-05
-2.68816690687155e-05
-1.24646580805774e-05
-2.61537898453943e-05
-5.47165004480172e-05
-5.2570559914306e-05
1.78657549531937e-05
-3.12924812107596e-05
-2.82070018285994e-05
-3.4519344187458e-05
-5.07564886104241e-05
-3.57468315714425e-05
3.7758382950908e-06
-4.76565834927463e-05
-3.66156784513671e-05
-1.46238633447392e-05
-3.39297736633007e-05
-1.35029380920823e-05
-7.17162413283896e-05
-3.59171749400754e-05
-1.51283625377504e-05
-9.06297290392236e-06
-3.44698050858118e-05
-2.3100117960742e-05
-2.97476323501623e-05
-3.26215525797812e-05
-4.20613245701925e-05
-4.724674904549e-05
-4.59170941518882e-05
-3.17747127023035e-05
-7.64828631496292e-05
-4.1284648631272e-05
-3.21341404080803e-05
-4.06255345824632e-05
-1.05192647887557e-05
-4.55562364786227e-05
-4.83483035117975e-05
-2.74064684943173e-05
-3.80761698135593e-05
-4.59604618385e-05
-8.18558276064259e-06
-3.20559770222562e-05
-5.50066626033507e-05
-1.29231241399767e-05
-2.18923616229993e-05
-2.38091374150594e-05
-2.97018018290575e-05
-2.67720449475287e-05
-2.86556490557304e-05
-7.10664265364747e-05
-2.57367604058307e-05
1.6814256097826e-05
-3.34084623127566e-05
-2.82646072099001e-05
-1.29888487926078e-05
-4.97418263648246e-05
-6.74658785429746e-05
1.7546125801038e-06
-5.18508123544474e-05
-2.23261979059334e-05
5.53770286321337e-06
-3.35914760354741e-05
-4.88048288866123e-05
-6.01357545308585e-06
-1.82374865860187e-06
-4.45930700086483e-05
-2.61301990756137e-05
-2.59548643387996e-05
-3.6683167347265e-05
-2.55877243569293e-05
-1.08091347473185e-05
-2.59523583496396e-05
-3.94731442643611e-05
-1.03307486029377e-05
-9.70196624562573e-06
-7.83393854383543e-06
-1.79196167107934e-05
-1.47443174605747e-05
-3.01714890246831e-05
-2.40807509291637e-05
-1.20031824872893e-05
-8.46855259993744e-06
-2.59562922979349e-05
-4.08281147924293e-05
7.52415219513045e-06
-4.88864405000669e-05
-2.73404307716399e-05
-2.8474036312724e-05
-5.37047190558126e-05
-1.94155183562436e-05
6.61717650458908e-06
-9.38568222074185e-06
-2.47970308319642e-05
-4.89380610233636e-05
-3.66758577751736e-05
-2.16963146026001e-05
-4.37742527105287e-05
-3.3174570027666e-05
6.86238552120601e-06
-4.17662967651881e-05
-3.29955475416478e-06
-6.97052325078251e-05
-3.03733677293084e-05
-2.258888425911e-05
-1.27726394993896e-05
-1.52170882370948e-05
-3.64055983075687e-05
-5.31747934781475e-05
-2.93796343570997e-05
-4.25063320991644e-05
-4.26299279750282e-06
-2.40826870177976e-05
1.35945367586168e-06
-1.35173134478366e-05
-3.15724616855067e-05
-1.87241093998693e-05
-2.48865049121448e-05
-2.27910495433367e-05
-3.39901540872096e-05
-2.14894077106751e-05
-2.02309734282505e-05
-4.41302769903754e-05
-5.80850289602626e-05
-2.13691379716592e-05
-2.70419896739371e-05
-2.82693131254542e-05
-2.60136725486861e-05
-3.04686414557609e-05
-5.48920588234521e-05
-2.4513601359134e-05
-2.37130009992738e-05
-2.68614377911197e-05
-2.61598238799014e-05
-7.10856683796023e-06
-1.24783816130235e-05
-4.46253301331945e-05
-3.44092145109496e-05
-1.34495342079992e-05
-5.09969006085396e-05
-5.20508189835055e-05
-1.60215708092196e-05
-1.23701872991815e-05
-3.71006453332724e-05
-1.81898042436016e-06
-3.45840113080248e-06
-2.08275603569644e-05
-3.08458215818472e-05
-4.01937376192774e-05
-3.47054456062442e-05
-4.48908237005921e-05
-4.23577166108759e-05
-3.12005607324628e-05
-4.53539412660455e-05
-3.25418311915359e-05
-4.5033374836023e-05
-2.67061272070311e-05
-2.03221959683867e-05
-4.86736090889018e-05
-8.49258323262237e-07
-4.03155922653102e-05
-3.78363454135246e-05
-6.49144731934692e-06
-3.25175881503578e-05
-4.48350898153446e-05
-3.53447751940279e-05
-5.10213803618696e-05
-3.4571056435339e-05
-3.96176606621448e-05
-2.42114901799913e-05
-2.28278250940384e-05
-2.12404185832214e-05
-3.92717723934687e-05
-3.86807231727284e-05
-1.30423078007665e-05
-3.41016628888506e-05
-3.75730801819232e-05
-3.33579134815532e-05
-2.30894350959047e-05
-3.3623433260114e-05
-5.43023902972397e-05
-1.40023825204879e-05
-5.09070395500659e-06
-2.59396313369771e-05
-5.83242301076151e-05
-3.0369039419252e-05
-7.78418333663142e-06
-4.30534234706744e-05
-4.38584593862895e-05
-1.13610427270625e-05
-3.66802963301793e-05
-2.80965323800205e-05
-4.8152379416106e-05
-4.23316687215586e-05
-2.08458641211868e-05
-2.17741078471463e-05
9.09930505061552e-06
-2.83995301836322e-05
-3.1777822945988e-05
-2.79689022554836e-05
-4.81421986805984e-05
-1.03157511694305e-05
-4.54193410616376e-05
-2.69315183549679e-05
-1.71191636235088e-05
-5.02570962130003e-05
-1.48834689162238e-05
-3.09375720257722e-05
-1.66562429804692e-05
-7.22338522000259e-05
-4.64323036443963e-05
-3.3739220212818e-05
-2.53144688568977e-05
-3.61121462723419e-05
-3.32372073091016e-05
-2.81668056724974e-05
1.16257851342073e-06
-4.01723897700263e-05
-1.93791252341042e-05
-2.65146517077324e-05
1.60299939946421e-05
-4.58268568613497e-05
-4.48640031733566e-05
-1.89399556894805e-05
-4.24239935472943e-05
-9.33116747220228e-06
-3.40700968336542e-05
-4.19026356402396e-05
-1.46327525889102e-05
-7.20671536291889e-06
3.32602288829627e-06
-8.30379348032857e-06
-1.26935158564658e-05
5.36422488087842e-06
-2.76977829832676e-05
-1.9391191005689e-05
-4.31115700997862e-05
-3.5143756443568e-05
-4.85614147271834e-05
-9.5049216325732e-06
-2.58354274337894e-05
1.13275229243475e-05
-4.48275528766456e-05
-2.77646450612918e-05
-2.51454003149198e-05
-5.06887959629803e-05
-4.75505502129091e-05
-3.69986566525531e-05
-2.21814756219009e-05
-2.44387164635172e-05
-2.72823912463346e-05
-3.50233869065544e-05
-4.04620512730214e-05
-2.38473809135117e-05
-3.54020335756463e-05
-4.25121897814396e-05
-4.67191341980399e-05
-3.59060758492298e-05
-5.08360395202129e-05
-1.232694568263e-05
-4.37780887403637e-05
-1.69547206715745e-05
-1.28838839669722e-05
-1.52022480604336e-05
-4.67359318234417e-05
-1.52651058543931e-05
-1.43465725871759e-05
-2.40027729006208e-05
-6.13053137745182e-05
-4.38851579062926e-05
-1.97624035578777e-05
-6.80516730408667e-05
-5.25231130969415e-05
-2.22342161892485e-05
1.5654983574653e-06
-5.79812353739882e-05
-2.94605368543502e-05
-2.44399779156509e-05
-9.57379991930088e-06
-3.36501551031103e-05
-9.57742623965115e-06
-2.69761336499133e-05
-1.51028086952335e-05
-1.1089160703556e-05
-3.0830448538142e-05
3.32639771526234e-06
-9.67481562329007e-06
-2.90280405735809e-05
1.13087274572737e-05
-3.50306412885465e-05
-7.58969475445354e-06
-3.76382746732088e-05
-3.40165207945638e-05
-4.33126113896432e-05
-3.06225324370899e-05
-4.24630970446778e-05
-2.60045076074523e-05
-4.23854406830917e-05
-2.96654130198184e-05
-4.81398483983047e-05
-1.42766210018609e-05
-2.37870539121902e-05
-1.32679052607439e-05
-2.2997412569374e-05
-2.84246452888786e-05
-4.10769339623464e-05
-3.19173438208218e-05
-3.43140583657198e-05
-4.45170042038255e-05
-4.46912075778233e-05
-3.32708867694274e-05
-3.37062190437451e-05
-4.42947592453738e-05
-3.77015140437515e-05
-3.53760575401067e-05
-1.19927613807974e-05
-5.32337731882381e-05
-5.54131947940521e-05
-6.70555750433671e-05
-4.107916237373e-05
-2.33339416463049e-05
-3.8968268032767e-05
-3.28049182244056e-05
-3.31146868916196e-05
-6.72279580764405e-06
-2.6463239797589e-05
3.83294195410357e-06
1.5337709945919e-05
-1.35914125940019e-05
-2.11985852662227e-05
-5.04446839124628e-06
4.1628115495659e-06
-2.75336462656913e-05
-2.90368047729167e-05
-4.740849254577e-05
1.48656535256062e-05
-1.81949301826014e-05
-2.53066070339521e-05
-4.55955018570962e-05
-1.98324739660132e-05
-3.2143495915851e-05
-1.77886871637736e-05
-3.69701360795409e-05
-3.45538994983641e-05
-3.38458222090786e-05
-6.04936632309588e-05
-4.58286784922569e-05
-3.92166766032713e-05
-7.65279769736386e-06
-3.62324938185127e-05
-2.01451167097641e-05
-1.57827259009461e-06
-4.61798348426019e-05
-1.84255784798092e-05
-4.18560065413933e-05
-2.94798801057617e-05
-7.56835735625257e-05
9.96309050322072e-06
-2.91688135931058e-05
-1.96227063573725e-05
-3.16626799283792e-05
2.01266894644105e-06
-6.35844681142196e-05
-2.41284173440114e-05
-3.30346565445273e-05
-3.21606000156377e-05
-4.57395722790069e-05
-3.30952334064793e-05
-3.24514310395466e-05
-1.67193233661865e-05
-8.44164672333898e-06
-1.3605351875436e-05
-1.88574664507851e-05
-4.3342711912015e-05
-6.8355947736517e-06
-2.52501385500098e-05
-3.09077773757356e-05
-3.15424651873769e-05
-1.80202058405564e-05
-2.79690937946614e-05
-1.58426755796389e-05
-2.73322543349993e-05
-4.8117759762444e-06
-1.30432032126291e-05
-3.29911082431034e-05
-1.52340544788825e-05
-3.80531723114212e-06
-4.42428418213549e-05
-3.66093801956895e-05
-3.05250538644412e-05
-4.16404478977941e-05
-3.60739441763541e-05
-2.77715869711436e-05
-1.54912367780634e-05
-4.11817048639256e-05
-3.28186736094659e-05
-3.92366804022252e-05
-1.89901070102914e-05
-3.94324644041358e-05
-3.62500865791899e-05
-3.65135255800758e-05
-1.78820977417562e-06
-7.01600714827824e-05
-6.39536198465525e-06
-2.38499899018652e-05
-1.69143623015936e-05
-6.10991451052903e-05
-1.70268589878069e-05
-3.91873346144867e-06
-3.49593737308694e-05
-2.08506496422266e-05
-6.24930448375186e-06
5.76643936617469e-06
-4.16764162994979e-05
-1.46529892101179e-05
-2.81628385421514e-05
-2.74219635806608e-05
-5.83892694861293e-06
-3.3617730919976e-05
-2.81548804867013e-05
-5.61562062067628e-05
-2.44195021271438e-05
-2.15200991347996e-05
-2.56983565139474e-05
-7.40284756606831e-06
-3.74983740128521e-05
-3.95099066275837e-05
-6.200838958473e-05
-2.66124689708128e-05
-2.30879799542436e-05
-1.21750984761323e-05
-2.55776884586431e-05
-1.20669423741312e-05
-3.07108027900593e-05
-4.45490485322877e-05
-2.54744738404893e-05
-9.07557164743731e-06
-1.63659619926548e-05
-2.46087423974794e-05
-1.9343088756017e-05
-3.03742585469952e-05
-1.69812398118365e-05
-3.68073000673273e-05
-2.03679192581105e-05
-1.98010641017154e-05
-3.15160072400026e-05
-2.96309285029675e-05
-3.03973973113894e-05
-1.88881597073391e-05
-5.52862097684185e-05
-3.76694890246045e-05
-3.7763765389535e-05
-2.96415539992556e-05
-3.14448631745074e-05
-1.3964966004421e-05
-1.79405991569919e-05
-2.34703444082903e-05
-3.6976566000799e-05
-3.73580855091727e-05
-3.46382448371747e-05
-2.95581494243063e-05
-3.11659025863332e-05
-1.94178317068785e-05
-2.99517901862013e-05
-2.34460846598124e-06
-7.39656047755215e-06
-1.54260132851108e-05
-6.24726816454914e-06
-5.66266417769608e-05
-2.27118573784488e-05
-1.8680614114966e-05
-2.2476725999465e-05
-4.35950502854862e-05
-3.01062246892596e-05
-1.17463228422204e-05
-1.36571802559751e-05
-2.90522683674052e-05
-1.6098050896172e-05
-2.59545224095542e-05
-1.67013974472403e-05
-2.08519086041523e-05
-3.87449161843107e-05
-3.92208126662874e-06
-2.18706120743748e-05
-5.38151364832817e-05
-1.81272388808812e-05
-3.24934561309486e-05
-1.81254302571928e-06
-2.48535234136178e-05
-2.17474744885076e-05
-3.19354249479637e-05
-2.53659141490094e-05
-4.29993191585275e-05
-3.47994746512872e-05
-1.93994029437513e-05
-1.91400664125179e-05
-5.15415162601398e-05
-3.58996044812724e-06
-1.54650628388305e-05
-9.8378937688784e-06
-2.80098160114058e-05
-3.78413340921064e-05
-2.83523041527452e-05
-1.68784700879737e-05
-2.47366590529912e-05
-1.38912849828168e-05
-2.19425711038808e-05
-1.80916329231213e-05
-2.7813644492921e-05
-3.28200404951615e-05
-5.09693987184414e-05
-2.3173900307273e-05
-7.95442572482535e-06
-3.65425332859374e-05
-2.53718170518616e-05
-1.33551211229725e-05
-6.94029315084015e-06
-6.57493744801728e-05
-3.77226214163533e-05
-1.31893292188524e-05
-6.54580986957003e-06
1.73018481549536e-05
-3.38006767793241e-05
-9.65973413377788e-06
-2.6105037945969e-05
-3.54370471605794e-05
-1.81665683445127e-05
-4.99357480514766e-06
-3.54601547598946e-05
-7.3875151131591e-06
-1.90378671329121e-05
-1.42753309415827e-05
-4.05569300692009e-05
-1.10078323989325e-05
-4.63489778386016e-05
-5.19762821331701e-05
-2.94347482906159e-05
-2.89755243907946e-05
-4.10622869270572e-05
-9.86744726639547e-06
-4.12518817061215e-05
-4.33208570317699e-05
-2.98127593773045e-05
-2.20853552095614e-05
-2.71972185621916e-06
-7.90371792795901e-06
-4.09335388202146e-05
-5.71784795847038e-05
-4.14768912425021e-05
-3.8104284381735e-05
-1.37115061481402e-05
-3.43158709147096e-05
-2.32570997772202e-05
-2.0776385736613e-05
-4.93119675710185e-05
-1.32331845245649e-05
3.02412019611087e-06
-2.54599793970252e-05
-7.0733776202455e-05
-2.09367167220547e-05
-2.28163692947356e-05
-4.15759897711739e-05
-4.52342222127663e-05
-1.06950066180011e-05
-3.20397626335502e-05
-3.45387226539025e-05
-6.92118398113333e-05
-2.22672975886009e-05
-4.56197178099201e-05
-2.24029011644265e-05
-2.97593977609463e-05
-1.95518250593387e-05
-4.81971971475623e-05
-1.97530585891629e-05
-1.38526462891447e-05
-1.63688214838969e-05
-2.56336719286398e-05
-2.43885651511991e-05
-2.02796726470356e-05
-3.63910983770583e-05
-1.80486710244483e-05
-8.39683697254847e-06
-4.30687612031499e-05
-3.17454357095716e-05
-2.50887133041855e-05
-1.67201396056022e-05
9.17123364530435e-07
-5.72388981959755e-05
-2.69621911700712e-05
-4.09724908770002e-05
-3.33649582831402e-05
-6.05512546731557e-05
-1.57034320968034e-05
-1.01382245025332e-05
-2.71597077912666e-05
-1.40558998305666e-05
-2.76148949283457e-05
-1.23056714716402e-05
-3.40329797775267e-05
-4.85670955357814e-05
3.8352907482844e-06
-2.72836947375773e-05
-3.23782739902623e-05
-3.78835407842937e-05
-2.43771075679887e-05
-1.36859470729043e-05
-4.9837395036943e-07
-1.07022578076159e-05
-6.15321330299239e-05
-4.10059731004442e-05
-9.30100299138646e-06
-5.16793362047902e-05
-2.47662901165839e-05
-2.80019489713617e-05
-4.41957937001286e-05
-1.89548305525672e-05
-2.01945973834511e-05
-5.51666279363034e-05
-2.13469862723092e-05
-5.74645602832237e-06
5.45555098053773e-06
-2.17718735100371e-05
-2.83187904455581e-06
-2.23398773508839e-05
-4.03130805878585e-05
-3.94488361177834e-05
-4.83442835580543e-06
-2.76111248201471e-05
-4.1704968066146e-06
-3.59657019936343e-05
-3.14426353291153e-05
-5.65627524156337e-05
-3.92838612047698e-05
-2.39431053422218e-05
-3.94525052287511e-05
-2.71464665582141e-05
-9.82209777907547e-06
-2.10893756606809e-05
-3.6771530933957e-05
-3.56117562069572e-05
6.07967940790307e-07
-2.5596785962992e-05
-2.57181497046525e-05
-9.97273702487835e-06
-2.43260071556945e-05
-3.65787073554217e-05
4.65974541463698e-08
-4.1831665944751e-05
-6.11534440988819e-05
1.10765790842955e-06
-6.11750425737599e-05
-7.19070119315533e-06
-3.65482640742791e-05
-9.16846415425882e-06
-1.37694288949497e-05
-4.35223824733869e-05
-2.13441676820832e-05
-2.38984817330389e-05
-8.24576708420066e-06
-5.29966863397544e-05
-2.52941304901843e-05
-5.26385448413372e-06
2.53924102784471e-06
-3.34650830038449e-05
-3.62159254094537e-05
1.60070272402829e-05
-3.97004487846339e-05
-5.07372239729755e-06
-5.27059276222736e-05
-5.12555041687925e-05
-5.50697447409435e-05
-2.66495272305061e-05
-2.207981829139e-05
-5.05585703648041e-05
-3.63744774198694e-05
-4.31907963707818e-05
-5.21477247539871e-05
-3.61014749870411e-05
-1.93741420720451e-05
-8.68549309303461e-06
-3.76779488982107e-05
-2.79918250708162e-05
-1.68145471034413e-06
-1.50739546822267e-05
-2.54574004839217e-05
-3.89894591342915e-05
-4.06918702631443e-05
-5.30259418757075e-05
-5.04619605954892e-05
-2.96093140004588e-05
-3.71955147951918e-05
-4.30706540051146e-05
-5.5532666362324e-05
-2.87928552943311e-05
-4.86688493219666e-05
-3.72283947117641e-05
-3.32892849428846e-05
-4.70216292880561e-05
-4.98777456800538e-05
-2.90380088090182e-05
5.55720556172848e-07
-2.0754451631444e-05
-3.24844016482721e-05
-3.48556902392031e-05
-3.28598880018038e-05
-2.61908984564199e-05
-3.76671123572186e-05
-3.3633581592114e-06
-6.61999680213797e-06
-2.32360562858345e-05
-2.71383427456915e-05
-5.26678874102339e-05
-4.0488095414248e-06
-3.54676165563299e-05
-5.63930697351802e-05
-1.4504689902744e-05
-3.4494469989514e-05
-1.2715803344819e-05
-1.42848544747947e-06
-3.50486920600627e-05
-3.5317963210443e-05
-1.71717582775056e-05
-6.26560501345956e-05
-2.19370812719622e-05
-1.75407957761075e-05
-4.73578619239692e-06
-4.60948650469329e-05
-3.71387202083001e-05
-3.31345970069126e-05
-2.47937905621547e-05
-3.83801403840511e-05
-4.96015946258176e-05
-3.63115183214145e-05
-2.56573722005588e-05
-8.71594266549099e-06
-3.17456299179667e-05
-4.30471014490418e-05
-7.56035735081267e-06
-3.86696237728053e-07
-5.38113285945665e-05
-1.63699040735317e-05
-3.24774740911411e-05
-4.29711527620999e-05
-3.03929400603425e-05
-2.43565143207208e-05
-2.26109902157845e-06
-2.33892422685274e-05
-3.43147678649859e-05
5.5654296868311e-07
-4.70273403301801e-05
-1.58444572030565e-05
-1.89498945407299e-05
-1.80415688786863e-05
-3.56271718636978e-05
-3.78731710953303e-05
1.1745031986431e-06
-3.91470843109114e-05
-4.78353876981958e-05
-1.3979494851528e-06
-2.71167424195815e-05
-5.25728730682456e-05
-2.43474127910599e-05
-2.43221796583233e-05
-1.80057638677661e-05
-3.65458544669952e-05
-2.30899641374598e-05
-2.34516575865198e-05
-3.42856746019885e-05
-7.89378071342893e-06
-2.79786086720604e-05
-9.02267559505964e-06
-1.30602492021389e-05
-6.23090820927789e-05
-4.87960465724482e-05
-1.23071368024855e-05
-6.53155694292993e-05
9.93917427966064e-06
-3.5739779669611e-05
-3.15804267258957e-05
-1.98298641756264e-05
-1.95838596778302e-05
-2.17714944570033e-05
-5.37088796631352e-05
-2.21674120481309e-05
-8.72319870951937e-06
-2.35347781689665e-05
-1.55532251692823e-05
-1.00689662167736e-05
-9.48731514379534e-06
-9.4754893228576e-06
-6.14894501648973e-06
-1.40242801006028e-05
-3.74386009908046e-05
-2.50010494139604e-05
-3.60832681819461e-05
-3.8736577258952e-05
-4.81930917076203e-06
-5.26624025537516e-05
-2.99517995130149e-05
-4.31087838636599e-05
-2.30183404639066e-05
-1.04612421694954e-05
-3.18538063995927e-05
-3.94541006913621e-05
-4.23904516220359e-05
-2.22981328657759e-05
-2.91745593720076e-05
-8.96173695552771e-06
-5.48951111693617e-05
-1.58342918841755e-05
-3.07470032213938e-05
-2.78774157843591e-05
-3.71483678478765e-05
-3.34639444674104e-05
-2.50613631536552e-05
-1.69891859676133e-05
-3.93672088540586e-05
-6.19973655556645e-05
-3.41699399153222e-05
-2.85486991285567e-05
7.15836757857601e-06
-2.46100935979236e-05
-2.36733176860317e-05
-2.69792175026573e-05
-3.80683862186861e-05
-4.00232344020409e-05
-2.69717796091535e-06
-1.17325315754615e-05
-1.66247618996249e-05
-2.2297634360465e-05
-1.0948481010571e-05
-3.66993376073095e-05
-3.8008650425586e-05
-6.45159290592033e-06
-2.10976485855703e-05
-3.73348140704377e-05
-2.23220661602202e-05
-3.24716539512479e-05
-2.7493998710277e-05
-2.22023135078961e-05
6.11272584239629e-07
-2.92110807764812e-05
-4.65480404381486e-05
-1.41088919079014e-05
-3.1573463983225e-05
-3.62474873069139e-05
-6.66964745365877e-05
-5.80983586059271e-05
-1.90272686039231e-05
-3.80220885403738e-06
-6.24556521319851e-05
-2.94109324535448e-05
-4.04649897489743e-05
-5.36372683246847e-05
-1.94122869916029e-05
-3.99113746424107e-05
-7.16731757547351e-05
-3.06762386512122e-05
-1.8456563574874e-05
-1.301250070228e-05
-1.25651881284413e-05
-4.46276488126703e-05
-3.36553631323752e-05
-2.92478925749658e-05
-2.3639933432846e-05
-1.64879095434995e-05
-4.56118709959003e-05
-4.33898034815953e-05
-2.84082249561027e-05
-4.3368648537933e-05
-8.87347108819918e-06
-4.29025091049442e-05
-1.30691891794096e-05
-1.11964069265028e-05
-2.87627857333282e-06
-2.69965845584222e-05
-4.69564695025242e-06
-1.89593377631971e-05
-9.38295921297058e-06
-3.63900451565015e-05
-4.07909855111103e-05
-5.58764156734379e-05
-1.08539674500406e-05
-3.68405721953452e-05
-1.93433058369997e-05
-1.46085524919976e-05
-5.55195050653407e-05
-7.72883243138029e-05
-6.10382041566122e-05
-1.79634165383497e-05
-1.84632482406508e-05
-2.45394316041219e-05
-2.55515399339041e-05
-2.61882512735599e-05
-4.61162674700093e-05
-1.37054841457095e-05
-1.51567490204889e-05
-6.80226169835466e-05
-5.7173314701086e-05
-3.31618536497568e-05
-2.78279076121881e-05
-9.29061371674342e-06
-9.36946911999054e-06
-1.51436001659891e-05
-2.2240338571387e-05
-1.88440435417067e-05
-3.40246103197248e-05
-5.14450745310023e-05
-5.71215615978608e-06
-2.57087009519002e-05
3.39580503694152e-06
-2.99815903263594e-05
-3.55392461084642e-05
-1.59297342909044e-06
-5.62394948428208e-06
-4.50126090017514e-05
-5.65579648039784e-06
-4.84534151440755e-05
-4.879587348692e-05
-8.73000947624493e-06
-1.99228410544987e-05
-1.00643182097701e-05
-2.50487305590015e-05
-1.41898451896933e-05
-1.06163512148621e-05
-1.68922288386662e-05
-7.57058495604702e-06
-4.65335786774759e-05
-1.88984221309794e-05
-3.0650626964256e-05
-3.74690218592896e-05
-3.36165845998155e-05
-6.79059098428493e-06
-2.78978263080565e-05
-3.28365683863372e-05
-9.19518673724765e-06
-6.00732347114021e-05
-4.4526389811677e-05
-9.83814866413385e-06
-1.41023823791042e-05
4.72604723655145e-06
-2.35377794755233e-05
-4.70514443031973e-05
-2.28180675409404e-05
-2.02150097753039e-05
-2.49438190982412e-05
5.25910708619403e-06
-3.88411248387586e-05
-2.18605705905266e-05
-2.23097933611439e-05
-3.38780370683435e-05
-2.7184562699401e-05
-2.56660235616491e-05
-1.26646818285674e-05
-2.87975709778431e-05
-2.8078935131588e-05
-1.28890459903815e-05
-6.73486724220291e-06
-4.48615460611571e-05
-9.86726390649479e-06
-2.83496366289827e-05
-3.15548268176807e-05
-8.62705898903044e-06
-2.74058740986846e-05
-1.29699409402115e-05
-4.92190721634877e-05
-3.65319097795214e-05
-4.22821021476593e-05
-1.96888935552967e-05
-3.77920082329717e-05
-3.0120171341647e-05
-2.1319382142012e-05
-4.16879778665563e-05
-3.44399816286829e-05
-2.44044298674257e-05
-5.21145179842273e-05
-3.42367943116269e-05
-3.30110706438745e-05
-6.07787942523479e-05
-3.45984277105038e-05
-2.24331035964073e-05
-3.08170263449534e-05
-1.84591537871239e-05
-1.20537305002279e-05
-2.14349338107774e-05
-2.04028346817682e-05
-2.24026494660587e-05
-2.01409475991955e-05
-1.04637007838659e-05
-1.48565235275859e-06
-4.97787473388157e-05
-1.87863988229296e-05
-1.91218936051249e-05
-2.05845768063796e-05
-1.31411350417095e-05
3.25453544061551e-07
-3.51313807741089e-05
-1.560786437049e-05
-3.77675600161067e-05
-5.77540371420698e-05
-3.22494047219744e-05
-3.57122222252498e-05
-2.90506419994427e-05
-6.44384821988643e-05
-2.72254084987526e-05
-4.05400759134886e-05
-2.06481141786398e-05
-4.66572493710816e-05
-4.47644321502089e-05
-3.77172256447671e-05
-1.81162565110159e-05
-1.60269634979587e-05
-2.76576185671541e-05
-3.91180150133505e-05
-3.00059995993853e-05
-1.62858258470399e-05
-3.02039888115886e-07
-3.38846179855061e-05
-2.35175911954224e-05
-3.71607160684136e-05
-3.53977266515849e-05
-2.36637314231219e-06
-2.90622836239464e-05
-1.91257399233819e-05
-3.44340324677262e-05
-1.50915780933946e-05
5.95452606886198e-06
-2.83268146823421e-05
-1.69353229018773e-06
-4.77013125186843e-05
-9.06174885201879e-06
-4.689936230322e-05
-2.03806363913092e-05
-1.29907961388879e-05
-4.14157878068974e-05
-2.81340480027525e-05
1.61296632858766e-05
-2.26543405138709e-05
-2.95468817039432e-05
-2.09403072026231e-05
-2.92526125889767e-05
-2.66355494112903e-05
-3.3689088043614e-05
-5.95239270565297e-05
-3.47888509645431e-05
-1.27103828113965e-05
-1.96042089548266e-05
-2.17285190859628e-05
-8.22147664598226e-06
-3.2825938631522e-05
-4.36828210891914e-05
-2.6892963113563e-05
-1.99248849657157e-05
-5.23824733549619e-05
-5.88069914986375e-06
-4.9877396598144e-06
-2.46764574192411e-05
-1.91323896164789e-05
-3.47211160260603e-05
-5.99021207887191e-05
5.50230049459171e-07
-3.60805896469962e-05
-4.16298545004811e-05
-3.05008367788668e-06
-3.69295547115527e-05
-4.74711967566327e-05
-4.40719901663765e-05
-3.01182488467675e-05
-1.92130640113176e-05
-5.22827144728537e-05
-2.73338415083804e-05
-2.06517669219659e-05
-2.63962595460687e-05
-4.43074646210932e-05
-4.33491645352663e-05
-4.68919850066902e-05
-2.6433402341672e-05
-5.17285005195793e-05
-4.63530814572993e-06
-1.05840977249441e-05
-3.58834212222511e-05
-3.23108306924782e-05
6.85864908559357e-06
-3.59661324353914e-05
-2.59973602211173e-05
-3.38722021628089e-05
-2.73678987312989e-05
-1.06169265435653e-05
-4.6409652868459e-05
-4.23757608226484e-05
-4.89961559221209e-05
-4.23414502322307e-05
2.35956281246171e-05
-3.23875279144427e-05
-2.85241444992934e-05
5.69221747792306e-06
-1.35966134113104e-05
-1.55456758872391e-05
-3.02947341223011e-05
-4.47567572982397e-05
-3.355740577663e-05
-2.89424823340862e-05
-3.79131578515512e-05
-1.05721940147881e-05
-6.78410972845397e-06
-1.25184138001205e-05
-7.96530746457013e-06
-1.24397854371189e-05
-3.14013522988194e-05
1.48777896339132e-06
6.90509653922917e-06
-6.65021516221115e-06
-5.83715601598626e-05
-3.07995849701353e-05
-5.73995945124448e-05
-3.03726643890899e-05
-2.04768646433662e-05
-2.40245301299114e-05
-2.92555324001478e-05
-1.60316248099563e-05
-4.69802921880483e-05
-4.29633109443735e-05
1.68163644240727e-06
1.81449786965302e-05
-7.11526096990847e-05
-2.5655074857993e-05
-4.65214602008452e-05
-2.25747779005875e-05
-1.8642319290224e-05
-2.11105063052624e-05
-5.17369055825681e-05
6.5427915416621e-06
-3.51851343704845e-05
-2.32945178896075e-05
-2.40254206874684e-05
-9.59366885854146e-06
-1.90391794666865e-05
-2.08041210329263e-05
-4.14386195006445e-05
-3.06010874360331e-05
-3.5781838659201e-05
-4.20399351460188e-06
-1.3248728281045e-06
-2.71859553970359e-05
-1.85534551612943e-05
-2.71895222183853e-05
-3.19630926785931e-05
-1.71198722037447e-05
-4.48074370903784e-05
-3.23008910754172e-05
-1.80848764432088e-05
-4.04819131580528e-05
-6.1782069486914e-05
-1.87317882925266e-05
-3.08694976191593e-05
-2.23271182118439e-05
-2.60760786695215e-05
-6.36448022472384e-05
-1.41596428199399e-05
-1.52759913584113e-05
-3.35767197316104e-05
-2.71576443322698e-05
3.68967774074814e-06
-2.93394884965632e-05
-2.78171658120917e-05
1.34271613467682e-05
-2.18404515236317e-05
-1.83611571696104e-05
-1.37563748157411e-05
-2.51357624532739e-05
-2.8107676949132e-05
-6.28687774217143e-06
-4.95237609135249e-05
-1.82257544672567e-05
-3.97785686636828e-06
-1.846266989528e-05
-3.34316744203346e-05
-1.07261716690037e-05
-5.59419337096896e-05
-6.99232727055785e-06
-5.71017143877852e-05
-2.13857875156976e-05
-4.87103791909612e-05
-8.32295856285046e-06
7.09477844530838e-06
-1.80507694717011e-05
-2.78519680352715e-05
-4.71418413745967e-05
-2.43725197215561e-05
-3.91949896449829e-05
-5.24149389899968e-05
-2.02727847153472e-05
-3.62714672686038e-05
-1.4059736078913e-05
-2.90484507823363e-05
-4.27029901788776e-05
-3.73731002777664e-05
-4.60040440749751e-05
-4.15213079722079e-05
-1.71733296044723e-05
-4.07036890927379e-05
-2.8161387962317e-05
-4.13859747868979e-05
-5.64151065463899e-06
-3.98349671862351e-06
-3.39521442806943e-05
-4.66055142447351e-05
-4.35031942147851e-05
-3.04080006467135e-05
-5.56779695982607e-05
-1.46120133481156e-05
-4.21604989280269e-05
-3.91578442595091e-05
-3.22236826023329e-05
5.55514651308105e-06
-2.27224490792941e-05
-2.01915097560772e-05
-2.70918748637851e-05
-2.93175621625035e-05
-3.22051541478148e-05
-3.05391325241534e-05
-2.05876722294265e-05
-4.37627727352502e-07
-3.71614190834997e-05
-3.19972939845891e-05
-3.38497999728745e-05
-1.99968308544538e-05
-2.97932400109034e-05
-4.28610005664814e-05
-2.28205032212119e-05
-1.19020306220546e-05
-2.67123359123866e-05
-4.70478274554514e-05
-3.28640590267195e-05
-2.50208615284311e-05
-3.98225923260478e-05
-1.48540285672928e-05
-5.98612075097279e-06
-4.57568572583197e-05
-3.67079806571364e-05
-4.01205855713388e-05
-2.23349003110671e-05
-5.66916206803301e-05
-4.02361137691353e-05
-3.30759857382756e-05
-3.60544330933971e-05
-1.17528016366333e-05
-1.08946111248836e-05
-3.05118501726895e-05
-4.24061193814562e-05
-5.7719969664751e-05
-4.67187858959592e-05
-1.92381405241348e-05
-2.03652502170565e-05
-6.77910054946264e-05
-2.06818938403464e-05
-4.45864458677042e-05
-5.12950912495948e-05
-1.65548002534146e-05
1.30452824661133e-05
-2.47117262704683e-05
-1.8436699423446e-05
-1.57033516694867e-05
-3.76840019955467e-05
-4.94030905921188e-05
6.08669784877512e-06
-2.16253787393343e-05
-9.62400094028863e-06
-3.78912000750599e-05
-3.83240223185025e-05
-1.6474987524525e-05
-2.85010292850193e-05
-1.72245887769528e-05
-1.52455459826604e-05
-4.84446803960349e-05
-1.94476648860679e-06
-2.25732453766647e-05
-4.40831074642945e-05
-1.71389345874787e-05
-4.51511050380638e-05
-9.66644583647974e-06
-4.7787169664594e-05
-3.05571291067672e-05
-2.86885466360494e-05
-2.0701605756561e-05
-2.30700008488637e-05
-4.15120782430286e-05
-1.53965525906089e-05
-1.22414861392237e-05
-2.59660036597072e-05
-2.12476046104613e-05
1.05359039606683e-05
-4.08547582789636e-05
-3.11494559444423e-05
-2.93483467813955e-05
-6.94388581210062e-05
-1.31802940755876e-05
-4.25020509662687e-05
-5.92381349717745e-05
-1.88711653804363e-05
-4.55824989069611e-05
-1.92920539777114e-06
-8.67125369936639e-06
-1.67184504025304e-05
-1.85078923958423e-05
-2.20152285528771e-05
-4.75889359517799e-05
-2.14920922501821e-05
-3.83153880833485e-05
-1.92810329857092e-05
-1.95840055671513e-05
-2.95698316122679e-05
-2.84799490173278e-05
-1.11391773967532e-05
-3.18035518411983e-05
-1.42518160376539e-05
-2.72983755186346e-05
3.13567386068404e-06
-1.66120913202564e-05
2.32221068923331e-06
-2.58588002990081e-05
-4.17020061302686e-05
-3.78485241272912e-05
-3.5215895855444e-05
-3.09660967730976e-05
-4.48887702489337e-05
-1.80264950734965e-05
-3.11981719029948e-05
-3.82381846136049e-05
-6.31311398910531e-06
-3.07662918893627e-07
-2.87967679288927e-05
-3.69256241030876e-05
-1.85303653289371e-05
-2.12211422383016e-05
-4.80752699774779e-05
-3.25268557559359e-05
-1.29241759493225e-06
-2.0033724142498e-05
-3.73115872868674e-05
-3.78042288535168e-05
3.59693478248553e-06
-4.13181524455707e-05
-1.62742721632872e-05
-3.63440672701068e-05
-2.89884191516442e-05
-3.6113457483534e-05
-1.97593453304397e-05
-4.03492486841605e-05
-3.3684302528629e-05
-7.6536683942025e-05
-2.68333636196831e-05
-3.86031825802564e-05
-1.39824653555861e-05
-3.16962134815366e-05
-4.17652505610553e-05
-2.90702883880016e-05
-2.00178012641647e-05
-2.96240584242556e-05
-3.28150155521259e-05
-5.5762640257514e-05
-3.04829667593988e-05
-3.02592164244767e-05
-2.63421382900903e-05
-4.77937204751902e-05
-3.2059603872936e-05
-2.82546958121618e-05
-6.72196151793642e-06
-2.5789097132294e-05
-4.09844654191333e-05
-2.40078471979437e-05
-4.56108279849129e-05
-4.81703070839243e-06
-2.86799169128507e-05
-3.20300432308536e-05
-3.53995199605357e-05
-5.44895461479147e-05
-4.66473785360263e-05
-6.81737610360646e-06
-2.47237404564013e-05
-3.20878113856587e-05
-2.22418827647264e-05
-2.33353618701877e-05
-1.9338591258368e-05
-5.22942576408351e-05
-9.11891117225195e-07
-1.04881946279141e-05
-2.36239809492842e-05
-4.53238436035894e-05
-4.22242577255736e-05
-2.83250432069624e-05
-2.70409136192003e-05
-3.43711130255104e-06
-3.63563423639845e-05
-2.61810948913748e-05
-1.79793368364199e-05
-3.40360674366825e-05
-4.67809932583698e-05
-3.73976443621027e-05
-2.40296001235667e-05
-4.60057198466627e-05
-5.82581457781972e-05
-3.88894582454293e-05
-6.65474116489006e-06
-1.84521726775316e-05
-2.35035646190925e-05
-1.58556341526441e-05
-1.42383995901796e-05
-2.12867526194987e-05
-5.69504963925944e-05
-3.98527003292753e-05
-1.81157760358259e-05
-1.88722782646423e-05
-2.02511453749651e-05
-4.2427049733898e-05
-2.81650108327975e-05
-8.3708501238364e-06
-1.71686690645774e-05
-9.31031549870945e-06
-2.89277745566923e-05
-1.90127759282998e-05
-7.12350456953689e-05
-1.77105985169389e-05
-4.09803169375006e-05
-2.6852950822738e-05
-4.27605993417188e-06
-3.14552843233578e-05
-1.97253360360614e-05
-1.47571639922985e-05
-8.95258167329109e-06
-2.91595544986148e-05
-1.96817000299652e-05
-4.39444379478844e-05
-1.05122503008291e-05
-2.90369197623697e-05
-2.13922488432772e-06
-2.82012971783064e-05
-3.19352665370851e-05
-1.59445137304251e-05
-2.09661345175583e-05
-4.23443034440057e-05
1.06771262112353e-05
-4.43261918128258e-05
-3.26598309917519e-05
-2.48756274482915e-05
-3.63655621247659e-05
-1.75637480624817e-05
-4.39300301024605e-05
-4.94636347746009e-05
-5.61696345303138e-05
-2.9950136365776e-05
-5.92502214598143e-06
-4.88574753031827e-05
-5.68414354455766e-05
-1.72615632642806e-05
-1.79269401472596e-05
-1.50080099676426e-05
-4.79178573566773e-05
-2.83114324575332e-05
-4.12418429214559e-05
-5.0980461467541e-05
-2.44049954457956e-05
-4.13852571160867e-05
-4.17584268154763e-05
-1.74781897707895e-05
-4.51396675144945e-05
-4.44151995954898e-05
-2.85261584070684e-05
-8.27405126980573e-06
-3.40130539810304e-05
-2.40146694602442e-05
-4.8843714930904e-05
-3.95965486824372e-05
-2.84492083281141e-05
-5.57335521062627e-05
-4.51178038394169e-06
-2.16540790376392e-05
-2.56987291588593e-05
3.05135779351855e-06
-3.04599690441335e-05
-2.42519226493356e-05
-1.81419096864434e-05
-1.55999129018212e-05
-3.26628238288466e-05
-9.68153652271437e-06
-5.45619221813642e-05
-3.58520276050096e-05
-1.82755040030808e-05
-1.22728246944682e-06
-1.48033758204999e-05
-3.95615684080719e-05
-2.7794381965567e-05
-1.6102335085994e-05
-6.74633188026187e-05
-6.46042513031382e-05
-3.31084296114093e-05
-4.17331911405544e-05
-3.54262541339838e-05
-3.88494358254357e-05
9.91676545501558e-07
-3.83362045485272e-05
-4.32624014538721e-05
-1.97436159957427e-05
-1.92506456990993e-05
-2.32190084474727e-05
-3.09688299505847e-05
-3.83590901230172e-05
-2.71713526523142e-05
-2.69753417704193e-05
-1.69989547583526e-05
-2.90972397481963e-05
-2.40040080509724e-05
-8.32354990395532e-06
-2.70206524915838e-05
-4.87075178676828e-05
-3.60287789911811e-05
-7.33479537731793e-05
-3.33950568982004e-05
-3.33017151034813e-05
-2.82297923626488e-05
-1.37418990233558e-05
-6.03918668205051e-05
-3.36941986952128e-05
-1.06471124220724e-05
-2.11399431879628e-05
-2.0991496307691e-05
-1.63329738818748e-05
-2.99184199684433e-05
-5.1845683578985e-05
-1.0046706197351e-05
-8.97111919712616e-06
-5.40452806568972e-06
-7.90176497121561e-06
-1.41527773360019e-05
-2.17461172947274e-05
-3.54376247446767e-05
-2.7893261311509e-05
-3.97711529137004e-05
-8.92696373126207e-06
-1.73248754163445e-05
-4.75061299369492e-05
-1.9449071578098e-05
-4.57962007696518e-05
1.43176968107928e-06
-4.10381621266437e-05
-4.05278356365882e-05
-2.92365450571216e-05
-4.0135956402588e-05
-2.89079757829223e-05
-3.5586857366538e-05
-6.48317524040955e-05
-3.14632292880148e-05
-4.14664625997975e-05
-8.00400337681037e-06
-2.50335904109008e-05
-2.21053217162968e-05
-3.47727200793131e-05
-3.69199973192223e-05
-3.99383264834266e-05
-5.15704681817572e-05
-6.63869215716477e-05
-3.73504654925119e-05
-4.30698073465115e-05
-7.36610037785244e-06
-3.05244708979283e-05
-3.15855192171059e-05
-2.18623451373074e-05
-8.12779346576114e-06
-4.46862069277051e-05
-4.78499932615732e-05
-2.50663878952465e-05
-3.75808708722202e-05
-3.22619017857313e-05
-1.97792526218537e-05
-3.27626154367461e-05
-4.3800797420661e-05
-4.18385289344373e-05
-1.98638134868585e-05
-3.10400364958384e-05
-6.63791829125314e-05
-4.86339050322858e-05
-3.0249662890425e-05
-3.32413877469135e-05
-3.62761279401634e-05
-5.78200570040757e-06
-2.2611688376278e-05
-4.04972231031782e-05
-2.57190466760285e-05
-1.82454547751153e-05
-3.82745529241563e-05
-4.07189962884923e-05
-3.13747814184312e-05
-2.74548659794662e-05
-2.72302061715093e-05
-5.76971474886687e-05
-3.88814875647637e-05
-4.17796296553724e-05
-1.59255509888568e-05
-1.32050115783107e-05
-2.38718412038739e-05
-3.81893425286379e-05
-2.09658839449992e-05
-4.72238781461366e-05
1.60629668127139e-06
-5.41156305812564e-05
-4.1789595148502e-05
-3.18580570448785e-05
-1.68205387549249e-05
-3.80325600568631e-05
-3.83377155898214e-05
-1.61476676493617e-05
-4.57818307679869e-05
-4.36015084651765e-05
-4.2852805612616e-05
-3.44833000677355e-05
-1.77476733857938e-05
-3.40420198062523e-05
-3.47558071766032e-05
-2.07993210697584e-05
-3.44476003350666e-05
-2.6123572738128e-05
-7.67386914767377e-05
-4.5066351512653e-05
-2.48758568400761e-05
-5.94130153309521e-05
-2.30602463798757e-05
-2.11954693159124e-05
-2.8271702020043e-05
-4.94370881511965e-05
-3.57590684696927e-05
-3.91777030350877e-05
8.65034651675542e-06
-5.30083167680133e-05
-1.29281134822122e-05
-4.67828963335002e-05
-8.21296813228032e-06
-1.48545086165511e-05
-1.68501609450303e-05
-3.00034584421528e-05
-3.11757763809803e-05
-4.23823219004467e-05
-3.12790298655525e-05
-4.23682057273134e-05
-2.73167550877319e-05
-1.3859373041395e-05
-4.01361254609057e-05
-4.96541670752301e-05
-2.36297940044882e-05
-5.70647124645915e-05
-4.69227427492124e-05
-2.79646168597577e-05
-2.08673528068805e-05
-5.11285481101815e-05
9.47390291365097e-06
-4.01603899983616e-05
-4.44213659312044e-05
-1.97905202428618e-06
-6.13574414798267e-05
-1.01774792671128e-05
-3.22173855467916e-05
-1.38972070208426e-05
-1.86420517392513e-05
-3.00382594516382e-05
-2.50907732182337e-05
-2.05257428215175e-05
-1.24374899141688e-05
-7.29659756461971e-05
-3.90484788914424e-05
-1.68876631393218e-05
-3.13155114180419e-05
-3.69389549491136e-05
-1.91438823481297e-05
-1.55816870962344e-05
-2.38012387180034e-05
-1.7270517750541e-05
-2.20855621352917e-05
-4.3643549185863e-05
-3.73863411810188e-05
-1.67156714506616e-05
-2.38166523520204e-05
3.84738997163964e-07
-3.40155676594099e-05
-2.1543257706591e-05
-6.04915438548696e-05
-3.93675650178772e-05
-2.48968306158616e-05
-2.85984130466648e-05
-2.58006716933538e-05
-3.90998337627111e-05
-2.55555182409244e-05
-9.19351979417862e-06
-3.65417850068182e-05
-4.61194192647462e-05
-1.82446431490279e-05
-4.18819446841581e-05
-3.62146726138844e-05
-9.77193963244004e-06
-7.52852334412875e-06
-5.05585304960072e-05
-1.56438156693594e-05
-9.45666756880636e-05
-2.02228522995308e-05
-4.0842676677998e-05
-3.46008391675929e-05
-2.06630348710919e-05
-3.65363303112176e-05
-3.31124906619091e-05
-4.72252200920958e-05
-2.67152067867535e-05
-4.23283196304984e-05
-4.4377123100551e-05
-2.49837033030804e-05
-1.5833924761666e-05
-4.71887022878644e-05
-1.58817491795489e-05
-2.77598109963476e-05
-3.59686409248438e-05
-1.10995001448515e-05
-3.20941306382216e-05
-4.47868106928323e-05
-3.52620346702432e-05
-1.1653212657835e-05
-5.38548329163276e-05
-3.3567702438891e-05
-3.2862203677353e-05
8.38740267981345e-06
-2.72550198133075e-05
-3.87553655683908e-05
-3.76155974057166e-05
-7.39624053952821e-06
1.18484725921465e-05
-6.71483716533025e-06
-4.67538952680823e-05
-7.32116776950468e-06
-1.88154681017696e-05
-1.61277095928984e-05
-1.43767990367581e-05
-2.75370712546193e-05
-3.81484126877426e-05
3.97552456061883e-06
2.9557899416001e-06
-2.28404676881993e-05
-1.16460287720039e-05
-3.01280304996297e-05
-2.88961710483277e-05
-4.58157664005659e-05
-2.08730771043115e-05
-5.96923894169989e-05
-4.65451862880271e-05
-3.77481100406439e-05
-2.55059762476447e-05
-6.65446110279859e-07
-3.24968832780094e-05
2.43382406500986e-06
-3.60942924325473e-05
-5.46869618867189e-05
-3.69900934015971e-05
-1.69157404826834e-05
-3.26273948555777e-05
-8.75533635488682e-06
-5.41115559542089e-05
-1.05596974119885e-05
-2.57908844438317e-05
-1.75275312704548e-05
-2.36102613370286e-05
7.32190180621267e-07
-4.17251056085869e-05
-1.39643739928645e-05
-2.06786900210525e-05
-1.59482875285576e-05
9.59905607218646e-07
-3.12305381208511e-05
-6.55548685234777e-05
-2.59231628360375e-05
-2.62482730706409e-05
-3.48322588422842e-05
1.5259734471902e-05
2.90705694312179e-06
-5.23325537206167e-05
-2.44674768663811e-05
-1.36121763221605e-05
3.75978339089713e-06
-3.28213630195166e-05
-3.60888768003303e-05
-3.72948442830519e-05
-2.00904540623715e-05
-3.06298266405569e-05
-5.69607244910876e-05
-3.89466763543551e-05
-3.44298092003418e-05
-3.60486916609931e-05
-1.58495655522383e-06
-2.55512299041128e-05
-4.95236356386358e-05
-3.18191332901825e-05
-1.34027266357703e-05
-3.55131239972337e-05
-3.71043042070614e-05
-1.14024801496686e-05
-2.41272190019665e-05
-3.01364805701236e-05
-1.13566664746004e-05
-7.69134191382121e-06
-1.89348866393251e-05
-2.38090431540992e-05
-6.55038285588794e-06
-3.1542776342988e-05
-4.41440186955556e-05
-3.84717530217162e-05
-4.11878611444424e-05
-6.45651195754225e-06
-1.5708498850809e-05
-3.22267162466066e-05
-1.37079513705017e-05
-1.5097618414019e-05
-3.10330597756087e-05
-2.74629228616927e-05
-2.6275296748847e-05
-1.3728421244903e-05
-2.90155428302708e-05
-3.49372586151664e-05
-1.978706379137e-05
-2.89255160242598e-05
-4.80129498281638e-06
-2.59629118058345e-05
-1.75379221627626e-05
-4.19239756914481e-05
-2.15622163722706e-06
-1.21028466764486e-05
-6.25920636106903e-05
-3.81203562968237e-05
-4.83331051707499e-05
-3.99130065559518e-05
-1.47066331691161e-05
-2.86275979169232e-05
-2.29846896291556e-05
-1.7859053721354e-05
-2.19432363910597e-05
-3.23202143202737e-05
-3.60341634116934e-05
-3.54360773107717e-05
-2.76442112222248e-05
-3.7135400211563e-05
-2.34736459357541e-05
-5.92540219571097e-05
-4.95862331628697e-05
-4.75881883874462e-05
-5.72319624404113e-05
-2.42606535590316e-05
1.13820559368408e-06
-4.94755515698688e-05
-4.27695044868854e-05
-2.51206266861528e-05
-5.63360402997276e-05
-3.28957013911786e-05
-1.47453301876858e-06
-4.24884912534112e-05
-2.89685663535164e-05
-2.95410248620472e-05
-2.42891976475492e-05
-3.92834478298914e-05
-4.61540582703126e-05
-2.95597300456724e-05
-4.06727565458767e-06
-6.06199973213657e-05
-4.12070798986056e-05
-1.02657368242902e-05
-1.25607706452701e-05
-1.04967021338412e-05
-1.2844376579856e-05
-1.87577644750217e-05
-3.78442092347752e-05
-4.80538952349412e-05
-5.77812477715528e-06
-2.02893041920934e-05
-3.34777608160319e-06
-5.71590187341083e-05
-2.53751870271668e-05
-3.99199325643763e-05
-2.98682046823459e-05
-4.25268535584628e-05
-1.10001420108761e-05
-5.03419906462158e-05
-2.02490371752238e-05
-2.75051155073436e-05
6.74617501093622e-06
-9.52631402265047e-06
-2.32757457552257e-05
-2.66345968429405e-05
-1.67193757494523e-05
-1.68029902172755e-05
-3.98449564287077e-05
-1.17918387657298e-05
-4.68973605991109e-05
-6.37913500399999e-05
-4.45072571623772e-05
-3.00845844015717e-05
-7.17724723147399e-05
-1.95918700546142e-05
-8.29181975949641e-06
-2.20366342172391e-06
-3.53586028002447e-05
-2.22664846083762e-05
-3.60554588286646e-05
-3.97455413961274e-05
-5.97892424389908e-07
-3.82841788310108e-05
-2.58783831305761e-05
-1.27381328542415e-05
-1.89655950452608e-05
-8.91085815134078e-06
-4.8815086996642e-05
-1.9720016300595e-05
-1.72359196971246e-05
-1.11890550393152e-05
-3.86259264501142e-05
-2.20908601772057e-05
-4.54856308061024e-06
-4.09610226370008e-05
-2.71697591969945e-05
-1.55645151201217e-05
-1.05743348756448e-05
-2.10992517997122e-05
-2.65087200340571e-06
-4.82735662551572e-05
-2.27153750649459e-05
-4.1885473306113e-05
-1.16057280981504e-05
-6.01248422217484e-05
-3.7414272763301e-05
-3.91789701444009e-05
-1.07696201158779e-05
-4.59951611744725e-05
-4.73865535412673e-05
-2.76267795192692e-05
-6.71994166731338e-05
-1.55623540450596e-05
2.17170002256551e-06
-1.17241982899916e-05
-4.87828450088782e-05
-1.78751863916903e-05
-2.03901883290978e-05
8.91319449888714e-06
-4.10692867378897e-05
-5.25236779690431e-05
-5.04970120711345e-05
-6.41601979367405e-05
-3.24352228374577e-05
-5.76961147782367e-06
-1.34102801509486e-05
-3.11080240710051e-05
-6.44787126562832e-05
-2.71076768903395e-05
-1.37260945513423e-05
-1.26106859722607e-05
-1.21672911189271e-05
-1.87348040033878e-05
-5.91906214026662e-05
-1.92469610847609e-05
-3.25473199241379e-05
-3.1515965149544e-05
-3.09751091556283e-05
-6.56772555306271e-05
-2.29937776780007e-05
-3.49098010580651e-05
-2.84655211709709e-05
-3.43803696833702e-05
-1.28030930135862e-05
-2.49044358346176e-05
-2.02131977040094e-05
-5.02967647008852e-05
-4.20341497045557e-05
-3.40865828061917e-05
-4.55230060476903e-05
-1.77649184540553e-05
-3.86982212743925e-05
-1.50750708554885e-05
-3.11369266758339e-05
-2.22991564883818e-05
-4.37880715029245e-05
-5.52177368321609e-05
-1.36594660658689e-05
-9.3807703036807e-06
-2.24845211046238e-05
-4.95103551012234e-05
-4.721146737515e-05
-5.22400572079636e-05
-3.65986167865362e-05
-2.9699096986473e-05
-2.84180393925887e-05
-4.18704679443869e-05
-2.15891352280858e-05
-8.9669834159377e-07
3.23626069322708e-06
-3.67016467092165e-05
-4.13436134180779e-05
-3.93156437071016e-05
-5.57590236967765e-05
4.17822350121971e-06
-3.41080003016584e-05
-5.37533478704916e-05
-3.82386039077128e-05
-2.93395320422533e-05
-6.02229430241206e-05
-4.88505727722888e-05
-4.68005264081956e-05
-2.71605764035572e-05
-4.07911340863429e-05
-1.98775174976365e-05
-2.65029314660567e-05
-5.44364409599054e-06
-3.38766661679401e-06
-3.96413674851949e-05
-2.34529478030804e-05
-4.90471558471193e-05
-9.28421815757695e-06
-2.2106387221616e-05
-4.87428439626817e-05
-1.44361466905775e-05
-1.10899707434299e-05
-4.43040838000111e-05
-4.33569744245066e-05
-4.90211438749299e-06
-4.19561662497177e-05
-3.97170611794707e-05
-2.02356429587873e-05
-1.59620755727997e-05
-4.63512338296208e-05
-5.50672169448613e-05
-2.1949119785393e-05
-4.85595623898726e-05
-2.83730276874813e-05
-3.89981611669864e-05
-4.25305677144638e-05
-1.19959911293335e-05
-5.11947491312851e-05
-1.74308329281739e-05
-4.85763230779706e-05
6.8660861470349e-06
-3.81648642965428e-05
-5.24632202480042e-05
-6.00239069879101e-05
-3.64868337454579e-05
-3.63027924901775e-05
-3.66734949919668e-05
-3.21632611317199e-05
-4.23031406871801e-05
-5.3168502199297e-05
-2.23132888999433e-05
-1.11084915740717e-05
-2.17883854514288e-05
-1.34380757849268e-05
-2.31031360387792e-05
-8.04096504154091e-05
4.58982223049639e-06
-3.15179290090122e-05
-1.41198989386771e-05
-4.82384192156688e-05
-2.40930090415802e-05
-1.38436556973501e-05
-2.29786804720978e-05
-2.92281333870155e-05
-3.75603603439613e-05
1.05679292573483e-05
-1.45328780196893e-05
-2.95206544220097e-05
-4.33900856731771e-05
-1.99359440417582e-05
-2.66386087351309e-05
-1.79474076414539e-06
-2.24464831974001e-05
-1.56583193020583e-05
-5.16248353245384e-05
-4.77049664211915e-06
-3.13471441434835e-05
-1.99402764456801e-05
-3.02818605000593e-05
-3.11477331915893e-05
-2.58973924697993e-05
-2.4217562758612e-05
-2.48889609283599e-05
-6.80620719901873e-05
-3.97474653390123e-05
-4.66515855603825e-06
-4.16289678260398e-06
-1.87699899386335e-05
-4.01579530523869e-05
-2.08178374560221e-05
-3.05260197222712e-06
-7.26098273515919e-06
-4.54391370859081e-05
-5.62386600935395e-05
4.57094713784629e-07
-3.61160833626164e-05
-3.14331614658909e-05
-1.39986097805302e-05
-4.20397282066775e-05
4.38842767398378e-06
-1.30451005293851e-05
-1.47281157335874e-05
-2.70056224633425e-05
-5.42601348668014e-06
-1.73305387945879e-05
-3.9805709272471e-05
-3.30871518107894e-05
-2.01264501349299e-05
-2.22958858582479e-05
-3.86441879306842e-05
-2.85451943739862e-05
-2.96392065559752e-05
-1.25901332277859e-05
-2.55269188621333e-05
-2.83274773272294e-05
-2.81280225224749e-05
-3.66980337445793e-05
-3.49929149539727e-05
-3.68683786976381e-05
-4.84281078977968e-05
-4.08914523507885e-05
-2.59476051262172e-05
-1.67524325025721e-05
-4.6331829127096e-06
-4.4406407115188e-05
-5.44660636130862e-05
-2.30074911873654e-05
-6.46346671304657e-06
-5.99822042469317e-06
-4.79392196267543e-05
-5.29330918457619e-05
-1.07845354121635e-05
-1.02451356995737e-05
-2.96385344635191e-05
-4.04263223102887e-05
-6.5800658529407e-06
-1.2598804508419e-05
-3.18760644694626e-05
-2.15932256268455e-05
-1.88241563952056e-05
-2.68017457100393e-05
-1.71059134945163e-05
-2.75784377626962e-05
-4.40642267821786e-05
-1.28695446593316e-05
-3.36784934716028e-05
-3.30062347904795e-05
6.34107589636412e-06
-4.91901473785924e-05
-3.44384871601711e-05
-1.97452560655915e-05
-3.84441173790199e-05
-4.79663324850952e-06
-2.15048974071531e-05
-4.21169770258072e-05
-3.12635520275008e-05
-3.23839419839565e-05
2.47000252620304e-06
-2.35117770930991e-05
-6.74530285976345e-05
-3.98481387223979e-05
-4.73545629610352e-05
-4.17133597697157e-05
-1.93350176422708e-05
-3.41515395335159e-05
-3.87357684337026e-05
-1.76027703020987e-05
-1.54730251181537e-05
-5.77910006386658e-06
-2.09499989195733e-05
-4.70101490321393e-05
-3.3277107126665e-05
-1.62824859154012e-05
-1.78372399592908e-05
-3.49366880558572e-05
-3.17046193959128e-05
-1.68814726608068e-05
-1.07332770826886e-05
-2.31298826853144e-05
-2.0476352656004e-05
-2.14556327622379e-05
-1.6499339431048e-05
-2.75890600289949e-05
-3.75531858672168e-05
-3.69014258937382e-05
-5.1914735759663e-05
-2.95159419580088e-05
-3.43822928336939e-05
-2.18576942823997e-05
-3.96852802201551e-05
-1.51997905778542e-05
-1.4658184664745e-05
-1.81891195335795e-06
-3.90753611108364e-05
-1.29088438055457e-05
-5.76511715829989e-05
-3.52262972530863e-05
-1.90858595760098e-05
-2.12680850846547e-05
-2.11152740782357e-05
-6.07015714312685e-05
-1.48959278407329e-05
-5.46226614409487e-05
-2.47586012469763e-05
-4.71347703503974e-05
-2.32791663637935e-05
-5.84952490675203e-05
-3.98458923204783e-05
-2.10748228792886e-05
-1.82082058964504e-05
-3.11697240226661e-05
-1.80047831724882e-05
-3.56396461790566e-05
8.22047417604468e-06
4.73902696667218e-06
-2.53000708060649e-05
-4.72895004808329e-05
-4.51793294433746e-05
-2.63937337210454e-05
-4.17160673461764e-05
-3.03435327401858e-05
-2.50825395341534e-05
-3.08349473795096e-05
-2.91198238369385e-05
-2.81554559973483e-05
6.15203458228174e-07
9.58728144245521e-07
-4.71202321295322e-05
-1.85392955414955e-05
-3.51713411000747e-05
-5.31098750509505e-05
-3.98291326102132e-05
-2.94312351922153e-05
-1.74502978982758e-05
-1.23940259290623e-05
-2.26607428259582e-05
-4.50626269304771e-05
-2.35435781373076e-05
-4.15504388927211e-05
-2.42687401041342e-05
-2.44830066848592e-05
-1.79527490209904e-05
-3.9508188488975e-05
-2.10788220069955e-05
-2.99383921777494e-05
-5.36895166053473e-05
-3.89325525920585e-05
-5.47416008446501e-05
-4.75744651235954e-05
-4.44316341028534e-05
-2.7346609249484e-05
-3.80597711090397e-05
-4.3882885048506e-05
-3.99946316433538e-05
-4.23568867677882e-05
-2.22419882176768e-05
-4.24360417337814e-05
-2.69917893956385e-05
-6.95863522738057e-05
-1.45260542831612e-05
-2.09030032757024e-05
-5.61830361813089e-05
-1.09369865550941e-05
-1.62477026830624e-05
-1.56000539344413e-05
-2.62678691167012e-05
-2.57238241490224e-05
-2.81525122128294e-05
-1.81421670458994e-05
-3.2067880781592e-05
-2.5039736677042e-05
-5.30915632400037e-05
-3.71005445538805e-05
-1.31332271940831e-05
-3.0258588475557e-05
-4.42327818816072e-05
-4.20575625266822e-05
-3.17737138866543e-05
-4.51866020998185e-05
-1.58765242361241e-05
-3.33836569593385e-05
-3.44808760975276e-05
-2.84937844557896e-05
-4.51661398178919e-05
-4.51783957226736e-05
-9.20130126020111e-06
-1.24851972367623e-05
-3.83502057902833e-05
-5.3823945152555e-05
-2.25356577328702e-05
-1.33395497869896e-05
-3.15642600462965e-05
-3.74201351617507e-05
-3.83532408355085e-05
-2.51494213049411e-05
-4.10897510912698e-05
-2.54133093052738e-05
-2.44227385321803e-05
-2.8922159719149e-05
-3.99018031586673e-05
-5.99843952319244e-05
-2.23196488403146e-05
-5.64005968709776e-06
1.24020464210281e-05
-3.15417744555714e-05
-1.24104341195377e-05
-3.38969453750017e-05
-9.89535052870706e-06
-2.12711190700147e-05
3.02142905348348e-06
-1.96817086696852e-05
-4.45964734502737e-05
-2.21810008538005e-05
-7.43988389730215e-07
-5.90396296718754e-05
-3.54336246263212e-05
-4.84065250282281e-05
-2.66687854005887e-05
-3.7988110869278e-05
-5.19983824637501e-05
-3.70176161865584e-05
-4.78013801481814e-05
-2.66134212553912e-05
-3.57966670030812e-06
-3.30341971853725e-05
-4.53050122562539e-05
-4.57710196828677e-05
-1.74635149794015e-05
-1.43878819513613e-05
-2.06004512090479e-05
-1.57936152338967e-05
-4.7481261369956e-05
-2.8612731017031e-05
-1.32721664422119e-05
-3.17672261335089e-05
-3.3950665953288e-05
-3.04109255276195e-05
-2.72120275866697e-05
-5.02843645344608e-05
-3.59522378887569e-05
-3.53282174193784e-05
-3.62328245683228e-05
-4.14673678281096e-05
-3.56818389451308e-05
-4.02040302978175e-05
-1.08591174412756e-05
-4.3960867000417e-05
-1.5499907211633e-05
-3.61971604782044e-05
-1.19825155534673e-05
-3.68023439647159e-05
-4.59878774987169e-05
-5.59441282296534e-05
-2.05179727874208e-05
-7.04923690469269e-06
-5.62983043193224e-05
-5.46218501236452e-05
-3.45121705278869e-05
-2.92396340156604e-05
-2.49763704842461e-05
-2.59906267951954e-05
-4.4054846162133e-05
-4.0684728212889e-05
-4.12564076201189e-05
-9.18336224964035e-06
-3.91050700058714e-05
-4.73144342843761e-05
1.65075302023959e-05
-8.00002333433332e-06
-1.41493566355524e-05
-2.88254535262771e-05
-3.60483123025241e-05
-3.78544729427652e-05
-9.25542468500236e-06
-5.26520101806275e-06
-1.7304805686487e-05
-5.36070241175057e-05
-2.69286369981772e-05
-1.76242445804914e-05
-3.63212708372066e-05
-1.91222807745982e-05
-2.23192135754528e-05
-3.23264352542097e-05
-1.78456635109741e-05
-9.00201870092304e-06
-1.52028736168742e-05
-1.49937197988467e-05
-1.18412464696521e-06
-6.47457520442228e-06
-3.1574340768347e-05
-1.26721368968114e-05
-5.0527214927034e-05
-3.81594782378724e-05
-4.20217237369989e-05
-3.81626176059293e-05
-4.26270903997965e-05
-1.84569270320084e-05
-5.45059321700061e-05
-3.25708034252864e-05
-6.17434400688171e-05
-3.98948767109472e-05
-4.11776583155011e-05
-6.23318286841674e-05
-3.42490791970854e-05
-2.7189627022448e-05
-4.94450030191523e-05
-6.82787386191035e-05
-2.56315573362302e-05
-6.41027597524685e-05
-5.80126252876683e-05
-3.79529980952827e-05
-3.84530443576961e-05
-5.23137612049188e-05
-3.39672459708318e-05
-4.99028820948149e-05
-2.20554011439285e-05
-3.04494927364611e-05
9.29359569569571e-06
-2.7582162904978e-05
-3.16612006506296e-05
-5.92912315254648e-05
-3.47714399712912e-05
-3.26757060971327e-05
-1.62785544499585e-05
-3.8086916177319e-05
-3.20866420310723e-05
-3.5359270846249e-05
-2.55576151424588e-05
-1.32731575954437e-05
-2.58723996484524e-05
-5.17655419282526e-05
-4.3648968288955e-05
-7.96182776237622e-06
-1.55200749769258e-05
-8.85260790748851e-06
-2.55884054268797e-05
-2.31312017013285e-05
-3.27657561242952e-05
-4.15829845830397e-05
-3.12470245991509e-05
4.10057573174373e-06
-2.34779986790754e-05
-8.15710156087958e-06
-1.73615085169003e-06
-3.77636846450767e-05
-3.5497244661677e-05
-3.44995804601613e-05
-1.75172757461246e-05
-3.93236064723784e-05
-2.70497318078012e-05
-5.52205684168006e-05
-2.97794789475882e-05
-2.67452561818685e-05
-2.23152803561727e-05
-4.21340101502209e-05
-1.21249847685003e-05
-3.38474791017355e-05
-3.33985383477628e-05
-1.66667005660637e-05
-1.58918809662825e-05
-2.96410985966264e-05
-1.39659056938686e-05
-2.46008217015698e-05
-1.54159633770975e-05
-3.22997082516678e-05
-3.71524379363369e-05
-2.48655364463658e-05
-4.04203827537099e-05
-2.38033073018096e-05
-6.35427568844607e-06
-4.57605673087423e-05
-2.73987960000373e-05
-2.94080774556637e-05
-2.43571555692427e-05
-2.66863937970966e-05
-2.83808956780663e-05
-3.69419465752914e-05
3.71127944960111e-07
-1.8743140468039e-05
-1.04621872593961e-05
-1.53463773881575e-05
-2.01163159582605e-05
-4.35824761699419e-06
-3.602874040566e-05
-2.99243589178977e-05
-2.90771796232569e-05
-4.42638569359332e-05
-2.17285274506313e-05
-5.60205486961075e-05
-8.22273573779321e-06
-2.20053751310521e-05
-4.07977830183809e-05
-2.24729945482567e-05
-3.20143926907907e-05
-6.22696331351066e-05
-3.04732378691609e-05
-9.34909205191903e-07
-2.9108500500501e-06
-6.85806451221524e-06
-6.87959874300407e-06
-3.63313218212732e-05
-5.10306304885528e-05
-2.00795315046525e-05
3.83025756013984e-06
-4.87469156498797e-05
-3.92262778539157e-05
-1.94746937196155e-05
-4.1075672097519e-05
-1.75813664733143e-05
-3.57358062462439e-05
-4.82187862038876e-05
-1.88781350631629e-05
-2.09021548392742e-05
-2.40215122697494e-05
-9.57382223894077e-06
-4.53433477009615e-05
-3.00211244445452e-05
-4.00976750506391e-05
-3.57338225116338e-05
-1.21150406916615e-05
-3.48019782854889e-05
-3.88876053907053e-05
-4.77120788886921e-05
-2.36347019124089e-05
-2.35907671075013e-05
-3.94907906621506e-05
-4.68880846682166e-05
-8.10856618407093e-06
-6.32434203719999e-05
-3.4817065818977e-05
-1.93759155763541e-05
-3.06174570346232e-05
-1.83599212170089e-05
-3.12221851762492e-05
-3.40288310823972e-05
-3.4178961091735e-05
-3.10350474607395e-05
-2.30964434302527e-05
-2.88756641031845e-05
-4.14212065212271e-06
-4.18710754444223e-05
-3.34420310444575e-05
-3.63492960641831e-05
-2.83329815094638e-05
-1.45888282772269e-05
-1.42904147017615e-05
-9.11009552955847e-06
-4.78157965198311e-05
-4.12429904267043e-05
-1.69845954809851e-05
-5.18717037123501e-05
-4.13876179142312e-05
-3.04909214529164e-05
-3.33760730509765e-05
-4.7334251373251e-05
-3.71693864737733e-05
-3.99753542412349e-05
-3.31751829646023e-05
-5.37500682421367e-05
-3.10239285323635e-05
-1.72042163311726e-05
-6.36919926564514e-06
-1.48834086357833e-05
-2.63148653561182e-05
-2.9410940225212e-05
-4.52081647814612e-05
-4.06834237934015e-05
-2.82603900391961e-05
-1.92176968597795e-05
-2.71494955128868e-05
-3.612884565706e-05
-1.70066040369466e-05
-1.93216981060901e-05
-2.51100508874143e-05
-2.22094110123212e-05
4.27229236288152e-06
-3.6837812708007e-06
-4.90207236687646e-05
-1.33817064009227e-05
1.04133942381643e-05
-4.6744421799654e-05
-3.40091936782701e-05
-4.96721510215736e-05
-2.79367026128962e-05
-1.10908196397617e-05
-3.23422483308332e-05
-2.89572057006626e-05
-5.169405302653e-05
-3.87823111520029e-05
-3.57828300252822e-05
-4.14925040065374e-05
-4.43356600661872e-05
-4.14999974738948e-05
-3.0372637697098e-05
-1.43843272164208e-05
-5.7179521463209e-05
-3.56400976285378e-05
-3.29621400018296e-05
-3.05309452460501e-05
-1.37092142028394e-05
-2.79295621990723e-05
-5.24080350956595e-05
-4.1255198317088e-05
-2.95136577393527e-05
-4.61964394700735e-05
-4.63178517310086e-05
-2.5910922572837e-05
-1.54594347681092e-05
-2.12964407265497e-05
-4.65416373124695e-05
-1.46300827394166e-05
-4.51085168125149e-05
-5.12245885781397e-05
-3.05294798575679e-05
-3.21579544091758e-05
-5.87825491063467e-05
-2.67395660416948e-05
-4.81092330917921e-05
-2.77048923445124e-05
-5.31524694569287e-06
-3.05181720967567e-05
-4.64887150546109e-05
-3.50997640238762e-05
-4.33851583962747e-05
-4.18093841320599e-05
-2.47735610348639e-05
-7.22703404965377e-06
6.11760139567137e-07
-3.18392358609929e-05
-2.88914088330992e-05
-3.19223353591105e-05
-1.02380906256095e-05
-1.42342815251464e-05
-3.69722850385686e-05
-3.40319952575706e-05
-3.4676296705267e-05
-3.77133731640708e-05
-3.00186254663026e-05
-1.22022255567289e-05
-3.81943198645382e-05
-3.39216718036046e-06
7.60271948221627e-06
-3.34675928867391e-05
-4.19028441313392e-05
-3.77419928942984e-05
-4.39154830459408e-05
-4.27166887863885e-05
-5.40241961428269e-05
-4.08359951824497e-05
-1.36361449406117e-05
-2.04104866787227e-05
-3.91152036228344e-05
-3.21447528116909e-05
-7.65560658701861e-05
-1.38832766453026e-05
-6.25573766304267e-05
-3.07038605560106e-05
-4.09169677591111e-05
-2.47811077329359e-05
-3.05580144815392e-05
-4.17258975490258e-05
-4.01699583091202e-05
-6.17507070621054e-06
-3.34540206381931e-05
-3.34602585706392e-05
-3.0751978118678e-05
-5.18419016402794e-05
-2.02067964774802e-05
-3.74737680449735e-05
-2.05753330901905e-05
-3.09501110675265e-05
-4.91963523914673e-05
-3.8300645559905e-05
1.01467570297597e-05
-3.57385836069646e-05
5.53872316366318e-06
-3.23686937647728e-05
-3.45173820371235e-05
-3.09508114484389e-05
-5.84988538287421e-05
-1.44541299473489e-05
-2.82119178537352e-05
-2.31061577239708e-05
-3.88584378736918e-05
-2.93968297007577e-05
-2.36592947879441e-05
-3.49944809224734e-05
-2.77625983382897e-05
-1.90609774588076e-05
-3.50139573893193e-05
-2.10934678812931e-05
-1.776729588277e-05
-3.48819378597684e-05
-8.09490490064266e-06
-2.47997019872367e-05
-4.79104111502787e-05
-6.10146110657929e-05
-1.21968211932831e-06
-5.32728546096062e-05
-1.88910843127253e-05
-3.69125678173907e-05
-1.61737888368396e-05
-2.475524770686e-05
-1.22933021322487e-05
-4.28859566030159e-05
-3.35598647352665e-05
-7.77874828537429e-06
-2.44269069454239e-05
-2.04449335116104e-05
-2.23820942785594e-05
-1.04407073226085e-05
-4.51638598100593e-05
-3.88431876241908e-05
-6.15092469089837e-05
-3.65006480075932e-05
-2.92185362092118e-05
1.66240879374807e-06
-3.68949215232963e-05
-4.35311418635774e-06
-5.66450803763027e-05
-4.12136790306105e-05
-3.13993015344729e-05
-2.94851433726045e-05
-3.01231953717449e-05
-3.88938826009062e-05
1.51577576871365e-05
-3.2482542686489e-05
-2.45688306958087e-05
-2.23614161532152e-05
-3.46835434347845e-05
-4.38099454175115e-05
-3.01591899356954e-05
-4.92153754905553e-05
-1.92858315651528e-05
-2.9214247348942e-05
-5.15193823343723e-05
-3.02776723731498e-05
-4.11428028573828e-05
-3.17423794990729e-05
-4.59646669482859e-05
-4.56474938475592e-05
-3.44709271508805e-05
-2.78302004979955e-05
-3.89073791706474e-05
-3.520414293908e-05
-5.70994685983726e-05
-2.99188412695332e-05
-1.05871727541133e-05
-1.74106807423529e-05
-1.12680514289004e-05
-8.61584161071896e-06
-3.19620464924958e-05
-2.52179003397114e-05
-7.4944638333745e-05
4.36328482840178e-06
-3.87270925894024e-05
-1.72493137039376e-05
-4.56613912410475e-05
-3.09426479567262e-05
-3.33657422184528e-05
-2.8482878214487e-05
4.53848325861621e-06
-1.3643580929199e-06
-4.01467447437516e-06
-4.98175017211649e-05
-3.69750795324089e-06
-4.56509988303815e-05
-4.09233930739008e-05
-2.7121041963571e-05
-8.9937508403739e-08
-5.28932969251584e-05
-2.38268018977638e-05
-2.39863238450171e-05
-2.19140660145917e-05
-3.34405774042507e-05
-3.73992314368382e-05
-2.07302442682821e-05
6.86550748180511e-06
-2.52032333289403e-05
-4.92344871217309e-05
-3.74758392378829e-05
-3.73879609680914e-05
-5.4178625530003e-05
-1.8761551684995e-05
-3.0706392975414e-05
-1.06335167215642e-05
2.08464590487434e-05
-4.17531099991554e-05
-4.02932956320915e-05
-9.74232245439455e-06
-3.75172950127854e-05
1.85321172521824e-05
-9.49063468524854e-06
-2.73173604187388e-05
-2.94506828019126e-05
-3.01489915245132e-05
-3.65865304509587e-05
-4.66010377607473e-05
-6.75270659797834e-07
-2.37167139679995e-05
-3.82071555649684e-05
-4.79249217224919e-05
-5.98567609839182e-05
-2.35920169675342e-05
-3.38607317356596e-05
-6.31003890434658e-05
-5.54799649871343e-06
-3.20852128584824e-05
-3.4569574575135e-06
-3.09439735899897e-05
-4.26963553493342e-05
-5.26351249801979e-05
-3.05037934959544e-05
-2.49523293497417e-05
-6.0342275117019e-05
-1.30897048731082e-05
-2.59870691807203e-05
-1.09063086919338e-05
-8.73064651083619e-06
-8.21052309084538e-06
-3.18143599021726e-05
-5.10001968185074e-05
-4.10825614924474e-05
-3.94247160041935e-05
-7.53616041533488e-06
-4.20111089357191e-05
-3.36153856982924e-05
-3.54037596033057e-05
-2.03691812817628e-05
-9.86678119041923e-06
-6.05059249669677e-05
-3.33940652026526e-05
-4.53297654742736e-05
-1.92051718943919e-06
-6.20618268725974e-05
-1.04904388515457e-05
-1.92985968004483e-05
-3.27391195548959e-05
-3.16435080222113e-05
-2.73924045973225e-05
-2.22104548551093e-05
-4.217175457472e-07
-1.85886339260297e-05
-2.84067824079992e-05
-5.07817498118402e-05
-3.23811252728767e-05
-3.0197447245063e-05
-3.25775101135717e-05
-3.71547999787101e-05
-5.33821467052262e-05
-4.98258412457634e-05
-4.51722511515584e-05
-2.14112258724086e-05
-3.36018070575535e-05
-2.92583586657776e-05
-1.98644183765529e-05
-7.28669637952016e-06
-1.43957979221104e-05
-1.24702891309766e-06
-5.59764490328485e-05
-1.62823598065097e-05
-3.62731198716684e-05
-2.58458650693012e-05
-3.52345657666755e-05
6.7789854933992e-06
-4.2804234053076e-05
-2.03986425341677e-05
-1.80305086905183e-05
-2.57000691425549e-05
-3.90135460795948e-05
-1.16988747170126e-05
-3.52007211468796e-05
-5.08956727086289e-06
-2.03566884654317e-05
-2.69920959594491e-05
-2.7816599680426e-05
-5.92054295023682e-06
-4.08602523918306e-05
-3.43977040298777e-05
-1.24292880702693e-05
-3.0683744863374e-05
-4.41301393684783e-05
-2.43008935622789e-05
-4.24081926430061e-05
-2.14805824946924e-05
-3.04850149929087e-05
-3.35603232867507e-05
-2.90111849685311e-05
-2.08504479751687e-05
-1.75215834033084e-05
-4.74898395248162e-05
-3.48599053142151e-05
-1.88831058681533e-05
-4.2611955792442e-05
-2.0351551122497e-05
4.73614118399326e-07
-3.67273936241134e-05
-1.54346078417939e-05
-6.66491588169255e-05
-7.56235738145146e-06
-2.53035903581897e-05
-1.29311487531518e-05
-2.34665651583232e-05
-3.81502709380445e-05
-2.64300629295369e-05
-3.16430314284487e-05
-4.44830096538971e-05
-1.30975942432119e-05
-1.76340519367626e-05
-4.0586572554048e-05
-1.72778259827351e-05
-2.41348079174849e-05
-3.39045240044014e-05
-1.81204441350049e-05
-4.786831625463e-05
1.62403361658628e-06
-3.06585639382167e-05
-1.97158561974564e-05
-3.51902453258332e-05
-4.68714123559069e-05
-3.29135401498258e-05
-1.20491089360196e-05
-2.67077486083152e-05
-9.52136489034635e-06
-2.53693459961681e-05
-6.65633164117233e-05
-3.69833005266464e-05
-2.11059140823836e-05
-9.25199873717591e-06
-5.20295839685997e-05
-3.81692501992286e-06
1.47825582925282e-06
-3.97901946744046e-05
-2.22064201317121e-05
-2.62246771487453e-05
-2.89772490784943e-05
-3.41509035268464e-05
1.05367265411621e-06
-3.76189516067529e-05
-1.76794344984585e-05
-1.79466324934893e-05
-3.67767318970631e-05
-1.86982248432233e-06
-4.09686417543285e-05
-4.85745382289364e-06
-4.38077576127114e-05
-1.9083086221748e-05
-2.81768623947139e-05
-4.67680141171106e-05
-5.59983418572043e-05
-3.20986941061104e-05
-4.44088095588109e-05
-3.25290865083359e-05
-2.17823807280466e-05
-2.03434818032639e-05
-2.02969756820413e-05
-3.79689939853502e-05
-2.86380189049398e-05
-1.75179067530497e-05
-3.9222562068622e-05
1.31203349072195e-05
-7.69153435146949e-06
-1.37358995604999e-05
-4.64380828162008e-05
-4.63320702714216e-05
-2.28718046616042e-05
-2.79899235900787e-05
-4.23535051211568e-05
-3.92545532143811e-05
-1.60890104252377e-05
-4.33381432101473e-05
-5.10851023404812e-05
-1.7629466217436e-05
-2.80472499700065e-05
-4.36559651862254e-05
2.72295144595032e-06
-1.65714977090677e-05
-3.50409847836245e-06
-2.40217953215184e-05
-4.65368361028534e-05
5.65151089580745e-06
-1.96319239550321e-05
-5.18049140647228e-06
-4.74890784538479e-05
-1.92116904246223e-05
-3.81663950998237e-05
-2.84873523586943e-05
-3.33941395921971e-05
1.30249312381044e-06
-2.85419406480847e-05
-3.69112494405837e-05
-1.63615527302515e-05
-5.08310812596852e-05
-3.50510381518847e-05
-2.65553158036218e-05
-2.59564868421036e-05
-4.95611927433168e-05
-4.19425753320636e-05
-3.57398952581789e-08
-5.07731265200161e-05
2.91324925356383e-06
-5.58289935455539e-06
-2.33689508766329e-05
-3.01854812517142e-05
-3.01870859886022e-05
-6.05533549565156e-05
-3.62753345327942e-05
-5.23952128174587e-06
-1.7711751322669e-05
-5.19826367497368e-05
-7.85368237137412e-06
6.59758576308366e-06
-2.13035181455627e-05
-2.08169262616765e-05
-2.50682875692921e-05
-3.75245695320416e-05
-3.55894572618047e-05
-5.30048686714747e-05
-5.32874677241958e-05
-1.6429809670464e-05
-2.44390971370917e-05
-2.3347467524695e-05
-2.2843466157933e-05
-2.71654155218376e-05
-2.52720159538477e-05
-1.44181979232412e-05
-1.02810077114114e-05
-3.2709469534651e-05
-4.02027764124045e-05
-2.40305929894749e-05
-1.46592306476926e-05
-1.59955222609118e-05
-6.95514400478411e-05
-2.63358856692748e-05
-1.89897574763801e-05
-6.52709262528717e-05
-4.46220141830834e-06
-3.68925204362589e-05
-4.69087121102575e-05
-2.94130834550559e-05
-2.96813527610884e-05
-2.05001004198384e-05
-2.66235993039402e-05
-2.45643748204354e-05
-2.04106278330377e-05
-1.91272472097002e-05
-3.88431300022961e-05
1.60582616797277e-05
3.69358231491545e-06
-4.78924991297621e-05
-4.26498559721833e-05
-3.2265494365271e-05
-3.41479576611169e-05
-3.80819727888948e-05
-1.51896069905169e-05
-4.37791058811798e-05
-1.81587912590823e-05
-3.70419825506088e-05
-1.72026965055088e-05
-5.08888554465474e-05
-3.71090827962827e-05
-2.28902827310939e-05
-1.98379842742302e-07
-2.719361624181e-05
-2.3935965985623e-05
-3.69189107965859e-05
-1.12313292487161e-05
-5.08017217625957e-05
-2.26920483448352e-05
-2.96638518166564e-05
-2.34343366432511e-05
-5.18543645194163e-05
-5.34120438508531e-05
-2.58807057134071e-05
-3.90473323245454e-05
-2.75237555566391e-05
-3.39879985033032e-05
-1.95445344391777e-05
-1.48327777308383e-05
-4.32542232552807e-05
-4.36270244048532e-05
-2.55236959428448e-05
-5.51837943703532e-06
-7.44852154673647e-05
-2.83207577627491e-05
-5.44948822671608e-06
4.2322843995191e-06
-3.54559239655762e-06
-2.53894859981368e-05
-6.12158110331536e-05
-2.21701981253297e-05
-3.7963109501136e-05
-2.62704094613304e-05
-1.65461577659558e-05
-1.62416160437475e-05
-1.93114372553386e-05
-1.51976986388683e-05
-2.89468581346456e-05
-3.01764071668808e-05
-4.76368872323593e-05
-2.71788529285062e-05
-3.428019733154e-05
-2.93009699554151e-05
-3.61367550178831e-05
-5.50544879281739e-05
-3.27161532919775e-05
-1.42193686461002e-05
-2.34608592357878e-05
-6.64227298897745e-06
-2.1567397040613e-05
-2.94090552663016e-05
5.06500928630915e-06
-2.93796670850943e-05
-3.74351761558576e-05
-5.90575076043687e-05
-3.37167365121515e-06
-3.24029717192198e-05
-3.47232551161692e-05
-2.94754520971843e-05
-2.37588932467613e-05
-4.16053038731158e-05
-2.79028805608063e-05
-2.91182508139474e-05
-1.21843063019005e-05
-3.65776740496431e-05
-2.10211855824003e-05
-3.13157849849352e-05
-2.72867999341497e-05
-5.2239645061358e-05
2.18226697347195e-06
-3.467505692363e-05
-3.36036008384188e-05
-3.80903204581998e-05
-2.5252815882463e-05
-3.18746923020614e-05
-5.25152507371671e-05
-4.01319002973535e-05
-2.76595165994898e-05
-4.14298063670921e-05
-2.49848524799928e-05
-3.17463368326451e-05
-3.16270301802963e-05
-4.13699016925755e-05
-1.59809922098177e-05
-4.1258042159779e-05
-2.48568919800278e-05
-8.42615116748173e-06
-4.93975943467533e-05
-3.92230548198709e-05
2.73674399032893e-06
-3.05407917350063e-05
-5.0211225861462e-05
-1.99515242706865e-05
5.52856932780033e-06
-4.48356947868789e-05
-5.63117540988017e-06
-2.28742242123119e-07
-3.68418107769601e-05
-1.68616383771629e-05
-3.77045175201737e-05
-4.03085064988859e-05
-2.18523514072932e-05
-2.72455189845974e-05
-1.89072373297396e-05
2.26560430996204e-06
-2.64708753593057e-05
-2.24465070201409e-05
-2.72544558289551e-05
-1.53339230254828e-05
-2.89331682739127e-05
-5.36247745273459e-05
-3.0352803263209e-05
-6.92990032181557e-05
-2.46362734264067e-05
-4.2206636659499e-05
-3.5672195724985e-05
-2.58224499720907e-05
-2.46006609306671e-05
-9.37659260597896e-06
-1.18777604292954e-05
-4.55327758943638e-05
-6.35029905835634e-05
-2.32132195762154e-06
-2.51877894677672e-05
-4.50147801661685e-05
-2.71782194748743e-05
-2.7742424639464e-05
-4.22906612247271e-05
-3.70084806618022e-05
-2.71564868751302e-05
-2.33534478433121e-05
-8.47926908848673e-06
-4.7330003847369e-05
-1.45517064901118e-05
1.89616304815026e-06
-2.01039440184525e-05
-2.63449567711808e-05
-2.67246714401464e-05
-2.25553188249188e-05
-1.93652446723885e-05
-2.02669657508341e-05
-1.03181862687693e-05
-3.37204081676608e-05
-1.16864975478755e-05
-3.30301578924157e-05
-4.2301891146517e-05
-2.87142262210729e-05
-3.90582530467127e-05
-2.25835906049941e-05
-3.72960015313557e-05
-1.8222411988808e-05
-2.19205820528575e-05
-2.07103131684978e-05
-3.52095315979117e-05
-1.07387313614667e-05
-7.4316668820583e-06
-4.08369308935832e-05
-3.31195670850231e-07
-3.71470906826487e-05
-1.11932987296345e-05
-9.46568753546787e-06
-2.28895336888253e-05
-5.84602122970046e-05
-3.20257257745578e-06
-1.00083725648771e-05
-3.91610092167645e-05
-5.22978718515289e-06
-5.57085576969588e-05
-1.37601263017556e-05
-1.75023572231553e-05
-1.27970459126705e-05
-4.19054753036121e-05
-2.14753599261321e-05
-5.00883062530486e-05
-2.144706898073e-05
-4.73775123115643e-05
-3.14562297858999e-05
-3.71170442906887e-05
-1.59935391555772e-05
-4.43057457058444e-05
-1.93459134817081e-05
-3.45620024832692e-05
-8.86208908104313e-06
-2.67407551928253e-05
-3.39558651581809e-05
-4.73231370016733e-05
-3.21657827217899e-05
-3.70656179907911e-05
-4.47387178760093e-05
-2.70515768982393e-05
-1.87101875621096e-05
-2.33869649135769e-05
-3.98114340716397e-05
-2.91984380866118e-05
-3.38002663357205e-05
-5.09197955643458e-05
-3.47881670361319e-05
-2.63665717791096e-05
-4.80400142106454e-05
-2.38409882022654e-05
-3.4883134407853e-05
-4.98148717666089e-05
-2.62357452244199e-05
-2.06580063761686e-05
-3.19048908130671e-05
-4.63446370711511e-05
-3.55579658390237e-05
-5.54185706847126e-05
-3.40563993829184e-05
-4.29062069701996e-05
-2.59160781686023e-05
-1.3734123474454e-05
-3.32386047208854e-05
-4.33701981766323e-05
-1.86636886212376e-05
-8.15448084824054e-05
-3.98692321372977e-05
-5.22435510435557e-05
-4.32202914782797e-05
-1.63217456544185e-05
-3.50045960536397e-05
-3.2492914066588e-05
-4.95876876276103e-05
-2.0555007673462e-05
-2.10694892092006e-05
-4.13148952824014e-05
1.06455352661733e-06
-2.20637122986689e-05
-3.90340056678112e-05
-3.69121966418488e-05
-1.1601684069339e-05
-4.80436195713391e-05
-2.67258921021967e-05
-6.51664755844969e-05
-3.82539965488187e-05
-2.92569851931889e-05
-3.80660858119595e-05
-2.70879227463019e-05
-3.26642386164975e-05
-2.24875744625141e-05
-4.75532582219224e-05
-2.39222096669419e-05
-3.85783392797475e-05
-2.87708603935953e-05
-2.66602282125704e-05
-5.08309711553855e-05
-2.28413364788065e-05
-1.09243504682227e-05
-2.77879683173257e-05
-2.80719073338255e-05
-4.13699797673229e-05
-1.11978926259707e-05
-3.42442902044062e-05
-3.9089512108129e-05
-2.05404683740128e-05
-1.62920397814426e-05
-1.80384352573707e-05
-4.21298559406824e-05
-2.26950258164188e-05
-1.46477320136186e-05
-2.58537993587073e-05
-2.01412547125344e-05
-3.41231211200939e-05
-5.51259452351756e-05
-7.52968902553183e-05
-2.97694457035701e-05
-2.07747879994763e-05
-5.13130804408134e-05
-6.13769532470727e-06
-1.93132092076608e-05
-1.48498197179826e-05
-2.46460475232556e-05
-4.36971497478203e-05
-6.56858403669023e-05
-1.17855331300189e-05
-1.92570740594082e-05
-2.64739351534202e-05
-2.20939537618274e-06
-5.71197210430171e-07
-3.63986274969973e-05
-3.05273888502084e-05
-3.1239402763934e-05
-7.79801332452216e-06
-4.54275545836169e-05
-1.7395299346958e-05
-3.98871422186037e-05
-4.50817048061915e-06
-2.48271114482346e-05
-5.42801718545422e-05
-4.59443571018137e-05
-1.9917916677679e-05
-4.35600794746561e-05
-3.67994167916832e-07
-4.50112872760725e-05
-4.35980576594741e-05
-3.17688390721291e-05
-7.23362838118779e-06
-3.6982427031536e-05
-3.18036321958876e-05
-3.57437594571825e-05
-4.62248599182861e-05
-3.16300311713859e-05
6.74675065114973e-06
-8.98262507329858e-06
-1.41569857622058e-05
-2.59062732701944e-05
-3.14265287212961e-05
-2.14278600548675e-05
-1.69590628281946e-05
-8.35302377177858e-06
-2.19928683674161e-05
-5.13727697862146e-05
-3.77021159682223e-05
-2.20363979370826e-05
-9.07500028982081e-06
-1.50718108722086e-05
-1.58002594033419e-05
-4.04051885113469e-05
-4.21521882232892e-05
-4.58472127752433e-05
-2.40936046481074e-05
-2.55228049211838e-05
-5.58770394024048e-05
-3.61342447291192e-05
-1.96452666113243e-05
1.18419551048457e-05
-5.11177637588571e-05
-8.49922168093243e-06
-1.18905981834807e-06
-4.10432510374299e-05
-2.89879921634549e-05
-5.96796445560828e-05
-5.55287050771429e-05
-1.87459573402369e-05
-2.1061524941531e-05
-3.06456640876734e-05
-2.82604828391945e-05
-5.49288864145631e-06
-3.22276823580868e-05
-1.77288281771087e-05
-1.71793503136845e-05
-2.37603903613886e-05
-4.93360264269822e-05
-4.41471933724498e-05
-5.26150382528403e-05
-5.42118243044206e-05
-1.69532268687428e-05
-5.03525458503957e-05
-2.82490514530767e-05
-2.30788216281118e-05
-1.60830185095029e-05
-3.31748598338271e-05
-4.3989566878867e-05
-5.53991792850403e-05
-1.27376967571323e-05
-3.32220352564543e-05
-4.87799057729005e-05
-3.31149779033477e-05
-2.59724871929746e-05
-3.97665712098734e-05
-2.03696761195351e-05
-3.01471968431184e-05
-4.66877449070275e-05
-8.59476509655058e-06
-3.06633346716416e-05
-4.8471280760936e-05
-1.60080013569737e-05
-2.82149970206699e-05
-1.33202302495806e-05
-3.00019174427891e-05
-1.13574398016921e-05
-1.64776463099625e-05
-1.41428604908148e-05
-4.31763571665369e-05
-1.38097111824978e-05
-5.49119834035897e-05
-1.46008709218303e-05
-3.82407649006148e-05
-4.37121668972463e-05
-3.20872049449229e-05
-2.47903946981288e-05
-4.83213158873389e-05
-3.25751126970209e-05
-2.57204935337984e-05
-5.64132699078162e-06
-2.46674651413786e-05
-5.5589830670238e-06
-2.49573696097151e-05
-4.25854900841706e-05
-3.90654685486574e-05
-4.85577802912993e-05
-1.49515265419537e-05
-4.02508689660983e-05
-1.03972911967989e-05
-2.16618347681082e-05
-8.76229939275798e-06
-4.12862075012229e-05
-2.30390522654529e-05
-3.46518838176103e-05
-2.40177511651591e-05
-1.36908740415441e-05
-3.02356494398896e-05
-1.95853804056418e-06
-1.1931742397803e-05
-3.24017922878071e-05
-3.54533996305925e-05
-3.10681877532215e-05
-4.97646937241689e-05
-2.54848736590768e-06
-4.88731216106526e-05
-1.82499608392741e-05
-1.67045441383997e-05
-2.78027363844639e-05
-3.27565919705591e-06
-4.45857374059674e-05
-1.60612899910621e-06
-5.45381951934346e-05
-3.15856254818753e-05
-3.90869898059179e-05
-6.58254691175728e-06
-3.79928308250452e-05
-4.44884682378018e-05
-5.02953666216073e-05
-2.32604093976335e-05
-1.88421927581596e-05
-2.76799282224549e-05
-1.77835355421582e-05
-2.02582413268712e-06
-3.70711453879505e-05
-4.38389371281819e-05
-3.41927669846476e-05
-2.2039273724077e-06
-2.31174393783148e-05
-4.2637150596785e-05
-6.21789576842413e-05
-1.2448941604923e-05
-2.46137356169793e-05
-2.77310464655605e-05
-2.84868206659247e-05
-1.02200343713671e-05
-2.17960080758283e-05
-3.40305271334259e-05
-5.77060866715982e-06
-2.68331417634406e-05
-2.01374162930373e-05
-1.30686528141309e-05
-3.01512513885846e-05
-4.73030407124933e-05
-4.0803044256689e-05
-2.57880941100763e-05
-4.57764393376095e-05
4.76403180454355e-06
-2.91823236358391e-05
-2.51712953836313e-05
-6.32793245817106e-05
3.5287202558899e-06
-3.29549315142796e-05
-2.83965163525273e-05
-1.25609197048185e-06
-1.35982165212859e-05
-1.28976498905501e-05
-2.86678080103294e-05
-1.41129637871171e-05
-1.47934967313806e-05
-2.73601555032328e-05
-4.0837048039478e-05
-3.08034840653616e-05
-3.78530298276149e-05
-3.02504161284532e-05
-7.4975451497728e-06
-1.56642880012249e-05
-6.75136583949171e-05
-1.09738138269894e-05
-2.68207139839566e-05
-5.40268014757401e-05
-5.34735916233953e-05
-3.90233441905134e-05
-4.05035542338329e-05
-3.88616943117547e-05
-4.10113053359139e-05
-2.36988752483653e-06
-1.59969973764284e-05
-5.96099886296065e-05
-3.18534999666088e-05
1.17501293712506e-05
-1.0588567040251e-05
-2.66734695565932e-05
-1.58895500144625e-05
-3.60630911796265e-05
-2.64546014654832e-05
-5.01590462213965e-05
-3.56985359148995e-05
-2.01261196446715e-05
-1.65482925176653e-05
-3.52322716642033e-05
-6.66613219605197e-05
-3.50727534260697e-05
-3.03764932308072e-05
-5.39287424424784e-05
-2.77453618724523e-05
-5.23930639655661e-05
-1.48626303794406e-05
-3.52970055749978e-05
-3.43384050051378e-05
-3.00947257133044e-05
-2.51333722448049e-05
-5.09171990616288e-05
-3.94726122010945e-05
-3.07147696911172e-05
-4.84021624205642e-05
-2.24715670307504e-06
-2.5892400232408e-05
-3.57726358128305e-05
-4.69768762027739e-06
-1.29082195800978e-05
-4.43812387276692e-05
1.1898852942409e-06
-5.00672727468604e-05
-1.15451010820704e-05
-7.83979149379198e-06
-2.70740532398301e-06
-3.10036938916188e-05
-4.97199870026458e-05
-2.55877432119381e-05
-1.95351722918263e-05
-4.52228001135143e-05
-3.40868221935611e-05
-2.7212835865863e-05
-4.02031660624701e-05
-1.68545988263127e-05
-5.26621628502964e-05
-2.55917788222788e-05
-4.3312522514028e-06
-5.17521212138189e-05
6.09988036158803e-06
-3.88904460105969e-05
-4.00708664489145e-05
-7.33375933987779e-05
-6.42489826386513e-05
-1.10051137573037e-05
-2.30927343830958e-05
-3.19824966032094e-05
-1.5533978041788e-05
-3.32497168115212e-05
-2.90847990815349e-05
-3.12534022080267e-05
-2.15198496626345e-05
-2.26973419352648e-05
-2.20073170073432e-05
-7.67412101126631e-06
-2.57155450352009e-05
-4.81417023380298e-06
-3.11965696171986e-05
-1.49192884650339e-05
-3.9619074155039e-05
-3.34843782227679e-05
-2.87257191102635e-05
-4.41108282972708e-05
-1.93738067676396e-05
-2.38657226568559e-05
1.43935396145235e-06
-7.81099622210851e-06
-8.47772329064043e-06
1.32678451882513e-06
-5.65026025175307e-05
-3.25882217380982e-05
-1.86578372913863e-05
-2.8883524988164e-05
-1.92981109022857e-05
-4.13471839113159e-05
-3.8611568113765e-05
-2.90657397927598e-05
-4.19738737584512e-05
-2.11144702394183e-05
-2.91017125935026e-05
-1.21597197836485e-05
-8.65487553036763e-06
-3.3967564392938e-05
-3.96506503710918e-05
-2.30946141378556e-05
9.35439835337503e-06
-1.11572945095293e-05
-3.97191427488687e-05
-3.17764273875663e-05
-2.12693951443361e-05
-4.02136393820115e-05
-1.07097609222852e-05
-3.32883064468199e-05
-1.82621061393498e-05
-2.99968003765721e-05
-2.16649612843027e-05
-3.98694805044034e-05
-6.23341642919255e-05
1.21047239096311e-05
-1.48151273946816e-05
-3.52156764625647e-05
-3.06372894377964e-05
-5.06168603570336e-05
-1.35735759376939e-05
-1.02224067438368e-05
-1.43197591085601e-05
-2.88773134968528e-05
-6.32780713549037e-06
-2.00319715016935e-05
-1.98391975980269e-05
-1.61741977228055e-05
-1.52800734595825e-05
-4.54444098273809e-05
-1.13738032024377e-05
-3.61865781032829e-05
-3.97438675420044e-05
-3.49230677423992e-05
-2.79649902115536e-05
-5.32604474115103e-06
8.3251069782892e-06
-2.85064568594515e-05
-2.87428574922033e-05
7.48043984541983e-06
-3.68566983597486e-05
-1.59879565627594e-05
-3.51647923448839e-05
-1.32914448425125e-05
-1.66868661096923e-05
-2.46635240870162e-05
-3.71527701834251e-06
-2.03959882278436e-05
-6.04359647832252e-05
-5.56222396153769e-05
-2.0426948792137e-05
-4.68229880275449e-05
-4.29475770446049e-05
-4.63090075764065e-05
-5.13559624077846e-05
-4.75498120176499e-05
-2.54339325409851e-05
-2.44566624780564e-05
-4.10670381278598e-05
4.98875308139712e-06
-6.55002513605191e-06
-3.77052240131796e-05
-4.49472019468467e-05
-3.44425108082802e-05
-3.20073347312169e-05
-3.37952209675138e-06
-2.17002860768064e-05
-3.63857076645981e-05
-3.57313714024572e-05
-5.33608264091064e-05
-3.59294199979267e-05
-2.72660230545877e-05
-3.42179865513216e-05
-2.16366633899109e-05
-3.28515700470245e-05
-4.40180306549311e-05
-2.43681610238378e-05
-2.28591514490615e-05
-1.69059994174703e-05
-3.30094473538795e-05
-5.10461377845025e-05
-2.06180143737754e-05
-1.92359714276613e-05
-5.23857718389054e-05
-3.49842086876266e-05
-4.77023572623473e-05
-3.91428948239927e-05
-4.15601270916772e-05
-3.79936682093291e-05
-1.46555968840792e-05
-1.50757093487584e-05
-4.26822645159602e-05
-2.03521737481265e-05
-3.9762440509649e-05
-3.68637073213308e-05
-1.09433985473955e-05
-2.80027365609919e-06
-3.14420617952145e-05
1.30282972427167e-05
-3.18975711398167e-05
-2.19383384433614e-05
-3.86514011207063e-05
-2.8514865193341e-05
-5.57093373436001e-05
-5.55793595119483e-05
-6.12528557234545e-06
9.66519484547119e-06
-3.49602261338815e-05
-5.17886292527288e-05
9.81155107513831e-06
-1.91521872384833e-05
-3.92092882873066e-05
-2.17421196997522e-05
-2.11959371180818e-05
-1.86791655018308e-05
-1.00034408158016e-05
-2.45895066805608e-05
-5.38892853866684e-06
-3.91350138261682e-05
-5.7617153157397e-05
-2.70433366223956e-05
-5.29461166401654e-06
-2.80890805398617e-05
-3.13641709277315e-05
-4.92944606843228e-05
-3.12946074764142e-05
-3.70696362170077e-05
-2.55995193221432e-05
-4.78744176991636e-05
-3.48483899658523e-05
-2.43989805575305e-05
-2.96598794309898e-05
-3.5217284084346e-05
-3.73594966423568e-05
-5.34461861004871e-05
-3.79401099211234e-05
-2.48239846553901e-05
-3.49951401303961e-05
-2.49341758115359e-05
-2.00866096411027e-05
-4.30437941672499e-05
-4.33915682086328e-05
-6.4442745271791e-05
-3.33075416826258e-05
-2.15986539067788e-05
1.74944309635031e-06
-6.88911165826126e-06
-6.66679976975184e-06
-2.37621040238183e-05
-3.20989005718988e-05
-3.43749114175855e-05
-1.70261798775899e-05
-2.9558674733003e-05
-4.02960819762036e-05
-1.49908687718513e-05
-2.00802776355726e-05
-2.98851274181285e-05
-1.59593097018616e-05
-3.65315133149726e-05
-1.51513718204139e-05
-4.45037456465191e-05
-1.49775927594775e-05
-8.60380438796332e-06
-5.44493015993163e-05
-3.37467829230074e-05
-3.29364258955472e-05
-2.21967809004356e-05
-3.35249090951579e-05
-2.91019251252634e-05
-2.67165850848194e-05
-3.85240390474795e-05
-2.36953432359132e-05
-1.12569320484268e-05
-4.80551905371806e-05
-1.69848181437022e-05
-7.09148720900605e-07
-2.54784141706392e-05
-2.38130655713422e-05
-2.79333361947928e-05
-1.80285789074386e-05
-1.76540092118515e-05
-6.49224984343723e-05
-3.71758070901514e-05
-2.42866524932354e-05
-2.76869957804557e-05
-2.52861201873652e-05
-2.26328156779468e-05
-1.97681532293997e-05
-1.95582364040484e-05
-3.25193636726239e-05
-6.79646716687777e-06
-2.94372547508021e-05
-2.46388363193715e-05
-5.41748192104393e-05
-3.11943959673142e-05
-5.20122203306339e-05
-1.86179748820722e-05
-3.56673858299325e-05
-3.10829458150694e-06
-5.21535188862553e-05
-4.22631835197095e-05
-2.4554088237495e-05
-1.31794224036808e-05
-2.66346500221179e-05
-4.3705548938138e-05
-2.62860711012897e-05
-4.29466088574548e-05
-3.65515059977771e-05
-3.58734184191017e-05
-1.98611374616322e-05
-3.35768610623824e-05
-5.91538986207219e-05
-3.15985373006907e-05
-1.79656036216482e-05
-5.80266184973037e-05
-5.77126395417012e-05
-2.78898580801091e-05
-3.20067697030209e-05
-2.3439477447413e-05
3.31700547051328e-06
-1.11424771346629e-05
-2.64007687694225e-05
-3.68261081694849e-05
-2.91123886194894e-05
-2.42770597902848e-05
-5.56940119299562e-05
-3.19957434349788e-06
-1.84391231475898e-05
-1.84811660129541e-06
-2.5334229605627e-05
-3.81275130038514e-05
-1.67519074524135e-05
-2.90350905932e-05
-5.09089290788178e-05
-5.62304137764829e-05
-3.51416359766062e-06
-2.56082979951714e-05
7.42177442267809e-07
-2.48070958174995e-05
-3.74481397098074e-05
-3.44637369505592e-05
-2.19669874374836e-05
-3.54328804853075e-06
2.02097131505685e-07
-2.774407851874e-05
-2.95512670842391e-05
-2.04603990141483e-05
-3.62231149174666e-05
-1.78721855458591e-05
-3.95057561644149e-05
-2.44224218059995e-06
-2.14985569534135e-05
-1.4956324561052e-05
7.88525526329311e-06
-3.08311311240725e-05
-1.5919117126921e-05
-1.197845987965e-05
-9.74477156768379e-06
-2.87646937617467e-05
-3.93840416231834e-05
-1.63491524931468e-05
-2.09449193348424e-05
-4.94404994050667e-05
-5.95470280234452e-05
-2.95536494732153e-05
-1.76678928321652e-05
-1.88542602266318e-05
-2.35236013089757e-05
-3.4202282101034e-05
-1.79869373024613e-05
-2.00882304731542e-05
-4.06499030766138e-05
-3.75372294328724e-05
-2.77625988814218e-05
-4.05841078241813e-05
-3.14556767949148e-05
-6.56469391008621e-07
-6.46901013128214e-05
-3.5727702184911e-05
-4.92821353526366e-05
-3.50497856436473e-05
-1.14402220458099e-05
-3.27344562250705e-05
-4.9869965651109e-05
-5.42973418223868e-05
-3.1215134243795e-05
-1.14092420544173e-05
-3.36639105446844e-05
-4.27637417839487e-05
-3.8000558444517e-05
-2.58307962617899e-05
-2.34542155196523e-05
-3.65190148552675e-05
-1.9134618197326e-05
-2.02371641037121e-05
-6.55441585248896e-06
-2.12503890672873e-05
-1.66328249934173e-05
-2.52653536784028e-05
-3.26319546135624e-05
-7.1658755769682e-05
-3.08811815607671e-05
-3.71858729960691e-05
-1.06571521367035e-05
-1.36618494921744e-05
-2.49496457393538e-05
-2.53472903205255e-05
-1.47006342537398e-05
-3.38563982042328e-05
-2.04724397666601e-05
-5.98561173956396e-05
-4.47700947237627e-05
-3.6331291599848e-05
-3.0895248631923e-05
-5.01312250906261e-05
-4.48826026318739e-05
-5.5453285501192e-05
-3.19997134700197e-05
-5.41298617495099e-05
-3.92937822068198e-05
-4.2335498341101e-05
5.15128962482035e-06
-5.65005882248007e-06
-4.02188791323836e-05
-2.78818377809543e-05
-2.11218482494561e-05
-3.17258633107712e-05
-4.44817027511645e-05
-2.26212903625874e-05
-2.68101811728832e-05
-4.69474362562381e-05
-2.736389805289e-05
-2.24199882402293e-05
-4.72893608800732e-05
-7.2665599432475e-05
-2.99160304577871e-05
-3.72503430714524e-05
-2.46946392140024e-05
-2.8238901560116e-05
-5.01678039774696e-05
-1.10442685982441e-05
-3.94405202483207e-05
-1.06007815712823e-05
-2.84772509173045e-05
-3.19806296925603e-05
-5.12672818505236e-05
1.5937414015842e-05
-9.2714638834589e-06
-6.44138123251071e-05
-2.02956783555993e-06
-1.38746791760192e-05
-3.75244056647318e-05
-3.77053409302168e-05
-4.10572631259176e-05
-1.14687877772763e-05
-3.97887738706819e-05
-6.62268909559361e-05
-5.44751432036584e-05
-1.88128557040944e-05
-1.44362397821208e-05
-1.23953319094979e-07
-1.62725923029422e-05
-3.09850441154932e-05
-4.05370018082309e-05
-2.09185780484995e-05
-5.7367387057757e-05
-3.86582643014498e-05
-3.97034822155715e-05
-3.56741415503743e-05
-1.20777531059976e-05
-2.7125632267748e-05
-1.18575642516471e-05
5.09679270714896e-06
-1.95380059482339e-06
-2.5554030800477e-05
-2.43315076744961e-05
-3.40006771005836e-05
-1.59502049695952e-05
-5.70978706784252e-05
-3.06186837536936e-05
-2.57041483606284e-05
-2.96254807298416e-05
-6.65468620555034e-07
-2.77057245937066e-05
-4.6650494752224e-05
-3.42695243919364e-05
-2.02341972680931e-05
-3.60178042773972e-05
-1.53307517933911e-05
-2.86923137338303e-05
-2.16968577733456e-05
-1.40357571243998e-05
-5.61920009864944e-05
-1.48870109329806e-05
-2.66147688892627e-05
-2.67991000112398e-05
-4.5694491647087e-05
-2.91489146111494e-05
-5.83383182835171e-05
-2.78243161163296e-05
-1.31096571346809e-05
-2.73423738466547e-05
-4.2663605990413e-05
-2.31765491766414e-05
-1.06400636167057e-05
-4.00976078560252e-05
-4.39739400982061e-05
6.24616654814744e-06
-5.27709542516956e-05
-2.0011441809601e-05
-2.83873440646232e-05
-4.55115645804824e-05
-2.60713491884246e-05
-3.35317209876171e-05
-2.52048667377741e-05
-1.58040157287137e-05
-7.52974019493744e-06
-2.21519101799462e-05
-3.58217816491507e-05
-3.37289968211734e-05
-2.68295141798321e-05
-4.66539191714036e-05
-7.95997097839302e-05
-2.36462736144852e-05
-3.9278961253461e-05
-8.33631058463199e-06
-8.93866632131016e-06
-1.55565339011588e-05
-1.41228674072637e-05
-3.49697273741806e-05
-3.47114187015609e-05
-3.70818054684413e-05
-2.69463628123662e-05
5.28658880621169e-06
-3.64779370397396e-05
-3.6097797720708e-05
-2.50286295922046e-05
-1.51319791868391e-05
-2.90889361746457e-05
-3.80947336601571e-05
-1.07246342143586e-05
-6.41445393205926e-05
-2.96186403449073e-05
-3.59427082220291e-06
-4.24728616740573e-05
-6.38395441222513e-05
-2.24329159567432e-05
-3.91490911373798e-05
-6.64127512443528e-05
-3.84722659302953e-05
-3.1141111351013e-05
-4.28146773306317e-05
-3.03475797239612e-05
-9.96957039599915e-06
-4.67006968349118e-05
-5.47724759655227e-05
-2.06281063974519e-05
1.85713670926393e-06
-3.73035309226151e-05
-4.30814588202336e-05
-2.08440189152157e-05
-2.96034837804613e-05
-1.60101631823328e-05
-3.75292800721129e-05
-1.54666561793032e-05
-1.37784829923846e-05
-1.98265818214421e-05
-1.16781119206111e-05
-1.14755403521341e-05
-5.65779003970506e-05
-2.59087977287812e-05
-8.25225119370282e-07
-8.13667247158961e-06
-1.50946380213137e-05
-3.15514985478894e-05
-2.7355679124907e-05
-1.96059977886104e-05
-3.33494726717569e-05
-3.34935703152076e-05
-7.99851462558843e-06
-2.7432418229905e-05
-2.70789168531957e-05
-5.30541219379912e-05
-1.05913624015466e-05
-5.35322587433764e-05
-1.99706914445166e-05
-1.30383525639141e-07
-1.90777795684713e-05
-4.62499802716532e-06
-3.65826112460693e-05
-3.37967859959046e-05
-5.04220425830513e-05
-2.83515040147665e-05
-1.04045910114576e-05
-4.40437739048959e-05
2.97818124683044e-06
-4.15686695352755e-05
-3.67439996558847e-05
-3.27157053457194e-05
-3.87615030808675e-05
-4.23080225873222e-05
-2.14605103531596e-05
-6.19965224340058e-05
-6.6137792765529e-06
-5.35640696227764e-05
-1.81746935052886e-05
-4.46502202258435e-05
-1.20111306639011e-05
-2.21467240803534e-05
-3.00552210695008e-05
-3.47031117614933e-05
-4.60074701433178e-05
-6.08843327648531e-05
4.37014933749607e-06
-4.37907412158484e-05
-3.91071182102796e-05
-3.59701028035406e-05
-5.10078477326804e-05
-3.41644405601618e-06
-1.69808302022342e-05
-2.32502028890041e-05
-6.94984789524675e-05
-2.51767971835847e-05
2.41813108831656e-08
-2.66914604301857e-05
5.75120060148503e-07
-4.17810872555184e-05
-2.07931761119379e-05
-4.35141235482023e-05
-2.65007891789135e-05
1.44553000499503e-05
-3.47785421668717e-05
-4.53020289787237e-05
-2.18854248922834e-05
-1.164147428381e-05
-3.74194920837368e-05
-4.41579429446207e-05
4.81554250545678e-08
-2.63599068746745e-05
-2.52516813938702e-05
-2.03961822803309e-05
-2.43809939890558e-05
1.23416333732213e-05
-2.4989499974273e-05
-1.42534166079744e-05
-1.54403767964879e-05
-2.68327577128276e-05
-4.98614850645404e-06
-4.24039922292414e-05
-1.33531575857699e-05
-1.45563545342967e-05
6.31446867172958e-06
-4.40706604549903e-05
-1.15997413676027e-05
-4.74286409206542e-05
-2.56534032015912e-05
-2.27765538798581e-05
-6.58791403457614e-05
-6.16160817785682e-05
-6.00312361378823e-05
-8.48179719302669e-05
-3.19487953006784e-05
-1.71063640396516e-05
-2.65706123514856e-05
-2.48475771350492e-05
-1.91031055991302e-05
-1.3590007441317e-05
-3.65421076250358e-05
-2.4294626753369e-05
-2.56179620951517e-05
-6.74783844103793e-05
-1.66907883767135e-06
-1.94957888651537e-05
-2.85061731809484e-05
-4.67213609185346e-06
-1.51212468159196e-05
-2.4589856828105e-05
-3.79998007389286e-05
-2.48741324441374e-05
5.26296712322428e-06
-2.69746300266592e-05
-3.47102801882346e-05
-3.23854209917868e-05
-3.55957367499403e-05
-1.39998454973606e-05
-5.15828257450932e-05
-2.22749834810804e-05
-2.47888454510832e-05
-1.43675133816914e-05
-5.13115280237557e-05
1.18725038017167e-05
-4.0397775228646e-05
-2.21291697230525e-05
-2.56861528105541e-06
-1.48959267798771e-05
-2.40855339234052e-05
-5.0061622481083e-05
-5.09591388975102e-05
-5.58440217217453e-05
-1.898528324344e-05
-5.16910020247415e-05
-4.31686406238435e-05
-2.13087613014499e-05
-6.43873151561087e-05
-2.1358742290112e-05
3.10990190962026e-06
-7.80643867023154e-05
-2.88293134233681e-05
-1.12964454043173e-05
-3.19574060561679e-05
-5.00451771471014e-05
-3.69269667693007e-05
-4.83976818886966e-05
-2.41933029763166e-05
-3.72002051937711e-05
-3.19471885015609e-05
-3.20717267315899e-05
-4.21490036067416e-06
-2.83294521518005e-05
-2.88603331173698e-05
-6.37628800285084e-05
-1.12321277331075e-05
-1.61408283005507e-05
-3.25726669110452e-05
-4.52275021022513e-05
-2.55665092065104e-05
-3.94010615766042e-05
-4.64906297876669e-05
-3.39882989930328e-05
-3.27412680365367e-05
-7.09910660133385e-05
-1.61304853870953e-05
-2.87422540666576e-05
-4.00724445453652e-05
-3.73877514726816e-05
-4.19937957159183e-05
-2.1004503837707e-05
-1.62877748586791e-06
-3.30865871782793e-05
-4.04207401405433e-05
-4.97062114758566e-05
-3.84164608231468e-05
-2.51288292340634e-05
-1.32853682527067e-05
-5.11221817575281e-05
-5.84930257416682e-05
-2.34922106221843e-05
-7.99585500301764e-05
-3.07830817621308e-05
-4.39083426264258e-05
-8.31030187372696e-06
-4.79585221342781e-05
-1.97811547941162e-05
-1.9598633705931e-05
-2.65797044655386e-05
-4.5903050422364e-05
-2.69242627525065e-05
-5.40501255503916e-05
-6.01287619541972e-05
-2.90229533751195e-06
-2.11506052634327e-05
4.34728013840891e-06
-4.7626610403259e-06
-1.2889578000891e-05
-3.6565291340174e-06
-2.8160379423525e-05
-3.27326344605955e-05
-2.43133569989453e-05
-6.48803918113254e-06
2.12766484869643e-06
-4.92286044435091e-05
-3.42560722714583e-05
-2.94923990934704e-05
1.24685684491483e-05
-1.26583098978711e-05
-2.09100858189183e-05
-2.38793928280807e-05
-2.82380443718982e-05
-4.30384951029482e-05
-1.72601676781023e-05
-2.5407626400609e-05
-4.3828893804687e-05
-2.18851108396456e-05
-2.22725967854804e-05
-3.32627473998132e-05
-3.25715870949998e-05
-4.38729860316574e-05
-1.86249256325993e-05
-2.81230549657595e-05
-9.41041016076874e-07
-2.71888080089037e-05
-3.36936421789187e-05
-2.25340815152158e-05
-2.52495530389396e-05
-2.92784588787241e-05
-3.87008173922212e-05
-5.51872569468816e-06
-2.42029854386263e-05
-3.48624429676764e-05
-3.56171887378213e-05
-9.22920190044738e-06
-1.90881528308231e-05
-1.1058334793054e-05
-2.38481847564921e-05
-8.51974343787711e-06
-3.60109891830134e-05
-1.39937840755867e-05
-1.56085673579855e-05
-3.13574122008558e-05
-3.53076529736434e-05
-5.60639329646456e-05
-3.77525615514192e-05
-4.45682945247341e-05
-4.90572196845852e-05
-2.70406299536563e-05
-2.81582387358445e-05
-2.73435893000802e-05
-3.00365754770665e-05
-1.59485830423888e-05
