# Supplementary material for: Research on computational propagation and identification of mine microseismic signals based on deep learning
Source: PLoS One. 2025 Oct 22;20(10):e0334641. doi: 10.1371/journal.pone.0334641 (PMC12543183; doi:10.1371/journal.pone.0334641)
Supplement: S6 Data — (ZIP) [file pone.0334641.s006.zip › 000100900000022.xlsx_0.txt_24.txt.txt]

-6.97301560432028e-06
-2.15912851440147e-05
-1.9665553283057e-05
-3.74469119076219e-05
-2.64735457313076e-05
-1.95588389307012e-05
-1.22587816205661e-05
-9.56911719340493e-06
-2.82599596093689e-05
-5.12406791772103e-05
-7.28751202915331e-06
-2.87356286652988e-05
-1.99376011424338e-05
-7.54528255974726e-06
1.18538949507444e-06
-4.00734536395525e-05
-2.5884728256485e-05
-2.49758185208621e-05
-1.31437684153059e-05
-4.68541794141158e-05
-7.15212249148134e-06
-3.7813863193134e-05
-1.71036160914024e-05
-4.60611917760822e-05
-1.57123332435056e-05
-1.30997643849674e-05
-1.84259076532293e-05
-5.61955493550329e-06
-2.80551708212932e-05
-2.96621115119025e-05
-5.10718403924272e-05
-1.70499961053663e-05
-3.73629445221582e-05
-5.26613644422288e-05
-2.07470660266601e-05
-2.73337844089324e-05
-2.88150073094965e-05
-3.36133435791287e-05
-1.62401388643879e-05
-3.23741114530259e-05
-3.4397981294844e-05
-2.77159239969667e-05
-1.87308371132959e-05
-4.36509189635708e-05
-3.48678035045041e-05
-2.71827017595981e-05
-1.1740496569118e-05
-1.18654872473374e-05
-6.91019551912058e-05
-3.02264649861798e-05
-4.33199695928043e-05
-2.25237717449445e-05
-3.74381381052083e-05
-2.62008146292502e-05
-2.51760128735827e-05
-3.12356952444921e-05
-1.66504780689936e-05
-3.13039585973616e-05
-3.19261169352873e-05
-2.73908385830111e-05
-3.6528762298891e-05
-3.00098095622083e-05
-5.11620969719164e-06
-1.42058476059907e-05
-2.76438838818667e-05
-4.35194493266514e-05
-3.86439541443147e-05
-4.56995351697172e-05
-2.75446661622153e-05
-4.07202571230312e-06
-5.8528115528777e-05
-3.11921273493318e-05
-2.82962802338275e-05
-2.41773459658683e-05
-2.69198874997134e-05
-3.57082713631448e-05
-1.36103291134732e-05
-1.91343624164035e-05
-4.05352710442598e-05
-3.97005061488894e-05
-3.72377121651657e-05
-3.45079911161213e-05
-3.73199877589232e-05
-3.63474600475101e-05
-8.07703272355623e-05
-3.94349155819601e-05
-1.06202575190859e-05
-4.36151638835001e-05
-4.22142684512793e-05
-1.93408028217045e-05
-3.11347247651294e-05
-2.17443140964919e-05
-2.55469689149599e-05
-3.19526702398432e-05
-3.03730640553841e-05
-1.59815929878428e-05
-4.20157490273935e-05
-3.0894613817985e-05
1.94717276855763e-05
-2.77139223347572e-05
-5.64252325944708e-05
-2.25110394518921e-05
-3.13873910638373e-05
-4.71631010221191e-05
-3.60482256520702e-06
-3.2772230825091e-05
-9.17253350796765e-06
-4.06100004093899e-05
-3.72302627174367e-05
-2.27233834943802e-05
-1.29849637711381e-05
-1.01132967698412e-05
-4.77135037334269e-05
-1.21624468267769e-05
-2.68134227239525e-05
-2.39149759376581e-05
-3.77006725546153e-05
-2.8449167989132e-05
-3.48243084001325e-05
-8.33897886419242e-06
-2.9963045121497e-05
-2.60534502466051e-05
-2.75985125263051e-05
-4.47269892858995e-05
-2.52855224689108e-05
-1.27901270552619e-05
-4.50354429620844e-05
-5.57837108619225e-05
-6.28480960009221e-06
-3.49244823322785e-05
-1.05246075861257e-05
-6.20032602946473e-06
-6.15492396058619e-05
-5.02474704336602e-05
-2.92692975039884e-05
-2.5531440563135e-05
-6.70244774071892e-06
-4.39719746267526e-05
-4.91338351106447e-05
1.38182403328419e-05
-4.38124958303053e-05
-5.04954768699905e-05
-3.01422737619912e-06
-5.62129668151055e-05
-2.50935860461605e-05
-3.95096915981637e-05
-1.98864254784971e-05
-5.42341051476293e-05
-1.01538754986731e-05
-4.32899184284828e-05
-4.20615696027627e-05
-2.74041144939479e-05
-4.11676872851842e-05
-2.29908592371136e-05
-5.75358816315294e-05
-2.70301383236989e-05
-1.06262100799626e-05
-4.42954484224961e-05
-4.28906660059301e-05
7.67056311730694e-07
-3.84104409104235e-05
-1.15769167925618e-05
-3.99339887665334e-06
-1.94760276850208e-05
-5.89621966087495e-05
-2.7534874308186e-05
-9.63050243727411e-06
-1.2324732881586e-05
-2.18759717038523e-05
-3.18140301534266e-05
-4.13095937083074e-05
-9.3812033389309e-06
-1.97599813370455e-05
-1.27537603271369e-05
-5.8560226215192e-05
-7.18092736528693e-06
-3.21721748572864e-05
-1.97879653915081e-06
-9.95437198113282e-06
-2.38437890299042e-05
-3.33726489426212e-05
-1.13089988094107e-05
-2.80827362258722e-05
-1.90034792633157e-05
-4.6383089694063e-05
-2.48970598534654e-05
-1.82697891929376e-05
-3.91948015259174e-05
-3.690719463811e-05
-6.14029097903874e-05
-1.74946672292132e-05
-2.62412996574991e-05
-3.86200761481095e-05
-3.78364935221866e-06
6.12783323454067e-06
-6.72811171471775e-05
-3.65752370897036e-07
-4.99658400303938e-05
-5.9687857009235e-05
-4.50118149188289e-05
-2.96589089176881e-05
-3.67905146654272e-05
-2.42775309564986e-05
-5.50359149867139e-05
-2.28382230701795e-05
-8.1963996511431e-06
-2.24101780946413e-05
-2.72719452034739e-05
-7.61913750310756e-06
-4.02805504055928e-05
-5.41326313236298e-05
-2.50335673362106e-05
-5.48564290813233e-05
-3.22196015567798e-05
-2.78272099437687e-05
-3.87614792354089e-05
-4.48251096710322e-05
-6.30372867980387e-06
-2.89737259554479e-05
-3.96595732578839e-05
-1.71133761941039e-05
-5.77338561433621e-05
-4.02714752357612e-05
-6.28067917741931e-06
-4.14492877317972e-06
-1.12460820934077e-05
-2.86768289954994e-05
-4.47479266204583e-05
-5.02691294760288e-05
-1.59794947533004e-05
-5.62587634877589e-06
-6.22580138814644e-06
-2.32646134871277e-05
5.87451802076628e-06
-3.01636132531377e-05
-2.84502492987012e-05
-4.6281935792259e-05
-2.39830858726311e-05
-3.68474475654835e-05
-2.35340735038244e-05
-1.44010380482126e-05
-2.46807589464572e-06
-4.20795581810299e-05
-5.61342299041195e-05
-3.46640476325552e-05
-5.89391239191814e-05
-5.31462332747369e-05
-4.47869403982993e-05
-1.13892122863715e-05
-1.16071728072552e-06
4.47815322495272e-06
-2.65797205069422e-05
3.0744408936848e-06
6.05142694191809e-06
-3.59108652274108e-05
-3.03650912475183e-05
-1.53950811206424e-05
-9.85479525624712e-06
-3.98495225066118e-05
-3.15382428169313e-05
-3.87591014325463e-05
7.22710076528283e-06
-6.28510118524799e-05
-4.52231010342941e-06
-2.58002693806717e-05
-6.98715112341521e-07
-4.42160891797565e-05
-1.41391124301225e-05
-3.30201449563646e-05
-2.88048990859972e-05
1.33052972617429e-05
-3.80856336581873e-05
-3.34352457895968e-05
-2.14552582290043e-05
1.69433222056722e-06
-2.43806553684562e-05
-2.26150365953934e-05
-4.44786097602621e-05
-4.45788495184675e-05
-1.06878174470058e-05
-3.03686880176023e-05
-2.4358340427208e-05
-2.7789691228123e-05
-2.8594589535594e-05
-2.17390970698128e-05
-1.41718829220737e-05
-3.30862661614767e-05
-2.84817217042645e-05
-5.53944770866235e-05
-2.14760443028745e-05
-2.52887060676096e-05
-2.73017135430353e-05
-4.41798610086922e-05
-2.61321644013204e-05
-4.62427439705364e-05
-3.53088354003313e-05
-5.47939988253953e-05
-2.55675206916863e-05
-3.03575384592245e-05
-9.71883890155503e-06
-2.17921515509259e-05
-1.74592848968881e-05
-1.9494132161961e-05
-3.32115480139738e-05
-1.38029268713436e-05
-3.09177890686998e-05
9.87582380731831e-06
-4.19237558696504e-05
-2.24275765235288e-06
-1.27562175313187e-05
-7.76352030692864e-06
-1.66762751316771e-05
-3.4618342461626e-05
-2.568181994173e-05
-2.70336905834309e-05
-2.27529461105925e-05
-1.93988148690403e-05
-3.4475195338965e-06
-3.17188155960338e-05
-2.44220622963121e-05
-2.71796292956781e-05
-3.27238464000177e-05
-5.45498420750657e-05
-4.59328032912609e-05
-2.04955005662041e-05
-3.91056430669837e-05
1.55849696271701e-06
-2.63687448050049e-05
-1.77317651243657e-05
-3.73199777107023e-05
-3.08740030272857e-05
-3.21654799070008e-06
-2.19684462676427e-05
-1.77995698318228e-05
-2.38668131126923e-05
-3.29879845744686e-05
-5.2298753727124e-05
-5.3584118043441e-05
-3.492574030395e-05
-4.70811483139103e-05
-2.93098047339446e-05
-1.94366405093886e-05
-3.21474488854626e-05
-9.95530749085592e-06
-3.33147818183072e-05
-1.80198491332816e-05
-2.96607389842889e-05
-3.35197066205967e-05
-1.16341504297985e-05
-4.54768384702465e-05
-2.2572364309284e-05
-3.74727073591698e-05
-3.01791612640452e-05
7.9942773976093e-06
-5.28410539084305e-05
-1.20383378610549e-05
-2.86353090754749e-06
-5.4973786680991e-05
-3.20270484056926e-05
-4.84629314537802e-05
-3.87285205759502e-05
-3.31984206145567e-05
-5.54747304997021e-06
-4.8987162640315e-05
-1.33166479052532e-05
-2.8023874119104e-05
-4.56055406231754e-05
-3.07846056683215e-05
-4.19347525300336e-05
-3.11469663282022e-05
-4.36893700912107e-05
-5.21689830419054e-05
-2.70343581375367e-05
4.94489295069704e-06
-3.75530859911625e-05
-2.3370332860591e-05
-3.423486614249e-05
-2.56990401314845e-05
-2.19318660236306e-05
-3.16644815899925e-05
-4.13783192607663e-05
-9.06712781155235e-06
-1.94224161081388e-05
-2.4847850430332e-05
-2.10174778336821e-05
-3.2800350807188e-05
-4.85892106918601e-06
-4.10807480754768e-05
6.40953575053762e-07
-1.59844898595663e-05
-3.69218690622438e-05
-1.80630941612431e-05
-4.61415985250921e-05
-3.91583417009667e-05
-2.05946398836823e-05
-3.55405847551443e-05
-2.09951130923203e-05
-4.88998248118102e-05
-2.49286474473196e-05
-3.81224019659194e-05
1.37076077227372e-06
1.83789330283788e-05
-2.76654120513152e-05
-4.04342631256795e-05
-3.0940420966735e-05
-4.7586850564829e-05
-1.78534040391851e-05
-1.89324056124738e-05
-9.70683853459365e-06
-2.47177710737237e-05
-2.95023171423322e-05
1.1408343987817e-06
-2.92569432020964e-05
-2.2025438614961e-05
-1.20158832461363e-05
5.64587903179155e-07
-4.00103539494874e-05
-1.72258267429656e-05
-6.14990974723175e-05
-2.97526349592834e-05
-4.80866576528112e-05
-2.38212778324843e-05
-3.41910081348653e-05
-4.24423870547552e-05
-3.83509535038949e-05
-6.14079536980135e-05
-4.40392602829058e-05
-2.1299313304659e-05
1.66012971102193e-05
-3.84032237137918e-05
-1.65657006874561e-05
-1.54955439329086e-05
-2.27652803742185e-06
-3.69942108608273e-05
-2.25888834591698e-05
-1.48006430874826e-05
-4.10577037462669e-05
-1.77410504135387e-05
-8.36110919476416e-06
-2.77181097250951e-05
-1.02356835973803e-05
-1.82706737441915e-05
-1.76512257517798e-05
-3.04940911740089e-05
-5.80060163602301e-06
-2.34349406640759e-05
-2.65325845377906e-05
-2.61563531517035e-05
-1.88098824096406e-05
-3.2645478251067e-05
-7.25429295842245e-06
-7.90777639187175e-05
-3.90852159287255e-05
-1.08209650002475e-05
-3.62268771093592e-05
-1.93665528394979e-05
-2.50154915055259e-05
-4.92249867554644e-05
-4.0579111900811e-05
-3.80300807926446e-05
-3.8124094376831e-05
-3.26632861913624e-05
-3.20684901491148e-05
-3.59864554046575e-05
-1.63307003583554e-05
-2.13067027509377e-05
-3.19421623454234e-05
-3.31406125623446e-05
-3.65295985321785e-05
-3.83309203000144e-05
-5.21817262520544e-05
-1.31548561524012e-05
-2.98091117973637e-05
-2.42291746583056e-06
-4.05371531858909e-05
-2.44901353469213e-05
-6.3914086301006e-05
-1.69956454083056e-05
-2.15048738587338e-06
-2.68340756857783e-05
-1.32421241778344e-05
-5.98197915612506e-05
-4.84485171957084e-05
-2.84557327414474e-05
-7.09252112283244e-06
-5.8251698256107e-06
-7.13415588521995e-05
-1.61479704629156e-05
-1.53423092485971e-05
-2.9037234471167e-06
-3.74302441173021e-05
-4.34994403214681e-05
-1.5553341757895e-05
-6.05235128912517e-05
-3.87964839072103e-05
-4.42143724342917e-06
-3.23275664764428e-05
-3.43449883054138e-05
-2.53906533822436e-05
-5.49115151133673e-05
-3.73371303508123e-05
-3.9461849103577e-05
-8.94038297959338e-06
-4.74241336398175e-05
-8.61941434821722e-06
-2.88544822620983e-05
-1.25153416640476e-05
-4.15142367954501e-05
-6.15616228029167e-06
-1.03715467405965e-05
-5.88244071129706e-05
-8.58883866375721e-06
-3.21929113609919e-05
-1.13526119373674e-05
-5.20587933107599e-05
-2.72191717005505e-05
-3.90603537642664e-05
-1.09865636502083e-05
-3.30249461270117e-05
-3.58631009630557e-05
-3.89528978563354e-05
-2.95992725135474e-06
-2.01346496636712e-05
-2.76309442394539e-05
-3.74744597671241e-05
-5.23098865565549e-05
-1.59912401551702e-05
-3.83716611503708e-05
-3.03979386385554e-05
-3.09121223865869e-05
-3.30199579033635e-05
-4.92397746339244e-05
-4.39694485277308e-05
-1.29436014004408e-05
-3.20402287211758e-05
-1.14112931493594e-05
-2.90590017488553e-05
-1.66875731042374e-05
-5.33375937772758e-05
-4.01520830598056e-05
-5.49107469266651e-05
-4.23671490241775e-05
-1.45215518344691e-05
-4.37945457052388e-05
-4.76295841732996e-05
-4.37584849086654e-05
-4.70530849782963e-06
5.53961074536208e-06
-1.69198871428339e-05
1.973004460481e-05
-3.20612390243542e-05
-2.37529522903914e-05
-2.87824144220189e-05
-1.27999450298417e-05
-5.62030417455074e-05
-1.08531781409986e-05
-2.0800083341929e-05
-4.70582108010012e-05
-1.81961625350813e-05
-4.09877342195515e-05
-1.63598203181133e-06
-5.36372541136656e-06
-3.19095120523448e-05
-2.89846994510599e-05
-2.96098931618624e-05
-5.32981508213369e-05
-1.25723597946383e-06
-5.18827675069151e-05
-3.34803828204751e-05
-2.50608096247287e-05
-3.38263329536169e-05
-1.77262018960105e-05
-5.07251018825323e-06
-3.09480318414919e-05
-8.128060309819e-06
-5.31018591287982e-05
-3.00047212630626e-05
-2.53503590746228e-05
-4.89329650068213e-05
-1.67642005960237e-05
-2.86281573910437e-05
-3.60794547413956e-05
-4.11146543117118e-05
-5.28382308086826e-05
-3.38959149255745e-05
-2.17489470473617e-05
-4.59343001398271e-05
1.0348930016661e-05
-1.96957121173791e-05
-4.88353848658912e-05
-1.41239284446851e-05
-4.11950476328284e-05
-1.85541457888943e-05
-3.45232535932985e-05
-3.33231205394574e-05
-1.87788645785408e-05
-4.20846146407141e-05
-3.66507345940578e-05
-1.35276543422419e-05
-2.15834948072073e-06
-5.82198284430393e-06
-1.91942224659522e-05
-5.08813537027613e-05
-1.31454021432098e-06
-2.19498663366974e-05
-6.60976953688105e-05
-3.37522354635372e-05
-1.46657809994119e-05
-3.52056635327425e-05
-4.03154708434283e-05
-4.42411163467091e-05
-2.56216771359227e-05
-1.81955789357422e-05
-3.76661551483629e-05
-3.0441452348202e-07
-2.32133046909172e-05
-1.30661468139067e-05
-2.23867096072466e-05
-2.57873522615329e-05
-4.84615418567906e-05
-3.59503272996892e-05
1.03849515996018e-05
-1.71642984523815e-05
-2.2402638657924e-05
2.98976798537286e-05
-3.25238745910763e-05
-3.26024834173514e-05
-2.3019456636744e-05
-8.26840989864689e-06
-1.98158380401629e-05
-2.85936547942244e-05
-2.67902366075687e-05
-3.6887107054227e-05
-5.17395503275584e-05
-4.26771015583661e-05
1.38359715236856e-06
-1.52967073139456e-05
-2.58009152813076e-05
-1.99567047446343e-05
-5.31683071397622e-05
-3.14625278798498e-05
-1.70317346212566e-05
-5.62776873937896e-05
-1.48899224845198e-05
-1.64527562226322e-05
-1.60762704581783e-05
-4.602478310964e-05
-1.75771285125239e-05
-4.16581347218149e-05
-4.32408275048565e-05
-2.98423449004701e-05
-5.38527711362343e-06
-6.9654673264761e-05
-2.85503619112835e-05
-2.90580049479438e-05
-6.17561492991837e-05
-1.41290593226651e-05
8.18129573025286e-06
-8.59747176086276e-06
-2.52454867660995e-05
-4.52033522646232e-05
-3.06769433157367e-05
-2.35286019731652e-05
-3.95431271095701e-05
-6.47394070622737e-05
1.64735292725092e-06
-4.35456740455371e-05
-2.31808329820157e-05
-2.26612432309221e-05
-1.29452280536064e-05
-4.73790449229622e-05
-3.24272163543421e-05
-2.7342202260706e-05
-1.69458316305463e-05
-6.08165723294545e-06
-3.73093449071014e-05
-5.22074265752678e-05
1.02996299583289e-05
-4.34340061386594e-05
-4.15181956192008e-05
-5.57743355932945e-05
-4.50011537160894e-05
-4.45845744415806e-05
-2.15720959774375e-06
-3.52667464043022e-05
-5.18566659620513e-05
-2.71058670400378e-05
-3.0094092238141e-05
-4.63905336485488e-05
-1.60624181027815e-05
-2.87146484909081e-05
-5.67003535698488e-05
-5.03227860976158e-05
-1.14619558021556e-05
-4.33956116008907e-05
-2.95509256180645e-05
-3.14498427069808e-05
-3.39808142655412e-05
-4.13645683606288e-05
-3.63309747439763e-05
2.0698685469633e-06
-7.12818562268816e-06
-6.99019401201255e-06
2.38619559788122e-06
1.53091129592674e-06
-9.52834941750265e-06
-2.77802986157366e-05
-6.08566158164065e-06
-3.79690162072193e-05
-1.65632808332573e-05
-2.92093760463206e-07
-2.56188070349692e-05
-3.68010974614887e-05
-2.76957228551338e-05
-1.69300184762667e-05
-1.09756376824711e-05
-5.40812683722334e-05
-4.53502587914421e-05
-5.2247826237153e-05
-3.1032858341834e-05
-1.90675872646147e-05
-3.6762641206961e-05
-2.50872999700649e-05
-1.3577690889877e-05
-2.24217351726662e-05
-3.66938931007214e-06
-2.70002360770471e-05
-2.47705713040406e-05
-1.86318540049516e-05
-4.99006470291364e-05
-4.49892872390946e-05
-2.92818536683509e-05
-4.24315973574039e-05
-2.52939913776307e-05
-2.31453711857329e-05
-5.71246050560094e-05
-2.12877305757241e-05
-3.90284333672935e-05
-3.27131095973518e-05
-3.238907397719e-05
-3.08887689056117e-05
-1.79751430315756e-05
-2.8928480396856e-05
-4.2416063982216e-05
-4.27774752319086e-05
-7.15378497682965e-05
-1.52765143368437e-05
-5.15676881860105e-05
-2.7219302912624e-05
-2.60506600866844e-05
-4.35147870564138e-05
-3.3821968725299e-05
-5.18291229667047e-05
-3.63362661323785e-05
-4.83526377708323e-06
-2.64194675249184e-05
-4.20190644482103e-05
-3.21959175292088e-05
-1.80239290955598e-05
-5.43102167665926e-05
-2.94756319795536e-05
-3.64901512757854e-05
-3.01445168976208e-05
-1.44533753338932e-05
-2.27540043769756e-05
-3.48853242174227e-05
-4.97870668965038e-05
-2.816394191429e-05
-1.38564935891698e-05
-2.5536746813138e-05
-2.8513064074325e-05
-1.15808761985807e-05
-4.22773294593634e-05
-1.75171796477115e-05
-3.18791732995055e-05
-3.20724692531621e-05
-6.12729916565022e-05
-4.86045117033878e-05
-2.51510577559595e-05
-3.51487217365539e-05
-1.86522814996297e-05
-8.95576475619156e-06
-2.7952347915551e-05
-2.41239935728292e-05
-1.89114954837569e-05
-2.56740467826444e-05
-5.28916903513437e-05
-2.74197723192823e-05
-1.34791607276779e-05
-3.30008368349885e-05
-5.19806763591031e-05
-3.75873872627122e-05
-1.91186946042729e-05
-2.50641500627568e-05
-8.38366315859074e-06
-3.09228640951711e-05
-3.90496180226648e-05
-1.4897496850766e-05
-2.5058345955192e-05
-2.9396651056087e-05
-2.81386301906839e-05
-2.00125940156161e-05
-2.7409979244803e-05
-3.58051406751415e-05
-1.94160286710051e-05
-3.26259011536174e-05
-1.44566862819403e-05
-2.19446540713599e-05
-3.23314895349339e-05
-1.52103990558599e-05
-4.21047197244002e-07
-2.63536660199255e-05
-2.39185568627952e-05
-1.50864211435238e-05
-3.36699694847526e-05
-3.80196484813655e-06
-2.34178218139591e-05
-5.25986979649261e-06
-1.33643813216013e-05
-4.46835086249694e-05
-4.54479682713422e-05
-4.13069406036471e-05
-3.5427871126698e-05
-4.16269759130016e-05
-1.82938408037163e-05
-1.49893754448866e-05
-4.46970088983794e-05
-5.58740411678931e-05
-3.63295047595251e-05
-2.80219581112936e-05
-7.30075797172157e-05
-3.37040590874564e-05
-5.1599536627633e-05
-2.95821975208086e-06
-1.99731649103304e-05
-3.63729067988691e-05
-5.07089211641784e-05
-8.07303678465892e-06
-1.75250789338606e-05
-3.92218117436084e-05
-1.62349157216809e-05
-4.72331299067102e-05
-3.6688566905988e-05
-4.18761350160558e-05
-5.45937885579669e-05
-4.26083219520066e-05
-3.58494786080048e-05
7.07821437256664e-07
-3.55463261173151e-05
-1.56955550136764e-05
-2.19148455816851e-05
-1.70168706847429e-05
2.33046128695713e-06
-3.53757298111044e-05
-2.15639414475538e-05
-7.9469053553079e-06
-2.01612905218523e-05
-3.12243911383028e-05
-3.47260304736933e-05
-2.37073893679582e-05
-3.6023479872093e-05
-9.16494674241726e-06
-4.65771780753352e-05
-3.79633240244583e-05
-3.15656477810806e-05
-1.34960165769847e-05
-4.84929336192096e-05
-2.15015151587949e-05
-2.10217956244e-06
-3.92793920858225e-05
-1.64792634169253e-05
-2.8987516248621e-05
-3.97488267589057e-05
-3.88397222695146e-05
-1.15272861590831e-05
-2.35199251891442e-05
-1.66249228972102e-05
-5.37909256523107e-05
-3.03183590000153e-05
-5.57836749276637e-05
-3.46842203106688e-05
-6.13103877552474e-05
-1.3712318747426e-05
-6.89163683782822e-06
-2.43764086081984e-05
-3.17268829101625e-05
-2.98972790770121e-05
-3.01193959516577e-05
-2.5337320809143e-05
-4.41856105030417e-05
-3.47369291410395e-05
-4.6138013102066e-05
-3.54318744362331e-05
-2.93398875186054e-05
-1.9943400222252e-05
-1.33387668911478e-05
-3.81591045291994e-05
-4.85580398327911e-05
3.94491473791494e-06
-1.15244695443178e-05
-3.59329269278029e-05
-1.71772615403875e-05
-3.95362639208116e-05
-3.49209828070706e-05
-4.06893873578192e-05
-2.89469108762122e-05
-5.41872009827557e-05
-1.81795158401755e-05
-2.56597379488744e-05
-3.50604955848618e-05
-5.33436572663349e-05
-3.19729173675223e-05
-3.79431377557099e-05
-3.44030746652803e-05
-1.95965695904129e-05
-3.53218895475832e-05
-2.90406242736685e-05
-2.43003335976428e-05
-1.731772535784e-05
-4.05952960457847e-05
-5.02760068769162e-05
-1.73784353732518e-05
-2.62344008525172e-05
-4.63180236917581e-05
-3.14376993520482e-05
-1.79416775135517e-05
-3.4476609175449e-05
-1.77486178797138e-05
-6.89433335262713e-05
-3.77944443596473e-05
-1.88384408502622e-05
-1.47798915019255e-05
2.0289841809928e-06
-3.14113369519942e-05
1.25797729226813e-05
-2.50504078454352e-05
-2.07637739021978e-05
-5.82287163368684e-05
-4.52527422643622e-05
-3.18648720759543e-05
-3.41255204499515e-05
-2.91490932468926e-05
-3.27831919265572e-05
-4.18375261991321e-05
7.31543711325553e-06
-1.3176979462677e-05
-3.60520075060753e-06
-2.24909427968281e-05
-1.17152747468464e-05
-3.4465494697327e-05
-1.4662343507471e-05
-4.74688625080225e-05
-1.49658316585281e-05
-2.48974203358616e-05
-3.6788875529101e-05
-2.86727059789234e-05
-3.67678274769954e-05
-5.87773101167805e-05
-4.79296208725187e-05
-1.02433031827837e-05
-2.53090506190164e-05
-1.58092056297158e-05
-4.44643994687864e-05
-5.32469418144832e-05
-2.30127871172215e-05
-4.83351008511918e-05
-3.29761051616371e-05
-5.00867049416424e-05
-4.29262083619951e-05
-8.07047356600435e-06
-3.38399529914456e-05
-4.45333020082644e-05
-5.49369379278441e-06
-4.49744190712656e-05
-2.67968451794868e-05
-1.43566174662105e-05
-9.80947090224767e-06
-4.55908616726172e-05
-1.66208933144714e-05
-2.8642001931326e-05
1.04807515324612e-05
-3.19221858317179e-05
-5.45432350816341e-05
-1.35997152212979e-05
-2.14404218957537e-05
-3.58984073981872e-05
-1.6001081879203e-05
-3.00539431941178e-05
-6.23399956143907e-06
-1.90807141779461e-05
2.34189815606656e-06
-8.18935923371563e-06
-2.98582982822392e-05
-7.94669583944968e-05
-2.09320927712789e-05
-4.32095628105601e-05
-3.73964089512459e-05
-1.74961009871062e-05
-2.8716656521767e-05
-4.43760211366107e-05
-3.55413803890212e-05
-2.67826726254288e-05
-4.53885112372886e-05
-2.72657265122315e-05
-4.63885277114748e-05
-3.50420266677172e-05
-3.5181142934472e-05
-2.68642553041012e-05
-1.66271705017806e-05
-2.24442284123317e-05
-9.65950998277154e-06
-4.79873752920158e-05
-1.74793397644333e-05
-2.81380907754303e-05
-3.83239747345295e-05
-2.83689258431268e-05
-1.78952748412178e-05
-2.72154761967766e-05
-3.0282168983083e-05
-1.95528154430199e-05
-3.25696692324786e-05
1.46947418552395e-05
-5.29703123679655e-06
-2.64973397286833e-05
-2.60175608259208e-05
-1.1703178592434e-05
-3.93414319332102e-05
-1.78307661034201e-05
-6.43692826691921e-05
-6.52377265112795e-05
-6.636902183977e-06
-1.89636374052307e-05
-2.5386675383947e-05
5.57267418296093e-06
-3.92797207405263e-05
-3.81402917796808e-05
-9.27985182335252e-06
2.2944192406622e-07
-2.10095757938744e-05
-2.22600221367409e-05
-2.12486550930653e-05
-1.64712723216545e-05
-4.52196409687335e-05
-1.93636453650782e-05
-1.00687867395684e-06
-3.24722094096573e-05
-6.17812490728952e-06
-2.2605937143717e-05
-4.09325586036474e-05
-4.60266495794276e-05
-1.6717011672754e-05
-1.25547234704234e-05
-1.38219278447226e-05
-1.44877990286294e-05
-3.0911284203668e-05
-1.63732812104839e-05
-9.6181654377468e-06
-3.68722662072499e-05
-4.24793675670062e-05
-3.52562396527253e-05
-1.71801093936888e-05
-1.91741725867307e-05
-3.83850033199347e-05
-4.77358307570192e-05
-5.47534708855419e-05
-3.46643718331163e-05
-2.77883757440881e-05
-1.15595089833103e-06
-1.82258766453908e-05
-4.83082380995318e-05
-2.4565522499062e-05
-8.99846822182116e-06
-2.37826484004413e-05
-2.37630657385905e-05
-5.95554805400747e-05
-4.0814846781737e-05
-2.67078321478437e-05
-2.22141762088684e-05
-5.06593101435646e-05
-2.47289140748743e-05
-8.21592759353387e-06
-1.6827619610437e-05
-1.54325508651758e-05
-4.71102980410288e-05
-1.10019384758926e-05
-3.66882646952139e-05
-3.52219706380773e-05
-2.34508858785676e-05
-6.15262962561986e-05
-2.7515645677159e-05
-2.73307162407313e-05
-1.90770817357295e-05
-4.04980807619523e-05
-2.64466141009554e-05
-5.68869309886005e-05
-2.5784292997683e-05
-1.78247709400393e-06
-4.90626513391599e-05
-3.62498114004775e-05
-5.41091928385284e-06
-3.54406840132547e-05
1.37974218472132e-06
-1.54218252849127e-05
-1.22530149160416e-05
-1.04837078323325e-05
-3.44670684073262e-05
1.84653373814615e-06
-1.85171833813462e-05
-1.27262165975168e-05
-3.85034629527598e-06
-5.37502531312162e-05
-3.02466812079343e-05
-4.80714687961378e-05
-5.06131484401177e-05
-2.45835407226978e-05
-1.57333947352455e-05
-3.82885664639822e-05
-2.03726176225817e-05
-6.01280398977989e-05
-4.80813028277203e-05
-2.30102941278355e-05
-2.35342605905058e-05
-1.891537848164e-05
-1.36613730125601e-05
-4.17974117078989e-05
-2.91228059681394e-05
-6.77350672291426e-05
-2.10419489040889e-05
-2.91849801726552e-05
-2.88902382863048e-05
-2.45506012089328e-05
-4.17878969273754e-05
-3.97283782660687e-05
-3.80044535082078e-06
-2.4572824548818e-05
-3.02748820006063e-05
-1.69609128024738e-05
-2.41364097404011e-05
-6.42783434617885e-05
-3.72248825149062e-05
-4.03514797420631e-05
-3.74376790724404e-05
-2.81309999787483e-05
-2.60587916394508e-05
-6.05192928979144e-05
-4.84148641450871e-05
-4.30271705887821e-05
-1.52395348736363e-05
-3.02041464103872e-05
-1.53159759786344e-05
-4.23263984537088e-05
-1.30918574689774e-05
-3.04587054085101e-05
-3.96165167188676e-05
-2.3096409481838e-05
-3.75815283009402e-05
-2.49060033782728e-05
-2.21072913202919e-05
-4.36363372697748e-05
-3.97555596689242e-05
-2.94123002134048e-05
-4.50104977767668e-05
-3.74828116642272e-05
-2.13064829573813e-05
-4.65798028327993e-05
-1.53430169631559e-05
-3.16289324966524e-05
-2.32876111140307e-05
-3.60891606192956e-06
-3.31321738070696e-06
-8.60146711825062e-06
-2.98835461028858e-05
-8.12845773923482e-06
-3.59477763424808e-05
-3.06682006595309e-05
-6.15001730719223e-05
-3.41938468739277e-05
-2.86970977093078e-05
-1.18857647758586e-05
-3.31046783071606e-05
-3.0564912841811e-05
-3.04549547296289e-05
-2.56879007211359e-05
-1.5349313176746e-05
-3.01895561536043e-05
-3.52084580707904e-05
-3.16438349631801e-05
-3.73653942335066e-05
-5.14023027590678e-05
-1.88824414568816e-05
-5.89377331818124e-05
-1.8796884858165e-05
-2.56319494869576e-05
-3.70239893188797e-05
-1.06291891339235e-05
-3.79113662038685e-05
-4.54133870175203e-05
-4.4285995866362e-05
-3.74986623863946e-05
-3.7576343777853e-05
-4.06520035360618e-05
-4.23397889619535e-05
-3.79008194639359e-05
-4.46563879715276e-05
-2.00585329153409e-05
-2.06866439916622e-05
-3.62372436411021e-05
-1.25542924569892e-05
-2.43093256376116e-05
-2.82325809455654e-05
-2.27883093734896e-05
-3.95750352769561e-05
-1.27959596545531e-05
4.67803503315251e-06
-5.64496054100203e-05
-3.91352751446282e-05
-2.73707387937693e-05
-3.50293126902646e-05
-1.57022802176234e-05
-3.49608376280373e-05
-1.89293581944594e-05
-3.69195888354734e-06
-4.77260907957726e-05
-3.18874576298643e-05
-9.77763728468934e-06
-1.82859245094831e-05
-2.46573474813395e-06
-3.26704431815475e-05
-2.08561542545632e-05
1.91932057643672e-05
-3.73572159648151e-05
-3.65181612329061e-05
-1.8504742846802e-05
-9.98025523547416e-06
-4.24983478247363e-05
-2.10943583141536e-05
-2.58154519345821e-05
-1.1115070622279e-05
-2.2364172809023e-05
-3.11836760777706e-05
-4.78460447731019e-05
-4.06073598473147e-05
-3.6641697608428e-05
-3.81859626095932e-05
-1.78088039781974e-05
-1.56002798276496e-05
-1.21771699167286e-05
-3.75144010567839e-05
-1.84597125291498e-05
-5.3120098530522e-05
7.67815686087431e-06
-4.3775329422448e-05
-9.98767400384116e-06
-2.9281994987143e-05
-3.87493339969533e-05
-2.2227154987563e-05
-1.18577318074427e-05
-4.98589348306501e-05
-3.53623655668352e-05
-1.62460968556715e-05
-4.27857479242071e-06
-3.74440468580914e-05
-3.62503903073632e-05
-4.54226021957914e-05
-4.72946046879656e-05
-1.60255143352837e-05
-1.50067979637241e-05
2.49247189090962e-06
-1.19228091426728e-05
-3.22938543452976e-05
-3.96436698668048e-05
-1.82595510991282e-05
-2.98111114407409e-05
-2.94748473612585e-05
-1.58040630418728e-05
-3.57736106030403e-05
-2.70501209025794e-05
-4.91196978142352e-05
-4.16042126937444e-06
-1.50818072196159e-05
-1.54085047500091e-05
-4.71845171615618e-05
-1.96450507559151e-05
-4.11455824489109e-05
-4.01560694008637e-05
-6.66691686629118e-05
-5.37034100939309e-05
-3.31001579133822e-05
-5.82400018250066e-05
-3.98975706817057e-05
-4.73874594256444e-05
-1.98709960059946e-05
-2.47274861321953e-05
-2.22904290285685e-05
-1.71320559788483e-05
-1.58415827885139e-05
-4.09446679433637e-05
-4.46898629858024e-05
-3.28586764669013e-05
-2.69514476130124e-05
-2.63049229930067e-05
-4.60531321545441e-05
-5.63253097437683e-05
-1.65834312933488e-05
-2.11537548874183e-05
-4.81898728165353e-05
-5.21116437694713e-05
-2.61208804834937e-05
-3.80740289011488e-05
-1.33559646860754e-05
-2.28841715850654e-05
-1.99920690718381e-05
-1.95824959273856e-05
-3.1461036238854e-05
-2.92498141532328e-05
-3.61570622419712e-05
-6.3142585664819e-05
-2.21453150798751e-05
-4.14305942596597e-05
-3.52351054781399e-05
-4.24372278401478e-05
-4.26902402513848e-05
-4.93670905895844e-05
-7.11183847084717e-06
-7.91310031752214e-06
-4.89899834897023e-05
-3.03678509869129e-05
-5.19258113337145e-05
-3.59543084200855e-05
-2.87231973385775e-05
-3.82797282521085e-05
-2.18009363588134e-05
-2.14756029930295e-05
-3.32934702134263e-05
3.31423004519312e-06
-2.33633864462685e-05
-8.80753143369529e-06
-2.5048702156894e-05
-6.15262986625073e-05
-4.59787053941054e-05
-5.06257230470105e-05
-1.35797588494779e-05
-3.18554641048459e-05
-6.5985037177498e-06
-2.61067621250554e-05
-5.81037195746891e-05
-2.41499161670567e-05
-1.64550104218829e-05
-5.54807817665172e-05
-1.75092740870565e-05
-2.50463617748154e-05
-3.67944087287733e-05
-6.36239172767614e-05
-3.39420786793369e-05
-2.72507964724542e-05
-3.73981246446137e-05
-3.71481431086728e-05
-1.42599265594117e-05
-2.58022358385117e-05
-2.27167733499048e-05
-1.23695187311236e-05
-4.55948713886153e-06
-2.7529803393413e-05
-4.60944770969955e-06
-1.15676600167478e-05
-2.81107078069244e-05
-3.72742216226592e-05
-2.73092076457507e-05
-5.01233899484034e-05
-1.91265356696058e-05
-2.11393873467712e-05
-1.61974313934545e-06
-4.31203132349682e-05
-3.04917693684688e-05
-3.92447440134926e-05
-5.07172270655798e-05
-4.00908148276501e-05
-4.66920919790229e-05
-5.39549456613074e-05
-1.67962630354954e-05
-1.18086976118484e-05
-3.3868880941231e-05
-1.51854622233782e-05
-2.37078460756382e-05
-2.96255273397097e-05
-2.12527048259425e-05
-3.23994438663207e-05
-2.86704069687821e-05
-2.73983252549075e-05
-3.33408184928663e-05
-2.24882974820753e-06
-2.38299160651472e-05
-5.47296714023494e-05
-1.36027932438612e-05
-4.42256016797165e-05
-3.62359561012531e-05
-2.31578799641123e-05
1.05546401302453e-05
-2.02745524817995e-05
-3.98371260205821e-05
-2.66579661802546e-05
-1.22432000711125e-05
-3.7532356540794e-06
-4.34170818237218e-05
-2.61433663716798e-05
-1.20862183060235e-05
-1.10674963896383e-05
-3.31113621039636e-05
-3.50876730747385e-05
-3.18434367109746e-05
-4.29041024608856e-05
-3.23387200297386e-05
-5.27788942861806e-05
-4.86139854697807e-06
-6.20058394110766e-05
-2.08008581288226e-05
-2.97071546286744e-05
-4.38544772202438e-05
-2.37023574392507e-06
-1.96969328078457e-05
-2.59760637162976e-05
-1.60541897423055e-05
-8.98425825154545e-06
-4.24464041981142e-05
-4.18331932450469e-05
-2.42873625754806e-05
-1.58559071816512e-05
-6.55717096001864e-05
-3.86244723125607e-06
-3.40845757329087e-05
-1.72274266292828e-05
-4.40838326209127e-06
-1.80797891246879e-05
-7.66210052432984e-05
-2.55778692946646e-05
-1.47972857003505e-05
4.04343330175325e-06
-1.8000329784671e-05
1.3462308520282e-05
-1.34397653704779e-05
-2.279536326214e-05
-3.65269565774952e-05
-2.36230987051483e-05
-5.03721906728241e-05
-1.84860198405128e-05
-3.32581411314604e-05
-2.7137407470936e-05
-1.55330342571303e-05
-2.77585815308207e-05
-2.10544798386418e-05
-4.07236214638174e-05
-2.28691334789191e-05
-2.8407102595275e-05
-3.07757115657702e-05
-3.96931630046429e-05
-5.11816190817272e-06
-2.47243645461584e-05
-2.13765671578075e-05
-6.1437812341208e-05
-3.9412445487488e-05
-1.78824024741269e-05
-2.49627658503126e-05
-3.2096150846252e-05
-4.87021190524009e-05
-4.6659159399828e-05
-3.15471578331439e-05
-4.08570599232559e-05
-6.52588601510201e-06
-1.16122609520918e-05
-5.16595229122726e-05
-1.82188148804171e-06
-8.17323711809738e-06
-2.8138231571498e-05
-2.27991501380503e-05
-3.68370209077869e-05
-1.56146652079025e-05
-2.87207965783364e-05
-1.40564925629574e-05
-3.63117761760639e-05
-4.05590897237573e-05
-4.06404386203802e-05
-1.56207454386433e-05
-4.27636580308862e-05
-5.75321405985278e-05
-3.06271693818537e-05
-4.91852574349574e-05
-3.15456428685637e-05
-3.88367949199167e-05
-2.37844394249191e-05
-2.85771881425067e-05
-1.62657905826008e-05
-6.5088659812054e-05
-3.27966691795375e-05
-5.77451261776777e-05
-4.71115236736531e-05
-1.59239050560042e-05
-1.55194215761951e-05
-4.20959829143273e-05
-6.00146645501397e-05
-5.16674477916263e-05
-2.13883440129092e-05
-2.50463449311689e-05
-3.78798834572686e-05
-4.08341979064172e-05
-9.25531108767289e-06
-5.89307255304035e-05
-1.4869056014996e-05
-4.1331190314968e-05
-2.57172411207014e-05
-1.28239067289182e-05
-5.13969116642147e-05
-4.30412999233355e-05
-5.01448048524823e-05
-2.92294541078757e-05
-4.95276022332555e-05
-4.13158708486743e-05
-5.26487867943157e-05
-2.72319797091089e-05
-2.62128913437573e-05
-3.71323714295708e-05
-3.60111463816677e-05
-1.94641654975994e-05
-5.40355249249551e-05
-3.58475954486563e-05
-8.78890319766066e-06
-3.39706494875354e-05
-3.14626211926018e-05
-3.16168016269584e-05
-4.90331336548283e-05
-2.33356157822621e-05
-3.54780817025007e-05
-4.16796562047413e-05
7.24795097972015e-06
-3.13780104593203e-05
-4.80546161855365e-05
-5.09225031390823e-05
-3.47947053800234e-05
-3.01943511664469e-05
-3.49399424722834e-05
-5.34683867950926e-05
-7.72543088044284e-06
-5.04777733567292e-05
-5.80838102579856e-05
-3.87277382148439e-05
-4.97861527014791e-05
-5.62582290577627e-05
-2.00772601654285e-05
-4.32519117675612e-05
1.22654824740852e-05
-3.29348873135792e-05
-1.05167778472121e-05
-2.19620575449402e-07
1.09203352892965e-06
-3.05692240617479e-05
-1.50188353531782e-05
-1.38914923414911e-05
7.40781503250029e-07
-2.68078571201705e-05
-6.02556676593954e-05
-1.30186278958221e-05
-2.16265074200226e-06
-2.7471635504426e-05
-3.38163074054834e-05
-3.03106404117648e-05
-1.81243030213446e-05
4.20733490067871e-06
-3.50170048281947e-05
-4.36240158641319e-05
-1.94143888845873e-05
-2.46069879705638e-05
-2.70059968163142e-05
-3.91193757870287e-05
-2.40499493451224e-05
-2.4560667207803e-05
-2.39102090902919e-06
-3.2902183656047e-05
-4.71516076781105e-05
-2.92941443349966e-05
-3.6039049368075e-05
-5.19963057309007e-05
-1.27532544799771e-05
-1.58311040110469e-05
-3.41958509958874e-05
-5.50348775271116e-05
-1.07031079116559e-05
-5.61293019186363e-06
-5.02117945927113e-05
-4.84488597171587e-05
-1.85595681021913e-05
-4.50481275927532e-05
-3.01039888263485e-05
-3.19520885030794e-05
-2.7292151362423e-05
-5.3193750865929e-05
-6.18549760449441e-05
-1.8043719249905e-05
8.56749705388804e-06
-3.86863320325782e-05
-4.13503333847539e-05
-1.21364090532693e-05
-5.50866172822099e-05
-3.11123830695399e-05
-2.71126399766479e-05
-2.13195109020056e-05
-1.96083906714243e-05
-3.74550442670923e-05
-2.70637397610018e-05
-1.00767167388194e-05
5.58215700745844e-06
-1.95221951470539e-07
-4.29997639869784e-05
-4.1283981673217e-05
-1.97466218392624e-05
-8.58922517760577e-06
-7.61906384935526e-05
-1.39044444881434e-05
-3.406721840027e-05
-3.9977069192138e-05
-1.72210953777566e-05
-4.65453830244236e-05
-3.54539756408777e-05
-8.77335545995309e-06
-2.45378915667392e-05
-1.24125213717094e-05
-1.45237945734458e-05
-1.75854979697359e-06
-3.70461675673241e-05
-1.4072828466842e-05
-7.07600216383153e-06
-2.42811862458921e-05
-1.83618623873066e-05
-2.82172038896797e-05
5.22401191210498e-07
-6.62209315380893e-05
-1.112949558488e-05
-3.83323611706605e-05
-5.44371032812035e-05
-1.83134521262826e-05
-1.70526043340474e-05
-4.25154809564011e-05
-4.24169255453077e-06
-1.19973010270144e-05
-2.0124410354602e-05
-2.33301314396665e-05
-4.57763183462357e-05
-4.15133820853932e-05
-2.05660950044596e-05
-7.65354266514976e-06
-6.83751977848276e-06
-2.88608172099569e-05
-2.46733918051589e-05
-1.90170126349092e-05
-3.44712893459955e-05
-2.11912565951468e-05
-4.39816109720937e-05
-4.63250927549722e-05
-2.85613879083931e-05
-8.12579962026671e-06
-3.20646738545096e-05
-1.24513996615267e-05
-3.285314962452e-05
-1.916940342232e-05
-6.34688023860186e-06
-2.95836293056002e-05
3.80489670954566e-06
-1.7173281904725e-05
-2.26933725877376e-05
-6.06154148387233e-05
-4.42851879409945e-05
-1.21535099411993e-05
-3.67359797603707e-05
-4.92071334260006e-05
-3.34074524229778e-05
-1.70595936050448e-05
-2.34684016290736e-05
-3.12713988882967e-05
-2.31597591907538e-05
-1.74453928882222e-05
-3.8516034004553e-05
-4.25977605767899e-05
-2.86380637870565e-05
-1.36089879374659e-05
-1.0253385462573e-05
-1.10072883207648e-05
-3.63433497877157e-05
-3.08061477651147e-05
1.26029790149456e-06
-2.4162659769504e-05
-1.47571139413064e-05
-2.56185778365619e-05
-3.05211631912827e-05
-4.2497346090026e-05
-1.72127895682967e-05
-3.06360805659906e-05
-1.90352200445724e-05
-4.44553290144582e-05
-5.77240139907941e-05
-4.03013645425128e-05
-1.45113239371542e-05
-4.21011689844428e-05
-4.91270972258551e-05
-2.58308099697744e-05
-1.86830619767047e-05
-1.93104785142643e-05
4.11505241932413e-06
-3.41373453818535e-05
-1.81753408078237e-06
-3.66802106743791e-05
-4.48751639020254e-05
-2.73867316975863e-05
-5.28339594302911e-05
-2.44563541124178e-05
-6.15147477432761e-05
-3.21503278560768e-05
-5.00703820304841e-05
-1.93192276791649e-05
-3.06457486985241e-05
-4.32459411855418e-05
-1.74531080676031e-05
-6.36579380332559e-06
-3.59975266896579e-05
-2.29399157352475e-05
-6.67136563289839e-05
-4.17911589899145e-06
-1.91117674007347e-05
-3.86080513889316e-05
-1.66370993374801e-05
-2.96586822094664e-05
-1.78106095957206e-06
-8.35362352018389e-06
-1.91175240363715e-06
-4.93328535990535e-05
-4.76127285233219e-05
-1.17345085753924e-05
-2.90122871208578e-05
-2.07231425967817e-05
-3.76652019529131e-06
-3.84424034490377e-05
-1.09107312248159e-05
-1.02530234855109e-05
-2.40335281143482e-05
-2.87035384431845e-05
-4.84339313906092e-05
1.4892280110694e-05
-4.0683362164272e-05
-1.69076109650769e-06
-3.56251427894517e-05
-2.73031862189278e-05
-1.89985724997422e-05
-4.34353137136256e-05
-2.38114046140778e-05
-1.56760451353257e-05
-1.70988747781659e-05
-3.75949116143809e-05
-7.84514030962695e-06
-2.17835514724673e-05
-2.65400356403064e-05
-1.60375089047296e-05
-3.23236149940782e-05
-1.96914755377279e-05
-2.61269200358009e-05
1.18055818790976e-05
-1.77445437751568e-05
-4.23412152671071e-05
-4.18400276567106e-05
-2.49837800615433e-05
-1.96783340951714e-05
-3.51093686610873e-05
-3.17834596264539e-05
-3.14930220422778e-05
-3.1563320011138e-05
-2.53236626267698e-05
-4.07159491374496e-06
-4.03604239919166e-05
-2.75899368258098e-05
-2.24073473336686e-05
-3.77188728610909e-05
-8.11790173649663e-06
-2.39628265377343e-05
8.32326991368392e-06
-1.67843663328193e-05
-1.84379546816658e-05
-2.5654112731746e-05
4.19254192140617e-07
-2.74142954743383e-05
-1.75084870417584e-05
1.12649695454913e-05
-2.94992200577166e-05
-6.38758431850086e-06
-6.77088835683598e-06
-8.08888253185542e-06
-4.44737429802783e-05
-1.25276569314173e-05
-2.78942215044888e-05
-1.13621485010012e-06
-3.83990117506534e-05
-4.30474449446386e-05
-1.90358484590843e-05
-3.37783016889217e-05
-4.03847854708592e-06
-3.34552645023466e-05
-2.66724198726016e-05
-2.86836757522202e-05
-1.6500840418652e-05
1.76567409377301e-05
-5.56671379063578e-05
-3.1776828697804e-05
-1.95113912428674e-05
-3.02854079708845e-06
1.73688493242627e-06
-3.31763422689342e-05
-4.95790560073951e-05
-1.0717806667465e-05
-3.16154067340173e-05
-6.85165186563971e-06
-2.29308643292188e-05
-4.21426710657105e-05
-2.70726059856259e-05
-2.33875115353971e-05
-4.68015776372011e-06
7.12048272963917e-06
-2.32176616407737e-05
-4.23339259731476e-05
-1.93682943233358e-05
-1.24709569476449e-05
-2.05522006672753e-05
-2.62946017243107e-05
-4.65736357823306e-05
-3.01681818759466e-05
-1.34482144308757e-05
-1.2782453506849e-05
-1.20315519268733e-05
-4.1756399232742e-05
-2.75440243313606e-05
-4.98446704808343e-05
-2.2520240413073e-05
-3.64635510492077e-05
-3.1103551304874e-05
-4.35721017809568e-05
-1.43319534761464e-05
-1.82020570343639e-05
-6.19979990516716e-05
-3.54928969893436e-05
-2.61624847482554e-05
-4.47176847138434e-05
-5.01961913423465e-05
-1.07447105705584e-05
3.25895523663603e-06
-5.03663773199241e-05
-1.36601820379829e-05
-3.37271859138072e-06
-3.35580109919403e-05
-2.90461593640306e-05
-3.3764067386615e-05
-3.2200883699376e-05
-3.62220441339813e-05
-3.49768259781729e-05
-2.75730992001237e-05
-2.33340747409292e-05
-4.1480768756988e-06
-3.62979386642197e-05
-1.70766909954009e-05
-1.8479472604632e-05
-3.86973586305334e-05
-3.92891690250792e-05
-7.36036605535379e-06
-1.91033456178394e-05
-6.56207179812576e-05
-6.71076883898026e-05
-4.43738143721163e-05
-4.65560524080307e-05
-5.11121254376481e-05
-3.39994922263526e-05
-2.72138851828461e-05
-9.72414205763398e-07
-2.06463862491043e-05
-3.25978069890242e-05
-3.66494943168294e-05
-4.00067897235908e-05
-1.00212531892213e-05
-3.03170483963995e-05
-9.48858066524736e-06
-2.40535814585772e-05
5.3576170728841e-06
-4.54396085242479e-05
-3.5631152308993e-05
-4.55548545167628e-05
-2.11372100286772e-05
-1.62222601638082e-05
-4.17600058160677e-05
-4.94888320794606e-05
-4.45698355878453e-05
-2.36356219263394e-05
1.85363674249667e-05
-2.61371538129952e-05
-8.84718608177411e-06
1.42088466671826e-06
-2.64266923915234e-05
-5.35619105004845e-05
-2.4730416372804e-05
7.69071673864921e-07
-3.02747977756145e-06
-3.74738463786774e-05
-3.11476179587972e-05
-2.59778786821447e-05
3.06295319986748e-06
-4.12802414475189e-05
-3.95091500780704e-05
-3.74523463895243e-05
-4.00404900616752e-05
-4.47184760258705e-05
-2.20278967392031e-05
-2.1921694856474e-05
-2.00291356778029e-05
-4.14714535107474e-05
-3.40079243982336e-05
-1.31660626475893e-05
-2.21575574761914e-05
-5.88765561897197e-05
-3.27849022616065e-05
-1.6887033672461e-05
-4.49063249348665e-05
-3.22831209712207e-05
-5.49659260154205e-05
-1.61878359821753e-05
-3.36222386267376e-05
-5.0331674421525e-05
4.0956133414597e-06
-1.64725487300173e-05
2.01017335817758e-06
-2.46084663757088e-05
-3.05384491233616e-05
-9.31438516670324e-06
-4.04392325224063e-05
-2.48111037153764e-05
-3.92168472394229e-05
-2.97795032232203e-05
-3.56234768895082e-06
-5.79007067087954e-05
-3.89319361827044e-05
-5.25443518063027e-05
-7.45148050425995e-06
-3.05677791890684e-05
-3.69761116221683e-05
-3.88639588306857e-05
-3.65586063383129e-05
-2.27573448866011e-05
-5.05780926127148e-05
-6.00348320519459e-05
-2.93820513826501e-05
-9.9336480188912e-06
-6.05077657033667e-05
-2.04800530512294e-05
-3.28270814990471e-05
9.08022588129259e-06
-3.8642992262202e-05
-2.48709895327375e-05
-3.15997012577198e-05
-5.03374309599564e-05
-1.78968917799997e-05
-5.31689547426718e-05
-3.06574478181041e-05
-3.28333694021923e-05
-3.84365155613563e-05
-2.64643578887837e-05
-4.82142966667721e-05
-5.73443378808279e-05
-4.13841827104902e-05
-2.41124838993094e-05
-1.95659846488505e-05
-6.53293529952178e-06
-3.4103597540309e-05
-6.00917312198596e-05
-3.85944249921631e-05
-2.25685397277321e-05
-4.56901255107956e-05
-4.36343412017737e-05
-7.17906143058797e-06
-3.390475414637e-05
-4.1098153390525e-05
-1.47151435388866e-05
-1.06167508121014e-05
-4.02519902671575e-05
-3.10917607176537e-05
-4.15770847437116e-05
-3.92112611103557e-05
-4.77746105130662e-05
-6.8566451877222e-05
-2.63515866372386e-05
-2.89121421987903e-05
-2.02332187038108e-05
-2.80565853211096e-05
-3.9090008183502e-05
-3.04234640068728e-05
-2.47550219312506e-05
-4.34184567103353e-05
-2.49192323623172e-05
-5.06704297976145e-05
-2.0681504238541e-05
-1.06967008035876e-05
-4.66074045082162e-05
6.86285373384599e-06
-2.55422643774589e-05
-3.49936183418812e-05
-1.46495550954978e-05
-2.53970065029323e-05
-4.37119734014134e-05
-5.16573958951388e-05
-2.941059564003e-05
-3.9147923350582e-05
-4.13018446639941e-05
-1.60907957218919e-05
-3.01116718354718e-05
-1.57143335087673e-05
-2.99078408682128e-05
-4.01523630385636e-05
-2.60380897169633e-06
-3.25951736436731e-05
-1.51637360933002e-05
-3.30448760316572e-05
-1.41719028161922e-05
1.02708362403948e-05
-4.70651884823207e-05
-3.40509668192935e-05
-3.81418025517779e-05
-4.31642519981542e-05
-4.78637037980752e-05
-2.28802238400897e-05
-3.65827702837742e-06
-3.85845808497182e-05
-8.8997111589183e-06
-2.86489176211922e-05
-5.55533560636541e-05
-3.52120237095211e-05
-4.40714868186636e-05
-2.28987922196369e-05
-5.9444978396547e-06
-4.05497887069011e-05
-3.37316019940492e-05
-3.20186897405996e-05
-3.66837605818793e-05
-3.1562668891912e-05
-3.38685198531599e-05
-1.66895615174417e-05
-3.20992885130776e-05
-2.29383500409953e-05
-3.98016514981228e-05
-1.33452753336466e-05
-2.84292885410959e-05
-3.0210399155543e-05
-6.05775398923406e-05
-3.68173720795447e-05
-1.5924484864378e-05
-3.78225742295259e-05
-5.71770186522397e-06
-3.65379944812155e-05
-4.61290554939655e-05
-2.32196465005341e-05
-1.94160277397192e-05
-2.57997657703499e-05
-2.39839722731197e-05
-1.35130109628763e-05
-2.97858134057571e-05
-1.8930767684066e-05
-4.40231918289359e-05
-2.0764451722614e-05
-4.05483270833967e-05
-3.179146633533e-05
-3.05374843220019e-05
-3.9307364246668e-06
-4.33772854528894e-05
-4.39880110853372e-05
-1.82536502297749e-05
-4.66723028992773e-05
-3.30653342164206e-05
-3.80342765856491e-06
-4.31786725775871e-05
-2.90830601766437e-05
-3.44321358648741e-05
-4.44935483658048e-05
-2.16613705401859e-05
-2.00896403453345e-05
-3.40298566080673e-05
-2.76187243320029e-05
-1.98577545106611e-05
-2.57123624033234e-05
-5.16417510872832e-05
-4.23823504994747e-05
-4.890300386736e-05
-2.7506186417419e-05
-2.44277520542771e-05
-9.99491534063905e-06
-4.36841456431003e-05
-8.68025941701961e-06
-2.28913234720817e-05
-2.5944250642076e-05
-3.61985134604984e-05
-4.60830673784365e-05
-4.83365013634002e-05
-4.66074115430651e-05
-3.51653072339725e-05
-2.10354774055699e-05
-2.42737616985886e-05
-3.58499735925456e-05
-7.44281325602918e-05
-2.80123911277908e-05
-1.8595410553026e-05
-3.20160092455775e-05
-1.83976318134344e-05
-3.0179287937334e-05
-2.19967187160562e-05
-3.77167797308653e-05
-1.86469548332582e-05
-2.76355867758271e-05
-2.64976582507038e-05
-2.07689773012002e-05
-2.59067439434941e-05
-5.53087530618865e-05
-4.64204796132544e-06
-1.0091321389152e-05
-2.84756010674357e-05
-3.13995753018208e-05
-2.41137540235511e-05
-2.87459127096288e-05
-7.44110843348763e-05
-5.87519028168161e-05
-4.71792575006576e-05
-3.55447746004e-05
-2.36984302948598e-05
-3.67371658903716e-05
-2.21162642584392e-05
-1.64703121177896e-05
-5.16258882918334e-05
-4.36967172520963e-05
-4.4480318514016e-05
-1.63148983440784e-05
-4.12612461810264e-05
-1.46549155789232e-05
-1.34328326907502e-05
-1.37129672969865e-06
-3.55802307660879e-05
-3.53558350237427e-05
-3.80001891542251e-05
-1.67916737387765e-05
6.73504194594728e-06
-6.7986835243027e-05
3.54991253033087e-06
-4.27244445470901e-05
-3.03643210422354e-05
-2.9538535422699e-05
2.51991264787382e-06
-1.16862215856617e-05
-4.7118748197072e-05
-4.74548346134872e-05
-1.22445744966475e-05
-1.64635000194532e-05
-4.75095985047455e-05
-2.18270949191374e-05
-3.34948474191153e-05
-1.75501195048754e-05
-3.76044082337548e-05
-3.87609608063648e-05
-3.04476011777873e-05
-3.68900004291824e-05
-1.68790711987836e-05
-7.86862352444755e-05
5.34411718291011e-06
-3.72527850650549e-05
-9.09369890806445e-06
-1.51041356621717e-05
-4.88419417038889e-05
-3.74103177217421e-05
-3.55734803320726e-05
-2.03259122258064e-05
-4.39253584022704e-05
-1.66220517041336e-05
-4.68449961394699e-05
-1.30984423314659e-05
-3.2222940803667e-05
4.49163501445152e-06
-2.40709619774436e-05
-3.87192238563626e-05
-1.56776068358005e-05
-2.26808632192521e-05
-3.44302531902894e-05
-4.25294005679846e-05
-2.42249783474198e-05
-5.98889609779582e-05
-5.46746923538003e-05
-1.58952573869091e-05
-2.26575307314267e-05
-3.37617150078473e-05
-1.33123859629566e-05
-2.23177060431878e-05
-3.39054710403524e-05
-6.62231929697567e-05
-4.4703784333234e-05
-4.83944991474118e-05
-2.1803219044979e-05
-5.02777925036304e-05
-1.29398344118247e-05
-1.00034698844912e-05
-2.90095989786891e-05
-1.3386547828775e-05
-3.32460335417568e-05
-4.67231504900448e-05
-2.84441398584537e-05
-2.97279586339765e-05
-5.36271042075437e-06
-1.23171395606933e-05
-1.75383536425276e-05
-4.849220819106e-05
-3.35184334488229e-05
-2.29673468872703e-05
-2.41526663286443e-06
-2.37925907507945e-05
-9.23748562676203e-06
-3.89737621678732e-05
-1.93137640629451e-05
-2.38262780279929e-06
-5.66932191626821e-05
-2.70684312300867e-05
-3.82597969702459e-05
-1.74249901351637e-05
-2.14669624373344e-05
-4.32000358740615e-05
-3.83474438883898e-05
-3.60421065846395e-05
-3.56359894889414e-05
-4.19712653588881e-05
-3.64019360335658e-05
-2.06505461471711e-05
-3.48914248769773e-05
-2.03644444039313e-05
-2.92574226901159e-05
-1.6462349564361e-05
-4.42504210372026e-05
-2.00266966202825e-05
-1.53647323697345e-05
-3.40625659800958e-05
-3.42113991286497e-05
-2.41224858403695e-05
-2.17589531038614e-05
-4.69502492611481e-05
-3.52541412821014e-05
-1.50134900978709e-05
-7.09951848779147e-06
-4.11787092049713e-05
-2.84060064092219e-05
-4.27811053778323e-05
-4.44633706375936e-05
-4.15742537139351e-05
-2.32898773247713e-05
-3.51359935466643e-05
-5.03622935097123e-06
1.45927905735785e-05
-3.16536497789366e-05
-2.1639499464165e-05
-1.79511369554594e-05
-2.13869935003066e-05
-4.77112228378764e-05
-4.40797976977202e-05
-2.27915095157616e-05
-3.32918642111291e-06
-2.77043741290125e-05
-2.29518634744471e-05
-4.57818151768303e-05
-7.92828827523426e-06
-4.87180851432065e-05
-2.21922411342054e-05
-2.23355409995312e-05
-3.00763751375778e-05
-5.37415480041017e-05
-1.57734835787232e-05
-8.15551570317866e-06
-3.87202672332021e-05
-1.42090120139604e-05
-3.29542699069638e-05
-2.33038237858278e-05
-5.07817353310989e-05
-5.32984369247569e-05
-1.37808291387678e-05
-4.80233294562749e-05
-3.5254670446519e-05
-5.090236652337e-05
-4.35851410644816e-05
-2.65847566012026e-05
-7.67744411288878e-06
-4.47134710865931e-05
-2.82907930724954e-05
-1.77782329463238e-05
-2.27130590645199e-05
-2.56987095865833e-05
-7.69882472134027e-05
-3.51163378225016e-05
-4.40409625791298e-05
-4.26239128821168e-05
-4.33635354599844e-05
-3.4782618873705e-06
-3.16516484934919e-05
-1.73012882787175e-05
-2.02131897268646e-05
-2.51085540274589e-05
-3.60292744336253e-05
-3.1487425543253e-05
-5.01833835183867e-05
-3.37522949706831e-05
-1.10356537320888e-06
-1.60024974124358e-05
-9.96491908349901e-06
-1.86526343403358e-05
-2.59268559946155e-05
-4.84835615125855e-06
-2.78696854652323e-05
-2.2500758554901e-05
-3.41350539723337e-05
-5.60577165370857e-05
-2.58087584647511e-05
4.70790998706529e-06
-1.65361579570509e-05
-2.40741234880717e-05
-4.59532276642543e-05
8.75620274951259e-07
-1.28942340151751e-05
-1.67488302275902e-05
-2.39667405702448e-05
-9.08040156435379e-06
-2.50034146153451e-05
-6.18191643987193e-06
-6.87712099734048e-05
-4.11754887940467e-05
-4.19607845124864e-06
-6.47339649408336e-06
-2.94434085871464e-05
-3.67280862523994e-05
-4.31907367158324e-05
-1.77113607139778e-05
-1.11536527723575e-05
-2.64401573892951e-05
-2.12074198081881e-05
-3.39228434900143e-05
-1.6391278887594e-05
-2.29657166772716e-05
-3.48710517140071e-05
-4.61817874615595e-05
-1.71180369296799e-05
-4.22367202382331e-05
-8.99725108342922e-05
-9.10633009905038e-06
-1.74132853968251e-05
4.04960099887456e-06
-1.48937993937469e-05
2.02375981288193e-06
-1.14423624452577e-05
-4.9208927815716e-05
-2.51683267151349e-05
-1.76557017935386e-05
-4.53307123375523e-05
-3.0867784188115e-05
-1.29350584637598e-05
-4.26021524108167e-05
-2.07360860706173e-05
-3.35203701958717e-05
-5.15519602297926e-06
-2.28132414134566e-05
-1.66716520995147e-05
-4.24014720062347e-05
-3.46687499816615e-05
-2.09676746400576e-05
-3.13161367980494e-05
-5.93984577452194e-06
-2.50550485205804e-06
-2.17471460681242e-05
-2.93295596073559e-05
-3.83288180400188e-05
-1.86225688996239e-05
-2.0094994718721e-05
-3.07560640169911e-05
-5.46917633621925e-06
-2.40116348159104e-05
-4.56157219808075e-05
-9.93543841395691e-06
2.2726756780227e-06
-9.78614414008602e-06
-3.36411105942581e-05
-3.81219463820153e-05
-8.47060802252855e-06
-2.71314695772143e-05
-6.91643196096418e-06
-3.794028384078e-05
-4.27895632698828e-05
-1.58487534215474e-05
-1.42004899346051e-05
-5.98487012808189e-05
-4.26909563143718e-05
-5.52073652572416e-05
-3.23692491001494e-05
-1.59453591770881e-05
-2.27170982692221e-05
-5.40861347377902e-05
-3.22335514277499e-05
-1.39617952225118e-05
-4.98195110405569e-05
-3.04249335151692e-05
-3.61300545796435e-05
-2.42282304604796e-05
-4.09610291286206e-05
-2.78970281078215e-05
-2.01690473851272e-05
-2.53684357702535e-05
-1.90357066877787e-05
-2.12007895559283e-05
-3.24606433509972e-05
-9.76583185199161e-06
-3.71660996810784e-05
-2.96359283720339e-05
-1.25465912109179e-05
-1.33489694674067e-05
-4.23735618103962e-05
-2.94930562385856e-05
-3.08066572404535e-05
-4.23998501906846e-05
-1.93637714889508e-05
-2.87583848025983e-05
-4.33055104680531e-05
-1.59198786683195e-05
-2.05857917439518e-05
-3.5379090224268e-05
-2.0861969871806e-05
-3.56349318448721e-05
-2.82861554574102e-05
-5.76139506942197e-05
-6.40938857910466e-05
-4.98688647815202e-05
-1.98054061809611e-05
-1.89311931825679e-05
-2.53271213300392e-05
-1.94412268573297e-05
-3.40602592209498e-05
4.29313291976167e-06
-3.82690190278389e-05
-2.49641102628414e-05
-5.64975624848048e-05
-5.98530515612578e-05
-9.00358302716955e-06
-4.73667871043229e-06
-9.57977515288817e-06
-5.65641806507157e-06
-2.56489410281016e-05
-1.1496459190578e-05
-5.10236269209174e-05
-1.76206060557591e-05
-4.00250067813008e-05
-6.69085604327332e-06
-2.94884651818138e-05
-1.05815287353942e-05
-1.74273674704089e-05
-3.33241498597509e-05
-2.77247190086487e-06
-2.90953768279882e-05
-1.82560956110267e-05
-3.3672536175454e-05
-1.17710709746798e-05
-4.51703012428254e-05
-1.42844135329843e-05
-4.28645042504348e-05
-2.9138914640874e-05
-3.00039024386747e-05
-2.81440102954875e-06
-7.74399900278317e-06
-1.27021578903595e-05
-6.43598767966702e-05
-3.75754079773519e-05
-6.06770772922797e-06
-3.38544692851452e-05
-3.96719346149022e-05
-5.22910174676103e-06
-1.78232881618319e-05
-1.42628163282815e-05
-2.37805400824977e-05
-3.45686787975868e-05
-2.00289922987673e-05
-4.91471388561145e-05
-2.88262940078746e-05
-1.5365731029755e-05
-1.25964677621443e-05
-4.06358438252443e-05
-3.25778350762719e-05
-4.66331315318729e-05
-3.09656218225792e-05
-5.8620048680676e-06
-3.20288779740465e-05
-3.14909233777299e-05
5.10336986517792e-06
-2.0618214763817e-05
-3.80629585147241e-05
-4.31327344505766e-05
-1.78257104026956e-06
-9.65198364563498e-06
-4.1281634442491e-05
-3.1274947070501e-05
-3.71186846616304e-05
-4.49451546406578e-05
-2.9548202333627e-05
-3.19050112052311e-05
-1.52594542812541e-05
-4.36755495023057e-05
-3.21945440840443e-05
-4.78361336995559e-05
-3.51703922373361e-05
-2.02687680943442e-05
2.54309747795226e-06
-2.73173376921637e-05
-4.0701745642341e-05
-1.29737631865158e-05
-1.02278427836955e-05
-5.46127600312871e-05
-4.40365441302183e-05
-6.14189424138546e-05
-1.90910610618974e-05
-1.65439013305503e-05
-2.36121692537952e-05
-3.54473664417655e-06
-2.72842933379674e-05
-6.9244831122256e-07
-5.67191641017166e-05
-1.40218501170723e-05
-1.44678504864504e-05
-3.10944501855118e-05
-1.72140804043178e-05
-4.36640211902908e-05
8.57019060750381e-06
-1.23629366898132e-06
-3.55847464161768e-05
-1.41750251840914e-05
-3.28730469599236e-05
-1.33677598168266e-05
-3.59806404784885e-05
-4.2606286967206e-05
-4.95062854485804e-05
-1.72038095899021e-05
-2.7628078090289e-05
-5.44779046628431e-05
-1.83836231688447e-05
-2.53863904334463e-05
-3.83731269837624e-05
-3.75390048030181e-05
-3.41533192081132e-05
-2.77989514631523e-05
-3.83374207571472e-05
-3.91118890311218e-05
-3.94424968258451e-05
-1.68148436907047e-05
-3.36210344059248e-05
-2.0955020972767e-05
-6.15893014898301e-06
-1.86386340717667e-05
-3.92548990769204e-05
-3.41413758058586e-05
-4.37711831433204e-05
-2.87816216629279e-05
-5.4562528970769e-05
-2.13547813020988e-05
-3.97968527125547e-05
-2.96926845380542e-05
-1.99806597987458e-05
-1.20211640093831e-05
-3.39385173453014e-05
-1.18695050127617e-05
-6.89243615972438e-05
-1.36417443557385e-06
-3.43134160493235e-06
-2.23861546510031e-05
-3.67446054481637e-05
-1.08245429065822e-06
-2.33825690804575e-05
8.26513506447409e-06
-8.09517218540097e-07
9.08005532570023e-07
-2.87449801478255e-05
-6.42361574394652e-05
-2.93775768920639e-05
-3.02295116568079e-05
-2.45283939452225e-05
-2.48462424615081e-05
-6.49267064064128e-05
-9.67929816503802e-06
-8.45602869602063e-06
-4.94471298730046e-05
-3.7109176771179e-05
-1.08797346867914e-05
-3.19591622143045e-05
2.43117461090585e-06
-2.24898690843205e-05
-2.3359898707941e-05
-5.25883960166263e-05
-2.39905879476234e-05
-4.3719030965034e-05
-4.40926617801471e-05
-6.8013014998139e-06
-1.3278505007783e-05
-3.72791547225868e-05
-3.53248575525903e-05
-1.15943637074781e-05
-2.87457765986503e-05
-6.17232095722826e-06
-2.14369433464815e-05
-7.16726670079942e-06
-3.41976088234792e-05
-3.17029399200606e-05
-5.31419867852626e-05
-1.78389504362123e-05
-1.31096706802782e-05
-2.1810530339246e-05
-2.03583788883241e-05
-3.07602565638198e-05
-4.75396938393768e-05
-7.35745196876738e-06
2.54982983379671e-06
-5.89874368721661e-05
-3.82540019129871e-05
3.70261999514158e-06
-2.88208584915001e-05
-1.74706469621885e-05
-3.84333094897899e-05
-1.99970972897592e-05
-2.7166482102572e-05
-3.49016642081567e-05
-4.18576352896548e-05
-3.87200978251673e-05
-5.43886766827939e-05
-3.36888588182459e-05
-3.64669937414878e-05
-1.45018859007263e-05
-2.23853761527138e-05
-1.28723082170188e-05
-5.11757134247174e-05
-1.77037463468557e-05
-2.26652856876525e-05
-4.74112525699407e-05
-4.02349808080816e-05
-2.0971870646656e-05
-9.05754188324717e-06
-1.1973875623982e-05
-1.4488459991766e-05
-5.43868387302015e-05
-1.31799821287297e-05
-3.29014754572717e-05
-2.91461923428033e-05
-2.90926258496536e-05
-4.52633302469092e-05
-2.44601117462665e-05
-3.75956379755358e-05
-4.78279962240367e-05
-2.36737852439936e-05
-4.67884173697585e-05
-2.73784949600888e-05
-3.46844956956239e-05
-3.53444963824906e-05
-2.18886241954461e-05
-3.12617889344136e-05
-4.4690714370322e-05
-2.77154570311523e-05
-3.02963063175392e-05
-2.5857141149299e-05
-3.06551625197653e-05
-7.66241106462107e-06
-3.66622815956819e-05
-2.33816107390006e-05
-4.84309860245085e-05
-4.04549019308495e-05
-3.86883228304938e-05
-5.97877278600594e-05
-4.00022503188162e-05
-3.73706767607165e-05
-4.97825753251186e-05
-1.7721829427851e-06
-4.15851727792873e-05
-2.00188556888838e-05
-2.42554570604631e-05
-3.51224492756177e-05
-2.59453165102383e-05
-4.87655755662053e-05
-3.7342006499953e-05
-2.93424447441542e-05
-4.82742695984469e-05
-2.41166284529906e-05
-5.66293143935197e-06
-3.16134969064269e-05
-2.43580059530055e-05
-3.36984639530543e-05
-1.83963074883298e-05
-1.36118540236656e-05
-4.25207231061604e-05
-3.30621658984693e-05
-5.03438904288211e-05
-2.02813367687016e-05
-3.52783266724479e-05
-4.30319258981849e-05
-3.457188239507e-05
-3.59011790016345e-05
-2.34556264149103e-05
-1.14213785833961e-05
-2.47725402695244e-05
-2.59314066631147e-05
-2.1245809474372e-05
-3.99988029033348e-05
-2.62137178464177e-05
-2.31394204350615e-05
-2.57185683357902e-05
1.35191340631159e-05
1.77258063386149e-05
-5.30754438193036e-05
-1.82685556943192e-05
-5.61277567534281e-05
-1.91437036249533e-05
-3.27727621084974e-05
-3.19937023318169e-05
-5.37416504608353e-05
-2.37920336691673e-05
-8.36989574497711e-06
-3.42612813313969e-05
-2.46552624635446e-05
-5.62966840193557e-05
-3.34831256315769e-05
-1.9975754604657e-05
-1.45364254699469e-05
-3.52197381263989e-05
-5.17470089799648e-05
-5.17669091718284e-06
-2.93117192638937e-05
-2.78746009532642e-05
-4.00165497974399e-06
-1.54521099335845e-05
-1.76334970339019e-05
-5.37854897761502e-06
-1.56666644410953e-05
-5.75468238634805e-05
-4.44581414030974e-05
-1.19872583421793e-05
-1.88672248107885e-06
-1.99977230643289e-05
-1.94129658938458e-05
-2.00756503279512e-05
-5.31081125476704e-05
-1.35025953966798e-05
-3.7518362091913e-05
-2.63208892002963e-05
-4.2095235550766e-05
-3.58683882568897e-05
-5.3283639796068e-05
-2.6473674151283e-05
-1.72812918372139e-05
-4.12833881546788e-05
-2.42590518588411e-05
-4.10374945488601e-05
-4.16370022986732e-05
-5.28990106474038e-05
-8.78710496527021e-06
-2.32723383147238e-05
-7.0417521286603e-05
-2.04962642583051e-05
-1.11911233109939e-05
-5.37694564824102e-06
-2.0105607233517e-05
-5.826421425711e-05
-3.19619358480035e-05
-1.691360974587e-05
-1.06392006814071e-05
-1.4852675509425e-05
-2.32555083258191e-05
-2.98102685829366e-05
-3.70734106214265e-05
-2.02730298184338e-05
6.58835109037314e-06
-3.20264119622122e-05
-3.83912534156179e-05
-3.36976953321336e-05
-3.53757530727662e-05
-2.51085208574061e-05
-3.59526664692124e-05
-5.15681230244886e-05
-9.10511751498423e-06
-2.56918670413005e-05
-2.01871196419715e-05
-1.95670511380606e-05
-5.38102346477614e-05
-2.04816213062157e-05
-3.36508990716839e-05
-3.30835300176635e-05
-4.41787015926398e-05
-3.12543380609651e-05
-1.88962632839361e-05
-3.00554699526476e-05
-3.63975656352911e-05
-4.82147808305e-05
-2.49058309675391e-05
1.0706572801147e-06
-1.33320753946264e-05
-7.13275994155344e-06
-4.94798214644329e-05
-3.60632533858146e-05
-3.3581190111209e-05
-4.38224865076749e-05
-2.53924251170924e-05
-2.19335021065971e-05
-2.13089358910405e-06
-1.54278345523852e-05
-3.57602500622532e-05
-3.19059416979522e-05
-1.86784442698108e-05
7.96392366822294e-06
-4.4894063900072e-05
-5.02217881926997e-05
-7.01999173917909e-05
-4.54559850909234e-05
-2.28692716602231e-05
-6.82180480919328e-05
-4.89191050734179e-05
-4.008611523701e-05
-1.93323824527214e-05
-4.71935457728617e-05
-3.47002219813209e-05
-2.59002051847014e-05
-7.02620415222527e-05
-1.95658135701778e-05
-3.97958692424685e-05
-4.04807122919311e-05
-2.71130906237818e-05
-2.79511310779258e-05
-3.95575336174618e-05
-4.75684455756102e-05
-3.18532045409184e-05
-1.74036628922921e-05
-1.69594396861769e-05
-3.49963032739018e-05
-1.22664007600617e-05
-1.03756896539958e-05
-2.43072786359136e-05
-2.5795467230328e-05
-2.30345769353676e-05
-4.30665458285464e-05
-5.71513946033223e-05
-2.02466761509755e-06
-3.55460634223391e-05
-4.69402598202213e-05
6.04724291893026e-06
-3.47864730581571e-05
-4.18657560998508e-05
-4.29217387729555e-05
-4.2709490425485e-05
-6.0411823574858e-05
-3.14560895212224e-05
-3.05367009105011e-05
-5.55615819787694e-05
-1.55524659444482e-05
-3.21256308511907e-05
1.28273157097607e-06
-5.20600350936467e-05
-1.31673216544668e-05
-4.76889288500167e-05
-3.89965769969176e-05
-5.54988308236549e-05
-3.24783294318675e-05
-3.07211916730603e-05
-4.58203153657816e-05
-3.65595961706267e-05
-2.78942170974726e-05
-1.12409866060385e-05
-3.2966153632049e-05
-2.03728853758197e-05
-2.1212646953674e-05
-6.54650369557054e-05
-2.86206885898124e-05
-2.9291907077837e-05
-2.79629536792383e-05
-3.5864117999058e-05
-3.35675417325891e-05
-3.08725291644179e-05
-3.29550260193546e-05
-2.15440175589835e-05
-3.21898521972032e-05
-7.30286053850614e-06
-5.93429879776505e-05
-1.37969673857713e-05
-4.09552144515419e-05
-3.01191144039444e-05
-2.81656880383858e-05
-7.34894616546336e-06
-3.60054333479353e-05
-5.93473339031352e-05
-3.070155216702e-05
-3.36164164771713e-05
-4.51248412271195e-05
-2.67663743462138e-05
-1.89528809516567e-05
-1.39497609941621e-05
-2.81426935923287e-05
-1.66767580636797e-05
-2.83822872351303e-05
-3.5641409690172e-05
-4.87417884032688e-05
-4.0565400988374e-05
-3.80165731608151e-06
-3.99221777118838e-05
-3.11547067868157e-05
-4.01813524246731e-05
-4.25346420792718e-05
-9.95232071561732e-07
-1.78847016220276e-05
-3.83083549342121e-05
1.36794192548505e-05
-1.66763972387659e-05
-4.19442772817623e-05
-5.60319752927448e-05
-2.51029968898028e-05
-1.86589561403518e-05
-3.9279646863904e-05
-3.7586157272995e-05
-3.10824090609252e-05
-3.86058487118303e-05
-2.21522161103937e-05
-1.51062106240856e-05
-1.14561226091185e-05
-1.91886116705981e-05
-4.56297412386627e-05
-3.71972905783016e-05
-2.72006840437238e-05
-3.55681329817243e-05
-1.69530718934362e-05
9.32745510403837e-06
-2.94730034866127e-05
-1.25298640683497e-05
-7.20515971531395e-06
-4.10504724244423e-05
-4.03702434571512e-05
-2.94746968051134e-05
-3.40906146057354e-05
-3.46381473469817e-05
-2.06445417910702e-05
-2.5191146021445e-05
-3.77524757301073e-05
-1.47666023953951e-05
-2.02492259255246e-05
-1.42598240023239e-05
-1.97867848108232e-05
-4.56781149395293e-05
-3.27610391024862e-05
1.09168937095655e-06
9.90799393925156e-06
-1.91843631099995e-05
-9.64880461500143e-06
-1.60792764086618e-05
-1.33108984104561e-05
-3.71280341323697e-05
-4.51143514702056e-05
-3.17091306351615e-05
-1.95315730638771e-05
-4.73744141036387e-05
-2.8808758545616e-05
-3.41958343969618e-05
-1.93614221040769e-05
-2.88976273566248e-05
-3.35645418758996e-05
-4.50887639451685e-05
-2.43920295138139e-05
-3.95511036157405e-05
-7.15781084765258e-05
-8.29702198950958e-06
-3.87407020421702e-05
-7.9268858265331e-06
-1.59515087980238e-05
-2.58462522647147e-05
-4.76194938346103e-05
-5.28782513009591e-05
-2.74227197249883e-05
-3.94754599437412e-05
-6.6293797396346e-06
-3.33715462176701e-05
-1.7858716972514e-05
-3.52553276120167e-05
-2.30292390653613e-05
-3.40017391371864e-05
-3.00187716785772e-05
-3.06937141469331e-05
-4.01440613598829e-05
-3.78178479841558e-05
-3.48820320606828e-05
-2.39153570119516e-05
-1.14958436072655e-05
-6.10275396902378e-05
-3.89513237963083e-05
1.95911688551983e-05
-2.77327268260392e-05
-4.81388416756101e-05
-1.89543857494188e-05
9.75791564239207e-06
-3.54682382061612e-05
-2.5324717187157e-05
1.32728507781962e-06
-3.59382466256795e-05
-1.16707562136259e-07
-3.50120348488651e-05
-9.22806802043595e-06
1.02413543669976e-05
-1.45342569138658e-05
-1.70668083017387e-05
-4.34849677378955e-05
-2.17143657982905e-05
-3.27681202858979e-05
-8.04738003303651e-06
-1.81239333200247e-05
-1.79196937912357e-05
2.2832353999152e-05
-1.63731672399772e-05
-1.17356097347362e-05
-1.32442389974479e-05
-3.78369548710115e-05
-3.68546483902174e-05
-3.01467234340341e-05
-3.68938668817828e-05
-1.40144993392718e-05
-3.62302485845067e-06
-4.37469493631284e-05
-1.7447432608593e-05
-5.97152238891777e-05
-4.93343876860157e-05
-5.46525533221813e-06
-7.55690960801799e-06
-1.94597114049389e-05
-6.41966599062801e-05
-4.48738471148706e-05
-1.40019804072025e-05
-2.40679187376966e-05
-2.04175983044617e-05
-3.45088634883537e-05
-4.16586898207531e-05
-3.41427615843372e-05
-4.08945319129305e-05
-4.05865594569657e-05
-3.34638896621139e-05
-4.69327896098458e-05
-1.97590890398839e-05
-2.19295561587725e-05
-1.21241241845216e-05
-4.68065653676532e-05
-3.00158248703304e-05
-3.1173990592497e-05
-1.63756560688106e-05
-2.60305281284388e-05
-4.98256051309703e-05
-2.7770263970311e-05
-8.4399436959541e-06
-4.25974406455853e-05
-3.20456657118996e-05
-5.37622423007962e-07
-5.2328475964513e-06
-2.19498637916984e-05
-2.56600819609637e-05
-3.01709717272471e-05
-5.46776931223383e-05
-6.57779017182849e-06
-2.53826693761356e-05
2.73951908626421e-06
-3.46559459546837e-05
-4.93557167151866e-06
-2.56194638444133e-05
-4.06685438989695e-05
-7.74105187876694e-06
-4.20091539885595e-05
-4.8474298539148e-07
-3.11288754690402e-05
-2.96170277716698e-05
-1.53196558645617e-05
-3.40921901799216e-05
-1.28102402666439e-05
-3.5186582824498e-05
-2.98487239826603e-05
-1.35333152510349e-05
-8.82092864800254e-05
-3.2503231671376e-05
-6.01445653594579e-05
-7.44749190430135e-05
1.97223439610026e-05
-4.66582130311804e-05
-3.13997470923279e-05
-3.76039049355497e-05
-4.49053261260694e-05
2.04293949308015e-06
-3.18726964312577e-05
-1.71442581027537e-05
-8.16803198137984e-06
-2.27322618448025e-05
-3.13675645622833e-05
-2.02607366458191e-05
-4.45852308856181e-05
-4.56189941094617e-05
6.25057258347058e-06
-5.59603218328734e-05
-9.76326858023478e-06
-2.81689979478431e-05
-1.75275511522741e-05
-1.86930507457716e-05
-3.65267479454485e-05
-3.69921920386644e-05
-1.51640711819479e-05
-5.79646801591848e-07
1.83731448767654e-05
-4.43771393268061e-05
-1.97252654581066e-05
-3.39941616726433e-05
-3.80884126192562e-05
-9.6415494436282e-06
-2.34598175216334e-05
-2.34155679805871e-05
-5.32216655423398e-05
-1.90292197052933e-05
-4.21203095047297e-05
-4.19918934974972e-05
-2.17902531022772e-05
-2.83553267555761e-05
-6.14673530388992e-05
-2.35424944432102e-05
2.64275699708827e-06
-3.84603535174217e-05
-3.92005717926047e-05
-2.43763612007845e-05
1.31640574268241e-05
1.59632185221746e-05
-4.23075353100267e-05
-4.39259885304196e-05
-3.58724203459321e-05
-2.70501349451427e-05
-2.36694785317195e-05
-5.15782847824712e-05
-3.77302030616458e-05
-2.50865107120767e-05
-4.31147529797303e-05
-1.18205098966847e-05
-2.68803806675233e-05
-3.38217865193778e-05
-5.2934362734734e-05
-2.98484080484941e-05
-1.36780236498187e-05
-1.21115608539205e-05
-3.52011616114697e-05
2.14236136543179e-06
-5.01307432563904e-05
-1.10070037646084e-05
-6.88368046161949e-05
-2.38610340901243e-05
-1.09851215791899e-05
-2.94957613594956e-05
-8.36885475812415e-06
-3.6776765220415e-05
-3.05205383855769e-05
-4.97616632808431e-05
-4.73954683278353e-05
-2.01881163741025e-05
-2.99672406922231e-05
5.13663365150639e-06
-4.99090221747052e-05
-3.98405074692996e-05
-2.78623037906297e-05
-2.03013562518743e-05
-1.40465048606635e-05
-7.80091664284207e-06
-1.35899297601913e-05
-3.26340052068576e-05
-6.35827645354664e-05
-6.30393389767867e-05
-3.54713596308408e-05
-7.10281604584595e-05
-3.75464377649705e-05
-5.14824267831853e-05
4.86576611654945e-06
-2.67012719172168e-06
-2.61197160931424e-05
-3.8541551852906e-05
-3.38321224079209e-05
-2.41551694470827e-05
-3.74470534992741e-05
-2.81860986185976e-05
-3.18045081124727e-05
-4.58701480559216e-05
-1.43297935997798e-05
-3.82411384981247e-05
-1.92904557625803e-05
-3.96638884367862e-05
-3.35691217539569e-05
-3.12566415933083e-05
-2.34805467280744e-05
-3.94562181269036e-05
-4.3641639122079e-05
-5.17524789706323e-05
-2.52025365215726e-05
6.30556074088025e-06
-3.61016468468092e-05
-3.05074516332655e-06
-7.34835176143653e-06
-4.18291843282895e-05
-4.1656288411875e-05
-4.52485353363742e-05
-5.67878889274762e-06
-2.30053896821784e-05
-5.59906941020761e-05
-1.66381822532036e-05
-2.67050907354498e-05
-3.74896526372046e-05
-2.80246537923545e-05
-6.83609690037917e-06
-3.62305833738309e-05
-2.75317476180412e-05
-4.00590344469125e-05
-1.27298299998777e-06
-2.17949161795257e-05
-3.38204040756821e-06
-2.54667715988745e-05
-2.94322450066336e-05
-3.60765930256602e-05
-2.51524403744624e-05
-5.42197359215807e-05
-1.99147087042479e-05
-4.61096911133046e-05
-5.77176410955056e-05
-5.50218018987902e-05
-3.56062125028932e-05
-4.50088587733605e-05
-2.47666382081433e-06
-1.7155799796034e-05
-1.23738134343367e-05
-3.46835181234532e-05
-4.18415532321365e-05
-6.46398609954084e-05
-2.83939816771108e-05
-1.44509882972442e-05
-5.13136236105994e-05
-3.05911755941876e-05
-2.64025300524013e-05
-3.45040710157005e-05
-2.71704740721845e-05
-2.97373048626434e-05
-1.34255260216092e-05
-3.66586724717992e-05
-2.41941552748519e-05
-3.79524603435572e-05
-4.0026727456922e-05
-5.06336924232122e-05
-4.92958453074705e-05
-3.14410460563283e-05
-6.43068194174074e-06
1.97562023109615e-06
-1.9521691991639e-05
-7.07650951154504e-05
-1.42947364168793e-05
-2.07581594980119e-05
-4.32196404452457e-05
-1.33495860621131e-05
-2.0854779357195e-05
-4.99332840697482e-05
-3.71585020778365e-05
-3.23245874889119e-05
-3.38188725235575e-05
-2.15347921951284e-05
-3.33050724174475e-05
-4.36871872721775e-05
-3.754701412583e-05
-1.96201439356009e-05
-2.50915242333629e-05
4.12141532889794e-06
-3.22044179697343e-05
-5.58182916553008e-05
-3.65968900144542e-05
-5.15902836449817e-06
-3.75892779641666e-05
-4.64733127308219e-05
-5.69966027133443e-05
-5.16972032253439e-05
-1.44429704193152e-05
-4.52967348767544e-05
-7.21792111686234e-06
5.99825814521531e-06
-2.80665212718567e-05
-2.89982001449209e-05
-2.59933745728862e-05
-2.63752487609438e-06
-3.72264609454246e-05
-2.02693283116904e-05
6.92052043547924e-08
-1.21923915039818e-05
-3.64540087111803e-05
-4.24505947851029e-05
-3.35754488475943e-05
-4.85463193642531e-05
-5.48021995609052e-05
-4.78808319470333e-05
-2.58046458813257e-05
-2.88400990614649e-05
-3.40277610997752e-05
-2.34809226691467e-05
-4.39628126953121e-05
-2.31101876490861e-05
-3.01416007676425e-05
-3.89164037209083e-05
-2.43493457860162e-05
-1.69964117286425e-05
-3.645998566382e-05
-8.48952805441966e-06
-3.32784641525182e-05
-4.83898419779882e-05
-1.06804882963992e-05
-3.65916262604826e-05
-3.59814489416582e-05
-3.35969417878554e-05
-1.58688630938612e-05
-1.58301769840776e-05
-3.66851155927362e-05
-3.62291598154212e-05
-4.24569386577189e-05
-3.26151953901079e-05
-3.49143341841382e-05
-2.87101045385837e-05
-4.70562708497611e-05
-3.9749490767836e-05
-1.95986231143937e-05
-3.39761461082747e-05
-9.80748521328826e-06
-1.98604716667356e-05
-2.30940892160165e-05
-7.15650006677127e-05
-3.2838334138557e-05
-1.71317482752105e-05
-3.29139991976501e-05
-2.81362790111571e-05
-2.52202078409674e-05
-2.60485531379178e-05
-3.82742272860574e-05
-1.41082375794896e-05
-5.29535454896571e-05
-5.73426532506909e-06
-4.1078006838002e-05
-4.6304478163942e-05
-2.10529414136128e-05
-4.16865633266577e-05
-2.41018867235063e-05
-1.49713206972295e-05
-7.06857838001831e-06
-1.48790031946311e-05
6.78806943235938e-06
-1.55268854366537e-05
-3.05868030866153e-05
-4.07828399508895e-05
-6.33309963983395e-06
-2.38502247093141e-05
-4.62314598421825e-05
1.11463572858566e-05
-1.40735463078942e-05
-5.69463514594975e-06
-3.39971070205912e-06
-1.66880734475576e-05
-1.00893441093769e-05
-1.30059490906188e-05
-2.55751360927413e-05
-9.27759360020646e-06
-3.25820972224069e-05
-2.69757471885812e-05
-1.30650277012539e-05
-3.46342087563681e-05
-3.35415511599173e-05
-3.27164700442377e-05
-8.32063193913015e-06
-2.48005800043863e-05
-4.55319897863805e-05
-1.4333692206355e-05
-2.06539907935988e-05
-2.78290091746441e-05
-3.6302366030858e-05
-3.5387298802147e-05
-3.18169881079367e-05
-3.77926058028609e-05
-2.43336888055351e-05
-1.7411521918839e-05
-4.88424265845199e-05
-5.42705167500615e-05
-5.20746976496094e-06
-4.43967582653368e-05
-4.10815279228722e-05
-4.30558812280549e-05
-7.06265579659105e-05
-1.41209463092438e-05
-2.87501962122861e-05
-1.86816881001345e-05
-1.8349577984618e-05
-2.60391822298921e-05
-7.24159592772971e-06
-2.77218595797859e-05
-1.07560497161356e-05
-9.99416364605599e-06
-2.05365582044581e-05
-1.43413210506995e-05
-3.71099309016829e-05
-2.87590429871834e-05
2.37168284722592e-05
-2.24047263006506e-05
-3.94399257235182e-05
-3.21222153883103e-05
-2.81133839006638e-05
-3.21211016700966e-05
-4.52395109496597e-05
-1.1267016866933e-05
-3.35433997070097e-05
-5.34763632278307e-05
-4.45687891149223e-05
-4.48097363834574e-05
-6.36865031785007e-05
-3.75323561800676e-05
-3.77897911186418e-05
-2.08478447575936e-05
-3.70065688093633e-05
-3.58525105566277e-05
-3.14995606007266e-05
-1.90965240902524e-05
-2.91634435894833e-05
-4.8600267029789e-05
-2.26471353778101e-05
-3.03672191833642e-05
-2.19165314822916e-05
-3.74779973878368e-05
-3.22667925708781e-05
-1.71904883137156e-06
-2.81982420572042e-05
-4.00522984106176e-05
-3.30973385930628e-05
-4.83942502309109e-05
-5.83973778003784e-05
-4.42057808765714e-05
-4.26112910093297e-05
-3.4341585508277e-05
-3.06915588110174e-05
-4.81811808158985e-05
-3.25711362056248e-05
-5.00729690762156e-05
-3.05698819429643e-05
-3.16978850063271e-05
-2.83958395276729e-05
-2.52146250816885e-05
-4.30657128241291e-05
-2.61098441633631e-05
7.10035824874867e-06
-3.18195736963274e-05
-5.2564033909472e-05
-3.47817102469674e-05
-3.83507416359731e-05
-2.50816061940186e-05
-3.16416747952035e-05
-1.50468559373427e-05
8.44518380284677e-06
-2.02360813233033e-05
-1.14371860484251e-05
-3.40475476531416e-05
-4.15184820047022e-05
-4.18438693362087e-06
1.12778860338334e-05
-4.63240851497365e-05
-8.65915350479422e-06
-2.46006764775926e-05
-3.55858689812376e-05
-4.64579296568714e-05
-3.12718062040249e-05
-5.10845775988863e-05
-1.21235908480784e-05
-1.69871212851556e-05
-1.26254607231327e-05
-2.3442947910846e-05
-2.7349025422984e-05
-4.71685503509611e-05
-8.36101061017862e-06
-2.18132544406726e-05
-2.23005532298009e-05
-5.44741073268058e-05
-5.25826903496084e-05
-1.81301632788801e-05
-2.96486671756528e-05
-2.13614104824812e-05
-1.53276619907324e-05
-3.63458570134523e-05
-2.9980871718335e-05
-1.6190162538465e-05
-3.06894347964701e-05
-3.6159049849756e-05
-2.01019362577325e-05
-1.06756527899834e-05
-2.77383907815181e-05
-2.96120100175207e-05
-3.63611649241468e-06
-4.89144024597036e-05
-4.94850137314986e-05
-1.61371524044221e-05
-5.30273286363323e-05
-1.40488535626064e-05
-2.12497526733442e-05
-3.86424211872701e-05
-6.09543096691551e-06
-4.37674341368026e-05
-3.38153501212834e-05
-4.90270997025221e-05
-5.15059505287554e-05
-3.25412918951508e-05
-3.85454686752952e-05
-4.13493711208592e-05
-5.37770239537793e-05
-2.56137070556099e-05
-1.91745810425196e-05
-7.76016391014001e-06
-3.32291375033633e-05
6.41018115935371e-06
-3.66398019449181e-05
-1.31007928064229e-05
-3.0095616052862e-05
-4.07108786745552e-05
-4.93421734332625e-05
-3.40057464713872e-05
-6.97758392858044e-05
-3.17567835157016e-05
-2.38192563053544e-05
-1.46558946252694e-05
-9.4421851964851e-06
-1.24280701243367e-05
-3.55417197208788e-05
-5.37987010110957e-05
-1.0233556993559e-05
-1.55623390047017e-05
-4.56371911530308e-05
-2.76208804975997e-05
-2.42805736723915e-05
-4.74420600323227e-05
-2.46791973574573e-05
-4.29376578957871e-05
-1.56789303448166e-05
-5.00495106451652e-05
-2.68080019936188e-05
-1.85440455065663e-06
-4.11896512384735e-06
-1.87711245842403e-05
-1.98835894682505e-06
-2.54327524208105e-05
-2.13412110270888e-05
-3.5656391561328e-05
-5.47894938441493e-05
-4.68216910906824e-05
-2.83917885895121e-05
-3.94591982913284e-05
-1.49260820986883e-05
-6.27996238414188e-05
-3.87704343219296e-05
-1.60073635594907e-05
5.95679188034119e-06
-4.39368706793201e-05
-5.84114007601434e-05
-4.89841686462975e-05
-4.32171741689793e-05
-1.40590442826933e-05
-3.20002239060538e-05
-3.8493522616286e-05
-4.85273570084198e-05
-2.68538713998445e-05
-2.61835905908954e-05
-6.63060704003233e-06
-3.75737500170768e-05
-5.15940309305263e-05
-2.30016126849334e-05
-2.25710544073604e-05
-7.29219544315212e-06
-2.00499140407985e-05
-3.45275232065087e-05
-8.96985577853207e-06
-6.31672312453111e-05
-2.81039071769198e-05
-3.47924506974598e-05
-5.5680668183343e-05
-4.50099151205067e-05
-3.69323924465908e-05
-3.37379980884007e-05
-2.10080018491526e-05
-4.27758085433322e-05
-2.77289601733346e-05
-2.26202682413741e-05
-2.53984412224514e-05
-4.6212240007749e-05
-4.19744285554512e-05
-6.29905228866694e-05
-4.81007319398412e-05
-3.10007854486364e-05
-6.79975797040444e-06
-2.7335766137893e-05
-2.90124926907893e-05
-1.64636191912415e-05
-3.80626481761704e-05
-3.06463728796139e-05
-4.29432735794748e-05
-3.61109755944806e-05
-2.89391210535724e-05
-6.05910994596653e-05
-4.49303311152932e-05
-4.01431497484139e-05
-9.33409404272289e-06
-2.11619190234935e-05
-1.636112377372e-05
-4.42145803735684e-05
-6.64987717199958e-05
-1.1597106493271e-05
-3.80130219376774e-05
-1.35144477917342e-05
-8.57931692560425e-06
-2.464091552839e-05
-3.61719953309285e-05
-5.07580407298266e-05
-4.12580307371787e-05
-3.52686912809078e-05
-2.87813347938174e-05
-5.9916247378787e-05
-1.24200263786689e-05
-1.61347651336696e-05
-5.91688879712283e-05
-2.15026087898493e-05
-3.8589091584662e-05
-2.05949788882188e-05
-2.0957691313176e-05
-1.21070305596834e-05
-1.31272057270429e-05
-3.64140459630593e-05
1.2418802014666e-05
-3.05495412094813e-05
-7.12497247701898e-05
-3.36255362092652e-05
-3.99764054640511e-05
-3.13826780218069e-05
-3.90031483503334e-05
7.85406614059324e-07
-1.38189863695929e-05
-1.93726892588288e-05
-3.9544739775626e-05
-3.60759006226891e-05
-3.98748330846709e-05
-1.07853190690613e-05
-1.4966304636886e-05
-6.36101320403575e-05
-5.52446572117402e-05
1.46683213915928e-05
-4.9249041220968e-05
-3.5989224695594e-05
-9.2134357214343e-06
-1.17263263748375e-05
-4.35776711915036e-05
-1.1731527542828e-05
-1.27751672689501e-06
-4.78118424502829e-06
-2.72231482254771e-05
-3.906582264214e-05
-5.87820283669919e-05
-2.77815461994462e-05
-2.70678537895949e-06
-3.36059188313385e-05
-3.41269716616485e-05
-2.41587744974107e-05
-5.06060528016036e-05
-1.86141696226263e-05
-9.47623028756766e-06
-1.21078562786897e-05
-2.27061463190653e-05
-5.72273078866536e-05
-3.95717165727305e-05
-2.4963434755642e-05
-4.77560266670008e-05
-2.99548723164985e-05
-3.39156449935838e-05
-2.43444309947943e-05
-4.41761518648546e-05
-3.50336594707929e-05
-3.1580844665552e-05
-6.05538381668829e-05
-5.20914874852496e-05
-3.37566795612568e-05
-2.16663893158115e-05
-7.14933955200039e-06
-1.14503139292754e-05
-4.45933019031543e-05
-3.63298719156019e-05
-4.82783064492984e-05
-5.43613399047472e-05
-1.92576225829e-05
-4.64573602815915e-05
-4.72238690630829e-05
-1.5103888701525e-05
-3.50527148491288e-05
-2.34009142795419e-05
-4.60473639591534e-05
-3.8292268647591e-05
-2.94890569603198e-05
-1.46349213448253e-05
-1.98020687068487e-05
-1.47235420603597e-05
-4.1265353986583e-05
-1.00161251540963e-05
-3.81539932318797e-05
-4.98824109517271e-05
-3.7508567575095e-05
-1.28293074656174e-05
-4.57571575249092e-05
-9.83035961420683e-06
-1.8946068978432e-05
-2.91337385242886e-05
-3.21308945303191e-05
-6.14183363465683e-05
-2.78783121563898e-05
-2.97519144430071e-05
-2.0075705593892e-05
-3.7512352599274e-05
-1.03951999088488e-05
-3.99443627759686e-05
-2.29348718440152e-05
-2.31089148150392e-05
-1.43043262620754e-05
-1.72606257868935e-05
-3.77996614944924e-05
-3.85181336082714e-05
-1.03550330038549e-05
-4.07418925106889e-05
-1.4346241670203e-05
-5.20908420713104e-05
-1.37250802039867e-05
-4.28846817477352e-05
-1.58217228840308e-05
-5.53069920091555e-05
-1.32190074675044e-05
-1.14949631791063e-06
-2.06012375886207e-05
-2.45322637893292e-05
-5.78355279740532e-05
-2.10664711932049e-05
-1.48117316747771e-05
-6.03328711290386e-05
-3.84255859425205e-05
-2.29955309820177e-05
-1.28676315916469e-06
-2.68032795115982e-05
-2.11536981176982e-05
-6.22813327603924e-05
-2.98298958672067e-05
-4.49928752592712e-05
-1.63050803873814e-05
8.10082692380364e-06
-5.61096760555898e-05
-4.22664471611663e-05
-1.47378971909158e-05
-1.20632478345703e-05
-4.45585992922122e-06
-5.02038216424105e-05
-2.41104481024667e-05
-2.68287204159631e-05
-5.5274940077713e-05
-7.95324091012074e-06
-1.77870265818794e-05
-8.63582435890038e-06
-9.68733664419443e-06
-1.99701918621111e-05
-3.84868480953043e-05
-2.97925413307047e-05
-6.38303236975275e-06
-1.30348332286085e-05
-1.31164703035745e-05
-6.05502396260925e-05
-3.06763242028801e-05
-2.33517790980546e-05
-5.81254052505526e-05
-4.60981407135924e-05
-3.94199936998781e-05
-2.34278941925911e-05
-4.53723476906804e-05
-2.61801791348182e-07
-5.53426812858537e-06
-3.83481126071564e-05
-1.20118591552535e-05
-2.06286074760692e-06
-4.80155115790816e-07
-2.00992252177304e-05
-1.51010808500198e-05
-2.36519129134612e-05
-2.56773567420297e-05
-3.17187519970304e-05
-2.01960318597563e-05
-5.19494073891943e-05
-3.57553821633625e-05
-2.2153866437549e-06
-3.55731746701394e-05
-6.62766996334771e-06
-4.8304186686023e-05
-1.98700770530685e-05
-3.48718870997513e-05
-3.2148838995132e-05
-2.41051546019901e-05
-2.93627986119635e-05
9.94275554715305e-06
-4.0405871995693e-05
-1.66784914936961e-05
-2.62545308765497e-05
-7.51228200512478e-06
-5.25783194624654e-06
-1.01509192438687e-05
-8.01809445548064e-06
-5.56791858024281e-05
-2.83696660293537e-05
-3.4852830268664e-05
-2.40340565045725e-05
-1.39686116832484e-05
-1.03395662574758e-05
-3.69446505863722e-05
-2.29811243953769e-05
-3.83706778268404e-05
-1.16774837208438e-05
-1.96581447988111e-05
-2.2145230965765e-05
-8.08858963102458e-05
-2.79550366880743e-05
-2.94000142074612e-05
-4.15928464807467e-05
-6.58520487999522e-05
-3.07629876088008e-05
-4.76611260374621e-05
-3.1539237873559e-05
-3.0709978964185e-05
-3.99857656683421e-05
-2.74542839031618e-05
-5.391219635133e-06
-3.44775947008045e-05
-2.79047096788931e-05
-2.70993889270691e-05
-1.86679224155816e-05
-2.93987927087672e-05
-2.54200479733545e-05
-2.49137672472522e-05
-5.44507945453343e-05
-3.99004789086965e-05
-1.90566305090089e-05
-4.18169756493886e-05
-3.51895676323996e-05
-3.20516584176362e-05
-1.2757450186089e-05
-2.36034980745758e-05
-5.82242145745134e-06
-4.05074742577388e-05
-2.73630865916379e-05
7.35711513669487e-08
-3.39991474225299e-05
-5.30871871501969e-06
-1.45102836019544e-05
-4.04148587519472e-05
-2.75246936910936e-05
-2.59238405844663e-05
-1.23570152883344e-05
-4.9095082088969e-05
-3.71665001625308e-05
-5.5017807436435e-05
-1.75802366083753e-05
-6.47394925047936e-06
-1.41342304399593e-05
-2.85996772145013e-05
-4.32350867708437e-05
-3.8251069290886e-05
-9.65673860798555e-06
-3.24702173146938e-05
-5.92231687055096e-05
-4.97851557031938e-05
-5.1713745175002e-05
-3.52443622454928e-05
-1.77734108978227e-05
-8.55802068731792e-06
-4.22659134924006e-05
-3.65928382386321e-05
-4.66134559228809e-05
-1.87885355493857e-05
-3.74427369271764e-05
-3.21996431244082e-05
-3.58063758773494e-05
-1.09029744905669e-05
-2.64623812007989e-05
-3.17579283864287e-05
-3.34802651456716e-05
-3.10634549911543e-05
-2.69633318757232e-05
-6.53918065780464e-05
-1.34577352044228e-05
-1.52297678841813e-05
-2.15736277376222e-05
-2.86255341277303e-05
-3.90804618487049e-05
-1.80582001432218e-05
-3.77853432921785e-05
-7.10630763448503e-06
-2.17629207475488e-05
-2.89137060928032e-05
-2.49303971298492e-05
-1.14966753670346e-05
-1.55363806013992e-05
-1.70543984373975e-05
-8.06305581323427e-06
-3.35742466118147e-05
-4.43893645351826e-05
-8.72475892794164e-06
-3.7045689814365e-05
-1.03021868155742e-05
-2.1558662063702e-05
-4.49554195295924e-05
-2.15421581287872e-05
-6.49660080809692e-05
-4.52966771742115e-05
-2.3194780469263e-05
-4.99047554913281e-05
-3.10964111075658e-06
-3.89243503726102e-05
-5.90486241701717e-06
1.55867782724281e-06
-3.62799321486389e-05
-5.24431465231123e-05
-4.24465301186818e-05
-1.7118036860168e-05
-3.75721407868303e-05
5.51617342926095e-06
-2.06601648265458e-05
-3.03800603487595e-05
-5.25688183625539e-06
-6.51804530425911e-05
-4.91475064335808e-05
-2.04576527206944e-05
-4.04713658669819e-06
-1.20599657414462e-05
-2.88646834178204e-05
-3.38010853360967e-05
9.88177280575205e-06
-3.83192054776291e-05
-2.31845177024698e-05
-1.60046796321796e-05
-3.31640603140763e-05
-2.85062207339705e-05
-2.28504977446561e-05
-3.36617257580384e-05
-3.7619518975423e-05
-2.57420342630631e-05
-1.45426055533441e-05
-1.76343270176088e-05
-3.75566124260913e-05
-3.13337622774012e-06
-3.10325662021627e-05
-3.59554301378058e-06
-2.03874241959447e-05
-8.26899578559295e-06
-2.95659979374044e-05
-5.22402410537441e-05
5.20528235005662e-07
-3.53147618838588e-05
-1.96377118617884e-05
-1.52834801753819e-05
-1.91828267635432e-05
-2.52924815295641e-05
-2.83666437898499e-05
-2.37862794212965e-05
-2.85110953288623e-05
-2.31155853192585e-05
-1.31441328724196e-05
-3.6149908694004e-05
-4.42520857515953e-05
-3.71774438165313e-05
-2.66857812758414e-05
-3.14035904627075e-05
-5.04545035234338e-05
-2.93056798729022e-05
-5.59679115469797e-05
-4.07694439539986e-05
-3.89879751190851e-05
-4.15012728900643e-05
-5.66338990108627e-06
-3.70562180970963e-05
-1.88690512239769e-05
-3.72937108214896e-05
-3.18915655994249e-05
-3.60593990818749e-05
-5.729463814235e-05
-6.38202346636306e-06
-3.6605352621505e-05
-3.46108070041457e-06
-3.53944435669482e-05
-2.83882390618217e-05
-1.0304186089494e-05
-3.42728357736561e-05
-4.92195062786972e-05
-1.33239332408078e-05
-4.91253922890099e-05
-3.23286389152333e-05
-2.55564158142991e-05
-2.72475529638622e-05
-2.13569729540639e-05
-3.46496541908431e-05
-1.62716807552568e-05
-3.71199243023699e-05
-9.63033103795569e-06
-5.58955031773556e-05
-1.32656645959307e-05
-4.21122458045629e-05
-3.13133861073218e-05
-4.78566530371147e-05
-3.80573735441436e-05
-2.54197017456728e-05
-2.29233815580309e-05
-7.73823591276565e-06
-1.33446092142188e-05
-3.81872316387628e-06
-2.70640572145727e-05
-3.67733021065979e-05
-2.85533546204526e-05
-3.66863560427265e-05
-4.93855977401361e-05
-3.52097527716414e-05
-2.26428078576291e-05
-4.75694565812894e-05
-6.89548202409398e-06
-1.50566613192714e-05
-3.39000975632759e-05
-3.31212801019967e-05
-4.55576943158297e-05
-1.5414404031117e-05
-3.68366669308623e-05
-3.2865565491062e-05
-2.99560683855767e-05
-2.16424188267304e-05
-2.74591509333765e-05
-9.74055339263252e-05
-3.5796961244969e-05
-2.01941183093177e-05
-2.80412171606715e-05
-1.91756292001351e-05
-5.06938257853401e-05
-3.53090409104404e-05
-5.88662328916138e-05
-2.12359399203895e-05
-2.93645715118917e-05
-4.42280150992622e-05
-3.16701421074251e-05
-3.24024533306579e-05
-3.52368807667077e-05
-3.11342021557054e-05
-3.9880687203382e-05
-4.16420104262506e-05
-3.34281949429669e-05
-3.22805396369606e-05
-2.76547850853561e-05
-3.39063513836721e-05
-3.32258393512367e-05
-3.03592784192591e-05
-2.3638696615514e-05
-2.18462712376338e-05
-2.3024087627474e-05
-3.72747555295351e-05
-2.34194472245747e-05
-3.64793936659396e-05
-4.51134233718672e-05
-8.56287784207903e-06
-3.79012195335109e-05
-5.06095083806861e-05
-2.22325970739261e-05
-2.17359677558988e-05
-1.25954597991331e-05
-5.58449967605097e-05
-1.66580074718605e-05
-4.14174256058094e-05
-2.7362504665201e-05
-3.64121158012211e-05
-5.11163727830894e-05
-3.01966900062435e-05
-5.65910935145122e-05
-3.45219842669956e-05
-3.51748408213483e-05
2.62361596947332e-06
-3.90799868697202e-05
-5.32044366093713e-05
-1.29693290819185e-05
-2.7348586916937e-05
-3.82106783475897e-05
-2.34292744210518e-06
-1.26134411350416e-05
-4.25108427402465e-05
-4.22768640919698e-05
-5.04182000705224e-05
-5.19097512258718e-05
-3.62570590084214e-05
-2.11890713648751e-05
-5.93315751923527e-05
-2.76878716352673e-06
-5.82951699096397e-06
-2.65686493947354e-05
-3.44304265682198e-05
-4.57721830374936e-05
-3.60816584653932e-05
-1.67228937052911e-05
-2.40414280301241e-05
-4.92663174921647e-06
-5.60129038493001e-05
-5.51386525478436e-05
-3.06189959594521e-05
-2.09925569313808e-05
-4.37788893601137e-05
-6.14364147417288e-06
-1.87330103040946e-05
-5.31149532542275e-05
-2.23598391312448e-05
-2.50897115413774e-05
-2.34586233054493e-05
-3.63142932704997e-05
-2.92002752734363e-05
-5.68349196069193e-05
-4.47925602267943e-05
2.178755088358e-05
-2.17707975822177e-05
-3.35303955841602e-05
-2.1375382266577e-06
-6.68934810640063e-05
-5.00473069208149e-05
-1.11331964127302e-05
-5.99335462871305e-05
-1.16800127281615e-05
-3.28256091243476e-05
-2.42329112948206e-05
-1.37129685546437e-05
-3.20333006848545e-06
-1.51205982050295e-05
1.05414322862807e-05
-4.13404019092789e-05
-2.18741759827177e-05
-1.82545951085938e-05
-2.19024783627179e-05
-3.40521803019737e-06
-8.82172119788918e-06
-1.92023196535646e-05
-2.97184878108909e-05
-1.95804971719354e-05
-1.82564736382537e-05
-3.51283999615121e-05
-2.94946292190636e-05
-1.66201513074834e-05
-2.99562184782379e-05
-4.3552732847414e-05
-4.54420722411499e-05
-3.38157942571434e-05
-3.74844626268839e-05
-1.07315091600568e-05
5.84214237789082e-09
-4.71406424285288e-05
-1.1931923937326e-05
-6.30655708945264e-06
-2.00028770202793e-05
-3.88319706117352e-05
-7.28853693632071e-05
-5.50011730069744e-05
-3.452470024134e-05
-7.16382497571708e-05
-3.07473679220889e-05
-2.19289738505011e-05
-3.90907674175752e-05
-4.02638281111615e-05
-2.8060696035634e-06
-4.05370576009695e-05
-4.57620825437507e-05
-2.14893710064237e-06
-2.57016451783108e-05
-3.75658744912884e-05
-2.93901071456997e-05
-4.8298141064967e-06
-6.41495738757622e-05
-3.90317947634452e-05
-5.43590122640912e-06
-1.55185110446992e-05
-3.71374241889793e-05
-4.14628745778868e-05
-3.92667623224179e-06
-2.18882581436341e-05
-7.3267438165258e-05
-3.90684031392939e-05
-3.64549816058814e-05
-1.98873559933187e-06
-2.78520373911862e-07
-3.78053375269175e-05
-1.20690824406427e-05
-3.12016637082524e-05
-1.07808254812043e-05
-4.76289325687422e-05
-1.28183785080685e-05
-3.9979484561243e-05
-1.40565321585608e-05
-4.44338534626075e-05
-4.47342646979951e-05
-1.91311834903951e-05
-2.98291536965164e-05
-3.43988366947852e-05
-2.25423094733318e-05
-1.57039037755424e-05
-4.27781358171821e-05
-1.73321712803973e-05
-3.77574246503874e-05
-2.55111287390209e-05
-4.02138251074985e-05
-3.78370472802819e-05
-3.23912321025923e-05
-3.12345389609523e-05
-4.28189887571965e-05
-2.77940717279167e-05
-4.99109070595474e-05
-3.03915540212374e-05
-6.53991907654703e-05
-7.80971152778996e-05
-3.52813122189044e-05
-5.05545043616718e-05
-3.21028709351085e-05
-3.84119079959454e-05
-1.94965983157528e-05
-3.17862612391032e-05
-4.2106249631227e-05
-1.9165072825012e-05
-4.35839619955611e-05
-7.20123749762809e-06
-5.30427399634884e-05
-4.07898315908734e-05
-2.8584714739864e-05
-3.81821052041279e-05
-4.66592482376994e-05
-5.29039592372152e-05
-4.3791865148752e-05
-1.93998743947991e-05
-1.28672991475803e-05
-4.92520917385709e-05
-2.86925529261342e-05
-2.31672052153575e-05
-4.09965162208367e-05
1.74728073616344e-06
-5.31864277538135e-05
-2.88826032283195e-06
-3.21374670182369e-05
-2.21946759040227e-05
-1.67626885860285e-05
-1.15567722298585e-05
-2.88029605583749e-05
-2.7250427945458e-05
-5.21794859622093e-05
-4.08046050616191e-05
-1.98460071676505e-05
-1.02933868370646e-06
-5.66872206327777e-06
-3.07268172156253e-05
-7.34060910167656e-06
-4.9378244605854e-05
-6.7059288137607e-06
-1.28925192423865e-05
-2.68290743717159e-05
-3.06453152087537e-05
1.26292668895621e-05
-2.6376825182832e-05
-4.58508651917722e-06
-3.53311547466882e-05
-6.00376213680805e-05
-4.08085451404574e-05
-2.60269802403294e-05
-3.06546177171829e-05
-4.23918485379103e-05
-6.14601298677813e-05
-3.05806103005531e-05
-2.66800380239186e-05
-5.04540847403793e-05
-1.91214179195962e-05
-4.25673304786072e-05
3.3180016848789e-06
-2.63933457888845e-05
-2.33691022151988e-05
-2.16137810356998e-05
-3.97685456901691e-05
-6.87998408364698e-05
-9.76984748020736e-06
-2.46560000295754e-05
-6.92433025319203e-06
-5.23227312834328e-05
-2.98708729425107e-05
-4.47742143892012e-05
-6.34940732930333e-05
-3.54285919432384e-05
-5.12803858896519e-05
-3.72296414965744e-05
-2.12840972745799e-05
-4.9002096550656e-05
-3.25313642439839e-05
-6.19098027792214e-05
-4.26474300751657e-06
-2.07426958404194e-05
5.22661948054379e-06
-1.6122976925684e-05
-2.00188139288065e-05
-2.51272084936558e-05
-3.29240353910683e-05
-4.93856614029128e-05
-2.44129650172066e-06
-2.59380076748002e-05
-2.51930342638838e-05
-4.09851105590463e-05
-1.28987904214611e-05
-3.10847185326429e-05
-4.10047910198803e-05
-3.04644674308992e-05
-3.05360421513088e-05
-4.72241262272471e-05
-1.5178685434698e-05
-5.24754335116608e-05
-2.1080848271345e-05
-8.59387303805471e-06
-1.99351868333675e-05
-4.16005289021771e-05
-3.51874202404953e-05
-7.3958808419733e-05
-2.38741190578731e-05
-3.10363222583829e-05
-5.61690192961291e-05
-1.29389990494548e-05
-1.41796127939539e-05
-3.88222550666956e-05
-5.63427204853149e-05
-4.29279599218303e-05
-4.06578014655164e-05
-3.01516363929268e-05
-2.88715275691036e-05
-2.83301454834205e-05
-7.92828191860556e-06
-2.42925513153896e-05
-3.78102997390827e-05
-3.69160347181302e-05
-1.3928608006703e-05
-4.76932918767855e-05
-2.31142993849476e-05
-1.19580776510225e-06
-8.42576638250421e-06
3.87684740849642e-06
-1.48365465227443e-06
-4.46337796141076e-05
-2.9831814752884e-05
-3.7804869390167e-05
-2.02361321410686e-05
-1.56544614823481e-05
-2.52517167460635e-05
-2.61821941596242e-05
-1.0024776109279e-05
-2.21979896098431e-05
-2.17904056745144e-05
-1.26328017644643e-05
-5.17070336742497e-05
-4.0424916169174e-05
-3.04703750621941e-05
-5.75056935522249e-05
-3.06805595011064e-05
-3.045819846666e-05
-3.82349536504646e-05
-8.75519413452405e-06
-3.77730720469874e-05
-4.72305176865083e-05
-3.86523107240339e-05
-1.77243783609933e-05
-5.07911605771882e-06
-1.24327843181456e-05
-2.5990945500412e-05
-4.79139525869166e-05
-2.48997836129373e-05
-8.912428872122e-06
-2.64941426099277e-05
-4.97825100762318e-05
-9.11533651292872e-06
-1.37946417783681e-05
5.324400317894e-06
-3.31007552296186e-05
-3.05273485436071e-05
-2.80998754033811e-05
-2.89515578995644e-05
-3.29823807709491e-05
-3.68586684767899e-05
-2.27219564725222e-05
-6.26952412700398e-06
-3.63116675275119e-05
-6.87130849894436e-06
-1.4623663804766e-05
-1.69522309599749e-05
-2.86797200664128e-05
-2.24959079880228e-05
-1.76486029395554e-05
-6.0744031942509e-05
-3.36689615530704e-05
-3.19375317634644e-05
-1.5018749699212e-05
-4.05084645089838e-05
-1.52867838660665e-05
-2.67109077143075e-05
4.6096860045992e-06
-2.83926143431806e-05
-2.36027900280201e-05
-4.11660924522309e-05
2.19341082226985e-05
-3.73755881663655e-05
-6.6679731013999e-05
-1.27182133214603e-05
-3.74757426137804e-05
-1.32698731596116e-05
-2.82954901034263e-05
-2.91081635379635e-05
-1.18551957099682e-05
1.51994695328871e-05
-1.37177074924352e-05
-1.21124147208871e-05
-2.50082676882664e-05
-5.6351214875924e-05
-3.2967693385884e-05
-4.598862079551e-05
-4.10032566907833e-05
-3.04293019159916e-05
-3.49086561901036e-05
-3.5742964856459e-05
-4.25289950076694e-05
-1.89940400064305e-05
-3.74374151456517e-05
-8.15176310288229e-06
-3.88640848895154e-05
-5.02289399456975e-05
-1.73452157080292e-05
-2.27992515413437e-05
-8.47931615452855e-06
-4.73225782258688e-06
-3.83078152104625e-05
-2.52284213414669e-05
-7.03161356825598e-06
-2.59913349657313e-05
-5.59553851717135e-05
-3.140621033761e-05
-5.60540544637962e-05
-2.28573407886803e-05
-5.02330123985392e-05
-4.02261300288019e-05
-3.58867611385949e-05
-3.26218147432586e-05
5.39657192573663e-06
-1.58094737304824e-05
-6.71203478601674e-05
1.69310435395631e-05
-5.08876365094168e-06
-2.08905282388954e-06
-4.83154011011734e-05
-6.64572626791124e-06
3.8504645600555e-06
-4.53103712192167e-05
-4.92724867086104e-05
-4.23733877321506e-05
-5.28897413866493e-05
7.0318338975457e-06
-5.37024336958475e-05
-3.59401786769017e-05
-2.83309640796709e-05
-3.83427383970562e-05
-1.73542781114545e-05
-1.52060563574687e-05
-5.91081998410657e-05
1.87857286956544e-06
-1.03428086738452e-05
-3.4170614507634e-05
-4.03216818286645e-05
-3.52402396281204e-05
-3.71387014306297e-05
-2.12334269017528e-05
-6.17317655440306e-06
-4.58461803379492e-05
-1.12735522490353e-05
1.47831648848739e-07
-4.34267075288114e-05
-4.51942534623416e-06
-2.57623364626673e-05
-4.14572822506831e-05
-9.51368784043165e-06
-4.48255762360336e-05
-3.2271423343989e-05
-1.44356600506141e-05
-3.73656848955992e-05
-1.74885211728947e-05
-3.63644236986769e-07
-1.90139591804625e-05
-3.98187339815409e-05
-9.2258246230075e-06
-3.91846198842489e-05
-4.25262302457162e-05
-1.34086338059724e-05
-2.66883140020757e-05
-1.5977244048253e-05
-2.44194656514938e-05
-1.58914624331525e-05
-2.74390578057848e-05
-5.20526290308482e-05
-3.67545269495288e-05
-2.13310563820251e-05
-4.03392518106747e-05
-2.83028420681382e-05
-2.72051710387901e-05
-2.79392819704243e-05
-4.64996926346065e-05
-2.63338882917332e-05
-1.52937594949531e-05
-1.81516331823593e-05
-2.64010398722217e-05
-1.97609708384495e-06
-3.55709836424981e-05
-1.60867984327066e-05
-2.91439213488463e-05
-4.97324404525759e-05
-2.9064520698787e-05
-6.37395439673747e-05
-3.06703243899855e-05
-2.4129649994009e-05
-5.80845717961663e-06
-3.22997823565181e-05
-2.62902695432621e-05
-3.22640705650268e-05
-6.64458467628767e-05
-3.50770292323576e-05
-1.13734749113916e-05
-4.365396374275e-05
-3.06900426457435e-05
-3.62137022859069e-05
-2.33707418058092e-05
-2.20727423787462e-05
-3.25564466658209e-05
-4.45342900218254e-05
-4.22180250751834e-05
-1.34953176151137e-05
-4.35018197151798e-05
-7.64584635278863e-06
-4.06787726260582e-05
-3.0529903114203e-05
-2.63093729637182e-05
-2.50202987449302e-05
-2.98750852217981e-05
-2.070356704752e-05
-3.4753297590339e-05
-2.45955867186094e-05
-4.77712242055284e-05
7.2463817246077e-06
-1.62383399115116e-05
-5.11484720281311e-05
-3.9751652401972e-05
-4.16560244457707e-05
-2.24955171779431e-05
-4.35822433253777e-05
-5.11266312033084e-05
-6.20932932950472e-05
-5.04442072004825e-05
-1.96491784415419e-05
-2.7858412234391e-05
-4.11798540648811e-05
-2.90458399534742e-05
-3.50358874987214e-05
-4.9772289721204e-05
-3.6976538040593e-05
-6.57456554008305e-06
-1.74250176055777e-05
-1.49234140634477e-05
-1.91743001864399e-05
-1.38502486603523e-05
-1.89292146115674e-05
-3.78021323678004e-05
-3.393859663608e-06
-3.12956309005055e-05
-3.85205455993018e-05
-2.0816923971794e-05
-3.24210151438482e-05
-1.50845026954229e-05
-6.61971419765244e-06
-5.11462608535554e-05
-5.3561934601317e-05
-2.41896014320742e-05
-1.48127887958394e-05
-5.98632637715364e-05
-1.26557182066307e-05
-3.37976836174601e-05
-4.65207300661234e-05
-2.40488728916208e-05
-2.34162233660421e-05
-4.12809714111944e-05
-6.19240169046596e-05
-4.06721430348493e-05
-5.04633052483672e-05
-4.22486859537766e-05
-5.40178377165316e-05
1.88643628993581e-06
-4.95231685350481e-05
7.71684960225821e-06
-4.25084376029527e-05
-4.90645727347163e-07
-2.10012305593721e-05
2.02450942278965e-06
-5.19105735033212e-05
-1.53888105931137e-05
-3.25055694784467e-05
-2.88801370382805e-05
-2.05831377878113e-05
-4.55341963736861e-05
-1.89840963734204e-05
-6.21220973311742e-05
-3.80636440690556e-05
-2.11144025301965e-05
-4.19225612087827e-05
-2.92005526249201e-05
-1.65370418895664e-06
-1.64957057478554e-05
-2.20634992423049e-05
-2.08779174933687e-05
-6.06338717585432e-05
-4.20922633079762e-05
-4.18029038730532e-05
-3.74556491896695e-05
1.31569799665404e-05
-3.24464210662319e-05
-6.60929742334734e-06
-3.08398066654463e-05
-1.99603235196999e-05
-2.85248199852159e-05
-2.17857834510775e-05
-1.85315993059295e-05
-3.59078632598472e-05
-2.21972770126898e-05
-5.15041942809814e-05
-2.40025685555048e-05
-3.34896054854683e-06
-3.17301801896879e-05
-3.65884326541183e-05
-3.17479774319138e-06
-6.39306167429039e-05
-4.68903228245662e-05
-3.77870299748827e-05
-3.81852597579843e-05
-9.20127583490564e-08
-3.51692152815943e-05
-7.56549500902589e-06
-2.29174479708549e-05
-1.48690781255474e-05
-2.1590136064111e-05
-6.34974400797286e-05
-4.01763793472128e-05
-1.88606903576642e-05
-1.85923877137182e-06
-1.33173463472933e-05
-1.15612310654696e-05
-4.38291403294554e-05
-9.30703478724043e-06
-4.72996167409094e-05
-1.96609852151799e-05
-4.51069927435544e-05
-1.63090282397469e-05
-2.01416812510985e-05
-6.54082497936998e-06
-1.0726923015018e-05
-3.86065562042769e-06
-2.00259774367281e-05
-5.88058443981363e-06
-2.64143662562183e-05
-4.74538161320656e-05
-1.32413109553852e-05
-3.78343783212054e-05
-1.37613876634366e-05
-4.18263027791469e-05
-1.65961203157815e-05
-3.00424535086995e-05
-3.77972798418182e-05
-4.97119449967534e-05
-3.65874307874255e-06
-1.50958801879082e-05
-9.02809778085878e-06
-2.25735228533909e-05
-2.24875754172567e-05
-2.13008466555749e-05
-1.52204485734751e-05
-3.90346978710396e-05
-1.4391714686995e-05
9.07554839707078e-06
-2.336409293637e-05
-3.54382841798819e-05
-3.48047700697045e-05
-1.23043164987961e-05
-4.5517422187707e-05
-4.30216483591232e-05
-6.14282578205271e-05
-1.8447215249631e-05
-5.06431310302229e-05
-6.28636253765384e-05
-4.64100905305507e-05
-6.78221431696865e-05
-4.95829473496725e-05
-1.9459987521924e-05
-1.90058644559379e-05
-2.64536894591843e-05
-5.29460248331697e-05
-4.06929973094675e-05
-3.35662176369745e-05
-1.81096700056745e-05
-3.23520801709511e-05
-5.41684472706216e-05
-2.5594607359547e-05
-6.30659399547452e-05
-3.86333383968097e-05
-5.58132095219475e-05
2.3712319877149e-06
1.99186212725705e-06
-2.38092126186079e-05
-1.80279527757569e-05
-2.0918590452474e-05
-1.85927762179699e-05
-2.4321114879029e-05
-3.22591685315804e-05
-2.05460852317822e-05
-2.18983466317025e-05
-2.59974337730012e-05
-5.13839728079551e-05
2.20814254658916e-06
-2.34115157721485e-05
-6.19684888808611e-05
-4.27152292679602e-05
-1.16680389027618e-05
-9.84150964057215e-06
-3.39638738469856e-05
-6.60437290714137e-05
-2.65396468831914e-05
-6.66044831489363e-06
-5.46203608689345e-05
-1.57437930202978e-05
-4.80616738369685e-05
-4.94291434393933e-05
-4.89156168103841e-05
-4.60282715747923e-05
-2.08676586563918e-05
-3.40230172456874e-05
-1.93033751289345e-05
-1.4492390652097e-05
-2.51298006254261e-05
-4.21212803937144e-05
-5.41080166490039e-05
-2.93980190381522e-05
-2.42693102853215e-05
-6.42565821796446e-05
-4.7456904822592e-05
-5.14821483638529e-05
-3.72114158931982e-05
-1.84533379986364e-05
-1.40085544422841e-05
-2.70197735565832e-05
-2.3624660172023e-05
-1.81471902178393e-05
-3.35567245706578e-05
-2.55056220929308e-05
-5.15296681269105e-05
-1.20918072671314e-05
-2.33372632450783e-05
-2.25593017510201e-05
-3.56188777904151e-05
-1.65525160268018e-05
-4.91798849617398e-05
-2.74725109898866e-05
-2.65113597963782e-05
-4.52666602905419e-05
-5.06752297856177e-05
-1.70501817893018e-05
-1.12735180736294e-07
-3.29904896347107e-05
-2.12984243038461e-05
-2.5592322609372e-05
-7.42639475636323e-05
-2.70532507631168e-05
-1.48337968182957e-05
-4.3367991069504e-05
-3.96612784517526e-05
-3.39627574719248e-05
-1.5619843088671e-05
-2.08350381533152e-05
-4.64530339876312e-06
-3.97451249172669e-05
-2.00114784880059e-05
-2.14124657577639e-05
-5.25090572703082e-05
-1.78319095831191e-05
-5.55193900686033e-05
-3.49155654631771e-05
-4.02730690862867e-06
-4.19032417194957e-05
-3.43786634430299e-05
-1.62133019714647e-05
-3.56495635079319e-05
-5.5439560821544e-05
-1.12640827007498e-05
-3.1465663386221e-05
1.35134896822197e-05
-4.08584159325821e-05
-1.67872129130545e-05
-3.62222829337681e-05
1.60020998864853e-06
-2.95521162788566e-05
-3.01929459463934e-05
-2.41654355140529e-05
-4.88079817971162e-05
-1.66470219768492e-05
-3.15949839974126e-06
-5.135237786042e-05
-3.47154687385669e-05
-5.17264721527212e-05
-8.72338559933324e-07
-9.86079896706334e-07
-3.89827509100034e-05
-3.45109877890056e-05
-4.22259577171823e-05
-1.67525082650056e-05
-3.96898243552882e-05
-5.10421132886146e-05
-2.72858307687504e-05
-4.12658542812619e-05
-1.24990163949041e-05
-3.39594887199197e-05
-3.07421278810777e-05
-2.84471475556569e-05
-4.13005062582683e-05
-3.46898396920703e-05
-2.25431324737766e-05
-3.36763407289785e-05
-5.97805190975052e-05
-9.68475925195735e-06
-1.73005686072606e-05
-3.86159185854834e-05
-2.56644042002515e-05
-1.18066423748883e-05
-1.83832340845979e-05
-3.13719244090766e-05
-3.15065703994807e-05
-3.8154875631822e-05
-3.54072749551572e-05
-3.00713364149811e-05
-1.91514451531646e-05
-1.48274393272313e-05
-2.51523974972458e-05
-2.20900377047339e-05
-5.77336468848903e-05
-4.750396820317e-05
-5.53467864332831e-05
-2.13066495525124e-05
-5.02550428258605e-05
-5.99378318441262e-05
-4.7469234932638e-05
-1.36100228225901e-05
-5.06237204449748e-05
-3.33763413445587e-05
-4.61834340484083e-05
-4.37598378830008e-05
-4.44026343318785e-05
-7.83038188274246e-06
-4.39881779265608e-05
-2.96193493786973e-05
-3.60970379158826e-05
-3.03884969547038e-05
-4.58769618638024e-05
-3.61881095407281e-05
-7.8899760693746e-06
-3.17508162607381e-05
-4.86088551652755e-05
-4.94595908714651e-05
-4.6625239000338e-05
1.64256191584645e-05
-3.0041084843045e-05
-2.90073999149347e-05
-6.60266163943178e-05
-5.13331568014052e-05
-8.74403090663513e-06
-2.34583067424731e-05
-5.78582054693549e-05
6.17021047631988e-06
-3.36100822907072e-05
-1.15252451195356e-05
-3.28126252626709e-05
-2.77062050780412e-05
-3.35984903333673e-05
1.69848856530612e-05
-3.39174746053928e-05
-1.9406489403794e-05
-5.69389801341342e-05
-3.73826689639984e-05
-3.1340261811274e-05
-3.87581503445811e-05
-2.99212452166518e-05
-8.58513370790485e-06
-5.5180003020272e-05
-5.64599491877136e-05
-2.36533625879445e-05
-2.75893845010133e-05
-4.17344407783096e-05
-4.79725811142934e-05
-3.58027904628544e-05
-1.61573514978454e-05
-1.46393654499434e-05
-4.81204808638304e-05
-2.26827349808906e-05
-3.66568410976118e-05
-1.70612272551837e-05
-3.69687521820496e-05
-2.26862258383461e-05
-2.95627565954764e-05
-1.83857225030827e-05
-2.88356506993319e-05
-1.76047527082957e-05
-3.25959784203135e-05
-2.91689867492772e-05
-6.01529637156738e-05
-2.35180808115481e-05
-4.04952545245595e-05
-4.40182911355758e-05
-7.1508102872637e-05
-1.37160096504199e-05
-5.28002946207313e-05
-3.31759206217101e-05
-1.81554892321976e-05
-2.09982577920764e-05
-4.4077668399511e-05
-2.66629031764861e-05
-4.40822934080579e-05
-1.23128887174706e-05
-5.64078264738612e-05
-2.06632606476483e-05
-5.57344121510349e-05
-4.2716561470791e-05
-3.05761282139875e-05
-1.851984633478e-05
-2.2642883751545e-05
-1.24095732076246e-05
-3.83189621721932e-05
-4.28493821151439e-05
-6.52164615069402e-05
-8.66776527188506e-06
-2.70814920752036e-05
-3.79888914070738e-05
-6.80815657529974e-05
3.20176809285071e-07
-4.67070730151387e-05
-2.67851492080802e-05
-4.54983073101869e-05
-4.88102710312722e-05
-2.1771031283974e-05
-4.80442579587154e-05
-4.40791094174458e-05
-4.67011385065476e-05
-5.30203194610412e-05
-3.4761150657034e-05
-3.22952671957566e-05
-7.27921192510734e-06
-3.19822423422596e-05
-2.53042488167144e-05
-6.03345585502363e-05
-2.44479276209735e-05
-4.16332049537069e-05
-1.83942221926268e-05
-1.59943655573701e-05
-2.64113849708352e-05
-1.3767363828738e-05
-1.46744876540439e-05
-4.89663460939509e-06
-3.2014146489962e-05
-3.5464441587458e-05
-1.39648833252645e-05
-4.26898324415934e-05
-7.15300452970001e-06
-8.25119491681104e-06
-2.15399533046873e-05
-4.23009450575353e-05
-7.98846813870718e-06
1.25489055446665e-05
-1.30336091948115e-05
-6.16147842756724e-05
-4.54157319426952e-05
4.12638314939862e-06
-3.20078183641632e-05
-3.76125951238547e-05
-4.06678742634744e-05
-4.72837202838115e-05
5.93226363329533e-06
-4.14510204346883e-05
-6.35073122284731e-06
2.74863117613161e-06
-3.14228584353491e-05
-4.00383067109346e-05
-1.8244454101842e-05
-7.84764476495147e-06
-1.98078551982315e-05
-7.32556024384506e-06
