# Supplementary material for: Research on computational propagation and identification of mine microseismic signals based on deep learning
Source: PLoS One. 2025 Oct 22;20(10):e0334641. doi: 10.1371/journal.pone.0334641 (PMC12543183; doi:10.1371/journal.pone.0334641)
Supplement: S6 Data — (ZIP) [file pone.0334641.s006.zip › 000100900000023.xlsx_0.txt_24.txt.txt]

-4.5636348458558e-05
-2.35877279709207e-05
-3.65201743904892e-05
-2.76856910419085e-05
-1.75755298805604e-05
-3.296360616583e-05
-4.02900710764213e-05
-3.43860423219055e-05
-2.02477460734789e-05
-1.16896691388995e-05
-3.74209541970004e-05
2.04276582879573e-06
-3.96656346384548e-05
-4.89356996748126e-05
-3.95399514327307e-05
-2.13807592727333e-05
-6.550126968269e-06
-4.38456111873175e-05
-2.3352890999505e-05
-7.51087889134196e-06
-1.44790873109941e-05
9.92434226515182e-06
-4.43348838885525e-05
-2.03383173859663e-05
-6.80520405352813e-05
-6.8269930109657e-05
-1.7581544956559e-05
-1.89503384474163e-05
-1.49683677788719e-05
-3.48167587525557e-05
-1.33487826325052e-05
-2.03023237276998e-05
-3.1365371593489e-05
-1.78101309945802e-05
-2.5478301447678e-05
-1.9484408619459e-05
-4.12531080821605e-05
-2.47788251664182e-05
-3.77027835685523e-05
-3.57166346211015e-05
-3.27681611876685e-05
-1.95213830895083e-05
-3.3838328696552e-05
-3.27051317834863e-05
-2.06038751948518e-05
-4.18015009695723e-05
-4.14829407454329e-05
-2.38098684037429e-05
-1.20524155402502e-05
-4.95008046735576e-05
-1.68125847354977e-05
-8.80155414459234e-06
-3.72411769005914e-05
-2.48468213770843e-05
-3.27369572561031e-05
-3.38179358855041e-06
-4.74687981981056e-05
-4.09291575147792e-05
-4.02793060221247e-05
-1.25763126572693e-05
-3.56769291185957e-05
-4.15576949402168e-05
-1.84710705021787e-05
-1.90125975634638e-07
-4.01158444578955e-05
-2.83387259813138e-05
-3.7147412954915e-05
-5.54419297087362e-05
-1.91306643368081e-05
-3.88295635517969e-05
-2.64018155353293e-05
-3.94813234568295e-05
-2.44536835359179e-05
-2.03570369731553e-05
-4.01533446038644e-05
-4.31595491271876e-06
-3.01669713870933e-05
-4.44834459667627e-05
-1.62584769275738e-05
-2.64962257179652e-05
-4.17391531914943e-05
-3.34727860556102e-05
-1.45792045752608e-05
-3.10089927063921e-05
-1.93269206975791e-05
-5.14053963055641e-05
-5.20905698544907e-05
-5.76884488300381e-05
-4.63862627721572e-05
3.91481721702235e-06
-2.78274490504826e-05
-2.2909435366253e-05
-3.29010589496995e-05
-2.44760731546143e-05
-2.18802990583482e-05
-2.5965725316701e-05
-5.30569542178604e-05
-1.28022816112527e-05
-2.47876310792671e-05
6.50711160372796e-06
2.80645196103491e-05
-1.76997456130792e-05
-1.49527926380506e-05
-2.17073172379349e-05
-1.88956723338592e-05
-1.49584118048803e-05
-3.38091970903146e-05
-2.56828882577792e-05
-2.99196224369328e-05
-1.1117380043271e-05
-7.82269779349339e-07
-9.60031099007256e-06
-5.25207916341342e-05
-4.43798786097143e-05
-1.88462966989054e-05
-6.74934529319765e-06
-2.67196584436246e-05
-1.83750640576097e-05
-3.20720877294398e-05
-6.17802852850258e-06
-2.20052487165327e-06
-3.51958307670479e-05
-3.514897507422e-05
-3.47701991781758e-05
-2.61582008358805e-05
-4.21685274493521e-05
-1.97900673864356e-05
-3.90606134513715e-05
-4.32243357334455e-05
-4.09811634523715e-05
-3.42596053301087e-05
-2.06954183122854e-05
-2.23778050638356e-05
-1.4290745784935e-05
-3.41927925440395e-05
-3.76913754853171e-05
-2.1364986957501e-05
-4.70756530681054e-05
-4.90593000240825e-05
-4.249977575125e-05
-5.94650044326085e-06
-3.11728053613659e-05
9.00285255839576e-06
-4.94604377983803e-05
-2.29837252434206e-05
-3.14004820171688e-05
-1.81505508677849e-05
-5.98766220051247e-05
-6.09885938300331e-05
-4.72827275312533e-05
-4.25943920705544e-05
-6.67405398389415e-05
-1.92399527620424e-05
-3.75308950157129e-05
-9.44232447952496e-06
-1.76072559577875e-05
-4.04462092377982e-05
-2.39879111967176e-05
-5.39174785366676e-05
-4.11411556043236e-05
-1.97609717039267e-05
-2.08720955816635e-06
-4.79424108860464e-05
-7.46185138309072e-06
-1.96719726887584e-05
-6.38625737579242e-05
-2.02086249431629e-05
-3.5899399356596e-05
-2.45995861892684e-05
-2.5204046543046e-05
-1.21374477106873e-05
-2.03787256262749e-05
-2.08724313121355e-05
-2.12697137225662e-05
-3.55312661400849e-05
-4.47884129485982e-05
-2.55814562519364e-05
-4.20654496122357e-05
-4.03829050108945e-05
-1.44531330809533e-05
-3.49220880689848e-05
-6.41695830833327e-05
-4.65877509147512e-05
-4.39332067712298e-05
-3.55446280860795e-05
-6.74244498653209e-06
-4.62519545987442e-05
-2.47456913536472e-05
-4.93182302384122e-05
-3.66475196902155e-05
-1.96245690332949e-05
-4.35070139795764e-05
-2.16313854930139e-05
-3.85373964859699e-05
-2.99539496803927e-05
-1.17178912937946e-05
-2.37726765613788e-05
-4.46449675577781e-05
-2.84398673415992e-05
-5.9996121772316e-06
-9.01388209683013e-06
-3.1808101822828e-05
-5.12126345952127e-05
-8.00580671569793e-06
-2.00181561987336e-05
-8.88123110744427e-07
-3.08677412195587e-05
-2.79000943188535e-06
-2.21363556232096e-05
-1.94573421557433e-05
-3.16550912121919e-05
-1.21071916896981e-05
-2.29313132419187e-05
-1.82563555845198e-05
-3.77511783338494e-05
1.74974200588623e-07
-1.81529521842228e-05
-3.80874613046383e-05
-5.44135178421193e-05
-4.9694552811021e-05
-2.24779058831156e-05
-5.17328977989139e-05
9.7475499434069e-06
-1.58323500657633e-05
-3.47931674291008e-05
-4.91301575649393e-06
-4.74411700961347e-05
-4.85751443926023e-05
5.71436522316827e-07
-1.76880953284026e-05
-2.69456686200075e-05
-2.89747122905651e-05
-2.91406116263772e-05
-4.61893516898824e-05
-1.90035605867205e-05
-2.39314552058525e-05
-5.04008689688369e-05
-1.52296681368546e-05
2.4076887860854e-05
-3.76363139010641e-05
-2.74544074272031e-06
-4.92834282647897e-06
-1.87835820281253e-05
-3.12322762965708e-05
-4.84297879969842e-05
-3.73228361967862e-05
-3.95701782491936e-05
-3.76719118074533e-05
-3.59356096942425e-06
-1.20731683246026e-05
-2.60943970648728e-05
6.74792290388825e-06
-4.53693132724254e-05
-3.88531746522586e-05
-3.94866214330004e-05
-2.65521520479016e-05
-3.97995752264845e-05
-5.66451589825548e-05
-3.11875423560716e-05
-2.30656270389213e-05
-4.10697875236155e-05
-3.42656442197741e-05
-5.48646833693048e-06
-2.22966766342676e-05
-3.0031404597211e-05
-4.8766772124942e-05
-1.29219244538803e-05
-6.08181360723611e-05
-1.93086196362261e-05
-4.80990696693526e-05
1.01819406442062e-05
-4.30376473112034e-05
-3.19377656550498e-05
-8.29031708439115e-06
-2.20219725841496e-05
-1.82423280238156e-05
-4.51883232783639e-05
-1.2984828382885e-05
-4.57564616705009e-05
-5.90053721380891e-05
-2.16741017721318e-05
-3.30693193737591e-05
-4.76509068130495e-05
-3.99920137799866e-05
-5.31971997270212e-05
-4.61484391401033e-05
-3.71307195010319e-05
-3.7663137492355e-05
-3.33845460400237e-05
-6.32733344673808e-06
-3.21485220304757e-06
-3.4450834891546e-05
-1.46648008229705e-05
-5.03401505061125e-05
-2.19512620290044e-05
-1.724520062336e-05
-2.72331953073419e-05
-2.97759015641449e-05
-5.13292924370919e-06
-2.23486186527777e-05
-5.7728152300465e-05
-7.16327829741734e-06
-1.84510211104409e-05
-1.02735647636463e-05
-2.12697810274431e-05
-2.75704305421299e-05
-4.0663314646112e-05
-4.80618549606971e-05
-1.43675948146373e-05
1.17097302414625e-05
-3.20079515827671e-05
-4.46173449656587e-05
-4.45788946572646e-05
-1.99144007558913e-05
-6.51403172674902e-06
-6.64819073239515e-06
-2.16692664911083e-05
-1.09670472983377e-05
-4.23405861448872e-05
1.26049367685838e-05
-5.4441424025149e-05
-2.08298888963543e-05
-2.397220780816e-05
-2.90451730764126e-05
-3.46768298146562e-05
-3.88232515869709e-05
-2.95825064157809e-05
-3.28557158583169e-05
-1.41848841763524e-05
-7.23975660100584e-05
-1.92593672144177e-05
-2.27899709787984e-05
-3.35254373878241e-05
-3.45465736103196e-05
-2.54024958252543e-05
-2.02320286543052e-05
-5.10271807024922e-05
-3.13413387539398e-05
-3.38428910848407e-05
-4.30391072693676e-05
-4.69903180012897e-05
-3.07171121309591e-05
-2.30737241631234e-05
-2.41447237460529e-05
-5.28019097738885e-05
-4.47242878195631e-05
-2.18948453042119e-05
-3.70841913126172e-05
-4.01667744876872e-05
-4.93201287115881e-05
-5.15473697642995e-05
-4.42539981312006e-05
-4.90740675005733e-05
-3.70009471343181e-05
-2.05740604662239e-05
-3.08762092741939e-05
-3.24888735444186e-05
-3.05652481049358e-05
-3.51127034882831e-05
-2.6785788481921e-05
-4.28905086471102e-05
-3.65218383603882e-05
-2.82639476345301e-05
-4.84180523966104e-05
-5.10752402793798e-05
-1.60697681643468e-05
-2.35477739900586e-05
6.57558076765399e-06
-4.04107601269486e-05
-2.19391659456021e-05
-1.81560228590982e-05
-3.39511297263292e-05
-4.81595167839425e-05
-3.02659678399726e-05
-1.53886600026333e-05
-4.86449807515428e-05
-5.10592620349498e-05
4.77280500908312e-06
-5.97334129838683e-05
-2.60600243483826e-05
-3.67751471982462e-05
-4.97402184741747e-05
4.12919282703269e-06
-3.75781504394752e-05
-2.9176259738321e-05
-2.04028255624752e-05
5.15363221836963e-06
-2.94258064803796e-05
-8.15278185255885e-06
-3.59725063956039e-05
-5.441759031674e-05
-3.06101473905112e-05
-2.30182230100595e-05
-2.73550068032607e-05
-1.00630897988393e-06
-4.9056319038589e-05
-2.67541266425652e-05
-2.08819078823008e-05
-7.15006293577321e-06
-4.11706863097709e-05
1.64087335685925e-07
-4.46008883487192e-05
-5.2742218821506e-05
-2.8548738872474e-05
-1.81023763421745e-05
5.35104381488815e-06
-3.28852886898023e-05
-2.76633708341121e-05
-2.15701811656129e-05
-2.8838902826833e-05
-8.83018127054078e-06
-4.01152190052673e-05
-5.7147870506675e-05
-2.32854622411351e-05
-2.89952165922897e-05
2.93418707129842e-07
-2.6634060392526e-05
-1.28671201879885e-05
-1.65196944617433e-05
-4.95402406472478e-05
-1.85681156431894e-05
-2.79313515172946e-05
-2.43323188870027e-05
-2.36438198648566e-07
-3.31664622276901e-05
-2.36597849552141e-05
-9.46775689399641e-06
-3.22735038609067e-05
-1.33677660351449e-05
-5.90594765528624e-05
-5.19863938203639e-05
-2.17130128553078e-05
-2.69933290338455e-05
-3.05204155706784e-05
-2.283837960867e-05
-5.8271292483623e-05
-2.42171484356601e-05
-3.31022823215521e-05
-4.24476895812543e-05
-1.11771711325028e-05
-4.80067255888616e-05
-1.81772821452531e-05
-1.76808325880415e-05
-6.95250629312872e-06
-2.20842682365747e-05
-3.38491985712963e-05
-4.97646093302392e-05
-6.46070712514977e-06
-3.10066821548898e-05
-3.84543656612006e-05
-1.51950090029589e-05
-2.97375282422986e-05
-1.67020250488853e-05
-2.37769886231935e-05
7.90606947930525e-07
-3.69767216149493e-05
-1.84694542925486e-05
-1.94970885857648e-05
-1.02351559565734e-05
-2.61306074778927e-05
-2.35008719992614e-05
-3.43126059884524e-05
-1.47535458392067e-05
-1.91142259288617e-05
-4.3817517009408e-05
-2.47216031149849e-05
-2.95170265271272e-05
-3.22622999008741e-05
-2.40599669892409e-05
-5.9466709351626e-05
-1.68291938306565e-05
-2.404662720836e-05
-1.2033686078236e-05
-2.12494200163085e-05
-1.72706548466422e-05
-1.69363093623102e-05
-2.83995125260229e-05
-2.39986301288549e-05
-6.71465783488608e-06
-2.55412432675757e-05
-1.37913488013262e-05
-2.5705763278748e-05
-4.08851346905828e-05
-3.20512215827452e-05
-8.99056780183966e-06
-3.08822698643393e-05
6.25869653224232e-06
-2.1490849047699e-05
-6.136501297269e-05
-4.37690016873847e-05
-2.9647473436643e-05
-3.94435142395582e-05
-1.21775796930881e-05
-3.05818240883087e-05
-2.56448281115226e-05
-2.11211432947169e-05
-3.14557327603531e-05
-3.47128355558782e-05
-2.34001264636308e-05
-1.81588561782264e-05
-5.30624107280636e-05
-2.08769776154503e-05
-1.51439286597723e-05
-6.69265918312002e-06
-1.07446490296555e-05
1.95463201008663e-05
-2.16845907178019e-05
-7.24355256920262e-05
-1.03482664384429e-05
-1.89938017123224e-05
-3.6333555807374e-05
-3.17325332878678e-05
-4.09047476453303e-05
8.13337919714546e-07
-4.19598175289362e-05
-2.59303432350856e-05
-4.37973908366327e-05
-3.69287037569207e-05
-1.09435353675068e-05
-1.93652571034989e-05
-2.39450658697529e-05
-1.75785001016462e-05
-3.72520298448446e-05
-3.66681864202778e-05
-1.96782575603145e-05
-4.42183484439205e-05
-4.19554513720682e-05
-3.3688828639548e-05
-2.33567550997332e-05
-1.57357554953725e-05
-6.06257704601044e-05
-1.32938137635485e-05
-3.70723829595877e-05
-1.33940241074342e-05
-3.22690399528339e-05
-1.0896233441945e-05
-3.52633961320944e-05
-7.32569875571024e-06
-7.11101869173107e-06
-1.84278435033038e-05
-5.6718735595227e-05
-1.1663736401345e-05
-2.93766071757087e-05
-1.71720850137518e-05
-2.75151935563321e-05
-3.3911802908385e-05
-3.10585703921915e-05
-3.55190552318158e-05
-1.24410852207039e-05
-1.08351950293024e-05
-7.52379029336298e-06
-3.24073034543902e-05
-5.38606612156313e-05
-4.00835602284219e-05
-1.59718263763159e-05
-1.86293040637425e-05
1.97212207919739e-05
-4.10224144298335e-05
-5.1114941012348e-05
-5.36656194817347e-05
-8.73912029704696e-06
-4.59456059515136e-05
-2.2929428488779e-05
-1.62337671498444e-05
-1.05313995583099e-05
-2.73743558894651e-05
-1.32358507512069e-05
-2.76515853477743e-05
-2.04002860075876e-05
-3.63133393255725e-06
-4.43105426387703e-05
-2.28927781168832e-05
-5.51609253103768e-05
-1.75245074402988e-05
-2.92502878373106e-05
-1.08330258038914e-05
-3.06986655360784e-05
-3.35793324453057e-05
-2.02759040946634e-05
-3.02785993459202e-05
-8.10170451034298e-05
-3.33440815133271e-05
-2.79332915843587e-05
-1.63020956670749e-05
-2.57372955914371e-05
-4.98490508622565e-05
-7.44143327778987e-05
-2.90132885947763e-05
-3.30279507944855e-05
-1.83592676172294e-05
-1.86917146868091e-05
-3.1601499104657e-05
-2.67541844177787e-05
-2.5034603211209e-05
-1.68510370393052e-05
-5.20703144948759e-05
-3.9708487033613e-05
-1.76203184351286e-05
-1.87223579928901e-05
-2.2768360079256e-05
-3.48438435593073e-05
-2.56341688987361e-05
-1.5042737228293e-05
-6.88423442996035e-05
-1.85867379771231e-05
-1.19811818027024e-05
-1.28502207465223e-05
-2.64647286631873e-05
-1.06085733150079e-05
-3.66899166538268e-06
-1.26492926175957e-05
-1.63851265047846e-05
-4.58492149565444e-05
-1.15643508213635e-05
-1.12514924598988e-05
-6.04649488987547e-05
-6.29025812663885e-06
-1.15433107435216e-05
-3.9171143358842e-05
-1.10243024114702e-05
-3.88714081050594e-05
-3.45778216427211e-05
-3.21222840412132e-05
-4.66433505613396e-05
-2.17518257232798e-05
-3.24807253606844e-05
-3.32501311171831e-05
-2.90502063444834e-05
-3.97429000575435e-05
-1.89024452182586e-05
1.71345505178197e-05
-8.34616701326928e-06
-1.50857428173194e-05
-3.283896964254e-05
-1.00453911062911e-05
-1.22235372858106e-05
-1.31169215149738e-05
-1.66193432194975e-05
-3.00739918568443e-05
-2.29930469298887e-05
-2.64588355190348e-05
-5.12576331188895e-05
-7.02327356009916e-06
-2.16557536393303e-05
-4.29249595332835e-05
-3.8550412882899e-05
-1.91473407899395e-05
-3.2636160725206e-05
-4.74123128469224e-05
-2.24313311791583e-05
-3.93369385794213e-05
-2.35744270104444e-05
-1.3687451082898e-05
-6.93840563632264e-06
-2.8691002531838e-05
-4.56374601900338e-05
-1.97978691923173e-05
-2.25886813602373e-05
-3.53618008147173e-05
-2.2622745147785e-05
-2.98702329099004e-05
-3.41116761699886e-05
-3.98490853211978e-05
-3.72276487671922e-05
-4.97696979761994e-05
-2.56907437574882e-06
-7.2365181957439e-06
-2.15187465143016e-05
-2.45771864169311e-05
-6.45979525075273e-05
-3.99043373831266e-05
-3.54969472953747e-05
-3.68306946472957e-05
-5.59802630206704e-05
-5.44081654217351e-05
-3.66641738856915e-05
-4.5735555034653e-05
-1.94647144628564e-05
-4.7829806337259e-05
-1.69384284750615e-05
-5.93216716622121e-05
-2.91355668276638e-05
-2.75831696767083e-05
-1.76546969625981e-05
-4.39625767804635e-05
-2.0091075774853e-05
8.93377450508768e-06
-2.40674721016777e-05
-2.52914054436085e-05
-1.38170227096775e-05
-6.61066078213243e-07
-2.15138945560274e-05
-4.50878224020408e-05
-2.35220239160631e-05
-3.6064218674899e-05
3.99942021195017e-06
-3.32849301494016e-05
-3.50423600759557e-05
-4.74899141568026e-05
-9.57088123598131e-06
-4.36667833120432e-05
-2.03221362601814e-05
-3.10854651406947e-05
-2.27139322341624e-05
-3.90891127353131e-05
-2.48005515908627e-05
-4.35024868532791e-05
-1.01249897352878e-05
-2.60506946227171e-05
-3.11563379881956e-05
-2.87735031426137e-05
-4.36833781674797e-05
-4.98083421694464e-05
-3.57646435587242e-05
-1.45958343776728e-05
-1.538900568893e-05
-2.20659844423211e-05
-1.39917094271927e-05
-3.12617801711387e-05
-2.51230490289465e-05
1.58915784649762e-05
-2.2295930431361e-05
-2.28633203787958e-05
-2.65439616049769e-06
-3.04001379632278e-05
-4.02577394936755e-06
-5.26609223265577e-05
-2.95154148976723e-05
-1.13410157250803e-05
-4.81890074870233e-05
-6.1492547023558e-05
-2.77991193980356e-05
-4.36577201609789e-05
-4.15426096908349e-05
-1.70404553187465e-05
-4.0314129606451e-05
-2.37568125467983e-06
-3.60063043655018e-05
-3.16219620721728e-05
-1.63103299238537e-05
-4.59802561387769e-05
-4.12774586811077e-05
-2.8863061458062e-05
-3.16371297698299e-05
-3.65038443883914e-05
-3.06823700295258e-05
-1.72109016807186e-05
-9.82760199760345e-06
-1.94532750711824e-05
-3.52733945250752e-05
3.5726155018969e-06
-3.52111470518466e-05
-5.32137304713424e-05
7.68396555278092e-06
-1.97314113376449e-05
-1.5194760090452e-05
-1.22011772789235e-05
-1.2933065963628e-05
-3.05870954739924e-05
1.41122583027165e-06
-2.60662592830631e-05
-6.21481249037497e-05
-3.2849940192445e-05
-7.89706102301443e-05
-3.4452444133158e-05
1.45094980801117e-05
-4.16065634215932e-05
-1.94137459935304e-05
-1.25368569055099e-05
9.52685743807855e-07
-3.56187572143176e-05
-2.27632944222443e-05
-4.51279012625283e-05
-2.75840405339431e-05
-9.00796692308799e-06
-2.39494755848675e-05
-2.45196716269105e-05
-2.23878434809749e-05
-3.51873062859949e-05
-4.04279759579039e-05
-6.80018900415128e-05
-1.88758080507334e-05
-2.34388696867925e-05
-2.24536301905057e-05
1.42433520371247e-06
-3.82340755536713e-05
-5.05135707038562e-05
-5.17747930850695e-05
-3.82759778853743e-05
-8.82211871322898e-06
4.23007867362775e-06
-3.16317158471929e-05
-3.67304999614857e-05
-4.96163165735554e-05
-3.60491173629838e-05
-2.52241931611218e-05
-2.04570151505346e-05
-4.33891886626644e-05
-2.10716093773251e-05
-2.12655960526196e-05
-4.81652321428062e-05
-2.92374946533951e-05
-4.08342232046446e-05
-1.71494574129483e-06
-3.04371585419926e-05
-1.51225521059608e-05
-1.54592281791712e-05
-3.54956713556995e-05
-1.74219980322933e-05
-5.00675822401798e-05
-2.88806846122961e-05
-3.10851435614603e-05
-7.97148430785431e-05
-3.26404596858371e-05
-4.67742543607799e-06
-5.73769693515892e-05
-3.72774476533252e-05
-2.71339888359546e-05
-4.23118830132488e-06
-1.78171104174422e-05
-2.73486505714418e-05
-4.89597350651262e-05
-3.72332814888721e-05
-1.93136166542777e-05
-4.79774378514057e-05
-3.57973393103524e-05
-2.47711228896968e-05
-4.15644968740918e-06
-3.34415731400977e-05
-3.5366788758011e-05
-2.99168538174727e-05
-2.81760116618588e-05
-3.4303008357093e-05
-6.19332924965309e-05
-1.10129375855201e-05
-2.14728195279018e-05
-2.09941249267564e-05
-2.28042479362778e-05
-1.96560411087831e-05
-1.89625476653843e-05
-5.59302538129764e-06
-2.58398116064155e-05
-6.28055884979786e-05
-2.96366975360848e-05
-2.44744402499252e-05
-3.86231850806308e-05
-3.36919752486685e-05
-5.36216715279593e-05
-3.29709061392813e-05
-1.98859598120361e-05
-7.26930755641599e-05
-4.30457980856005e-05
-1.72776894249209e-05
-4.72809694715083e-05
-4.3784818846836e-05
-3.79584843895507e-05
-2.99570506458086e-05
-1.5571466654228e-06
-1.94369790020198e-05
-3.24371159004577e-05
-6.38468487079197e-05
-3.77690166871535e-05
-5.08320967839749e-05
-1.72423916718662e-05
-3.9744089246625e-05
-5.09653869437539e-05
-2.26180867892363e-05
-2.31650407277199e-05
-5.15787544816513e-05
-2.03766706464631e-05
-4.61778826762608e-05
-1.77409820280549e-05
-6.38520414716522e-06
-2.84471821658882e-05
-3.03807634843131e-05
-1.06767566895818e-05
-1.93192235635265e-05
-2.84631083488744e-05
-2.08354824125636e-05
-2.5148672730736e-05
-2.93030014339169e-05
-3.5310434350035e-05
-4.04110376486087e-05
-1.64739047852119e-05
-2.99007375755041e-05
-4.22149206293129e-05
-5.82830938572114e-05
7.97058802278746e-06
-1.95405661122494e-05
-4.90364255338417e-05
-1.94605342056194e-05
-6.20058938386464e-05
-3.70749539686527e-05
-2.83767980522228e-05
-4.10231507991265e-05
-3.54159497567919e-05
-3.0399732906004e-05
-1.24535652748581e-05
-3.07915969818121e-05
-5.05821677233724e-05
-2.51533760088343e-05
-2.6282444983417e-05
-5.53378004086599e-05
-2.46449170978543e-05
-4.65406600844137e-06
-3.7722932031604e-05
-2.41952730696487e-05
-6.12169186972368e-05
-4.25619101816687e-05
-2.74709106031345e-05
-3.5059854720655e-05
-4.5839665168087e-05
-2.6968572188458e-05
-2.47060781837086e-05
-4.99324034052224e-05
-2.16005814686861e-05
-4.71846031738612e-05
-5.94057488045707e-05
-3.72264869779961e-05
-1.97664847430441e-05
-4.52506201797479e-05
-2.36194455873883e-05
-2.46963945427608e-05
-1.7352658142126e-05
2.38188625237046e-06
-5.3248813905131e-05
-3.21229230134696e-05
-7.34258051852721e-06
-3.61637876150482e-05
-4.41181948131399e-05
-3.28941595392487e-05
-2.64110996126666e-05
-4.18498966613779e-06
-5.9731659550271e-05
-4.90318668168855e-05
-2.17024178031707e-05
-5.59679642920269e-06
-1.82232635444442e-05
-9.8834599527738e-06
-3.00683993442739e-05
5.61139537547814e-06
-1.26832216166372e-05
-4.71639957068936e-05
-4.3437835423958e-05
-2.84780608390956e-05
-3.21926393722441e-05
-2.21196215669895e-05
-4.39134332163213e-05
-6.59023718623616e-05
-4.58497271617748e-05
-2.37374623896024e-05
-4.47143850187887e-05
-5.96702641023681e-05
-2.54946096910332e-05
-2.78590518429853e-05
-9.69635360396697e-06
-1.56419038253175e-05
-1.8841596354452e-05
-7.67393452173762e-06
-5.17912702843128e-05
-2.90005355873839e-05
-4.36553691848838e-05
-5.46971606126994e-05
-3.23131977936215e-05
-3.76849152561429e-05
-3.73017773471232e-05
-2.95941697650692e-05
-3.82600495422155e-05
-4.52379476319823e-05
-2.88694928412416e-05
-2.83487290942151e-05
-3.43753004504349e-05
-3.75420415761386e-05
-3.84812708676251e-05
-3.46098097315301e-05
-3.28714667154686e-05
-1.44316442177982e-05
1.11031573587915e-06
-2.40786725279869e-05
-1.56397366785048e-05
-2.2523660167055e-05
-3.51466749455476e-05
-3.66600434256538e-05
-4.59085534118177e-05
-5.02186353582612e-05
-4.03577444442369e-05
-4.05893921343855e-05
-6.32557129902614e-05
-7.3600791505968e-05
-4.21419984514239e-05
-3.76699700777981e-05
-1.81198998281832e-05
-2.29279389394907e-05
-1.39372684494416e-05
-4.06491849020458e-05
-9.03834220667297e-06
-2.52314571478849e-05
-2.96028852976845e-05
-1.38033676082607e-05
1.04971092869642e-06
-4.72112809053291e-05
-7.24780829586475e-05
-2.51550023677087e-05
-2.14145607507071e-05
-2.47767717805468e-05
-4.08935129180288e-06
-3.40836073051006e-05
-3.5392678714652e-05
-5.18098572564643e-05
-1.24219654551531e-05
-8.08783729842792e-06
-7.43413354445597e-06
3.13670950215817e-06
-2.89356282488931e-05
-3.08367330632461e-05
-1.82987178299584e-05
-1.97503640421447e-05
-3.32021754083486e-05
-1.42683492614956e-05
-6.23108935038705e-05
9.24665391575601e-06
-3.96333983227599e-05
-1.93954330265086e-05
1.26423059456457e-06
-2.58976905189509e-05
-1.55469356559283e-06
-4.08442403841885e-05
-1.05594815980634e-05
-3.16294386757466e-05
-3.41682383449421e-05
-5.57940209603791e-05
-3.78239635266347e-05
-2.09103980392428e-05
-3.65390166467663e-06
-1.00824975088943e-05
-3.16425835441221e-05
-2.0298966785318e-05
-1.8478241270317e-05
-3.08891840203411e-05
-2.80321877375132e-05
-8.93820556889883e-06
-5.30830583037952e-05
-7.424816060461e-06
-3.18910228317635e-05
1.93835772896475e-06
-1.56122342341696e-05
-1.71192327149965e-05
-3.822221265057e-05
-4.45343563346384e-05
-3.39829954828808e-05
-4.30805071704816e-05
-2.33283127375016e-05
1.9387056807854e-05
-1.77814844954e-05
-7.15555726021917e-05
1.26896520282757e-05
-1.03490593634164e-05
5.40304347924263e-06
-7.23030947942375e-06
-2.41050662246333e-05
-3.28795938985968e-05
-3.36490975749266e-05
-4.24283258543738e-05
-2.12587408806945e-05
-4.96922350984765e-05
-3.40699663355588e-05
-4.74389728448642e-05
-4.38091371296267e-05
-1.98970486120856e-05
9.07311331043977e-07
-5.62317537524934e-06
-1.39213035513417e-05
-1.30019925604613e-05
-4.62891976638121e-05
-2.16927962507683e-05
-1.66039014308258e-05
-5.80567891128889e-06
-4.20161181145084e-05
-2.24075336405629e-05
-5.44070166155657e-05
-4.21169334234721e-05
-4.2498517121934e-05
-2.48622830847873e-05
-2.02908585289911e-05
-5.04856414498695e-05
-1.47885645240779e-05
-1.41414930227664e-05
-1.35063632116396e-06
-5.37759054568988e-05
-4.65505106681888e-05
-4.20164575018343e-05
-2.68889863530372e-05
-2.49935820532077e-05
-2.5375919979325e-05
-3.33300567775913e-05
-2.36716244079425e-06
-2.46255480316005e-05
-1.23474327930843e-05
-3.11979543354649e-05
-2.10328908126912e-05
-5.08893471470492e-05
-8.71326593726647e-06
-4.56511811200448e-05
-3.54957388625442e-05
-2.00686415708529e-05
-7.61193245456233e-05
-2.53985527455414e-05
-3.38424235240177e-05
-3.3447750656566e-05
-1.36196699132785e-05
-3.13041371576334e-05
-4.89077899891203e-05
-4.65865742298157e-06
-5.19673204024899e-05
-8.47809440905388e-06
-2.46790608843497e-05
-6.62297244549992e-05
-2.44211583973385e-05
-4.45655791747721e-05
-4.39269723491259e-05
-2.18163391020515e-05
-3.97987548072452e-05
-1.89223653609576e-05
-4.33115406613638e-05
-3.21982423124697e-05
-2.21872864855695e-05
-3.01539733910273e-05
-2.11311666407228e-05
-2.33985072495296e-05
-7.08551145787161e-06
-2.37862670139205e-05
-3.34602050535549e-05
-4.80966040164076e-05
-1.41049398262126e-05
-3.48413954372546e-05
-1.98119492093189e-05
-2.18651362871782e-05
-3.92267286434802e-05
-4.12688580542688e-05
-5.08958328544168e-05
-8.57657649890217e-06
-8.49241267955125e-06
-2.14268549034976e-05
-5.96680713773805e-05
-3.87164721183152e-05
-5.4192156786083e-05
-1.76814822874377e-05
-4.50322858855173e-05
-1.66212753079706e-05
-1.89367491494583e-05
-3.25652691240897e-05
-3.86846565527413e-05
-2.57663899276027e-05
-4.06399136601519e-05
-2.78502838861149e-05
-5.60977440251627e-05
-2.52674788532755e-05
-4.43949219457908e-05
-2.71719320757542e-05
-2.19020757348761e-05
-6.1101000174231e-06
-9.97147515352049e-06
-1.50511987370279e-05
-2.87755268944054e-05
-4.61947901818585e-05
-2.94150350770842e-05
-5.64808174216644e-05
-1.43519678393821e-05
-2.33928532654588e-05
-3.09675385764707e-05
-4.32919773833403e-05
-4.95912510972791e-05
-1.74064139553122e-05
-2.66062670659555e-05
-1.89573103669896e-05
-2.52000751534496e-05
-3.02001797582157e-05
-3.48118894012544e-05
-2.77804739435253e-05
-1.5394282184873e-05
-3.59211005577709e-05
-3.59186116316473e-05
-2.7594081700905e-05
-1.67838053971925e-05
-2.77416957500877e-05
-4.91015465336668e-05
-3.25303851466715e-05
-1.33071643970237e-05
-2.78166115998639e-05
-3.25020970826681e-05
-4.43920508662501e-05
-3.80549368943873e-05
9.3951034828889e-07
-1.93771796242487e-05
-3.53408927430443e-05
-2.35254174730053e-06
-1.89435301582151e-05
-8.86190874949268e-06
-1.62475483698847e-05
-2.1155596874273e-05
-4.81656300401749e-05
-2.63371210128758e-05
-3.89376999932934e-05
-2.02286643926653e-05
-3.96645221170493e-05
-3.51333579633096e-05
-3.57138935270024e-05
-2.7914307916354e-05
-3.99036971039098e-05
-3.07339015343347e-05
-3.20277599737689e-06
-6.37144090363859e-05
-4.37880848659632e-05
-4.8383903255869e-05
-2.5187089263274e-05
-6.54537650774962e-05
-3.54662739684104e-05
-4.91828159468802e-05
-2.36493540676445e-05
-2.77880063740025e-05
-2.92358680434068e-05
-6.64872167141554e-05
-3.48869625385343e-05
-9.07820508612674e-06
-5.10113573424019e-05
-3.48032030008931e-05
-5.34640349270617e-06
-2.63274940898615e-05
-2.96882645112724e-05
-2.13230916789405e-05
-4.26928665356587e-05
-4.06999201228672e-05
-2.43891260619081e-05
-2.07682065634759e-05
-4.1314447727024e-05
-3.8171933189089e-05
-1.73693757355006e-05
-2.82920986327368e-05
-9.58135908156796e-06
-3.93172535306908e-05
-1.60212416684476e-05
-1.57096601907565e-05
-2.87268046630377e-05
-1.1022364056762e-05
-5.45022186312987e-05
-2.24325398734295e-05
-3.20835795778252e-05
-5.0470292018482e-05
-3.24412154700877e-05
-6.21716002740689e-05
-2.37369536352232e-05
-4.71271222476203e-05
-4.31194959572909e-05
-5.06725956664967e-05
-2.71281669361823e-05
-9.65684040979473e-06
-3.74805614764085e-05
-1.11234506459245e-05
-5.82458681715873e-05
-2.43248231114556e-05
-2.69237496582015e-05
-3.04939241303667e-05
-3.48891326237866e-05
-2.44036840324814e-05
-3.07226432348544e-05
-2.94459972193587e-05
-4.40334775219356e-05
-2.55300406256152e-05
-4.65652972676016e-05
-1.14133443867415e-05
-3.55093484813098e-05
-2.43043126392224e-05
-3.31637395117534e-05
-3.89965895144033e-05
-2.75524976405398e-05
-4.185992430174e-05
-5.47703146542933e-05
-1.43540543423589e-05
-2.77438316686406e-05
-2.15212968636544e-05
-3.65968317610133e-05
-5.16442818943875e-05
-3.81655707222037e-05
-3.28679403981953e-05
-3.7763746830663e-05
-2.88921522879242e-05
-3.34945158254409e-05
-8.38999900060005e-06
-1.12922342992737e-05
-4.35497506721838e-05
-3.86220126683128e-05
-4.4567593240571e-05
-2.99692719504511e-05
-3.76543521890407e-05
-1.21455125612359e-06
-2.17138242141714e-05
-4.86578025787153e-05
-2.04132178833873e-05
-2.90576703605411e-05
-1.46153970306924e-05
-2.97933557930846e-05
-1.67436014044639e-05
-4.4963757951696e-05
-5.47123232221349e-05
-2.57276537034914e-05
-3.31081991395919e-05
-5.77532532696705e-05
1.17527566782928e-05
-1.64666530879563e-05
-3.61787800217528e-05
-5.91058163186575e-05
-1.20111658368796e-05
-5.05353094354766e-05
-3.57055235049586e-05
-8.24576961533723e-06
-4.64487627698683e-05
-3.90846078959162e-05
-5.92330162579155e-06
-1.09364838190157e-05
-9.21932613015138e-06
-1.68083295703108e-05
-2.50550719042157e-05
-2.51108858324269e-05
-4.08736011619242e-05
-3.39690254277335e-05
-1.02859294809901e-05
-2.73226339381993e-05
-1.29275531774463e-05
-1.31901957334889e-07
-3.63841610116084e-05
-9.5431457947918e-06
-1.39005111824885e-05
-1.9454819598774e-05
7.2424593311484e-06
-3.94492625632114e-05
-3.57820369073328e-05
-2.5875934957945e-05
-3.0953220123193e-05
-4.64581588146819e-05
-4.24539591082928e-05
-3.61690610674079e-05
-8.6392919092149e-05
-1.71774444999698e-05
-1.73822473288191e-05
-7.15700738752151e-05
-1.60193043505139e-06
-2.26641911879626e-05
-5.13755459814128e-05
-2.47609626633525e-05
-2.00974975497606e-05
-4.87951804440217e-05
-7.02847350550255e-05
-2.28019121194433e-05
-3.56772475195183e-05
-3.02509024927302e-05
-3.23768247930293e-05
-7.4532013380327e-06
-1.11578569141928e-05
-4.91074992570311e-05
-5.85885017100953e-05
-4.65025590781075e-05
-7.23382367888711e-06
-1.9775137453819e-05
-4.18650133631425e-05
-2.22411405276188e-05
-3.26608357920967e-05
-2.86490734347437e-05
-3.44185863406132e-05
-1.79329226875593e-05
-2.27108867534845e-05
3.49251610954724e-06
-6.73700344095536e-06
-3.73074978272918e-05
-5.31064496572848e-05
-3.11426407384884e-05
9.25726760015021e-06
9.16771032457017e-07
-3.5707161503022e-05
-5.24275877637981e-05
-3.80744912200975e-05
-8.33237537550636e-05
-1.00580237799298e-05
-2.22221065569624e-05
-2.973838753601e-05
1.37846602471757e-05
-5.78274510259309e-05
-4.04409205766457e-05
-4.6543304067983e-05
-7.83604141794032e-05
3.75613125638181e-06
-2.67716346649291e-05
-6.11622610897666e-05
-2.65097492636732e-05
-3.09697795849937e-05
-1.49164218130281e-05
-9.15520587230355e-06
-4.87175153490898e-05
-1.39469377496347e-05
-3.48134112094654e-05
-3.85683801753251e-05
-3.08963218444395e-05
-2.31026097162083e-05
-5.95302771556707e-05
1.93640100580298e-07
-2.32867471988217e-05
-3.10460768942378e-05
-2.89920622272322e-05
-5.50705249679142e-05
-1.86157542713472e-05
-5.84394842486525e-06
-3.00468921471937e-05
-5.43309798328822e-05
-2.88171568757648e-05
-3.53061932185086e-05
-1.26176884384532e-05
-5.94454827981496e-05
-3.7392045219408e-05
-1.06438084723245e-05
-1.34873578180457e-05
-3.43157268897746e-05
-2.54878935390878e-05
-2.47502248426103e-05
-5.33208778149638e-05
-3.50135426106139e-05
-2.86428726324595e-05
-8.39899920923486e-06
-1.30401363495355e-05
-1.41634490576215e-05
-2.33708880316939e-05
-4.02465085927928e-05
-2.12954457035048e-05
-3.59445275479009e-05
-7.14339006343685e-07
2.14143946774258e-07
-2.60742633840728e-05
-5.44434895444208e-05
1.65261792494104e-05
-4.37359890989184e-05
-5.17394292224387e-05
-5.54406493406883e-05
2.38370183529925e-06
-2.57015620771334e-06
-2.28052444824275e-05
-2.89262626162229e-05
-1.89139163253192e-05
-3.17674054176689e-05
-4.32259000369415e-05
-1.4964619299458e-05
-4.50704066161464e-05
-2.80799786809615e-05
-3.6970150513834e-05
-1.9142278600371e-05
-4.42972574887725e-05
-4.86455581727548e-05
-3.63300382797741e-05
-3.6026815121194e-05
-2.65315811947245e-05
-1.21691911380581e-05
-3.14316275518003e-05
-4.2171054475191e-05
-5.15297642344974e-05
-2.24147885757094e-06
-3.80346257147425e-05
1.39726896457863e-05
-1.51528766414305e-05
-4.04194772806696e-05
-6.41459193993883e-05
-1.23419613340303e-05
-2.95518700364296e-05
-3.34938840228871e-05
-1.86583841537681e-07
1.4960056685072e-05
-4.60919614189201e-05
-4.19246666818103e-05
-6.11405810491803e-05
-1.59101518156729e-05
-4.60342057038197e-05
-4.45962347014098e-05
-2.54304680925769e-05
-3.4811389486894e-05
-3.90818209477702e-05
-3.92869058146132e-05
-2.11734790209462e-05
-6.09004840069462e-05
-1.50340406101787e-05
1.67893994801928e-05
1.00046841517148e-05
-2.76819678703463e-05
-3.83732773897654e-05
-1.37632796891556e-05
-1.38633979572264e-05
1.4500723736679e-06
-2.33561938795516e-05
-5.60583474912464e-05
-2.96377561206683e-05
-1.66679006437798e-05
-1.3066290382338e-05
-1.89098749962293e-05
-4.16005168045093e-05
-2.37213770236553e-05
-6.03558818764285e-05
-2.8714787790894e-05
-4.092671253299e-05
-2.02392502674464e-05
-4.53884656602495e-05
-1.32285477833709e-05
-5.12047560837982e-05
-1.14427769494348e-05
8.04683419724476e-06
-4.18515696948179e-05
-3.87501287702364e-05
-2.57248981126459e-05
-2.9173391234902e-05
-3.93450814966924e-05
-2.21947697994001e-05
-7.80350674728498e-06
-1.61933496310751e-05
-2.82442786266356e-05
-2.7427640908132e-05
-9.15439352625559e-06
-1.11995728100371e-05
-1.93484363757233e-05
1.41458580528933e-06
-1.6023011879923e-05
-3.39658385836072e-05
-4.74817986464151e-05
-7.6778336851293e-06
1.06913291266081e-05
-4.22263445270723e-05
-3.68237246893351e-05
-3.37360725513165e-05
-2.44367612363616e-05
-2.35142175501924e-05
-2.72175449918563e-05
-2.21808658322356e-05
-1.65215934178164e-06
-2.3861547059824e-05
-4.01236939140235e-06
-3.55916333075037e-05
-8.46043994701918e-06
-3.73265628217647e-05
-1.76183642406043e-05
-4.19033478005982e-05
-5.19404411358274e-05
-2.87040219973956e-05
-3.06095040385459e-05
-2.80709416188588e-05
-3.54606684413319e-05
-1.51204639953833e-05
-2.64991560917555e-05
-1.54639321750596e-05
-1.71247607832062e-05
-3.39731232603354e-05
-3.95944454663876e-05
-2.98270615684175e-05
-2.02006928065656e-05
-3.80784899629658e-05
-1.67343560424317e-05
-3.86656110866821e-05
-3.93270074695972e-05
-2.92598073570361e-05
-3.18427552680118e-05
-7.03821730215548e-05
-2.48072619323398e-05
-3.29152505778096e-05
-1.81857221919006e-05
-1.8577304030097e-05
-5.21693312204884e-05
-1.78965519775497e-05
-3.17404863291962e-05
-4.99640311613948e-05
-4.75880831352196e-05
-1.23367353040358e-05
-1.16376910372414e-05
-1.02872495294869e-05
-5.66152582011365e-05
-4.2032450499359e-05
-1.81533174320597e-05
-2.05523172165215e-05
-1.87842607266301e-05
-8.94498225087705e-06
-3.84538889040247e-05
-2.71941917188629e-05
-2.99933730658607e-05
-1.62810534293013e-05
-2.68086023128122e-06
-3.09074995261033e-05
-1.65379854138738e-05
-4.78985705534047e-05
-3.09783023366084e-05
-8.4257444328496e-06
-3.99184231871896e-05
-2.82687231156469e-05
-4.74248827474548e-05
-1.57601484171923e-05
-6.8127082953045e-06
-3.20971575162201e-05
-9.23748433361444e-06
-4.92083529636951e-05
-2.97581766921482e-05
-5.36771868743794e-05
1.2141134671446e-06
-2.48033560561593e-05
-3.9107656681917e-05
-1.46079628987567e-05
-2.95259979083043e-05
-2.89817173456531e-05
-3.50060625610598e-05
-3.66842917411045e-05
-3.92807741752618e-05
-1.38583210974996e-05
-5.36457678053393e-05
-1.21008329995802e-05
-7.76304228349602e-05
-1.88127628412343e-05
-3.43723820427258e-05
-3.74450957821262e-05
-1.21626083690964e-05
-2.09005601297466e-05
-1.83646859940827e-05
-3.42492573664505e-05
-2.34253876759226e-05
-2.59171822758926e-05
-1.8080733998384e-05
-4.45606133963424e-05
-5.06442568690767e-05
1.21938838015329e-05
-2.96953349736324e-05
3.20288375601742e-07
-4.18677181652535e-05
-2.26962627573011e-05
-3.58353501349758e-05
-4.03777644740609e-05
-2.70709043160124e-05
-3.7158296418548e-05
-2.71391317943414e-05
-3.55671706374462e-05
-4.95800580043408e-05
-4.53294948693386e-05
-2.94491074153193e-05
-3.33434770821102e-05
-1.4927759091077e-05
-1.83184966721632e-05
-1.88242884845039e-05
-5.64759803610169e-05
-4.92249218589819e-05
-2.93246922374336e-05
-2.76766735193535e-05
-3.89344153132904e-05
-3.54373601684991e-05
-5.57711289427313e-05
-4.76551104194086e-05
-5.79796614316844e-06
-4.89126114177155e-05
-1.83474259646531e-05
-3.31178325370404e-05
-1.43838125884522e-05
-2.6107515346538e-05
-1.10771911244992e-05
-4.56378156846503e-05
1.73996932573188e-06
-1.98963017586249e-05
-1.12781179083649e-05
-1.9824758873977e-05
-2.96423095114993e-05
-2.55571313142638e-05
-1.68279957126655e-05
3.81670864413952e-06
-5.54060305338436e-05
-2.00841381930265e-05
-2.3108894511524e-05
-7.3536687047765e-06
-2.5300815742839e-05
-2.48926732011958e-05
-3.15966886911568e-05
-3.20768910979173e-05
2.92015369968298e-06
-3.63523762382257e-05
-4.46609953402168e-05
-3.34524966760392e-06
-5.01612439659283e-05
-4.77846587945579e-05
-2.37802579332338e-05
-2.57880070540752e-05
-2.73735448883579e-05
-2.62874073198651e-05
-2.00414624289874e-05
-4.09732019769298e-05
-5.25175677609315e-05
-1.11553169201966e-05
-2.12757686056224e-05
-2.50566762744811e-05
-7.9596662081517e-06
-2.85881487915808e-05
-2.34528748225631e-05
1.08857893406917e-05
-2.2457014084806e-05
-5.31621589312222e-05
-2.22305333649699e-05
-3.92249753559486e-05
-2.90554677202323e-05
-1.13406726655847e-05
-3.96588395477425e-05
-6.07504015306072e-05
-6.98994476154125e-05
-5.5760215270138e-06
-3.47351504897163e-05
-1.57716355806145e-05
-1.05797922230127e-05
-1.93336863946656e-05
-2.79090670742814e-05
-3.50665356961638e-05
-5.46029086914787e-05
-5.19633928008948e-05
-1.07533386394381e-05
-3.65281237118567e-05
-3.20352765442758e-05
-4.51333767955313e-05
-3.64183360481683e-05
-4.5813920233591e-05
-2.66867197657753e-05
-9.86062160233254e-06
-1.26285059454863e-05
-7.90926742282723e-06
-2.68546561300125e-05
-9.59243439864675e-06
2.71145740809338e-06
-1.24630272115277e-05
-6.67965654148746e-06
-1.25334312380112e-05
-2.17025549082978e-05
-3.54273095972435e-05
-2.08272200721487e-05
-2.6098368502245e-05
-3.66273137081349e-05
-2.51457716848662e-05
-2.06281045659902e-05
-4.53246948374905e-05
-6.43715837468813e-05
-5.31252194264957e-06
-1.25287512326222e-05
-4.29371781447889e-05
-3.70025576707918e-05
-8.78418451730065e-07
-1.05174596469483e-05
-3.4823606751553e-05
-2.09655953676088e-05
-2.58841433879348e-05
-2.18094714478645e-05
-4.88178215446002e-05
-5.91219358320789e-05
-4.97533156462042e-05
-1.95879599165917e-05
-4.73811013125894e-05
-5.87867769072437e-05
-5.24831662406676e-05
-1.1244978045747e-05
-3.12051311416119e-05
-7.63713096107046e-06
-1.25393575099688e-05
-1.74350605124971e-05
-1.28530181363752e-05
-4.23271214937583e-05
-7.05219890584687e-05
-3.21136526736032e-05
-2.1121355690072e-05
-9.50330502652875e-06
-1.73321974411659e-05
-3.73543626865309e-05
-2.66459744039071e-05
-4.75297987297456e-05
-1.46526028783264e-05
-1.48002580333164e-05
-4.28627590309466e-05
-2.45290103978409e-05
-1.56555005684706e-05
-4.68219822231821e-05
-5.22605403252557e-05
-2.32444572019378e-05
-4.06530563239269e-05
-2.13708411531104e-05
-4.93328865057823e-05
-1.8640277420467e-05
-1.25991345623547e-05
-3.30510812785394e-05
-2.29338653865932e-05
-5.0256881810624e-05
-2.16302414902703e-05
-1.53257148612798e-05
-4.01404678039281e-05
-1.91140482559626e-05
-4.18798063031426e-05
-5.53993777230678e-05
-3.30842089858501e-05
-3.64182555922108e-05
-3.59132362177569e-05
-2.4665246060611e-05
-8.11728007186925e-06
-4.43271510917939e-06
-1.47523867679138e-05
-1.39826902486184e-05
-3.83809638156994e-05
-3.77420010438416e-05
-3.95475119503356e-05
-1.6916762308098e-05
-3.82678586083446e-05
-3.34972417562667e-05
-3.48813898404284e-05
-2.79664193826608e-05
-4.1914348568036e-05
-1.56966128833798e-05
-1.78511080409528e-05
-2.54981089388475e-05
-3.47062787565134e-05
-9.38784555518583e-06
-5.13748650469497e-05
-2.05152402910669e-05
-2.88492602216913e-05
-2.7198155319717e-05
-5.10333638323784e-05
-8.79390324013861e-06
-2.45985576390144e-05
-4.347709921632e-06
-3.81888978917124e-05
-1.60877072847191e-05
-1.91457069737406e-06
2.76431305592735e-06
-4.96918069308197e-05
-3.03673112399259e-05
-6.5511182146665e-06
-3.90436369825162e-05
-2.45518499542126e-05
-3.96259533382272e-05
-1.42264602993715e-05
-6.46317937913537e-05
-3.03378420992818e-05
-1.27898266928882e-05
-5.10372550799656e-05
-6.59820900546556e-05
-1.15068285274829e-05
-3.63022360155017e-05
-3.77503797940445e-05
-3.55394727170112e-05
2.32788825715271e-06
6.30086818840658e-06
-1.42039233633661e-05
-2.16102682865156e-05
-1.38708482108361e-05
-1.47338038575119e-05
-3.75909974270484e-05
-4.28875867340492e-05
-8.93157861693287e-06
-2.12637125237938e-05
-2.96400302524819e-05
-3.44307087363046e-05
-1.37502351930876e-05
-6.58255247317056e-06
-2.36749186485743e-05
-1.46374492590724e-05
-4.83552170553293e-05
-4.53079425873577e-05
-5.85128787477374e-05
-3.84823054787603e-05
9.22523092885763e-06
-4.86165025103811e-05
-3.15258073607247e-05
-3.39046879234677e-05
-4.85073089723912e-05
-1.74968244497878e-05
-2.4011166657357e-05
-3.97866526033282e-05
-3.47234839423417e-05
-1.71773728395268e-05
-3.94687959081584e-05
-1.11244303852451e-05
-3.82827275423594e-05
-4.40658347208531e-06
-2.16636642194792e-05
-3.54100570627831e-05
-3.63314456452773e-05
-4.41824865698259e-05
-4.09071847111968e-05
-6.04057696622402e-05
-3.38637412945327e-05
-8.57558753052028e-06
-2.6898435005739e-05
-4.90237647862047e-05
-2.43642136454215e-05
-4.05849032198994e-05
-4.58066804325105e-05
-1.7043375501477e-05
-6.41040348942121e-05
-4.62055249791787e-05
-1.63966060297581e-05
-3.11064929076724e-05
-1.25927371086032e-05
-4.41403203056756e-06
-2.45297509858171e-05
-2.52359807512782e-05
-4.43372170260229e-05
-1.22886986642847e-05
-4.50277609233412e-05
-1.75960730963709e-05
-5.03871826161871e-05
-2.13504280979588e-05
-3.06140529886006e-05
-2.2968255494825e-05
-5.46481118258919e-05
-9.6291066215424e-06
-5.15069500656423e-05
-3.76545402603571e-05
-2.75201602578589e-05
-3.73489067221464e-05
-6.13348775740068e-06
-2.69822797225207e-05
-3.92194514977105e-05
-3.59358820352703e-05
-2.03383987941037e-05
-4.21371814935243e-05
-4.02486277027151e-05
-4.99595007858868e-05
-2.24846324603105e-05
-7.34725902098326e-06
-2.78376306891539e-05
-5.68957041377352e-06
-1.93023502236926e-05
-3.14410360729741e-05
-3.41195325129076e-05
-1.92284795708361e-05
-1.68615715556459e-05
-1.61597655392121e-05
-3.48750538589036e-05
-6.6259233827598e-05
-4.86659996532267e-05
-8.92943133609058e-06
-5.46183274732847e-06
-1.1995887771112e-05
1.65264615127389e-05
-1.23033779112231e-05
-2.15812665543885e-05
-1.30526622672124e-05
-2.41889595245712e-05
-4.21561333653959e-05
-5.07512249838975e-05
-2.70339526649303e-05
-1.04819615899262e-05
-2.62807010256558e-05
-2.46482684691826e-05
-1.80817075162429e-05
-3.24167267300754e-05
-2.8468485545281e-05
-3.86399945184408e-05
-3.35001624687652e-05
-1.63115011426226e-05
-3.33912272634811e-05
-3.80654033104029e-05
-2.44157578024616e-05
-3.47549372851329e-05
-2.76569308499459e-05
-2.09613411805484e-05
-2.95940381981019e-05
-2.43222417403022e-06
-7.28476367594161e-06
-1.46139119186249e-05
-1.2256887135574e-05
-1.87312463392447e-05
-2.4110483718128e-05
-3.80719345160977e-05
6.33811987812666e-06
3.22268621736858e-07
-1.62452858798765e-05
-1.30844562346135e-05
-2.66217123869388e-05
-2.00080139276505e-05
-2.5540153330624e-05
-2.87240385808902e-05
-1.30760807958752e-05
-1.25944037665335e-05
-3.12852907520114e-05
-1.8225397473236e-05
-3.34675169692751e-05
1.53905033209207e-06
-2.63805947252484e-05
-4.67642111803778e-05
-4.82272950742777e-05
-2.88235664813412e-05
-2.64691714578017e-05
-3.4753691919373e-05
-3.38687500949053e-05
-2.97921230537876e-05
-7.23615097409782e-06
-2.80331745164244e-05
-1.85813445844176e-05
-4.38922392503741e-05
-4.64841013516946e-05
-3.81102776624705e-05
-1.89245069126107e-05
-2.93319007921507e-05
-2.35537157418499e-05
-1.07158748081739e-06
2.61904270122018e-07
-2.3967740495733e-05
-3.89189116627754e-05
-3.27962367017467e-05
-3.20032337986678e-05
-1.52146105633433e-06
-5.16935854799605e-05
-5.97087204804038e-05
-3.04121345807755e-05
-1.94806672318842e-05
-5.37162587402798e-05
-5.37787931349949e-06
-2.01719633848855e-05
-3.18094771877107e-05
-8.93980254229736e-06
-4.98077912183995e-05
-3.6624153334846e-05
-2.85571109251322e-05
-4.72703098559255e-05
-3.99349725714612e-05
-2.36245266256916e-05
-8.98448168965168e-06
-2.43131461969446e-05
-5.1069156893614e-05
-2.60797680608259e-05
-1.27685337417329e-05
-3.29080080639364e-05
-3.80675178523044e-05
-3.39080654410739e-05
-5.43980176809695e-05
-2.10932368461549e-05
-1.04340668077537e-05
-5.34346242625038e-05
-3.13638275988812e-05
-1.7121198055222e-05
-2.98839054675239e-05
-3.05851286501498e-05
-2.18254917210121e-05
-2.61813983196235e-07
-3.36529813115891e-05
-2.70594094962607e-05
-4.49883078805145e-05
-5.2366245824705e-05
-5.7590907802069e-05
-5.59950165788094e-05
-2.59534249088516e-05
-2.95148695241614e-05
-4.58026826930256e-05
-2.63798974211581e-05
-3.19593251407319e-05
-1.30060425446936e-05
-7.27877619262428e-06
-1.74695055961129e-05
-5.86123434633506e-05
-2.9860250099359e-05
-9.46646546897599e-06
-2.38341981451899e-05
-2.84578559073881e-05
-3.75293579806497e-05
-3.30808363093902e-05
-1.81276518665851e-05
-3.91227925896614e-05
-3.01939443802917e-05
-2.11679955624418e-05
-1.61295248652314e-05
-4.44245515982045e-05
-1.86979066224771e-05
-3.72438621341757e-05
3.81008842795614e-06
7.0891414688167e-06
-1.84675856445233e-05
-3.77311219007543e-05
-2.00198162322793e-05
-2.73202350448705e-05
-2.39347487110033e-05
-1.96222300117514e-05
-1.64070474521836e-05
-5.83229435945241e-05
-3.19225285253431e-05
-4.23731631896915e-05
-4.35151547477752e-05
-3.17811272894625e-05
-2.37470550485222e-06
-4.55893059841125e-05
-1.45509023944702e-05
-3.21103943460357e-05
-8.02896971019154e-06
-1.85061902180099e-05
-7.1875789127248e-06
-5.36245788362454e-05
-1.87353308427978e-05
-3.60478666410802e-05
-5.737808243549e-05
-2.96303668572456e-05
-4.32479141640578e-05
-4.39002400840576e-05
-3.65041943483403e-05
-1.64901032121877e-05
-4.18223533967065e-05
-3.38606341893076e-05
-4.52798181709071e-05
-3.20325483569054e-05
-3.83807422781183e-05
-3.82466603465896e-05
-2.0701377612008e-05
-4.69089982679754e-05
-4.02218617513318e-05
-3.65544449767906e-05
-3.52512166890086e-05
-1.96006289634124e-05
6.94130812925497e-06
-9.86559155866795e-06
-3.39765584253715e-06
-6.52095211492624e-05
-3.4011851258585e-05
-3.54511511768567e-05
-6.16753290967327e-05
-1.0054638763787e-05
-3.12321311649231e-05
-4.37400159195519e-05
-2.31360764261727e-05
-3.22621988206101e-05
-4.59303222415706e-05
-2.64960454382193e-05
-4.75762564726957e-05
-1.64177957427946e-05
-2.483099695324e-05
-4.17024134927087e-05
-4.69543486456562e-05
-1.58204013586331e-05
-4.13168377930981e-05
-3.37449295053047e-05
-4.60513501106994e-05
-8.70201219761272e-06
-4.44011450546965e-05
-3.56969140142109e-05
-9.0552981390689e-06
-3.82961533768781e-05
-2.52285554977744e-05
-3.11235952321981e-05
-1.55521429023633e-05
-3.6275971013099e-05
-3.78658576019527e-05
-1.28221933351491e-05
5.26269168870803e-06
-5.89857966026128e-05
-2.48370203345129e-05
-3.04040981328492e-05
-3.95320745196423e-05
-1.36443622742013e-05
-5.30021419623871e-05
-4.93855762898429e-05
-4.0653694149896e-06
-4.84990697943919e-05
3.71205417973443e-06
-7.51581615354671e-05
-2.81827070525841e-05
1.61461319296167e-05
2.6211598156561e-06
-2.03388771754817e-05
-1.7328111435016e-05
-2.86302277924009e-05
-2.82633510617911e-05
-2.72206806203681e-06
-9.99779117510123e-06
-3.45112723718013e-05
-4.5438647577643e-05
-2.73843046604203e-05
-5.21184547357728e-05
-2.13634191063168e-05
-3.38244123645652e-05
-2.87027019463999e-05
-1.26042711222646e-05
-1.45355627741834e-05
-4.05442499164315e-05
-5.15404261309606e-05
-2.27654275150561e-05
-5.14405060848104e-06
-1.40676983532605e-05
-3.37393849776768e-05
-1.72489035599943e-05
-4.35522246152329e-05
-2.87508079312793e-05
-2.15072988665089e-05
-1.79422635876978e-05
-5.57397676896925e-05
-3.22398233448481e-05
-4.21166376767419e-05
-2.97488493182429e-05
-3.08063966856088e-05
-1.24891381950613e-05
-3.45438184278274e-05
-3.02277083067696e-05
-4.18065104711266e-05
-9.88495589612548e-06
-5.49627665438883e-05
1.15602219710417e-05
-2.89165939554062e-05
-5.09033304501856e-05
-2.71218369885295e-05
-3.22841694550847e-06
-1.72612451329985e-06
-2.07279150464825e-05
-4.84794635954466e-05
-2.19860453048395e-05
-2.94901425910678e-05
-4.09887973921932e-05
-1.21234616736758e-05
-3.08736232767742e-05
-1.84348511178486e-05
-5.63329987123623e-05
-2.50349610391021e-05
-1.85731747950113e-05
-8.29428082730684e-06
-3.51479872218063e-05
-5.6541511266079e-06
-9.11769057132607e-06
-1.59303459018593e-06
-7.46583315678641e-05
-7.83604568792135e-06
-3.41160085323719e-05
-3.78881783844677e-05
1.29830262323333e-06
-3.46206550436668e-05
-2.04834264545569e-05
-3.36359033899824e-05
-2.34974805326247e-06
-3.0178122166744e-05
-6.10477957278803e-05
-3.20292635957373e-05
-1.89607130551239e-05
-1.16291416826988e-05
-1.55161898179255e-05
-3.92460352573188e-05
-1.90396338401687e-05
-3.86950919684718e-05
-2.89913830107123e-05
-1.20796525214298e-05
-3.75329519653978e-05
-2.75418668717453e-05
-3.26116679029261e-05
-5.14052609525735e-05
-4.56461877689058e-05
-2.65047600422534e-05
-4.07123128832894e-05
-3.76218872689569e-06
-2.61789339426573e-05
-3.11600613762115e-05
-2.96096115961413e-05
-5.34232231642983e-05
-5.52047048760233e-05
-1.1637731816589e-05
-1.71942659127977e-05
-3.24636651416436e-05
-2.74931283656402e-05
-1.96189723077467e-05
-1.87274796514935e-05
-5.63628713349976e-05
-9.43771150273553e-06
2.42096672120255e-06
-1.9654100205414e-05
-2.32539646474985e-05
-2.69468749250543e-05
-5.17902736411018e-05
-2.46287826351322e-05
-5.36300471164329e-05
-2.10202598224392e-05
-6.9679697545599e-05
-2.88740544383436e-05
-1.32354033341928e-05
-1.91173213791855e-05
-4.55881873261734e-05
-2.6603487542051e-05
6.16471817917354e-06
6.87209905614415e-06
-4.91810244983857e-05
-1.02286859050579e-05
-3.53829059281311e-05
-3.82836750751594e-05
-3.41246687030688e-05
-5.81626082315303e-05
-3.02732611857993e-05
-4.36087907036458e-05
-3.38133412487689e-05
-1.9645565847028e-05
-6.34838103442933e-07
-1.47545997965881e-05
-6.06522391671943e-06
-6.22228066502999e-06
-2.82542600080603e-05
-3.29923513037485e-05
-2.72289719682087e-05
-1.64011868003113e-05
1.61113881051185e-05
-2.99527339267658e-05
-4.29791208643262e-05
-3.95701402961659e-05
-1.72374127977854e-05
-5.62423151002142e-06
-3.03298383348302e-05
-3.37283671641267e-05
-1.54608171976774e-05
-4.55322088811225e-05
-4.06443711192908e-05
-3.94242842080446e-05
-4.82073099965357e-07
-2.80669602116114e-05
-1.39592027270563e-05
-5.46640573230201e-05
-3.94907561733001e-05
-2.49521013915814e-05
-1.74432465553942e-06
-2.29400785845468e-05
-2.50212951944815e-05
-3.23187603620692e-05
-4.98156548866859e-05
-3.14823502099073e-05
-2.54394253508974e-05
-1.79157592554874e-05
-3.0755397039957e-05
-4.50092417931331e-05
-2.26272492841594e-05
-2.74318814983809e-05
-6.28737395314441e-05
-2.15073775227411e-05
-4.14763825741979e-05
-3.04653658499536e-05
-1.79026399925179e-05
-4.93722211019113e-05
-2.96362318064648e-05
-1.62216919590285e-05
-3.07081784483267e-05
-6.81289482713456e-05
-2.52166476543119e-05
-1.3247284449276e-05
2.52713526552083e-06
-2.25538480421579e-05
-3.8224446271395e-05
-2.58123533426181e-05
-1.74239485764122e-05
-3.53813101429173e-05
-3.60652170416498e-05
-1.90573165464225e-05
-2.21006014888422e-05
-4.41204511410323e-05
-3.6125676319284e-06
-1.96052237010109e-05
-2.42935721752702e-05
-4.79100749582166e-05
-1.00742258793207e-05
-4.39765575522267e-05
-1.08323433607522e-05
-2.41901337374252e-05
-1.29783244127168e-05
-2.69359067080688e-05
-2.95735202147025e-05
-1.71311634595561e-05
-4.50039042852638e-05
-2.84240361624472e-05
-3.71301219937723e-05
-3.67043228737868e-05
-4.55913322300063e-05
-1.63805355517812e-05
-4.15073633304429e-05
-6.80496656652871e-05
-2.75407439610056e-05
-2.68261959431498e-05
-3.44275257834007e-05
-2.18268991400155e-05
-2.49065178370477e-05
4.13385934460091e-06
-5.04374892151508e-05
-2.1552138117269e-05
-3.67243373011851e-05
-4.85550405883996e-05
-7.01189262539351e-05
-4.34156965146317e-05
7.8101580398346e-06
-6.69202043967543e-06
-1.36482711722341e-05
-6.72081594384631e-05
-4.07630397174425e-05
1.83743183924701e-06
-2.1618290387537e-05
-2.96035880847361e-05
-2.36089354751947e-05
-2.24222965466741e-05
-1.88534067895157e-05
-1.59722385779967e-05
-4.58423333095525e-05
-1.03295206496569e-05
-6.78329298830365e-05
-3.34511547379841e-05
-5.52325078512373e-05
-4.08437962013572e-05
-3.50666638643212e-05
-2.40172329689773e-05
-1.58510919934962e-05
-3.04220250450516e-05
-2.17591982061095e-05
-3.23792925696766e-05
-1.33912211203107e-05
-3.66436644538678e-07
-3.36431857863608e-05
-3.56575683433938e-05
-4.55753423029705e-05
-2.80180048497871e-05
-4.46090657166594e-05
-3.37481158088011e-05
-3.62269361755425e-05
-2.18082233503374e-05
-3.47746030722983e-05
-3.93966811408e-05
-2.83795503835096e-05
-3.77559734127602e-05
-2.90533094542111e-05
-1.67215778876916e-05
-2.40463195103082e-05
-3.38894943767227e-05
-3.05675107185595e-05
-4.19837154729576e-05
-3.01355409207511e-05
-2.57008300795898e-05
-3.99744154711807e-05
-4.83433191779414e-05
-3.14302194967602e-05
-5.42677116252346e-05
-5.10071351063382e-05
-3.95305192484996e-05
-1.8020999357783e-05
1.91241154833981e-05
-1.29716779793407e-05
-4.72472360402336e-05
-3.21858390701563e-05
-4.55217279112046e-05
-3.88778225236084e-05
-3.9414789779944e-05
9.00361704583397e-06
-9.25074273314274e-06
-4.9806862287112e-05
-2.59631964401653e-05
-1.04119838935461e-05
-2.87988304643875e-05
-2.37799663882233e-05
-3.87562345956061e-05
-2.8162286687649e-05
-3.02806038428255e-05
-4.10351169447242e-05
-9.15540504070253e-06
-1.06010459880037e-05
-4.42034624362288e-05
-4.69181000488266e-05
1.69410450773515e-05
-3.74557653736715e-05
-1.25570726939442e-05
-7.95061651115109e-06
-3.36073710357788e-05
-4.1557841559897e-05
-1.62120585494018e-05
-2.74834117877456e-05
-9.92975241579705e-06
-4.4561944585897e-05
-1.27120955446277e-05
-1.74104106320904e-05
-3.04237504351447e-05
-5.03811634570119e-05
-5.16373661749018e-05
-3.94290187118498e-05
-4.21464553357165e-05
-8.5491103919625e-06
-4.504309408306e-05
-4.75136533293008e-05
-2.30609254919499e-05
-6.42137691981122e-05
-3.49948951412776e-05
-4.51278322905877e-05
-7.60356089731068e-06
-9.04422430622694e-06
-3.30649776160104e-05
-1.25476263756917e-05
3.43192948596511e-06
-2.53259558141728e-05
-3.89840897061076e-05
-6.35277375248869e-05
-2.43550940650781e-05
-1.17069828677996e-05
-2.06096763110755e-05
-4.01091884013847e-05
-4.08809605191228e-05
-4.24388877304449e-05
-1.25157437071359e-06
-4.77492982351368e-05
-1.99567526221421e-05
-1.37531148308943e-05
-8.74118556917254e-06
-2.03514602786023e-05
-2.38962666139606e-05
-4.23194555849519e-05
-1.85913355908197e-05
-1.53898750311493e-05
-3.51465159857637e-05
-1.66961804147384e-05
-3.54785777912602e-05
-2.2534682385065e-05
-4.00257523213906e-05
-2.69531660909483e-05
-1.78585061759411e-05
-1.9354629756369e-05
-1.49748669102374e-05
-5.10060929062518e-05
-3.67623988229867e-05
-2.69110063537645e-05
-3.78644434020319e-06
-3.43115311607028e-05
-3.42510565805908e-05
-4.5215426523861e-05
-3.88652121148932e-05
-4.95413876308479e-05
-3.43384864038191e-05
-3.25052206719721e-05
-3.89462336975081e-05
-3.08329867188066e-06
-1.87465346538665e-05
-1.80184233607799e-05
-2.61926772493175e-05
-1.1342473818579e-05
-1.51059671636217e-05
-2.70303881136168e-05
-4.44078832063927e-06
-4.1341831837382e-05
-4.98264413955145e-05
-3.47059039601946e-05
-3.74945296600148e-05
-1.70731259313983e-05
-2.55359261738421e-05
-2.53591122152333e-05
-2.41274002558377e-05
-1.91860704254056e-05
-4.6833070303446e-06
-2.5023739526884e-05
-5.51494712396697e-05
-1.7404785352565e-05
-1.31811779299366e-05
-8.43251958654925e-06
-3.58607269398392e-05
-2.72770290705854e-05
-2.75001016935708e-05
-2.36942498252771e-05
-4.67804408584e-05
-5.03993271727558e-05
-3.60580959643399e-05
-1.73470950636186e-05
-4.39039250557652e-05
5.36331040350639e-07
-6.61023514525954e-05
-4.55107187519837e-05
-2.48883742878604e-05
-4.45149102434986e-05
-2.11613643538826e-05
5.67472387272385e-06
-3.91966921906796e-06
-2.58902013505478e-05
-5.24798457280795e-05
-1.49338894332856e-05
-2.86490050852395e-05
-2.8629974535707e-05
-1.85730662348913e-05
-3.83049220408123e-06
-1.56359984802614e-05
-1.97330510996853e-05
-1.904961812847e-05
-3.97712197649359e-05
-1.13241220072431e-05
-2.39925727681335e-05
-1.74479514393592e-05
-2.57464039770324e-05
-2.38408711252488e-05
-2.02984596612215e-05
-6.20086032901053e-05
-3.28283318400924e-05
-3.6460972015379e-05
-3.95107634700171e-05
-3.15186573857084e-05
-1.88572663735191e-05
-1.98240746572525e-05
-2.99504152543723e-05
-1.46545246982669e-05
-3.97147772086514e-05
-6.48097354694698e-05
-3.03077410329435e-05
-1.24523638332837e-05
-1.93478432190863e-05
-2.6018362283445e-05
-3.6737478964948e-05
-3.05327364290166e-05
-3.93879591407859e-05
-3.23143384705767e-05
-4.2425455489353e-05
-2.37498194069087e-05
-1.62394916809941e-05
-1.65201432848283e-05
-3.53508347574845e-05
-6.44907847339183e-05
-3.51604058056306e-05
-4.87243745687507e-05
-1.2165766276598e-05
-1.72390551956883e-05
-4.66187359884518e-06
-8.48059862155173e-06
-4.94247515576849e-05
-3.7642078241191e-05
-3.91514674063287e-05
-5.41661446360561e-05
-1.06838913797247e-05
-1.05948895299067e-05
-1.71580251557681e-05
-4.60269604323822e-05
-4.48212416159689e-05
-1.54934032777497e-05
-1.79220959965454e-05
-3.11329370559115e-05
-1.30664628848179e-05
-4.39706666155364e-05
-6.07446115795744e-05
-2.78965328981649e-05
-1.82070510103109e-05
-1.48741965863134e-05
-7.75520122471337e-06
-5.59327106040653e-05
-4.19603909045553e-05
-4.13895144264536e-05
-6.29733346640448e-05
-4.02658165341795e-05
-3.45252123199075e-05
-3.82973147272193e-05
-5.42286708731283e-05
-6.94436545516054e-06
-2.57184633129737e-05
-1.74689572431869e-05
-4.29434181145091e-05
-2.32063753068938e-05
-4.59693087746792e-06
-3.98663542038393e-05
-3.56935587172543e-05
-5.52064291889252e-05
-3.54373295238056e-05
-8.05636895696389e-05
-3.10950801151805e-05
-3.19203171183476e-05
-1.15727045302736e-05
-3.25226977393735e-05
-5.72139126674725e-05
-4.70522292131274e-05
-3.50495612340788e-05
-7.08419390440981e-06
-1.27490171901994e-05
-2.81456226212101e-05
-8.37231953871335e-05
-2.47948899311125e-05
-4.2014863103303e-05
-5.13559478764511e-05
-2.51897882469992e-05
-2.50253375075495e-05
-1.84055424901225e-05
-5.44449333478099e-06
-9.13524577100671e-06
-2.07377482985145e-05
-2.93410097364514e-05
-4.26799879634183e-05
-5.592398817462e-05
-4.99753938055874e-05
-1.46230803534504e-05
-2.37628323111533e-05
-1.67889111852959e-05
-2.84074104564211e-05
-1.38553707953791e-05
-2.38876515559042e-05
-6.43195587102286e-05
-2.97433112909165e-05
-8.8706336961034e-06
-2.89490714960755e-05
-2.75821334720859e-05
-3.01139084949666e-05
-2.68993013455277e-05
-2.89112412679674e-05
-5.41015511135148e-05
7.90882701987921e-06
-2.76300000956118e-05
-2.55013343431117e-05
-2.82982418065807e-05
-3.24433448280317e-05
-2.09134328196598e-05
-2.35619193475532e-05
-4.66915334908986e-05
-2.91167865962028e-06
-3.44824439616095e-05
-4.12569425341073e-05
-4.38382400809497e-05
-1.69379455929058e-05
-2.82298672530562e-05
-1.3640166051634e-05
3.36145644355138e-06
-2.40718195400805e-05
-2.50263725303768e-07
-3.53831077904386e-05
-4.81292483665933e-05
-3.26159658366842e-05
-2.48962835929834e-05
-3.2107255428689e-05
-1.60215852702335e-05
-7.48879067216995e-05
-1.95244327229869e-05
-4.20050445283677e-06
-4.48765774994241e-05
-3.71463133076606e-05
3.86360267384971e-06
-4.69878481564846e-05
-2.11775317500632e-05
-3.48113329590849e-05
-2.77712882057813e-05
-2.2776511013261e-05
3.6165617859038e-06
-2.52274953657016e-05
-1.94716767976209e-05
-2.05829035738767e-05
-1.4048343516908e-05
-4.03782247741273e-05
-3.12036561789869e-05
-7.10738390939464e-05
-3.23767268004786e-05
-5.12749784070668e-05
-2.56475946943164e-05
-1.58354247435798e-05
-4.81011995745498e-05
-5.48729537280568e-05
-5.97361840014056e-05
-6.66817626713832e-05
-3.41274672533598e-05
-1.80517602455543e-05
-4.16082894898802e-05
-4.10811742580034e-05
-2.99931948003976e-05
1.12074944234143e-05
-6.58139066680736e-05
-1.30509447333928e-06
-1.98102281868761e-05
6.49269443545863e-06
-1.49544984802764e-05
-7.71017613885478e-05
-4.77825647388516e-05
-4.87084766142519e-05
-2.51147878393778e-05
-4.28244503373496e-05
-4.12426056885921e-05
-2.5568967148282e-05
-3.88149082404963e-05
-1.44776759341033e-05
-5.84125409525095e-05
-5.02436985163616e-05
-3.09700812782105e-05
-3.54718541136762e-05
-1.79574540093344e-05
-3.58876514848073e-05
-3.85144282236069e-05
-3.66764518847706e-05
-3.02652230594308e-05
-2.25507690208114e-05
-3.09915773835318e-05
8.9130495439808e-07
-1.24789638963188e-05
-3.16724455337075e-05
-1.67268775790136e-05
-4.63075931873561e-05
-3.73866595155147e-05
-3.77337443766055e-05
-3.59299110048963e-05
-3.95841731311517e-05
-5.05554695660259e-05
-2.09398635609594e-05
-2.76335979469365e-05
-2.43272718656893e-05
-2.93276700051475e-05
-7.67080454054228e-06
-2.6088735077012e-05
-1.29376882088924e-05
-2.4954534512148e-05
-1.90141532217679e-05
-7.29289368899072e-06
-3.97726121958993e-05
-2.3559087600934e-05
-5.63810464690881e-05
-2.35494529298262e-05
-3.00803414264282e-05
-3.48529071788567e-05
-2.21103972309144e-05
-4.22999516761414e-05
-1.12419302798347e-05
-3.81656388619759e-05
6.5532049242663e-06
-1.04716284776917e-05
-5.36801952617574e-05
-1.11550782995215e-05
-2.35586979515389e-05
-8.33694386290625e-06
-1.41440422327949e-05
-3.21621381086419e-05
-1.95224654977426e-05
-2.6042748541733e-05
-3.77202039405953e-05
-3.84692171735137e-05
-3.22163118557858e-05
-3.90938119021195e-05
-2.66392761020328e-05
1.24523013917186e-06
-2.66996972406583e-05
-1.56659600585727e-05
-4.01055349583578e-05
-4.16511947099593e-05
-5.49625771673941e-06
-2.67504764158285e-05
-1.68111993240369e-05
-1.910382680495e-05
-5.65839200461337e-05
-1.86345400834048e-05
-4.94146894527091e-05
-1.67554002418549e-05
-2.15113932920274e-05
-1.31834899677408e-05
-1.16084482534533e-05
-7.79674836756275e-06
-6.88877340215641e-05
-2.35833231955628e-05
-1.54182802029908e-05
-2.43186038298713e-05
-4.4784013451985e-05
-1.28389988614827e-05
-3.82820761797479e-05
-2.38557786171717e-05
-1.85615815438709e-05
-3.39478746107525e-05
-1.69838639586355e-05
-1.0729438540872e-05
-4.50458106575028e-05
-7.1678221849811e-05
-3.5923570340353e-05
-2.29923919500667e-05
-2.39966547149144e-05
-4.72832684804736e-05
-1.83559359422682e-05
-4.03090881930638e-05
-3.18915788147269e-05
-3.00324447633131e-05
-6.98556514422276e-07
-1.17760542795438e-05
-3.81719612376035e-05
-2.42249426735351e-05
-2.44161639556789e-05
-1.99905831638932e-05
-2.72500688942112e-05
-1.77467228153646e-05
-1.12510552818855e-07
-3.7145533718938e-05
-5.49041182277403e-05
-4.46538259910851e-05
-2.23829080073911e-05
-9.29853691457255e-06
-6.86313622418095e-06
-2.27136184707979e-05
-9.92917116074911e-06
-3.77726629798026e-05
-3.54208599745835e-05
-2.10360253545534e-05
-4.33549995617914e-05
-2.35968132284407e-05
-3.26731060095657e-05
-2.26844090063304e-05
-4.99452001570992e-06
-5.18635984814389e-06
-2.64005150281198e-05
-5.24379474021348e-05
-2.74274799736085e-05
-3.83209932910813e-05
-3.19874526055909e-05
-1.01289296575156e-05
-1.89054697761334e-05
-6.30013761822735e-05
-6.34094770873338e-06
-5.76339305110906e-05
-1.16641622740493e-05
-4.60826948232714e-05
1.0700643183026e-05
1.30368117747817e-06
-9.71989323726883e-06
-6.12429087551604e-06
-3.64519010844268e-05
-4.8016950259811e-05
-2.56636851997673e-05
-3.59901590643439e-05
-3.35171440312492e-05
-2.3425616299833e-05
-1.97301506900147e-05
-2.87793774899022e-05
-4.49207004225865e-05
1.70551365508261e-05
-5.92660979999975e-05
-1.00977710406008e-06
-1.56350061128917e-05
-5.35053054358139e-05
-4.46120170709974e-05
-5.28026893659522e-05
-2.83918889431e-05
-3.61333338811598e-05
-5.02721050410975e-05
-3.31638792239127e-05
-2.18594556578966e-05
-3.34514028952115e-05
-2.44445093486465e-05
-3.52008569325348e-05
-2.6870425279327e-05
-5.18590934888638e-05
-5.22736567023525e-05
-3.28889745476013e-05
-9.50621052872043e-06
-3.7123742767429e-05
-1.68872168721991e-05
-3.91097312530281e-05
-2.16032992146178e-05
-6.16188459105755e-05
-5.06078149430467e-05
-6.66705656691761e-06
-5.33965410605028e-06
-2.77376589684653e-05
-3.07365240054593e-05
-3.7480708953591e-05
-6.77816961447387e-06
-2.38107727259769e-05
-2.71162095223655e-05
-4.99995119345774e-05
-4.06386446034693e-05
-3.09351376892766e-05
-5.01980570838207e-05
-5.26825316994826e-05
-5.79711729010004e-05
-3.02621658263125e-05
-2.79806112642195e-05
-3.0448625190523e-05
-3.55899423539487e-05
-1.84208518111287e-05
-2.53090006901252e-05
-2.17465729228854e-05
-1.72780395269243e-05
-4.72260819735666e-05
-6.03383157640524e-05
-1.7947076753352e-05
-1.26481163867692e-05
-4.71080035826356e-05
-2.76511112263226e-05
-2.80873383455552e-05
-1.94544640969231e-05
-5.90404626019498e-05
-1.87801231155369e-05
-4.16709756509131e-05
-2.46307484757861e-05
-4.29560668456143e-05
-3.67165198558954e-05
-2.80746207178934e-05
-3.80242516965742e-06
-3.07391522549821e-05
-1.13359017365301e-05
-4.71874774554853e-05
-1.75324364202036e-05
-2.20861254523528e-05
-4.28253381139032e-05
-3.21931611136967e-05
-2.27467263250157e-05
-2.81250690002332e-05
-6.87207267116608e-05
-4.47262304366e-05
-1.40258013215317e-05
-2.63081618873247e-05
1.21155208800808e-05
-1.15050213474677e-05
-4.15540861874987e-05
-4.47554634613758e-05
-1.62954196940348e-05
-2.52292999121844e-05
-2.66266385327779e-05
-4.65434745850353e-05
-3.34430671700124e-05
-2.59843162505811e-05
-5.00909975244727e-05
-3.96515055847969e-05
-6.58406586126297e-05
-5.80286036293053e-05
-3.69631039107909e-05
-3.63768500078288e-05
-3.43902231295415e-05
-3.57947812696033e-05
-1.86636289624921e-05
-3.4157515033805e-05
-3.47740373377133e-05
-3.68452062527839e-05
-2.95234284790754e-05
-3.60914142588396e-06
-3.39733121253606e-05
3.21673617501033e-06
-1.42238344818666e-05
-3.16412806075057e-07
-1.71603176260932e-05
-2.13628033274034e-05
1.13487674952307e-05
1.05868180197063e-05
-2.96139057890487e-05
-4.33515266581938e-05
-3.47860162574918e-05
-3.5439303451108e-05
-3.80571176580437e-05
-2.56749050569296e-05
-2.94656198435873e-05
-5.69514593657715e-06
-2.53676899879448e-05
-4.78952145278454e-05
-3.37561131346914e-05
-4.72653561324058e-05
-4.55444770370543e-05
-2.37598552983763e-05
-1.45530197368957e-05
-2.07709279359153e-05
6.25542390460214e-07
-3.04054947277325e-05
-3.1332304450973e-05
-2.53622259429653e-05
-2.81533229343544e-05
-7.41202622882082e-06
-1.71334938507534e-05
-1.21977017347529e-05
-2.74176912363039e-06
-3.52743303262105e-05
-1.44508453657188e-05
-2.83385483548986e-05
-3.38390372060992e-05
-2.99685437429089e-05
-2.17891840527386e-05
-1.63246956239424e-05
-2.26463464776339e-05
-3.86701020098512e-05
-1.88961967014893e-05
-3.45405926769282e-05
-5.38917450635064e-05
-2.24222170219873e-05
-3.30856995567686e-05
-2.6274227622602e-05
4.10237005291249e-06
-1.54818767064773e-05
-2.3978498260403e-05
-3.78599105556783e-05
-2.68138235480306e-05
-3.88188013584383e-05
-5.70830342055051e-05
-4.97172111116472e-05
-4.51219340161346e-05
-3.60994781190061e-05
-3.17378454111867e-05
-5.02789035101141e-05
-4.08899137376343e-05
-1.8441996952509e-05
-5.35385827806394e-05
-1.52474381964338e-05
-1.84798724034523e-05
-1.18976686607908e-05
-3.05328375122511e-05
-5.59328555887198e-05
-1.97274831098472e-05
-3.77627727218939e-05
-4.83321295852524e-05
-1.45035305496495e-05
-4.1291527851417e-05
2.00612933520107e-05
-1.34318525280378e-05
-5.26402300148294e-05
-1.81506008457948e-05
-3.168703580639e-05
-3.83846201111392e-05
-2.91253927614551e-05
-6.3754004639713e-05
-3.85687573561213e-05
-4.80440936144572e-05
-2.88190104041124e-05
-3.59684078089675e-05
-2.42432694473485e-05
-2.85586466892588e-05
-6.0454402860978e-05
-4.04111363225159e-05
-2.39611034915328e-05
-2.80378891555336e-05
-8.64284727608175e-06
-1.34316342867728e-05
-4.06414274614072e-05
-3.31165185158575e-05
-2.65030139960693e-05
-2.41286389591612e-05
-2.82465052651721e-05
-2.29835402959219e-05
-4.37663144667967e-05
-5.20290540739989e-05
-1.97482567237775e-05
-4.33475999652744e-05
-3.09766435169635e-05
-3.71372599022318e-05
-1.80277676116166e-05
-2.18943189229939e-05
-3.49333735311673e-05
-5.28674476217664e-05
-3.65815687582418e-05
-5.0239407517307e-08
-5.06959309150361e-05
-1.77455004406178e-05
-7.30115455837404e-06
-9.90078354790206e-06
-5.99496498609797e-05
1.0833125489499e-05
-1.40469461323329e-05
-2.72031266607488e-05
-6.00473160411955e-05
-5.38975656830695e-05
-3.43475054892349e-05
-1.01382583264515e-05
-1.09079490944972e-05
-5.22702170676665e-06
-4.9666175503063e-05
-3.75905886376221e-05
-1.99326974785816e-05
-3.73664684857575e-05
-2.04568486186733e-05
-2.56828132724962e-05
-4.6987402895145e-05
-5.66856070582844e-05
-2.12255564752483e-05
-2.62447132496134e-05
-2.6266822159948e-05
-3.88171643203548e-05
-5.29051765858392e-05
-2.25229304361985e-05
-3.60520711769616e-05
-2.34031884862603e-05
-2.51479243716794e-05
3.64605070702468e-06
-3.1507868928629e-05
-3.58048916406616e-05
-2.20989535794367e-05
-4.80152791299528e-05
-2.51595713118574e-05
-2.08548540810073e-05
-2.98365107725057e-05
-3.56243492638966e-05
-3.79468571760053e-05
-2.3018927679813e-05
-5.17721138504036e-05
-7.7547974740091e-06
-5.61598336268e-05
-5.13044205054686e-05
-3.9498918610978e-05
-3.57543499090431e-05
-2.87928364849105e-05
-2.87709446089715e-05
-2.4848971438179e-05
-1.22059836870917e-05
-2.37924548741214e-05
-1.37354540567774e-05
-4.23593396081435e-05
-3.43930935458968e-05
-1.69381850613503e-06
-2.41130312010776e-05
-3.86112687675134e-05
-3.57006895582852e-05
-6.51033531224069e-06
-5.68211945508176e-05
-2.85459985943076e-05
-3.34940752199771e-05
2.38423484152707e-07
-4.31616593506483e-05
-4.28158451954408e-05
-4.04821611620514e-05
-1.63463273551798e-05
-1.49156750833025e-05
-3.11600418715905e-05
-2.16787506583713e-05
-6.47721279834588e-07
-3.96128840422572e-06
-1.53040742002043e-05
-6.14684492055387e-06
-3.04272191300287e-05
-3.66921702102912e-05
-3.96860436039601e-05
4.09523744558693e-06
-1.76771483443225e-06
-3.44306572777162e-05
-3.88831684016436e-05
-2.7350882223672e-05
-4.83253022722666e-05
-2.84414243417495e-05
-1.95416530040414e-05
1.65474423867855e-05
-2.71906368751108e-05
-3.92560206009525e-05
-2.46049690873774e-05
-2.11546165811892e-05
-7.69314816014274e-06
-2.64545108566327e-05
-3.94870085865082e-05
-3.1054538100443e-05
-1.98706454284634e-05
-3.22527820567371e-05
-4.35015269413525e-05
-2.06229425470278e-05
-1.20188858690342e-05
-3.87819336125531e-05
-3.11831609324272e-05
-1.16316124618951e-05
-3.1197061826499e-05
-2.95567902761499e-05
-3.64656242664309e-05
-5.46909398076431e-05
-4.75961298227804e-05
-3.75171528033841e-05
-5.28851165717703e-05
-4.10556202284236e-05
-1.68918597970355e-05
-1.9992099573053e-05
-4.78440470544274e-05
-5.15518240098894e-05
-9.48199815217677e-06
-3.5185000169808e-05
2.4997207658286e-06
-3.76752362109523e-05
-2.95110798044477e-05
-2.49366173100265e-05
-3.13528731151587e-05
-4.00366581701812e-05
-3.30484200552958e-05
-2.47110376179385e-05
-2.45168040550881e-05
-9.03909312474097e-06
-2.76661841923898e-05
-4.42506552843977e-05
-1.47819804060942e-05
-1.70572067846878e-05
-2.4789516674718e-05
-6.08969736829122e-05
-3.54396943596111e-05
-4.26890639320492e-05
-2.72621858604489e-05
-3.32512665187626e-05
-4.9719822075778e-05
-3.80498034683838e-05
-4.0820985507638e-05
-4.69183317077803e-05
-1.9987351599747e-05
-3.15208447238733e-05
-3.42148254749037e-05
-2.39305767426907e-05
-2.43564593730074e-05
-1.44916201008272e-05
-3.67332422343754e-05
8.57372146746811e-06
-4.17002601625402e-05
-2.59391895788097e-05
-3.95710413390871e-05
-8.62564672803236e-06
-2.27062986194049e-05
-3.86820187337183e-05
-6.1593857795131e-05
-2.75604430495209e-06
-1.04863899461255e-06
-3.42216550548875e-05
-3.68295102699936e-05
-2.29354674525744e-05
-4.36095818986381e-05
-4.430376108319e-05
-5.43243420890598e-05
-2.4302403365426e-05
-2.53852166868749e-05
-6.44270305147318e-05
-3.84530020546871e-05
-5.73582888595625e-05
-5.86604089749904e-05
-3.87104334796369e-05
-4.39416829157912e-05
-4.2119895202213e-05
-2.58861829162495e-05
-7.89448216661947e-06
-4.1017816924903e-05
-1.4321885821563e-05
-2.76494443241395e-05
-2.06575679511562e-05
3.25851158178371e-06
-4.39851088061145e-05
-5.199764275852e-05
-1.079905771987e-05
-2.93121656859486e-05
-2.72191255043485e-05
-1.44850046511784e-05
-5.09353081165439e-05
-3.28212744924042e-05
-2.92550074711514e-05
-2.55979415629215e-05
-4.83045155635423e-05
-1.51042462688485e-05
-4.68622044126888e-05
-4.95780043289392e-05
-2.34577616992398e-05
-3.26521238774205e-05
-4.70802751206162e-05
-5.35005172463049e-05
-4.07146123816943e-05
-3.01988176297835e-05
-1.18092383231441e-05
-2.07923821373867e-06
-4.31239631136826e-05
-4.25627268485466e-05
-5.33901072739069e-05
-3.45904518700966e-05
-5.91631659844649e-05
-2.40266503269283e-05
-2.54254323223987e-05
-4.97118937341891e-05
-4.14581213252954e-05
-2.61625602294716e-05
-3.88437529469396e-05
-3.26628268485529e-05
-2.32138120548189e-05
-3.57740109352329e-05
-5.32751210693393e-05
-5.01827979962597e-05
-3.27256671386164e-05
-3.50318617123994e-05
-2.65228649787565e-05
-2.56890374438989e-05
-3.29726576261262e-05
-3.79663536338337e-05
-2.26971709226409e-05
-3.3466212885917e-05
-1.8664531490635e-05
7.55554525861371e-06
-2.57660787744371e-05
-5.13627508152014e-05
-1.13461247875611e-06
-2.22787194136112e-05
-2.28736007923149e-05
-2.71219120448815e-05
-2.8321161801125e-06
-3.78541571400168e-05
-1.67333142051607e-05
-4.36157088883674e-05
-1.21399274447064e-05
2.20264361355752e-06
-2.7339950672961e-05
-3.92651591454054e-05
-4.31189046042846e-05
-2.28920674913978e-05
-4.10459522802298e-05
-2.51501324486149e-05
-2.55765356178872e-05
-4.00750477738969e-05
-1.82900505771537e-05
-3.04099348711372e-05
-3.20013518112822e-05
-3.51527221368561e-05
-2.60129125495474e-05
-4.00808271298057e-05
-1.65494014580143e-05
-3.13856909647612e-05
-1.41790740852373e-05
-1.47377439504779e-05
-2.05688254917444e-05
-1.77745659419432e-05
-4.6782439602441e-05
-3.39580665552026e-05
-4.38846767308236e-05
-2.87782050887467e-05
-4.51216560546422e-06
-2.14448821395357e-05
-2.39469177048674e-05
-5.5109825094314e-05
-5.33674770167697e-06
-2.03267077644388e-05
-4.77333225185288e-05
-1.35312475486763e-05
-5.23929830645103e-05
-5.3188311254423e-05
-4.38681982438089e-05
9.28174734523908e-06
3.45589144357723e-06
-1.49870038243297e-05
-4.5574820296754e-05
-1.04127979363467e-05
-1.88997935762793e-06
-4.49346702866557e-05
-3.68888252624915e-05
-3.48485894498381e-06
-4.23159898394706e-05
-6.08204362591241e-05
-3.16208816339981e-05
-3.44525159688351e-05
-3.42518240774508e-05
-5.98438824504244e-06
-3.92688793220216e-05
-1.62845778161414e-05
-2.41781959740047e-05
-2.64853763061641e-05
-1.77427781242753e-05
-3.49544045956179e-05
-5.48006679277143e-05
-1.05940509036281e-05
-1.44193287896433e-05
-5.90334538359496e-05
-4.27616141079555e-05
-2.83218347975522e-05
-2.11185475603074e-06
-2.94777133877477e-07
-4.62580795315876e-05
-6.34253571466873e-06
-3.44028675727845e-05
-1.81003684577139e-05
-5.51045519605863e-05
-4.15620661043643e-05
-3.48452953139765e-05
-1.94137546703125e-05
-1.60219472915239e-05
-1.0052990791841e-05
-1.66769508054431e-05
-3.58679453506199e-05
-2.77621021991245e-05
-6.52762912032755e-05
-2.32305282723567e-05
-5.4138946546896e-05
-2.48187506972685e-05
-2.18042325677421e-05
-3.47681356697659e-05
-1.2728661139663e-05
-3.04235261343699e-05
-4.05101594684884e-05
-2.38661577511276e-05
-3.45042881937214e-05
-3.36111433161994e-05
-2.80369273646503e-05
-6.24414595974022e-05
-2.3695052334446e-05
-5.34365513576221e-06
-4.20646177807649e-05
-1.39758262710824e-05
-4.95901884138472e-05
-4.33887381130796e-05
-1.75837988480818e-05
-2.69300045818639e-05
-3.71324754600235e-05
-1.62410920852496e-05
-1.70703344933611e-05
-8.83460284650775e-06
-5.22426838519062e-05
-4.33860020632029e-05
-5.22376862506161e-05
-1.10498874240674e-05
-1.2302180502543e-05
-8.09164158718861e-06
-2.38028235857667e-05
-1.91539757662298e-05
-3.51028715530814e-05
-1.54145943193794e-05
-6.26196643465084e-05
-2.27437918100329e-05
-2.77448438635278e-05
-5.94222055649776e-05
-3.50157625222891e-05
-3.85689427643999e-05
-4.27675849477387e-05
-2.36435229522153e-05
-2.26200644705727e-05
1.54306338301663e-05
-1.30663482411444e-05
-2.94835676039532e-05
-1.31428860277012e-05
-2.71148877711267e-05
-1.04257398786269e-05
-3.68510345826055e-06
-2.64765932893082e-05
-6.6707145749196e-05
-2.66576016103194e-05
-4.80442471154206e-05
-3.51391068391072e-05
-2.31878438272985e-05
-4.60570410385224e-05
-2.99526844747137e-05
-3.03629744929786e-05
-2.54267731465391e-05
-7.74434395876791e-06
-2.20441827516118e-05
-8.05225456900852e-06
-5.04321263479953e-05
-6.55755956718497e-05
-3.27245575762769e-05
-1.60968607217574e-05
-3.9952247160033e-05
-1.26177503420007e-05
-2.89856477976973e-05
-3.25246419957591e-05
-4.9910275815816e-05
-1.7833498659315e-05
-3.89922424222877e-05
-5.63618712326722e-06
-2.72623775586864e-05
-1.15218955695604e-05
-5.97199196657912e-05
-2.89424946683992e-05
-2.53836489075691e-05
5.09273129431795e-06
-3.43540192424562e-05
-2.81148909603646e-05
-5.0105664890886e-06
-1.47613818457524e-05
-3.13707892191315e-05
-4.33344558885189e-06
-6.86283963267856e-05
-3.70076616688905e-05
5.76434550685297e-07
-3.111474190423e-05
-6.30737162122203e-05
-2.27843532099668e-05
-1.70021673068834e-05
-4.21075211013185e-05
-1.52383473344623e-05
-2.77828949009895e-05
-3.66092892349857e-05
-3.36343601123137e-05
-4.91142112647581e-05
-3.97836024414347e-05
-7.1857027848729e-05
-2.81697539674954e-05
-3.50470388023466e-05
-1.25559991912081e-05
-3.3432787572348e-06
-8.77731333214627e-06
-3.85032120445015e-05
-2.8535366600444e-05
-4.48742381255636e-05
-4.10367354892794e-05
-1.69148912704787e-05
-4.70733118848015e-05
-1.33983465646833e-05
-3.43304032142598e-05
-3.77373773053259e-05
-3.55889062015272e-05
-3.42583481851956e-05
-2.50671227932651e-05
-3.21208405989529e-05
-6.64775634727507e-05
-1.07110821545419e-05
-5.08094207361105e-05
-2.97913831457507e-05
-2.39431097009124e-05
-2.96605447399944e-05
-2.8287001367639e-05
-1.37244837942487e-05
-4.34485237608132e-05
-1.29271416831019e-05
-1.17534946246975e-05
-9.78841368909009e-07
-4.6767753102363e-05
-3.78553259165582e-05
-3.88352081235772e-05
-3.068523454949e-05
-3.91675860460214e-05
-2.59075625809838e-05
-1.94683607327803e-05
-2.8429584625461e-05
-4.24710878633427e-05
-3.46183089712298e-05
-8.04763237702335e-06
9.89775775144621e-06
-1.60500439427469e-05
-1.18600125308324e-05
-2.21892497181555e-05
-2.24362450327858e-05
-4.3779935384063e-05
-3.84880110809349e-05
-2.38896042654807e-05
-3.74477748271239e-06
-3.26697657811694e-05
-1.93159682323079e-05
-5.79464762538332e-05
-6.05781803064941e-05
-3.95624554487924e-05
-2.59465007773491e-05
6.62835706116502e-06
-1.62752270802954e-05
-4.75659988769592e-05
-1.92947278719967e-05
-1.30997429577409e-05
-2.55521519048885e-05
-3.57459215724924e-05
-1.3973897250482e-05
1.52125174198248e-05
-5.32542070424286e-05
-2.42727441018234e-05
-3.9705537566194e-05
-3.87017504993386e-05
-2.5950225274081e-05
-1.91695957370795e-05
-5.5155448112279e-05
-4.691204139498e-05
-1.65426843879262e-05
-6.43976234231882e-05
-1.65904804804932e-05
5.38914357481707e-06
-1.93135369043398e-05
-4.20670361586488e-05
1.13685324335737e-05
-4.40087199162964e-05
-4.22708794245785e-05
-2.28279949836645e-05
-1.39448477142245e-05
-3.06451822680281e-05
-2.70902464048974e-05
-3.9239375564764e-05
-2.23235142092121e-05
-3.30622141224454e-05
-4.18407477485925e-05
-2.6617035585374e-05
-5.04700180873953e-05
-3.73973556068641e-05
-3.27208079876304e-05
-3.25077268087282e-05
-3.95704673791107e-05
-2.12769655701576e-05
-2.2935421301615e-05
-3.5591508501748e-05
-1.00610308186463e-05
-1.77136004071357e-05
-4.04266955485405e-05
-2.25270195816294e-05
-4.28126502875809e-05
-3.06987996924573e-05
-2.84831099006762e-05
-3.76719957158698e-05
-3.01043234360934e-05
-3.87004278228971e-05
-2.56552505502022e-05
-3.56300874042075e-05
-3.81525048972928e-05
-4.33278809727507e-05
-4.62151650758725e-05
-3.81008720479286e-05
-2.6346743173243e-05
-4.71077771836561e-05
-4.40379061081246e-05
-3.16953396976564e-05
-1.56457046131035e-05
-4.92232535772477e-05
-3.37606064624467e-05
-3.98213693473882e-05
-2.71680937310101e-05
-1.55481296857811e-05
-3.93462630978533e-05
-3.41220034968652e-05
4.50827414296848e-06
-5.35832413827254e-05
-3.73826978575115e-05
-3.2107707410667e-05
-2.31005525249978e-05
-5.38145441253451e-05
-3.03027935109398e-05
-1.53372823506563e-05
-4.59227862389933e-05
-1.77672953062266e-05
-2.6581940836593e-05
-4.69374128385753e-05
-2.25438122368778e-05
-4.99801896102029e-05
-2.12566185929869e-06
-4.18195614621663e-05
-3.83621192384167e-05
-2.39954202073061e-05
-1.73374035619293e-05
-1.83541404744479e-05
-3.02311912337428e-05
-3.89074999933633e-05
-2.19552600999829e-05
-2.09976616418545e-05
-3.45704962627361e-05
2.9621800569796e-06
-1.48335047847197e-05
-2.78122151588963e-05
-3.31470672069999e-05
1.34805130003389e-06
-1.71594201858814e-05
-2.74705203203841e-05
-1.22470186607125e-05
-2.18495601893086e-05
-2.65044592935217e-05
-2.37142188435529e-05
-2.732527051951e-05
-2.07130579175193e-05
-1.21990300976497e-05
-4.89596054477168e-05
-1.49374887472879e-05
-2.63493474774752e-05
-2.59997222070665e-05
-3.34226928398252e-05
-2.84504834413916e-05
-2.37707529393111e-05
-4.0060262032032e-05
-4.04864765595738e-05
-4.38972902989451e-05
-4.98987602464972e-05
-3.34616510654384e-05
-4.24026706004363e-05
-4.5495884248097e-05
-4.30691426015002e-05
-3.66091417719129e-05
-3.23545085256176e-05
-3.85856532528458e-05
-2.92968020833915e-05
-2.05682203312532e-05
-2.08789280393062e-05
-2.12823796170321e-05
-2.13233681975833e-05
-3.74766639215986e-05
-4.44072290645378e-05
-3.87587305793337e-05
-8.03731532082521e-06
-4.83883788827125e-05
-5.00741794965907e-05
-4.63559671892666e-05
-1.77924466100557e-05
-3.29719488620626e-05
-5.42095343709183e-05
-2.32985934844001e-05
-2.20562444349079e-05
-4.28779127675479e-05
-2.56898667308753e-05
-4.67439954918283e-05
-5.49719842698969e-05
1.40342130670981e-06
-5.99987884575457e-05
-1.74681858830929e-05
-6.22692794143844e-05
-2.08113696686372e-05
-2.78584190667018e-05
-2.37012383831117e-05
-2.95697499413706e-05
-2.42404616284562e-05
-3.59048219036954e-05
-5.67911688447794e-05
-1.88358618179833e-05
-1.54864030569466e-05
-1.26895419375554e-05
-6.13778856242942e-05
-6.44042259119636e-05
-4.76883114126452e-05
-1.93386267677561e-05
-3.47719473707822e-05
-4.01534751814027e-05
-2.21374606226158e-05
-4.68101968472655e-05
-3.21781667663925e-05
-6.9465743482615e-06
-3.87958651219134e-05
-2.70187888383296e-05
-2.10249083613672e-05
-1.89458116312951e-05
-2.35800965039629e-05
-2.51246724693228e-05
-4.36810687983207e-05
-3.68448851096419e-05
-3.21954315782504e-05
-4.9573768743083e-05
-2.81229265502268e-05
-3.19996213720187e-05
-1.12434459345007e-05
-5.20565182275722e-05
-1.49981455048393e-05
-9.7860051468123e-06
-2.0310223235849e-05
-3.26870586129432e-05
-5.25135756219389e-05
-1.98825502345674e-05
-1.66593089628704e-05
-2.01588754350574e-05
-2.3973294549032e-05
-2.21033976568931e-05
-3.84093039045054e-05
-2.51063785304147e-05
-2.99533194602735e-05
-1.76354939827154e-05
-9.78784537297396e-06
-4.40736072917594e-05
-4.60176430498677e-05
-5.422637558849e-05
-5.472609299324e-05
-2.08441582649952e-05
-2.63232548711135e-05
1.00106078660739e-05
-1.53183423564619e-05
-3.31342782789133e-05
-2.81865480332126e-05
-3.36376363265039e-05
-3.07701752666825e-05
-5.08756042012353e-05
-7.51526038851766e-06
-3.70198912307357e-05
-1.7178950421546e-05
-3.6470494551693e-05
-4.34796951561683e-05
-1.87614380058119e-05
-5.41282057044609e-05
-2.45438486763398e-05
-2.23911477007901e-05
-2.59580642364357e-05
-2.83559477759536e-05
-3.56312757603228e-05
1.37879133844216e-05
-2.97423952155182e-05
-6.34817055283245e-06
-1.43605785295531e-05
-2.88173369473858e-05
-3.65715479192465e-05
-6.23272155346033e-06
-1.7790186348065e-06
-3.82470347662934e-05
-3.6372892166873e-05
-1.95699716677289e-05
-3.25879070991376e-05
-4.81646540024842e-05
-3.38223049043697e-05
-1.91495396655242e-05
-2.11752278372557e-05
4.65754046609525e-07
-4.50387227314345e-06
-4.75285239839674e-05
-6.67617490444393e-05
-5.96702635273942e-05
-3.44331962739325e-05
-2.24316746653102e-05
-5.84587110671616e-05
-4.60079707429817e-05
1.44766522407778e-06
-4.03549629375166e-05
-4.04328332576289e-05
3.26565929248652e-06
-2.96244284103421e-05
1.01703292147416e-05
-2.06626218407779e-05
-2.40596854118455e-05
-4.12061444702596e-05
-2.31349753453604e-05
-3.38190139748583e-06
-3.83224048436672e-05
-4.59384742060595e-05
-5.024019037853e-07
-1.67068491167637e-05
-4.04072912675042e-05
-5.18600975223379e-05
-1.4513615983423e-05
-4.29076870675098e-05
-3.24926824577594e-05
-3.56857218320788e-05
-3.6781764008115e-05
-2.49578382080187e-05
-2.43151832403182e-05
-2.19242614815402e-05
-3.24395256975293e-05
-7.65733652591259e-06
-2.82261915542669e-05
-3.74551689419791e-05
-8.99505330076208e-07
-3.31027702093185e-05
-2.49334902236621e-05
-1.65735292555666e-05
-1.45972567226901e-05
2.30404300497426e-06
-4.93897462700926e-05
-1.90584166979956e-05
-3.4953177263024e-05
-2.14574699245848e-05
-2.65987911195915e-05
-3.48441617949103e-05
-2.40934129440052e-05
-2.12685928355925e-05
-4.84163670153626e-05
-3.25753106519581e-05
-3.7499648593685e-05
-4.41911795712039e-05
-3.34281664400751e-05
-2.03637451944729e-05
-1.59665683033819e-05
-3.91594072276538e-05
-6.60654339406759e-06
-2.83148789255827e-05
-1.96515416442947e-05
4.57251720608651e-06
-4.19327123528193e-05
1.02160726115965e-05
-3.84591505704084e-06
-3.78402152523547e-05
-4.18292973905648e-05
-4.13576317288704e-05
-5.96326089620597e-05
-3.59104569893334e-05
-2.88672076077235e-05
-1.16787485224136e-05
-6.70549541450713e-06
-3.01457323154243e-05
-2.47174958510512e-05
-2.56171712433809e-05
-2.72733977429548e-05
-3.2530981860435e-05
-2.90731293714074e-05
-4.16527006852726e-05
-3.70636093484958e-05
-7.23462981477929e-05
-2.72428666333488e-05
-2.84416557743409e-05
-1.14699367734591e-06
-2.39093150346403e-05
-1.09967570307807e-05
-2.76941041451524e-05
-2.97001380609767e-06
-3.7543817484265e-05
-1.96123549337165e-05
-4.37338034572272e-05
-4.02306041233416e-05
-7.3711028565974e-06
-1.95188462307878e-05
-1.63886015259579e-05
1.7421755607051e-05
-2.50223449517777e-05
-6.87330044687299e-05
-1.69576848663231e-05
-2.22347038547856e-05
-1.39902576826824e-05
-3.09616734346143e-05
-3.97792654037268e-05
-5.69029638888473e-05
-2.28887834632448e-05
-1.55276905012456e-05
-3.83510249767433e-05
-3.6008275668855e-05
-4.51483270895137e-05
-4.18869151429263e-05
-4.51825926516503e-05
-6.82496288300311e-05
-2.32908139915555e-05
-2.25462257764625e-05
-4.64835601734603e-05
-2.34592298296242e-05
-6.90813570918849e-05
-6.86461202910014e-05
-3.10684476269132e-05
-5.39559309311306e-05
-1.16446551664407e-05
-2.9014667850113e-05
-3.89485593266587e-05
-4.01094914692887e-05
-1.07015904653982e-05
-2.52458437911896e-05
-4.56139197142311e-05
-3.56601171093759e-05
-7.76757212396767e-06
-5.94798037431384e-05
-2.52839998186969e-05
-4.65409389398208e-05
-3.85558792658996e-05
-6.99686651428948e-05
-2.37700382150415e-05
-2.60733297967577e-05
-1.65792021952189e-05
-3.22788091440322e-05
-3.10839954939035e-05
-2.69096161098089e-05
-1.96803201579061e-06
-4.73793350754672e-05
-4.34368780062322e-05
-3.78477284141029e-05
2.35724693715349e-06
-5.68570877466649e-05
-3.24874691729389e-05
-2.34387419514059e-05
-3.02353868984622e-05
-3.11466798037815e-05
-2.76220135519084e-05
-2.29258050199912e-05
1.17100928395614e-05
-2.68662740564004e-05
-1.89701986675852e-05
-1.93422421035177e-05
-1.28031892316198e-05
-3.36524904164337e-05
-2.81467145723696e-05
1.50899458578892e-05
-3.53049793938056e-05
-4.59733835379122e-05
-3.22143278056196e-05
-4.16736642159273e-05
-1.15466125983322e-05
-3.65026433925021e-06
-2.4428326555853e-05
-2.86527565517381e-05
-4.22167059484895e-05
-2.72633665262318e-05
-2.57295904314253e-05
3.59458358262284e-06
-4.12141337516027e-05
-4.63128063221058e-05
-3.76891490812163e-05
-1.90991389155383e-05
-6.39260125383612e-05
-1.38620492361001e-05
-1.75938886139387e-05
-6.00219706060349e-06
-3.89437375856284e-05
-1.88402225187289e-05
-5.4202115439381e-05
-3.33501048773316e-05
-7.95010574557938e-06
-6.16214285920632e-05
-4.04876219814104e-05
-3.76544268973707e-05
-1.55554291237508e-05
-4.18653930699065e-05
-4.42882851186994e-05
-9.97722520568525e-06
-2.81526489824635e-05
-4.66581287734816e-05
-2.56994888556697e-05
-3.48736415546593e-05
-1.92492106617109e-05
-3.43309573574513e-05
-4.24964757298054e-05
-1.61768707706816e-05
-2.22274947233633e-05
-9.05870750212035e-06
-3.48967633182173e-05
-1.63961177142977e-06
-3.5437644098813e-05
-4.93748271437993e-05
-6.45701791571969e-05
-1.00506835557301e-05
-3.99385012747611e-05
-3.01294746624549e-05
-3.45960771742097e-05
-9.08998907198738e-06
-2.13173684828875e-05
-1.52136634143827e-05
-1.55821595407522e-05
-2.21914510287961e-05
-7.91677612327751e-06
-4.57014591627123e-05
-3.06274144784956e-05
-5.53958200494219e-05
1.44175428978997e-05
-3.48873175615137e-05
-4.70620472417942e-05
-3.06250211901164e-05
-4.79698229771632e-05
-1.17624396956241e-05
-2.032883159324e-05
-1.10750461652928e-05
-1.50870918549049e-05
-1.31907476772655e-05
-1.2391170968876e-05
-4.48970683521536e-05
-3.66067280007696e-05
-4.64281208661287e-05
1.02913245682583e-05
-3.43408679397128e-06
-1.9959434256957e-05
-4.38991570774005e-05
-2.64480113045166e-05
-1.00983134189877e-06
-4.42027926138867e-05
-3.09347737344694e-05
-5.5665963525876e-05
-2.07107313247996e-05
-2.24405304804752e-05
-3.56623092632769e-05
-5.48032449072727e-05
-4.39257482922775e-05
-2.60660750694926e-05
-2.39382818570816e-05
-3.33108226186845e-05
-1.71504346563181e-05
-2.19742872050508e-05
-4.28111682431074e-05
-2.25424740915384e-05
7.72683378128441e-06
-3.00438208161669e-05
-1.85746937270949e-05
-4.12349708704999e-05
-1.35289965143433e-05
-3.18829976960043e-06
-1.74068109556082e-05
-5.80852570162212e-07
-3.42553664080661e-05
-2.68082188803868e-05
-4.60271835095612e-05
-2.94509930905417e-05
-3.57408240428352e-05
-2.83317213887653e-05
2.13908084676105e-08
-3.63398729321254e-05
-2.65274395508031e-05
-1.72884456141595e-05
-6.73795734155717e-06
-3.38778336588763e-05
-3.64824401223891e-05
-6.1031286307731e-05
-5.39874820897693e-05
-4.11818595578835e-05
-3.60985243001537e-05
-2.05029656652077e-05
-6.7371014269369e-05
-5.25147903657491e-05
-3.4244997224539e-06
-2.92536656240212e-05
-1.92330186603861e-05
-4.73457345639866e-05
-2.46978515598192e-05
-4.08361836395761e-06
-2.71102340936458e-05
-2.14065262979801e-05
-1.98262460565556e-05
-9.60943128055082e-07
-3.26579719948443e-05
-3.46991455896099e-05
-1.37502311429396e-05
-3.24527326162203e-05
-2.82954991879801e-05
-2.576311716705e-05
-5.2127063266363e-05
-2.83203275952694e-05
-3.22577402365217e-05
-3.35138778392482e-05
-1.63560020842241e-05
-2.6820944827775e-05
-8.49949672437409e-06
-4.32672817309127e-05
-5.48943875126544e-05
-1.09969241154487e-05
-5.19053011070115e-06
-1.8611806945038e-05
-4.07180028767018e-05
-2.21693595767208e-05
-2.36039464561295e-05
-2.94392475316036e-05
-3.38433726746438e-05
1.10303253802414e-05
-2.41271626916252e-05
-4.54055423791131e-05
-3.3208410812423e-05
-2.19291614649931e-05
-3.42851092854371e-05
-3.79901508766619e-05
-4.15753348691106e-05
-2.84530271982597e-05
-6.66376178869198e-05
-5.94875504770593e-06
-4.33891063885421e-05
-4.19804148644002e-05
-5.7362368341286e-05
-3.10497657661896e-05
-2.78761845396096e-05
-2.5366990003934e-05
-2.81781132639561e-05
-5.46302254750056e-05
-6.03787971436126e-05
-4.3346909271284e-05
-4.92049163217969e-05
3.43520805590453e-06
-1.68928044957693e-05
-1.26649148716014e-05
-3.05601660600868e-05
-5.21161642855847e-05
-4.10930521324561e-05
-9.98928221030702e-06
-4.14457738626153e-05
-2.58663669501407e-05
-2.47724860724345e-05
-2.66595614859197e-05
-2.32842906103023e-05
-3.11826634262791e-05
-1.87971416884197e-05
-8.15329296373049e-07
6.1205898694499e-06
-2.55672983737108e-05
-5.33296887664696e-05
-1.62701272581339e-05
-2.24489119997745e-05
-3.94616377132815e-05
-4.34035043723119e-05
-2.42161299365741e-05
-7.70961816575838e-06
-1.30108939193956e-06
-5.84837711273494e-05
-3.66194755796723e-05
-2.22267853956773e-05
-5.9045683499848e-05
-2.85065736884875e-05
-4.47224328802316e-05
-2.37556050500613e-05
-2.22817775257327e-05
-2.25657747744479e-05
-2.07673074856581e-05
-9.70594041379942e-06
-1.32713997696719e-05
-1.98532317698936e-05
-2.38917055557395e-05
-4.82499234259181e-05
-2.87425873141706e-05
-3.93971467826746e-05
-3.67539024659839e-05
-4.7924566584438e-05
-4.47522759015546e-05
-3.08620845736246e-05
-2.92051321775745e-05
-3.45882440620089e-05
-3.69739381382796e-05
-3.71485269817606e-05
-3.55697498442937e-05
-1.64819657320149e-05
-2.61613015635049e-05
-2.6650210517719e-05
-3.99074301826036e-05
-5.28741770605589e-05
-2.80821558844305e-05
-5.53306659006927e-05
-1.1411062375573e-05
-3.92896372876589e-05
-5.63897675200697e-05
-1.39594000369616e-05
-3.160692479515e-05
-3.66071668014183e-05
-2.50617075644421e-05
-1.9078633885461e-05
-2.04626251648944e-05
6.80534287097611e-06
-3.45867088860906e-05
-3.03774381890135e-05
-3.8727285622303e-05
-5.45075950024287e-05
-6.44114135911582e-06
-2.02938747022787e-05
5.94747461734957e-06
-2.1645292625447e-05
-5.60062736470466e-05
-2.05840932182827e-05
-1.02137149868767e-05
-5.17997370423919e-05
-4.53052205488185e-05
-2.96676096985312e-05
-5.10261052311949e-05
-3.78518320907949e-05
-3.064049816139e-05
-5.22763487476472e-05
-3.5440309009559e-05
-6.21289367677768e-05
-3.69458334761737e-05
-2.29669614830652e-05
-3.55063079387813e-05
-1.02368024223167e-06
-3.76247584278484e-05
-3.58565848746631e-05
-3.93666173477559e-05
-2.33499515361831e-05
-4.4733884278909e-05
-3.19425000969098e-05
-3.42465327074512e-05
-2.14046630472591e-05
-5.91325490257231e-06
-3.01975899237232e-05
-2.59720209865049e-05
-1.47637138135195e-05
-3.06759267954287e-05
-1.37809751205546e-05
4.08347261936495e-07
-2.84230898051595e-05
-4.86555398420944e-05
-2.31880630524791e-05
-3.91951306758888e-06
-6.36415707208341e-05
-1.10725741636209e-05
-6.28824793384546e-05
-4.09418166428994e-05
-4.07019640290891e-05
-3.40692269293761e-05
-2.01258362276578e-05
-3.31789205568658e-05
-1.61136530471572e-05
1.81919380849514e-06
-2.50624238768526e-05
-4.04666360657505e-05
-3.00464347236674e-05
-2.59801399760968e-05
-1.30861718918866e-05
-3.48971289832554e-05
-2.92791737386743e-05
-3.26899983674411e-05
-3.31130531201573e-05
-3.62305272797239e-05
-5.11353645923246e-05
-2.30761036196942e-05
-3.58179021887781e-05
-2.54151796722015e-05
1.37490164723587e-05
-5.42906060485112e-06
1.46681779667982e-05
-3.50967430534849e-06
-3.76094430041914e-05
-3.58384798688994e-05
-4.26655693658569e-05
-3.7234241161458e-05
-2.5757524301763e-05
-2.99105680438843e-05
-3.15699295138596e-05
-8.24049346445251e-06
-1.84530770455186e-05
-2.95712677314714e-05
-5.71389863484948e-05
-4.87779225394805e-07
-2.57772781913388e-05
-3.57230964993696e-05
1.03968288536216e-06
-3.12491301719121e-05
-3.13449832690421e-05
-2.33297257360177e-05
-1.74046764839994e-05
-1.97472220987935e-06
-7.01810311130495e-05
-2.89383266334453e-05
-2.06552606759361e-05
-1.9378745765661e-05
2.87757263265544e-06
-5.63452827609159e-06
-3.38062144871718e-05
-3.21327332438687e-05
-3.10803438214832e-05
-3.73630478425779e-05
-1.95775240904518e-05
-3.66087067415006e-05
-2.18847185210867e-05
-4.52988873819887e-05
-2.64200478002714e-05
-1.92965258791025e-05
-9.97285219815159e-06
-4.03150209530531e-05
-4.54461477580855e-05
-3.0327335799796e-05
-4.30642916417113e-05
-2.75036658772845e-05
-2.03771905989514e-05
-4.29102126735166e-05
-3.66020915201083e-05
-4.64467164685579e-05
-4.61697233916893e-05
-4.94322649692798e-05
-2.70648602957151e-05
-1.37918060887616e-05
-9.87040874111462e-06
-1.51478458489257e-05
-5.09963662989172e-06
-2.64125755717997e-05
-1.71664277584081e-05
-1.39863096817844e-05
-4.9866751175472e-05
-3.85698963021292e-05
-5.25378430055933e-05
-6.07350285359995e-05
9.22258463444345e-06
3.36317291047531e-06
-1.37117573548891e-05
-3.07247724430685e-05
-1.93073694478166e-05
-2.69281249503915e-05
-3.37557589055523e-05
-8.40205273306586e-06
-1.74093365653663e-05
-1.85008952282272e-05
-4.57224233084108e-05
-3.78605650832944e-05
-3.27995177517413e-05
-2.20580500343518e-05
2.33433081921876e-06
-5.09573937690391e-05
-4.66496499981425e-05
-4.01425941505013e-05
-4.28383999596688e-05
-2.63279265876348e-05
-1.36349285159591e-05
-4.97851366999086e-05
-2.93351806452871e-05
-1.24097542618078e-05
-2.82915952484654e-05
-2.83080944219414e-05
-2.83317708337151e-05
-1.78303475382176e-05
-3.12763065021676e-05
9.91160143445181e-06
-4.52759791510315e-06
-4.81662800345978e-05
-2.88446986579776e-05
-5.84734717086723e-06
-2.90900511945477e-05
-5.22737145209308e-05
-3.64226384911803e-06
-3.2699732225168e-05
-1.13008953806738e-05
-6.42887401292605e-05
-3.21771811023261e-05
-3.34950613509548e-05
-1.62706386065959e-05
-3.25437905027964e-05
-4.44842988146241e-05
-3.3054529424521e-05
-3.48734788238152e-05
-3.34892443364896e-05
-1.72229385105815e-05
-3.75384503192012e-05
1.3202183293078e-05
-2.48592477721786e-05
-4.53889431462003e-05
-3.86740939376205e-05
-2.07465109293904e-05
-1.08462685545924e-05
-7.73244782309711e-07
-4.99924303953749e-05
-3.9980592206391e-05
-1.10736425631634e-07
-2.33373310509753e-05
-5.25893705831448e-05
-4.76280667234096e-05
-1.85057256967209e-05
-3.53825090882569e-05
-2.99186971789488e-05
-3.76616687278328e-05
-1.54279680997966e-05
-1.51587994415099e-05
-2.72598622715095e-05
-3.3465313999043e-05
-2.24152860667914e-05
-4.37925762632927e-05
-2.92412384278266e-06
-2.65572683963354e-05
-9.4252629052884e-06
-2.40418251391676e-05
-3.05754936368031e-05
-2.83540808935106e-05
-9.58548843909817e-06
-4.9543718996306e-05
-1.91526722581804e-05
-4.35096586778472e-05
-1.62575032420816e-05
-4.0308235762532e-05
-5.35875380718639e-05
-2.80704445628286e-05
5.64006173035258e-07
-3.57391932280655e-05
-6.1784140649266e-06
1.0608727808043e-05
-2.65112299452505e-05
-3.42267730337015e-05
-2.91954760635759e-05
-2.77942557722827e-05
-1.35718591324708e-05
-1.0056571701899e-05
-1.02642614764466e-05
-2.13784002741555e-05
-3.96271827071907e-05
-1.72130772056021e-05
-6.34529426471662e-05
-1.86122848279294e-05
-2.81659373724632e-05
-4.48607825123075e-05
-2.48603142833208e-05
-3.00838867309755e-05
-1.54705041932604e-05
-3.9228003548624e-05
-5.86282621499014e-06
-1.73403064966884e-05
-2.56129317663002e-05
-2.49514757316437e-05
-1.17581568251808e-05
-1.20247159808939e-05
-3.47416148908694e-05
-4.49602580276582e-05
-4.0728491129625e-05
-2.28030238040689e-05
-3.62648497561178e-05
-6.11722064646847e-05
-2.59013889470501e-05
-6.63487730281268e-05
-4.04717940971543e-05
-1.19265766909234e-05
-1.51015430990358e-05
-3.37722705626881e-05
-3.75114723525227e-05
-2.73755753177119e-06
-3.17140822759971e-05
-1.22721310292565e-06
-2.51766296383062e-05
-1.94576384274829e-05
-4.58107713684837e-05
-2.78867506116198e-05
-2.71854335495559e-05
-2.15521323670326e-05
-2.9904588065111e-05
-5.37786673819801e-05
-2.99371599677302e-05
-5.80678233880578e-05
-6.79322811738546e-05
-2.52805960569867e-05
-1.67367561375283e-05
-4.50939522945613e-05
-4.22534057159811e-05
8.69151736990656e-06
-1.76868695212074e-05
-2.43744192021606e-05
-4.09399704229893e-05
-1.86495983905945e-05
-3.60449543907989e-05
1.77543356711963e-05
-6.8634556683913e-06
-3.80503728311807e-06
-2.50542079282589e-05
-3.72365819604119e-05
-3.8209011196113e-05
-2.37788963347562e-05
-3.02162470912964e-05
-1.590166967332e-05
-3.1060710437384e-05
-7.12320958569426e-05
-1.51423516634076e-05
-1.00968203945863e-05
-3.16343722260066e-05
-6.84792994833758e-05
-1.33186548748728e-05
-2.79426919398959e-05
-1.2470633006921e-05
-1.65133441345867e-05
-1.18456664973753e-05
-1.83780374732647e-05
-3.19912354025428e-05
-4.01278085423981e-05
-5.1620845894762e-05
-2.71113332905655e-05
-1.62525109842553e-05
-1.62368921091647e-05
8.78802901354273e-06
-3.03810263965583e-05
-2.73970855241556e-05
-2.56660022408517e-05
-9.39771945940041e-06
-1.91116696185976e-05
3.2200426239972e-08
-3.48600949325607e-05
-3.51046601974169e-05
-2.7024399625595e-05
-4.13602037377022e-05
-5.70788705219724e-05
-3.36565951630232e-05
-3.08798766052821e-05
-2.93128060650971e-05
-6.45234835645611e-05
-3.86567354157346e-05
-2.44857858307827e-05
-2.7782711536141e-05
-1.87897981873161e-05
-2.2801711914264e-05
-3.83711606937159e-05
-4.41296738943475e-05
-3.99776780452597e-05
-1.17108177558017e-05
-7.84560642498112e-06
4.46107521704839e-06
-1.89320756792121e-05
-3.57857424809466e-05
-3.06118244592983e-05
-1.62686275595055e-05
-4.15857216405236e-05
-1.83452366556555e-05
-1.3035617196696e-05
-2.41004131243576e-05
-4.40412351530964e-05
-3.33333539099993e-05
-2.23207329301395e-05
-6.20074841973724e-05
-1.34066534895192e-05
-3.345427039199e-05
-4.71901576202705e-05
-3.98798461040186e-05
-1.2927461812608e-05
-2.85301124501234e-05
-9.43707840574445e-07
-8.41214253405959e-06
-1.11605317067016e-06
-3.69185960693233e-05
2.51906960753373e-06
-1.1657894113039e-05
-4.49298999822271e-05
-2.52723030976337e-05
-5.58220749734092e-05
-4.2125407761297e-05
-2.06637071527937e-05
-3.31899482518064e-05
-3.04989998087904e-05
-5.18406341189621e-05
-1.41272181047635e-05
-2.04312297578188e-05
-1.0846094573855e-05
-3.44774191568727e-05
-1.84439230447369e-05
-2.66889529925404e-05
-2.0358744435459e-05
-3.40412593336959e-05
6.45550698285853e-07
-2.76994232831178e-05
-3.29517434169778e-05
-2.39897938551312e-05
-3.39719341077044e-05
-5.31914550084029e-05
-1.90228896881348e-05
-4.34677635134575e-05
-4.50776924314352e-05
-5.26221877390357e-05
-3.27039372165589e-05
-5.26575093363249e-05
-2.60059451465808e-05
-3.00881972087735e-05
-2.17490530170502e-05
-4.289740749168e-05
-9.53859120470566e-06
8.75189347748822e-07
-4.43851129043394e-05
-5.28444591062366e-05
-1.69989111756148e-05
-5.61095544329298e-05
-1.78853122128226e-05
-1.1610248446922e-05
-1.56399582423312e-05
-3.25854875153327e-05
-2.12014529659034e-05
-5.40814376098999e-06
-5.15979755964671e-05
-4.80088939413491e-05
-3.42503339579913e-06
-3.48426294609268e-05
-3.12046054923164e-05
-7.53795534817804e-05
-4.2977675766332e-05
-4.40522546919648e-05
-3.9703771889885e-05
-4.95342430640903e-05
-3.65143203225546e-05
-4.36552779614749e-05
-4.26036450587659e-05
-3.03344901785744e-05
-5.48136957774463e-05
-3.0794304654588e-05
-2.07647997779723e-05
-2.06681325963204e-06
-1.54261548211912e-05
-4.32964682804819e-05
-1.24909694788721e-05
-2.59059782024382e-05
-1.76490235043765e-05
-4.71006751555148e-05
-1.48295250030494e-05
-7.64642294255575e-06
-5.34028901031892e-05
-2.77695103152367e-05
-3.46831399151172e-05
-4.0187702364197e-05
-6.81966255689686e-06
2.10073658513346e-06
-6.23807953237172e-06
-3.21415605233693e-05
-3.53178538767836e-05
-3.65705506707694e-05
-3.92490710610907e-06
-1.95873683115444e-05
-3.94397997329344e-05
-5.42879291710726e-05
-2.7045173606164e-05
-1.55818395043216e-05
-3.47477488885406e-05
-5.63005021518085e-05
-2.66099875701629e-06
-4.52409130771342e-06
-2.22937206310925e-05
-1.68431692213817e-05
-2.80507390824628e-05
-1.90876506668288e-05
-9.72482448232773e-06
-2.77571075332121e-05
-3.01335765032351e-05
-3.79866085555696e-05
-1.4030841148018e-05
-9.88701840523369e-06
-2.50577832349381e-05
-1.86046855800131e-05
-1.5148932597007e-06
-2.88925954946542e-05
-3.73421716849937e-05
-1.27103698022871e-05
-1.15335141827851e-05
-8.53828044931643e-06
-9.51998526812093e-06
-7.04634438544808e-06
-8.25962179716247e-06
-3.01933656026415e-05
-1.48466766686719e-05
-1.41421282203927e-05
-4.54639025599811e-05
-8.24043005809209e-06
-1.91456365994447e-05
-3.22300481773826e-05
-3.93651974553261e-05
-2.45978720521156e-05
-2.54347653217004e-05
-3.1922815597655e-05
-1.50476381250002e-05
-2.92303771684418e-05
-1.21479204954019e-05
-2.0161710474246e-05
-3.74584761369108e-05
-4.12425842578813e-05
-4.71791431275077e-05
-8.10636404159371e-06
-2.25908086900283e-05
-2.9970052671269e-05
-3.82355014104789e-05
-1.17007292922555e-05
-3.89843493390581e-05
-4.74856616013812e-05
-4.19131329414113e-05
-3.75866420273182e-05
-1.63769105681926e-05
-4.72930198805919e-05
-1.15773953928674e-05
-1.91209711503175e-05
-3.27127061593235e-05
-3.93408036979888e-05
-1.2401482561387e-05
-4.25741039217723e-05
-1.73529723214411e-05
-4.41078945442063e-05
-1.81364709842617e-05
-2.99521939061598e-05
-2.37949197711812e-05
-5.02448540508401e-05
-4.91348069330869e-05
-1.4528709930699e-05
-4.42192249554733e-05
-1.86775291824596e-05
-4.15112254480852e-05
-3.90983455035328e-05
-3.62580503624882e-05
-2.39331234704817e-05
-3.55235723244776e-07
-2.93471028745603e-05
-3.06470624665247e-05
-3.32906544122973e-05
-3.54053277870603e-05
-2.46985517400856e-05
-4.19302003410429e-05
-2.50289635253483e-05
-3.57240653422453e-05
-3.12952438107867e-05
-6.53896626190386e-05
-4.39941639313919e-05
-2.33760389273248e-05
-3.07182968658287e-05
5.15791952776189e-08
-3.26746954826197e-05
-3.20639609923617e-05
-3.25992421536105e-05
3.47958398053291e-06
-2.33227186672454e-05
-2.94200683390083e-05
-2.57098753250679e-05
-5.51833532423181e-06
-1.40243985199359e-05
-2.52298995429e-05
-5.87384794315817e-05
-2.72150804670576e-05
-2.17909040105894e-05
-1.91675385005322e-05
-1.72879613428606e-05
-4.32613145458807e-05
-2.12080832997391e-05
-1.5066718948887e-05
-4.50760638852097e-05
-2.72156925251301e-05
-4.29293702246469e-05
-4.09478697190179e-05
-2.2964871912488e-05
-7.36689903904486e-06
-2.06562522363741e-05
-4.08886474486809e-05
-2.77941975962658e-05
-2.12138884487085e-05
-2.66258585385534e-05
-1.68933414841462e-05
-6.39869671825627e-05
-3.29006029403196e-05
-1.31923130494988e-05
-1.99942089815323e-05
-3.46868113005981e-05
-3.57335420845946e-06
-1.40849237215627e-05
-5.07300009833794e-05
-2.91599975059434e-05
-2.99371031187872e-05
-1.85092600289305e-05
-6.0710513380511e-05
-8.668761718757e-06
-6.34117251252561e-05
-3.15731292331416e-05
-4.15196684300083e-05
-3.83323472822608e-05
-2.6108094564839e-05
-3.42074081750746e-05
-4.66023788970514e-05
-3.93788321577078e-05
1.83964545136948e-05
-3.68989278950186e-05
-3.3657114323124e-05
-3.32325506427283e-05
-3.03648590107341e-05
-2.44453991732393e-05
-2.8864381130697e-05
-4.32841334284659e-05
-4.09656921297007e-05
-2.3444261574806e-05
-7.91626811299479e-06
-2.93531721753397e-05
-3.5837155354158e-05
-1.48652056113719e-05
-5.00506410079196e-05
-3.45100109867553e-05
-4.05930692706852e-05
-6.25811222462878e-05
-3.38002421870783e-05
-4.87289587571045e-05
-3.25432318412267e-05
-2.34183529855306e-05
-3.62064151684149e-05
-1.33794132106017e-05
-1.42418697993643e-05
2.8960500363357e-07
-2.26525362294391e-05
-3.92313625273303e-05
-3.57438696092418e-05
-4.73776115265967e-05
-1.30191486409994e-05
-3.05914616693643e-05
-4.56666683810867e-05
-4.06796769448005e-05
-3.75874189751412e-05
-1.02519437672031e-05
-1.23543718664284e-06
-4.02200956675608e-05
-4.52892341460126e-06
-4.07951824824122e-05
-2.69771759154041e-05
-3.26467671413668e-05
-4.585959601824e-05
-3.88065818306317e-05
-3.73166570327623e-05
-1.70699429894545e-05
-5.05671294066744e-05
-1.83240881843424e-05
-3.17765868854148e-05
-5.43142733416252e-05
-3.17388133818694e-06
7.1202252922524e-06
-3.13573439615829e-05
-6.2309447935881e-06
-5.95851350095541e-05
-3.35727651685533e-05
-1.12639112433316e-05
8.10836563198625e-06
-2.03356947801472e-05
-2.43524078854015e-05
3.36889459481847e-06
-2.87141211353672e-05
-4.64448596182783e-05
-4.19062744275397e-05
-1.16312599996909e-05
-5.30551004886241e-05
-3.02958280068186e-05
-2.49544953259929e-05
-3.04414213246121e-05
-2.50321080039567e-05
-3.13087146978151e-05
-4.0362706641436e-05
-1.79292615364647e-05
-8.58818036434827e-06
-4.47288190964231e-05
-5.08353407394289e-05
-4.46787288620965e-05
-2.31856362639266e-05
-2.89521238003677e-05
-2.54430487070029e-05
-2.60157301421297e-05
-4.01083478285815e-05
-4.7510399002972e-06
-4.03315655270875e-05
-8.82775239162911e-06
-3.62376783219524e-05
1.40428236132944e-05
-8.435002888004e-05
-1.47765879054925e-06
2.41487464829904e-06
-2.19510933224474e-05
-3.45612695791119e-05
-6.83673330769178e-05
-6.43809399502499e-05
-4.87465837073512e-05
-2.4368585099563e-05
-4.40778371276483e-05
-2.74277741067344e-05
-3.81181818316148e-05
-2.20537943671397e-05
-1.72925990123916e-05
-6.96763550298596e-06
-6.05137942378789e-05
-2.0275289695512e-05
-3.71331671818719e-05
-5.81922056352973e-05
-5.22029829349114e-05
-3.93896039405096e-05
-1.24397566788207e-05
-3.1668286536909e-05
-4.09501948962485e-05
-1.73848652869601e-05
-4.97798158769151e-05
-5.57305351093727e-05
-3.69117415165694e-05
-1.32754274066874e-05
-2.27303109303247e-05
-2.98422153592173e-05
-7.485580863958e-06
-5.27778852903962e-05
-2.16079703529613e-05
-5.77083517850199e-06
-6.27191890330478e-06
-8.09017068675564e-05
-3.2106173184266e-06
-2.31533766196671e-05
-2.21420417313904e-05
-2.53530445005359e-05
-4.74911845770479e-05
-3.00219490966535e-05
-2.19328033196443e-05
-6.87969274332034e-05
-4.64687840068486e-05
-1.9082930583726e-05
-4.95629759696265e-05
-4.50590119282485e-05
-5.08890282718484e-05
-5.85397063710462e-05
-2.96425930547669e-05
-1.30262132124559e-05
-1.68157598322446e-05
-1.33691664480975e-05
-4.84061414652318e-05
-2.63262877894531e-05
-9.99828333885829e-06
-4.11333641692487e-07
-1.57209149474031e-05
-2.74685939783887e-05
-3.13707405616611e-06
-1.48226135017061e-05
-6.89956325736964e-05
-1.73356974021146e-05
-4.65127463452397e-05
-5.80577415281998e-06
-7.20020800931384e-06
-4.13316571157061e-05
-3.75588377718544e-05
-2.03492758878634e-05
-5.76157089534027e-05
-3.66649912679936e-05
-5.72375283204282e-05
-1.56675503602629e-05
-1.43834209391805e-05
-2.89508472439284e-05
-1.63762043352918e-05
-2.56659015279774e-05
-7.03324689013532e-06
-4.38278613293431e-05
