# Supplementary material for: Research on computational propagation and identification of mine microseismic signals based on deep learning
Source: PLoS One. 2025 Oct 22;20(10):e0334641. doi: 10.1371/journal.pone.0334641 (PMC12543183; doi:10.1371/journal.pone.0334641)
Supplement: S6 Data — (ZIP) [file pone.0334641.s006.zip › 000100900000024.xlsx_0.txt_24.txt.txt]

-3.87538071581642e-05
-2.6191929248248e-05
-4.11232350023651e-06
-4.3492335237912e-05
-2.48756717357069e-05
-5.42917602348052e-05
-3.4742232183061e-05
-5.75912901156349e-05
-3.09470863959652e-05
-2.57785180354029e-05
-5.13475884881688e-05
-4.51342489892825e-05
-8.66953086567833e-06
-2.44783078383177e-05
-2.91074089361463e-05
-3.52749761284822e-05
-2.55644202470149e-05
-4.64642258550751e-05
-5.29217386964353e-05
-3.77415493751534e-05
-5.8605060527081e-06
-1.77490878119233e-05
-2.71879051846827e-05
-3.94296991360376e-05
-2.29739247835053e-06
-3.50844836516346e-05
-2.78042753568567e-05
-1.92924320398919e-05
-4.53870795509122e-05
-2.89372156449337e-05
-2.954785162295e-05
-1.97428106162668e-05
-2.55473524954806e-05
-2.78637255043943e-06
-1.33155802323905e-05
-4.14099731858672e-05
-4.93323451363233e-05
-9.85972283271052e-06
-3.43291460165568e-05
-5.4036406753065e-05
-7.01691228111573e-05
-1.74787517664945e-05
-1.68589764450383e-05
-5.90372274921579e-05
-2.29498262642171e-05
-3.225622215979e-06
-5.35841705067828e-05
-3.36604556220717e-05
-5.5324321174367e-05
-1.04735043861503e-05
6.65526927794948e-06
-1.42590334359882e-05
-3.50616564838934e-05
-6.35574958879884e-05
-5.03623473416527e-05
-1.99277306441714e-05
-2.40713247612442e-05
-4.13915108297447e-05
-4.60533285350706e-05
-3.21787368545426e-05
5.69347303386835e-06
-3.54523946954842e-05
-4.80897744154316e-05
-3.76705737593561e-05
-3.38309146489621e-05
-2.85700302744839e-05
7.35334413795952e-06
-3.75836403835817e-05
-4.07482914038562e-05
-1.34794477815273e-05
-6.35212622546641e-06
-8.59801614502415e-06
-4.53735435170752e-05
-2.49019633356848e-05
5.46975252434925e-06
-3.95008299045922e-05
-2.87341054041863e-05
-5.78974562528408e-05
3.35870306949182e-06
-4.43189151366706e-05
-1.53901437663293e-05
-3.10111054610759e-05
-2.4647760771455e-05
-3.51831074489658e-05
-3.41428495099865e-05
-1.49978673082197e-05
-2.66062299591152e-05
-2.81871630360633e-05
-2.77412021033591e-05
-3.38043950200428e-05
-3.34507233194407e-05
-1.04579545550699e-05
-2.29828714982862e-05
-8.97300518464527e-06
-3.1050816821893e-05
-1.31554521139506e-05
-2.75935748733425e-05
-2.97806243401782e-05
-3.66762318690676e-05
-4.04380628419283e-05
5.43346670584243e-06
-4.6883765782274e-06
-2.03635449410212e-05
-4.99034075615168e-05
-2.07239745436512e-05
-1.74267313110908e-05
-2.43377202940755e-05
-2.14872695388961e-05
-3.22826361646942e-05
-2.10150442711217e-05
-4.2038620241423e-05
-1.48770821522688e-05
-9.41934075108998e-06
-2.37474284797307e-05
-1.51863347617616e-05
-2.25339772191903e-05
-2.72254215677714e-05
-3.13659794817454e-05
-8.66124365571542e-06
-3.42705549458321e-05
-5.20048676260545e-05
-3.53183738139055e-05
-1.76110726091163e-05
-5.00228847396005e-05
-5.11861188731561e-05
-1.05707211551938e-05
-1.6292460862085e-05
-1.64791185636097e-05
-4.31228465481331e-05
-4.80717570647663e-05
-3.36708330137432e-05
-4.28321405256513e-05
-9.03201866640657e-06
-2.71797692173582e-05
-2.57537086193925e-05
-2.48087308648105e-05
-1.37247421698045e-05
-1.82717001943309e-05
-4.73950847471848e-05
-6.06162779841189e-05
-3.58004002012743e-05
-3.68077684790877e-05
-3.4776118505029e-05
-3.96940646853672e-05
-9.10717810025764e-06
-1.20983482679789e-05
8.94481890446425e-06
-6.60637774182062e-05
-2.10295437707887e-05
-3.74922245250658e-05
-2.28959873448231e-05
-6.15026924575076e-06
-2.44000927013126e-05
-1.70466633495849e-05
-8.8508380875196e-06
-1.90786069198603e-05
-2.21366136382938e-05
-2.67711257571834e-05
-1.56386583793702e-06
-2.9718664876566e-05
-4.54253154838399e-05
-2.4243299895423e-05
-3.11756963612272e-05
-5.90061033562402e-05
-1.36401432277522e-05
-4.92680621908368e-06
-4.86238497821197e-05
-3.2794279869804e-05
-1.26787982181872e-05
-3.24393805298273e-05
-2.67023680588802e-05
-5.59770758621272e-05
-1.67612316735499e-05
-1.17106818083262e-05
-2.08386166303989e-05
-1.89050145574905e-05
-1.7487326693795e-05
-5.83698002688999e-05
-3.07065038044571e-05
-2.03646918902614e-05
-1.85317777457629e-05
-4.03103263860195e-05
9.29976827763287e-07
-2.01040211435751e-05
-4.60271689159701e-05
-3.30250413015623e-05
-4.17525811297206e-05
-2.19733330991031e-05
-2.94801001167921e-05
-5.62925709370183e-05
-7.83433221259474e-06
-3.4178684049995e-05
-3.20633624185866e-05
-3.17548981510647e-06
-1.57305435847077e-05
-4.16331153300781e-05
-3.10118917151302e-05
-3.98120395631272e-05
-1.96324761038009e-05
-5.11293582071826e-05
-2.85446643968704e-05
-5.17496312221878e-05
-4.29817223129158e-05
1.3056532768812e-05
-4.28165653916876e-05
-1.61717755360933e-05
-3.79167829211847e-05
-3.54035343197192e-05
-4.70907115896445e-05
-4.3109888741506e-05
-2.51401734047589e-05
-1.79275073781159e-05
-2.06108029803734e-05
-2.1996398165135e-05
-7.65622866846535e-06
-1.96631582288189e-05
-2.47369331294196e-05
-6.03982389954271e-05
-3.42404974771748e-05
-6.29100896585542e-05
-2.60837354039751e-05
-5.31336857121044e-06
-3.01245616313303e-05
-2.98997775897389e-05
-4.68276105254365e-05
-3.24597882391084e-05
-1.60177512258691e-05
-6.00487522235723e-06
-1.25487453381409e-05
-3.65307564481895e-05
-4.53997386941046e-05
-3.99448742031451e-05
-2.39099069510987e-05
4.73667730547367e-06
-5.78503625297925e-05
-5.58396651962065e-05
-4.01065894506921e-05
-2.12261001761218e-05
-4.43849556134774e-05
-2.9877004650392e-05
-4.22742661428791e-05
-4.08093374042567e-05
-2.46480218664258e-05
-7.7709592074821e-06
-1.79487938461828e-05
-3.35078923732549e-05
-3.08498097556429e-05
-3.24637998986928e-05
-4.37132241126602e-05
-7.5956628829642e-06
-1.4924870603506e-05
-1.35918352997891e-05
-1.99302295339396e-05
-5.16281987133139e-05
-3.01901713117261e-05
-2.53193313542052e-05
-6.10675264460898e-05
-4.94394870585562e-05
-1.81454121704833e-05
-3.57324895512557e-05
-2.80519840757809e-05
-2.4063079527943e-05
-2.48933777717491e-05
-3.18809216518944e-05
-6.68767985987767e-05
-4.23618241387383e-05
-5.98280007484518e-05
-4.95649591889885e-06
-3.79837881024643e-05
-2.04221047527382e-05
-5.9344596559581e-05
-2.5571529641504e-05
-5.53184825317712e-05
-4.52492385086951e-05
-1.53636070087076e-05
-4.57058112482762e-05
-1.35327095512604e-05
-4.12949312889564e-05
-1.71480523268947e-05
-4.76042314224739e-05
-3.74758045914149e-05
-1.76399575523022e-05
-4.02969345500169e-05
-3.80893615325843e-05
-2.08468890927109e-05
-5.43091619941055e-05
-4.44287022067052e-05
-2.66844180382442e-05
-3.44157747411416e-05
-4.03776955441424e-05
-2.46747042325877e-05
-6.38330673044383e-06
-4.71190042677684e-05
-5.57563378838811e-06
-5.25465240721097e-05
-3.81073416057393e-05
-5.26029948994868e-05
-3.88202960474601e-05
-4.93800461688223e-05
-3.71600102086449e-05
-4.31640477721722e-05
-1.70099186877535e-05
-1.34594339148117e-05
-4.59857191946753e-05
-3.15370901488629e-05
5.18377162483822e-06
1.3563849589381e-05
-1.37916413638308e-06
-6.47574809797299e-05
-3.86227248069697e-05
-2.058198823066e-05
-3.48938932712096e-05
-5.35133189229915e-05
-4.8061325908034e-05
-3.25706206586337e-05
-3.78721908785905e-05
-1.92282907641327e-05
-2.36130424031164e-05
-2.90748803896499e-05
-1.26758724669476e-05
-5.33189222097116e-05
-5.05083561312055e-05
-2.78938486331027e-05
-1.38436731374018e-05
-4.24577735108842e-05
-2.1463334953418e-05
-2.62545273029994e-05
-1.29893811031502e-05
-4.12260558027222e-05
-2.31163316621697e-05
1.4205191121364e-05
-2.29059514629783e-05
-2.63178758817787e-05
1.15845786550032e-06
-1.1656192788199e-05
-2.42364974650869e-05
-3.14783188592406e-05
-5.21375280588321e-05
-4.94479141715191e-05
-4.58997883118741e-05
-3.84770036644681e-05
-3.93156590459059e-05
-1.7899578341131e-05
-7.56097603951057e-06
-5.82241256417126e-05
-3.89763165585932e-05
-3.04276736970167e-05
-3.08111390265779e-05
-3.61208082055273e-05
-9.33886754925351e-06
-4.36380917582424e-05
-3.84860150821234e-05
-3.14112631940082e-05
-1.70485468617844e-05
-2.03117162868583e-05
6.95116967727803e-06
-3.52895434922699e-05
-5.19600168067203e-05
-4.00767689307845e-05
-1.61797893296622e-05
-3.78363832191424e-05
-2.79129001895075e-05
-2.94452738536205e-05
-5.22897342885662e-05
-1.39245464977944e-05
-2.30855987558739e-05
-5.16361337409569e-05
-2.45395313012239e-05
-1.00860287317273e-05
-4.44481524208644e-05
-3.77290975166514e-05
-3.3297651046989e-05
-2.82210966704955e-05
-3.89366953201963e-05
-3.87294431622532e-05
-1.86852644906582e-05
-4.25137542019961e-05
-1.60627222851398e-05
-3.8457493520084e-05
-3.86238879446613e-05
-2.24600407214452e-05
-5.25912294597046e-05
-3.16790606191971e-05
-2.53655199672598e-05
-1.25711161536048e-05
-1.3263898397628e-05
-5.68373899986766e-05
-5.1785933229977e-05
-2.41584528848858e-05
-1.88867516491671e-05
-4.41904413762066e-05
-3.39473206207822e-05
-4.21907055886382e-05
-4.71981600130699e-05
-3.24272457013242e-05
-7.92488627563332e-05
-1.96078137120567e-05
-3.95740824631855e-05
-4.9494381218612e-05
-9.73671518082324e-06
-9.08104771272652e-06
-2.91153922788467e-05
-2.83978508070096e-05
-4.24886538263573e-06
-5.09762143967741e-05
-2.85594727698236e-06
-2.14490119487908e-05
-3.93539281419776e-05
-1.36990557264976e-05
-4.51807700668707e-05
-4.93741090646479e-05
-5.01824473922073e-05
-3.61956771847314e-05
-1.50534363533162e-05
-2.00425969276616e-05
-3.43637914274589e-05
-3.47167162926453e-05
-5.63190546710215e-06
-3.21190968662563e-05
-5.41870405183902e-05
-2.83430300317731e-05
-1.56376991296804e-05
-4.63218623123947e-05
-3.69452012709455e-05
-4.33144921481385e-05
-2.4969160732127e-05
-2.80038450392945e-05
-3.54702687763296e-05
-4.15807721835474e-05
-1.568371211108e-05
-5.01883573320919e-05
-1.59011442853131e-05
-3.89602778623901e-05
-2.88375799481432e-05
-1.84549891192287e-05
-3.24797866050414e-05
-5.7960877867572e-05
-1.65917903135142e-05
-3.18262229468253e-05
-1.70049584985418e-05
-2.10430867428414e-05
-9.97510191622193e-06
-3.02286737918339e-05
-5.75064057303399e-05
-3.84914201731352e-05
-3.52308627760336e-05
-1.70575091815004e-05
-3.26848945092152e-05
-4.56394291782107e-05
-4.46244876552257e-05
-4.76626339526833e-05
-7.95742579995253e-06
-2.69174310499021e-05
-2.57699880804294e-05
-5.30234513592955e-05
-1.79821493865461e-05
-3.51381975587098e-05
-3.530332863904e-05
-2.54051455178346e-05
-3.40810924618142e-05
-1.26980646648934e-05
-9.60321068993052e-06
1.4504679022549e-06
-7.57542923703775e-06
-4.102657553544e-05
-4.67703842993747e-05
-3.00501899480118e-05
-3.1071658184191e-05
-5.60312450223956e-06
-4.47028899953132e-05
-3.99415164246036e-05
-1.62843385742051e-05
-5.10856110393816e-05
-1.53981824246241e-05
-1.25106974913338e-05
-1.11159042391836e-05
2.2855664965462e-06
-2.3752764614931e-05
-3.59122683875933e-05
-2.511265355095e-05
-6.07864674409999e-05
-3.30249214788432e-05
-3.10181341021429e-05
-2.0630639642046e-05
-1.65427151921991e-05
-4.61077309753412e-05
-7.11490235872628e-06
9.09654361164973e-06
-7.21217656484095e-06
-3.4250998382679e-05
-3.4771185204405e-06
-2.79994718908207e-05
-3.64329367317287e-05
-2.54752169594259e-05
-4.15522872127718e-05
-4.75047499126597e-05
-3.78467850726744e-05
-4.70936281838318e-07
-1.31776081359663e-05
-5.24111649079749e-05
-2.55530134928602e-05
-4.93105550219052e-05
-5.58762587636469e-05
-4.86126280995559e-05
-3.09996124652554e-05
-4.60506336065922e-05
-6.33618052284531e-06
-3.64861534738586e-05
-2.5049605419987e-05
-5.31780109349983e-05
-1.33422489877863e-05
-1.49743891259517e-05
-5.35617458543235e-05
-6.15102867960919e-05
-4.65957320061718e-05
-2.96873868949456e-06
-3.73748078366706e-05
-1.04438219933479e-07
-3.19051889450628e-05
-2.48986294665225e-05
-5.00799309520561e-05
-3.53001603311415e-05
-3.85855935370362e-05
-2.57097272829487e-05
-6.55162107216281e-05
-3.19957310712716e-06
-5.89628395555554e-05
-5.04387759519815e-05
-1.52224261049977e-05
-2.01032265036118e-05
-1.16643403648277e-05
-1.45775074182489e-05
4.82276859732178e-06
-1.99890533997707e-05
-4.41352121356604e-05
-4.78320032960623e-05
-2.6533784118377e-05
-4.96933466668009e-05
2.31084411376774e-06
-4.48852356200258e-05
-2.12434843230203e-05
-4.00814551685129e-05
-3.84409872275851e-05
-2.99243292889744e-05
-4.46754015750709e-05
-6.73953432128763e-06
-1.10703421502228e-05
-5.01947618321991e-05
-3.02146244824956e-05
-4.38115584480027e-05
-2.68256927463787e-05
-4.33584915863704e-05
-4.72225156799073e-05
-2.8189369256864e-05
-2.0054835854334e-05
-4.04643466105128e-05
-1.00580631750443e-06
-4.12145930893164e-05
-3.04200521269309e-05
-5.75072840182898e-06
-7.27273182535637e-05
-2.43533302954907e-05
-4.02834368181993e-05
-2.49128554291828e-05
-7.56181429518864e-06
-6.29072524936807e-06
-4.07830541212141e-05
-3.31724830215768e-05
2.46597681918047e-06
-2.62274973375118e-05
-5.19144039044073e-05
-4.79681957218438e-05
1.85003874595583e-08
-2.71893860400838e-05
-3.81137821160756e-05
-2.31470621300604e-05
-5.16662719145103e-05
-5.23998834880053e-05
-4.94570190890804e-05
-2.5472892087266e-05
-4.35450280036702e-05
-1.03156953532697e-05
-4.70237764804869e-05
-1.95909388601287e-05
-3.43519334045912e-05
-1.02544235806953e-05
-3.22902162095544e-05
-3.76807671628498e-05
-2.54124956592354e-05
-1.34511786720666e-05
-3.19620011992209e-05
-3.50505313724464e-05
-3.75435003755239e-05
-2.84426297409106e-05
-4.70805693294173e-05
-3.04917756782763e-05
-2.99015021562628e-05
-3.39813627443302e-05
-6.09203658256937e-05
-1.0469188232766e-05
-5.31451644216955e-06
-2.388320278265e-05
-1.72507454700839e-05
-2.63428540043791e-05
-3.74083063445885e-05
-1.92084658837304e-05
-5.62282831951588e-05
-2.44510107370335e-05
-2.8638315486945e-05
-5.02012115435374e-06
-2.75198892885212e-05
-2.20620613148003e-05
-3.0571432249297e-05
-3.15862057654399e-05
-2.83862660545412e-05
-1.60390268867116e-05
4.71171266471817e-06
2.21455145112943e-06
-1.72411707138886e-05
-1.55131022875673e-05
-4.98800322134359e-05
-4.96730091853063e-05
-4.43829815287563e-06
-3.91919377935254e-05
-1.68987382929029e-05
-3.95249590764299e-05
-1.67817394155634e-05
-4.42518752466286e-05
-2.24862159230952e-05
-1.68623336820438e-05
-4.59102275040698e-05
-5.34822377444734e-05
-3.62385903113848e-05
-1.44487280442676e-05
-2.09804999889372e-05
-1.33548747327686e-05
-1.00305396947898e-05
-6.75834400202578e-06
-2.21043713540281e-05
-4.0487133442691e-05
-4.29377561763796e-05
-3.57218438928546e-05
-1.30646060392977e-05
-3.67675511695153e-05
-1.13508327109022e-05
-3.96228695539024e-05
-2.5561773086259e-05
-3.77212034825724e-05
-4.38984656551651e-05
-4.19887423119094e-06
-1.63975153741954e-05
-1.69137040823688e-05
-3.08634244932397e-05
-5.85757899655043e-05
-5.06188525113596e-05
-4.45470680121068e-05
-1.06000636845386e-05
-5.19637317397832e-05
2.55370491647633e-06
5.84263153288652e-06
-2.62188436355235e-05
-2.19849326633002e-05
-6.0675201957247e-05
-3.23747066192579e-05
-1.81422862170892e-05
-2.35162729868818e-05
-3.80387500645594e-05
-3.26621860040032e-05
-3.51498329075665e-06
1.2285512662675e-05
-3.108103865323e-05
-4.04953760477283e-05
-8.02158088607918e-06
-4.00217810491272e-05
-4.08782931125733e-05
-1.75139369624035e-05
-2.6877015746126e-06
-2.28960540797903e-05
-3.0845747313128e-05
-6.02054129876217e-05
2.97383290458685e-07
2.63559648702524e-05
-2.32426233499943e-05
-1.82551779021694e-05
-4.64887161923191e-05
-3.32893443358306e-05
-5.24812762569442e-05
-2.35249336220252e-05
-8.75690122285473e-06
-4.4051249258412e-05
-3.12848167146043e-05
-4.08825788097393e-05
-2.28817156322817e-05
-1.96177211773843e-05
-1.63313075783976e-05
-2.45454735599846e-05
-4.13475591629109e-05
-1.44678510789957e-05
-2.90948751404574e-05
-3.86356338777288e-05
-2.75128596158802e-05
-3.23857302782046e-05
-3.42340650849536e-05
-4.80239392246053e-05
3.16918503593763e-06
-1.51447962554554e-05
-3.07148599803724e-05
-9.60223907403617e-06
-3.42934769382159e-05
-2.79734341380137e-05
-5.66312770790143e-05
-2.56162275505995e-05
1.10510836723943e-05
-2.16974429631322e-05
1.45323707461653e-06
-3.30863673751601e-06
-2.82928535164172e-05
-3.5863601650905e-05
-3.43574999747224e-05
-2.4376912132335e-05
-1.20368913699846e-05
-2.73106575371583e-05
-1.79863178927911e-05
-1.20936137273131e-05
-2.43570502978779e-05
-4.26645258041413e-05
-3.61756283357304e-05
-7.19276612076882e-06
-3.6360572924849e-05
-1.33723712083878e-05
-2.01624883645773e-05
-5.3037678744973e-05
-6.22896942428361e-05
3.03875763626734e-06
-1.66209988765117e-05
-3.18183025755707e-05
-2.31091932810993e-05
-2.72769328487407e-05
-3.55085499113879e-05
-5.05577567497068e-05
-2.21343164203651e-05
-2.28896915392892e-05
-1.8851627200211e-05
-3.87692317097003e-05
1.29203391616416e-05
-5.39382526039745e-05
-4.18632032336552e-05
-3.81759955104249e-05
-4.9940923984487e-05
-2.91518364185493e-05
-3.69705200391219e-05
-2.85459712763793e-05
-1.98356478291898e-05
-1.56698038061165e-05
1.35315274459464e-07
-4.04750519141249e-05
-3.32968261830486e-05
-3.90158069296744e-05
-6.08941301639654e-06
-2.30165503897978e-05
-2.13460183895363e-05
1.69974233986756e-05
-2.35207315731733e-05
-4.4132302128786e-05
-2.60185763117544e-05
-3.87186466859206e-05
-4.07782289736769e-05
-8.29406133112527e-06
-3.21797686460165e-05
-3.14183182868872e-05
-2.8812455987682e-05
-8.6749881707627e-06
-3.90193140969917e-05
6.05665219402158e-07
-1.69046955961694e-05
-2.52478118718976e-05
-3.21470821608126e-05
-1.17143026317933e-05
-3.84806287535128e-05
-3.68503205901014e-05
1.52464837613498e-07
-7.59563170674176e-06
-2.23566479062734e-05
-3.90857877724565e-05
-5.94163602442201e-05
-4.92034057689547e-05
-2.80433669071686e-05
-2.23932936330985e-05
-4.21799257371341e-05
-5.25220315378518e-05
-3.45137720791026e-05
-1.93591866754042e-05
-3.05283898912477e-05
-1.90880665742063e-05
-8.36311336413581e-06
1.08933624599325e-05
-4.90914518959886e-05
3.83687656983164e-07
-4.35907430061995e-05
-2.55889408723237e-05
-1.87048440832596e-05
-4.49105665660095e-05
-1.31120150676287e-05
-2.46425663900284e-05
-2.44416273388947e-05
-1.79831070197068e-05
4.34224886153437e-07
-2.84525694495109e-05
-2.49995134433613e-05
-1.55222302723518e-05
-4.58288834358424e-06
-4.11264516794581e-05
-5.13782040488849e-05
-1.32138660322293e-05
-3.95177862906346e-05
-3.77711883585196e-05
-4.33014259961673e-05
-2.42317607124387e-05
-5.62109165975333e-06
-2.8229937540851e-05
-2.64957397991563e-05
-3.62430781370505e-05
-2.24649289518853e-06
-2.92977470933644e-05
-2.39148192992623e-05
-5.90488395058278e-05
-2.19476865749439e-05
-2.32034011641614e-05
-1.75320463954207e-05
-3.71297812657915e-05
-2.59795099117191e-06
-3.07080440686184e-05
-3.68567556884796e-05
-5.35816556696283e-05
-3.06805126565243e-05
-1.553922248741e-05
-3.25534933276903e-05
-3.47552996049263e-05
-1.25052420411551e-05
-2.14588468088143e-05
-9.03357649372551e-06
-2.38295158824032e-05
-4.68636501976874e-05
-2.77175895569003e-05
-3.03444345273573e-05
-3.87931924347353e-05
-4.5589250060743e-05
-1.09207546999739e-05
-4.84680841502662e-05
-9.98931921927578e-06
-2.76028940130836e-05
-4.22803111335041e-05
-3.32463316064193e-05
-4.9480769748169e-05
-4.10022419577219e-05
-3.82613042885857e-05
-9.11485817124565e-06
-3.20495622321357e-06
-1.6249711705787e-05
-7.59598716108173e-06
-2.75216220119056e-06
-5.12686063077032e-05
-2.78658597757695e-05
-3.34125870253272e-05
-3.58561111190478e-05
-3.94466870284905e-05
-6.57888455452359e-06
1.04338721976736e-06
-3.74141378359683e-05
5.88208583149061e-06
-6.40964970730951e-05
-4.13058826216552e-05
-1.43963442088676e-05
-2.59325334120691e-05
-5.30455336725943e-05
-3.21027289506446e-05
-5.57737910860523e-05
-2.50654787941708e-05
-1.6932879381986e-05
-1.08675581743978e-05
-1.91168949876663e-05
-4.72530933164459e-05
-3.69390697744825e-05
-8.33959312533889e-06
-1.98494026784376e-05
-3.02885917942038e-05
-1.37259166834514e-06
-2.40745813239017e-05
1.81266633589875e-05
-2.801423298776e-05
1.94837937254123e-05
-1.31236959274976e-05
-4.25272005316721e-05
-3.46150727989891e-05
-2.34874439223119e-05
-1.34154182504817e-05
-5.01954489448598e-05
-3.75997097443516e-05
-2.42051178161419e-05
-2.20587399068082e-05
-6.5156466515983e-05
-5.01082761760314e-05
-4.12182607176446e-05
-1.28933487657511e-05
-4.23132940350273e-05
-2.43503825005594e-05
-1.19114957594492e-05
-2.90067234137959e-05
-3.69755433526338e-05
-2.60609208731818e-05
-4.18263001317513e-05
-3.4894051039162e-05
-4.91702057263184e-06
-4.0117059489719e-05
-1.20697104295189e-05
-6.33699611890519e-05
-3.96432314292193e-05
-2.71709616691732e-05
-2.72087011644129e-05
-3.86931179293825e-05
-3.02456495606144e-05
-2.646104684805e-05
-3.4408283393347e-05
-1.18376346152951e-05
-1.05613833791383e-06
-5.4500313227334e-05
-4.15370724734005e-05
-3.080880381933e-05
-8.51632161468382e-06
-3.70645064970216e-05
-3.07528364360278e-05
-4.94687923440843e-05
-1.4086591488164e-05
-3.80622679781319e-05
-1.99345402992357e-05
-3.06584255181085e-05
-3.77633117326323e-05
-2.22619945284072e-05
1.83103399814592e-05
-3.18529812137591e-05
-3.81501327585702e-05
-2.54049488654107e-05
-1.01113518121705e-05
-7.59822835867926e-06
-3.92129865519665e-05
5.75682920771122e-07
-4.23308753338161e-05
-4.31646171493262e-07
-2.33226433650373e-05
-1.26980912391646e-05
-2.486058507159e-05
-3.01478761471212e-05
-5.17865022716498e-05
-2.45012461189937e-05
-4.70052440596553e-05
-3.8027063728413e-06
-1.199594616712e-05
-2.00703550197195e-05
-2.43490692411447e-05
-6.39484200030986e-05
-2.19521957999495e-05
-1.91940936491228e-06
-1.47443726352923e-05
-2.65700853333972e-05
-9.94859005036894e-06
-2.70250757790705e-05
-2.50462831406664e-05
-3.0943974896469e-05
-5.02785414738701e-05
-6.656398318464e-06
-3.4836754694218e-05
-2.01590672809017e-05
-4.91324849601967e-05
-4.66927364275796e-05
-3.1554009025192e-05
-2.17649327750085e-05
-1.43709378243408e-05
-4.33545130681903e-05
-2.89102421413522e-05
-3.37454114654645e-05
-3.97423016491166e-05
-1.99274908327754e-05
-3.18291234816797e-05
-2.30185485751605e-05
-5.49309723831805e-05
-3.17636107492012e-05
-3.06441713416519e-05
-9.29547635271698e-06
-2.83088287507384e-05
-3.46891986928832e-05
-4.99292300631897e-06
-3.39388047277701e-05
-3.56701648439739e-05
-1.37526390773666e-05
-1.77203381021107e-05
-2.991191684754e-05
-2.50151638640063e-05
-6.70893683865217e-05
-2.96156336938631e-05
-1.52327721905839e-05
-4.00049062772175e-05
-4.12673456114652e-05
-4.91089226343737e-05
2.66183107069001e-07
-3.93578168022151e-05
-3.66206094513437e-05
-1.11106728966951e-05
-4.29991318363215e-05
-1.6769354667073e-05
-4.42724307555414e-05
-2.05905354671293e-05
-6.67216890915361e-06
-2.14676988728567e-05
-3.06622984026413e-05
-8.05048726234812e-06
-2.16875549173342e-05
-3.52551491306965e-05
-2.07407952520181e-05
1.34638039772561e-06
-3.11971890472199e-05
-2.47473286256914e-05
-5.43181687818751e-05
-1.14398803005651e-05
-5.24576326161704e-05
-4.1506817411805e-05
-9.89280413650011e-06
-1.81518774658026e-05
-2.93121416289435e-05
-2.37201931457586e-06
-4.24183610834797e-05
-5.25999524454259e-05
-2.83125637353336e-05
-4.56632079774963e-05
-2.21676624179612e-05
-5.86737542693259e-05
-3.02458703154861e-05
-2.10193075877762e-05
-2.03330027578381e-05
-1.04674571982766e-05
-1.94948320044748e-05
-3.94588465156794e-05
-3.98775011096156e-05
-5.5146821444825e-05
-2.25825588435183e-05
-4.24936684981911e-05
-4.89538293650259e-05
-3.29201355419263e-05
-3.44263799087959e-05
-6.39197221905357e-05
-5.82246834586811e-05
-2.04621231838828e-05
-2.95404713476765e-05
-4.11472159034381e-05
-2.0026636051113e-05
-2.04885220250481e-05
-3.0235659353102e-05
-2.6175236800062e-05
-6.69345077390489e-05
-5.77924897398772e-05
-4.58504263042744e-05
-2.54385425460313e-05
-2.77447203833163e-05
-5.27491529667286e-05
-6.77852831789528e-05
-2.89979360679566e-05
-1.29170104154004e-05
-4.54029849834672e-05
-2.92882752281434e-05
-1.01469658341286e-05
-3.48348463923738e-05
-6.58376762118738e-05
-1.48642175478954e-05
-2.54290044412163e-05
-2.89708402498818e-05
-2.85271714465045e-05
-2.17207940795275e-05
-2.83179704533891e-05
-1.85415168233246e-05
-2.61825901168913e-05
-3.08079047432334e-05
-1.28234140639069e-05
-4.2419917208586e-05
-4.66077969326046e-05
-1.35676150580673e-05
-4.34119286305206e-05
-4.39768284197566e-05
5.74554222462857e-06
-3.8368250077045e-05
-3.45439780120898e-05
-6.24630253775504e-05
-2.54900757451352e-05
-3.758629970576e-05
-1.20438561957615e-05
-3.7926040119115e-05
-1.81298969279205e-05
-4.79885574723077e-05
-1.07222663215082e-05
-2.36120686865521e-05
-3.36391326405524e-05
-2.94504375256053e-05
-3.06581271779973e-05
-3.82657460919014e-05
-5.57954315038638e-05
-3.6725044750536e-05
-4.44885132027656e-05
-9.21399034074468e-06
-3.65374892690364e-05
-1.56071177608398e-05
9.187330239159e-08
-1.46795960574998e-05
-3.49423802613449e-05
-4.06154722380032e-05
-3.83365245564626e-05
-3.00871256652223e-05
-6.11650048574558e-05
-3.80831935225562e-05
-3.83496968858169e-05
-1.97179566903969e-05
-3.69649470492393e-05
-2.24193943920217e-05
-1.82974395963491e-05
-3.91580106750461e-05
-2.30088822650275e-05
-4.88920729837097e-05
-2.91280742736437e-05
-1.96084035845871e-05
-2.27141997054863e-05
-2.81374189235133e-05
-3.03896233489564e-05
-2.67278970867832e-05
-3.4966445774216e-05
-1.1672401623618e-06
-2.86090189263789e-05
-3.0069950438445e-05
-2.28096206557953e-05
-4.13739025874327e-05
-5.32669394556169e-05
-4.29024566475644e-05
-5.52789193055675e-05
-2.34676857465859e-05
-4.00490247250759e-05
-2.60749467874462e-05
-2.5049499396285e-05
-1.86617474028725e-05
-2.76244745922266e-05
-2.82792584254872e-05
-2.44499192352372e-05
-5.5760736970782e-05
-2.28556371410937e-05
-6.81435532299604e-06
-4.39438167550746e-05
-4.25504247158479e-05
-3.75130101514958e-05
-5.05916581806468e-05
-2.18596906773483e-05
-2.57482318849467e-05
-2.52281064146643e-05
-6.29481892697508e-05
5.75976659865199e-06
-9.58946763699541e-06
-2.00399895896761e-05
-4.21973860524716e-05
-3.92741929767377e-05
-3.02523000881638e-05
-1.0437920429992e-05
-4.47459810082575e-05
-3.26806900085642e-05
-1.84210172390994e-05
-9.93543759485992e-06
-3.71517480624145e-05
3.12381342252215e-06
-3.94339597627317e-05
-5.10485090883757e-05
-3.60662880307773e-05
-4.05271692087325e-05
-1.02766965022724e-05
-3.44386566219885e-05
-8.95979640202866e-06
-8.26493024213033e-06
-2.66637836899088e-05
1.65364651647143e-06
-2.90513130071608e-05
-5.01559272932393e-05
-3.39471261807582e-05
-1.25537080673111e-05
-1.71010521933076e-05
-7.03290400909139e-05
-3.34787157897848e-05
-1.7076624308027e-05
-3.2233202230651e-05
-3.41187483101024e-05
-3.11200079438272e-05
-2.23576467939136e-05
-2.10827747302535e-05
-5.69144754847985e-05
-1.76100527107075e-05
-2.99167637019816e-05
-8.5196376879284e-06
-1.89586761806539e-05
-2.02614383233344e-05
5.583435383598e-06
-7.67885024015211e-06
-2.73003080088278e-06
-4.23470538293743e-05
-3.4400753331983e-05
-4.87544914996846e-05
-3.00891873082737e-05
-1.6655470252285e-05
-1.17029476990422e-05
-7.49344539934218e-06
-3.07645884893681e-05
-2.31489873388547e-05
-1.83108898485206e-05
-2.58048968034342e-05
-1.77865523821759e-05
-5.0814380546866e-05
-3.73772025398226e-05
7.94451543626094e-06
7.91981426390819e-07
-2.94614912650926e-05
-2.82977198226524e-06
-2.05127225027615e-05
-1.02798852051692e-05
-3.58444870921546e-05
-4.98333781806886e-05
-6.57155159395233e-06
-3.93612769978672e-05
-2.76688132936529e-05
-5.66632867599805e-05
-2.47755648701043e-05
-4.86284294509036e-05
-4.89393818835889e-05
-1.74136364763647e-05
-2.96872929464382e-05
-3.92895990455785e-05
-4.02764336907074e-05
-2.08391280337827e-05
-3.63401481462708e-05
-9.63566205154242e-07
-3.14277780890358e-05
-3.63857098139635e-05
-2.33542186397147e-05
-3.30611772418312e-05
2.85555159192405e-05
-2.50016592059223e-05
-4.92739163183157e-05
-3.22468798240694e-05
8.52920688899494e-07
-3.36985282851406e-05
-2.43950054539396e-05
-1.94474075231924e-05
-1.04585737604563e-05
-4.60544807464026e-05
-3.71835729958771e-05
-4.61521191606816e-05
-5.83020169691132e-05
-2.48016218531965e-05
-7.99693984010112e-06
-1.16079150082363e-05
-5.115292120536e-05
-3.14105832024687e-05
-5.30459158545876e-05
-3.2833895930862e-05
-3.62998378932146e-05
-2.18280037834167e-05
-2.13380460260429e-05
-1.87613633888535e-05
-4.17999911004148e-05
1.67972709499487e-06
-4.99993400259182e-05
-5.78010845820211e-05
-3.90942232839898e-05
-4.77628817803083e-05
-3.40976899264139e-05
-3.10193090030221e-05
-4.63110007788719e-06
-1.11745032663949e-05
-8.9293616711206e-06
-1.35401386068321e-05
-1.2316376054548e-05
-1.02520342208384e-05
-1.60987282026333e-05
-3.18683643211958e-05
-2.24822023265239e-05
-3.04376310606282e-05
-2.14016173337294e-05
-2.97910018840143e-05
-1.9712074148766e-05
-2.85963809386547e-05
-5.16842906539807e-05
-4.32989143893358e-05
-4.79196005543523e-06
-4.12622913119595e-05
-1.05484306599125e-05
-3.16774202195162e-05
-1.9318775456463e-05
-5.19495127071634e-05
-6.18890294619759e-05
-2.57378325421492e-05
-4.39027505945609e-05
-1.46896793717669e-05
-5.29087043274838e-05
-3.26990850255809e-06
-8.97184331665319e-06
-1.48453934103072e-05
-3.95296008589136e-05
-4.55546593635617e-05
-6.21436971025419e-05
-1.75743356870432e-05
-3.44660834786547e-05
-4.54442965729389e-05
-3.50375935563659e-05
-2.64611793954173e-05
-7.16863008416176e-06
-2.84589721122844e-05
-5.94963163982165e-05
-1.38041969294087e-05
-9.38743782945731e-06
-3.79641599411953e-05
-1.79336151497435e-05
-3.4908904591209e-05
-5.97383814052812e-06
-5.36372189665027e-05
1.0295044548478e-05
-2.88312713459191e-05
-5.77996506116261e-06
-4.87993777947299e-05
-1.7031124952141e-05
-3.16083053896401e-05
-2.02069215914527e-05
-2.53840755410675e-05
-3.96475598988456e-05
-9.61437942623945e-06
-4.41588035731189e-05
-4.24008233752171e-05
-3.47879100396747e-05
-2.64637875942928e-05
-2.21095719610857e-05
-4.76801553092199e-05
-3.34344534901902e-06
-1.92779445552146e-05
-6.74804292816343e-05
-4.0246400864675e-05
1.28422167326825e-05
-4.67950815662587e-05
-1.39997690130474e-05
-1.25989926099243e-05
-4.16171335916693e-05
-3.80651753967546e-05
-3.61088131681673e-05
-9.37876629714952e-06
-4.99174605861716e-05
-1.79828415921098e-05
-2.51053541776377e-05
-2.1599437542983e-05
-2.57550965631999e-05
-4.22666017062678e-05
-3.1893081396283e-05
-2.61233591136058e-05
-4.49645907035586e-05
-3.19369411558714e-05
-2.34920841503277e-05
-2.63500254923764e-05
-4.93165981033887e-05
-2.9954334729106e-05
-3.00521358188926e-05
-1.63930169860808e-05
-3.5520488700807e-05
-5.92808638532951e-05
-4.20406945337405e-05
-4.70975564734323e-05
-2.7554829953352e-05
-2.23528740192419e-05
-4.65444007778351e-05
-3.29094923613606e-06
-1.92340327360279e-05
-3.85600770061153e-05
-1.20441642651627e-05
-1.013851779118e-05
-4.662540330503e-05
-4.6135763960225e-05
-7.7295211297334e-06
-2.30558768655144e-05
-3.24808713682133e-05
-2.78324437550694e-05
-2.88084334666073e-05
-3.14386089947365e-05
-5.73386092371922e-05
-3.49795508502085e-05
-3.10517554495552e-05
-2.9073191558238e-05
-3.20169264560829e-05
-1.13983557909735e-05
-6.72588833943122e-05
-2.73871808158349e-05
-1.09600275741909e-06
-1.45310603628127e-05
-8.11042169806634e-05
-2.44162121730452e-05
-3.76502872887546e-05
-4.4767615147401e-05
-2.53551533949449e-05
-3.72891095301364e-05
-2.82740956830345e-05
-4.28349456910548e-05
-2.22899724209047e-05
-1.89793925314914e-05
-4.0492697372747e-05
7.82276714862518e-07
-2.83872963829206e-05
-3.46573823480945e-05
-2.8571382372704e-05
-2.70190497112838e-05
-7.15889223441923e-05
-9.55767331953892e-06
-4.5440942637521e-05
-3.13935083590846e-05
-1.52396210316276e-05
-4.26332888467561e-05
-4.56988462639257e-06
-5.14965184530132e-05
-2.64799387820503e-05
3.99801924306922e-06
1.80842783468e-06
-3.66303253039154e-05
-1.46567268003238e-05
-1.15917750233371e-06
-2.95023659893105e-06
-2.10645388205701e-05
2.57655710418099e-06
-2.12574242285788e-05
6.32171410944909e-06
-7.07775309304789e-06
3.04416924642211e-06
-5.17414371883006e-05
-5.0942917656951e-05
1.01408238713696e-05
-1.61269711386931e-05
-2.39983653532601e-05
-7.32232007408615e-05
-1.33934397802918e-05
-7.51332727475817e-05
-5.49624379768411e-05
-4.29056767889493e-05
-2.85296187944437e-05
-2.69279822916059e-05
-3.93294014927281e-05
-2.97588382607786e-05
-2.07836212274177e-05
-1.60956923833148e-05
-1.48944298330325e-05
-2.37358131362134e-05
-4.51635284124549e-05
-2.4686533869575e-05
-4.77301449383475e-05
-2.99280731461469e-05
-7.26873090584883e-06
9.39530620675415e-06
-3.04602117411178e-05
-4.94575416229577e-05
-2.05060234269118e-05
-3.34764013409086e-05
-2.79046106944394e-05
-2.44405283231148e-05
-2.58595572175317e-06
-2.75560231251589e-05
-3.5730478723373e-05
-1.97304568820399e-05
-2.68050076824745e-05
-3.00514919514337e-05
-1.61185073762825e-05
-2.28718105852337e-05
-5.29423290883889e-05
-5.51920129660512e-05
-2.22874699309608e-06
-1.37670729183456e-05
-3.92194341940057e-05
-5.3810318194858e-06
-2.02675524518299e-05
7.74629156219682e-06
-3.39668784263289e-05
-2.9183642875317e-05
-2.47910912807408e-05
6.84696772081663e-06
-4.00656440263634e-05
-2.07507112721029e-05
-7.87574702432712e-06
-1.55530846564336e-05
-3.25897339221734e-05
-4.03048088157013e-05
-5.2897611636238e-05
-3.641883026182e-05
-4.3670895817946e-05
-3.33108488987793e-05
-2.24910900770639e-05
-2.54013812323362e-05
-3.31350223904759e-05
-2.46625282676356e-05
-2.00759397312618e-05
-2.31353841491002e-05
-5.64177703602127e-05
-1.59938521109553e-05
-4.49389089540319e-05
-8.25155393903754e-06
-3.78897469741629e-05
-1.95253141632791e-05
-8.73966132491392e-06
-5.13230775747609e-05
-1.89958113405827e-05
-3.17877326919445e-05
-4.03794305146252e-05
-3.79377771409153e-05
-3.52112990241791e-05
-1.87582114879269e-05
-1.06909960043536e-07
-2.17038036406715e-05
-6.15759710408087e-06
-4.1720228988476e-05
-2.18388373551697e-05
-2.88031218843008e-05
-8.5866656839055e-06
-3.16389541146824e-05
-1.94978226629522e-05
-1.77585199996683e-05
-3.19665243770852e-05
-6.97752534065299e-06
-2.72193396204629e-05
-5.81830304116027e-05
-3.36727159687241e-05
-2.5076110852904e-05
-3.2048499214008e-05
-1.96601000512571e-05
-3.64940021367853e-05
-3.86521141432846e-05
-1.8848171537081e-05
-3.20332039204872e-06
-1.94734925753927e-05
-5.18901164998726e-06
-2.91383785226148e-05
-2.20443333498271e-05
-9.94361114338827e-06
-2.5132705349641e-05
-4.00794750145435e-05
-7.8798033026167e-06
-1.11268538003417e-05
-1.64962988560867e-06
-1.55510390650199e-05
-1.77222506375257e-05
-4.70129704684203e-05
-7.53357200430968e-05
1.92443732865715e-06
-1.47887569943925e-05
-2.38917835638217e-05
-2.3462151126512e-05
-5.5441058588696e-05
-1.35769022991356e-05
-2.34751662232337e-05
-4.57718006943525e-05
-1.44239389646827e-05
-3.18344203695559e-05
-5.6819048181548e-05
-2.45711940808859e-05
-2.92263021737382e-05
-3.33931954401082e-05
-4.57271631889562e-05
-1.37924491641482e-05
-3.42400841457192e-05
-6.49302624222506e-05
-1.6169194108645e-05
-7.7113515667957e-06
-3.53329910072645e-05
-3.00068510169256e-05
-2.59646224580312e-05
-2.80202606340062e-05
-5.48758500769045e-05
-1.69032153320655e-05
-8.61767551493844e-06
-3.54737892184525e-05
-3.35251217531923e-05
3.39211774796795e-06
-5.47536853215001e-05
-4.73707009316869e-05
-6.74673627845688e-05
-3.56814011118686e-05
-5.99842827060422e-06
-3.72163844782946e-05
-2.72241831613423e-05
-1.95597573972493e-05
-1.33938220344744e-05
-4.11678297264933e-05
-2.7545367122621e-05
-1.20040020326101e-05
-1.97223700892671e-05
-2.99010155977297e-06
-3.57014000528548e-05
-2.0523399787381e-05
-2.11594128311125e-05
-2.65284518998608e-05
-2.85239177591474e-05
-4.43023282994632e-05
5.44098412934549e-06
-2.27374677390202e-05
-1.6223788425833e-05
-4.23699231173826e-05
-2.09336560651017e-05
-1.89678082927522e-05
-3.68849654414003e-05
-1.49849056405581e-05
1.61532397245599e-05
1.27502464776254e-05
-4.35565464166383e-05
-4.81010329020253e-05
-1.79716566143162e-05
-2.67901093709878e-05
-1.88214965763645e-05
-2.71191957123596e-05
-3.05174694938235e-05
-2.78845706618874e-05
-2.69237837588806e-05
-4.30023729074972e-05
-4.33947995188751e-05
-1.74893014793025e-05
-2.96392839987677e-06
4.78993134446554e-06
-3.7533323133083e-05
-7.33614092377698e-05
-2.78290138023228e-05
-7.01460464475474e-05
-3.03137644746259e-05
-4.84425629621922e-05
-3.92457148632584e-05
-1.3791223149767e-05
-2.39332996995872e-05
-5.04086718748099e-05
-1.60004387708916e-05
-3.07315352571436e-05
-3.09140772212573e-05
-3.5470568310123e-05
-1.026253942552e-05
-2.97366588610764e-05
-5.4963187790979e-05
-1.24388098085185e-05
-1.97143707449522e-05
-4.98485980682067e-05
-2.7281878009449e-05
-3.75312159529661e-06
-3.28476905219155e-05
-1.19893562825298e-05
-2.9520528177792e-05
-2.36792541973396e-05
-5.44274781356655e-05
-3.18440629976197e-05
-3.55181711712448e-05
-4.06836111579691e-05
-4.48279634537666e-05
-3.88996968190181e-05
-4.21544987327486e-05
-2.43750408406639e-05
-2.82995588676509e-05
-2.20600572773272e-05
-4.64692029480987e-05
-2.48338213308498e-05
-6.59580742621969e-05
-4.1736089017202e-05
-1.20448048677985e-05
-5.76837895106717e-05
-2.70318901250797e-05
-4.76508695008568e-06
-4.16500217199682e-05
-7.8518704322163e-06
-1.31304944911354e-05
-1.32389085289731e-05
-2.62048341596924e-05
-6.16945785156149e-05
-3.84199292161043e-05
-9.33627419863781e-06
-2.62251398897547e-05
-3.28637520321213e-05
-3.5896998602976e-05
-2.00077371334455e-05
-1.56539981168726e-05
-2.2680702386145e-05
-2.50763909372791e-05
-4.0187675092377e-05
-3.52514790216804e-05
-2.59678246950505e-05
-3.13621170220678e-05
-2.64215513440318e-05
-5.62835757628626e-05
6.20952779437233e-06
-4.90217369415417e-05
-4.39398766381132e-05
-1.98246523867964e-05
-1.60113722588522e-05
-2.96687423938913e-05
-3.61325494911676e-05
-5.42857935988372e-05
-1.52337525102387e-05
-5.02375991317859e-05
-5.19648012169748e-05
-8.8810822629801e-06
-4.5153725046228e-05
-5.69625154454996e-05
-3.83456023427602e-05
-2.02546189530019e-05
-4.53937995355731e-05
-2.74870789951148e-05
-1.93236884214979e-05
-1.17170537924659e-05
-2.15323686250093e-05
-3.4729907735556e-05
-1.17778456833144e-05
-3.7595223819168e-05
-4.95949122064226e-05
-3.4209345435377e-05
-4.93062419051291e-05
-3.46064706271787e-05
-2.96134386612805e-05
-4.22857071466106e-05
-5.116032616974e-06
-8.37460225925115e-06
-4.33874138606263e-05
-1.50790427399735e-05
-2.20954244009869e-05
-2.4994465451314e-05
-1.21727132289851e-05
-2.08679816152476e-05
-2.69792697958122e-05
-2.18893411481655e-05
-1.7856461942236e-05
-2.00571271532676e-06
1.71678863775455e-05
-2.8293242930445e-05
-7.22141365803247e-05
-3.8280840914679e-05
-2.27209586556486e-05
-2.21913202411636e-05
-4.07697782569955e-05
-4.54053018116889e-05
-1.68122891510979e-05
-1.81204297938278e-05
-1.78536629199504e-05
-1.17838939508389e-06
-3.74800627918744e-05
-1.16986676860566e-05
-3.83777009805946e-05
1.38605686983241e-06
-5.84697379854772e-05
-3.05301958475066e-05
-3.63953854239273e-05
-1.10463683308169e-05
-9.83307450190643e-06
-3.53722648313042e-05
-3.35368896791913e-05
-5.0758024019049e-05
-6.10171467818039e-07
-1.47314145394815e-05
-2.78927515620757e-05
-5.83279197621347e-05
-2.9985009089498e-05
-3.91451405823054e-05
-3.34642016999322e-05
-9.92091468140239e-06
-3.51879993215635e-05
-4.04385192349489e-05
-3.24127705887979e-05
-3.58028290656946e-05
-3.48896643910099e-05
-1.27401602105882e-05
-2.98680001993461e-05
-3.21514703751604e-05
-5.22330494145647e-05
-1.94570183387778e-05
-2.76330871183533e-05
-1.58460238788657e-05
-2.81067709164284e-05
-2.22955446758083e-05
-3.00532548186592e-05
-4.69633302475228e-05
-2.69862254277875e-05
-2.04975056046898e-05
-4.28230098622857e-05
-2.76822913262398e-05
-1.51013636108917e-05
-5.64640625719208e-05
-4.21430999134476e-05
-4.23400019704147e-05
-6.99164965440324e-05
7.53233866842088e-07
-2.51881915516426e-05
-2.82748560882679e-05
-1.94133368603509e-05
-5.28887287164985e-05
-3.40729621768406e-05
-5.44761295247267e-05
-4.84660855948105e-05
-5.4939844151026e-05
-2.26017519551967e-05
-1.37946019035504e-05
-3.74981988718481e-05
-2.46708471478941e-05
-2.411995234724e-05
-8.32009076073687e-06
-3.05128469912116e-05
-2.28607278256395e-06
-2.47872343262558e-05
-1.56662869828122e-05
-3.71792753101977e-05
-4.97952263498406e-06
-2.81341502769111e-05
-2.39553485533615e-05
-5.07256385248566e-05
-2.95422095413764e-05
-4.27325137421852e-05
-4.50794993136514e-05
-1.26630841297024e-05
-2.0969385548283e-05
-1.12247558990143e-05
-2.73558474211393e-06
-1.94066141044752e-05
-2.88316245172958e-05
-4.56616291049773e-05
-2.99333044909962e-05
-2.36037627712592e-05
-4.27733046887177e-05
-1.59661889134929e-05
-5.26807557030957e-05
-1.93504663807845e-05
-1.55914543882702e-05
-2.72763846964645e-05
-1.95556893922347e-05
1.8475516331086e-05
-8.10018589741678e-06
-1.70837429437789e-05
-2.8179379847086e-05
-3.32154999606016e-05
-3.14350720106823e-05
-3.00747947135009e-05
-2.79238210287617e-05
-2.29555540261383e-05
-3.772567579331e-05
-3.62950212283236e-05
-2.06448493328281e-05
-1.90004025269948e-05
-1.25998020606078e-05
-3.70735752721439e-05
-5.3777524748378e-05
-2.72869875050348e-05
-4.02660022195832e-05
-3.02104740162505e-05
-5.4712232578659e-05
-1.60475222992474e-05
-3.86177732239045e-05
-1.61207216124504e-05
-8.90328795781073e-06
-6.10393264721068e-06
-7.35380347038104e-06
-7.06428036720748e-06
-1.14605717482065e-05
-3.17565895641453e-05
-3.99328659238417e-05
-2.55689586169144e-05
4.25463157451148e-06
-4.35626788168143e-05
-2.3096603370418e-05
-3.9444369038227e-05
-1.33435479922955e-05
-4.10443761123206e-05
-3.50043073035544e-05
-1.8449336903265e-05
-4.63509418601872e-05
-4.62974115257561e-05
-2.44393473585839e-05
-5.0585853194713e-05
-1.33685074183494e-05
-5.17537072133052e-05
-4.6088245529647e-05
-3.59285853188498e-05
-6.24183394545015e-05
-3.77526960067053e-06
-3.27235145638351e-05
-2.16238786010063e-05
-3.86768814574349e-05
-2.82547019223311e-05
-3.05733505270864e-05
-4.18113446482588e-05
-2.11821674926534e-05
-1.62702937625157e-05
-2.41679001685748e-05
-1.90182487730351e-05
-4.44883852811769e-05
-3.69503063569241e-05
-1.22017796522116e-05
-2.454436414534e-05
4.32280561613693e-06
-1.10148394437896e-05
-6.29587786230588e-05
-2.11813228807074e-05
-6.51220075046591e-06
-2.85999866352377e-05
-3.5934261422981e-05
-3.27210487303077e-05
1.91285025553342e-05
-3.35846878180655e-05
-5.5831235971004e-06
-1.13797445011584e-05
-3.0180501486608e-05
-2.29335097923032e-05
-5.27192708484117e-05
-1.54668196915512e-05
-4.65716975294779e-05
-3.19257736994084e-05
-4.54684085478901e-05
-1.36509799969073e-05
3.24849460801086e-06
-1.31427016906788e-05
-1.45835217137799e-05
-1.99950857240779e-05
-8.01890952592007e-06
-5.09940893004363e-05
-2.34909565447423e-05
-4.89156965936938e-05
-4.98687608287206e-05
-5.67584068657937e-05
-6.74131343805386e-05
-3.5081159599655e-05
-2.47461069240133e-05
-1.07650130935864e-05
-3.66428753095724e-05
-2.1287154468217e-05
-1.9544795057218e-05
-1.03206157560746e-05
-1.54075764545747e-05
-2.55280163758693e-05
-3.98404279526902e-05
-3.91869839954553e-05
-1.51450235103006e-05
-3.5111333807837e-05
-2.95438644176871e-05
-2.7179644103493e-05
-1.80952513916498e-05
-4.36533426104691e-05
-4.83812055768422e-05
-3.77397527690285e-05
-8.28431835748141e-06
-4.57986625379974e-05
-2.20807848739754e-05
-1.95390040946378e-05
-3.11841483272719e-05
-1.2456561772626e-05
-2.79641821436909e-05
-6.14034199908622e-05
-2.16514416275358e-05
-1.41150485179632e-05
-4.99414778250038e-05
-2.48829289931906e-05
-5.54558290738039e-05
-2.6805180300918e-05
-6.01872605925033e-05
-3.13602053208443e-05
-2.68080350982473e-05
-4.84524358402888e-05
-3.61266686762408e-05
-2.21591809155229e-05
-4.91967855329866e-05
-4.25356648577504e-05
-4.76708385767063e-05
-2.91835297291103e-05
-3.58126766601307e-05
-4.31118918864051e-05
-2.3217909151088e-05
-3.22901937863658e-05
-3.34154256469133e-05
-3.28777441073122e-05
-4.50334557344807e-05
-2.96754943525038e-05
-3.28684574084522e-06
-4.36026635722826e-05
-6.92649639281256e-05
-3.58055788013985e-05
-3.86303533102356e-05
-3.31654478353181e-05
-1.13755631010888e-05
-1.65294853922172e-05
-5.43791739837438e-05
-3.9782517991153e-05
-5.64562922306552e-05
1.19772313319877e-05
-1.88952243401478e-05
-4.30486062915487e-06
-3.17732300976474e-05
-3.32664069457554e-05
-1.80462794693589e-05
-1.41053035561904e-05
-9.72695929871073e-07
-1.93673907471767e-05
-3.29951086489916e-05
-3.11383794814993e-05
-3.77266194546068e-06
-2.23219579317195e-05
-1.53848599932556e-05
-1.10574189988977e-05
1.0191117139153e-06
-5.19958731158363e-05
-2.84533109430173e-06
-2.30920794602382e-05
-3.51597244572131e-05
-2.4092358792604e-05
-4.02364366972404e-05
-3.40948645607732e-05
-4.18655575549106e-05
-1.64084931703202e-05
-3.6486985871516e-05
1.1650618948927e-06
-1.90537030854588e-05
-5.77454368849411e-05
-3.0792577655544e-05
-1.60819273773045e-05
-2.05996909962741e-05
-3.71074938744497e-05
-1.01432500857785e-05
-1.04583521113485e-05
-4.22637678021297e-05
-2.72713022403975e-05
-2.70946246659934e-05
1.28121674045812e-05
-1.33728263063781e-05
-5.6394779788371e-05
-3.46547639071751e-05
-3.82225967852528e-05
-2.51387755264248e-05
-4.73108799239032e-05
-4.29108641952174e-05
-4.20969569392435e-05
-3.06476029926471e-05
-1.44082548096679e-05
-3.84061299898723e-05
-5.1276930562354e-05
-1.75572397631517e-05
-1.44173997670095e-05
-2.05984191776447e-05
-1.17176284300423e-06
-2.84923497022564e-05
-3.13528217459492e-05
-3.5686152763088e-05
-2.52265002708003e-05
-4.69829443112554e-05
-5.38175108008124e-05
-2.77958871447556e-05
2.40908315664959e-06
-3.15410987406137e-05
-4.66122895205234e-05
-2.04733023252928e-05
-8.34135537615825e-06
-7.41624648919279e-06
-1.44141653056925e-05
-7.05710377956159e-06
-5.25836302362856e-05
-3.24998495306736e-07
-2.11893923051489e-05
3.48939813047833e-06
-2.17996361825348e-05
-2.91891046016903e-05
-2.94537889053194e-06
-7.36102905308873e-05
6.29679264800654e-06
-3.33835597297039e-05
-3.61433565453298e-05
-3.17317791326449e-05
-4.57777539393015e-05
-2.45332097950202e-05
-1.86139263489308e-05
-3.37895260747997e-05
-1.73825931662892e-05
-5.25097093142828e-05
-2.49947928711292e-05
-1.02338098119109e-05
-3.33966618537035e-05
-3.17184752094396e-05
-4.40712754391734e-05
-3.58775301881072e-05
-3.88919926941393e-06
-1.67956678298885e-05
-2.61718992822903e-05
-3.74963642854864e-05
-5.83075650162661e-06
-2.81549102087621e-05
-2.79235596421192e-05
-3.06072065009323e-05
-2.57422300771824e-05
-3.59772062280841e-05
-4.41728427152844e-05
-3.93185104912141e-05
-4.23701545354887e-05
-2.6667037480905e-05
-2.30282215968157e-05
-6.69707745783466e-05
-2.18943850261566e-05
-3.56722966381954e-05
-4.31505640878698e-05
-3.85572634982063e-05
-2.19485422481897e-05
-4.36225370354015e-05
-1.06219549153983e-05
-5.45180945132045e-05
-6.24277354225417e-05
-1.65800521505992e-05
-4.49857973044083e-05
-2.94874845169081e-05
-4.64754713185201e-05
-9.1799650216959e-06
-4.35663917808002e-05
-1.36630711253453e-05
-3.58216834866102e-05
7.23356307768169e-06
-3.46388223555154e-06
-5.73437359933131e-05
-7.70880373353131e-05
-1.76563591051172e-05
-3.04887404147473e-05
-4.94316156026106e-05
-4.93733891090995e-05
-2.57750899890359e-05
-3.45816363787125e-05
-3.33170079046184e-05
-4.6528654382165e-05
-2.03144863864016e-05
-3.42115000763393e-05
-1.53442510665716e-05
-2.50473028342248e-05
-1.10817200515325e-05
-1.3835686000448e-05
-1.82807184223602e-05
-5.00997444268062e-05
-8.36591921050099e-06
-5.90788980259671e-05
-5.42383186032529e-06
-3.4425644975022e-05
-1.47490936991179e-05
-1.72991653239589e-05
-3.38176557652939e-05
-2.43045988341942e-05
-1.92793231562859e-05
-1.32039982184055e-05
-2.75878226431359e-05
-1.02540222920119e-05
-1.10238783074057e-05
-3.04635211781053e-05
-3.26332529008801e-05
-6.37668310356611e-05
-3.60180297089627e-05
-2.32429122126072e-05
-3.71783907394057e-05
-2.45216772755941e-05
-5.38640766349383e-05
-1.92699596921979e-05
-4.19087064978835e-05
-1.59474210262722e-05
-3.34850614588695e-05
-4.45118432539387e-05
-2.45252346299194e-05
-4.79897678687869e-05
-5.50195383032647e-05
-2.60871590361731e-05
-1.19347741125884e-05
-3.6047061404008e-05
-2.36425335392346e-05
-4.17826470247423e-05
-5.28833892008219e-05
-2.74041803480868e-05
-2.29201664273764e-05
-4.41037381288093e-05
-3.35281352051777e-05
-1.93005074562279e-05
1.44909565751742e-05
-3.23575089729448e-05
-4.55920308925187e-05
-7.51616966220832e-06
-2.40702193252626e-06
-2.94555607705398e-05
-1.97719470232371e-05
-4.85199703086651e-05
-3.62115913410358e-05
-1.94906216754761e-05
-3.12142231868727e-05
-3.14748371420494e-05
-3.4122464954107e-06
-6.69003343454089e-05
-2.82335231205088e-05
-9.28333909399483e-06
-6.08574274851084e-05
-2.98296338155636e-05
-3.19015078923954e-05
-2.49703740127102e-05
-3.56324010816514e-05
-1.45893255729145e-05
-4.27306734435166e-05
-1.9673932856656e-05
-2.61940667858779e-05
-2.5847984859743e-05
-2.41185367830556e-05
-3.04076791392096e-05
-2.76648560208694e-05
-1.86598987422943e-05
-2.39049033007905e-06
-1.15106031894668e-05
-1.99699155199096e-05
-4.09966805416344e-05
-4.49108981316256e-05
-5.17324029820354e-05
-2.69850913997046e-05
-5.94097677842615e-05
-2.38218037753748e-05
-3.62212197626409e-05
-2.07884775843059e-05
4.82019194262743e-07
-3.72155887584082e-05
-2.06612814314121e-05
-2.41552291181836e-05
-6.43045562471759e-05
-3.64492969537462e-05
-3.96153527224559e-05
-3.86828423700647e-05
-4.93586683361276e-05
-3.80372171788946e-06
-1.45319095692358e-05
-2.72466033306049e-05
-3.33921501326749e-05
-1.88486756337857e-05
-3.30420892925381e-05
-4.63387940182441e-05
-2.32238010158126e-05
-8.98875767863484e-06
-6.25515092056416e-05
-2.70310512517597e-05
-4.40377169470698e-05
-2.48799772817871e-05
-2.3930767159618e-05
-1.65168081406729e-05
-1.80614469414262e-05
-2.15021913540712e-05
-2.65234427229882e-05
-3.11470619920914e-06
-4.57591808282746e-06
-3.35254125791693e-05
-3.59843136445368e-05
-1.42061900912288e-05
-6.46777726922986e-06
-3.75762438219622e-05
1.55769982862499e-05
-3.82347269970853e-05
-4.34257883667785e-05
-4.05803855723183e-06
-4.05379631981352e-05
-2.77176088799461e-05
-5.88480742080671e-05
-2.69378242852353e-05
-3.62133332036501e-05
-2.59203876096557e-05
-1.42808814321771e-05
-2.66459826162657e-05
-3.49322927678214e-05
-1.85095593494356e-05
-9.57600591503523e-06
-2.85155189360236e-05
-5.72366017052233e-05
-4.65327238354922e-05
-2.1106643376647e-05
-2.53636103191132e-05
-7.2056306299791e-06
-2.88962495116946e-05
-1.05791861019286e-05
-6.04796029476295e-05
-2.68789310291381e-05
-1.88264480356951e-05
-2.51251938963545e-06
-1.56352237123697e-05
-2.60039471281486e-05
7.77371833648508e-06
-5.67865274417752e-05
-2.03129395972459e-05
-3.20412294398084e-05
-5.63882594453356e-05
-5.18229777345763e-05
-3.28155845243514e-05
-3.72895386988346e-05
-3.89164313228207e-05
-4.57562179106856e-05
-2.45639011139321e-05
-3.29207518365854e-05
-3.44398774852233e-05
-1.89261360853775e-05
-2.16943255777721e-05
-2.97580229941392e-05
-5.1727290868602e-05
-4.20311676762215e-07
-1.53304178523019e-05
-3.17227023365498e-05
-1.91975508348792e-06
-2.72903909581031e-05
-2.43404959772338e-05
-2.76593447857527e-05
-3.7714523748678e-05
-1.00184490012865e-05
-4.14642531950405e-05
-3.7300433671078e-05
-5.34897913862341e-05
-3.3968172450207e-05
-1.2903789514911e-05
-1.06166682052273e-05
-1.69703466916313e-05
-3.32490376794662e-05
-2.96212823350284e-05
-2.7880042402616e-05
-3.78157860544416e-05
-2.49197614981069e-05
-8.69458313029563e-06
-1.91223352334307e-05
-1.12763688628979e-05
-1.40721234215219e-05
-2.31090146587457e-05
-2.75609178584174e-05
-5.9924536271496e-06
-2.04929303537938e-05
-2.01290057537114e-05
-4.30431175794619e-05
-1.31673693321438e-05
-5.00327621603952e-05
-9.15330905943921e-06
-6.30832964833056e-05
-4.66848103677527e-05
-1.8437256365824e-05
-2.72956211835123e-05
-3.74646678477379e-05
-2.12314667785892e-05
9.48741344622124e-06
-2.18267456388376e-05
-3.92421662129501e-05
-4.26819170542409e-05
-1.72690974431195e-05
-2.10731184128017e-05
-3.12702042788875e-05
-2.20855402403871e-05
-2.71220325564402e-05
-4.84119193057815e-05
-2.4776584044395e-05
-2.60382160445384e-05
-4.12352403626437e-05
-4.21427718716393e-05
-2.69306872644028e-05
-8.68221439573828e-06
-2.20463054369728e-05
-1.85289062525026e-06
-3.59133892385556e-05
-2.7522041952861e-05
-3.85009581505415e-06
-3.25809179435303e-05
-3.60182068986821e-05
-7.85745893993155e-06
-2.44886868015262e-05
-4.06541089338493e-05
-5.67454321601853e-05
-3.525336433047e-05
-3.2437831796655e-05
2.78121113137592e-06
-1.79408297414139e-05
-2.34728375925815e-05
-3.39758530724482e-05
-3.69516390374984e-05
-2.52297828815261e-05
-5.21532865642835e-06
-7.41985704401149e-05
-4.2543633532376e-05
-3.25083851831431e-05
-2.52042633775638e-05
-5.63910191411452e-05
-4.1373019110394e-05
-2.33282273540626e-05
-5.07443383669874e-05
-5.39543086670494e-05
-2.79009508860434e-05
-1.51254960628971e-06
-2.10829607373169e-05
-1.85942827025533e-05
-3.10173646387444e-05
-3.69911705021674e-05
-1.87038140630925e-05
-6.38098761440495e-05
-7.14607860373369e-06
-4.96414290947866e-05
-3.15733991612581e-05
-2.67318171828631e-05
-1.52023059265864e-05
-4.12421785170332e-05
-4.14912654324292e-06
-1.12491282802426e-05
-4.0692028022226e-05
-1.2056057580616e-05
1.072400613836e-06
-5.24072984843823e-05
-3.04124972859933e-05
-3.21095802480137e-05
-2.03231373604008e-05
-1.7406151202209e-05
-3.19999172367342e-05
-4.12591366134208e-05
-5.13022673991016e-05
-4.05863741350006e-05
-2.93616208980343e-05
-3.67286697289069e-05
-2.46405404078384e-05
-3.06947994796738e-05
-8.32722208689317e-06
-3.55866037872269e-05
-2.50406292307795e-05
-1.59084382594885e-05
-4.90078068766975e-05
-2.70832569964443e-05
-3.66278853767674e-05
-3.42871653989259e-05
-2.3442656024462e-05
-2.48852929602174e-05
-5.99844767727112e-06
-1.60107507009277e-05
-5.30166899507532e-05
-4.80596611867095e-05
-3.07905039993806e-05
-3.17755309854473e-05
-2.60750642771568e-05
1.20126974824441e-06
-2.51990351105971e-05
-5.74601121162364e-05
-2.52538354354235e-05
-3.17795315672194e-05
-2.57163894719141e-05
-2.34179943378833e-05
-7.88976662381447e-05
-2.23737547996066e-05
-2.31002402464279e-05
-3.08259105328869e-05
-2.55228153063142e-05
-2.85882339676478e-05
-8.56236024048307e-06
-4.40725087141088e-05
-2.59461762085544e-05
-5.55911278525837e-05
-1.89544230286789e-05
-2.16034172369127e-05
-1.98361407806143e-05
-4.56063438729654e-05
-1.54833580007114e-06
-5.15014995525389e-05
-6.26089458095096e-05
-1.57229243271521e-05
-4.00449844546562e-05
-1.02740365244192e-05
-4.14611623208354e-05
-6.04723463226107e-06
-2.98245383127233e-05
-4.28638351448627e-05
-7.04190755725572e-05
7.01056594201117e-06
-7.42925422262026e-06
-1.88308767462581e-05
-3.13566414508601e-05
-1.78947111000453e-05
-3.09642094067486e-05
-2.15788061268985e-05
-2.03906658442055e-05
-2.97230831523465e-05
-5.18765849684277e-05
-6.22009443607639e-05
-4.22223008694948e-05
-3.92300139487351e-05
-2.00098026484905e-05
-2.99112500993378e-05
-2.11109153536303e-05
-2.18428159320187e-05
-5.42504115086455e-06
-2.95792261276446e-05
-5.89404689633038e-05
-2.67316038191733e-05
-3.44905410388047e-05
-6.25700696909884e-05
-1.97924041352842e-06
-2.86033772348326e-05
-2.87347261753456e-06
3.52284919238481e-06
-1.64759044126314e-05
-4.24205699418601e-05
-1.73734066757592e-05
-5.12257302054059e-05
-4.66930634158975e-05
-3.94760230290797e-05
-5.19858809308354e-05
-1.77687356035474e-05
-3.26906669655532e-05
-1.72727228219339e-06
-3.34573348816191e-05
-5.08860768965139e-05
-3.5726868338648e-05
-5.70599478324778e-05
-2.48540673123984e-05
-3.88992664371794e-05
-3.44550242148326e-05
-2.67277616264591e-05
-2.16931578782924e-05
-2.79076811666843e-05
-1.66084064393387e-05
-2.30917439062217e-05
-1.37846751897034e-05
-3.95165293568051e-05
-1.6671992946555e-05
-2.76936294678022e-05
-2.16369949731222e-05
-2.15435789908025e-05
-1.44361097508376e-05
-2.89454030596069e-05
-6.86930628339027e-06
-4.27769422318921e-05
-3.63196425662105e-05
-2.13796203751645e-05
-3.94553203531131e-05
-4.70909763672883e-05
-3.96994389791667e-05
-7.92663165072173e-06
-2.75325473875879e-05
-2.98377720555907e-05
-8.06082871822713e-06
-2.5453640378807e-05
-4.08883481853822e-05
-3.46234384963106e-05
-2.7611036231026e-05
-3.41046747691227e-05
-6.05207514448989e-05
-2.07982015013368e-05
-4.17857183824451e-05
-2.33338297431175e-05
-4.44843755313677e-05
-5.3676888756889e-05
-3.68900362455793e-05
-9.90302731533762e-06
-3.15096073736438e-05
-5.24265658667005e-05
-4.80357193437397e-05
-3.01410316075638e-05
-2.40554195874992e-05
-3.62933287122429e-05
-3.7771914908323e-05
-2.18875951045946e-05
-1.12540935187089e-05
-5.31996043425686e-05
-3.11291497819228e-05
-2.43131094244958e-05
-5.59374804789817e-05
-4.53932442222879e-05
-4.48747649865353e-05
-6.16364482463119e-05
-2.76090555614935e-05
-1.3526619223224e-05
-4.80105546761166e-05
-3.68343286437512e-05
-6.29209222631721e-05
-4.89788226502561e-05
-3.76864705471784e-05
-1.97464427484604e-05
-1.30448548047073e-05
-2.58428737016371e-05
-3.83219364426452e-05
-2.20462146767122e-05
-1.8836649658927e-05
-3.69763442615807e-05
-1.9453626741561e-05
-1.3730172738998e-05
-2.30429594609772e-06
-5.71657993869509e-07
-1.22370171065907e-05
-4.71797027701254e-05
-2.71461917207356e-05
-2.00961682860637e-05
-2.97007497224387e-05
-9.12535683392454e-06
-1.83216779585148e-05
-6.42012470660086e-07
-2.0055478082216e-05
-1.96003557440535e-05
-2.28780046418115e-05
-1.43865810700891e-05
-5.53276385324034e-05
-5.42474182653581e-05
-1.77380349985828e-05
-2.95652759215148e-06
-3.67834809424356e-05
-5.88465022889047e-05
-8.49602319273335e-06
-1.8647419514611e-05
1.36801422847331e-06
-1.40210502706018e-05
-2.99957097017688e-05
-3.15853858701329e-05
-2.99079126643369e-05
-2.89410687123546e-05
-1.65508528388739e-05
-3.31622626471275e-05
-3.21954236486584e-05
-2.90339634808376e-05
-3.23838744454818e-05
-3.8295081917471e-05
-5.56830858192461e-06
-1.50235073638771e-05
-1.57429070014246e-05
-1.96562204320147e-05
-3.39417337083452e-05
1.30187801534305e-05
-2.8720150985124e-05
-1.99567774505128e-05
-4.03099350644744e-06
-9.3432456366374e-06
-9.11317491526079e-06
-4.24213216956376e-05
-3.02412265213649e-05
-3.12124984494878e-05
-2.18921417129471e-05
-2.7539286904435e-05
-2.73083741919235e-05
-1.25404012712022e-05
-3.51487546407276e-05
-2.93519433465927e-05
-3.38425631257504e-05
-5.44685446803954e-05
-2.78347995218797e-05
-1.73066526288956e-05
-1.84440071495851e-05
-4.07488417203564e-05
-2.46154173160308e-05
-4.38095664692934e-05
-5.3201270605771e-05
-4.15649475254277e-05
-1.4884742921277e-05
-4.64518406111401e-05
-1.36500083339758e-05
-7.15639525419873e-05
-1.75866756164617e-05
-3.55215209517401e-05
-1.96265899919646e-05
-1.83153002959659e-05
-1.72305609559004e-05
-4.63964444102944e-06
-2.11298441280073e-05
-6.72500597714267e-05
-2.46557204071845e-05
-1.63765804963766e-05
-2.55495873167266e-05
-4.28262865919774e-05
-1.81598130678919e-05
-2.82880201360682e-05
-2.46511090196404e-05
-4.42642091710588e-05
-8.80980540157497e-06
1.50837917739498e-05
-4.20738870345925e-05
-1.26625957455665e-05
-2.13490707535459e-05
-3.45294965368469e-05
-6.93009163384059e-05
-4.55349017038118e-05
-3.05108860983312e-05
-2.06682639262226e-05
-2.29972381162788e-05
-2.25339621128741e-05
-4.31155637675477e-05
4.87279273121596e-06
-1.26692007871101e-05
-2.77329825057935e-05
-5.02674247462424e-06
-2.54023850011628e-05
-3.42167858324632e-05
-2.80841178123007e-05
-1.17904044586804e-05
-3.55245777003166e-05
-3.00428930623502e-05
-3.37670029074359e-05
-1.46173594016143e-05
-3.43962826330783e-05
-2.41666690895128e-06
-3.22637806073745e-05
-1.61334026376182e-05
-5.61603824901995e-05
-5.4836390049502e-06
-4.33902809736134e-05
-2.42390463544906e-05
-2.79730166852078e-05
-2.93271703745721e-05
-1.99185314359467e-05
-1.36283341808985e-05
-3.79743788611292e-05
-4.24051630183188e-05
-1.5734100560824e-05
-2.76761041223913e-05
-2.06329943978673e-05
-3.22354150686194e-05
-2.5595415855258e-05
-3.45986358562557e-05
-3.27306238652713e-05
-2.06218348672658e-05
-4.55397464600491e-05
-3.13370636191937e-05
-1.88784735686397e-05
-2.94917256156344e-05
-2.02617284477466e-05
-2.11754998965203e-06
-1.1361710160486e-06
-3.44392236583154e-05
-3.605765036031e-05
-8.53712212522134e-06
-4.46490172457303e-05
1.28527681387642e-05
-1.64932952029873e-05
-2.72845956123032e-05
-4.44221068989106e-05
-4.23816285262657e-05
-4.59400736532995e-05
-3.4677884430667e-05
-5.69698716543161e-05
-5.5229488306939e-05
-6.60561226832591e-05
-2.55032324332946e-05
-2.60278440476224e-05
-3.11975565159101e-05
-6.80685477667779e-06
-3.34716522695714e-05
-2.90252233209205e-05
-2.07736513567821e-05
-1.9408488309903e-05
-3.47650816312493e-05
-7.96884943859555e-06
-1.41877844067871e-05
-5.54071801864565e-05
-3.12800857833888e-05
-4.39857285945851e-05
-4.28217336519472e-05
-2.93945789789175e-05
-3.49955425160927e-05
-3.5857172856003e-05
-5.79421754475054e-06
-3.30001986625706e-05
-4.79926172835756e-05
-4.46882467920682e-05
8.39498231056902e-07
-2.67625918843556e-05
-2.2021485573732e-05
-5.81051455911863e-05
-3.80411485162801e-05
-3.60491417490355e-05
-1.39859234999354e-05
-3.28864384354954e-05
-2.12181301554286e-05
-1.65373679148229e-05
-1.55671164456405e-05
-4.88864328042444e-05
-4.56900114365113e-05
-2.94173062961618e-05
-1.51045814642558e-05
-2.23153703818462e-05
-3.32825277962946e-05
-4.6120145999338e-05
-5.45034196382794e-05
-9.24047451448231e-06
-5.16103777901142e-05
-2.9763758991794e-06
-1.61548958429513e-05
-1.18731461136423e-05
-3.27454825051887e-05
-2.27837838670858e-05
-1.89645918051179e-05
-1.83624639396216e-05
-1.58709226821699e-05
-1.3789018945177e-05
-4.25739170242657e-05
-3.17113858344601e-05
-1.67153030892314e-05
-1.94358898704512e-05
-3.68554659401884e-05
-3.30261482665393e-05
-3.00766278673729e-05
-4.0178273047066e-05
-5.60230039137993e-05
-3.96636486279915e-05
-2.73902776674041e-05
-4.39024523386866e-05
-2.40641974894109e-05
6.78195331436477e-06
-1.3841235675713e-05
-2.2737053722946e-05
-1.69529862885446e-05
-3.63314128308738e-05
-9.61415389143614e-08
-2.59127914659906e-05
-3.07158929520228e-05
-2.72063076592921e-05
-2.53903979232248e-05
-2.22600898118144e-05
-3.12206424490902e-05
-1.32914316752422e-05
-3.5122471943496e-05
-4.40638573675146e-05
-2.41330537090915e-05
-4.59540197955467e-05
-5.07352229468678e-05
-2.94103361717777e-05
-3.71827167818255e-05
-5.03178485661539e-05
-2.16376105067052e-05
-5.527613892344e-05
-4.04100582155131e-05
-5.39266100593726e-05
1.19773451764466e-05
-4.35176325733993e-05
-4.06257064381826e-05
-5.05182140378957e-06
-3.48478289071115e-05
-2.6268013888052e-05
-2.34166020619014e-07
-5.71287375218047e-05
-1.81903983454717e-05
-3.73424046869227e-05
-1.30177941601309e-05
-3.80381532540407e-05
8.87246690287708e-07
-3.54968852468666e-05
-2.82898970561246e-05
-2.6122385759191e-05
-3.35867786066996e-05
-2.4843601324724e-05
7.15845058346995e-06
6.39639814654652e-07
-2.76575257753274e-05
-2.12770941562779e-05
-1.75853947255208e-05
-4.69101535661346e-05
-1.17261187384513e-05
-3.02699158118532e-05
-3.76286453645975e-05
-5.22187683666868e-05
-3.23704383417458e-05
-6.09517648068822e-05
-4.02358492073072e-06
-3.06725702678995e-05
-4.71837135631798e-05
-3.37451281954373e-05
-8.80480475000948e-06
-3.59867191492055e-05
-1.89276709256005e-05
-4.90214671991759e-05
-2.61820342852762e-05
-2.73493647060307e-05
-3.15233236759032e-05
-3.01030962687168e-05
-4.31237897605083e-05
-1.26253621072248e-05
-3.7212989219708e-05
-4.93491255401249e-05
-3.89513520645675e-05
-1.73643805915885e-05
-7.73264333128023e-06
-8.07171201846889e-06
-3.35820751165321e-05
-2.60610327672522e-05
-1.58326963145828e-05
-3.57060057932979e-05
-1.16827338163022e-05
-2.85486800154445e-05
-2.91314040586758e-06
-4.06303282726197e-05
-2.63498613454508e-05
-2.09920388985262e-05
-5.20220328647476e-05
-1.68793404569133e-05
5.72361954214483e-06
7.43593615022444e-06
-4.41525861127719e-06
-6.79742584713823e-06
-2.17021308066543e-05
-3.82550690652827e-05
-3.18986377695941e-05
-3.12421167926583e-05
-2.81263407411599e-05
-2.30300019884086e-05
-4.07181727271396e-07
-1.16462556126825e-05
-1.716676483775e-05
-1.60222291598102e-05
-1.39782431219427e-05
-4.04061430138529e-05
-2.22599561708309e-05
-4.98304154466765e-06
-3.43224893266743e-05
-5.37321081499668e-05
-7.06219960530723e-06
-3.25256206034638e-06
-2.66164383421568e-05
-3.03629923869434e-05
-2.87883508958041e-05
-2.13843425886415e-05
-3.76175939964822e-05
-3.13022811944061e-05
-4.90310208145323e-05
-1.4923048401765e-05
-6.03981324027095e-05
-2.83087444909586e-05
-2.80443710789032e-05
-4.32500867545393e-05
-1.03940646556978e-05
-3.8241784605778e-05
-3.42238054822587e-05
-3.63389877591188e-06
-7.69252026822869e-05
-3.25049919974162e-05
-2.94378510236629e-05
-1.80109076345633e-05
-4.91767467090736e-05
-3.32388218358813e-05
-3.33284431369226e-05
-3.72638318366634e-05
-4.79332923104479e-05
-2.70251287616114e-05
-5.9594417746234e-05
4.35608975581303e-06
-5.67620856368622e-05
2.54429198154707e-06
-2.44637777513201e-05
-6.41033261171634e-05
-5.16328800971057e-05
-2.55263098276295e-05
-2.37764207687537e-05
-4.56636912795415e-06
-1.30521302086786e-05
-4.2684208225356e-05
-8.71148416369875e-06
-4.74333238162498e-05
-4.01293898410487e-05
-2.8059066718781e-05
-6.01895748072839e-05
-2.96648552292412e-07
-2.01775026822062e-05
-1.87086626302725e-05
-2.48912075732913e-05
-3.91687964477122e-05
-3.08660480185406e-05
-4.59929810304477e-05
-2.73493941257144e-05
-3.47185187478397e-06
2.40178711169979e-06
-9.40237727779101e-06
-6.92613883965728e-08
-3.50093445761611e-05
-9.84111716502227e-06
-3.41172469091513e-05
-8.03918832237006e-06
-2.05706834342693e-05
-4.80398916399046e-05
-1.46386757948388e-05
-3.59960793779207e-05
-2.37558667934471e-05
-3.36811825741991e-05
-4.42385392488605e-05
-1.9689016200474e-05
-4.67246085971103e-05
-2.0277182460687e-05
-2.11247098658359e-05
-1.56835140611186e-05
-1.74284326647528e-05
-4.7925645816094e-05
-4.41818780342085e-05
-2.55118081267908e-05
-1.28013878573159e-05
-8.69945768962844e-06
8.40286049828517e-08
-1.84165865057286e-05
-4.08319331388164e-05
-4.79853195367235e-05
-1.40683611725774e-05
-5.69901900190314e-05
-4.21878500193095e-05
-3.42819438502541e-05
-9.86503438126481e-06
-5.07400351103984e-05
-2.80397476277224e-05
-4.69951965064666e-05
-5.11573676571431e-05
-3.95322690303632e-05
-5.52413010730148e-05
-1.54137197160545e-05
-7.62562113125595e-06
-3.80048417941881e-05
-5.71860164206993e-05
-2.97390690368895e-05
-6.98483069006721e-07
-6.24770829417386e-05
-5.47868789621492e-05
-2.1414019626285e-05
-3.71191278065627e-05
-2.45500255052195e-05
-3.11252811020671e-05
-3.40245828579945e-05
-1.0816000234795e-05
-2.79584715229446e-05
-1.41896860680963e-05
-3.31089611112435e-05
-4.49207499419865e-05
-3.34567316028459e-05
-7.84093260953441e-06
-2.14329417785082e-05
-3.19610180265013e-05
-2.66563137271985e-05
-1.17539191531886e-05
-4.75529296811026e-06
-1.38380013683292e-05
-2.60613839212514e-05
-5.44645045155259e-06
-3.91809181213457e-05
-1.10224068217446e-05
-1.82163072278852e-05
-6.47195429663849e-05
-5.77951530501205e-05
-2.1744204192071e-05
-1.40322000244739e-05
-1.38437625423292e-06
-2.49151498354319e-05
-2.85708528699906e-05
-3.19433700351994e-05
-3.02582003176776e-05
-3.75904737840457e-05
-2.81156284337599e-05
-1.30075085119758e-05
-4.4216582179194e-05
-3.72496209842683e-05
-1.3267558306489e-05
-4.14760285075247e-05
-6.0853927484914e-05
-4.76441478257591e-05
-6.63795664150476e-05
-1.04686591040285e-05
-3.17405415062326e-05
-2.98627427118845e-05
-1.60174774259606e-05
-3.6862465933708e-05
-3.34394299113725e-05
-2.18175312828261e-05
-3.96295304244856e-05
-9.55190584255615e-06
-2.91181872594212e-05
-3.83634249355942e-05
-5.84432128228604e-06
-1.32922345223437e-05
-1.91478804430343e-05
-1.31267906555141e-05
-8.36046208762497e-06
-2.21612657760916e-05
-3.32556913656064e-05
-4.04270330349875e-05
-3.26159849206867e-05
-2.76762340108375e-05
-3.24196397718244e-05
-1.54325578616062e-05
-4.02003751484902e-05
-1.81561158505417e-05
-2.49860242327119e-05
-2.79597597013921e-05
-5.03548772790938e-06
-2.92877753823339e-05
-1.9772641338401e-05
-2.9442922786616e-05
-5.43173722943052e-05
-3.02994536521733e-05
-5.00495616376529e-05
-8.70660038864208e-06
-3.2044671475493e-05
-2.94890212254216e-05
-4.12326583040129e-05
-4.28106057085177e-05
-3.27939428291829e-05
-1.45644479682033e-05
-2.16557633788654e-05
-4.3753871027844e-05
-4.1801304636038e-05
-1.7205701675936e-05
-5.10117793339415e-05
1.33678341204458e-05
-2.78647091905974e-05
-2.66281655705491e-05
-3.38185966577188e-05
-5.44226191479251e-05
-3.05931621323624e-05
-1.50561070757954e-05
-3.10837960511483e-05
-3.89847732442856e-05
-1.31951869113983e-05
-4.97531566709526e-06
-1.95690084591403e-05
-9.29500126307637e-06
-6.15456115633519e-05
-3.6266251437202e-05
-2.94386498055966e-05
-2.89277388735098e-05
-4.73276915397399e-05
-4.08133712054795e-05
-3.16733380364194e-05
-2.70670119202167e-05
-4.13185414647783e-05
-6.74690324426927e-06
-2.74702271796249e-05
-4.18855489702763e-06
-3.02465039125549e-05
-1.98554113518072e-05
-2.18339334698724e-05
-2.25155630474733e-05
-2.58768699913098e-05
-1.81271215544019e-05
-4.18675926255124e-05
-3.2254421102626e-05
-2.59578589948891e-05
-3.77908997587895e-05
-5.76144085035131e-05
-5.05870649714322e-05
-3.43432837413204e-05
-5.28556323743355e-05
-2.36638568456376e-05
-5.03977715038881e-05
-4.14628872591136e-05
-2.40560404258381e-05
-3.91394085120148e-05
-2.18251113001941e-05
-5.19772235030276e-05
-5.7599371166184e-05
-2.42868360656594e-05
-2.83188945897298e-05
-5.6585671489355e-05
-3.42925481789534e-05
-3.98619725619132e-05
-4.74588842465875e-06
-2.19903728958032e-05
-1.86398227710454e-05
-3.4688030019851e-05
-7.03200533352506e-05
-1.17313047162506e-05
-3.07200490932635e-05
-4.08788771425831e-05
-2.76044001124488e-05
-2.54077637119464e-05
-3.3286347036902e-05
-2.0841984598103e-05
-3.52194573947279e-05
-1.22350422244074e-05
2.07877446173715e-06
-1.05051686157189e-05
-6.09415750806432e-05
-1.2788920368922e-05
-4.21391637700178e-05
-4.54392433278253e-05
-4.60142174447666e-05
-1.24710108940662e-05
2.45138488279421e-06
-2.74616881605344e-05
-1.13178005695437e-06
-5.06512519368723e-05
-2.36645373975941e-05
-5.194080249966e-05
-8.14666460520831e-06
-3.16939057568154e-05
-4.81768221890468e-05
-3.56539852979207e-05
-3.61000797530543e-05
-3.61933299872594e-05
-2.6248283343809e-05
-4.86021537500895e-05
-2.23831592630977e-05
-3.29067064071673e-06
-2.07562909910942e-05
-4.41024673269989e-05
-3.18409538573424e-05
-1.00094172439103e-05
-4.5194380995727e-05
-5.47450378511657e-05
-2.38180289666408e-05
-2.49607066406831e-05
-2.89765363204178e-05
-5.57049482143871e-05
-1.43096117502782e-05
-2.44519557196337e-05
-4.61539581941003e-05
-2.38285001389548e-05
-2.12344827784354e-05
-3.05366753837459e-05
-1.07556836901809e-05
-3.25181894158766e-05
-4.66326425704976e-05
-2.92493428299815e-05
-3.22879313908715e-05
-6.40643350451338e-05
-4.7120665578271e-05
-3.71027168204792e-05
-5.13055779711031e-06
-5.57020150038652e-05
-4.78252219977827e-05
-1.75410021246719e-05
-1.93088803367682e-05
-3.50886320115122e-05
-1.19485102390136e-05
-3.32049806566357e-06
-3.65330099530966e-05
1.10305576885679e-05
-1.96812027537777e-05
-5.47119632832225e-05
-5.32980389186156e-05
-8.72576812240607e-06
-2.47589077590524e-05
-2.30047771140206e-05
-5.76547900730333e-05
-2.76256976899372e-05
-2.63792889075598e-05
-2.71631666847205e-05
-5.21910377988186e-05
-2.73968188800172e-05
-2.31858963892792e-05
-4.26544299881572e-05
-1.19972678289327e-05
-9.97919471755027e-06
-5.22275362964433e-05
-5.27313913188408e-05
-2.32661960945e-05
-2.16153113961661e-05
-2.9910656312543e-05
-2.87486704808587e-05
-5.75489562370018e-05
-3.44245985062368e-05
-1.92739318675373e-05
-5.70705084089103e-05
-1.60874446284363e-05
-3.59228523120778e-05
-4.4581693839149e-05
-2.38261066344209e-05
-3.97001168251085e-05
-1.56732254838799e-05
-1.63657779515678e-05
-8.56443247147157e-05
-2.291741436317e-05
-2.14446454437636e-05
-3.97972769229821e-05
-1.31354076345397e-05
-7.39391309470889e-06
-4.34288330596873e-05
-2.84919739152014e-05
-2.14099196741168e-05
-1.12387097567042e-05
-1.61488649894496e-05
-2.19491994921275e-05
-2.18778629428607e-06
-4.19016589907451e-05
-1.87904843585051e-05
-1.59207282628307e-05
1.67023505192172e-05
-1.4159192605511e-05
9.82889709780756e-06
-5.45833048008508e-05
-3.14706761675525e-05
-2.35988021874196e-05
-3.64176237190255e-05
-1.43676325828697e-05
2.40169440192637e-06
-5.06623128089486e-05
-7.20853591521659e-05
-2.97373435335651e-05
-5.22085379102927e-05
-7.38199246055041e-06
-6.16527348045643e-05
-3.05757047315299e-05
-3.45705605408413e-05
-2.05350591138534e-05
8.44313950361949e-06
-2.79856342226583e-05
-9.81431235314252e-06
-7.25014785367062e-05
-4.55813072956175e-05
-5.53947843445704e-05
-5.4190206169488e-05
-1.70766412721377e-05
-2.58811450496442e-05
-4.56681668764043e-05
-1.8242761391767e-05
-3.39355552352239e-05
-5.52949954185625e-05
-2.35520399199636e-05
-1.1795965451403e-05
-2.86111043602046e-05
-4.52225858590058e-05
-6.31045566775368e-05
-3.0825661501242e-05
-4.91960713582258e-05
-1.93298123798975e-05
-3.54444812858036e-05
-1.16092723975262e-05
-2.90193476919877e-06
9.22396296884524e-06
-4.62448152722191e-05
-4.74752081330514e-05
-3.25350927340458e-05
-3.9427650493306e-05
-2.50819306914906e-05
-2.52082619535331e-05
-1.6719330543953e-05
-3.28192999934835e-05
-8.37530579785471e-06
-4.65854222421423e-05
-2.73395170857953e-05
-4.38104249331639e-05
-1.58296322692474e-05
-3.64006846384743e-05
-5.63980465206382e-05
-2.09892900323343e-05
9.76264963520087e-06
-5.12251735264158e-05
-2.73091008849298e-05
-1.79211677860667e-05
-3.34948404632701e-05
-3.8052866843617e-05
-4.73041009845623e-06
-3.01699580122361e-05
-2.08780548555368e-05
1.31087859212144e-05
-6.99845682811649e-07
-4.4951626554783e-05
-1.67383812359522e-05
-6.27492872691926e-05
-6.26758707498952e-06
-5.06005162513288e-05
-3.77603462471694e-05
-3.08804431145842e-05
-2.66085672006752e-05
-4.15118255515213e-05
-1.10962070777712e-05
-3.64410639463137e-05
-4.15747958209023e-05
-5.73240121883978e-06
-3.86501538851903e-05
-3.42276015465657e-05
-3.05131156493841e-05
-5.11891595903871e-05
-4.57633969090726e-05
-4.35416652782598e-05
-4.59290110775433e-05
-2.4153394763055e-05
-2.90128961749569e-05
-2.70290630545352e-05
-5.4863150484717e-05
-3.37523342346748e-05
-1.95943216143391e-06
-3.77245693307825e-05
-3.79294337591401e-05
-1.84159043950824e-06
-1.68969716537332e-05
-4.30912369495567e-05
-2.96782542721523e-06
-1.43008112671777e-06
-3.10036365886601e-05
-1.23026361062667e-05
-2.77125705998541e-05
-2.99098658295587e-05
-7.52082621003311e-06
-2.38464600345131e-05
-4.61932562515669e-05
-4.24941745884266e-05
-2.53986424527454e-05
-3.90504023297664e-05
-3.14722192502532e-05
-3.11876222776844e-05
-2.93800464880449e-05
-1.98091848217731e-05
-1.46770346771706e-05
4.78273711167412e-06
-2.9404670646865e-05
-5.38597936885439e-05
-2.43714306702941e-05
-3.98129621206784e-05
-3.15665136425645e-05
-4.88012992487716e-05
-4.40949941801068e-05
-4.40482684519806e-05
-4.41069292968294e-05
-4.73054172846658e-05
2.97298437283067e-06
-3.73377817879744e-05
-1.97452083643688e-05
4.06747418874628e-06
-1.74976255508388e-05
-6.5627140390025e-05
-3.30520746292547e-05
3.67652191875688e-05
-4.76037124104963e-05
-1.38416779817655e-05
-3.02290624920798e-05
-3.66251383510274e-05
-2.55822543796962e-05
-1.30051078664703e-05
-8.42900843642412e-06
-1.92978416748738e-05
-5.27340753560526e-05
-4.02399801185431e-05
-4.06724883787329e-05
-9.0438655558922e-06
-2.76248890093905e-05
-2.59856483244181e-05
-4.63578626885211e-05
-2.64346653824341e-05
-1.81492879350577e-05
-1.99339963231841e-05
-2.81751609623326e-05
-5.36720552346577e-06
-3.67901046357606e-05
-2.87800713467476e-05
-4.41196786450822e-05
-2.47630281369425e-05
3.42201037484934e-06
-4.85735895458724e-05
-5.42115685550077e-05
-5.01434363938055e-05
-4.15580765553304e-05
-3.0508054629944e-05
-1.21448151621828e-05
-3.33341313550926e-05
-3.31393782203072e-05
-2.59781830540456e-05
-3.29460060764021e-05
-4.0282209366028e-05
1.39271157396642e-06
-3.68107192355192e-05
-4.64686911493738e-05
-1.77092045110881e-05
-2.75836244421354e-05
-3.06850136944685e-05
-1.118804884863e-06
-2.63245607319248e-05
-1.47099486993622e-05
-2.27237049472543e-05
-5.91551663581828e-05
-2.10234272371031e-05
-3.41781724928233e-05
-2.62118374152327e-05
-3.55832986068606e-05
-1.33388932820469e-05
-4.87601928675583e-05
-3.78885919213279e-05
-5.48607343758996e-05
-2.29143136245034e-05
-4.98030549959663e-05
-2.4855636650734e-05
-2.83080077103561e-05
-1.93611142614235e-05
-4.20127960068132e-05
-1.91560840050008e-05
-4.62801545681278e-06
-4.70703853994827e-05
-4.53717504296717e-05
-5.1052157805789e-05
-1.32024745098278e-05
-3.42811885409309e-05
-4.76584793980286e-06
-3.9361004660173e-05
-8.63642618199394e-06
-4.81782822140365e-05
-1.0508955755269e-05
-3.23184038078689e-05
-7.90963735503033e-06
-4.76974990500149e-05
-3.9435703690412e-05
-2.30893950623227e-05
-2.40103164732439e-05
-4.89796557222092e-05
-3.16732635420757e-05
-4.31403583135188e-05
-3.1784730962513e-05
-5.25500998922979e-05
-2.18535645585934e-07
-3.25592263738117e-05
3.00240331084058e-05
-1.1995872702167e-05
-3.69380511415635e-05
-4.08044740741486e-05
-2.98296514360972e-05
-1.03623872396122e-07
-1.27668071375494e-05
-2.27037349783671e-05
-6.4617056067384e-06
-2.67055499969011e-05
-2.11155007433419e-05
-4.81009742403782e-05
-1.23924279986449e-05
-2.03407673249855e-05
-3.82797650250785e-05
-5.10981711764503e-05
-2.95383624667585e-05
-2.9320448816081e-05
-1.69622516221271e-05
-3.19840687928361e-05
-1.38007001722553e-05
-1.67135168122434e-06
-3.63585128182781e-05
-6.04909454002147e-05
-5.55242241790221e-05
-4.14389772535907e-05
-8.2314139675294e-06
-1.27484508462654e-05
-4.42876110626847e-05
-2.39898929966591e-05
-4.78105959956443e-05
-2.80014638692314e-05
-4.07178415024845e-05
-2.15208829578065e-05
-2.53662531299985e-05
-5.98732336553107e-05
-2.65878921247464e-05
-3.1986169900142e-05
-2.19743093276682e-05
-2.83362012390345e-05
-1.73071762408315e-05
-3.16497111469011e-05
-7.67546002000883e-06
-2.97852578041447e-05
-1.21449417858495e-05
-2.78372444065092e-05
-3.6421881134544e-05
-2.09237984591881e-05
-1.26757537429002e-05
-1.84903444560669e-05
-3.80873373787025e-06
-3.4174012318246e-05
6.8980835132476e-07
-3.70229957289392e-06
-3.07064057430924e-05
-4.92378069171172e-05
-4.18186599980277e-05
-2.43352931560006e-06
-1.89902029541967e-05
7.57715459479177e-06
-1.97097682471781e-05
-3.33640291940039e-05
-1.44210554213955e-05
-3.00201304533575e-06
-6.10187243543658e-05
-9.83577222827591e-07
-4.89509402024921e-05
-4.86227066160614e-05
-1.57655960401946e-05
-4.38477526713e-05
-1.99031068100449e-05
-1.60806040350971e-05
-4.52767493841875e-06
-3.34440852527936e-05
-4.28978247801078e-05
-2.00652870461852e-05
-7.3844796766622e-05
-3.90020394111939e-05
-5.27927465426948e-05
-2.28813364426832e-06
-1.69856668226243e-05
-8.66827456135549e-06
-5.90664291199779e-05
-4.79700707423552e-05
-4.67377813357728e-05
-1.89079854489526e-05
-7.23586635617371e-05
-3.08660882235045e-05
-5.07068276626451e-05
-6.80520828905134e-05
-2.29754575391908e-05
-6.58177198146975e-05
-3.59351842002127e-05
-8.16305547561883e-06
-3.72884157759992e-06
-1.07859017949562e-05
-3.10803797358285e-05
-3.3492514281135e-05
-3.17782428895139e-05
-3.31417316316977e-05
-3.39583764496796e-05
-3.0699434762109e-05
-2.73990693587165e-05
-1.64658710275356e-05
-2.32853217045893e-05
-3.70957951436322e-05
-3.63609076503806e-05
-3.09523859930366e-05
-2.04156066382942e-05
-2.59991278908227e-05
-4.87766200882946e-05
-2.13336694746721e-05
-1.53477758756355e-05
-3.53899138940274e-05
-2.11308249210347e-05
-1.58120528515407e-05
-2.36518587451709e-05
-3.28625785410827e-05
-9.23144786722353e-06
-6.12737785166839e-06
-5.97387100256125e-05
-3.4385288632171e-05
-5.26405418251091e-05
-2.6116647576344e-05
-3.84140905801438e-05
-6.05947285611617e-05
-5.81231722986945e-05
-2.84685760730895e-05
-4.52597714972288e-05
-3.05597975199332e-06
-8.2865654886205e-07
-2.3769779140337e-05
-4.42406989402807e-05
-2.80732722467629e-05
4.8013375914164e-06
-4.88027607774354e-05
-6.24827202460796e-05
-3.38768363436754e-05
-3.16211605823705e-05
-2.19492317779141e-05
-2.32630947756295e-05
-2.63254118675372e-05
-6.7273507895315e-05
-4.55775274620897e-05
1.79064593739377e-05
-5.80871802389425e-06
-5.17845092954536e-05
-2.14766432300723e-05
-2.35088793397146e-05
-1.9854640457467e-05
3.62271839985509e-06
-3.23268256178813e-05
-3.29564043142675e-05
-2.06687051544307e-05
-3.37624611942561e-05
-2.42659502048491e-05
-6.07801186613499e-05
-2.11087001463329e-05
-1.13821496486899e-05
-3.953280449705e-05
-1.5346132661291e-05
-4.51539139084528e-05
-9.48717334364628e-06
-3.77876536922023e-05
-3.62697723224054e-05
-2.14946586157672e-05
-2.43305470309238e-05
-3.01398208568062e-05
-6.88097448602974e-05
-2.58128219529157e-05
-1.26068844162664e-06
-3.81008060099184e-05
-4.80683371768942e-05
-2.55813813793785e-05
-2.82255153849643e-05
-1.12306707323444e-05
-2.41500308061159e-05
-3.8227399781513e-05
-4.16174155760185e-05
-2.86656141769164e-05
-1.69596725480655e-05
-2.03958592454183e-05
-2.45708786757148e-05
-2.35463508074065e-05
-1.80940991259004e-05
-6.66129757789605e-06
-4.05093544908229e-05
-1.90392149422132e-05
-1.29247001378682e-05
-1.8409317295399e-05
-3.41197589578725e-05
-7.3200091650285e-06
-2.29077158537918e-05
-1.60085890513837e-05
-3.44949575656829e-05
-1.81376569820002e-05
-2.82775182770507e-05
-3.20346241426891e-05
-8.57634146713671e-06
-3.63958909141587e-05
-3.60659211370062e-05
-4.18733619906919e-05
-2.38379062953533e-05
-7.95129219863546e-06
-1.94613022226142e-05
-2.81165370326825e-05
-2.89539818834851e-05
-3.26405477687415e-05
-3.53182905351051e-05
-3.64206219587359e-05
-5.6492835651002e-05
-2.13800204292009e-05
-2.86708649765549e-05
-2.33991730903096e-05
-2.663803272283e-05
-3.78949396330042e-05
-3.8565551101373e-05
-4.49575124608407e-05
-2.2835733427174e-05
-4.10207566110182e-05
-2.02447878674101e-05
-2.36731786502158e-05
-1.24375560246228e-05
-2.30051664981971e-05
-5.84001121970939e-05
-2.71667622506099e-05
-2.15516007597609e-05
-3.58644895356473e-05
-2.43063136694808e-05
-1.4939500922944e-05
-4.41810237851957e-06
-1.41739724099178e-05
-1.89870636247862e-05
1.4540893068681e-06
-5.59023458473153e-05
-1.6831707086105e-05
-3.96331124919248e-05
-5.11469206697892e-05
-4.15067717422591e-05
-3.1604018942767e-05
-1.8884302767506e-05
-1.63134367740131e-05
-2.71898410667448e-05
-2.50417353961042e-05
-1.59594527137061e-05
-7.71011083088962e-07
3.17887289421861e-06
-1.49214327394807e-05
-4.17935145685951e-05
-3.34598194880985e-05
-3.52551383680975e-05
-5.58219134687592e-05
-1.90895376751974e-05
-1.39298135922653e-05
-6.08027849082836e-05
-2.99967791888365e-05
-3.53667285395829e-05
4.74258587747899e-06
-4.38250847991368e-05
-2.78861132854102e-05
-2.2518388908639e-05
-2.09999591892783e-05
-3.1906109159451e-05
-2.00535378211549e-05
-4.25288952074784e-05
-1.67184366331582e-05
-4.39376937065817e-05
-2.41075406743127e-05
-5.52054002124973e-05
-2.92143045764844e-05
-2.87202884617257e-05
-5.84346069230254e-06
-4.52395110651131e-05
-3.45414146395315e-05
-2.06071862239482e-05
-2.13444872197575e-05
-1.39358645531137e-05
-2.61606634903199e-05
-2.38142583823523e-05
-2.27424342649539e-05
-1.58303680525119e-05
-4.94633159630253e-05
-2.9028432206015e-06
-5.35829656281812e-05
-5.84926109860727e-05
-9.98268857771156e-06
9.13873844947462e-07
-4.30913121336871e-05
-2.56711184122555e-05
-2.59242287509054e-05
-2.29444363860754e-05
1.19681412365764e-06
-2.47254656479888e-05
-2.74219172273367e-05
-1.72934957734414e-05
-3.24842773213508e-05
-7.04077872832624e-05
-1.81706734736336e-05
-4.78957587181357e-05
-3.43615454069608e-05
3.04687107787773e-06
-3.43609593141298e-05
-2.91077976932707e-05
-3.88808011961642e-05
-1.81915027571054e-05
-1.06452085999328e-05
-2.41261205130712e-05
-3.6861620133958e-05
-4.20832230962354e-05
-2.33672399180066e-05
-5.54860053594492e-06
-2.78683655762865e-06
-3.11813088025268e-05
-5.56119136100169e-06
9.39074849738207e-06
-2.30160955601944e-05
-5.05093860577795e-05
-1.00665597473513e-05
-1.24666099480476e-05
-4.08838310786142e-05
-6.65258567578388e-05
-2.06608977663139e-05
-2.52012326496055e-05
-3.21773410427086e-05
-4.80402568276419e-06
-3.73137447426065e-05
-2.73168454792887e-05
-1.47679802104581e-05
-1.91314606473479e-05
-5.07333822637566e-05
-1.76728489967729e-05
-4.55245113025799e-05
-5.94397577862587e-05
-2.54045174980265e-05
-2.22598370905455e-05
-3.18866417870346e-05
-4.86754351573588e-05
-2.96871988431339e-05
-1.45501065700053e-05
-1.67624560042576e-05
4.37087097876551e-06
-4.80693487905328e-05
-3.10329652149811e-05
-1.98908363443975e-05
-3.16334885483814e-05
-5.82716072625524e-05
-4.57316425071424e-06
-5.83472347384387e-05
-1.33189759602628e-05
-2.86361479627671e-06
-2.48793412954923e-05
-3.30126618707283e-05
-1.2540150700543e-05
-1.52917908754829e-05
-4.34545425898866e-05
-2.96202801859717e-05
-2.14873534811768e-05
-1.38900966819884e-05
-1.13327260436982e-05
-5.62596017485739e-05
-3.59473120080252e-05
-4.0742098848863e-05
-2.58072467148917e-05
-3.99044873152128e-05
-3.75704278300455e-05
-1.99294075224464e-05
-4.95280818751742e-05
-2.37775999946948e-05
-3.89330314920601e-05
-3.72814241986451e-05
-5.4643214115463e-05
-2.29298620946234e-05
-2.55831858538159e-05
-3.95998373468954e-05
-4.23546580750902e-05
-4.19263458619881e-05
-3.12731830126107e-05
-1.69343182996337e-05
9.19766326466938e-06
-1.44664671589438e-05
-2.47645073805422e-05
-4.35159881268186e-05
-3.62472516520038e-05
-1.76547943435793e-05
-4.09286022909697e-05
6.54783749857248e-07
-2.05273826287083e-05
-1.65613912477021e-05
-9.75470574676194e-06
-3.69619180754652e-05
-3.79928599834281e-05
-5.33191224746271e-05
-2.03399243800409e-05
-4.94948384287166e-06
2.4121104870795e-06
5.44445729484679e-06
-1.58068753226963e-05
-1.28944919494063e-05
-2.72867625002576e-05
-3.74576232474783e-05
-4.27208514693886e-05
-3.52048277018707e-05
1.64962103302565e-05
-5.28228030153415e-05
-2.08697445404125e-05
-6.24111695964467e-06
-1.66723859507832e-05
-3.04925780257555e-05
-3.30697240238908e-06
-3.0565484968262e-05
-3.09901798542483e-05
-4.40774923277382e-05
-3.93914650951876e-05
-2.19573040004499e-05
-2.53995612754653e-05
-4.12243558414549e-05
-4.34385223927349e-05
-2.56209889601144e-05
-2.41127523635396e-05
1.40744434087045e-05
-5.81187698356573e-05
-2.0713308892796e-05
-6.17900187342445e-05
-9.60445570977086e-06
-5.13789012706968e-05
-2.44880026158001e-05
-1.23042970863124e-05
-4.43147075359685e-05
-1.23894248810901e-05
-1.28407793665265e-05
-1.14344119123989e-05
-3.51134875415452e-05
-1.944031849931e-05
-5.16849332620059e-05
-4.21459047997999e-05
-1.80268195183166e-05
3.62150250422112e-06
-4.561154662543e-05
-2.20557283565061e-05
-1.93061014480053e-05
-1.82351858266886e-06
-8.25323362763861e-06
-4.38136298589928e-05
-2.59072666676937e-05
-3.58544438597675e-05
-5.32016621051655e-05
-1.16757558110292e-05
-2.62703729408019e-05
-4.82483396011183e-05
-7.09336261866925e-06
-8.84393073263108e-06
-2.63154623193277e-05
-7.79610951735112e-05
-2.63943242162195e-05
-4.00746416125692e-05
-2.93361290901163e-05
-1.01329275637867e-05
-2.42854131974279e-05
-3.57503261283933e-05
-3.57683665188792e-05
-1.5068966639485e-05
-5.060934424868e-05
-1.25513807986651e-05
-3.29275113011995e-05
-1.96090707218831e-05
-3.80219518630012e-05
-1.59342494907435e-05
-4.56760573322374e-05
-4.565457879208e-05
-2.49532253603683e-05
-4.54957170018721e-05
-5.42866056616402e-05
-1.14348598873351e-05
-3.54318178140649e-05
-3.09343971907709e-05
-6.27650727565937e-05
-2.30842928894515e-05
-5.82263607430266e-05
-8.12029681669639e-06
-2.30570524397619e-05
-3.75041439994826e-05
-4.16573079680715e-05
-3.26408513820115e-05
-2.66444300994252e-05
-4.02197954195244e-05
-3.71786970715539e-05
-3.02757961112118e-05
-3.23067692604997e-05
-4.45833918982042e-05
-1.33082058387443e-05
-3.71503889219866e-05
-3.02465124420208e-05
1.00457750761407e-05
-6.38795295008963e-06
-1.93303852801926e-05
-1.24613671066425e-05
-9.7534104162899e-06
-1.64848703088085e-05
-4.52410248288195e-05
-1.49429472671239e-05
-4.50103258072332e-05
-1.98381848312458e-05
-2.58390678112111e-05
-4.41978510876806e-05
-9.71489200119847e-06
-3.07632233191647e-05
-3.85342862236788e-05
-1.92039716569676e-05
-3.19046839771001e-05
2.59732321087212e-06
-8.34447919993491e-06
-2.56228175866617e-05
-2.71177616731546e-05
-1.01339767474497e-05
-1.8655049388827e-05
-4.34454651972244e-05
-1.89669436769824e-05
-1.44736774255867e-05
-4.64294903870663e-05
-1.96709277168385e-05
-3.70869996069549e-05
-3.37002609111418e-05
-4.95517453771175e-05
-4.82982634996943e-05
-4.75359956049097e-05
-3.24196653228425e-05
-3.06706864802057e-05
-4.04857699276122e-05
-2.32530709160297e-05
-5.70129385513883e-05
-2.2090699858389e-05
-1.48025869201397e-05
-1.71397451299133e-05
-2.8810602267547e-05
-4.53797581558783e-05
-4.41678327558416e-05
-3.02530684176267e-05
-3.55110960995069e-05
-3.24137978753939e-05
-2.97598715595948e-05
-4.38663574045579e-05
-4.42441610571175e-05
-1.58341812694734e-05
-1.8679375692805e-05
-1.74363304056038e-05
-1.73996506879406e-05
-3.41479675622803e-05
-4.08349566259226e-05
-4.96356993706779e-05
-4.4130837871554e-05
-6.48841254468609e-06
-3.04495421415073e-05
-2.69271446019478e-05
-3.55186036384009e-05
-1.09149251564237e-05
-4.93555935444165e-05
-2.0997060067536e-05
-1.74840859574069e-05
-4.6116689290554e-05
-2.64343103930374e-05
-2.3908089816063e-05
-2.98698375538566e-06
-6.10421944091334e-05
-2.4275670872711e-05
-4.72452091258125e-06
-5.07129110311642e-05
-2.01465524236588e-05
3.40766818352469e-06
-3.48126509714668e-05
-1.95963304763777e-05
-4.32821104135903e-05
-2.12943818433712e-05
-3.42531808191426e-05
-2.96579579235046e-05
-1.07509180253481e-05
-3.28255082679891e-05
-9.95094524013278e-06
-1.38938574384536e-05
-2.23277323135827e-05
-2.02391887409662e-05
-1.37771507175725e-05
-4.28676792645795e-05
-1.23488498760768e-05
-4.20669871579469e-05
-4.24543909789122e-05
-3.02918989172003e-05
-3.73971934147513e-05
-8.33627215544859e-06
-2.41880983132798e-05
-3.49912943728342e-05
-3.05154994193163e-05
-1.25197437117095e-05
-2.82819016573448e-05
-5.73774320881223e-05
-4.69437166145178e-05
-1.37666017966297e-05
-2.56822064160979e-05
-2.79037027736739e-05
-4.26115645653967e-05
-2.28243923575991e-05
-2.06139210717485e-05
-6.90035027987678e-05
-4.32178737263705e-05
-1.1598569824181e-05
-4.46438597057387e-05
-2.66384301402602e-05
-4.16596425582109e-05
-2.5685596096272e-05
-2.34204562238238e-05
-1.46638755527287e-05
-3.8874302206089e-05
-7.5168779340976e-06
-4.35237069160123e-05
-4.87942754492658e-05
6.00947284597797e-07
-1.68576364040296e-05
-2.80035712839111e-05
-1.65567923535952e-05
-5.12543497430037e-05
-4.65097644607052e-05
-4.22480212254039e-05
-3.41329351524916e-05
-4.30244770211171e-05
-4.22543256362081e-05
-3.19406106331148e-05
-3.279582245177e-05
-5.29959267066183e-06
-3.33787257441354e-05
-1.70335534930977e-05
-2.8612894380518e-05
-1.28002323389139e-05
-2.10616775292885e-05
-5.07178122186903e-05
-4.03567410089184e-05
-1.63639891921897e-06
1.0280320670897e-06
-3.70381728663927e-05
-5.14026675883415e-05
-5.02503843631323e-05
-3.1028677638783e-05
-4.25468876727881e-05
-3.52821580873985e-05
-4.55268232012084e-05
-4.49811369247923e-05
-1.17703375461762e-05
-1.49757487132685e-06
-2.18479197101885e-05
-2.96135262952854e-05
-4.88690850736433e-05
-4.67645894748438e-05
-2.04069377963929e-05
-2.10979929742359e-05
-6.41894106082656e-05
-3.37454001260983e-05
-2.42495245808693e-05
-3.16409520393735e-05
-2.92120200919795e-05
-1.97320349924876e-05
-3.69363769341919e-05
-3.77618454920983e-05
-4.1824839497203e-05
-4.35980544935576e-05
-5.44851640458267e-05
-6.14632411274595e-05
5.03051382859655e-06
-3.19325905411114e-05
-4.34296908057461e-05
-2.63131722139789e-06
-4.71548744327013e-05
-8.57519317907154e-06
-5.5786882297867e-05
-1.35664675564209e-05
-2.16025720800353e-05
-3.76395383061023e-05
-4.92447448467914e-05
-3.99680123558358e-05
-2.74199575129768e-05
5.65720049450184e-06
-1.36271721188119e-05
-4.30629191040514e-05
-1.25424176581119e-05
-4.5507673614506e-06
-3.32342557840586e-05
-3.254186036736e-05
-4.15929527912173e-05
-2.81981449146238e-05
-4.33392851473639e-05
-5.1348654785789e-05
-2.5455436673555e-05
-1.25624157226678e-05
-3.13843820726682e-05
-2.10505351926456e-05
-4.2241544169979e-05
-9.55023276432087e-06
-5.13320446925136e-06
1.99268126623045e-05
-3.72707636392476e-05
-2.25959811706836e-06
-5.3167493165407e-05
-4.53567925880056e-05
-2.30948044930527e-05
-2.67266092969915e-05
-1.80699067970365e-05
-3.92922348476093e-05
-3.85661800343512e-05
-3.10725198676847e-05
-2.55757353536473e-05
-3.76186162179523e-05
-3.81826085081477e-05
-4.66276702113245e-05
-5.17268623005823e-05
-4.22609301241836e-05
-3.46168423831641e-05
-6.40639633229268e-05
-3.42026941063181e-05
-2.2242248266604e-05
-4.20600425791723e-05
-4.99732387975485e-05
-4.27448859929224e-06
-1.68720554715455e-05
6.12286591043896e-06
-3.75846944855246e-05
-5.07651934800239e-05
-6.81905424233218e-05
-3.95686264352704e-06
-5.9676814807307e-05
-5.87353539835427e-05
-2.67963509096469e-05
-2.82083225487388e-05
-4.94521601468922e-05
-3.83734388915767e-05
-3.68040456797219e-05
-4.56752639647291e-05
-2.20399756847471e-05
-2.60634279757375e-05
-4.73846401005514e-05
-3.57793364897943e-05
-2.21443068223992e-05
-4.45244043446117e-05
-3.70555354418747e-05
-3.28236558824243e-05
-6.24347752979726e-05
-5.12011617178255e-05
-3.73589695225259e-05
-1.35240851910999e-05
-8.31493526105835e-06
-4.75564995464235e-05
-2.48635491043808e-05
-1.63422793827278e-05
-1.94374061961735e-05
-2.83524808373475e-05
-6.3785291084578e-05
-8.29049264690265e-06
-3.60946531533997e-05
-4.44499454403168e-05
-2.83725464469184e-06
-4.42007272352449e-05
-4.33895075429804e-07
-2.05559805847189e-05
-2.43156485285131e-05
-1.89883258220391e-05
-2.53548203961093e-05
-3.60354969402741e-06
-2.17318370805229e-05
-1.11292449197096e-05
-4.00499615254469e-05
-1.42524986722499e-05
-6.40470047660309e-06
-9.32113184619395e-06
-1.77860423443418e-05
-3.65038023792545e-05
-3.55288549248359e-05
-5.26715208098799e-05
-3.54487735113264e-05
-5.68904425142743e-05
-3.15925666559304e-05
-2.75367071849474e-05
-2.50532339854132e-05
-3.25130428566581e-05
-2.0532482355379e-05
-1.00105254894049e-05
-1.88565986130406e-05
-3.29477503176921e-05
-9.47552990443406e-06
-5.96833175468558e-05
-4.06235112690704e-05
-5.21349811915007e-05
1.73012657445403e-06
-2.35784691334366e-05
-1.20251052289223e-05
1.2226278672041e-05
-4.93000016433247e-05
-2.3340463325852e-05
-9.08152312546633e-06
-3.88753258012802e-05
-2.8125578831416e-05
-4.0205621427297e-05
-1.86082832057269e-05
-1.47464720446357e-05
-3.66388843069761e-05
-4.53451238302374e-05
-2.29199838792507e-05
-2.87181782168569e-05
-3.41594011225393e-05
-5.01131109338237e-05
-4.23276948187797e-05
-2.233643515259e-05
-4.31741400698522e-05
-1.31490162665631e-05
-3.12412746000057e-05
-3.7743513721355e-05
-3.37365891438067e-05
-3.66551323330462e-05
-1.86531388848395e-05
-2.85709506318598e-05
-4.40489090990693e-05
-3.31365716843946e-05
-5.39446612244671e-05
-2.12478597687144e-05
-2.37875291648287e-05
6.55971245993624e-06
-1.57257826705929e-05
-6.05408548784986e-05
-4.05955339619679e-05
-5.45772605396818e-06
-1.93007083534129e-05
-2.91526504395168e-05
-2.48631989052481e-05
-4.37337273088175e-05
1.96519790709404e-06
-3.47493818917749e-05
-2.82453300727653e-05
-1.80604103676453e-05
-1.95933864501005e-05
-2.30242377297835e-05
-5.70828866492458e-05
-5.27480850593115e-05
-4.95869960582593e-05
-2.32581344852492e-05
-2.47675321772348e-05
-3.51912604042074e-05
-1.84759202770506e-05
-2.11248719289575e-05
-1.72737953571852e-05
-1.6283184779999e-06
-5.26686558901013e-05
-2.47036573558622e-05
-5.26676014320327e-05
-4.16061089792396e-05
-2.93842548448334e-05
-3.62545527874924e-05
-5.10132817102272e-05
-3.65538294032317e-05
-2.15254657478791e-05
-1.57066409886427e-05
-2.45152646334711e-05
-4.26538830823591e-05
-1.11674785677182e-05
-4.04748707662231e-05
-2.54142897919789e-05
-2.42099078259492e-05
-5.22861277268849e-05
-2.69836543300581e-05
-2.81981647516574e-05
-2.08639122975276e-05
-5.88883355248936e-05
-3.67039510691801e-05
1.75828618790895e-05
-2.06547754338317e-05
-5.28659786267099e-05
-6.58811502273225e-06
-5.71707581391508e-05
-2.53590854546715e-05
-4.87791374927912e-05
-1.24275261131969e-05
-2.41807144610235e-05
-2.40922990187979e-05
-4.70213993747181e-05
-4.55246659630553e-05
-4.27048670490889e-05
-5.48352777810625e-05
-1.85559341474937e-05
3.17138013088356e-06
-4.6651764275364e-05
-2.3175121659559e-05
-1.1622778956201e-05
-3.43370429004869e-05
-3.20562373438326e-05
-1.23273780479382e-07
-1.25042003442221e-05
-2.31339097259573e-05
-1.77258482053527e-05
-1.03209403257919e-05
-3.53678407807504e-05
-4.27445426283296e-05
-5.49891228819929e-05
-2.59866319599293e-05
-1.86057346431192e-05
-3.1994211793697e-05
-3.13574300822265e-05
-2.73192763185275e-05
-3.85307442474182e-05
-2.30858867785537e-06
-5.04543957407565e-05
-2.34808737773539e-05
-2.97944878941212e-05
-1.35838343646555e-06
-3.36014981218265e-05
-1.726451011635e-05
-9.16653748800605e-06
-6.11786764312229e-05
-3.7215090574649e-05
1.37847602938409e-06
-2.45338880401786e-05
-4.7620545077432e-05
-2.13273899048289e-05
-4.05963200215943e-06
-3.05376904268032e-05
-1.56174097009625e-05
-2.12293623831567e-05
-9.13135556457089e-06
-3.61846392499791e-05
-1.8024741925808e-05
-5.69919238271309e-05
-2.71083023793728e-05
-2.90230994967126e-05
-2.66303134430262e-05
-3.02191380852481e-05
-3.54941264536256e-05
-4.09123325523187e-05
-2.33160861115259e-05
-3.14892898581345e-05
-1.04968801023545e-05
-4.315695813273e-06
-2.16133946963437e-05
-2.68861226312123e-05
-5.15336890763274e-05
-4.47846825856878e-05
-2.4091681936093e-05
-2.97001579295039e-05
-1.63159187986433e-05
4.670764625879e-07
-3.52189421643582e-05
-3.89213550849157e-05
-1.23979108422618e-05
-3.51437046729336e-05
-1.57382665584545e-05
-3.9114072327125e-05
-2.85786177925134e-06
-2.52854973087924e-05
-1.38321523548175e-05
-2.12925456432473e-05
1.01925458652147e-05
-2.76728966476062e-05
-1.68614925912201e-05
-7.76449669994643e-06
-4.1948795285304e-05
-6.83897321637617e-05
-4.8771460421719e-05
-2.59660254011336e-05
-5.84414792648427e-05
-3.54963644005301e-05
-7.25267016390581e-05
-2.36793083422691e-05
-2.60744695721183e-05
-3.12767614962939e-05
-3.28008921866973e-05
-1.05062615742452e-05
-2.84008311408579e-05
-9.65666160912537e-07
1.6708229639198e-06
-4.90012708469983e-05
-3.99577376600965e-05
-3.30643879532536e-05
-2.39204690665545e-05
-2.99653945116205e-05
-3.88797513597924e-05
-5.09644526279507e-05
-1.54211712505205e-05
-3.09985886896038e-05
-5.72952883612139e-05
-1.87050614916399e-05
-2.64351538661285e-05
-4.26241025619985e-05
-2.18013190728625e-05
4.70863621286026e-06
-2.12659360176264e-05
-4.43867916950163e-05
-5.66529421400301e-05
-6.09705763954482e-05
-2.7223515767401e-05
-5.33800743532627e-05
-5.16242131243439e-05
-3.437654731682e-05
-4.01411443701787e-05
-3.86188702564392e-05
-2.35577783366263e-05
-8.2972645812038e-06
-2.8335242385747e-05
-5.10951663693682e-05
-4.2536076304497e-05
-2.09571687940511e-05
-1.99709704717191e-05
-2.30016239010733e-05
-1.7158273861126e-05
-2.39017755674139e-05
-1.08516967468341e-05
-5.53742153089903e-05
-5.17702707523498e-06
-3.49056992073909e-05
-3.42935449736763e-05
-2.32956492367344e-05
-2.49537583467055e-05
-3.00169043395329e-05
-2.14099432852743e-05
-2.5319761388509e-05
-6.54704328456511e-06
-2.0372823699634e-05
-3.49031823416141e-05
-1.9871875400603e-05
-2.98881946159767e-05
-3.72211670390908e-05
-4.04237292956231e-05
-6.05123408652039e-05
-2.32748990890839e-05
-3.02239664766878e-05
-2.42606888018857e-05
-4.14780872987694e-05
-4.20012772325203e-05
-4.53568733480512e-05
-1.33791489533002e-05
-3.97818791038556e-06
3.36862807012537e-07
8.73604282921557e-06
-5.58788312461513e-05
2.96613127501638e-06
-3.6422803311646e-05
-2.06178902728373e-05
-3.77110874627751e-05
-3.09946420061341e-05
-3.70006806462665e-05
-2.54697130396047e-05
1.20667378322831e-05
-5.34116805052724e-05
-3.7141281481581e-05
-1.29743287850809e-05
-4.1590588406712e-05
-2.83775675655623e-05
-4.52078591264729e-05
-4.34789646525167e-05
-3.30265239873134e-05
-2.39562880994217e-05
-2.10570328010556e-05
-2.98979241789923e-05
-2.35688354818785e-05
-5.61087062312745e-05
-7.11408221173895e-06
-6.6748653589683e-05
-2.86735505471422e-05
-4.45481652460227e-05
-3.46302120112315e-05
-1.29619418779805e-05
-1.85863131838706e-05
-1.0112653715429e-05
-1.30153587305138e-05
-2.59156001023387e-05
-3.21548828853221e-05
-2.12094715243853e-05
-9.84418589438311e-06
-4.64535071493285e-05
-2.15506588518323e-05
-1.64872011139599e-05
-2.08546795756938e-05
-7.85592255622849e-06
-2.11831292024956e-05
-2.18521775309304e-05
-2.07368055068249e-05
-2.73010988682738e-05
-3.13352579425954e-05
-1.78905991180358e-05
-3.38964923239996e-05
-5.26629097538168e-05
-3.63583288492264e-05
-1.31779936420493e-05
6.84049838625259e-06
-3.48936355517595e-05
-2.31893953609591e-05
-1.50111167223843e-05
-3.06008994900763e-05
-2.72500987172959e-05
-3.62663277590603e-05
-4.54891716663796e-05
-2.22033974298739e-05
-1.72596921354691e-05
-1.99459092379405e-05
-2.01133223524839e-05
-4.47845893760836e-05
2.51412292097479e-06
-3.6248209327413e-05
-9.27434660412203e-06
-2.68621718079976e-05
-8.15228534262827e-05
-4.31363472869679e-05
-2.1390045902945e-05
-4.20312978964621e-05
-2.75574039071442e-05
-2.86871336020828e-05
-2.14742968045063e-05
-5.24577894057072e-05
-5.29780604459985e-05
-5.94041796615744e-07
-2.0888235735065e-05
-1.95077337960821e-07
-2.94623654883843e-05
-4.58265172476201e-05
-4.62366898227852e-05
-3.21940940549457e-05
-1.99924642651033e-05
-7.76471302530002e-06
-4.60653858061425e-05
-9.3177206325991e-06
-4.872012466473e-05
-1.75876024398072e-05
-2.81379106937481e-05
-7.07936811983983e-06
-1.78654657418961e-05
-9.60996284985816e-06
-2.37904370114342e-05
-2.9148356138039e-05
-2.67074179800613e-05
-3.38201445061132e-05
-2.38262765364433e-05
-2.71819696159465e-05
-1.15177984274049e-05
-4.25728458706731e-05
-5.87226889052085e-05
-4.94707936826343e-05
-3.09274447995461e-05
-6.10552415751488e-05
-1.55570290857777e-05
-2.09140535562555e-05
-2.96025095637643e-05
-1.88103294645867e-05
-3.54335874761923e-05
-6.76233484866866e-07
1.3484234048541e-05
-1.62630877173797e-05
-6.0121181738306e-05
-8.48101066846929e-06
-1.54907228608414e-05
-3.37414517838234e-05
-2.57423378615282e-05
-4.49592082568572e-05
-4.64390459200904e-05
-2.9904935780271e-05
-1.97119120957867e-05
1.63051898891234e-06
-7.35022717551265e-06
-3.86499534165923e-05
-2.26861068555185e-05
-2.50188709736987e-05
-2.98095690336093e-05
-1.98465829800732e-05
-4.36577514010778e-06
-2.70872501049072e-05
-6.82340095723837e-06
-4.56144676496022e-05
-2.64986341716686e-05
-2.26686417202107e-05
-2.59769306339209e-05
-1.61912471031203e-05
-3.63105939969438e-05
-1.18015733392708e-05
-2.52651352326993e-05
-4.49027502013588e-05
-2.85894631951585e-05
-2.27350047230976e-05
-1.19195801823613e-05
-2.73755797242366e-05
-2.02248823173257e-05
-3.49864229041887e-05
-4.47292360907561e-06
-1.96289304454154e-05
-2.4620671721559e-05
-5.22564868450999e-05
-5.58632377982013e-05
-3.02387178183655e-05
-4.64100544520851e-05
-2.17738580260196e-05
-3.80937657282722e-05
-9.74247052563586e-06
-8.5615816951022e-06
-2.16338643163364e-05
-2.28992788855023e-05
-4.92148704581528e-05
-3.0474392468668e-05
9.59177943189764e-06
-3.39349666483213e-05
-1.97445547724258e-05
-1.69849543145623e-05
-1.77037416231474e-05
-3.90015247952047e-05
-3.22469727193908e-05
-1.27662747252023e-05
-3.11270929741629e-05
-4.03693370720951e-05
-1.93433685732254e-05
-3.45887377734266e-05
-1.11346429132782e-05
-3.83793459210878e-06
-3.47421412784657e-05
-2.98754684652394e-05
-4.74023565046372e-05
-2.06651179756695e-05
-3.6799124841213e-05
-2.88073559888766e-05
-1.80515217508375e-05
-1.70236419202953e-05
-3.72495071728534e-05
-2.81530147720065e-05
-3.03370024839631e-05
-2.12757981031552e-06
-5.90335810013295e-05
-3.8987389216647e-05
-4.47799706469646e-05
-5.49178452348617e-05
-2.73520725729285e-05
-9.23160787778714e-06
-2.89373769206049e-05
-1.75418796265029e-05
-2.90214112445631e-05
-3.34277083194972e-05
-1.53096508997991e-05
-4.06341598668765e-05
-8.44449077169112e-07
-6.98610096298329e-06
-3.56276652120053e-05
-2.52059763246374e-05
-2.55811364654209e-06
5.12879659701679e-06
-4.52547878770797e-05
-4.40757181743543e-05
-5.12873350494647e-05
-1.58224781664338e-05
-3.88658403869837e-05
-3.18216382997849e-05
-6.50157920062844e-05
-1.98878578698196e-05
-2.19806323238438e-05
-5.23652573331354e-05
-3.8457969207679e-05
-5.35775798093024e-05
-4.09135308263011e-05
-6.70087009071315e-05
-4.84557284302942e-05
-4.90122799166104e-05
-3.75625484690608e-05
-2.74743483380124e-05
-6.79548632065332e-05
-1.91159959533377e-05
-3.03506548063493e-05
-4.87744958208188e-05
-1.17329176513985e-05
-4.58131527502147e-05
-3.50487379579863e-05
-3.62358358991495e-05
-3.08716816481018e-05
-3.48170916593349e-05
-4.88077545646989e-05
-3.11451833826406e-05
-8.90496510892063e-06
4.23603237427545e-07
-5.38779520475253e-05
-9.22578110235977e-06
-1.20730806783804e-05
-1.78524262670771e-05
-2.6246399875342e-05
-5.1636315306186e-05
-8.61939338050754e-06
-1.06384585326355e-05
-5.33929641033671e-05
-4.00149586189077e-05
-4.41869057696217e-05
-1.88025489551277e-05
-4.09314499929566e-05
-6.64287386114588e-05
-3.75834747136214e-05
-3.86399857158063e-05
-6.77505961853792e-05
-4.26625625803052e-05
-4.81795763615989e-05
-4.1434142285434e-05
-3.75839993644323e-05
-8.06131528958157e-06
-4.56630046717562e-05
-4.13439561455899e-05
-4.06140902857974e-05
-8.50768117787567e-06
-2.3602218244742e-05
-3.96004764540822e-05
-2.84435604015443e-05
-1.82347334503001e-05
-3.0622046823351e-05
-9.96396027390074e-06
-3.54285918651348e-05
-3.05168954512177e-05
-3.43921218777705e-05
-3.72526828684946e-05
-2.82414374678205e-05
-2.18974084695988e-05
-6.99800580890564e-06
-3.03602526171958e-05
-3.62584084772313e-05
-2.87596472519284e-05
-2.15801209164529e-05
-2.6559486118621e-05
-6.82460746888673e-05
-2.53693793447401e-05
-5.48351652839442e-05
-5.2519600631917e-05
-2.59875023239215e-05
-2.69881176257602e-07
-2.5230905838158e-05
-2.08623740004263e-05
-4.83893024077132e-05
4.44684310904904e-06
-2.83483748019958e-05
-2.52626655958898e-05
-2.46200325676688e-05
-3.34585445669235e-06
-5.06982111498579e-05
-2.28648365387712e-05
-1.65493750321037e-05
-5.73438854414769e-05
-2.46613216341627e-06
-3.28788630582418e-05
-3.4780096577153e-05
-1.86557977679711e-05
-3.59946478690468e-05
-3.7695970936843e-05
-2.98451959995561e-05
-7.09564552072193e-05
-3.89023049068308e-05
-6.56421732664906e-05
-4.83816297127055e-05
-4.41367024116235e-05
7.36395163354375e-06
-3.14139269781688e-05
-4.03891256602073e-05
-3.91002438961549e-05
-4.68111797663553e-05
-2.35779269820885e-05
-3.05236076284094e-05
-2.70399548909126e-05
-4.85757614873555e-05
-4.71867638968191e-05
-5.63161661637806e-06
-3.41608546329695e-05
-4.57244621523756e-05
-3.94840339014406e-05
-4.41158302624771e-05
-7.74212291537777e-06
-6.88919243667353e-06
-3.30430054037279e-06
-5.14912797417387e-05
-4.32201428177063e-05
-4.92856876226681e-05
-2.08806825704861e-05
-1.94362725804328e-05
-2.37164129882376e-05
-1.92246017280435e-05
-3.36846621633618e-06
-2.21948357142231e-05
-3.02198570117937e-05
-3.18285471465334e-06
-3.77676632929045e-05
-2.30480976731338e-05
-2.81519226633127e-05
-2.53671655003207e-05
-3.49266540240076e-05
-3.99694454028382e-05
6.48993664573763e-06
-2.91476910004582e-05
-4.22779067195711e-05
-2.3601651820402e-05
-3.94857782588973e-05
-4.0326598775877e-05
8.4324546047546e-06
-4.08101559434443e-05
-2.54030908022198e-05
-1.71263242454822e-06
-1.45989010674099e-05
-2.14008146014057e-05
-3.70093174446347e-05
-4.15379579448989e-05
-4.30506554204727e-05
-3.66124495049955e-05
-8.31742409049113e-06
-1.82889119799919e-05
-3.51290291409876e-05
-2.1614816023604e-05
-1.36306959429219e-05
-1.67949423609944e-05
-2.6320808574752e-05
-2.47078528062783e-05
-2.36716979237769e-05
-3.45912027130944e-05
-1.46274745847268e-05
-3.48976611458542e-05
-6.17032226007246e-05
-5.29402455219886e-05
-2.94384580705005e-05
-4.5980203519345e-05
-2.83473247034196e-05
-3.513462141691e-05
-3.45379874458878e-05
-9.93667993858867e-06
-2.37245625430928e-05
-1.30871828082062e-05
-3.95843200040317e-05
-8.96456460075103e-06
-1.22490170413846e-05
-4.25878047940109e-06
-3.03052661075956e-05
-1.22395779949072e-05
-2.34115518289626e-05
-2.1825341222145e-05
-3.89917834953489e-05
-4.30710332626189e-05
-4.39835488993455e-05
-1.72008843044449e-05
-4.84970792172692e-06
-2.27916118410561e-05
-1.58703815149753e-05
-2.24437314704711e-05
-5.57601631261334e-05
-4.03295720863025e-05
-3.20791048522926e-05
-3.4777114522275e-05
9.17051042664466e-06
-1.2018103967611e-05
-4.31296235677598e-05
-3.19681556936507e-05
-2.93349673479795e-05
-1.79692419843683e-05
-3.68201729886439e-05
-2.72414078104423e-05
-3.86941958496337e-05
-1.79907919167923e-05
-1.26815208203669e-05
-2.72158870434603e-05
-4.01329390605622e-05
-2.07573423855045e-05
-3.08829835903464e-05
-2.19572210239039e-05
-4.09954012324252e-05
-3.32053470351231e-05
-5.36951963077272e-05
-3.85717888195059e-05
-3.35569094799329e-05
-1.74051638877376e-05
-6.21210189160792e-06
-3.12816709993211e-05
-1.3072738356919e-05
-4.39603590099628e-05
-2.19077709327727e-05
-2.28703849514522e-05
2.8562297238644e-06
-1.37715137290575e-05
-3.96880109206465e-05
-3.68127299926566e-05
-3.12047692031387e-05
-4.53147956051608e-05
-1.64044326112366e-05
-3.27742129847095e-05
-3.13571111758879e-05
-2.33688839131805e-05
-2.29064281843593e-05
-8.85202949925967e-06
-1.44234353337301e-05
-2.46088347846139e-05
-5.68419565985922e-06
-2.59988785726586e-05
-2.37151499633417e-05
-2.84151309314552e-05
-3.62177379954182e-05
-2.95153918251098e-05
-4.50499670503798e-06
-2.15740253534801e-05
-3.99698325625918e-05
-3.2811371300731e-05
-3.99559287188214e-05
-3.59175023630273e-05
-2.55128813209891e-05
-2.59638333410521e-05
-3.86479889379466e-05
-5.50550133043285e-05
-2.36321407853503e-05
-1.81074943207513e-05
-5.81500899771759e-05
-2.47702664341246e-05
-3.50348983876735e-05
-2.87641454674599e-05
-6.46086135984301e-05
-1.5053186114364e-05
-1.84990176705337e-05
-3.13196926863492e-05
-2.22344439266966e-05
-2.08986314628981e-05
-2.31370193596676e-05
-6.075131478624e-06
-2.71970055313636e-05
-2.39443827800534e-05
9.50249736638686e-07
-1.44077775167258e-05
-3.21080828706923e-05
