# Supplementary material for: Research on computational propagation and identification of mine microseismic signals based on deep learning
Source: PLoS One. 2025 Oct 22;20(10):e0334641. doi: 10.1371/journal.pone.0334641 (PMC12543183; doi:10.1371/journal.pone.0334641)
Supplement: S6 Data — (ZIP) [file pone.0334641.s006.zip › 000100900000025.xlsx_0.txt_24.txt.txt]

-2.54781837480357e-05
-5.54660891411807e-05
-3.34983027433428e-05
-2.41414250591328e-05
-2.45263887612323e-05
-1.33130290725413e-05
1.01603337871742e-05
-2.82245870756937e-05
-2.69296047723509e-05
-5.37397520150331e-05
-2.11421067549928e-05
-3.27534861509093e-05
-1.73051385889333e-05
-4.86034443524238e-05
-1.62738518222241e-05
-1.44034114932592e-05
-4.96073725078484e-05
-2.52995515437826e-05
-4.13833717802264e-05
-1.87216937904546e-05
-3.49523527353396e-05
-1.52235468169375e-06
-6.84631688302618e-05
-4.45332392662759e-05
-2.58933845049513e-05
-2.70749351849894e-05
-5.71747105970641e-05
-4.14754238113422e-05
-2.30330372918195e-05
-1.09354798591943e-05
-2.94937820225429e-05
-5.63159778731229e-05
-3.67405765476758e-05
-5.06847424195433e-05
-7.92050535558939e-05
-3.24898635429463e-05
-2.74847681334787e-05
-1.39277246288996e-05
-1.8889540774339e-05
-3.64451141187456e-05
1.83231842586909e-06
-1.48695604029369e-05
-5.26793300492131e-05
-2.1378720427444e-05
-8.53627349982353e-06
-3.75564219029494e-05
-3.3035948670541e-05
-5.71114656224755e-05
3.56322206873786e-06
-2.90508121508061e-05
-3.33364488996669e-05
-1.46724993190043e-05
-3.9295415976037e-05
-4.00609501833323e-05
-3.40311231821612e-05
-1.99100985381948e-05
-1.0746117826518e-05
-2.63388736671727e-05
-3.08714009171754e-05
-9.78142182633163e-06
-2.45084141583594e-05
-1.8149544878522e-05
-1.52938186029702e-05
-1.65415713039592e-05
-5.81020030464812e-05
-1.30438822471173e-05
-1.61177436866785e-05
-3.20741536753159e-05
-1.58340055531795e-05
-4.55462538541355e-05
-3.05164960810226e-05
1.82325265095345e-05
-5.75437852696125e-05
-2.61496790936448e-05
-1.03482314236741e-05
-2.45955143358357e-05
3.83037997860566e-06
-2.63572532626202e-05
-4.8967456427892e-05
-4.98794706771998e-05
-1.6992722627949e-05
-3.88435579890112e-05
-2.96664836031066e-05
-2.13776203891202e-05
-2.81978999357183e-05
-7.5944597727931e-06
-1.76134085072633e-05
-3.49314428539891e-05
-3.2821551054099e-05
-6.46986130572801e-05
-5.14459315734389e-05
-5.03533669501841e-05
-7.12325641547886e-06
-4.69327320015504e-05
-3.51667570479686e-05
-4.46019730313073e-05
-1.50089428015158e-05
-3.21482579008927e-05
-2.53833937661341e-05
2.56023260513878e-06
-3.15146090406369e-05
-4.31910069086258e-05
-3.29469277537087e-05
-4.25930507005542e-05
-2.58785550773691e-05
-3.6547423906792e-05
-5.4209682818669e-05
-3.87973299368392e-05
-2.19835465234618e-05
-2.07374470227279e-05
-6.23198539307051e-06
3.15135945278069e-06
-2.98675319277152e-05
-1.31494396031299e-05
-3.91455030947262e-05
-2.68391007352167e-05
-3.98417916980175e-05
-9.84449892737336e-06
-1.73095731747406e-05
-2.52776589330255e-05
-3.40878238186857e-06
-1.99236211831761e-05
-4.82417248748554e-05
-3.57796694622762e-05
-3.26247542341684e-05
-7.20973999587114e-06
-1.58122649723587e-05
-5.34858315240058e-05
-1.41290284504001e-05
-2.79256683840563e-05
-3.92266097215713e-05
-2.72767382415507e-05
-5.92662900694824e-05
-3.7981678846181e-05
-3.4532955803125e-05
3.11648686674137e-07
-2.39720470783377e-05
-3.33977991492936e-05
-2.96960979913755e-05
-1.67788142786329e-05
-2.33737154449281e-05
5.71303239506474e-06
-3.3597961161682e-05
-2.06594882340027e-05
-1.50060970956081e-05
-4.16673250540264e-05
-2.82801071073236e-05
-3.78427829455089e-05
-1.77238428286247e-05
-1.0851975011538e-05
-2.67461542283358e-05
-2.28540533007893e-05
-4.95936142149773e-06
-5.78727747487189e-05
-4.09894063173823e-05
-2.42342959922479e-05
-2.16646666943843e-05
-3.79503113882169e-05
-3.75214125134443e-05
-2.12817632660942e-05
-9.58231125299327e-06
-9.23168022508295e-07
-4.19537502864035e-05
-2.33638182028923e-05
-3.75549849520603e-05
-2.35446660246762e-05
-4.89516689696798e-05
-4.25575536649669e-05
-4.05394470529298e-05
-4.69046441202005e-05
-3.36318678143532e-05
-4.00786511817629e-05
-3.96573485144321e-05
-8.67530631684491e-06
-5.63951648911233e-05
-3.66922691554593e-06
-2.50633749843376e-05
-2.90059536236132e-05
-4.01170779989467e-05
-1.9399259294429e-05
-6.28427854717219e-05
-6.84470041450004e-06
-2.68668878281953e-05
-7.40575912269654e-06
-4.30319709420166e-05
-5.89509317723183e-05
-2.46829965993221e-05
-1.60821535797884e-05
-9.09683789085049e-06
-5.67859013670921e-05
-1.67287784189563e-05
-4.54991197752931e-05
-4.38976432722611e-05
-6.93718120453365e-05
-6.29134198687111e-05
-3.67647982178174e-05
-2.38213234125769e-05
-2.48889066611745e-05
-3.74980952149844e-05
-1.41227451445082e-05
-1.40965801708386e-05
-5.99428161350375e-05
-2.11116756498341e-05
5.77951124428141e-06
-2.49643154662283e-05
-4.35244177679956e-05
-5.08331423642848e-05
-1.1911801575078e-05
-1.5809167672049e-05
-1.93823182312098e-05
-6.23783791165587e-05
-4.99362564469726e-05
-3.24337499804842e-05
-3.38760204859079e-05
-3.49229966467821e-05
-1.01512651674977e-05
-2.65090807873346e-05
-4.63818593165498e-05
-4.93406699551283e-05
-2.98586426455773e-05
-4.81201942057371e-06
-3.4430619204189e-05
-2.55871968124266e-05
-3.31649633717525e-05
-2.98051392999698e-05
-1.50408594282871e-05
-4.65420929391871e-05
8.29039370801914e-06
-4.77767175586838e-05
-2.23067119668086e-05
-1.58238863080274e-05
-3.00680396218356e-05
-1.34941419497114e-05
-3.53795384267696e-06
-5.29244448846725e-06
-5.20886812750375e-05
-3.74557959917841e-05
-4.34463094705855e-05
-3.87267689575128e-05
-4.27058377635647e-05
-3.28628325781313e-05
-2.89394066759949e-05
-1.88962649240842e-05
2.52018029599029e-06
-1.59729298731868e-05
-3.04440593281377e-05
-9.75146933794422e-06
-4.60392151310719e-05
-2.82497185245539e-05
-3.76605487320992e-05
-8.55487677739232e-06
-1.0096535032465e-05
-4.27615674131818e-05
-1.40459013758904e-05
-3.69837418817433e-05
-3.54667264805193e-05
-3.03151420149597e-05
-1.72366253193443e-05
-3.79658196745555e-06
-3.44370336007898e-05
-5.44470495679905e-05
-1.5510698105008e-05
-6.67675352269582e-05
-3.0536847980859e-05
-3.94187558408645e-05
1.71993113656322e-05
-3.07419425234766e-05
-6.51126730793749e-05
-3.32913137778947e-05
-2.89929843813348e-05
-4.40949118662687e-05
-2.06263986603553e-05
-3.61116828114248e-05
-1.47797178184781e-05
-5.179808410835e-05
-1.32385190596707e-05
-5.03247123637498e-05
-2.71023150599619e-05
-1.47219915193876e-05
-3.35874894632818e-05
-1.47095987941619e-05
-2.05075817460338e-05
-2.60175414369772e-05
-3.12602914048409e-05
-2.45352753153065e-05
-1.489222851768e-05
-2.93874602514876e-05
1.27782994478357e-05
-2.94795309076383e-05
-4.43737515900138e-05
-2.67907381570948e-05
-6.28643338425937e-05
-4.89743167986866e-05
-3.23711895640792e-05
-1.6707238329071e-05
-5.35173447040617e-05
-2.65029632053093e-06
-6.08047280699093e-06
-3.32063143159237e-05
-3.34320489415315e-05
-2.75507877069804e-05
-2.51309083266802e-05
-2.91658843002432e-05
-2.49406741480586e-05
-3.6573792152255e-05
-1.45014628068611e-05
-1.22881608163815e-05
-3.72993820287476e-05
-4.12579699773429e-05
-4.25904175568319e-05
-4.46439061020195e-05
-3.19214281044112e-05
-1.3846690089109e-05
-1.09078305925092e-05
-4.40279795890262e-05
-6.61004879645008e-06
-1.89842085904382e-05
-3.61626443673712e-05
-2.24526389669743e-05
-3.12735068662024e-05
-2.41332227660548e-05
-2.86302349192965e-05
-2.97110933226097e-05
-1.32611612398418e-06
-6.13598374054973e-05
1.12620551777504e-05
-3.29991810781721e-05
1.51912419389748e-06
-4.97076100268224e-05
-5.38100243824552e-05
-4.33934685207555e-05
-3.69877672050188e-05
-3.45034563571634e-05
-1.96235256535401e-05
7.34740395968871e-06
-3.54466984487121e-05
-2.06677862661972e-05
-5.68199791859043e-05
-3.53766569315072e-05
-4.07360260065948e-05
-5.39759507199737e-05
-2.23425409933006e-05
-2.68169920015628e-05
-4.03637076132668e-05
-2.20815895067692e-05
-3.71322195275676e-05
-1.23989068923235e-05
-7.17223752850885e-05
-3.93144033267323e-05
-2.45832450002187e-05
-2.39667158599305e-05
-4.77677605483962e-05
-4.97926539357141e-05
-3.60081843796464e-05
-4.04794925344395e-05
-7.34940949544854e-05
-2.77775427206022e-05
9.55616676450978e-06
-3.60355152847865e-05
-3.73470635358573e-05
-5.76298234621701e-05
-6.01314461242457e-05
-2.26268862940441e-05
-1.97117685339296e-05
-2.84066610541741e-05
-4.20712890548009e-05
-3.92799205127283e-05
-7.18580831522691e-05
-2.08638578739612e-05
-4.86397783108989e-05
-2.77866716171026e-05
-1.44984288189218e-05
-1.52335067598986e-05
-2.55015550803205e-05
-3.10328625278001e-05
-4.20686612511627e-05
-3.54652294376808e-05
-2.52562320966051e-05
-3.70585711702418e-05
-1.65200384481916e-05
-1.47632226884989e-05
-2.42164212971624e-05
-5.84945380875616e-05
-1.87037539498586e-05
-2.96391994344053e-05
-1.81090763764295e-05
-4.30515075598972e-05
-4.94510991077939e-06
-2.23890656769928e-05
-2.11596206167727e-05
-1.92470703513174e-05
-4.60450045238729e-05
-2.08177699417827e-05
-2.41936670390674e-05
-3.41689883345982e-05
-3.97634016708334e-05
-1.32801922910462e-05
-5.40328187373629e-05
-1.01075151097521e-05
-2.35466552433699e-05
-3.81087868870843e-05
-3.82269178680867e-05
-2.15361221997102e-05
-2.32192446632695e-05
-3.55967190511123e-05
-2.98728787368944e-05
-2.63389548998486e-05
-1.64055303255739e-05
-2.39002415642477e-05
-3.22797058329619e-05
-6.77764692581126e-05
-3.66370513856952e-05
-1.96210997840432e-05
-4.20404817096505e-05
-3.30354548954012e-05
-3.85524470791321e-05
-2.72840860751733e-05
-4.23251160070238e-05
-3.37027465960901e-05
-3.33072436358766e-05
-3.34160848837579e-05
-3.69505843522415e-05
-1.32735887993681e-05
-1.05651306989525e-05
-1.58735561052294e-05
-3.63096111416179e-05
-5.34609469261588e-05
-4.75896411368826e-06
-1.4923979880169e-05
-2.54429638233141e-05
-1.776581805038e-05
-3.98730884422519e-05
-2.88421793898246e-05
-3.09292343201766e-05
-4.69758926571761e-05
-3.73032986999433e-05
-1.5766112872578e-05
-6.09786393419028e-05
-3.3493299152552e-05
-3.35890390818488e-05
-1.86600630285871e-05
-4.15088177174486e-05
-2.76898077275631e-05
5.32439273905866e-06
-2.09525484455872e-05
-4.41214029835628e-05
-3.83005265024431e-05
-6.22624181550345e-06
-4.35200603113553e-05
-3.70657919629776e-05
-2.00630555329812e-05
-3.11999344351816e-05
-4.82020896364796e-05
-3.85751471306081e-05
-4.43331506087033e-05
-2.74064816768182e-05
-2.15615511299694e-05
-3.38050574020027e-05
-1.59687669733959e-05
-5.44136397174845e-05
-1.58967651085835e-05
-3.421469645896e-05
-4.16974354029603e-05
-4.13800161582872e-05
-2.09785820227433e-05
-4.24369683629704e-05
-3.36120724266736e-05
-2.61431742222417e-05
-2.51472264023361e-05
-1.95038416850222e-05
-8.45125525144484e-06
-4.55173120334919e-05
-2.28303357475719e-05
-5.9172466678496e-05
-1.59271284439603e-05
-3.50438810096466e-06
-3.83507049034199e-05
-2.34457319239097e-05
-3.61957829284845e-05
-2.5113398598804e-05
-2.16788397036999e-05
8.71630291796398e-06
-5.53018131780884e-05
-6.23834121362621e-06
9.81383397789747e-06
-3.3015876515809e-05
-3.20059895382889e-05
-2.19221733363131e-05
-5.1374492082319e-05
-1.67015275505018e-05
-2.29136839555833e-05
-3.38031294053372e-05
-2.05062984415785e-05
-3.25644957297796e-05
-2.46713297363161e-05
-3.62232121748705e-05
-5.06086318219047e-05
-4.23700440159787e-05
-1.78685682521155e-05
-2.64377997816276e-05
-5.93646575282476e-05
-3.60137374054733e-05
-1.75530232021968e-05
-4.37475293761542e-05
-9.82821870597829e-06
-2.89434954847e-05
1.11502050117285e-05
-3.82377283012151e-05
-2.04357196017657e-05
-6.45410717534276e-06
-2.14424360241473e-05
-1.08762642982418e-05
-1.68129332721202e-05
-4.32349715006101e-05
-4.8559746511513e-05
-2.45574213299345e-05
-4.93588091902455e-05
-2.56779545447439e-05
-2.0159069923017e-06
-3.60273482689484e-05
-1.48566997994596e-05
-4.04033627161557e-05
-4.19495677067803e-05
-1.03219114618895e-05
-3.52080087682251e-05
-2.37515161996449e-05
-2.38141785851788e-05
-4.64531468899983e-05
-8.78875490616694e-06
-5.19379026310767e-05
-9.40899729330563e-06
-1.79771757613238e-05
-2.97010662789002e-05
-2.73196974115342e-05
-5.09326096730567e-05
-1.82220576052469e-05
-4.75066965811476e-05
-4.89386954490871e-05
-6.75639390779256e-06
-1.74814066996378e-05
-2.18770606483761e-05
-8.32620596349189e-06
-2.32321142037744e-05
-5.71493999019056e-05
-4.87307083320072e-05
-2.73405902027924e-05
-5.75921390979909e-05
-1.09524513504853e-05
-3.91969843914801e-05
-2.72641738193754e-05
-2.50804512349272e-05
-4.75557694801108e-05
-2.34019519755711e-05
-3.83094449672871e-05
-2.26746858133916e-05
-4.55002460176088e-05
-2.1031193674174e-05
-3.98046640951167e-05
-3.21170620422444e-05
2.67865329278009e-06
-3.86392746060725e-05
-2.72836918252258e-06
-3.33260324296704e-05
-2.3957433646751e-05
-3.31036638167318e-05
-2.44659794929114e-05
-2.89710542009082e-05
-1.80957241780672e-05
-4.64322130482209e-05
-3.97434770017922e-05
-2.35953615407491e-05
-3.6681924866012e-06
-2.12426008564015e-05
-5.17895099750013e-05
-1.83128208889637e-05
-1.84480558857902e-05
-5.54600472456347e-05
-1.98540752057067e-05
-2.71899130876788e-05
-2.61544596530409e-05
-8.91978932323228e-06
-5.79143125210841e-05
-3.89514070803659e-05
-3.41788497913239e-05
-5.62699131878158e-05
-1.47106937015848e-05
-1.46412155583995e-05
-4.14630020276158e-05
-3.77006256016933e-05
-2.94158740664855e-05
-2.67502063574741e-05
-1.4998870676297e-05
-2.40741881061236e-05
-1.56604900264842e-05
-5.74782264342504e-05
-5.01688914026904e-05
-6.08371945523756e-05
-3.98190582742868e-05
-3.37791093416682e-05
-1.89871155847276e-05
-2.5932057889264e-05
-9.08206550116885e-06
-4.35180533621416e-05
-3.5242336521469e-05
-3.09194878110926e-05
-9.48769955444706e-06
-3.68739507382434e-05
-5.69570245418568e-06
1.82188051789736e-07
-2.36164575107945e-05
-5.04729368998558e-05
-6.26055370820226e-05
-2.53509592731527e-05
-1.63003185236425e-05
-4.36054362702109e-05
-3.51097248435294e-05
-2.28111904847184e-06
-3.4113649031016e-05
-5.13852027587416e-05
-4.32183827719451e-05
-2.35054399189188e-05
-5.35867068376179e-05
-2.22380776411786e-05
-1.35076009744331e-05
-3.09987750939404e-05
-3.2547694053359e-05
-1.52477277295271e-05
-6.39845346625801e-05
-5.21159980146178e-05
-2.92593257306282e-05
-2.94570293746635e-05
-9.71089933867468e-06
-4.82018227029987e-05
-3.01820308492154e-05
-1.89864996289177e-05
-4.32715556075719e-05
-6.00547813511554e-05
-4.69280969259909e-05
-2.48360704497187e-05
-2.61371086560359e-05
-4.11115226390389e-05
-4.61882492496501e-05
-5.98337279669509e-05
-4.32914479062015e-05
-3.34291635636507e-05
5.6971259342425e-06
5.94761171577713e-06
2.98281650204803e-05
-3.51872906415777e-05
-3.80616443184613e-05
-5.3328682434392e-05
-1.41163232788657e-05
-6.48480331450613e-05
-4.39735273174412e-05
-2.21826886244262e-05
-4.11867725153586e-05
-8.58957848470512e-06
-2.69966134032729e-05
-3.96025305205721e-05
-3.03921825344316e-05
-5.50495232239691e-05
-3.09128123948357e-05
-4.68882127448756e-05
-1.80923730726849e-05
-3.27621700621295e-05
-2.60484010653355e-05
-7.79428369676508e-06
-1.74617710608311e-05
-3.70772925422764e-05
-2.0340360860508e-05
-1.53786668737684e-05
-3.62549182355916e-05
-5.84859808671542e-05
-6.05790049947754e-05
-4.22692125634777e-05
-4.09769079596172e-05
-2.3071878448537e-05
-2.79862472840978e-05
-3.91452425411468e-05
-1.95540501281365e-05
-5.56429276687969e-05
-3.2803105228229e-05
-2.40248954543766e-05
-3.68598851985979e-05
-3.63349624982068e-05
-5.59149483496717e-05
-1.39844115008613e-05
-1.89284516902662e-05
-2.37494458978971e-05
-4.96580251942326e-05
-4.38353896514389e-05
-2.58287678728362e-05
-2.2003300446827e-05
-3.07172118430327e-05
-4.03324263075829e-06
-1.83381714472121e-05
-2.1125825887365e-05
-3.1275299220054e-05
-1.73448146336741e-06
-1.90466042490706e-05
3.25841083790089e-06
-2.71164121493771e-05
5.2904476617548e-06
-2.21314505584767e-05
-6.52391722920094e-06
-4.96015555005198e-05
-3.69431762599159e-05
-4.5869675654678e-05
-1.19091242485594e-05
-3.01380190352064e-05
-4.82492251035009e-05
-2.8490924626985e-05
-2.85177965481796e-05
-2.12639719733023e-05
-2.40480417905988e-05
3.97399809351221e-06
-3.96401669793438e-05
1.68175627276035e-06
-3.31206357841354e-05
-3.03026612582046e-05
-2.81620658465015e-05
-1.72723335672481e-05
-2.826351712712e-05
-3.78318161851405e-05
-2.985728754137e-05
-4.23243463665741e-05
-3.33947905704966e-05
-3.18106746273955e-05
-3.0727027464252e-05
-2.91021908667041e-05
8.54112550049219e-07
-1.81677059127983e-05
-4.49586097934799e-05
-1.46037929158156e-05
7.77106643103419e-06
-2.3228528288132e-05
-2.46419469171786e-05
4.17155430530777e-06
-1.54635968090646e-05
-1.56533707588646e-05
-3.24065013403645e-05
-3.60810938155985e-05
-3.131923831814e-05
-2.43719678541515e-05
-8.12228266221558e-06
-4.71244768344633e-05
-3.34743720172797e-05
-5.20348326126201e-05
-1.54463028463912e-05
-1.04783322505875e-05
-2.56583752269465e-06
-9.78219777791011e-06
-2.17216340322357e-05
-3.94579281953046e-05
-2.21498212003457e-05
-4.01903458734147e-05
-2.58373327594594e-05
-2.73292627033697e-05
-5.08590805513876e-05
-3.81568938967999e-05
-1.59746230252746e-05
-2.04429843404927e-05
-4.60769093508434e-05
-2.58094711603479e-05
-1.49158495046534e-05
-9.57518436372228e-06
-1.14728270817088e-05
-2.90164935139071e-05
-3.16982494285597e-05
-3.13462716705305e-06
-4.98608371882623e-05
3.51887124097244e-06
-3.41640889683648e-05
-9.33494656377791e-06
-2.66913892552652e-05
-3.4419647856176e-05
-1.18990481822285e-05
-3.74234579493594e-05
-4.79382713230895e-05
-4.58096774919721e-05
-1.91150300553765e-05
-1.75880133505868e-05
-2.42349411047948e-05
-1.3617262687262e-05
-6.29327395706833e-06
-1.66767538667573e-05
1.80114141916942e-07
-3.86937783541818e-05
-7.27855892873301e-06
-3.27325726078559e-05
3.56926657164272e-06
-2.57829712737616e-05
-2.95397052893697e-05
-1.85287915679369e-06
-3.09591289483326e-05
-2.87321934656149e-05
-3.58124208411851e-05
-4.33808534156631e-05
-1.9261509547185e-05
-3.03041951122529e-05
-5.29374600171713e-05
-1.81639854578416e-05
-4.34417129191979e-05
-1.54509185737524e-05
8.42121311865875e-06
-2.75145411035194e-05
-3.71662830296271e-05
-2.07612249240305e-05
-1.1780704357817e-05
-2.62150761661089e-05
-3.58127837264331e-05
-3.48086264098357e-05
-4.42173400293694e-05
-4.15605371923661e-05
-3.44891823437593e-05
-4.02171685725776e-05
-2.34364799346637e-05
-7.41170280094519e-06
-2.06696672500494e-05
-4.90888723080575e-05
-1.86390603375706e-05
-2.96964645647479e-05
-1.37603209899586e-05
-5.25153176283604e-05
-7.06681107547002e-05
-2.65105249156369e-05
-2.58320011192595e-05
-5.75954785692149e-05
-1.08666929228909e-05
-1.14898688038997e-05
-3.79748791159006e-05
-3.43947375338299e-05
-2.74277823944233e-05
-6.07143077549302e-06
-1.43225320630832e-05
4.08533245639166e-06
-5.78942586067926e-05
-1.95005941444887e-05
-3.19492457948037e-05
-4.53864277084165e-05
-3.97306688229362e-05
-2.02917640895223e-05
-2.37364999665904e-05
-4.03361653967167e-05
-4.33558356761118e-05
-6.61871025602876e-05
-4.1265863520563e-05
-2.55189964063813e-05
-5.09207087145614e-05
-3.34416286288708e-05
-2.06661907642572e-05
-4.2230253569611e-05
-3.23599546353497e-05
-4.58999448845644e-05
-6.58458352525207e-05
-3.31266053210198e-05
-5.47123187293528e-05
-4.82024889968247e-05
-3.97279818988797e-05
-2.0612133792389e-05
-2.8469608940429e-05
-2.49192285508099e-05
-2.10518266874911e-05
-2.01821689497045e-05
-2.84281295596133e-05
-2.2166615291685e-05
-3.73794681809493e-05
-2.74852845063132e-05
-3.46488976763767e-05
-3.47847419857091e-05
-3.49334042723886e-05
-4.48659463635507e-05
-1.1681813380608e-05
-2.19445815171748e-05
-1.72310582583345e-05
1.20888602043603e-05
-2.04619532154794e-05
-4.61586100832441e-05
-6.96625957548356e-05
-3.46808279810815e-05
-3.3319283833689e-05
-3.43766587023099e-05
-1.41834722579239e-05
-4.67520042430157e-05
3.19456162423637e-06
-1.57079872643148e-05
-3.7292973625041e-05
-4.66807945437788e-05
-2.77623394749903e-05
-3.21552562739287e-05
-4.67603333349225e-05
-3.7127279966851e-05
-3.46285099395124e-05
-4.76273363907177e-05
-4.95372064782038e-05
-6.66316867696293e-06
-2.32546294672405e-05
-3.02248596402523e-05
-3.5812633429152e-05
-2.58047741579925e-05
-3.04293520808002e-05
-5.08704377452328e-05
-2.64645342083073e-05
-1.43195322069727e-05
-1.2295762150274e-05
-5.56172897731423e-05
-2.94710729914342e-05
-3.81903449458188e-05
-2.82857650411929e-05
-1.67819149270026e-05
-2.47411592890333e-05
-2.45394820725907e-05
-4.30244960989223e-05
-3.33157240356053e-05
-5.63541724202408e-05
-4.72890188841253e-05
-2.48432015868973e-05
-3.27451123293555e-05
-3.67649901039092e-05
-5.30289074733177e-05
-5.02327510517822e-05
-1.91635738584228e-05
-3.03372167770711e-05
-6.38906852330526e-05
-2.86346860276104e-05
-3.53963846725146e-05
-7.12099425598043e-06
-4.32688824927557e-05
-1.20394818268804e-05
-4.12340420921114e-05
-3.85813330542116e-05
-1.82978685297342e-05
-1.43308068567447e-05
-4.03227594888943e-05
-1.09085089529665e-05
-3.62524502703703e-05
-2.88163137113072e-05
-9.3933931837715e-06
-1.06355158795646e-05
-4.09728681400283e-05
-2.90044145409701e-06
-1.88058648230277e-05
-3.73253446832854e-05
-2.78243978410315e-05
-1.88179484021223e-05
-5.67601786621909e-05
-3.66597022229143e-05
-3.79671185713173e-05
1.52035901568362e-05
-2.08382257801698e-05
-2.11838256111041e-05
-4.40259313125161e-05
-7.49080445663222e-05
-3.94176133211847e-05
-5.15392124088394e-05
-4.09430075501276e-05
-1.87986772581579e-05
-1.7677733695064e-05
-6.12727915443526e-05
-3.4755522003903e-05
-1.43827408059912e-05
-5.58834575921876e-05
-3.27556334299071e-05
7.17573996477326e-06
2.98331066649214e-06
-3.89923716050649e-05
-1.87823577330909e-05
-3.34800269526812e-05
-2.59482195661063e-05
-3.20100110269779e-05
-1.83105891879935e-05
-9.15430675496102e-06
-2.18610432291525e-05
-1.85155783460707e-05
-1.92348629959034e-05
-1.40267001795849e-05
-1.15580025679226e-05
-1.22624590408566e-05
-1.82656939491901e-05
-3.46329205558446e-05
-3.12784975452097e-05
-2.42229008038552e-05
-6.71895668166127e-06
-1.25717913640244e-05
-3.75200198955957e-06
1.18525258875006e-05
-5.92570788500302e-05
-7.54268865432484e-05
-2.46125266726236e-05
-5.25334056688942e-05
-2.96055011751571e-05
-5.51261685336728e-05
-4.56920418031254e-05
-4.50161162766633e-05
-3.57027950856269e-05
3.79417362070721e-06
-3.00481750521507e-06
-2.45688808797478e-05
-1.29116823699422e-05
-2.23222903546037e-05
-1.74280724753403e-05
-6.37944055517596e-05
-5.57086961530767e-05
-1.32588496883918e-05
-1.56053318332631e-05
-3.40199430197097e-05
-4.62159982179757e-05
-2.85819701613818e-05
-5.67445778214349e-05
-2.75914024671849e-05
-1.48924897299639e-05
-1.26796613562856e-05
-5.30118127393677e-05
-4.87351268236862e-05
-2.94345874192198e-05
-5.05725001103118e-05
-9.71520268038365e-06
-3.79053118707263e-05
-4.25866258124532e-05
-8.79276963649371e-06
-2.37852838853501e-05
-4.12261545473654e-05
-5.28752057479322e-05
-9.50299159274889e-06
-2.22162274467342e-05
-6.01900676177129e-05
-1.23889733948507e-05
-3.92350131225587e-05
-2.32787209091402e-05
-9.67215716610575e-06
-1.12783943239816e-05
-4.58777190232135e-05
-1.38901873683857e-05
-1.36996073526876e-05
-1.08720408370641e-05
-1.59417128600238e-05
-2.44883750578955e-05
-3.76851512395923e-05
-2.46937656965924e-05
-3.7702336059758e-05
-1.60556321672324e-05
-1.85995577157228e-05
-1.46277053848096e-05
-2.42878625758932e-05
-4.00267213723027e-05
-2.44706594331713e-05
-6.12587979186837e-05
-2.48790880328537e-05
-3.98041120506873e-05
-4.52911651910931e-05
-3.03032606970159e-05
-1.91602255416066e-05
-4.44827268254684e-05
-2.4264450265985e-05
-4.7448225213868e-05
-2.88790644375929e-05
-3.21231015499657e-05
-5.29732168186607e-05
-4.23801895843695e-05
-3.56559547849892e-05
-4.9227085284124e-05
-4.73297867663635e-05
-2.13748326043225e-05
-7.23752171508047e-06
-5.0642646068305e-05
-1.63254232628014e-06
-2.52335396395652e-05
-4.88521449601271e-06
1.00779214859259e-05
-2.84751376466313e-05
-4.83996416242007e-05
-4.10111035968928e-05
-4.96507015008494e-06
-5.13496528536174e-05
-2.92234336059632e-05
-3.65083749503343e-05
-2.94326971167897e-05
-6.54579430958149e-05
-5.17851154478708e-05
1.69292162667122e-05
-1.28101685164687e-05
-4.2263166031147e-05
-1.20034893877506e-05
-4.74525076578539e-05
-2.22247713200534e-05
-2.26027142954316e-05
-2.99727352044231e-05
-2.95777495669509e-05
-3.34733901368528e-05
-3.43060822824462e-05
-1.53552280611014e-05
-1.96917779960209e-05
-2.13593796891168e-05
-4.78054577206429e-05
-3.25623280059471e-05
-4.85986308397816e-05
-3.72967065862954e-05
-2.83865909853242e-05
-3.31055732571248e-05
-1.33735569760594e-05
-2.64214772379377e-05
-2.84716226939872e-05
8.38492032458335e-06
-3.38459730303273e-05
-1.44559161715955e-05
-5.25981835805544e-05
-2.51487882944652e-05
-4.36141240911005e-05
-3.90833451901377e-05
-4.43901001797952e-05
-2.16934331959162e-05
4.57811744124637e-06
-3.63256193642926e-05
4.85510223237183e-06
-3.53780355525614e-05
-3.17152909928376e-05
5.56492706657568e-06
-2.10412381522649e-05
-2.67725520036555e-05
-1.83215288200974e-05
-2.97892928455606e-05
-3.90652886734388e-05
-4.38036525093154e-05
-5.70306438297408e-05
-5.39336151179173e-05
-1.84745736714535e-05
-3.19762043628162e-05
-9.14278130616391e-06
-2.89018740756396e-05
-3.79194177328117e-05
-4.50331406441348e-05
-1.59817246358797e-05
-2.03520032651409e-05
-6.37500039111401e-05
-3.47187334101129e-05
-2.90931558944075e-05
-1.67298134983513e-05
-3.56411243225231e-05
-2.47583659321585e-05
1.34729782927597e-05
-3.20176018621048e-05
-1.26228690078816e-05
-3.16257422376636e-05
-5.03894709446701e-05
-2.25430451478495e-05
-2.26741298224431e-05
-2.65950013979993e-05
-1.3474971934095e-05
-3.46712487754601e-05
-1.6933164357896e-05
-2.60164027647852e-05
-3.89108615264535e-05
-3.36024870907384e-05
-4.2266717204456e-05
-4.58139386138951e-05
-3.7790686848333e-05
-1.57701251655392e-05
-5.18755604385628e-05
-3.71928475496441e-05
-4.85269691839617e-05
-2.66290984553016e-05
-3.74483752842976e-05
-5.96975291424896e-06
-3.56088052792182e-05
1.51793378612254e-05
-2.94623765380597e-05
-1.9178641724291e-05
-5.76049353519741e-05
-4.40431305054238e-05
-9.40953510690718e-06
-4.91019200128277e-05
-5.75664466946269e-05
-1.72914048430825e-05
-4.10099026591413e-05
-4.60944885910782e-05
-4.22846108096421e-05
-4.59460336962178e-05
-5.97049800158496e-05
-3.42441541887288e-05
-2.67369939618481e-05
-3.16955928775575e-05
-4.69773013401763e-05
-2.57697200332646e-05
-3.75038761869589e-05
-3.49997303597091e-05
-1.92012224697748e-05
-4.32837656350338e-05
2.77048264305006e-06
-2.14025369892227e-05
-7.25916659690955e-06
-3.91919830087063e-05
-2.05136280453009e-05
-1.01537653726687e-05
-2.00222378040478e-05
-7.50482626191188e-06
-3.49394058437072e-05
-3.18216242050697e-05
-2.22738197520304e-05
-5.28984014545372e-05
-4.41290752899615e-05
-1.57878342597759e-05
-2.61831405896063e-05
-2.22409576307354e-05
-3.27106953219937e-05
-4.52974018852699e-05
-3.62595915611247e-05
-1.66490341363391e-05
-3.18353331357113e-05
-2.70723784606761e-05
3.90758027959268e-07
-2.30513256807097e-05
3.44629119799163e-06
-5.28976750810894e-06
-3.10812093649588e-05
-2.15026547655122e-05
-2.8755618740772e-05
-2.5576954726006e-05
-1.43395634955529e-05
-1.71747124496878e-05
-4.2702144247353e-05
-2.76980500681284e-05
-7.2017248872305e-06
-6.01207532153962e-06
-1.25196089522473e-05
-2.08306345149315e-05
-4.41640487106768e-05
-3.81850021763155e-05
-3.80697307493832e-05
-1.49460814285504e-05
-4.72164010937997e-05
-3.48057447994775e-05
-2.35873111719956e-05
-2.959677236235e-05
-1.54428067633085e-05
-5.2359196386835e-05
-3.21555748466409e-05
-2.62664874541932e-05
-3.71025252389472e-05
-1.57699218202889e-05
-2.12853377324818e-05
-1.45770280806528e-06
2.89836861498429e-05
-2.3772457637652e-05
-4.47769806792983e-05
-4.8829669796272e-05
-1.29829793415239e-05
-1.70988117062586e-05
-1.19643677343245e-05
-3.77240536437416e-05
-1.50197152582022e-05
-6.70273019718365e-05
-4.24216293838314e-05
-2.42564527198918e-05
-1.81836580624809e-05
-1.85101993174303e-05
-1.97862666123125e-05
-7.81936061491241e-06
-1.30568350145934e-06
-5.1761273279988e-05
-3.72038872192655e-05
-2.82981938699055e-05
-2.62913067647856e-05
-3.75185685040114e-05
-3.22547146676494e-05
-3.06015085209362e-05
-2.44940341841873e-05
1.81833251493628e-05
-3.88102345224675e-05
-3.37003639884712e-05
-2.40410772089354e-05
-4.75372505364181e-06
-3.82264402166785e-05
-4.80613608031982e-05
-1.4685026258973e-06
-4.00189996300409e-05
-4.10103336056934e-05
-2.48173064354145e-05
-3.76999717473264e-05
-2.66458021605042e-05
-4.54429817267459e-05
-4.08696036939717e-05
-2.20463758002451e-05
-4.36589044235409e-05
-4.0574638123952e-05
1.13905480063101e-05
-2.05042474431428e-05
-4.98465026352158e-05
-5.24761986399381e-05
-1.7560586095621e-05
-2.94652031404948e-05
-4.15927282247183e-05
-3.20281789437362e-05
-3.48326780055966e-05
-1.03381606357008e-05
-3.67343597327722e-05
-5.60257995988431e-05
-3.26641416425758e-05
-2.6633599217598e-05
-3.18978194467352e-05
-2.34493181412249e-05
-2.44280995389694e-05
-3.32214745652351e-05
-2.95683725885888e-05
-2.64239615016182e-05
-2.64262695958005e-05
-2.95722772638149e-05
-7.03198319097659e-06
-4.45961594506864e-05
-4.65019243696442e-05
-4.31118507052047e-05
-9.79155531055466e-06
-3.73595238694196e-05
-2.88580352886696e-05
-4.11923295413896e-05
-2.31702380049772e-05
-3.92260823424198e-05
-8.50419933163663e-06
-5.00264065751442e-05
-3.60426868294624e-05
-2.8452624857625e-05
-3.0262551028086e-05
-2.91379248652122e-05
-3.75765160131983e-05
-3.21287892880813e-05
-1.28426903985885e-05
-2.76448740683977e-05
-2.23174761004719e-05
-2.17440447225104e-05
-1.57647520167752e-05
-1.25339140089066e-05
-2.60660337560999e-05
-3.28486568602884e-05
-2.25366252221039e-05
-7.27459793260579e-06
-4.24431841572816e-05
8.35648768261996e-06
-6.16950032731763e-05
-2.87147587693571e-05
-1.60764159913631e-05
-3.16030310164946e-05
-4.63143390585416e-05
-3.77590739575734e-05
-3.65845190292779e-05
-5.33012569772709e-05
-4.32215477863821e-05
-1.33827485266386e-05
-1.27001087599778e-05
-2.24948860073863e-05
-5.88879071497337e-06
-3.0510962022742e-05
-1.88332730498599e-05
-1.40598022362849e-05
-6.7950210084959e-05
-1.40928292205039e-05
-1.02647841421228e-05
-1.3865916528461e-05
-2.15900790196314e-05
-3.32337308861477e-05
-1.3177403304457e-05
-2.77118757415298e-05
-3.56443084542864e-05
-4.96706656196683e-05
-1.85311299338954e-05
-1.42635427779634e-05
-5.32538577564379e-05
-3.05066446908655e-05
-3.50850692091607e-05
-2.11345024393158e-05
-3.14220992759683e-05
-4.39284403917603e-05
-3.09522310613723e-05
7.66628632521822e-06
-2.35158420139604e-05
-3.67728865237406e-05
-3.82436372778335e-05
-9.29138121593568e-06
-4.543201777429e-05
-6.53701790692902e-05
-1.44262061119503e-05
-2.15879542635839e-05
-4.5357120543917e-05
-2.13788623814823e-05
-2.90409881742944e-05
-5.08142763545788e-05
-1.83474200497534e-05
-4.00610989937162e-05
1.64384619432036e-05
-4.99562917262926e-05
-4.97604856962221e-05
-2.63438377536484e-05
-2.61088483199729e-05
-4.68499264248066e-05
-3.79201635158344e-05
-3.39968812514753e-05
-1.65004739427078e-05
5.54431129487207e-06
-4.22400073811948e-05
-2.82954039126929e-05
-2.1482195699572e-06
5.96365863300077e-06
-3.15155701658867e-06
-3.63469423013055e-05
-7.21674414390979e-05
-3.84476597809604e-05
-3.21609026122891e-05
-1.01999353308904e-05
-3.72957527126722e-05
-2.47692933138544e-05
-3.96614999655486e-05
-8.63970003605226e-06
-3.61348581097873e-05
-2.51787691004898e-05
2.1680224720539e-05
-6.04379073725786e-05
-4.60582252448682e-06
-4.11784134026465e-05
-2.21406996709643e-05
-3.02520966776694e-05
-2.76367198398367e-05
-3.48841014137862e-05
-1.81783288609629e-05
-4.42197114207176e-06
-3.867464059731e-05
-1.52949056343387e-05
-1.27502534464643e-05
-3.85860544763054e-06
-2.7299819039697e-05
-3.15403745551704e-05
-3.01808389222567e-05
-1.00283926909213e-05
-4.51551793845506e-05
-3.94539628573747e-05
-2.06357459394093e-05
-2.3321418744644e-05
-2.7966857629791e-05
-2.08808166114318e-05
-3.19571109310321e-05
-2.45021931539472e-05
-2.8239873933669e-05
-3.70686112580478e-05
-3.51694652419218e-05
-1.6568178280148e-05
1.2070840643991e-06
-2.52516696849794e-05
-1.41140165819843e-05
-2.76368361717391e-05
-1.47376575121576e-05
-4.96041478187694e-05
1.75259897614202e-05
1.98690301729872e-05
-6.92247483625906e-06
-2.29629569216364e-05
-2.33781674069301e-05
-1.15765034975291e-05
-2.9618313819055e-05
-2.99222310346235e-05
-4.48889098434046e-05
-3.14390603825935e-05
-2.95617368806577e-06
-2.5566789163549e-05
-2.28704815593083e-05
-1.34106877485973e-05
4.14071612469506e-06
-4.22485920423095e-05
-3.14129812492459e-05
-1.67462613510563e-05
-3.32818019465689e-05
-1.17397091478712e-05
-2.97778135528858e-05
-2.92690178442246e-05
3.51103609327445e-05
-1.78328675272349e-05
-4.6387416143272e-05
-3.01097167208343e-05
-3.29857951161138e-05
-3.3661452595943e-05
-2.20402377263298e-05
-2.93520218571178e-05
-4.86687487955541e-05
-6.19668690496348e-05
-4.81287805286822e-05
-7.26423214428398e-05
-3.35604454764452e-05
-4.21569784036557e-05
-2.61406774104056e-05
-4.15783917459862e-05
-2.66670213430383e-05
-4.69150871334792e-05
-4.48778476727326e-05
-1.33795232439088e-05
-4.31946230649192e-05
-4.40150703336877e-05
-2.2678116746823e-05
-4.12902153357239e-05
-3.0509347949206e-05
-2.86126911898701e-05
-8.5629486705289e-06
-1.7460323123028e-05
-5.64649825044012e-05
-2.32182428511263e-05
-3.00216433517096e-05
-1.2649974135627e-05
-3.25510246902881e-05
-5.42602853763385e-05
1.51179910059976e-05
-2.6378314706617e-05
-1.4920476836405e-05
-2.89343147171907e-05
-4.86217788604826e-05
-1.82504151978783e-05
-6.41555839795132e-05
-1.03185873488606e-05
-3.60628415155968e-05
-4.53998179548072e-05
-5.85173244688873e-05
-5.60706821984725e-06
-2.93705936609462e-05
-3.59422231241303e-05
-6.48743259380143e-05
-4.04570149809674e-05
-2.25703463395612e-05
-4.48876416600846e-05
-8.47347616661784e-06
-6.47973956621772e-05
-8.19116826140149e-05
-2.13482857061717e-05
-4.14902458566658e-05
-4.00781074832949e-05
-2.63358622224089e-05
-4.36179401099332e-05
-2.96569081813392e-05
-5.09576831595518e-05
-3.98877198964342e-05
-6.20059138453043e-05
-4.08837180333921e-05
-2.56009810447717e-05
8.88357803015976e-06
-4.10344289940487e-05
-4.51017514310802e-05
-1.41688571474036e-05
-3.09948502074549e-05
-7.31851309516526e-05
-5.13631610251487e-05
-2.6907912651844e-05
-3.10127729887125e-05
-1.48438771332285e-06
-4.30623029488195e-05
-4.20820057276915e-05
-2.64398882636094e-05
-2.66051264696431e-05
-2.96031530421614e-05
-2.90564871658469e-05
-3.60189832348577e-05
-2.59522143512855e-05
-4.23104010792678e-05
-1.25980234142584e-06
-4.77258293695149e-05
-1.96459713736426e-05
-2.5255569573401e-05
-4.50594947306447e-05
-2.47570144740838e-05
-2.89057270272618e-05
-2.06775173239102e-05
-4.300462430762e-05
-3.90892036359282e-05
-3.64361531861508e-05
-3.30611641674046e-05
-3.72780698033751e-05
-1.16144985177265e-05
-3.94968916575786e-05
-3.37570133406481e-05
-5.05232653785364e-05
-2.47770534992244e-05
-4.21898089325551e-06
-1.77048968396952e-05
-3.48136635702856e-05
-3.10111032163681e-05
-1.84167475835968e-06
-3.28139235563034e-05
-1.92675000810185e-05
-5.61934862257906e-05
-1.93061880314156e-05
-2.59613686872305e-05
-2.58072866106171e-05
-3.15653163520233e-05
-2.49698901507396e-05
-1.89095004138367e-05
-2.708763815062e-05
-8.47053179410319e-06
-5.68024033579717e-05
-1.70536056872052e-05
-8.00152568572078e-06
-1.52758905009716e-05
-2.83296743362977e-05
-7.61942550313125e-06
-1.56067968245627e-05
-1.67069225504385e-05
-4.33365164036103e-05
-4.83422929064517e-05
-1.91237941353295e-05
-4.53963915873488e-05
-3.30483762615977e-05
-3.28396801372699e-05
-3.56044850752995e-05
-5.83894763496724e-05
-3.79377418388434e-05
-3.36392959342574e-05
-4.15492294510339e-05
-1.53770462223045e-05
-2.48396881459459e-05
-2.69566811509189e-05
-3.07298636796662e-05
-3.78309008312726e-06
-3.2799056814082e-05
-3.27399081635432e-05
-2.5104199593624e-05
-5.46535175080829e-05
8.13618823494944e-06
-6.53704316165634e-05
-3.0599756586272e-05
-1.3876601735788e-05
-4.93189729294715e-05
-3.77578746671535e-05
-2.00942766384391e-05
-4.12932591020379e-05
-2.185597206433e-05
-2.57511780393561e-05
-4.69293125266224e-05
-2.43921517866586e-05
-1.52120195503779e-05
-2.43274339459353e-05
-4.09443621007727e-05
-2.28857763602428e-05
-3.72943459262336e-05
-4.63856197006526e-05
-2.54371300515696e-05
-1.23558364474976e-05
-2.68666326890096e-05
-4.74431058144808e-05
-1.73236636364044e-05
-2.73385424076679e-05
-3.18233948001932e-05
-2.55909663356194e-05
-3.52057300771801e-05
-4.38257614320936e-05
-1.1944437183686e-05
-1.64705155089382e-05
-7.57425366465087e-05
-2.25450762813387e-05
-2.68845741334252e-05
-2.91076648535833e-05
-6.06465829894194e-05
-4.03736923384452e-05
-2.27349890309055e-05
2.3158961317129e-06
-6.40673363942229e-06
-5.77727397066448e-05
-5.43584917495826e-05
-3.39371379714141e-05
-8.11949732313557e-06
-1.46978476288876e-05
-4.92839336803362e-05
-2.02581457662081e-05
-6.46192846100693e-05
-5.22970853098134e-05
-1.72642866002685e-05
-1.05703295225687e-05
-1.16741645981945e-05
-2.83485668050604e-05
-6.60108078719646e-05
-5.65086802406897e-05
-3.43887093369439e-05
-2.83998616097716e-05
7.91945918475865e-08
-2.28121537794363e-05
-2.97302588763567e-05
-4.37051399434633e-05
-2.65540207920784e-05
-5.51045405816182e-05
-9.58815950066508e-06
-2.17419381201313e-05
-5.48286052900083e-05
8.97188028911848e-06
-2.9150326190089e-06
1.72831073399239e-05
-3.26207293586354e-05
-3.02509186263581e-05
-2.104210975644e-05
-3.09317151904821e-05
-4.13374991602524e-05
-4.47451868188497e-05
-4.11210092459434e-05
-4.57905022616631e-05
-2.11742970003618e-05
-1.31256321075884e-05
-1.58013208232315e-05
-2.341192872821e-05
-1.53477074329274e-05
-2.88627968599953e-05
-1.59701469359191e-05
-4.0364351518102e-05
-3.14020059883156e-05
-3.39340627681557e-05
-2.56803726787393e-05
4.66873961575099e-06
-9.83255352980288e-06
-3.11320699729976e-05
-2.69737154470921e-05
-5.75326810136714e-05
-5.91592471637762e-05
-3.11770667353596e-05
-3.04610340132327e-05
-5.64772914646433e-05
-3.31922321021709e-05
-2.97177260239937e-05
-4.31564581693513e-06
-3.41720826819291e-05
-1.62505934764609e-05
-2.95699325428037e-05
-1.68849890690694e-05
-3.19421550825991e-05
-2.25878145121317e-05
-3.31635804835047e-05
-4.20276415591689e-05
-4.17790559423494e-05
-2.53299678370134e-05
-4.24807031058249e-05
-3.26429107867595e-05
-1.98940907274227e-05
-1.25163939443502e-06
-3.23941583117957e-05
-1.85996705024206e-05
-6.14725854294771e-06
-2.96489246853495e-05
-5.4862454971853e-05
-1.84933312114449e-05
-4.79187652139209e-05
2.78211763785149e-05
-1.99175528138403e-05
-2.8165133326866e-05
-1.85720030103406e-05
-1.84144189309877e-05
-3.27751184629811e-05
-4.56534753855658e-05
-5.0223484577388e-05
-1.92562451956636e-05
-2.95001811993871e-05
-1.75474308912404e-05
-9.61851288206055e-06
-4.16775727240086e-05
-1.15844105509199e-05
-4.56129895029369e-05
-3.70737704491718e-05
-5.3096921984234e-05
-1.94305674490854e-05
-4.25870980646068e-05
-2.7233604497996e-05
-7.75669230556215e-06
5.09843459067541e-06
-7.33814818690303e-06
-2.47208638325252e-05
-2.96387900905365e-05
-3.84581580579553e-05
-3.1395279665642e-05
-4.08078021352532e-05
-3.25913734505382e-05
-4.92086765171497e-06
-2.13765804097573e-05
-3.32508834418144e-05
-2.08807786297087e-05
-1.07479920114949e-05
-2.15769641901036e-06
-6.0043758115325e-05
-3.75807288987876e-05
-2.768796971095e-05
-4.40915389898777e-05
2.39050445890782e-06
-2.20401627597361e-05
-3.43756281764794e-05
-6.49595706445428e-05
-2.37221481585376e-05
-1.80483028745464e-05
-2.05955332486304e-05
1.20289202808255e-05
-2.74096102991321e-05
-4.59834997644668e-05
-3.09332455026844e-05
-3.60315399640905e-05
-3.94571874434439e-06
-4.31156554225994e-05
-6.23912397394603e-06
-4.54255102718688e-05
-6.23524339253168e-05
-5.17591907894795e-05
-3.408226974382e-06
-7.63901505385338e-06
-3.83421179238869e-05
-1.90415567305848e-05
-9.79615575987489e-06
-6.71600737300068e-06
-2.70090982105193e-05
-5.23331443961459e-05
-4.29433301185394e-05
-4.69023184190102e-05
-4.74816715300882e-05
-1.04007619699921e-05
-2.86164571623377e-05
-5.69396512856171e-05
-2.2019421392049e-05
-3.86940425724856e-05
-3.46087850139911e-05
-3.12877278429714e-05
-2.11617971076818e-05
-1.38454895256975e-05
-3.30219642384194e-05
-2.7498682563705e-05
-3.65893992330065e-05
-4.39948992750189e-06
-2.93892536031352e-05
-1.23608111408926e-05
-3.21524300383522e-05
-2.65588678545297e-05
-1.67523684539584e-05
-2.637405884929e-05
-1.86904330954687e-05
-2.52208800053286e-05
-3.71252653421241e-05
-5.40292199587985e-05
-5.55222612912513e-05
-8.81411141545701e-06
-2.13472118640469e-05
-2.87115029434288e-05
1.43379032932455e-06
-1.58494718470625e-05
-3.86426965641932e-05
-2.36969675747241e-05
-2.2843054647159e-05
-5.21740260856767e-05
-2.19378910686982e-06
2.23332298783478e-06
-8.56290463295151e-06
-2.88520428495685e-05
-8.32154834430606e-05
-1.5760369656029e-05
-4.02118066208121e-05
-2.71367651994223e-05
-1.25844535310612e-05
-5.00493834908705e-05
-3.63302427537075e-05
-3.77796017450063e-05
-5.27300638206559e-06
-4.1279366592057e-05
-4.34234869051282e-05
-2.91377590390485e-05
-2.36155774653595e-05
-3.5717584094166e-05
-4.33315707626701e-05
-2.64978095036789e-05
-2.85944590361267e-05
-2.69222231385538e-05
-2.21357380640335e-05
-4.87832210463729e-05
-2.53653466316691e-05
-5.33097332633117e-05
-3.51953857604368e-05
-2.46621495880029e-05
-3.73481574506282e-05
-4.60463148705996e-05
-6.08849600471157e-05
-6.12269133784668e-06
-4.4143279127209e-05
-4.20747066404145e-05
-2.63240029574771e-05
-1.85701438793066e-05
-5.59132033132507e-05
-1.96054072269192e-06
-1.87868955129651e-05
-5.20508100479547e-05
8.44210294883372e-06
-3.11004757247877e-05
-5.82120784450415e-05
-2.02884452622012e-05
-4.53966868600864e-05
-3.07537956124745e-05
-5.01250481732365e-05
9.59162333377291e-06
-2.57713220413511e-05
-7.99231941518154e-06
-4.74768562735452e-05
-8.45030696139367e-06
-1.46534224131659e-05
-2.11899048941194e-05
-3.0879358303684e-05
-2.8556126319437e-05
-1.12103203485118e-05
-2.95041736581531e-05
-4.75092504678843e-05
-4.80452768698789e-05
-4.86156329666607e-05
-3.90818866448587e-05
-2.16846991538034e-05
-1.81138666251733e-06
-2.70522948889294e-05
-1.19232998501867e-05
-1.91103265865363e-06
-2.01632941512432e-05
-3.04773807150334e-05
-4.52649633515165e-05
-2.33938144649577e-07
-3.41706629558504e-05
-4.49859390320266e-05
-2.7617633199655e-05
-5.20578802526418e-06
-2.5667937681917e-05
-2.13790212994238e-06
-3.49882484646348e-05
1.58307034527244e-05
-2.32037769063159e-05
-6.8180059345228e-05
-4.26734237336941e-05
-4.51461519038415e-05
-4.96739632173541e-05
-2.66291694323603e-05
-5.14889534165013e-05
-5.3794622094191e-06
-4.0565378664379e-05
-3.50703897307296e-05
-2.21729278537729e-05
-3.13527794344559e-05
-2.97760854413494e-05
-6.02493515492162e-05
-3.96893655657241e-05
-1.15591915095694e-05
-1.13903775795347e-05
-3.02450200344531e-05
-6.13906871575501e-05
-4.58797545749096e-05
-3.69577192606186e-05
-3.6113611176886e-05
-2.32617295239312e-05
5.36448198926154e-06
-2.66975456394071e-05
-2.88381618245692e-05
2.23632576922627e-06
-3.85676233638442e-05
-3.33831581490482e-05
-4.98282569023914e-05
-2.508767792511e-05
-1.93488140575669e-05
-3.98004650200095e-05
-4.57617755272546e-05
-6.54065512194406e-05
-1.74799872012145e-05
-3.30105306200638e-05
-1.91992290818984e-05
-1.62974008198766e-05
-4.31710311647882e-05
-3.09518326271077e-05
-4.2955137798988e-05
-3.63083202323652e-05
-2.66461895458929e-05
-2.06307381555471e-05
-1.43521579202739e-05
-2.92326961581519e-05
-3.5682937956636e-05
-2.35188705466817e-05
-2.56488102314348e-06
-4.39111794697894e-05
-3.2177291089633e-05
-4.58892817197075e-05
-4.30779338547559e-05
-3.07137407491905e-05
-2.85496740224019e-05
-4.03502113694178e-05
-5.1700084693367e-05
-3.48386516591922e-05
-1.69261920600294e-05
1.07568116959048e-05
-7.14247490051859e-06
-2.31923634147981e-05
-4.64918650845562e-05
-1.81429967642303e-05
-2.48621607880634e-05
-6.25681526781309e-05
-2.24839168183006e-05
-1.27471879373633e-05
-2.96587140782269e-05
-2.0389523678735e-05
-5.74404811071844e-05
-3.47563815468477e-05
-2.36048379403483e-05
-7.40864416394171e-06
-2.34433693054498e-05
-3.50276052836861e-05
-3.81319965883096e-05
-2.33578253037194e-05
-1.26867802597264e-07
-2.32605406113316e-05
-1.85946862450441e-05
-3.55061022240217e-05
-3.66567320438192e-05
-1.32888729175018e-05
-5.96012176709188e-06
-3.60995333066243e-05
-1.28385592241643e-05
-1.5209311029603e-05
-6.200726010762e-06
-3.01768627391743e-05
2.15008195670321e-06
-3.92810761264932e-05
-2.66998668070355e-05
-1.58835067934828e-05
-2.49901159697817e-05
-3.91405055997617e-05
-5.15657474108389e-05
-1.90810156122372e-05
-5.40294835538951e-05
-1.81770110907168e-05
-5.02807540544672e-05
-6.1414730494587e-06
-4.82145715734526e-05
-5.97989965058752e-05
4.94286663431469e-07
-3.61540713679208e-05
-3.89812450844544e-05
4.22092797700787e-06
-2.4927195600808e-05
-3.12801113874229e-05
-4.84055451263839e-05
-2.58386995379407e-05
-1.01955746132751e-06
-3.2915266777372e-05
-2.68331702675718e-05
-3.67312866436505e-05
-1.60705887798246e-05
-8.83372049960071e-06
-2.70328835565979e-05
-2.93890911120859e-05
-2.2251138353534e-05
-1.84680131684589e-05
-4.50272523272805e-05
-4.77991628606417e-05
-4.97179044949565e-05
-4.68520155468082e-05
-2.13820929897936e-05
-2.89432744115841e-05
-3.86133628977365e-05
-5.05831394638178e-05
-3.14791458684426e-05
-2.52708154204411e-05
-3.48421655119978e-05
-3.66553324585805e-05
-3.29192898121289e-05
-1.9541968308258e-05
-3.42107463242886e-05
-2.36283360650843e-05
-2.77642038203299e-05
-4.03231315393741e-05
-1.5386307843449e-05
-3.43694679186084e-05
-3.34481863679494e-05
-6.33448229785257e-06
-3.18668505227965e-05
-3.77881892622098e-05
-1.85576530313516e-05
-5.33977934550884e-05
-4.23178381884752e-05
-5.28331527577797e-05
-2.1150775409492e-05
-2.29055302934805e-05
-3.03544107033427e-05
-4.26572419685604e-05
-1.26235549868658e-05
-5.49031655128825e-05
-3.14568467966522e-05
-3.16733268959778e-05
-1.69635388575735e-05
-2.21337214602316e-05
-3.23284942057036e-05
-3.04273329708319e-06
-3.53624745555755e-05
-5.656743080946e-05
-2.23483292346093e-05
-1.80552485457969e-05
-3.63793420372486e-05
-1.74470470539375e-05
-2.6799321907943e-05
-2.49730284437046e-05
-2.84310222304206e-05
-2.16062425734155e-05
-3.84608554320709e-05
-2.11772261792141e-05
-5.32232867424253e-05
-6.69645677577697e-05
-5.88573729775251e-05
3.70247627980433e-07
-9.69607369288331e-06
-3.61886950491337e-05
-7.12122758468464e-05
-1.95828271266672e-05
-1.46348864715987e-05
-8.39193926234328e-06
-2.91097556351622e-05
-4.20642657276944e-05
-3.72791906351652e-05
-6.64310629033241e-05
-3.56898551794486e-05
6.62983177798112e-06
-2.58610590318514e-05
-1.47395455985954e-05
-3.13469773121996e-05
-3.48323438073901e-06
-5.94536529319085e-05
-2.22880641248646e-05
-3.36376560046075e-05
-1.08852758658172e-05
-3.8192659405197e-05
-3.74592166858116e-05
-1.08392272668981e-05
-1.13204542001899e-06
-5.01120720845281e-05
-4.13429283998407e-05
-2.56480739458681e-05
-7.09070178817266e-06
-4.88246360861407e-05
-1.87238294933291e-05
-4.18326355861484e-05
-3.90577194893719e-05
-3.92841207040305e-05
-1.1273796411052e-05
-4.83484370869093e-05
-1.89065661518126e-05
-2.83965273278263e-05
-1.2051235560568e-06
-3.79166283848076e-05
-7.27015347657681e-06
-3.48526551046943e-05
-6.92115500137257e-06
3.24659758816583e-06
-2.38513999551232e-05
-3.57414775781364e-05
-1.79549138766914e-06
-4.66144476562242e-05
-3.97004682793668e-05
-7.12966818226403e-06
-2.05364070182055e-05
-3.0694419071145e-05
-4.94435542464056e-05
-2.0622017820618e-05
-5.05701819364775e-05
-3.35932884637958e-05
-1.89561157979262e-05
-2.29360846291223e-05
-2.83542449312668e-05
-1.18497426531082e-05
-3.39952657952116e-05
-2.34154276868747e-05
-1.30206278470556e-05
-2.48370401253846e-05
-2.36707045504574e-05
-3.71824852742836e-05
-3.16767342965374e-05
-2.93147568776468e-05
-2.13751875939264e-05
-8.10044759355909e-05
-4.36679219215809e-05
-7.18307190200206e-06
-3.83024039043166e-05
-5.58335752461801e-05
-4.25875925973378e-05
-2.57581183042623e-05
1.79156414745851e-05
-1.69500645531425e-05
-2.69360160908907e-05
-1.34080853695616e-05
-3.52852064016035e-05
-3.53347765266166e-05
-3.49864778071447e-05
-2.28325067175023e-05
4.30945811398712e-06
-4.5435427285861e-05
-2.87940016292727e-05
-3.24886451250789e-05
-3.41573137528709e-05
-3.55130405125175e-05
-2.48158805449099e-05
-3.69750604072366e-05
-2.81666309205686e-06
-1.05107380971814e-05
-1.10799352155128e-05
-2.56361823975022e-05
-2.79323089577925e-05
-2.71723334611376e-05
-2.22877875788144e-05
-4.40654316495461e-05
-2.66026493017733e-05
-3.41184324586148e-05
-3.70979113377929e-05
-8.98137632178224e-06
-4.0417837081238e-05
-2.93339396110895e-05
-2.86141700344361e-05
-2.66513812276518e-05
-4.08575670488881e-05
-4.13180187521901e-06
-3.04551564544533e-05
-9.4366053525453e-06
-1.17023678856993e-05
-9.61720298761736e-06
-2.52965399617534e-05
-2.30749571666422e-05
-5.11007372979342e-05
-3.05815012350508e-05
-4.70143465104255e-05
-6.5944056863273e-05
-1.70928669178763e-05
-3.8498411023012e-05
-1.77371448175836e-05
-6.93734673875108e-06
-2.45382855704144e-05
-4.32882622099654e-05
-1.22905904300478e-05
-3.75698558751355e-05
-3.91782894964931e-05
-1.35833347832841e-05
-5.64340809310088e-06
-1.06652873689272e-05
-2.28862374608951e-05
-1.11289060122286e-05
-2.00452807173351e-05
-3.89896283888093e-05
-5.48240782809009e-05
-2.18700463621967e-05
-1.88651786207545e-05
-2.34262016436702e-05
-8.60343913061798e-06
-2.95734090082696e-05
-3.53483303505475e-05
-2.93809578538226e-05
-3.30060995222974e-05
1.94570891231162e-06
-3.08348472962044e-05
9.21592952865346e-07
-3.7583562745002e-05
-2.38148894730715e-05
-5.20177487607063e-05
-2.03626529365754e-05
-5.12222957754683e-05
-3.81599552031328e-05
-2.71064694165756e-05
-2.1518717470037e-05
-4.79998879648317e-05
-4.10829768472854e-05
-2.26510076434097e-05
-2.00943231571471e-06
-4.13711124123918e-06
-6.18268241725842e-05
-4.41739035150885e-05
-3.82577954208977e-05
-2.29880004374381e-05
-3.76088323687809e-05
-6.63674099015385e-05
-1.67462198600774e-06
-3.48402943318388e-05
-2.95489986886881e-05
-3.55166318641236e-05
-2.59562834919702e-05
-4.58830601811149e-05
-3.13497447418255e-05
-2.10193247199858e-05
-5.83571223247968e-05
-2.33448804507594e-05
-6.44201762911394e-05
-1.21102973006694e-05
-5.43648700702992e-05
-6.73798085568087e-06
-2.20694798808466e-05
6.52511862531645e-06
-3.11437327513846e-05
-1.71675492085421e-05
-1.9707327280066e-05
-1.44202021300151e-05
-4.58210535551775e-05
-4.81198531362627e-05
-2.73125762025404e-05
-2.1252969776016e-05
-2.36153731847695e-06
-1.04912760072761e-05
-2.41681102973019e-05
-4.4178666011248e-05
-2.27205501451873e-05
-2.26544310127297e-05
-4.03091732208637e-05
-4.50232417353106e-05
-5.09198759057584e-05
-1.98942101431241e-05
-3.71813419804398e-05
-2.84940441041652e-05
-3.97674015166323e-05
-4.13632123070773e-05
-4.11469930971641e-05
-3.04077548988626e-05
-4.96488415353351e-05
-9.44006297840172e-06
-1.87508374237935e-05
-3.22377266457753e-05
-5.25703332171117e-05
-2.97550692164613e-05
-3.4589669758549e-05
-2.40908467300972e-05
-2.89624229023141e-05
-9.4345004670868e-06
-4.1154518852743e-05
-2.8507950480426e-05
-2.5304215339506e-05
-2.97598987094006e-06
-5.75094889168847e-05
-3.08672244169436e-05
-3.1911340358082e-06
-3.93202040901842e-05
3.36477175572768e-06
-1.15168438327382e-05
5.50731084621113e-06
-5.6719606460182e-05
-3.55931144450876e-05
-3.41712118415266e-05
-5.2640829837957e-05
-7.12626231697967e-06
-6.48911079913379e-05
-3.41866398942785e-05
8.64193219523836e-06
-1.68262334223535e-05
-2.45674374869249e-05
-6.02959041094736e-05
-4.15652896690238e-05
-3.7816563741506e-05
-1.0258493378457e-05
-4.70899887573878e-05
-2.52752038834051e-05
-2.18164872823894e-05
-5.6825327220286e-05
-4.03545505775385e-05
-1.15677685922959e-05
-4.36422184248782e-05
-1.71447861733866e-05
2.14338977285223e-06
-4.16105036201799e-05
-2.52456270274797e-05
-3.91875698869779e-05
-4.36790358477557e-05
-2.02975366219334e-05
-4.02600005940479e-05
-5.80940148631423e-05
-2.4448935871728e-05
-4.2536327096868e-05
-4.38194421598401e-05
-1.86931464393202e-05
-3.60147392497844e-05
-4.60392889517454e-05
-1.27083602383993e-05
-2.58288060854545e-05
-2.67222828736693e-05
-2.77845875502526e-06
-4.56834742768385e-05
-3.0074319378838e-05
-3.1222335039829e-05
-3.13152737964907e-07
-2.52260702349297e-05
-4.33639444390373e-05
-2.04292588872375e-05
-1.76933213114575e-05
-2.50650956711386e-05
-1.70415349150359e-05
-2.96660967352258e-05
-5.60298964604242e-05
-3.40711744232603e-05
-5.02350954411537e-05
-2.12655418287698e-05
-3.63991305433719e-05
-1.88954579977155e-05
-2.59837357686123e-05
-4.0260272323728e-05
-9.78324062257986e-06
-2.24009745095218e-05
-2.59995572440995e-05
-7.45579945837346e-06
-1.41163784397679e-05
-3.76248240956744e-05
-5.4747738482296e-05
-3.31363462355079e-05
-7.04474915907611e-05
-2.81942143774516e-05
1.68664074833868e-06
-4.2575050569052e-06
-2.52997115079483e-05
-4.19784269504508e-05
-3.79402495294839e-05
-2.37908040793807e-05
-3.90817728874471e-05
-3.15380238757487e-05
-2.52166967270988e-05
-5.02069925591734e-05
-8.22610460013007e-06
-4.6807080228885e-05
-3.25934849603839e-05
-1.38379605717322e-05
-9.45461080194242e-06
5.82256480320929e-06
-2.00337195605898e-05
-1.96786567024848e-05
-2.16958115187971e-05
-1.86944592678145e-05
-4.05593577555192e-05
-1.25749700156409e-05
-4.62214397757315e-05
-3.5283665273143e-05
-4.64806923395542e-05
-4.80744718583789e-05
-3.51740008318775e-05
-6.45262269034099e-05
-2.50470489483988e-05
-2.48165804078745e-05
-6.06781838644394e-06
-2.49486115269807e-05
-1.57668983784928e-05
-2.06855942283602e-05
-2.44411323274235e-05
-3.92520293449394e-05
-1.24898943501542e-05
-3.28551870693937e-05
-5.49807041728219e-05
1.64772791871296e-06
-1.10462823125981e-05
-2.99778246153707e-05
-3.4121879109697e-05
-3.33054981544584e-05
-3.30943528085003e-05
1.1458315538137e-06
-3.59219703123916e-05
-3.15750907144959e-05
-5.29233078155318e-05
-3.94203296887704e-05
-3.7118017203e-05
-3.41441975205142e-05
-5.65238789329448e-05
-1.85592349845087e-05
-5.1372939638914e-05
-2.53253203402344e-05
-2.74242951658343e-05
-5.90324321314986e-05
-3.87694994736844e-05
-4.89059263874354e-05
-2.04762978848593e-05
-1.57238031665689e-05
2.7906461282221e-06
-1.59034246353408e-05
-3.71653430728417e-05
-3.71524201124447e-05
-1.39698183713911e-05
1.15943736835182e-06
-1.80507660858484e-05
-3.10517614729711e-05
-1.8843523578464e-05
-3.47402126361135e-05
-1.55535460330414e-05
-4.83270297346244e-05
-1.25076117756873e-05
-4.43579881166217e-05
-4.36985965620088e-05
-2.6815915612083e-05
-1.98873590896247e-05
-3.89433760777659e-05
1.23738917903074e-06
-2.23261481140018e-05
-2.39391880304986e-05
-1.51416534937261e-05
-2.82117139486709e-05
-1.48514319736532e-05
-1.14377968597978e-05
-2.41075558496473e-05
-2.10814133632028e-05
-8.51560287523914e-06
-1.13734239123608e-05
-1.79143636532527e-05
-4.14282033484008e-05
-5.13892191904867e-05
-4.60571729673556e-05
-6.80327331791436e-06
-4.14723799445431e-05
-3.73740419806224e-05
-3.13600138048345e-05
-1.07689165029687e-05
-3.1365928467711e-05
-3.23252762540093e-05
-2.06223967880245e-05
-3.07401056079269e-05
-4.73251960454697e-05
-2.58573731004947e-06
-5.21077055889996e-05
-2.73923662818011e-05
-2.71608833051775e-05
-3.93898908953043e-05
-4.7460201596849e-05
-3.44538350712684e-05
-2.49470325197866e-05
-4.03745003696209e-05
-2.68140710077578e-05
-2.37834068623947e-05
-2.74782979124298e-05
-5.17886711317788e-05
-5.1213634349673e-05
-1.56055149377446e-05
-3.75854504603717e-05
5.30425301006642e-07
-3.45002714186745e-05
-3.53225615320132e-07
-4.08357386958626e-05
-1.2407212567157e-05
-2.06513554640937e-05
-2.13664828240093e-05
-2.55934573038033e-05
-6.1824946787967e-06
-2.42192163172938e-05
-2.16179481775878e-05
1.59725291157438e-06
-3.85233249056321e-05
-3.13308434951321e-05
-2.4210668871978e-05
-2.53866530943016e-05
-3.66961968202456e-05
-2.64720481243949e-05
-3.51460437773596e-05
-1.44436439156292e-05
-4.09646194013259e-05
-3.08565502606351e-05
-1.78876346611866e-05
-4.17056541426677e-05
-3.90773827460935e-05
-3.68283896854405e-05
-3.17914819757014e-05
-4.84262780460963e-05
-3.12705970250362e-05
-3.4453869354106e-05
-4.74674375493559e-05
-4.47219885751699e-05
-1.37768996657154e-05
-1.35370062520821e-05
-1.81970816981909e-05
-3.4427458182869e-05
-3.50780114882963e-05
-2.8425920607944e-05
-2.20160907116257e-05
-2.70234224730287e-05
-7.44090005622182e-06
-2.59588575807659e-05
-3.35978057580896e-05
-3.10407024114584e-05
-3.21558991950765e-05
-3.92480961827332e-05
-3.99921900183048e-05
-2.46208373942302e-05
-1.38156529383731e-05
-5.58222263478088e-05
-2.77785387152766e-05
-3.04147008008084e-05
-1.94197469747645e-05
-2.87208770833491e-05
-2.12673406374371e-05
-6.72906927044172e-05
-4.01654273581194e-05
-2.00980051715559e-05
-2.94403486102105e-05
-1.35829426487847e-05
-5.10609911890803e-05
-3.79808117393722e-05
-4.02655196514907e-05
-1.65411441875149e-05
-7.35119302364809e-05
-4.15882394182534e-05
-3.25505585950137e-05
-1.8856716002221e-05
-1.99124857148034e-07
-2.35481615212583e-05
-2.1858464480576e-05
-7.94836214057758e-06
-2.40783400064498e-05
-3.20311100332125e-05
-1.36776565049249e-05
-2.84557064872191e-05
-3.68321219633385e-05
-5.04469071725308e-05
-4.46597205415901e-05
-2.30419453641241e-06
-2.57031163721339e-05
-2.34057451444067e-05
-4.09255114146797e-05
-2.48487119848546e-05
5.20448613728335e-06
-3.92447800509449e-05
-4.45688948075942e-05
-3.02534368730817e-05
-9.77135381280922e-06
-3.76404334321593e-05
-5.57946166608616e-05
-5.19070571611695e-05
1.16675753959263e-06
-3.85551796522428e-05
-4.23004983070192e-05
-3.37108946868067e-05
-3.12334519503911e-05
-4.6883840333984e-05
-5.84865899716706e-05
-1.93447427508374e-06
-2.45486813123716e-05
-2.89431310802722e-05
5.23126669059995e-07
-1.11031874188661e-05
7.79825308901289e-06
-3.01130318719434e-05
-2.68968208160304e-05
-3.81946832684913e-05
-5.4497146919428e-05
-5.95246024388549e-05
-2.49026060642258e-05
-3.69187629683663e-05
-3.69956601650561e-05
-2.91688785242871e-05
-2.60232833654533e-05
-1.67379113618934e-05
-3.52888606352672e-05
-2.11175503559308e-05
-2.94673415274099e-05
-3.43787550925061e-05
-8.80019111822968e-06
-1.82633798379691e-05
-1.25145800453131e-07
3.09003580996095e-06
-1.20742769577615e-06
-2.75758293195975e-05
-1.84461274856314e-05
-7.65528561876019e-06
2.59278673834983e-07
-1.6947754922832e-06
-5.4285306648497e-06
-2.80047168506613e-06
-1.07021205144021e-05
-1.18205866099236e-05
-9.68075826487097e-06
-4.34812925449379e-05
-2.75399601308504e-05
-1.99811249845986e-05
-3.35434813231736e-05
-6.3856690629632e-05
-2.62621729825711e-05
-2.93942726260955e-05
-5.85796618425234e-05
-2.49119262958035e-05
-5.21962240580858e-05
-2.39687111985345e-05
5.88495575354784e-06
-2.84247282314001e-05
-3.23602445117539e-05
-1.58613308445317e-05
-1.35418511269757e-05
-1.66640426406183e-05
-1.84979350151147e-05
1.07041280300265e-05
-3.10504056737215e-07
-1.57223851573804e-05
-8.17019348520467e-06
-2.12593911440971e-05
-3.51854936179995e-05
-1.40885042131944e-05
-4.49546175287124e-05
-3.31665501594965e-05
-6.47713219101393e-05
-2.74641041473699e-05
-2.33171006742181e-05
-4.1832945207839e-05
-4.60454652993339e-05
-3.30020094414493e-05
-2.64129800663834e-05
-3.53037650952645e-05
-4.92997619656882e-05
1.48212317013996e-05
-3.84507579391729e-05
-5.6235144640624e-05
-6.39365718843425e-05
-4.33617766862145e-05
-3.5061139132084e-05
-1.3007205918935e-05
-3.27306313764865e-05
-4.36106552335745e-05
-4.72843428105536e-05
-2.29396691720842e-05
-5.15542835328844e-05
-1.59077661601852e-05
-2.6594857497151e-05
-2.62789776618797e-05
-3.85758070672912e-06
-4.95784512579841e-05
-3.80347395803376e-05
-1.86208134752558e-06
-2.6947953183268e-05
-3.57168162655715e-05
-1.41115903285387e-05
-3.56128336387001e-05
-4.21100199461155e-05
-3.54154322334085e-05
-2.11034417393612e-05
-5.60548828284025e-05
-3.58744818179851e-05
-2.4274982599419e-05
-4.68022051946143e-05
1.07947234368622e-06
1.79526357952795e-07
-2.00923940141848e-05
-2.2140916672119e-05
-4.08384649342426e-05
4.05836186084814e-06
-1.94935501009333e-05
1.03759483341834e-05
-1.8897453118087e-05
-3.5839519007086e-05
-5.34678774589556e-05
-4.21701093750035e-05
-4.2308928139317e-05
-3.30612619170313e-05
-2.99794371461211e-05
-6.30083686672382e-06
-4.05791069874473e-05
-2.94596537130106e-05
-6.27741918685071e-05
-2.31427127350539e-05
-2.32446792112967e-05
-3.53957347724994e-05
-2.24501979723277e-05
-5.61204729628663e-05
-2.8655719637614e-05
-1.88732736331642e-05
-1.82171093680108e-05
-5.44792937462262e-05
-5.40603798270476e-05
-3.05406178605689e-05
-6.03088622460417e-06
-2.07878177793085e-05
-6.34006805266544e-05
-2.24679683611984e-05
-5.47698979831938e-05
-2.06776605211737e-05
-1.35909696143592e-05
-1.5000303467965e-05
-1.52476203831785e-05
-1.9356200871934e-05
-2.16594692016227e-05
-2.6459933232886e-05
-2.5653563393964e-05
-4.34681933510079e-05
-2.73109748809913e-05
-3.58610104272669e-05
-3.19707511484252e-05
-1.00421343550294e-05
-1.63328913991704e-05
-5.24981797567337e-05
-6.53823240951333e-05
-2.00572246051161e-05
-2.34065970318894e-05
-2.41618538833697e-05
-4.13766916807028e-05
-3.6098634555805e-05
-5.72622189625309e-05
-7.34503632823741e-06
-1.25970841767577e-05
-1.32110807934966e-05
-1.49470721482936e-05
-3.16975745947104e-05
-3.62954408625576e-05
3.30867568398148e-06
-2.26579529924815e-05
-3.60946483146696e-05
-1.31456881163278e-05
-1.92351252477506e-05
-4.79827474734117e-05
-1.80271063694772e-05
-2.87128154764877e-05
-6.45687833472643e-06
-3.27204130868612e-05
-2.66932819523416e-05
-3.51231627251872e-05
-2.12591719458834e-06
-2.82439680687671e-05
-2.19839389305708e-05
-3.86840901258337e-05
-5.43326149476609e-05
-2.9468771509314e-05
-2.58777921553589e-05
-5.36043771574509e-05
-1.99419801147511e-05
-4.75086538005535e-05
-2.61361345878336e-05
-3.39604381883755e-05
-2.50353162415633e-05
-5.48421288391829e-05
-3.57660761920892e-05
-2.2243369951974e-05
-3.11524374595454e-05
-5.86792609980342e-06
-1.70390143337728e-05
-2.30514164283493e-05
-3.92865584700352e-05
-2.17364401178749e-05
-2.64540635155362e-05
-1.51552750864204e-05
-9.33619063889543e-06
-3.03599772743913e-05
-5.47451518160574e-05
-4.15054122299115e-05
-3.74065665152091e-05
-3.92290513106668e-06
-1.77316621362762e-05
-6.11244289153074e-05
-4.06562148463721e-05
-3.90799365952354e-05
9.75944859967354e-06
1.02103893829129e-05
-1.26625006495999e-05
-2.29891858034762e-05
-4.87999886796474e-05
-4.25877577351161e-05
-2.43729315366346e-05
-3.94511201105998e-05
-5.99659103776193e-05
-2.99059651432207e-05
-3.41112898991159e-05
-3.8085109148468e-05
-2.41097685064277e-05
-4.31964074670534e-05
-2.66547728737964e-05
-4.89815802475915e-05
-5.06474014654734e-05
-2.19619786276379e-05
-3.66275799519569e-05
-3.63197562268726e-05
-1.31566193992733e-05
-1.79481271669893e-05
-3.32318812540976e-05
-3.01033283696905e-05
-3.57111110408514e-06
-1.65271285594338e-05
-4.52014694338373e-05
-4.11364849357622e-05
-2.81202900738171e-05
-3.02121087613619e-05
-3.10954076213248e-05
-2.22412603911077e-05
3.74151391688546e-06
-4.0602919415129e-05
-4.29126690171049e-05
-1.35973287819638e-05
-4.56413161068494e-05
-1.97320178493119e-05
-2.87996376867932e-05
-1.75345517134488e-05
-1.31651050218506e-05
-1.85775987883841e-05
-1.54869695194234e-05
-2.41000988580864e-05
-4.4500144046241e-05
-2.05638369042982e-05
-2.4405336929325e-05
-8.057906532473e-07
2.71036823586786e-05
-4.45786095450184e-05
-1.00618952153266e-05
3.96603547146696e-06
-1.68054096805953e-05
-7.99867485510205e-06
-4.45031047069393e-05
2.63674091420704e-05
-1.67603546233353e-05
-5.76259336708695e-06
-2.97055008928214e-05
-2.64203146545632e-05
-1.96438847052905e-05
-2.87296368391501e-05
-7.34473125898506e-05
-4.04408573799626e-06
7.38274987450333e-06
-3.43530878061542e-05
-3.65453821446812e-05
-4.21035476008915e-05
-1.76568940212797e-05
-2.0326590738429e-05
-3.89344455877832e-05
-1.46220027253627e-05
-4.86891555364254e-05
-1.02035655095305e-05
1.22253373850919e-05
-2.99881622630234e-05
-3.27003855811173e-05
-3.53161429633443e-05
-2.69703171246058e-05
-3.39183608440152e-06
-2.03478908164258e-05
-4.86613181319142e-05
-2.95513622906063e-05
-3.36509523392769e-05
-1.43238941810612e-05
-1.83805273331317e-05
-4.58543225498079e-05
-2.61907271849877e-05
-4.46559818549824e-05
-3.76554592522843e-05
-4.94510316331604e-05
-3.28401838463548e-05
-2.84747294684133e-05
-2.81296215539566e-05
-6.30727376502789e-05
-4.05910664517381e-05
-3.97598082647186e-05
-2.42780965925464e-05
-1.47722953307216e-05
-4.0019408799231e-05
-2.80497209695856e-05
-3.12866242176408e-05
-1.74845577811613e-05
-3.01031195809815e-05
-1.80854854902923e-06
-2.60402956590933e-05
-3.62374502928919e-05
-1.39138785206822e-05
-2.48783251312105e-05
-1.30885058892712e-05
-4.49935204215861e-05
-2.96346246837786e-05
-3.76898914308195e-05
-2.23146945146222e-05
-5.1799378270785e-05
6.70757352645471e-06
-3.50780298328619e-05
-1.44994348981447e-05
-3.36433083978888e-05
-2.80911231144799e-05
-4.32177161940891e-05
-1.50962663994481e-05
-3.63096468166284e-05
-2.27265590261191e-05
-7.54063213302093e-06
-2.12537480069544e-05
-6.69320527715813e-05
2.02336724931552e-05
-3.04486778118115e-05
-2.55285731909964e-05
-2.32728663153302e-05
-2.82191093572465e-05
-4.82079050252581e-05
-1.70014410963221e-05
-3.15885432816439e-05
-2.56614525614981e-05
-1.5233308287575e-05
-1.66288273892032e-05
-2.02311206709965e-05
-3.94618862478544e-05
-7.52383762563691e-06
-3.13827462196596e-05
-2.44630233379045e-05
-2.79267127228892e-05
-7.27622351366729e-05
-6.04025628439943e-05
-4.30218871897151e-05
-2.72095373961829e-05
-3.25933011674282e-05
-4.77507926516087e-05
-4.39886204697553e-05
-1.20438577571103e-05
-2.06932618899028e-05
-5.816421429477e-05
-2.45027539647307e-05
-3.88995262735384e-05
-1.66300732993779e-05
-3.62439506528047e-05
-4.89422369479574e-05
-2.54474366834788e-06
-3.81050693440301e-05
-6.96188242011727e-05
-1.03935311896771e-06
-1.91664131793758e-05
-5.18174699296669e-05
-1.64168694083407e-05
-4.01742613524259e-05
-3.32368582320931e-05
-2.9531685408286e-05
-2.44266599161719e-05
-3.36829403132034e-05
-4.50431211770124e-05
-2.79932680766052e-05
-3.20031904334126e-05
-2.18038043668791e-05
-4.60144399332222e-05
-3.66267857322711e-05
-2.27380604678341e-05
-3.00489596090301e-05
-3.43736021432195e-05
-3.86399922251664e-05
-1.88377484245892e-05
-3.3858471866486e-05
-3.12023733211455e-05
-2.50761546777598e-05
-2.58187805625731e-05
-2.75898624018957e-05
-6.99712706140976e-05
-4.08848160614491e-05
-1.82643542272677e-05
-2.32189890475585e-05
-3.12364381404541e-05
-2.26522559159807e-05
-6.17191577426828e-05
-2.88857624477828e-05
-3.05995332690157e-05
1.32515343864853e-06
-3.92277818124764e-05
-3.22433301298052e-05
-6.4972912795621e-06
-1.1186905574102e-05
-8.09622211540607e-06
-3.18564598445236e-05
-2.05107653650998e-05
-3.5154809944213e-05
-4.71757829768241e-05
-4.31801453842049e-05
-2.32759532130786e-05
-2.20458430931787e-05
6.54188451723996e-06
-3.64484564443263e-05
-3.74950621402004e-05
-7.0429328783735e-05
-4.00113034106687e-05
-1.80394424159753e-05
-2.53125026670476e-05
-2.02553575361968e-05
-2.69496370303296e-05
-4.69141262187228e-05
-1.09789389188714e-05
-3.08798719967212e-05
-4.40497391257577e-05
-2.85336331313034e-05
-3.66267268142211e-05
9.03579095337236e-06
-1.2378635821884e-05
-5.91237267835538e-05
-1.00597011846442e-07
-3.11943664475657e-05
-1.53963090702378e-05
-3.63082492139058e-05
-3.16619140669691e-05
-4.65566278424715e-05
-4.81101852344493e-05
-2.77902967076353e-05
-1.81574595241975e-05
-5.44312024971571e-05
-2.80430673370162e-05
-4.98463125802394e-05
-9.43212115030466e-06
-2.69443445558639e-05
3.33021124519101e-07
-4.00268905739616e-05
-3.80227203191167e-05
-3.46201040589947e-05
1.59541793379493e-06
-2.4793776559942e-05
-1.65451806924097e-05
-1.40329805010446e-05
-4.16750516721655e-05
-4.84356318741605e-05
-4.48888876129118e-05
-1.36517568736836e-05
-2.15845277782595e-05
-1.24031449224716e-05
-3.06963000094561e-05
-6.11601497752322e-05
-5.49978493241432e-05
9.73383365511489e-06
-1.51556617554476e-05
-4.70843575101204e-05
-4.89796345761227e-05
-9.04101708870943e-06
-2.9846788490648e-05
-3.42380607590358e-05
-6.41209028474454e-05
-2.50507891991367e-05
-5.52900307035296e-05
2.9305679439159e-06
-8.75846042098006e-06
-5.08547602906981e-05
-3.03026250124708e-05
-5.13150051263343e-05
-4.36858371583015e-05
-4.22434231630081e-05
-1.65418149469286e-05
6.62680616230308e-06
-4.07261092592128e-05
-3.81582791913149e-05
-3.87004894694152e-05
-3.21960154366565e-05
-1.78493589336252e-05
-4.12309191172634e-05
-2.08988075653837e-05
-1.70652911223959e-05
-1.47003781631353e-05
-5.06236893224602e-05
-1.60285687673114e-05
-4.27308784807334e-05
-1.97172293508502e-05
-6.48753013132256e-05
-2.85843833931182e-05
-3.55965518830917e-05
-3.56104255429209e-05
-7.59512913861863e-05
-2.66572601408162e-05
-4.38206218506592e-05
-3.70514773876459e-05
-2.59207322143592e-05
-1.78974067767347e-05
-6.78319494595154e-06
-5.06316952422669e-05
-5.59442283318033e-05
-2.22703087504907e-05
-3.47748443788524e-05
-1.86850913699388e-05
-3.13874019825392e-05
-2.15000891915953e-07
-3.42147572061033e-05
-1.62439336671909e-05
-3.96255314029345e-05
-1.18433151686566e-05
-1.92992138546054e-05
-3.58563623849025e-05
-4.67593311327996e-05
-1.39283034308342e-05
-5.34344666779731e-05
-2.48370991092509e-05
-3.4683984115433e-05
-5.67777067605211e-05
-5.05927202662658e-05
-4.45500526212852e-05
-5.24056438806378e-05
-1.43541029869611e-06
-4.17679484470683e-05
-1.83011280529386e-05
-3.67089902349819e-05
-1.22809511065184e-06
-5.18295591038361e-05
-1.22892571343897e-05
-2.05207040428003e-05
-2.45256061990197e-05
-2.23894800566305e-05
-3.00512271369155e-05
-2.54284612731521e-05
-9.26066549804957e-06
-3.85240826094538e-05
-4.63954467430035e-05
-2.4272504930245e-05
-2.01203403004365e-05
-3.10231452902738e-05
-6.54456651662611e-05
-1.89896120833224e-05
-3.39992554210258e-05
-1.66283552643291e-05
5.12678243893317e-06
-1.38695441503251e-05
-2.9782230771663e-05
-2.50584002933387e-05
5.69047087787551e-06
-4.69325197107101e-05
-3.5397895476169e-05
-4.70731378516846e-05
-3.56095893233393e-05
-3.49745094147368e-05
-5.23581906578548e-05
-1.30589140755084e-05
-4.20843148141257e-05
-3.53823608973515e-05
-3.80278838898781e-05
-4.27229676682478e-05
-3.89289187409895e-05
3.53725456517977e-06
-3.26058758058563e-05
-1.70670489430463e-05
-2.90690971817817e-05
-3.13551974404781e-05
-5.33694849698895e-05
-5.97652416914365e-05
-1.70387095669189e-05
-3.54158354867229e-05
-3.0883143547308e-05
-3.36679435522998e-05
-2.59847501697101e-05
-2.20473532093966e-05
-9.98831384374262e-06
-1.65756961865667e-05
-3.20298059783188e-05
-4.14175388206092e-05
-3.21212832820378e-05
-4.28990995086129e-05
-3.50300305470999e-05
-2.53206065275235e-05
-4.39012006587525e-05
-3.32937483793903e-05
-2.21042075069501e-05
-5.15375474721533e-06
-5.46824754130429e-05
-4.72696765218579e-05
-3.69867922442926e-05
-5.47788599994248e-05
-5.16527524586469e-05
-3.97978306227807e-05
-3.2366424554867e-05
-3.49264399096252e-05
-3.24178067449975e-05
-3.54299553544621e-05
-5.85266696321584e-05
-2.98844148242226e-05
-1.97548915969483e-05
-1.57490655400637e-05
-3.7230623653119e-05
-5.76890396580669e-05
-2.5857141176556e-06
-3.4146371569793e-05
-2.51915901628881e-05
-1.99400641542333e-05
-1.8006721074878e-05
-5.57859396970539e-05
-2.22648042621943e-05
-3.82934882405813e-05
-4.79468734725739e-05
-3.66785009015711e-05
-3.59794234260237e-05
-4.23484026111036e-06
-3.7662312623745e-05
-4.09873860504592e-05
-2.3794407728722e-05
-3.01369869494217e-05
-2.95806524957982e-05
-4.26594368878285e-05
-1.96098120821669e-05
-2.96643490566653e-05
-3.52329165050579e-05
-3.21666011967472e-05
-4.12829401839706e-06
-2.09214276901939e-05
-1.66478945971219e-05
-1.82097938346789e-05
-5.27563992030591e-05
-4.45853548062694e-05
-8.27492048415864e-07
-3.31035739213068e-05
-1.66045784227835e-05
3.92121850320408e-06
-2.29682827941916e-05
-1.71612005363335e-05
-5.3391018364428e-05
-3.48546882988953e-05
7.25529098951846e-06
-4.73060103088694e-05
-3.02824526261719e-05
-2.06688344202509e-05
-2.27684486933243e-05
8.24449723565632e-06
-4.92237198812371e-06
-2.75685838913603e-05
-6.031387994846e-05
-2.98446480337083e-05
-2.63266983607582e-05
-4.09691532893875e-05
-2.70047380313345e-05
-4.2774261616976e-05
5.47407279060142e-06
-1.35395666015677e-05
-3.47220033509644e-05
-7.02500330684976e-06
-3.92966478876618e-05
-2.85893729242213e-05
-3.22586092650391e-05
-2.07115337226668e-05
-4.2708992304598e-06
-4.86356116372719e-05
-7.90103090098025e-06
-4.63836792985958e-05
-4.1865299867242e-06
-3.82547441752481e-05
-3.68937527138666e-05
9.61859361433283e-06
-3.43326852784603e-05
-4.42059968142101e-05
-7.09385707114531e-05
-1.6531061385111e-05
-5.30605793360772e-05
-5.20551310824631e-05
-4.44608348575417e-06
-1.70810262928755e-05
-6.17258192015859e-06
-2.58076383672961e-05
-3.31468817641951e-05
-2.59740118937784e-05
-1.18091847861644e-05
-5.50644450451849e-05
-7.65079567291456e-05
-5.71669905688981e-05
-8.97952515699104e-06
-2.83475921529e-05
-2.17740102358759e-05
-2.36772614821433e-05
-2.93734392196024e-05
-1.86878714648593e-05
-2.79847096530828e-06
-4.26549640912603e-05
-5.36416866012998e-05
1.2906968677569e-06
-1.36630344141036e-05
-2.25119273795182e-05
-1.16348403029785e-05
-4.06781724812791e-05
-2.2408499306662e-05
-2.46249121741307e-06
-1.79276472995783e-05
-1.71997806376695e-05
-1.27857722359995e-05
-6.04780894666981e-05
-6.95671215340702e-06
1.10146303561876e-05
1.51815823204813e-05
-2.42247364153282e-05
-2.48936191126844e-05
-1.49886071688264e-05
-3.02465461928296e-05
-3.37910407799467e-05
-2.94345810533663e-05
-3.15256626634776e-05
-3.14884614306361e-05
-3.97856457902685e-05
-1.70503448177205e-05
-3.78308690301296e-05
-4.62110256389538e-05
-4.47247001802203e-05
-1.29030151213349e-05
-3.34756506726737e-05
-3.54610085930131e-05
-1.05788389296942e-05
-1.01099743166087e-05
-4.27421925265473e-05
-4.2322681193835e-05
-3.59608641531262e-05
-3.16950521244496e-05
-2.11490025392663e-05
1.51076386690758e-06
-4.19803288695247e-05
-1.66226437233959e-05
-2.54458358029762e-05
-2.47892799901595e-05
-4.8594708435516e-05
-4.01970268460572e-05
-4.01379379239212e-05
-1.9755348201591e-05
-2.53237112563763e-05
-1.63698410591834e-05
-3.93888363473529e-05
-1.84455641674196e-05
-3.83111986166312e-05
-4.9840035271839e-05
-1.04320624717739e-05
-3.93018359263123e-05
-2.06883177544679e-05
-2.0377034081847e-05
-4.3334428116076e-05
-2.91052626728383e-05
-3.79643535583308e-05
-4.52978364807205e-05
-1.39586981280363e-05
-1.18423215004512e-06
-3.81668947144036e-05
-5.9843531814856e-05
-4.95301589483173e-05
-2.75821929594056e-05
4.69924128694023e-06
-3.33517864681933e-05
-3.17952035893482e-06
-1.82396878709488e-05
-2.19420056871612e-05
-2.77870162978202e-05
-4.25100685598299e-05
-2.60774102016682e-05
-3.48293638815536e-05
-4.05327133673352e-05
-4.23983460443876e-05
-7.6965044196696e-06
-4.53844906060655e-05
-3.94797579087469e-05
-5.19116639726168e-05
-3.06368325309345e-05
-6.06175911756487e-05
-1.74853640351526e-05
-1.57315389254935e-05
-1.05432227699451e-05
-1.08542570364513e-05
-5.98833497410445e-06
1.623488330099e-05
-3.96337669097442e-05
-6.93123428961159e-06
-3.10578651736513e-05
-3.71443928227952e-05
-1.2553685819874e-05
-3.96604450998359e-05
-2.31210665022222e-05
-1.13179919687777e-05
-2.15128783949466e-05
-1.95082591194772e-05
-3.55500311294183e-05
-3.20669269642296e-05
-7.32729865363962e-05
-6.4790422889976e-05
-3.05790217331512e-05
-2.97704607946434e-05
-3.03247202007231e-05
-3.18987090007501e-05
-3.92031964597504e-05
-2.1099598483654e-05
-2.34794748052241e-05
-2.00936338440266e-05
-3.46891431660946e-05
-2.19965905357919e-05
-1.12804545000806e-05
-4.01601762540006e-05
-1.01173631012666e-06
-1.93723456812429e-05
-6.47512580329086e-05
-9.27888617240026e-08
-2.94673234975666e-05
-2.78985362369488e-05
4.26554582337276e-06
-2.88512629850408e-05
-2.45253537523888e-05
-1.65119434944131e-05
-6.0394715638903e-05
-2.03107465781745e-05
-3.11854034827955e-05
-2.85337024004231e-05
3.57291345820346e-06
-3.24713311231421e-05
-3.00019451343452e-05
-2.84268979049578e-05
-3.79479265187265e-05
2.39236630557543e-06
9.01453124792503e-07
-4.14041441393004e-05
-3.35408412495164e-05
-4.1153646203947e-05
-4.9493298635219e-05
-3.31795451629185e-05
-5.54288398994808e-05
-6.23139993350152e-05
-3.85954557643649e-05
-3.92615688352452e-05
-1.7817730916606e-05
-4.01098101246172e-05
-1.07054289324785e-05
-1.34533374057434e-05
-2.76627176066604e-05
-2.12085604960359e-05
-2.32271026525251e-05
-1.77238384493309e-05
-2.69559333717579e-05
-4.83127078417907e-05
-3.60673862445727e-05
-5.80164369010054e-05
-3.71869352221435e-05
-1.67624937732257e-05
-3.74766183501006e-06
-1.99650662647386e-05
-4.13256530145373e-05
-5.03766519537642e-05
-5.6900881608824e-05
-3.73414577153143e-05
-6.99609029438045e-05
-3.61132822670605e-05
-9.28823986371818e-06
-4.90074091613645e-05
-3.49586802647005e-05
-3.73175056260903e-05
-1.23302347436789e-05
-1.50613473315654e-05
-4.92569263586941e-05
-2.2371377827814e-05
-1.83945996542054e-05
-2.17977815609094e-05
-3.28349918274385e-05
-2.54300034184458e-05
-1.84775729922733e-05
-1.72940908176154e-05
-3.19136534531265e-05
-2.95039751112178e-05
-3.57235802875866e-05
-2.02307516397755e-05
-1.20743639861903e-05
-4.04044350489419e-05
-4.08623468338661e-05
-3.29699894829632e-05
-1.09018432575423e-05
-3.07767505070047e-05
-4.30723908646034e-05
-2.90903752290625e-05
-2.82087953728752e-05
-6.09477849069092e-06
-2.44156445386506e-05
-2.08067268280443e-05
-5.80564415565933e-05
-3.80067462995467e-05
-3.91782113614617e-05
-4.47969354664137e-05
-1.69024917191202e-05
1.09300534215236e-05
1.1340927964412e-06
-2.34821073317497e-05
-3.87262935535631e-05
-2.60341684665725e-05
-3.32281823671484e-05
-1.67255641961219e-05
-1.88231777445996e-06
-3.61044868307727e-05
-5.55931372041335e-05
-3.08167748872221e-05
8.88005897699103e-07
-4.30442037033479e-05
-4.93499054951923e-05
-3.67207636288087e-05
-4.36290665427017e-05
-1.22725233052198e-05
-3.25167394864888e-05
-2.3460946229214e-05
-3.56606492122813e-05
-2.37479859098337e-05
-5.11966543289236e-05
-2.6872706657043e-05
-3.40842449720156e-05
-4.76362030825466e-05
-4.10625479087581e-05
-2.09021583559088e-05
-1.60333405725629e-05
-2.61522789319128e-05
-2.37718522922231e-05
-5.83360675220145e-05
-1.26305488856443e-05
-3.65832491718612e-06
-7.84136597302821e-06
-2.91987295138521e-05
-3.84681922784565e-05
-1.41413824696767e-05
-2.53626415017168e-06
1.24559236436837e-05
-2.92356872681883e-05
-5.43677420251014e-05
-9.23695919888481e-06
-4.84429132770625e-05
-3.70792428308012e-05
-4.58555006851971e-05
-2.89231987144e-05
-1.12528909411144e-05
-2.47291366839435e-05
-4.61811416251763e-05
-1.91514627184118e-05
-1.60755503242218e-05
-8.44085781202028e-06
-2.89991042780383e-05
-1.9446273347653e-05
-5.14106879224304e-05
-3.58535439146941e-06
-3.52519112248827e-05
-1.26571925247902e-05
-1.41070989833113e-05
-1.59823503641114e-05
-1.8435230108462e-05
-2.33232357184408e-05
-3.54383989628813e-05
-7.52935435632835e-06
-3.85286872147324e-05
-3.43545421679999e-05
-4.29503386201632e-05
-3.38132673176682e-05
-2.51019494232118e-05
-3.71080717811563e-05
-4.20063525274619e-05
-6.25337647264116e-05
-3.06816963870151e-05
-4.39788042871757e-05
-5.72464140159777e-05
-4.43350438384302e-05
-1.94766229285521e-05
-1.78059077355855e-05
-3.36208443540402e-05
-1.49990474310653e-05
-4.28333962956108e-05
-4.54892532471259e-05
-1.03477067849946e-05
-6.62393736964887e-06
-3.98414348349386e-05
-4.51368165157432e-06
-2.05659900051906e-05
-4.39057198605294e-05
-4.03021143257082e-05
-5.18887726386652e-05
-1.83157117966482e-05
-2.07456843189631e-05
-1.81296458088414e-05
-3.00409848606846e-05
-7.10940167704103e-05
-3.727943592659e-05
-3.8290863042945e-05
-5.46714281156007e-05
-3.17796755669703e-05
-1.48006310456884e-05
-2.07229820386997e-05
-5.59882391509948e-05
-3.52966165203596e-05
-4.00110257915241e-05
-3.80363572799443e-05
-2.91452210810649e-05
-6.08875957526738e-05
-2.70588214245924e-05
-1.78893676382231e-05
-3.46870883708476e-05
-1.82188683962712e-05
-1.08300725522184e-05
-2.93584856407135e-05
-4.40890286207108e-05
-1.7549108063754e-05
-2.96541596656409e-05
-4.28836315028384e-05
-2.34247006752618e-05
-5.33259808942862e-05
-3.08913430442719e-05
-6.88687983955744e-06
-1.55872778237413e-05
-1.8314886413895e-05
-1.42074084555994e-05
-6.03500232632733e-05
-6.24398926802654e-05
-1.4038239989572e-05
-4.06734736058234e-05
-3.25492404583928e-05
1.58253374396712e-05
-2.57078374761145e-05
-5.05319664152743e-05
-9.81504096058659e-06
-2.71969099926216e-05
-6.67383015324668e-05
-4.06304948361567e-05
-3.10830233998432e-05
-1.15308558865785e-05
-4.58375805347584e-05
-3.16869536223319e-05
-2.29915662750168e-05
-3.53539215605525e-05
-4.05637054597944e-05
-1.69768562819771e-05
-4.37660601047121e-05
-4.43097583210043e-06
-2.79084867867921e-05
-4.74668507079351e-05
-3.93169089985711e-05
-1.21702970116021e-05
-4.13277338927832e-05
-4.19287102563074e-05
-4.31478779968678e-05
-3.81129987536994e-05
-8.54294475437971e-06
-2.77195649357224e-05
-2.07631571397717e-06
-1.82736718360374e-05
-5.46371734820086e-05
-4.31685877998865e-05
-1.70582563631649e-05
-5.56952649466556e-05
-2.2059282211121e-05
-3.20105478069455e-05
-1.58294708485679e-05
-3.75618176152439e-05
-1.05558777414085e-05
-2.30078835659435e-05
-5.87672668063243e-05
-8.58013936268636e-06
-4.20743741285339e-05
-2.97948623727889e-05
-2.98582699196894e-05
-2.8445148727757e-05
-4.12468207142354e-05
-3.0696760944093e-05
-5.4967544224742e-05
-3.89768815808076e-05
-2.01755040587428e-05
-4.78509496183521e-05
-6.102942850639e-06
-2.98044973724604e-05
-4.33345008888948e-05
-4.63828200192699e-06
-3.91309071632929e-05
-2.35136457958916e-05
-4.52272614410297e-05
-6.53856700499285e-06
-4.13889292144846e-05
-2.31248557508269e-05
-4.03180805608071e-05
-7.42916162718204e-06
-2.29329550345917e-05
-3.61881910553268e-05
-5.03255726337753e-05
-2.46297858025181e-05
3.96826555884624e-06
-9.55662014627913e-06
-2.26601525197769e-05
-2.84080356769506e-05
-4.71515012996345e-05
-6.9555235539672e-06
-2.05156469890209e-05
-2.26737452252749e-05
-1.96747838816399e-05
-2.24434348192994e-05
-3.38075376661561e-05
-3.56012730948083e-05
-2.62093260080426e-05
-5.0854466742766e-05
-3.18599898567614e-05
-4.90125167850475e-05
-3.77254664017665e-05
-2.35555940551876e-05
-4.10757347660381e-05
-3.13390454641977e-05
-3.65086203637464e-05
-4.26719033390147e-05
-7.71283143125009e-06
-3.59433181046525e-05
-1.6715267852727e-05
-1.28293998669301e-05
-3.51286589075592e-05
-5.61302363955127e-05
-8.77151783965989e-07
-2.35618977261731e-05
-2.56853851901031e-05
-2.24806244160484e-05
-3.33948489502708e-05
-7.61248159307979e-06
-4.16509671116698e-05
-2.56060413678411e-05
-2.86357600097327e-05
-3.72355118384879e-05
-8.34592076793387e-06
-1.69567984077154e-05
-3.26606980207715e-06
-2.41637926856484e-05
-4.31825331280108e-05
-1.98912316800353e-05
-3.34642899972557e-05
-2.0438997645578e-05
-3.19630138410397e-05
-2.15083424564425e-05
-2.05237040129848e-05
-3.81099766991953e-05
-4.03292763299736e-05
-1.66172586424593e-05
-3.5232127644042e-05
-2.70140322900769e-05
-1.15556451288351e-05
-2.97015395221228e-05
-6.23621642084636e-05
-2.34341437547118e-05
-3.0509714828409e-05
-2.23119668992744e-05
-2.94962721426946e-05
-3.2496976097115e-05
-1.81907036763967e-05
-4.15317069711625e-05
-4.86205285311925e-05
-1.48012180057876e-05
-2.79621549139604e-05
-3.55066101841793e-05
-3.76088940928238e-05
-3.87837286629953e-05
-7.32351431410322e-05
-3.50763259604975e-05
-3.82504683886482e-05
-4.17587667700111e-06
-4.96686217823007e-06
-2.01246208634108e-05
-2.70558367297095e-05
-2.91713482748905e-05
-3.98776978111048e-05
-2.21131300437034e-05
-1.51238542849763e-05
-1.9876949625454e-05
-4.30715686355588e-06
-8.67806857566395e-06
-5.62220705155492e-05
-3.546864975454e-05
-4.09461981300631e-05
-6.07624659962944e-05
-2.61585066416641e-05
-4.73200615428928e-05
-2.61626771570884e-05
-2.90517059767192e-05
-2.28694834053441e-05
-6.11427159901817e-05
-4.45635316999556e-05
-3.14519433932365e-05
-2.2890650123718e-05
-2.45246624690211e-05
-5.63368558482447e-05
-2.52858519538686e-05
-1.33576018321036e-05
-2.35406634471507e-05
5.14685720883195e-09
-5.20891764718085e-05
-2.92739940066185e-05
-3.53945423512071e-05
-8.32579716367129e-07
-1.29551379821843e-05
-4.28823682001724e-05
-5.30320445389964e-05
-3.95827804100263e-06
-1.16357240716137e-05
-3.62741194951561e-05
-5.54750336003564e-05
-2.38923774566311e-05
-1.79280475821562e-05
-1.82727097441752e-05
-3.23605519516956e-05
-1.40238155105012e-05
-1.17981276430729e-05
-2.75255876647875e-05
-2.73882401916779e-05
-2.9423286000751e-05
-2.39204784099302e-05
-1.84490531928902e-05
-4.78450379008629e-05
-2.62238493112821e-05
-1.49160072704391e-05
-2.32978723567975e-05
-3.47658290142752e-05
-1.14490593493467e-05
-1.45663238069194e-05
2.97971989190355e-07
-6.38269157163223e-05
-3.7849498456262e-06
-9.88920952682664e-06
-3.31100970802094e-05
-2.07540494086088e-05
-3.64284627691041e-05
-3.57865641643606e-05
-4.49655760800055e-05
-1.58946620095789e-05
-2.05008681132456e-05
-1.32729890560487e-05
-1.21131358311231e-05
-3.0146444325563e-05
-2.95529715705954e-06
-5.96737137830281e-05
-3.87317359653766e-05
-3.26452491290935e-05
-3.22709899281095e-05
-2.55541298638253e-05
-3.71490380043861e-05
-3.3490777538139e-05
-1.18830951465102e-05
-3.32862017022016e-05
-6.52262715813691e-05
-5.30874313746803e-05
-5.18076061732349e-05
-3.41412324358752e-06
-4.55989926151386e-05
-2.72723304147513e-05
-4.64226527084441e-05
-4.74370591212241e-05
-6.00410815822135e-05
-3.89821624308675e-05
-1.31368271706159e-06
-7.66701125599597e-07
-3.20784676415107e-05
-1.26264545457614e-05
-4.53622349894426e-05
-8.52647780877784e-06
-1.83879003372371e-05
-4.00430967376032e-05
-2.14930543819439e-05
-4.68526764230199e-05
-3.70768432300895e-05
-9.03868145227449e-06
-3.59341974176685e-05
-2.63355565392227e-05
-3.80795509756023e-05
-2.72693487938382e-05
-2.84031813357989e-05
-9.60656050208566e-06
-9.91225777634571e-06
-3.11893843152282e-05
-3.05169166455903e-05
-3.17356145937473e-05
-3.82446853138409e-06
-1.05800670807808e-05
-2.85764754095433e-05
-2.95660055009582e-05
-3.6662822953657e-05
-4.71927562043208e-05
-2.2837481627947e-05
-3.91276532642637e-05
2.0039782846034e-06
-2.17894273748535e-05
-4.55745915855e-05
-3.04914283960074e-05
-3.89780313931321e-05
-2.04812189645865e-06
5.91282683150674e-06
-1.56622327604982e-05
-3.46422234400492e-05
2.36319040867083e-05
-8.39909628870528e-06
-2.59786239693453e-05
-2.39324274228196e-05
-2.7695413630698e-05
-2.00467913397936e-05
-3.08344395051694e-05
-8.17927274582695e-06
-2.0910019078494e-05
-1.94475882234048e-05
-1.21383157521674e-05
-3.50436969690685e-05
-6.8572075013583e-05
-2.27777632012249e-05
-2.77047694837338e-05
-5.09479423974647e-05
-3.461947849389e-05
6.34709101269584e-06
-2.53064549155851e-05
-4.57659653096259e-05
-5.21946404046396e-05
-2.75117703073867e-05
-3.48387142067155e-05
-5.01667219732097e-05
-4.66186538358737e-05
-2.12564244050475e-05
-3.81176994786991e-05
-5.25448673270639e-05
-4.34225184969553e-05
-4.1433972856886e-06
-4.1253491169218e-05
-3.13687923272683e-05
-1.19154541232479e-05
-2.90877811834129e-05
-2.46625175654367e-05
-3.99417123630702e-05
-4.77110982215445e-05
-3.25563936782491e-05
-2.56729495167328e-05
-2.54967732445483e-05
-6.88517011981289e-05
-2.03071446599325e-05
-3.8456309701851e-05
-3.32640345833935e-05
-6.51961590521455e-05
-2.58147919000253e-05
-3.78579306928804e-05
-2.63590415704724e-05
-1.878774199669e-05
-4.54654728743243e-05
-1.55300539358835e-05
-2.92322898086175e-05
-4.10469318249617e-05
-5.19573180540008e-05
-1.66528617172069e-05
-4.36396955077721e-05
-2.77834562542111e-05
-2.08312401359388e-05
-3.42271102853029e-05
-3.82005144063329e-05
-6.83000353053675e-05
-2.66264724179177e-05
-2.53869511615572e-05
-2.32742847202267e-05
-1.5642684507778e-05
-1.25350028535341e-05
-3.19138837153005e-05
-4.92259559163581e-05
-3.39680412243988e-05
-2.91973858497556e-05
-1.28887928393651e-05
-3.51167576995241e-05
-6.29502281306229e-05
-4.2834738877606e-05
-5.57836407986729e-05
-9.80444718363639e-06
-3.44309803949349e-05
-3.08760833209824e-05
-2.67883212625254e-05
-1.64223463541779e-05
-1.91838065508972e-05
-1.20521424842101e-05
1.14869544043757e-06
-1.71722511556395e-05
-1.95656931225457e-05
-3.60960295350774e-05
-2.07048481569174e-05
-2.42012065213772e-05
-2.57930301387673e-05
-3.25997033755807e-05
-3.74434303421873e-05
-2.44080657868916e-05
-1.64614637247952e-06
-2.5652917413548e-05
-2.90827067132383e-05
-1.17683265163746e-05
-3.99551321439957e-05
-3.95927452951046e-05
-3.62815851679392e-05
-4.18498936649186e-05
-6.74912019002071e-05
-3.137322101063e-05
-5.00566230937488e-05
-2.15541548307713e-05
-1.88141205370062e-05
-2.36069488780514e-05
-2.41747904758904e-05
-7.43731142016968e-07
-1.48228989375188e-05
-5.17291020712911e-05
-3.71643516472741e-05
-1.99502947623634e-05
-1.53357265235509e-05
-1.52151183358372e-05
-2.80452808776594e-06
-2.22421562209135e-05
-5.68477431255824e-05
-2.06804992067741e-05
-1.88433994453914e-05
-4.26616003115203e-05
-2.3511467696843e-05
-2.48874331718911e-05
-6.41603315206922e-05
-2.53654650470583e-05
-4.99900253721932e-05
-3.21495956993749e-05
-3.82638145507691e-05
-4.69617496569199e-06
-1.2870033594972e-05
-4.29913261700158e-05
-3.26395824595771e-05
-3.07712540121307e-05
-3.59227850867615e-05
-3.90944277130024e-05
-2.97280843472259e-05
-1.55379162722522e-05
-3.01483824093639e-05
-3.79093180090383e-05
-5.05329159035241e-05
-3.86657255750696e-05
-7.12816665374106e-05
-5.14135999038178e-06
1.15939822426012e-05
-4.36213156319611e-05
-2.263011139565e-05
-3.9019265758199e-05
-4.67466149271013e-05
-1.4316888797149e-05
-5.05583461606136e-05
-5.38888793228164e-05
-8.27064133778744e-05
-1.27991704536582e-05
-6.96683132037154e-05
-4.8056584823535e-05
-3.44982951165505e-05
-3.31493983668104e-05
-1.26711366106633e-06
-4.63306951052699e-05
-4.03419366199257e-05
-8.59895236718899e-06
-3.12961432792212e-05
-3.42022599109699e-05
-2.49617773031594e-05
-6.58132015817835e-05
-1.10903837210546e-05
-1.12432432258959e-05
-4.63905617089475e-06
-5.89838891834458e-05
-5.14497301630081e-05
-2.10686177561806e-05
-4.06207967172334e-05
-4.86158483550522e-05
-6.28153995721008e-06
-3.88361018477298e-05
-4.22427631477664e-05
-2.60608408472225e-05
-6.72947294271686e-05
-3.57581367705297e-05
-1.53471940620632e-05
-5.36131627320473e-05
-3.74660389848584e-05
-4.53758610139107e-05
-1.32423787129268e-05
-2.96617968353558e-05
-5.39518048331776e-05
-1.92820077389316e-05
-1.44751158264234e-05
-3.53619713462899e-05
-9.18764723487467e-06
-2.59037772489736e-05
-1.64585092154962e-05
-2.30328076109898e-05
-3.41607737516149e-05
-1.66723609698166e-05
-3.69572617705729e-06
-2.29860228430385e-05
-2.37816442321487e-05
-3.48425349458277e-05
-2.19792340651223e-05
-2.13856087569125e-05
-3.8262556398784e-05
2.74998443177037e-06
-2.2310628010393e-05
-5.88682130370812e-05
-3.36954010471538e-05
-3.59287747919404e-05
-3.38424129902152e-05
-6.10136093409995e-06
-3.20850376211634e-05
-3.86045996123897e-05
-4.79559285525505e-05
8.18300114956293e-06
-3.63296835107086e-05
9.33647913189933e-07
-2.09148090958944e-05
-5.43615965094172e-05
-1.81650656498213e-05
-1.78834676244117e-05
-2.35024530098132e-05
-2.42655451510367e-05
-2.6257150613245e-05
-1.98619523017396e-05
-1.8393740937867e-05
-1.86460835085949e-05
-2.59986454782011e-05
-4.36970191813539e-05
-1.5143565488608e-05
-3.93269279824889e-06
-5.14621121150389e-05
-2.47539213097128e-05
-2.84538855023651e-05
-2.98491711192058e-06
-9.91626250563389e-06
-5.52601457036102e-05
-1.81242047868498e-05
-4.05523663062627e-05
-9.408098635549e-06
-5.73546575335575e-05
-2.71004664573551e-05
-5.42714990393432e-05
-3.23357817735676e-05
-4.87846298500828e-05
-1.79568772859054e-06
-4.17728493844535e-05
-2.27468218689009e-05
-1.33234822449741e-05
-4.42945122046097e-05
-2.01145664747846e-05
-2.36582235172111e-05
-7.38117749014516e-05
-4.25456197706717e-05
-3.18163432444423e-05
-2.84958386891112e-05
-3.18876882330747e-05
-2.37610597358712e-05
-3.6833450217888e-05
-2.59524837750328e-05
-2.87983951112521e-05
-2.13659176489743e-05
-6.57543417651227e-05
-5.5306026576918e-06
-3.2125872020827e-06
-4.40668091415922e-05
-4.1305762968242e-05
-4.19378089837102e-05
-4.41937532227327e-05
-3.52683255413589e-05
-3.15751830014326e-05
-3.62150385592201e-05
-4.98390171531604e-05
-3.58456953101517e-05
-3.88398270023785e-05
-1.89834607874882e-05
-6.15790060641888e-06
-2.71330746056132e-05
-3.72966874306549e-05
-2.12927114786786e-05
-3.10003536146352e-05
-2.34320505718581e-05
-4.02091607758593e-05
-3.65475794381202e-05
-7.36667522637524e-05
-3.06229578088138e-05
-3.14632503141608e-05
-3.86492801225558e-05
-9.0535595534903e-06
-4.14730920193879e-05
-2.92739411138168e-05
-1.80639822803669e-05
-1.76119506646689e-05
-5.26827497230358e-05
-3.33604079105173e-07
-2.2244879772899e-05
-6.91326276354438e-05
-5.26385268109616e-06
-9.26253442416933e-06
-6.0049170661684e-05
-1.0124302771557e-05
-3.12873118660753e-05
-4.52885271754134e-05
-3.59085041269312e-05
-2.46573017463941e-06
-3.96672287037543e-05
-2.96062791303479e-05
-4.91680721200177e-05
-4.17240595163465e-05
-3.62938889632926e-05
-9.26908731538224e-06
-3.92350602401516e-05
-2.30859101255286e-05
-2.88054758822284e-05
-3.21749759402979e-05
-4.10051686285266e-06
-2.23589736338403e-05
-3.17253544935806e-05
-4.29267790839637e-05
-3.53774600382676e-05
-2.58029996355032e-05
-4.89368534190369e-05
-3.46756904764893e-05
-4.56406765335458e-05
-1.14621772802452e-05
-8.2054219131411e-06
-2.72022721325854e-05
-2.36238797064066e-05
-2.43647948502371e-05
-3.04963836369713e-05
-2.15564566724252e-05
-7.80740853372845e-05
-4.20719458841724e-05
-3.70931186910119e-05
-3.79294782335926e-05
-2.99308278641556e-05
-4.70533657839741e-05
-6.22589909803669e-05
-3.0989663333599e-05
1.56256086454428e-06
-3.80666696642845e-05
-3.29927503570764e-05
-1.60104273413494e-05
-2.97028523493436e-06
-5.86124028236062e-05
-2.64668841246624e-05
-2.60159904744646e-05
-2.15526028402533e-05
-2.41177596530773e-05
-5.29938469039786e-05
-1.18127729229694e-05
3.99641133470443e-06
-3.14096582611453e-06
-2.49523548107716e-05
-4.6690001283292e-06
-1.6133927564006e-05
-1.68054219182862e-05
-4.29816873141158e-05
-8.35909601629271e-06
-9.53386490454936e-06
-1.19604497470065e-05
-3.83520514406866e-05
-3.35093925173062e-05
-5.97245243141546e-05
-2.25407605497051e-05
-3.17302209787414e-05
-4.55636313611525e-05
-2.30180243960876e-05
-6.83054978001601e-06
-6.37130776463789e-06
-1.61329030415252e-05
1.32254093565993e-05
-2.8173705619253e-05
-3.8302468083654e-05
-3.61690598731987e-05
-5.80079911813039e-05
-3.84145462877085e-05
-3.92825534010159e-05
-5.56688850194544e-05
-2.75002494268793e-05
-3.44196773181568e-05
-5.11273862553469e-05
-2.78577220331576e-05
-1.9361097255248e-05
-4.30558751969073e-05
-1.79147172036517e-05
-1.52455659831423e-05
-2.00283331816119e-05
-4.8187994254406e-05
-3.23569275810128e-05
-4.69279028635086e-05
-3.52550029773995e-05
-3.83243730450467e-05
-1.22831377971172e-05
-4.49413886059271e-05
2.52784705665728e-06
-1.24306311346891e-06
-2.75122055476323e-05
-4.97850276286861e-05
-2.54300674563039e-05
2.0988596019555e-06
-1.44702541624566e-05
-3.46394454862574e-05
-4.18946656329263e-05
-2.36840163205549e-05
3.7038482723024e-06
-5.35590752994889e-05
-4.20474927389067e-05
-4.82332333926038e-05
-6.43837958958e-05
-2.84792195861762e-05
-3.14682619431344e-05
-1.77530272129255e-05
-2.99997103180091e-05
-3.88897149821309e-05
-3.93267481050647e-06
-3.63620488362599e-05
-3.27524026089451e-05
-6.05582770784948e-05
-5.17307673436386e-05
-4.15793086696665e-05
-4.2842659766268e-05
-5.35483019951672e-05
-2.81475667467707e-05
-2.08051515775244e-05
-2.71393490502644e-05
-2.82135777526739e-05
-2.99201339911899e-05
-1.96808952017221e-05
-3.80130607160229e-05
-2.70867477659698e-05
-1.559441990197e-06
-3.01848401064786e-05
-3.32950783407062e-05
-3.27686388353885e-05
-4.28563815788486e-05
-3.16876857850139e-05
1.34558672250058e-06
-2.51531611428867e-05
-6.01561377947312e-05
-5.91953929570158e-05
-2.30342932750178e-05
-2.65499637244013e-05
-3.95817026943022e-05
-4.96645040555871e-05
-3.5691145170376e-05
-2.17810973424682e-05
-5.33046364613731e-05
-4.33799663585159e-05
-1.26112084476292e-05
-1.55099776765266e-05
-3.47170267392853e-05
-2.00445251752126e-05
-4.46979808952745e-05
-3.18198823600705e-05
-2.67921744999276e-05
-4.41923737970986e-05
-2.27708304773791e-05
-3.7619694364472e-05
-5.90562751761291e-06
-4.23975915530345e-05
-4.01974706766605e-05
-1.67853461616867e-05
-3.04014432949371e-05
-2.78527117919295e-05
-5.10740279976068e-05
-4.02773974576144e-05
-1.26170262700638e-05
6.40291242145327e-07
-4.15040832692949e-05
-1.9010341601654e-05
-2.26839627317078e-05
-2.96422221052498e-05
-3.63872470621749e-05
-5.17028369289026e-05
-4.21329878169784e-05
-4.18812991341443e-05
-2.72144288720597e-05
-9.46567730445799e-06
-5.92142335585526e-05
-7.09533204020163e-06
-3.25810110621941e-05
-3.07116427865181e-05
-2.88087100850622e-05
-4.10645146764768e-05
-2.11165864252583e-05
-1.41417665640155e-05
-1.62637135530097e-05
-1.54467656984201e-05
-3.45843927197712e-05
-2.13374682339212e-05
-3.9264531941733e-05
-3.19916497594448e-05
-9.21095037944067e-06
-2.74913129008358e-05
-5.66598418329512e-06
-2.72644092644922e-05
8.09885615677987e-06
-2.83507467666007e-07
-3.81852600813661e-05
-1.91072222406747e-05
-4.37897762426849e-06
-3.74470800281138e-05
-6.43199755927276e-05
-3.17873593352493e-05
-4.88114328389591e-05
-5.15344031982315e-05
-5.39737101331999e-05
-6.86286102833214e-06
-2.99475549636734e-05
-5.77773696450623e-05
-4.46285185802311e-05
-3.41144627090215e-05
-3.49422225843258e-06
-2.50626859996983e-05
-4.4043747954696e-05
-4.09979546065772e-05
-2.16250651200008e-05
-5.52990017802052e-06
-1.22895350678331e-05
-2.23237541659895e-05
-3.59513446482825e-05
-7.72185476245817e-06
-3.04663980639832e-05
-3.79276098668058e-05
-3.48060033370536e-05
3.30817206868026e-06
-3.58799701834422e-05
-5.1204126577098e-05
-4.18905637790689e-05
-4.72929712703883e-05
-3.83498430764625e-05
-2.11467572228327e-05
-5.74584453331039e-05
-4.94887657618927e-05
-7.38986565137853e-05
-4.80005128110294e-05
-4.74377721252436e-05
-1.87791348471553e-05
-1.21840273294436e-05
-1.95095240316532e-05
-1.69614524424679e-05
-3.55484314382311e-06
-4.57339147348055e-05
-2.20496021921355e-05
-1.99492352002348e-05
-3.54878948614512e-05
-3.77680345161329e-05
-3.86475846990834e-05
-1.13849362105137e-05
-7.19139803393948e-05
-4.00258030525913e-05
-3.38892251256936e-05
-3.28305714946334e-05
-1.52196081991333e-05
-1.12118039919865e-05
-2.61417852778995e-05
-7.49495698864346e-05
-2.43222025903974e-05
-3.95190192489764e-05
-2.01797874999571e-05
-3.46363246763114e-05
-2.85245269134483e-05
-2.59154178308092e-05
-3.43097504552145e-05
-1.46157661574855e-05
-1.01582976232577e-05
-4.14432910068294e-05
-1.8935972959895e-05
-4.65479505308017e-05
-3.11383381053484e-05
-2.96077308619546e-05
-3.19646861852068e-05
-1.23880337668201e-05
-2.10535130664127e-05
-4.51446244637538e-05
-5.82442768457696e-05
-2.4240513269534e-05
-2.67971541309703e-05
-3.7430950449864e-05
-1.78193433463859e-05
-4.35172489212985e-05
-2.67340237797485e-05
-2.80527688945854e-05
-3.07355526081852e-05
-4.87176111852396e-05
-4.87531563793492e-06
-4.87190935409952e-05
-4.14664723982418e-05
-1.53457451168314e-05
-2.58321962831346e-05
-1.41407331537286e-05
-4.38794436522386e-06
-6.78091863829203e-05
-4.32069816668195e-05
-1.705988796608e-05
-1.48738176502816e-05
-2.45925885162808e-05
-1.74504543233074e-05
-1.85374567381203e-05
3.93803043506831e-06
-6.62221371713471e-06
-1.71460643091933e-05
-5.2523705296372e-05
-1.73071770606257e-05
-3.2297903690431e-05
-3.44618014001414e-05
-1.55432852106834e-05
-3.25481925982192e-05
2.3294549170957e-07
-5.83738676801695e-05
-2.68152657141702e-05
-6.61598344739609e-06
-2.58536237957473e-05
-1.16309376136933e-05
-1.50144013381686e-05
-4.89910548089516e-06
-3.60733014400541e-05
-3.07209813119036e-05
-2.47890419434396e-05
-5.52938166680465e-05
-1.39971287474868e-05
-3.31174205109469e-05
-1.08899450025272e-05
-2.86440157563857e-05
-3.10899625503614e-05
-3.61007965772967e-05
-3.23110107867702e-05
-1.37584075893411e-05
-2.04374854227291e-05
-4.19633899358699e-05
-2.46130012209765e-05
-1.32490028697376e-05
-1.19103348607268e-05
-2.05743898743424e-05
-4.64816378573763e-05
-3.75578359651413e-05
-2.30217003000877e-05
-3.87255726601378e-05
-2.97673796215035e-05
3.08597373408387e-07
-3.4751633652197e-05
-4.61047280543031e-05
-2.4913808153624e-05
-4.60209466547299e-05
-2.96986470643965e-05
-3.85101556023463e-05
-6.23860390848061e-05
3.83652750664491e-07
-2.5245630873428e-05
-3.48616997028383e-05
-1.48591012109063e-05
-6.52831134195721e-05
-1.20373746781721e-05
-1.92555900154411e-05
-2.5055079819334e-05
-2.23575421313647e-05
-4.45393316015295e-05
-4.14686225017299e-05
-1.62596833008204e-05
-2.65640784977825e-05
-5.00561963845523e-05
-3.1116502913041e-05
-1.57978224362058e-06
-1.91054971789002e-05
-5.85434666816258e-05
-2.55004960346064e-05
-9.71060773300453e-06
-4.42414845006071e-05
-1.60264642949403e-05
-2.59123492875761e-05
-5.99786099738443e-05
-2.37239807163557e-05
-3.54761177193896e-05
-2.61070546833468e-05
2.58927128532504e-06
-2.52450977566597e-05
-2.26355979195702e-05
-2.97765799782036e-05
-2.31518296082516e-05
-5.79168503404407e-05
-7.10887691739458e-05
-3.44802285593792e-05
-4.14987518120052e-05
-6.37237233371381e-05
-1.5701961794533e-05
-2.96482628731768e-05
-1.50842155253262e-05
-5.48868832706404e-05
-2.31818040462418e-05
-2.54596431835913e-05
-5.40085004413568e-05
-2.68648899612957e-05
-5.32593616108155e-05
-4.77066199960614e-05
-4.57568739473168e-05
-3.42489977009553e-05
-1.02228354047419e-05
-3.87129409649315e-05
-2.11328448467887e-05
-2.66757458510777e-05
-2.49985810076908e-05
1.26944950778887e-05
-1.95671894487248e-05
2.04266162520627e-06
-2.13759475028005e-05
9.50522791579722e-06
-6.02350916446225e-05
-1.41800977496338e-05
-3.50288166457226e-05
-1.5691716812043e-05
-1.39868978254473e-05
-1.77158799574662e-05
-2.86041598587292e-05
-2.14668610149124e-05
-1.37884092302771e-05
8.19620765328564e-06
-1.83643464477561e-05
-3.88970823328216e-05
-7.90833365814627e-05
1.31499613644309e-06
-4.56228342290233e-05
-8.83192327518809e-06
-4.31407711986069e-05
-4.67559769484807e-05
-4.38873564480818e-05
-2.28820930287669e-05
-4.73798871809038e-05
-1.54649844975781e-05
-4.4068978670736e-05
-4.36070771701017e-05
-4.62273836930658e-05
-2.40684707526837e-05
-2.08256225093974e-05
-2.71243475284421e-05
-4.19235259855477e-05
-2.83402342681258e-05
-2.55813093570955e-05
-1.79100546709116e-05
-4.23852140187954e-05
-2.60090273308706e-05
-1.99232335764786e-05
-2.42904512366006e-05
-6.35260909384591e-06
-2.28706503608096e-05
-1.29773394110584e-05
-3.23582605836199e-05
-2.67157602418536e-05
-3.97842711535611e-05
-3.96830122313109e-05
-1.28585744717614e-05
-6.07799002848175e-05
-2.34960042314423e-05
-3.65639189037527e-05
-5.18215897969887e-05
-2.36573514201062e-05
-3.22071081189376e-05
-4.78042998681215e-05
-4.66617794697949e-05
-4.74044183075454e-05
-1.82445722538307e-05
-2.16065355577175e-05
-3.1653662761487e-05
-2.7343762871275e-05
-1.05152126974436e-05
-3.46182024816663e-05
-3.98945178887388e-05
-1.17120273436868e-05
-2.59184712771724e-05
-5.11446908208033e-05
-1.92409592831496e-05
-2.18677470407139e-05
-5.06514297610896e-05
-6.15219112299427e-05
-2.4854207759829e-05
-2.15710330552443e-05
-4.37861178424223e-05
1.16082053886899e-05
-3.73199311640769e-05
-3.14258196282779e-05
-5.52500940802219e-05
-3.27479366539569e-05
-4.14973604525605e-05
-4.68538261249125e-05
-7.7074057914297e-06
-1.52676390054538e-05
-3.9513779456154e-05
-5.66132729054094e-05
-2.66387028492499e-05
-3.08821449886857e-05
-2.9463334782103e-05
-3.51348214471409e-06
-3.47776104834335e-05
-3.53915004385698e-05
-3.57962620308586e-05
-6.70821206647897e-06
-3.94177573551595e-05
-3.39685900821218e-05
4.12422692694612e-06
-1.58792713853618e-05
-5.09138299699398e-05
-4.07892791133082e-05
-4.7189116903922e-05
-5.1531852885043e-06
-2.29686222907909e-05
-1.53713184858525e-05
3.25241364056845e-07
-2.79162004412928e-05
-3.65657245272328e-05
-4.01091262270428e-05
-5.26143418868177e-05
-5.18526936859526e-05
-2.35233655160885e-05
-2.42861035169547e-05
-1.79512011360455e-05
-9.06604889726137e-06
-3.34243761028304e-05
-3.09288134863387e-05
-3.34657938900535e-05
-1.52876054707802e-05
3.32230083555984e-06
-2.50836196818702e-05
-3.70753777961746e-05
-4.42888481283113e-05
-5.35071897269401e-05
-5.46454631947941e-05
-2.46552705583464e-05
-1.32342647405568e-05
-2.0077549396071e-05
-5.17266464703036e-05
-1.40123630365798e-05
8.83664443095503e-06
-3.09128884213044e-05
-1.90669065675102e-05
-2.34398049125718e-05
-4.02888336524117e-05
-2.89435355024085e-05
-5.36592963297499e-05
-5.37452928306602e-05
-2.44245366115447e-05
4.47476501674792e-07
-6.37189868589574e-05
-5.28914363792596e-05
-2.34259954103592e-05
-2.22826830206081e-05
-5.5823400002317e-05
-2.50627702361812e-05
-4.12605828257948e-05
-4.51924819213605e-06
-1.75906751005703e-05
-4.31614129964466e-05
-1.19104892737962e-05
-5.19605166007194e-05
-3.52395606366705e-05
-1.27696865146595e-05
-6.92943990312944e-05
-1.55243429803279e-05
-2.24746840858398e-05
-1.83845709714414e-05
-3.98338125633864e-05
-2.14009446378133e-05
-1.28664649820926e-05
-2.48451119227926e-05
-4.9472778759104e-05
-5.04097153201303e-05
-2.81996935670705e-05
-1.14700280112352e-05
-3.98877821247273e-05
-3.76406246939992e-05
-3.60670765127472e-05
-1.82966759743543e-05
-3.06920995922735e-05
-2.64477663584782e-05
-2.61606952329167e-05
-1.17503885735624e-05
-1.26046232201908e-05
-5.34943955039389e-06
-1.76814152825988e-05
-3.1830422157152e-05
-4.25330949310434e-05
-5.96363900342444e-05
-2.38936752922085e-05
-3.32647099951365e-05
-3.55365746501617e-05
-4.40623368027842e-05
-4.23358909940263e-05
-3.39010956731565e-05
-3.34584424011559e-05
-1.06970282828794e-05
-3.32817280408979e-05
-3.72426288633957e-06
-3.23514814065663e-05
-7.37737044694394e-05
-2.29090012036331e-05
-2.28794421264452e-05
-1.25384502605812e-05
-4.9246388651869e-05
-2.12985691892405e-05
-3.47145297142118e-05
-2.23159853396543e-05
-4.12931659153429e-05
-1.61912568322511e-05
-4.33999083492887e-05
-3.48978102194293e-05
-2.62794598141893e-05
-2.7791045847684e-05
-4.64583512433702e-05
-1.66118051262586e-05
-2.96749966255053e-05
-1.84323180114016e-05
-9.35810702502671e-06
-1.03046882500967e-05
-5.00044582197037e-05
-3.14058411758793e-05
-1.24534979299173e-06
-4.38420328358256e-05
-1.16416099569924e-05
-3.30159994219902e-05
-2.28868653088919e-05
-2.41692192726281e-05
9.04662670771213e-06
-2.34785154562137e-05
-2.47115882944862e-05
-9.138234866086e-06
-1.2292281269328e-05
-2.1743785134989e-05
-4.30727607446466e-05
-2.32077962726487e-05
-8.96839405055329e-06
-2.27087869564233e-05
-1.522048243008e-06
-2.76995671151798e-05
-2.0643866578521e-05
-1.28849403431314e-06
-2.53740624821793e-05
-6.13460411387381e-05
-7.6615335774501e-05
-2.50323595128937e-05
-3.18690107285531e-05
-4.10453233509349e-06
-1.97502277959221e-06
-4.36392000817518e-05
-3.34412589203865e-05
-5.58454564915645e-05
-3.15451303310909e-05
-4.28837643397423e-05
-1.42581221809589e-05
-1.86192616297484e-06
-4.75106918449148e-05
-2.37038531069951e-05
-4.53015644579498e-05
-5.60215896350398e-05
-5.96878505365801e-05
-2.10230038762286e-05
2.77656152700089e-06
-3.16459109286953e-05
-3.72903119586566e-05
-3.05399381933001e-05
-5.3169665767283e-05
1.12344166001169e-05
-2.71199859720337e-05
-5.58642829034497e-05
-1.04327715784796e-05
-2.21526744024175e-05
-2.40027553836461e-05
-5.61842144067391e-05
-3.61901657684167e-05
-3.58624236009934e-05
-2.36221840783587e-06
-4.0839072130291e-05
-1.70312325908378e-05
-4.82953037085313e-05
-2.64528215629489e-05
-3.06093324145243e-05
-5.23433245385315e-05
-4.30764644977485e-05
-1.99391840373779e-05
-3.44023347244549e-05
-3.72904713519927e-05
-2.70369652838556e-05
-1.39037489879384e-05
-3.81913175310809e-06
-3.53985453508471e-05
-3.31677527630464e-05
1.84414514203447e-06
-4.43154647387785e-05
-4.11838918563159e-05
-1.35236641471922e-05
7.55936787745717e-06
-2.39327930619419e-07
-1.57663311427927e-05
-2.72885702263234e-06
-4.41121559907808e-05
-3.2219649238772e-05
-1.29852143947791e-05
-3.1965582555711e-05
-9.89030754485845e-06
-7.42176538878299e-06
-4.93962970101078e-05
-1.41501866853862e-05
-2.2804567999209e-05
1.37885072483758e-05
-3.2163301651456e-05
-1.69009244743477e-05
-3.90756147173386e-05
-1.5990026149364e-05
-1.06029199781015e-05
-2.58664716469545e-05
-1.56798472878953e-05
5.69814087808812e-06
-2.99926779198552e-05
-4.77835536228929e-05
-5.00389067253603e-05
-2.40815408792273e-05
-1.43359976790964e-05
-1.0205196595213e-05
-2.21073493052471e-05
4.20847309861727e-06
-4.99841781857908e-05
-8.58414794651085e-06
-5.60706901743754e-05
-1.99678323113777e-05
-8.28635621399233e-06
-1.29869142429416e-05
-1.34254147969325e-05
-1.43888648496829e-05
-2.3803641638672e-05
6.87648757612404e-06
-3.5918313371515e-05
-3.04185162514821e-05
-4.6008036895099e-05
-2.36886132810561e-05
-2.56419129075736e-05
-5.69441630777072e-05
-3.99351517925904e-05
-3.58475208678151e-05
-4.76551355863645e-05
-5.32994193779122e-06
-1.16875907118655e-05
-4.24122360322765e-05
-2.42595789291686e-05
-4.2672937445066e-05
-1.08894221009349e-05
-4.02352366610867e-05
-3.53848841842256e-05
-4.29356009208405e-05
-2.32454083139879e-05
-2.07963142131592e-05
-1.75770204306893e-05
-4.62359537508841e-05
-5.74238802002638e-05
-1.15322012193018e-05
-3.23797005054404e-05
-2.78209621567906e-05
-7.90135267425293e-06
-2.48343803595667e-05
-3.5440534668704e-05
-2.09563186393825e-05
-1.84088432844637e-05
-2.43829918936639e-05
-2.27827712432393e-05
-8.16484685603406e-06
-2.49825014599399e-05
-8.37873901523309e-06
-5.99004668069128e-05
-6.63209576792569e-06
-3.15240744735911e-05
-2.53576553111901e-06
-2.02259588210091e-05
-3.03567966814663e-05
-8.97892011769288e-06
-2.58045593273213e-05
-3.95104540786064e-05
-2.86641735875644e-05
-2.41056937426663e-05
-2.63011129912699e-05
-2.28731654700687e-05
-4.51301335610567e-05
-2.40821750202457e-05
-3.8091682152623e-05
7.39159224867877e-06
-2.86582155842504e-05
-2.67544883472235e-05
