# Supplementary material for: Research on computational propagation and identification of mine microseismic signals based on deep learning
Source: PLoS One. 2025 Oct 22;20(10):e0334641. doi: 10.1371/journal.pone.0334641 (PMC12543183; doi:10.1371/journal.pone.0334641)
Supplement: S6 Data — (ZIP) [file pone.0334641.s006.zip › 000100900000027.xlsx_0.txt_24.txt.txt]

4.82772729440158e-07
-1.78310573789265e-05
-1.70717673573238e-05
-4.40354593438216e-05
-2.81234407876978e-05
-1.93275048569823e-05
-5.83446779050052e-05
-2.15044834112319e-05
-4.16993457839106e-05
2.33848147219324e-06
-3.36052145041526e-05
-1.11902112871459e-05
-6.68425135818764e-05
2.61640999882778e-06
-2.80809188471606e-05
-2.99151751923827e-05
-1.81982654806382e-05
-3.5679754694792e-05
-4.54796682163142e-05
-2.46492982020467e-05
-4.79804297906055e-05
-2.91080241035336e-05
-1.25884906768071e-05
-1.87505760938044e-05
-3.16467057022325e-05
-1.834755326316e-05
-3.22505501771331e-05
-1.76214713512391e-05
-5.48553286092445e-05
-3.46455965443387e-05
-3.10684748944065e-05
-5.02725838465416e-05
-3.50422691836993e-05
-3.69621299320217e-05
-3.4278675104896e-05
-3.39031299499406e-05
-1.03225520502395e-05
-2.40876129103245e-05
-3.19078668249316e-06
-3.63248657843526e-05
-4.00242157644302e-05
-2.44398836053007e-05
-1.72618785494885e-05
-3.89411538560789e-05
-6.58327308590521e-05
-3.3237273066905e-05
-2.81426003308388e-05
-5.62163432445884e-05
-3.5955167218076e-05
-3.11780332857024e-05
-3.54890895229713e-05
-3.0597022243312e-05
-1.64072747845829e-05
-2.76420681540168e-05
-2.9142216354854e-05
-1.42599714594735e-05
-3.11702641363444e-05
-1.23133778387978e-05
-1.44869005436087e-05
-3.33464633202034e-05
-3.14207096057631e-05
-3.83755617867593e-06
-3.44485105776316e-05
-3.37985079837617e-05
-8.08196470260619e-06
-2.50050931248138e-05
-2.49831263869991e-05
-1.67631383249119e-05
-1.30037991700462e-05
-6.25219294783309e-05
6.98637698829982e-06
-1.08997424479447e-05
-2.74579588007931e-05
-1.72583259008493e-05
-2.54147433247004e-05
-1.02913801013703e-05
-3.25032038096066e-05
-4.61105987979851e-06
-1.34554838879979e-05
-2.71863201643311e-05
-8.50110513153849e-06
8.3024476950452e-06
-3.01530424203709e-05
-2.42558488866609e-05
-2.09585375068659e-05
-4.77714905541283e-05
-4.88391396856818e-05
-3.79020882009344e-05
-7.04921229794122e-06
-3.50506736243464e-05
7.26243302782884e-06
-9.44304831138991e-06
-2.08518859072639e-05
-3.14365954856317e-05
-3.82843464043636e-05
-5.19769382858802e-05
8.57031738226723e-06
-3.12082568154446e-05
-1.97403340646803e-05
-1.6832801508759e-05
-2.14797726070482e-05
-4.94738754238357e-05
-4.83432133466723e-05
-4.08715772708882e-05
-1.35449273948115e-05
-2.36783643723193e-05
-1.5976855712586e-05
-4.49588418556717e-05
-2.55877574435749e-05
-4.27887298343377e-05
-2.44348869436808e-05
-4.23539081347647e-05
-2.68456678590542e-05
1.3047171412648e-06
-3.7681980965494e-05
-5.38499704160577e-05
-5.93893611246213e-05
-2.28251128008827e-05
-2.8771759683526e-05
-1.82986106196224e-05
-6.86998198060218e-05
-2.75865810425896e-05
-3.87908918820807e-05
-2.79948283661428e-05
-1.44171204289203e-05
-2.06648639606384e-05
-1.71810604481101e-05
-7.14882122539622e-06
2.39370516477131e-06
-8.81609991903832e-06
-2.3825455846057e-05
-4.16348742479526e-06
-1.57626802981845e-05
-3.87368033102041e-05
-1.75211400169101e-05
-5.31948990642708e-05
-4.8067426527199e-05
-3.8443946223715e-05
-3.85230933351955e-05
-3.16796347083372e-05
-4.20661823256486e-05
-2.80733058421228e-05
-1.94919955464503e-05
-2.52641163020065e-05
-3.29103668928019e-05
-5.00717453462883e-05
-2.47037607922043e-05
-4.80640461885548e-05
-3.17711619303323e-05
-1.18781297999187e-05
-3.38350564845687e-05
1.15569176307324e-05
2.11546020432465e-06
-1.24603429579283e-05
-2.95561500290699e-05
-3.24731010845976e-05
-3.68211175182119e-05
-2.26456679319234e-05
-3.18139294880818e-05
-3.50496374040902e-05
-1.29722633725974e-05
-2.05038635917906e-05
-5.84238126024991e-05
-5.99616518944727e-05
-4.91190520298902e-05
4.99827724653437e-06
-3.68211697148669e-05
-3.78605849755645e-05
-2.51559430214699e-05
4.01415932884148e-07
-1.43435934848279e-05
-4.37780658804741e-05
-4.74281131623056e-05
1.12633708305348e-06
-2.76296256441244e-05
-1.69227683577129e-05
-2.24351018705348e-05
-4.32330102814003e-05
-1.75418224448901e-05
-1.55905473972819e-05
-3.11000488703329e-05
-4.62820358625514e-05
-3.5515787920868e-05
-1.07928013851567e-05
-2.08942187262672e-05
-1.21717711815232e-05
-3.00693503822313e-05
-1.22575633649795e-05
-4.48940639530683e-06
-2.03445394399779e-05
-2.43626402512644e-05
-2.91818230514541e-05
-3.25333233410307e-05
-3.90979154228731e-05
-3.32821961391115e-05
-3.0838225310602e-05
-1.5465494260483e-05
-2.96786683410637e-05
-4.84769483428907e-05
-2.90838207047594e-05
-4.06528427182218e-05
-6.33313389753478e-06
-1.41471492989447e-05
-4.35085532242121e-05
-1.47727492552823e-05
-3.40308066970111e-05
-7.41819811748716e-06
-1.82604273981785e-05
-1.81874134638465e-05
-1.7100563560502e-05
-3.42433582718814e-05
-2.70160590949245e-05
-1.06804186815659e-05
-4.9221873579731e-05
-2.05017311116326e-05
-2.75016835106028e-05
-5.30377486215602e-05
-5.63690813733282e-05
-5.5341525369563e-05
-1.8010780004085e-05
-2.28439343255234e-05
-8.62212613114879e-06
-1.25901057966637e-05
-1.29571696239056e-05
-6.58743201540269e-05
-5.60897292973135e-05
-2.47143309374944e-05
-6.16876885048225e-06
-3.58617483853318e-05
-1.31768469495725e-05
-2.56530048192926e-05
-3.83501264451006e-05
-5.12320945824151e-05
-3.94967540887428e-05
-3.95241319842074e-05
-4.07275407236486e-05
-9.96616784081924e-06
-4.08926471566002e-05
-1.29269060802723e-05
7.50661591411831e-06
-4.22939182249675e-05
4.13068525736789e-06
-5.55279375445026e-06
-1.81703135727222e-05
-2.25379781653372e-05
-4.44714134569016e-05
-1.53118264008583e-05
-1.90994865803326e-05
-3.79276026030164e-05
-5.85586964516988e-05
-5.2065623963435e-05
-2.03476038849125e-05
-1.52427204787646e-05
-3.47832617600305e-05
-1.3008114586705e-06
-6.07193408911479e-05
-1.78861291750461e-05
-1.03658002642274e-05
-3.64251943726396e-05
-1.98618556172576e-05
-4.46869902819303e-05
-6.91647307524703e-05
-6.98975560262341e-05
-2.17215681610284e-05
-4.09333068590701e-05
-2.81098755148722e-05
-5.61499779891156e-05
-2.65123678556412e-05
2.89270839298459e-06
-1.09491573839793e-06
-1.0749472021243e-05
-1.08930865977819e-05
-1.54740396743983e-05
-2.57722102119941e-05
-3.72098517603078e-05
-3.41764108261106e-05
-3.36019146312072e-05
-6.96077758637454e-05
-2.58173986595863e-05
-3.06297237050586e-05
-6.14012096512801e-05
-2.78669178970097e-05
-1.43754333680021e-05
-3.9833925809041e-05
-3.19112946925561e-05
-2.17664989228209e-05
-4.15042928522966e-05
-3.26210786823932e-05
-1.4080055168229e-05
1.39849444403552e-06
4.90383314493463e-06
-8.19224158546578e-06
-3.9689024121442e-05
-8.71539457887746e-07
-2.46260002195828e-05
-5.38644336142268e-05
-2.84945848903616e-05
-4.3333228059261e-06
-4.44269751070932e-05
-5.10159981704961e-05
-2.60320463101497e-05
-4.25511090293834e-05
-5.06976435042058e-05
-1.10815082531253e-05
-7.26345176197691e-06
-3.55195822733465e-05
-3.9757389991347e-05
-2.16680937313143e-05
1.83836122252766e-06
1.38051618069911e-06
-2.35854902952635e-05
-2.20576566724988e-05
-3.50399115067323e-05
-5.11059476288718e-06
-3.61254111186884e-05
-3.81137580101115e-05
-3.44716650002465e-05
-2.77508929787394e-05
-1.6286803230873e-05
-3.54459678634143e-05
-1.56745364614613e-05
7.15421039924219e-06
-2.11028698694322e-05
-3.40566431471897e-05
-1.70430315300531e-05
-1.37899580695031e-05
-1.28583379783717e-05
-2.87447110346675e-05
-5.15762144062833e-05
-5.11431216878903e-05
-2.25762086529516e-05
-8.64325245435526e-06
-4.4386345270023e-05
-2.03244002943606e-05
-6.73384937842158e-05
-8.66592010682366e-06
-3.83874231498176e-05
-3.74465191676047e-05
-2.58139955393852e-05
5.79164728900773e-06
-2.55075031885625e-05
-1.36268852833983e-05
-4.32646620841416e-05
-5.36367683014109e-05
-1.65581725115091e-05
-6.89007746665385e-06
-3.43027550082684e-05
-3.09314303026342e-05
-3.39927924832067e-06
-2.61699653461435e-05
-5.22132226124319e-05
-3.26373422773883e-05
-1.64860688259218e-05
-2.28632522702752e-05
-4.96457029037131e-05
-4.56335612080435e-05
-1.86374204330762e-05
-3.38124731493381e-05
-6.95226354779015e-05
-4.57817433722339e-05
-4.09481703152113e-05
-1.3940571102611e-05
-4.27810081869707e-05
-1.77788597230351e-05
1.19704120776015e-05
-2.32837317893018e-05
-4.70838892799949e-05
-3.57069236920697e-05
-4.18994232378013e-05
-3.05854355274596e-05
-6.11534025944317e-05
-1.83518806329161e-05
-3.95008270862448e-05
-4.13123111489376e-05
-5.14574255987727e-05
-1.64583830599697e-05
-1.61662301481446e-05
-3.50719702910886e-05
-1.81846716951322e-05
-3.03586944575139e-05
-3.99231020726707e-05
-3.01874213829455e-05
-3.87227051523984e-05
4.13297022007785e-06
-1.81518190187039e-05
-3.26936673538534e-05
-2.99615487985492e-05
-6.08447603581517e-06
-2.05875261914088e-05
7.21497598835883e-06
-1.76236622455492e-05
-5.37641617006626e-05
1.807328827144e-05
-3.64423966558308e-05
-1.76845916868884e-05
-1.79136445854922e-05
-2.00090819683336e-05
-3.72080922582209e-05
-3.30223917961743e-05
-8.07634438562428e-06
-3.50067774619322e-05
-3.37412356136743e-05
-2.76951333067989e-05
-3.59772943822153e-06
-3.46515634333766e-05
-3.51911526526151e-05
-1.95576047690156e-05
-1.41826588802426e-05
-3.31435303395963e-05
-1.76011642884988e-05
-2.17383209023382e-05
-3.08529863613647e-05
-6.94884098097684e-06
-3.92991117521974e-05
-4.81961996701787e-05
-2.75334171391015e-05
-2.19712371153717e-05
-1.70687516164817e-05
-3.22305238880478e-05
-2.8298418940325e-05
-2.76331253659999e-05
-5.29415410107697e-05
-1.44935088776897e-05
-1.14721987794492e-05
-1.9759508818193e-05
-5.49326414155364e-05
-4.79406600679103e-05
-3.18051121751691e-05
-4.02006552471276e-05
-1.44839472389696e-05
-2.85937563933877e-05
-1.53668041511111e-05
-5.10922542878921e-05
-3.54984120523334e-05
-1.93391892238622e-05
-2.49751878676571e-05
-2.6997525871072e-05
-3.41878204181029e-05
-1.9263187225075e-05
-3.56159603003822e-05
-2.83966119993545e-05
1.28797282624417e-06
-3.46447395940226e-05
-5.22743068119063e-05
-3.12007141044037e-05
-2.4880383792012e-05
-1.48449145810475e-05
-4.08219201052872e-05
-2.77110745453588e-05
-3.01749323397819e-06
-2.53059734527455e-05
-1.40109028940924e-05
-1.36747387340487e-05
-1.45102078862931e-05
-9.25798165957536e-06
-3.70152835906666e-05
1.02003598019422e-06
-6.70316263573164e-06
-2.97462793342998e-05
-1.53017272165098e-05
-2.44837209957007e-05
-1.11820781783934e-05
-2.41540841346987e-06
-1.4985339326432e-05
-3.61400632558579e-05
-2.71841738755236e-05
-2.76264510347492e-05
-2.52626312532629e-05
-3.61386515485412e-06
-2.12070301892447e-05
-6.25766807738724e-05
-9.65474456304293e-06
-3.13546317713808e-05
-1.76974274806052e-05
-3.54830892509463e-05
-3.25427351286143e-05
-2.96958084601236e-05
-2.59791569096432e-05
-4.90924144036545e-05
-5.60477394393099e-05
-4.93354974056266e-05
-1.6181447555171e-05
-8.99729219631668e-06
-3.64751370787142e-05
-3.95191346467812e-05
-2.62426073466126e-05
-2.84447409318434e-05
-3.25689117629196e-05
-1.83326347036852e-05
-2.49136174956934e-05
-1.17765041420015e-05
-7.32912054922664e-06
-1.42628236783069e-05
-1.41707194458576e-05
-3.53357124945578e-05
-3.5386318018377e-05
-3.83624520959414e-05
-2.22251565334797e-05
-1.88256149177122e-05
-4.19799019573484e-05
-4.84100842654026e-05
-3.44807435455018e-05
-2.25051813719131e-05
-5.28254416635544e-05
-5.91113402817694e-05
-8.29244200297677e-06
-5.2277824502048e-06
-3.2290197168365e-05
1.58553078102104e-05
-3.13401997421267e-05
-2.99819582847919e-05
-3.57760093341098e-05
-2.08142569451147e-05
-4.48706776368753e-06
-2.47976947126173e-05
1.81837773921556e-06
-4.50205819596568e-05
-1.00261625382643e-05
-1.07933806195738e-05
-6.89764896909193e-05
-3.58507941341306e-05
-4.82442450963268e-05
-2.59154702432934e-05
-4.01716330063975e-05
1.00956269539288e-06
-3.35130584290088e-05
-1.15370856936598e-05
-4.83173674912734e-05
3.67703545119608e-07
-3.27003353180894e-05
-6.2220345480257e-06
-5.79189893549702e-05
-4.48308459526234e-05
-2.44906689335806e-05
-4.31156652633145e-05
-3.9991543992691e-05
-5.93246142292221e-05
-4.68272302582121e-05
-2.12585000184821e-05
-7.77286359517285e-06
-3.79000407974459e-05
-1.02636466712058e-05
-4.45730966097138e-05
-6.11982608572314e-05
-2.75507341487829e-06
-3.70124500534114e-05
-2.08690410116375e-05
-5.6045740375836e-05
-4.67374542499205e-05
-2.75269367692198e-05
-2.82758864711899e-05
-3.54610354092171e-05
-2.39560109707473e-05
-5.71060697106429e-06
-6.35119852328461e-05
-3.25046989605325e-05
-4.5319145428039e-05
-1.25791098448424e-05
-4.98546693782307e-05
-3.83048679616815e-05
-1.1195117462579e-05
-3.98500284704866e-05
-2.19587358351342e-05
-4.64062020663227e-05
-1.50069413609825e-05
-1.0647424862095e-05
-3.76968346880559e-05
-4.24278089109684e-05
-6.25025198232131e-06
-4.4401088490319e-05
-2.25043423886982e-05
-4.67102383579672e-05
-3.96565369814337e-05
-6.58987437404949e-06
-3.67136223278598e-05
-1.25177100110914e-05
-2.30502546601579e-05
-4.61856896880962e-05
-2.79948191439665e-05
-3.46172136183353e-05
-2.05394142399262e-05
-2.06984051310316e-05
-2.4457107830594e-05
-3.22256929022901e-05
-4.62264316963007e-05
-1.9143307010939e-05
-3.95601297532169e-05
-3.40468748660054e-05
-2.80772891291838e-05
-4.00349304494721e-05
-2.59998406414699e-05
-3.5003860389496e-05
-1.67543662495749e-05
-2.97404179387841e-05
-1.2112232342985e-05
-1.45532366358057e-05
-3.12945563694029e-05
-8.62006395290967e-06
-3.01308266407518e-06
-1.4504372157903e-05
-1.78216946055066e-05
1.40955763151521e-05
-3.61949494797384e-05
-2.07228332707204e-05
-2.08085538591392e-05
4.46081982395858e-06
-1.84426671217162e-05
-4.77356776014404e-05
-3.77200466683424e-05
-8.20479490066659e-06
-1.25939693292058e-05
-1.72805470768249e-05
-5.58673515218309e-05
-2.72476613965378e-05
-2.09340120542615e-05
-2.39532737329387e-05
-2.0443075719504e-05
-1.44975466722517e-05
-3.93215147168335e-05
-2.05907343151613e-05
-1.97488774097416e-05
-4.01893105791857e-05
-3.52964688231929e-05
-2.50321776098435e-05
-3.25174296070429e-05
-4.62111980205475e-05
1.45078014412909e-05
-2.89129896872463e-05
-1.40458393712264e-05
-2.19948617335958e-05
-2.59015909387925e-05
-2.03764214132054e-06
-9.74431453272517e-06
-2.44179796013101e-05
-5.02265078070152e-06
-1.61113852342335e-05
-1.04676311799869e-05
1.23882586178398e-05
-3.13368054964429e-05
7.19841422603896e-07
-3.38493674629904e-05
-4.7103788300565e-05
-3.37976475256807e-05
-3.78994287106176e-05
-3.27144368886941e-05
-3.70594152648268e-05
-2.47057851981599e-05
-1.44709928399552e-05
-6.18462502833938e-06
-3.63679607229072e-05
-3.514400233441e-05
-3.35318428247382e-05
-3.17015897916712e-05
-3.50341336468661e-05
-4.08786567721833e-05
-4.80462168583059e-05
-8.49934886040028e-06
-5.46566602309758e-05
-4.82085012441054e-05
-1.66541491985503e-05
-3.31559221457413e-05
-3.54738346951872e-05
-2.67248266326619e-05
-5.31067899380379e-05
-4.56989818193511e-05
-1.1445242828933e-05
-3.09602296145299e-05
-4.08673567827232e-05
-3.62883556779362e-05
-4.85918733304081e-05
-3.39108915601084e-05
-1.54212837349486e-05
-5.07847370180734e-05
-2.13409579840566e-05
-2.47709217766985e-05
-2.93697065964586e-05
-4.34536867361941e-05
-2.00537325561157e-05
-3.22065071468717e-05
-3.87403545322512e-05
-2.53274309608857e-05
-1.62900454044689e-05
-2.96280950122255e-05
-2.4720419338959e-05
-3.03913927751043e-06
-3.39613548363835e-05
-3.37570984543977e-06
-5.37610374517514e-05
-2.52040509299555e-05
-7.40204488068488e-05
-1.35797149994646e-05
-3.33185760050338e-05
-2.08793179928054e-05
-2.24494700084063e-05
5.85312186898889e-06
-2.28616087804723e-05
-2.28049403576659e-05
-4.4455885985425e-05
-5.96603529759356e-05
-5.83510355825521e-05
-4.4164922983848e-05
-4.69108277314792e-06
-2.27833723444932e-05
-4.6705486539884e-05
-1.13522860589934e-05
-2.51193979328324e-05
-4.7830704922861e-05
-5.22762946669102e-05
-3.60006185260376e-05
-2.16216745023106e-05
-2.86210678489514e-05
-2.66125041544597e-05
-4.89152865872649e-05
-1.58370511441154e-05
-1.93401810977159e-05
-2.40271286462598e-05
5.95515969031903e-06
-1.45176219957392e-05
-2.07094633482647e-05
3.68392161193619e-06
-2.33856052558932e-05
-3.07775810557827e-08
-5.54024239297863e-05
-1.65749045955169e-05
-3.52002656861717e-05
-1.70970884478335e-05
-3.38297048919648e-05
-1.37805964588489e-05
-4.40653968885214e-05
4.50883496453577e-06
-3.73346105097558e-05
-3.17117877440175e-05
-1.86324468180694e-05
-1.06237088425269e-05
-4.05517743498797e-05
-3.58962729767611e-05
-4.41353690524911e-05
-9.11532796233878e-06
-2.96451640474973e-05
-5.12350196583344e-05
-2.20636755166297e-05
-3.38091193576385e-05
-4.70850909025692e-05
-4.21734856394358e-05
-5.42447461891077e-06
-9.92745923300146e-06
-4.56012688503883e-05
-7.94050938983788e-06
-1.59052587021678e-05
-3.21234695455106e-05
-2.49114103860725e-05
-3.35012778844814e-05
-2.06127238425661e-05
3.90604723197615e-06
-5.01510089058293e-05
-1.96609055447718e-05
-4.80833173589605e-05
-1.21560138786853e-05
-2.65325344770687e-05
-1.86344890594347e-05
-1.14357909502733e-05
-3.65994017581952e-05
-1.9466409052883e-05
-5.23984825440376e-06
-6.13916852142977e-05
-7.4627587778445e-07
-3.40714870410261e-05
-2.63125801045924e-05
-2.1754625181628e-05
-1.26503977221017e-05
-2.72794162018229e-05
-5.22473974217749e-05
-3.532016770119e-05
-1.81488746354004e-05
-1.69629219172436e-05
-1.35048033864411e-05
-6.69325354958066e-08
-1.5571982343324e-05
-3.11447178133634e-05
-4.09217921879339e-05
-4.73268326564635e-05
-2.09466151635246e-05
1.04337815557841e-05
-2.62187593431424e-05
-1.71383932882457e-05
-3.27082448299301e-05
8.31397929169033e-07
-1.59061008264534e-05
-3.42683486678572e-05
-3.34651565010708e-05
-4.20780338825867e-05
-4.15357156751153e-06
-3.02183581132607e-05
-3.97876958002482e-05
4.50469932615498e-06
6.68854307205306e-06
-3.96806152677175e-05
-2.95716992922336e-05
7.31860600497095e-06
-6.11386484414869e-05
-1.23885465089106e-06
-4.29674204227076e-05
-7.03735835168259e-06
-4.0761240550575e-05
-2.69131592213894e-05
-8.07445843726972e-06
-4.6799580989617e-05
-5.73489485614063e-05
-2.33998006816683e-05
-1.45677754099578e-06
-3.06783709106402e-05
-2.43649530069194e-05
-1.98115516625549e-05
-1.46630671222276e-05
-1.17147799797093e-05
-5.31367982705168e-05
-3.43835437328388e-05
-2.41755057156763e-05
-2.38071193419412e-05
-4.24035986506932e-05
-3.87131329069376e-05
-2.89765855068467e-05
-4.38942049883743e-06
-4.15814683650629e-05
-3.59397325431415e-05
-5.28994130847895e-05
-1.30658338794266e-05
1.28535524881724e-05
-1.61337951068292e-05
-3.95042930356524e-05
-2.34047811604616e-05
-3.006543314161e-05
-3.93463923400427e-05
-2.38523897512231e-05
-1.72037718831343e-05
-3.87473902026173e-05
-2.1470399789157e-05
-1.65991936601689e-05
-1.19150404293607e-05
-3.21059024116944e-05
-7.40393748700126e-05
-1.77071640167319e-05
-4.12662175966194e-05
-3.97861514462801e-06
-4.37629746593244e-05
-2.47056886392756e-05
-2.01955942012685e-05
-5.09749555772139e-05
-3.9014888222286e-05
-4.9241904752164e-05
1.37954451399997e-05
1.45270425998329e-06
-3.66486921008245e-05
-1.06494283697086e-05
-2.63259760591161e-05
-4.02704927576832e-05
-3.64691262739035e-05
-2.62075972995365e-05
-1.54144618748357e-05
-2.53372734187586e-05
-9.74804941767442e-06
-5.24466862222997e-05
-3.85517512910014e-05
-3.73288182104498e-05
-5.45404777344355e-05
-1.25225235960085e-05
-5.70080080346321e-05
5.60186394015182e-06
-3.42574009034072e-05
7.16479850246555e-06
-2.54894102325586e-05
-3.76104036026157e-05
-1.03857682851896e-05
-2.91403171650368e-05
-4.48388365466743e-05
-2.70840232824521e-05
-3.83202348281565e-05
-1.30885756007129e-05
-8.06485534131488e-07
-3.32538949404563e-05
-3.32873795656822e-05
-1.20764837686646e-05
-6.38668654352127e-06
-1.51639291272013e-05
-3.03972892692321e-05
-2.54507735342325e-06
-1.61417788259888e-05
-2.17731242244256e-05
-1.93578001936024e-05
-7.99088765323789e-05
-1.79316769924178e-05
-1.4999695226033e-05
-2.90125762914665e-05
-2.62113999698483e-05
-2.35481142784807e-05
-3.11719364866574e-05
-5.55030688266699e-05
-4.43128394131364e-05
-5.35565576873511e-05
2.10870101761522e-05
-6.2267810186856e-05
-2.08967418398097e-05
-1.6660100992873e-05
-2.10336140476899e-05
-3.50022748430413e-06
-1.07655165262493e-05
-3.09123921185649e-05
-7.86838533357932e-05
-8.98897254642064e-06
-3.27820938221674e-05
-2.48276422094076e-05
-4.49874809146334e-05
-3.33307921635697e-05
-7.88651939822383e-06
-5.59759440231124e-05
-2.196009249294e-05
-4.38330789705487e-05
-2.03667874848467e-05
-1.86794865741292e-05
-1.8911829522287e-05
-4.93174560107511e-05
-2.26863003523732e-05
-4.0959566671489e-06
-4.17644721059804e-06
-2.44135201000763e-05
-3.85417124206722e-05
-2.19853017690639e-05
-1.06749032653842e-05
-3.4438638854092e-05
-2.54119757573889e-05
-3.14823192307176e-05
-2.4472266730691e-05
-3.26894922047758e-05
-3.33703160504125e-05
-1.05767393664026e-06
-1.15594807466562e-05
-4.28587025989478e-05
-1.67328123934023e-05
-4.42973517725742e-05
-5.87568656675913e-06
-3.9122169411982e-05
-4.57721620016301e-06
-2.28813045919676e-05
-2.79705812854979e-05
-3.84357751192055e-05
-2.96869820741346e-05
-2.55177796736199e-05
-1.73905781361396e-05
-2.48107662934508e-05
-2.09459795075803e-05
-3.53883241480934e-05
-5.11353181361673e-05
-4.51322978624326e-06
-6.27677432696365e-05
-3.74102597407509e-05
-1.9707464413508e-05
-2.71029606219815e-05
-2.01055347430412e-05
-3.58219176837108e-05
-3.90129778247633e-05
-2.11849883866935e-05
-4.14051954095731e-05
-5.41771290375116e-05
2.54797615898626e-06
-2.11646125990887e-05
-4.35818981019609e-05
-3.15427706819642e-06
-4.04499593483975e-05
-9.89056739369301e-06
-2.43196175600345e-05
-3.02721293493305e-05
-5.64357439188463e-05
-3.00164200497206e-05
-3.61050227167622e-05
-1.99613396608091e-05
-5.11191751234287e-05
-3.00797182506908e-05
-2.46896839995663e-05
-6.78304015013891e-05
-3.96875925346715e-05
-4.05855752526893e-05
-2.95602578170934e-05
-2.71271152055819e-05
-3.05401140314839e-05
-4.83026509837173e-05
-5.27270286724123e-05
-3.06529732691455e-05
-2.09315244916167e-05
-6.60225535698403e-05
-3.55760739005482e-05
-6.3781150316958e-05
-2.9825281201031e-05
-1.94807885463891e-05
-1.38587792143563e-05
-2.00654092336119e-05
-3.63094408088745e-05
-1.03633936936256e-05
-1.35485263252215e-05
-3.21277323732056e-05
-1.06913471650035e-05
-2.17171762782026e-05
-4.46740332619814e-05
-2.5579959513866e-05
-4.1172172863288e-05
-2.25505233610224e-05
-8.98300770786312e-06
-5.07277109016952e-05
-1.91074954502703e-05
-3.88007061242148e-05
-1.42269107480966e-05
-2.70573028255273e-05
-9.0418449966072e-06
-2.61531536065829e-05
-2.64992163196763e-05
-3.65564176344125e-05
-3.10497836232774e-05
-3.95779100217031e-05
-3.27651030003392e-05
-2.55959178955563e-05
-1.26305723794455e-05
-5.07437669940167e-05
-1.7726940351813e-05
8.60050460913863e-06
-5.22594291795072e-06
-4.51320780873596e-05
-2.80695020344962e-05
-5.5299622031383e-05
-2.02847217044977e-05
-2.27916759295801e-05
-3.47619223668084e-05
-1.72679502344403e-05
-4.59233655591763e-05
-3.93566074703988e-05
-2.2243313786458e-05
-3.43360381784332e-05
3.40151799479788e-06
-2.84967816507352e-05
-1.45147940997804e-05
-3.0848890264663e-05
-1.41137747373685e-05
-1.90476233442993e-05
-3.95968026326309e-05
-5.04478756937622e-06
-1.30494559629646e-05
-5.57721246186199e-06
-2.96071100544458e-05
-2.66430770547283e-05
-2.89670228137247e-05
-2.8309312572756e-05
-7.20977701825432e-06
-2.40101803041848e-05
-1.26017919316541e-05
-5.97529957629391e-05
-5.12536906986493e-05
-1.95622526536289e-06
-2.41643586594361e-05
-5.48146774820977e-05
-4.60391124036294e-05
-1.56644051082657e-05
-4.09343986916745e-05
-3.5467732020993e-05
-3.3297595270342e-05
-2.99280821642001e-05
-3.43115669582809e-05
-2.62045844436971e-05
-2.80932290287441e-05
-2.82661464155802e-05
-3.14112173658115e-05
-3.24859910850755e-05
-4.79599733807282e-05
-1.95438774586747e-05
-6.22211536118221e-05
-4.58221283591018e-05
-2.85498940909771e-05
-3.86024488334549e-05
-2.44315271211788e-05
-1.14676661651259e-05
-3.62526275035823e-05
-5.2569197690398e-06
-4.87509873235703e-05
-3.65761230951835e-05
-5.45916222955493e-06
-4.31167496795317e-05
-3.77446824359729e-06
-2.72171235088383e-06
-2.60684750660993e-06
-1.90082898098337e-05
-2.05052026523511e-05
-3.23063057652529e-05
-1.11712449981843e-05
-5.42510396741518e-05
-4.20964756994196e-05
-5.08460048016074e-05
-1.14645963251302e-05
-5.95349413296093e-06
-2.77624133840088e-05
-1.99397179684872e-05
-2.8696684097646e-05
-4.1073179481962e-05
-3.19365788304034e-05
-1.76598656860493e-05
-4.67045631330276e-05
-2.67124688515314e-05
-1.39152062718033e-05
-3.4793911457396e-05
-4.12766939626019e-05
-3.38869321371509e-05
-4.7654197424129e-08
-2.12245811281665e-05
-2.30895587157653e-05
-5.43339146004883e-05
-4.39662628087339e-07
-3.08116458225021e-05
-2.49318361830899e-05
-1.78296520167608e-05
5.61038338520458e-06
-4.77319483031451e-05
-3.09120021085785e-05
-4.85262816500708e-05
-3.11889247225929e-05
-2.84851648447338e-05
-5.34870917758467e-06
-4.05895068722933e-05
-1.9245677355408e-05
-8.86245776064775e-06
-3.25164200468931e-05
5.70196433522581e-06
1.72290859820218e-06
-2.87115037759555e-05
-3.26093620377038e-05
6.57808608780656e-06
-4.95634673797542e-05
-1.48932971245465e-05
-2.81722220172088e-05
-3.46129843820415e-05
-2.80815212581515e-05
-1.82733606681409e-05
-2.82454804066368e-05
-5.77783955360369e-05
-2.08599331923124e-05
-3.88867016032626e-05
-2.80949749103958e-05
-3.64924382441307e-05
4.09179582002791e-06
-1.67388914811295e-05
-2.42119428408277e-05
-3.31553833950874e-05
-2.82529433109844e-05
-2.71004200701435e-05
-3.71969791190045e-05
-3.09747396899604e-05
-6.35576739144862e-05
-2.23221978640665e-05
-2.23285656970966e-05
-2.87709803039125e-05
-3.86484192995917e-05
-4.34251783107667e-05
-4.06617225044883e-05
-4.19725683185298e-05
-3.98573176793064e-05
-2.15803521698167e-05
-2.05639671833509e-05
-1.1309134640881e-05
1.00924401503978e-05
-3.73824043171258e-05
-4.59019680640065e-05
-2.63646167226753e-05
-3.89647006578407e-05
-2.97058569700231e-05
-2.74269365397923e-05
-4.0817054801116e-05
-3.70009213940695e-05
-2.70277808964525e-05
-1.91508024317483e-05
-1.66539048166252e-05
-3.09877115652105e-05
-4.53502268120794e-05
-2.71318560488277e-05
-3.55637256312251e-05
-4.25583964622478e-05
-5.82556545464305e-05
-3.72708639436671e-05
-3.10049497283103e-05
-4.65938024680846e-05
-2.67851067986694e-05
-2.47383604283699e-05
-3.03795782873854e-05
-2.76985855748425e-05
-5.06870284419175e-05
-3.03210146133313e-05
-9.32605796319048e-06
-4.25047936438071e-05
-3.43089367563294e-05
-3.5126530668994e-05
-5.8270840548364e-05
-2.28156508527466e-05
-3.26925057154841e-05
-1.76272440737998e-05
-9.5751670570222e-06
-2.69030267509118e-05
-4.01961104578753e-05
-1.79434690045856e-05
-5.81332988487533e-05
-5.95698894393775e-05
-4.09347270628276e-05
-1.4093494121189e-05
-2.10108912172684e-05
-4.43300798797183e-05
-3.75468821944913e-05
-1.17268587624799e-05
-4.29695726146486e-05
-1.67944817281009e-05
-4.83682916066031e-05
-7.7864754706103e-05
-2.54806001952608e-05
-2.01488466426127e-05
-5.00433990463154e-05
-4.82705255833442e-05
-1.84259285117852e-05
-3.1118613639791e-05
-3.77566761046919e-05
-4.85251481025276e-05
-3.3900339631214e-05
-4.68702244869852e-05
-4.8410661115436e-05
-4.35148630318089e-05
-5.22459590365769e-05
-6.6343226059337e-05
-3.87975334324106e-05
-3.03803890838478e-05
-4.64436572300328e-05
-1.28743969828686e-05
-2.18160642162926e-05
-5.8792380792647e-06
-2.77966085540581e-05
-1.25645673103037e-05
-3.33839258822318e-05
-5.06261509483744e-05
-3.70041659974079e-05
-2.64739485256677e-05
-3.81520750232703e-05
-1.40774603161019e-06
-4.489214781952e-05
-1.51984545341857e-05
-3.34429017824859e-05
-6.33572235832704e-05
-2.6307181629053e-06
-1.25640064374045e-05
-2.82235620806071e-05
4.30844739095063e-06
-2.9605928060798e-05
-2.38396097465048e-05
-2.27133718438086e-05
-2.73508077414205e-05
-3.32960224977402e-05
-2.485512003033e-05
-5.021997720088e-05
-2.53272341388279e-05
-1.78351473569263e-05
-4.90242441859302e-05
-5.61060599025875e-05
-4.66998287070175e-05
-3.54482467057932e-05
-4.75123795882784e-05
-1.84765144786247e-05
-2.21813942966554e-05
-1.21509599655886e-05
-3.7490868434586e-05
-1.74212217219775e-05
2.18527404740512e-05
-3.8000988089612e-05
-9.32128473356959e-06
-2.0698295999396e-05
-1.79247437894186e-05
-6.63999332966714e-06
-3.8661067325127e-05
-5.67289282195705e-05
-4.14295667867528e-05
-3.86950558841361e-05
-3.99601868172877e-05
-3.97132271784544e-06
-4.78671371589155e-05
-4.51366024751882e-05
-1.91465809960089e-05
-2.07164068510144e-05
-1.21102043199523e-05
-2.09069063647553e-05
-4.67684620743613e-05
-4.02160212939234e-05
-3.72325241187568e-05
-5.22217005801108e-06
-3.16405523358312e-05
-1.8367909755139e-05
-6.48346453945815e-05
-3.03551798932436e-05
-9.81298291695529e-07
-4.00364243880781e-05
-3.4276779260391e-05
-2.11688978617082e-05
-1.24443799325495e-05
-5.03605455437201e-05
-3.42250281986151e-05
-5.66810851116029e-05
-4.18675527823695e-05
-1.28799030993784e-05
-3.44909743824306e-05
-3.11624585163389e-05
-3.90343288706511e-05
-4.75360163829356e-05
-4.63464305632351e-05
-3.549949440534e-05
2.61675941367699e-06
-3.15692902750612e-05
-3.44002247280276e-05
-5.0960447069265e-05
-1.92388410123148e-05
-2.19467912269481e-05
-2.47759517156981e-05
-1.59370776342444e-05
-5.52763305651631e-05
-6.55780433024252e-06
-3.89490089315763e-05
-3.45771662407927e-05
-4.25742652784732e-05
-5.42019888173578e-05
-3.58649115493459e-05
-1.06814624113439e-05
-2.10480959737181e-05
-3.69016518495248e-05
-3.46501307024788e-05
-4.62619567267545e-05
-1.67365370201891e-05
-5.00417249971729e-05
-4.88395542970012e-05
-3.5676066608638e-05
-4.3698969426125e-05
-3.90624319918323e-05
-5.23202666188795e-05
-2.38291329859035e-05
-2.642760631559e-05
-3.88935262443946e-06
-1.35391909048587e-05
-2.71378249418767e-05
-1.57486160578364e-05
-3.53775136908326e-05
-6.47484850933246e-06
-1.08258580816727e-05
-6.57337232161211e-05
-4.2331507925832e-05
-2.47108745008273e-05
-1.80306471265414e-05
-4.63692118200931e-05
-1.32844879091724e-05
-1.48984782032463e-06
-2.19692366601766e-05
-2.7233713260719e-05
-3.79568419369687e-05
-2.31559308716263e-05
-1.86981273797578e-05
-2.23475777134764e-05
7.64326092874264e-06
-2.49942985300718e-05
-4.37113778028702e-05
-4.15187464187209e-05
-4.70945441544486e-05
-2.31339087011827e-05
-3.6701311509186e-05
-8.54505575821361e-06
4.95825355053794e-07
-2.80522730500853e-05
-3.40932132933298e-05
-2.51050901428059e-05
-2.12330201394909e-05
-5.29551278416387e-05
-2.22794862785395e-05
-2.79707396389767e-05
-2.95606735047849e-05
-3.40894329952742e-05
-8.01179203471926e-06
-5.0467592426259e-05
-3.1727442658601e-05
-2.44400917110769e-05
-6.09280621880947e-05
-2.16591371722065e-05
-4.04752474970694e-05
-1.03832940604398e-05
-1.80157383018648e-05
-2.4683573546676e-05
-3.76336583275937e-05
-3.30653236886579e-06
-2.93798390405261e-05
-3.13835522158349e-05
-3.56251183318623e-05
-6.09375531283384e-05
-1.27520994037592e-05
-2.13685915578149e-05
-3.62828249178142e-05
-1.22415611795639e-05
-3.18696997044418e-05
-2.35729989463117e-05
-3.32813088718763e-05
-1.84977319096605e-05
-2.90662307713792e-05
-3.27374429142589e-05
-2.88847491312585e-05
-1.94215719969327e-05
-2.26577582759374e-05
-2.55873332442914e-05
-4.80534754414698e-05
-6.64339251139188e-05
-3.29776091230171e-05
-3.03747353696874e-05
-1.0370305952826e-05
-5.28246340613841e-05
-9.6918026668958e-06
-9.89479907089939e-06
-3.07744208403768e-05
-2.74806816277761e-05
-1.81439034073232e-05
-1.4155759354892e-05
-4.12191128093563e-05
-8.58766410823609e-06
-3.56157226623174e-05
-1.78504310798876e-05
-6.07420316561225e-05
-4.09541282976806e-05
-4.90681404087176e-05
-3.63989958302143e-05
-7.8091554730313e-06
-2.57510783408477e-05
-2.22544359521116e-05
-5.44713561634084e-05
-1.63010620876638e-05
-2.34998853759485e-05
-4.83354975430781e-05
-2.9887464197581e-05
-4.97628268655212e-05
-2.74064874003858e-05
6.15095030601306e-06
-9.58571513692098e-06
-4.15699806682107e-05
-3.12647636169191e-05
-3.66985508537215e-05
-4.5095398154669e-05
-1.95393286246205e-06
-2.20546836975131e-05
-3.2209513524968e-05
-6.39895410756054e-05
-3.16757812027431e-05
-4.16594070273358e-05
-2.61829927189136e-05
-1.89386297914139e-05
-2.37600436741631e-05
-2.88322206938796e-05
-7.9956541398838e-06
-8.76763051658765e-06
-1.10702069167635e-05
-2.58106639925825e-05
-3.50496722110037e-05
-9.23103543222801e-06
-9.35558204530531e-06
-2.26703759594085e-05
-3.18151539625292e-05
-1.85302879766066e-05
-3.96070480655349e-05
-3.25286289730449e-05
-3.09775404650457e-05
2.54534212462026e-06
-1.24433718761139e-05
-4.31125364493415e-05
-1.95694853438756e-05
-2.28829355852598e-05
-6.9290957906912e-05
-4.72068514098159e-05
-2.22940382000336e-05
-1.7587406068579e-05
-1.46506160845311e-05
-4.21895797402083e-05
-1.35336882546026e-05
-1.44721409360425e-05
-2.37699288111017e-05
-2.08541835613186e-05
-3.80576088847432e-06
-1.74296193972622e-05
-5.47429662357713e-05
4.91157380871809e-06
-3.0204115422987e-05
-2.50965094333318e-05
-1.26193245693261e-05
-2.0212012837545e-05
-2.43856824854761e-05
-1.01222956435555e-05
-3.71413820524119e-05
-2.94651705070386e-05
-3.05704932413929e-05
-2.55349068044839e-05
-3.43024213093915e-05
-3.85451502168533e-05
-2.14119203262752e-05
-2.13096275493854e-05
-3.01127146437919e-05
8.886445479621e-06
-1.57688730869004e-05
-4.16288513293953e-05
-3.81302284319182e-05
-4.82468330259638e-05
-1.14164219066161e-05
-1.24767500190773e-05
7.199126791773e-06
-1.15361194705213e-05
-1.45038202719213e-05
-4.53325401686678e-05
-2.32130958310357e-05
-3.73252687110032e-05
-3.02550789185738e-05
-3.14173483049563e-05
-2.92619311541969e-05
-3.71822748364133e-05
-2.4470943922287e-05
-2.88173491557333e-05
-2.30766244949694e-05
-5.86198375614778e-05
-2.08617451486188e-05
-3.50314421321027e-05
-2.68102879218607e-05
-2.49206676280151e-05
-1.5131558251008e-05
8.69384060631704e-06
-1.19170593133664e-05
-1.21131523008225e-05
-3.43408122217562e-05
-3.94647571096737e-05
-1.65141680172412e-05
-1.89503846809957e-06
-2.0936371674339e-05
-2.58516422465524e-05
-1.49917971811102e-05
-5.35455908701967e-05
-4.68953536543925e-05
-1.34800438622872e-05
-1.75984683637264e-05
-9.73901128697955e-06
-2.39031994125508e-05
-1.18873533478137e-05
-4.30232244527325e-05
-4.95346096186755e-05
-3.29232342201113e-05
-2.02750559085892e-05
-5.43804858179249e-05
-2.26399814461481e-06
-3.34702929254365e-05
-2.90773083424017e-05
-5.09862322819746e-05
-2.88715093001506e-05
-4.52127314026324e-05
-4.58934055834475e-05
-4.16145488337178e-05
-1.72529272429158e-06
-6.30765121577277e-05
-3.29686086988738e-05
-2.41856379922238e-05
-3.32236580318895e-05
-2.86018108321881e-05
-3.68204571290924e-05
-6.46103517027021e-05
-1.82440007650442e-05
-2.72160225793091e-05
-4.49292706958093e-05
-4.71518100715928e-05
9.01213099190293e-06
-8.48041803413923e-06
-2.52571750709593e-05
-3.009669261569e-05
-8.33588014349966e-06
-2.32862245802033e-05
-4.31339639864903e-05
-3.8554202801509e-05
-3.41884265914389e-05
-4.68568901808198e-05
-2.8495441919077e-05
-4.02868242127282e-05
-3.64722819059476e-05
-3.731681940108e-05
-3.42205270205452e-05
-2.54788885470937e-05
-2.89319148426764e-05
-1.7674689880017e-05
-1.69766526045229e-05
-5.1480496577337e-05
-3.74383160822216e-05
-3.62287782570141e-05
-2.044951376544e-05
-1.59135673242381e-05
-6.79039454855335e-05
-4.14824443531211e-05
-4.37215130979798e-05
-2.07005186704895e-05
-5.10200447085891e-05
-2.88821355813699e-05
-4.251115877137e-05
-2.06804223763638e-05
-4.01271033734228e-05
-4.55522788574398e-05
-3.94898793838019e-05
-4.99209200549552e-05
-3.76152250955295e-05
-2.37797928085598e-05
-3.16698043854364e-05
-1.32143692284447e-05
-3.33233543573119e-05
-3.07312358103245e-05
-3.6245372156533e-05
-3.2018967413131e-05
-6.30118124040793e-05
-1.52594137780778e-05
-3.0783310833999e-05
-3.72311236150643e-05
-2.71533647851203e-05
-3.60907282962452e-05
-8.70882277847488e-06
-3.21291861026196e-05
-3.2034724544634e-05
-1.3597730049264e-05
-3.71640973797214e-05
-2.91801893925377e-05
-9.17316332900912e-06
-3.17520593868067e-05
-2.54517256927829e-05
-4.73369507375658e-05
-4.64961400100049e-05
-6.61196194673426e-05
-3.79975257600338e-05
-1.292125544098e-05
-3.78491406065922e-05
-4.05014287634318e-05
-2.41024882317723e-05
-2.88160932364516e-06
-3.39948748035832e-05
-9.62541443181445e-06
-2.85324720660671e-05
-3.62542342243059e-06
-1.45212016109886e-05
-3.74770799918605e-05
-4.2085782927811e-05
-4.83353887586863e-05
-1.67861901030664e-05
-5.2025697803156e-05
-3.56885556141185e-05
-2.99063518907483e-05
-3.13386966617209e-05
-3.25185428815648e-05
-2.89628786409818e-05
-2.71734082297963e-05
-6.61178601205453e-05
-3.4241859975072e-05
-4.74674454660967e-05
-3.21401457827985e-06
-1.98682622071642e-05
-5.91919487218185e-05
-2.43958331366561e-05
-3.97285752271959e-05
-4.31058214435537e-05
-2.74196017238608e-05
-3.06237880491154e-05
-2.41023770504545e-05
-3.26996758861332e-05
-3.49211420877147e-06
-3.29449566893194e-05
-4.29562182888397e-05
-2.30100821284537e-05
-5.8192555131994e-05
-4.60530939945924e-05
-4.29074987785122e-05
-2.40135209516913e-05
-3.5599373958222e-05
-3.1791543031526e-05
-2.733331477992e-05
1.7925989439111e-06
-2.36774862394971e-05
-6.59276847121121e-05
-3.25772104756997e-05
-2.85642180101928e-05
-4.00097265143691e-05
-7.3389163455309e-06
-1.92027178817285e-05
-1.33795641832094e-05
-4.70167792627773e-05
-1.54129575839929e-05
-4.31912477681139e-05
-2.18892289763813e-05
-2.76603759663292e-05
-2.09987662831044e-05
-3.25948430614105e-05
-3.36925629758498e-05
-3.39169829930094e-05
-3.23891024948435e-05
-2.43180724468596e-05
-2.65818334957912e-05
-5.46992371486309e-05
-3.53907346731411e-05
-4.55541888889078e-06
-4.59377948559525e-06
-4.97667506659399e-05
-6.19052817323071e-05
-5.04157066596767e-05
-6.85680438440839e-05
-2.25107800125486e-05
-3.54800842250063e-05
-5.48172650018346e-05
-2.77337709226511e-05
-6.11442450418227e-05
-3.7476002371815e-05
-1.88934087400048e-05
-6.56382712416334e-05
-3.59248084954427e-05
-3.82819251332393e-05
-3.83928092552559e-05
-2.5120892047596e-05
-6.76346591679102e-05
-4.89563341620549e-05
-7.20950206322065e-05
-2.67829705831012e-05
9.24945656773618e-06
-5.27493288937177e-05
-2.69376958460806e-05
-1.15753570983532e-05
-4.01999118075863e-05
-2.79245346107798e-05
-3.01231385790009e-05
-2.16381257017357e-05
-4.61336514271614e-05
-1.23796784288823e-05
-8.35725217426988e-06
-4.69934699643535e-05
-2.18908322872893e-05
-3.16723435582366e-05
-1.78731713004018e-05
-2.92800518908412e-05
-1.26418311636711e-05
-3.4991868717739e-05
-2.30410950368106e-05
-1.5572576859668e-06
5.44756023098305e-09
-3.03425791537138e-05
-5.38565552549789e-05
-3.83967034011005e-05
-4.65911477588874e-05
-3.63102252946946e-05
-1.39512671461326e-05
-3.46764655653571e-05
-6.57332429644433e-06
-3.35353145912959e-05
-1.20551763270295e-05
-3.59006312329116e-05
-4.83015309573732e-05
-2.42194168114225e-05
-4.96949624069326e-05
-1.33737326433158e-05
-1.57867873066418e-05
-2.04181962566598e-05
-1.22539438221205e-05
-5.94495301373169e-05
-5.99057351234471e-06
-2.06978212128968e-05
-2.13137141487643e-05
-3.03990994930272e-05
-1.67927285263844e-05
-5.80969956547397e-05
-9.1880680187183e-06
-3.68143695060818e-05
-2.56766491457467e-05
-5.31485534592189e-06
-5.34719014050415e-05
-1.58476887076662e-05
-3.47282737857103e-05
-8.37938549333246e-06
-3.42489833118059e-05
-5.02422404940524e-05
-3.38656034821916e-05
-4.04634957963337e-05
-2.6972999793566e-05
1.41033925336169e-05
-7.77351910497928e-05
-3.81077403986968e-05
-2.59132159062903e-05
-2.09069448728662e-05
-3.60969312027431e-05
-2.88994518103867e-05
-2.7081121022914e-05
-1.46645983380733e-05
-9.61191746784066e-06
5.9506788938616e-06
-2.61438985894089e-05
-5.32774161166102e-05
-4.04752900335089e-05
-5.16243157441376e-05
-2.23770896946278e-05
-3.94352048131905e-05
-2.38834329945236e-05
-4.59489770789893e-05
-5.22180979557095e-05
-2.10222448636354e-05
-6.20371721386329e-05
-4.64506595785734e-05
-5.31519455640149e-06
6.28014376761623e-06
-1.27572672168381e-05
-3.85163555787317e-05
-3.90188403958575e-05
-3.88747275468376e-06
-3.14236464670563e-05
-3.54190042061027e-05
-5.39360756827157e-05
-1.92803765187722e-05
-4.15152189441914e-05
-1.09752572135883e-05
-1.83573437375199e-05
-1.54942150548465e-05
-3.9338418365152e-05
-3.13754168007473e-05
-3.89570705456422e-05
-5.44504327106148e-05
-3.14120993196102e-05
-4.26254401115041e-05
-4.00103174276652e-05
-2.30308721262722e-05
-1.35818665177553e-05
-3.8856092334923e-05
-1.41842494189595e-05
-1.32668318484634e-05
-3.46713837503473e-05
-5.66662405861894e-05
-1.060146030819e-05
-5.17766293731454e-05
-7.92429079107031e-06
-3.36790812207159e-05
-2.42647167390623e-05
7.79024288365605e-06
-2.76251271544239e-05
-3.65690326990528e-05
-8.16601713332841e-06
-1.10459496168312e-05
-2.43405221237651e-05
-1.47272118142809e-05
-3.00253702139541e-05
-3.46926630138521e-05
-2.84215439467482e-05
-3.24214453559541e-06
-5.15859431542944e-05
-3.9910384721108e-05
-2.33575087242695e-05
-4.70836938423208e-05
-3.84035539626711e-05
-1.43462594587958e-05
-1.72460948609524e-05
-1.37199122214321e-05
-2.20398315244325e-05
-5.31222675352475e-05
1.86495901483115e-05
-2.12918256037883e-05
-5.92629656272853e-05
-3.90089392477506e-05
-2.26214177581878e-05
-1.77468131729322e-05
-1.79396398884757e-05
-4.59207102911667e-05
-5.03023979466061e-05
-2.13746833368108e-05
-3.82408845739216e-05
-2.75733701702363e-05
-4.34014839717756e-05
-4.53976073737664e-05
-3.06264249369669e-05
-3.4742056557283e-05
-5.37390116983209e-05
-5.21580982141602e-05
-1.62163267690269e-05
-1.03496233990833e-05
-1.32443554546381e-05
-3.81645924658281e-05
-1.36374373101744e-05
-3.17207456169177e-05
-3.08709097379132e-05
-3.20309273059367e-05
-3.47368486680929e-06
-2.45820237498492e-05
-1.57136664535002e-05
-2.99804217844753e-05
-5.96023241737357e-05
-2.58934772249719e-05
-7.11188126292104e-06
-4.03881874095888e-05
-5.88376952634942e-05
-1.89215762883549e-05
-3.98506263664389e-05
-1.05502656863285e-05
-1.61137112038684e-05
-1.96873189269677e-05
-1.12812000398654e-05
-3.48959700821181e-05
-2.71433625243171e-05
-4.32080043032523e-05
-2.08078751043805e-05
-3.08501035108691e-05
-4.49434427289656e-05
-2.86228147602533e-05
-8.11697713301148e-06
-1.70411405628992e-05
-2.27074012149825e-05
-2.86053024387622e-05
-3.98296057467351e-05
-4.11612531198395e-05
-2.63496827777142e-05
-2.83757735201459e-05
-1.55923031625828e-05
-1.8088944544917e-05
-7.24470365808506e-08
-6.76520622143856e-05
-3.45388308663027e-05
-3.29671311794673e-05
-1.20790454324678e-05
-3.58874799096067e-05
-3.46417050731749e-05
-8.09527494050359e-06
-8.88524173603895e-06
-5.50898864002242e-05
-6.17274768092983e-05
-1.52313797678604e-05
-5.05687328986218e-05
-6.76006649111961e-05
-5.06175416996291e-05
-2.70657427097262e-05
-2.20995674915102e-05
-3.88631868618375e-05
-3.17804087303793e-05
-2.84894391818692e-05
-1.36920475521875e-05
-3.83244674585294e-05
-2.27219718417869e-05
-1.88693911309317e-05
-2.7010162814878e-05
-4.39961506105029e-05
-3.48323509896226e-05
-3.31931715322469e-05
-1.57061836871508e-05
-3.63583961327594e-05
-1.62836235871529e-05
-3.28983129806756e-05
-5.58044764714168e-05
-9.0780362648029e-06
-1.21570770231568e-05
-1.18730927698686e-05
-2.77753556820102e-05
-3.48194174270474e-05
-5.22027474987529e-05
-1.7283691669258e-05
-2.58222335678458e-05
-5.01103908113313e-05
-3.61001498092743e-05
-8.85536430413223e-06
-2.39198207362683e-05
-8.08625319795283e-06
-7.61576051693494e-06
-2.3818618814906e-05
-2.32141397385264e-05
-3.16778629278553e-05
5.31552169637182e-06
-4.08632625409092e-05
-1.35131828628789e-05
-1.91301350508079e-05
-3.21674307068198e-05
-4.53075437406012e-05
-3.78925719610914e-05
-4.97976591532479e-05
-4.8674371617296e-05
-4.61507743321505e-05
-3.64436100463534e-05
-2.13987913957688e-05
-5.03997523037731e-05
-5.50247466563324e-05
-4.76809969882919e-05
-1.84025862066889e-05
-3.32518838819945e-05
-2.93020612113423e-05
2.31793734469458e-06
-2.02014248950659e-05
-2.62640715900913e-05
-1.69510855264736e-05
-3.70004040750056e-05
-2.14840355731998e-05
-2.43503320811907e-05
-2.69006126635418e-05
-2.56320030637145e-05
-3.28701283849262e-05
-1.77905495492134e-05
-1.4446406492839e-05
-3.61124734421883e-05
-7.50687686193789e-06
-3.2886726335836e-05
-1.20023412696545e-05
-2.16089451428435e-05
-2.70145254834759e-05
-4.73877026544405e-05
-1.44727115530556e-05
1.04839924156707e-05
-3.53621260204214e-05
3.46727731486114e-06
-4.28095070557205e-05
-3.29463544434726e-05
-4.64030510206469e-06
-4.9019245278859e-05
-6.08186054341433e-05
-3.57454184331358e-05
-1.5972182821439e-05
7.12568871052768e-07
-1.54831741695954e-05
-3.45523075543428e-05
-3.45635041843174e-05
-4.14569868805617e-05
-2.62806970735252e-05
-8.88397967789217e-06
-7.23765361731579e-06
-5.81358894820718e-05
-3.80779494307341e-05
-3.62794131479312e-05
-2.85181323816397e-05
-2.78189691005396e-05
-7.77048911728539e-06
-2.49958192037052e-05
1.26350177338354e-05
-3.2960076471308e-05
-2.29383443975372e-05
-3.76409380843209e-05
-3.40167414754621e-05
8.05652186456955e-06
-3.23442856190569e-05
-2.41390392413618e-06
-3.95238253625879e-05
-3.25408382017773e-05
-2.22013584497171e-05
-2.92554425928622e-05
-7.94512195821986e-06
-2.32312683780047e-05
-4.43796467116337e-05
-2.36876281707719e-05
-1.77447572736936e-05
-3.78349682429338e-05
-5.58482218173247e-05
-1.76263659511988e-05
-1.52888112976003e-05
-3.05297014669859e-05
-4.00433220888486e-05
-3.14339400210591e-05
-1.70459536899114e-05
-2.74286481777477e-05
-2.36523517904248e-05
-2.28411754486124e-05
-4.42764633577593e-05
-6.18221892856101e-05
-2.6725843753049e-05
-3.54447545656628e-06
-1.13665435929491e-05
-3.52066198055482e-05
-5.15737502510851e-05
-3.32310552977907e-05
-3.16634765720874e-05
-6.58048333025403e-05
-1.60713247007809e-05
1.95864528319969e-06
-4.19466003013753e-05
-1.57694019641731e-05
-1.8603781660313e-05
-2.98540379418212e-05
-2.4538971972297e-05
-1.56887406973946e-06
-4.92896995710884e-05
-6.4511261231897e-05
-3.62598297218863e-05
-3.24995906949345e-05
-2.56903973397789e-05
2.4680794629269e-06
-1.83271561799949e-06
-2.90538458903745e-05
-3.6236820391168e-05
-1.1438126842027e-05
-1.73297773229301e-05
-4.72211044795295e-05
-3.45360243819726e-05
-2.3999614096589e-05
7.87565374133135e-06
-4.99949753999597e-05
-3.32596760792329e-05
-2.94875471709711e-05
-1.98531166883147e-05
-1.70386082749983e-05
-2.09950603725944e-05
-2.39225163099451e-05
-2.81800500469896e-05
-3.68330622578982e-05
-2.47171626504199e-05
-3.10996185399436e-06
-6.63777812092563e-06
-4.35326525140843e-05
-3.07123461972633e-05
-1.4243726896857e-05
-2.36542274071494e-05
-3.3384839036971e-05
-2.2454196448535e-05
-1.82928364741977e-05
-2.08315929310252e-05
-2.24520784357629e-05
3.78215506211934e-06
-1.98032170826361e-05
-4.10444515801098e-05
-1.41871387179322e-05
-4.13883417135728e-05
-4.65455848084101e-05
-2.4011311530209e-05
-4.66954920237893e-06
-1.54364992254683e-05
-3.51254723709265e-05
-4.22279473370231e-05
-1.80979038232668e-05
-6.25721050023839e-06
-3.31411992880415e-05
-4.36937239212042e-05
-2.12718248468974e-05
-2.65240754453189e-05
-3.77484225062592e-05
-2.00997684549805e-06
-8.82484765345879e-07
-1.91513674505803e-05
-1.77953984511641e-05
-6.16187762422255e-05
-1.74413304815648e-05
-1.32714496586622e-06
-2.50448299276371e-05
-1.36500417365045e-05
-2.19693906085493e-05
-6.17707354306075e-05
-3.99647643500251e-05
-4.43606603067078e-05
-5.61942324415917e-05
-2.50076157341366e-05
-4.30556019909492e-05
-5.10917503767852e-05
-2.44845264045929e-05
-3.87754364529557e-05
-4.90968976011924e-05
-1.27616116207509e-05
-1.6236787462204e-05
-4.47663118849749e-05
-3.97535357468427e-05
-3.99193228782437e-05
-4.2470507035805e-05
-2.78442517871306e-05
-1.48822367139172e-05
-4.14898958342277e-06
-4.15612776206263e-05
-2.9000909989954e-05
-4.37721114899471e-05
-6.06668996452391e-06
-3.66525621136378e-05
-1.87318845322991e-05
-3.48994493069956e-05
-3.53979192279551e-05
-1.90135833404027e-05
-4.14900814241166e-05
-3.02626182101827e-05
-4.29874792844489e-05
-4.35844314210255e-05
-4.78211223769083e-05
-2.88348667287143e-05
-3.14017080791373e-05
-1.94506827335933e-05
-2.81542333465248e-05
-4.7201736420064e-05
7.9890340691356e-06
-3.13348520007823e-05
-3.3732884856689e-06
-4.29167448811466e-05
-3.3998850449e-05
-4.00835935548505e-05
-1.03087746932144e-05
-7.43974245910469e-05
-7.07332609481935e-05
-3.18844096570617e-05
-3.65029983263319e-05
6.78676030524527e-06
-4.21670703935924e-05
-5.22785019837147e-05
-2.13978586715785e-05
-2.29683345628406e-05
-4.87847556250995e-05
-1.99055827147298e-05
-1.12094731420673e-05
-2.5866132881753e-05
-4.44559883910815e-05
-2.09721735218474e-05
-2.66596114176086e-05
-4.48404663981633e-05
-1.15545795000665e-05
-1.94982346948963e-05
-4.04689290569143e-05
-3.92131068481312e-05
-3.9860208091942e-05
-4.29542149544115e-05
-4.94216552782017e-05
-4.91830948631857e-05
-5.93806133700216e-05
-3.04128478705829e-05
-1.04063899405342e-06
-3.40006608389503e-05
-3.35278299037812e-05
-3.48445674359107e-05
-3.18805236275643e-05
-1.25455900263666e-05
-1.5209632309338e-05
-3.08639931440066e-06
-2.63953717927544e-05
-7.38762684047239e-06
-2.71186667030517e-05
-4.41058093971879e-05
-1.90735487685983e-05
-3.57803544526939e-05
-4.313284001347e-05
-3.57890810964559e-05
-2.76640262953523e-05
-2.45795751709298e-05
-5.91160076759509e-05
-4.64526365238585e-05
-3.05865539520658e-05
-2.27463110419351e-05
-3.71594156820354e-05
7.5670052537749e-07
-2.66565035554127e-05
-1.99548650300066e-05
-2.79967364501543e-05
-3.83487017379565e-05
-1.41543929580125e-05
1.47425572181221e-05
-2.55025423272401e-05
-2.82345632565852e-05
-1.11097328914741e-05
-2.80873682937571e-05
-2.5430478183078e-05
-1.8271513694001e-05
-3.92078575143499e-05
-3.36987685196941e-05
-3.75277803700466e-05
-3.80902893511444e-05
-3.45369044835004e-05
-1.12696931704787e-05
-1.67610339471831e-05
-2.81276422904544e-05
-2.45413759295907e-05
-2.2723969816215e-05
-3.90720291281464e-05
-2.06246765520116e-05
6.38856548464219e-07
-5.38365644211196e-05
-5.74856642328373e-06
-5.85576666640069e-05
-1.48383909886496e-05
-1.53777536107383e-05
-4.72229374635634e-05
-4.96361324734429e-05
-1.91096519351524e-05
-4.2689738931844e-05
-3.0521211320551e-05
-1.35363477845565e-05
-2.99511758737471e-05
9.61934790978893e-07
-4.37181738328163e-05
-3.681091452053e-05
-3.15289481943143e-05
-2.25197338381477e-05
-2.74276957683158e-05
-3.69711262552885e-05
-1.95089756960213e-05
-1.97855614017105e-05
-5.74189170930072e-05
-3.91871884630275e-05
9.51346346249077e-06
-1.12697935854613e-05
-3.66227591523734e-05
-5.19339411111767e-05
-2.91824686033749e-05
-4.74425974792811e-05
-3.52096119913838e-05
-4.76372728375441e-05
-3.07939891590954e-05
-3.33661064670667e-05
-4.18959513258028e-05
7.17151116281651e-06
-2.90700052198017e-05
-5.54087711934518e-05
-2.0922991330459e-05
-3.5158364012921e-05
-1.25012169204166e-06
-9.19007620493847e-06
-3.44131311839498e-05
-5.05298544108214e-05
5.70147249976116e-06
-4.66889679884736e-05
-4.78127904089418e-05
-2.4677859996657e-05
-5.42064777714731e-05
-4.17302626944319e-05
-1.53748856363807e-05
1.81171209392183e-05
-2.04091432091118e-05
-3.74511504564109e-05
-2.81755814864188e-05
-1.09560561996824e-05
-4.77060470002524e-05
-1.79179005877048e-05
-3.32390846624372e-05
-2.79445048103413e-05
-4.84792017105388e-05
-2.8413609205273e-05
-2.71904154407181e-05
-5.28261102400131e-06
-6.55918952973582e-05
-3.5152546428108e-05
-4.4272070302122e-05
-2.427718095241e-05
-9.78416047131293e-06
-3.64966964931966e-05
-5.41925067525105e-05
-2.97216756025521e-05
-4.73716863734395e-05
-3.18924379622196e-05
-2.51186218051806e-05
-1.09979405564252e-05
-2.74310991454397e-05
-1.34867504470499e-05
-4.64287243545614e-05
-3.76687261252496e-05
-4.67066861645206e-05
-9.08025275692433e-06
-2.32316881811794e-05
-4.93091204694455e-05
-1.84514833572717e-05
-2.05870400938378e-05
-2.60213846335368e-05
-1.30401069319006e-05
-1.96313652886589e-05
-4.44699301552547e-05
-2.14170111697675e-05
-2.41157571238901e-06
-2.22944519514377e-05
-3.08768106367749e-05
-2.37362360480328e-05
-3.27105881205226e-05
-1.56351829380846e-05
-2.65331418983719e-05
-9.98190958578183e-06
-7.20916849787698e-06
-4.24833731471861e-05
1.22957532462152e-06
-6.245412034271e-05
-1.32813204243231e-05
-5.41963631024255e-05
-3.30956471602563e-05
-2.38983440451388e-05
-4.59532365288709e-05
-1.73734560092681e-05
-2.46211392938535e-05
-4.30650597316655e-05
-3.45774462083936e-05
-7.30573256268337e-05
-7.56043238058653e-06
-1.99913818195409e-05
-2.14296057870743e-05
-2.24705017232926e-05
-1.29861187438447e-05
-3.0149738370181e-05
-3.40500108906559e-05
-4.82581732182547e-05
-3.83441106627563e-05
-1.85665055519548e-05
-4.92239820539344e-05
-3.3418265827232e-05
-6.40953230917405e-06
-3.82455378667941e-05
-2.55328710243438e-05
-1.57648636836476e-05
-4.76117027457465e-05
8.52632099933857e-06
-4.81931272592438e-05
-5.36011184999766e-05
-2.64206254823726e-05
-2.70252673635915e-05
-2.608702867326e-05
-1.03632414226106e-05
-4.21121631168867e-05
-2.70698025580081e-06
-4.102867859982e-05
-3.06108451391911e-05
-4.35767973227552e-05
-1.38210946244786e-05
-3.25336866799539e-05
-1.85125991985569e-05
-1.39521038805353e-05
-3.29403083466072e-05
-3.79649326059531e-05
-4.14406585626155e-05
-5.2464420639049e-05
-2.7454046642854e-05
-3.14309742128871e-07
-2.56841016725285e-05
-2.01536524353696e-05
-2.53467237331169e-05
-4.23189377798437e-05
-3.0172752393915e-05
-6.41369415981286e-05
-2.90514354798963e-05
-3.17044131121729e-05
-3.30187383239579e-05
-1.91145980199593e-05
-1.36682047299292e-05
-3.12500957895898e-05
-1.71332830465029e-05
-1.92940699712094e-05
-1.49454416203618e-05
-4.68103457747103e-05
-2.57596298484757e-05
-2.86958166433366e-05
6.98435746067493e-06
-3.93424428726455e-05
-3.6214163826158e-05
-1.33542037265334e-05
-1.33463234513753e-05
-2.14252562754574e-05
-3.62022098147454e-05
-1.90194340373726e-05
2.9944956776897e-06
-1.76913315752507e-05
-2.58538933237818e-05
1.49714576534633e-05
-2.05066747336017e-05
-5.26586547303253e-06
-3.51465885571132e-05
-3.30486937602447e-06
-3.23196602645805e-05
-2.63407314468737e-05
-4.45539127756725e-05
-1.12493130800875e-05
-3.61173325626761e-05
-3.15153815140277e-05
-3.48766411135332e-05
-5.56679581729909e-06
-3.24781203048812e-05
-3.32871473999527e-05
-4.12735839144602e-05
-3.08684404201011e-05
-4.44431415512436e-05
-2.88558230384542e-05
-4.79771948353921e-06
-2.46694269444092e-05
-2.47470664021488e-05
-2.36318934835683e-05
-3.92620323118588e-05
-5.32700591900502e-05
-2.09987335652535e-05
-3.58568938589364e-06
-2.43525972957973e-05
-3.70149416919712e-05
-1.68889722996923e-05
-1.91745225945616e-05
-3.35353799806227e-05
-2.5846237482701e-05
-2.50338320064346e-05
-3.52744890148458e-05
-2.43514074474318e-05
-1.29267492164975e-05
-1.96331831300185e-05
-3.91517283615541e-05
-1.22160857038687e-05
-3.40505175974151e-05
-2.90147205252487e-05
-1.2172600541574e-05
-1.08206706810672e-05
-1.00193184943856e-05
-5.93230635636269e-05
-3.25544997640946e-05
-2.73925899891509e-05
-2.94392440320767e-05
-2.48524985812858e-05
-4.66209248005806e-05
-4.54241444113886e-05
-2.40488165902992e-05
-1.2717003557727e-05
-3.36377649274262e-05
-4.04866324329962e-05
1.33763857785612e-05
-2.061487193475e-05
-2.42737310266005e-05
-2.74065090799444e-05
-9.25067550631136e-06
-5.27932731748802e-05
-4.02935037070751e-05
-2.62215458601416e-05
-4.5256036070233e-05
-6.24746709204136e-05
-1.92504702047569e-05
-1.03199359708952e-05
-4.0073421682e-05
-2.63403715068357e-05
-3.1206002103274e-05
-2.44683743430853e-05
-1.67505676922996e-05
-2.39497333185603e-05
-3.67351643242105e-05
-2.05340702260411e-05
-9.33326913696351e-06
-3.34463953182469e-05
-4.70671478152734e-05
-5.96160929618503e-05
-2.06341648865169e-05
-4.19076315943605e-05
-3.20661500129468e-05
-8.55428059310614e-06
-4.54801237557036e-05
-2.08354109437105e-05
-4.24352439334688e-05
-4.72326954281121e-05
-3.91365830528166e-05
-4.56164396967661e-05
-1.13314128845067e-05
-2.49780672190271e-05
-1.49977557163767e-05
-1.95837902031196e-05
-6.10623450742344e-05
-1.73420583910733e-05
-1.11778880893007e-05
-5.31096998266434e-05
4.12855706856951e-06
-8.27484641655409e-06
-7.39715798607992e-05
-2.74150524636734e-05
-4.10883712232626e-05
-2.8353748732399e-05
-2.82609890683846e-05
-1.80173122219888e-05
-1.011929150347e-05
-1.9951181542442e-05
-3.223186424316e-05
-4.7702052834269e-05
-3.26683091614106e-06
-1.59139764536362e-05
-3.67029917348397e-05
-2.1463046828402e-05
-3.97477765328335e-05
-1.66869514705639e-05
-1.72928963261916e-05
-2.64202068745918e-05
1.70529762458025e-05
-3.48423933149115e-05
-4.16838004803553e-05
-1.22175834046312e-05
-2.93423977298663e-05
2.18867501065278e-06
-5.86382060461777e-05
-4.5992719296854e-05
-5.62102164957722e-05
-1.27948786292381e-05
-4.72037461946476e-05
-3.25253610534977e-05
-3.11646449872825e-05
-4.71937033112428e-05
-7.06289124957929e-05
-1.74603563371479e-05
-3.33838558503014e-05
-1.30874939543259e-05
-3.28151415894122e-05
-4.58257469523538e-05
-2.74557071352488e-05
-2.01792155324657e-05
-2.21519502809275e-05
-1.90741766666295e-05
-2.37296745452224e-05
-5.05646472234961e-05
-2.39555956143876e-05
-3.83166870851928e-05
-2.78152413299088e-05
-2.34788291035672e-05
-4.54281781001233e-05
-2.16490774933325e-05
-3.1456968887131e-05
-4.54374996979171e-05
-3.80415765745789e-05
-3.99953425323281e-05
-3.11637816324376e-05
-5.6521145967677e-05
-3.28593695484847e-05
-2.63429116947624e-05
-2.58197965662714e-05
-2.92105603788569e-05
-2.91382203469944e-05
-5.16273215297812e-05
-2.10278527471356e-05
-5.63561249124742e-05
-2.92049563963833e-05
-2.77936008849696e-05
-6.57414373548999e-05
-2.54148447128164e-05
-3.80668550195156e-05
-4.13664033462786e-05
-5.11330402790955e-05
-1.57163514278306e-05
-3.57003700459333e-05
-3.7217149344367e-05
-2.15486115220737e-05
-2.61669123287893e-05
-4.4917652482348e-05
-7.25174655261891e-06
-3.18073100587281e-05
-3.35033879879193e-05
-3.55749517841678e-05
-2.61180243184305e-05
-3.97585033169725e-05
5.44405077455421e-06
-3.1857512262391e-05
-3.90391833831745e-05
-2.26951146396234e-05
-4.85860894461204e-05
-3.40697913169377e-05
-1.64846329514438e-05
-2.29592454161748e-05
3.21750326839459e-06
2.99564902032131e-06
-4.40395952857411e-05
-3.00323241374596e-05
-5.22342841417965e-05
-6.66907942146288e-06
-2.57958372583374e-05
-2.31199457173411e-05
-3.41541683583564e-05
2.62547873122841e-06
-2.42330319323681e-05
-6.73474055815242e-06
-1.5170631101639e-05
-3.06244163788065e-05
-2.25954540093201e-05
-3.64694293477803e-05
-2.8657999781236e-05
-5.45189185563116e-05
-3.57198668150255e-05
-2.61917647174993e-05
-4.71369789293462e-06
-1.41570290758243e-05
3.4048883490631e-06
-3.17128723328666e-05
-2.33345449180508e-05
-3.95091548339449e-05
-7.17090299603534e-06
-6.1032288807075e-05
-1.25382773624663e-05
-1.62904639165351e-05
-6.13006406822338e-05
-3.96758921930445e-05
-1.33410145546954e-05
-1.94322070365943e-05
-2.0484208071497e-05
-5.26170026194626e-05
-3.40521808772882e-05
-3.03119805252863e-05
-2.78768172044871e-05
-5.99955300936154e-05
-3.90144295010476e-05
-1.81530679207931e-05
-2.80741104126731e-05
-5.4064676375855e-05
-3.69921904534996e-05
-1.50819577121897e-05
-3.62350750768055e-05
-8.98638761319066e-06
-5.13731450785489e-05
-3.98490980765494e-05
-3.97988853331243e-05
-2.79292245620121e-05
-4.65470052784554e-05
-3.75353189330251e-05
-7.13480087547416e-05
-7.07039428014619e-06
-3.91161925109697e-05
-1.05968046406768e-05
-2.30884486970764e-05
-7.72177102349545e-05
-1.09321172584233e-05
-2.68135729758715e-05
-2.26763280660931e-05
-4.60661196622936e-05
-1.84008300785445e-05
-5.28263700062469e-05
1.57207188925054e-05
-3.78351044163935e-05
-4.06333158473207e-05
-5.09286885821206e-05
-2.3027283191001e-05
-4.01329801272171e-05
-4.88306553594054e-05
-2.02613644896068e-05
-2.30626443888253e-05
-5.61154613314966e-07
-8.74997422357594e-06
-2.90890779789499e-05
-4.93596741277634e-05
-3.96702718656096e-05
-2.24078226319284e-05
-5.77029998116999e-05
-3.61707602256361e-05
-2.11064534540001e-05
-3.27302322550776e-05
-1.05023698428871e-05
-1.56750511067955e-05
-3.61662026761796e-05
-8.41385323341381e-06
-2.77223661160142e-05
-1.66223469659922e-05
-3.28619227714827e-05
-3.32184654609604e-05
-2.13710699376942e-05
-4.92789810940692e-05
-6.54275853086043e-05
-3.77187839602383e-05
-2.21809194041378e-05
-1.94244593774492e-05
-1.98097587080836e-05
-4.32786068160275e-05
9.09650772068916e-06
-4.35235949982568e-05
4.15266535272431e-06
1.25707398615092e-06
-3.32733298464076e-05
-4.68630221089882e-05
5.45913840914913e-06
-2.07393596044365e-05
-2.2413055676314e-05
-1.51905767493272e-05
-2.82535803116952e-05
-3.6330801357964e-05
-2.71133392513372e-05
1.78055146375232e-06
-3.9555964406933e-05
-3.69538392333279e-05
-4.30575811707074e-05
-4.4189217389821e-05
-3.85017171206072e-05
-2.25692067730444e-05
-3.51267621051207e-05
-1.39063857384856e-05
-3.85713143831819e-05
-1.54802965774126e-05
-3.41936349754142e-05
-3.61162917280968e-05
-3.70288128256839e-05
-9.64036868603351e-06
-5.99360137086442e-06
-4.36000471537816e-05
-1.56753819878309e-05
-7.24312306340322e-06
-4.62025134196076e-06
-5.21556410089352e-05
-3.04234143712352e-05
-2.84179354326902e-05
-1.68272975373791e-05
-2.51912093680476e-05
-3.60334075937889e-05
-4.07380492821261e-05
-3.17541850184877e-05
-1.39613731286228e-05
-4.54980819012193e-05
-2.27475809474736e-05
-3.94794498568809e-05
-2.45984198258222e-05
-3.00787438449054e-05
-2.0553269757131e-05
-3.68230283131998e-05
-3.5488602269288e-05
-3.01866158345957e-06
-2.9428978614295e-05
-1.29511881174705e-05
-1.92547578536906e-05
-1.69976882866978e-05
-1.76149727264102e-05
-3.29604389857849e-05
-2.03194588905174e-05
-2.69583006422542e-05
-4.06024695299743e-05
-3.84320702263258e-05
-2.39740471578046e-05
-1.44120488576933e-05
8.21544841437704e-06
-4.68080865557505e-05
-4.46844443193694e-05
-4.37411127691533e-05
-3.28965082205768e-05
-1.83708504289156e-05
-5.11766879319873e-05
-3.33611112791396e-05
-2.61988133693741e-05
-3.6633678338682e-05
-3.13931193721288e-05
5.43119560638175e-06
-6.39464682206031e-05
-2.2499697408226e-05
-3.63440174674377e-05
-2.63947341088493e-05
-2.72000312029438e-05
-3.03663944078399e-05
-2.13134984872738e-05
-7.09700632020985e-05
-2.8551258260841e-05
-3.6686792593987e-05
-5.08479485729029e-05
-2.73890405719472e-05
-2.84857937489014e-05
-4.57198855340846e-05
-4.92229479012069e-06
-1.84916654307786e-05
-8.73014900627335e-06
-3.57802523073465e-05
-2.38510076346742e-05
-5.53669290438627e-06
-5.37124510812613e-06
-4.97264735978212e-05
-6.2668150555875e-06
-6.36285941724572e-06
-6.03645840114511e-06
-6.43989466215352e-05
-4.29444228784849e-05
-3.76949472131803e-05
-2.55219255355842e-05
-3.76143870299487e-05
-4.33664152558603e-05
-2.86141810925973e-05
-1.80934018561737e-05
-2.56979022601781e-05
7.70733101763293e-06
-2.19171712644082e-05
-1.393530924672e-05
-3.07903222363967e-05
-2.12763218945587e-05
-1.79880677199239e-05
5.58443081162683e-06
-4.04810101496012e-05
-2.30154939793697e-05
-3.07849597468892e-05
4.64708011083355e-06
-4.88675642924973e-05
-5.03328438645931e-06
-6.0650285255832e-06
-1.89003223258619e-05
-2.18747358735237e-05
-2.4652247834411e-06
-2.5530653387482e-05
-3.48611763526407e-05
-4.62501614969455e-05
-5.27507837251979e-05
-3.31219781709177e-05
-2.15654240749789e-05
-2.78395233385658e-05
-3.01200679015177e-05
-4.21403552061844e-05
-3.996723169888e-05
-4.42670093581531e-05
-2.43686372967377e-05
-2.48800593576517e-05
-2.10724699181559e-05
-2.99080951005766e-05
-5.56214760815715e-05
-3.32762956337987e-05
-2.29434049285506e-05
-5.414195600041e-05
-3.36858125755383e-05
8.53279623763552e-06
-3.12320814984242e-05
-2.00683531343751e-06
-4.33007650925652e-05
-4.26421573449022e-05
-1.41968702827883e-05
-1.70247885584514e-06
-3.96959775732208e-05
-2.71679996931801e-05
-1.65901296646994e-05
-5.13432212345162e-05
-3.14451191789142e-05
-3.29470360091025e-05
-7.47903063563122e-06
-2.76063572510172e-05
-2.98501482339027e-05
-1.94514515906511e-05
-4.06018033619083e-05
-2.47314544334727e-05
-2.02897492535605e-05
-3.59206749878027e-05
-5.77747157601644e-05
-3.24909888506763e-05
-1.81358251158794e-05
-2.46424907266842e-05
-2.16607551782811e-05
-4.62428839602706e-05
-3.62101558279392e-05
-3.01650309811323e-05
-2.94605072731699e-05
-2.68630382526378e-05
-9.11666067143815e-06
-2.87742228223556e-05
-5.41355536312753e-05
-2.50028719013161e-05
-3.07599403430435e-05
-4.25697216323171e-05
-2.62810582047571e-05
-7.11247341273158e-06
-1.25612491327973e-05
-5.14138389660979e-05
-7.88331928084654e-05
-3.54117007899163e-05
-4.20412710090772e-05
-3.34073407790917e-05
-3.15885152978221e-05
-1.05537521759613e-05
-5.49833257874685e-05
-1.61136901630773e-05
-2.93955770343016e-05
-4.50254771540083e-05
-2.66445247307306e-06
-5.40561891085343e-05
-3.04437806766581e-05
-2.89917385341313e-05
-1.4699603965006e-05
-4.32052361317319e-05
-1.21917235193967e-05
-3.93440729566632e-06
-6.08304821421787e-06
-4.24904882242124e-05
-1.04991876037955e-05
-5.86120663574443e-05
-5.37732568634598e-05
-3.5397314266682e-06
-1.74739329885382e-05
-2.49014497781647e-05
-4.46199446042397e-05
-2.1216918151824e-05
-3.11534885913193e-05
-2.95202045685074e-05
-3.44452924956608e-05
-4.41929984515693e-05
-2.39352653489338e-05
-3.75354057329348e-05
-2.60692400716561e-05
-5.68153850964778e-05
-3.55065664356522e-05
-3.34483437283335e-05
-8.86906828992678e-06
4.16785317312671e-06
-1.61300503730448e-05
-2.22038643674558e-05
-4.31184972309332e-05
-1.91380868944312e-05
-1.26474656270587e-05
4.11550915338876e-06
-2.37094712770842e-05
-2.91455804255704e-05
-4.66674784415318e-05
-3.11835721862333e-05
-1.74406740975542e-05
-4.23109375758623e-05
-5.9016203744852e-05
-3.211478275617e-05
-3.22311290906958e-05
-4.86588613372941e-05
-3.38475142094722e-05
-5.1327390020915e-05
-3.53463367910236e-05
-6.03334186721059e-06
-1.81107373096573e-05
-5.75674941374415e-05
-1.36762835997086e-05
-2.52099557489034e-05
-1.04193518053177e-05
-4.49271145685437e-05
-3.65644254669969e-05
-2.60845725390039e-05
-2.5931214212926e-05
-9.17322572159632e-06
-3.12012196810064e-05
-2.10235967937226e-05
-1.86629486962804e-05
-4.5427629541854e-05
-5.30150216322561e-05
-3.45179702639853e-05
-1.82370472506245e-05
-5.41500776011031e-05
-1.22937802990709e-05
-2.77413714425423e-05
-1.13622592618796e-05
-1.17592242017625e-05
-4.78301629420122e-05
1.11137793034411e-05
-3.14414929576784e-05
-4.82338379484145e-05
-1.02603041964029e-05
-3.77099427647692e-05
-1.66898434622792e-05
-6.164074593694e-06
-3.41969084637375e-05
1.49898524130335e-05
-2.18763973288814e-05
-1.35254034543784e-05
-2.48968712773439e-05
-3.67775983880189e-05
-2.24671699266409e-05
-2.8612263836207e-05
-3.21573997245624e-06
-4.33053967979084e-05
-9.78779780770962e-05
-1.28900953856386e-05
-1.56035744314681e-05
-4.30167712461949e-05
-6.75697063810189e-06
-5.58519689657818e-05
-4.93200008103261e-05
-1.62079701208596e-05
-3.71847185634328e-05
-2.65521423078579e-05
-3.29197479919299e-05
-2.99498179137015e-05
-6.22465222927999e-05
-2.16065613460854e-05
-2.72922541864089e-05
-4.58663034087163e-05
1.76378031983099e-05
-1.00350279741921e-05
-2.6623863008492e-05
-4.94071045022484e-05
-2.27945130552198e-05
-2.9064430306871e-05
-2.27850223520544e-05
-1.02432032376731e-05
-3.02533924517632e-05
-1.89889364470623e-05
-3.27673739705962e-05
-2.1312578556044e-05
-7.39151045800327e-05
-2.13703969822476e-05
-2.80869493937076e-05
1.49542585588224e-06
-2.37925232712721e-05
-1.80522751375794e-05
-2.34031006487189e-05
-4.76796800764949e-05
-2.24990678846475e-05
-1.63902005231477e-05
-4.66105656324942e-05
-4.8057292946965e-05
1.03253909901815e-06
-1.77926307488566e-05
-3.53285276069838e-05
-4.35913044359754e-05
-1.41834368979997e-05
-1.1101105711435e-05
-2.20486873153902e-05
-1.97071173525612e-05
-3.12309878173158e-05
-4.23012086369157e-06
-4.42429276218741e-05
-3.32078429775587e-05
-3.84645804257436e-05
-2.07079960308627e-05
-6.92717860290248e-06
-4.00488390756675e-05
-6.14519025911878e-06
-4.41602137945478e-05
-5.98435229450774e-05
-3.74547809963156e-05
-5.49136000159514e-05
-3.54516341012649e-06
-1.81590230276289e-05
-3.42708304067704e-05
-2.10593093186373e-05
-2.31525875070308e-05
-6.77882214203306e-06
-1.74875305975711e-05
-4.7283220365072e-05
-5.22134435417949e-05
-4.07577674902155e-05
-2.22421156611041e-05
-4.98053765426697e-05
-1.47419343118131e-06
-5.47776003953305e-05
-5.23709178848865e-05
-2.564735487187e-05
-5.32940066684259e-05
-3.62697067566601e-05
-2.74183131416115e-05
-3.79505698160594e-05
-1.03014296574912e-05
-3.74183227496779e-05
-2.28744473647825e-05
-3.70143025091803e-05
-1.79743856982717e-05
-3.48480673947523e-05
-2.51994173306505e-06
-4.42238762482979e-05
-3.19473456800272e-05
-1.41695478868971e-05
-4.1571761628101e-05
-1.51373183499949e-05
-2.72539953595875e-05
-1.50101856228245e-05
-9.2672897051331e-06
-2.61073761782244e-05
-3.63167630891795e-05
-4.71893433248375e-05
-4.4093564794516e-05
-2.162827449552e-05
-9.67466532243272e-06
-2.34014018196571e-05
-3.29256802484781e-05
-1.21810497783264e-05
-2.88334077858258e-05
-3.09796205460754e-05
-3.9067793983155e-05
2.44707055176147e-07
-2.87888970290359e-05
-1.79712969352944e-05
-1.98689275684835e-05
-2.81976253701273e-05
-2.87729329823705e-05
-1.79807107012162e-05
-1.32474957837954e-05
-8.62297297968042e-06
-3.57311362233598e-05
-6.17689353555144e-05
-3.15022014142524e-05
-5.56543847673248e-05
-4.40702785360571e-05
-1.27362362104614e-05
-2.92414742294177e-05
-4.06867959761923e-05
-4.25119986982832e-05
-5.0346571423098e-05
-5.00231701814888e-05
-2.44295732509736e-05
-6.13744113034085e-05
-2.93156319232887e-05
-3.43776044767311e-05
-3.34807298481959e-05
-2.76119330274022e-05
-1.28640587169678e-05
-3.69219450037126e-05
-4.37674389586651e-05
-9.97897702009075e-06
-1.26038798000939e-05
-2.51662597853219e-05
-3.87134376369446e-05
-3.82222208939159e-05
-4.68276907266549e-05
-5.32143808278797e-05
-4.31001283781053e-06
-5.01447218652724e-05
-5.58964980841012e-05
-4.69537656577527e-05
-3.26647066034735e-05
-2.91759379609872e-05
-3.10026920310908e-05
-1.85892221193315e-05
-5.75970475385056e-05
-5.59188972429479e-06
-2.47562950308838e-05
-5.48268399954831e-05
-7.25718496313975e-05
-6.6920265706295e-05
-5.75170159668004e-05
-1.227888453369e-06
-4.88873155302101e-05
-4.75170822508722e-05
-6.83439387146258e-06
-3.54637430130817e-05
-3.64873701933031e-05
-1.88086968485814e-05
-1.30229537350435e-05
-8.06308606819442e-05
-2.86183810065228e-05
-4.00205757209999e-05
-5.68971715046793e-05
-1.53840148380646e-05
-1.0164132702692e-05
-5.03797301703209e-05
-1.83326299022538e-05
-1.45177846542505e-05
-2.54313130957319e-05
-5.00832421869161e-05
-2.07405987884574e-05
-4.14859037116539e-05
-3.12678244764971e-05
-3.31558467992002e-05
-2.97733337539773e-05
-2.77770665219242e-05
-2.89259945298281e-05
-2.16262835246947e-07
-1.64999284864074e-05
-4.7815865799973e-05
-3.33402009088335e-05
-4.93237066264802e-05
1.71418115423752e-06
-2.59342760263968e-05
-6.01258388493487e-05
-3.92454361252539e-05
-1.9974692223144e-05
-6.51592931178437e-05
-4.48126090855734e-05
-9.60571780832557e-06
-1.55477558714879e-05
-1.0934853608769e-05
-2.37814448852517e-05
-5.0417924744707e-05
-2.11986263656133e-05
-2.7953274776392e-05
-5.29587639164542e-05
-3.86204010488409e-05
-4.51929663690587e-05
-3.54744227558825e-05
-2.11984232941146e-05
-1.30795131209593e-05
-2.97449987248657e-05
-2.91805890132034e-05
-1.29299909811903e-05
-8.01520950105436e-06
-2.34788081365646e-05
-7.75295960702892e-06
-3.40403972002983e-05
-3.38862680930775e-05
-4.30821709163273e-05
-2.37857396549782e-05
-5.15704567988131e-05
-3.10715314842386e-05
-6.17338534454617e-05
-3.79866240584632e-05
-2.49643987430826e-05
-3.55588297414733e-05
-3.15337875227126e-05
-6.86670062540553e-05
-5.40582799430363e-05
-3.70646571052648e-06
-9.37835224027905e-06
-4.33547206155707e-05
-3.18471178419931e-05
-8.85194185582313e-06
-4.8924757501461e-05
3.25103303074544e-07
-1.99306619702339e-05
-1.44138928937283e-05
-4.34343373921124e-05
-7.59551120611567e-06
-1.28282759630663e-05
-1.14776767636543e-05
-2.21459344412271e-05
-7.55399883876511e-06
6.41819087756957e-07
-1.74676667222144e-05
2.42420578347165e-06
-1.00252747908168e-05
-4.88506141107766e-05
-3.88091089212761e-05
-4.45346247573286e-06
-1.61295784133304e-05
-2.13431684301986e-05
-1.18443192783863e-05
-5.03255736067248e-05
-4.04102375243456e-05
1.05669360046141e-06
-6.73118583489596e-06
-4.87097384517084e-05
-4.54020453379776e-05
-5.10664608889975e-05
-2.82405917656995e-05
-2.42634358511106e-05
-1.19980804648423e-05
-2.91914752778062e-05
-4.31804142635198e-05
1.3565139405808e-06
-1.90399413603517e-05
-2.14398490968253e-05
-2.68589863316647e-05
-5.00536298301751e-05
-3.05388369998277e-05
-3.25119587461148e-05
-3.2342247619224e-05
-1.33148411427224e-05
-3.17591425619615e-05
-2.40390202962325e-05
-2.294053630973e-05
-2.60187421331887e-05
1.13223897283018e-05
-2.55202248708725e-05
-2.44449190272275e-05
-4.26727818283176e-05
-2.1196032491924e-05
-2.18017048155139e-05
-1.56809993573225e-05
-3.4885892924296e-05
-2.98307234715251e-05
-5.57393251466898e-05
4.20314641660383e-06
-5.7990317814894e-05
-2.37730852830582e-05
-3.83386625076656e-05
-4.39479477065729e-05
-2.52878907683469e-05
-3.49705423061341e-05
-1.8817004015594e-05
-4.24534054647561e-05
-3.0810208235479e-05
-2.84892196950399e-05
-1.36236825258352e-05
5.66533649940031e-06
-4.81880775212073e-05
-2.56791902811587e-05
-1.64361570360771e-05
-2.92421862618149e-05
-5.15711184856157e-05
-1.73130578400408e-05
-3.33702526030358e-05
-4.00935606193106e-05
-2.21015153265419e-05
-2.25250339538011e-05
6.19826340379948e-06
-3.65945980139264e-05
-2.09380240706882e-05
-8.18928884071499e-07
-4.09945410855895e-05
-4.92549379874918e-05
-3.47404381724435e-05
-1.25009529408079e-06
-5.74054588902686e-05
-5.13631446972535e-05
-4.98104895064799e-05
-4.64882473161477e-05
-2.12301782532986e-05
-2.75040342595488e-05
-3.78170710209589e-05
-3.76469012126073e-05
-1.83625143496209e-05
-6.28782600587159e-05
-1.90376133396287e-05
-4.01284868440608e-05
-1.85448361500733e-05
-2.18072226426171e-05
-2.53853528674274e-05
-4.80624512710973e-06
-6.64031294483362e-05
-4.62219187520237e-05
-2.84651964311062e-05
-1.9036527387017e-05
-2.24243665375661e-05
-2.41565180111319e-05
-4.85005846065245e-06
-2.55060881677935e-05
-3.63535094438599e-05
-1.20074638503128e-05
-2.11615444694639e-05
-4.08514473288744e-05
-1.11704211806681e-05
-1.95222580747679e-05
-4.91679873395217e-05
-1.55598631464094e-05
-4.99569830421474e-05
-2.38946246702093e-05
-3.69117395261028e-05
-2.42708354418778e-05
-3.42613786032188e-05
-2.72489126826801e-06
-2.51231265603601e-05
-4.25341050236854e-05
-1.80969022694854e-05
-3.84562808591717e-05
-2.52019188734991e-05
-4.20293646156915e-05
-4.35633363200423e-05
-1.67066425514242e-05
-3.51782221118805e-05
-2.83531228333403e-05
-1.26858881399763e-05
-7.5354138189919e-06
-4.92976289534204e-05
-5.18045204464849e-05
-1.55814753408962e-05
-4.05331225302377e-05
-4.8005403009362e-05
-4.20733094809894e-06
-2.87003723511497e-05
-6.22292044416305e-05
-2.29147073597512e-05
-3.34159961975735e-05
-9.13859216032148e-06
-2.81332297020594e-05
-2.46953301624236e-05
-1.39134050583996e-05
-5.70681809466387e-05
-3.93627104432473e-06
-2.19498188662357e-05
-1.9104686099773e-05
-2.82420768305351e-05
-6.62537161711534e-05
-3.24060523252042e-05
-2.76519032364171e-05
-2.29957675193424e-05
-2.17066349098252e-05
-2.8747514130289e-05
-4.63520813906039e-05
-2.9657864312463e-05
-1.6344607894568e-05
-3.86815663959331e-05
-4.76958497296157e-05
-6.36907410444666e-06
-2.56975559978812e-05
-8.8756677891845e-06
-2.91254581186998e-05
-2.05571584735491e-05
-1.68612185157755e-05
-3.71803039115338e-05
-1.89150243249378e-05
-2.61829474512814e-05
-2.26236987306913e-05
-3.48380076356785e-05
-6.28084329327049e-05
-3.75392798181108e-05
-1.66761736098326e-05
-9.62476903774263e-06
-3.15056956997856e-05
-1.90799648863638e-05
-5.05218701211097e-05
1.26708861118708e-05
-3.15992684933093e-05
-8.24493539148569e-06
-1.87256047310635e-05
-3.06477761177588e-05
-2.73170347513618e-05
-8.52488804906985e-06
-4.83058062246594e-05
-4.49540165774664e-05
-2.43307800880427e-05
-2.12357772673873e-05
-1.64350778757458e-05
-4.02059017197936e-05
-5.05767879004234e-05
-2.98804966843339e-05
-4.61966733210996e-05
-1.0911280587005e-05
-5.19217775995122e-05
-1.87313917273136e-05
-1.96522041847889e-05
-3.92432078678873e-05
-5.01860205026671e-05
-1.91358975151938e-05
-3.65135278890276e-05
-4.83181984377725e-05
-3.35203355260343e-05
-2.97600136207472e-05
-1.58382267163559e-05
-3.11610227845753e-05
-3.03906691813739e-05
-3.88493636160379e-05
-3.49333133005289e-05
-2.84752141643263e-05
-2.26948026871755e-05
-2.48375290124454e-05
-3.5012819919145e-05
-1.36173380616584e-05
-2.0364267290558e-05
-1.72122234520517e-05
-5.74540852248057e-05
-3.10433884891985e-05
8.45114953608485e-06
-1.28786132863022e-05
-3.77772212274792e-05
-1.75181642255031e-05
-1.87316161191637e-05
-3.71699576596967e-05
-1.88963773535636e-05
-2.68481289003562e-05
-2.69790047061892e-05
-1.80428466761244e-05
-2.25901763116722e-05
8.98152602125044e-06
-2.80687054495662e-05
-1.23229800633191e-05
-1.83165902391326e-05
-2.45908559234617e-05
-2.07908343953938e-05
-2.48427147061615e-05
-1.53693192354851e-05
6.52479320688017e-06
-2.97536501553471e-05
-4.92049678754086e-05
-3.26690900581064e-05
-1.15024807477362e-05
-3.55904845010047e-05
9.7227159543086e-06
-4.22738066242088e-05
-2.85545052269657e-05
-4.65832887586323e-05
-4.22206590857446e-05
-4.03361385337577e-05
-4.75016411383087e-05
-2.36340526473002e-05
-2.36144317175699e-05
-1.63911391896269e-05
-3.5617982933842e-06
-6.19925762074805e-05
-3.3634903188874e-05
-1.89163081191522e-05
-3.40255246000237e-05
-5.85971911645196e-05
-1.35822039939891e-05
-1.07341600646087e-05
7.2982824682074e-07
-1.91086371178901e-05
-3.37860251218398e-05
-2.704905209457e-05
-2.12776884397175e-05
-4.26235099464607e-05
-8.55514945901498e-06
-3.83763761310319e-05
-1.9472942304435e-05
-2.57269291779212e-08
-3.24862235677718e-05
-1.46592659544512e-05
-2.51533419353084e-05
-2.82227824687929e-05
-2.03285234808825e-05
-4.62952066202859e-05
-3.93952860479296e-05
-3.40946480515631e-05
-6.94545113559289e-05
-3.76953502220578e-05
-3.97055152583566e-05
-3.58905799511169e-05
-2.09542228727626e-05
-4.19280509095656e-05
-3.21020985535772e-05
-2.23318674722344e-05
-7.44410708497762e-06
-1.52977477735231e-05
-9.25250737529627e-06
4.9433182562323e-06
-3.18340616829107e-05
-2.21893708414873e-05
-4.11794953511312e-05
-2.07330438447989e-05
-3.1969646380381e-05
-3.41253290319582e-05
-2.35961124448346e-05
-3.86951163246851e-05
-3.98667727029865e-05
-3.91585455926034e-05
-1.45392987428611e-05
-2.21256762390902e-05
-3.47528441942278e-05
-3.91516501986668e-05
-2.53773249861007e-05
9.13652929492048e-06
-1.50608397853644e-05
-4.05706420098173e-05
-3.11574757411029e-05
-2.63553264728042e-05
-2.16001517601408e-05
-1.95654364804281e-05
-3.44171267083867e-05
-1.2491372294996e-05
-2.87899197071694e-05
-2.70486285386823e-05
-4.30912524476854e-05
-2.61830497242493e-05
-3.76707223123845e-05
-2.63939856842487e-05
-8.25628632995194e-06
-5.56849949974029e-05
-1.63873637846513e-05
-3.69321860761749e-05
-1.21292253314858e-05
-3.05444049077458e-05
1.60626537064347e-06
-4.68427166657148e-05
-3.7015811793036e-05
-9.3805347743988e-06
-1.61317432109813e-05
-2.26309746396064e-05
-4.65212477677113e-05
-2.35118727134117e-05
-3.73680977375865e-05
-4.62945775470185e-05
-1.54544296590204e-05
-2.09357989302442e-05
-4.22040867998309e-05
-3.00787552504696e-05
-3.76587365009291e-05
-1.49303976366174e-05
-1.60551551322917e-05
-3.84130711826575e-05
-3.15946093180764e-05
2.95385347083356e-06
-4.93960211226012e-05
-3.28194987782051e-05
-1.90970514059707e-05
-4.09640343859483e-05
-8.07784186270828e-07
-1.91325038966741e-05
1.56292901393011e-05
-1.46976763266242e-05
3.10082759042798e-07
-4.86350942307511e-05
-1.81207496069655e-05
-1.34398799468594e-05
-2.90228351546649e-06
-4.26745630079187e-05
-2.22745619146836e-05
-5.62340168080334e-06
-9.27270520707587e-06
-4.04586983772652e-05
-1.89319420946763e-05
2.76370386533363e-06
-2.15711011216314e-05
-3.64244067019925e-05
-2.05574139485087e-05
-5.10567751131632e-05
-4.26760260758955e-05
-5.91038000585321e-06
-2.60317664078631e-05
-2.97829444520112e-05
-1.41125844225684e-05
-1.65184109638337e-05
-4.29739540742382e-05
-1.40408921773542e-05
-1.23023525745057e-05
-2.57346847100992e-05
-3.56331598988857e-05
-4.21435210563252e-05
-4.47423249076422e-05
-2.12362167398174e-05
-1.81858146757282e-05
-3.01787048720157e-05
-2.72722121200802e-05
-3.05001594444135e-05
-1.91530500128354e-05
-1.99400125824128e-06
-3.72117140716299e-05
-5.01238729457882e-05
-3.57823119641233e-05
-2.53559032516885e-05
-2.46562695587218e-05
-1.2357014040383e-05
-6.26955171946787e-05
-2.22804908411239e-05
-3.61282374311373e-05
-2.4120453982648e-05
-4.09711532776679e-05
-2.86301738857294e-05
-2.89994454739077e-05
-3.31131779571031e-05
-5.14352609877236e-05
-2.15382045560415e-05
-2.36932988284039e-05
-3.43774307366175e-05
-2.80363238523577e-05
-2.5747607156504e-05
-3.33917954361605e-05
-6.86802809470495e-06
-3.12548877426624e-05
-2.36463213227248e-05
-6.36807923131254e-05
-5.33311558431287e-05
-4.44901616541921e-05
-2.3030334403601e-05
-1.53596835189445e-05
7.92113975038253e-06
-3.38499514541575e-05
-4.49635827268016e-05
-3.78562416433396e-05
-3.2019159507168e-05
-2.27641466323979e-05
-4.83232739821837e-05
-1.78759695914024e-05
-3.02462555901147e-05
-5.58758800295458e-05
-2.66402802740659e-05
-3.50554835527809e-05
-1.5968331147626e-05
-2.14795037030681e-05
-5.37157565428401e-06
-2.3826080182867e-05
-2.92895050195911e-05
-3.21247707907435e-05
-3.57073142486529e-05
-3.4389216660217e-05
-1.63144217262175e-05
-5.40992779719907e-05
-3.48109605743033e-05
-4.7918037445117e-05
-1.17508611118117e-05
-1.94383321361802e-05
-3.50359930306041e-05
-5.53825798294752e-06
-2.31318489667031e-05
-1.53128497781449e-05
-2.6484914457979e-05
-2.30220250843345e-05
-3.49785118476824e-05
-2.44887617433444e-05
-1.85869458658832e-05
-4.09473031884766e-05
4.18528651435133e-06
-2.73992204079502e-05
-1.77142351009285e-05
-2.07783912221378e-05
-1.49329509291165e-05
-3.84919235458311e-05
-5.1181212424462e-05
-3.63741807062745e-05
-2.8809627681484e-05
-4.34642562349883e-05
-3.13223526646136e-06
-3.94907167176536e-05
-3.57301916118994e-05
-2.94453246299671e-05
-3.7480076139584e-05
-3.87852516320573e-05
-4.74027900444969e-05
-3.29862831494837e-05
-2.50506138582363e-05
-2.91162417899042e-05
-2.78290586289413e-05
-2.167345872986e-05
8.57947124361938e-06
-3.13524029353355e-05
-5.75626829668306e-06
-1.78619200306722e-06
-3.93385588324546e-05
-4.25372801912077e-05
-9.01078874174647e-06
-2.52176895236898e-05
-3.74216367392427e-05
-1.41355713315147e-05
-4.54117081789465e-05
-2.53698445962552e-05
-3.33193166563563e-05
-2.82830130096291e-05
-2.09595285301405e-05
-3.19280573134917e-05
-1.59825714126093e-05
-1.11980492528493e-05
-3.24782596027747e-05
-2.37273487560574e-05
-1.43620203631645e-05
-1.6091865966371e-05
-4.32225243983607e-05
-4.3630722335941e-05
-8.46953198627674e-06
-2.29666531584632e-05
-2.35096795999726e-05
-3.65002502754669e-05
-3.48141118624397e-05
-3.40993325733222e-05
-3.71587916231607e-05
-6.04482529782615e-05
-5.87101216938518e-05
-2.43430700406746e-05
-5.25961183675192e-05
-9.44197025556534e-06
-2.59141892475103e-05
-3.18255247318125e-05
-3.8964549747468e-05
-1.91244493917931e-05
-7.21344436555427e-06
-2.12391073524275e-05
-1.11453471980368e-05
-6.93109192524472e-06
-1.7797342374819e-05
-5.63647458299599e-05
-3.77998993846679e-05
-2.69199122059111e-05
-3.03021135215519e-05
-3.23285913924415e-05
-2.20298957854073e-05
-4.1206647002975e-05
-3.58866781649944e-05
-3.38497678290593e-05
-2.33319845006788e-05
-1.73475301604773e-05
-1.7577209436237e-05
-2.26302225566971e-05
-3.6774736060191e-05
-5.56260047773254e-05
-4.72412288903259e-06
-3.1997782047274e-05
-9.56691727739436e-05
2.02115261489703e-06
-4.78325514427878e-05
-3.51313112584544e-05
-3.88982178681711e-05
-3.78572249325569e-05
-3.89969006349288e-05
-2.99065801459137e-05
-5.49146955819867e-05
-4.14787007133818e-05
-4.5229444730358e-05
-3.38748689910446e-05
-5.12256504713347e-05
-3.41675584785284e-05
-2.25137807330619e-05
-2.14804687054924e-05
-5.33176019124195e-05
-3.33824153789564e-05
-2.34852790428636e-05
-2.08570462526294e-05
-2.27008809850952e-05
-4.49524441856915e-05
-2.68243785659912e-05
-1.69771198045602e-05
-5.03893894876364e-05
-5.85048039193263e-05
3.30154736010667e-06
-4.42023669622928e-05
-3.90994917479699e-05
-2.91852799752601e-05
-1.16000930934299e-05
-3.10278898397952e-05
-2.98840812491052e-05
-4.13940741222233e-05
-4.45631808141717e-05
-4.6743778328782e-05
-2.02910755076553e-05
-1.8903318182999e-05
-2.88089492338539e-05
-4.01362175209535e-05
-4.53986626852032e-05
-3.22089130198897e-05
-3.52169384922963e-05
-3.25286127092621e-05
-3.62030970578174e-05
-1.17354667225145e-05
-3.62360682793776e-05
-4.32459047133524e-05
-1.91504721768527e-05
-1.29495561095037e-05
-3.03581623888373e-05
-3.46379731185012e-05
-1.54019558907008e-05
1.64764349440095e-06
-3.95463626173492e-05
-2.43724761314242e-05
-3.59913439241635e-05
-1.67503151286329e-05
-2.15807898801631e-05
-1.74515878779998e-05
-8.89271706465804e-06
-1.79023585567642e-05
-3.28271259306293e-05
-4.95232891750248e-05
-5.96805216315931e-05
2.2822891932753e-06
-2.42147887244199e-06
-1.6764906440423e-05
-3.43585457605051e-05
-5.18016197108283e-06
-2.13000604959523e-05
-2.93750521777972e-05
-3.16222190781739e-05
-3.00866209173842e-05
-2.91726863253324e-05
-5.03628287528198e-05
-6.58625943630602e-05
-4.20392082087541e-05
-4.33059535276174e-05
-3.54408545794587e-05
-5.2031569467792e-05
-2.12711155855023e-05
-9.48384490007405e-06
-2.8489706210914e-05
-2.64571310032431e-05
-3.43430388491836e-05
-5.3561809475562e-05
-2.60031041521908e-05
-1.27575204507544e-05
-3.76514403804248e-05
-2.22068553323365e-05
-4.09854938218679e-05
-2.52183300369602e-05
-5.11599714661575e-05
-4.90915269705539e-05
-4.12768310191473e-05
-5.76038874260722e-06
-3.21434544596909e-05
-4.25875889298515e-05
-3.90910120578836e-05
-3.45373268750045e-05
-3.28865166505443e-05
-9.75660188725406e-06
-3.17114045304051e-05
-3.2030993275176e-05
7.51812293533638e-07
-2.48100819292972e-05
-2.14373085878249e-05
3.83386006370381e-06
-3.45435608453718e-05
-2.82013813469395e-05
-6.44165972372239e-05
-3.22918809427696e-05
-3.68907785033609e-05
-4.04962653155741e-05
-3.02922409203683e-05
-1.9799178944367e-05
-2.52331644324578e-05
-6.64256197404654e-05
-3.22506985187929e-05
-3.82118564417249e-05
-8.51707784168706e-06
-5.29549617221144e-05
-1.18155909105757e-05
-3.69839372109457e-05
-3.18104440277917e-05
-3.56031717905819e-05
-1.7818961498131e-05
-5.14050105707874e-05
8.26566660515642e-06
-7.09541266022406e-06
-1.22479560067281e-05
-9.79750130916999e-06
-2.06559574497692e-05
-6.88646627305434e-06
1.14276527532188e-05
-3.39288517931098e-05
-3.86316607649807e-05
-4.85637430236618e-05
-4.09984778028959e-05
-3.79410884988843e-05
-3.70910988908361e-05
-1.60867577031422e-06
-2.15649915777732e-05
-3.20591697246663e-05
-2.59039992134785e-05
-2.20956555374157e-05
-1.74373687898399e-05
-2.79310824417166e-05
-4.14162752881451e-05
-2.15659267351735e-05
-2.88465959492233e-05
-5.46957580759246e-05
-4.29914561642654e-05
-3.85501563695258e-05
3.10994128593077e-06
-5.49480949763943e-05
-1.16135379671082e-05
4.06907125365251e-06
-3.2228962636637e-05
-2.76004318459972e-05
-4.54856664734707e-05
-4.17181897280239e-05
-1.18218277495574e-05
-2.28365148643902e-05
6.4831196785521e-06
-4.7568051683409e-05
-5.59213517217927e-05
-2.16093516660257e-05
-6.62350030108133e-06
-3.38527007440401e-05
-4.37637164801891e-05
-2.36741788800001e-05
-3.78127917647832e-05
-8.10383276898666e-06
-1.47315875829837e-05
-2.18463784682944e-05
-5.52157454958538e-05
-7.36859931771507e-06
-2.61524321074187e-05
-4.29138109171708e-06
-1.79421211418626e-05
-6.03895181235663e-05
-3.34928797090125e-05
-5.24159896067641e-06
-7.22998567155345e-06
-3.41247004841063e-05
-4.19954150750391e-05
-2.61594900943967e-05
-2.98786320907529e-05
-2.14888661129153e-05
-3.91353263822535e-05
-1.76410057926964e-05
-2.10349675275395e-05
-5.07197471705554e-05
-2.11494512360612e-05
-2.77485010137327e-05
-3.66980329126448e-05
-2.71559683215209e-05
-3.33378412148307e-05
-3.66336083842421e-05
-4.37258692423545e-05
-4.08137201306162e-05
-2.89945153208122e-05
-1.99711297856613e-05
-5.14754916959226e-05
-5.27388463187775e-07
-3.65910162592005e-05
-1.36914014993625e-05
-1.3932765087351e-05
-2.85444343180911e-05
-1.15865195872143e-05
-1.84231815773536e-05
-1.17605530084293e-05
-3.64295681643745e-05
-6.20500981423872e-05
-6.60744513028765e-05
8.47243034104163e-06
-2.8422202392191e-05
-5.03269860593897e-05
-2.44866715558892e-05
-1.22287999676e-05
-5.75611802692029e-05
-1.30008731437764e-06
-4.42150029240912e-05
-5.93849849664692e-05
-4.51486981767263e-05
-4.07984493680387e-05
-3.65412907748799e-05
-1.44503408932609e-05
-3.45094213777311e-05
-4.62778326957803e-05
-4.95212421327351e-05
-3.49301388732583e-05
-4.37794748818545e-05
-5.8397052473128e-06
-3.03830673972313e-05
-4.35939989389005e-05
-5.87743051326391e-05
-3.22712132918084e-05
-2.12331044813437e-05
-4.38489690732949e-05
-4.66623791310157e-05
-3.0561802447875e-05
-3.07223668105706e-05
-1.12512821878929e-05
-5.75945651605789e-06
6.54033827789087e-06
-1.41989929760572e-05
-4.57579809753859e-05
-2.34917020906637e-05
-9.57485285102483e-06
-3.45297376401374e-05
-4.08606779794681e-05
-1.66147163379782e-05
2.1749586810753e-06
-4.22389762133971e-05
-2.87181343071668e-05
-3.8799096196154e-05
6.6794090719573e-06
-3.45005520931149e-05
-2.30658658923792e-05
-1.106597286844e-05
-3.42048458826437e-05
-6.40525075144099e-05
1.09511600240059e-05
-1.78769093354206e-05
-4.56904565898993e-05
-5.12359625253936e-05
-3.73924382956763e-05
-2.92280056150582e-05
-3.27747875715863e-05
-3.34586070209644e-05
-1.53769970140932e-05
-4.65160848432643e-05
-4.31061576925605e-05
-3.2039216229507e-05
-3.50386411789619e-05
-3.08553153420256e-05
-9.40082842168382e-06
-2.44203045201423e-05
-2.49221918860855e-05
-3.7148974547196e-05
-2.5234364697082e-05
-1.00068410394768e-05
-4.23732340099536e-05
-5.4904434102748e-05
-4.27488867137143e-05
-2.7768539699772e-05
2.92009731327893e-06
-3.35581863961238e-05
-1.21394996149811e-05
-3.85461042791571e-05
-4.76495581071592e-05
-3.28433058933343e-05
-3.87106660404799e-05
-2.45839312187233e-05
-3.31766406344773e-05
-1.99504630800381e-05
-2.43752383824772e-05
-2.37546793539581e-05
-1.46059486726012e-05
-4.22491437000771e-05
-3.41331517154425e-05
-4.27088835035827e-05
-7.09425698974855e-05
-5.01550853717201e-05
-1.51156985315979e-05
-1.0710082242318e-05
6.74193807636879e-06
-2.42974511909633e-05
-2.76811695332039e-06
-3.3939914656227e-05
-3.56482785150031e-07
-1.20186620878534e-05
-1.27380580105761e-05
-2.49142692475904e-05
-2.94339901559586e-05
-3.0269890072267e-05
-2.53174836385543e-05
-1.56507164563783e-05
-7.11557514814114e-05
-5.73557793064953e-05
-1.32696187521393e-05
-2.21930142801388e-05
-8.02064339773303e-06
-3.61320695224419e-05
-4.91575174205052e-05
1.41980341558494e-05
-3.2694736100674e-05
-2.53082730135248e-05
-2.40785329277781e-05
-5.69133893756802e-05
-8.45969870424944e-06
-3.27676652719817e-05
-3.20903383328828e-05
-3.54256695646315e-06
-1.11815181043039e-05
-3.99158850619788e-05
-3.52087361618516e-06
-4.21982116921766e-05
-3.29158851130336e-05
-2.68449448980115e-05
-7.5595863950322e-06
-3.99510194933793e-05
-2.32107459996157e-05
4.70498068907909e-07
-6.08589364838058e-05
-2.04959750011371e-05
-1.74105664213406e-05
-4.12773804740253e-05
-5.30508409907569e-05
-2.73967113535513e-05
-3.74152717170589e-05
-2.00772864191332e-05
-3.50477960984665e-05
-1.71080903881191e-05
-3.99500560988611e-06
-3.43198398351627e-05
-1.06137915945359e-05
-2.65245148093158e-05
-2.98790405909764e-05
-4.84416795109724e-05
-2.9429041153671e-05
-3.1423535120205e-05
-2.96629928133438e-05
-1.73122270087286e-05
-3.31730398204058e-05
7.19022231676441e-06
-6.33154551704162e-06
8.82168650704874e-06
-3.13766989876312e-05
-6.95471200139955e-05
-1.81941334191365e-05
-2.32511010630501e-05
-2.62308355646772e-05
-1.86264038737902e-05
-5.78910271950747e-06
-2.46453901993704e-05
-3.12021121672511e-05
-4.80632143385274e-05
-6.46742639454576e-05
-4.62610805422575e-05
-4.49113367033498e-05
-2.17492703192781e-05
-3.8540565064809e-05
-1.66367786479492e-07
-2.91495953338973e-05
-1.94748192630345e-05
-3.22716065297792e-05
8.93616715286522e-06
-1.84472188152853e-05
-1.94480939403186e-05
-2.81006562599492e-05
-5.87670954911819e-05
-5.05964326680205e-05
-3.22295830700404e-05
-2.39405944020398e-05
-5.40784639306983e-07
-5.60981175371001e-05
-3.65659308179413e-05
-2.2152528590482e-05
-3.08979888653694e-05
-5.56545149692201e-06
-3.01994422175808e-05
-4.662791115824e-05
-3.74715781399628e-05
-2.5950359063752e-05
-3.67951795761052e-05
-2.21791362840748e-05
-3.79730856134566e-05
-2.70556083815518e-05
-4.15543778838007e-05
-3.18498676672802e-05
-4.54897422606193e-05
2.98533279791873e-06
-2.79515209999743e-05
-4.44535703654462e-05
-4.60624811941877e-05
-8.84440463799518e-05
-1.87682967234669e-05
1.65943220291929e-05
-2.35531560380243e-05
-2.79534000979387e-05
-3.95420428330366e-05
-1.49711216910388e-05
-3.90545648387628e-05
-2.7118815600971e-05
-3.26985170972038e-05
-4.74626747453283e-05
-4.38363192096418e-05
-3.16317067589557e-05
-1.16896363684379e-06
-2.1018143727849e-05
-2.55526362967781e-05
-3.91004525956324e-05
-3.35303131841617e-05
1.05973712754787e-05
-3.41948573488629e-05
-4.35635566225689e-05
-1.26704310652764e-05
-1.27539156613785e-05
-3.19604740149058e-05
-5.07861858244285e-05
-3.835197426977e-05
-4.49028096989279e-05
-3.534680315635e-05
-1.72082226955613e-05
-3.24802993737423e-05
-5.95698608411776e-05
-8.30760215927447e-06
-4.34180722617137e-05
-5.0495587517984e-05
-6.8232148755389e-05
-1.11082031573716e-05
-3.73441043181615e-05
-3.98605584948041e-05
-1.32308893265991e-05
4.92702962973122e-06
-2.09900817390667e-05
-5.10495542200117e-05
-3.20286238934091e-05
1.06935518534741e-05
-5.5025150159196e-05
-2.73269517677015e-05
-3.12218497271794e-05
-3.14605025675278e-05
-1.94753287727106e-05
-5.40955301473844e-05
-3.62891755435758e-05
-3.37783967251693e-05
-4.89799452752833e-05
-1.08638769601633e-05
-1.17660714098086e-05
-3.72510616806423e-05
-3.23243468872051e-05
-2.60613769535226e-05
-4.39441408720934e-05
-2.30289340684768e-05
-2.29654810858716e-05
-3.91427263435323e-05
-3.90507304354813e-05
-2.68310943063824e-05
-3.07514590811607e-05
-4.02382876541694e-05
-2.56906931111609e-05
-1.49295329972699e-05
-3.46924010358812e-05
-4.45503638265539e-05
1.7520797553018e-06
-6.58826712874328e-05
-2.56274005863243e-05
-1.97122204737061e-05
-4.9551457287727e-05
-2.25153903514798e-05
-3.60784085588264e-05
-2.6795472542424e-05
-2.68892420025561e-05
-5.99520171841965e-05
-4.0941665223187e-05
-4.08502547426597e-05
-2.51242022559676e-05
-4.60037987329269e-05
-2.62533074578925e-05
-3.13383274714066e-05
-3.294219555893e-05
-2.38412680987366e-05
-3.42752562685713e-05
-4.90604378504145e-05
-2.69094798724385e-05
-3.41983123618466e-05
-2.99639988003953e-05
-5.41814926614676e-06
3.54399022545977e-06
-2.11804729033733e-05
-3.58278349015919e-05
-3.41745173624382e-05
-2.26641599924382e-05
-3.67922120469265e-05
-3.01169145765785e-05
-2.47296788056953e-05
-4.74291048658807e-05
-2.85613640539272e-05
5.50052708436932e-06
-1.68546961236798e-05
-2.97615370508167e-05
-3.62605524685762e-05
-3.81333200502158e-05
-4.05266466257076e-05
-2.77155763924781e-05
-1.38034444417999e-05
-5.07296849033535e-05
-1.35408761150551e-05
-4.22855156562289e-06
-4.02718384888454e-05
-6.85743814259735e-06
-2.88216240790366e-05
-2.75820576297105e-05
-7.0781864756408e-05
-3.09326274736673e-05
-2.00887870104251e-05
-2.29105878197528e-05
5.47685206215874e-07
-1.46009717396706e-05
-9.68312691456984e-06
-3.40861798305708e-05
-3.06070972020957e-05
-5.79608046079269e-05
-2.7245033456947e-05
-5.23262138710101e-05
-2.5402694589814e-06
-3.54974109838218e-05
-1.92408795942783e-05
-2.69568336265871e-05
-3.38560563480233e-05
-2.63214417453627e-05
-5.08099468317547e-05
-3.03876728007909e-05
-2.12606655566681e-05
-2.46542049036648e-05
-2.00129396591618e-05
-2.99541854102046e-05
-1.04799404683125e-05
-7.25894486610139e-05
-4.6907927135933e-05
-5.13459752246336e-05
-1.66065762678364e-05
-3.54334508755476e-05
-2.77418715320995e-05
-3.97664073882101e-05
-1.57774787849342e-05
-3.09218900416788e-05
-3.17328961793611e-05
-3.64882066789627e-05
-2.36527922907839e-05
-3.33894529423619e-05
-4.42642668346917e-05
-9.68460053740949e-06
-1.28125895678983e-05
-2.48656159293538e-05
-1.72393124246848e-05
-3.28209000684143e-05
-4.57939188853487e-06
-2.89470259545398e-05
-2.0143733225747e-05
-3.097431447899e-05
-2.53334162814416e-05
-1.82562795139909e-05
-2.26124178274439e-05
5.77098521963254e-06
-2.03859840522033e-05
-9.46681086927466e-06
-3.33774534926541e-05
-1.98622629156979e-05
2.30974659981581e-05
-3.43405143351314e-05
-4.96064378659294e-05
-2.40919567109118e-05
-2.46847171033077e-05
-2.97013663906592e-05
-1.69335795010999e-05
-5.87154596387198e-05
-3.29051368574905e-05
-5.38794147183379e-05
-5.78491130142625e-05
-2.06392876122128e-05
-9.08490111162654e-06
-3.79883819204389e-05
-4.32418984204498e-05
-2.75150151694807e-05
-4.14917105224909e-05
-1.80675550597998e-05
-3.207996698646e-05
-2.42345843725924e-05
-2.18512759313111e-05
-6.05429548018442e-05
-3.12897387685855e-05
-1.06223607478771e-05
-8.75342374000053e-06
-2.49004156030355e-05
-2.78193703304959e-05
-4.42299884556669e-05
-4.58491210058975e-05
-3.65395892983865e-05
-3.39925234780728e-05
-3.21802476244913e-05
-3.77921104075017e-05
-1.92834944862601e-05
-1.92442886918066e-05
-2.69490302166589e-05
-2.77081972421863e-05
-3.74474853016833e-05
-2.52010729065678e-05
-5.99452166641527e-06
-4.46259310681193e-05
-4.29684755499791e-05
-2.41941463298842e-05
-2.04653574333456e-05
-5.15589081086962e-06
-9.89469479340829e-06
-4.54636799714471e-05
-5.43208514788025e-05
-4.27130468517898e-05
-4.25393633618025e-05
-2.33644783124967e-05
-2.64252898107624e-05
-3.15069579089674e-05
-2.89266560607824e-05
-3.04545172836286e-05
-4.05303552239422e-06
-4.47234767535552e-05
-3.02719446050354e-05
-5.34201272318677e-05
-4.7959603837321e-05
-6.27097992542943e-06
-4.01192111229918e-05
-3.30855970187855e-05
-3.90735802866453e-05
-3.41647493067304e-05
-2.35018442176308e-05
-3.48080251734805e-05
-1.55084085243464e-05
-3.04450200366819e-05
-4.46746886337806e-05
-2.54543480874411e-05
-1.66360011020224e-05
-4.86034472225302e-05
-3.62289093703493e-05
-1.12885166855217e-06
-2.71427518983245e-05
-2.7386489880418e-05
-1.10539934381351e-05
-4.07448272258652e-05
-3.08481949677917e-06
-2.63888444024392e-05
-2.71586396000665e-05
-2.34261960731267e-05
-3.21872237403284e-05
5.11054575567948e-06
-4.32433927832287e-05
-4.69528717743613e-05
-4.35760661418711e-05
-2.49140385146661e-05
4.65889033894655e-06
-2.77215294889498e-05
-3.26445526204084e-05
-3.02256546148276e-05
-2.51700722532296e-05
-1.56918133517121e-05
-2.94879991851838e-05
-3.12067221956542e-05
-3.23872276501363e-05
-1.29909436728663e-05
-5.45271878391123e-05
-3.98430719410465e-05
-2.44803638583399e-05
-5.98378944489577e-05
-1.21056920509988e-05
-4.20832703606272e-05
-3.82790947310904e-05
-1.73529694174113e-05
-3.85003192164785e-05
-2.97604778484618e-05
-4.65029579974467e-05
-1.50995151598494e-05
-1.24105316826592e-05
-2.84088973312025e-05
-2.53888509919371e-05
-2.00907491521811e-05
-2.62332304980484e-05
-1.51843031806406e-05
-1.20275834673345e-05
-2.03399890121054e-05
-4.03795252110811e-05
-6.34374532791132e-06
-2.6675356613941e-06
6.42875675606234e-07
-5.6083618638735e-05
-1.01070351627566e-05
-4.613161250857e-06
-4.26550309374769e-05
-2.62542593186665e-05
-2.42839166028542e-05
-1.7107486334248e-05
-9.27181089843914e-06
-3.07350847894491e-05
-3.82268911645331e-06
-6.56746927647433e-05
-2.51340344954244e-05
-3.57611613155814e-05
4.70054508581081e-06
-4.04308537559742e-05
-8.26548062800976e-06
-7.45361344533368e-06
-3.81532040231815e-05
-3.87676639161015e-05
-9.91971310565679e-06
-1.64433061097352e-05
-6.86497116019799e-06
-3.90497233174816e-05
-3.40842554713963e-05
-2.22653315130368e-05
-2.31533561790805e-05
-4.51004525198232e-05
-4.37401394979683e-05
-4.94344014036001e-06
-3.86096137297954e-05
-3.65395729727432e-05
-4.18527338912196e-05
-3.71725893031743e-05
-2.11466760596292e-05
-2.47408186881176e-05
-4.46841902832168e-05
-1.1470311910709e-05
-1.80258270633341e-05
-4.13166129303211e-05
-2.08913796033963e-05
-7.15440265538879e-05
-1.91395069022714e-05
-4.40579053056401e-05
-2.53784899230615e-05
-3.00858681081485e-05
-1.72010574468609e-05
-3.44710538392638e-05
-1.50896542292342e-05
-5.10530597359756e-05
-3.46029922310667e-05
-3.35849999707688e-06
-4.56752073441438e-05
-2.37144597009552e-05
-2.06445402194101e-05
-3.43225114809169e-05
-1.76655596235529e-05
-3.12376713815994e-05
-3.21672999970639e-05
-3.47107902945262e-05
-4.60378484687767e-05
-2.84146990235409e-05
-5.46370872609535e-05
-1.36121676785693e-05
7.6103721284603e-06
-5.06391237302077e-05
-2.62188008205151e-05
-4.43623166336001e-06
-2.5658057512241e-05
-2.98850174250975e-05
-1.66286103754432e-05
-2.66269963218877e-05
-4.91630546563263e-05
-1.89230101987987e-05
-4.51985900868429e-05
-2.58322121652979e-05
-3.54907106472207e-06
-2.59370239863026e-05
-1.72843221513962e-05
-1.09052892733104e-05
-3.98946002209531e-05
-4.40063616276885e-05
-6.46901097557955e-06
-8.94686652573665e-06
-3.68437917135317e-05
-1.66916162080988e-07
-1.91733655445193e-05
-4.56112597283135e-05
-4.69802995076668e-05
-3.12692016677537e-05
-4.58073126478832e-05
-9.90180182882696e-06
-3.19346145290515e-05
-2.32819704064043e-05
-1.67740041393185e-05
-2.63867057028187e-05
-3.21204890487227e-05
-1.89679668085189e-05
-3.33573607062451e-06
-1.43999023948107e-05
-4.52024915546402e-05
-4.66837275999075e-05
-3.15694367308475e-05
-1.51051171442075e-05
-1.04198349314353e-05
-9.69189343183271e-06
-4.75721837885569e-05
-9.97834368768232e-06
-6.66498638748082e-05
-4.10590803086673e-05
-3.13798529232483e-05
-4.81178855670113e-05
-2.97960652900521e-05
-3.52682566566134e-05
-2.6024521526896e-05
-8.64049454792164e-06
-2.33074922958993e-05
-4.66586943426256e-05
-2.20785216930847e-05
-6.04731964474463e-05
-3.68722956452637e-05
-4.82315553997964e-05
-1.57110879950129e-05
-4.61039096085016e-05
-2.51805289889142e-07
-9.69845749610211e-07
-2.59775875673459e-05
-2.22549688022981e-05
-2.84440898236124e-05
-3.80479431360688e-05
-2.70777185572347e-05
-4.72753792040882e-05
-1.12194487666895e-05
-5.63052575935499e-05
-2.8115598231094e-05
-2.70461287088597e-05
-1.31572135142933e-05
-2.27277496534041e-05
-4.16240236128491e-05
-3.48084726559481e-05
-3.56226199520297e-05
-1.18216548630793e-05
-3.79248467162143e-05
-4.87201966551247e-05
-2.71657528525393e-05
-1.95315764142959e-05
-2.73343866231389e-05
-7.8441762567661e-06
-3.07824434041213e-05
-3.38587674850946e-05
-2.76039100800395e-05
-5.02618512536623e-06
-4.09903647551405e-05
-3.3887931471813e-05
-3.69908112015648e-05
-3.98885008775368e-05
-3.67758329824148e-05
-4.18071721508187e-05
-2.60579815615573e-05
-4.24977354159558e-05
-3.54951568440853e-05
-2.67423073141008e-05
-4.25273727551677e-05
-5.22720319391832e-05
-5.34312054228929e-05
-7.33080834928061e-05
-5.45384598926947e-05
-5.0457667969695e-05
-5.73623858292224e-05
-4.0702511069194e-05
-4.38125145595355e-05
-1.50679705974593e-05
-3.3287091699939e-05
-2.06149890764687e-05
-4.14864271530677e-05
-3.87229102223019e-05
-3.19252308149835e-05
-3.30548279173457e-05
-5.18098195009821e-05
-2.22408569041311e-05
-5.6335003505842e-05
-1.78564409182293e-05
-3.7191758773493e-05
-4.30450258431593e-05
-1.01818450149663e-05
-3.73825469410205e-05
-4.34219984866153e-05
-2.27046472967104e-05
-2.88844745818053e-05
-4.6007842545808e-05
-3.77506510001882e-05
-4.68458873321432e-05
-1.44309754527898e-05
-3.64489986537351e-05
-1.92162696575492e-05
-2.93106439843462e-05
-3.82892155949152e-05
-3.91105689055197e-05
-4.42150671098185e-05
-3.2410513070099e-05
-3.83427829884136e-05
-4.59779207213574e-05
-3.96999122173596e-05
-3.21915066006284e-05
-1.90327295935938e-05
-9.09299837471601e-06
-3.76086636961595e-05
-3.49152382316161e-05
-2.05671054755447e-05
-4.34994432203186e-05
-1.76743604081933e-06
-6.33616651578172e-06
-2.61729837478323e-05
-1.60368662821687e-05
-3.8270590127479e-05
-9.84127747297585e-06
-3.30733561767361e-05
-4.35290929234082e-05
-5.68127633547966e-05
-4.63109378047258e-05
-4.65588277074044e-05
-2.54010331974332e-05
-1.5382648496272e-05
-3.53735265813441e-05
-2.80165045569438e-05
-1.58943459816707e-05
-3.76098803538746e-05
-1.53089271774286e-05
-3.5525999879649e-05
-3.57592588686342e-05
-3.65744659213282e-05
-2.47802095897326e-05
-3.23330081514514e-05
-4.02044383165784e-05
-3.45433175466552e-05
-8.11578934760993e-06
-1.75373130339579e-05
-2.95909220411289e-05
-2.87670607957355e-05
-3.8642901893047e-05
-4.01996300266966e-05
-1.35426270373906e-05
-6.25028150282378e-05
-3.98583845224188e-05
-1.76165547537813e-05
-2.90200870902763e-06
-1.44392936101073e-05
-3.53476077386485e-05
-5.99099034860698e-05
-7.46294833556911e-06
-6.97125203997803e-06
2.14668707736923e-05
-1.46756997729915e-05
-5.51147355250535e-05
-3.08815180465831e-05
-5.07043781190882e-05
-1.8011435807659e-05
-2.74574126965503e-05
-4.03566474765403e-05
-3.8823246988791e-06
-2.33045520605684e-05
1.93640860825305e-06
-2.63446179299911e-05
-2.59492526825376e-05
-1.87632037220905e-05
-2.69642511452513e-05
-3.88600308322932e-05
-2.031208503074e-05
-4.33391612267703e-05
-2.75659986304324e-05
-4.74188430647565e-06
-2.98533985149149e-05
-1.33350627051894e-05
-9.30515662843924e-06
-4.47153917316311e-05
-2.62414098878273e-05
-2.90093788480782e-05
-5.06285978127691e-05
-2.99875819025377e-05
-8.81377779670336e-06
-3.67172152710899e-05
-4.93934175074702e-05
-4.10481750259998e-05
-5.55398338603743e-06
-2.00304856534683e-05
-1.87142215556385e-05
-2.68323866195447e-05
-1.30436992803877e-06
-2.18022495841955e-05
-2.64976769295723e-05
-2.97929645044703e-05
1.71934060649567e-05
-3.68447756495891e-05
-2.6211798267583e-05
-3.01706003381594e-05
-2.27795082044553e-05
-2.34593878826049e-05
-2.36871862696317e-05
-9.87755789320822e-06
-1.16287416314992e-05
-1.60934016260976e-05
-2.37449479327756e-05
6.11044500264847e-06
-4.77965019112634e-05
-2.46586646338273e-05
-4.84248716214062e-05
-6.16504007398138e-05
-4.62251060442139e-05
-4.10318975586964e-05
-2.95644001952816e-05
-1.33267123311797e-05
-4.26838831904601e-05
-2.83633922764423e-05
-1.12062275844334e-05
-2.79387985294449e-05
-1.57208873356725e-05
-4.41876631231631e-05
-5.68662901509166e-06
-4.07164009018284e-05
-6.80726542457714e-06
-1.73768493997656e-05
-4.79305484918421e-05
-3.4700949046622e-05
-3.98533943518913e-05
-1.33451646510253e-05
-3.2151333503909e-05
-5.98058292789551e-06
-2.14478024267239e-05
-3.72549137278286e-05
-5.19226383304267e-05
1.86846281433315e-05
-1.01884792763366e-05
-2.25098588498409e-05
-6.03094886772437e-05
-6.82463865104791e-06
-3.00288988135729e-05
-4.05423507814505e-05
5.57670509890246e-06
-3.45189581073282e-05
-3.89763880474625e-05
-3.54056542047393e-05
-2.03090875587678e-05
-2.52463636605508e-05
-1.33115389039679e-06
-6.28027503912467e-05
-4.28157941606585e-05
-4.30211128697389e-05
-2.74632295573879e-06
-3.75298522147325e-05
-1.09209378292894e-05
-3.61470015091263e-05
4.38595539746845e-07
-5.90711529603572e-05
-1.14458855065723e-05
-5.69012243253651e-05
-2.47700315483785e-05
-6.64539260111912e-05
-2.88908227791044e-05
-3.81630623873579e-05
-5.05635049042712e-05
-8.4780156600216e-06
-2.52362784622542e-05
-1.64401232480157e-05
-4.78124127568045e-05
-3.96812324969719e-05
-3.64830345144131e-05
-3.8040593869756e-05
2.97957365771751e-06
-3.03487650238327e-05
-2.60790525159802e-05
-3.97427773655598e-05
-3.8428867821449e-05
1.7306823400662e-07
-2.72676949314306e-05
-9.52625604980683e-06
-1.69039354825616e-05
-5.28588864097791e-06
-3.09665944803827e-05
-2.11052976831588e-05
-2.88006144135628e-05
-3.53973780868569e-05
-4.13843402982709e-05
-4.15573877377276e-05
-4.87470797401757e-05
-2.62295392690695e-05
-3.40921615495096e-05
-2.50705293325358e-05
-9.61920814652098e-06
2.36102210817727e-06
-2.46103997044065e-05
-5.13008665748167e-05
-3.37074696199639e-05
3.30066993672457e-05
-3.61831599692807e-05
-1.97884144001904e-05
4.95057002133602e-06
-2.87928283858367e-06
-4.35847158605348e-05
-2.37085653309781e-05
-4.58397358878032e-05
-5.1627375505335e-05
-3.68876727613392e-06
-4.0871539376448e-05
-3.06842347287137e-05
8.96737240648074e-06
-1.4622912262228e-05
-5.10747125004396e-05
-1.80331469122013e-05
-2.76315955607255e-05
-3.63315947651363e-05
-3.70491180210345e-05
-3.84206069883864e-05
-2.36530302530814e-05
-3.34517086734904e-05
-3.03025801649218e-05
-2.21496321609217e-05
-3.99050345463418e-05
2.12191067654404e-06
-4.25817285608086e-05
-1.43927185149884e-05
-3.05752016769669e-05
-1.13291623747906e-05
-2.35971536815502e-05
-2.56282600964297e-05
-1.99007123039296e-05
-5.33290059140544e-05
2.01514338160321e-06
-1.53752902002379e-05
-2.81183214857413e-05
-3.46068887228067e-05
-2.95392232123696e-05
-3.28111221144062e-05
-3.02064882102827e-05
1.50361839178272e-05
-4.69742964544624e-05
-3.39823591198006e-05
-1.95213888406648e-05
-1.98506957915048e-05
-1.65839445666852e-06
-3.75083633193374e-05
-1.39760055353955e-05
-3.80335553318484e-05
-3.60575547428444e-05
-2.36776845916177e-05
-4.74662861089548e-05
-1.75510498465444e-05
-1.63482165775735e-05
-2.54423293221557e-05
-5.44446054544327e-05
-4.1139280737069e-05
-3.27904760493623e-05
-1.05870386244853e-05
-3.26434989880099e-05
-1.36286729424132e-05
-4.19615599877314e-05
-1.45231043124772e-05
-2.30560684655215e-05
-6.39937341920593e-05
-1.78955358254601e-05
-3.75062573024904e-05
-2.16428642195415e-05
-8.52607326103854e-06
-4.00062916117771e-05
-8.82766922457086e-06
-1.74888885567141e-05
-4.89273149018324e-05
-3.77521424315634e-05
-4.50102684650267e-05
1.65982557642526e-05
-3.18282793099367e-05
-2.04305638979302e-05
-2.31713754201467e-05
-3.03662722046336e-05
-2.43037621663755e-05
-2.05465089864344e-05
-3.99426093331337e-05
-2.30221311083557e-05
-1.72667510406862e-05
-5.2758829327463e-06
-1.29419246020074e-05
-2.95508931993784e-05
-2.15484485248721e-05
-6.15974230041906e-05
-1.81744915126958e-05
