# Supplementary material for: Research on computational propagation and identification of mine microseismic signals based on deep learning
Source: PLoS One. 2025 Oct 22;20(10):e0334641. doi: 10.1371/journal.pone.0334641 (PMC12543183; doi:10.1371/journal.pone.0334641)
Supplement: S6 Data — (ZIP) [file pone.0334641.s006.zip › 000100900000028.xlsx_0.txt_24.txt.txt]

-1.63993296724403e-05
-1.82718398091007e-05
-3.88249057399118e-05
-9.52618267875928e-05
-1.50002097587603e-05
-1.02946640532576e-05
-5.16499157099008e-05
-4.10051613293845e-05
-8.0167892816672e-05
-3.21873340017505e-05
-7.56953019745101e-07
-3.32143913193058e-05
-9.49568380997883e-06
-2.11346466801462e-05
-6.48015545555221e-05
-7.42522482182014e-05
-4.79589894886221e-05
-1.88556593268798e-05
-6.72325101274073e-05
-5.63654867711856e-05
-5.3218242936566e-06
-5.70412781089894e-05
-1.88278207127131e-05
-2.29093135293116e-05
-1.58210184372269e-05
-2.21763407925646e-05
-6.61848969260172e-05
-3.91620679079269e-05
-2.29196871971833e-05
-3.45701472112413e-05
-7.88633726402106e-05
-6.89908033549591e-05
-3.94434727409592e-05
-5.88862021556476e-05
-4.47371841007567e-05
-3.10663973054493e-05
-2.54728119475521e-05
-3.01421870559538e-05
-3.71145253400441e-05
-3.2109276834714e-05
-3.58286710955533e-05
-1.99287879624407e-05
-3.16342979949821e-05
-3.92956249602637e-05
-5.36744269125151e-05
-2.28737935774569e-05
2.22139390459989e-05
-3.65375069310603e-05
-2.48824302723051e-05
-2.4421837103964e-05
-1.87999816493182e-05
-1.86030009407687e-05
-3.5875405175129e-05
-1.33020917269059e-05
-3.67183064199013e-05
-4.43402042807628e-05
-4.33751308670212e-06
-6.34115422984628e-05
-5.18889553513909e-05
-1.00988874483309e-05
-1.9980521204036e-05
-4.80635277140974e-05
-8.50770168663762e-05
-4.28131115489785e-05
-2.83057834176725e-05
-1.03394909961423e-05
-4.71826357058757e-05
-1.63966885076749e-05
-1.24157689220784e-06
-1.87693202792072e-05
-6.02909193518102e-05
-8.34888377088736e-06
-1.04153000572053e-05
-3.25386745007186e-05
-1.62186268886568e-05
-4.76802548248204e-05
-4.6678132643809e-05
-3.43219243226432e-05
-2.53026062460747e-05
1.14691072761828e-05
-1.64733112931577e-05
-5.03130741235445e-05
-3.61287634483147e-05
-1.65349267247709e-05
-8.14558553734118e-05
-5.543066236022e-05
-6.81585118454707e-05
-1.79425366464393e-05
-4.32270666256874e-05
-6.12795064590404e-05
-4.75805546543557e-05
-2.81378534176082e-05
-2.50907844081292e-05
-4.56124646722359e-05
-2.91354925735329e-05
-4.46066163792018e-05
-1.30583470961289e-05
-7.31728305664907e-05
-2.37726458606521e-05
-5.32058313855169e-05
-5.6936321584963e-05
-9.90086677777847e-06
-4.23086964408085e-05
-5.36097953663507e-05
-6.21662811925696e-05
-5.87298890483916e-05
-5.25851306597314e-05
-6.83879585903181e-06
-3.48719309894344e-05
-6.12637470149637e-05
-7.563724194393e-05
-1.8592473696097e-05
-2.34071957738834e-05
-4.47907065433593e-05
-2.14977970470468e-05
-5.49153891798564e-05
-6.23614305328605e-05
1.00580638835581e-05
-2.4940051565515e-05
-2.47635202354376e-05
-4.42734092464179e-05
-2.08162323205962e-05
7.07845166671533e-06
-1.4078836539196e-05
-2.44844789691973e-05
-4.13683229113025e-05
-3.81555650032014e-05
-3.08313189954637e-05
-2.48729365037226e-05
-3.46071030566797e-05
-4.35584766395445e-05
-2.95957231687162e-05
-4.6987783935752e-05
-5.99489115120339e-05
-3.49694242462706e-05
-3.78732548471661e-05
-4.00209471355587e-05
-6.71341308563202e-05
-3.95624004628776e-05
-4.74102140078678e-05
-2.01741758157223e-05
-4.47710338536298e-05
-8.31599057471924e-06
-1.53286964882121e-05
-6.01934285101195e-05
-3.1684870812015e-05
-2.94917959779706e-05
-7.17793598056225e-06
-7.25938873337437e-06
-5.24852618598215e-05
-2.02343606878455e-05
-2.30292726313186e-05
-6.27878122826313e-05
-1.14833144638445e-05
-3.68589470122398e-05
-4.25248055990411e-05
-4.30405459226848e-05
-3.52483971904463e-05
-2.73724664539802e-05
-6.22866130326785e-06
-2.62602537346032e-05
-4.18026778480433e-05
-6.29583901919935e-05
-2.36274525671079e-05
-6.92368849772625e-05
-1.66525979106561e-05
-1.7525937142308e-05
-2.26590407841176e-05
-3.7439347705464e-05
-2.34028682717165e-05
-3.38659428500656e-05
-2.90254886323798e-05
-4.48726700903026e-05
-2.84998827977451e-05
-1.23915116127313e-05
-1.9924263817033e-05
-4.66970805327281e-05
-1.23763230828008e-05
-1.80221334834321e-05
-2.10448262543994e-05
-3.67464758894102e-05
-5.93534266060409e-05
-9.59139293117707e-05
-3.72426362240948e-06
-1.32077990341965e-05
-5.64963139852404e-05
-3.69727589771558e-05
-1.4446587527769e-05
-3.68236415392087e-05
-3.88461750638846e-05
-3.63912921246187e-05
-3.60489877689061e-05
-1.99819764041514e-05
-1.10922143334931e-05
-5.08377533815883e-05
-3.78120877485413e-05
-2.79981544306672e-05
-4.83392963914583e-05
-5.52796226717333e-05
-6.62777165982444e-05
-2.27110204931316e-05
-4.43584496700381e-05
-2.83435115366517e-05
-2.28685694324929e-05
-4.25180707111547e-05
-2.90752750691317e-05
-4.1499876483661e-05
-5.349642572693e-05
-7.21276832993241e-05
-2.74087815673246e-05
-4.97688894802521e-05
-3.94147910303756e-05
-2.50782966333255e-05
-2.15517947057549e-05
-6.0836573672274e-05
-2.37164498621533e-05
-5.92358044633758e-05
-5.14648127698099e-05
-4.57417577196293e-05
-1.55862549405662e-05
-3.05596079595548e-05
-2.61208467398518e-05
-2.06809133929566e-05
-4.64643809506302e-05
-2.34998704548848e-05
-1.30922879322309e-05
-4.02417737778172e-05
-3.49688107399367e-05
-3.78693590837944e-05
-1.30470472522352e-05
-5.51849100110439e-05
-1.58523021635897e-05
-4.29685767322065e-05
-2.43896891835103e-05
-2.5577482564487e-05
-6.55287085070361e-05
-3.54547645822285e-06
-4.94983107763504e-05
-1.72533447032246e-05
-4.68996299510737e-06
-6.15372918922647e-05
-2.57156805029287e-05
-9.6660180015207e-06
-5.64442425737096e-05
-5.01069341555573e-05
-3.33159577925012e-05
-5.12617570268624e-05
-2.20556731566665e-05
-4.75463933153672e-05
-2.7642748644839e-05
-4.80371951310393e-05
-1.83928540646271e-05
-3.6469258574332e-05
-3.62449649743682e-05
8.47672350581393e-07
-4.58048845044227e-05
-4.10635119166502e-05
-4.08261322471317e-05
-1.4546234347657e-05
-5.72612975615814e-05
1.66209638606494e-05
1.10645021929728e-05
-9.96000702723047e-06
-6.26228810760614e-05
-4.10302875717914e-05
-4.54620147975955e-05
-7.67080090926725e-05
-3.23834713886382e-05
-4.90278484753095e-05
-1.26033161018167e-05
-3.79941705826992e-05
-4.81802152238768e-05
-2.49905995054119e-05
-4.63459196350404e-05
-1.29795876915206e-05
-4.54442611514229e-05
-6.30037179509275e-05
-1.03458782783437e-05
-4.58995782364511e-05
-2.89039544165967e-05
-1.32521207160108e-05
-3.52697159560067e-05
-4.47257532465189e-05
-3.08409904471776e-05
-4.10869978607187e-05
-4.38774355950301e-05
-5.03120586698056e-05
-4.72945798678872e-05
-2.50065370368752e-05
-4.82992633020847e-05
-2.08130299408376e-05
-2.57913090039723e-05
-3.62516336116153e-05
-4.72700258422451e-05
-4.73453502407128e-05
-2.04592602180762e-05
-3.55589934758569e-05
-1.44789308691694e-05
-4.72705185023489e-05
-3.30870332822089e-05
-2.88077343856094e-05
-4.46933793269198e-05
-3.9852632757625e-05
-5.31449450056596e-05
-5.51701447630174e-06
-7.01705073410052e-05
-3.73350719397872e-05
-6.9970686486943e-05
-2.39208460087278e-05
-4.98755868691486e-05
-3.15495022754644e-05
-9.28022713002714e-06
-5.15883457056132e-05
-6.8468665150758e-06
-1.89812835154293e-05
-4.62498621258242e-05
-6.35417636371356e-05
-3.8078364605151e-05
-2.9982928076163e-05
-2.3931800431224e-05
-4.00450603905345e-05
-4.05843005203765e-05
-4.67808006393401e-05
-1.75368165656165e-05
-5.13263745183247e-05
-2.61025847468372e-05
-4.78407789824757e-05
-3.08993770632071e-05
-7.88018653157729e-06
-2.15014924918253e-05
-1.29025548443487e-05
-2.88593773602643e-05
-2.21543793226447e-05
-2.26194785703392e-05
1.75325474064018e-05
-4.11351379090115e-05
-3.66061717995953e-05
-4.37056690987457e-05
-3.21971152600277e-05
-4.20706288408384e-05
-2.52274815930792e-05
-2.55663267243686e-05
-4.33835683274804e-05
-1.62121576572569e-05
-3.73347690116038e-05
-4.77444532017518e-05
-5.14226511181239e-05
1.17208749074815e-05
-3.90067830199328e-05
-6.54908713797869e-05
-4.39504902443552e-05
-6.27266104176977e-05
-2.95309288735392e-05
-6.21356301499698e-05
-3.28798199412582e-05
4.44037602388295e-06
-3.3657810900372e-05
-1.04777725545414e-05
-8.57734282916596e-06
-5.81805046774257e-05
-5.51123482677102e-05
-4.22928533631608e-05
-2.63664274166651e-05
-3.06834357868593e-05
-7.23607428548872e-05
-4.05284167888992e-05
-3.14029883826817e-05
-2.19687890265635e-05
-5.47060021675472e-05
-4.34083618699461e-05
-1.18529013037778e-05
-5.31302501889971e-05
-1.65229964472007e-05
-1.2304970661348e-05
-3.59584614475024e-05
-5.10936021670741e-05
4.85533472646232e-07
-3.06019669240774e-05
-3.65357407503977e-05
-1.72036763849054e-05
-2.3870967455565e-05
-6.08102015215581e-06
-4.1813535919798e-05
-5.95200960310429e-05
5.40847404548982e-06
-2.07250316785913e-05
-5.77915429374815e-05
-4.27676660994293e-06
-1.97091199639031e-05
-5.13828166458743e-05
-1.21703447052023e-05
-3.19379448419786e-05
-3.13498380396385e-05
-5.40967098580672e-05
-7.91912074401291e-06
-2.61376153859579e-05
-5.50629607511587e-05
-3.33333566678975e-05
-1.49610851228518e-05
-2.8622093147176e-05
-5.28241673213977e-05
-4.6982002134247e-05
-4.39204322856677e-05
-2.53510570442894e-05
3.49867616445891e-07
-2.68190150509894e-05
3.72442807931978e-06
-4.88980458461298e-05
-3.80854974508866e-05
-6.09175337275262e-05
-1.10462764240778e-05
-4.26552701573188e-06
-3.51337302806415e-05
1.28426638493368e-05
-3.91485048121619e-05
-2.2948581637109e-05
-6.49490510200982e-05
-1.7875300701344e-06
-7.65676981287533e-05
-1.14601091460657e-05
-5.57034862121023e-06
-4.68294689667709e-05
-5.99277006481919e-05
-1.39591110975591e-05
-2.72524010523353e-05
-1.21485524030697e-05
-6.27081733073021e-05
-1.38028761213899e-05
-4.63540617600002e-05
-2.66819817142575e-05
-6.86187414469828e-06
-4.2404636588658e-05
-4.9905049267547e-05
-5.11001772421246e-05
-6.5329986865312e-05
-2.60948602830149e-05
-2.56680761821357e-05
-3.61383756743388e-05
-2.65889323398116e-05
-7.1673296446391e-05
-4.51852266520569e-05
-4.02972933278675e-05
-1.25118318672631e-05
-5.3728664029577e-05
-3.22097600931639e-05
-1.97094954818735e-05
-5.67873271184905e-05
-4.07867152818465e-05
-1.59603966576211e-05
-5.50838676248797e-05
-2.27561766425094e-05
-3.64822598035286e-05
-3.0259418117505e-06
-3.46716799361912e-05
-5.93859532970675e-05
-2.50396971059196e-05
-1.87516636897768e-05
-1.94298846482333e-05
-5.4011295125926e-05
-4.08924060269878e-05
-3.55399660631024e-05
-5.43288657640076e-05
-7.77072701818599e-05
-3.87017882729002e-05
-3.62269055311264e-05
-2.25301886544482e-05
8.62311245534818e-06
-9.13856211355368e-06
-1.41483026448427e-05
3.1341948212616e-06
-5.91430053972565e-05
-3.50497044364933e-05
-1.66238952213484e-05
-2.66517395842945e-05
-7.20995699501544e-05
-7.87183932232824e-05
-2.66993418726284e-05
-2.42630041988369e-05
-2.35777340857044e-05
-4.50387002432151e-05
-1.02361694986894e-05
-3.11680395685839e-05
5.75855916725811e-07
-2.42102833967175e-05
-1.23699008788784e-05
-4.26285963787334e-05
-5.58637229364561e-05
-2.77102920488875e-05
-6.35790722354755e-05
-4.91238684858225e-05
-1.0574050778132e-05
-7.29524726876494e-05
-1.78078777731596e-08
-1.0796462064266e-05
-5.38918560824701e-05
-4.07962475983366e-05
-6.47523158811856e-05
-5.10564285154259e-05
-1.35085803710547e-05
-3.36133693900404e-05
-4.74366957846474e-06
-1.99508687362328e-05
-1.76127838937848e-05
-3.17773113422443e-05
-6.74851755578497e-05
-3.73751246508335e-05
-2.36741997935569e-05
-4.56155917237319e-05
-6.03304761076485e-05
-2.92924786770915e-05
-4.68934657978435e-05
-3.67262885742468e-05
-3.86560483300356e-05
-3.10921792639117e-05
-5.9395733967826e-05
-3.03775257150843e-05
-6.25702912485767e-05
-6.34661259120489e-05
-1.18401591002471e-05
-1.75619112832728e-05
-4.42673640244197e-06
-4.66013778332799e-05
-3.62554353195555e-05
-3.9159676843467e-05
-9.71299592542399e-06
-5.21348008570453e-05
-2.69371135591159e-05
-2.43330453485674e-06
-3.70748640896446e-05
-7.59713340553518e-06
-6.44839254477841e-05
-3.53453832476124e-05
-3.86344485129398e-05
-2.45312559669829e-05
-2.41265039572233e-05
-2.71943846875191e-05
-8.34966218209168e-06
-3.74422659997392e-05
-3.77628299706549e-05
-3.83687511897371e-05
-5.68330895606882e-05
-2.86749494408709e-05
-6.06390596169033e-06
1.00801369516662e-05
-4.36980051154575e-05
3.82554092469397e-05
-2.96382028082355e-05
-3.91660401823039e-05
-4.65720983278315e-05
-4.36576939596234e-05
-6.63169970783467e-05
-4.00790460850755e-05
-2.59526745865687e-05
-2.65129608204169e-05
-3.66611296690705e-05
-1.66009163475625e-05
-8.19481731949441e-06
-1.92865602136472e-05
-4.73039374959978e-05
-4.67449940009961e-05
-5.18229340780548e-05
-8.13640860272548e-06
-2.14978174886669e-05
-1.45698773878911e-05
-3.87692002241973e-05
-4.63565591508031e-05
-4.37905604744161e-05
-3.0029868036293e-05
-3.83608463375046e-05
-3.35098622562145e-05
-4.41726825843044e-05
-5.74084226516531e-05
-2.16687858255348e-05
-3.74395090804755e-05
-6.03250823603458e-05
-2.44440969650602e-05
-2.76504416999889e-05
-2.63687361003024e-06
-6.10615261244322e-05
-1.43745008944759e-05
-1.41833747154219e-05
-1.10671248345414e-05
-1.00949997326808e-05
-1.7588610977985e-05
-6.81584998309309e-05
-8.31049998348331e-06
-7.42956221726143e-05
-2.02034076784134e-05
-9.83425677004054e-06
-1.65946914418384e-05
-2.40725599564662e-05
2.29411609704142e-05
-3.31583199864817e-05
-2.16786475243428e-05
-4.2252123707537e-05
-2.31106669686106e-05
-4.24230479829843e-05
-4.568962684249e-05
-1.48477551318103e-05
-7.77497805350479e-05
-3.7671392540972e-05
-2.92029203145854e-05
-2.59292083685923e-05
-3.02434437003423e-05
-2.36360360074239e-05
-4.51491887357092e-05
-3.34930890891322e-05
-1.90137326960365e-05
-1.8714292325115e-06
-2.75025478099814e-06
-1.02029550745001e-05
-2.40574844589957e-05
-1.87415432650247e-05
-1.17134861571839e-05
-4.92513761252082e-07
-9.89775147098523e-06
-2.38357786545849e-05
-4.10912777164607e-05
-4.58169984551531e-05
-4.33651782985747e-05
-3.3940350289381e-05
-2.35275290343963e-05
-3.53369543575253e-05
-3.44916693557947e-05
-2.80871323226795e-05
-2.98445498236767e-05
-8.62557227455348e-05
-4.3312268458095e-07
-3.33254297046201e-05
-3.10639226861292e-05
-2.86222224567865e-05
-3.73575698922282e-06
-5.29495193925521e-05
-4.40777504638308e-05
-2.68830462699417e-05
-2.17804442395195e-05
-3.58882408075701e-05
-4.09007261091165e-05
-4.03996042493118e-05
-1.9035662093616e-05
2.91311305000782e-06
-2.78586211521335e-05
-3.68016551042186e-05
-2.32481347305564e-05
-3.36062461681761e-06
-2.04491001242201e-05
-1.86877467176627e-05
-2.86289474940987e-05
-6.54087088713503e-05
-2.70895291662504e-05
-4.61216172244657e-06
-6.85106763127379e-05
-3.9957746625255e-05
4.69830230093499e-06
-6.47690499905324e-05
-3.04636750025284e-05
7.2363616517694e-06
-3.65198101695446e-05
-4.47270639858209e-05
-2.44451312493419e-05
-4.06548852937623e-05
-3.02965826501637e-05
-3.52641108515152e-05
6.9210867119061e-07
-5.599056359665e-05
-2.9468076210162e-05
-2.563198568283e-05
-3.64656898367981e-05
-2.17656260519163e-05
-1.18771888572981e-05
-3.77132145801536e-05
-3.00284073386479e-05
-2.48733387626337e-05
-2.39281954866959e-05
-4.49327885974112e-05
-2.01392851620192e-06
-2.10365172605485e-05
-6.57051465089051e-05
1.77135011516259e-06
-3.15865714612602e-05
-2.59753093246561e-06
-5.59461106488328e-05
-6.51284571812825e-05
-1.23671135901156e-05
-5.97344009362749e-05
2.07750039956562e-06
-5.7647513857938e-05
-2.95252623499791e-05
-4.69897714918079e-05
-2.57685697575174e-05
-7.15232775529493e-06
-5.74736290287818e-05
-5.48242972107897e-05
-5.33622867462149e-05
-2.1172978614358e-05
-2.77526692868017e-05
-3.17378379673912e-05
-3.14352346007462e-05
-2.97584508710257e-05
1.23290510040667e-05
-5.21242455299835e-05
-4.4855765616162e-05
-2.72725074945991e-05
-4.97619505685294e-05
-1.94317360750537e-05
-4.32580121228068e-05
-2.33110702248317e-05
-2.61153591614719e-05
-3.64841889919713e-05
-3.96842461321909e-05
7.05493779635089e-06
-1.34476036987685e-05
-1.51595943063632e-05
-3.97970036559669e-05
-4.45167868841532e-05
-6.12425152276328e-05
-4.27942751804049e-05
-3.26988410576578e-05
-4.27126718691965e-05
-3.8447420349184e-05
-3.89767879219336e-05
-1.98903328912189e-05
-2.21593276217455e-05
-7.05259998559943e-05
-3.49950872607762e-05
-3.28413223068901e-05
-4.52197084597539e-05
-3.68036460664564e-05
-4.76838461362429e-05
-8.37483706378418e-06
-2.63541032257188e-05
-2.64769967639187e-05
-4.18900237272315e-05
-5.89965899261438e-05
7.62396049125391e-07
-6.56537448012374e-05
-3.43569165612984e-05
-4.96522448158195e-05
-1.50498437956206e-05
-4.54639023681798e-05
-3.09839969591237e-05
-1.61363745107291e-05
-3.40997587888723e-05
-1.59726505233107e-05
-3.9619022190244e-05
-4.48386430411234e-05
-2.89771799997396e-05
-4.65857230423864e-05
-2.41037018499267e-05
-4.16942420432844e-05
-1.5244652087457e-05
-2.57307039825934e-05
-5.22454531588174e-05
-2.46966082674529e-05
-4.20351423718409e-05
-3.09817175706399e-05
-2.04767737647152e-05
-2.40062499337608e-05
-3.29513051823391e-05
-3.98605347137668e-05
-1.97690624636349e-05
-1.25167585058087e-05
-4.05640997868197e-05
-3.31181474683042e-05
-1.52040132605834e-05
-2.20569480384167e-05
-3.08654076282787e-05
-2.73225028154479e-05
-2.2249184669921e-05
-2.5060049385637e-05
-4.28278479410787e-05
-1.01633091011306e-05
-2.1190884525793e-05
-1.99140343553673e-05
-3.54093030522896e-05
-1.14340993974868e-06
-8.2303419875457e-05
-3.84442874945322e-05
5.26066259922865e-06
-3.7538247423546e-05
1.81572669156834e-05
-6.50201661407674e-05
-1.5927783176469e-05
-5.47970026591171e-05
-4.56193394994441e-05
-5.34563989011856e-05
-4.27550324226599e-05
-3.90626493434907e-05
7.1378528539992e-06
-5.72946394248833e-05
-3.96746427865952e-05
-1.16161252510665e-05
-5.84889658331202e-05
-3.33022318104727e-05
-2.83002775621417e-05
-4.86155611546941e-05
-1.37682873435463e-05
-2.98135023915722e-05
-2.85602233273946e-05
-2.7941219124194e-05
-6.41117297700571e-05
-1.29539593818879e-05
-3.86117836364962e-05
-1.39654427600596e-05
-4.52996312861156e-05
-4.33029048242865e-05
-3.54939539696931e-05
-2.58748607210453e-05
-1.82640322637792e-05
-3.8533848628783e-05
-3.5912584359862e-05
-7.89364799010055e-06
-1.53598082596858e-05
-6.46052529224801e-05
-5.65203827525994e-05
-2.23792206296081e-05
-7.54933868351324e-05
-4.92765897569452e-05
-2.72743565815943e-05
-3.8685859284215e-05
-2.95905522971787e-05
-3.73074731427656e-05
-3.18863591900791e-05
2.53697972322832e-06
-2.9359841765468e-05
2.35798746815938e-06
9.52444301639399e-06
-4.69572415912212e-05
-5.05623931148538e-05
-4.91342368430959e-05
-4.00595921557653e-05
-5.41721611389711e-05
-2.75020817391421e-05
-6.19968102158967e-05
-4.20356687606507e-05
-6.50656756944636e-05
-5.32757091250999e-05
-3.32117000509664e-05
-1.39427908802586e-05
-4.93800478346749e-05
-4.22633010550211e-05
-5.09891390081364e-05
-4.24180290315931e-05
-1.86471005563174e-05
-3.93115985548154e-05
-6.61243098252208e-05
-3.17450257407795e-05
-2.78110181354294e-05
-6.00058592218725e-05
-4.77295548190889e-05
-4.02396418403867e-05
-3.68716138942966e-05
-8.42220990520761e-05
-4.7656182374842e-05
-3.0292818319191e-05
-3.78123768711982e-05
-4.57849240706416e-05
-4.06667183509768e-05
-2.33700604294988e-05
-2.02293946127189e-05
-6.44098572697403e-05
-3.37055980812555e-05
-4.54363855977963e-05
-3.43379698721714e-05
-2.13120056091819e-05
-1.09162542309841e-05
-6.32318711525316e-05
-3.99025560947826e-05
-1.06495223447491e-05
-1.9924035594498e-05
-3.91165161776906e-05
-2.73095518303863e-05
-3.78160979465472e-05
-3.00283418474017e-05
-4.68342643296266e-05
-8.14869044307704e-06
-5.77011726225866e-06
-7.5415148280629e-06
-5.90822251023806e-06
-3.68294653794871e-05
-2.98342893062779e-05
-5.39569711472033e-05
-6.00872320765358e-05
-2.84630381354992e-05
-7.4870424720208e-05
-2.85932837401057e-05
-5.49462836366429e-05
-2.08503643624617e-05
-2.56538425663756e-05
-4.58817208722508e-05
-2.72117721839009e-05
-2.47984740772419e-05
-1.09955167274481e-05
-2.12376292151271e-05
-5.90590952863997e-05
-4.3414379917158e-05
-3.79176928708478e-05
-7.91508067459254e-06
-2.25169490899989e-06
-1.91043014089454e-05
-6.31788339937501e-05
-1.68282760072911e-05
-3.73117991264532e-05
-6.85148662820964e-05
-2.87838236710099e-05
-1.50484186195644e-05
-1.94704403325887e-05
-6.26153817731765e-05
-7.704232733985e-05
-4.12761669369329e-05
-3.22705577310843e-05
-2.81262769817816e-05
-3.19412440892457e-05
-5.8311771458325e-05
-4.48685958880465e-05
-3.64169476355942e-05
-1.44781497418688e-05
-3.23315880025677e-05
-5.4881355153336e-05
-3.75396468381769e-05
-4.46705938235465e-05
-2.60885836406611e-05
-1.49183022489531e-05
-2.33380131306557e-05
-2.01953622469002e-05
-2.6583566802731e-05
-8.03932693797729e-05
-4.48955575396969e-05
-3.83860248623864e-05
8.64861324133114e-06
-4.64755184539067e-05
-4.34630163354826e-05
-5.52227229225805e-05
-4.72352526585344e-05
-9.29796567839151e-06
-4.01149971411331e-05
-1.62630288002124e-05
-6.17626994809643e-05
-1.06192774290741e-05
-1.81428749584553e-05
-1.46932536736406e-05
-6.3138862545639e-05
-5.438717131759e-05
-2.57945586580139e-05
-5.61495345568265e-05
-4.2911185191017e-05
-4.30217554387607e-05
-3.80193975127045e-05
-2.67259238496987e-05
-3.43008130341018e-05
-2.78184556820094e-05
-3.74488695678208e-05
-2.88484355253099e-05
-8.19401157577926e-05
-2.83298790955836e-05
-3.56596429702267e-05
-1.6146322571979e-05
-4.82401508176642e-05
-5.55134856435829e-06
-2.17729059785295e-05
-6.32845571201504e-05
-9.97377518760634e-06
-4.82059308535382e-05
-3.08634083803902e-05
-3.06126572628928e-05
-2.90756372413652e-05
-5.2514268528246e-05
-2.60014270631079e-05
-3.18689664580012e-05
-5.56121966538984e-05
-4.0483348901825e-05
-3.00134937554573e-05
-2.9817141123876e-05
-2.66248786691772e-05
-1.28704475860992e-05
-1.95386810738742e-05
1.09187303789049e-06
-5.22114617423389e-05
-4.0209891322106e-05
-3.37252447520714e-05
-2.84065192124662e-05
-5.3686412200218e-05
-4.29633424638251e-05
-2.5873679385525e-05
-4.14161309200428e-05
-4.02215688271337e-05
-7.79549991433423e-05
-1.53640704088948e-05
-5.07077804316151e-05
-2.29819302494242e-05
-1.60629237705716e-05
-1.52513197688024e-05
-2.3389628551569e-05
-5.31403252763401e-05
-2.33765074085833e-05
-3.71394845918174e-05
-2.69484032374387e-05
-3.87737095625918e-05
-4.87689349606844e-05
-4.68391268981328e-05
-2.74114427525205e-05
-3.12233285185262e-05
-2.53711342519757e-05
-5.2468165412757e-05
-1.3767360553391e-05
-6.55343224548696e-05
-4.28299874588904e-05
-2.28680366869082e-05
-1.93779982276192e-05
-2.81472490911303e-05
-8.03734393566351e-07
-2.93442099916529e-05
-2.87073627111472e-05
-3.25369172382195e-05
-1.30660294306731e-05
-3.47877814529441e-05
-2.65875736151262e-05
-3.85418428574611e-05
1.11074493526663e-06
-1.80634806846568e-06
-5.81561347706813e-05
-3.0852581569267e-05
-4.0835748370196e-05
-3.60184888635214e-05
-2.77066623002588e-05
-6.14074048699487e-05
1.50480421531927e-05
-3.62425714733395e-05
-4.64890432771162e-05
-5.70221819415972e-05
-3.76046019774071e-05
-2.87143740103731e-05
-1.47424961438238e-05
-2.96486865045241e-05
-2.34086888268217e-05
-4.34212914573225e-05
-5.9080066307228e-06
-3.17007963613936e-05
-5.70000996377818e-05
-3.75086711989952e-05
-2.04424435919135e-05
-3.2745075262047e-05
-5.14322325920972e-05
-4.26136820906616e-05
-4.62908373959325e-05
-6.15066423580247e-05
-5.30545313866769e-05
-3.89827811688529e-05
-3.15627390009235e-05
-4.14001737493788e-05
-4.78749441786579e-05
-4.08178513288836e-05
-5.92710797659851e-05
-3.83837440347594e-05
-4.45924301087769e-05
-6.41283872487557e-06
-2.31803377599124e-05
-3.70778582850862e-05
-2.34744786135359e-05
-4.15580167333984e-05
3.68387683064974e-06
-2.19083759152669e-05
-2.65918296476605e-05
-2.31243784044755e-05
-4.46661328701907e-05
-4.91063215360153e-05
-2.78314265528848e-05
-5.36829456320822e-05
-6.64128761264036e-05
-1.26332070610401e-05
-1.9241997801997e-05
-4.72681551732723e-05
-2.30786444062041e-06
-2.57017391869756e-05
-1.35163964953939e-05
-5.04484288031122e-05
-2.09726132623545e-05
-1.27501294287341e-05
-2.74070334492392e-05
-3.21240005555453e-05
-4.66926189448311e-05
-2.29000651404785e-05
-2.2021605674458e-05
-3.47868924873239e-05
-8.30605664858242e-06
-4.36029027070724e-05
-2.62679274639859e-05
-9.94507181336295e-06
-4.83013547414659e-05
-7.07568575876237e-05
-5.58575833556772e-05
-2.64054218370685e-05
-1.19474252135357e-05
-7.16457956731326e-05
-3.84302962396845e-05
-2.50253670648234e-07
-3.40870670383056e-05
-6.03914152401306e-06
-2.84091293024039e-05
-4.8886698527317e-05
-1.52825938770917e-05
-7.22412101920442e-05
-1.16496270418896e-05
-4.81493106183442e-05
-1.15573814848434e-05
-2.40254841128909e-05
1.30946093028533e-05
-3.38750469793975e-05
-5.32619158553127e-05
-1.89477041504302e-05
-1.85347560117097e-05
-1.6533698227644e-05
-2.85921357381293e-05
-2.18482050897558e-05
-5.29482029528349e-05
-2.24892282500875e-05
-3.92681915449074e-05
-3.30894779062361e-05
-2.55309985995541e-05
-6.8888278186797e-05
-3.30940482285863e-05
-2.64464098683839e-06
-5.06614930637803e-05
-5.60946042033652e-06
-3.48181051583488e-05
-6.54995018408248e-05
-2.34223890820577e-05
-2.64813442935278e-05
2.03440784402018e-06
-2.34866972467474e-05
-2.18245256355446e-05
-2.55201403765474e-05
-3.5485266285092e-05
-7.70359623531214e-05
1.13760172856885e-05
-2.08376815369251e-05
-2.50567683445547e-05
-4.91873405242616e-05
-1.38161500215926e-05
-3.11429604769872e-05
-4.42978060176462e-05
-2.31829832542732e-05
-2.11473487694949e-05
-8.24279458497728e-06
-3.25319766819636e-05
-1.13661150230033e-05
-3.2856250542546e-05
-4.73714375348997e-05
-5.6188162263951e-05
-4.38969111856915e-05
-4.206010301337e-05
-3.34085529404542e-05
6.29361778378052e-06
-6.12218542696898e-05
-2.12485753375703e-06
-8.53316482867861e-06
3.55775792534839e-05
-1.50224970920497e-05
-7.51647454812366e-05
-4.01992317160569e-05
-2.47724687057545e-05
-3.07318628332383e-05
-3.94606402468364e-05
-6.42223091266662e-05
-3.2623434919521e-05
-2.83367718605096e-05
-4.02532031377078e-05
-4.49877201720961e-05
-4.98313367694775e-05
1.21381266860164e-06
-4.50089634215174e-06
-5.96385124627764e-05
-2.47724063709082e-05
-6.4942011933663e-05
-4.15961016694846e-05
-4.17086406134043e-05
-4.32200833982369e-05
-2.41159184139895e-05
8.02079312482674e-06
-3.09372299894121e-05
-7.82445872592317e-06
-8.08103033775413e-06
-1.31904841589133e-05
-2.57390187089012e-05
-2.41826824501791e-05
-7.77049720275799e-05
-1.64579875617562e-05
-2.39427534445365e-05
-2.5286931415096e-05
1.80756507265398e-05
-3.30426518023421e-05
-1.85378434308246e-05
-6.43755248148001e-05
-3.38093424479857e-05
-1.21995420645714e-05
-4.09857103350323e-06
-6.66051167683916e-06
-2.13723263833726e-05
-2.63760127516041e-05
-3.44273134860599e-05
1.22510407554399e-05
-3.47975859076322e-05
-5.89920073552877e-05
-1.70610912431117e-05
-3.54706842219282e-05
-6.49595750449671e-06
-5.78972931550031e-05
-6.76216486235865e-05
-4.18963873616533e-05
-2.89122507913993e-05
-6.42605480349883e-06
-3.78432582527231e-05
-3.79268457006159e-05
-2.72219618335388e-05
-2.96020287298465e-05
-2.54970033515794e-05
-2.54334574332947e-05
-1.66857121088542e-05
-4.0109300439725e-05
-9.30768550435736e-06
-5.1871035341993e-05
-1.98389888732618e-05
-3.65189729889809e-05
-4.62478617380514e-05
-1.4585859927401e-06
-4.75145632059749e-05
-6.61368192915188e-05
-1.88838332024211e-05
-4.58102510229011e-05
-5.7269692661842e-05
-3.5724563448551e-05
-5.07767695099672e-05
-2.83630457172794e-05
-3.50294353658368e-05
-3.80082378694956e-05
-4.17329914171168e-05
-4.59721636368155e-05
-3.48797009388681e-05
-2.5484377227801e-05
-2.08932602224286e-05
-9.87451154533989e-06
-3.36465867929211e-05
-5.6342053271639e-05
-1.75504280835867e-05
-6.16479828405682e-05
-3.64964954509242e-05
-5.27096498746243e-05
3.81511030605938e-06
-2.97952733963959e-05
-2.82749033070225e-05
-3.78281831675094e-05
-1.5618891785392e-05
-5.80980769927445e-05
-2.34501071271104e-05
-5.25833611277571e-05
-1.31690016487769e-05
-5.90228229300206e-06
-4.62621883382373e-05
-1.80311666852014e-05
-5.39224063318964e-05
-3.96344505018622e-05
-7.9262810299372e-05
-3.0363674606764e-05
-8.0306481750315e-06
-1.10821128537356e-05
-6.0485329716583e-05
-6.91466829684296e-05
-8.04944831682771e-05
-2.43051283324507e-05
1.60165423357584e-05
-2.20543244659626e-05
-2.3948625620859e-05
-6.09876022355471e-05
-3.73917823230882e-05
-1.05471437804465e-05
-1.58619066952101e-05
-5.38764983857382e-06
-2.27547298045208e-05
-4.39375941393579e-05
-4.90975051558807e-05
-2.04410108135775e-05
-3.85310912933174e-05
-3.42157672609788e-05
-1.59464463628931e-05
-5.15840335239687e-05
-2.27030439093664e-05
-4.96024226636098e-05
7.26029007245422e-06
-1.01553767388037e-05
-6.02513170482843e-05
-2.44919604262605e-05
-5.07922530081618e-05
-5.96856982903679e-05
-4.82125192278273e-05
-1.61247522976076e-05
-3.91128707300789e-05
-4.03316262891203e-05
-3.11081982734522e-05
-2.19649250496454e-05
-2.66303401642614e-05
-4.83874432238521e-05
-1.99869306556845e-05
-1.35824024280762e-05
-4.75174167544122e-05
-4.35108123159671e-05
-1.2468764806389e-05
-4.45112626841592e-05
-7.10222417288163e-05
-3.56078115325653e-05
-3.93426881843416e-05
-7.98221234324498e-05
-5.74829802012146e-05
-5.46437870600305e-05
-2.41415152804284e-05
-2.77663761410902e-05
-3.10100283885557e-05
-6.23984309043936e-05
-2.70880400871685e-05
-4.32871877332448e-05
-3.82468544321127e-05
-4.04638382967449e-05
-2.03686369323601e-05
-4.24213385480055e-05
-2.63700967677218e-05
-1.5425775388174e-05
-7.78184828543461e-05
-2.80372331758038e-05
-5.32216619393899e-05
-5.53706752625853e-05
-3.411265620116e-05
-8.49831825835845e-06
-3.54415220805062e-05
-3.03782061733965e-05
-5.48831784672167e-05
-4.12691965506417e-05
-5.29276948492094e-05
-9.53763105388916e-06
-4.34660751418857e-05
-4.75707429547696e-05
-6.6425105377242e-05
-3.84747877700947e-05
-3.31614182629339e-05
-3.54133216023273e-05
-5.60772414550087e-05
-2.11214146276564e-05
-4.76146483001983e-05
-1.17765716592808e-05
-5.96558117067085e-05
-3.62464987152003e-05
-1.20872649323129e-05
-1.73194415754803e-05
-1.8476842815884e-05
-5.41588288457636e-05
-1.37151982081132e-05
-5.02977999533623e-05
-3.57103379882125e-05
-1.60906275366417e-05
-4.58785212037796e-05
-6.89619770090069e-05
-5.27304835723778e-05
-3.57843807864981e-05
-2.97320342018503e-05
-2.26842920865766e-05
-3.27264009511682e-05
-1.93118171061468e-05
-3.04784146440585e-05
-3.62238511839338e-05
-4.70211231275352e-05
-3.9184711108001e-05
-2.43165354302201e-05
-3.64937217109961e-05
-3.60833009969495e-05
-4.65263170406431e-05
3.40553660840365e-06
-6.12890832450622e-05
-2.26732800136167e-05
-1.98167059097441e-05
-1.39098075091686e-05
-4.00355780897504e-05
-9.9616279602519e-06
-3.83622951658639e-05
-2.04670325905254e-05
-3.3993885571004e-05
-1.02915882936393e-05
-1.36664527709143e-05
-3.44229417753814e-05
-5.65509990999952e-06
-2.84906588756536e-05
-4.56807429331816e-05
-1.767652922493e-05
-6.54795201760499e-05
-2.52285441785633e-05
-1.9070702676081e-05
-2.14736970403891e-05
-1.26330876566008e-05
-1.77236956738388e-05
-1.97653918316331e-05
-6.0974146601996e-05
-6.30921643477851e-05
-4.88338217655081e-05
-2.12691069391562e-05
5.55746488086702e-06
-8.17462116626794e-05
-3.24612829760054e-05
-2.73831059713035e-05
-4.51662523823057e-05
-2.44646100061835e-05
5.57923458648405e-07
-2.50832713050477e-05
-4.77757672788012e-05
-9.06046790212265e-05
-2.00572293469578e-05
-1.0285787203988e-05
-1.94346217200245e-05
-6.17496950633295e-05
-4.78423232061338e-05
-5.17254887574311e-05
-4.46237323263968e-05
-5.20184489158706e-05
2.04752889940571e-06
-3.61971765008732e-05
-4.69105135252668e-05
-3.70490931109465e-05
-5.97998890036225e-05
-5.10682801574428e-06
9.44095743580529e-06
-3.16870424997879e-05
-1.20406629826278e-05
-2.77156679206094e-05
-3.70102913403076e-05
-2.31501754602883e-05
-1.62525025463101e-05
-6.16572836684721e-05
-5.80446336481872e-05
-2.48936182892907e-05
-1.3053590094167e-05
3.11492393229221e-06
-2.87525226050821e-05
-3.23440096926095e-05
-3.12098367816571e-05
-3.3429007934057e-05
-3.36821851138452e-05
-2.55013057595823e-05
-5.44825612813218e-05
-5.65541540282933e-05
-4.2013563325551e-05
-1.58650398225159e-05
-6.41222469094081e-05
-4.90104991460458e-05
-2.25442878950939e-05
-3.79101509363339e-05
-2.29053836592177e-05
-3.38591869068654e-05
-1.48371895274594e-05
-3.57991457441055e-05
-7.19692171911245e-05
-4.14615434899389e-05
-4.1428995807068e-05
-3.78472287772544e-05
-3.83388200572768e-05
-1.78490722676641e-05
-5.19641237079502e-05
-1.49572992262647e-05
-5.50327609451599e-05
-5.20440492694207e-05
-5.55970647383999e-05
-4.83944019264368e-05
-7.93636692473757e-05
-1.68045860021471e-05
-5.83210119108884e-05
-4.53513936835136e-05
-4.4676367612539e-05
-5.47028621314606e-06
1.13602161914085e-05
-6.09840798768651e-05
-1.05068693541359e-05
-3.80154076049874e-05
-5.57133863928406e-05
-4.05417927058006e-05
-2.09464280811012e-05
-2.15711239862572e-05
-4.52388704372954e-05
-4.80566106508457e-05
-7.22594104629825e-05
-3.60455889569477e-05
-3.67683817435954e-05
-2.57158661973116e-05
-3.49049834882597e-05
-1.03628556948296e-05
-5.94976854424307e-05
-4.13806917941171e-05
-3.81476198734109e-05
-6.41824686341937e-05
-8.05892068786812e-05
-4.07070100481621e-05
-3.36875597239116e-05
-5.97606382779146e-05
-2.67666760764502e-05
-4.40018341251905e-05
-5.32353849287925e-05
-1.04421719827769e-05
-1.88122040606536e-05
-3.84863261665739e-05
-2.55605528836424e-05
1.90910672171754e-06
-1.65478501821114e-05
-4.93713854452319e-05
-5.07342327227499e-05
-5.11124739070377e-05
-4.4846869216051e-05
-5.63490302302801e-05
-4.80382180778437e-05
-4.26699142589927e-05
-2.85084549111541e-05
-6.35512943208072e-05
-2.36194391854527e-05
-4.36985511068946e-05
-1.48014602474045e-05
-5.48389339105364e-05
-1.37821023299717e-05
-4.6466922997769e-05
-2.34676818842979e-05
-5.49416812982273e-05
-7.93972124024251e-05
-4.39131979931418e-05
-4.95553470930933e-05
-4.5370393909252e-05
-5.61368236471154e-05
-6.22070596553272e-06
-3.38892767108288e-05
-1.85372053590731e-05
-2.16288103731035e-05
-2.24155653068179e-05
-2.33354064437903e-05
-2.35206620867472e-05
-4.95131206300172e-05
-3.28753149293845e-05
-4.1281584246277e-05
-4.53759549522317e-05
-3.52891623161372e-05
-3.72954220329449e-05
-5.56781284229742e-05
-2.94382738615009e-05
-1.69899760427107e-05
-4.82036061845328e-05
-2.2062752708886e-05
-2.26831274678533e-05
-2.28554336033293e-05
-1.4633288021967e-05
-5.09431332766074e-05
-3.76103136141108e-05
-3.67900394323989e-05
-2.37108241601796e-05
-4.99091549993407e-05
9.90048592528253e-06
-2.76897397816518e-05
-7.39172259952765e-05
-3.08590142821466e-05
-5.1627680983515e-05
-6.67199206600753e-06
-1.91527891539006e-05
-3.139109051259e-05
-6.15220156021362e-05
-3.01127898702461e-05
-3.27323932935257e-06
-1.75452111742507e-05
-1.3682849363402e-05
-1.86709738484619e-05
-4.3965744818632e-05
-1.47985180378589e-05
-1.84124087624e-05
-6.35662948502871e-05
-4.0266878873095e-05
-5.82142003138413e-05
-3.47074986287491e-05
-4.16650341957781e-05
-9.86078572661531e-06
1.9941862257232e-06
-2.95609804750914e-05
-5.43927414085015e-05
-2.74556458202298e-05
-2.60975744067081e-05
-1.27051242911188e-05
-4.65225788443452e-05
-5.58824017759009e-05
-3.39664711637963e-05
-1.22086056703819e-05
-3.01397494270938e-05
-4.10769423916135e-05
-4.57430810065869e-05
-1.89033894218277e-05
-2.32752571711813e-05
-4.62750410210565e-05
-4.02739024107401e-05
-3.32972511327068e-05
-6.66129867697483e-05
-7.72302270527151e-05
-8.02305102847501e-06
-1.85406919412922e-05
-7.46785632155574e-05
-6.87746995166581e-05
-9.12046917796538e-06
-4.59193486701331e-05
-3.51912347997133e-05
-4.46532676421618e-05
-2.87564960726052e-05
1.05901417450859e-05
-3.52976301508391e-05
-3.57910415825982e-05
-2.13664048128912e-05
-5.22128339073789e-05
-2.95458800836559e-05
-3.14955878059523e-05
-2.68956740255717e-05
-1.15115346267929e-05
-1.51471676418128e-05
-3.44395431270055e-05
-1.14770957398674e-05
-1.23491043846469e-05
-7.20669407674373e-05
-3.39916652788949e-05
-3.01217983449418e-05
-5.57675940730849e-05
-1.67364467431313e-05
-2.25626177822288e-05
-5.33386591014617e-05
-7.20284789268973e-05
-2.36441130812096e-05
-5.53358328927533e-05
-2.35581491638669e-05
-2.59309708628558e-05
-1.909856216724e-05
-3.39602995148318e-05
-3.48588997908261e-05
-7.80980449389964e-06
-4.0588505605054e-05
-5.0351939933447e-05
-2.45143841116061e-05
-3.02110737952978e-05
-5.64665794214333e-05
-2.44212034086291e-05
-4.83675138686032e-05
-5.26441742703339e-05
-1.08362811085752e-05
-2.5706085729724e-05
-1.44152246255708e-05
-2.66689702625583e-05
-3.68778767624942e-05
-5.3490114576147e-05
-3.72744728092044e-05
-2.04874891080052e-05
-5.05635477380113e-05
-7.54199719279214e-05
-5.79302155488617e-05
-5.45141086056563e-05
-4.45866590988773e-05
-3.63686481700823e-05
-2.8213311416451e-05
-3.05745145901171e-05
-2.28054723884052e-05
-2.93428484039938e-05
-4.88233379781747e-05
-2.12403816447021e-05
-3.469136693762e-05
-1.7497037963999e-05
-2.52679133789614e-05
-6.74233818131317e-06
-7.05240636472332e-06
-1.1106093400418e-05
-3.21995637149619e-05
-4.01534143819398e-05
-3.66935906317456e-05
-4.09451765082871e-05
-3.88108259510688e-05
-3.92495693702823e-05
-3.86208344566306e-05
-1.54210249895328e-05
-6.60216222172561e-05
-1.19894333617133e-05
-1.82735848556153e-05
-4.74438850347695e-05
-2.55363841736689e-05
-5.57920455703034e-05
-2.97718023473251e-05
5.87280718336784e-06
-2.9599407052853e-05
-2.70476211570864e-05
-1.84099222021281e-05
-4.72499956870692e-05
-5.21394131759183e-05
-3.2271772629018e-05
-3.65023161701409e-05
-2.69651047530425e-05
-4.27125561320555e-05
-6.96675124666722e-05
-2.88430439394226e-05
-3.67334147865914e-05
-3.76805762704423e-05
-2.82342431659219e-05
-4.26492144523459e-05
-1.57456911603296e-05
-5.66395597025985e-05
-2.43275889133366e-05
-2.83967067227535e-05
-2.11338205111183e-05
-5.71836948569363e-05
-2.37864889392157e-05
-3.48986129905621e-05
-3.08452932744365e-05
-4.25406578597633e-06
-3.92988975973311e-05
-4.02376862939693e-05
-3.58612089386891e-05
-2.29443604140099e-05
-6.30271976114831e-06
-5.63040539537368e-05
-5.60432873991858e-06
-4.00611630163769e-05
-2.65221668346556e-05
-4.23918293809231e-05
-9.41959315968351e-06
-5.1164135560476e-05
-3.56271375071483e-05
-4.50618244271896e-05
-2.05217647168972e-05
-3.04712631067817e-05
-3.48769946640964e-05
-3.49333421098225e-05
-1.91726246095845e-05
-1.66127116118466e-05
-4.01489222018644e-05
-3.32060658940879e-05
-6.79196313986609e-05
-4.77102558599389e-05
-3.84709517329032e-05
-3.59561281809334e-05
-2.47948237474111e-05
-3.44817066429997e-05
-3.93004304343627e-05
-3.76689268104829e-05
-1.4838155700292e-05
-1.62375988385752e-05
-4.594821008246e-05
-4.28101755067128e-05
-2.83781306819151e-05
-8.4542427853527e-06
-2.69829185918178e-05
-2.69299069314732e-05
-2.24438467181217e-05
-2.8877603275325e-05
6.78138055239055e-06
-2.56054617379346e-05
-7.17726359883394e-05
-6.56434222461342e-05
-3.36017191993197e-05
-5.07809678573391e-05
-4.70320192083136e-05
-4.87659732130194e-05
-3.74875526292923e-05
-1.42897340015171e-05
-4.54071537851542e-05
-3.6185633378174e-05
-2.22662669785697e-05
-3.57121954893239e-05
-4.90644289068329e-05
-3.68135422380662e-05
-4.77180370539634e-05
-2.06363192837321e-05
-3.56285413727204e-05
-5.70478529816955e-05
-3.35203128272775e-05
-2.66646181800094e-05
-3.7760360158652e-05
-2.39503198347106e-05
-6.58963255391637e-05
-5.70161409788156e-05
-5.66716289128689e-05
-4.40203812839454e-05
-6.42606483623641e-05
-3.29930716106181e-05
-3.1374090601193e-05
-3.52836499503709e-05
-1.58539264764616e-05
-6.32954193590286e-05
-3.09244099988626e-05
-2.81579426813069e-05
-4.53284544288081e-05
2.4898534276221e-05
-5.34323090313001e-05
-2.88070074516413e-05
-3.14816075383842e-05
-1.86487625533103e-05
-4.65755671311038e-05
-3.44050781565693e-05
-4.41821545744154e-05
-3.04308161225526e-05
-3.93109460151459e-05
-3.47251839443186e-05
-3.81576928439035e-05
-1.06612836747545e-05
-2.42759617939524e-05
-1.56001387451002e-05
1.60744978277388e-05
-3.53375429501411e-05
-4.11866319800267e-05
-6.37439355749458e-05
-1.38230381958005e-05
-4.17594588763455e-05
-4.43176144037039e-05
-3.39586911777218e-05
-3.6899543144692e-05
-5.00146509371923e-05
-7.38039665549645e-06
-4.72067352568156e-05
-6.18722883134544e-05
-6.28900619562123e-05
-5.87359701895534e-05
-5.36307603940692e-05
-4.6923064067069e-05
-2.19167868554211e-05
-2.28705294069162e-05
-1.44746743070369e-05
-3.85154699466151e-05
-1.21480708935733e-05
-3.14941853643637e-05
-6.47979912099697e-05
-1.96244043101056e-05
-3.23990279150487e-05
-3.77509202875398e-05
-1.14962204653706e-05
3.73488948380268e-06
-3.86357331341673e-05
1.04643377939037e-05
-1.07763105055546e-05
-5.70274120276069e-06
-2.14848377573713e-05
-4.30094063810182e-05
-3.32549103138013e-05
-3.43892528417771e-05
-6.37136168880124e-05
-7.11405088541965e-05
-2.8419765098916e-05
-1.61556357837036e-05
-3.11802687585107e-05
-2.39449271078301e-05
-2.46731391274478e-05
-3.16661347997026e-05
-2.78164359788666e-05
-2.26503012989965e-05
-4.70793322771155e-05
-4.12968060683418e-05
-3.04524027974148e-05
-4.65993988814472e-05
-5.25266806461838e-05
-3.01904940560598e-05
-1.947476688583e-05
-2.32911136862399e-05
-5.54930725329186e-05
-4.15653673549418e-05
-2.400391002263e-05
-2.37366974825914e-05
-4.35448441633649e-05
-4.28873458931702e-05
-6.76628424943018e-05
-2.43855876823705e-05
-2.12546361070048e-05
-7.07253959371513e-05
-5.42499770127161e-05
-2.56087699018788e-05
-5.12969394720546e-05
-1.20047824241251e-05
-2.13538566867046e-05
-3.44465061925292e-05
2.73862023474158e-06
-7.01185680476379e-05
-3.89438104546213e-05
-2.44288260478232e-05
-4.39600322716774e-05
-5.32690824274903e-05
-2.46320526434021e-05
-5.18762075005949e-05
-3.89262250265118e-05
-2.49036744818831e-05
-1.74751602566916e-05
-4.40963323545661e-05
-4.68731624207068e-05
-5.42581188179827e-06
-7.9357244757089e-07
-4.94646773200099e-05
-2.99610036079666e-05
-4.41174148066075e-05
3.9584372692822e-07
-4.21879662246264e-05
-4.64200868061318e-05
-3.1093791680459e-05
-3.31316163655253e-05
-5.02686609103467e-05
-3.15901024112498e-05
-3.2941149606495e-05
-1.35978384856083e-05
-2.76827459546767e-05
-5.80496430423907e-05
-6.43754032027012e-05
-1.95008875009282e-05
-2.27705534382998e-05
-2.46474137697876e-05
-6.74148658879256e-05
-3.87087390555804e-05
2.11593618773805e-06
-4.08109233747441e-05
-9.52302905854377e-06
-4.09047630452056e-05
-1.59442304247859e-05
-4.03056220212925e-05
-2.6262152077254e-05
-6.39049944950671e-05
-5.40173841896191e-05
-3.91761290663901e-05
-5.13231572440813e-05
-2.21500810571914e-05
-3.98203954304449e-05
-3.0318585152578e-05
-3.13416751627624e-05
-5.83153815196516e-05
-1.95818883348089e-05
-4.38694414241414e-05
-3.24057751159354e-05
-4.03261899951324e-05
-1.90093843951324e-05
-1.88438507445749e-05
-3.98220825848101e-05
-5.30052033295814e-05
-2.53048040256202e-05
-3.81109124409816e-05
-4.02972520743544e-05
-7.10993391818536e-05
-4.47478133013517e-05
-1.64094763725682e-05
-2.82383648040726e-05
-3.51464681321647e-05
-4.92094831152879e-05
-1.95641875097659e-05
4.2320991808549e-06
-4.30760524532437e-07
-6.19665350449145e-05
-5.57152775010274e-05
-5.61222584909304e-05
-4.08188804610139e-05
-2.89484022337359e-05
-1.88093884965148e-05
-3.19667183451332e-05
-4.8872727567598e-05
-1.86613416822382e-05
-4.14092238133527e-05
-5.04103048405853e-05
-5.29005427327639e-05
-4.59200152341854e-05
-2.85565565782355e-05
-4.4391053643048e-05
-3.20173264319881e-05
-5.06698332657371e-05
-2.89599104018405e-05
-4.32539057352585e-05
-5.07400396764419e-05
-6.68121712309075e-05
-5.47757908246542e-06
-7.44284174567208e-05
-5.0004390560287e-05
-3.75248002310723e-05
-6.27910829443205e-05
-2.31803367408721e-05
-4.30776048473118e-05
-2.53982514932699e-05
-8.00577253292801e-05
-4.73906951020386e-05
-1.6225525185502e-05
3.47654526285198e-06
-6.73028938639435e-05
-3.12032901580631e-05
-4.72014178354046e-05
-6.1738684760278e-05
-2.33517460029574e-05
-2.10939240600876e-05
-3.61276082293736e-05
-3.93887268084626e-05
1.23450879720453e-05
-4.64520911352337e-05
-2.62559297198676e-05
-5.49328017606753e-05
-3.05520715899792e-05
-3.35312024734261e-05
-2.13944471196305e-05
-3.26616868474788e-05
-4.61033234053631e-05
-5.30918206483733e-05
-1.32162221855997e-05
-3.77047733710387e-05
-1.92104714254924e-05
-5.58411152185123e-05
-4.99581599969995e-05
-4.2700015099177e-05
-2.23245172457179e-05
-3.99005096893109e-05
-5.97247706248014e-05
-2.28050645364835e-06
-6.76039189686075e-05
4.0067824811267e-06
-7.15123510439936e-05
-3.68100282878627e-05
-2.4347669420195e-05
-2.70442195502263e-05
-8.5196398753438e-05
-2.88823426855605e-05
-2.98740569748079e-05
-1.06242150442679e-05
-6.01135098937657e-05
-1.44245420626291e-05
-6.42499518444585e-05
-5.3921387609183e-06
-4.55515102111538e-06
-5.9800044862747e-05
1.87208205763327e-06
-4.61639397204818e-05
-1.9293467272276e-05
-2.19195096538609e-05
-5.52269959335588e-05
-3.14035411384324e-05
-1.05609123982607e-05
-4.10102350109862e-05
-3.72242045539978e-05
-1.91644943178439e-05
-3.468886025162e-05
-3.22903665737339e-05
-5.10786206845396e-05
-3.25565821195447e-05
-2.14391805219157e-05
-1.16741428551018e-05
-6.81477968214465e-06
-1.18539330346566e-05
-5.39030042794666e-05
-4.35125817573551e-06
-4.00320776959616e-05
-1.62272069812728e-05
-1.44872822527804e-05
-1.44771077999214e-05
-4.22760092975787e-05
-3.74704650247517e-05
-7.67437766514267e-05
-4.49931688233624e-05
-3.74229715283278e-06
-2.52948044433348e-05
-3.36971931081761e-05
-2.03182184874934e-06
-5.7582483369889e-05
-3.10174706312393e-05
-1.48237571496632e-05
-2.64585116633818e-05
-3.06722374088674e-05
-3.84946774789878e-05
-7.15748126209087e-06
-1.46980355154072e-05
-4.944942854298e-05
-4.28372542662421e-05
-5.18193377489826e-05
-2.79426478131815e-05
-2.3541574615263e-05
-3.51828272021377e-05
-2.50798419902786e-05
-1.07604983097663e-05
-2.31182534902247e-05
-4.30474601768329e-05
-1.42951290645588e-05
-1.83366643698539e-05
-3.70676259808852e-05
-5.59496442348107e-05
-6.27680054217215e-05
-4.18282631335047e-05
-2.58716681637048e-05
-5.90714038331683e-05
-6.65914560269918e-05
-3.94211644085899e-05
-4.25464163886064e-05
-3.96461405302703e-05
-4.15375115656554e-05
-4.40296469160712e-05
-2.07339737998454e-05
-6.02256557151548e-05
-3.59428285122009e-05
-3.05143130634843e-05
-5.7487481900306e-05
-4.38340072740587e-05
-4.30571981620484e-05
-4.66117996703827e-05
-2.25772623740551e-05
-5.01698114709075e-05
2.03002901050025e-05
-3.79708644267335e-05
-2.74063136216117e-05
-1.8739700571408e-05
-6.54939604446088e-05
-4.95903913320366e-05
-3.17190095721142e-05
-1.42976035315403e-05
-4.53979016752297e-05
-6.18640903116464e-05
-4.80380162295522e-05
-2.96452257495e-06
-3.02969453246249e-05
-5.51051817044424e-05
-7.44115167248468e-05
-4.16557431416514e-05
-4.2882068046998e-05
-8.1699977339045e-05
-6.65635958092233e-05
-5.4667409944594e-05
-4.63975874094293e-05
8.49581312605721e-06
-7.41054173235254e-06
-2.44108178138232e-05
-2.29885568789088e-05
-2.28507218599674e-05
-2.35319358501024e-05
2.04916440671535e-05
-2.61409136741064e-05
-4.41960234537117e-05
-1.86144789591626e-05
-3.78619253870374e-05
-3.9659078530892e-05
-2.98218812570261e-05
-5.87803249084092e-05
-5.60010149189775e-05
-1.40039838520959e-07
-5.29053589404142e-05
-1.13311237050582e-05
-6.03263812616547e-05
3.13417962930916e-06
-3.73917745990012e-05
-6.42476969045565e-05
-4.54815972015638e-05
-1.83324851848746e-05
-7.08143643817729e-06
-2.68221955426003e-05
4.38438407549416e-06
-3.94073396724871e-05
-2.75207676779049e-05
-2.35156561387441e-05
-1.44197170244525e-05
-1.16364615711021e-05
-4.27359299357795e-05
-2.69642427656191e-05
-5.87921287914412e-07
-7.00497372077781e-05
-5.75924593239024e-05
-3.69539577274931e-05
-9.5732233249917e-07
-4.43177475142175e-05
-4.3565821307802e-05
-2.24330511998327e-05
-6.21261441277005e-05
-3.66042091147717e-05
-8.0319017678017e-05
-3.95551736638845e-06
-2.82952235803101e-05
-8.43635323453975e-06
-4.94580199513489e-05
-1.18939117680686e-05
-3.23109035792774e-05
-4.17842577353353e-06
-5.14226209766636e-05
-3.74799845354453e-05
-3.552851175757e-05
-7.05716314675289e-05
-5.58444862336414e-05
-5.93296494604639e-05
-4.08642196709581e-05
-9.52832667302115e-06
-4.19316996794694e-05
-4.65039998357409e-05
-6.62405116627873e-05
-2.85795764366233e-05
-1.0300307540758e-05
-3.78361098463556e-05
-5.39944998906093e-05
-5.32345307865335e-05
-3.8351788290604e-05
-7.74861277911768e-05
-2.53226436868981e-05
-8.3855255716099e-06
-2.9862879432048e-05
-5.26517775611108e-05
-2.2527311595233e-05
-1.62319537435451e-05
-3.75746079478492e-05
-1.30761277770129e-05
-2.46733671183552e-05
-7.9564445341894e-05
-2.86280325258713e-05
-1.21633218071633e-05
-1.70863253021121e-05
-4.37115917197572e-05
-4.73151924109628e-05
-5.21050708515684e-05
-1.71682124446625e-05
-9.15625002823171e-06
-4.90617027655424e-05
-2.86350865788181e-05
-6.01275249634422e-07
1.99443310602744e-05
-2.91656798001981e-05
-2.04196931002928e-05
-2.28163397784631e-05
-5.072376205853e-05
-2.00695564488288e-06
-3.17749204271808e-05
-3.59953319589707e-05
-4.22519547691803e-05
3.63941675253209e-06
-3.57761832645115e-05
-2.22256161072202e-05
-1.70000300100723e-05
-4.36042836181987e-05
7.6301453525434e-07
-2.70830639727613e-05
-5.18621476556965e-05
-7.19306492812965e-06
-2.01207522919508e-05
-2.58758234147707e-05
-4.05181205223281e-05
-1.49781322774732e-05
-2.40160396418969e-05
-4.0561080799247e-05
-2.04453524138984e-05
-5.79755673067607e-05
-2.29750667025746e-05
-4.02845163510167e-05
-2.46875573344658e-05
-4.83562079488946e-05
-3.86778177902877e-05
8.54443621962938e-07
-5.34985068172932e-05
-3.61324176092276e-05
-5.25948286073344e-05
-5.81891710055588e-05
-5.36969359020065e-05
-2.84705797841818e-05
-1.67672451156057e-05
-2.87347530293255e-05
-5.51733771355859e-05
-5.65696949209443e-05
-3.21863929925544e-05
-2.39549797921189e-05
-3.79072151242103e-05
-6.9893788574671e-05
-3.95816325748434e-05
-2.59274668379447e-05
-6.11070950569814e-05
-1.48621178198424e-05
-2.58897332724583e-05
-2.64501660283557e-05
9.56879428238985e-06
-6.86597056410228e-05
-3.65434751309174e-05
-2.99276248742699e-05
-1.41535068347117e-05
-4.33032289570698e-05
-3.8026609907425e-05
-3.69002400099826e-05
-5.21248973387561e-06
-5.57729064802603e-05
-2.83240774279506e-05
-6.32884549844598e-05
-3.29398054689756e-05
-5.19953920135981e-05
-2.40015075837498e-05
-2.57248410290417e-05
-3.61219068534083e-05
-2.16838881818758e-05
-3.68213663514142e-05
-2.16755919211634e-05
-4.44485222170122e-05
-3.59954625818649e-05
-5.02659525728061e-05
-4.85118177753968e-05
-8.919519978766e-05
-5.73914004103422e-05
-5.90932752528402e-05
-7.1025437019121e-05
-1.66403013471407e-05
-4.01886083058746e-05
-5.95529619454087e-06
-5.00996839446028e-05
-5.85509757893565e-05
-1.94933872923392e-05
-8.18599406905302e-05
-8.37607625064303e-05
-5.40683301450374e-05
-4.47456621251349e-05
-4.58635635468174e-05
-5.24492235051757e-05
-1.97662736930935e-05
-6.28537687672703e-05
-2.56887333178455e-05
-3.46957866959605e-05
-3.65562041732201e-05
-1.62847571315092e-05
-6.69062561922949e-05
-5.62948178803669e-05
-5.81112509344811e-05
-1.81069460232121e-05
5.77773404426103e-06
-5.22158393665992e-05
-2.71706221616115e-05
-1.62839218514345e-05
-2.96647405637478e-05
-2.22655928545263e-05
-3.86224255184184e-05
-3.02485204460532e-05
-4.1564715183517e-05
-4.78744128487011e-05
-5.71841656785149e-05
-2.2661570434172e-05
3.40563304765453e-07
-5.5922846832095e-05
-5.23616127619872e-05
-2.49286378228855e-05
-4.98144374004624e-05
-3.16088797882444e-05
-4.55168287204061e-05
-2.63548802750515e-05
-2.35216544461993e-05
-7.19963865506075e-05
-6.03697290643722e-05
-3.69639731836525e-05
-2.69649856191803e-05
-4.2881671551565e-05
-4.95805778356937e-05
-7.04674305934909e-05
-1.44035049561402e-05
-1.15502084493208e-05
-4.02404476278891e-05
-4.39612487637447e-05
-4.84917570994279e-05
-2.39194610176769e-05
-2.00612234865757e-05
-6.07934649589215e-05
-1.39499659503417e-05
-1.95611119907033e-05
-1.23148326355826e-05
-2.75015032156862e-05
-7.01481458984902e-05
-4.07970084246429e-05
-5.32144438844811e-05
-8.95772387150274e-06
-3.66119819292834e-05
-1.57806914977301e-05
-4.16915756834288e-05
-1.62864253200545e-05
-3.34752772214112e-05
-2.99014252710271e-05
-3.48513692590982e-05
-4.54029919128762e-05
-4.26420228252397e-05
-3.0941447688921e-05
-4.52323058416046e-05
3.84086840813822e-06
-3.10500290285497e-05
1.55501881497835e-05
-1.79124669434652e-05
-5.90242423477127e-05
-3.65276170480567e-05
-1.41306706748966e-06
-4.62527887015563e-05
-5.32076980413678e-05
-1.72192884590443e-05
-3.82789864709452e-05
-1.01290697743036e-05
-3.21882753264053e-05
-5.89879393357339e-05
-4.16713554202093e-05
-4.06016845270789e-05
-1.58257734510508e-05
-2.74240431267551e-05
-3.42669330860161e-06
-2.84369904664628e-05
-5.31082574252852e-05
-3.77731535383203e-05
-3.08382896059955e-05
-3.15071573596654e-05
-1.435114033913e-05
-5.35235873484508e-05
-3.05555262106353e-05
-1.43829731142477e-05
-2.05780821595509e-05
-2.31120479529477e-05
-5.52778573495443e-05
-1.32793197941077e-05
-2.1036033246459e-05
2.25627364325816e-06
-2.42066985012485e-05
-4.81393260537025e-05
-7.6996682696146e-05
-3.28566470555839e-05
-9.5510222814386e-06
-2.37223452369203e-05
-4.16535155954976e-05
-5.20667725531401e-05
-3.65521642955211e-05
-6.0288630377628e-05
-3.45082524732252e-05
-7.41716651194952e-05
-5.98050391799705e-05
-4.83288977382235e-05
-3.59382892041893e-05
-4.43114163724871e-05
-6.07863719472707e-05
-4.34725683699841e-05
-2.37559493162707e-05
-2.44489825405136e-05
-5.59562300616795e-05
-5.41440071672456e-05
-4.25365012115456e-05
-5.76086503695634e-05
-2.36713959933488e-05
-4.64589925074102e-05
-3.42176738376337e-05
-7.53474907272868e-05
2.23198771781903e-06
-1.20554997726101e-05
-2.76118396802277e-05
-5.06788332116222e-05
-3.74960311791865e-05
-3.28733633539359e-05
-3.39197343157797e-05
-5.16683881886298e-05
-9.77263291766327e-06
-1.81030981880661e-05
-4.24569726008128e-05
-2.20009318203924e-05
-1.79778227576011e-05
-4.39643961632083e-05
-4.55537193025042e-05
-1.8244206404167e-05
-3.32246869253033e-05
-2.19622238361331e-05
-6.57917395821621e-05
-2.07178887042146e-05
-2.37393007606338e-05
-5.62169015468478e-06
-8.57224836764673e-06
-3.36686210723978e-05
-4.88356525063438e-05
-4.01167944792222e-05
-2.70122185769343e-05
-2.79807651276252e-05
-3.99360235939412e-05
-4.87491929196785e-05
-3.99863277108176e-05
-2.83210727548953e-06
-6.35213378232881e-05
-4.89712520599243e-06
-5.10647844408507e-05
5.93706807110944e-06
-1.57168590666556e-05
-3.27614935668447e-05
-3.76265870868443e-05
-2.95050035601553e-05
-2.47267345226742e-05
-3.72467020414026e-05
-4.96459161444301e-05
-3.72851805055978e-05
-3.8165725482779e-05
-2.68107610512649e-05
3.59234932575448e-06
-3.49030821951095e-05
-2.42754011462421e-05
-3.87475902819372e-06
-1.43436734286735e-05
-2.14878875324965e-05
-9.59609916471414e-06
-4.53066493343588e-05
1.38419278539358e-05
-9.96350573291418e-06
-3.80116420816413e-05
-4.67023186864277e-05
-5.03121767041601e-05
-3.72921057699366e-05
-2.68753736306558e-05
-7.1241340790095e-05
-1.86758417317853e-05
-4.29044810682471e-05
-4.28077418473129e-05
-7.86024715457459e-05
-4.72184221702272e-05
-3.42832945457877e-05
-4.1977563290926e-05
-6.21116659343884e-05
-5.4231217266289e-05
-4.25913331925037e-05
-1.18125801604588e-05
-2.06329583424235e-05
-4.89677824812435e-05
-1.62433546502377e-05
-4.79286436227014e-05
-7.25978672774235e-05
-3.89788603808872e-05
-1.73590818293461e-05
-1.22754731480304e-05
-2.51544186128993e-05
-6.36564271356028e-05
-2.32555299134479e-05
-1.9632729312253e-05
-2.3376145805048e-05
-6.94503616867881e-05
-5.78105735162215e-05
-5.57716412741763e-05
1.44157351014207e-05
-5.16812086156959e-05
-3.07896089955352e-05
-2.76478361203614e-05
-2.81401377510689e-05
-3.14131723357218e-05
-3.63936864066715e-05
-5.16702336030555e-05
-2.80352137810418e-05
-4.33158331834371e-05
-3.92398293055299e-05
-5.44838066534535e-05
-3.28049786940927e-05
-2.74466776152429e-05
-5.7511560850077e-05
-4.39646220590172e-06
-1.85656498556668e-05
-5.40462513637471e-05
-3.3308495921769e-05
-1.41421106125075e-05
-5.45473966027678e-05
-3.29987733123992e-05
-2.95158149797041e-05
-3.84106920873507e-05
-2.43790126619435e-05
-3.33681936023142e-05
-2.08317762320261e-05
-9.96225124305558e-05
-3.51414653424572e-05
-6.83952525594316e-05
-3.67123063459354e-05
-9.72781052007417e-05
-6.19978344617556e-05
-2.91960343289442e-05
-2.12662388147763e-05
-2.58354774771978e-05
-2.61985872093216e-05
-3.27583528334039e-05
-1.91694934361666e-05
-4.97200245721947e-06
-2.07524188965068e-05
-3.31132291416199e-05
-5.07660125722995e-05
-1.07514853084252e-05
-1.24819754432589e-05
-1.84977041227218e-05
1.87903308557455e-05
-2.43371452419565e-05
-1.5699040280336e-05
-3.06655966877686e-05
-2.21670441537706e-05
-3.29700465928638e-05
6.38353940306606e-06
-3.15603027659124e-05
-1.41457267580298e-05
-2.81064609303336e-05
-3.08207439687398e-05
-1.61802435978144e-05
1.20896560303514e-05
-3.63713122091013e-05
-3.67951915339328e-05
6.00553571564968e-06
-1.7783517683512e-05
-4.90064120955924e-05
-4.92441062814649e-05
-4.00257461391757e-05
-8.06862800872492e-06
-3.0711884171363e-05
-2.33370988366392e-05
-2.82749032676982e-05
-5.9779036694735e-05
-1.81649513567114e-05
-6.01114244776852e-05
-7.85842127498572e-05
-5.40167619183817e-05
-5.41053445373365e-05
-2.03902441621277e-05
-1.81571098282629e-05
-2.21338391226614e-05
-3.12640256530309e-05
-6.98686432292442e-05
-4.87186310762973e-05
-1.17656198837942e-05
-1.82059498009823e-05
-2.59187845985141e-05
-1.88180619975806e-05
-5.94407853849797e-05
-6.02219622993285e-05
-2.07529488275879e-05
-4.25166512431966e-05
-1.31172341575345e-05
-3.3180361294167e-05
-8.92076892280219e-06
-3.57695453133218e-05
-2.66304373678266e-05
-3.11636970458586e-05
-3.08393830657493e-05
-2.43633369198691e-05
-4.14794758700519e-05
-2.9971375286671e-05
-1.70724219365576e-05
-4.11061328725517e-05
-3.35295026748951e-05
-2.73351065211534e-05
-3.83672948460509e-05
-4.02806683629405e-05
-1.19282038907048e-05
-2.03116563145663e-05
-1.85933793481932e-05
-5.1372494216039e-05
-7.05031453145883e-05
-2.40219767557221e-05
-3.3342303216602e-05
-4.6235856128239e-05
-5.11049432494097e-05
-8.96392039537936e-06
-2.64082449846989e-05
-4.00493761026649e-05
-8.89879972032347e-05
-1.69698088615408e-05
-7.16172269901819e-05
-1.27449528563225e-05
-6.629531542571e-05
-1.86432353609085e-05
-4.35085642179807e-05
-4.5036023500676e-05
-2.1659955834458e-05
-3.88881917414924e-05
-2.76810281393378e-05
-1.56134758790599e-05
-3.37075603407974e-05
-2.70190771652419e-05
-5.17351380427661e-05
-3.99157861089143e-05
-2.06568350747836e-05
-1.36730497265305e-05
-5.02490105776048e-05
-3.19081804593575e-05
-3.5320648553719e-05
-3.04839464462513e-05
-4.15227566167064e-05
-4.91058222733322e-05
-3.70447924834832e-05
-2.44724221504606e-05
-3.47267138314079e-05
-6.41983182381322e-05
6.76817067086941e-06
-2.8981836100251e-05
-6.02423196936274e-05
-2.84027394135009e-05
-6.96152404094388e-06
-3.85442694444276e-05
-2.97624519475973e-05
-1.10699893365203e-05
-3.16959166980407e-05
-2.42493389004175e-05
-2.62333395029925e-05
-1.52673741823346e-05
-2.99461689732735e-05
-5.92346072425305e-05
-1.67268971783185e-05
-3.199194885066e-05
-3.58452338805835e-05
-1.96670312073788e-05
-4.09236206803822e-05
-9.36187051125334e-06
-6.85736393927665e-05
-3.08260218474467e-05
-3.21646686610913e-05
-3.11806153611939e-05
-3.32922786509619e-05
-6.20118127627153e-06
-4.52619596113623e-05
-2.62771940857232e-05
-3.42077749984923e-05
-2.5577191753076e-05
-5.95643612842528e-05
-2.71134134228163e-05
-2.53753721370017e-05
-4.08785333843451e-05
-4.76133039555387e-05
-3.40822820905745e-05
2.36177325976539e-05
1.68837359235538e-05
-2.41772128503471e-05
-2.76854651850848e-05
-2.89237944009449e-05
-1.31902305888912e-05
-4.60965053231876e-05
-1.63095605681216e-05
-4.16130412913405e-05
-1.75397189733799e-05
-3.62013441205358e-05
-3.24825304050268e-05
-7.47361985855052e-05
-1.67696614770686e-05
-1.81814969293766e-05
-3.12664760460571e-05
-5.05114512489222e-05
-1.34617067239053e-05
-3.34404285441678e-05
-1.36964952013006e-05
-5.39804329474709e-05
-9.84847275700024e-06
-3.18316339112462e-05
-3.05258768900398e-05
-4.15954076745573e-05
-3.312814490105e-05
-3.58095725452642e-05
-4.87064290113675e-05
-8.18675909539146e-06
-2.81474630048504e-05
-2.17559340928095e-05
-7.01738926646122e-05
-1.29963528316023e-06
1.40359846763992e-05
-5.38748696354882e-05
-5.49550579593012e-05
-3.10217326702672e-05
-2.73126791117049e-05
-7.17267486410333e-05
-1.29928302119733e-05
-1.91098609781901e-05
-5.90826479517364e-05
-4.86804948663681e-05
-1.14783315985556e-05
-9.10400307153528e-06
-7.43451057590879e-06
-2.77143256656626e-05
-6.52641651292521e-05
-1.97909083231126e-05
-2.75245710583308e-05
-1.3200199431904e-05
-4.14864896435007e-05
4.44142943250185e-06
-7.11896990920302e-05
-2.12909258237396e-05
-4.95154947281678e-05
-7.4111133121364e-05
-2.92761364369692e-05
-2.00178962532661e-05
-4.3266475225438e-05
1.21824081585952e-06
-7.10976125527503e-06
-4.35047905520435e-05
-4.54619685348394e-05
-3.43552222603167e-05
-3.56695066511373e-05
-3.88371628994346e-05
-1.29947782974717e-05
-9.37895368465212e-06
-4.7991201274193e-05
-2.72186435544861e-05
-5.85111349325783e-05
-4.93001210900788e-05
-3.42546130463778e-05
-8.44727952933882e-05
-6.29616277561918e-05
-3.33750016364483e-05
-6.33260501927298e-05
-2.76512059106032e-05
-2.5791276624186e-05
-1.02525384551941e-05
-6.13740102960182e-05
-7.29280223150006e-05
-3.79338230260267e-05
-2.69598234077804e-05
-9.26159754717381e-06
-7.13436354155868e-06
-1.28688239101137e-05
-3.3326194083701e-05
-5.32409197282379e-05
-3.39892796809789e-05
-7.20206744792136e-05
-2.54611340278076e-05
-4.67218002058515e-05
-7.94790707337387e-06
-6.67295515228065e-05
-3.70606890945049e-05
-2.02432229559626e-06
-3.51090138151258e-05
-6.41396511351902e-05
-1.12570902166578e-05
-4.42663676888082e-05
-2.7698216368581e-05
-7.78047613117309e-05
-4.99316437403546e-05
-2.67619829467565e-05
-2.20730542298383e-05
-4.7669162944249e-05
-5.81453458297983e-05
-7.82830773168962e-05
-4.55971654635334e-05
-1.74961871706153e-05
-1.72851689975239e-05
-8.79938658556422e-06
-3.45102803386731e-05
-5.69518633788664e-05
-5.95096878984723e-05
-2.1057027386074e-05
-7.43319204365106e-05
-1.06893890544976e-05
-8.83076940814529e-05
-3.07850110098867e-05
-7.85701137808589e-06
-2.06204760481108e-05
-4.98176006304072e-05
-1.96589115760189e-05
-1.28763402034551e-05
-3.71106459288594e-05
-3.14780191559028e-05
-3.91254221273021e-05
-4.01632109582894e-05
-4.39938978228452e-05
-2.70909550984822e-05
-1.36800221758022e-05
-8.85632731562281e-06
-1.12480759524687e-05
-1.44941133949066e-05
-3.02959905252305e-05
-3.75304759395398e-05
-4.25902972986643e-05
-3.48397876323204e-05
-3.10849530208664e-05
-2.68258963476799e-05
-4.26143116894902e-05
-5.3564681987018e-06
1.52507586173147e-05
-3.23906310021245e-05
-1.93418220776463e-05
-6.83290190650809e-05
-4.61761186189243e-06
-2.31864983218987e-05
-4.85720772703146e-05
-5.548897653842e-05
-6.17742031567966e-05
-1.3924359507666e-05
-3.87682987570808e-05
-4.46104672475722e-05
-3.93059257745071e-05
-4.66124537229128e-05
8.96088811334474e-06
-4.42334491482064e-05
-3.27034883756892e-05
1.07922467946386e-05
-2.90841730003264e-05
-2.37428452933751e-05
-4.4438087132993e-05
-4.8233153679764e-05
-3.97588655567272e-05
-1.86875502876664e-05
-4.64633276474694e-05
-3.98672673210186e-05
-2.20805806268489e-05
-5.38283329599585e-05
-4.9567975365728e-05
-2.54257013814387e-05
-2.13727503195482e-05
-2.5334797031501e-05
-2.53163665594405e-05
-5.26181529079896e-05
-4.24832765002742e-05
-5.33210755977631e-05
-4.77133176329308e-05
-9.03841670063998e-06
-1.44747944163293e-05
-2.62574264932034e-05
-4.57264540466012e-05
-1.30542964484515e-05
-6.74903800178361e-05
-2.32879910142278e-05
-4.53937013260084e-05
-1.63788394603407e-05
-3.8426603544443e-05
-5.95966995936897e-05
2.03853361467028e-06
-3.92141954198963e-05
-3.61847302398063e-05
-5.5468098429216e-05
-4.33122557698046e-05
-9.82220843309614e-07
-4.48361002157628e-05
-5.85523887072469e-06
-5.53812801539601e-07
-3.66016151317252e-05
-3.82916659039215e-05
2.07062687046278e-05
-2.89230558198426e-05
-4.74808300471847e-05
-6.00656959868828e-05
-3.70440964415306e-05
-8.91586464623816e-06
-3.92231173971509e-05
-2.37911790394234e-05
-4.07708654207643e-05
-5.25051905376269e-05
-1.73462823315799e-05
-3.28432263013276e-05
-2.17270323356693e-05
-3.81855194150374e-05
-4.48429098546642e-05
-7.96131866262231e-05
-5.29586023741499e-05
-3.41401167719084e-05
-4.00846150467919e-05
-1.4095406809416e-05
-2.0870838746188e-05
-1.34711324682376e-05
-1.39429008532331e-05
-6.97601677818091e-05
-3.78256686414658e-05
-6.89558816951439e-05
-6.76109754773084e-05
-5.25227453662518e-05
9.17520867525636e-07
-4.67602049935819e-05
-2.99604268087138e-05
-2.78702154704642e-05
-4.44053648629434e-05
-3.33659848278954e-05
-2.07958478955872e-05
-3.53157111536187e-05
-2.70033904360079e-05
-3.2704101117464e-05
-8.01889733131862e-05
-1.18404914980039e-05
-4.4701696246899e-05
-4.12900255427796e-05
-6.21462720875253e-06
-4.76682897818709e-05
-4.30964327304468e-05
-4.00619171370775e-05
-2.16801131645309e-05
-5.16006263743546e-05
-2.97720474105744e-05
-1.65629973074768e-05
-2.25103679682848e-05
-4.15522589166854e-05
9.95384475821565e-06
-4.4344510921105e-05
-5.23089456811121e-05
-4.98603055783806e-05
-1.45853900320384e-05
-7.61038967299039e-06
-4.06877974799731e-05
-1.26944602227099e-05
-1.56351909226812e-05
-6.71216039910777e-05
-2.35846422707662e-05
-1.43259032813188e-05
-5.38820818340102e-05
-5.65811211788256e-05
-2.34746266868759e-05
-2.29443775835481e-05
-2.13781067872312e-05
-3.96813298387848e-05
-4.5187840702651e-05
-2.41144057250418e-05
-3.60876674956608e-05
-4.77602319583597e-05
-4.8904475908729e-05
-4.30914656665018e-05
-2.29976411812364e-05
-4.01125329894197e-05
-7.11578068769085e-05
-1.07869812375863e-05
-3.02578742480708e-05
-5.45404981988359e-05
-2.01179496876544e-05
-0.000105297892533346
-3.56490357534464e-05
-4.20504091608654e-05
-5.85863513232422e-05
-3.7895899987316e-05
-5.13052688998337e-05
-5.7038875270374e-05
-3.44858150728294e-05
-5.91649202661006e-05
-6.51583601937488e-05
-3.04123849469269e-05
5.1814536406614e-06
-5.50384707829375e-05
-5.32786308591909e-05
-2.02411794160518e-05
-3.27135083384456e-05
-5.60916155820205e-05
-1.56182604690192e-05
-5.44171787000813e-05
-6.74499656156438e-05
-5.42420109344376e-06
-2.10685173131496e-05
-5.5446469764759e-05
-6.63027196050814e-05
-2.87956309213168e-05
-3.68597252877761e-05
-3.17234872067817e-05
-5.06665301553961e-05
-4.9707358789486e-05
-4.07639638509142e-05
-3.16608567160967e-05
-5.95827287170999e-05
-2.25352099253303e-05
-3.49289745783742e-05
-1.4260162970369e-05
-4.01315793796757e-05
-5.17812844420719e-05
1.91984389726652e-06
-7.65694049105324e-06
-3.05230558689845e-05
-4.32558919884733e-05
-5.56882093653345e-05
-3.32915377081712e-05
-2.7772064777094e-05
-5.51634978602805e-05
-4.12455784770457e-05
-3.07199570339314e-05
-2.1225615064529e-05
-4.34248754379558e-05
-4.83752362396002e-05
-2.82994335772571e-05
-3.20267478586056e-05
-6.74444213652775e-05
-1.11646406574047e-05
-5.02435816713747e-05
-9.82187908319807e-06
-4.08016793145343e-05
-1.97202434980723e-05
9.42477955721346e-07
-4.54229378282852e-05
-3.87723328889856e-05
-4.09379344380422e-05
3.31313806519309e-06
-2.82390604979468e-05
-5.40376239101576e-05
-4.90640962022117e-05
-3.14066384237582e-05
-2.19339698788796e-05
-2.6192850057299e-05
-5.23501712170085e-05
-3.56195259937523e-05
-2.83250922835669e-05
-5.1485448443503e-05
-3.95497698118883e-05
-3.27568109395648e-05
-4.96641194419424e-05
1.78247498220655e-06
-4.03725964451002e-05
-1.06524902650615e-05
-4.49137790675643e-05
-3.15054141618774e-05
-1.4516754091696e-05
-4.25979123284918e-05
-5.38466334624496e-05
-1.17604096792227e-06
2.42679039154681e-06
-2.80260146879645e-05
-2.58372542132826e-05
-3.66365203241788e-05
-2.58810928367032e-05
1.40126851163388e-05
-1.6750972677445e-05
-4.84041273130645e-05
-2.83385297786668e-05
-6.86055560591316e-05
-5.5970619605373e-05
-6.23940992045529e-05
-2.18146230492966e-05
-2.84513614729811e-05
-4.16659403655739e-05
-2.9134318831982e-05
-4.49667532099725e-05
-5.42970229643156e-05
-1.79609249854681e-05
-4.582682217558e-05
2.5220635915858e-06
-1.76639353715476e-06
-6.20705418566198e-05
-2.8933170190426e-05
-5.26480846958087e-05
-3.27490954568673e-05
-3.60012225135437e-05
-4.109651733442e-05
-2.35076161269237e-05
-7.92693489380319e-05
1.89528626521851e-06
-6.7994229070623e-05
-4.58606265894258e-05
-6.5178940593356e-06
-2.40389985889488e-05
-2.23348769819943e-05
-6.88169051764034e-05
-4.79626169564632e-05
-3.83068906730427e-05
-1.44349991221071e-05
5.17475306628592e-06
-4.71483313584273e-05
-1.92299623534659e-05
-4.51043000443848e-05
-3.42172248675235e-05
-2.13760728668261e-05
-3.04473183211675e-05
-6.30802475645993e-05
-6.84318766914531e-05
-6.30876260240869e-05
-5.51660923148746e-05
-3.37560526341948e-05
-1.17310193600726e-05
-1.8112566603155e-05
-2.63605679424855e-05
9.1401917647511e-06
-6.27587848737216e-05
-1.5151821458293e-05
-3.98886669079512e-05
-4.05801759496612e-05
-4.32061893956105e-05
-2.00095404790849e-05
-2.06128715578094e-05
-4.27979905044417e-05
-7.2295049869456e-05
-1.6436622271365e-05
-3.24740461256455e-05
-5.24970690641406e-05
-5.00449180828224e-05
-1.68820636502803e-05
-5.47864956241459e-05
-5.3530374227577e-05
-1.84916342241986e-05
-1.92613163923548e-05
-2.85917297323777e-05
-3.81759588330643e-05
-1.00484662605317e-05
-3.62385585639832e-05
-2.38230380373457e-05
-2.15056660490493e-05
7.59355738557377e-07
-4.4760140912355e-05
-2.07499812596768e-05
-1.96355202445446e-05
1.74142593739955e-05
-2.8879897997854e-06
-3.29040171882884e-05
-1.52480613079537e-05
-1.48729476734979e-05
-3.44767165454075e-05
-3.14720514430151e-05
3.2297273872071e-07
-3.6009054672818e-05
-3.87372049109066e-05
-5.22924938673162e-05
-1.41086265500584e-05
-2.85454324565798e-05
-5.35454884530828e-05
1.65571879458783e-07
-2.39954696368787e-05
-4.01449025532074e-05
-2.67194578388484e-05
-1.76340423790314e-05
-7.26898087706847e-05
-4.41671760633144e-05
-5.14677882716908e-07
-2.24549697307677e-05
-4.96254969086563e-05
-4.89378132272122e-05
-5.27720630799401e-05
-2.7093156261433e-05
-5.50923057411125e-05
-2.10256589261172e-05
-5.32821910406305e-05
-6.78844777938866e-05
-1.35146018076845e-05
-3.2834035824229e-05
-1.31961463046727e-05
-1.07576462909531e-05
-3.4526485769434e-05
-2.41545187938865e-05
-4.69076057072124e-05
-3.29678222950233e-05
-3.96241286091354e-05
-2.33932554473487e-05
-3.06477889472555e-05
-2.10131273870985e-05
-5.38856761458662e-05
-3.1175920090331e-05
-3.18558785928299e-05
-3.74295739060951e-05
-1.00514722020379e-05
-7.12691794355138e-05
-5.38855967073716e-05
-5.13131037472029e-05
-4.23339005235218e-05
-1.7725837522689e-05
-4.64988463032236e-05
-5.12846895620587e-05
-3.67639044453059e-05
-3.39557557282683e-05
-3.57755707451604e-05
-4.26426989024357e-05
-2.58403586645062e-05
-3.7623826721374e-05
-3.38769544611233e-05
-5.24193468551446e-05
-2.64633885477642e-05
-3.5144811879249e-05
-2.55983929675414e-05
-3.08186854369467e-05
-6.80707956956386e-05
-4.12675225294118e-05
-3.52700735686997e-05
-5.37962182952694e-05
-3.18291767055636e-05
-3.78617249484113e-05
-2.8378943221527e-05
5.59609266819756e-06
-3.64669340007553e-05
-5.01218237855857e-05
-5.51427157451321e-05
-5.84709221607413e-05
-4.20864789188105e-05
2.21921567412927e-07
-6.30061143568333e-05
-5.06877750038972e-06
-2.76967758413121e-05
-2.84763671420779e-05
-5.28736387297749e-05
-3.52624001174827e-05
-1.73970205897817e-05
-5.91319678978174e-05
-5.76447819257282e-05
-1.62721344347316e-05
-1.13791267255274e-05
-3.29855193738453e-05
-8.15235578612698e-06
-2.67183130880989e-05
-1.14985650707491e-05
-2.45921593121574e-05
-1.77452102679055e-05
-5.2541860730926e-05
-1.08917111907536e-05
-5.87499965074997e-05
-7.89034462073505e-05
-2.83489018921613e-05
-4.72064958487213e-05
-1.78891562295325e-05
-2.67597324740562e-05
-4.15635125362544e-05
-2.47481165959182e-05
-1.24887448517175e-05
-2.65323638523486e-05
9.60361487854793e-06
-3.95541766056066e-05
-5.22623480462123e-05
-2.01711202783996e-05
1.51338144355312e-05
-1.51166779266374e-05
-5.53697035522781e-05
2.46355845231694e-06
-3.66826487848401e-05
-4.63921194897469e-05
-4.52769401704525e-05
-4.65235163879358e-05
-4.95960547125661e-05
-3.82254319531018e-05
-5.64943113422718e-05
-6.34190031836583e-05
-3.41538349341997e-05
-5.28146601673513e-05
-4.23990319199687e-05
-6.36063337406371e-05
-2.04672139756683e-05
-4.04061076436465e-05
-3.85184728531178e-05
-2.85908869240802e-05
-4.93244569248174e-05
-4.74303808881322e-05
-4.60254366443499e-05
-5.44299239087087e-05
-6.09291666977399e-05
-6.33781608324548e-05
-2.88405993287028e-05
-2.93294803511608e-05
-4.91109887919258e-05
-6.16989599413921e-05
-3.52934168970472e-05
-4.83616677969625e-05
-3.43114145906898e-05
-2.51701166397154e-05
-4.948340309797e-05
4.85774968523816e-06
-4.60557723578089e-06
-5.68224429851434e-05
-1.23225457573801e-05
-2.46749458312399e-05
-3.47649462955312e-05
-4.5724504551162e-05
-2.17457907619445e-05
-2.12533441325183e-05
-4.97627152530114e-05
-2.32430118027283e-05
-5.42040684562514e-05
-2.9343404931244e-05
-1.74954356080131e-05
-3.13948089471071e-05
-1.82639334822723e-05
-5.31046752520397e-05
-9.82366202270011e-05
-2.39699478635607e-05
-3.51973465920208e-05
-5.25115506711319e-05
-3.10268432679894e-05
-1.10598838074319e-05
-1.13670518606989e-05
-4.05135805585615e-05
-3.050233806791e-05
-3.32683825320065e-05
-5.71695892216937e-05
-3.49490756831737e-05
-6.70740670443971e-05
-6.17489635711519e-05
-2.88690497922396e-06
-5.63699383053655e-05
-5.1505040870692e-05
-4.05121858936554e-06
-4.09958388050627e-05
-1.31635215851985e-05
-6.06461950219442e-05
-6.57740880041177e-05
-2.78308172849633e-05
-2.75078649300268e-05
8.37211101914671e-06
-6.12498183160698e-05
-4.54187781684821e-05
-2.72467214452637e-05
-2.12179799074512e-05
-3.10128861264762e-05
-1.4268483042694e-06
-1.25422329933447e-05
-5.74710538332897e-05
-3.07170286678898e-05
-5.12294527268083e-05
-5.04318531020623e-05
-2.90493116490442e-05
-2.12710756576239e-05
-1.60702561878302e-05
-4.48459365100022e-05
-3.63725374526263e-05
-4.33976117583084e-05
-2.26709982150938e-06
-2.92834703812878e-05
-4.09800910568866e-05
-2.10258876884312e-05
-3.72617736600537e-05
-4.5356160727807e-05
-3.72671734985926e-05
-5.49551632040132e-05
-3.51821000103186e-05
-4.74536879918625e-06
-3.42341251683377e-05
-3.53120401179211e-05
-8.94005617200914e-06
-3.07976840647394e-05
-5.29526373702392e-05
-4.86183180661959e-05
-5.16282588822335e-05
-1.5290434397557e-05
-4.08002472421739e-05
-7.64938184640332e-05
-3.75023449554677e-05
-3.49126325633876e-05
-2.20629756078204e-05
-9.59584069992094e-06
-8.48984977609984e-05
-3.25084936322137e-05
-4.00978993978694e-05
-2.60216793311202e-05
-5.77400246674124e-05
-3.94843284652039e-05
-3.13636074254858e-05
-7.52744211083072e-05
-4.47220349177191e-05
-2.04185527091881e-05
-2.64992449897595e-05
-4.54326883291463e-05
-1.88693020461638e-05
-3.80838698298961e-05
-3.95679621698318e-05
-4.01981506508959e-05
-1.84656787668764e-05
-2.61573525593576e-05
-1.68240962251546e-05
-2.01024753332712e-05
-3.19938318316898e-05
-3.92188304407153e-05
-1.78265458552762e-05
-3.81660541320542e-05
-3.32942171994316e-05
-2.25292771887766e-05
-4.31094829437257e-05
-5.46448538335451e-06
-4.63153040005243e-05
-6.1294993573292e-05
-4.28595219037376e-06
-2.24200757054835e-05
-3.01723505721588e-05
5.7140426422202e-06
-4.51152427437886e-05
-5.86188872978632e-05
-4.78385195761238e-05
-3.98705578475907e-05
-3.73075461283075e-06
-3.66003160243497e-05
-5.03066196206574e-05
-5.78199518125441e-05
-3.78557143603559e-05
-4.35016746883189e-05
1.29613835346518e-05
-1.65664341108863e-05
-2.40441612361568e-05
-4.64450185070296e-05
-8.32646437774796e-06
-3.94453127707072e-05
-1.57498508445244e-05
1.22758138036521e-06
-6.50098893591343e-05
-5.51627067115983e-05
-3.27007955756402e-05
-2.37605875433492e-05
-2.82474609739458e-05
-4.33870416387268e-06
-1.93347540791654e-05
-4.07153921973399e-05
-5.68691614474884e-06
-3.86978053144677e-05
-2.87141507582877e-05
-3.59236580697552e-05
-6.13169919140166e-06
-4.90558384727901e-05
-1.30436611013977e-05
-1.45472454310314e-05
-1.96516123993524e-05
-3.42274980738809e-05
-4.66694231125602e-05
-2.71334370001361e-05
-2.25334741163787e-05
-3.7404689403833e-05
-4.08882291777883e-05
-5.09509583111297e-05
-5.56758715574789e-05
-5.42074869528272e-06
-4.45511986221815e-05
-5.74251549825608e-05
-1.30446550940798e-05
-3.93099958794776e-05
-6.84107592605453e-05
-3.85664628656351e-05
-2.38567985328752e-05
-3.75249703911829e-05
-3.329010200483e-05
-3.08018407389452e-05
-1.26509625974155e-05
-8.9081030876999e-06
-4.91525254276369e-05
-8.28452253820564e-05
-3.04122170602055e-05
-1.23981440087999e-05
-3.92799907985427e-05
-5.40673556651712e-05
-1.60391943748772e-05
-3.89473686044542e-05
-7.44522228802403e-06
-3.75481947167942e-05
-3.53591755110885e-05
-4.19441432232325e-05
-4.43408282316277e-05
-2.71169431796449e-05
-9.48895931893386e-06
-3.13946017295971e-05
-3.75496167001038e-05
-4.79888696736197e-05
-3.27281874615308e-05
-5.78036782381878e-05
-1.86143343355462e-05
-6.21407444084145e-05
-4.15740548698377e-05
-4.72686631827896e-05
-5.24007268209202e-05
-2.88350700323713e-05
-2.92579830653983e-05
-2.65805954740506e-05
-4.10890925425552e-05
-6.56324365243207e-06
-4.94458936861891e-05
-3.73999877044264e-05
6.58860313590475e-06
-4.15226996475842e-05
-2.53150095316552e-05
-6.1745388021899e-05
-4.73256417427948e-06
-2.02833329871646e-05
-3.19179445092918e-05
-4.23209848676554e-05
-1.41336500455995e-05
-2.50122645110138e-05
-1.90864994367742e-05
-2.02593568089741e-05
-2.44890123271253e-05
-2.98547091885141e-05
-7.1470704287284e-05
-4.66507471788563e-05
-5.76788943854613e-05
-8.43052137472517e-06
-4.06755532307323e-05
-1.86192210076766e-05
-2.23356531098339e-05
9.8190082703343e-06
-3.50929846979825e-05
-5.99332966446228e-05
-4.44436550891144e-05
-9.22638840251976e-06
-5.43637404406151e-05
-4.46307562662812e-05
-5.71582261514255e-05
-3.99489786091305e-05
-2.69044152905838e-05
-2.70951571500066e-05
-4.04652074396497e-05
-3.2019004000957e-05
-6.24890902934918e-05
-4.25361685586332e-05
-4.1252269153148e-05
-4.88273997767758e-05
-3.66077154365905e-05
-3.15097382934075e-05
7.73746002567687e-06
-8.52274821082427e-06
-2.11395742628541e-05
2.90034414077496e-06
-2.42791468320186e-05
-1.30787719657333e-05
-5.343639375301e-05
-2.39720904714753e-05
-6.47865319581687e-06
-2.9604208666586e-05
-5.51277111887395e-05
-6.65831884479589e-05
-1.92116374739542e-05
-5.10458258201994e-05
-2.64240662250567e-05
-3.2568670723185e-05
-3.31495096731097e-05
-2.49858049667149e-05
-6.56107837088546e-05
-2.01239542525754e-05
-6.47272205671941e-05
-3.19624313154558e-05
-3.71181387017398e-05
-5.96629416606479e-05
-3.65175247716251e-05
-5.00678286731385e-05
-1.97179258497509e-05
-4.81833626168759e-05
7.63047025093104e-06
-4.23318364797739e-05
-1.7554317278534e-05
-2.67107218625971e-06
-4.34973801438665e-05
-4.41355746713951e-05
-2.81669681695207e-05
-6.54579741166214e-05
-1.66253899178954e-05
-6.26666920628202e-05
-4.2928311097025e-05
-5.59636495806781e-05
-4.63290435198202e-05
-2.46613986569153e-05
-3.51674282605007e-05
-6.24813324832371e-06
-3.77878613462489e-05
-5.62737229546249e-05
-4.80238204981962e-05
-3.57698124909371e-05
-2.57714884071226e-05
-4.26259600240798e-05
-3.82597643478118e-05
-6.01836607169238e-05
-3.46598800870573e-05
-3.39548513391776e-05
-4.96649314510251e-05
-4.17348882964344e-05
-6.76870632423857e-05
-3.54783181467428e-05
-2.12294773342517e-05
6.04084912531869e-06
-3.02870735254392e-05
-1.83913789339474e-05
-2.7203005112723e-05
-2.04292674486103e-05
-1.22193873838466e-05
-5.7015171880109e-05
-2.45498774811322e-05
-1.69253043210377e-06
-6.18064908479857e-05
-3.80172637444393e-05
-1.57516504294785e-05
-3.65167245307438e-05
-4.54831733496233e-05
-2.70565385509309e-05
-3.36279430743731e-05
-8.59725754943666e-05
-4.63275680888505e-05
-6.18905232293065e-05
-8.02948996777296e-05
-5.68255771247874e-05
-3.86253266571571e-05
-3.6964050048993e-05
-2.70435903109523e-05
-4.54555776198874e-05
-7.8312400511528e-05
-3.41465631668206e-05
-5.23518697796487e-05
-6.44603580283793e-05
-5.45319221416866e-05
-6.09010075683553e-05
-6.07416348178054e-05
-2.46997449855111e-05
-6.00711619067084e-05
-9.99483138533556e-06
-2.36698892199516e-05
-4.09659984804594e-05
-2.94634635590466e-05
-4.01088053939299e-05
-1.35994396654023e-05
-2.89294783389962e-05
-1.13705924732068e-05
-2.86580030377454e-05
-5.36184919244375e-05
-5.30756521110445e-05
-2.10500692959422e-05
-4.28111904198736e-05
-2.32751616718205e-05
-6.58389929504822e-05
-2.86480571024712e-05
-2.59086347602201e-05
-4.73172713015105e-05
-7.94414200503734e-06
-6.38209085960998e-05
-3.83102170126811e-05
-5.82123520169918e-05
-3.92915574113573e-05
-2.0355464717036e-05
-1.52827508439199e-05
-4.28130192622462e-05
-3.07836029683138e-05
-3.33381170877066e-05
-7.57996125848985e-05
-5.35697245270299e-05
-5.46564827155066e-05
-1.66454296157247e-05
-2.17089766806259e-05
-3.03097457606171e-05
-3.07802159320513e-05
-2.54320513482055e-05
-4.24602117981826e-05
-5.70483592913064e-05
-4.03356389060135e-05
-5.99014079898744e-05
-7.57233027821664e-05
-1.82191566896023e-05
-5.25665698702672e-05
-3.51914028406408e-05
-1.06602887615958e-05
-5.49452355690852e-05
-4.84889710115078e-05
-9.52163485812685e-06
-5.17910410406325e-05
-6.58710318194218e-05
-4.68824142000582e-05
-3.11440519581477e-06
-2.94254013937014e-05
-2.78936171538035e-05
-4.29208437949668e-05
-2.52510671503495e-05
-5.58277392490546e-05
-3.77351421859872e-05
-3.42904909457143e-05
-1.85043067576739e-05
-1.31076688427624e-05
-3.35037197159624e-05
-3.15650880456583e-05
-7.68218150025473e-06
-6.34806428975198e-05
-2.35261189805976e-05
-5.48865525906635e-05
-2.44350588210749e-05
-2.30770845703133e-05
-5.5882953592263e-05
-4.34634922541409e-05
-1.8926411683547e-05
-3.5730963342805e-05
-3.19659012241243e-05
-4.0104236501521e-05
-4.50801039959274e-05
-5.67676426038846e-05
-3.50048073761084e-05
-3.14533802571718e-06
-4.00426178348747e-05
-4.10425509352604e-05
-5.24342917956314e-05
-2.58722590222083e-05
-3.91553417833243e-05
-3.20699367568034e-05
-1.69223284427416e-05
-1.6262416011043e-05
-4.93420110192129e-05
-3.99823624280671e-05
-5.43659170813494e-05
-1.47900553509408e-05
-3.34432119704486e-05
-1.19207408318676e-05
-2.71912473521008e-05
1.71792360443461e-05
-2.09194476442424e-05
-3.35565304284359e-05
-3.20320780268021e-05
-4.14371278726226e-05
-3.02410046251891e-05
-6.04181268151445e-05
-3.61249119796284e-05
-5.36973019130331e-05
-4.57743326830985e-05
-3.64100820881571e-05
-1.46508661886795e-05
-3.07352259067793e-05
-3.06751138794793e-05
-8.28388130988337e-06
-8.02865679352593e-06
-4.8082038652197e-05
-1.43228967821286e-05
-2.33853050808354e-05
-1.74461015017634e-05
-3.60313356202397e-05
-5.05792935876856e-05
-5.18026906083547e-05
-6.50748931051138e-05
-6.07406407267625e-05
-5.88879025075795e-05
-4.8636167499762e-05
-4.18699254483088e-05
-2.95538445510663e-05
-1.73246512155476e-05
-4.12559764994414e-05
-3.49601110779951e-05
-6.52345464524894e-05
-3.4680991017159e-05
-3.34856586385815e-05
-8.37932032138287e-05
-4.7113199216549e-05
-2.11987504530284e-05
6.7801823484708e-07
-4.95938405873033e-05
-3.7625440848857e-05
-1.08032776532519e-05
6.70950955853707e-06
-4.95897372522479e-05
1.47227904254423e-05
-3.15263644424437e-05
-5.00692500115684e-05
-2.41494532912387e-05
-6.4928470878825e-05
-3.22991210886669e-05
-6.53404395222073e-06
-2.69132158304075e-05
-2.02982333714972e-05
-3.66421550244367e-05
-6.54868487668989e-05
-2.94558902790372e-05
-4.41021047815745e-05
-8.01366424542674e-07
-6.24203241553838e-05
-4.96391085044301e-05
-1.11426538972506e-05
-9.12787281325754e-06
-2.61055877499177e-05
-1.35273827049398e-05
-3.7899695021789e-05
-3.59831644117163e-05
-4.35058378038757e-05
-5.42535958407335e-05
-4.3804693576902e-05
-4.69911697725602e-05
-3.29716876904793e-05
-2.72761349708134e-05
-2.71946724312239e-05
-4.90468686070228e-05
-4.02184422977642e-05
-9.27193394991027e-06
-3.57539557395583e-05
-1.70410245730557e-05
-4.35803261373557e-05
-1.78784228047136e-05
-5.90281159303803e-05
-1.22267707680953e-05
-2.08494298594273e-05
-4.35815706853642e-05
-3.53899990894216e-05
-2.07236899880939e-05
-3.70143221271413e-05
-2.66765569974915e-05
-3.60697235469001e-05
-1.00395462978991e-06
-7.1187287925143e-06
-3.53153321469156e-05
-4.1038738711976e-05
-1.71883107828691e-05
-7.09155033700604e-05
-3.28288790369947e-05
-3.52852218972528e-05
-1.34026388720308e-05
-5.61858479802809e-05
-3.79620130504908e-05
-3.81203914219779e-05
-3.89258835425126e-05
-6.51230257255973e-05
-1.97031467302864e-05
-4.65812659266321e-05
-1.43719518555276e-06
-3.80250486632534e-05
-4.1173097464524e-05
-2.31885011854933e-05
-5.22054895132904e-05
-7.10757148092491e-06
-4.05370232763098e-05
-3.78915448770531e-05
-6.00729406642527e-06
-2.34567321763078e-05
-2.20925909847857e-05
-1.82816758979528e-05
-4.3855710468232e-05
-7.06980128333199e-05
-2.752819992534e-05
-1.91123393184861e-05
-2.59418538535782e-05
-5.54962586034464e-05
-5.5620632735317e-05
-1.2702309045689e-05
-2.25616231620787e-05
-3.85128831323384e-05
-4.09737586060831e-05
-6.48290449036864e-05
-3.80431342641038e-05
-4.40285560405239e-05
-4.68528208709467e-05
-5.07629126066205e-05
-5.1620285506045e-05
-2.91555575862691e-05
-9.50886020308424e-06
-1.96243942352393e-05
-2.53480870937776e-05
-5.71468538744968e-05
-2.77194793071108e-05
-2.2005773528342e-05
-7.95644338391921e-06
-3.12501297160524e-05
-6.12759833340931e-05
-2.47793518247328e-05
-1.68331774600327e-05
-2.7758753512009e-05
-2.68070254356821e-05
-9.60092909897887e-06
3.07559048147701e-06
-1.92999487277655e-05
-6.78333440144211e-05
-1.91737482315071e-05
-5.90813752971868e-05
-4.35417376764629e-05
-5.94199512701497e-05
-1.7882938407904e-05
-3.36170299970344e-05
-8.68395877979844e-05
-3.91600048341534e-05
-6.18536548669812e-05
-3.48135439310924e-05
-3.68656961925088e-05
-3.04899014430573e-06
-5.1831324211285e-05
-5.40859827383027e-05
-5.7082766128693e-05
-4.20475722471113e-05
-2.82502446813407e-05
-5.19471433770412e-05
-2.75728331594625e-05
-5.03772794234912e-05
-5.78973377035312e-05
-1.3022416498105e-05
-4.51581237032043e-05
-5.0164837366811e-05
-3.71306893714443e-05
-3.05752568631082e-05
-2.43335892182115e-05
-4.5636551999092e-05
-3.41895478318842e-05
-1.16121855716443e-05
-1.54232148372358e-05
-1.84492256461161e-05
-5.2182405121055e-05
-4.00896265820155e-05
-4.94884912702213e-05
-3.64237312456681e-05
-3.18179958639711e-05
-5.18000363004956e-05
-4.8157296197791e-05
-4.3320353056928e-05
-6.85865948259445e-05
-4.90183087392015e-05
-4.86145356947774e-05
-2.62644373652206e-05
-1.37874284080434e-05
-4.06179311496009e-05
-3.10245144824568e-05
-3.44020105214345e-05
-1.06850859051226e-05
-1.82817783861126e-05
-3.82000518284488e-05
-4.53261150452655e-05
-5.94732482286442e-05
-3.40862483851711e-05
-2.3308530969526e-05
-3.64713274268242e-05
-3.2597820745652e-05
-2.43684488779051e-05
-4.6151599760287e-05
-4.09984624165665e-05
-6.32086259203859e-05
-5.06034174834152e-05
-1.16057137319079e-05
-5.99593443163806e-05
-5.01629352872005e-05
-4.2343229241558e-05
-2.73366491182638e-05
-7.14584338179178e-06
-5.43816676890867e-05
-2.3686453337162e-05
-2.06813120900119e-05
-3.17584215061216e-05
-5.76052224407767e-05
-4.24571775481083e-05
2.11168140980768e-06
-1.47827577001807e-05
-3.86800816993396e-05
-2.35268404846293e-05
-4.66341500190412e-05
-1.67768281378451e-05
-4.43381594937015e-05
-1.07825435096281e-05
-4.15220246920299e-05
-3.00553387686056e-05
-5.77796047203826e-05
4.52414619467837e-06
8.56234342360088e-06
-6.95091961193718e-05
-1.80154454015404e-05
-1.87700458902735e-05
-4.4979016750948e-05
1.12215815695052e-05
-1.8753313873292e-05
-4.30029745149348e-05
-1.91093744474602e-05
-2.44372462718659e-05
-4.31433754530704e-05
-1.20017200530384e-05
-7.58231131334201e-06
-3.92662944900613e-05
1.09693215780799e-05
1.12742695497521e-05
-1.28148783915774e-05
-5.12386853310822e-05
-3.31674615925407e-05
-4.76660236388864e-05
-1.43653069668229e-05
-2.12964695558025e-05
-7.14982540545005e-05
-8.08740844014231e-05
-4.55027050868452e-05
-6.87275876525602e-06
-4.0637268459201e-05
-3.44991359004836e-05
-4.86715461968901e-05
-2.73172949917323e-05
-6.46887574222868e-06
-8.06311051523787e-06
-6.25225307042465e-05
-3.98534827643783e-05
-4.95453563419847e-05
-1.95548748203325e-05
-2.8642807501383e-05
2.52076619401815e-05
-2.34142532993655e-05
-3.7825054888953e-05
-3.65285417985038e-05
-4.0184612790307e-05
-4.1778867386941e-06
-2.27273426134917e-05
-6.46546266433194e-05
-3.80910853564731e-05
-3.37424175493278e-05
-3.25764726938474e-05
-6.57538261367787e-05
-2.05494421306321e-05
-4.73572140829252e-05
-3.16904133436323e-05
-2.00355396816138e-05
-4.70761298679476e-05
-2.06106236064947e-05
-6.20720962847891e-05
-7.22714919720132e-05
-1.31384341289023e-05
-3.3210718641869e-05
-2.53308120767089e-05
-3.50444084590746e-05
-2.82438912295026e-05
-6.04201980723682e-05
-5.23508477605765e-05
-1.93962584274426e-05
-4.45490313133636e-05
-3.39128701285971e-05
-2.13798263627236e-05
2.9548406818135e-06
-1.48672941335105e-05
-3.48597124975114e-05
-5.93272026770233e-05
-3.44704276522762e-05
-6.69231524677795e-05
-1.59581345990005e-05
-2.61648796021787e-05
-3.94213426243281e-05
-4.73758230296917e-05
-1.66748989504951e-05
-4.96016710480462e-05
-2.07718790688832e-05
-3.89938694147828e-05
-2.21840719595943e-05
-9.90487849549323e-06
-1.16765391324035e-05
-2.43678140187537e-05
-1.78526550730999e-05
-4.46580308478117e-05
-3.60406420499922e-06
-1.23869876881567e-05
-3.15585575373191e-05
-1.32829358892227e-06
-2.55308430138229e-06
-3.1383567198469e-05
-3.9825533543972e-05
-2.50863214915319e-05
-1.68628050086722e-05
-1.39018163402491e-05
-2.68144626580396e-05
-2.80015548501568e-05
-5.1410108080258e-05
-4.90589156754018e-05
-1.57075799519878e-05
-7.94810486446707e-05
-3.98442890802356e-05
-3.19338379836575e-05
-1.26482504695039e-05
-5.22523210912115e-05
-4.19441914715644e-05
1.08877473362979e-05
-3.40623893631023e-05
-6.5036184504912e-05
-1.86590454904546e-05
-4.48265728398609e-05
-5.32374812308586e-05
-5.59743711676541e-05
-2.58004630936209e-05
-4.10524462190583e-05
-6.51703176404187e-05
-4.99690096963614e-05
-3.06933859887569e-05
-1.95056867239629e-05
-4.25313267549768e-05
-1.19159341625506e-05
-2.59644941660558e-05
-3.35876315199847e-05
-1.5342225607202e-05
-4.59333621512225e-05
-5.20418348815111e-06
-6.57209444291226e-05
-3.07211322784555e-05
-9.48549545391686e-06
-1.30980914519641e-05
1.07869093630259e-05
-5.1558587893124e-05
-3.48717290906707e-05
-4.92202877067219e-05
-5.50125444558521e-06
-2.67466625429382e-05
4.77914490450089e-06
-2.92651885492626e-05
-3.07011722971697e-05
-2.53117782646803e-05
-3.36458622378754e-05
-4.60551455546625e-05
-5.68166797682605e-05
-4.71480249870967e-06
-4.01030681393685e-05
-4.3503511917649e-05
-3.98278404119667e-05
-1.49725645605613e-05
-3.66567127125895e-05
-4.89174134230251e-05
-1.74791043567362e-07
-1.39506761754876e-05
-2.71848080209659e-05
-4.81953971187951e-05
-2.19579226744383e-05
-2.75200184493688e-05
-6.26260115876981e-06
-1.68171719032825e-05
-3.40712422188869e-05
-9.62087397977527e-06
-4.77245792120618e-05
-1.57128956082439e-05
-3.77531628285103e-05
-3.31019942981505e-05
-2.18709761222697e-05
-4.5780203645126e-05
-2.64327326070093e-05
-2.71951209154325e-05
-3.46511818453451e-05
-2.63204625041045e-05
-3.89325525876026e-05
-1.59841132694213e-05
-4.36534814113443e-05
-4.29312972933339e-05
-4.88977124691715e-05
-4.35271194802489e-05
-3.45644669878958e-05
-8.16228590590008e-06
-6.35083554947048e-05
-5.27136325507582e-05
-1.30932127348724e-05
-6.8567425946047e-05
-3.7692208879833e-05
-1.25197909723523e-05
-5.01847439104055e-05
-4.67061931310405e-05
1.33537479742863e-06
-3.55647343143034e-05
-1.91023492591616e-05
2.16926805200579e-06
-4.17272904667205e-05
-1.7941148163401e-05
-1.40429449438133e-05
-2.00964452591592e-05
-2.98281280398849e-05
-3.42784563387918e-05
-6.62475783033815e-05
-2.77680187005483e-05
-6.15806885336609e-05
-4.50763442591788e-05
-1.45085056667057e-05
-5.28815282371661e-06
-2.88838382964316e-05
-4.3406125491189e-05
-2.51077022768562e-05
-2.49695050828559e-05
-2.44811532486181e-05
-3.16713756547913e-05
-1.04689107670682e-05
-1.70694594748595e-05
-5.08740410997327e-05
-4.46610475346021e-05
-1.47296832940487e-05
-4.66538728885617e-05
-4.32282837477477e-05
-4.75424098676689e-05
-5.07076544394858e-05
-5.972854681982e-05
-1.19309327152675e-06
-4.68858326601727e-05
-5.97248164117034e-05
-3.85264098661299e-05
-6.83447767019854e-05
-2.29131709935558e-05
-1.53018215238012e-05
-4.08498948392076e-05
-3.91309273388105e-05
-6.37516728326274e-05
-2.02796954092157e-05
-1.11854694408089e-05
-4.32882101291054e-05
-8.32650654693154e-06
-1.64661901866074e-05
-4.35899193229857e-05
-3.13416974524892e-05
-2.86450681391691e-05
-6.71424943387514e-05
-3.69505530910301e-05
-4.11906600584129e-05
-1.19697212820225e-05
-4.72357300189935e-05
-4.75994706092212e-05
-2.83305613520829e-05
-3.25859008373298e-05
-7.61811655689241e-06
-2.724311090393e-05
-3.5536683341985e-05
-7.30083791706451e-05
-6.90556083027145e-05
-4.27302206546331e-05
-3.88716062755291e-05
-3.04801934935532e-05
1.23333912359664e-05
-3.24703058223251e-07
-7.91392746102512e-05
-3.64221798403477e-05
-4.2511347674276e-05
-4.41370728372272e-05
-3.82171758027253e-05
-4.07147996426128e-05
-3.72442668448167e-05
-3.59486309765445e-05
-2.04854375422298e-06
-3.58058702797629e-05
-2.98469700908118e-05
-1.02810420707363e-05
4.70167515495514e-07
-4.07956176628519e-05
-4.41267382178994e-05
-5.14963130719006e-05
-1.33287021552189e-05
-2.49710713671779e-06
-2.94480366986744e-05
-3.53693073170456e-05
-5.21584130419958e-05
-1.13227226561583e-05
-1.93236333941584e-05
-1.71863869598053e-05
-1.91219227668558e-05
-3.98116728984794e-05
-7.19891413846715e-05
-5.22192388273621e-05
-4.5714038327835e-05
-4.9178599534057e-05
-4.7857991948629e-05
-3.76991168816474e-05
-2.30037302072919e-05
-5.15716409378541e-05
2.01091215939478e-06
-1.45281151418088e-05
-4.13989073136604e-05
-3.894974228693e-05
-7.31366421480198e-05
-3.00806991313884e-05
-4.29426842293785e-05
-4.96316959425993e-05
-6.52196802230412e-05
-3.64010741259885e-05
-3.0011478326226e-05
-9.02664001424012e-06
-3.37516391043708e-05
-4.07378086927333e-05
-4.78683305210008e-05
-1.40344141102041e-05
-6.42047198952173e-06
-3.2204487256208e-05
-3.25247316737056e-05
-3.34325623583654e-05
-7.85442011607373e-05
-1.27006992430031e-05
-3.39424513969122e-05
-6.70939007738103e-06
-6.14736205879574e-06
-1.72739210663071e-05
-7.28284119261861e-05
-1.37468383031515e-05
-2.44834827404789e-05
-2.82645326943923e-05
-6.72083665294583e-05
1.07825180174827e-05
-6.82325111615677e-06
-3.33139648715601e-05
-8.90191337380137e-06
-3.45715084042097e-05
6.06999788285215e-06
-3.33786253662138e-06
-4.21405765829779e-05
-3.50729171276948e-05
-3.33901785839046e-05
-3.44539636162233e-06
-1.3894218170925e-05
-3.52359726826324e-05
-2.77395122347489e-05
-4.11350552932601e-06
3.6263689708183e-06
-4.33293341080483e-06
-2.72714652917925e-05
-2.74472059039298e-05
-5.12352941565457e-05
-5.59290111379573e-05
-2.33525654938281e-05
-6.5715768806023e-05
-3.56724776866252e-05
-2.16596496908171e-05
-7.33668533346509e-05
-2.80802351768695e-05
-6.33655979435373e-05
-4.42489578593828e-05
-4.14288564285797e-05
-2.37480183975269e-05
-5.31723855038506e-05
-5.00661181859415e-05
-4.85096420539969e-05
-2.35479406493832e-05
-2.03244281190844e-05
-1.68637406599629e-05
-2.77865844841757e-05
-6.41630314526394e-05
-5.19822581794549e-05
-8.30105003140796e-06
-5.58963421438059e-05
-2.62498822659016e-05
-1.07163871742532e-05
-4.70061414019888e-05
-7.56094949407406e-06
-3.63960457794358e-05
-2.7139566719218e-05
-1.80961457954328e-05
-5.26867488366889e-05
-1.59631970721953e-05
-3.54667590786463e-05
-4.69004306372791e-05
-4.39352115462956e-05
-3.23352051241688e-05
-7.57264487930286e-06
-2.28336256261207e-05
-2.96672590692074e-05
-5.40038127225266e-05
-1.65652822996132e-05
-5.0894024991388e-05
-3.47754382244662e-05
-6.71239109094931e-05
-5.17647737351185e-05
-2.61456047746851e-05
-7.18989640021863e-05
-2.90024567548614e-05
-1.41885913175059e-05
-4.94539162689288e-05
-2.91836052063078e-05
-3.14260760481649e-05
-1.59187799374711e-05
-1.72540941772026e-05
-1.43683031034673e-05
-1.58140909767654e-05
-2.61709692544309e-05
-3.19399928678866e-05
5.3567301313842e-06
-2.5966699142484e-05
-4.14585990295514e-06
-3.09758651707103e-05
-4.31442238731514e-05
-1.04854728891274e-05
-2.09476664345193e-05
-5.22467892154524e-05
-7.48830489593506e-05
-4.93992797720779e-05
-4.21155402011766e-05
-4.08926770739535e-05
-6.0245680908646e-05
-4.63657965317144e-05
-3.46182867701966e-05
-4.89788685047861e-05
-4.33845447011555e-05
-4.58252657533691e-05
-4.98906077042493e-05
-1.15095925935248e-05
-1.5845221774718e-05
-6.79684838422059e-06
-2.90877622824398e-05
-3.74803241026136e-05
-1.87401569114394e-05
-2.7879051460259e-05
-1.04237291708789e-05
-5.37655037159681e-05
-5.28022843080522e-06
-3.75488664078632e-05
-3.50686315126782e-05
-5.27097279075898e-06
-3.9657284945484e-05
-2.50796366266699e-05
-4.85584090210827e-05
5.41146424357386e-06
-5.68154562495264e-05
-3.91343788942951e-05
-4.01090027359049e-05
-3.84478575436483e-05
-4.74355702363102e-05
-7.75339829979558e-05
-4.41254922014919e-05
-4.98958012061591e-06
3.42858360864354e-06
-1.12023388079903e-05
-2.09046347354682e-05
-1.17632932701368e-05
-4.05471863564222e-05
-4.69607154458495e-05
-5.03658100150553e-05
9.0435101010406e-06
-4.49981137633656e-05
-6.67821572098711e-05
2.16813742227612e-05
-3.64659343004406e-05
-6.07399321682171e-05
-5.52612696606542e-05
-3.63745760854326e-05
-2.67020522279951e-05
-3.2886345735703e-05
-1.48048503154389e-05
-6.0979086828299e-05
-4.75339284879196e-05
-1.67006712787911e-05
-1.70131057250013e-05
-4.60988626780024e-05
-2.23760206201502e-05
-4.8147537825028e-05
-4.08588285714187e-05
-4.06772590923718e-05
-4.39651033992884e-05
-4.92443600069066e-05
-3.37309414383831e-05
-4.2982674084906e-05
-3.49322890959688e-05
-6.66845895788993e-05
-5.92137901503685e-05
-5.45863317129168e-05
-4.13257480489823e-05
-3.97865683489426e-05
-3.87130536366792e-05
-1.89762273865741e-05
-1.80737147540057e-05
-5.75196117151079e-05
-4.30423450447063e-05
1.33475848304073e-05
-3.48982873085519e-05
-4.4925224995015e-05
-3.36498775348337e-05
-3.84810564312969e-05
-1.59455697539073e-05
-2.597628729159e-05
-4.18403301098007e-05
1.20908009175551e-05
-4.99092256257454e-05
-1.58235459438295e-05
-3.96334497492421e-05
-6.73463782448641e-05
-2.60181543298033e-05
-4.1630308427623e-05
-2.30454625512796e-05
-1.98172905942945e-05
-1.83602004956792e-05
-3.11527051193813e-05
-2.83221137075677e-05
-3.74349786010369e-05
-4.71125201994087e-05
-1.22850675342994e-05
-2.65812916540995e-05
-9.95383189560188e-07
-3.26439640016032e-05
-5.29023750472452e-05
-6.94108584681477e-05
-4.21032661632118e-05
-9.78122325939056e-06
-2.32512067659683e-05
-4.44651989682867e-05
7.80633553598797e-06
-3.31467151832733e-05
-4.7956949978866e-05
-3.20851430550579e-06
-2.8295648911557e-05
-1.5258501926671e-05
-7.71273574821605e-05
-7.5586423001546e-05
-4.14547201083967e-05
-3.37221690033121e-05
-3.1571845458759e-05
-3.80612035028274e-05
-3.09016862167052e-05
-1.34430165550597e-05
-4.33347859406826e-05
-4.25807222039746e-05
1.48778209384482e-05
-3.31493984626295e-05
-7.46045883753459e-05
-2.11962471431382e-05
-3.07007949611975e-05
-3.11714433972503e-06
-1.28085209510867e-05
-1.44292228952294e-05
-5.03620728467915e-05
-3.13587833036448e-05
-9.26522909348769e-06
2.59276575880912e-06
-3.50923533348924e-05
-1.12883330555941e-05
-3.23006907240625e-05
-4.09499996132075e-05
-1.93218907028718e-05
-1.62124844945616e-05
-3.2007479953386e-05
-4.9853724103793e-05
-6.48267959118988e-05
-4.24187021246551e-05
-2.87223811743606e-07
-4.83748872281255e-05
-6.32352875891171e-06
-3.21324729731659e-05
-3.33953601717908e-05
-2.97052006023199e-05
-7.03764019097453e-06
-1.98467443459181e-05
-2.85199752762505e-05
-6.10384874356172e-05
-7.72223992791763e-05
-3.70419056628652e-06
-6.76477023317523e-06
-1.46550404780561e-05
-3.59773549884302e-06
-3.83310505341363e-06
-6.53338039200244e-05
-2.30105510689109e-05
-1.53461164632217e-05
-5.14739475447975e-05
-4.53436215847242e-05
-7.84525808591117e-05
-1.89558436771161e-05
-7.11375001623909e-05
-1.6551926443438e-05
-3.00443884427797e-05
-5.20588188438011e-05
-2.57886238614523e-05
-3.26813551574832e-05
-2.77492016648905e-05
-4.24055730984012e-05
-5.33403538074456e-05
9.22701466998469e-07
-6.94919675668862e-05
-6.56795066215598e-06
-5.37908599125436e-05
-6.74226496656087e-05
-6.46826667881387e-05
-3.09275370874591e-05
-6.05214451278498e-05
-2.25031983295523e-05
-3.77161653269452e-05
-7.14134783609412e-06
-4.08225556626895e-06
-2.02136944843979e-05
-4.4830348783717e-05
-2.24322145416044e-05
-7.05944648060195e-06
-4.44086974903012e-05
-4.47856792493588e-05
-6.80854661588653e-06
-1.45348424768183e-05
-2.46824571146758e-05
-6.76899934510413e-06
-9.73062236025223e-06
-2.0390588431997e-06
-3.12929531889779e-05
-4.6397269145496e-05
-2.19386081676889e-05
-4.95080065217118e-05
-3.14980584456886e-05
-4.05092339379053e-05
-1.75143042460215e-05
-3.66345521126958e-05
-6.87521693425987e-05
-4.80467105566565e-05
-1.54935411567914e-05
-5.71956421340933e-05
7.85663766911725e-06
-2.57796217206006e-05
-7.09579699324446e-05
-3.58574219951992e-05
-4.28928181981718e-05
-3.0272345586893e-05
-1.81176669899144e-05
-5.40798082756904e-05
-3.76065842564941e-05
-4.09609633195807e-05
-5.00238302614883e-05
-2.31788045372162e-05
-7.47383507639582e-06
-4.04493572318184e-05
-3.51361539517076e-05
8.69228401744711e-06
-3.5759677337177e-05
-2.46965804148325e-05
-8.52944311532517e-06
-4.01209395083143e-05
-1.4190807718371e-05
-2.69840798063096e-05
-1.9977554006803e-05
-3.31723434794304e-05
-3.04604734049582e-05
-2.55522911788374e-05
-1.66736873911671e-05
-1.58065026690806e-05
-4.4289790687299e-05
-5.39166296268595e-05
-5.2598666706478e-05
-1.54131044611464e-06
-6.70326433247288e-05
-4.29476403441638e-05
-2.96817852102466e-05
-1.44897599853012e-05
-3.54610481329257e-05
-3.27438839663656e-05
-2.99665425732097e-05
-6.58838230278557e-05
5.59152272514231e-07
-4.80283763159262e-05
-2.41001579081833e-05
-4.4202890914883e-05
-5.24421542809534e-05
-4.98342545905001e-05
-4.04810632866699e-05
-5.95770129150911e-05
-1.619304683617e-05
-2.30361953997598e-05
-2.18352103906403e-05
-3.10429582691469e-05
-4.69190289102274e-05
2.38761669175764e-06
2.02827565333927e-05
-4.05522434690198e-05
-3.4555895256095e-05
-3.88144580480168e-05
-4.05210963652819e-05
-4.70806156128845e-05
-5.13006780374218e-05
-4.81350860258271e-05
-2.11938942602052e-05
-4.12338712011874e-05
-6.38592436232631e-05
-2.53805374651427e-05
-1.60258998805982e-05
-5.08117443693529e-05
-3.56605170486418e-05
-2.32889001380314e-05
-2.51119588649884e-05
-4.25968279661162e-05
-3.72388748957645e-05
-7.32551722830529e-05
-5.33911775614549e-05
-5.24080194764336e-05
-4.81924019692349e-05
-2.62050996918396e-05
-5.50634969346691e-05
-2.0941429304836e-05
-4.12346135199035e-05
-3.82993096583075e-05
-2.93115972043573e-05
-4.0889753695894e-05
-2.14411816845946e-05
-3.91430122656503e-05
1.34196014862042e-05
-3.2507720550297e-05
-1.05439935936252e-05
-2.2806099170972e-05
-5.44430412783965e-05
-6.89570932342671e-05
-3.67925654387329e-05
-2.71751366979115e-05
-6.00779974077453e-05
-2.96746882362755e-05
-6.51620896957272e-05
-1.01724320250302e-06
-2.53083734818398e-05
-4.70227736882909e-05
-7.45752872988106e-05
-4.25607965706853e-05
-4.51275468875459e-05
-2.41692862833494e-05
-2.65280709114841e-05
-6.72826943132121e-05
-4.74001027846516e-05
-1.72504911730241e-05
-4.48654261281318e-05
4.38712662065986e-06
-1.0899224917387e-05
4.8461860752495e-06
-3.60482973137767e-05
-3.24713103587231e-05
-3.08507326834921e-05
-4.73296682398085e-05
-2.10215200201774e-05
-6.19538602923266e-05
-3.10021371702136e-05
-1.68855806391588e-05
-4.03807030905611e-05
-7.17523820320036e-05
-7.10586960216765e-05
-3.50076955018291e-05
-6.80257679520774e-06
-3.99920785617118e-05
-4.76003939807986e-05
-2.91666584333828e-05
1.22575879474018e-06
-4.05826220631793e-05
-4.9027346282605e-05
-2.63656889119942e-05
-1.93509593049573e-05
-9.25659352540611e-06
-2.51570725720212e-05
-4.9586353700166e-05
1.56623956637595e-05
-2.32844487174177e-05
-4.56294917727491e-05
-8.37244598916681e-06
-1.2235220661441e-05
-3.29821914036344e-05
-2.49786377636451e-05
-1.85753894150555e-05
-3.29550178482951e-05
-4.63861849457136e-05
-4.97066726699232e-05
-3.55375837298121e-05
-1.83983618957175e-05
-6.47901932010375e-06
-3.38777254041698e-05
-4.44004219175806e-05
-2.50924950242716e-05
-7.31223506207395e-05
-4.78613790959482e-05
-3.26244478348059e-05
-4.03155800038389e-05
-4.12083049609931e-05
-9.72483095192356e-05
-5.48737603855256e-05
-3.72792299735377e-05
-1.18058422998346e-05
-6.52490352699876e-05
-4.51142293550898e-05
-5.19529884255134e-05
-5.18347198908114e-05
-2.33698392871309e-05
-3.12272239597694e-05
-6.00772820354689e-05
-4.92242980770309e-05
-4.00319401577761e-05
-2.46783459488181e-05
-2.99946396082599e-05
-3.46281415399164e-05
-2.45915870999694e-05
-2.11093107459501e-05
-6.97448242316041e-05
-5.43652173634793e-05
-1.45574953916593e-05
-6.56671946267808e-05
-1.94057289936389e-05
-3.70936105756144e-05
-4.18863825813654e-05
-1.74171222575509e-05
-5.47222333174024e-05
-1.48280339016012e-05
-2.51810722405407e-05
-2.31269117367786e-05
-5.4117632048372e-05
-6.66964462697045e-05
-4.5450439382581e-05
-1.8780961641049e-05
-3.62989631233201e-05
-3.00598757334567e-05
-5.76940836125549e-05
-1.78397970004609e-05
-2.94143435994229e-05
-1.28113928981867e-05
-4.35556728347329e-05
-7.55424784307963e-05
1.82836921798668e-06
-2.70836863615216e-05
-7.69182746982013e-06
-3.45285012075011e-05
-5.37760851813364e-05
-4.044450172415e-05
-3.4373662649102e-05
-6.13666517018362e-05
-2.5664327019331e-05
-4.97906030088204e-05
-6.24747165511778e-05
-1.17616872778956e-05
-2.47844858239224e-05
-2.85487513532062e-05
-2.82496223513028e-05
-4.83989534190771e-05
-2.29475905679603e-05
1.28789928821768e-05
-4.42829566116453e-05
-4.10646752419144e-05
-2.21378195373403e-05
-5.06883280639174e-05
-5.76722035093915e-05
-4.26574717147355e-05
-2.4364830490124e-05
-4.71596731477846e-05
-2.09013451032146e-05
-2.76379734401299e-05
-1.23617941036076e-05
-5.94901487752625e-05
4.76906137284863e-06
-2.91175644870397e-05
-4.07447974570484e-05
-2.73706097277709e-05
-5.24284923420067e-05
-5.01654226498445e-05
-3.06838706392279e-05
-2.90022857711011e-05
4.71720146508959e-06
-3.45614150784498e-05
9.24333364869884e-06
-5.86023112305223e-05
-4.64072836760612e-05
-2.95944179328014e-07
-2.21022145487599e-05
-3.28862430189135e-05
-8.32296459192529e-05
-2.01849483426608e-05
-2.83277365018318e-05
-4.75093751506919e-05
-3.75678888379391e-05
-5.50651879370082e-05
-3.02102557546098e-05
-3.59070761388417e-05
-3.85472994550246e-05
-2.27131251732663e-05
-7.38744549823407e-05
-4.05939564339841e-05
-2.36789306329109e-05
-1.50351357235757e-05
-3.86942085273106e-05
-5.31464572989045e-05
-5.462993394041e-05
-3.60385319302096e-05
-1.79347570024511e-06
-4.38723741505175e-05
-4.40129898149761e-05
-5.05344773238239e-05
-2.37778766053024e-05
-5.26485857089738e-05
-1.84610920711887e-05
-2.3138317431138e-05
-1.57958343638265e-05
-2.40327868142079e-05
-2.60434235154202e-05
-3.03563775120004e-05
-4.23496307552428e-05
-2.91512877384476e-05
-5.55338816907989e-05
-3.40722420206664e-05
-4.92527980842454e-05
-3.63673453906661e-05
-4.97264347651382e-05
-2.23761734588704e-05
-6.04063338081512e-05
-4.44359050034334e-05
-8.28654423564154e-06
-1.51124052307804e-05
-9.93811252620211e-06
-2.1492516468427e-05
-3.45920684686789e-05
-1.31494991412955e-05
-1.6206280430649e-05
-2.46130315822547e-05
-2.16832074734201e-05
-3.05743907395379e-05
-2.28005320496168e-05
-4.39182724401519e-05
-3.73113361093758e-05
-5.36539280893262e-05
-3.10876027538276e-05
-3.46020071995377e-05
-1.92728329161618e-05
-2.94571977622208e-05
-3.16142126379909e-05
-3.02256331550135e-05
-1.61040332203793e-05
-2.96648946985741e-05
-2.86177749988709e-05
8.60966277646122e-07
-3.15328189805967e-05
-2.91983290644294e-05
-4.01936150470297e-05
-5.03485234132688e-05
-4.67696626928981e-05
-4.09226800393429e-05
-1.77035763125787e-05
-6.88123236926854e-05
-2.51493304301286e-05
-4.44570653007768e-05
-4.39221420557576e-05
-1.88041291045792e-05
-3.32288213467768e-05
-1.47112490333224e-05
-5.68035754423131e-05
-4.06010577673081e-05
-6.09029382704161e-05
-4.84933371271042e-05
-5.85690371428789e-06
-3.7155095816817e-05
-2.32558983516436e-05
-1.88066576587781e-06
-2.21517412582943e-05
-3.54517407507551e-05
-5.0931475560193e-05
-3.36041088589943e-05
-4.66497013529211e-05
-2.94695314049796e-05
-3.98395337931164e-05
-7.0295913345715e-06
-2.66804553270019e-05
-4.88822261416905e-05
-3.18257618501679e-05
-3.86975043919452e-05
-4.79553281991685e-05
-1.3056017535892e-05
-1.40264706396459e-05
1.19077477560031e-05
-3.79592955418045e-05
-4.36813122058331e-05
-5.19085144617096e-05
-4.95928200782044e-05
-1.96979278373069e-05
-3.50711833407097e-05
-2.75778437413146e-06
-2.11050374115637e-05
-3.25849797990576e-05
-1.63820075849576e-05
-2.48605945182639e-05
-1.67243672922608e-05
-1.55355071116546e-05
-2.18331032357251e-05
-4.92063782273578e-05
-9.73228504908829e-06
-5.56348175218449e-05
-1.41153441499682e-05
-4.64010712651944e-05
-5.24975026852857e-05
-4.28757164736267e-05
1.24767870837857e-06
-8.27227060339372e-05
-2.34205440703759e-05
-2.47371138376484e-05
-3.02576901932664e-05
-3.14277612081882e-05
-4.36993448556539e-05
-5.38848966011979e-05
-2.19522347884219e-05
-2.43855326082088e-05
-3.70289956876492e-05
1.17560748750973e-07
-2.52972807111645e-05
-6.39232236958667e-05
-2.43206215644351e-05
-1.97592850773107e-05
-7.03784467225759e-06
-4.93404136256146e-05
-3.56076018307225e-05
-6.09094293861276e-05
-2.21927486073082e-05
-5.08421724483895e-05
-6.46458349015638e-05
-3.31113019774582e-05
-3.5852757048128e-05
-8.47781438584069e-07
-3.15958053179894e-05
-3.40593672809752e-05
-3.54972678497839e-05
-1.37128130500411e-05
-1.19653577268235e-05
-2.8821101100193e-05
-2.25844478337932e-05
-3.32173981392227e-05
-4.55639970546708e-05
-3.05056494948324e-05
