# Supplementary material for: Research on computational propagation and identification of mine microseismic signals based on deep learning
Source: PLoS One. 2025 Oct 22;20(10):e0334641. doi: 10.1371/journal.pone.0334641 (PMC12543183; doi:10.1371/journal.pone.0334641)
Supplement: S6 Data — (ZIP) [file pone.0334641.s006.zip › 000100900000029.xlsx_0.txt_24.txt.txt]

-3.42088910963066e-07
-6.70630222429553e-05
-2.63790128792718e-05
-4.87300041269068e-05
-4.44821440334537e-05
-2.77324901658201e-05
-3.45385325898868e-05
-9.48762733728741e-06
-1.29455705403064e-05
-1.14760059037875e-05
-2.18009381188411e-05
1.00921509049053e-06
-4.03337286930938e-05
-4.3838287076219e-05
-2.54956897891591e-05
-2.79094988818401e-05
3.30954044446619e-07
-1.75280475531662e-05
-1.75769027104663e-05
-3.82704972169906e-05
-3.59744538469677e-05
-2.53308150845929e-05
-4.76130724582415e-05
-3.81387843011259e-05
-5.44533228885344e-05
-2.79053118403721e-05
-3.97071262961413e-05
-4.62301126602934e-05
-1.19223237294993e-05
-5.28773234065513e-05
-1.33020716721846e-05
-1.74842435915065e-05
-3.41371536233774e-05
-6.59726321852981e-06
-2.85527447027027e-05
-4.75143187595041e-05
-2.31107388649375e-06
-2.60802538095346e-05
-1.40557098747702e-05
-2.79817467552687e-05
-1.86658448086321e-05
-3.23766123908993e-05
-4.89890118578808e-05
-3.87145718123823e-05
-2.16359065484628e-05
6.25502688388172e-06
-5.49687778531536e-05
-2.2193089336798e-05
-2.80212214624833e-05
-3.04238844928997e-05
-7.71976408415646e-06
-4.75612941781417e-05
-1.17533886674021e-05
-2.68403325145844e-05
-3.03381191986205e-05
-1.9810439126773e-05
-3.72114989239122e-05
-4.42826253587314e-05
-3.68272589120573e-05
-7.19958584944815e-05
-3.17411740950865e-05
-3.27015896079312e-05
-1.30061726360625e-05
-4.69740161205235e-06
-5.56601184816195e-06
-2.26333953768062e-05
-1.90856358294852e-05
-4.51278064534923e-05
-4.61142657117943e-05
-2.8666615683353e-05
-3.61204284113538e-05
-3.48567948806412e-05
-2.60851944954456e-05
-2.26811708102318e-05
-3.21355698531175e-05
-1.29694651066105e-05
-3.6297967414161e-05
-3.2759903476455e-05
-2.16801006045986e-05
-5.2514834715686e-05
-4.22777728743363e-05
-6.12599308194511e-05
-2.06993145663541e-05
-3.75349719876123e-05
-3.21983288399041e-06
-2.34135431382285e-05
-3.0085276351346e-05
-3.69164526408466e-05
-1.01495232947657e-05
-1.57255996686519e-05
-3.76414848679031e-05
-5.33245906304943e-05
-2.39911939064179e-05
-8.1331399709203e-05
-5.32778866126726e-05
-4.34608240123943e-06
-4.61994700093176e-05
-2.74173808919509e-05
-3.65114379406952e-05
-2.51543275486368e-05
-3.58156902273892e-05
-3.56043930084988e-05
-3.36933643807532e-05
-4.60548141151241e-05
-3.9481629260616e-05
-2.57323046496159e-05
-3.81641862265036e-05
-1.10159398387808e-05
-5.18473523105851e-05
-3.55651818404535e-05
-5.03738425886419e-05
-3.55824487885403e-05
-1.35195702193435e-05
-2.33109212136377e-05
-4.74894681971524e-05
-2.96306587507979e-05
-4.0701699090794e-05
-6.2651819876165e-05
-2.80539962595424e-05
-3.8240724537316e-05
-2.32027368330783e-05
-2.71201801095925e-05
-1.3131773779709e-05
-9.55300010620551e-06
-5.14769536533474e-05
-4.42264941607209e-05
-2.61899005885918e-05
-7.71563388325136e-05
-3.99083501094316e-05
-8.79667410278222e-06
-2.15314365459971e-05
-2.95897269016539e-05
-3.94216827833876e-05
-2.44047872932158e-05
-3.38876008670874e-05
-1.65160288695525e-05
-5.08630090288225e-05
-8.50885374306033e-06
-3.73149802740602e-05
-3.89357468432536e-05
-4.29291807633606e-05
6.42318040644804e-06
-4.14340562680783e-05
-2.48442338676097e-05
-2.29933635226132e-05
-3.59063783972112e-05
-3.21221554503521e-05
-2.28433755042098e-05
-3.72565035508739e-05
-2.88023140855848e-05
1.41853325688139e-06
-9.17357221342719e-06
-3.69572753901862e-05
-4.74353582348172e-05
-3.61537155167954e-05
-2.93924915351487e-05
-3.48514559727253e-05
-3.79268447835585e-05
-3.86762000759781e-06
-6.32311546735032e-06
-5.32166657398168e-05
-1.8332070138938e-05
-6.60136969458961e-05
-3.58390236413614e-05
-3.32728910059604e-05
6.0606558858834e-06
-3.12443386374675e-05
-1.29100779139246e-05
-5.27784881477839e-05
1.04653157013111e-06
-3.42137943388297e-05
-8.71724717537336e-06
-1.98864468510279e-05
-4.14355590102513e-05
-3.31693868151273e-05
-5.10238840224364e-05
-3.47158292073051e-05
-1.03940968045341e-05
4.08626455111283e-06
-3.52758221479332e-05
-2.10819592957738e-05
1.03024393886889e-05
-1.98191018751101e-05
3.1096278295441e-06
-3.6379830096854e-06
-4.20866546453714e-05
-2.1507103856247e-05
-3.6205286512162e-05
-4.22841623373639e-05
-1.06249051558399e-05
-4.5635267646904e-05
-2.43200663224963e-05
-3.40992357396436e-05
-2.17138018033089e-05
-1.60699226499048e-05
-1.93067325639033e-05
-3.13134525243147e-05
-2.68629890960742e-05
-2.98092243857894e-05
-3.27043772039415e-05
-3.86564473453568e-05
7.14790023601536e-06
-1.7592645009395e-05
-3.19508348702159e-05
-2.39492212081428e-05
-5.46234148127179e-05
-1.9712982483374e-05
-4.36895385744182e-05
-1.91238801870019e-05
-6.15436841919242e-05
-6.98803176324488e-06
-5.00919937663625e-05
-1.30852782574031e-05
-4.57019993657051e-05
-2.61661157791801e-05
-4.47371949990581e-05
-4.5389300208336e-05
-1.21032650699998e-05
-3.26267884096893e-05
-3.78004540035255e-05
-1.92503927375633e-05
-2.42620498833757e-05
-3.73427733172551e-05
-4.54982339910774e-05
-2.72420258360601e-06
-1.5561736396525e-05
-2.49585114519245e-05
-2.56633883286849e-05
-1.14399730862962e-05
-5.52708278008941e-05
-4.59761921013479e-05
-4.78397673920796e-05
-3.34835475536499e-05
-3.00678312393453e-05
-4.98571711544286e-05
-3.42233644257255e-05
-3.5327206044039e-05
-2.76536589097919e-05
-1.99278434231668e-05
-6.08455198108563e-05
-4.12230741879164e-05
-2.88484575980144e-05
-4.15404828071293e-05
-2.03685781270232e-06
-3.46140504378059e-05
-6.03940723442922e-05
-3.27785030714466e-05
-1.86196433815958e-05
-3.00112568930742e-05
-5.80588084688271e-06
-2.62730781976825e-05
-4.00868233224667e-05
-1.32345555477454e-05
-2.94126814293379e-05
-1.4621906581614e-05
-3.11679521040473e-05
-3.70230146819192e-05
-4.36219476103736e-05
-2.78564011228432e-05
-3.6869255265492e-05
-1.41288974442992e-05
-7.41112530169752e-06
-6.19445977033823e-05
-3.5431302974994e-05
-5.61884544417264e-06
-5.30931394889409e-05
-2.03774018654557e-05
-9.66298988435848e-06
-2.64191246672932e-05
-3.1292987868052e-05
-2.22687372973231e-05
-5.22632763043169e-05
-3.67142214949878e-05
-4.5948019153229e-05
1.602554934549e-06
4.63551663255744e-06
-3.31710773231692e-05
-3.33409882728961e-05
-2.31178745705176e-05
-4.63246308741062e-05
-2.88863331626382e-05
-1.38494383010745e-05
-6.45517262944495e-06
-3.56210359371475e-05
-2.01382591137912e-05
-2.78832024027747e-05
-3.03910097785314e-05
-1.29481557860985e-05
-2.5221483582494e-05
-4.70633989249831e-05
-1.95500190182214e-05
-2.78450413990713e-05
-2.97747184647207e-05
-4.36317789177851e-05
-2.79105083305501e-05
-6.02295014297364e-06
-5.71058433763492e-05
-3.09456834210094e-05
-3.60608884183652e-05
-2.41620855824108e-05
-4.76516201850442e-05
-3.64664861520052e-05
-5.28549909585865e-05
-3.07995888307088e-05
-2.98472686172934e-05
-3.83391467609659e-06
-4.4173152271697e-05
-3.44174078096562e-05
-2.84320747294224e-05
-1.15234626908002e-05
-1.30867400409221e-05
-1.73328118167007e-05
-1.93178008179022e-05
-2.08072388574483e-05
-4.69227526128169e-05
-3.62401080125617e-05
-3.28930479796898e-05
-6.35225228560717e-05
-4.11014096452693e-05
-3.15800736518497e-05
-3.30001766489414e-05
8.16455786652636e-06
1.84228324631708e-05
-4.71507025626193e-05
-9.74690920017339e-06
-2.57554646923183e-05
-4.10424559188012e-05
-1.27834134310175e-06
-1.54236569305467e-05
-2.47026258210171e-05
-4.50412736134573e-05
-2.8605358083343e-05
-7.07866130258397e-05
-3.84653666730575e-05
-2.61916620151426e-05
-3.0744000723095e-05
-3.43789238404157e-05
-3.4139985164993e-05
-4.90707317035332e-05
-5.67486492987755e-05
-2.39451737873961e-05
-1.70313666944357e-05
-3.3012770599762e-05
-4.75426792407818e-05
-4.67444270393697e-05
-4.66595493666885e-05
1.1174308639701e-06
-2.80098636966177e-05
-5.21019333131659e-06
-2.23693953806295e-05
-6.02955684240204e-06
-2.85661906805193e-05
-3.56392216854642e-05
-2.63045452312238e-05
-2.64007815365818e-05
-5.82684328438587e-06
-1.51518612748581e-05
-8.03332301014139e-06
-1.25994170857773e-05
-3.23340215731541e-05
-1.30194354032076e-05
1.38448323203314e-07
-2.78869203108562e-05
-2.4468271288494e-05
-3.62364299016827e-05
-3.57805365780302e-05
-4.37225590547485e-05
-4.62231225606195e-05
-2.48206420805769e-05
-6.19174531762424e-05
-2.09049993510752e-05
-4.25597695928516e-05
-2.956882153318e-05
-3.98358535727693e-06
-6.35956158853825e-05
-4.74376793838612e-05
-4.33080997134659e-05
-4.04530465107137e-06
-3.08214533707654e-05
-3.14277399561281e-05
-3.52477344516404e-05
-4.56462095587018e-05
-3.11040837953873e-05
-3.65134705671386e-05
-4.1230792576285e-05
-5.7989605679183e-05
-5.02138156342213e-05
-2.06757064624241e-05
-6.01566746648123e-05
-4.80991414090326e-05
-4.85505552877521e-05
-2.01327165381305e-05
-3.75726402453799e-05
-5.35951802013796e-07
-2.8431804458615e-05
-4.61936641991863e-06
-4.19990168967154e-05
-2.21484923890633e-05
-3.0115742512393e-05
-6.39650857832859e-05
-6.43899694781432e-06
-2.26160020937594e-05
-4.15359266850724e-05
-5.24725194857375e-07
-4.11433496501813e-05
-3.8239700348312e-05
-4.36357459561503e-05
-4.6162884957633e-05
-2.72130470500184e-05
-5.69748896732369e-05
-3.64257818038458e-05
-2.4578745199052e-05
-2.77418281209345e-05
-2.32404968430844e-05
-1.90373899540828e-06
-5.06038693044955e-05
-4.47518965332159e-05
-4.00324086445974e-05
-2.48412051131852e-05
-3.57911819129052e-05
-2.8416600670267e-05
-2.49174698053705e-05
-3.91100565147081e-05
-1.55812651450504e-05
-4.97940449324784e-05
-6.00867455436718e-05
-1.98068934530485e-05
-7.30738734332388e-06
-5.64256290875729e-05
1.49307665914813e-05
-2.8976959320312e-05
-3.27240485900946e-05
-1.34918700391637e-05
-1.61606428975395e-05
-3.39388677342251e-05
-3.58734389457666e-05
-2.74764857113826e-05
-3.10892952789895e-05
-1.97298299776604e-05
-2.14256093220665e-05
-3.24683661753114e-05
-2.82616567402525e-05
-4.19410209989305e-05
-1.23206869685766e-05
-3.22619110047867e-05
-2.93232420849186e-05
-5.28771236064365e-06
-4.36720951584244e-05
-5.29481856683515e-06
-4.27556504830875e-06
-2.05494270847288e-05
-3.40399089064619e-05
-1.72516746234655e-05
-2.66343301421885e-05
-5.75477319790009e-05
-4.2687115418898e-05
-2.93335718216987e-05
-2.91422709435913e-05
-3.62671287812443e-05
-4.99329238662373e-05
-3.65361818158018e-05
-2.56288917596944e-05
-2.33662812538379e-05
-2.43626439069877e-05
-4.6783812917472e-05
-6.21491390300044e-05
-2.00872202132799e-05
-5.48874243238312e-05
-3.37397683281652e-05
-1.66220136512079e-05
-5.0772295196031e-05
-4.26941242445899e-05
-3.40743894270627e-05
-1.79934574461277e-05
-4.45944740712393e-05
-3.91902824666586e-05
-1.65241851490247e-05
-1.36593637070468e-05
-2.2027049683926e-05
-1.27749270386072e-05
-3.12659746672859e-05
-2.67229968015428e-05
-4.15389792632577e-05
-8.70863637342612e-06
7.93602839864716e-06
-1.4153590093184e-05
-1.46159119334797e-05
-5.55974876714894e-05
-1.5887726756618e-05
-3.05291350250415e-05
-4.88032993149619e-05
-1.06829658882494e-05
-1.54605336076005e-05
-2.17245163112011e-05
-4.13548803580462e-05
-4.67244993079083e-05
-3.5986719218208e-06
-2.86492224436692e-05
-4.47778849930619e-05
-4.91699110507828e-05
-2.11697248246282e-05
-1.52235433337439e-05
-4.08493050024219e-05
8.80809036060481e-06
5.10764168053959e-06
-2.66180116873628e-05
-1.64926209621427e-05
5.54473248062288e-07
-3.15549127438185e-06
-3.68528250057678e-05
-4.62267802638288e-05
-1.26591121651296e-05
-3.93042813630226e-05
-8.21658030290665e-06
-4.08166953745891e-05
-3.82884948016164e-05
-4.98843736413861e-05
-8.60161439294317e-06
-1.87070324826145e-05
-3.08997442051128e-05
-8.57297117174657e-06
-1.63347441297763e-05
-2.50735938225078e-05
-5.57278892639294e-06
-3.44758262928987e-05
-1.34971151723584e-05
-3.43253494312281e-05
-5.11749433772982e-05
-2.68344264595186e-05
-2.89718439083467e-05
-7.41158088341787e-05
-5.41104114431951e-05
-3.03959157234771e-05
-2.97462140666296e-05
-9.0623991281852e-06
1.26060420213129e-05
-3.66500172531995e-05
-3.70228815952087e-05
-5.40962715697694e-06
-3.11140020775825e-07
-1.02312026744843e-05
-1.14223169512807e-05
-6.79995247091703e-05
-1.3039409783734e-05
-5.35873621091277e-05
-5.52144574196101e-05
-5.21606098965209e-05
-2.52062153375623e-05
-2.05798423335229e-06
-5.37772312376745e-05
-3.5213691195942e-05
-3.11631653254531e-05
-8.76346433533573e-06
-2.48272851532477e-05
-2.90919706034529e-06
-1.24741760979351e-05
-1.41386464062932e-05
-6.15801423952802e-05
-2.67286111964826e-05
-2.51779630885556e-05
-4.24742425993895e-05
-1.64334668102926e-05
-9.99801864912749e-06
-3.29303919753363e-05
-3.77671361841521e-05
-3.37842227735563e-05
-1.19649669678922e-05
-7.32456078147049e-06
-2.54511353804726e-05
-1.76664592142823e-05
-2.17598592602129e-05
-3.90732946244359e-05
-2.85951034907729e-06
-3.22995836762791e-05
1.70859959884834e-05
-1.75236619209004e-05
-4.28673534605882e-05
-2.94031918814404e-05
-3.44862259790662e-05
-2.48998807341653e-05
-6.81394052816283e-06
-4.10681363536713e-05
-4.06778696308237e-05
4.5560497271064e-06
9.73203204602386e-06
8.04876414980773e-06
-1.49985502443743e-05
-2.57270468081974e-05
-4.57976746674461e-05
-3.3648523245585e-05
-4.44261862887845e-05
-4.90793842086326e-05
1.42742762159519e-05
-6.92305566934161e-05
-3.54429064364295e-05
-3.3984391271606e-05
-3.90419117946808e-05
-3.04920470652322e-05
-4.2967738042077e-05
-3.00723549086727e-05
-3.91963481276475e-05
-3.26691047622166e-05
-3.880134606456e-05
-2.99676602953443e-05
-4.35640350001207e-06
-4.59087671117737e-05
-2.15489260364409e-05
-5.36369277669701e-05
-3.72683670751393e-05
3.86590333751357e-09
-3.34723893215165e-05
-5.57388755254267e-05
-4.46654528621259e-06
-5.0275712908279e-05
-3.05941901019576e-05
-3.09224694099918e-05
-4.11441001126332e-05
-5.34603886130132e-05
-4.64681389406406e-05
-3.06394236490238e-05
-4.28198363967298e-05
-2.96932909133762e-05
-4.36041947472598e-05
-4.07016881916253e-05
-4.18983514986017e-07
-1.56454546863873e-05
-1.88762958836164e-05
-2.10246261744671e-05
-2.98340988764927e-05
-1.94321579138452e-05
-2.6295476026121e-05
-2.25015146234533e-05
-3.87943465166103e-05
-3.56294911297668e-05
-5.6008359427033e-05
-9.90674852749939e-06
1.80131157402155e-06
-1.72163479691287e-05
-1.55632758431969e-05
-5.34021318942282e-05
-3.16565442040979e-05
-1.14603515418649e-05
-5.55169122225545e-06
-2.39626512148367e-05
-2.23801513705599e-06
-2.73091416734349e-05
-3.09010053928588e-05
-2.74702222891976e-05
-3.07002276704458e-05
-2.69812230655303e-05
-1.89794865492754e-05
-6.96716003928078e-06
-8.56536176119268e-06
-1.80321951857552e-05
-9.32275401512026e-06
-1.85990571563061e-05
-2.20768542522659e-05
-9.96602562732537e-06
-1.80678267822566e-05
-4.20967736917208e-05
-1.18020607671876e-05
-3.40092455510245e-05
-2.47518301409687e-05
-2.69812793089575e-05
-3.20077104078413e-05
-4.09440466188497e-05
-3.84273839303954e-05
-2.74002217274877e-05
-3.25265173523377e-05
-4.1576407621139e-05
-6.23234872208937e-05
-2.84991455603942e-05
-3.71171286073096e-05
-3.7637843761472e-05
-4.72589606023763e-05
-5.31100753670297e-05
-4.66943482103522e-05
-3.3785097310271e-05
-4.15586076864455e-05
-3.12349046201541e-05
7.28671200447546e-06
-1.62857119269283e-05
-3.36256475065896e-05
-3.40547216209402e-05
-9.82522521549626e-06
-2.60944544989567e-05
-1.61194740729842e-05
-5.39321255526151e-05
-4.6948767158596e-05
-2.10703640093521e-05
-1.93156630836214e-05
-3.91384480358044e-05
-3.02569265685009e-05
-1.80755716029973e-05
-4.58514744602746e-05
-2.66563653693883e-05
-1.48434123786267e-05
-3.44654234604711e-05
-1.37070913231789e-05
-4.2116853172988e-05
-8.5566828995348e-06
-2.33842654083752e-06
-2.79441300666163e-05
-1.05435730120571e-05
-4.14407421304894e-05
-3.85198279123178e-05
-1.38749913686396e-05
-8.96038338782199e-06
-1.110087627143e-05
-3.38336218897814e-05
-2.74262524809275e-05
-2.99386842455753e-05
-3.29419290438303e-05
-3.48259251342185e-05
-5.57567966932015e-05
-5.08575912232506e-05
-4.18205288659578e-05
-2.22385680767994e-05
-4.52436839608364e-05
-4.07232909739394e-05
-4.19453556833321e-05
-2.54237185118868e-05
-4.9908193649531e-05
-3.36802292476849e-05
-1.89661944867803e-05
-3.03451011274817e-05
-4.08041163099422e-05
6.72865358390682e-06
-1.53067966196371e-05
2.02203553271532e-06
8.57411388995597e-06
-9.21404130254433e-06
-5.15279117954709e-05
-5.71559631921969e-05
-4.13745707473459e-05
-2.1989319465284e-05
-3.68950237586622e-05
-2.72281546624185e-05
-4.74962329840074e-05
-9.00906400345758e-07
-5.20289006332034e-05
-4.25598908755267e-05
-2.082391997147e-05
-1.64444256497581e-05
-3.87354473794156e-05
-4.8217830854277e-05
-4.58814231334061e-05
-4.97120091872602e-05
-2.40916388569376e-05
-3.142396913801e-05
-2.82859877155648e-05
-2.15239854583921e-05
-4.91431298444983e-05
-1.9448517683563e-05
-3.3597647348459e-06
-3.51293164877273e-05
-2.63352813041516e-05
4.83177523820825e-06
-3.04358262040932e-05
-3.26916091327829e-05
-4.41661456397915e-05
-3.65960878981213e-05
-4.1045152364166e-05
-3.94221549060378e-05
-2.33884701139789e-05
-3.83831605817683e-06
-5.12771959496579e-05
-1.32740846307912e-05
-2.42079820879703e-05
-5.44909519413014e-05
-3.81980495498845e-05
-4.47031711873586e-05
-5.04320603738434e-05
-2.80012558890279e-05
-3.13320037399446e-05
-2.57516706238587e-05
-4.46183142036159e-06
-1.76584687225782e-05
-1.68311426426458e-05
-6.88342429639573e-05
-3.65757695592866e-05
-5.70193772987042e-05
-4.2445288210316e-05
-2.78143268365057e-05
-1.69417956867564e-05
-2.14067881789772e-05
-1.64777213342108e-05
-2.75059888477476e-05
-3.94742548924381e-05
-5.53206902083354e-05
-4.26771108853096e-05
-1.31676449056489e-05
-3.38735432311413e-05
-4.19604209520857e-05
-1.88891415668883e-05
-3.74089411018323e-05
-7.7726997780407e-06
-2.82726252065699e-05
-3.14872661189058e-05
-2.94237847591032e-05
-6.00366917164187e-05
-2.98659293859034e-05
-8.711979900261e-06
-2.72277312973267e-05
-2.24878125903957e-05
-2.48239799849644e-05
-2.72620548110508e-05
-2.35221263211117e-05
-1.27891661012803e-05
-3.77749715119254e-05
-3.89762540325892e-05
-2.11761621886943e-05
-5.14171998809184e-05
-4.1214162964053e-05
-6.12410785542494e-05
-3.06220642732926e-05
-4.1496594075277e-05
-3.24415739999411e-05
-1.59525127623327e-05
-9.46777021748517e-06
-3.97850688818814e-05
-2.6173751684843e-05
-5.46768135071507e-05
-3.64180845959605e-05
-3.18790390530179e-05
-1.32153698560131e-05
-3.32687678609055e-05
-4.45499245192832e-05
-2.10558116278927e-05
-6.9633840017432e-05
-5.21623663213698e-05
-1.25260782325733e-05
-1.40699182675873e-05
3.60022715033846e-06
1.26765894159751e-05
-2.21324758692048e-05
-2.58721508832842e-05
-3.56811573293491e-05
-4.17746349875408e-05
-2.69861855117537e-05
-1.21529610412389e-05
-3.73970279867978e-05
-3.49528195924354e-05
5.39624527842866e-06
1.18258359845408e-05
-5.09801951303264e-05
-5.90900614405287e-05
-2.68839215040307e-05
-4.6806515369027e-05
-2.0588482305331e-05
-2.32022367269084e-05
-1.15069938919159e-05
-1.01191118992313e-05
-2.93847617623362e-05
-3.2183548123353e-05
-1.44641395535608e-05
-2.25260781465149e-05
-5.55212256478273e-05
-4.77098275702258e-06
-4.99328631987328e-05
-2.94951811086328e-05
-4.16852815627135e-05
-2.85763336702665e-05
-2.81140436511103e-05
-7.87964369994267e-06
-5.47624262658777e-05
-2.14294484624605e-05
-2.2780661299831e-05
-5.43000243269498e-05
-2.16801572489025e-05
-1.58504962067581e-05
-6.71541272982043e-06
-3.58029251819222e-05
-7.9820300069747e-06
-2.86577757409012e-05
-7.85785669494791e-06
-9.22353418186535e-06
-3.47914932978963e-05
-2.72291758980879e-05
-5.40622794376453e-05
-6.13399965579784e-05
-3.22694682128379e-05
-4.81904418719435e-05
-2.62138274471156e-05
-3.43830728524837e-05
1.26748218380844e-05
-5.82232629702127e-05
-2.74852633538732e-05
-6.35078819575549e-05
-6.37938610248422e-05
-2.46286677221176e-05
-1.88812697184879e-05
-6.0035640654232e-05
-2.86780576894007e-05
-2.20357054271605e-05
-2.69338600333006e-05
-2.667588498124e-05
-3.33893525056584e-05
-2.52182033307881e-05
-3.67357302044295e-05
5.03952810136224e-06
-2.93801245346681e-05
-3.12636360124103e-05
-1.40755013250458e-05
-4.07821638055315e-05
-5.37668526145262e-05
-4.27410940564008e-05
-3.25581016025929e-05
-2.01431734532065e-05
-2.5404511878982e-05
-2.03577507062571e-05
-3.3066198906114e-05
-1.60236614643173e-05
-1.20228337328081e-05
-3.34952222289056e-05
-1.58379748601047e-05
-2.51009589070034e-05
-4.48534159447523e-05
-2.57186305086429e-05
-3.95970827367329e-05
-8.58443021119325e-06
-4.29664099348384e-05
-6.69586070969661e-06
-4.85015333110282e-05
-4.19851979851563e-05
-2.13487236404215e-05
-3.95813723106753e-05
-3.31885463349915e-05
-3.51391496249527e-05
-2.04875635167128e-05
-1.32513441296798e-05
-1.93326345477018e-05
-1.58540242748677e-05
-2.97903816982472e-05
-3.58794163705542e-05
-5.44311866214965e-05
-7.49256997705098e-06
-1.54110911355344e-05
-4.76958416168454e-05
-2.78909651608962e-05
-3.48239785583712e-05
-5.30400880012727e-05
-5.70124846687088e-05
-3.0501899847776e-05
-3.20922044277133e-05
-2.06412501839727e-05
-2.66204350471506e-05
-2.63040299827452e-05
-2.51247312694806e-05
-1.85035726613849e-06
-3.45121229028721e-05
-2.45113773274621e-05
-4.11188089412934e-05
-1.35952217351467e-05
-2.20269522859917e-05
2.30563200049187e-06
-2.4096191424779e-05
-4.61124067868841e-05
-2.58182727262454e-05
-3.12326041220982e-05
-6.35654025317579e-05
-4.25802931602241e-05
-5.16971936729159e-05
8.52770206307272e-07
-3.3251372706336e-05
-4.86658998799466e-06
-2.44750357259377e-05
-4.8062702707703e-05
-3.02530840699944e-05
-3.46397008208173e-05
-6.28745961936574e-05
-2.30635116409288e-05
-4.15251572840126e-05
-2.89528410803737e-05
-2.39313453707344e-05
-4.01394329554635e-05
-1.17973218353922e-05
-2.98809292096071e-05
-9.39637380397107e-06
-2.41777293498696e-05
-3.21764108582623e-05
-5.93013181854738e-05
-2.74856111635245e-05
-4.90122594397594e-05
-4.20812714418237e-05
-6.1371422646454e-05
-2.39344184262107e-05
-3.18783675603573e-05
-1.538910910751e-05
-1.44433609391623e-05
-4.55252802187871e-05
-4.49013303902691e-05
-1.38184464046215e-06
-2.05856565785484e-05
3.51683397967807e-06
-4.01596109075277e-05
-3.40251540808167e-05
-2.83783420361649e-05
-1.710913538737e-05
-3.28777542523526e-05
-3.74890966019022e-05
-2.04301489831799e-05
-3.73920317959984e-05
-2.52239878550068e-05
-3.50179091347483e-05
-1.05533684226992e-05
-2.51240920489193e-05
-3.18759655963762e-05
-3.4364803816953e-05
2.26417386220778e-06
-2.98149654528228e-05
-5.50928114642062e-06
-1.07936396519557e-05
-3.99890231609996e-05
-1.28094147825186e-05
-8.85363158630986e-06
-3.58407120726906e-05
-4.11805782766534e-05
-2.24790302647653e-05
-1.41283025284719e-05
-2.60213992498618e-05
-4.23261295888388e-05
-3.22084733017777e-05
-4.70768104352016e-05
-3.09464211352101e-05
7.96301735969303e-07
-5.54515355587839e-05
-2.72988553776025e-05
-2.4568710558516e-05
-1.41862927823368e-05
-1.82098093807637e-05
-3.68554886715141e-05
-2.31401014494776e-05
-2.07914940140797e-05
-2.42868219938436e-05
-1.98431012094126e-05
-6.94233568415896e-06
-5.18141770613067e-05
-3.64920770875975e-05
-3.95068019492848e-05
-1.34921051214352e-05
-3.70766499120331e-05
-3.77634762118945e-05
-3.80682941383988e-05
-7.83092647765388e-06
-6.60748103155892e-05
-3.65046606790824e-05
-3.79693919638456e-05
-2.03475196597327e-05
-5.97275179572674e-05
-3.60372941946388e-05
-3.96486867669205e-05
-4.88252067520943e-05
6.57084068224033e-06
-3.07377870271252e-05
-1.33549754410743e-05
-1.8283779172276e-05
-9.04730735036749e-06
-2.60734273199608e-05
-2.9659555601205e-05
-3.21719815919201e-05
-4.19403957061915e-05
-1.6818382472214e-05
-3.98883711302533e-05
8.11029757813704e-06
-1.13753526551749e-05
-3.82748939856468e-05
-4.13890313420132e-05
-2.60633036580398e-05
-3.7339402650727e-05
-3.79610542602116e-05
-3.83274713149657e-05
-2.70147570856876e-05
-7.68020375323562e-06
-3.8293311366241e-05
-5.00865931588224e-05
-3.25483087658727e-05
-4.97435702076006e-05
-2.98307230647749e-05
-3.55568150203327e-05
-4.00582542964615e-05
-2.56405517859225e-05
-4.38580568631033e-05
-4.68558791445565e-05
-3.19180108712367e-05
-2.01471395620444e-05
-2.02206789278005e-05
-5.24737199459339e-07
-2.12634363349619e-05
-5.82913638532472e-05
-1.29563645791106e-05
-2.64644413413361e-05
-4.19198001851584e-06
-4.29214032682025e-05
-6.28684409627211e-05
-2.56695363848254e-05
-1.44476902480714e-05
-2.71437750873378e-05
-4.25979444341679e-06
-5.59592170174395e-05
-1.37889210516984e-05
-3.01933916860564e-05
-2.8962727199186e-05
-7.75282316592988e-06
-1.51769257111062e-05
-4.58879911088751e-05
-1.98595349429595e-05
-1.1944820838253e-05
-4.1368442123742e-05
-5.35262588965957e-05
-1.9200350216126e-06
-4.1338525603691e-05
-1.06191373978892e-05
-2.07983565169733e-05
-2.77210480820453e-05
-3.66554733469248e-05
-2.67546565882855e-05
-1.68461059218653e-05
8.37752339086648e-06
-3.22651297161564e-05
-1.77720299031673e-05
-3.12093313197231e-05
-5.78602475293945e-05
4.42857629280564e-06
-1.86269388334663e-05
2.17080962227128e-07
-4.43744796489293e-05
-1.42073681280724e-05
-1.21160541189136e-05
-3.44366490782783e-05
-6.76190688918534e-06
-2.96685933097794e-05
-3.61465383427578e-05
-1.16979136873217e-05
-2.34878041898682e-05
-4.04798039608078e-05
-1.3134640606939e-05
-3.32166520132206e-05
-2.78263061319665e-05
-3.95593922940731e-05
-4.72979896073492e-05
-4.06412181184538e-05
-5.02455939687992e-05
-4.87466246076103e-06
-3.84507325082551e-05
-3.73077671863127e-05
-5.41324592694156e-05
1.02697529985265e-06
-1.78737168923975e-06
2.73549975905974e-05
-2.35090489836282e-05
-3.63026832970525e-05
-3.97191407999832e-05
-5.19347568308871e-05
-3.17551975522342e-05
-1.07970768537569e-05
-6.42579005401547e-05
-3.47921026641215e-05
-3.94701675792611e-05
-2.98927813756462e-05
-1.49387570090897e-05
-5.48838986270616e-05
-3.38842614915767e-05
-3.35148423610697e-05
-4.58756781355535e-05
-1.69412505274318e-05
-2.43247685006958e-05
-4.29862820128561e-05
-4.95887765553458e-05
-4.27779856722977e-05
-3.61146960273259e-06
-4.07212329072551e-05
-5.42811453187988e-06
-3.43697561104595e-05
-4.24889889123254e-05
-2.66580435912246e-05
-1.41345967450441e-05
-2.72441969040785e-05
-3.5046088961246e-05
-3.54640377072267e-05
-6.23925118721914e-05
-2.23159649953144e-05
-3.5524764396838e-05
-1.12211198299314e-05
-5.73131708986204e-05
-9.841096628028e-06
-9.90964784760318e-07
-3.8521829345768e-05
-8.40133635302573e-06
-2.75878942178229e-05
-2.93977769831668e-05
-3.2662617047359e-05
-1.57125438107955e-05
-3.26816889873894e-05
-4.37027977775658e-05
-3.53887626203645e-05
-7.54863878160786e-06
-1.82662628477045e-06
-3.07032371006214e-05
-6.27665155049014e-05
-5.40565814419889e-05
-3.9756812618702e-05
-4.24689471316252e-05
-4.66372587928493e-05
1.09613636852167e-05
-4.51627882426573e-05
-1.41376049921104e-05
-3.53301866742981e-05
-8.25695731230387e-06
-4.28799266928227e-05
-4.86260674510547e-05
-2.71353884494011e-05
-3.06348472801983e-05
-1.68661482075419e-05
-2.94668926030135e-05
-3.18389214200344e-05
-1.12131196695457e-05
-2.98764804424398e-07
-1.01720498647521e-05
-2.15098028683353e-05
6.74032196831093e-06
-4.86741559086187e-05
-1.40840369359905e-05
-3.03311545055042e-05
-7.72834322856515e-07
-2.38894751542894e-05
-5.22074854351091e-05
-4.33261465121525e-05
-3.17878862055766e-05
-3.67795158292977e-05
-5.69384399703556e-05
5.88047028214413e-06
-3.65696498306445e-05
-2.23308409270788e-05
-8.87134190502511e-06
-5.54063295955179e-05
-3.55266293540241e-05
-5.60075148696697e-05
-3.03682818498326e-05
-7.22291592517832e-05
-4.137154979176e-05
-2.63386151317658e-05
-3.37758088464377e-05
-5.73089234910462e-05
-1.60255075043963e-05
-4.04596430926557e-05
-1.90889654301022e-05
-3.85472671504271e-05
-2.3613003737176e-05
-5.1047525919149e-05
-6.01595719722868e-05
-2.93060102408815e-05
-4.30479721944392e-05
1.35970877751998e-09
-3.49287182950939e-05
-2.90661980707809e-05
-4.35176849290964e-05
-1.06587347434688e-05
-6.42796951615695e-06
-1.47218598763649e-05
-3.28750020523181e-05
-4.78442909102525e-05
-3.57917001449553e-05
-1.30225028515934e-05
-1.47078260909069e-06
-1.6024719781891e-05
-1.06845859901192e-05
-3.29733490135348e-05
-6.7377504905192e-06
-4.39872190881649e-05
7.81874857424312e-06
-2.76692133546317e-05
-3.14144029206727e-05
-2.03208197585473e-05
-1.43815183285789e-05
-2.00759992902794e-05
-2.36282365021309e-05
-4.84309615663904e-05
-4.64386734102521e-05
-1.94849431795519e-05
-3.48983190951331e-05
-3.29146339286136e-05
-2.05520823998701e-05
-7.45671210006794e-06
-1.50310155413277e-05
-2.9751818106011e-05
-3.33361114016638e-05
-1.46787546952111e-05
-3.90043960360285e-05
-2.47278144066443e-05
-2.44667682340112e-05
-3.36223690665405e-05
-3.29212564797902e-05
-1.48843978200757e-06
-1.20572631659168e-05
-1.35750277517111e-05
-1.47763583355687e-05
-3.37117483172919e-05
-1.38354152628206e-06
-4.9720580892815e-05
-5.56114892331715e-05
-2.33525079408416e-05
-6.32180012473008e-05
-1.09690491476269e-05
-9.86155913782592e-06
-2.38294863695033e-05
-3.96261391477814e-05
-3.30512621701278e-05
-1.36664007605436e-05
-3.35098225070821e-05
-4.93235165036072e-05
-3.8831606937877e-06
-2.42485038253947e-05
-4.60328247251037e-05
-1.80903621297169e-05
-5.7417349263198e-05
3.01932622139343e-05
-3.7782387091708e-05
-4.22143641081675e-05
-2.98122578156227e-05
-7.45585401189015e-06
-2.03326304926135e-05
-4.74369446690697e-05
-6.06386285849916e-07
-2.96217243919668e-05
-3.39051265797756e-05
-1.4609335622698e-05
-2.83277881831946e-05
-3.631375064148e-05
-1.00606427798104e-05
-2.81186141805029e-05
-2.08963612548876e-05
-3.05058802726677e-05
-4.6912755391437e-05
-3.2180836809609e-05
-3.34019874429613e-05
-3.7829563824911e-05
-5.38091644517521e-05
1.00377654511259e-05
-2.07230848384956e-05
-5.67716036783264e-05
-3.06427816625096e-05
-1.24944122483917e-06
-6.40045958706154e-05
-3.88114366336813e-05
-5.99473438391348e-05
-5.2140040046738e-05
-2.54970971760606e-05
-3.96256482387084e-05
-4.85369602329808e-05
-1.20902758043271e-05
-3.53494667018389e-05
-3.08686725540781e-05
-1.27350501496716e-05
-4.68067264804054e-05
-1.61520285472987e-05
-5.36967739615767e-05
-1.22471209248487e-05
-4.56361803590934e-05
-1.36205662855063e-05
-6.11563492697309e-05
-6.15038091346001e-05
-2.60959715708055e-05
-1.47546189676143e-05
-3.73218733692665e-05
-1.48015422559442e-05
-1.81797561946332e-05
-1.19621665600732e-05
-5.11956763178686e-05
-1.08430399906731e-06
-3.49107767053812e-05
-3.03463362619547e-05
-3.12488049807222e-05
-6.06142615227004e-05
-4.00217572541938e-05
-3.00591359567861e-05
-1.27384414242366e-05
-3.33577685078548e-05
-3.68822177013607e-05
-3.08284001704798e-05
-5.52400007649237e-05
-3.65406658127395e-05
-1.57496296304805e-05
-6.16506149327538e-05
-3.03739884938708e-05
-3.48232274025355e-05
1.67780497037808e-06
-1.43742249425307e-05
-2.29842115481793e-05
-3.79939335213011e-05
-4.337619913456e-05
-2.68725261693925e-05
-1.90524506377611e-05
-3.56791801472166e-05
-7.93915831428592e-06
-6.20810513735132e-05
-4.37076444792675e-05
-2.4766990287342e-05
-1.50743666533006e-05
-4.09713866529617e-05
-5.30630567629925e-05
-1.26369273329131e-05
-1.49063225187309e-05
-4.89393723586047e-05
-3.19642910177552e-05
-3.81358354727924e-05
-8.38661787071289e-06
-5.13511253826226e-05
-1.97993295556058e-05
-1.0262483521164e-06
-9.05272548738991e-06
-1.52639330271198e-05
-1.28145714831951e-05
-1.74198805929377e-05
-4.0796096441811e-05
-1.55638730042231e-05
-2.59387501649215e-06
-3.1998029552147e-05
-3.19630512758197e-05
-4.09746068998211e-05
-2.02649327823764e-05
-4.87190121223554e-05
-2.00106100880593e-05
-1.41399080006021e-05
-3.83753890822383e-05
-2.27238224681079e-05
-1.75568959425294e-06
-3.48705964557404e-05
-3.40413353486713e-05
-3.41591474954018e-05
-3.1567169233916e-05
-2.79064315907866e-05
-2.89567223380401e-05
-1.98646065118396e-05
-3.72961289732393e-05
-4.42995748898095e-05
-2.08892888332491e-05
-2.5427539296017e-05
-3.61869747097842e-05
-4.0435473102097e-05
-3.28140496183229e-05
-2.59549105931508e-05
-5.29984939921442e-05
-3.11078577215666e-05
-9.25407450268143e-06
-2.48303691682938e-05
-1.23052757870544e-05
-4.77215474081378e-05
5.6842817808539e-06
-3.04023163069439e-05
-2.40779552145493e-05
-1.65615035035696e-05
-7.18921470963948e-06
-2.18602346180264e-05
-5.10764434127316e-05
-1.77264126491361e-05
-3.234538716539e-05
-1.90523483554574e-05
-1.34973993537379e-05
-3.53565256490344e-05
-2.21992649681103e-05
-5.23305213444569e-05
-1.38125397787114e-05
-1.61916720373485e-05
-7.35454895720855e-06
-4.64001558966189e-05
-3.83669004971883e-05
-3.72349420625706e-05
-2.94576648331e-05
-2.67462684425743e-05
-1.34900634592478e-05
-5.03540631232663e-05
-3.95765671846205e-05
-2.37368492602552e-05
-5.13338013173136e-05
-1.40645306491349e-05
-1.66273820510087e-05
-3.88691865286134e-05
-9.09741915169324e-06
-6.25458981841148e-05
-2.3946512312008e-06
-3.5690384689892e-05
-2.26686001445115e-05
-3.81205338734229e-05
-2.93571718289884e-05
-2.31315775186475e-05
-6.7807154484698e-05
-2.72165439420284e-05
-3.46641625983071e-05
-2.75368758493785e-05
1.50568644257371e-05
-1.31749114375552e-05
-1.87511988929125e-05
-5.12724176778602e-05
-2.95084112719589e-05
-4.93713638944748e-06
-2.34778601772313e-05
-7.07353608162936e-06
-3.2648789327185e-05
-4.85608024370984e-05
-2.82711714394433e-05
-1.01478423685744e-06
-3.85912246179698e-05
-3.84048759660735e-05
-3.28654936282852e-05
-5.40310806886356e-06
-1.55281456047392e-05
-2.36835269463186e-05
-2.61021887796027e-05
-1.51964375232164e-05
-2.67835107488431e-05
-3.52548769046529e-05
-5.96451207711558e-06
-4.20569224592452e-05
-3.68168223116581e-05
-3.51195950161441e-05
-1.78891355923273e-06
-6.33143631552506e-05
-2.68899733214775e-05
-4.22042034081709e-05
-2.79526401696577e-05
-1.31359794080033e-05
9.52639778546054e-06
1.05483187982474e-05
-5.5739913784929e-05
-4.5876642951516e-05
-3.24957720167113e-05
-3.62647307282313e-05
-8.74660792933589e-06
-4.94212584192743e-05
-4.0994820198409e-05
-3.97081255165642e-05
-2.61199617792367e-05
-2.76699866038441e-05
-1.21597723572815e-05
-3.20994452882854e-05
-1.85045617425697e-05
-1.45050011241284e-05
-4.00035989145288e-05
-3.6901865015725e-05
-3.82213862950131e-05
-3.67589404847277e-05
-4.56801646615793e-05
-3.9425529301306e-05
-4.13145424105282e-06
-5.04551214984151e-05
-4.27093556112565e-05
-2.29545644964635e-05
-2.45744077244678e-05
-2.80101868266058e-05
-2.88695190571456e-05
-1.04783932447541e-05
-2.06322714152712e-05
-2.86843244335953e-05
-3.0017951210695e-05
-1.42748705052009e-05
-2.17350361675837e-05
-3.34031327400794e-05
-3.82988463826317e-05
-3.24554602323076e-05
-3.62885151624121e-05
-2.86264577855219e-05
-3.61482035210003e-05
-1.28707123710556e-05
-2.56163105500219e-05
-4.1732521575991e-05
-3.87498675303013e-05
-2.07972766414863e-05
1.60588238035745e-05
-1.62935490865934e-05
-4.18617488649057e-05
-7.21230995779932e-05
-1.15547436497683e-05
-3.29458311648551e-05
-2.24905021963087e-05
-2.95503039455016e-05
-7.78426882881067e-06
-2.66390057839982e-05
-6.24354850892079e-06
-2.79260819676521e-05
-5.15518390274896e-05
-1.01564844976199e-05
-1.53437221936027e-05
-3.4856270040216e-05
-3.74846901632114e-05
-3.34035344531703e-05
-1.42391008693706e-05
-1.92865012923973e-05
-2.13944089039311e-05
-3.1916210567031e-05
-2.00504985321404e-05
-2.75843965476024e-05
-3.73828651563798e-05
-2.34722143478374e-05
-1.66352476432633e-05
-2.82384882214983e-05
-4.53695494481073e-05
-5.36389747871333e-05
-4.67810795425967e-05
-2.35056219269812e-05
-3.14338473848403e-05
-3.49605783681617e-05
-8.47777096070843e-06
-1.74681541483973e-05
-4.05808738586981e-05
-5.17029434128877e-05
-3.77187771442276e-05
-4.53129011402729e-05
-6.81366212730342e-05
-4.37333583210702e-05
-4.26040784588598e-05
-2.14344540777497e-05
-1.13501529607238e-05
-8.01213638696143e-06
-4.37327804718212e-05
-9.38774067532621e-06
-5.75619320264278e-05
-4.61562847775179e-05
-5.96580647637883e-05
-1.78231436753357e-05
-3.43549461809152e-05
-5.43525074209418e-05
-1.86570820367122e-05
-2.44055517538816e-05
-1.25287401845227e-05
-8.1675077287542e-06
-2.71236277571746e-05
-4.52946188637994e-05
-2.2209875547535e-05
-5.59615854406163e-05
2.12366144704559e-07
-7.76997620285119e-06
-2.95660083535786e-05
-2.27730570459847e-05
-4.64275360292482e-05
-3.45730270098206e-05
-1.99627489851039e-05
-2.3844305326721e-05
-3.38159186134214e-05
-2.87057226226907e-05
-1.36896693998362e-05
-3.38221826010029e-05
4.02308242344089e-06
-3.69604437687819e-05
-4.45285554793766e-05
-3.90868586109924e-05
-3.36655484806108e-05
-2.77844250044586e-05
-6.18432701457562e-06
-5.36969434151824e-05
-2.48673257289936e-05
-1.37244425471035e-05
-1.24937788883778e-05
-4.04895655219402e-05
-4.61011648383619e-05
-1.24471168299956e-05
3.39112965048706e-06
-4.70339797879732e-05
-2.08390619791013e-05
-5.11573873613278e-05
-2.16386106350762e-05
-1.34302634141099e-05
-3.23738894879244e-05
-4.5084782358501e-05
-1.98096770804276e-05
-2.50824192413621e-05
-1.07868444299116e-05
-2.09655599938923e-05
-1.95858191487686e-05
-1.54161846945172e-05
-3.08944527563935e-05
-1.65847231183729e-05
-4.94694728875979e-05
-2.6077318160409e-05
-4.43019890022421e-05
5.20748304300141e-06
-2.52121823341625e-05
-3.24934636954671e-05
-2.0477482710831e-05
-2.1622331359523e-05
-4.1176022688369e-05
-2.03883494329529e-05
-1.64071433363696e-05
-1.54369872457106e-05
-4.14225815294272e-05
-6.09157634408185e-05
-1.1026035775009e-05
-4.12678863368006e-05
8.31826357849881e-06
-2.70784381453004e-06
-3.09371319747114e-05
8.79943415361796e-06
-4.0111965609245e-05
-3.15570026468359e-05
-1.8255189501013e-05
-3.10443333912248e-05
-3.41680801090893e-05
-2.09331914401969e-05
-6.90098271662955e-05
-4.56555328324146e-05
-4.27427418913085e-05
-9.96324979001018e-06
-4.12797996771307e-05
-4.52019676295623e-05
-3.82587379162986e-05
-1.69178741771844e-05
-2.81212870182222e-05
-3.79711664202165e-05
7.23075269727369e-06
-3.33906464629103e-05
-6.41732011449499e-05
-3.30904284990487e-05
-4.53891463916583e-05
-3.49690393081302e-06
-1.83690953768061e-05
-5.39360924678695e-05
-7.57733937676294e-06
-6.87033764744441e-06
-3.87524397809758e-05
-2.26857522692082e-05
-5.00448660138992e-05
-3.23704902545294e-06
-4.2886413683185e-05
-1.95450003580471e-05
-3.03266264398493e-05
-5.29680554954912e-05
-3.56861666856693e-05
-2.8133598697316e-05
-4.15052503131398e-05
-3.77316082791879e-05
-8.84730719483372e-06
-2.66578730111782e-05
-5.91992188632476e-05
-1.11645190952125e-05
-2.81261753216086e-05
-2.54812625593499e-05
-2.05599537727844e-05
-5.34105887662091e-05
-1.18575183070252e-06
-3.84547412253806e-05
-9.17830828730652e-06
-6.18573653348243e-06
-3.53122209360057e-05
-6.69957650873431e-05
7.00853855256994e-06
-2.03767213811984e-05
-7.21348346870735e-05
-3.79558169956036e-05
-1.55739301880591e-05
5.46398163735172e-07
-4.09926332512259e-05
-6.15094376745492e-05
-2.43867704330945e-05
-4.48046936039695e-06
-2.02605455716077e-05
-8.84145762755615e-06
-2.12211780161324e-05
-1.52965105510038e-05
-3.64028446220088e-05
-3.94811250897586e-05
-2.06553138110229e-05
-2.48276800812993e-05
-2.10384502582118e-05
-4.78307379416662e-05
-3.56619937492626e-05
-6.43343228012026e-05
1.42830818682683e-06
-1.71583642093893e-05
-3.48136155130045e-05
-3.04579071700144e-05
-1.61284870788828e-06
-4.6312266146373e-05
-5.33668438044135e-06
-2.27048047214869e-05
9.94632923203632e-06
-1.03565932662797e-05
-1.52525860227038e-05
-4.66255144250153e-05
-4.68947993081426e-05
-3.15554342694648e-05
-4.0450814552554e-06
-1.75173976226523e-05
-1.7647741091372e-06
-7.60633577487508e-05
-3.99486478032002e-06
-4.20216319565621e-05
-1.85736857306526e-05
-2.76245656474187e-05
-2.89170149943429e-05
-4.84185129936085e-05
-1.73577508004938e-05
-4.79256001674025e-05
-2.20707637884349e-05
-3.95457592464107e-05
-4.41417222077481e-05
-3.45591356723731e-05
-2.59444302208288e-05
-7.19262307661735e-06
-6.89701107696324e-05
2.8665867228681e-06
-5.09381114153897e-05
-1.73911632523371e-05
-3.06652523264157e-05
-4.96625515590024e-05
-3.34795173735816e-05
-1.80091107705359e-05
-3.1687534764964e-05
-4.88640202856148e-05
-1.16672791297603e-05
-5.66354577888638e-05
-2.12099031859847e-05
-4.17917177440131e-05
-8.77453934955579e-06
9.22957612354988e-07
-2.53179357084897e-05
-2.11455776044883e-05
-2.21090630862967e-06
-2.04247496446092e-05
-8.64201107527199e-06
-1.29007409480436e-05
-1.8695702106882e-05
-2.97543879549829e-05
-4.67667548303188e-05
-3.43345769203921e-05
-6.0481008474229e-05
-3.4307530609791e-05
-1.24435401455142e-05
-2.99059659661974e-05
-2.94079166454262e-05
-6.96406037522739e-06
-3.1719934651382e-05
-2.03411957786512e-05
-5.64113722553714e-05
-3.29737492216754e-05
-2.78797787247362e-05
-2.98794823142987e-05
-2.30374112394831e-05
-2.65993744252134e-05
-2.10051109717498e-05
-2.33064336203158e-05
-3.28689140465771e-05
-4.59283398532594e-05
-2.81600899064616e-05
-3.175081513783e-05
-3.91657737769938e-05
-3.97423604442538e-06
-4.53124036712535e-05
-3.52120905792238e-05
-3.76813358319349e-05
-3.49806519421486e-05
-3.94879859166987e-05
-1.28822458335611e-05
-1.75009728345912e-05
-8.35713061937732e-06
-6.86309186064747e-06
2.02796500631489e-06
-3.07333886645237e-05
-4.58293186882724e-05
-1.18973827615653e-05
-5.42007294954668e-05
-3.71150562200151e-05
-4.80780726444348e-05
-5.20083642648574e-05
-3.2813511513296e-06
-3.6538293461179e-05
-3.78873377512827e-06
-2.31822667576828e-05
-2.54429087168631e-05
2.25114054361233e-06
-1.63298492926793e-05
-1.88303429203965e-05
-2.99846530866501e-05
-1.62613419929636e-05
-2.1502153680093e-05
-1.38176935119787e-05
-1.93106042732792e-05
-1.73646669045011e-05
6.17469283308993e-06
-3.19916815920331e-05
-3.65550201142885e-05
-4.90754475671387e-05
-7.16633403617589e-06
-2.40265228843345e-05
-4.98402012256075e-05
-1.00319153145166e-05
-2.58358917896256e-05
-4.61178333530747e-06
-2.19442839312782e-05
-3.52900950786469e-05
-4.59406054320496e-05
-2.4580769940705e-05
-1.44605522496649e-05
-3.97762202582837e-05
-3.76123557067119e-05
-3.384691804257e-05
-4.18898752683368e-05
-5.49949067696474e-05
-5.63342349063621e-05
-1.50030373044556e-05
-3.85854111355668e-05
-2.33725906687814e-05
-3.53527070239579e-05
-5.37329699293639e-05
-4.95748715235842e-05
-3.67690423907019e-05
-2.48342733052337e-05
-1.90789360243855e-05
-4.80460208221915e-05
-4.99563481665571e-05
-3.43234440927652e-05
-1.61993845802645e-05
-2.50877579395162e-05
-6.64750970359178e-05
-4.03369288077106e-05
-2.90325146439153e-05
-2.27259280896525e-05
4.01138143288916e-06
-1.98656921895181e-05
-1.0171981467825e-05
-3.5776442761412e-05
-2.94794477102172e-05
-4.55510195193428e-05
2.84947272888462e-06
-6.20537304985513e-06
-2.95983066379305e-05
-2.75307517391625e-05
-3.70199361680246e-05
-4.76634612306347e-05
-2.03701699374266e-05
-4.45424985648168e-05
3.27665734678266e-06
3.17174600066631e-06
-1.73898223312989e-05
-2.18655114993677e-05
1.20936811894778e-05
2.96361685291491e-06
8.81376861806917e-06
-4.99806669562326e-06
2.17608808882081e-06
-2.13889920058094e-05
-3.01967189441158e-05
-1.74058457147524e-05
-3.59457198879629e-05
-1.43298560136007e-05
-3.19908175336541e-05
-2.55255228847985e-05
-2.05946605229739e-05
-2.12771577775414e-05
-2.82381085719312e-05
-2.81217417311164e-05
1.19164510962075e-05
-2.66742916988499e-05
9.54019438705074e-06
-3.51449527369607e-05
-4.27213263307653e-05
-5.58288343534948e-05
-3.61745912530407e-05
-9.61224076704496e-06
-7.51376934244406e-06
-4.13105344149753e-05
-3.00769576003379e-05
-3.31407570036729e-05
-2.87160152515824e-05
-2.74703566741689e-05
-2.33455717160459e-05
-2.67810993181253e-05
-2.75273618123083e-05
-2.22006782859061e-05
-5.21402640187803e-05
-9.63125928076753e-06
-2.90920332963698e-05
-5.58444549676565e-05
9.04381233597674e-06
-2.02190424070134e-05
-1.37845949216849e-05
-6.49718012111677e-05
-3.0384748748569e-06
-1.2259028205318e-05
-4.52850026455471e-05
-2.878764225303e-05
-4.84046404915438e-05
-3.80647376166983e-05
-4.92097591510288e-05
1.76095592213145e-05
-4.1244353030609e-05
-1.37355166476625e-05
-4.92904788639648e-06
-4.90728531603243e-05
-7.24243830259044e-06
-3.90590401475335e-06
-1.26249494016433e-05
-4.20318607858365e-05
-4.12545780289755e-05
-6.64161976556531e-05
-4.36499765250274e-05
-5.78724021382156e-05
-2.56551046157896e-05
-2.60640995268833e-05
-4.14169270936927e-05
1.38339148151796e-06
-8.92072001194438e-06
-2.10698997760715e-05
-6.33119063016815e-05
-1.80075827846897e-05
-1.72525136284698e-05
-3.48358385126671e-05
-1.85553069187074e-05
-2.95828459553155e-05
-3.88278169234463e-05
-1.37498281813569e-05
-4.29840452946503e-05
-2.90025791263067e-05
-4.39170552669106e-05
-6.87694409047499e-05
-7.58392937909689e-06
-1.22105145113243e-05
-1.9601089119911e-05
-2.5159579062244e-05
-3.25352820243461e-05
-2.14515678808607e-05
-2.92573599881848e-05
-3.04017836757061e-05
-7.4713715535239e-06
-4.60040351677563e-05
-6.08453587495873e-05
-1.82710108553777e-05
-2.65830590936807e-05
-2.60609795196093e-05
-4.17431724398416e-05
-4.76923306469244e-05
-3.70619267565632e-05
-1.09593052537244e-05
-2.86758771733552e-05
-5.84875825917443e-05
-4.4541682459762e-05
-4.96633301797879e-05
-1.6431460991345e-05
-6.41588800141264e-05
-4.94160920518781e-06
-1.25956314107116e-05
-2.48698702252545e-05
-4.23288332452997e-05
-2.5488115991562e-05
-1.8598107926637e-05
-1.98217662158713e-05
-1.80651983903001e-05
-4.19715414032331e-05
-4.44240426281994e-05
-3.09499832049136e-05
-1.16117949113836e-05
-1.14725897133198e-05
-3.47591454074627e-05
-2.44210308490886e-05
-4.23313616895348e-05
-3.16883511528332e-05
-3.44016637745788e-06
-6.64345932016973e-05
-1.89069318068385e-05
-2.90171615198032e-05
-1.63924543645923e-05
-5.03999118205658e-05
-2.93783620799808e-05
-6.51723523527626e-05
-3.01407603281998e-05
-1.28181270605853e-05
-9.93007278706736e-06
-2.6494227369412e-05
-2.67925290734486e-05
-2.62334721384226e-05
-4.64102552159151e-05
-4.17475489833423e-05
-5.44608348885154e-05
-3.96520195425507e-05
-3.27771640416116e-05
-2.45865954979305e-05
-3.15155178193621e-05
-3.6341243476355e-05
-2.83455489512071e-05
-2.16349654540677e-05
-9.63573786196498e-06
-2.88767556403921e-05
-1.35896539199071e-05
-5.04383648563156e-05
-2.60141745977042e-05
-4.45385633097056e-05
-2.85072544758837e-05
-2.61933215676881e-05
-1.92886558019839e-05
-4.10233979824519e-05
-2.93535180855075e-05
-5.40929468949749e-06
-3.09936855358129e-05
-3.40021504642828e-05
-4.37923115965614e-05
7.36118377522965e-07
-3.69657720985436e-05
-1.8054039454018e-05
-2.82707469846744e-05
-1.1259677003816e-05
-3.42907046376868e-05
-4.90927144394712e-05
-1.20336361620182e-05
-3.03833407414931e-05
-4.6671136631655e-05
-3.22554577666108e-05
-2.42651313646637e-05
-3.60822177349365e-05
-3.11874816896683e-05
-2.22673984150019e-05
-2.91467574283066e-05
-5.91186120766076e-05
-1.83821543999771e-05
-5.73570439936117e-05
-3.05794521015551e-05
-3.40339230653718e-05
-1.6204557024919e-05
-5.71567784449053e-05
-4.77507660672801e-05
-4.57798840897284e-05
-4.67406226122815e-05
-1.59185962855299e-05
-2.95978077739239e-05
-3.49864192417063e-05
-5.59214538361413e-05
-3.5385797904016e-05
-6.62492028972992e-06
-3.06000262366075e-05
-2.68380458552818e-05
-3.5088403788002e-05
-4.25992786835084e-05
-1.33450744861741e-05
-4.38704978209603e-05
-1.51711588987464e-05
-8.53768679534156e-06
-3.4119739525101e-05
-1.16499851467426e-05
-3.14076858192155e-05
-1.51957290862158e-05
-4.24626226819628e-05
-2.99102574549358e-05
-2.31103161652422e-05
-1.93710447176846e-05
-3.61618267366732e-05
-4.08851701288112e-05
1.37103160154272e-06
-1.93734400004938e-05
-5.77028989079587e-05
-1.49046831842462e-06
-3.37212059078472e-05
-4.74162199131849e-05
-8.23204376269425e-06
-9.45626703203098e-06
2.47489853737887e-06
-6.50201229564723e-05
-2.77022484162289e-05
-7.67153964304994e-06
-1.80630995012226e-05
-2.86467180289261e-05
-3.05336876179647e-05
-1.79500307423287e-05
-3.60532598025542e-05
-3.49820551715256e-05
-2.0215394125864e-05
-3.16010449356881e-05
-2.35712936707393e-05
-3.43179252843315e-05
-2.45978515126384e-05
-6.94424168635364e-06
-3.70365306021078e-05
-2.93452765293449e-05
-4.51107889659685e-05
-2.74585885600827e-05
-1.3071744740203e-05
-4.52959504312159e-05
-3.17801390323681e-05
-2.74849952423642e-05
-1.96448208374514e-05
-2.63955824244341e-05
-4.35442366432099e-05
-3.49181413112136e-05
-2.79847772947735e-05
-5.17668331948159e-05
-2.67524795394218e-05
-4.74343764081829e-05
-3.20713409228546e-05
-7.02338284977319e-06
-1.99159240468045e-05
-4.31899153169374e-05
-1.41891559214494e-05
-3.44902213875885e-05
-3.98833907849562e-06
-3.52015350120279e-05
-1.98858032049874e-05
-2.65653782733097e-05
-2.45369634070221e-05
-2.07322077390403e-05
-3.82214757218475e-05
-1.08759029731644e-05
-4.34268011398928e-05
-3.27809314507919e-05
-4.57956939826532e-05
-3.2059802544051e-05
-4.63855190841531e-05
-5.15526171043688e-05
-5.71266332013976e-05
1.17316350692024e-05
-3.12087160124259e-05
-2.42839793082122e-05
-6.76207918265112e-06
-3.66373641206251e-05
-2.85405818540797e-05
-1.74384095127979e-05
-1.9622980497095e-05
-2.77282382259636e-05
-3.56532446276582e-05
-2.75790658175955e-05
-4.27283736559318e-05
-4.03304796057421e-05
-5.4494688700812e-05
-1.97332555635485e-05
-4.12940078203323e-05
-4.94321857753042e-05
-3.84689467808644e-05
-2.94732681582823e-05
-2.38181434786683e-05
-5.16875254456888e-05
-7.26211668059759e-06
-3.16522746583212e-05
-2.48303931827037e-05
-3.14855262663935e-05
-2.49862703906204e-05
-3.56689812688761e-05
-4.71574198611313e-05
-2.46256850342086e-05
-5.97486928940442e-05
-1.27426217503516e-05
-4.83165014750502e-05
-1.93267909473586e-05
-4.5205977348648e-05
-1.36569913012218e-05
-3.59097157385541e-05
-6.31117100141033e-05
-4.66811001326234e-05
-4.43454855870636e-05
-1.8764502114821e-05
-5.67992259388766e-05
-4.64549017948448e-05
-4.22849367511226e-05
-3.45143958412177e-05
-1.49084581088502e-05
-1.02400944315436e-05
-1.2834976342858e-05
-1.5753234523111e-05
-4.71310240800976e-05
-2.46152386759482e-05
-5.97018125435377e-05
-4.41886279918536e-05
-3.1021292877008e-05
-6.83538468445338e-06
-2.52002825919702e-05
-1.51647535929159e-05
-8.09743171224418e-06
-2.34841778044182e-05
-1.00751242335277e-05
-2.7967692866582e-05
-6.11787978006936e-05
-2.40305541005181e-05
-4.8841371773043e-05
-5.9639853725926e-05
-6.9687960390468e-06
-1.88254331222976e-05
-2.10662861745594e-05
-4.46412940319801e-05
-2.18306621612121e-05
-3.02404222896477e-05
-3.5222377416591e-05
-6.16049416780782e-05
-1.64708355931341e-05
-2.34589645707296e-05
-2.67903917494946e-05
-1.77046416837216e-05
-1.75061295060999e-05
1.48424816400937e-06
-3.78574124285299e-05
-5.24369245186914e-05
-2.86352059963138e-05
-2.19019837709443e-05
-4.07638883629693e-05
-3.1118708079433e-05
-3.35837508973661e-05
-4.07023561902558e-05
9.44174043482937e-06
-3.72149482683038e-05
-5.95026569586947e-05
-6.3689844529073e-05
-5.88998571362046e-05
-3.58264017445771e-05
-4.27959756329366e-05
-3.22609074729513e-05
-1.15069049194676e-05
-1.80114170473461e-06
-1.81749153226173e-05
-3.00749062614631e-05
-3.40001323550929e-05
-1.38095768328696e-05
-1.30423957791019e-05
-4.50692865464909e-05
-3.55091311348634e-05
-4.06308771063383e-05
-3.18843715783822e-05
-1.70781216346249e-05
-2.24313195462317e-05
-4.55492519645001e-05
-2.44083531996664e-05
-8.82885808982778e-06
-4.38333407710978e-05
-4.19261074697341e-05
-4.18371149253047e-05
-3.79330740252115e-05
-3.50552446744951e-05
-1.54571303785638e-05
-2.53831583221746e-05
-4.01498708368684e-05
-2.22780228369757e-05
-1.41392636264823e-05
-3.49460913624822e-05
-5.54830325254844e-05
-3.35866416315113e-05
-8.60203041630958e-06
-3.64855434211158e-05
-2.0906075456784e-05
-1.84034464695914e-05
-5.50132842057799e-05
-3.17733595045745e-05
-5.60256736032127e-05
-6.89163761371435e-05
2.74207661358108e-06
-1.2446507746454e-05
-2.3425429332106e-05
-2.79616450168886e-05
-3.49358584848865e-05
-3.88220417661787e-05
-3.21350655563731e-05
-3.23484005934899e-05
-1.5810180454224e-05
-5.14548659695443e-05
-3.77719965596533e-05
-2.86472340981706e-05
-1.35489213859083e-05
-1.91643210072624e-05
-2.87095639499836e-05
-2.77226011104993e-05
-7.27128455159483e-05
-2.20883134873562e-05
-3.8086421261111e-05
-4.30932312779415e-06
-2.06941562627925e-05
-1.3104393961305e-05
-2.50950503737434e-05
-3.40823091754985e-05
-4.78893047756708e-07
-1.82199824119589e-05
-4.50243487830449e-05
-3.28641013572432e-05
-4.36673283560529e-05
-2.68945965603018e-05
-2.61886398757855e-05
-3.25138868319972e-05
-5.8526754258176e-06
-2.40399276199207e-05
-3.1208194597463e-05
-5.70530100575566e-05
-2.29527335408382e-05
-4.19832096763719e-05
-3.90868992156336e-05
-3.59186448853633e-05
-1.41691079633713e-05
-2.00601284757226e-05
-2.43568527985745e-05
-1.06611969101612e-05
-1.79948744181774e-05
-3.56621349285267e-05
-7.85169377055809e-06
-4.94773181032885e-05
-3.78183181650284e-05
-6.56210507465957e-06
-8.01151822206216e-06
-8.78516340957015e-06
-3.21890412775903e-05
-2.64955813707486e-05
-3.66026423569141e-05
-6.36209103887379e-05
-4.41267482737135e-05
-2.57430811368301e-05
-1.85650332752716e-05
-5.82223085799566e-05
-6.23847246210595e-06
-2.65870802543035e-05
-2.3959628591007e-05
-1.09094670726815e-05
-2.01668098214812e-05
-3.05455333745977e-05
-2.47032591330597e-05
-3.61201218896707e-05
-3.5742492586834e-05
-4.44044679466474e-05
-1.91899545111788e-05
-5.3129180679897e-05
-3.60120567183814e-05
-4.55025684640643e-05
-8.17554046753768e-06
-3.45576741171663e-05
-7.48084038340841e-06
-3.02700523513344e-05
1.5520374670815e-05
-2.15752501888049e-05
-7.93550913488034e-06
-3.46847484501514e-05
-4.77726992668125e-05
-1.89701036235618e-05
-1.95402833429361e-05
-2.97404127527369e-05
-3.06038071015071e-05
-3.6485132988977e-05
-3.93152115944989e-05
-2.00634242869624e-05
-5.3056481416414e-05
-6.34474620211767e-05
-6.48822420766632e-05
-2.01494932810209e-05
-5.6928993507179e-05
-2.68160799596756e-05
-3.70792364874152e-05
-2.13296529151906e-05
-1.60133316206848e-05
-2.91964753790291e-05
-1.689488050156e-05
-6.67655262220707e-05
-3.15317095338118e-05
-6.91372370224766e-05
-1.31632459543872e-05
-4.94529199764501e-05
-1.40762449274533e-05
-1.9079201392082e-05
-2.1208013444681e-05
-3.90009951585828e-05
-3.84446791345764e-05
-3.42521891253144e-05
-3.32480387457645e-05
-6.32625044585312e-05
-3.68719582660886e-05
-1.17736166734568e-05
-2.29972914984437e-05
-4.28722502273305e-05
-3.07183957469139e-05
-3.20276302088157e-05
-4.12503937337908e-05
-4.01898001126649e-05
-1.93176697143261e-05
-2.97608769437299e-05
-3.35310909932738e-05
-2.44620509295437e-05
-2.75000906901685e-05
-2.24204907383487e-05
-4.8101842349095e-05
-8.76427249775196e-06
-3.53988012604264e-05
-2.14095719069424e-05
-1.48669750526766e-05
-3.85768742350882e-05
-3.01411793936509e-05
-1.23538123791029e-05
5.35541707248204e-06
-1.49009679530123e-06
-3.7283921740465e-05
-3.7847603644381e-05
-3.49198904797779e-05
-3.89674848161013e-05
-2.26835127482376e-05
-1.20570145545402e-05
-1.60847775188822e-05
-3.15827932727791e-05
-2.40019872394148e-05
-4.19780710406578e-05
-3.59804503952235e-05
-2.51844950966204e-05
-2.71202395124154e-05
-2.13951401618831e-05
-1.36283696380422e-05
-2.2703124718445e-05
-1.59749214949639e-05
-3.22175873849862e-05
-9.5771649556006e-06
-1.58292837792734e-05
-4.94598230062737e-05
-5.83103273451916e-05
-3.31279260683414e-05
-5.25338907919062e-05
-6.81222833753039e-05
-2.29865326953011e-05
-2.97697266182396e-05
-2.34573539560048e-05
-2.39723304856793e-05
-2.61165536725495e-05
-1.18591476119199e-05
-1.69033910883704e-05
-6.51762211017437e-06
-1.11617091869216e-05
-4.89792290655099e-05
-4.49738957999082e-05
-4.88936985569404e-05
-5.11057977057288e-05
-2.27924907909248e-05
-4.66467242969748e-05
-1.72625026158319e-05
-2.62696154070697e-06
-2.60816738982411e-05
-3.64217987277947e-05
-3.7890470016654e-05
-3.66631950443858e-05
-2.64323671050756e-05
-1.26310053532357e-05
-2.82867561968855e-06
-2.81776912450872e-05
2.75098080526181e-05
-3.1932690783993e-05
-4.12874795714069e-05
-2.08377630991343e-05
-3.35604358642702e-05
-2.84404758027714e-05
-2.96942867533764e-05
-1.73349995083913e-05
-5.79619617208669e-05
-2.68391714385064e-05
-1.63806046159106e-05
-8.43993654948838e-06
-3.97907760945636e-05
-2.41476600936861e-05
-9.3046618359816e-06
-2.44865908870096e-05
-2.48790436128468e-05
-4.6127751163637e-05
-2.24992146969548e-05
-3.19978526024844e-05
-1.21053926885042e-05
-2.76649196736167e-05
-3.72178121734481e-05
-5.38341177741901e-05
-4.30924179268642e-05
-2.87823972148007e-05
-3.07050363572064e-05
-2.05958734521345e-05
-6.28741423165674e-06
-3.50390488244582e-05
-1.58911990360709e-05
-4.55914235547534e-05
-4.073730870176e-05
-2.59792082250344e-05
-4.52730119522629e-06
-4.73532547633606e-05
-3.72183208546746e-05
-4.50959587426059e-05
-8.4689753047315e-06
-3.44493400362087e-05
-4.38735117271554e-05
-2.44306816903692e-05
-5.07772676283861e-05
-4.47503188860169e-05
-6.35551246641067e-05
-2.74483407606976e-05
-2.25859219934273e-05
-7.55939729160695e-06
-2.47733027744606e-05
-6.33435837255461e-05
-1.71792417967819e-05
-3.60726991290471e-05
-2.48232154023836e-05
-5.55399254176533e-05
-1.81357738691383e-05
-1.7154589356581e-05
-2.45201496945906e-05
-1.74955762767573e-05
-1.69828349676898e-05
-1.53781280085506e-05
-3.58839345677098e-05
-3.70155819411611e-05
-3.68085016749268e-05
-2.31847713351213e-05
-2.40429100179158e-05
-4.48388691016936e-05
-2.12339020572127e-05
-2.54943769844546e-05
-3.51371647888728e-05
-1.80197235886383e-05
-7.3748016421824e-06
-4.74357048537579e-05
-4.75528865364196e-05
-2.09113253628392e-05
-3.90246624826527e-05
-5.44144261744816e-05
-4.06662775206651e-05
-3.98460250618207e-05
-3.26665786935662e-05
-1.68593003580673e-05
-3.44382225647105e-05
-2.73477752600538e-05
-4.95830224403633e-05
-2.84931690091786e-05
-5.00899434224769e-05
-1.03924336675878e-05
-2.99239446644819e-05
-1.66789102264224e-05
-2.93741637255664e-05
-4.57122857441105e-05
-4.82339148295763e-05
-3.2983394579248e-05
-5.1980251554164e-05
-6.06481591661343e-05
-3.15099175241502e-05
-2.10705960013e-05
-2.32473112926315e-05
-2.14450450444813e-05
-4.11589573476888e-05
-4.18163249428976e-05
-3.85612150620124e-05
-4.00902549107414e-05
-3.85459662538308e-05
-2.34662296330162e-05
-4.22841407559494e-05
1.28131003040329e-05
-4.59348657341e-05
1.47213518034931e-06
-3.46848228014772e-05
-5.01004739884084e-05
-4.08866433776952e-05
-3.71726745831176e-05
-6.63649803374223e-06
-1.70780177903808e-05
-2.85956891232782e-05
-8.6678342248601e-06
-2.24026289744148e-05
-3.33947262822022e-05
-4.9178682899909e-05
-4.15899711946513e-05
-4.13262653658108e-05
-4.58615441691038e-05
-7.31317941773016e-05
-1.3713345224741e-05
-4.13603508233187e-05
-2.60337169276895e-05
-3.17094874599515e-05
-2.33877656471089e-05
-5.1173404710743e-05
-1.26467431275862e-05
-3.27122918807861e-05
-6.58231219828459e-05
-2.47916791406813e-05
-3.29667832119204e-05
-5.14191858803237e-05
-3.14758569838741e-05
-3.37720788503284e-05
-2.52933094422669e-05
-4.8570956253157e-05
-2.56545393001063e-05
-4.80818947848909e-05
-1.10846787238838e-05
-1.10740484371401e-05
-2.00972102278081e-05
-4.76250433397701e-05
-2.64007333245093e-05
-5.42285565095156e-05
-1.48431711992181e-05
-3.95088088366403e-05
-3.10405182535901e-05
-3.65406395579624e-05
-4.42750123691507e-05
-2.32275133147295e-05
-3.03041809936951e-05
-4.49160970858e-05
-2.63431727288547e-05
-2.99442860542575e-05
-3.39137835729519e-05
-2.03522024831871e-05
-3.68211938345966e-05
-6.82799947884284e-05
-4.1944977144037e-05
-1.90421066065122e-05
-1.51596919338165e-05
-2.24674197461338e-05
-4.34218329527193e-05
-5.22944795604972e-05
-3.29401324563998e-05
-1.39094550873162e-05
-9.5089882763375e-06
-4.38280095513576e-05
-2.45921456278249e-05
-2.40496027802931e-05
-2.91124825667089e-05
-5.24493712169642e-06
-3.46696466120294e-05
-4.0009979123762e-05
-3.05168622885283e-05
-2.62450937554889e-05
-4.91925784351022e-05
-3.42978430232337e-05
-6.29115598812917e-05
3.86229310361178e-06
-2.97122074267837e-05
-8.0019419375482e-06
-1.73945684037092e-05
-4.28207206377034e-05
-3.20019155780536e-05
-4.75562221194233e-05
-6.1265236642784e-06
-3.3505656067921e-05
-5.48710369140702e-05
-2.77604092333583e-05
-2.01456241235365e-05
-1.10143739805629e-05
-2.77648424903392e-05
-2.09590734539878e-05
-4.16237584624838e-05
-2.33785641118252e-05
-2.55602357203006e-05
-3.37932436680164e-05
-1.48190794982338e-05
-1.47564881426655e-05
-2.55427211496768e-05
-4.46979680225147e-05
-3.81988566843286e-05
-2.35198266217913e-05
-6.9951214952643e-07
-4.65686111797779e-05
-9.10046254858878e-06
-2.89635046213028e-05
-2.9016373975303e-05
-3.43732026535465e-05
-2.22894790925967e-05
-7.62946240752181e-06
-4.63504877909569e-05
-3.4158722852795e-05
-2.47829063316314e-05
-2.26505416173303e-05
-3.81186392130152e-05
-2.99417793316402e-05
-1.40414254652532e-05
-3.01398404324271e-05
-2.3687837785105e-05
-3.89283402730117e-05
-1.40908800495164e-05
-2.02198923170046e-05
-1.75161575667274e-05
-1.8888328862077e-05
-8.77288575856752e-06
-1.73025641853625e-05
-3.49893237954355e-05
-2.19969596841494e-05
-3.40647867907006e-05
-3.47966858269068e-05
-3.08163097742512e-05
-5.50339748352503e-05
-9.1451294142281e-06
-4.0130017642447e-05
-1.90569296718673e-05
-5.3954486545279e-05
-3.85264658080395e-05
-4.28399818125041e-05
-2.31021663260778e-05
-2.51383797190974e-05
-2.39706951469981e-05
-3.58344937995783e-05
-3.76641777328898e-05
-3.73603199483587e-05
-4.09238042641291e-05
-1.16025245378728e-05
-1.65101750659928e-05
-3.12328263758749e-06
-4.8750899990308e-05
-2.05909078930591e-05
-4.17265979081664e-05
-2.78752228332594e-06
-3.48168836819635e-05
-2.89610444869277e-05
-2.95441998379762e-05
-5.30271500067414e-05
-1.50040333516497e-05
-4.75153379266631e-06
-4.02507722459052e-05
-2.20793978751601e-05
-2.9649949684486e-05
-2.02687827211502e-05
-1.83231906748773e-05
-3.43709184372547e-05
-2.19373814189402e-05
-2.67494488146738e-05
-3.01995686432871e-05
-6.16472040360018e-05
-2.16523393853663e-05
-1.13917546823554e-05
-5.44542432845633e-05
-3.13441251044884e-05
-4.12044353909743e-05
-4.11562148860671e-05
-1.62752690134807e-05
3.18415595087121e-06
-1.05571325525695e-05
-1.44011535883104e-05
-1.97815564221487e-05
-3.18627919577302e-05
-2.08005170256425e-05
-2.61255489733538e-05
-7.37880412871446e-06
-1.62247113720576e-05
-2.37570550260673e-05
-3.4701465837373e-05
-3.23014472460353e-05
-3.48222624013855e-05
-3.49375677993475e-05
-2.66848150220263e-05
-2.52382867697676e-05
-3.81840618664088e-05
-6.19543301189708e-06
-4.02041520768271e-05
-5.92831879123801e-05
-2.43491969798936e-05
-3.42774674951339e-05
-2.49691872583507e-05
-2.85130371976145e-05
-3.69133264606887e-05
-6.54990708730701e-07
-1.0386347472461e-06
-1.94773017903658e-05
-5.64639775169773e-05
-4.593185090925e-05
-3.84297736607818e-05
-3.9567917572619e-05
-1.22604164069919e-05
-3.72392408035459e-05
-9.66447158963219e-06
-2.33687608843296e-05
-3.55567790154946e-05
-4.82529163939025e-05
1.34273012537168e-05
-3.67681696986803e-05
-6.77758842771095e-06
-4.50274224064142e-05
-3.53950533773261e-05
-6.45553601099604e-05
-6.51004044002218e-05
-3.65828665859974e-05
-5.26005002578388e-05
1.03507123460615e-05
-1.1273995251322e-05
-4.17350551516908e-05
-6.60874319302934e-06
-5.49260974253799e-05
2.15980502595747e-06
-4.77904278133515e-05
-2.14390213393164e-05
-2.76591015702397e-05
-4.48202863921965e-05
-3.92941711049252e-05
-1.724626465336e-05
-1.63776329208316e-05
-3.84937127714721e-05
-1.80230474232624e-05
-2.45859939516217e-05
-2.12722007606026e-05
-7.73906330742989e-05
-4.64017251511097e-05
-4.31492450471208e-05
-1.5473604318374e-05
-1.91759183122237e-05
4.21864422465274e-07
-3.30953891541996e-05
-1.7704098262579e-05
-5.71504338717938e-05
-3.42065272615116e-05
-2.42768318444675e-05
-1.94003265071856e-05
-1.3154009121855e-05
-2.41686479648392e-05
-3.31103165137648e-05
-2.27103618859602e-05
-2.83518436001009e-05
-3.26385962010765e-05
-4.04073854341356e-05
-2.60964685495757e-05
-5.9671559756869e-05
-4.5940979730311e-05
-2.02289498109615e-05
-2.63952768592522e-05
-3.43026360216532e-05
-2.00579688819584e-05
-4.02014311881917e-05
-3.03759614930193e-05
-4.35886599436007e-05
-5.66682010558453e-06
-2.52036888829482e-05
-6.53185505068595e-05
-8.11587806129479e-06
-2.72793793463304e-05
-4.81561634388259e-05
-4.50969406038508e-05
-3.63491721389499e-05
-4.42645442226348e-05
1.0096167177392e-05
-2.35256723030686e-05
-2.17794424489802e-05
-3.8188715738093e-05
-8.50638290158395e-06
-3.09034279872295e-05
-4.97600756971406e-05
-2.21316941221597e-05
-5.12400036028185e-05
-4.33459957777176e-05
-1.40768339072013e-05
-1.56246070341268e-05
-1.56382670705604e-05
-2.35265149319118e-05
-3.19158799425032e-05
-4.32632372384582e-05
-2.5844630709489e-05
-2.91529982519996e-05
-4.61193845738063e-05
-4.11370873630518e-06
-4.63328267965302e-05
-4.11272993752499e-05
-2.85009630133929e-05
-5.64653654189176e-05
-3.95671731374143e-05
-1.76129159099297e-05
-3.07170081699799e-05
-7.2039005136075e-06
-1.51764910464821e-05
-1.42502449421051e-05
-3.35293476993326e-05
-2.92938640572801e-06
-5.10165477983326e-05
-3.46904408119539e-05
-2.95561807425852e-05
-1.03112466411406e-06
-3.90948430730113e-05
-2.11761539808987e-05
-2.66542329663044e-05
-3.0661867860124e-05
-2.85341523197142e-05
-2.15666418471895e-05
-4.24757270063288e-05
-3.54273955765189e-05
-4.16885591961802e-05
-2.23174566531882e-05
-5.84447641015214e-06
-1.17830939912808e-05
-2.8995936458244e-05
-4.49015758833787e-05
-4.61287651476439e-05
-3.22686266909256e-05
-8.22661799863611e-06
-6.50297757965139e-05
-4.91314648816207e-05
-5.46062573208947e-06
-3.86340396962657e-05
-1.0767851723084e-05
-3.81186594446508e-05
-4.7319180103964e-05
-8.31680643315456e-06
-1.71215606345315e-05
-3.26981433498634e-05
-2.41426598265615e-05
-1.66072426926234e-05
-3.96407815632486e-05
-7.99105746656584e-06
-3.62656471710704e-05
-2.67222845998704e-05
-3.34364481204461e-06
-5.29153597013466e-05
-3.19468911295352e-05
-2.23008810241865e-05
-3.03145758844213e-05
-5.69263566860065e-05
-1.88035927584678e-05
-4.34685593268593e-05
-3.80105563485751e-05
-5.54679240913948e-05
4.57307114319448e-09
-3.42382313839263e-05
-2.74950171032818e-05
-1.19398827862063e-05
-4.30049101735832e-05
-3.17626925193476e-05
-5.13387741416522e-05
-1.56348587136304e-05
-4.79790640575696e-05
-4.06990143119273e-05
-3.15258887036596e-05
8.10634310414934e-07
-3.53198360029839e-05
-2.79681181050618e-05
-2.53249477903515e-06
-9.07663127572845e-06
-3.60264730194416e-05
-3.29400662134608e-05
-4.48919183231111e-05
-3.96828777419368e-05
-4.33804582703533e-06
-3.88925280781561e-05
-3.50607883056251e-05
-1.23097649485425e-05
-2.12403441577069e-05
-4.17788381485428e-05
-4.3357144660094e-05
-3.65913030997681e-05
-5.76983317834937e-05
-4.94932364480556e-09
-3.86678931506417e-05
-3.3296525125808e-05
-6.26759302237413e-05
-4.05294857886865e-05
-2.175198119106e-05
-4.35050679553645e-05
-3.91583454765038e-05
-1.22845389451383e-05
-4.61702746693212e-05
-5.3541742198432e-05
-5.60409235588159e-05
-2.44682395704569e-05
-2.37695256506633e-05
-5.93138554639965e-05
-3.03978250647593e-05
-2.30767803799203e-05
-5.84517612910819e-05
-1.74281327800548e-05
-2.68662978544324e-05
-3.11628752007298e-08
-4.90936679129096e-05
-4.29682069481354e-05
-3.63097709479e-05
-6.01660807881517e-05
-4.34896867570969e-05
-5.47116994707273e-05
-3.12213793818002e-05
-1.11304474317016e-05
1.80253644067068e-05
-1.9807789168779e-05
-3.03300436400625e-05
-3.96900750692997e-05
-2.89122270207899e-05
-1.77220678494832e-05
-6.38371059290528e-05
1.43946897244027e-05
-2.99242899894963e-05
-8.69736598604852e-06
-2.37204085562317e-05
-3.23978718618468e-05
-4.69129479243077e-05
-3.84017091624668e-05
-1.90117341661394e-05
-3.88496430822791e-05
-2.60344092461409e-05
-3.703586230789e-05
-3.34632353819644e-05
-3.50739594480632e-05
-2.46243923106474e-05
-7.50294319051506e-06
-3.12303968898919e-05
-1.60567983617833e-05
-3.39024409518478e-05
-1.86960852754998e-05
-5.99650852246151e-06
-3.25610575263713e-05
-4.42291057087048e-05
-1.9493650905266e-05
-9.16177656672029e-06
-8.80991954575554e-06
5.10880837927774e-06
-2.33291671670457e-05
-1.47572736585429e-05
-3.13133904858924e-05
-3.80563723671405e-05
-3.4460049211198e-05
-3.29335650959416e-05
-2.54365018682649e-05
-5.53072265765007e-05
-1.59801081632075e-05
-5.4945624563573e-05
-1.78567653159278e-05
-4.24442641660297e-05
-1.9601667250118e-05
-6.24953685865318e-06
3.62373071110035e-06
-3.15027664314734e-05
-5.4089868221042e-06
-5.86271958947785e-05
-3.5778045148016e-05
-3.89555049345664e-05
-4.18097705988437e-05
-2.17015541434838e-05
-2.08872134749594e-05
-1.31866662039147e-05
-4.90409842716179e-05
-5.48953493605799e-05
-4.22349010983312e-05
3.27262363818268e-06
-1.29053847926385e-05
-2.90235876029173e-05
8.30585846500257e-06
-4.31226691203282e-05
-8.31664399514446e-06
-1.00243617773499e-05
-2.28568290262273e-05
-2.21730975983425e-05
-3.66360510099947e-05
-2.79508594386657e-05
-3.57491156298099e-05
-3.72831915462745e-05
-6.86617699991187e-05
-2.56444764178965e-05
-2.92856687360391e-05
-1.62088364672162e-05
-7.94283580550459e-06
-2.71386395386255e-05
-2.81253692643005e-05
-3.73756215073821e-05
-3.04115744000139e-05
-3.85911695365267e-05
-2.64861442083459e-05
-5.45778758437707e-05
-2.94591282314925e-05
-1.92872122174239e-05
-1.44376642518822e-05
-4.17358736608755e-05
-4.90886175420924e-05
-2.19009255171323e-05
-1.24417689596044e-05
-6.14077698760998e-05
-4.3781764398651e-05
-1.01309883113757e-05
-3.56480344721688e-05
-2.79028279292078e-05
-2.73981258924986e-05
-6.78710837656364e-05
-2.84131833694822e-05
-3.86066074242044e-05
-3.23144271069935e-05
-3.15183822558488e-05
-3.91512635267263e-05
-2.68431528722094e-05
-4.60348292320889e-05
-2.99588710391816e-05
-3.48297069390667e-05
-5.0227535349029e-05
-4.12244862600061e-05
-1.82851388714351e-05
-2.89437286886124e-05
-2.5021251124635e-06
-2.27836334168119e-05
-4.00916521108261e-05
-1.25164595647666e-05
-2.68301462062894e-05
-6.69690237847538e-05
-3.9560560105392e-05
-1.80403776966318e-05
-2.86603258259766e-05
-1.02612738144689e-05
-4.62391824683595e-05
7.84768345917635e-06
-2.67748555087783e-06
-2.14844133309253e-05
-2.93027169355927e-05
-5.32954821104387e-05
-2.07569414626858e-05
-2.75282607153546e-05
-6.55779761315453e-05
-1.01246297148402e-05
-3.83802164590779e-05
-5.7782969400476e-05
-4.08415766768363e-05
-5.74125273482016e-05
-2.16561964958622e-05
-4.16434597114444e-05
-3.91383461671642e-05
5.86406982107395e-07
-4.36843369810971e-05
-4.92755459879965e-05
-4.9249589106898e-05
-4.77212266977793e-05
-2.83968050811021e-05
-2.92315714704568e-05
-2.43815435471212e-05
-5.46022860308541e-05
-4.52461976747916e-05
-3.96226919382688e-05
-4.46071007420976e-05
-3.95147059523576e-05
-5.48583097878768e-05
-5.83245831904873e-05
-3.26934797464996e-05
-2.26866460397627e-05
-4.43906828878019e-05
-2.19657872714512e-05
4.90678018090063e-06
-2.66682318240939e-05
-2.99924513703643e-05
-4.54207255847241e-05
-4.1716553211438e-05
1.64055168899367e-07
-1.95208993234484e-05
-4.11667978404477e-05
-5.06916858800496e-05
9.58461117402044e-06
-3.29869758279801e-05
-6.2036734122422e-05
-1.21954551502054e-05
-1.4617139379993e-05
-3.99734579817523e-05
-2.44139127739115e-05
-4.58074187702159e-05
-4.18369691600456e-05
-4.600937954335e-05
-1.83638314871372e-05
-3.10244842999392e-06
-4.01671409900542e-05
-4.65278029690105e-05
-4.04706219077124e-05
-3.71200951988738e-06
-1.1594699066032e-05
-2.30582297512748e-05
-5.83605248207918e-05
-3.46199550165028e-05
-2.57801526944981e-05
-1.82452294581018e-05
-2.81544084864788e-05
-2.47338995030186e-05
-5.86407859734195e-05
-1.58395736841861e-05
2.27813210077928e-06
-2.85642936377928e-05
-1.02017257869349e-05
-4.91433523333459e-05
-2.90357183179675e-05
-3.60710094474213e-05
4.03148879398396e-07
4.60455958083452e-06
-3.82162292984865e-05
-4.20933005914425e-05
-4.00543750258348e-06
-5.23261077246283e-05
-4.60871833209869e-05
-2.58527407450372e-05
-5.10156457993763e-05
-3.18049443299131e-05
-3.37944284541673e-05
-3.4175545231031e-05
-4.28259306202567e-05
-3.82100937866261e-05
-2.04217809844072e-05
-3.7488549358137e-05
-1.50516891700627e-05
-2.33989446137441e-05
-3.75779288879718e-05
-1.73927484079661e-05
-7.4655469065486e-06
-3.6601386555819e-05
8.42394927149123e-06
-1.20189482606701e-05
-1.3451159357937e-05
-3.76528177165005e-05
-1.38169691598135e-05
-3.16575597609581e-05
-2.51231863697362e-05
-3.89019050174695e-05
-1.58242412102298e-05
-3.49436404860238e-05
-4.00430539881252e-05
-1.48442971137205e-05
-4.99824578855228e-05
-2.75228114061092e-05
-9.31447569725217e-06
-9.04914579776685e-06
-5.50962234522768e-05
-4.38174250150139e-05
-2.99901302639068e-05
-4.16186811231462e-05
-3.34607343861761e-05
-4.80110584292976e-06
-1.44066501529601e-05
-3.12870514970784e-06
-1.61932426735327e-05
-5.21774793665845e-06
-3.4343369429099e-05
-2.84523620178303e-05
-3.28382961243074e-05
-3.12423205613636e-05
-1.64734112000253e-05
-3.57277046226464e-05
-1.26004709832629e-05
-2.43091084360007e-05
-2.84863369657392e-05
-2.56819677417116e-05
-4.59328454470495e-05
-2.71172047871581e-05
-4.69434845888542e-05
-1.26608591808683e-06
-2.82723050422829e-05
-1.720025368456e-05
-4.5592681002312e-05
1.71653898769845e-05
-4.76035271168371e-05
-2.64115057154858e-05
-9.18461922745175e-06
-2.4505101879043e-05
-3.28216605997519e-05
-2.33891195852954e-05
-3.00255419522596e-05
-4.32855967918017e-05
2.05739767416949e-06
-2.93595196672611e-05
-4.21008954410558e-05
-5.96990090841002e-05
-3.13369554504011e-05
-2.19203362701593e-05
-4.53493840722011e-05
2.33596591469168e-07
-3.52708302845197e-06
-2.89275544658507e-05
-5.49480574579198e-05
-2.6560387943914e-05
-5.85323251188335e-05
-1.99867645875665e-05
-3.78373174557526e-06
-4.18072511250453e-05
-1.72991242661231e-05
-6.82237254390122e-05
-1.55943175416968e-05
-1.4945500500066e-05
-2.35139514976509e-05
-1.26939648451352e-05
-1.54877291088487e-05
-4.43859290345026e-05
-2.03871378096726e-05
-6.10807595058402e-05
-4.44170527365469e-05
-5.096036746331e-05
-4.59059891616357e-06
-7.81647829745506e-05
-3.83397902083006e-05
-5.92583599069959e-08
-2.89456816525862e-05
-4.17080697007306e-05
-4.59579055085008e-05
-3.56455858081004e-06
-3.63063197482587e-05
-3.23946025839829e-05
-1.62447155365218e-05
-2.03786798376155e-05
-3.34284748493852e-05
-3.2746473404544e-05
-3.21908932913544e-05
-2.8504864328306e-05
-2.90861908919777e-05
-2.27997541700489e-05
-5.60955617958447e-05
-5.60106558467005e-06
-4.06274242955863e-06
-4.60468969469876e-05
-2.71740956625417e-05
-2.85125939999077e-05
-3.80778466180292e-05
-3.77965187580367e-05
-2.64843470966813e-05
-2.85627322772592e-05
-1.84850118799826e-05
-3.09709524094301e-05
-3.15002042287565e-05
-1.27397731515425e-05
-1.4090834430584e-05
-3.12092590081206e-05
-2.81152343453821e-06
-3.19499202644755e-05
-2.88181313717149e-05
-6.67511879675165e-05
-2.90771959997526e-05
-2.37114900756912e-05
-3.4744906713945e-05
-4.45672549597891e-05
-1.43269075494149e-05
-3.90224621040511e-05
-1.13712399164572e-05
-1.616897259047e-05
-6.45651273759824e-05
-2.0894046310354e-05
-8.49151064186867e-06
-1.26661352418394e-05
-5.69125089330011e-05
4.83417308815856e-06
-1.35569448116422e-05
-3.12820438538227e-05
-3.54605195994679e-05
-4.98529119744579e-05
-3.70455456945264e-05
-8.35279280885729e-06
-4.36676018476638e-05
-4.77578140666676e-05
-3.27537033603919e-05
-3.59943895283761e-05
-4.38769553330403e-05
-2.1841112249904e-05
-1.57978262228754e-05
3.0342093153792e-06
-4.84658228312533e-05
-2.53850742243471e-05
-3.34689779122738e-05
-4.74149554833927e-05
-4.24040717987485e-05
-2.19175257263123e-05
-4.39323214419518e-05
-1.93286363139769e-05
-3.6410111264247e-05
-4.7014635070027e-05
-4.48202923518795e-05
-5.13597369948822e-05
-5.7225579642517e-05
-3.52608078480739e-05
-2.34417917633638e-05
-2.86918351056121e-05
-4.21680471839761e-05
-3.89690584813166e-05
9.81182666178822e-06
-2.96074359727048e-05
-2.44242939124465e-05
-3.36430857590369e-05
-1.60233908692724e-05
-1.98571191180759e-05
-4.64981894611191e-05
-5.82032174580971e-05
-2.09142272969902e-05
8.66298522155037e-06
-4.70044683967822e-05
-3.66752479596199e-05
-2.77675615714621e-05
-7.69877090984042e-07
-1.10610275336519e-05
-3.12738717975354e-05
-1.82594722086481e-05
-3.66527081140421e-05
-1.64651479795731e-05
-1.56219802279777e-05
-3.20008377063249e-05
-9.40304232864596e-06
-3.67199108853269e-05
-5.34010821446632e-05
-3.02031105689256e-05
-2.4165739609368e-05
-3.55076272601768e-06
-2.38977807245513e-05
-2.79098923184913e-05
-4.45515627102549e-06
-1.45637239070441e-05
-4.76237419131264e-05
-3.26857793535833e-05
-2.72703672663276e-05
-3.40369933269802e-05
-3.98663345245725e-05
-4.77419089604629e-05
-1.60042864298193e-05
-1.872175217567e-05
-8.07635701489851e-06
-6.66905867894208e-05
-1.04358848584853e-05
1.23683821019405e-05
-4.61887862633963e-05
-3.24546827495754e-06
-3.29330183133128e-05
-1.43522218787958e-05
-3.11392190941645e-05
-2.55794185783088e-05
1.12091205391976e-05
-2.95285834061265e-05
-1.18829735571427e-05
-2.29164939944538e-05
-4.25210861315949e-05
-1.6073182581685e-05
-2.25934634297874e-05
-3.1188992333519e-05
-3.39017466141185e-05
3.66548652205205e-06
-1.4151760837442e-05
-2.6299251048355e-05
-4.60976140829969e-05
-4.35280872505916e-05
-1.24696531045458e-05
-4.20945323058225e-05
-4.56870072389697e-05
-1.91416980629795e-05
-1.76410966007062e-05
-2.45862190849013e-05
-4.34219301093861e-05
-3.19129909305151e-05
-2.60061080895009e-05
-4.79043242429412e-05
-2.70858823066715e-05
-4.33436664562783e-05
-1.5405873508514e-05
-2.71022497931941e-05
-6.54593996842867e-06
-3.88185327201781e-05
-2.76294079394052e-05
-7.08551669211337e-07
-2.39764992330984e-05
-7.57963144499106e-06
-3.74747226162733e-05
-6.08239323500689e-06
-5.17552939704903e-05
-2.12862116677225e-05
-2.22266212562866e-05
-1.05806457854615e-05
-2.24537371706465e-05
-1.28522319152146e-05
-5.29311569247161e-05
-3.05400110910589e-05
-3.82751930421656e-05
-2.55276367360542e-05
-6.11293731921718e-05
-3.24354080250576e-05
-6.54507858602703e-06
-4.21868717131116e-05
-2.11932957839065e-05
-1.41931579845742e-05
-4.38503428202255e-05
-3.60527064094864e-05
-1.01698625605024e-05
-3.42756058211944e-05
-2.03184803462565e-05
4.76941943932912e-06
-3.33983394645139e-05
-1.7724609146307e-05
-5.59160961026469e-06
-4.7191634203794e-05
-4.52986664827886e-05
2.16683767377595e-05
-3.65364288950223e-05
-2.88147972775084e-05
-7.09031936918142e-05
-1.68557401836705e-05
-2.26803959205746e-05
-1.54049005891133e-05
-9.29123836104102e-07
-3.14086942530039e-05
-1.74492001051089e-05
-3.91362544380344e-05
-2.91603726007626e-05
-3.64342638340076e-05
-1.63797454948877e-05
-1.59048399413539e-05
-1.6480732864194e-05
-2.15701102517347e-05
-2.54573291526362e-05
-1.48346105776278e-06
-2.74089826970695e-05
7.83929587194018e-06
-1.6278035467383e-05
-2.14921904747215e-05
-3.82113745299079e-05
-1.99039926790316e-05
-3.59213914261804e-05
-4.25157142987836e-05
-2.25053656456089e-05
-5.02011858741408e-05
-9.26987238793245e-06
-3.61979104952552e-05
-1.45954194192889e-05
-4.71586370249018e-05
-4.31718343735568e-05
-3.90185442562711e-05
-4.19744082031444e-05
-5.0144615102396e-05
-3.17436027787427e-05
-1.15430717585371e-05
-2.66074433870633e-05
-2.54348185023176e-05
-3.28707244336351e-05
-2.70372799855454e-05
-2.04911977986758e-06
-8.62443968102581e-06
-5.02828689430489e-05
-1.73543221697842e-05
-7.05224532757168e-05
-4.25662855672563e-05
-1.9629682279609e-05
-9.33685686596372e-05
-4.6991475147486e-05
-3.56846151364421e-05
-5.68703614890589e-05
-2.20469226900455e-05
-6.70259944796299e-06
-5.01564741786371e-05
-2.21828901285831e-05
8.10912624779669e-06
-2.02115972812435e-05
-7.48862736909234e-06
-2.65906527589104e-05
3.32451151347787e-06
-9.92314914264802e-06
-1.16835022434531e-05
-3.26618975794473e-05
-9.95546940220641e-06
-4.64995107351237e-05
-2.99007912241692e-05
-9.17263588561859e-06
-2.19321149199988e-05
-2.58393100958947e-05
-5.81339630820167e-05
-6.4284502629414e-05
-3.61180532794488e-05
-3.58928798633223e-05
-2.86227555795503e-05
1.34562804511748e-05
-2.70858928091532e-05
-4.1129874733574e-05
-2.14931458385551e-05
-2.66493955305595e-05
-1.60112956258555e-05
-1.13379404957013e-05
-4.07324302838751e-05
-1.53876518461687e-05
-3.40040097030355e-05
-2.99451705940542e-05
-3.33781626658604e-05
-3.19230616530663e-05
-3.81509805613005e-05
-2.39406496206247e-05
-3.50985604963715e-05
-3.31780759739775e-05
-4.13525419221916e-05
-5.32690118598032e-06
-3.78383474093152e-05
-4.94877304735093e-05
-4.35941472424769e-05
-1.96654080186528e-05
-2.51540286455099e-05
-5.53763482701403e-05
-4.47866986455413e-05
-3.27063080795235e-05
-4.05876761398539e-05
-3.04489820209386e-06
-2.48583260938497e-05
-3.66594733355731e-05
-2.29362996504273e-05
-4.14361739133484e-05
-4.0172338882681e-05
-2.13295949137613e-05
-2.7286933316743e-05
-4.56929910111775e-05
-2.23565345489132e-05
-4.42428352601519e-05
-2.92900804546576e-05
-3.52861838186467e-05
-2.10365841464965e-05
-8.60743704753762e-06
-3.62474949084755e-05
-5.67256630379487e-05
-2.86236563747983e-05
-2.6061351470219e-05
-4.05874648326836e-05
-1.83823325014908e-05
-2.32423650878462e-05
-4.20466992576753e-05
-4.64795225568988e-05
-1.75674136500308e-05
-1.5737393584177e-05
-2.23246642236373e-05
-3.12017651146515e-05
-1.4741204241626e-05
4.79672956090226e-06
-4.63473876692225e-05
-1.48271168972178e-05
-3.11315702282121e-05
-2.71206654514848e-05
-3.47304464916161e-05
-3.35706674897523e-05
-1.67147761465284e-05
-4.10171114251072e-05
-1.95076435696375e-05
-1.35245888738846e-05
-3.14481080987375e-05
-5.10659598068919e-05
-3.77493490596476e-05
-2.53937793805897e-05
-1.93570482203402e-05
-1.48010401569845e-05
-2.34437067607581e-05
-1.73005047340607e-05
-2.89892290688661e-05
-1.53084330253369e-05
-5.28630541231228e-05
-4.92092549221548e-05
-3.13809137952107e-05
-2.61324419234679e-05
-2.19402802944885e-05
-3.77765232339124e-05
-4.3950507465534e-05
-4.45247348962906e-05
-2.83497837277618e-05
-1.17548776681772e-05
-3.25404679522918e-05
-1.15101696817672e-05
-9.7540802575058e-06
-3.13003746254856e-05
-5.8302096906704e-05
-3.9388579770756e-05
-7.73381216862864e-07
-5.29119877945319e-05
-3.80039538597451e-05
-2.47484461274113e-05
-6.00738540309742e-06
-1.37447312351566e-05
-4.44305714915439e-05
-3.93907653561649e-05
-3.43584560284596e-05
2.01061496216004e-08
-2.34414155180988e-05
-1.89848955519248e-05
-3.0691157860415e-05
-3.75818939702702e-05
-4.52160737332934e-05
-2.79550385633058e-06
-4.40905316170215e-05
-2.8826158520235e-05
-3.81320636345951e-05
-5.32114251431389e-05
-7.79022395359735e-06
-2.84664941135949e-05
-1.68775572166027e-05
-1.73916593085553e-05
-4.56970739649554e-05
-3.1532271566319e-05
-3.0176783305594e-05
-2.44034645277839e-05
-5.09648058754237e-05
-6.52954834695066e-06
-1.46466332902742e-05
-1.41175715459726e-05
-2.18644862028894e-05
-5.4819514642682e-05
-1.71237543214031e-05
-6.75627362642706e-05
-3.78401342717611e-05
-2.00234695152285e-05
-3.03181861761363e-05
-5.70693562635006e-06
-3.077197098842e-05
-2.18238791378362e-05
-1.85666404162155e-05
-1.37276215006594e-05
-3.88277989909048e-05
-4.55415675260623e-05
-4.28676509159875e-05
-1.25662709469308e-05
-1.70045691470878e-05
-2.72834161238614e-05
-1.84373141168661e-05
-1.24435136342598e-05
-3.89768562808058e-05
-3.96880158674733e-06
-1.22861202490282e-05
-3.10569149187776e-05
-1.61010933208528e-05
-4.78740893819277e-05
-3.1627852757871e-05
-4.39029418160874e-05
-2.86076190447651e-05
-3.06466543661578e-05
1.36228108471191e-05
-2.05450308301439e-05
-3.95306582826038e-05
-2.71070495944735e-05
-4.86093110580665e-05
-1.30598789168898e-05
-3.9536266906637e-05
-4.26792301805936e-05
-5.27704428548954e-05
-2.36276844232065e-05
-3.0026315599775e-05
-3.55602295475328e-06
-3.00807806116292e-05
-4.11393431290102e-05
-2.10323728794437e-05
-4.06614312406601e-05
-3.06739037439114e-05
-3.49471439451732e-05
-3.77537356754388e-05
-1.59865291022619e-06
-2.8930041761621e-05
-3.26653037814703e-05
-1.99819194879012e-05
-4.78126464118222e-05
-1.66567302228978e-05
-2.68087027802819e-05
-4.20952983107486e-05
-3.39305059118549e-05
-1.3006745437146e-05
-5.51761321824964e-05
-2.76236002415548e-05
-4.70751207735857e-05
-6.10559805578629e-06
-4.61584305802548e-05
-2.24891398148855e-05
-2.03389092253162e-05
-4.0773510547416e-05
-3.7179457164692e-05
-4.61948379403691e-05
-3.69511307403739e-05
-3.83695043133106e-05
-1.69880624234328e-05
-2.56914499567976e-05
-3.14744739447681e-05
-2.37713219913917e-05
-1.86790924446986e-05
-3.28852395807497e-05
-2.40986138025731e-05
-2.31553771004116e-05
-6.0803938778556e-05
-2.21489678735267e-05
-3.27237695382522e-05
-2.11430435547492e-05
-2.32078814290212e-05
-2.45876185156706e-05
-4.08086446703234e-05
-4.67756025619517e-05
-2.39692249438913e-05
-3.34473806533799e-05
-9.96736486542919e-06
-2.57113323579631e-05
-2.36511726773258e-05
-1.68056886690783e-05
-3.69493986852686e-05
-4.28622269845727e-05
-4.01426531641164e-05
-3.48296749264096e-05
-2.92739226300202e-05
-1.28428577731344e-05
-1.12429895840086e-05
-1.11951129924632e-06
-2.41141002087394e-05
-3.57980430078927e-05
-4.06805248280432e-05
-2.69814742034172e-05
-2.95940522131174e-05
-6.83633699246656e-05
-1.84733998821774e-05
-2.22669396773234e-05
-4.34843944995746e-05
-8.55965385993645e-06
-1.95129460393603e-06
-3.3320149752375e-05
-3.33407663045766e-05
-3.43909099741504e-05
-1.77031502026283e-05
-1.68002439143876e-05
-3.41807882571711e-05
-7.57669749118599e-05
-8.38028493916222e-06
-5.08308529378868e-05
-3.20511488992922e-05
-1.13597512511544e-05
-5.14813647997387e-05
-1.42305336023128e-05
-2.01652839127188e-05
-7.97272627116523e-06
-1.71276241922147e-05
-7.45682643695959e-07
-2.68162679797912e-05
-6.49694903637353e-05
-3.89426441837661e-05
-2.66997062084898e-05
-3.36589002590923e-05
-3.42382441267749e-05
-2.90475710816546e-05
-4.42302581701775e-06
-4.49445219285187e-05
-3.48306885196377e-05
-5.23697601558561e-05
-4.57795918146896e-05
-3.96083943719606e-05
-1.62039420020926e-05
-2.46506863312763e-05
-8.66805395135963e-06
-4.97568635716788e-05
-3.10539767037005e-05
-2.08906232554205e-05
-2.7744442435949e-05
-5.30613776485982e-05
-1.39594729230947e-05
-4.21845507869757e-05
-2.59597965198491e-05
-3.23745135995002e-05
-1.77341876249767e-05
-3.39860926579418e-05
-2.5373760129865e-05
-3.55418809809114e-05
1.45128296074546e-05
-2.11576091705318e-05
-5.21029058877135e-05
3.55166186913072e-06
-3.84679406437912e-05
-4.67090819713467e-05
-3.32030380098826e-05
-1.68287554445183e-05
-5.1234002025936e-05
-2.52798483140653e-05
3.56033993633528e-06
-1.3562247378768e-05
-4.47137709677188e-05
-5.86276134495339e-05
-4.17377327424981e-05
-6.68211762791267e-05
-2.87886914085255e-05
-1.35656548410591e-05
-3.16711432633207e-05
-3.32581402039371e-05
-1.98576837685193e-05
-3.96641578535893e-05
-2.63466418594295e-05
-2.31053583696204e-05
-3.88141357311787e-05
-1.56316972820941e-05
-4.1726738005961e-05
-1.58752087621744e-05
-4.51885987018913e-05
-6.65608660886809e-05
-2.03299431658065e-06
-3.39693101476873e-05
-2.52665895283425e-05
-3.42460601444599e-05
-1.97098348487666e-05
-1.68934405189369e-05
-4.03362073325011e-05
-3.56302275662475e-05
-2.49452003914923e-05
-2.31628468564901e-05
-6.34764860202276e-05
-3.68156878733687e-05
1.8861704862811e-06
-1.65202204052129e-05
-1.75185946414818e-05
-1.65572546992974e-05
-3.76275755850261e-06
-7.49647860229174e-05
-6.13933081112604e-05
-1.13139265243981e-05
-2.92945712732944e-05
-4.35165304496097e-05
-1.19448112139221e-05
8.39442801517896e-06
-3.20675283638159e-05
-4.44344315390203e-05
-2.30446716671035e-05
-4.04217552252352e-05
-1.87640960947949e-05
-1.10856203332345e-05
-3.31683772867319e-05
-2.96694792107648e-05
-5.21916388491019e-05
-4.26229080107168e-05
-3.33836832228789e-05
-9.56544352262253e-06
-3.93039700668274e-05
-1.47019947970708e-07
-3.49537398727581e-05
-6.05262038061192e-06
-2.81786473369401e-05
-4.03638262241692e-05
-1.1558924490323e-05
-3.37908689971248e-05
-6.41107307738316e-05
-3.5476137349015e-05
-5.89977095157204e-05
-5.75838611631628e-05
-5.66471057894488e-05
-1.13346557239862e-05
-4.0225692003922e-05
-3.66098846657977e-05
-2.65547284227958e-05
-3.30843545074298e-05
-2.88654943143694e-05
8.31001947626373e-06
-6.58327364774927e-05
-3.12422153779125e-05
4.58336790245262e-06
-5.19078668805954e-05
-6.1655577883566e-06
9.11010372854992e-07
-2.25983830769321e-05
-4.55486153459759e-05
-4.19568451547615e-05
-3.01641797687636e-05
-4.57259617144321e-05
-5.28423003986667e-05
2.53341833614532e-06
-3.18182439887971e-06
-3.54861558025181e-06
-1.49024623372329e-05
-2.28468088495818e-06
-1.02489611126466e-05
-3.06826199629684e-05
-2.8729386693684e-05
-5.35150324899969e-06
-3.58895686845971e-05
-3.33362816588957e-05
-1.41440738774362e-05
-1.01620771363162e-06
-2.94631089523853e-05
-2.77336504126646e-05
-3.97018080473578e-05
-1.78783398760721e-05
-5.47451567167255e-05
-3.22676746828845e-05
-2.05094038996893e-06
-3.48074073938978e-05
-3.69501108295772e-06
-4.75373899681544e-05
-5.05479648265897e-05
-1.23620833807029e-05
-3.40264152695918e-05
-3.3806599514542e-05
-2.4579094454732e-05
-2.08222926667322e-05
-4.07126956277562e-05
-3.32075066261728e-05
-5.27018729450992e-05
-3.48444940259126e-05
-2.73150321111694e-05
-3.21649455475985e-05
-7.29360558888171e-06
-2.67572724872396e-06
-5.45516412040973e-05
-3.49855803356541e-05
-2.21843372954164e-05
-3.92330558754136e-05
-8.96560022145492e-06
-1.9317882272051e-05
-3.13332172601258e-05
2.37138682912079e-07
-3.8040375071507e-05
-3.18455226786984e-05
-1.53758739952651e-05
-6.53560245042527e-05
-3.55971771932256e-05
-3.2756386592698e-05
-4.08568415940402e-05
-2.09550609040322e-05
-2.60992718529083e-05
-1.37686679714276e-05
-1.25673956219422e-05
-1.44540050373807e-05
-1.76217249984509e-05
-4.39371338827609e-05
-4.87559163604952e-05
-2.11447256496273e-05
-4.1273194425196e-05
-3.95546810747646e-05
-1.95053753558419e-05
-5.47838950299035e-06
-2.71919531292648e-05
-1.9890512009679e-05
-3.65591241420379e-05
-1.94718304400174e-05
-3.42024074567282e-05
-2.02016113725539e-06
-5.16243998829589e-05
-1.70253220045789e-05
-1.45186849113978e-05
-3.07609683754053e-05
-8.07920328968516e-05
-5.72371427226097e-05
-1.97764250790886e-05
-3.28431150401182e-05
1.14434822005054e-05
-3.05857824503094e-05
-2.21278953170392e-05
-2.7675775540564e-05
-1.80159898720254e-05
-4.73915944998753e-05
-4.29328361249847e-05
-2.21749079772095e-05
-3.56003258168588e-05
-2.5741111037673e-05
-3.48710829487803e-05
-1.2320582976206e-05
9.20334211172498e-07
-2.71804201403219e-05
-3.1953622756272e-05
-4.19041962968192e-05
-1.06618611972334e-05
-5.08142352108614e-05
-4.17774268440092e-05
-2.05035965198907e-05
-3.68896773802064e-05
-1.76235385714081e-05
-3.71768736233352e-05
-3.03295204784864e-05
-4.25310663085873e-05
-9.99112692565588e-06
-3.26901015190678e-05
-3.52061739091745e-05
-5.54480846609163e-06
-1.33826180749685e-07
-2.86964559202283e-05
1.11504882334951e-05
-5.85947233186221e-06
-2.60639697977588e-05
-2.4253921255911e-05
-3.66795364244377e-05
-1.59081138427436e-05
-1.73238567950041e-05
-6.09332245368669e-05
-9.82545716179819e-06
-8.60015299564923e-06
-1.59557765517642e-06
-2.88704664739081e-05
-2.18360867401332e-05
-2.74762631539253e-05
-6.84581927530739e-07
-4.54776947991572e-05
-8.64669830399171e-06
-2.39160708360838e-05
-2.40430126625922e-05
-2.16352958842285e-05
-6.72770732009134e-05
-4.05008353533358e-05
-7.03460007635179e-06
-2.14522443775671e-05
-3.00773145782724e-05
-2.14636451632775e-05
-5.9740304423886e-05
-9.74676008356553e-06
-3.7346629617305e-05
-2.49807251099781e-05
-1.76037252903432e-05
-8.63581523774554e-06
-1.47592489275563e-05
-4.01819961645832e-05
1.10607094133301e-05
-5.79000970228671e-06
-3.61224631749967e-05
-1.78979670042006e-05
-2.33808980314577e-05
-2.73274937247258e-05
-4.86473304701692e-05
-8.73520438984873e-05
-5.63523076162546e-05
-1.21841585322955e-05
-4.5659339602887e-05
-1.00007057693151e-05
-4.99075495319575e-05
-6.53286708495967e-05
-4.93068358050466e-05
-4.98994915084737e-05
-2.3472264304652e-05
-3.32528903432149e-05
-6.29742512942687e-05
-6.22482148474265e-05
-2.65797912280939e-05
-3.36759831351182e-05
-3.51299284687385e-05
-3.05384899214897e-05
-4.0113725163415e-05
1.26403996227073e-05
-4.25194778880925e-05
-1.31566493370644e-05
-1.87943892709989e-05
-4.87861089237241e-05
-1.47762992738114e-05
-1.92294150615338e-05
-1.26770088501143e-05
-2.26962752452227e-05
-3.63776279923678e-05
-1.9567774631432e-05
-3.29104278439067e-05
-1.86336900551181e-05
-2.60569384286097e-05
-5.73189437192832e-05
-6.21628862843711e-05
-3.21359819041256e-05
-3.37702581516486e-05
-1.25753120854975e-05
-1.11418692781323e-05
-5.43264764592893e-05
-4.64135899005778e-05
-2.39476735114223e-05
-2.78863152601242e-05
-3.00050031789766e-05
-4.68956547414532e-05
-1.6167152914109e-05
-1.45279607970008e-05
-1.96018598004671e-05
-1.30252186632542e-05
-4.21896037044938e-05
-3.64021043911611e-05
2.38797286299528e-08
-2.06873601762173e-05
-4.24853786076178e-06
-4.64037656250529e-05
-4.52564535893422e-05
-2.60589894939189e-05
-2.19707960487715e-05
-5.68706811651948e-05
-4.69982333156043e-05
-1.97885013930913e-05
-5.24943203149416e-05
-2.74110932312346e-06
-4.8191648996761e-05
-2.52656216445889e-05
-4.97093017505264e-05
6.93222079863745e-06
-4.00018284934785e-05
-2.70660473990014e-05
-1.99198758785113e-05
-6.52660632410738e-06
-8.3164478869492e-06
-2.1085191325135e-05
9.3295864783504e-06
-3.29944159861058e-05
-2.99137174154962e-05
-3.35088190476043e-05
-1.82619130632063e-05
-1.78324412748893e-05
-2.23920872449982e-05
-7.31271917140714e-05
-1.53990771618812e-05
-1.83266593933009e-05
-8.92612996850921e-06
-1.51084025690001e-05
-4.35304749832783e-05
2.16502824644944e-06
-4.41812413507026e-05
-3.26716062181438e-05
-5.77086424507108e-05
-1.72379758698541e-05
-5.3035700874582e-05
-5.4417775725242e-05
-4.21808256571685e-05
-3.1493575623491e-05
-6.17258247123787e-05
-2.39515673082701e-05
4.45049441952423e-06
-1.472620776914e-05
-2.16759511054231e-05
-5.35757033704543e-05
-9.49063976407053e-06
-2.98031728594854e-05
-2.85151407787119e-05
-6.73882358043491e-06
-2.55596188568343e-05
-5.34385150285238e-05
-2.26523563275272e-05
-7.18464389884524e-05
-3.58457361238306e-05
-3.64285728646396e-05
2.36740107581364e-05
-2.30788533896184e-05
-6.98488209112682e-05
-3.07168102696477e-06
-6.60706723043858e-05
-1.25383685113407e-05
-3.24908104894535e-05
-3.42782987975274e-05
-1.16881617444354e-05
-1.80755734092899e-05
-3.37393505217703e-07
-3.83652870175795e-05
-5.07651595051809e-05
-2.85399694722838e-05
-3.50806146275965e-05
-4.28143064771455e-06
-5.25104800600594e-05
-3.08851903400483e-05
-1.84086901829474e-05
-2.21543184215119e-05
-2.85942410789282e-05
-2.87635406470298e-05
-3.10024573724719e-05
-2.44963153936544e-05
-4.20076026282481e-05
-8.43704029020931e-06
-1.5555178282217e-05
-2.69493419725363e-05
-2.74373968785644e-05
-6.96191853948525e-06
6.04103832504087e-07
-3.93870873523458e-05
-2.65181919298982e-05
6.30732564580313e-06
-3.81470267988022e-05
-1.86102823486065e-05
-5.6147518163105e-05
-5.42494136066418e-05
-4.15111285138251e-05
-2.88692413664822e-05
-2.06513075065336e-05
-5.33863101418301e-05
-3.15323567237348e-05
-5.52558893058402e-05
-1.3203244455517e-05
-2.98802090371203e-05
-2.57233000340542e-05
-2.82434477978671e-05
-3.0065789365029e-05
6.02894183469374e-06
-2.24101128428803e-05
-2.39561789571521e-05
-7.16197752914279e-06
-1.65811313924531e-05
-3.40829036726163e-05
-1.20045320326555e-05
-6.87271244111457e-05
-3.7569652854527e-05
-9.10740640843837e-06
-7.97207738937738e-05
-9.93523506550354e-06
-3.11038481440218e-05
-3.98099502862648e-05
-3.94760736989639e-05
-6.18595722597205e-05
-2.78892003305147e-05
-2.21197486193056e-05
2.50102311413292e-06
-1.37728966035097e-06
-5.02702823602651e-05
-3.20236855548091e-06
-3.67397406076955e-05
-1.00013297753244e-05
-3.07667912819382e-05
4.65889234033157e-06
-2.68646187669856e-05
-2.45695397016625e-05
7.43761455652009e-06
-2.71526759319392e-05
-2.17310935422114e-05
-1.77835751524583e-05
-1.04703481190006e-05
-1.37197936112085e-05
-2.69438150445254e-05
-5.96931802337972e-06
1.01791585440352e-05
-3.69441603133853e-05
-3.49412131364439e-05
-6.7739099086365e-05
-6.92597386942056e-05
-1.94897214233061e-05
-3.2180151512061e-05
-3.78352275235317e-05
-1.41504114196123e-05
-1.40418142385779e-05
-5.25478114678021e-05
-9.64409627105723e-06
-3.08130893263282e-05
-5.08040295834391e-05
-1.8009663762959e-05
1.35047708529547e-05
-3.54367519225204e-05
-3.25554102554175e-05
-1.09348862420433e-05
-2.7925950961525e-05
-2.77314062969112e-05
-2.64425544836364e-05
-3.18977918806416e-05
8.32449418017189e-06
-3.7074658884354e-05
-1.34369215076953e-05
-9.98090757617697e-06
-3.88081417495514e-05
-1.99863531380405e-05
-4.60734315940886e-05
-5.29430093343167e-05
-4.6613408020006e-05
-5.25075269074308e-05
-4.61880319550661e-05
-4.63163197533974e-05
-4.80474028705119e-05
-2.14367910415678e-05
-3.84343623783763e-05
-5.01876320447899e-05
-3.24836235541572e-05
-1.49498114645512e-05
-1.86885376489245e-05
-2.04263889883459e-05
-5.72588677102523e-05
-1.22118125266246e-05
-4.36073616598792e-05
-4.46053167284637e-05
-3.04098199568155e-05
-1.72725002745118e-05
-1.66274233738683e-05
-2.81635841010532e-05
-1.85721728312032e-05
-4.09288067050694e-06
-3.33468537591271e-05
-1.25346266027069e-05
-1.70485002206166e-05
-4.54863090530039e-05
-5.31918273853692e-05
-1.37211333618658e-05
-2.21206090330021e-05
-6.20586210760922e-05
-2.09113724586578e-05
-2.60686558354047e-05
-5.14885516068582e-05
-1.06152620368403e-05
-3.31614794425002e-05
-4.3506669926088e-05
-1.77684947717751e-05
-1.23818417662175e-05
4.00015644198103e-06
-2.37387678720196e-05
-2.49720747403094e-05
-2.88345875371705e-05
-2.85515944739909e-05
-3.19716871949737e-05
4.19879254363219e-06
-3.64844202923449e-05
-2.19827390714095e-05
-7.15694077942896e-05
-5.17846497003783e-05
-1.15149101688037e-05
-1.65050530495636e-05
-4.0615041652425e-05
-2.63419558464102e-05
-1.74986510789195e-05
-1.64171573791865e-05
2.80732084957586e-06
-3.70131749355326e-05
-5.30207439703851e-05
-1.38662379279792e-05
-4.92467373369738e-05
-4.97471963790001e-05
-3.53537059500679e-05
-3.52240261120196e-05
-1.32028008611287e-05
-3.0704295825323e-05
-4.61748874283404e-05
-5.08767086235491e-05
-5.07379613874937e-05
-3.52649392400026e-05
-4.66072839084304e-05
-1.1958175084377e-05
-3.70067067274382e-05
-3.50043901940398e-05
-7.5783352941709e-05
-6.34055739731368e-05
-2.13903117066424e-05
-2.09864217071229e-05
-2.77100011307704e-05
-4.54451435388717e-05
-3.03810183804158e-05
-5.85968832586178e-05
-1.70515592680477e-05
-7.68532192292775e-06
-1.5357516627803e-05
-1.94090034127323e-05
-3.33265233768746e-05
-3.16500164783461e-05
-3.49902656553488e-05
-3.41249800708457e-05
-5.75250473030513e-05
-1.76523604581494e-05
-4.28549615013718e-05
-6.55911846872678e-05
-2.91223250052409e-05
-3.53606784106616e-05
-4.26128597215536e-05
-1.55035402992905e-05
1.52569448137156e-06
-4.3269331591796e-05
-3.01786953614003e-05
-4.4891870407397e-05
-5.99633417142003e-06
-2.22443101571029e-05
-4.67301264758264e-06
-4.15277592664267e-05
-2.38302887443057e-05
-1.27670360255169e-05
-5.49066560752143e-05
-5.52127858614621e-05
-2.32526450161299e-05
-1.40675885020586e-05
-2.78793224884704e-05
-3.07646830754154e-05
-6.57485240838727e-05
-4.52170154478187e-05
-2.64682056950704e-05
-3.63849749314248e-05
-4.21028488359394e-05
-1.48883517857786e-05
-2.09759537759658e-05
-1.1369795415303e-05
-4.02321944836643e-05
-4.47133450064364e-05
-1.70719979642966e-05
-3.17504261705238e-05
-1.87362472637691e-05
-6.12778250993435e-05
-2.2620996423157e-05
-4.68280127307321e-05
-3.90485704284842e-05
-3.72312238271731e-05
-4.75464052140603e-05
-3.39061718866846e-05
-2.98209727593584e-05
-2.42282988816123e-05
-2.52909485989468e-05
-3.61022857545786e-05
-4.79222678637107e-05
-1.92052102732444e-05
-8.65138280062795e-06
-5.25085887228705e-05
-9.05025275440685e-06
-5.44677391462758e-05
-1.17740672073302e-05
-1.75067062608848e-05
-2.60508419484399e-05
-2.78890909147252e-05
-4.11649445142611e-05
-3.77969775676034e-05
-3.01962845595319e-05
-3.48111821887359e-05
-1.02492988147077e-05
-3.52994574356191e-06
-5.59486765436492e-06
-4.1577894773104e-05
-3.71656688329591e-05
-1.12151173056838e-05
-3.22538520786657e-05
1.59588438474802e-06
-3.78482213897733e-05
-6.22028809800746e-05
-4.8062734801605e-05
-3.70438533475557e-05
-2.79066494652605e-05
-5.0674100604946e-05
-5.7691707581943e-05
-1.61435717167166e-05
-3.84258827767993e-05
-1.89650021664688e-05
-5.43208282552002e-05
-3.43767784072564e-05
-4.665115859547e-05
-2.96034747320377e-05
-4.39329207124933e-05
-2.82037211256975e-05
-1.72424752079576e-05
-3.56010875583111e-05
-3.65399725303642e-05
-2.60225030421788e-05
-3.14433373527553e-05
-3.13683444968355e-05
-2.5750599266881e-05
-2.64287829997707e-05
-5.98653928951125e-05
-1.30255382286298e-05
-1.21356185852168e-05
-3.21872054603529e-05
-4.72160153007573e-05
-2.30247118577334e-05
-1.1719338322308e-05
-5.0892213212403e-05
-1.62868815870481e-05
-2.78428859898232e-05
-3.31490378461115e-05
-1.71675986327319e-05
-1.43805306891017e-05
-4.61515995650085e-05
-1.77642074512853e-05
-2.88015503546163e-05
-6.72276121884365e-06
-2.34435159463427e-05
-3.27151223958463e-05
-1.56671380315797e-05
-2.35205034697752e-05
-7.30767218701196e-06
-3.40768355538945e-05
-4.4950408523593e-05
-5.15678159088495e-05
-2.22379902862387e-05
-5.29759747402168e-05
-2.92861599276965e-05
-4.88177341279675e-05
-9.62890971936458e-06
-3.65628553867409e-05
-3.97490246565522e-05
-3.54649467309639e-05
4.28772824029921e-06
-5.43104533548976e-05
-2.63002226172209e-05
-5.09402183544735e-05
-2.29897184780886e-05
-1.37147447841897e-05
-3.62745315705204e-05
-2.14043659315686e-05
-4.21696129215806e-05
-3.71718374951593e-05
-4.39812686385272e-05
-2.88103283309526e-06
-5.01544268669602e-05
-1.89809426405511e-05
-2.21611715284785e-05
-1.7033348361835e-05
-5.25871702466156e-05
-3.21396082072626e-05
-1.2708066169678e-05
-3.38460465756765e-05
-2.37208809153207e-05
-2.33751592744188e-05
-3.59265483129161e-05
-3.13658959676667e-05
-1.82747622008442e-05
-3.58361625528401e-05
-1.81183953881079e-05
-4.14433558192937e-05
-2.90372784973393e-05
-4.53332267689706e-05
-2.74042270718818e-05
-2.05655547280587e-05
-2.2028562867937e-05
-2.37508272449846e-05
-5.52330105088429e-05
-1.74732764296215e-05
-1.68717549284372e-05
-1.52892665061529e-05
-5.07359316433169e-05
-3.98947055135121e-05
-3.78980406884526e-05
-1.2170081023715e-05
-4.36116062456244e-05
-3.10818911535096e-05
-3.30113821201269e-05
-1.5528728718173e-05
-2.43391450237196e-05
-4.33626485638054e-05
-4.11579620935012e-05
-6.98909696351026e-06
-2.44174985373295e-05
-1.7820248189626e-05
-2.81843117027577e-05
-2.86619420268624e-05
-4.0766194860389e-05
-1.76145583938943e-05
-4.39171496235466e-05
-4.28153730507866e-05
-3.72292569255547e-05
-4.34408775143918e-05
-3.541703713766e-05
-4.22217089724332e-05
-6.52813553780351e-05
-2.55458995254032e-05
-3.65796051505064e-05
-7.54182518005307e-06
-1.96639408140317e-05
-1.42437817081496e-05
-1.21881648450388e-05
-4.8480468055983e-05
-2.27429075304662e-05
-3.11041744408855e-05
-2.65750904888972e-05
4.49237842017601e-06
-4.62351313597792e-05
6.12004065220574e-06
-9.86854801885011e-06
-7.27360538243353e-06
-1.98078565594643e-05
-5.31927395854638e-05
-3.31161268251168e-05
-2.42539088667706e-05
-3.36924971719055e-05
-4.76980824206081e-05
-4.31200248483371e-05
-1.60164138728697e-05
-3.08267621544322e-05
-2.6998149681839e-05
-5.65516048332125e-05
-4.08796488242558e-05
-2.41618460917069e-05
-1.68330261826519e-05
-2.86716722609319e-05
-3.279548457461e-05
-2.59609821660035e-05
-3.67358224833772e-05
-3.59719577505399e-05
-4.4871322742324e-05
-2.56669055385856e-05
-3.50671446065869e-05
-3.53292746178595e-05
-3.99967766205198e-06
-5.38340303533735e-05
-3.99531553931648e-05
-4.06199224761107e-05
-3.82080269782947e-05
-2.20926335350977e-05
-5.46429954841396e-06
-6.7017858080381e-05
-3.27948512130009e-05
-4.87300541860193e-06
-3.16296005215125e-05
-2.5409959718773e-05
-6.86583345043611e-06
-3.24162209861631e-05
-4.26520227913685e-05
-2.1722008696146e-05
-2.96010165175829e-05
-1.19680655082558e-05
-2.76988511219148e-05
-3.34515005267071e-05
-3.59653047939496e-05
-5.4307846071819e-05
-2.45745526941117e-05
-2.95451908038789e-05
-2.72897095722676e-05
-2.6161378527448e-05
-3.17442366075301e-05
-3.62495397214685e-05
-1.27156592564948e-05
-7.89018030105095e-05
-5.50952883235664e-06
-4.87439722340481e-06
-1.10433065534762e-05
-3.15566312641706e-06
-4.32377815807426e-05
-1.84708714972811e-05
-3.12718267149414e-05
-3.54727118354672e-05
-4.14330458913005e-05
-3.37251076439152e-05
-5.40352333769841e-05
-3.57985392346705e-05
-6.25221523470843e-05
-4.80011883299754e-05
-3.34549535654696e-05
-1.31657772523985e-05
-4.21501843771571e-05
-3.69840802130811e-05
-4.70367289136058e-05
-3.47160060498997e-05
-5.4389816799395e-05
-7.15390942441768e-06
-4.52847790098202e-05
-4.56787357972001e-05
-2.86208487340706e-05
-2.16364212826297e-05
-4.80673048823165e-05
-3.50153662601261e-05
-7.5053474874891e-05
-3.06557076617033e-05
-1.82138006841711e-05
-1.15729369437211e-05
-4.14778958373167e-05
-4.17079189984743e-05
-1.1837206595738e-05
-5.98463423358287e-05
-3.45239856461108e-05
-6.16829217275734e-05
-2.9368814715006e-05
-6.24030926518514e-05
-2.71163366040559e-05
-1.09623035198819e-05
1.39625869537266e-06
-3.4991704303271e-05
-3.0903266242133e-05
-8.18158037815762e-06
-5.76373381597829e-05
-3.77094636864688e-05
-5.95154685911175e-05
-1.01505476045118e-05
-3.9369619873431e-05
-3.13417762962012e-06
-1.96241978647944e-05
-9.31323144969984e-06
6.35416498568746e-06
-2.58340661356091e-05
-2.81051001028261e-05
-1.20779673650188e-05
-5.96096160227016e-06
-2.96441092765598e-05
1.78115144287313e-06
-4.56462521318788e-05
-3.14045414774172e-05
-3.91191401036694e-05
-7.9912636205376e-05
-2.30253015693022e-05
-4.05487048043026e-06
-1.56286873738813e-05
-1.61715929533389e-05
-2.94341087144894e-05
-1.47905485704246e-05
-1.46009444198081e-05
-3.84555011014449e-05
-4.89129581137095e-05
-4.54872053147656e-05
-9.39679732908193e-06
-4.6460256305334e-05
-2.65729978566667e-05
-7.1560595724426e-06
-2.21054450183528e-05
-1.60693151833524e-05
-2.60373290558122e-05
-2.86210236156864e-05
-3.03236891991019e-05
-4.15497127019342e-05
-1.95645464695148e-05
-3.97004706814628e-05
-2.34395769083809e-05
-3.85572538403978e-05
-3.00581067182359e-05
-3.97652020506492e-05
-4.78769694030425e-05
-2.56925116269736e-05
-1.07013693605995e-05
-3.64292919204115e-05
-1.60413532443054e-05
-2.37969636850487e-05
-4.84168067698375e-05
-6.6570713537235e-05
-3.9915384224155e-05
3.73619760052948e-08
-2.3295377916313e-05
-2.68777030232027e-05
-3.90750443847277e-05
-4.73528761095689e-05
-4.79031729346345e-05
-1.51829100316939e-05
-2.89442110781298e-05
-5.22110783973721e-05
-2.62874152344357e-05
2.14054521463114e-06
-3.81636110311531e-05
-1.76140050274762e-05
-5.00143405371513e-06
-3.36666770920778e-05
-1.43382792863019e-05
-2.17356090510829e-05
-2.44222557115982e-05
-2.63705439610768e-05
-3.86345582497304e-05
-1.18192815289677e-05
-2.63999371201023e-05
-2.08046854189187e-05
-1.03081553113507e-05
-1.55749841036661e-05
-4.36236342666273e-05
-3.44426137901608e-05
-3.29981185382903e-05
-2.61125162392382e-07
-3.00647055717172e-05
-1.79467994379189e-05
-2.86763346614809e-05
-1.34094407920308e-05
-3.5020958325236e-05
-3.74520526865933e-05
-5.14657880555175e-05
-4.19693624238616e-05
-1.84405892310758e-05
-6.5428067266137e-05
-4.72134253327949e-05
-5.63468628813996e-05
-4.7195040568687e-05
5.15066699689654e-06
-3.81254524324773e-05
-4.37368927766463e-05
-1.65300709581384e-05
-7.53666830966836e-06
-2.61911304690273e-05
-2.71681856648699e-05
-3.61810195066252e-05
-3.63691633660457e-05
-1.73490398291707e-05
-1.61910624809926e-05
-3.44749529550801e-05
-3.18521710296839e-05
-2.59811634371452e-05
-2.28627512477496e-05
-1.13123250185333e-05
-4.66128553103547e-05
-2.31108860426491e-05
-3.40028726240504e-05
-4.60999630305004e-05
1.91131902267262e-06
-1.82581072372995e-05
-3.49301068526967e-05
-3.57942251382812e-05
-2.35032579998937e-05
-2.11420833421033e-05
-5.92029801935337e-05
-2.13238460666675e-05
-2.6399788780998e-05
-2.53226403389333e-05
-2.1848964192138e-05
-3.24484941405954e-05
-1.9968240992241e-05
-3.93474406221384e-05
-5.85082860833442e-05
-5.13348902831775e-05
-1.2516850640953e-05
-3.51154667622508e-05
-4.34527479429127e-06
-2.63578230256287e-05
-1.87387914618033e-05
-2.42060231887364e-05
-4.82985134963391e-05
3.90564965741485e-06
-2.23814970177116e-05
-2.3315919472725e-05
-3.58090069027068e-05
-1.56461930365424e-05
-5.1775514763859e-05
-4.35644262935153e-05
-2.4745096911117e-05
-9.07831966164504e-06
-1.63030022853973e-05
8.29142431416752e-06
-2.57000402354651e-05
-2.27689709398618e-05
-2.23593016502617e-05
-3.80215190651818e-05
-4.24657480603073e-06
-4.19526026978532e-05
-3.15753935819947e-05
-3.37276541116009e-05
-3.53337505424381e-05
-2.6789302822019e-05
-5.03193637221813e-05
-4.52302471687839e-05
-3.9471074227885e-05
-3.62546780930613e-05
-2.47487771580059e-05
3.73905947633305e-06
-8.88902230160689e-06
-6.26993406518614e-05
-5.00633249574092e-05
-1.29288699401928e-05
-6.02759787906479e-05
-6.03539019701523e-05
-8.84620842899064e-07
-1.91138726730082e-05
-3.27517609136142e-05
-3.87342541420451e-05
-5.19090033038996e-05
-8.82467984370036e-06
-5.44706085607584e-05
-4.09654870635863e-05
-1.62270203378864e-05
-5.26702839270172e-05
-3.67415167305375e-05
-1.66568697163396e-05
-1.00286645025905e-05
-2.632998804658e-05
-2.1012439645465e-05
-1.72258620571031e-05
-3.78638420325479e-05
-3.42242294098229e-05
-3.10363692680094e-05
-3.35714383838657e-05
-3.65471963554856e-05
-5.61529720224821e-05
-2.93124254124594e-05
-1.8611053920142e-05
-1.30906133960261e-05
-4.25142626382185e-05
-9.08774927656874e-06
-4.28746995824014e-05
-1.07277412378035e-05
-1.24642207403933e-05
-5.82243478413634e-05
-1.38153740548444e-05
-3.37831410186728e-05
-3.50110244942962e-05
-3.56362201731161e-05
-5.42941605767498e-05
8.54645270544866e-06
-3.41529529923467e-05
-1.87273145386755e-05
-5.63859116009801e-05
-2.22657000984697e-05
-2.60575236544213e-05
-2.89484239991897e-05
-9.85261082281103e-06
-4.759038573397e-05
-1.21892937846826e-05
-5.2126236455892e-05
-5.98943764843034e-05
-1.55643137139557e-05
-5.51887390992536e-05
-1.2242494325986e-05
-4.50599658793617e-05
-9.42587522388077e-06
-1.90995139183747e-05
-2.58515767761806e-05
-1.79907381399391e-05
-2.58949299213211e-05
-1.47346893867023e-05
-4.76828832936365e-05
