# Supplementary material for: Research on computational propagation and identification of mine microseismic signals based on deep learning
Source: PLoS One. 2025 Oct 22;20(10):e0334641. doi: 10.1371/journal.pone.0334641 (PMC12543183; doi:10.1371/journal.pone.0334641)
Supplement: S6 Data — (ZIP) [file pone.0334641.s006.zip › 000100900000030.xlsx_0.txt_24.txt.txt]

6.82023327347195e-06
-3.21838613237456e-05
-4.67882573002196e-05
-3.04757859260632e-05
-4.42091410497254e-05
-1.82101438543805e-05
-3.27772174256276e-06
-2.6672799707369e-05
-2.82563228364491e-05
-5.44659594009611e-05
-4.07034991123372e-05
-2.10081728284215e-05
-2.20211994377583e-05
-1.28932405785666e-05
-3.94996122206295e-05
-4.49415884984043e-05
-5.47718255403452e-06
-3.87585810220559e-05
-1.02151654876546e-05
-4.66518087972261e-05
-7.17777270559285e-06
-3.01345894164773e-05
-3.60730669832111e-06
-4.42426043942374e-05
-5.00180442254873e-05
-3.03545914467554e-06
-4.52074044893002e-05
-4.7413801592962e-05
-1.54985088427989e-05
-1.98821199881544e-05
-4.02575796584279e-05
-3.14446397369927e-05
-2.94602776216075e-05
-5.16764656440027e-05
-4.23614860142332e-05
-1.45641387511155e-05
-2.99502087232576e-05
-2.63255977648302e-05
-2.05003724634308e-05
-4.010114031954e-05
2.28992825446111e-06
-6.27930304109859e-06
-1.36413218432622e-05
-3.73144600524885e-05
-2.9055114569714e-05
-2.38167419751569e-05
-2.06428254202439e-05
-1.96362171173262e-05
-3.5746778807721e-05
-2.63368712255012e-05
7.47660388063029e-06
-3.10011935921711e-05
-3.58208286282026e-05
-3.86960869613641e-05
-4.62420110756102e-05
-2.55942844184133e-05
6.81485902148137e-06
-1.21412726195668e-05
-3.43041248045322e-05
-6.95847085996992e-06
-1.72146701821927e-05
-1.17844069166331e-05
-1.94754378064276e-05
-3.18141104038684e-05
-2.01959805159707e-05
-2.12197180345797e-05
-1.51454352608312e-05
-5.04051979412711e-05
-4.59614825976348e-05
-2.8185551811034e-05
-4.89355420186419e-05
-5.12819244911172e-08
-4.48297928115066e-05
-1.29809665422435e-05
7.37447042046016e-06
-2.73398603515004e-05
-4.24377406418591e-05
-3.9751349097376e-05
-1.6860658654508e-05
-2.92858423803426e-05
-3.07885589015428e-05
-3.67805273819577e-05
-2.70113657125543e-05
-1.62243841578588e-05
-3.6521415133492e-05
-5.22274791265319e-05
-2.47123502123558e-05
-2.35022879231523e-05
-2.38044755754084e-05
-5.22174380816213e-05
-2.83767997965809e-05
-4.19933466058265e-05
-2.84910811508476e-05
-2.60154400284902e-05
-1.09148593987228e-05
-2.53162270428952e-05
-5.56901560448781e-05
-2.1089285128017e-05
-5.1023716854218e-05
-4.84764414144687e-05
-5.07582452312344e-05
7.42116790408779e-06
-2.93263743630888e-05
-1.09288452443028e-05
-2.56423424151752e-05
-3.13562884923867e-05
-2.78247921807904e-05
-6.35228983558552e-05
-1.0106859350812e-05
-1.99419865689916e-05
-2.88966887805179e-05
-5.23147061964813e-05
-4.5312948261198e-05
-5.23754600397951e-05
-2.86899587538289e-05
-3.42356472113736e-05
-2.39006698122641e-05
-2.88133906075599e-06
-1.4432430081073e-05
-2.28828610278584e-05
-4.51530917439997e-05
-1.18977723539064e-05
-4.45617577136096e-05
-3.48763956791645e-05
-5.55378060200762e-05
-1.55056121608991e-05
-2.15231662495168e-05
-3.83670187742941e-05
-3.96348529841943e-05
-9.67332848338256e-06
-2.84202707874774e-05
-1.36218003388039e-05
-3.18491823470531e-05
-3.00618915394845e-05
-1.59307670340164e-05
-3.55460084352906e-05
-3.17430449162798e-05
9.03077037102745e-07
-6.24499272530872e-06
6.19008595134097e-07
-3.28394631101011e-05
-3.50051409529919e-05
-2.09653526142528e-05
-4.4266320673543e-05
-2.3172570314583e-05
-2.14196916218739e-05
-1.576406864254e-05
-3.59801055477877e-06
-2.34981659573093e-05
-9.4408918862224e-06
-3.70033603297113e-05
-7.51418358810403e-06
-1.71525345772885e-05
-2.37834912988764e-05
-2.37614020795854e-05
-4.06733093719664e-06
-4.05227210462287e-05
-5.20062915597622e-05
-3.22571264317404e-05
-2.27524996954535e-05
-1.0591284401051e-05
-1.96490507948248e-05
-5.19625702884086e-05
-2.02096742828819e-05
-4.73288418697606e-05
-8.0902690796579e-07
-3.27011780179849e-06
-2.25080339587734e-05
-3.65421875748224e-05
-4.93510590506086e-05
-1.69411049326128e-05
-4.15906148392421e-05
-3.34797047373953e-05
-3.29775827552464e-05
-2.91548442709653e-05
-3.46339067415855e-05
-1.87089297772439e-05
-2.71661489563229e-05
-1.33400674965678e-05
1.2546799472927e-05
-4.61715553926092e-05
-5.52855317718551e-05
-1.95571209640115e-05
2.37544501879082e-06
-1.85344294848697e-05
-1.9648111123253e-05
-3.161876070084e-05
-3.0939131527196e-05
-1.13735703437226e-05
-2.69715098215691e-05
-3.62014183394374e-05
-2.03779874378741e-05
-3.80452619500572e-06
-5.03542021188426e-05
-4.43386081518477e-05
-5.3504576849214e-07
1.68589739076689e-06
-2.37940999996972e-05
-2.57730472740494e-05
-2.24266211443062e-05
-3.77389795299155e-05
-1.12496658651155e-05
-1.69549259696928e-05
-4.1484780396674e-05
-2.5438970218556e-05
-1.5088232097116e-05
-3.63049863407853e-05
-3.5481454801394e-05
-6.15270441878435e-05
-1.28988429806522e-05
-3.17208422640953e-05
-1.87533998256829e-05
1.4496249393248e-07
-4.99549801581995e-05
-4.41948533327779e-05
-3.35786216033321e-05
-5.13062245513263e-05
-4.63539697842706e-05
-4.53022329232576e-05
-1.34865446784811e-05
-3.87751701707972e-05
-2.27325865699832e-05
-2.18707996090665e-05
-5.26999031089424e-05
3.97248047408039e-06
-6.74103614090314e-06
-2.27795797464515e-05
-4.05297041183175e-05
-2.46663965123644e-05
-3.8575940559477e-05
-1.88293072831721e-05
-1.3811940728547e-05
-3.6783556198046e-05
-2.69810948707325e-05
-2.11167035901003e-05
-2.0180603540983e-05
-4.64691808081926e-05
-3.06237833824181e-05
-5.00221789481172e-05
-3.23341142664339e-05
-1.59183222022502e-06
-7.50195060228781e-06
-3.05637064313379e-05
-6.09334432443827e-05
-1.45288672147488e-05
-3.19396998609664e-05
-2.55750600175643e-05
-1.94508404622171e-05
-1.73450977228168e-05
-3.53355709736768e-06
-2.49054942689119e-05
-5.27923891893888e-05
-2.21449154931967e-06
-3.30073161227484e-05
-4.32727971888171e-05
-2.20754492807445e-05
1.35315569691564e-05
-2.9745310740604e-05
9.4814716808609e-06
-8.90682705236909e-06
-4.72738259025791e-05
-5.27227658031759e-05
-2.6163250727447e-05
-2.83167750048058e-05
-4.50807326573791e-05
-3.43704626243138e-05
-8.90264777866428e-06
-2.32677905549108e-05
-3.38579887845787e-05
-2.87442474564383e-05
-4.21443388523899e-05
-2.01089359383238e-05
-1.32806043970377e-05
-3.51096421613695e-05
-3.80795834667557e-05
-3.74559718869088e-05
-3.97804462514269e-05
-2.61921011501616e-05
-5.82316619076025e-05
-4.02412609138501e-05
-3.01028186597811e-05
-2.87523978532579e-05
-4.75386327839324e-05
-3.83782788134212e-05
-3.54931379650782e-05
-4.2363651796659e-05
-3.39056471072923e-05
-5.16478184238863e-05
-4.39927651622698e-05
-9.05742136352817e-06
-3.72339501837642e-05
-1.55680065994524e-05
-3.56674955051911e-05
-1.64456065530189e-05
-3.83307215649837e-05
-3.23104597597306e-05
-1.32419114422101e-06
-3.1798871348763e-05
-4.25865789869972e-05
-4.40981878465127e-05
-5.7015721699341e-05
-4.29564634196161e-05
-3.74605772040478e-05
-3.59340745815103e-05
-1.66234717076942e-05
-5.23800225221622e-05
-5.93054948964094e-05
-6.61547439269854e-06
-1.79558977847899e-05
-3.22243566860904e-05
-3.76487048188894e-05
-1.75312896019379e-05
-6.22468574377889e-05
-2.92497634361577e-05
-5.32681244959831e-05
-1.53934190277341e-05
-1.02689632913953e-05
-5.43852146063173e-07
-5.65985419635423e-05
-2.97379882160259e-05
-3.73496763710505e-05
6.07916663695619e-06
-1.10078155214269e-05
-5.5763641408012e-05
-1.75694047676387e-05
-3.14589195773853e-05
-2.75263239522966e-05
-3.51521145007323e-05
-4.82288007094924e-05
4.83164093456595e-06
-2.3645436986745e-05
-5.12136817005354e-05
-1.51434624695708e-05
-3.23777262548147e-05
-3.30597115065652e-05
-1.28594573653799e-05
-1.92513390513726e-05
-3.54571647157484e-05
-3.03484636346233e-05
-3.18958045774301e-05
-2.09283993347031e-05
-2.70332489987737e-05
-2.41755163989529e-05
-5.81907567996865e-05
-2.5510801390617e-05
-4.1108575826818e-05
-3.04363685725655e-05
2.66941940322085e-05
-4.37629652734585e-05
-5.53236279182002e-05
-1.27071013064028e-06
-3.49464780423453e-05
-4.47282213458621e-05
-2.6124407902383e-05
-3.45137104103341e-05
-1.76421665539392e-05
-1.7333344481963e-05
-6.47880831513187e-06
-3.50705260766917e-05
-3.41099903798742e-05
-6.17526938945572e-05
-7.12871231710634e-06
-4.05691112653777e-05
-3.89741429894678e-05
-3.36633401594315e-05
-3.41153550032464e-05
-2.22344071238471e-05
-4.62996521702996e-05
-1.889683400477e-05
-3.55109074128504e-06
-1.81990874105845e-05
-5.47608752106919e-05
-5.90971806300351e-05
-6.47290660669861e-05
-2.33805820517479e-05
-2.45559244468193e-06
-2.55690150920355e-05
-2.99159543761322e-05
-4.61872996937347e-05
-1.52984014145953e-05
-2.11077834828399e-05
-3.2628617809634e-05
-3.55284089656374e-05
-4.01701145387927e-05
-2.39948270418484e-05
-1.15567789795227e-05
-2.43258536405654e-05
-2.35765390162293e-05
-2.45635258851124e-05
-3.04885353163889e-05
-2.63177806594052e-05
-2.06154789359098e-05
-2.7537907973355e-05
-6.14169735279419e-05
-7.31825640228569e-06
-2.58108455488856e-05
-8.55782242580819e-06
-2.37993603455873e-05
-2.65710615458269e-05
-2.03568797805185e-05
-4.20576266186164e-05
-2.25564035854549e-05
-2.85296077479166e-05
-3.09748590069679e-05
-3.72770184192533e-05
-2.85488709394997e-05
-6.56618670128983e-06
-3.01337931010546e-05
5.714880636307e-06
-5.44877817669897e-05
-2.07336538229705e-05
-4.71559884572365e-05
-4.51111984083777e-05
-6.76878857761182e-05
-2.24995828336301e-05
-2.13078573940503e-05
-2.30103183860312e-05
-1.45944140889385e-05
-2.17712922955769e-05
-3.90844322817803e-05
6.1967344722837e-06
-4.24125799680556e-05
-5.3055595159854e-06
-4.58891766022763e-05
-5.65773118645163e-05
-7.10068414270962e-05
-2.71707503377212e-05
-2.75668275167212e-05
-1.95536469881782e-05
-2.62453646979926e-05
-8.07829891759921e-06
-4.21966051806069e-05
-4.52701037104899e-05
-2.75766822573953e-05
-7.74819413228458e-06
-1.98253733372792e-05
-5.68840698742895e-05
-5.43803465598754e-05
-2.19701444937717e-05
-3.22659823891718e-05
-5.02711085758031e-05
-1.31792942260309e-05
-4.48553372023418e-05
-2.51807740860154e-05
-6.89864204693155e-05
-2.51840015720745e-05
-1.77060745807673e-05
-4.14452094765181e-05
-2.18329008402388e-05
-5.74193048777108e-05
-3.3666802430231e-05
-4.22888175544688e-05
-2.53193594949799e-05
-5.49848826579366e-05
-1.68657947412011e-05
-4.32180110250402e-05
-4.45996717458115e-05
-1.46933543663126e-05
-2.79432553004769e-05
-4.2983296537013e-05
-2.72615348442286e-05
-9.1047566314331e-06
-4.91567410874589e-05
-2.27629021654709e-05
-6.64903851899596e-06
-6.48821944756198e-06
-3.88128045025071e-05
-4.44475744940803e-05
-7.65005783391295e-06
-7.91152242755287e-06
-5.94697680907372e-06
-3.95157748757295e-05
-3.19727569419178e-05
-9.96485498756275e-06
-1.81739252746912e-05
-3.8346836191037e-05
-2.84913090260611e-05
-4.83917641814424e-05
-5.28646992514818e-05
-5.90031760448505e-05
-4.0872206578294e-05
-2.52282717468209e-05
-5.07788065332639e-05
-4.67737248144071e-05
-5.41736636587962e-05
-2.3963277507016e-05
-3.02765041466933e-05
-1.96556888917645e-05
-3.9414265455322e-05
-3.1051784146387e-06
-4.28891237137375e-05
-4.46969378873396e-05
-3.4615244839066e-05
6.44914105647438e-06
-2.77238176501997e-05
-3.02835845513384e-05
-1.74848016903913e-05
-5.32715538981134e-05
-1.48426894172988e-05
-3.21678715663401e-05
-2.95371545032247e-05
-3.79485102296824e-05
-1.6977258050933e-05
-4.24877994894775e-05
-5.0481354879654e-05
-4.64471651700256e-05
-4.2879843181615e-05
-5.31397900989333e-05
-1.15232936930459e-05
-2.66537844640453e-05
-3.26160487192805e-05
-1.04835509550282e-05
-4.60000664910225e-05
-9.63006086138561e-06
-3.58612616258918e-05
-3.08346729483592e-05
-1.66933975904885e-05
-2.59175575969064e-05
-4.95981571980261e-05
-2.80352131523523e-05
3.14371535535654e-06
5.70437896142534e-06
-2.16870107605977e-05
-5.36934889018366e-05
-1.820822172717e-05
1.6622233752651e-05
-2.13311432880467e-05
-7.42404364731112e-06
-2.67378507474823e-05
-2.06887038407873e-05
-2.39686703855779e-05
-3.42865329299283e-05
-2.84723844130449e-05
-4.82654386372007e-05
-2.60352070781506e-05
-2.28989101525039e-05
-2.97703179466316e-05
-3.72800675154411e-05
-3.29617498911349e-05
-2.60663221451464e-05
-3.04942779917667e-05
-8.1240376614861e-07
-1.07401008051589e-05
-4.29227716444298e-05
-4.08673109284144e-05
-2.35158686553499e-05
-8.28892583975221e-06
-3.51313763986654e-05
-5.81180408264578e-05
-2.15731323346762e-05
-3.02726739122458e-05
-3.51093518507306e-05
-4.72222785815787e-05
-5.59937427224181e-05
-4.71397934404434e-05
-1.41898355363915e-05
-2.58915190564138e-05
-4.2858444333955e-05
-3.83820569339083e-05
-4.69478418937184e-05
-5.58906303303943e-05
-1.24932268900289e-05
-3.64233924109214e-05
-4.4469467380133e-05
-3.74426115759731e-05
-3.39858907661548e-05
-3.80548316632616e-05
-4.76928874376846e-05
-6.50390963485532e-05
-2.25598460436982e-05
-3.48940821024491e-05
-2.88322361477386e-05
-1.60193064610757e-05
-2.72516854983386e-05
3.34764831224004e-06
-3.85589713288041e-05
-3.9359924242319e-05
-1.60350367603251e-05
-3.51280792680506e-05
1.0239791680149e-05
-4.43092103359353e-05
-4.13627959416244e-05
-2.08007113605977e-05
-5.47440646771506e-06
-2.90308719670755e-05
-3.78909802020307e-05
-5.48589298385815e-05
-2.10226168307595e-05
-3.82419700062706e-05
-4.83730942197475e-05
-4.19718489300712e-05
-9.60240337188e-06
-5.14746731576515e-05
-3.85989865434625e-05
-1.47570166366662e-05
-5.84498592825482e-05
-2.80303038484925e-05
1.13896640156854e-05
-3.39632090790984e-06
-4.64792803119678e-06
-1.31097690334095e-05
-3.61295354589127e-05
-3.82127767567088e-05
-4.80805606685328e-05
-9.75226181715947e-06
-4.85140130496574e-05
-4.59182347518066e-05
-5.41405140088122e-06
-3.35011928921826e-05
-3.98555388738799e-05
-4.97217406054622e-06
-1.3591189945029e-06
-3.05061422052176e-05
-1.81407064716843e-05
-4.49826672365355e-05
-1.01543676398826e-05
-2.64784919884168e-05
-3.98902001011337e-05
-5.32964086605502e-05
-1.47530003339732e-05
-3.94354831914268e-05
-2.98549136633609e-05
-8.68508070014941e-06
-2.39500718956323e-06
-2.04575438714012e-05
-3.4159772317537e-05
-3.93887836782938e-06
-8.79341774554481e-06
-2.09796677754878e-05
-2.66125311250253e-05
-2.02682007204907e-05
-1.4924337899601e-05
-5.07285015882237e-05
-5.87002093587513e-05
-3.7018804947387e-05
-2.89145340492404e-05
-3.3569143082263e-05
-3.13204891210822e-05
-1.38667993111451e-05
-2.50491560540959e-07
-3.22094315795849e-05
-3.23174565696476e-05
-1.27938011935095e-05
-3.89511447154851e-05
-5.84365145164241e-05
-3.26898094233627e-05
-5.77704163742346e-05
-1.49544073808379e-05
-1.90616838132241e-05
-4.42072102074895e-05
-2.82570227198635e-05
-3.60670929066945e-05
-3.86872075506366e-05
-4.12590677498191e-05
-1.13524265528047e-05
-2.65136046254737e-05
-2.24508607559139e-05
-2.03382281673922e-05
-2.53305137041602e-05
-2.00661004529538e-05
1.3033726454352e-06
-1.40773548800422e-05
-3.536792512412e-05
-4.10210808528172e-05
-5.09371814194389e-05
-3.45364464305353e-05
-2.79370757634801e-05
-3.17599139133613e-05
-1.83527362630188e-05
1.01166054597208e-06
7.7767041715328e-07
-3.00135059528308e-05
-5.13564618767478e-05
-2.80696491804684e-05
-3.38339374899215e-05
-1.70898882983981e-05
-1.5565477148817e-05
-2.66007921738401e-05
-2.6352295362413e-05
6.76128294141832e-06
-1.6876551410419e-05
-3.91229918997809e-05
-3.46170606147783e-05
-2.07716021848932e-05
-4.86040459737348e-05
-8.44492602175744e-06
-4.26267175805506e-05
-3.73812866853739e-05
-1.77726510869276e-05
-6.11508225286517e-05
-4.69353719943716e-05
-1.92433017033243e-05
-4.53662103194269e-06
-1.67545589045344e-05
-4.19355257640196e-05
-9.87032402075249e-06
-2.39656510476434e-06
-2.45110978743453e-05
-1.96927648476917e-05
-3.1802638717913e-05
-3.74998393092254e-05
-2.9742359773998e-05
-2.92899986504266e-05
-2.85090562975618e-05
-1.25568524818676e-05
-3.12899800602024e-05
-1.25410690882435e-05
-2.69501729525491e-05
-1.48444505878372e-05
-1.89929657113614e-05
-4.02659416891145e-05
-2.14613193422996e-05
-5.80257201892947e-05
2.51807762346694e-06
-1.69019527025995e-05
-1.13573475716968e-05
-3.41852920438243e-05
-3.88134011293388e-05
-4.45433224328087e-05
-1.39897723884628e-05
-2.78687058264085e-05
-2.07058328047162e-05
-3.35781278865838e-05
-2.06512991356247e-05
-3.77237242530186e-05
-1.94552782713107e-05
-1.64777280530993e-05
-5.11700580577385e-05
-9.05738632805949e-06
-1.0319810393134e-05
-5.29556577846435e-05
-3.6062488269074e-05
-5.52683027158892e-05
-3.47976082765652e-05
2.77270169569104e-06
1.54693468784806e-05
-1.25490523694259e-05
-1.79467650945706e-05
-3.60463762525334e-05
-3.33408709526201e-05
-6.21587525096627e-05
-1.04204288000415e-05
-4.70749459947536e-05
-2.36535524653817e-05
-3.98178946092881e-05
-4.09914974459197e-05
-2.94198734770672e-05
-2.0688189064325e-05
-4.80717543222723e-05
-3.13640212711639e-05
-9.00110215574123e-06
-2.41235050025747e-05
-4.76818070410191e-05
-1.915668980749e-05
-3.60924714480942e-05
-4.20223056046666e-05
2.44464258238493e-06
8.82499499584489e-07
-2.30666094945927e-05
-2.96534840084589e-05
-4.02094379130683e-05
-3.70074543838364e-05
-4.53216254959728e-05
-1.39567364387729e-05
-4.11876427208194e-05
-4.04914878199683e-05
-5.52421868846366e-05
-1.23323942661821e-05
-2.41170150311191e-06
-3.96923963453923e-05
-1.20192687070673e-05
-2.97763115371602e-05
-1.55303645814313e-05
-5.88580913765629e-05
-6.08169007183482e-05
-2.81177031725515e-05
-1.27845174306645e-05
-5.84246263416301e-05
-3.8535045647348e-05
-5.95579440993054e-05
-7.19279355028737e-06
-3.6683691804526e-05
-3.50915891325429e-05
-3.88821319076446e-05
-1.67609322860463e-05
-4.89463552690176e-05
-1.39039140842629e-05
-3.16354324292005e-05
-3.98488433157109e-05
-3.44474650850886e-05
-1.98282502671824e-05
-4.46669981420238e-05
-1.94290592248135e-05
2.05696486461011e-05
-2.26315046262038e-06
-3.53086108282732e-05
-3.91016749342582e-05
-8.12644146129673e-06
-3.73434674927037e-05
-2.42661859262812e-05
-3.93776976004898e-05
-1.5537237645297e-05
-9.30716564945206e-06
-2.14982559015771e-05
1.54047016810752e-06
-5.13318584389046e-05
-4.04497461087762e-05
-3.06336336823143e-05
-3.30672514003486e-05
-3.94165191937174e-06
-1.95693947000978e-05
-2.18913535715646e-05
-2.33177069200857e-05
-2.31946464129506e-05
-5.00328272242481e-05
-1.1781959242705e-05
1.44151605436535e-05
-2.4285462501245e-05
-1.55895454338454e-05
-3.12828867258959e-05
-1.64754404386218e-05
-1.36854223059151e-05
-2.38022652802098e-05
-4.18245038479736e-05
-3.54230597395602e-05
-6.29089683535757e-06
-2.81675841566117e-05
-3.25260676077642e-05
-5.10132750885072e-05
3.31591743718107e-06
-3.22006513483145e-05
-3.71804986972983e-05
-1.34917978354776e-05
-4.39435806174082e-05
-3.63497884094878e-05
-1.32232813711665e-05
-4.26249846574424e-05
-5.41667777783638e-05
-2.18141367838945e-05
-1.87111132106532e-05
-1.42207860936897e-05
-2.13691854345344e-05
-5.62483827727427e-05
-3.36729275104354e-05
-2.07966215696224e-05
-1.64634422353932e-05
-2.53808921495194e-05
4.53286803365466e-06
-4.15273634211789e-05
1.41077557357195e-05
-3.29596594520529e-05
-3.85468275408801e-05
-1.23272165292741e-05
-3.47317320087528e-05
-1.37187652250332e-05
-2.31837859078694e-05
-4.26506306027401e-05
-1.05383781579309e-05
1.9543611562224e-06
-3.69727857718744e-05
-3.57002890768141e-05
-3.55718114582684e-05
-1.74708003425616e-05
-3.29023365531442e-05
-3.46908802401534e-05
7.8372768901675e-06
-1.79595411030519e-05
-3.93580837686752e-05
-2.64103972950738e-05
-6.35578824334284e-05
-2.85836902373079e-05
-1.99383745367008e-05
-6.78401623266957e-06
-4.46302813493241e-05
-2.88759663734275e-05
-5.61105514884433e-05
-1.28310896676358e-05
-1.03345080523429e-06
-3.34098605944395e-05
-1.45842289845303e-05
-9.4941448652382e-06
-3.3596756218467e-05
-1.8970081056081e-05
-5.27516298694379e-05
-2.8851383634137e-05
-3.21921149127316e-05
-2.7675134321036e-05
-3.43051774942219e-05
-3.38080520477526e-05
-3.68149310759479e-06
-4.6108231826025e-05
-6.45340089244301e-05
-1.65640020557302e-05
-2.0928848306859e-05
-4.92153854306413e-05
-5.72116824350991e-05
-5.00873966441247e-06
6.29461750971874e-06
-3.13295411951938e-05
-2.60912050877026e-05
-1.65221099041539e-05
-3.20718553645255e-05
-3.5227383695323e-05
-2.62733426325902e-05
-1.8670429218521e-05
-4.67497623159146e-05
-3.82044056055807e-05
-4.3876458587637e-05
-2.09875124954133e-05
-4.07371999433606e-05
4.01897814634767e-06
-1.06671907866181e-05
-4.33102347487018e-05
-2.01461423864838e-05
6.16744922212255e-07
-1.37287751594142e-05
3.06674517454068e-06
-4.97248955421291e-06
-1.09330976750794e-05
-4.28034892892348e-06
-1.87307010115785e-06
-3.2201250259649e-05
-2.66041097247461e-05
-2.54021181695613e-05
-3.97726436105931e-05
-2.83054042663091e-05
-1.13620595094095e-06
-3.19780255356107e-05
-9.21551682416992e-06
-3.84369582956326e-05
-4.81963348144061e-05
-5.30868401833438e-05
-4.73832752579396e-05
-3.17014600253991e-05
-2.07982511955778e-05
1.39399779736569e-05
-3.51199034717527e-05
-2.40137897379464e-05
-2.74790358283415e-05
-2.71804479716329e-05
-4.965239744621e-05
-1.70422181506492e-05
-2.31868854033604e-05
-4.37063411279189e-05
-5.68622935622042e-06
-3.38551741141813e-05
-4.51009322515408e-05
-3.35404297589858e-05
3.11879058803719e-07
-2.71764610078734e-05
-4.4391156853312e-05
-2.12941510470307e-05
-3.30003320677773e-05
-2.50297252926749e-05
-1.06819966053759e-06
-3.95801188446095e-05
-4.97399541296396e-05
-2.31135461303618e-05
-1.87996432791848e-05
-4.13186975611523e-05
1.03970225752464e-06
6.73646920138477e-06
-4.44134987697175e-05
-3.28499299039916e-05
-6.57815506501019e-06
-2.52905540493447e-05
1.91906747550852e-06
-4.67361056708922e-05
1.55237240065443e-05
-1.24152532051504e-05
-3.92756053731403e-05
-3.92860003568384e-05
-2.76173074892243e-05
-2.46083901916587e-05
-3.26041570040852e-05
-2.5922827599863e-05
-3.94083919025912e-05
-3.05131863542118e-05
-4.26650181042e-06
-4.43880527849355e-05
-4.71476143436521e-05
-5.05169647639366e-05
-4.68527272874473e-05
-2.89397525408256e-05
-5.39070928696747e-05
-5.65991179809776e-05
-3.94155437944783e-05
-2.69349785377932e-05
-2.86262396981674e-05
-3.40177806041965e-05
-5.9659435280086e-06
-1.38028180733019e-05
-4.8926351171403e-05
-2.42575096073555e-05
-4.19088137701936e-05
-5.62639611215308e-05
-5.32949187424394e-05
-4.11021535891562e-05
-4.6440805935211e-05
-2.49171777806654e-05
-2.64130752779201e-05
-1.34522967586835e-05
-1.49665715202058e-05
-2.87740985527043e-05
-4.02134215377316e-05
-3.2035167780775e-05
-3.27584181716955e-05
-2.63158807429648e-05
-3.15146862871247e-05
-1.15271737625896e-05
-4.79560140881256e-05
-8.510953102077e-07
-5.79658145059784e-05
-4.32368201405658e-05
-3.06567578114881e-05
-2.8560904937514e-05
-3.19292841294247e-05
-5.62586790865643e-05
-2.31791469021293e-05
-1.22095515864022e-05
-3.32997152582462e-05
-1.96804494657888e-05
-3.74520944863044e-05
2.53711346256335e-06
-1.9005765300469e-05
-4.43276459024244e-05
-3.75888150689116e-05
-2.07187700383774e-05
-9.62599927503828e-06
-3.20508668314835e-05
-1.28049397537174e-05
-1.8420676450732e-06
-3.34542313168054e-05
-2.1336896986659e-05
-8.4804539207651e-06
1.65173307885966e-07
-2.34802251030885e-05
-4.5132254339753e-05
-1.71770105902268e-05
-3.37445622010325e-05
-5.19327527805417e-06
-6.22396719483435e-05
-1.32867682580031e-05
-4.05023474756517e-05
-2.17473194779498e-05
-1.53979418269857e-05
-4.73844445396052e-05
-2.75682856806371e-05
-4.6104364502085e-05
-1.94915779405565e-05
-1.79914433879388e-05
-2.95433589370863e-05
-1.89118777878789e-05
-2.04801070338142e-05
-2.41064844751616e-05
-3.29043140943443e-05
-5.47176886903293e-05
-8.9991262594077e-06
-3.90403725278343e-05
-2.71749301396648e-05
-3.15403643077021e-05
4.43157458995381e-06
-2.76490426343599e-05
-4.43652093577082e-05
-2.53579118861582e-05
-1.66111787659656e-05
-1.22886533486835e-05
-6.41367627885156e-06
-1.70411581113161e-05
-3.11114416389957e-05
-5.8411428057442e-05
-1.64270270126829e-05
-2.59383365149088e-05
-4.40404188182224e-05
-3.07372027725207e-05
-2.83579564040283e-05
-2.20977520526386e-05
-2.33434127886693e-05
-2.52077610343315e-05
-2.87141106271726e-05
-2.12802389135697e-05
-4.16260491765122e-05
-2.40066681531065e-05
-2.41201440270948e-05
-2.71862454081711e-05
-3.2809676039108e-05
-3.63896062341361e-05
-1.64230740100885e-05
-1.56893471276159e-05
-4.0007118688944e-05
-1.90554754516446e-05
-3.16272626064799e-05
-3.57722823824129e-05
-3.32023552208411e-05
-2.44633245628124e-05
-1.91572488729198e-05
-4.34481588652812e-05
-3.15921169450576e-05
-2.68614101174915e-05
-2.96155844899686e-05
-2.42253681862364e-05
-1.81087293659953e-05
-1.25210920189223e-06
-3.33543261925334e-05
-3.05733820865657e-05
-1.5923565451229e-05
-2.90051710659862e-05
-4.19630851342605e-05
-4.57662888389737e-05
-3.89624188212918e-05
-5.64709184553472e-05
-2.63521764569142e-05
-3.52289967223476e-05
-2.7812125155428e-05
-1.88162937810191e-05
-3.77000144160162e-05
-3.33716119668619e-05
-3.61808158500414e-05
-1.71909479556571e-05
-3.43329570168569e-05
-2.98195773954547e-05
-2.9205077142357e-05
-4.85358968785401e-05
-2.91401934533192e-05
-3.61340716429985e-06
-6.65771497238063e-05
-1.45800382340093e-05
-2.13739743272906e-05
-2.43454531194116e-05
-3.5794689482864e-05
-4.70239320881421e-05
-5.41737106184847e-05
-3.07760814357137e-05
-3.44137033270787e-05
-4.30547329232168e-05
-2.97260857238157e-05
-1.5034080165067e-05
-3.93103040093771e-05
1.52007875677271e-06
-3.06982644719015e-05
-3.40481825158116e-06
-4.17373343275992e-05
-1.93971000440894e-05
-4.87763098844053e-05
-2.29567608055437e-05
-3.53287037761172e-05
-1.33715240954935e-05
9.77742044168283e-07
-3.62047333260397e-05
-5.07403088996303e-05
-2.42755295112765e-05
-3.68871128466359e-05
-2.43730301297459e-05
-1.79807946211158e-05
-1.14500467531128e-05
-5.1340374074916e-05
-4.82325248206443e-06
-7.55864742880843e-06
-2.22941557753624e-05
-1.32472280618245e-05
-1.52216709380599e-05
-2.89503654013067e-05
-5.23612541261896e-05
-4.0925511807728e-05
-2.87220952103404e-05
-8.6162979515614e-06
-1.64375124524682e-05
-2.45063293436114e-05
-1.57185178774289e-05
-3.57354165526514e-05
-2.19240564676034e-05
-3.12768296075594e-05
-6.38879024633218e-05
1.32664502633201e-05
-2.13437274063138e-05
-2.31773146092327e-05
-4.9414267630462e-05
-3.98624814154523e-06
-3.48571294371713e-05
-1.09740581655704e-06
-3.79739869986232e-05
3.43137784555765e-06
-3.24040670174788e-05
-1.35812711491182e-05
-1.56523720087278e-05
-6.60383933591033e-06
-4.27671627511658e-05
-2.96346402979536e-05
-7.2605908014816e-05
-3.53489303674449e-05
-2.45325663200032e-05
-2.9810222117028e-05
-2.29458895317885e-05
-3.34628243946614e-05
-3.21173841695694e-05
-1.03475625543299e-05
-2.95760192922022e-05
-3.28893607078569e-05
-3.07216469245222e-05
-5.22902252096346e-05
-3.65396881218536e-05
-7.48205095450394e-06
-4.86501369703787e-05
-3.30468056859392e-05
-3.49998692633062e-06
-3.87732132483151e-05
-2.45820665238685e-05
-3.90971238908793e-05
-4.40684660161413e-05
-2.16716738911658e-05
-1.31312831376163e-05
-3.80037755372242e-05
-1.96070050890614e-05
-3.72718374190544e-05
6.03725636753812e-06
-3.44514053605269e-05
2.6369978732749e-06
-3.23092675731552e-05
-1.83736437989983e-05
-2.94750195585654e-05
-2.31445877360552e-05
-2.69031657724782e-05
-3.69684298457181e-05
-2.3309074405895e-05
-3.6671229968876e-05
-4.37474431275137e-05
-2.37045465242362e-05
-4.61459391309606e-05
-4.75016689715331e-05
-4.46498284925643e-05
-2.05973494753508e-05
-2.84027335043923e-05
-5.57393972953949e-06
-2.38816928405771e-05
-3.46409379952113e-05
-2.7418376511071e-05
-5.36274727401899e-05
-7.40942377714676e-05
-1.49329803350034e-05
-1.83948487708306e-05
-2.19771900587221e-05
-1.31883999293555e-05
7.78158322530897e-06
-3.1170436338489e-05
-3.65513720212192e-05
-1.31862234947753e-05
-2.17498225249618e-05
-2.58026222439674e-05
-2.94073861240741e-05
-4.85362670925113e-05
-3.78853952330297e-05
-2.69926673043541e-05
-4.16385172417342e-05
-1.73752278312417e-05
-2.49338297819429e-05
-5.94089306424772e-05
-1.12301173644397e-05
-4.79689603323453e-05
4.62369593810625e-06
-5.4001818104626e-05
-3.0109214292564e-05
-5.05041767863285e-05
-2.13505189622927e-05
-5.70305181511096e-05
-3.02629336232893e-05
-2.30635805937726e-05
-1.68431189971541e-05
-2.48471198504891e-05
3.20845564098698e-05
-6.64773738708865e-06
-5.57501462628971e-05
-4.20863845113833e-05
-5.07009680082818e-05
-4.22515768620342e-05
-2.88341304236712e-05
-2.41082339935824e-05
-2.16103247606994e-05
-2.9416569920698e-05
-1.98563994376595e-05
-5.91681234402827e-05
-2.47662183389042e-05
-5.53309881469987e-05
-4.38733029481312e-05
-2.33181401608291e-05
-1.57164985035487e-05
-1.84195798838007e-05
-1.54144507232083e-05
-8.28826303386461e-06
-1.24129704596881e-05
-5.52594858078746e-05
-3.95577796334722e-05
-3.06684883282599e-05
-5.05876963049675e-06
-2.61774057060316e-05
-1.21499353798215e-05
-2.81909839708549e-05
-4.41390311836148e-05
-4.38981825537207e-05
-3.09411390135241e-05
-2.5004613729728e-05
-1.4988272068201e-05
-1.72089809356603e-05
-2.98892853074021e-05
-1.87103324618143e-05
-5.40603564573178e-05
-2.17377630659278e-05
-4.65597465593366e-05
-2.39968436865759e-05
-3.16179794672595e-05
-3.18023632445569e-05
-5.07202335473751e-05
-4.29197974139253e-05
-2.60098899389277e-05
-8.56058189006405e-06
-4.23503407578304e-05
6.55842734237189e-06
-4.25038179501377e-05
-2.5240726160646e-05
-2.21223247298638e-05
-5.30944650560791e-05
-5.13831357673709e-05
-3.1469631169553e-05
-3.21377093164741e-05
-1.69278737454028e-05
-2.02660001692616e-05
-4.776808472337e-05
-2.79012400685167e-05
-3.04019117937669e-05
-1.70699783012872e-05
-2.69441482768166e-05
-2.37359531339541e-05
-3.02497534962334e-05
-2.03702308914864e-05
-5.29688349003672e-05
-3.72000364956626e-05
-5.59517599373892e-06
-2.75284837525474e-05
-4.92906780167286e-05
-3.44026463733426e-05
-5.04483355725341e-06
-4.55423575453423e-05
-3.00406922867877e-06
-6.14974029469276e-05
-4.50152509940672e-05
-1.82511709960814e-05
-1.40959643581878e-05
-1.27555557472504e-05
-4.99467662003699e-05
-5.81733738473924e-05
-5.656718784716e-05
-2.69863473455383e-05
-4.35381348252083e-06
-1.89574764144761e-05
-3.10145192926351e-05
-3.22868057013869e-05
-3.85402006519501e-05
-2.57496963340731e-05
-4.3455696538978e-05
-3.12165715093555e-05
-3.29553685124037e-05
-1.53676120433565e-05
-1.60583785115632e-05
-7.53209236923661e-06
1.4375200468394e-06
-4.02006094982578e-05
-4.01430869760847e-05
-1.91310270677967e-05
-2.2696283252521e-05
-4.76222676512656e-05
-4.82778058424865e-05
-5.82240844748927e-05
-3.52029526173936e-05
-2.04733577746514e-05
-7.80952114797584e-05
-5.18756069529387e-05
-3.52829029674424e-05
4.00540279568448e-06
-3.85889327171698e-05
9.99934007491604e-06
2.06962745965496e-06
-4.47041673536119e-05
-3.57354945487719e-05
-1.68699262247587e-05
-6.81371686741438e-05
-1.67316010191104e-05
-3.17603953549803e-05
-1.13626919204435e-05
-1.8249870096464e-05
-9.84944179353736e-07
-2.00711636349265e-05
-8.15365428415664e-06
-4.76369324024215e-06
-8.84302262132814e-07
-3.82203216823537e-05
-1.97879229609852e-05
-1.55860399948772e-05
-2.04784295342377e-05
-3.61012583472137e-05
-2.26412944397033e-05
-3.85218420112284e-05
-1.24449780568234e-05
-6.0245113541797e-05
-8.59815124559308e-07
-2.35053578860439e-05
-5.32576430956379e-05
-3.78673711050102e-06
-2.50772273332219e-05
-5.88297215440604e-05
-4.03963895769845e-05
-2.17047112486829e-05
-2.59199611410924e-05
-2.48662859433753e-06
-3.6968094099845e-05
-3.12928573967672e-05
-5.5655938286057e-05
-2.47167028556589e-05
-2.62466277562306e-05
-2.62885208435688e-05
-2.25819758329259e-05
-6.87761326290964e-05
-4.8995672373074e-05
1.37454057660742e-05
-1.63452614542444e-05
-5.65897227229671e-05
-3.18862612994668e-05
-1.37408333472417e-06
-1.34758651532372e-05
-5.13245048335989e-05
-1.00334777142056e-05
-1.42937188474392e-06
-1.34754670380704e-05
-4.47973854979125e-05
-3.15380629075758e-05
-2.48218206242311e-05
-4.88163338856718e-07
-2.4284094285417e-05
-3.02098791228741e-05
2.3584099232766e-05
-4.16260528679416e-05
-1.98193142118713e-05
-1.74431904174273e-05
-3.58544987579123e-05
-4.63220161969935e-05
5.5591959415563e-06
-3.61936526255182e-05
-2.61054573049301e-05
-5.5235450084263e-05
-4.39617884530993e-05
-1.79055048469462e-05
-2.25665204979248e-05
-1.32877860757466e-05
-2.5132390399747e-05
-2.99384432531757e-05
-2.81260367890169e-05
-4.46638401864125e-05
-3.07857812646634e-05
-4.20313752814813e-05
-3.51692636353126e-05
-5.6258195241328e-05
-1.1645966743966e-05
-3.1815022415217e-05
-2.47917177157179e-05
-3.51173080239513e-05
-4.60437980023725e-05
-3.0124130063213e-05
-1.43202002612385e-05
-7.32832861853856e-05
-3.39483058200567e-05
4.47859865100474e-06
-8.7610082760388e-06
-4.0436657741535e-05
-6.65475829814437e-05
-4.32933725216557e-05
-4.62958339669723e-05
-4.35879664541949e-05
-2.46702601055728e-05
-3.09972410401188e-05
-4.1017393021678e-05
-4.55776353793395e-05
-1.97386079230322e-05
-4.05027854717457e-05
-4.86563710934085e-05
-3.01097677186225e-05
-4.2907498071866e-05
6.54872432461406e-06
-1.5695063871136e-05
-1.64313873121311e-05
-6.27447129489957e-05
-3.9642062714093e-05
-4.78836679825875e-05
-3.41393611625326e-05
6.77677208446199e-06
-2.10030957612536e-05
-5.06595762246272e-05
-4.19629427849221e-05
-2.81625270763669e-05
-1.33116267495011e-05
-2.33358792884033e-05
-1.35814508947133e-05
-4.87551925456291e-05
-5.42748267823516e-05
-7.17370398083236e-05
-1.66294043494917e-05
-4.20595267400272e-05
-3.88428704154099e-05
-1.69104395008862e-05
-3.74061773550731e-05
-3.51644640044045e-05
-1.29249542639259e-05
-2.94470647757755e-05
6.41089716975387e-06
-1.12341802552961e-05
-5.65702309153612e-05
-2.59446729784676e-05
-2.2913303913398e-05
-4.33889803403545e-05
-1.99450257029653e-05
-3.4192656603399e-05
-5.08799616053455e-05
-3.1945712629479e-05
-4.62134494056258e-05
-2.60127821537659e-05
-3.24648931416669e-05
-2.98129955245425e-05
-3.43779619232034e-05
-3.25585905956142e-05
-1.91263135470338e-05
-3.73348728706695e-05
-4.07066311534166e-07
-4.19872511312842e-05
-3.74956283440478e-05
-5.51822839049524e-05
-1.27021559278973e-05
-2.81201799547515e-05
-3.11559182196926e-05
-4.31420716793372e-05
-3.17721908139972e-05
8.94225004454985e-06
1.34960233523003e-06
-3.56599106434295e-05
-3.7094161020957e-05
-4.99077327476016e-05
-2.45768069546321e-05
-2.55652675067671e-05
-3.10575177943478e-06
-1.74876171524203e-05
-4.79566316285977e-05
-9.00676573720207e-06
-5.70370133107011e-05
-3.79712599283749e-05
-1.18078183934618e-05
-2.60436694026112e-05
-1.34662036801966e-05
-2.63870710280927e-05
-3.88305420076402e-05
-4.31576760291551e-06
-4.80294903033239e-05
-1.2444281294335e-05
-3.25438777206173e-05
-1.43621146212161e-05
4.66476500304666e-06
-4.01966105251123e-05
-3.36876501174726e-05
-2.64119503481141e-05
-3.033766792429e-05
-1.89131249269504e-05
-3.94628692775552e-05
-3.9341731755316e-05
-3.12686043726938e-05
-4.59993227785624e-06
-1.25139292599015e-05
-2.96079670033257e-05
-1.23615843693748e-05
-4.739664092333e-05
-2.83841387461494e-05
-3.70512250396758e-05
-3.59888629151514e-05
-4.41569813173316e-05
-3.05627959967054e-05
-2.90762509476083e-05
-3.89595378366804e-05
-4.83781671290619e-05
-2.69444387437939e-05
-3.74697374692927e-05
-1.2643543815512e-05
-2.96327569404182e-05
-2.10156305842463e-05
-2.36204215860176e-05
-4.00075391145903e-05
-2.82245598773151e-05
-3.71176415932117e-05
-1.09875481835984e-05
-3.44155901588835e-05
-2.44793473897267e-05
-4.89030965134638e-05
-3.00901583326193e-05
-1.98526367111387e-05
-1.91353270635771e-05
-5.11454410042287e-05
-3.72810162351239e-05
-3.79080432665788e-05
-2.10018809062322e-05
-7.12025041412442e-05
-4.81182129050895e-05
-8.99155752818728e-06
-3.78747778351213e-05
-3.45839055303799e-05
-8.74588364629398e-06
-3.83828526301492e-05
-3.34405313498803e-05
-2.35697820512301e-05
-3.35240446829251e-05
-7.34560298616548e-06
-6.14675831234516e-05
-3.28094476978611e-05
-4.18253206740212e-05
2.17425111702614e-05
-1.30221371178244e-06
-5.9944446073911e-06
-2.01847035712388e-05
-1.86326718079727e-05
-1.60602364464619e-05
4.30315066747241e-06
-3.8008740291224e-06
-4.13783987046245e-05
-4.06125898909246e-05
-5.44644071314048e-05
-4.49752883889481e-05
-1.84346451093185e-05
-1.84283488655301e-05
-3.4861417705709e-05
-4.54992616630214e-05
-3.89911377374308e-06
-2.54166516614355e-05
-1.99159493879156e-05
-4.60694050604155e-05
-2.26958421748505e-05
-4.67904557195181e-05
9.10937996483528e-08
1.54702827022689e-05
-4.41284505752377e-05
1.22629901605894e-05
-5.79087435291288e-05
-6.20768858212339e-05
-3.7166892332024e-05
-3.76107894204664e-05
-2.36328573946473e-05
-3.84050703940931e-05
-4.64790179231992e-06
-6.30442544626778e-05
-4.26683054212325e-05
-7.53001572589515e-05
-2.58007232928047e-05
-3.6355484039178e-05
-4.45071776864638e-05
-2.99307434058973e-05
-2.20211264611418e-05
-1.90633307575768e-05
-3.80720723173349e-05
-4.59865374838352e-05
-6.64247533316596e-05
-3.57369618426777e-05
-1.47285245028771e-05
-1.93884640556558e-05
-3.73743203629193e-05
-3.13687725790535e-05
-2.81767516362215e-05
-1.92568245658469e-05
-1.69575666708183e-05
5.51699741476105e-07
-3.10522152507184e-05
-4.37761581655784e-05
-7.64306224197693e-06
-1.8695869383852e-05
-2.46023033222173e-05
-5.05140624435845e-06
-2.21241930052963e-05
-2.31254975418306e-05
-2.2674555766948e-05
-3.13556090864747e-05
-1.98120282929098e-05
-5.06230493960196e-05
-3.68222985517653e-05
-4.56492740241723e-05
-4.77973790241627e-05
-4.67457859190355e-05
-1.08734312611492e-05
-3.2040400553302e-05
-4.25260635479308e-05
-4.32850876158222e-05
-3.75563464711825e-05
-2.59490881470716e-05
-4.62937894340835e-05
-2.78003397177489e-05
-1.9735507260473e-06
-3.37957133032347e-05
-2.58424440536612e-05
-1.00909066123188e-05
-5.94382248351093e-06
-2.05621565063966e-05
-3.14012448009286e-05
5.9529089394725e-07
-2.85772783392576e-05
-6.50883795572383e-05
-4.65675403045461e-05
-5.21709238262513e-05
-3.410491474789e-05
-1.6270128367585e-05
-1.47925688380557e-05
-3.26833279419537e-05
-1.87783075770862e-05
-3.46320668872258e-05
-2.82191409004349e-05
1.20317348571632e-05
-3.56101911829903e-05
-1.92746758535495e-05
-5.34840469166208e-05
-3.81846640022876e-05
-5.25054273435953e-05
-2.77812175645834e-05
-3.88864857669194e-05
-6.88484037906619e-06
-2.09020928918944e-05
-2.22604212455168e-05
-8.4460018986884e-06
-2.81199608820742e-05
-6.43154477428193e-05
-1.37494343570789e-05
-5.37019377313713e-05
-3.98414120418336e-05
-3.88644229699017e-05
-1.90320400524169e-05
-1.51302270076406e-05
-6.18011458677989e-06
-3.07556335548715e-05
-1.13179308616856e-05
-6.87145872001161e-05
-2.79516298343146e-05
-3.14961947417253e-05
-1.51411073397876e-05
-1.20043227447059e-05
-6.57072520506088e-06
-1.52420253722677e-05
-9.95915322104306e-06
-5.52207750696624e-06
-4.37650999402203e-05
-4.60146053655441e-05
-3.05659840887193e-05
-1.99610822045042e-06
-3.8129093101456e-05
-1.60361852777465e-05
-1.16725294608793e-05
-4.41788332466677e-05
-1.83456951728405e-05
-2.65876310349845e-05
-1.59059404150506e-05
-4.51549397280275e-05
-3.39478229519744e-05
-2.90668601440374e-05
-4.51191121342892e-05
-4.4514590874683e-05
-2.35087734040661e-05
-2.14889337242554e-05
-1.54416163086127e-05
-2.93138663363594e-05
-3.65859040182849e-05
-3.39337863614931e-05
-2.73382709017236e-05
-2.16660305823517e-05
-4.95604878589573e-05
-2.37875394515458e-05
-2.91675941952273e-05
-2.75688555068026e-05
8.01801111126241e-06
-7.28159690338953e-05
-6.41723935987862e-05
-3.31449874675422e-05
-4.59995991689934e-05
-4.69087859677885e-05
-6.90267527954911e-06
-4.56272923699532e-05
-6.46996907934445e-07
-2.10849644578401e-05
-3.67948192648299e-05
-3.38444795441524e-05
-5.24018604142919e-05
-1.67163199452711e-05
-7.62681989050748e-06
-4.14532924060378e-05
-6.76422500760097e-06
-3.48691947683471e-05
-5.41163249202831e-05
-2.23833364352356e-05
-7.01391053913841e-06
-4.21775957666814e-05
-4.12000350724938e-05
-2.26508709252005e-05
-2.50014101518547e-05
-3.27008746661405e-05
-5.00510671895453e-05
-2.71667431974575e-05
1.00410868210063e-05
-3.74234110312929e-05
-3.62584605206571e-05
-3.30379486534413e-05
-3.95041235624953e-05
-4.09691951162078e-05
-5.61284031727202e-05
-3.66641862423566e-05
-1.48737645102837e-05
-5.45670076825575e-05
-2.31238980069e-05
-2.43342721856727e-05
-4.63298629484035e-05
-2.14679528112405e-05
-3.15582691696192e-05
-1.51801485972559e-05
-4.84085254619083e-05
-3.02778851453474e-05
-1.89051047681211e-06
-1.67444461336737e-06
-5.4406465381579e-05
-2.31387290579912e-05
-4.12061369861004e-05
-2.03106039013088e-05
-1.42716113443366e-06
-3.01472036296352e-05
-4.50400160849106e-05
-3.54486261920174e-05
-2.6181473662153e-05
-1.444977687046e-05
-2.82029051306298e-05
-2.30541962867963e-05
-3.33909527779409e-05
-2.84027718240249e-05
-2.7701158763293e-05
-1.7462946293433e-05
-3.8858583888715e-05
-2.68458359690404e-05
-3.33898730412626e-05
-1.3772767516243e-05
-2.79735750682771e-05
-1.25942459046935e-05
-3.99208282876785e-05
-3.37085032384295e-05
-7.21236708996491e-06
-1.24867674831961e-05
-3.50510967004076e-05
-2.55761923976633e-05
5.44703528294227e-06
-5.23991773651804e-05
-5.58290136836134e-06
-3.6684223432364e-05
-5.31135688859104e-06
-2.68098308097502e-05
-4.1928349738216e-06
-3.33388893305864e-05
-1.45256138982011e-05
-2.11300142251112e-05
-4.86359968881671e-05
-3.07122047632813e-05
-6.83941752481362e-05
-3.92612876743602e-05
-3.74453383957112e-05
-2.85472251790562e-05
-4.7130890053775e-05
-3.34675941999897e-05
-2.37192111889701e-05
-2.11085396601798e-05
-2.88943832622158e-05
-4.63519135706803e-05
-2.89366201138842e-05
-3.35002215204019e-05
-1.58006993171769e-05
-1.49850194188412e-05
-3.70892947924776e-05
-2.43102175027238e-05
-6.16775959395035e-05
-3.80161218422502e-05
-5.28443761542254e-05
-6.17328164589566e-05
-4.55591787627805e-05
-4.01827020213735e-05
-2.07304145448624e-05
-4.5451127957093e-05
-1.71387046500789e-05
-6.36947974203635e-05
-3.07346007048549e-05
-5.22267778943316e-05
-4.3558381775462e-05
-2.51449534759361e-06
-2.09865203808507e-05
-6.24264514294123e-06
-1.36018240192085e-05
-6.52872805135061e-05
-4.21579107709767e-05
-1.63595400356429e-05
-7.29070298571544e-05
-4.44351432093651e-05
-3.42427418153729e-05
-8.47579731401654e-06
-9.19462729436682e-06
-1.86605882920405e-05
-1.57123456930549e-05
-9.90035299941957e-06
-3.44178145629165e-05
-4.73730774537923e-05
-2.76444695567349e-05
-3.22295246370464e-05
-3.06467942997706e-05
-1.3784954523561e-05
-4.69489804165073e-06
-3.99401867984366e-05
-7.1557980669758e-06
4.57663681591177e-06
-2.68211858567756e-05
-2.48224581637569e-05
-4.00850213653914e-05
-2.7797397022709e-05
-3.32058318464002e-06
-4.04154914635244e-05
-4.3985146356074e-05
-3.55921337977143e-05
-5.63423700237517e-06
-3.30596107464994e-05
1.14976499653379e-06
-2.97439743406458e-05
-2.75705092736968e-05
-3.51574778392637e-05
-1.89508877117374e-05
-5.14064188769533e-05
-2.29851310489027e-05
-3.60600800826911e-05
-2.21170738386687e-05
-2.70302740145895e-05
-2.45316052254668e-05
-2.51590813323369e-05
-3.61867721650719e-05
-1.04170860223751e-05
-4.36036045067432e-05
-4.46557526455364e-05
-4.57875450253141e-05
-1.62889129731264e-05
-3.25435311063555e-05
-2.70895470257497e-05
-4.45127793969827e-05
-3.56083864297198e-05
-2.97201600239198e-05
-2.97946504977118e-05
-4.56478316563785e-05
-2.48229362480691e-05
-1.3137846521405e-05
-4.79270346281337e-05
-3.42460109036142e-05
-5.45061325772618e-05
-3.05186519376593e-05
-4.79572008254722e-05
-1.10911466679186e-05
-2.68102050066569e-05
-3.83559203371924e-05
-8.71189573767564e-06
-2.80366145772589e-05
-3.49689237743781e-05
-3.92834355038563e-06
-2.54966895239634e-05
-3.04386178385471e-05
-2.78090981851072e-05
-2.04854497243367e-05
-3.44084938404556e-05
-2.61718507962517e-05
-2.74103620845744e-05
-1.92316656361235e-05
-2.9072226660253e-05
-3.78454406243052e-05
-4.24197778555796e-05
-6.25645450335343e-05
-3.58538195528169e-05
-3.24648738080065e-05
-2.84716776400637e-05
-1.20570834786793e-05
-3.3614176148416e-05
-4.84533179520928e-05
-2.20346117423073e-05
-4.20816984000388e-05
-3.16857673740697e-05
-3.09204726403512e-05
-5.25124927271227e-05
-1.7172273008194e-05
-7.3342035317357e-05
-3.88427773056625e-05
-1.12908501345854e-05
-1.10889254097862e-05
-4.22279711303231e-05
-1.12495821014964e-05
-9.04924134005248e-06
5.33655822992067e-06
-2.58329631889928e-06
-2.16701944395024e-05
-2.73245424782406e-05
-4.55962668848268e-05
-5.22088653792214e-05
-3.83902332678684e-05
-4.35931575935569e-05
-1.37457129534495e-05
-4.5549911150036e-05
-1.63905390579619e-05
-1.13221048129157e-05
-5.69343310636205e-05
-8.41263092909025e-06
-1.1973629972117e-05
-2.4814499609779e-05
-5.35108205002576e-05
-3.33139472597807e-05
-1.33945895883002e-05
-5.1282635313583e-05
-1.51808030225566e-05
-4.45544687510724e-05
6.82871950832095e-07
-2.25323707276299e-05
-4.70812332182017e-05
-1.02125777470353e-05
-7.4940444837131e-06
-3.66030401519927e-06
-2.51872063367274e-05
-9.81278641290843e-06
-3.37272329721856e-05
-3.49066946563027e-05
-2.34451006554512e-05
-1.21178282951962e-06
-5.5523233999529e-05
-2.72915008832002e-05
-1.01325569338185e-05
-3.80751650866788e-05
-5.60716361863492e-05
-2.72538820581585e-05
-4.08609955141705e-05
-4.65999074721531e-05
-3.19489052315069e-05
3.22940828541177e-05
-2.52527595633624e-05
-2.29372545639157e-05
-3.35436068132116e-05
-5.01309519322997e-06
-2.10408970769265e-05
4.39987865474222e-06
-1.92287609887615e-05
-2.2633129162157e-05
-3.39121795996583e-05
-2.90332496491396e-05
-3.14357348119922e-05
-7.56879960788248e-06
-1.1618404258417e-05
-2.68102097909486e-05
-5.20287077921332e-05
-4.43049970612156e-05
-6.85955705544798e-05
-3.95726241493019e-05
2.25577135127761e-06
-2.53708627464912e-05
-3.3692964532886e-05
-3.70315457287841e-05
-3.10641579470216e-05
-2.58658846056666e-05
-1.30435792559172e-05
-6.15820640132581e-06
-3.40829386406004e-05
-3.46399352404567e-05
9.78418587424842e-06
-3.33119855795885e-05
-3.81589598773392e-05
-3.45006589575342e-05
-2.08114505265113e-05
-3.60663740082325e-05
-3.96538707349633e-05
-3.1356790652443e-05
-4.5964756014156e-05
-6.42970277808184e-05
-5.8687631853071e-05
5.35966140369881e-06
-3.76514393195123e-05
-5.14420865899147e-05
-7.44928513733813e-05
-6.4415324760306e-08
-2.58984063711144e-05
-5.5533817480766e-06
-3.01437282772857e-05
-2.26270854764087e-05
-5.43241115819284e-06
-2.55156374754579e-05
-3.46808475168615e-05
-1.92987322323397e-05
-5.05961402865198e-05
-2.78357638983423e-05
-1.16643945838547e-05
-7.4631453644203e-06
-3.60489187064813e-05
-1.60506569833687e-05
-4.17260617666707e-05
-3.78917534986124e-05
-7.12583187776844e-05
-2.68254933744571e-05
-9.13061847627228e-05
-1.55306744759854e-05
-2.46794553944839e-05
-2.48196539685347e-05
-3.87852494039509e-05
-3.12425886217051e-05
-2.78614396500229e-05
-4.3177213979367e-05
-2.90634639943414e-05
-2.10806415008883e-05
-9.48516667228661e-06
-1.08086806528367e-05
-3.26616419886663e-05
-4.66524661945961e-05
-1.50216604711192e-05
-4.90553046081109e-05
-4.39583322366446e-05
-3.81392121812282e-06
-2.24778136269354e-06
-4.40901617286837e-05
-3.56291232020408e-05
-1.73413638042036e-05
-1.92332605317944e-05
-3.16741248138182e-05
6.32651284122246e-06
-5.16790444430082e-05
-4.18820942092534e-05
-4.69425299820287e-06
-2.18905190914801e-05
-4.1773875680308e-06
-1.66698018634675e-05
-3.50289482674999e-05
1.48807595470792e-05
-4.98556783993469e-05
-2.24660334083493e-05
-4.28669661182181e-05
-3.87432891365181e-05
-5.32050378115822e-05
-1.39882432977152e-05
-1.75754756341919e-05
-8.41776450960773e-06
-2.42223728081373e-05
-3.3822651427433e-05
-2.84946315953999e-05
-1.77295083660228e-05
-4.0801255840752e-05
-5.01978249446515e-05
-6.31489921117261e-06
-3.28453423370734e-05
-2.32376217549494e-05
-4.05912802925709e-05
-1.59968865261451e-05
-3.35570624454643e-05
-2.88147038256207e-05
-5.78159856103396e-05
-2.83635580207746e-05
1.6886337856287e-05
-3.32194812907452e-05
-7.96134619728217e-06
-3.41638197073037e-05
-2.32433921160051e-05
-4.22390211692385e-05
-3.20644176693281e-05
-2.347247061081e-05
-8.5125583057103e-06
-2.4834290018998e-05
-7.70764403889289e-06
-1.64004794147633e-05
-1.86372941918035e-05
-2.12397548656163e-05
-5.94107178877718e-05
-3.80071564638207e-05
-4.93505129093135e-05
-2.19203825201937e-05
-2.15179327503374e-05
-3.95842318452722e-05
-5.95343147124771e-05
-5.48030134076189e-05
-1.37119912118566e-05
-4.89309883961749e-05
-2.38515191578374e-06
-3.57146903409588e-05
-2.36223817266812e-05
-4.21285988620235e-05
-4.1479477655373e-05
-3.6226312377963e-05
-4.15359345567738e-05
-1.73854300205717e-05
-4.82344958240334e-05
-2.32013502247541e-05
-5.08382473222385e-05
-3.0755758341749e-06
-1.20152499721972e-05
-6.91795568394348e-05
-2.77748619341164e-05
-6.95992079860222e-05
-3.42037553705561e-05
-3.62315773507927e-05
-4.31944424492688e-05
-3.92233634975596e-05
-4.81460768830206e-05
-2.4535525434729e-05
-3.2857974148304e-05
-4.13754334639918e-05
-6.61246405870856e-05
-1.84425630415545e-05
-2.53988549648023e-05
-2.27205051847867e-05
-2.25613641553684e-05
-1.88701963351239e-05
-5.67639920829608e-05
-3.17671463235298e-05
-1.58697429665947e-05
-4.91517906389105e-05
-2.21329452701084e-05
-3.95885983597975e-05
-2.35856759480631e-05
-4.81678956558893e-05
-4.96743697835983e-05
-7.24420403868159e-05
-2.43398449889167e-05
-4.06339888399664e-05
-2.08294280272474e-05
-3.19830227815035e-05
-4.66535624978653e-05
-4.83485775427514e-05
-1.21884007821609e-05
-2.45609556971063e-05
-3.97865305459377e-05
-4.98736343016414e-05
-1.57897275432522e-05
-4.63218581817612e-05
-2.11379339866347e-05
-4.9983755831786e-05
-5.58704840388915e-05
-2.54288383910982e-05
-4.50061530756327e-05
-3.20816993531609e-05
-3.99871287720142e-05
-4.39854775986546e-05
-1.16304931474884e-05
-1.96410367877987e-05
-3.35374696374043e-05
-4.42773626389776e-05
-2.82578410317825e-05
-1.85926482745263e-05
-5.07570007974611e-05
-1.31722097043819e-05
-8.28096436038017e-06
-3.39901050534965e-05
-2.56508895538818e-05
-5.72066862229839e-06
-4.12002456962011e-05
-5.03409554595597e-05
-6.50296717784206e-05
-2.9324840122314e-05
-2.14470136373474e-06
-4.01372100540375e-05
-1.84487706741846e-05
-1.63192538005205e-05
-4.00291944702085e-05
-4.76750656701929e-05
-4.63367385481164e-05
-2.15397343049649e-05
-1.62855941519131e-05
-6.0297553427063e-05
-3.23851804532914e-05
-4.34244717513371e-05
-7.6553404722206e-06
-2.51193682799606e-05
-3.24509139428702e-05
-3.08308671855582e-05
-3.86417992252163e-05
-4.33401041341544e-05
-5.00558496517848e-05
-4.40413834284887e-05
-2.91380304546273e-05
-1.75354043655487e-05
3.49643599847978e-06
-2.1631335272544e-05
-6.16267657296153e-05
-2.73312499017401e-05
-2.97007385773995e-05
-2.65312586487339e-05
-3.80832481496073e-05
-3.63772038082369e-05
-4.12431016182273e-05
-2.07452652098681e-05
-5.96720440344241e-05
-2.3056821345422e-05
-2.21397523648554e-05
-6.744748108013e-06
-1.2807704483402e-05
-2.59206383158393e-05
-1.27287424935377e-05
-1.00851729041114e-05
-2.0017002408004e-05
-5.96355375559502e-05
-3.76491786429086e-05
-4.41076454403379e-05
-3.57167525182267e-05
-1.39911661484682e-05
-4.97390004146031e-06
-2.49990723116428e-06
-5.31593725631267e-05
-3.29835015371912e-05
-2.00695025620369e-05
-6.07318534949806e-06
-3.26607591625486e-05
-2.59290955203142e-05
-1.17333770781814e-05
-3.7286234814463e-05
-1.91663509286261e-05
1.26417210588381e-06
-3.53135872015153e-05
-6.04807049403535e-05
-3.69540194958756e-05
-2.66517085222595e-05
-4.20484350089294e-05
-3.7863667398998e-05
-2.1177453994278e-05
-2.25668656649827e-05
-1.5583949592557e-05
-3.9708022545977e-05
-4.60571630811182e-05
-2.88614560412389e-05
-4.75537597984285e-05
-1.88747417240808e-05
-4.62846604975027e-05
-1.84866817722074e-05
-2.66063685271236e-05
-3.01088924847996e-05
-9.12222050652694e-06
-1.54777687949993e-05
-5.1226411894974e-05
-5.05052076068915e-05
-3.01640044433593e-05
-1.63139298077377e-05
-3.12513251042102e-05
-4.43687937108817e-05
-2.69530138186591e-05
-3.19951949219337e-05
-3.94550626297171e-05
-4.39581657663367e-05
-1.52407819144998e-05
-1.98929614917793e-05
-5.50234632221846e-05
-2.56097250247088e-05
-4.14621841147797e-05
-2.07653663495358e-05
-2.59284902955013e-05
-2.72777439112607e-05
-3.89558971370734e-06
-5.18652224137844e-05
-4.49929808999534e-05
-4.32175461136049e-05
-3.51984408423167e-05
-4.37971114526586e-05
-1.91478152444319e-05
-3.36422885263296e-05
-4.91660351476203e-05
-1.41323018118335e-05
-4.99983134009637e-05
-3.25399667144329e-05
-2.21475122593758e-05
-3.35456491191392e-05
-1.76142183145911e-06
-1.28585326461937e-05
-4.98317444301471e-05
-3.75646547442392e-06
-4.83332721353581e-05
-2.38612422274745e-05
-6.19880915231819e-05
-1.47916361432597e-05
-4.58280278260952e-05
-1.36822371347746e-05
-7.43820626952623e-05
-3.09635033137671e-05
-9.24684474634051e-06
-2.10912939617764e-05
-4.77821869630647e-05
-4.8874309335555e-05
-3.24821589827377e-05
-1.74635089462102e-05
-1.24055588406674e-05
-3.12047132867022e-05
-5.13718841267542e-05
-5.11717395845194e-05
-1.99152857201193e-05
-2.87501141345808e-06
-2.7266028190313e-05
-4.24719582054542e-05
-2.24340220910394e-05
-4.19839382210425e-05
-3.48845318999589e-05
-2.5893735643199e-05
-6.35584058768707e-05
-2.02219922306419e-05
-2.03043154681724e-05
-3.74644277005573e-06
-2.53589673319601e-05
-4.37177426918559e-05
-4.53184681283142e-05
-1.058469545651e-05
-2.9608049786472e-06
-2.64700489372803e-05
-3.78453237203517e-05
-2.02096773952931e-05
-2.66242457221389e-05
-1.76770398807968e-05
-5.55772172517684e-05
-4.01714291254939e-05
-3.93085434728899e-05
-3.44574371525649e-06
-5.00345728818576e-05
-1.87773716585551e-05
-2.3328401214758e-05
-2.24976652747524e-05
-3.22042003595164e-06
-9.41902334145617e-06
-2.49415756667671e-05
-3.20430195560986e-05
-1.81254064040408e-05
-6.48979076592687e-05
-3.64427959751509e-05
-7.35480231405505e-05
-1.97732068290361e-05
-4.33063955646379e-05
-5.15933038137273e-05
-3.36452463228918e-05
-2.27833622314489e-05
-3.47989560838867e-05
-3.35939419250972e-05
-2.00018454142693e-05
-2.8792678396098e-05
-2.86573332461159e-05
-3.836020915411e-05
-4.97660239840338e-05
6.33555537204101e-06
-1.8385477879468e-07
-1.0807977267163e-05
-4.38050064440788e-05
-5.74802027881611e-06
-3.82234124888809e-05
-3.74300310369028e-05
-3.96770747323905e-05
7.01848150085408e-06
-2.35713261727403e-05
-1.56455122412335e-05
-5.92605490799152e-06
-3.26319854147603e-05
-2.51213551748529e-05
-3.08587170636265e-05
-1.91353304898483e-05
-1.55828861770202e-05
-2.48833017733878e-05
-1.76517208571949e-05
-1.51838549791169e-05
-2.77552984288175e-05
-1.50366879270461e-06
-1.22123248061691e-05
-1.910759874204e-05
-2.58637322572673e-05
-4.66374209807131e-05
-4.42500212860061e-05
-3.99841416045689e-05
-3.06709401077279e-05
-2.65041150133673e-05
-3.80609710740727e-05
-3.08418457665586e-05
-9.65344070125591e-06
-7.65247142237095e-06
9.21210200340378e-06
2.55732756599306e-06
-9.80463379902514e-06
-2.32440476373507e-06
-2.56312523823021e-05
-3.90961887619145e-05
-4.60925029562651e-05
-4.4271070367867e-06
-2.34383322581183e-05
-2.39576856188289e-05
-3.17991684206696e-06
-2.69885200362998e-05
-4.36091661996637e-05
-1.40567990314821e-05
-1.22610892524361e-05
-5.05017301888842e-05
-2.03478850315555e-05
-1.90322456329846e-05
-8.47840959701036e-06
-3.72128056822792e-05
-6.00092029107063e-05
-1.7871867718559e-05
-3.97384571006645e-05
-1.28838381428697e-05
-2.11415097563102e-05
-1.43068453336669e-05
-1.58121441878423e-05
-2.90824256222967e-05
-3.86371275814099e-05
-3.26871679955154e-05
-4.27628440231305e-05
-3.98402818016435e-05
-4.21407187492335e-05
-4.35455222545383e-05
-1.83010790674806e-05
-5.19625375978531e-05
-2.33215358479457e-05
-6.25786330804232e-05
-3.56016972881976e-05
-1.6269014536709e-05
-3.20294035310439e-05
6.70680375633159e-06
-5.77332845143475e-06
-2.19022455317079e-05
-1.50578365093027e-05
-2.39705817506678e-05
-1.48193675565429e-05
-2.70568543753737e-05
-6.63870734130885e-05
-5.22293933058964e-05
-3.00800313133821e-05
-1.64630945511937e-05
6.97530241590859e-06
-2.64035005637052e-05
-4.86608773405716e-05
-1.05108681210852e-05
-2.50871159266017e-05
-2.26900210663476e-05
-5.16784529060215e-05
-2.23006132013585e-05
-2.58963769290052e-05
-5.03932953383742e-05
-4.64298678249822e-06
-4.30913954840188e-05
-2.03583894376486e-05
-5.75548934737774e-05
-2.56588748359073e-05
-5.02308455951925e-05
-1.63796484804631e-05
-5.32371670249036e-05
-3.67089136727226e-05
-4.26051260075663e-05
-5.80894358157348e-06
-4.49548990631466e-05
-4.00464604776975e-05
-2.39594814002785e-05
-4.50873791216966e-05
-1.36284010093985e-05
-3.41176952770908e-05
-3.53292073924301e-05
-2.51970989934869e-05
-1.59013538946609e-05
-2.05732671633796e-05
-3.69737698056824e-05
-2.21026488282289e-05
-1.98960161350249e-05
-1.41788583581289e-05
-3.8185146674173e-05
-2.89485674296211e-05
-3.46307931367619e-05
-4.78046491614177e-05
-4.33147852311797e-05
-3.19366150189811e-05
-3.17568278188499e-05
1.59753443243788e-05
-2.49854869719064e-05
-1.42585587966358e-05
-4.8334207838779e-05
-7.87543100985798e-06
-2.66776783378293e-05
-1.92083027162837e-05
-3.03651780014643e-05
-1.61771403881608e-05
-1.8225824591675e-05
-9.57591219902439e-06
-4.09689270719948e-05
-3.82994622243581e-05
-2.69480773592824e-05
-2.50079889884e-05
-6.73071390384024e-05
-3.03884252013632e-05
-2.28570285026928e-05
-1.20196932802858e-05
-1.88807327200397e-05
-1.52132649599651e-05
-2.73819133501862e-05
-3.07087615420215e-05
-5.12260330852274e-05
-3.30158634148333e-05
-1.99059400494488e-05
-1.8427630804268e-05
-3.90436683587837e-05
-5.49629143474481e-06
-3.0072131978774e-05
-4.25699208507822e-05
-3.77357587140233e-06
-1.37840482309103e-05
-7.28715998790133e-06
-2.93339080758283e-05
-4.06104953312771e-05
-3.10205792030899e-05
-9.18333253244106e-06
-2.96703080505841e-05
-2.87868593386167e-05
-2.97805198264594e-05
-2.74283106904243e-05
-6.633494614622e-05
-2.92765436863232e-05
-3.57043723825014e-05
-3.09280113842039e-05
-4.22564923849905e-05
-2.84097933303659e-05
4.76313561729655e-06
-2.91503007568793e-05
-2.89501304854647e-05
-5.39748938181765e-06
-2.89672071194145e-05
-2.95449121144759e-06
-4.4362611586477e-05
-2.19438353492111e-05
-2.18351413078703e-05
-2.09163054718522e-05
3.12541680540372e-05
-4.50631361995868e-05
-2.02794085796123e-05
-3.85865334305723e-05
-2.89591438641178e-05
-2.12750335098158e-05
2.03278466436423e-05
9.75724926220558e-06
-6.27007125058659e-06
-2.65922590296017e-05
-4.49485071172891e-05
-2.9404150855096e-05
-3.40187764996164e-05
-3.75117252692745e-06
-3.26513308970815e-05
-2.10944650292059e-05
-4.35286926824755e-05
-5.60899846594109e-05
-2.69164955571935e-05
-5.35340546880777e-05
-3.56886427647244e-05
-3.26955495562808e-05
-3.44209144270255e-05
-1.49875207619178e-05
1.95379996191373e-06
-1.10373105147814e-05
-2.99310029463031e-05
-2.18968641386e-05
-4.80343100162514e-05
-5.75518747770447e-05
-5.364255620238e-05
-2.29256635888854e-05
-2.00387788680719e-05
1.01550619969667e-06
-4.44690079979226e-05
-1.14651902935179e-05
-3.65748202908353e-06
-4.95479108042651e-05
-6.43010318535475e-05
-3.21403135950461e-05
2.36972069899615e-05
-4.48361202833368e-06
-3.74063998072331e-05
-1.96704457404345e-05
-2.31775219678889e-05
1.06348770163557e-06
-3.41761545457423e-05
-4.52235530135892e-05
-3.64580995054973e-05
-1.02012144219662e-05
-1.92513010292994e-05
-3.02976076420685e-05
-5.27460448203907e-05
-5.38877468136042e-05
-3.56904663895576e-05
-1.53411244867772e-05
-4.44140197727163e-05
-5.55560399671442e-05
-1.77595510792858e-06
-5.86772951892476e-05
-3.60247220357127e-05
-3.91993465638512e-05
-4.32019639550815e-05
-2.10750222381358e-05
-1.39301907400082e-05
-3.47739296202674e-05
-3.73291577633141e-05
-3.38835247144229e-05
-5.47801961957581e-05
-4.77769136135232e-05
-4.75486055168457e-05
-4.69650171910046e-05
-2.46291230954018e-05
-3.62107804993091e-05
-5.8618933342383e-05
-5.00310270091437e-05
-3.79339699912119e-05
-3.49241701071424e-05
-3.68494185476413e-05
-1.84948227845689e-05
-3.45874409147359e-05
5.85632306310135e-06
-3.29516978456616e-05
-4.03411433368919e-05
-5.94117825037989e-05
-3.75556407595397e-05
-5.16724354290028e-05
-2.91277477083796e-05
-5.0937858740004e-05
-5.43405104370986e-05
-2.64139569526695e-05
-5.11960967860113e-05
-3.04576967509012e-05
-1.58216664731453e-05
-3.01262041690811e-05
-3.68253500496726e-05
-5.2774997491844e-05
-2.88347255129315e-05
-2.67293951622517e-05
-5.60271120075273e-05
-3.00809503639895e-05
-1.44554791054891e-05
-2.36156302660878e-05
-2.72061918841655e-05
-3.75103343948727e-05
-5.62318511704955e-05
-2.32788654508219e-05
-4.15640079358703e-05
-1.29577270984968e-05
-2.51728888374217e-05
-2.68788234477716e-05
-6.94541323428659e-05
-9.85702482905228e-06
-3.35591535396203e-05
-1.20515153548354e-06
-3.4931657314263e-05
-4.47606941274891e-05
-1.94061103623538e-05
-3.57445542956122e-05
-4.10202174339137e-05
-2.15607110898004e-05
-2.58175265103464e-05
-1.62724984535757e-05
-1.99078160587592e-05
-2.08454754722279e-05
-4.83670281035389e-05
-3.6764860975353e-05
-3.09790518301658e-05
-4.35505214445481e-05
-4.27804540127338e-05
-3.40301875586919e-05
-2.75297219266311e-05
-4.2411259365965e-05
-5.34861656288469e-05
-2.50324113959277e-05
7.73185052192964e-07
-1.282684413768e-05
-4.50123258547017e-05
5.78553610801534e-06
-5.22048177820438e-05
-2.76083510990912e-05
-3.55777559318227e-05
-4.79835153921798e-05
-1.13380365923418e-05
-2.11770295247671e-05
-2.66034028522017e-05
-1.83574616358433e-05
-8.76665184541936e-06
-4.29635637392333e-05
-9.29435911862146e-06
-3.37834667159916e-05
-2.52019854516592e-05
-3.16807296022198e-05
-3.33738048244923e-05
-3.51723595771193e-05
-1.08828253788366e-05
-1.30890483222788e-05
-4.2050779147274e-05
-1.01872805454877e-05
-6.02444368298486e-05
-5.21120413358597e-05
-2.97680602756235e-05
-8.06897858565452e-06
-3.01961523114089e-05
-4.31651345575037e-05
-3.50375956145665e-05
-4.19847588045526e-05
-2.47026076282036e-05
-1.34920654537383e-05
-1.56950178475984e-05
-3.09544796012893e-05
-2.55087932016773e-05
-3.22265878238698e-05
7.38215570326851e-06
-6.20650645397214e-05
-1.20636560478513e-05
-3.40121556954562e-05
-3.92110276204094e-05
-1.80278468328277e-05
-2.67605943536053e-05
-2.37717664104219e-05
-2.04327161268541e-05
-1.02203057180566e-05
-4.16456651041935e-05
-1.36859176115166e-05
-4.9719797014712e-05
-7.13921669930449e-06
-2.18362748991502e-05
-4.70685582334607e-05
-2.26370853123822e-05
-1.43372414844153e-05
-2.1249410594119e-05
-3.90693539760134e-05
-5.16877256400801e-05
-3.21597881573742e-05
-3.17091867574663e-05
-3.01878761297609e-05
-3.75169616716994e-05
-4.24749292065231e-05
-1.46358332142198e-05
2.98569640507209e-06
-2.08369752376039e-05
-2.95809209800175e-05
-4.11258392862921e-05
-3.15080917662856e-05
-5.08807473507654e-06
-3.27022718427916e-05
-3.28624982838843e-05
-4.69914087612867e-05
-2.28575121268348e-05
-5.59826177836338e-05
-2.14824430934836e-05
-5.06001766754739e-06
-3.8942390955103e-05
-4.57385710609138e-05
-2.25448999055257e-05
-4.8871631911896e-05
-6.02469725602711e-05
-4.68064933521032e-05
-2.44366620680996e-05
-3.80013046449741e-05
-2.00397234376838e-05
-5.30312749522577e-05
-4.22883717945137e-05
-3.48689299094618e-05
-3.28719889192844e-05
-1.75276323870397e-05
-3.46210683289499e-05
-4.71236674512863e-05
-4.63435788909406e-05
-2.80948390484094e-05
-3.85248113497145e-05
-4.473406950012e-05
-1.74471830205942e-05
-2.37782109661147e-05
-2.71367601952634e-05
-2.04901399614294e-05
-1.85728211721842e-05
-1.637546537251e-05
-4.55978669988201e-05
-1.89586167597838e-05
-1.0562854001612e-05
-2.71266807996285e-05
-1.69389154333381e-05
-1.63278961285067e-05
-3.49178533768825e-05
-4.26645131814159e-05
-2.34170555499434e-05
-3.80154273913218e-05
-9.54084438027997e-06
-2.28505391693344e-06
-1.36952079721426e-05
-2.23940156708688e-05
-3.3734211398406e-05
-5.50695355673471e-05
-2.12574740427837e-05
-6.03509417271102e-05
-1.60978734791035e-05
-2.93482035471493e-05
-1.05247314895213e-05
-3.56924345090495e-05
-2.25472941402996e-05
-3.28390657747272e-05
-1.45065213125742e-05
-4.80330513065546e-05
-1.68758134895539e-05
-8.12838301117003e-06
-2.8022652723987e-05
-1.22013772060351e-05
-2.87968044767384e-05
-2.35370263323217e-05
-1.68518358638309e-05
-2.6182613557263e-05
-1.52277397021116e-06
-2.20405221165477e-05
-4.61820740594192e-05
-1.48277802307733e-05
-3.96215669038763e-05
-5.38688060356859e-05
-1.45467699058316e-05
-2.01626977037373e-05
-3.18370331903399e-05
-1.76173138111541e-05
-4.42553698829037e-05
-2.30233328307099e-05
-5.9317738758217e-05
-4.48414809346241e-05
-5.38101593582038e-05
-4.97119250796098e-05
-4.90902034918418e-05
-1.8748117344835e-05
-3.68894245019479e-05
8.82304287955838e-06
-4.77391965255672e-05
-2.04998194219493e-05
-3.13766026458125e-05
-2.79145637203385e-05
-1.92865505199694e-05
-5.87105453257603e-05
1.65965031034742e-06
-1.19244659284752e-05
-1.69313656125555e-05
-2.86580982549331e-05
-5.69014872088315e-05
-8.15125860843704e-06
-2.95568808660355e-06
-3.45917938735422e-05
-3.00947735058003e-05
-6.43340875609292e-05
-5.14292310261209e-05
-2.458483950198e-06
-2.26515849854502e-05
-4.81730681872358e-05
-4.59090647529229e-05
-3.08985770076421e-05
-4.22699598272367e-05
-1.86637502456683e-05
-3.70994222705281e-05
-9.26556247536537e-06
-1.70114506776325e-05
-3.88485457625724e-05
-1.90687324642939e-05
-3.55401049295984e-05
-4.94503908865976e-05
-3.68588953442273e-05
-3.31944894204456e-05
-1.54077403141268e-05
-6.05553793041633e-06
-6.02213863017081e-05
-3.15968288100483e-05
-3.01003316355217e-05
-2.27617103936641e-05
-3.92449331620578e-05
-4.59337792355162e-05
-1.23198586334726e-05
-3.47952003366367e-05
-3.84070715083086e-05
-3.05891285451812e-05
-5.29322152347923e-05
-3.93514225998443e-05
-2.83901921524693e-05
-1.12460184012574e-05
-5.29055867812216e-05
-3.22788172196084e-05
-1.31952230359946e-06
-3.57191333343892e-05
-2.0235335655104e-05
2.10517628625099e-05
1.1167774573125e-06
-3.24924044177e-05
4.05311612436819e-06
-1.75260967384107e-05
-3.97369873377605e-05
-3.21164563455853e-05
-6.35498212556036e-05
-5.62906463390026e-05
-4.67879297798872e-05
-2.06075114081686e-05
-2.45059850644726e-05
-2.67478611284832e-05
-4.26356172713166e-05
-9.90780434994579e-06
-3.80207358901498e-05
-5.55951161086918e-06
-2.25603380755709e-05
-1.88116409424952e-05
-8.83912788841811e-06
-1.54162389561102e-05
-1.97644602026448e-06
-3.33605715943632e-05
-4.67000554188417e-05
-3.63008389235477e-05
-2.91170718537523e-05
-1.58935971296282e-05
-1.07413159988611e-05
-2.61925364720219e-05
-3.73556827447777e-05
-3.72020689384546e-05
-3.4391057985918e-05
-7.0116689611845e-05
-7.47626008886793e-06
-5.55746839943967e-05
-4.03657232745317e-05
-3.0411283113392e-05
-1.69813470867966e-05
-2.21585014078615e-05
-3.87436902943974e-05
-3.81132845906235e-05
-2.45578407555847e-05
-4.0431752884723e-05
-6.09181674682343e-06
-1.92896207658334e-05
-1.99971478555186e-05
-2.14466704310133e-05
-3.43616454976761e-05
-4.29839821146489e-05
-4.46146681489056e-05
-2.00372028364736e-05
-5.85526298994309e-05
-6.73861962753982e-05
-3.47873863184985e-05
-3.41371896164967e-05
5.13089249993993e-06
-1.9716533563931e-05
-2.48313838280009e-05
-3.159538441929e-05
-2.18675072544426e-05
-6.06217555303434e-05
-1.44538189973359e-05
-1.67213589803166e-05
-2.60813848793578e-05
-3.09069352676595e-05
-2.2436335953222e-05
-1.2809405205349e-05
-3.99417654818276e-05
-3.44998762725046e-05
-2.750430106619e-06
-4.34911141609968e-05
-3.3050406122861e-05
-4.26120285166628e-05
-2.18796194121084e-05
-3.88532570025532e-05
-1.81270355308206e-05
-1.42973738576217e-05
-1.89158479687082e-06
-2.81964441839958e-05
-5.75569500112098e-05
-2.48981202372347e-05
-2.10590905343734e-05
-3.41596988477195e-05
-5.20166457894921e-05
-1.92180137049533e-05
-8.8670930396689e-06
-2.02402191716206e-05
-1.9640278903887e-05
-3.22846133565621e-05
-2.58542815583274e-05
-3.62545900322507e-05
-1.95400173946496e-05
-1.60555640468292e-05
-5.98964736429e-05
-4.02413103490141e-05
-2.15559258664896e-05
-2.81193989000235e-05
-3.81683951784117e-05
-2.19379682253092e-05
-9.8339636918524e-06
-1.20402007994968e-05
-2.69474080732339e-05
-3.51754047488219e-05
-3.62229651554064e-05
-5.25163072039668e-05
-2.97452494802458e-05
-3.58705933121688e-05
-1.862300331324e-05
2.95859495896913e-05
-3.35238920853271e-05
-5.03293999655604e-05
-1.46853566807188e-05
-6.36420132067706e-05
-2.26206238697527e-05
-2.11993309694928e-05
-3.52410594893033e-05
-2.96399374819772e-05
-3.00570049092079e-05
-1.92924327625315e-05
-2.28949090968715e-05
-5.17474019806348e-05
-3.87636806816395e-05
-1.64759223246474e-05
-1.75896523242098e-06
-5.13226081247133e-05
-3.97228446586851e-05
-3.48619877442801e-05
-2.1727885870915e-05
-4.48000254820848e-05
-3.2165304023702e-05
-5.36789823559499e-05
-4.73689313017479e-05
-2.2964148536746e-05
-4.67514051896938e-05
-1.72950286024714e-05
-4.11649167371627e-05
-3.3178730421753e-05
-2.38099933801434e-05
-2.85124132789931e-05
-3.68679484618456e-05
-1.71400811364288e-05
-2.0276005780341e-05
-3.76296637667141e-05
-1.58213930504907e-05
8.24772618593727e-06
-3.34147416841559e-05
2.2914643448871e-05
-1.52022442733798e-05
-4.26821551148965e-05
-7.49516443298966e-06
-5.76563828340256e-05
-5.66261474677145e-05
-4.26946437771137e-06
-2.16997351828208e-05
-1.65496738161201e-05
-3.53769720947107e-05
-1.35207706336638e-05
-4.42118335400025e-05
-2.94589815845771e-05
4.91053508321649e-06
-4.28716952569567e-05
-2.28411087075836e-05
-3.18580951311583e-05
-9.20939797586102e-06
-4.12430027242733e-05
-3.94955640238315e-05
-9.20719366019406e-06
-4.10653844172153e-05
-3.48126681153294e-05
-2.2036188180048e-05
-2.80576397542466e-05
-8.55562452609059e-06
-3.38337187529887e-05
-1.39101903104345e-05
-3.95309134316647e-05
-3.29697440194592e-05
-2.41691983575387e-05
-1.50007238023579e-05
-3.79973211557175e-05
-3.69364305563523e-06
-4.34092297018281e-05
-1.58424029788872e-05
-1.60483882027122e-05
-2.88547544961018e-05
-1.13320470839468e-05
-1.38011955919186e-05
-3.02768827975108e-05
-1.17595380343686e-05
-3.51687605558756e-05
1.27781390496509e-05
-3.17490292332082e-05
-4.15577763825751e-05
-2.76404046275981e-05
-4.41630110182327e-05
-1.19015064910827e-05
-4.10298318859991e-05
-2.11677031962952e-05
-3.46573757700717e-05
-8.32224427590529e-05
-3.23805195270254e-05
-4.83625760136111e-05
-4.11560310398952e-05
-1.82883257454155e-05
-1.81860964835504e-05
-2.97326718448966e-05
-7.03302551052353e-06
-3.20546102523488e-05
-4.9462344689884e-05
-3.14742757327254e-05
9.1269905801581e-06
-2.08394595228582e-05
-4.56445414493002e-05
-1.70896383925612e-05
-3.5390792934852e-05
-4.12270726032176e-05
-2.61366735958652e-05
-3.95017341993482e-05
-4.12259450482927e-05
-3.31341963070328e-05
-2.33712565365201e-05
-2.6966660438374e-05
-1.48642339688026e-05
-6.96968762708845e-06
-2.68260611234236e-05
-3.79658962810587e-05
-3.98443991210166e-05
-3.76844198270157e-05
5.13928112866643e-06
-4.53659251908288e-05
-1.89097853446497e-05
-4.38320233724726e-05
-3.22197643721186e-05
-2.84480146739991e-05
-1.97913758973975e-05
-5.09953135795513e-05
-3.8652812515785e-05
-2.40117550167109e-05
-9.14504619027011e-06
-3.04474847631665e-05
-3.48833783708007e-05
-4.3139146062223e-05
-2.72908499485629e-05
-1.55346451382689e-05
-3.92278848819616e-05
-2.77200924600973e-05
-4.00989324464219e-05
-4.7176057415481e-05
-9.71249761027714e-06
-1.46553413530363e-05
-5.78553903232286e-05
-5.4722604696494e-05
-3.31420425312328e-05
-4.09945341182006e-05
-2.02511100068135e-05
-3.84725960988221e-05
-3.29083626645149e-05
-3.65940953919185e-05
-5.35688449443474e-06
-1.47772555507049e-05
-3.73695379161542e-05
-1.75250746208743e-05
-4.75185790467529e-05
-2.61799481736786e-05
-2.22686607336537e-05
-2.0758246530851e-05
-1.91658843308436e-05
2.77699152034669e-06
-3.56454590413494e-05
-5.44795677339938e-05
-3.93814453781702e-05
-4.24417591367101e-05
-4.98388936479144e-05
-3.55374799154801e-05
-1.46555394013437e-05
-3.85059511771766e-05
8.94684101618121e-06
-2.27769857151525e-05
-2.8025287210443e-06
-3.43527599806654e-05
-5.32988848485741e-06
-2.25320852556796e-05
-1.87482404821576e-05
-2.05331158542426e-05
-1.8136460927791e-05
4.80583921865072e-06
-7.99989221628518e-06
-4.44204863397468e-05
-2.27760553998157e-05
-1.77322612950038e-05
4.56990249744241e-06
-5.21962217749911e-05
-1.80000936945591e-05
2.89054439424902e-07
-4.43216959180316e-05
-2.29991068806947e-05
-3.95216524839492e-05
-1.22220356248483e-05
-3.98161441639967e-05
-1.14677626145748e-05
-4.38191777681447e-05
-5.11992618001335e-05
-2.69871509887658e-05
-3.22776297416994e-05
-5.62741057617968e-05
-6.27167718814973e-05
-4.89570086765317e-05
-4.40442004318314e-05
-6.58408583294074e-05
-2.05672231964106e-05
-7.05550057712275e-05
-5.51799735818925e-05
-2.94150066175352e-05
-1.83809427154111e-05
-2.8304629607976e-05
-1.56553356862621e-05
-3.93852270325314e-06
-4.03934908199159e-05
-3.54603588200953e-05
-4.61421740834769e-05
-1.20944230098515e-05
-2.31142410727281e-05
-3.09328954228542e-05
-3.93276694754492e-05
-2.01561497087882e-05
-3.82712923457067e-05
-1.99136656179312e-05
-5.65360795362894e-05
-1.79838960140533e-05
-2.95649735269358e-05
-4.32180452174355e-05
-2.71184152554832e-05
-2.97937654969198e-05
5.645019197507e-06
-1.02035082100756e-05
-3.78431341982075e-05
-3.39030034104224e-05
-3.37622083375881e-05
-1.83786516862175e-05
-3.67967704477675e-05
-6.14123984987332e-05
-4.56178727257703e-05
-3.58833668198724e-05
-7.02197530019957e-06
-1.43598253083295e-05
-4.73082587120424e-05
-4.08053071093978e-05
-7.4887036958354e-05
-5.61142940503022e-05
-2.77951507512732e-05
-1.63324790240037e-06
-4.41771546369882e-05
-6.07280644753024e-05
2.2851789748504e-05
-4.90049858464579e-05
-4.24289858542832e-05
-5.40279380176776e-06
-1.31168743532946e-05
-5.14582321195736e-05
-3.55489008104102e-05
-4.09338288131355e-05
-3.03843584825596e-05
-4.82182800656809e-05
-5.25791813307203e-05
-5.1701987201852e-05
-3.62035907096591e-05
-7.08905194054949e-06
-5.94388803975306e-05
-2.29955281799072e-05
-9.83279371793514e-06
3.5020012143465e-06
-5.36671465744155e-05
-3.51471123730025e-05
-1.23688761174923e-05
-5.06200094529731e-05
-1.89229305619023e-05
-3.84931082042907e-05
-3.1595266555073e-05
-3.07766649305978e-05
-1.9595945723402e-05
-2.84359002031013e-05
-2.31236151264961e-05
-3.1699853079227e-06
-2.68000650335889e-05
-3.88924182734439e-05
-3.99965396545107e-05
-4.82546263643544e-05
-2.24717168807304e-05
-3.68756178899737e-05
-5.64563498487865e-05
-2.35644915719502e-05
-4.07206584618729e-05
-4.10689818351249e-05
-3.17615297964155e-05
-8.47314072009752e-06
-3.81699399275499e-05
-2.47568259282438e-05
-3.70638033539726e-05
-3.70333435892805e-06
-4.85570624427369e-05
-2.31185474716356e-06
-3.06428621318867e-05
-3.89097072475267e-05
8.84020100466876e-06
-3.1565323874962e-05
-2.07711625418037e-05
-4.35345110443034e-05
-5.21193142696797e-05
-7.51291119483684e-05
5.01810535755244e-07
-2.19361247141857e-05
-5.45552412878608e-05
-2.96859044648896e-05
-3.56935610947996e-05
-3.79161553549829e-05
-3.91413302045504e-05
-1.76100588400769e-05
-4.74536768130609e-05
-3.33925293873048e-05
-2.55477447304083e-05
-2.15099777788672e-05
-2.55849156024228e-05
-1.09271428112549e-05
-3.22799632521157e-05
-2.74673205032102e-05
-2.64878001865638e-05
-4.40921966206657e-05
-4.39136175395067e-05
-2.94029485697316e-05
-4.26042752571959e-05
-3.78631024047165e-05
-2.7172597424148e-05
-1.45598349194331e-05
-2.97398475252318e-05
-3.67846024423153e-05
-4.46557370636939e-05
-3.46046623082844e-05
-2.66459413531224e-05
-5.5114360618331e-05
-2.782701883303e-05
-1.25296849193489e-05
-9.70430004949181e-06
-7.16551074840455e-06
-1.75420632851951e-05
-4.93157000375491e-05
-1.01303815012793e-05
-4.23338575090086e-05
-3.71251461668519e-05
-4.72714934151311e-05
-2.4771582908679e-05
-2.68580542722049e-05
-1.61604876842531e-05
-2.88913117488072e-05
-3.51482046887371e-05
-6.90448975160931e-05
-2.94945376341925e-05
-2.71914397967821e-05
-2.20440177769637e-05
-3.46061057548701e-05
-1.50471629836056e-05
-3.08190377385585e-05
-8.76368230369465e-06
-1.80980431852596e-05
-5.87673075364733e-05
-1.98793624193368e-05
-1.62743223461045e-05
-3.56968390156371e-05
-3.36028079421696e-05
-2.65146318005298e-05
-4.0179192512539e-05
-3.3217150189541e-05
-6.77648279660268e-05
-3.53624189860262e-05
-3.64831879255056e-05
-1.35196187929212e-06
-2.75008564551116e-05
-2.96251934092005e-05
-1.05637183449648e-05
-4.51369291017499e-05
-3.85931341569671e-05
-8.68863101770934e-07
-3.70442843438377e-05
-1.07454635116531e-05
-2.30252126183584e-05
-2.75780368078897e-05
-2.93048853633611e-05
-2.23517394969962e-05
-1.64159045903268e-05
-2.61624181640869e-05
-3.37562184515106e-05
-2.77214339875974e-05
-2.63010294772709e-05
-2.01551346269405e-05
-2.37681902135662e-05
-3.97849677002581e-05
-2.87659962711021e-05
-1.53075040175879e-05
1.30296040773785e-05
-3.28615323511541e-05
-5.68671185215811e-05
-4.35141349002795e-05
-2.04578132386085e-05
-3.01212848783914e-05
-4.7611279117532e-05
-2.25129782457291e-05
-2.14186078521231e-05
-1.40906592718975e-06
-4.07948884223177e-05
-1.48681952317445e-05
-3.29506400472408e-05
-5.63634333927717e-05
-5.27978719083403e-05
-7.75414014026137e-06
-4.65583596112746e-05
-3.35434429359223e-05
-3.2479383547839e-05
-1.23535361076763e-05
-4.51692741073456e-05
-3.74855833445569e-05
-2.13089982017855e-05
-4.12850727061665e-05
-9.6541137699165e-06
-1.95304178402672e-05
-8.82054013073149e-06
-2.58328379791394e-05
-6.89247795531583e-05
-9.17272985699502e-06
-9.53012056103332e-06
-5.26668884126356e-05
-4.59403849292688e-05
-6.10794701600788e-05
-2.42714826457332e-05
-3.42190174320237e-05
-6.02598135586586e-05
-3.90169756251347e-05
-1.70690215444205e-05
-1.83936884140915e-05
-3.47504262237117e-05
-4.34094858240248e-05
-2.14937464774172e-05
-2.08689790752131e-05
-4.52513730841565e-05
-4.64675644727447e-05
-5.64514132568209e-05
-4.15453105117957e-05
-1.46827430062382e-05
-6.13395505268995e-06
-4.3399584826857e-05
-2.45932671547281e-05
-5.0510698721003e-05
-4.71299762764132e-05
-1.86543421789703e-05
-3.84541759483687e-05
-2.01106209659392e-05
-3.1253119335804e-05
-6.48559130464911e-05
-4.59289240684216e-05
-1.64877453913501e-05
-7.07545801583636e-06
-2.01519354940947e-05
-1.0995250520447e-05
-3.90516377956751e-05
-2.32214014040553e-07
-3.79310044011867e-05
-1.47212064508654e-06
-1.94711371539952e-05
-1.86185817611301e-05
-2.8806121184517e-05
-3.19321597277076e-05
-3.70658638374653e-05
-8.95015944173407e-06
-4.46115904058475e-05
-2.42856103152313e-05
-1.39011375551992e-05
-4.6620364757773e-05
-5.37432948492988e-05
-5.77450681801393e-05
-1.86669065568709e-05
-5.43673411433256e-05
-1.55107957627676e-05
-2.63142194129374e-05
-4.25294061471516e-05
-3.68290104111178e-05
-2.38546320545101e-05
-2.11081806635413e-05
-5.18985421281852e-05
-5.99185149054713e-05
-1.57545415605484e-06
-2.82713648177435e-05
-3.039195373249e-05
-2.38027022617775e-05
-1.80824286483929e-05
7.54925568858952e-06
1.92838790269387e-05
-9.65005816906762e-06
-5.90424267055164e-05
-3.14256256582236e-05
-2.0958650913945e-07
-8.81883168662114e-05
-1.91918603205795e-06
-2.58209544523726e-05
-2.66165430105099e-05
-4.14475061922553e-05
-1.0483768151706e-05
-1.75623181775379e-05
-7.53568472527001e-06
-3.31426946001378e-05
-4.65446411953691e-05
-4.87756392385974e-05
-2.49011865645868e-05
-4.05316988439923e-05
-4.67345348254512e-06
-3.54458992573886e-05
-2.80401127311234e-05
-1.01931700150519e-05
-1.12192891380678e-05
-4.71918763232423e-06
-4.06086522743419e-05
-2.56742142466868e-05
-1.66177005265787e-05
-3.51694426489808e-05
-2.91248988480006e-05
-2.20158869335163e-05
-1.44694889383306e-05
-3.22275221941018e-05
-2.58164929854739e-05
-4.54362840851893e-05
-1.43137006547709e-05
-2.67999085852574e-05
-1.75836502758791e-05
-1.57664691048098e-05
-3.63288230772767e-05
-3.77979749108409e-05
-4.34970210844098e-05
-2.83973910585412e-05
-2.15860337928636e-05
-2.29640848674685e-05
-1.11291586497988e-05
-5.45248171488905e-05
-6.76576445201527e-05
-7.51999784871561e-06
-2.36177017394569e-05
-2.79262158418821e-06
-4.5958734565165e-05
-9.78016458034106e-06
-2.18730161641022e-05
-2.69963175778397e-05
-1.08172212391926e-05
-2.34592955720832e-05
-3.26509235213004e-05
-5.68936672647155e-07
-6.33638306203858e-07
-3.48822559686603e-05
-3.17117012756269e-05
-3.73505590466548e-05
-2.71296357314084e-05
-4.3291521739444e-06
-3.24082156636077e-05
-2.42198957608165e-05
-3.08128370774389e-05
-3.07562087873395e-05
-4.18990524713289e-05
-4.16405587591728e-05
-1.81665255900342e-05
-3.66404148617261e-05
-2.43438282903542e-05
-5.13165551114825e-06
1.57704558480304e-05
-2.06843985429455e-05
-3.08328994250846e-05
-2.57090543149023e-05
-1.6578187638652e-05
-2.43228254845472e-05
4.68437452064196e-06
-5.29232712147896e-05
-3.54492073876448e-05
-4.96386835490051e-05
-3.34539672353836e-05
-9.60469693781625e-06
-2.83083170632023e-05
-3.22678743796295e-05
-4.19917839353848e-05
-2.92074807244978e-05
-5.46551023058161e-05
-5.25690907046562e-05
-7.77980129010316e-06
-2.40927727710284e-05
-5.531987894096e-05
-3.79512063676594e-05
-3.22245602143033e-05
-3.06239741137784e-05
-1.80749397393403e-06
-1.90209613725975e-05
-3.27703979024753e-05
-4.55810271411147e-05
-5.14867439116034e-05
-6.11611556922129e-05
-4.240620811685e-06
-2.44176639054911e-05
-1.93296824686763e-05
-2.44424356294885e-05
-4.10799843987175e-05
-1.06884376170615e-05
-3.4937533738887e-05
-2.4945337580538e-05
-2.27761541170356e-05
-4.43676271667916e-05
-5.64411264153817e-05
-8.75535526895538e-06
-6.39710317059224e-05
-4.07695180324227e-05
-9.12057004299327e-06
-4.05466068435593e-05
-1.46545273204483e-05
-2.30625444779739e-05
-2.74683887444114e-05
-2.87418911618808e-05
-1.36337044114686e-05
-7.00886871058719e-05
-4.65151256751035e-05
-6.36741989765114e-06
-2.27615727572644e-05
-3.94067858084427e-05
-1.4816984843021e-05
-3.35409420342927e-05
-4.94338643706464e-05
-3.18919589190541e-05
-2.68886526265422e-05
-3.85969531240541e-05
-2.14534343805494e-05
-3.8134124851745e-05
-2.66821074483801e-05
-5.57782133935719e-05
-2.07324634696885e-05
-1.22264002400984e-05
-3.98009009532956e-05
-1.60234081630049e-05
-3.59623469882488e-05
-3.86307247564814e-05
-3.6836328950679e-05
-4.40684065884103e-05
-4.84559533733494e-05
-1.87030800477871e-05
-2.25769595676891e-05
-1.79712074081255e-05
-4.83136713066659e-05
-2.03575988891472e-05
-3.02609775519372e-05
-1.15963883419064e-05
-3.35895072199303e-05
-1.1054256773652e-05
-3.1723525954341e-05
-2.98531476265202e-05
-1.14228934028829e-05
-2.17326862339577e-06
-5.54599741917006e-05
-2.17468970086174e-05
-4.34264570835647e-05
-2.00097242602895e-05
-4.11244474867922e-05
-2.6404887884117e-05
-3.32809596267722e-05
-3.10149946464206e-05
-2.4538370786813e-05
-1.8152134708753e-05
-1.09554028388622e-05
-5.53075697272547e-05
-4.16950789845689e-05
-3.62786500998278e-05
-1.03742759723654e-05
-1.34095208571017e-05
-2.11267842868627e-05
-1.29808200113193e-05
-5.31565381500736e-05
-6.54690018290185e-05
-3.13378335025022e-05
-3.93653095260223e-05
-4.77407513612814e-05
-2.40857787986298e-05
-2.44506789123193e-05
-3.9013434079863e-05
-6.6893163827967e-06
-4.56624149087326e-05
-6.66705001460658e-06
-2.67020492713049e-05
-3.1877668872912e-05
-3.96520121391488e-05
-1.24254964021429e-05
-5.08100504009329e-05
-5.28453365424414e-05
-1.44649527594216e-05
-7.41032835169487e-06
-4.07834947472418e-06
-3.94448177985219e-05
-8.78806692444246e-06
-3.79151778497955e-05
-2.29640036860702e-05
-4.89753464904929e-05
-4.98421231243627e-05
-4.54560956734677e-05
-3.0258188772427e-05
-4.70717193973134e-05
-5.25023234319163e-05
-3.21429961254731e-05
3.98424876305017e-06
-1.25589966840714e-05
-3.40010427804593e-05
-1.67959023492966e-05
-1.12506627948292e-05
-2.70162290607944e-05
-3.37238412136873e-05
-2.60594242632243e-05
1.43586441754716e-06
-1.91262135276916e-05
-2.70248787127982e-05
-3.07316110985044e-05
-3.02951899670111e-05
-7.56461405935065e-06
-2.56383389818639e-05
-1.5086939814282e-05
-3.96895948769768e-05
-3.82389813699595e-05
1.02580201768203e-06
-2.78326403159447e-05
-6.13476024049768e-06
-1.8658157306458e-05
-1.24973822774911e-05
-1.08090528884327e-05
-3.28739062518034e-05
-6.06980561457466e-05
-2.01604784354278e-05
-1.04189630372067e-05
-2.7965982411359e-05
-4.03474849074672e-05
-4.54079473081785e-05
-7.22641630316228e-06
-2.11544972950145e-05
-3.13118488616601e-05
-3.47713156998217e-05
-1.64065971439856e-05
-5.20904845044955e-05
-3.08159516844206e-05
-1.1723925696109e-05
-1.45563112770915e-05
-8.11819398845596e-06
-4.38522365620882e-05
-3.37296799732782e-05
-1.4938339041841e-05
-2.23750970108086e-05
-2.64361204136112e-05
-3.88118246965138e-05
-4.54731077865712e-05
-1.15113468722264e-05
-7.27201425718261e-06
-3.26712989695681e-05
-7.1392292101061e-05
-9.95863335640892e-06
-1.69341266473703e-05
-4.38252897256079e-05
-4.84258237798156e-05
-4.69367173692123e-05
-2.63174825369231e-05
-2.07303849943447e-05
-1.38899938626109e-05
-2.96642069647925e-05
-2.80858557196248e-05
-1.18422762979626e-05
7.04555044118916e-06
-7.05380237131498e-06
1.06520438468677e-06
-1.27237779039881e-05
-5.30742944648163e-05
-4.33969412722528e-05
-3.25074380108549e-05
-3.08750498256563e-05
-3.3542063350203e-05
-5.02656833091939e-05
-2.54778362209934e-05
-4.97817707232674e-05
-3.02076378580069e-06
-3.29441432270055e-05
-1.01048083069915e-05
1.42629984238023e-06
-4.81805280764672e-05
-4.63160911275679e-05
-2.9635759459293e-05
-3.45849295293168e-05
-5.0019565669039e-05
-3.31255099152249e-05
-4.03966406766234e-05
-4.59126181530338e-05
-4.46887709285227e-05
-4.83965029387268e-05
-1.39540496493088e-05
-3.57453181621617e-05
-1.83332748322427e-05
-2.1329939643781e-05
-3.17980211994365e-05
-2.99425927941744e-05
-3.87143674496288e-05
-3.2387137011504e-05
-3.33769097540064e-05
1.66892804202022e-06
-4.48351764418237e-05
-3.84473374921944e-06
-1.77972333320899e-05
-1.43528348794675e-05
-1.63798031837658e-05
-2.38479314294605e-05
-1.49714977567659e-05
1.4672162611e-05
-1.75198868686665e-06
-2.47559038595696e-05
-3.95897915140827e-05
-2.64711102847245e-05
-1.13525917960898e-05
-5.08401364080459e-05
-2.6452542075106e-05
-3.29399691705199e-05
-1.15758133710969e-05
-5.18256038397954e-05
-2.24062569342082e-05
-9.50240967221611e-06
-3.76879039797142e-05
-4.30646127675576e-05
-2.28676971833319e-05
-2.84828166668761e-05
-3.13587128487157e-05
-3.23293562988576e-05
-6.20343319163819e-05
-1.13647064741091e-05
-5.67168657299048e-05
-3.30497912553045e-05
-4.76442627607239e-05
-1.7706578872305e-05
-2.16917191450684e-05
-2.52364504746068e-05
-3.36271598904591e-05
-9.03260720757931e-06
3.78113157412863e-06
-3.19644831284721e-05
-3.95511400366488e-05
-9.68613052824512e-06
-1.89283218561243e-05
-3.58565376482177e-05
-2.15215861566018e-05
-3.61539352958425e-05
-2.52233502452402e-05
1.16570956204873e-06
-1.63453831662857e-05
-3.46919838262299e-05
-1.93286657949055e-05
-3.03107915224896e-05
-1.67415469459822e-05
-3.33746714413723e-05
-4.5125179150356e-05
-6.05338036773314e-05
-2.58737685475642e-05
-2.69314425195121e-05
-6.78794598242571e-05
-2.60406513157597e-05
-5.9651012294154e-05
-2.67662240506638e-05
-5.71428369573452e-05
-1.82593762871697e-05
-2.74087381685351e-05
8.86926596849624e-07
-2.59607375430189e-05
-3.05281751838588e-05
-4.4721714334086e-05
-2.08700224591074e-05
-2.21727164375509e-05
3.67332446946704e-06
-3.95154759912278e-05
-2.51461738885083e-05
-4.10500850716185e-05
-2.82560127006956e-05
-1.64150226310918e-05
-7.21408651449911e-07
-5.0579400242942e-05
-4.58658830660855e-05
-3.01350917879468e-05
-5.61982674104818e-05
-2.78679366193048e-05
-4.36380414703696e-05
-2.33532438318651e-05
-1.68647217252831e-05
-4.38557128718362e-05
-2.12488432721346e-05
-1.48325269115194e-05
-1.74987731351022e-05
-3.05963822181705e-05
-3.26919139273068e-05
-5.80377108041077e-05
-4.08629243479201e-05
-4.03860829791067e-05
-3.9169354006329e-05
-2.04652357332724e-05
-3.00225776995934e-05
-7.09543729182981e-06
-2.71408748497564e-05
-1.14885270693601e-05
-4.4193952472511e-05
-5.2230116442326e-06
-4.23438956432037e-05
-2.58782120478871e-05
-3.99657405893761e-05
-4.71882896264491e-05
8.21883450141959e-06
-2.30993618110808e-05
-3.56062691409984e-05
-5.38908593099478e-05
-3.34666071733887e-05
-2.87809496645729e-05
-2.9488411080222e-05
-2.12219791191171e-05
-4.48797712718644e-05
-2.34460599705159e-05
-3.98379929944754e-05
-3.99518813561161e-05
-4.64456634503068e-05
-1.19519880672269e-05
-3.69297255642917e-05
-5.44234308550302e-05
-2.42725376722533e-05
-1.51645692685569e-05
-2.14928414463576e-05
-1.72392102152189e-05
-1.8638547819638e-05
-5.96029063435193e-05
-3.82675228912896e-05
-4.43382993125274e-05
-3.52062399239053e-05
6.98770365911439e-06
-5.67905636671514e-05
-1.887028508968e-05
-2.02109850894671e-05
-2.16640780254058e-05
-1.72225949807749e-05
-4.77229613797456e-05
-1.50164529175731e-05
-3.37426408361484e-05
-3.17311044418836e-05
-6.70400245296184e-05
-2.22332709255965e-05
-2.67107551720772e-05
-5.08297931187291e-05
8.92901904627362e-06
-3.99716360186011e-05
-2.65292586764997e-05
-4.69731520123718e-05
-6.01265727997539e-05
-2.9197498002561e-05
-5.8641221152804e-05
-4.17915629217326e-05
-1.1000830283516e-05
-6.5020846189555e-05
-4.17913750376889e-05
-4.76573148299142e-05
-5.60045863611511e-05
-3.01916246643519e-05
-1.91765510712754e-05
-1.69888365119767e-05
-5.60050308654704e-06
-2.64853124081995e-05
-1.40529341089849e-05
-2.758580597468e-05
-2.13460643010761e-05
-4.67989386497928e-05
-3.31306811209256e-05
-3.53627178249065e-05
1.40708617637327e-05
-6.28794800429365e-06
-1.55613966413243e-05
-8.21425817642775e-06
9.52321731978262e-07
-1.879468865947e-05
-6.07145769674283e-05
-1.84926241586579e-05
-4.55884073028234e-05
6.37600590980155e-06
-2.08188578290117e-05
-1.74052870249427e-05
-2.26600305877521e-05
-4.83940003404956e-05
-1.03829008885073e-05
-1.1451669830417e-05
-3.81787858648967e-05
-3.50455184880353e-05
-5.23248920804919e-05
-3.0856596220787e-05
-1.44250669572728e-05
-2.43375550866491e-05
6.53879466654656e-06
-3.43973923314038e-05
-2.12963315017143e-05
-4.13438473250617e-05
-4.85851203818558e-05
-3.57854500516617e-05
-1.47969950793249e-05
-3.02672806398959e-05
1.14095868924137e-07
-3.93882743570148e-06
-4.56829198423728e-05
1.87746565190551e-07
-3.30044967673671e-05
-2.15223882928213e-05
-4.98191042967891e-05
-2.60136714172028e-05
-2.50519316612843e-05
-3.43487733421734e-05
-5.73320374624215e-06
-5.0142436707341e-06
-1.42114296667138e-05
-2.18932103962372e-05
-2.37751517565153e-05
-1.92363348602571e-05
-3.23800769891234e-05
-3.88933944300603e-05
-3.17500061993177e-05
-2.42847776298692e-05
-8.78010316067052e-06
-2.00374097133757e-05
-3.9438116188074e-05
-5.3342625292437e-05
-3.90655321127482e-06
-3.39012740601304e-05
-5.27682155023739e-05
-2.66943364230569e-05
-4.42195236534944e-05
-3.08659262388285e-05
-4.06235983501711e-05
-9.18577233429313e-06
-2.21196872642484e-05
-3.986370553913e-05
-1.49898362399617e-05
-3.5224817409594e-05
-2.26822525522308e-05
-3.92928625153052e-05
-5.83447853059112e-05
-2.43664206347201e-05
-4.04184889413699e-05
-4.17084774435657e-05
-6.99897003734111e-05
-2.55364829781885e-05
-4.72322971179918e-05
-2.12759548930538e-05
-2.16464772579379e-05
-6.66915508233961e-05
-6.20697396729287e-05
2.11933955321842e-05
-5.12751830979938e-05
-1.14429975114306e-05
-3.65102419698999e-06
-3.05452488176658e-05
-1.84339561784896e-05
-1.96271436023067e-05
-2.04289914472313e-06
-4.56629941356194e-05
-1.66444032151831e-05
-3.6546789828272e-06
-1.88935253049147e-05
-8.79452137644479e-06
-2.14789010435707e-05
-6.01711205774797e-05
1.14069189858941e-05
-3.20609583005467e-05
-4.80914956553118e-05
-3.13462703356888e-05
-9.84201671669285e-06
-5.39612144662449e-05
-2.08880551482761e-05
-5.22030863323474e-05
-2.47408165860917e-05
-6.49225768919798e-05
-3.15054379637608e-05
-1.23455362058379e-05
-4.43672236033116e-05
-5.17839184605769e-06
-1.71265847932797e-05
-5.16555722006742e-05
-2.39988443505482e-05
-1.54433246046713e-05
-2.53336676968312e-05
-2.31142881872701e-06
-5.85929907335252e-05
-4.98778073039609e-05
-1.11265905143225e-05
-1.27538814894065e-05
9.71937827134576e-06
-1.45037144051747e-05
-2.63060644918586e-05
-2.89635322508462e-05
-3.44059351616325e-05
-3.16252583135811e-05
-3.95199195322546e-05
-3.49588760009417e-05
-1.93738539278441e-05
-5.56988920636443e-05
-3.46430507453319e-05
-2.86334933269536e-05
-2.64734042428057e-05
-4.51787923240062e-05
-3.43405439212111e-05
-2.59029547505272e-05
-1.4857592972841e-05
-3.99184581272459e-05
-3.40858448768513e-05
-3.15085776075218e-05
-3.31512206301212e-05
-3.84857232765762e-05
-4.0312215264343e-05
-6.74396879542715e-05
-4.54720288157294e-05
-1.84423889600231e-05
-1.11028290783738e-05
-2.72913461897492e-05
-5.56009597534794e-05
-1.7208525578268e-05
-3.71701944387544e-05
-1.23739808035708e-05
-1.44879987492719e-05
-4.69786446257476e-05
-2.45761509029579e-05
-1.84071025341837e-05
-4.35650305013867e-05
-1.52589420712446e-05
-3.67817400245622e-05
-5.83018721727443e-05
-3.41202776970768e-05
1.86606399897605e-05
-1.8221658386367e-05
-4.29816293968966e-05
-3.25084613061047e-05
-3.38753425436608e-05
-3.97622191018043e-05
-1.24227949952335e-05
-2.08849542668022e-05
3.66990120562466e-07
-1.6991327107885e-05
-1.87697165964579e-05
-2.63770353788248e-05
-2.65219854409341e-05
-3.82466840273778e-05
-4.0045530701116e-05
-2.5722835077067e-05
-3.94118132024955e-05
-4.74691619711135e-05
-4.41990363824508e-05
-4.45405024935396e-05
-3.56532735308097e-05
-2.89705220115764e-07
8.47630780519154e-07
-3.04855679060941e-05
-3.61947247610141e-05
-1.10721045995828e-05
-6.38407854443896e-05
-3.06848947668189e-05
-3.11947717296882e-06
-3.7719741892771e-05
-3.9655330868637e-05
-1.76917832736209e-05
-1.49814637093139e-05
-3.18760250080091e-05
-1.46240982591599e-05
-1.72696574358327e-05
-3.32151205826996e-05
-9.04289029798428e-06
-4.00574201469654e-05
-5.07300336065969e-05
-4.35077433237465e-05
-3.62582253346878e-05
-3.57158014536417e-05
-5.85618678685685e-05
-9.0143675943068e-06
-1.39104378084541e-06
1.08708797478471e-06
-1.25226013786198e-05
-2.54473672525714e-05
-5.73101064111525e-05
-4.7535540902954e-05
-7.51583638594073e-06
-3.38619658194408e-05
-2.02340801565712e-05
-3.34885271450096e-05
-3.22714779216454e-05
-3.35363269427694e-05
-1.57974209636263e-05
-6.3504878909909e-05
-2.94646269736314e-05
-3.20961933747597e-05
-2.1197793464795e-05
-3.018710958823e-05
-1.09818272642372e-05
-8.50795146324688e-06
-1.7013266234285e-05
-2.29755346792549e-05
-3.30139473371216e-05
-2.42830995871711e-05
-6.31016230615093e-05
-4.07604634094448e-05
-3.65530549732979e-05
-5.35233877834816e-05
-2.77029732065263e-05
-2.80813523707464e-05
-3.35418726117383e-06
-4.04857977507468e-05
-2.35994394868409e-05
-3.18335417225499e-05
-3.12316570611133e-05
-1.00540844171619e-05
-2.17098949485477e-05
-3.62767529412684e-05
-1.38413808475006e-05
-2.71225220292815e-05
2.13622155131869e-06
-6.86678022899085e-05
-3.43677288668862e-05
-3.4328026537588e-05
2.58158451049474e-06
-4.3219198197824e-05
-2.0829506328518e-05
-4.08318954115508e-05
-4.27778608648215e-05
-9.26405313328369e-06
-2.65074824053533e-05
-4.09942152502387e-05
-4.66940223106936e-05
-1.99323737882099e-05
-3.38466192062751e-05
-3.15821687575377e-06
-2.33369000742462e-05
-5.32469204088212e-05
-4.69050451978628e-05
-4.80938013216952e-05
-3.01511187329924e-05
-1.45127516036289e-05
-3.27212976668627e-05
-3.30848782462012e-05
-5.27558136273338e-05
-3.84837282352412e-05
-1.2234675306399e-05
-2.31493706613545e-05
-7.01073907596927e-06
-1.15702678704667e-05
-5.43213241757371e-05
-3.08464572262168e-05
-1.44282495695051e-05
-6.16488927399616e-05
-3.03090007292733e-05
-3.76822509022221e-05
-2.76564220907336e-06
-2.37401551606081e-05
3.0079140252491e-06
-6.33536206824826e-05
-4.61581196811494e-05
-3.34142874187754e-05
-1.89425056052772e-05
-4.82288783686877e-05
-2.3704796913358e-05
-2.05144555076169e-05
-9.0102308114701e-06
-4.16735522549962e-05
-1.61295663747484e-05
-3.8247521783131e-05
-4.72948365586425e-05
-4.26562733773398e-05
-3.41223982799735e-05
-2.75150050505194e-05
-2.28498685174788e-05
-3.65722543937857e-05
-9.85857815805757e-06
-2.0240288104919e-05
-5.09529995238933e-05
-2.04254648228566e-05
-2.16969077304717e-05
-2.89149949737621e-05
-2.87151870618982e-05
-1.15609940105271e-05
-4.30487527400243e-05
-3.44880814229761e-05
-3.83884197091402e-05
2.9728457736927e-06
-5.55594701477565e-05
-3.98170400893854e-05
-5.25747155959467e-05
-2.20358158310256e-05
-3.56086379490399e-05
-1.76893742017429e-05
-5.9432997944041e-06
-5.05974622921132e-05
-3.1367086790087e-05
-2.80607411588009e-05
-5.03278984011381e-05
-2.83709444171891e-05
-4.35600892648791e-05
-4.06089275898654e-05
-1.77216227497543e-05
-3.00892932552594e-05
-4.58037995416603e-05
-3.83416833648745e-05
-1.42817861879897e-05
-1.36937476359506e-05
-3.14284814974864e-05
-1.44256600350151e-05
-4.1023938061917e-05
-3.05530155910011e-05
-3.02813337796197e-05
-2.26338316749401e-05
-3.96654468570934e-05
-1.84183223236176e-05
-3.78211427349736e-05
-5.82291175505493e-05
-4.43444775546578e-05
-3.12023183990044e-05
-1.09086373865934e-05
-5.26710455052983e-05
-4.19386010615569e-05
-4.58766732387282e-05
-4.42290966245708e-05
-6.29886622994207e-06
-2.46206628978473e-05
-3.15690940563663e-05
-2.49058182911264e-05
-1.14866952471149e-05
-3.46104872155492e-05
-6.34499969510575e-05
-2.14236620542775e-05
-3.55216821325726e-05
-2.24253009100537e-05
-1.45876324689889e-05
-3.82863538169847e-05
-3.35270934783253e-05
-2.48358966720998e-05
-3.11193980528796e-05
-4.2139146010605e-05
-2.88985512879238e-05
-1.03542238988317e-05
-3.44383050410785e-05
-6.29384380286336e-05
-2.14118748924713e-05
-5.33767820254626e-05
-3.26202833832239e-05
-1.69918593259477e-05
-2.35341424314533e-05
-1.99786603931291e-05
-5.89161889514127e-05
-4.55409910545444e-05
-1.69245897304481e-05
-4.36705847881529e-05
-4.47829824655012e-06
-2.74496019088125e-05
-2.12339127531157e-05
-5.6263304282394e-05
-2.15813111966473e-06
3.00542095929508e-06
-1.80635328284734e-05
-2.93329176258793e-05
-1.79845002160178e-05
-1.00971725003695e-05
-3.01830453240041e-05
-3.39884566339948e-05
-2.71967882315308e-05
-2.36054603404849e-05
1.62718786799814e-06
-1.75093752366764e-05
-3.90811205556411e-05
-3.78502056192526e-05
-2.12971946535464e-05
-2.48262196048579e-05
-5.13322314585632e-05
-2.80755967460447e-05
-3.48298522030037e-06
-2.00207754227572e-05
-2.26913957577486e-05
-2.16470949365775e-05
-4.05287715103907e-05
-4.03029171147879e-05
-3.1926774298853e-05
-2.46691822622132e-05
-3.27456696446981e-05
-7.939924894345e-06
-2.88674466983812e-05
-1.3004342686674e-05
-3.53439941668465e-05
-7.83065542710764e-06
-1.25512942879986e-05
-4.57171322759525e-05
-2.95288839572527e-05
-2.81398760651451e-05
-3.34399550328562e-05
4.04036293226346e-06
-3.53578203727028e-05
-3.55891703316676e-05
-2.64305617389596e-05
-1.42998997797933e-05
-2.22854044404275e-05
-2.72282756681235e-05
-1.85371617107845e-05
-2.62970008813316e-05
-3.38773953383165e-05
-2.52368467488319e-05
-1.99373997598046e-05
-1.23468883970695e-05
-2.36268678947311e-05
-7.61974699903865e-06
-2.02356872779004e-05
-1.49587161103074e-05
-2.75961009236562e-05
-3.81086809349381e-05
-3.43835050559984e-05
-1.30389466731913e-06
-7.4393854889365e-06
-2.07743808080231e-05
-2.67265200122094e-05
-9.94681142346578e-06
-1.40087579725552e-05
-2.02968788374614e-05
-1.50596848806859e-05
-2.05402177964547e-06
-1.11390611365976e-05
-2.19826500488579e-05
4.55507502509144e-06
-5.82381380918582e-05
-5.17592649532524e-05
-8.08418571193553e-06
-3.61135392691989e-05
-1.78396426869829e-05
-3.91342087337235e-05
-2.39270510943728e-05
-4.88858928420382e-05
-5.30778540372893e-05
-3.38248316748007e-05
-3.89900701093175e-05
-6.42306718456506e-06
-3.96544569759399e-05
-4.1949047369955e-05
2.57075025200908e-05
-1.07310475090003e-05
-3.71775353655588e-05
-3.12078736666564e-05
-2.04999319802945e-05
-3.86039959930161e-05
-3.20856725837353e-05
-5.28615153912075e-05
-1.1669186030885e-05
-3.59622393489963e-05
-1.68391799958784e-05
-3.04228564307483e-05
-7.2491100062946e-06
-3.43377160768147e-05
-3.53108710418312e-05
-6.39426527602193e-06
-2.23468227119094e-05
-3.44009846324247e-05
-5.58469721990425e-05
-3.38059306658279e-05
-3.97236275410041e-05
-5.56412084911035e-05
-2.02760078410021e-05
-1.4129074703411e-05
-3.2926271177134e-05
-2.62423650672226e-05
-3.2859239720444e-05
-4.84832119106935e-05
-3.49078676922064e-05
-3.79360801331021e-05
-3.02120326680633e-05
-3.48020740226651e-05
-4.19425721624805e-05
-4.56766700905813e-05
-3.90132751946378e-05
-4.19816039924415e-06
-1.91962088592402e-05
-4.466826814607e-05
-3.01504420365713e-05
-3.03435912604417e-05
-9.73729991187652e-06
-3.34125839364333e-05
-1.01872545689622e-05
-5.1865532701682e-05
-2.37631859858804e-05
-5.20349364904009e-05
-1.87750617981579e-05
-4.37332879408091e-05
-2.94015014288925e-05
-3.93672521539049e-05
-6.8959942824286e-06
-1.68987782875857e-05
-2.06133547843506e-05
-2.57123932624575e-05
-3.53100418444588e-05
-2.44165989756948e-05
-5.37912141583184e-05
-4.95350572895855e-06
-6.73645957710144e-05
-3.50396819332033e-05
-5.94994785148985e-05
-7.39378480237647e-05
-3.3671047576416e-05
-4.96591508616952e-05
-5.58652752165291e-05
-5.75759280965079e-05
-3.31966463832043e-05
-5.07420621275146e-05
4.66106848063781e-06
-3.70258095447178e-05
-2.13223827230481e-05
-3.38227878702139e-05
-2.76700168417406e-05
-2.31263099501292e-05
-2.778510819643e-05
-1.15679876994803e-05
-4.16762589219642e-05
-3.7674919519461e-05
-2.91986895038742e-05
-2.51821057637456e-05
-2.06715871736949e-05
-3.04797007433207e-05
-3.07898037135981e-05
-1.62587440280786e-05
-3.1570892387966e-05
-1.88244903821894e-05
-1.42152949365726e-05
-3.52234920638093e-05
-3.61491386625062e-05
-6.41691497045113e-05
-4.67238257008159e-05
-4.90956169585421e-05
1.22982522136319e-06
1.14076190423026e-05
-3.15762981926839e-05
-3.19662179994108e-05
-4.94180782307079e-05
-4.09125756272143e-05
-3.0007938506145e-05
5.14875073447196e-06
-3.80959181660692e-05
-4.782671994615e-05
-1.9872904510513e-05
-4.26934118897606e-05
-4.0392143106357e-05
-3.30188379693902e-05
-5.26323433190804e-06
-8.52748019549727e-06
-3.93040756158323e-05
-1.57099087845162e-05
7.35872665461625e-06
-4.400748081464e-05
-4.63104355783789e-05
-1.8528731354663e-05
-6.37036700653053e-06
-3.52045496278151e-05
-3.37906665111431e-05
-1.48449447214823e-05
-2.43253934846447e-05
-4.07564931568594e-05
-1.92821946369723e-05
-5.58542502614836e-06
-3.96125500947876e-05
-3.47958339464851e-05
-3.50154426037583e-06
4.40854423980475e-06
-7.2695365356426e-06
-3.30530673214993e-05
-3.61710587137536e-05
-4.63253617090364e-06
-5.63404371232937e-05
-7.65513223633947e-06
8.43208697230095e-06
-3.40383792979312e-05
-3.70142077454701e-05
-3.83415392019821e-05
-2.042776180715e-05
-1.28253076621852e-05
-2.35318387341101e-05
-2.69923467410206e-06
-4.02716671945812e-05
-4.36281542239541e-05
-2.95723340111123e-05
-2.27363512895003e-05
-3.44350098294256e-05
-2.24650278924016e-05
-4.48563327326782e-05
-2.86693344634149e-06
-3.53179491463324e-05
-4.72406964814321e-05
-4.15611831703665e-05
-3.25175903860848e-05
-3.94384947350562e-05
-2.59392173688554e-05
-3.7678590843523e-05
-2.51716025371189e-05
-6.27877672991358e-06
-5.90602736700712e-05
-3.46802471444412e-05
1.18309428490354e-05
-2.66134256501362e-05
-4.89199802324023e-05
-2.25621038287339e-05
-2.60841029379789e-05
-4.79369575457713e-05
3.5190358928517e-06
-6.1885951881016e-06
-4.00008649393992e-05
-5.50649796222868e-06
-2.29247366600496e-05
-4.33633922617058e-05
-4.72287121244717e-05
-4.33868260594907e-05
-2.93556241313074e-05
-4.5982218290033e-05
-3.88042744237309e-05
-4.2079086500869e-05
-6.18253861816782e-05
-3.14689233499463e-05
-3.66073614305848e-05
-3.23889597311555e-05
-4.5742803732943e-05
-2.71572035038499e-05
-5.99188850462699e-05
-3.81079568066587e-05
-5.06424775902609e-05
-2.24220014298886e-05
-2.84865915035943e-05
-2.85493584679594e-05
-3.72922633796079e-05
-1.53696494622437e-05
6.96060289972114e-06
-3.47065552292352e-05
-6.89824251458702e-06
-3.8286576220813e-05
-4.44243751552186e-05
-2.06560120011958e-05
-1.76993094635474e-05
-1.02359889238584e-05
-8.72942741773291e-06
-6.10793376444936e-06
-2.23852709209895e-05
-2.24120323193607e-05
-5.77650714310705e-05
-2.95495172532388e-06
-4.46625453883113e-05
-2.97169925153005e-05
7.98909004418053e-06
-3.05711822687137e-05
-2.50007688443048e-05
-2.66205102668706e-05
-5.27680622609538e-05
-5.83551549410966e-05
-5.0941834552762e-05
-3.3076098874085e-05
-3.0678257761813e-05
-1.9141867144585e-05
-5.13270236065862e-05
-1.06954959392536e-05
1.91696812638787e-05
-1.20330655710751e-05
-1.60045885574758e-05
-2.95232389804191e-05
-1.87321569382565e-05
-2.00958280340374e-05
-3.7964543429893e-05
-1.11007125936035e-05
-3.67681186040994e-05
-3.25368955880038e-05
-3.86818186601801e-05
-4.45085065161395e-05
-9.78981807942556e-06
-4.05705966555361e-06
-2.29133625180084e-05
-4.3156401852617e-05
-1.97572025555907e-05
-5.38849390353838e-05
-2.52047672538188e-05
-3.94113619118884e-05
-4.64399406298047e-05
-2.80108349854696e-06
-2.51197682539318e-05
-4.17697222417033e-06
-4.47243412479351e-05
-4.81968145309206e-05
-2.15177061939434e-05
-2.4390229962587e-05
-5.30407574822922e-05
-3.60208239169452e-05
-4.06521749965137e-05
-5.59519968263363e-05
-3.41693865281228e-05
1.6208685717874e-06
-3.80510219078914e-05
-2.65500366258116e-05
-1.94600692679931e-05
-2.89369267410269e-05
-2.69832685429227e-05
-3.9376531780936e-05
-3.92822254911964e-05
-2.14415962706863e-05
-3.48385001176066e-05
-2.20287382611998e-05
-7.06361827279164e-07
-3.88437984111555e-05
-5.04553388356076e-05
-4.61207482146914e-05
-2.86290030636063e-05
-7.02675074410552e-05
-5.17586501332627e-06
2.24666593400234e-06
-5.55647542380974e-05
-3.28446381572038e-05
-2.03999673146886e-05
-4.56027379077091e-05
-2.98338504068449e-05
-4.95751438471071e-05
-2.04561717586106e-05
-3.2445389467253e-05
-1.38941149613256e-05
-4.26657929132978e-05
-3.65618372593303e-05
-2.40188007066404e-05
-3.94025701069625e-05
-3.56788736009451e-05
-3.05854255024036e-05
-2.19152706201274e-05
-2.11762819892041e-05
-3.02401507277224e-05
-4.68075703261156e-05
-2.09060345664259e-05
-3.19473707760557e-05
-4.37781994944545e-05
-2.1955848546327e-05
-3.77482944337669e-05
-3.98023423738937e-05
-2.70479060396114e-05
-3.47876199349141e-05
-1.73240801804132e-05
-3.51244687275199e-05
-6.10069239701861e-05
-3.64758172789838e-05
-2.06780681387425e-05
-2.71060794681244e-05
-3.52040653372054e-05
-4.62331983128497e-05
-3.56795050978444e-05
-1.14836682718992e-05
-4.18093916115592e-05
-4.71332485859139e-05
-4.34070219327272e-05
-3.53558926709441e-05
-1.18732483572751e-05
-3.43847431027701e-05
-4.31529851983901e-05
-2.89675009495475e-05
-2.58138782497821e-05
-2.58897426210313e-05
-5.47414770998929e-05
-3.10649065632704e-05
-3.34054791750118e-05
-2.33475680767432e-05
-1.25873431884567e-05
-5.4356995163525e-05
-2.42502895814474e-05
-3.4521518923993e-05
-3.3941553011081e-05
-3.77781986193653e-05
-3.83671358687934e-05
-3.46942811008664e-05
-4.36440084459913e-05
-4.41604409769589e-05
-3.82506575188437e-05
-3.23726620650035e-05
-1.8218381527085e-05
-5.64012712793966e-05
5.79628391277006e-06
-3.61724654555086e-05
-1.69183483432069e-05
-1.56959816673489e-05
-3.2718041825066e-05
-2.78631443253138e-05
-2.9433122497089e-05
-5.835730513514e-05
-2.62724518613746e-05
-1.58011687901464e-05
-7.55897717915541e-05
-1.9395066399551e-05
-3.94330852814882e-05
-2.65101365771595e-05
-7.86443418216169e-06
1.92472206320744e-05
-3.45052737955886e-05
-2.40192676804921e-05
-3.91038987074714e-05
-4.47157045184206e-05
-2.74107806157354e-05
-4.15277484307736e-05
-4.26836501258296e-05
-2.08051091718139e-05
-2.50157728051864e-05
-1.97818202024258e-05
-2.93694700156704e-06
-2.01493082391933e-05
-3.92762533036273e-05
-6.89375891647676e-06
-1.87374221867434e-05
-1.7726471517401e-05
-1.31509561538699e-05
-6.3338472249262e-05
-5.57540866219619e-05
-2.60514115011595e-05
-2.37121667815795e-05
-1.02524360824966e-05
-7.99179118659585e-06
-1.35282305811751e-05
-1.99520288315696e-05
-4.60800257862383e-05
-3.26239730427663e-05
-3.08245615803905e-05
-1.73872850524571e-05
-1.91975558771162e-05
-1.81354229581875e-05
-2.71251829091604e-05
-3.19589828065017e-05
-1.92634939675674e-05
-3.75128974666337e-05
-3.15677420579876e-05
-3.71764294912321e-05
1.34387772696339e-05
-1.35104447627752e-05
-3.48719805872185e-05
-1.09277453529176e-05
-4.06510571644993e-05
-3.38787396449655e-05
-1.4440148538879e-05
-1.77072346072893e-05
-2.0740095392352e-05
-4.54903513461972e-05
-4.0227532908489e-05
-4.35548443688548e-05
-4.74500290605806e-05
-3.47476012430674e-05
-3.19740581141735e-05
-3.42796745925281e-05
-3.67469942438802e-05
-2.89942977810366e-05
-2.47403969229759e-05
-3.48489606789817e-05
-3.48912436094899e-05
-8.25913970009994e-06
-5.86687353374995e-06
-6.08389893330609e-05
-3.93309181136543e-05
2.52975402260732e-06
-2.10351155548416e-05
-2.8026155356347e-05
-7.30144337716293e-05
-1.41859761558691e-05
-3.39933687211042e-05
-4.59288748848679e-05
-5.22641177606326e-05
-2.27915508916491e-05
-4.3837849549835e-05
-1.07141489912082e-05
-4.00651656801415e-05
-3.81914754562307e-05
-7.69586099411805e-05
-9.0083647734012e-06
-3.60429261628638e-05
-2.15045813615694e-05
-4.26212500131093e-05
-1.20258043343321e-05
-4.99554441739023e-05
-1.15887901122638e-05
-5.84060301134105e-05
-6.15771677490575e-05
-1.32523311549525e-05
3.71153769215647e-05
-3.34760307321094e-05
-2.90986185943958e-05
-1.62184891172451e-05
-3.11820632425779e-05
-5.61577288138367e-05
-1.73433627138067e-05
-2.59491030621268e-05
-2.69255528344225e-05
-3.08637481901379e-05
-3.17069581941791e-05
-4.04917132494609e-05
-6.66427281240065e-05
-3.44102653707029e-05
-1.88229660605942e-05
-1.92901752157776e-05
-9.75277641898629e-06
-2.64636112962366e-05
-4.99861121556417e-05
-3.23436608713885e-05
-4.26791429187349e-05
-3.59851629927601e-05
-5.66018581918302e-05
-1.436069745461e-05
-3.05245858606958e-05
-4.85696945624571e-05
-3.4592703717068e-05
-1.44140764269997e-05
-3.56364484974175e-05
-3.68172695654579e-05
-2.12792951367056e-06
-6.5455543473977e-05
-1.1412803121357e-05
-1.26958024690833e-05
-3.23050636663721e-05
-5.63105992366352e-05
-1.86166921225373e-05
-9.78086638354243e-06
-2.5173086080757e-05
-4.54230553684425e-05
-2.90966070995528e-05
-5.01235099651788e-05
-2.00021942626224e-05
-6.23982329997255e-05
-5.63077371255361e-05
-3.85247179685039e-05
-2.4810616995881e-05
-2.17336867318068e-05
-1.68916984164713e-05
-2.73515520808533e-05
-2.26559847732085e-05
-4.52403106649788e-05
-7.83657078811877e-06
-2.55494552127762e-05
