# Supplementary material for: Research on computational propagation and identification of mine microseismic signals based on deep learning
Source: PLoS One. 2025 Oct 22;20(10):e0334641. doi: 10.1371/journal.pone.0334641 (PMC12543183; doi:10.1371/journal.pone.0334641)
Supplement: S6 Data — (ZIP) [file pone.0334641.s006.zip › 000100900000031.xlsx_0.txt_24.txt.txt]

-4.32269288374463e-05
-1.81137418204159e-05
-4.54352029581732e-05
-2.49679734153817e-05
-1.49061841666226e-05
-4.71137536677056e-05
-2.99065498518321e-05
-3.13269037051793e-05
-1.12311517708817e-05
-3.3785919429423e-05
-1.03534963444486e-05
-9.45918182880854e-06
-2.36108413360789e-05
-1.86378880233743e-06
-2.42575981117925e-05
-3.41353240662254e-05
-5.47917248172221e-05
-3.20133426633286e-05
-4.09360732190212e-05
-5.58335452822796e-06
-2.00581362009664e-05
-2.33860312574881e-05
-4.62318202569017e-05
5.00481309706949e-06
-2.32789929971653e-05
-2.85902995356901e-05
-2.64558727050003e-05
-2.85409159924822e-05
-2.32032742032976e-05
-4.57369566218056e-05
-5.51006038571608e-05
-3.57520969974885e-05
-4.05745650558409e-05
-2.95323827615154e-05
-1.04150150156334e-05
-1.09163421759815e-05
-1.77254194364277e-05
-5.76423184594813e-05
1.07370567085007e-05
-6.90228184128994e-05
-1.75523836179823e-05
-3.80614599921524e-05
-5.4655805776867e-05
-2.2904445794018e-05
-4.65599475781262e-05
-1.94877335347429e-05
-6.8873493948267e-05
-4.20504950038662e-05
-6.91300190168735e-06
-8.70444632250966e-06
-3.78458422583892e-05
-4.5018800111854e-05
-5.12917563805762e-06
-2.47836620930734e-05
-4.4407025340715e-05
-3.64434156432426e-05
-3.87317488767925e-05
-1.95338343806256e-05
-2.19098340045711e-05
-4.86295202592234e-07
-3.3766960417006e-05
-1.68291743213828e-05
-3.61254816063743e-05
-3.71280421628988e-05
-4.08303511280882e-05
-7.99362225067975e-06
-2.66055134057266e-05
-3.42919581782293e-05
-3.37580539156396e-05
-3.46197089855338e-05
-4.76816218647107e-05
-3.26141879933564e-05
-1.17078984884813e-05
-1.89817342532136e-05
-1.43216902188497e-05
-4.12828028189143e-05
-1.48116426917613e-05
-4.52383208179899e-05
-3.5640426644372e-05
-1.52777782609809e-05
-2.13195656718536e-05
-4.02651527790194e-05
-3.469156857982e-05
-3.33306688239499e-05
-4.11059169777238e-05
-1.90334602848034e-05
-4.2549981593825e-05
-8.97170439290074e-06
-2.50226645552228e-05
-4.84650531389125e-06
-3.6610208825036e-05
-2.33706180260549e-05
-9.21451905616568e-06
-3.11964506519646e-05
-2.52723895082651e-05
-2.47069084551042e-05
-2.83009697844852e-05
-2.16530549431908e-05
-3.12165982734907e-05
-1.37080627346904e-05
-2.85708942179127e-05
-9.27845583970984e-06
-2.80681661309976e-05
-5.29042944779763e-05
-4.01184068729948e-05
-3.41102147824274e-05
-6.64947017155039e-05
-4.02003173862574e-05
-3.36622519153241e-05
-3.56093119437274e-05
-1.90520384530985e-05
-5.35083708510832e-05
1.68372139398515e-05
-1.5388897752527e-05
-3.27359026935091e-05
-2.12816352922351e-05
-5.76280416614834e-05
-2.66334115019882e-05
-1.45641286662363e-05
1.17960300485545e-05
-8.85072467350813e-06
-3.73150620776621e-05
-3.62517367635709e-05
-2.17083510174138e-05
-3.17710458777041e-06
-2.14494355847066e-05
-1.94575839170884e-05
-9.43795519050978e-06
-3.31457359668332e-05
-2.16209958383149e-05
-4.99696301115757e-05
-4.45976848006061e-05
-3.71668951610184e-05
-4.95776305946432e-05
-4.42551236829043e-05
-3.326740115869e-05
-2.8195703593126e-05
-1.02017090214161e-05
-1.79732503966692e-05
-2.58265082829213e-05
-2.33516485399063e-05
-4.74024387092053e-05
-5.64709653523947e-06
-2.50255176075916e-05
-4.80354089809443e-05
-3.03499409977734e-05
-3.9972284661308e-05
-1.70397779136892e-05
-1.35065180454552e-05
-4.12038063051065e-05
-3.55053106530114e-05
-4.64990111454516e-05
-3.22180866565908e-05
-3.70749071920189e-05
-3.61251478416704e-05
-1.93139019021138e-05
-1.62543072158137e-05
-2.30213721749307e-05
-5.62004722298743e-05
-3.04738422576673e-05
-4.62475262323002e-05
-2.3490733035622e-05
-1.67579603976345e-05
-3.16432368615047e-06
1.30754302153247e-05
-2.1047088583982e-05
-3.56622816866026e-05
-4.0201233382632e-05
-4.11379123505746e-05
-3.44057990675466e-05
-4.19219136101952e-05
-3.03849277295021e-05
-3.00389674036502e-05
-2.67725594571441e-05
-2.59069505995088e-05
-3.58696947005655e-06
-1.00247754989074e-05
-2.95738318364406e-05
-2.46553215605385e-05
-8.60461307793053e-07
-1.87967500452384e-05
-2.78164182617944e-05
-3.23978140439692e-05
-9.62234137667208e-06
-3.51299430936791e-06
-5.94014285551738e-05
-3.04850254039337e-05
-3.39156283937776e-05
-3.27453031941592e-05
-5.14202220521599e-05
-1.38514528215803e-05
-2.41638999972304e-05
-8.39180494835213e-06
-1.4840098916886e-05
-2.52097854216122e-05
-1.75924078466192e-05
-1.72955851985189e-05
-1.58309361871075e-05
-9.35075163953248e-06
-5.78497542668643e-05
-1.45947841794611e-05
-5.68719543599789e-05
-6.21874986442505e-06
-3.06010258212919e-05
-1.74248189231509e-05
-2.13625682820068e-05
-3.65823433720245e-05
-2.38022385774113e-05
-1.38515433239005e-05
-3.66692285258035e-05
-3.29991207096519e-05
-1.10133970276194e-05
-3.95813972062951e-05
-2.03073941774472e-05
-1.68867382429869e-05
-4.35661965414146e-05
-3.20598876003411e-05
-5.72320015984778e-05
-5.4050925102738e-05
-2.555105797476e-05
-2.05434886032964e-05
-4.16327834627359e-05
-3.87475267105712e-05
-3.41998967192461e-05
-6.11335751059756e-05
-1.25424461264e-05
-3.94503614937635e-05
-4.72341398731893e-05
-1.9161269336914e-06
-2.02862553405016e-05
-1.26596776709369e-05
-1.7237654351451e-05
-9.88368178283537e-06
-3.96333632644423e-05
-8.54408190071022e-06
-5.21093487089265e-05
-6.81472190983569e-06
-2.45263005806468e-05
-5.57802417448756e-06
-4.2157170224402e-05
-8.33114735557338e-06
1.16826313547034e-05
-1.79005467215357e-05
-1.2164831708229e-05
-1.81750167418693e-05
-1.79446993292455e-05
-4.3894611541475e-05
9.30369533367305e-07
-3.38010597598658e-05
-2.5667603323332e-06
-3.16706987385864e-05
-3.12794143942707e-05
-3.23297566838852e-05
-4.18888094822315e-05
-1.9944041875915e-05
-3.5669744200624e-05
-2.84275287906941e-05
-2.17654118093897e-05
-2.25518563497987e-06
-5.17600660893492e-05
-4.09171260884938e-05
-1.54020961387883e-05
-2.9913820665157e-05
-1.88256618975002e-05
-3.14298078746034e-05
-1.5014031144889e-05
-1.69674635266405e-05
-3.33827513907173e-05
-4.09201991601173e-05
-2.53202201458366e-05
-2.54062109134137e-05
-2.87473060994018e-05
-1.52304965093581e-05
-2.22607218523969e-05
-1.4566357551038e-05
-3.39667572207562e-05
-2.88571450450541e-05
-3.76688767321634e-05
-2.64672922200403e-05
-5.32308954773974e-05
-2.50327028728533e-05
-2.37191816783866e-05
-1.87494138041281e-05
-4.97824627394638e-05
-2.90128039087172e-05
-3.1088942801561e-05
-5.25610133335621e-05
-1.50463765276216e-05
7.50028568989674e-07
-3.44648170180015e-05
-2.78813575896697e-05
-5.59669077096375e-05
-2.24114442931154e-05
-1.27536580464472e-05
-3.86759047725044e-05
-1.2500240480532e-05
-3.96876815317884e-05
-3.21102038209852e-05
-1.3223804278746e-05
-2.81378860896786e-05
-8.87066150298761e-06
-4.28524884997642e-05
-3.01765842982152e-05
-4.34196465724351e-05
-4.29808136667495e-05
-3.83598280456818e-06
-1.51563705797174e-05
-1.62856628384943e-05
-4.24171143389227e-05
-2.87382552970018e-05
-1.88111408350335e-05
-5.14866159052247e-05
6.33373375732078e-07
-4.26260744031596e-05
-1.50840988710064e-05
-3.23982608346619e-06
-4.35554622956792e-05
-3.96932066560623e-05
-1.87402145455449e-05
-2.07192406439839e-05
-3.41407710924281e-05
-2.30782994975718e-05
-5.31832888224008e-05
-3.30954265574774e-05
-4.3349517609739e-05
-2.15441903503907e-05
-1.59914461340061e-05
-1.42255958373358e-05
-1.94186101254431e-05
-4.7986536109469e-05
-2.87174336114904e-05
-2.64172865728638e-05
-4.66267515559906e-05
-3.43382672006121e-05
-2.2940837256051e-05
-1.78880087441487e-05
-5.10355587286582e-05
-9.99284033183833e-06
-3.3595938721719e-05
-3.65913546352316e-05
-7.01292293974586e-05
-3.49161687342063e-05
-5.28002718199016e-05
-1.46319134975286e-05
-2.59279874175979e-05
-1.58628440423636e-05
-3.53122661508623e-05
-7.86861720347187e-06
-2.68022958357445e-05
-4.06921178620058e-05
-2.48507990936448e-05
-4.04620823772588e-05
-2.51403648735229e-05
-2.96072572032013e-05
-3.70409037635742e-05
-9.11236845076596e-06
-1.68198089390884e-05
-1.048617547607e-05
-6.27720355074239e-05
9.83349127561239e-07
-1.30102446892155e-06
-4.46751157760621e-05
-3.29128249843545e-05
-3.972057438649e-05
-4.09872505625458e-05
-3.80201821084758e-05
-4.48194347612087e-05
-4.03243910215916e-05
-3.25398481729055e-05
-4.58560503879631e-05
-1.13791364678261e-05
-1.46596996150741e-05
-2.43616571095611e-05
-4.20476006353231e-05
6.30764022531268e-06
-4.83283732910256e-05
-5.83112834006671e-05
-9.23952775825704e-06
-3.98214128297947e-05
-3.95669014109495e-05
-3.16288598431048e-05
-2.58137610651145e-05
-5.26264545004658e-05
-5.76701263966946e-05
-1.76227158819354e-05
-2.27127420620067e-05
-2.99176903061717e-05
6.52289112005047e-07
-2.13459236804957e-05
-2.19353613725794e-06
-4.86899766581046e-05
-4.68585450573903e-05
-4.03814692532815e-05
-1.80452710530475e-05
-4.08862374832558e-05
-4.484506016204e-05
-4.51384702462978e-05
7.62896071821768e-07
-4.77992876038786e-05
-2.07376121191719e-05
-4.01910611539297e-05
-4.37483280064884e-05
-2.87470563376134e-05
-4.53313288633084e-05
-7.11392260936975e-06
-6.19905137495291e-05
3.69318751175441e-06
-2.15443956387432e-05
-2.46012891015687e-05
-3.13184719568303e-05
-6.89667154521416e-07
-6.38146034104447e-06
-2.00691371084319e-05
-4.14687823910266e-05
-3.06219299290009e-05
-3.02834466301236e-05
-2.11470082952664e-05
-2.61531408234752e-05
-2.29039826635964e-05
-6.63660301109639e-06
-5.48835091493336e-06
-4.74289980980944e-05
-3.71481748517235e-05
-4.51968126465994e-05
-1.50303091832622e-05
-2.37388943348954e-06
-1.3387606749826e-05
4.66640523961031e-07
-3.90477580498672e-05
-2.74097516712921e-05
-2.53233832243677e-05
-4.0590695339637e-05
-2.27612533358148e-05
-5.29914216000282e-05
-9.36595549820848e-06
-3.30365014735209e-05
-2.22074714537421e-05
-2.33803308326094e-05
-5.7707809787734e-05
-3.16541956514198e-05
-5.86463387878749e-05
-3.01838856384029e-05
-1.20781449267017e-05
-1.97443773575953e-05
-4.58562673322465e-06
5.86616719488063e-06
-2.22437856914526e-05
-3.11518607557273e-05
-3.73424468859571e-05
-3.77226851584892e-05
-1.52252595774429e-05
-3.07138561610617e-05
-1.73074254816661e-05
-3.73454737667364e-05
-4.53262333702219e-05
-3.79214236602517e-05
-3.47872008033088e-05
-4.01939579534499e-05
-3.58004089265954e-05
-5.50228012300847e-05
-2.34325389805542e-05
-8.25315923605615e-06
-1.16999219549943e-05
-2.14612870556495e-05
-5.2718275980719e-05
-5.65467073089173e-05
-3.08358573598237e-05
-2.50094132465e-05
-3.34475985523615e-05
-5.02658024507093e-05
-6.03210120679349e-05
-2.22468319586606e-05
-3.52559280395457e-05
-2.62944901818878e-05
-3.70582453425143e-05
-2.45516256466681e-05
-5.20966609966276e-06
-1.92212493135527e-05
-2.94453442018723e-05
-6.10569031778955e-05
-3.61497596817215e-05
-3.73080231472595e-05
-3.8063081555968e-05
-1.58688757811413e-05
-3.22679227501097e-05
-1.97075250253003e-05
-3.54563112621615e-05
-4.68063623684725e-05
-3.47078044975629e-05
-2.1653101612068e-05
-4.62767039876113e-05
-2.75185813423814e-05
-2.6233069293332e-05
-2.00964257069201e-05
-5.61641241156937e-06
-3.60299967378858e-05
-7.21275731371935e-06
-4.05626315478078e-05
-4.05164501267929e-05
-1.5570182109291e-05
5.73193037718584e-06
-2.2248248960066e-05
-4.41751333358917e-05
-2.47428572670609e-05
-2.2528753421344e-05
-3.54445295673942e-05
-3.1865414878442e-05
-1.23326117060119e-05
-2.05245937121555e-05
-8.22632056788782e-06
-2.25469159388805e-05
-3.8266501689029e-05
-5.15830930420641e-05
-4.04998673840974e-05
-2.16529355753626e-05
-4.40926641311198e-05
-2.1881599279865e-05
-1.47789779215701e-05
-2.99334880026953e-05
-4.11234050359113e-05
-2.75383217394469e-05
-5.64078636454419e-05
-4.72368950205679e-05
-4.8435578052001e-05
-3.80856601966893e-05
-3.30139619959498e-05
-3.99867161767552e-06
-4.52777221443119e-05
-3.05798780135115e-05
-1.70836141029825e-05
-5.31070344251092e-05
-1.27995678700613e-05
-2.66645059807724e-05
-2.1089600270944e-05
-2.10291992441697e-05
-3.21658876016419e-05
-3.90325327013076e-06
-2.73831931856334e-05
-2.58887843643279e-05
-3.73802120811417e-05
-3.61631625764088e-05
-4.36835803447266e-05
-4.84497094011211e-05
-3.7071322486219e-06
-2.24272341664583e-05
-3.91219196442396e-05
-4.00995706987175e-05
-4.15474205061165e-05
-3.27772156746168e-05
-3.25682139193404e-05
-8.10056769360092e-05
-1.85201033054946e-05
-4.55604439613558e-05
-4.63600473534181e-05
-4.74253101710194e-06
-1.89206692354345e-05
-3.87495351863818e-05
-3.39105703571448e-05
-2.41964819359811e-05
-3.69905693032352e-06
-5.35283382350737e-05
-5.07258468036448e-05
-5.63224233690679e-05
-3.81190133423563e-05
-4.6858447546528e-05
-1.83800995525531e-05
-2.3370889412715e-06
-2.41489788503683e-05
-1.71101124118564e-05
-3.94107358376042e-05
-2.84493043587216e-05
-2.13111157037713e-05
-4.08159907448881e-05
4.03454040773571e-06
1.45843175925842e-05
-6.53564209088058e-06
-3.7439960421762e-05
-2.793545051196e-05
-2.77189747934988e-05
-4.79752748530008e-05
-5.94100483592413e-05
-1.46269897970671e-05
-4.71337370753339e-05
-5.09636095556519e-05
-2.34981208845268e-05
-6.05492480703552e-05
-4.03401201802749e-05
-4.306148124971e-05
-2.95538090451727e-05
-3.91645097891022e-05
1.08048885639403e-05
-4.47664797384635e-05
-2.54219432150015e-05
-5.08700866956873e-05
-2.11897042248342e-05
-1.7961408990829e-05
-2.88015944362001e-05
-8.37691596772227e-06
-4.02415759094658e-05
-3.16714710069198e-05
-4.37319586916705e-05
-4.79092520056845e-05
-2.17041007347902e-05
-6.28588550664846e-05
6.84960179623004e-07
-5.89732863473564e-05
-2.11147206733417e-05
-3.67297650267747e-05
-6.29637002697744e-05
-1.53845011836086e-05
-3.51356435045679e-05
1.76571011510496e-06
1.43090551681718e-06
-3.01390258354393e-05
-3.44883181736057e-05
-4.20323660563755e-05
-1.68872443922264e-05
-4.256698876648e-05
-3.21404580645176e-05
-1.0928943204001e-05
-3.68425489451919e-05
-3.23579629850016e-05
-2.01375483429083e-05
-3.33973587063433e-05
-9.83693326530851e-06
-3.4126746074488e-05
-5.07015163929131e-05
-1.3668516458837e-05
-1.95523780491837e-05
-1.2710070647775e-05
-3.50422191072679e-05
-4.14602788909143e-05
-3.15823741936851e-05
-1.50357753981647e-05
-3.63801642518351e-05
-2.58095503347647e-05
-7.33935075476063e-05
-1.86853470442973e-05
-7.98805492809217e-06
-1.47433215642316e-05
-2.90003322590317e-05
-1.83201574213381e-05
-4.14780000397026e-05
-4.98902115870398e-05
-1.9339814708183e-05
-3.16995656399121e-05
-2.96183641386756e-05
-5.56026542794869e-05
-2.35308354925197e-05
-3.41703264148373e-05
-3.12878177726059e-05
-5.79428289728973e-05
-4.28042612850434e-05
-2.14443491518701e-05
-2.5112463197956e-05
-3.40987000788828e-05
-4.67221613932519e-05
-7.26807304124394e-06
-2.24673053650406e-05
-3.37871369840605e-05
-2.86889440662815e-05
-1.53023796053462e-05
-1.35996165389973e-05
-2.48972586684674e-05
-4.72348866188433e-05
-3.53934014566307e-05
-2.14740890428586e-05
-5.99254813817964e-05
-4.31345109980227e-05
-2.29840996574754e-05
-1.35463743896896e-05
-2.13285553248521e-05
-3.33455406596768e-05
-3.99991017098888e-05
-3.82296015463898e-06
-1.80952937380684e-05
-4.1563421058778e-05
-1.15278942856669e-05
-1.97675481789196e-05
-1.55435991550671e-05
-7.4191906145446e-06
-4.79369799756384e-06
-1.95694397967469e-05
-5.80660962043874e-05
-6.17348945626364e-05
-2.32680678265084e-05
-6.37818537149387e-05
-5.18438974661443e-05
-1.83628994524536e-06
-5.62648954601196e-05
-1.02025721293893e-05
-5.64601367595276e-05
-5.07755842291867e-05
-6.68853600509139e-05
-3.7584689130236e-05
-8.3553393191006e-06
-4.55585533348334e-05
-2.29234873381158e-05
-2.22991876629777e-05
-4.99877188046273e-05
-2.56276374492799e-05
-1.51583816095589e-05
-2.10656130986195e-05
-2.53721583052154e-05
-2.41298709146304e-05
-8.98388640712052e-06
-3.35248341054371e-06
-2.46118406926003e-05
-8.59869302753244e-06
-4.56976789787681e-06
-3.10717455701352e-05
-4.47686751416116e-05
-7.50389780993733e-06
-8.34840715804305e-06
-4.64818457674227e-05
-3.92723362060785e-05
-5.50620399228858e-05
5.51272037815186e-06
-5.15056474174218e-05
-2.43758207339285e-05
-3.77046482182169e-05
-2.9083314058208e-05
-1.66572367692063e-05
-4.94258556164384e-05
-2.59295326632848e-05
-8.14458795776236e-06
-1.62470465406258e-05
-1.12287688558757e-05
-3.63250715598243e-05
-3.10425899131551e-05
-2.1784318094825e-05
-2.26893088002742e-05
-2.92098374274684e-05
-7.60631626370119e-06
-4.07968037180589e-05
-2.11296199120802e-05
-3.24627480536072e-05
-2.03434017368189e-05
-3.83308333285101e-05
-1.90011998431604e-05
-2.67850906462229e-05
-4.27043941038482e-05
-1.33294606863454e-05
-5.94249557010656e-05
-3.48362839099505e-06
-5.94514878084186e-05
-3.64519846759927e-05
-4.13180995412191e-06
-2.4833237825432e-05
-5.27964512111089e-05
-5.01736591004993e-05
4.80279534067627e-06
-1.36828065029822e-05
-4.24382399903666e-05
-3.44484310896703e-05
-2.03654752950847e-05
-2.46029806741332e-05
-5.04666826471945e-05
-3.6364821895256e-05
-1.88613925360834e-05
-2.90431781784053e-05
-9.4368749173888e-06
-1.66859157797397e-05
-1.81771631392843e-05
-6.20389600984229e-05
-3.80715005446609e-05
-4.88485414771433e-05
-3.47061550670531e-05
-2.26244694068121e-05
-3.61361768828853e-05
-1.51042973571517e-05
-2.30104578374386e-05
-3.79394410606194e-05
-5.51940799799963e-06
-1.62895677348359e-05
-2.99939694929086e-05
-1.17741309626549e-05
-3.28069928666113e-05
-3.069022428825e-05
-2.42396027848598e-05
-5.6571705872259e-06
-3.32922528169201e-05
-3.67148245096885e-05
-2.70340790778018e-05
-3.75948765601145e-05
-2.23187092785657e-05
-1.96982783609382e-05
-2.14260879227768e-05
-9.9445598039143e-06
-2.90585896491095e-05
-5.03316505557534e-05
-1.04697021986332e-05
-3.5316750402688e-05
-2.3202868313267e-05
-1.22961036459629e-05
-5.26507819876313e-05
-8.87639912528723e-06
-3.46302366399792e-05
-4.00068243142036e-06
-2.63289844846302e-05
-9.88228494021375e-06
-2.20371448546783e-05
-6.04717142574722e-05
-3.45399389816762e-05
-5.27960171122919e-05
-2.16097783734029e-05
-4.12361408131875e-05
-2.28816179670242e-05
-2.77706259085113e-05
-4.39323555644392e-05
-3.63759469674523e-05
-3.48047995213358e-05
-5.28375742718949e-06
-4.31053789084369e-05
-2.46694515520594e-05
-4.5689894296137e-05
-4.59661292313649e-05
-1.62574330461459e-05
-1.63397165318369e-05
-3.15423546770727e-05
-2.4880746760266e-05
-2.92363497623394e-05
-4.0277045080486e-05
-2.31353562415386e-05
-6.18096546122277e-05
-6.8938298817897e-05
1.21102703653838e-05
-1.52551373702863e-05
-2.38381568010982e-05
-3.46231479291893e-05
-4.78079480478706e-05
-4.90639930864851e-06
-2.2416495799026e-05
-3.20313226776751e-05
-2.61360743203549e-05
-2.09150807278518e-05
-3.47044059026516e-05
-2.5586669278581e-05
-1.50426827495342e-05
-2.66546772981398e-05
-3.85388255472703e-05
-4.18204187006361e-05
-4.64442333527334e-05
-4.90911376475448e-05
-8.40903188634326e-06
-2.28115898593769e-05
-2.85724924773427e-05
-4.53613522195156e-05
-1.28602870447642e-05
-2.19809127905587e-05
-2.63674648434194e-05
-3.82766240988158e-05
-3.42960356940038e-05
-2.65335195174947e-05
-3.24810837654039e-05
-2.84386649307036e-05
-5.0989786131919e-05
-4.05215214748742e-05
-2.23083611361032e-05
-4.88013150314853e-05
-3.46544981575154e-05
-1.93361212796299e-05
-1.99720082941847e-05
-1.37555474666131e-05
-1.57477604039207e-05
-1.25870206931462e-05
-2.45667715451492e-05
-4.94004486518502e-05
-2.55767308792834e-05
-2.67099646935824e-05
-3.83798603380998e-05
-1.44268500902109e-05
-2.53523588296573e-05
-1.68935765133442e-05
7.22692690450703e-06
-5.16756586032629e-05
-3.93987237799116e-05
-3.4886695083654e-05
-1.78079623852904e-06
-3.69267999588488e-05
-2.91329339998486e-05
-2.75342216422653e-05
-1.98850018861637e-05
-2.06413232662415e-05
-3.3417192238087e-05
-4.59484166392376e-05
-5.3104409573731e-05
-2.28025546396039e-05
-1.97630845604369e-05
-3.03758357608679e-05
-2.03306430619657e-05
-4.14043908052931e-05
-2.80076836525805e-05
1.48937308116127e-05
-3.67942200543653e-05
-3.76980725338968e-05
-1.33379708605714e-05
-9.70064621670427e-06
-4.4858753401829e-05
-4.04593859540003e-05
-2.72253142472794e-05
-3.067163803492e-05
-3.29676527202372e-05
-4.91038068993339e-05
-3.10012968872124e-05
-4.17256518486687e-05
-3.3386269967665e-05
-4.06923379422613e-05
-4.04645042226487e-05
-5.17842301654749e-06
-4.24516673930742e-05
-3.91585647480985e-05
-9.54569983923531e-06
-2.23443021686268e-05
-5.87243561961293e-05
-3.31563693953806e-05
-5.46351426681209e-05
-2.49303452213468e-05
-1.96037128678366e-05
-1.48259049027711e-05
-2.2395763923731e-05
-2.40497522924465e-05
-4.38106635692451e-05
-1.17929342516888e-05
-2.16261974326066e-05
-7.80548453885124e-05
-4.20563081219266e-05
-3.84647219962802e-05
-6.24257084904237e-05
-2.34373913299679e-05
-2.94901547626822e-05
-9.97768480484287e-06
-2.46124631409551e-05
-1.77578812956002e-05
-1.20391051162905e-05
-3.69668347572356e-05
-4.41755010040005e-05
-5.66249303720507e-05
-3.64755206635887e-05
-4.16404518586581e-05
-4.23175031101472e-06
-2.97406515705557e-05
-3.82453193460536e-05
-1.73400212490494e-05
-2.54965442315097e-05
-3.82714550421081e-05
-9.83982260722163e-06
-3.92425809413534e-05
-2.89662706859251e-05
-9.04022396061451e-06
-1.57492001916653e-05
-1.18372292785174e-05
-4.72797728577182e-05
-2.14217834434427e-06
-1.86787103249557e-05
-5.1913937696369e-05
-2.62654653708871e-05
-3.92925818629326e-06
-4.10538780449265e-05
-1.96277848575379e-05
-5.64536807130415e-05
-4.1464479118974e-06
-3.15911091562921e-05
1.15306328471496e-05
-4.21965583371988e-05
-3.26446995136222e-05
-2.68779922769136e-05
-4.19672522587984e-05
-3.07571902794299e-05
-2.16816861811501e-05
-4.22106171391252e-05
-2.67629857696556e-05
-5.83852782055339e-06
-2.55288665134118e-05
-2.07864268343385e-05
-1.79310309978721e-05
-1.13249923063984e-05
-2.61572958785891e-05
-3.82240308770008e-05
-1.657106573743e-05
-4.25960445290069e-05
-3.0267317789363e-05
-1.93733654516144e-05
-3.67856940424549e-05
-1.20936912197874e-05
-2.93184223174944e-05
-2.88843644651307e-05
-4.64463148740738e-05
-2.00704803245034e-05
-4.65538904863124e-05
-3.92494744465943e-05
-6.72038726122084e-06
-2.70760275823708e-05
-2.49375408508122e-05
-4.62574418418841e-05
-4.07415920795963e-05
-3.19259695223765e-05
-4.85297577322637e-06
-1.63775034351617e-05
-1.26823088003197e-05
-4.66619997356054e-05
-4.62661907467776e-05
-3.83802056296325e-05
-3.46380843810808e-05
-5.80077336457693e-06
-5.34673195347014e-05
-1.02876881500771e-05
-2.78201390870852e-05
-3.40821944715418e-05
-2.41540277262733e-05
-6.15329547564246e-06
-4.28257202155573e-05
-2.49596782643849e-05
-2.26805240264186e-05
-2.54062486848172e-05
-6.3455823700316e-05
-2.0813721448819e-05
-4.26184774179106e-05
-3.24269681673911e-05
-4.52049055588698e-05
-4.00682528234699e-05
-3.25095395008899e-05
-1.29780559726392e-05
-2.09080607089847e-05
-3.30237662082778e-05
-7.5436978459085e-07
-5.04874172636561e-05
-1.52137996430105e-05
-2.68317522158251e-05
-1.25252352289191e-05
-9.03078002445034e-06
-1.47188118797293e-05
-5.89789549753322e-06
-4.39782984333519e-05
-5.77667051505164e-05
-4.13770934701931e-05
-3.1085347896468e-05
-2.47688073999959e-05
-7.51484811019182e-06
-2.83385854987482e-05
-2.49778150757898e-05
-1.98488001891212e-05
-4.43742689174662e-05
-4.24429106592518e-05
-5.24145026531851e-05
-4.12049004505555e-05
7.69619053295793e-06
-2.29492502431912e-05
-3.72763373091267e-05
-2.64041572635567e-05
-2.22370476983799e-05
-3.96088126104767e-05
-8.38285641225928e-06
-3.23689025261092e-05
-5.3370265982788e-06
-3.70693684939222e-05
-3.88713933627062e-05
-2.90942959878009e-05
-3.21360910079324e-05
-2.13322053656505e-05
-7.42433693596996e-05
-3.41320673546654e-05
-4.0638181363676e-06
-4.06414366460858e-05
-4.40937745041832e-06
-4.92453049566223e-05
-2.92187221134479e-05
-2.97272278097862e-06
-2.57682003409602e-05
-3.27488243697851e-05
-2.55871850675734e-05
-1.18546158996428e-05
-1.17644036958541e-05
-3.60870145059384e-05
-3.44319250944574e-05
-2.70722973126307e-05
-4.22131548126624e-05
-6.82069834784142e-05
1.72235147278145e-05
-1.60625014075903e-05
-1.66374063406321e-05
-2.8289810027266e-05
-4.09725748825461e-05
-1.02785287346502e-05
-3.1133233906633e-05
-2.1307092885129e-05
-3.32213812763438e-05
-2.42063299990428e-05
-1.2987220993491e-06
-2.5499579300831e-05
-1.27949032384026e-05
-3.50535104959491e-05
-6.68869822026033e-06
-1.63265556496111e-05
-1.14872497536937e-05
-4.164610222332e-05
-6.51958133563359e-06
-3.30832774105832e-05
-7.05822803036319e-06
-4.06769914420234e-05
-6.0260768560821e-05
-5.01297440145923e-05
-1.17107880293027e-06
-4.66924742673386e-05
-4.68378885195351e-05
-3.79337538686393e-05
-1.57702087769777e-05
-4.12987380815662e-05
-2.99122612048042e-05
-5.12639920489845e-05
-8.34794908058952e-06
-3.12600505671351e-05
-3.31763238192413e-05
-3.55283670533505e-05
2.38610889104139e-05
-1.87873426754354e-05
-5.21926587307972e-06
-2.37681223851769e-05
-2.66193097058341e-05
-4.92577818187633e-05
-3.31651763148276e-05
-1.7751049821743e-05
-3.83840206865197e-05
-1.49819643549666e-05
-1.47529768078081e-05
-3.80140600162785e-05
-3.76706626357647e-05
-4.82810222283048e-05
-2.3770120651526e-05
-9.13157146591945e-06
-1.60322746493376e-05
-4.18025796277989e-05
-1.95780642571607e-05
-5.81475223734915e-05
-4.20832932103441e-05
-2.65092546839946e-05
5.93863737821036e-06
-1.03150922429697e-05
-2.41997208062989e-05
-1.28295399197222e-05
-1.71217738656517e-05
-3.44548532755757e-05
-4.12446143498311e-06
1.96916392089407e-06
-3.32594455971511e-05
-4.40753325728938e-05
-9.95589129327887e-06
-2.0099277454014e-05
-4.54783198438161e-05
-3.88347740941221e-05
-5.88340209567254e-05
-2.629965185435e-05
-4.18708700297655e-05
-2.25229116657787e-05
-5.63634635681405e-05
-3.92603514406307e-05
-4.10270708278816e-05
-4.38450080500244e-05
-2.04919309232517e-05
-2.71990883495326e-05
-6.37881949697507e-05
7.80132903065871e-06
-3.06115477261289e-05
-2.12452968154061e-05
-3.5353678159687e-05
-4.53015139658586e-05
-1.44216836428831e-05
-3.24882427677999e-05
-4.51681413093069e-05
-1.65850948415073e-05
-3.06097821394512e-05
-4.85559439688838e-05
-4.00523615945029e-05
-3.63008546900494e-05
-1.49560634272474e-05
-2.21714367537938e-05
-1.00241793550449e-05
-2.6021470256737e-05
-2.49392905091061e-05
-2.36643711874456e-05
-1.78770652415112e-05
-2.7717878056387e-05
-1.63210503893998e-05
8.80008014575686e-07
-4.02241977489526e-05
-9.55321842646436e-06
-4.68052613754182e-05
-4.10816998685844e-05
-2.44183156455853e-05
-2.32008990687224e-05
-4.98097575826211e-05
-1.49481605685093e-05
-3.8420396979344e-05
-2.84123734976314e-05
-3.28156861126738e-05
-2.77343449834844e-05
-3.08838066579589e-05
-1.34344665150821e-05
-2.09342850371387e-05
-2.21120274064702e-05
-3.37287279600954e-05
-1.59974784458472e-05
-2.05771912468276e-05
-1.86082458593631e-05
-3.74663386825054e-05
-2.95934697810523e-05
-1.1281264574028e-05
-2.74247441289601e-05
-3.87697747822804e-05
-4.37244871073698e-05
-8.49039109946929e-06
-4.64727690470384e-05
-3.7847573108114e-05
-3.36019935801228e-05
-4.16658317421983e-05
1.14135899510565e-05
-4.32952698002407e-05
-3.11499214963913e-05
-2.9351550257762e-05
-3.29767795928983e-06
3.69863209916174e-06
-2.97530687163701e-05
-1.71323811178637e-05
-1.76520760967326e-05
-2.43356126274701e-05
-2.36565568369309e-05
-2.62962825301602e-05
1.97571510852688e-06
-7.14594604938148e-06
-4.24283942982774e-05
-4.13048205984129e-05
-3.34675745316535e-05
-2.90088001321833e-05
-4.15683212586145e-05
-2.15032911975665e-05
-2.6324924867615e-05
-9.67426299938656e-06
-1.63772402217473e-05
-4.81004581052825e-05
-3.10208020430299e-05
-2.65185108846186e-05
-3.12951168538836e-05
-1.19581736245373e-05
-1.02394484784297e-05
-3.52273577288616e-05
-2.72971692642009e-05
-4.79555534427538e-05
-4.91757805447453e-05
-2.8524804096156e-05
-3.53084789563143e-05
1.33549456881806e-06
-1.34541043804365e-05
-6.0491431932147e-06
-1.6525146662589e-05
-4.94284793974067e-05
-4.55396819482912e-05
-4.91293280608697e-05
-3.64195634997541e-05
-2.64186808837944e-05
-5.05863242529744e-05
-1.28724440525436e-05
-1.4852287699413e-05
-2.60029649820122e-05
-5.39165276106563e-05
4.60736567810096e-06
-1.28024448754658e-05
-1.08583636425427e-05
-1.8606020496748e-05
-5.88543278041335e-05
-2.08444088447428e-05
-4.82809714119012e-05
-2.58794246321621e-05
-3.26472571616031e-05
-2.90776826640148e-05
-2.47629286516392e-05
-1.83371717714391e-05
-2.21621599599371e-05
-4.09860287945472e-05
-2.74126651756211e-05
-2.82405932214664e-05
-4.29929384352939e-05
-4.12695441143666e-05
-2.09982385344824e-05
-3.76396654279887e-05
-1.57340811576507e-05
-4.45929398086209e-05
-6.70680808024321e-06
-3.93863932149658e-05
-1.00615514368241e-05
-2.87029138157215e-05
-3.20023369945625e-05
-6.43796155706138e-05
-3.12521706568111e-05
-2.6229526882921e-05
-2.45445909203123e-05
-3.41238101853313e-05
-7.74106489380541e-06
-2.79507674443131e-05
-4.57928688052724e-06
-3.2810529173877e-05
-1.0234358496169e-06
-2.83648995690985e-05
-1.58411187526961e-05
-5.86158337743633e-05
-3.10627305110322e-05
-4.47800756132358e-05
-2.9802775954446e-05
-2.42128448549054e-05
4.49001482924583e-06
-2.34022856977126e-05
-2.89134841208907e-05
-1.50535786446218e-05
-1.84583081662367e-05
-4.66069414479252e-05
-5.52750272869095e-05
-3.45609853613912e-05
-5.3754021340922e-05
-3.74601798541487e-05
-2.9134016370014e-05
-2.27809841045804e-05
-1.21581650909357e-05
-2.79874414407322e-05
-1.81673297591734e-05
-3.24780165899272e-05
-3.5020583951837e-05
-3.65536830417498e-05
-3.69579672148585e-05
-2.42056930657666e-05
-7.54212895084391e-06
-7.33383683296544e-07
-2.15091224727723e-05
-2.81356063161171e-05
-2.33671923634374e-05
-3.41568666686351e-05
-4.08059472010976e-05
-1.46855585802267e-05
-2.9463103971768e-05
-3.90994198831187e-05
-1.66343356759667e-05
-5.18344969136434e-05
-5.88144596962443e-05
-3.28025725076301e-05
-2.41109603437458e-05
-2.97679008659019e-05
-4.7171861480812e-05
1.88840947054304e-06
-4.68982136437947e-05
-2.41620497183196e-05
-2.25078083055196e-05
-2.44814470290054e-05
-4.52538252279589e-05
-3.03877881132872e-05
-4.5676157642047e-06
-2.34628999700689e-05
-3.46364448913932e-05
-3.88881772707679e-05
-4.8656937303312e-05
-4.38269554394238e-05
-3.36480322005917e-05
-2.13426374336292e-05
-3.0883038221608e-05
-4.09635967708204e-05
-3.97492933912914e-05
-4.49084745681896e-05
-4.98747642278859e-05
-3.76227908205611e-05
-2.19363638054258e-05
-2.52356827317421e-05
-4.13940344605644e-05
-2.74924899653488e-05
-3.8232298489128e-05
-3.90485794494287e-05
-2.90603401359074e-05
-6.33006941106378e-05
-4.34711223671208e-05
2.22489501014061e-06
-3.38053336836987e-05
-2.73743492216969e-05
-4.37929692992657e-05
-6.9667022406084e-05
-3.38068504312744e-05
-1.84240308860499e-05
-4.53776348703943e-05
-2.52519996419783e-05
-1.36267185838371e-05
-3.50148085885975e-05
-3.80912005818563e-05
-5.24458264970823e-06
-3.2835645599973e-05
-1.17731215269066e-05
-3.46382465424562e-06
-2.95107915874731e-05
-1.49701470532431e-05
-4.05686154183569e-05
-1.95371011048573e-05
-3.24683999613285e-05
-2.47500836453488e-05
-7.33495458267844e-06
-2.7905583756537e-05
-2.34799615149971e-05
-3.68340064973664e-05
-4.27580680316364e-05
-2.83892181300375e-05
-3.76851746214335e-05
-1.60449283191575e-05
-5.70969806092104e-05
-1.97376676897009e-06
-2.50851283442918e-05
-1.45566196997742e-05
-6.96478313456343e-05
-2.68209707725952e-05
-3.10429573879752e-05
-4.2709459169384e-05
-4.33026418804945e-05
-5.01257340893906e-06
-1.52867936689268e-05
-6.57852988085254e-05
-4.45582551019949e-05
-5.06407979281446e-05
2.24939805035853e-06
-2.60717453507949e-05
-4.61658595893456e-06
-2.68559963788152e-05
-3.86336810731364e-05
-4.36419174668069e-05
6.59500740888221e-06
-5.74278977249094e-05
-2.2886415783397e-05
-3.48773570351095e-05
-4.78392033143356e-05
-3.02473144235062e-05
-2.32442866337223e-05
-2.29662442720953e-05
8.56163712794376e-06
-2.36493649710444e-05
-1.02402503365544e-05
-6.39028147471899e-05
-3.99324514429533e-05
-5.66217053915613e-05
-9.11881987178322e-06
-3.61551712012331e-05
-3.78260856880248e-05
-2.25692169203118e-05
-4.72871575565873e-05
-2.91110131243729e-05
-3.86511256453597e-05
-2.40207458406139e-05
-3.68340384052808e-05
-5.29560601296339e-05
-2.020880654052e-05
1.11802980919797e-06
-1.84327934175948e-05
-4.1402991571114e-05
-1.81444153557825e-05
-4.94968743424714e-05
-4.39341125056573e-05
-3.1413698564871e-05
-3.59639524427063e-05
-6.38960937587243e-06
-2.10789678236417e-05
-3.02520890565802e-05
-7.07452625337341e-06
-3.97513592698091e-05
-1.57826157652102e-05
-2.62437146476504e-05
-1.19210484633286e-05
-3.22549473279248e-05
-5.31187876722971e-05
1.26150034854662e-06
-1.37140929270653e-05
-3.90257983782176e-05
-5.30544006732982e-05
-6.4389076763459e-06
-1.6916364134976e-05
-4.40853527511598e-05
-5.13506977834796e-05
-4.67555466191908e-05
-5.77176835912006e-06
-3.2258696930757e-05
-2.62522404848361e-05
-2.95007624248101e-05
-3.63400810467671e-05
-6.72306233333362e-06
-3.14072022658598e-05
-5.14194462539926e-05
-3.68238498547567e-05
-1.49115109555009e-05
-4.26358622372551e-05
-2.97946995197689e-05
-2.75032764939459e-05
-4.24113955720103e-05
-3.24966219188516e-05
-2.55915994204636e-05
-3.2767274478857e-05
-2.76465007872632e-05
-2.81346755668835e-05
-3.3395532001156e-05
-4.42973636996127e-05
-2.1840480560883e-05
-9.27212859704485e-06
-4.68374771517801e-05
-4.08420155401463e-05
-2.43458335492839e-05
-3.5969411196372e-05
-9.58079651651831e-06
-7.21496639585853e-07
-3.23197226748231e-05
-2.81617540608046e-05
-2.29185248722337e-05
-2.83299732682698e-05
-4.62975346811825e-05
-2.16116699973904e-05
-2.36143944472059e-05
-1.99724905482209e-05
-2.01932599093471e-05
-2.30158420677289e-05
-1.74636144804669e-05
-4.22352076375938e-05
-3.62823386179557e-05
-3.9115232602891e-05
-3.98488802689194e-05
-1.7350068094668e-05
-2.21982216235653e-05
-2.93741395676053e-05
-1.1690102152858e-05
-2.31373181505645e-05
-2.26803280838353e-05
-8.9307896410048e-06
-3.90282787631044e-05
6.67578147424858e-07
-8.93935102142981e-06
-1.50850349785697e-05
-2.39364614094826e-05
-1.53389491977666e-06
-3.81673468336489e-05
1.70945125978744e-05
-1.67535098690114e-05
-5.7939542614684e-05
-2.56233283518462e-05
-1.49774787229413e-06
-2.99280533792989e-05
-5.06825556893138e-05
-2.97721077922977e-05
-3.1088786410432e-05
-4.47589776579097e-05
-2.2308787466956e-05
-4.34351655980253e-05
-1.64839452733557e-06
-3.35118742716227e-05
-4.87760258895818e-05
-5.11632868010899e-05
-1.42076670873078e-05
-5.45309538567921e-05
-5.11714204445622e-05
-3.32832462523472e-05
-5.15589382324949e-05
-3.62341971581717e-05
-3.11897024267207e-05
-4.90342415932372e-05
-2.71063760988866e-05
-4.93545429629426e-05
-3.28306119891095e-06
-1.79705694071683e-05
-1.0391512430781e-05
-2.50372355493568e-05
-2.69236426794948e-05
-3.86546640329074e-05
-2.96679469487485e-05
-4.86338665984857e-05
-1.20285024634987e-06
-2.20469496079458e-05
-7.79185502266116e-05
-5.8370774041351e-05
-1.51367684319415e-05
-3.98815175935969e-05
-5.15884323815814e-05
-5.20198179093687e-05
-3.80578752788398e-05
-2.5599910096641e-05
-3.03115155187693e-05
-4.53221273921349e-05
-8.87233666841021e-05
-3.1083440843662e-05
-3.00425472012655e-05
-4.81689111661842e-06
-3.13711523516066e-05
-3.24322917666415e-05
-2.91552484635239e-05
-8.32579542469412e-06
-4.29529485493791e-05
-2.53632184254657e-05
-5.09269145170675e-05
-2.4430521311766e-05
-3.41959687722561e-05
-1.98006232170438e-05
-4.39780980276952e-05
-3.63827853314004e-05
-1.32080669619353e-05
-3.45154318476626e-05
-4.94401665536434e-05
-1.97494026198711e-06
-3.69689786588052e-05
-2.48883920836813e-05
-1.51002105684265e-05
-2.81030639819956e-05
-9.96756602613941e-06
-4.48014405887087e-05
-2.60429388182631e-05
-3.2022407534355e-05
-3.56138947045484e-05
-1.43457280215536e-05
-2.93711952567573e-05
-5.2213074645605e-05
-4.61552950398582e-05
-1.72409288050425e-05
-3.11130304052695e-05
-7.16600755617347e-06
-2.01281542392104e-05
-1.43389562895162e-05
-2.20920407265378e-05
6.93087806724395e-06
-1.8979462637173e-05
-1.19344423910261e-05
-2.17404584950701e-05
-1.82425744173458e-05
-3.6637775567635e-05
-4.98450659898123e-05
-1.72710910481655e-05
-4.44981984574332e-05
-1.30699632554161e-05
-3.31509429768048e-05
-1.03124100135294e-05
-5.01279032022331e-06
-1.62067015548443e-05
-3.6452998270807e-05
-3.33222086773276e-05
-2.88571315280524e-05
-3.33759164176017e-05
-3.84730835675789e-05
-5.85476812363015e-07
-3.36791966067789e-05
-1.98086768835095e-05
-3.58475402702373e-05
-1.12539661410022e-05
-1.97542198723457e-05
-4.11744279485098e-05
-1.11947870789598e-05
-2.5191683738922e-05
-3.64666232595771e-05
-1.93572416611735e-05
-1.97656525829709e-05
-4.54382576372874e-05
-3.90720129390092e-05
-1.96709045653333e-05
-2.67459650511335e-05
2.7231061729391e-06
-1.01378088209286e-05
-2.16345943739123e-05
-2.18780240597512e-05
-2.43189308646682e-05
-3.62237202733068e-05
-3.95740697627592e-05
-3.76655134340248e-05
-3.64235027402259e-06
-3.00088802939611e-05
-3.96202627655309e-05
-4.21512859174943e-05
-5.85270793062181e-06
-2.22399802692193e-05
-2.90140539173647e-05
-1.58203729630643e-05
-3.39742222308287e-05
-3.91052349442535e-05
-3.20555324548099e-05
-6.01915648785984e-06
-4.02956924697768e-05
-4.4668248268768e-05
-3.10946809733801e-05
-4.37815286847791e-05
-6.19516067772115e-05
-5.75622014978141e-05
-3.25713002904559e-05
-2.1885880871608e-05
-4.89292783154847e-05
-2.87087060469378e-05
-9.56909678058376e-06
-2.44697877794759e-05
-1.36350717050735e-05
-2.70857537474253e-05
-2.86627172329541e-05
-3.18423055874139e-05
-2.2649892721133e-05
-2.41953329344488e-05
-1.47589740862939e-05
-2.62791646148772e-05
-4.06337017674961e-05
-1.28085622997644e-05
-1.29015255536092e-05
-3.79821325226389e-05
-4.41822662475697e-05
-3.3931922301424e-05
-4.72742505097986e-05
-1.54831676402307e-05
-2.15806411730232e-05
-2.43835939166321e-05
-5.31447856068162e-05
-2.66959919220592e-05
-4.97802083016131e-05
-2.76547928108004e-05
-3.89305103527729e-05
-5.89955482880493e-05
-2.48862068419304e-06
5.20391148338877e-06
-1.00867700303495e-05
-1.22916815502175e-05
-4.33282393343141e-06
-2.48488911083695e-06
-3.96815921922524e-05
-3.92020332737241e-05
-2.22406485800473e-05
-1.64080061043262e-05
-1.29839702562059e-05
-4.44665033538306e-05
-1.17508404452199e-05
-2.57051049682066e-05
-6.47719102506663e-05
-2.07376398452775e-05
-3.04690245247661e-05
-9.71329407754449e-06
-9.68199525642456e-06
-2.98623275244004e-05
-1.95941892842107e-05
-2.8233277487267e-05
-1.21734052215766e-05
-3.57953073616854e-05
-1.1513428038931e-06
-1.68749755477888e-05
-5.17105926445682e-05
-4.90074925174387e-05
-1.23289006868404e-05
-6.28400765944906e-06
-4.52127704228883e-05
-2.61862020325579e-05
-4.28000667866493e-05
-1.95009446887809e-05
-3.99764958632542e-05
-1.38072098357383e-05
-4.99511225530836e-05
-2.42056199158793e-06
-5.84555715254798e-05
-4.02306333108235e-05
-2.32924981582386e-05
-2.32208617508735e-05
-2.46663020216231e-05
-4.37837747744436e-05
-2.45949546497269e-06
8.38767008990448e-07
-9.98886574453854e-06
-1.71839329947842e-05
-1.13685320284467e-05
-1.65870673827367e-05
-2.26455766655936e-05
-5.32295905116894e-05
-2.21490284359849e-05
1.84892047739895e-06
-2.44546171881853e-05
-4.24918413607867e-05
-4.46091810443517e-05
-2.24296347889082e-05
-1.95146294129145e-05
-5.0016524983829e-05
-1.68003678510452e-06
-2.73172620362588e-05
-4.83648082769633e-05
-3.7666385338578e-05
-5.79606231844405e-05
-7.8973997777192e-06
-1.01682772875696e-05
-2.67284156432373e-05
-3.04696162488155e-05
-2.52166492745419e-05
-4.50163426370779e-05
-8.79741077073052e-06
-4.9029097610094e-05
-4.19440271905515e-05
-1.78997670235819e-05
-5.05801972589317e-05
-4.92277516990531e-05
-5.486883677698e-06
-5.63657949667564e-06
-3.06291733376008e-05
-4.42182673182437e-05
-5.44585221869351e-05
-4.33856542242819e-05
-3.89159739102889e-05
-2.78867753298196e-05
-1.39327312503013e-05
-6.71224111371413e-05
-4.64534138930371e-05
-5.43791495105039e-06
-9.02346106523465e-06
-1.63598043410048e-05
-4.15271398508644e-05
-1.1167668819203e-05
-1.46558862087547e-05
-1.54416855712447e-05
-5.14887760594217e-05
-3.7939997559381e-05
6.42082668684424e-06
8.01435124187325e-06
6.01213527163696e-06
-3.30247753494588e-05
3.21436442934855e-07
-2.07854422727466e-05
-1.29340853457949e-05
-4.3040624910425e-05
-4.25211443071249e-05
-2.60913287973357e-05
-3.10648124312303e-05
-2.62157026715379e-05
-4.14391988458163e-05
-2.88375906089104e-05
-2.17294405127272e-05
-5.37638003194128e-05
-3.45939066425801e-05
-1.69539610674002e-05
-4.75553902357843e-05
-3.73578643156242e-05
-3.7757816557279e-05
-6.8765783414228e-06
-3.69054100568678e-05
-4.22514654085231e-05
-4.70116268399746e-05
-1.4653073998913e-05
-5.96244578175586e-05
-4.1146486332341e-06
-5.54087711508757e-05
-6.48953936676862e-06
-4.43372526848902e-05
-5.44504734024577e-05
4.38998640767114e-06
-5.03976418594224e-05
-3.27552402257247e-05
7.83950661630282e-06
-4.04590424470405e-05
-2.9620298479822e-05
-3.34266136216271e-05
-2.80821192578469e-05
-5.05015400455e-05
-1.72944233110483e-05
-4.41590882415541e-05
-9.48931952493469e-06
-2.75980525356658e-05
-5.64991026979859e-05
-2.49558331637991e-05
-4.8984994393441e-05
-3.84005097883401e-05
-2.7551047898855e-05
-9.17203464078778e-06
-3.64274594072438e-05
-4.12941045614599e-05
-2.13706001601981e-05
-1.7972851961599e-05
-1.74770380754698e-05
-5.09293045664206e-05
-2.06694142323984e-05
-3.33794223204037e-05
-5.11219944227443e-05
-2.53848451577212e-05
-3.45905306038351e-05
5.82421283676559e-07
-1.87675220077419e-05
-2.98748307667242e-05
-3.05638468491984e-06
-2.55371714314645e-05
-1.76678054981289e-05
-1.73371329104177e-05
-9.20732830826797e-06
-1.93940619756489e-05
-1.06304772395673e-05
-3.82111082468552e-05
-3.07997390345272e-06
-5.13714491471767e-05
-4.7359458200715e-05
-4.50625223908231e-05
-2.69027241383629e-05
-3.73149504773728e-05
-3.11061511075548e-05
-6.67991832829972e-05
9.95820989347116e-07
-1.35781834055441e-05
-3.97455353641931e-05
-3.96868129792361e-05
-2.29294145031678e-05
-2.62637302090682e-05
-3.05218338751148e-05
-2.9770485214182e-05
-2.19402261001546e-05
-2.82121132902356e-05
1.16563619512153e-05
-1.7463665196326e-05
-2.16643308738342e-05
-2.43020625718742e-05
-4.23932588814081e-05
-1.70663055318789e-05
5.57651098863674e-06
-3.86155486346741e-05
-2.73742437929417e-05
-3.29093235693441e-05
-1.15774047085182e-05
-5.69237442496213e-05
-6.71460364450529e-06
-3.33298051396902e-05
-6.84835394647884e-06
-3.06981644413348e-05
-3.53641101821381e-05
-2.78646866610892e-05
-2.86310677647833e-05
-2.68748272552442e-05
-4.19774257992281e-05
-2.04498199494909e-05
-6.59079596248079e-05
-2.3360534318885e-05
-5.73389401583906e-05
-1.64077720269672e-05
-6.43854849521268e-05
-5.33346992640311e-05
-2.63984664542469e-05
-4.5294702845969e-05
-2.98833103348732e-05
-1.41353399588446e-05
-5.09464188877776e-05
-1.96872786634336e-05
-2.55266099155934e-05
-7.81649274645673e-06
-1.84065800891864e-05
-3.65647094455044e-05
-4.98873263970467e-05
5.94116935754433e-06
-3.86086563096886e-05
-6.10398020172018e-05
-1.41248091996047e-05
-2.32958313894077e-05
-4.79090421090099e-05
-3.14175968531325e-05
-2.57070716041398e-05
-5.82544348335927e-05
-1.44796334483276e-05
-3.9262102293894e-05
-4.92324593566006e-06
-3.38318725658725e-05
-5.57739118819998e-05
-8.30868683767857e-06
-6.26618189230918e-05
-5.43456807312583e-05
-9.88237522351512e-06
-2.06587688376387e-05
-2.72812827572972e-05
-5.10712526461917e-05
6.4787953628918e-06
-3.49404812681097e-06
-4.97429520138659e-05
-2.100405315508e-05
-1.11017186424409e-05
-4.89334895108329e-06
-4.6384166321952e-05
-3.49862339872702e-05
-2.5214595670963e-05
-2.63302173331394e-05
-3.29766441941244e-05
-2.33788677194758e-05
-4.62500531268942e-05
-2.22738279756325e-05
1.85581101665118e-06
-3.10444938544328e-05
-4.21687853455974e-05
-1.26984167298696e-05
-2.84350221998947e-05
-1.92689695931332e-05
-8.06310402938983e-06
-4.1195967428373e-05
-8.35049854125762e-06
-3.03069891451965e-05
-1.05173840851136e-05
-3.42725710509672e-05
-7.44864738349468e-05
-5.02513714984316e-05
-2.69633287285803e-05
-4.78402935413618e-05
1.31842603444611e-05
-9.13813947047135e-06
-4.55879283295993e-05
-4.83063699045771e-05
-2.91689287943863e-05
-3.41948985433005e-05
-3.35022578594333e-05
-1.14536859095216e-05
-1.79209138594356e-05
-3.67456913405767e-05
-4.85311741746456e-05
-3.93818395670384e-05
-3.79719222718762e-05
-9.15412261683702e-06
-2.84791522814301e-05
-4.24351713201208e-06
-4.74421560289435e-05
-2.84391864739924e-05
-4.22665300506132e-06
-6.02258895695851e-05
-2.7703434646745e-05
-3.22013768779001e-05
-7.97030772022382e-06
-2.69064153096748e-05
-1.76842242786603e-05
-1.74206215617671e-05
-2.79054660024316e-05
-1.21326634931809e-05
-5.44486878489367e-05
-2.39231660641241e-05
1.03729052821218e-05
-4.59442607668356e-06
-3.84745923185031e-05
-3.62852243428357e-05
-2.25536815280203e-05
-4.58387370865749e-05
-2.65681507684257e-05
-3.15186818033484e-05
-2.0246189621571e-05
-4.19165181397433e-05
-5.14733143379695e-06
-5.01286295730496e-05
-3.17957269111254e-05
-3.22848007171913e-05
-2.24644744048851e-05
7.92484330543029e-06
-6.81795623167973e-05
-7.24212248128307e-05
-2.49189939234983e-05
-6.5537786241766e-05
-3.53625043830041e-05
-2.030731285686e-05
-1.53828591416853e-05
-2.01840223407901e-05
-2.62439888246887e-05
-2.17522047724611e-05
-4.81364620995745e-05
-3.73671204994308e-05
-5.38444484216796e-05
-3.42931192605665e-05
-3.35965099671875e-05
-2.48823462179363e-05
-2.48303210657006e-05
-6.41101737402374e-05
-1.85310473602314e-05
-2.26542377506305e-05
-4.29501365505937e-05
-5.20014462648272e-05
1.33244215922813e-05
-4.36448884860996e-05
-3.93917642666014e-05
-7.0146267541441e-05
-2.69610714698474e-05
-3.97727792214894e-05
-4.11345853329038e-05
-3.35991514177701e-05
-3.86288690231316e-05
-3.32635262918192e-05
-4.78423229244608e-05
-3.72248926240159e-05
-3.42557554770962e-05
-4.93004511971894e-05
-3.55390799032881e-05
-2.51649098522611e-05
-2.1409261568479e-05
-3.78702054423836e-05
-4.24090649990846e-05
-3.62171971716575e-05
-4.51476756502463e-05
-2.88082713166897e-05
-4.5845966311078e-05
-4.81837453220057e-05
-2.4107532567476e-05
-3.68379631328145e-05
-5.47491058724519e-05
-3.16305405942183e-05
-1.02797271448688e-05
-3.49401737585714e-05
-1.00173905829041e-05
-2.79230614174425e-05
-1.3444151042158e-05
-3.89044860892361e-05
-2.49059833616902e-05
-3.1505401746297e-05
5.16922413784497e-06
-9.25105717813185e-06
-2.72337357567111e-05
-1.75702821033704e-05
-1.54726691193802e-05
-3.26703922462019e-05
-5.81502998699565e-05
-2.58991573592695e-05
-2.75440196939799e-05
-1.42551517185981e-05
-3.95428520296519e-05
-2.02491131415842e-05
-2.02545711052717e-05
-4.13441392079154e-05
-2.48808162502156e-05
-5.06786215910251e-05
-8.41186758049621e-06
-2.16287948488165e-05
-1.1404871512656e-05
-3.25115079251473e-05
-2.42009032106066e-06
-2.22244133498821e-05
-2.13353654347281e-05
-3.36263090368974e-05
-3.39937949844325e-05
-9.19960037880599e-06
-3.52357293946059e-05
-5.10584562893861e-05
-5.56775415562699e-05
-3.43563620822967e-05
-4.38293913462008e-05
-7.72708359115075e-06
-3.14628314125564e-05
-2.70796965248893e-05
-4.73199023644054e-05
-3.40125135665774e-05
-6.04466090257241e-05
-6.99303864809645e-07
7.78777823163401e-06
1.72017720601857e-06
-3.95597547094888e-06
-6.56062213105261e-06
-1.01308662442669e-05
-1.74404327762056e-05
-2.49753957633116e-05
-3.22376054184678e-05
-3.78584458693868e-05
-1.13154736490566e-05
-3.84274816563768e-05
-5.3416275338969e-05
-4.0669465644095e-05
-3.20070190980217e-05
-6.67976726895256e-06
-3.13032644442534e-06
-3.40989302001808e-05
-3.92568763157111e-05
-4.51256113426903e-05
-1.1616740416358e-07
-3.45790490332562e-05
-5.10114660208589e-05
-2.1703246840278e-05
-3.04338702813554e-05
-2.79998299847873e-05
-6.22183018222528e-05
-3.51251868720911e-08
-1.39968512236688e-06
-4.30835028678088e-05
6.68145075597614e-06
-5.55098339538754e-05
-2.34270328208917e-05
-3.22934132454678e-05
-1.80656704589174e-05
-4.47411145708502e-05
-5.13035754042524e-05
-1.76995326611592e-05
-5.11366791352331e-05
-2.38866935615358e-05
-2.59217364525753e-06
-4.53920593794802e-05
-5.48363051723865e-05
-5.99220896342354e-05
-2.73356281162326e-05
-2.06005044231625e-05
-3.45913654012484e-05
-2.46905698988931e-05
-3.76450030031652e-05
-3.30345741559413e-05
-2.37955527393776e-05
-1.76439447984722e-05
-3.10024166516331e-05
-9.95262697192664e-06
-3.24464543802734e-05
3.68348184069125e-06
-6.33343602761376e-05
-2.53894131734856e-05
4.55679590598531e-06
-3.16406142320857e-05
2.70960194184886e-06
-4.43832397075472e-05
-2.37688876191571e-05
-3.34689091639817e-05
-5.18053632602726e-05
-1.66402275464314e-05
-3.65770819237663e-05
-4.86117090403541e-05
-2.95840679359012e-05
-1.34859138069424e-05
-1.88139924527422e-05
-3.38278988593733e-05
-1.84382609501738e-05
-1.93443964469406e-05
-2.39283808739994e-05
-1.45878533575206e-05
-2.55987901050099e-05
-1.33066037901835e-05
-1.34472368871426e-05
-2.4225068716462e-05
-3.01670834683042e-05
-6.05555931565321e-05
-1.58314595494077e-05
-2.93178260540172e-05
-2.03833806161045e-05
-3.83251069554606e-05
-3.57268489075315e-05
-3.34549268008411e-05
-4.92326395889763e-05
1.73066986702439e-06
-1.93822842541596e-05
-4.02731199550246e-05
-9.24974112192591e-06
-6.52949381857407e-05
-3.38583925919876e-05
-4.95898687838676e-05
-1.0172421834567e-05
-1.40280149258557e-05
-3.30027743670799e-05
-1.46326028314423e-05
-4.70359501804374e-05
-2.94734107030596e-05
-3.01708051431852e-05
-2.49696965005497e-05
-3.39924542560041e-05
-3.20963826227727e-05
-4.35007284498241e-05
-1.81029363898814e-05
-4.95170146398236e-05
-5.03849076995751e-05
-4.17696650937762e-05
-2.88905185008192e-05
-3.54998988959466e-05
-2.5160225547577e-05
-1.9215665148366e-05
-5.23640005422229e-05
-3.42702010804926e-05
4.53297528990476e-06
-5.84052996165344e-06
-3.79654202876202e-05
-3.65267134994423e-05
-2.92410467691251e-05
-4.86984742103046e-05
-4.58970669421031e-05
-2.74438227503533e-05
-4.99210650308029e-05
-3.85733922425867e-05
-2.64229495450255e-05
-1.94629725600871e-05
-3.42592474727435e-05
5.88618283831568e-06
5.79693921450621e-06
-1.26709652635978e-05
-1.54821067830702e-05
-1.47998290336702e-05
-9.93211570369032e-06
-5.31095110080854e-05
-3.34152691636815e-05
5.29746102974529e-07
-3.78158298819731e-05
-3.28471788573553e-05
-2.91533382203594e-05
-4.81313413161245e-05
-2.71164368466039e-05
-4.78681673246534e-05
-3.05906020495149e-05
-4.40200815585255e-05
-2.4427769304659e-05
-2.50409119029062e-05
-3.2935813412843e-05
-5.20763842245671e-05
-5.34304963154264e-05
-3.06432953083806e-05
-4.53078818213048e-05
-1.56875928969889e-06
-5.80791158686533e-05
-1.53551182093213e-05
-3.17038857596015e-05
-5.35344466807762e-05
-2.83295189880536e-05
-2.14506212094299e-05
-3.65489399798086e-05
-4.05692087644115e-05
-4.63671073784549e-05
-8.01489655383151e-06
-3.07936839633868e-05
-1.71533011237861e-05
-3.83033826301205e-05
-3.69689254870718e-05
-4.18681069653731e-05
-8.36647786989865e-08
-2.80139485442911e-05
-1.57873638272127e-05
-2.74553558234117e-05
-1.67786726722416e-05
-4.00648185986028e-05
-9.25802366068611e-07
-5.08476501732771e-05
-5.34722322301743e-05
-4.09158580580299e-05
-2.97076126040288e-05
-4.35481186596684e-05
-1.46155507750849e-05
-4.98551121163418e-05
-1.20810970958734e-05
-1.95463285255492e-06
-4.8813491868701e-05
-4.95819345342317e-05
-5.24852937148843e-05
-2.19527507495501e-05
-1.14986350160042e-05
-4.32698996753245e-05
-2.88316229250989e-05
-4.95229522130491e-05
-3.41247753800222e-05
-1.33837450464088e-05
-2.86259123732891e-05
-2.43605093927864e-05
-2.04177511682354e-05
-1.34829327200962e-05
-2.0521682421985e-05
-2.31462881740146e-06
-3.30900465316161e-05
-8.49219142534071e-06
-3.429316832424e-05
-2.76491410101801e-05
-9.08395652742028e-06
-3.96013123969377e-05
-2.03866094417202e-05
2.33138626296573e-06
-2.27091196577983e-05
-4.07367496179017e-05
-5.79052973196851e-05
-4.45551974769473e-06
-5.49192629080891e-05
-6.40073717818815e-06
-5.16443692296382e-05
-3.10962325865684e-05
-4.18692268717735e-05
-2.88635935013343e-05
-2.5609788815091e-05
-1.15540595037027e-05
-1.05084092324703e-05
-1.9694567602543e-05
-2.25663796955906e-05
-2.94711734676616e-05
-4.07124606631749e-05
-3.90486295579027e-06
-3.50117506756352e-05
-4.00842045156467e-05
-3.45963289757733e-05
-2.66592600740582e-05
-3.06682951991045e-05
-3.16866616062647e-05
-1.14809252081771e-05
-4.05232444956771e-05
-4.99657817529728e-05
-1.9947757463789e-05
-2.76120308269185e-05
-2.97014976109831e-05
-4.92352668515668e-05
-4.08533083571331e-05
-2.17718127919475e-05
-5.56220407993755e-05
-2.10690512373606e-05
-4.30506061742653e-05
-4.04928260405662e-05
-3.09937185216414e-05
-1.23533922817875e-05
-2.5572040648554e-05
-3.90229647132005e-05
-3.42756201890105e-05
-3.20316338817618e-05
-4.75017125449852e-06
-2.28493498359821e-05
-3.32586325708761e-05
-1.99397117915791e-05
-5.07048914648253e-05
-4.69976184212979e-05
-3.1661910277161e-05
-3.09931010055307e-05
-4.76518049486302e-05
-3.71819704004785e-05
-3.04502009646008e-05
-2.40316114202726e-05
1.77895758108953e-05
-2.43675727760536e-05
-2.36317674601328e-05
-6.9057076545852e-06
-2.11072977252775e-05
-1.01043942606189e-05
-1.89478298887625e-05
-7.61752454973356e-06
-3.80670649595028e-05
-1.20574086337488e-05
-3.17486381593232e-05
-2.23948419685083e-05
-1.34802002294453e-05
-3.51024008130782e-05
-3.82852892251528e-05
-3.92153526377447e-05
8.66358010482869e-06
-2.2953690001354e-05
-4.92483913489171e-05
-4.13178841545756e-05
-6.27845846805499e-06
-2.20305474149446e-05
-2.3457410515893e-05
-6.54016712195638e-05
-4.45212327309689e-05
-7.56943553855408e-06
3.43898728734062e-06
-1.09444192211951e-05
-6.05337421991615e-05
-4.79308637148038e-05
-2.53267621212376e-05
-2.6631787837233e-05
-1.37287749031785e-05
-3.60893595476697e-05
-3.38623287489831e-06
-3.13175937135869e-05
-3.73112667884356e-05
-3.76067914826028e-05
-3.60100270344534e-06
3.85333898289934e-06
-5.89486402365814e-05
-3.28195354051618e-05
-3.09743325509278e-05
-4.31930547087476e-05
-3.03267184528301e-05
-5.84467576656672e-06
-8.562514431574e-06
-3.54206226716153e-05
-1.11337101147327e-05
-4.65766086006648e-05
-4.58417531441049e-05
1.96248613342149e-06
-2.24112722072409e-05
-5.64769789028695e-05
-2.53041879991178e-05
-3.76793387980493e-05
-1.94333521349767e-05
-3.48173978494185e-05
-4.89258320420146e-05
-2.03740557760579e-05
-4.91279988773407e-05
-2.63491108849347e-05
-2.24741289815579e-05
-1.76376844146965e-05
-3.96490213391216e-05
-3.40647966273875e-05
-1.58592800965015e-05
-2.89153286026898e-05
-2.52261162822286e-05
-2.36815060916903e-05
-2.67394894309953e-05
-3.12656482699894e-05
-1.32172167610821e-05
-2.12353778139098e-05
-1.54162318980379e-05
-2.2168404817298e-05
-4.0626255271512e-05
-4.40169306134613e-05
-1.62593980182775e-05
-1.6276352010061e-05
-2.45145257795249e-05
-2.84677721138426e-05
-3.8151271332655e-05
-3.92916696962514e-05
-3.87208227812687e-05
-1.40058607628453e-05
-3.57306969648251e-05
-1.51534926993524e-05
-1.06765135019122e-05
-3.60031178356386e-05
-2.79647420326942e-05
-2.53352967230801e-05
-1.01145309559425e-06
-4.53594183418363e-05
-1.66504645825409e-05
-4.24015984713514e-06
-2.81466068343593e-05
-3.90216156975961e-05
-3.02056512673038e-05
-5.97559827293147e-05
-6.04498985137947e-05
-4.03791665551231e-05
-3.30727382067666e-05
-3.71537999834147e-05
-2.67197451805981e-05
-1.7310209723414e-05
-2.08895199278024e-05
-2.69230692873008e-05
-7.86233382983231e-06
-1.47632039579379e-05
-4.44213200572193e-05
-8.00903218357011e-06
-9.68319338869051e-06
-2.70372080700261e-05
-6.14610017881422e-05
-3.36847356467738e-05
-6.35676435273292e-06
-4.51323337338247e-05
-1.91185845077128e-05
-2.71927090003333e-05
-2.50059865970489e-05
-3.11430348099291e-05
-3.67658585665649e-05
-2.32604078324843e-05
-1.74018124551653e-05
-1.36902337274238e-06
-6.56305098733943e-06
-2.65896454346646e-05
1.70611828351351e-05
-3.7383385607923e-05
-3.96407521011094e-05
-4.23471895774944e-05
-2.35502319470098e-05
1.43835855959083e-06
-2.17730124701117e-05
-4.84544826125017e-05
-4.71939966984342e-05
-2.08931451634564e-05
-3.32186228909191e-05
-1.16547764355158e-05
-3.67517771871615e-05
-5.23662276227872e-05
-2.99250659603066e-05
-1.0445788012313e-05
-5.13808289855861e-06
-3.88574958123234e-05
7.11490231238792e-06
-1.92498305085513e-05
-3.65099871517769e-05
-5.04092743144971e-05
-1.7348342080996e-05
-4.1463840804768e-05
-3.96460858417076e-05
8.2728356709579e-07
-3.44534437788858e-05
-4.1451076127283e-05
-2.07712944390016e-06
-4.05526996942867e-05
-3.08137380128956e-05
-3.00924529806292e-05
-2.74113598397493e-05
-3.91648214932229e-05
-9.03521119785043e-06
-6.37351318096722e-06
3.92966910494746e-06
-2.17331256467943e-05
-3.65254511745939e-05
-3.95916918811381e-05
-2.93704574861959e-05
-3.76049697300596e-05
-4.01576808350853e-05
-5.7967974890472e-05
-5.28865630749652e-05
-6.2671278930216e-06
-5.98290004345718e-06
-2.69221745987577e-05
-2.44380166115274e-05
-3.47624014035464e-05
-5.42363959561857e-05
-2.69261823444497e-05
-3.55433330737264e-05
-2.52064465352251e-05
-6.13238305508982e-05
-2.85869692653531e-05
-1.80593441298351e-05
-1.36424475028631e-05
-5.41084517141542e-05
-5.48221371328692e-05
-1.99012842973997e-05
-3.57061067806593e-05
-3.35710242063493e-05
-5.20735223630347e-05
-4.65568517480709e-05
-4.52156376223822e-05
-1.15477316569391e-05
-1.67553248606411e-05
-1.82367803250957e-05
-4.08742899300218e-05
-2.43453399137301e-05
-4.43801955233526e-05
-4.04403514061218e-05
6.08551683818079e-07
-1.28516693712004e-05
-2.2348899774729e-05
-3.69432276271212e-05
-2.64368855019072e-05
-7.26390058437702e-06
-5.15183671892143e-05
-5.08238285855761e-06
-4.63028224392047e-05
-3.96429169672247e-05
-1.63557542942729e-05
-6.58335825069553e-05
-3.59865635025118e-05
-2.94661290032775e-05
-3.12265855900598e-05
-1.25969579080456e-05
-1.36094977185731e-05
-2.58229559053937e-05
-8.20245084010201e-06
-2.90781997330431e-05
-7.50848282150186e-06
-1.38493378868918e-05
-4.85947877344821e-05
-2.78202082139212e-06
-4.23215202821552e-05
-1.15488413676617e-05
-5.92387549806717e-05
-1.72896080612738e-05
-1.52476346387981e-05
-1.76775151799619e-05
-2.28105340657819e-05
-1.46768106880865e-05
-2.85369432197237e-05
-4.13126521226949e-05
-4.74948397625937e-05
-1.98586935850303e-05
-3.12858027687664e-05
-4.98962375413736e-05
-2.14281109690303e-05
-2.03037905813868e-05
1.25111016165605e-05
-5.31345873103959e-05
-3.72690789864649e-05
-3.30276539288578e-05
-3.21768519984185e-05
-8.35673191719334e-06
-3.13667952244446e-05
-5.12177228397714e-05
-1.82889727670019e-05
-9.88143560287462e-06
-4.30790525434473e-05
-2.11088597590277e-05
-1.30741979279106e-05
-2.86383400969719e-05
-4.01717285495829e-05
-2.97370898620891e-05
-4.62730731772333e-05
-3.06591943716506e-05
-3.52281573594821e-05
-4.87738843713291e-05
-2.08366483921833e-05
-1.81486002133306e-05
-4.12763933415534e-05
-3.43740058950813e-05
-1.31671573240304e-05
-1.2254656192481e-05
-5.8578111227332e-05
-4.89360310115787e-05
-2.43236622224854e-05
-4.15672300296984e-05
-6.1094509521933e-05
-5.22292332929527e-05
-4.27250561394601e-06
-7.66607400986681e-05
-4.0476258819559e-05
-1.04936598991548e-05
-5.45935268555301e-05
-2.89207155288142e-05
-3.43552746469537e-05
-2.82889470981812e-05
-3.44117810190483e-05
-3.0320441841938e-05
-2.81657865367383e-05
-6.10810230829927e-07
-1.81887541469056e-05
-2.10532111219206e-05
-4.5876512667917e-05
-1.36979349755066e-05
-1.90542863017217e-05
-3.1417920637477e-05
-2.58460711505148e-05
-7.36887082906124e-06
-1.91962571219808e-05
-3.65059006065714e-06
-4.54629088133459e-05
-1.18158135591661e-05
-3.29265213806829e-05
-2.36609450572339e-05
-4.68255917671327e-05
-5.31716338057884e-05
-4.06618463778214e-06
-1.5691416284224e-05
-4.19755637809457e-05
-4.45589502118806e-05
-1.57886268105027e-05
-3.10879208779126e-05
-5.02158396670055e-05
-6.14080174242703e-05
-3.02641356900879e-05
-3.08663876412229e-05
-3.2296387162812e-05
-2.5075719896333e-05
-3.38608735509654e-05
-3.28981255487985e-05
-3.50666284561498e-05
-2.38679204561526e-05
-4.63593225490042e-05
-3.28574788155717e-05
-1.81111269998836e-05
1.33571892256238e-07
-3.00518200722103e-05
-4.96331979064898e-05
-4.50974398371174e-05
-1.89561177567904e-05
-2.68113325653707e-05
-5.32335896311126e-06
-2.22416122130568e-05
-6.99435402433997e-06
-2.98996117739157e-05
-2.10893082204489e-05
-2.24555299636559e-05
-6.7421439956683e-06
-1.72438001351126e-05
-4.60282414433848e-07
-1.57442545179222e-05
-4.84171999237704e-05
-2.64342538308559e-05
-2.12473462537704e-05
-5.28750569664127e-06
-9.17446036010903e-06
-4.0799217711351e-05
-1.42265262325371e-05
-3.95303406775448e-05
3.40776901125994e-05
-6.74096158564166e-05
-4.25962242629347e-05
-3.37820635639445e-05
-3.54450643938544e-05
-1.57475889214314e-05
-1.6114536628418e-05
-2.13543631623645e-05
-6.9224915523646e-05
-4.18465495512745e-05
-6.43384987868949e-06
-3.50430585683197e-05
-5.66687190656296e-05
-1.32843254050174e-05
-3.37379193673974e-05
-4.119493089631e-05
-2.95494389287298e-05
9.30479258621591e-06
-6.20333035823007e-05
-4.13672587623915e-05
-3.03904609757785e-05
-3.52736370485198e-05
-4.55452218970904e-05
-5.38757106049823e-05
-2.42616871096967e-05
-8.3956548019454e-06
-2.75630604306265e-05
-4.70377016212129e-05
-1.6156947429167e-05
-2.61884815961392e-05
9.66186591714663e-06
-4.13275300771149e-05
-3.12746012700411e-05
-8.99374371626341e-06
-7.08315756322223e-05
-1.78355278501187e-05
-3.72533252506142e-05
-3.07211237745208e-05
-4.36828717207976e-05
-3.54526341525456e-05
-3.53045522614504e-05
-6.30727151496336e-05
-3.8679655663565e-05
-3.61800229139884e-05
-3.77249238754666e-05
-3.98232111291285e-05
-1.63374622593346e-05
-5.21016029811335e-05
-3.53765862094289e-05
-2.01904966592763e-05
-7.08432914451169e-06
-4.1870238149663e-05
-3.4071147656557e-05
-3.70621313863954e-05
-3.08153646228857e-06
-2.10427880118201e-05
-3.56109892224624e-05
-3.32515390430148e-05
-1.9226036348378e-05
-2.20699191321542e-05
-3.2242366524664e-05
-4.82442730785637e-05
-9.68677289291313e-06
-6.42236125931057e-05
-2.00439430009897e-05
-1.95986584858736e-05
-3.32695223682711e-05
-6.68629257393646e-06
-3.87816690234771e-06
-1.03870041540331e-05
-4.39558454073217e-05
-1.25493466230795e-05
-2.1642949644368e-05
-4.18514811074558e-05
-3.60100444498545e-05
-2.25405370627172e-05
-4.54260693307715e-05
-4.2895015890323e-05
-1.69238882216234e-05
-2.17922979789372e-05
-5.255054342882e-05
-4.78795518628635e-06
-1.25535225600287e-05
-3.96207925077951e-05
-2.82411055602484e-05
6.17582982437616e-06
-1.46844568125235e-05
-1.67453322002718e-05
-2.28718266718653e-05
-2.40637855924847e-05
-4.19129532752498e-05
-2.64080395152027e-05
-1.8038424677036e-05
-5.10293940754817e-05
-2.59472102695333e-05
-2.80744425573108e-05
-6.43094033053169e-05
-2.13210102460647e-05
-2.68756290757153e-05
-9.6270339952713e-06
-4.13301716668189e-05
-4.18274976758182e-05
-3.03230898652349e-05
-4.58919107730151e-05
-2.55242380498366e-05
-7.55535718579657e-06
-3.68958379737697e-06
4.87038240515509e-06
-3.20096087949451e-05
-1.17948220823214e-06
-2.69362970785225e-05
-3.54180488460215e-05
-3.36438267363918e-05
-1.62040055959778e-05
-3.65339439627754e-05
-3.78110507871893e-05
-4.34511817983537e-05
-1.80807043298083e-05
-2.43794716217311e-05
-5.96417993311266e-05
-5.00758697385808e-05
-4.98003219065304e-05
-2.80264230694203e-05
-2.22907330192995e-05
1.32349438990749e-05
-3.1308607835296e-05
-4.0015013281462e-05
-1.81608945579708e-05
-2.56770676467617e-05
-7.45601341396741e-06
-1.15436446440831e-06
-4.67597229007916e-05
-4.0150873228953e-05
-4.34113436766031e-05
-2.00533719799358e-05
-2.64477397766761e-07
-4.99788487385649e-05
-7.37492997967255e-05
-2.71819619988743e-05
-4.86657588600868e-06
-1.55194302742136e-05
-2.2708694924553e-05
-2.41822568100476e-05
1.13647477778272e-07
-2.48555830590885e-05
-5.89461247926436e-05
-3.31230456777261e-05
-3.39091171369532e-05
-2.8747980117842e-05
-5.06587248888483e-05
-6.09257241042607e-05
-3.44316378865169e-05
-2.3397190456544e-05
-4.34314308853374e-05
-5.35916563313626e-05
-5.14320351970506e-05
-4.73781219278575e-05
-2.8766825516163e-05
-5.25657622569886e-05
-2.48032741573827e-05
-1.90885922320638e-05
-1.49910155111649e-05
-2.2449557358635e-05
-1.24823729243715e-05
-3.89074809777229e-05
-3.70709751596103e-05
-7.16232335780712e-05
-3.71071313282672e-05
-4.96768627824469e-05
-6.87903237238599e-05
4.39015327063712e-06
-2.10200449552974e-05
-4.4681989619081e-05
-2.25520835524937e-05
-3.79846876012124e-05
-2.07295479451542e-06
-1.29742466912633e-05
-4.31542569627052e-06
-2.15598542367243e-05
-3.21112448412805e-05
-2.79655759569615e-05
-3.76712064509634e-05
1.19317214802991e-05
-4.93268106705923e-05
-1.51443955958945e-05
-1.95217695759379e-05
2.9205181393919e-06
-4.39625138195212e-05
-3.47508193300189e-05
-4.37753849097717e-05
3.23673516696074e-06
-1.26922351484821e-05
-5.99988273585433e-05
1.26738324934331e-05
-3.69360186192978e-05
-2.5208343887568e-05
1.24576293184147e-06
-3.89303619583108e-05
-4.84104878982322e-05
-5.38306814361296e-05
-5.74218228050541e-05
-1.66291935886726e-05
9.47017986559255e-06
-1.72361421749225e-06
-3.47842266237876e-05
-3.49025091847484e-05
-4.12937165528433e-05
-5.05582056168005e-05
-2.07403464357455e-05
-2.49317903034938e-05
-4.52404879175027e-05
-3.46554010824365e-05
-1.46151036269723e-05
-1.44413156606451e-05
-2.03998489179092e-05
7.46647755713923e-06
-2.48223011817447e-05
-3.20157544181174e-05
2.13838171810877e-07
-4.94205151720111e-07
-7.84675562844084e-06
-2.12207037893106e-05
-3.98442464141876e-05
-1.0620275504546e-05
-2.98311559067582e-05
1.39301190807425e-05
-2.46817527845217e-05
-2.26157856596051e-05
-2.07912969867949e-05
-3.82639723398044e-06
4.29335591849349e-07
-3.00980402545332e-05
-9.34959096013123e-06
-2.97602868277044e-05
-2.98523178278953e-05
-6.19493033782122e-05
-3.13666978123935e-05
-3.25878924322965e-05
-6.34311713744665e-05
-1.92756366383603e-05
-2.24303863320674e-05
-1.30503428188239e-05
-3.98825463413552e-05
-2.44439775318161e-05
-2.79066790029373e-05
-4.95504407131463e-05
-3.32468208312142e-05
-4.28378786348178e-05
-2.06174249537991e-05
-4.93782070382734e-05
-5.50023248272607e-05
-3.84260678382225e-05
-5.10062461326884e-05
-3.27201895584979e-05
-2.72866038357059e-05
-5.25061920375748e-05
-4.58354116905002e-06
-2.56724215059889e-05
-1.76041589614693e-05
-4.10106943635811e-05
7.08614986851626e-07
-2.10814306821905e-05
-1.85633869743087e-05
4.85621360030194e-07
-4.60294313533607e-05
-5.87419900939551e-05
-2.52475791799716e-05
-2.3657492306345e-05
-3.13423542359156e-05
-2.55383371758406e-05
-7.377449613783e-06
-3.14031305322431e-05
-2.34807707270245e-05
-4.02642844748463e-05
-1.87757556018959e-05
-5.01220747475982e-05
-4.11226769266332e-05
-8.24631660792053e-06
-1.09830852403993e-05
-2.30453414667693e-05
-1.30404865257851e-05
-7.61735716918491e-05
-2.05162583104713e-05
-1.46932406671168e-05
-3.70766728868433e-05
-3.89006229655163e-05
-3.03465666831739e-05
-3.90092776466623e-05
-4.50750709881632e-05
-4.28455922577562e-05
-2.67465733694177e-05
-1.99484068903899e-05
-1.35980705796666e-05
-6.48777020740333e-06
-2.59411261215007e-05
-2.96040320469196e-05
-5.24088664638632e-05
-1.87896103180341e-05
-3.66782705532709e-05
-2.68917184734142e-05
-2.07399615438237e-05
-4.20924808910289e-05
-4.57651366893174e-05
-1.51056047606115e-05
-5.96814730839467e-05
-3.08460435431313e-05
-1.57371857234832e-05
-2.82908693813366e-05
-2.16168225233134e-05
-4.48328921053983e-05
-3.69636841821564e-05
-3.25425814299226e-05
-3.85270128885904e-05
-5.87519136575654e-06
-2.0138769959977e-05
-2.69095946020904e-05
-2.49391289253045e-05
-1.17580456149581e-05
-2.85770745353384e-05
-2.84032524220604e-05
-3.67151391179066e-05
-3.24672961130108e-05
-4.16565601787049e-05
-1.48019601297162e-05
-4.51032590523116e-05
-2.68167602130194e-05
-2.24498117923493e-05
-8.20237444308409e-07
-1.74019589075949e-05
-3.32562093804707e-05
-2.89794189080107e-05
-1.77996916502299e-05
-2.19268012457367e-05
-2.00541796474378e-05
1.56909933307061e-06
-4.74272855422125e-05
-4.54547566992951e-05
-2.18432642173355e-05
-4.70332505530695e-05
-2.24901827865159e-05
-8.56406882998419e-06
-3.03528429420516e-05
-3.51149525173816e-05
-3.81053106533964e-05
-5.97404627877107e-07
-1.50702526777613e-05
-4.69243264953857e-05
-2.97442588407557e-05
-4.80414999112891e-05
-3.40131114240845e-05
-4.01082542758627e-05
-3.0297656320985e-05
-2.0231807219923e-05
-1.07414231152118e-05
-2.91062676009914e-05
-4.65414706651124e-05
-3.07060173028716e-05
-3.20958113365801e-05
-3.49634394784994e-05
-4.67841966462097e-05
-4.7664829371501e-05
-4.26150221405514e-05
-4.04162466145907e-05
-2.21153809301747e-05
-1.56198681126613e-05
-9.08454869110569e-06
3.24412228985286e-06
-2.24543616750961e-05
-1.27330143463584e-05
-3.45837556427839e-05
-2.11452930630212e-05
1.82720245574853e-06
-2.90221697435466e-05
-3.21974858829869e-05
-1.56715790355187e-05
-4.74958420940858e-05
-4.2766262950235e-05
-3.50513994921333e-05
-6.36673610882749e-05
-4.45092459548163e-07
-1.67616736103118e-05
-2.14444215890446e-05
-4.0280191464639e-05
-3.67895116955616e-05
-6.1657223375794e-06
-4.09305512417704e-05
2.26246083452106e-06
-3.52363372315536e-05
-2.25088459035046e-05
-2.78796869403266e-05
1.57772977636075e-05
-3.32694877452142e-05
1.41470424367864e-06
-1.86743978985025e-05
-2.37623041455027e-05
-3.85507508670221e-05
-1.72750726071029e-05
-2.53268209708493e-05
-5.20761222250466e-05
-2.4067754018045e-05
-3.92659301482288e-05
-4.57335253667569e-05
-2.76544382830717e-05
-1.9398713407909e-05
-3.40908711217181e-05
-1.99517314134414e-05
-6.83926250229048e-05
-2.17752376127191e-05
-8.45136534277291e-05
-5.45470797402873e-05
-4.26627088681123e-05
-1.2943832510203e-05
-5.01734823005819e-05
-2.43588938386221e-05
-3.60498649814415e-05
-3.40275235226083e-05
-3.91054224513642e-05
-3.05125948899562e-05
-5.3849631976178e-05
-4.80220470986843e-05
-7.35991683050559e-06
-4.03785517646575e-05
-4.10175578711421e-05
-3.32606625227919e-05
-2.50866449043007e-05
-2.12139643296648e-05
-1.81127361363246e-05
-1.89197023347053e-05
-1.06232043714948e-05
9.96301893224157e-06
-3.60113025685079e-05
2.75389462287071e-05
-5.73917540882083e-05
5.50972409728959e-06
-1.81431031157961e-05
-2.84629834022071e-05
-1.82521861622112e-05
-1.67859627814344e-05
-2.59066891553214e-05
-2.70692835836335e-05
-7.4378168665977e-06
-2.56693113061253e-05
-4.02624082698302e-05
-6.82422098836896e-05
-1.73990944373815e-05
-1.7575774198431e-05
-2.34756944018409e-05
-4.11323691481526e-05
-2.48114310790485e-05
-3.1409433745769e-05
-2.83894489571159e-05
-3.21027004498086e-05
-3.71735983002942e-06
-4.14813895069854e-05
-1.10083509604983e-05
-3.13330638776433e-05
-3.65691114305927e-05
-3.37196000021539e-05
1.99303701115567e-06
-1.28196827033356e-05
-2.75008703920119e-05
-9.90510211295099e-06
-4.20392209927577e-05
-2.43581795361164e-05
-1.52878159317454e-05
-3.54814308820525e-05
-4.78448963192208e-05
-1.06319374782098e-05
-3.55375575021853e-05
-7.16328954909178e-06
-2.94243915945689e-05
1.77546152031512e-05
-3.79215179332726e-05
4.73208336721156e-06
-2.6825188742054e-05
-6.76614017191491e-06
-4.33118015666863e-05
-4.2454799815757e-05
-5.29766364838255e-05
-2.2794476962341e-05
-4.10716390114769e-05
-5.20290539530603e-06
-2.61407519335196e-05
-4.93522396112998e-06
-4.85237913696461e-08
-3.89226433666538e-05
-1.081779006001e-05
-1.72126537114416e-05
-1.31609863431272e-05
-4.29929707062278e-05
-2.60093753396985e-05
-1.11108597808362e-05
-3.10128375781213e-05
-4.40045288361101e-05
-4.7978378012686e-05
-1.49325812562543e-05
-2.9177371992517e-05
-2.56984117551724e-05
-4.27817291895852e-05
-2.55613522437237e-05
-4.70662625900139e-05
-1.44945378015886e-05
-3.37429922166555e-05
-9.21680764158605e-05
-2.20828544139525e-05
-1.94427120584867e-05
-1.27032392061189e-05
-2.71507570338279e-05
-1.49873768437603e-05
-8.1190203600224e-06
-2.32979721259472e-05
-4.28258185019084e-05
-5.02895069473258e-05
-5.2936267834524e-05
-1.7986244625881e-05
-1.74809200719683e-05
-2.84356458944973e-05
-4.36794784173502e-05
-5.60062243349284e-05
-5.10796933007148e-05
-1.80261474456458e-05
-2.07797040977503e-05
-4.9698179728084e-05
-1.47147260924474e-06
-1.59514794296766e-05
-2.80604497992319e-05
-3.09453964432851e-05
-4.43749730092467e-05
-8.67274195590444e-06
6.20731692641064e-06
-4.47426625818009e-05
-2.56418861185088e-05
-5.01794670858605e-05
-3.9069978736599e-05
-2.04727656524447e-05
3.14708979479212e-06
-1.14187435888733e-05
-2.08895191008924e-05
-5.86449600759413e-05
-2.11908894005411e-05
-8.69724565198245e-06
-2.99595447965111e-05
-1.44647315730046e-06
-4.57077433410465e-05
5.60885293211293e-06
-5.06099606589933e-05
-1.11071666999612e-05
-6.63243260532371e-06
-9.1236278375021e-06
-4.23385726017997e-05
-1.85237241207022e-05
-9.71229667831981e-06
-1.20044934397751e-05
-2.21229457020565e-06
-2.86408231159709e-05
-4.70890868482251e-05
-3.08076777238117e-05
-3.96016120744299e-05
-6.49809923544948e-05
-5.26645045124618e-05
-3.34659264509208e-05
-3.19991961455628e-05
-4.27107845553848e-05
-3.00826631378003e-05
-2.77273608251831e-05
-4.66492156928267e-05
-5.44123016885464e-06
-3.9920515647016e-05
1.50531227147509e-05
-4.18673965652066e-05
-2.43433403228119e-05
-6.92544361708937e-05
-4.89986951143659e-05
-3.16697297340446e-05
-4.81756680769958e-05
-5.02034417992589e-05
-4.51192545233651e-05
-4.93198288049404e-05
-3.72631620610699e-05
-5.73554956162452e-05
-2.5461175272975e-05
-2.0228030094028e-05
-1.27770847324833e-05
-5.08344278434962e-05
-6.33989226271693e-05
-1.53931491228667e-05
-7.28556039976065e-05
-4.44248026971319e-05
-1.07317778234533e-05
-3.28541299143381e-05
-3.03945258431166e-05
-3.05928911330402e-05
-2.23883292491763e-05
-3.90007446271804e-05
-3.15060324305696e-05
-3.43883064506607e-05
-3.37999059787768e-05
-3.87289485414315e-05
-1.44371451123484e-05
-6.26400719090787e-05
-8.9151377320482e-06
-2.40962665766688e-05
-1.54578398089506e-05
-4.12283846128689e-05
1.07988228045047e-06
-3.37178485433162e-05
-3.27491606873325e-05
-1.4268483576659e-05
-4.15914735825805e-05
-3.01947848506116e-05
-3.31632006549677e-05
-1.63509379146161e-05
-3.238252676486e-05
-3.37491897662705e-05
-3.68287465451661e-05
-9.65777872876611e-07
-1.09744997269762e-05
-3.58693156081052e-05
-1.56891788241304e-05
7.61135818010872e-06
-5.04229433392999e-05
-1.69590817304572e-05
-1.40466548925389e-05
-6.46947424935206e-05
-3.52446129758155e-05
-3.44763901226109e-05
-3.5896889383694e-05
-1.12886252670749e-05
-2.50766495503507e-05
-2.73736233489357e-05
-3.65603427913274e-05
-3.52275797090147e-05
-3.25874529045181e-05
-2.59766354255188e-05
1.08934949159212e-05
1.24494509738409e-06
-3.11829355152994e-05
-2.31281637511376e-06
-3.57101467115059e-05
-2.16702109664779e-05
-2.91973570496967e-05
-3.8544696789728e-05
-1.80185997905409e-05
-4.00894898863309e-05
-4.20811187408214e-05
-6.83331810040502e-05
2.76768140479385e-06
-2.04193722063518e-05
-3.55356569808288e-05
1.20712491144594e-05
-1.41253140080171e-05
5.45909544256548e-06
-3.35787427266284e-05
-2.28185800432128e-05
-9.77042260195029e-06
-4.31497846377798e-05
-2.59243320331379e-05
-4.12389049612136e-05
-3.62366298468526e-05
-1.69180059989712e-05
-2.00788729986178e-05
-1.97305807199169e-05
-1.40544523345848e-05
5.1515624291932e-06
-6.14178755523527e-05
-1.93249572716584e-05
-3.01935379351793e-05
-4.10536157617237e-05
-3.67160668291576e-05
-1.04280768363616e-05
-1.33345250007819e-05
-2.59338971350894e-05
-2.45199484918336e-05
-4.0951458835862e-05
-6.54730781507815e-05
-5.80678429476636e-05
-4.3114003945359e-05
-1.25446659778199e-05
-2.15424366180477e-05
-2.15785824692212e-05
-1.45713048290874e-05
-2.63418913804782e-05
-3.15067887856196e-05
-3.17440185469599e-05
-2.23534784861047e-05
-5.03627781321349e-05
-2.03125400785812e-05
-2.10164694316915e-05
-2.2821146998876e-05
-2.43796795247339e-05
-4.53685520652119e-05
-4.81519761982219e-05
-4.35998556442694e-05
-4.93494316726375e-05
-3.7038873371663e-05
-2.38709978047318e-05
-2.63870845282486e-05
-2.71753726996279e-05
-2.08649973645694e-05
-4.37233246370448e-05
-3.7019978432235e-05
-7.56485305350864e-06
-2.06382266507458e-05
-4.07159651018203e-05
-6.08542659162734e-05
-4.83185738149033e-06
-3.20194091651965e-05
-1.82537768990408e-05
-9.58234487185714e-06
-1.00335868434174e-05
-7.8942615508328e-06
-4.4165425194234e-05
-4.36939676050594e-05
-3.29543342165052e-05
-1.52131786021319e-05
-1.07217297538409e-05
-4.58516010425348e-05
-1.77059777186926e-05
-1.80324580002027e-05
-2.7827443916925e-05
-3.22238990406342e-05
-3.81803066426439e-05
-5.0610968380444e-05
2.3737521771954e-05
-2.03869185453599e-05
-1.66905765326546e-05
1.78434159977017e-07
-4.65091371864698e-05
-1.97144234573231e-05
-1.43085505777026e-05
-1.86223188439061e-05
-1.49100815944028e-05
-2.304899939773e-05
-4.01410462236131e-05
-5.49875339299126e-05
-2.11035874536516e-05
-5.85395872456507e-05
-3.13257788524801e-06
-3.92793786342835e-05
-4.29996507268611e-05
-1.86663545281409e-05
-9.97810471932372e-06
-9.0162943201638e-06
-3.18592450702574e-05
-2.95074343092162e-05
-3.77510173843868e-05
-3.48576338227506e-05
-2.75060742539111e-05
-6.5494646784928e-06
-3.92585569082736e-05
-3.12521509411071e-05
-3.7738604058193e-05
-2.37550189103167e-05
-5.03671475546194e-05
-1.97318935652946e-05
-3.55226115513829e-05
-5.98769878065839e-05
-2.75583754277417e-05
-3.72163358147971e-05
-1.64505231153649e-05
-3.74375951381938e-05
-4.59035848272088e-05
-4.77523269329051e-05
-4.07634865222494e-05
-3.33430693281205e-05
-9.097250226626e-06
-3.03014457192672e-05
-1.83689610431264e-05
1.0049618190938e-05
-7.37480543733887e-06
-6.45218421051951e-06
-4.85292798501318e-05
-2.48462325123862e-05
-4.47069209184293e-05
-3.93651090078573e-05
-3.18110928241612e-05
-1.81967654867059e-05
-3.15802786716469e-05
-3.48819512313435e-05
-3.65056756383284e-05
-3.75097275556454e-05
-2.39862560605683e-05
-1.07000664647752e-05
-2.87975182196535e-05
-5.57839802956157e-06
-3.10433411701575e-05
-6.64814380420779e-05
-2.96432129697996e-06
-3.25127085514653e-05
-1.34636484089391e-05
-5.64643981334845e-05
-1.76107773425178e-05
-1.89331709495261e-05
-2.09561886429835e-05
-3.30966863731374e-05
-5.1198890429399e-05
-3.06840466008469e-05
-1.61995456113466e-05
-1.9752772374662e-05
-1.46160468990041e-05
-3.67337965707965e-05
-1.89398481250869e-05
-9.61928671280762e-06
-5.02349044794641e-05
-1.42276995134807e-05
-2.62100676323158e-05
-1.83603391614087e-05
-2.62193263556497e-05
-2.14316003136694e-05
-6.40479562744881e-06
-2.52187487284135e-05
-3.62896909811281e-08
-3.08693332231871e-05
-4.86819965706611e-05
-2.83612648274863e-05
6.89514214641554e-06
-3.2781823153055e-05
-2.28363057536248e-05
-3.48777570401626e-05
-4.30304537570995e-05
-1.92864518751417e-05
-2.55578842837191e-05
-2.45656429940759e-05
-2.37969633128453e-05
-2.67633430542557e-06
-4.8566633773714e-05
-2.82689222719717e-05
-3.68167145274321e-05
-5.83295823902478e-05
-5.75961247058367e-05
-3.60897700346e-05
-5.45089285106579e-05
-1.53995226393781e-05
2.2960391411961e-06
-6.47202729082084e-05
-2.96888401733571e-05
-1.0362212562726e-05
-5.06294835168804e-05
-4.98656869379918e-05
-6.36890251846401e-05
-5.77083336575272e-05
-5.00942376093272e-05
-4.04412096806158e-05
-3.96732513318995e-05
-3.00510806454054e-05
-1.74218223242503e-05
-5.91252870135928e-05
1.52047258016398e-05
-7.91672809990134e-06
-1.55962349260419e-05
-4.70002395745534e-05
-1.08898404438899e-05
-1.64416535823893e-05
-4.59120036040476e-05
-1.14050035629694e-05
-5.85962058875207e-05
-3.50529964925241e-05
-2.79424936778918e-05
-4.72836554623563e-06
-2.5172097725363e-05
-3.32841405705733e-05
-4.29356875667714e-05
-1.94508015463679e-05
-3.24030917744437e-05
-3.91574284109516e-05
-4.86970396707817e-05
-1.0316514358734e-05
-3.98295010110413e-05
-1.59455039767326e-05
-3.69816146892831e-05
-6.61483282440104e-05
-1.81743013899515e-05
-1.98251936164383e-05
-2.06836803600382e-05
-2.87286362856587e-05
-2.12122136188995e-05
5.97939626482143e-06
-1.70341436287283e-05
-4.17111991636346e-05
-4.58352869370524e-05
-3.49627821107105e-05
-2.47912612408585e-05
-1.56453045144604e-05
-5.05493926958949e-06
-3.35973422799138e-05
-2.40891820725797e-05
-2.2739179260006e-05
-3.53289729717414e-05
-3.06749620086905e-05
-4.52522713792407e-05
1.45593157862942e-05
-3.30141084781619e-05
-1.76117303378234e-05
-1.93852694640052e-05
-2.29476953157854e-05
-3.98236216210368e-05
-1.52509207001005e-05
-3.53267970834005e-05
-2.04255280817384e-05
-1.68419957405601e-05
-4.66120393392575e-05
-2.37444043859954e-05
-6.21101288906007e-05
-2.90979153959541e-05
9.15359359284056e-06
6.90530122386997e-06
-6.9438502934512e-06
-3.31533803365054e-05
-3.0282754011137e-05
-1.53866036075169e-05
-1.41749234478456e-05
-2.69518792589493e-05
-1.58744788497916e-05
1.25393890569537e-05
-3.91040349679292e-06
-6.91900333672383e-06
-4.05793101281902e-05
-6.04304226818592e-05
-3.9005947538435e-05
2.77773931022231e-06
-1.62223525809158e-05
-4.36629778678732e-05
-4.11244626749546e-05
-1.39457014742242e-05
-3.73004652476131e-05
-4.11302050289602e-05
-4.7283592387364e-05
-2.97089595604483e-05
-4.36945791958921e-05
-1.64815312275823e-05
-2.93985907027578e-05
-4.08409513007453e-05
-4.75890415570138e-06
-2.88884170889098e-05
-2.87085504424315e-05
-1.26693298537222e-05
-3.22946441345999e-05
-4.04047784947441e-05
-2.84634978012132e-05
-3.66309375779239e-05
-2.34592608987247e-05
-2.38778658106113e-05
-4.59008985824745e-05
-2.98140750374456e-05
-2.56397446283906e-05
-4.34353478574649e-05
-4.62768719889172e-05
-1.86773788222071e-05
-6.92485317084242e-05
-4.98465523570338e-05
-5.52598675912119e-05
-5.21036989188488e-05
-4.79086012005759e-05
-3.85642024195912e-05
-3.27063351685696e-05
-1.25313550715015e-05
-1.48003025912234e-05
-1.49153325864887e-05
-3.95934507773677e-05
-4.24081935066476e-05
-2.18209530571813e-05
-2.09784983592706e-05
-1.26490977144865e-05
-1.54024775843732e-05
-3.94334500460936e-05
-5.17032947554767e-05
-2.62775613019811e-05
-3.18482081999446e-05
-5.37758386117602e-05
-3.80890779978328e-05
-1.89049439549814e-05
-4.32898238886281e-05
-6.46169821251218e-05
-1.8615963164018e-05
-9.50449176475731e-07
-3.31367292728388e-05
-6.15268141292667e-05
-4.76681817518003e-05
-4.27438545619646e-05
-2.28065918560172e-05
-2.78615458162028e-05
-4.59771154281677e-05
-2.49875437325427e-05
-9.46022824207722e-06
-5.73070794409859e-05
-1.24839909439682e-06
-5.77638954000027e-05
3.37562657999288e-06
-3.32691010588583e-05
-3.42829648582848e-05
-2.71789236368436e-05
-2.94980501308858e-05
-3.16694509652227e-05
-3.53859516195364e-05
-3.63884595191428e-05
-2.99249527377978e-05
-1.66132545455768e-05
-9.71796225561373e-06
-2.7462396847783e-05
-4.66969309830956e-05
-1.49474983804526e-05
8.5092338519927e-06
-1.08222920963765e-05
-2.0885309151216e-05
-5.83690119796853e-05
-1.23665866023565e-05
-4.82049919291945e-05
-5.77650367588771e-05
-6.5071573498753e-05
-2.24251772322542e-05
-6.27303500316347e-05
-5.70080596468728e-05
-1.0240310456392e-05
-3.80625867723407e-05
-3.62896157202575e-05
-2.79778800139318e-05
-1.82012682821452e-05
-4.89557288841633e-05
-1.78166590441433e-06
-1.34446669783006e-05
-2.69083995931661e-05
-3.4498439391916e-05
-3.75209342611501e-05
-7.82314179541425e-06
-2.8459847092137e-05
-3.0212654885687e-05
-2.74381012829282e-05
-3.49121879752009e-05
-1.77586460635372e-05
-4.02502743709821e-05
-5.79295857431496e-05
-2.62272326447956e-05
-5.48263138622844e-05
-6.32528961356812e-05
-2.36297230565426e-05
-1.49481616215203e-05
-5.82024217455337e-05
-5.4365726168778e-06
-1.35032319122328e-05
-2.72520818498226e-05
3.92835916264417e-06
-4.22969128914193e-05
-2.83458520783194e-05
-3.90949520830695e-05
-4.01717759651775e-05
-8.81305507694159e-06
-1.41883570723125e-05
-6.92972623346344e-06
-2.28396904442842e-05
-3.39101223184708e-05
-3.48132761086391e-05
-4.94406096727977e-05
-1.27208699257984e-05
-5.38926625390971e-05
-5.0902083081154e-05
-3.31844118100316e-05
-3.66841489829433e-05
-5.77811732898978e-05
-4.7680565891683e-05
-4.47709542279188e-05
-3.1267566810897e-05
-4.35403834356028e-05
-5.70424093510839e-05
-3.78909945256756e-05
-1.42589028661352e-05
-3.48594753228659e-05
-1.2248539818969e-05
-4.21259004279528e-05
-5.39154124060522e-05
-4.60126917658187e-05
-6.63569086318444e-05
-3.1938647021759e-05
-2.13651675524169e-05
-4.66495862582929e-05
-4.10867583354477e-05
-9.77336700272763e-06
-4.48579770002979e-05
-1.69943187262106e-05
-3.67706717119753e-05
-2.92775685936097e-05
-2.41936597227474e-05
1.78032387992978e-06
-6.46809521061324e-05
-1.01443660381019e-05
-6.43924339222896e-05
-3.27547627307967e-05
-4.73010455861499e-05
-3.22591978629681e-05
-2.67445499301696e-05
-4.6176315464991e-05
-3.25163244006177e-05
1.86295205479783e-05
-4.67527778390343e-05
-2.62280999471734e-05
-7.05206094895404e-05
-4.20008256518235e-05
-2.68418850678521e-05
-5.00784738720036e-05
-2.11086566200152e-05
-2.93279618256295e-05
-5.19267276428051e-05
-1.82728542775524e-05
-2.89734256009141e-05
-5.37926217680934e-05
-2.69727172588739e-05
-2.20614272261079e-05
-2.60212323397077e-05
-3.26779517030453e-05
-6.14543734808309e-05
-7.29165216982496e-05
-1.86335602124632e-06
-3.19503252410104e-05
-2.01936535147619e-05
-2.82980888987327e-05
-2.67264331067122e-05
-5.47396099333463e-05
-2.975459957475e-05
-9.81822834533105e-06
-2.07616505092076e-05
-3.60566181609394e-05
-1.5153013637356e-05
-1.54557944022336e-05
-4.51446741312845e-05
-2.08812511564743e-05
-3.15866790815188e-05
-1.9219282774044e-05
-2.9406414354984e-05
-2.03324698538731e-05
-4.646160153427e-05
-3.3577436698135e-05
-6.45513723036203e-05
-4.86686497575663e-05
-2.59938399921817e-05
-3.44038687325752e-05
8.0838916788933e-06
-7.1119200419224e-05
-3.89450001900156e-05
-2.82260351025601e-05
-3.47670449031063e-05
-6.14187639113814e-05
-3.61309896299308e-05
-4.17363438279069e-05
-2.8857710962642e-05
-3.49808923908989e-05
-2.73451878024851e-05
-2.77736051727116e-05
-2.7173865086198e-05
-3.7817034205788e-05
-3.37601257670589e-05
-3.40099500812171e-05
-4.37068143657262e-05
-7.51840118972746e-06
-5.50800467926048e-05
-3.3710915666812e-05
-5.27192658786323e-05
-2.26142811540539e-05
-4.49823362956387e-05
-3.3646513759203e-05
-1.52712256598115e-05
-4.06476931358334e-06
-5.16619441163712e-05
-3.26444418746192e-05
-2.31885711244743e-05
-8.08553728619746e-06
-1.69071789283305e-05
-1.76108177756947e-05
-1.97200427847338e-05
-5.56387279768015e-06
-2.28426664560109e-05
-1.94782275900368e-05
-5.66231220511518e-05
-4.18199343592811e-05
-7.37052694966404e-05
-1.97233890855952e-05
-1.56718204218514e-06
-2.6622168727611e-05
-3.9366614837718e-05
-1.13809641729966e-05
-4.4363618330004e-05
-5.48018921441275e-05
-5.10899723568341e-05
-2.57750262554467e-05
-4.76100730948791e-05
-3.03849102473958e-05
-4.36412820007036e-05
-3.17064064330263e-05
-1.95346601815396e-05
-3.05006736177483e-05
-7.09837589632037e-05
-5.4489331590668e-05
-3.47831964679775e-06
-1.78037581934335e-05
-4.67247980283066e-05
-3.67087482824695e-06
-1.26618059108867e-05
-5.31301411000726e-05
-4.36038364658318e-05
-1.53715912434078e-05
-3.80854716711595e-05
-1.67731250753051e-05
-8.24279230154999e-06
-2.07269995034826e-05
-5.04723557163775e-05
-2.49449959813785e-05
-3.44389494343301e-05
-2.24322533272899e-05
-5.07561546850358e-05
-5.23575232236127e-05
-3.95297969018548e-05
-4.16910660740537e-05
-2.39224005222623e-05
-5.08151470051268e-05
-1.39270363017363e-05
-2.91537504681992e-05
-2.92696956864845e-05
-1.05964224697254e-05
-2.90720089013196e-05
-4.3192795152127e-05
-3.99071357430236e-05
-6.13601489467122e-06
-3.44421188081723e-05
-1.50535094661001e-05
-1.98195021442135e-05
-2.72154349094992e-05
-8.54510261374675e-06
6.506862215691e-07
-2.62436158713266e-05
-4.89555945182818e-05
-1.6670144919667e-05
-2.98995791399793e-06
-1.91011586707276e-05
-4.97201235467704e-05
-2.98766956192026e-05
-2.82892674670996e-05
-4.03203935236645e-05
-2.43914229428367e-05
-4.74280850969807e-05
-2.79611038522735e-05
-1.02912278718485e-05
-3.97375945659747e-05
-5.0249101977135e-05
-3.65684486051466e-05
-4.87618666299096e-05
-5.36802400683346e-06
-5.59038926816546e-06
-2.28669750410145e-05
-2.30071887609009e-05
-7.62386007692942e-06
-2.2468964479672e-05
-3.24575414555956e-05
-1.07770486649561e-05
-4.99757477001031e-05
-4.96067147993138e-05
-4.61131828935674e-05
-1.2157007713072e-05
-6.45536960563699e-06
-2.60587236092176e-05
-1.15936424310076e-05
-1.70285485717565e-05
-2.27147335207847e-05
-2.54581192056523e-05
-4.68498713082937e-05
-1.47399231387918e-05
-2.9070305200609e-05
-4.96508578502902e-06
-3.41743543513741e-05
-2.25745785025043e-05
-3.20642303010538e-05
-3.84295786367338e-05
-5.36665966421265e-05
-4.3176491747481e-05
-4.17694077072221e-05
-2.31070994374667e-05
-3.64397237107977e-05
-3.19174976301638e-05
-2.08437694232762e-05
-1.45784363963739e-05
-3.30084520632943e-05
-4.99621070170853e-05
-3.51677011037305e-05
-5.33409417806904e-05
-2.12343263410636e-05
-4.47154498796653e-05
-2.9870676351642e-05
-3.80846666266441e-05
-1.19554729066279e-05
-7.76258611437695e-06
-1.29669327430353e-05
-4.50278124029663e-05
-6.41809331652212e-05
-3.05376246633555e-05
-2.35348553268318e-05
-4.52083048102804e-06
-1.98885416148844e-05
-7.20064872019821e-05
-1.99446996429392e-05
-3.57459045445712e-05
-6.36348912231944e-05
-1.0800699847246e-05
-3.99096538783434e-05
-5.78292199740183e-06
-7.65550377306057e-06
-5.08166165746315e-06
5.31922224835119e-06
-1.24348376778807e-05
-3.46950142701131e-05
-3.39409172718414e-05
-2.21233068215374e-05
-2.83065335708571e-05
-2.66692695466579e-05
-4.21186236227974e-05
-3.21425549825278e-05
-3.949337664557e-05
-7.94835190640873e-06
-3.30125689110482e-05
-4.98929041505645e-05
-1.36785531335008e-05
-3.08433726764711e-05
-3.07123380480193e-05
-9.22143747763838e-06
-2.00526376088258e-05
-3.62450701941416e-05
-3.64885145556988e-05
-1.22575633233912e-05
-4.55948517939692e-05
-3.26749633867135e-05
-3.64571341775039e-05
-3.40744573205606e-05
-1.98226865843111e-05
-1.76890203453301e-05
-2.72238332739601e-05
-4.22647918399832e-05
-2.48911277455087e-05
-6.5095889059722e-06
-2.56105540205305e-05
-5.97271040121572e-05
-1.09995768874105e-05
-2.50757691171115e-05
7.11980015626836e-06
-2.87807089769165e-05
-5.52914297535447e-05
-7.37793857820732e-05
-4.27757827475505e-05
-4.67732432423769e-05
-8.39645782298636e-06
-1.72973168962771e-05
-4.33183880949381e-05
-7.97244855184788e-05
-9.38890062977356e-06
-5.13199565724844e-05
-3.86782289508825e-06
-3.54109690168987e-05
-2.2332711084902e-05
-4.32661475040579e-05
-1.74200412441332e-05
-2.26879441450894e-05
-2.00882988830687e-05
-2.56002474829869e-05
-3.62990315113601e-05
-4.77005803352816e-05
-3.77132859490627e-06
-1.32317011902317e-05
-4.8898229860825e-05
-6.23200965296794e-05
-2.02803346878819e-05
4.3056048509493e-06
-3.54042029378827e-05
-2.72694728115384e-05
-3.8776838451852e-05
-1.87669736276634e-05
-2.75560965930642e-05
-4.51431737522664e-05
-4.5903976828267e-05
-1.53430238984399e-05
-2.09787515912592e-05
-3.70295679350394e-05
-1.82303292240395e-05
-4.2683394379963e-05
-2.60246542024387e-05
-1.09904621422968e-05
-2.29908624376432e-05
-1.46200365493269e-05
7.21157972656031e-06
-2.19173603176657e-05
-2.04188530797645e-05
-2.00991095035267e-05
-9.66730183330304e-06
-1.84275377162409e-05
-2.05338601701663e-05
-2.61216045061015e-05
-1.17072345596275e-05
-2.97252380498744e-05
-4.55694248964359e-05
-2.75322260494111e-05
-1.65990048171689e-05
-5.78517335227337e-05
-1.58237248820583e-05
-3.54195852515958e-08
-4.67771276664707e-06
-3.32612745944877e-05
-1.77641290281512e-05
-4.25290644892266e-05
-3.69310533310448e-05
-3.746304651285e-05
-1.88856623857998e-05
-3.64615342192508e-05
-5.19076845929992e-05
-3.13758221487796e-05
-4.96171627935698e-05
-4.04095032013578e-05
-3.74632453451469e-05
-1.85017886278858e-05
-3.00330883569977e-05
-9.70905059361545e-06
-6.73646204230173e-06
-5.74601203169352e-06
-9.29981126699559e-06
-5.43951038383305e-05
-1.85713980682637e-05
-4.00395789330127e-05
-3.34914015633612e-05
-5.10056226833312e-05
-5.20968840142475e-05
-3.36170694118461e-05
-2.35862397196845e-05
-2.94707206944409e-05
-3.81726754815825e-05
-2.78761443180806e-05
-1.48598824640855e-05
-3.76803239823213e-05
-1.8741164391514e-05
-7.89307955167473e-06
-3.46685913464989e-07
-3.4433639648066e-05
-3.44090527140918e-05
-4.30318426924148e-05
-2.42188711307838e-05
-3.47750871481318e-05
-1.96537046742539e-05
-5.50452348113389e-05
-4.17948269841827e-05
2.16795463468463e-05
-1.74245994626018e-05
-4.8166816329922e-05
-2.8726933512436e-05
-2.77078039312539e-05
-3.61952776051579e-05
-4.32072774478392e-05
-4.10623486518883e-05
-6.12910757043954e-05
-2.25849485455542e-05
-1.72138044502675e-05
-2.49863418372996e-05
-4.25143558167963e-05
-3.97446511857225e-05
-2.81356314678223e-05
-3.83314798869184e-05
-1.87333416530182e-05
-3.98399003670366e-05
-2.93657911325818e-05
-1.3259748904401e-05
-3.23608579870548e-05
-5.9402536582853e-06
-1.84969501666593e-05
-2.53592608554718e-05
-4.02585225832887e-05
-1.50632519279689e-05
-3.39281306211136e-05
-1.57363045438161e-05
-2.2338762275719e-05
-2.38381488942328e-05
-9.82728977693824e-06
-2.30502410318018e-05
-3.94130298971345e-05
-3.07282504164706e-05
-2.57991195582426e-05
-1.67271737585277e-05
-5.36937094791227e-06
-3.98528386948463e-05
-1.35262859400621e-05
4.45200231034371e-06
-6.20780545209723e-06
-4.76912240575986e-05
-8.13702642391505e-06
-4.68875444837974e-05
-5.26273009785514e-05
-3.84441461010278e-05
-1.68489209952308e-05
-2.38781425264725e-05
-5.17540804989169e-05
-7.37418621567583e-06
-6.23238552752185e-06
-4.52163481524121e-05
-7.6821968228642e-06
-2.39731476151659e-05
-2.22231414777055e-05
-2.09150527096364e-05
-1.18397389024702e-05
-2.22502357185679e-05
-3.37758645551433e-05
-1.63039914513583e-05
-1.18978067687897e-05
-1.88556323895075e-05
-1.77845288929416e-05
-1.50730152993207e-05
-4.43040174773299e-05
-3.82112946233903e-05
-2.46778537664864e-05
-6.80429724543478e-05
-2.76527712445958e-07
-2.66979046801057e-05
-2.63901246695421e-05
-3.03686523299152e-05
-1.55828977908762e-05
2.89417215521915e-06
-7.71728847325043e-06
-2.07898741855266e-05
-1.27541144358883e-05
-4.77627772432142e-05
-2.39983205555167e-05
-2.21141485113978e-05
-4.04413862158615e-05
-5.66987753449535e-05
-3.5948338296622e-05
-1.9338443786756e-05
-1.06875235733457e-05
-6.81062182019738e-05
-6.71201112394751e-06
-2.62226269719595e-06
-1.50692275705521e-05
-3.45308145790414e-05
-3.54279716745243e-05
-5.696867794748e-05
-4.99878699521382e-05
-1.43514211379756e-05
-2.49781531245041e-05
3.3909550177455e-07
-2.08360418827096e-05
-4.68759286859085e-05
-1.05021589791991e-05
-2.02570231920105e-05
-1.39413754449731e-05
-2.68100254394262e-05
-1.681714720211e-05
-3.9494226788766e-05
-5.900015569927e-07
-2.96086637356364e-05
-2.89151545565989e-05
-3.33548056719336e-05
-4.71220437205961e-05
-4.21791104472089e-05
-4.08623507351923e-05
-3.44860393359595e-05
-5.4338349052799e-05
-1.36053046364134e-05
-2.04168063545177e-05
-8.87616540869195e-06
-4.08950324006315e-05
-3.05642477156244e-05
-5.68676043920706e-05
-2.46156822380037e-05
-4.36827662393973e-05
-1.32422686932104e-05
-7.44669396179794e-06
-3.14516602571195e-05
-2.73925028258636e-05
-1.36838769874966e-05
-9.88134496600639e-06
-2.48295833426377e-05
-2.75996898347673e-05
-3.35221799012247e-05
-1.71443230667499e-05
-3.2070206158116e-05
-3.87969545690744e-05
-3.59528611212012e-05
-1.94352525409838e-05
-2.76604478110862e-05
-3.04856048780272e-05
-4.4684501352465e-05
-4.73988097789052e-05
-2.5677135749433e-05
-1.41385765666635e-05
-4.18918907878777e-05
-5.84629667781577e-05
-2.96855504039152e-05
-5.9788176117506e-06
-3.23719127436671e-05
-4.36511471731231e-05
-1.89658787155672e-05
-3.48608794879923e-05
-2.12305165278183e-05
-2.03591257549348e-05
-2.58576672711486e-05
-1.47926072044402e-05
-3.87343537186693e-05
-4.38561356046803e-05
-1.77588451664689e-05
-1.52143048406654e-05
-1.77345949600342e-05
-1.12193638154946e-05
-1.93263692019357e-06
-1.63288870567537e-05
-1.57603711391158e-06
-2.13934127712593e-05
-2.13587438807123e-05
-1.23045839044238e-05
-6.58822529749077e-05
-5.61263897679368e-05
-2.529093334355e-06
-4.45023620528921e-05
-2.812024410563e-05
-3.29666524009062e-05
-4.18173725716976e-05
-4.07308157176041e-05
-1.00794794790928e-05
-3.46086663235294e-05
-2.50763521755856e-05
-4.68220824860149e-05
-5.0775372251704e-05
-3.01849398588024e-05
-5.13405543915159e-05
-2.72645688178702e-05
-2.36429168795359e-05
-3.76375004009059e-05
-1.98134048441657e-05
-3.6982801963264e-05
-2.91232334041277e-05
-5.33344829501479e-05
-4.09713282447784e-05
-4.61300608060624e-05
-1.34048325810369e-05
-1.63593992831612e-05
-1.46963003014086e-05
-2.36119967765329e-05
-2.68662190144415e-05
-2.97538353925252e-05
-2.36899930086006e-05
-4.42933987354598e-05
-3.20808739350619e-05
-4.91453633522271e-05
-4.5928550479684e-05
-2.14647690892729e-05
-4.5018161198979e-05
-1.33105952125098e-05
-4.98092193545687e-05
-8.95246355891777e-06
-4.44066667119603e-05
-5.04863150164307e-05
-1.85565388957363e-05
-4.20882158774207e-05
-1.68686687275931e-05
-4.63797835176717e-05
-2.03626077625261e-05
-1.89965110454219e-05
-3.48972658222568e-05
3.23715790354295e-06
-3.4009994568247e-05
-1.60750635246819e-05
-1.82018860053215e-05
6.47365393723826e-06
-1.13670021491227e-05
1.5886742474033e-05
-3.82301825038029e-05
-1.1761947543182e-05
-3.14061076090077e-05
-1.60359569200334e-06
-1.09576456490378e-05
-2.70470421416443e-05
-1.11660944379051e-05
-1.22740322394462e-05
-3.88665852018938e-05
-5.61246616451758e-05
-4.31313765628871e-05
-1.07653589560771e-05
-1.00367645533966e-05
-4.64794366018448e-05
-3.39361501829068e-05
-2.10485997159801e-05
-3.78327759769181e-05
-4.62583284306089e-05
-3.57481113143129e-05
-1.38905989586574e-05
-1.50462926823585e-05
-1.44911542239236e-05
-2.27428194958686e-05
-2.61653098740033e-05
-2.61651236394871e-05
-4.00901680688225e-05
-3.05299508223933e-05
-4.50268520623719e-05
-5.19498100860111e-05
-4.3827314549336e-05
-4.17645114997257e-05
-3.54988383740965e-05
-4.61983416841456e-05
-6.09699101853331e-05
-4.1429225056536e-05
-4.50847623366083e-05
-2.4562037542986e-05
-1.38197789698878e-05
-1.25586907006598e-05
-3.02797740297149e-05
-2.97911099900123e-05
-4.20945128130371e-05
-6.98407292379796e-05
-6.03286047028806e-05
-2.50625266165291e-05
-2.03780476544582e-05
-1.19086550183461e-05
-4.00631226530723e-05
-3.21424208887869e-05
-1.71942492383201e-05
-1.01750112372841e-05
-2.79088889565871e-05
-6.59987670571251e-06
-2.86094820190975e-05
-4.59802175799296e-05
-5.83035814829273e-07
-3.74227365616099e-05
-1.50471101356162e-05
-6.36516803992877e-05
-5.64755005825569e-05
-2.75437395163822e-05
-2.7866792652591e-05
-4.4079328257953e-05
-2.90594604274331e-05
-2.55945483250962e-05
-2.13452989785322e-05
-2.54007801071303e-05
-3.47261524587023e-05
-1.60923440381994e-05
-2.35335317291716e-05
-5.49598643721206e-06
-6.69410778049615e-05
-4.52007425268173e-05
-3.4893669119023e-05
-1.76139913875858e-05
-1.0940517696006e-05
8.20488530549414e-06
-5.14027423950394e-05
-5.23858300443191e-05
-3.40552910324144e-05
-2.76387904858491e-05
-1.70020436995969e-05
-1.75151003085659e-06
-5.33620238284804e-05
-1.75052079265053e-05
-4.86039165459359e-05
-1.63913663900057e-05
-1.47469053512111e-05
-2.94855051756301e-05
-2.38217876254334e-05
4.00252020573434e-06
-2.13373503747249e-05
-3.5396557307322e-05
-4.94679757163461e-05
-2.28202496101752e-05
-6.43942103741281e-06
-8.18772953450963e-05
-4.76074130930459e-05
-4.2621276269464e-05
-3.44557305378415e-05
-4.63683949555648e-05
1.94179525182897e-05
-1.67521518183615e-05
-1.75269271335075e-05
-4.8692583857691e-05
-3.52706101263766e-05
-4.61957244866394e-05
-3.10909241826534e-06
-5.01583767742112e-05
-3.88489043427579e-05
-7.62441579025331e-05
-5.68042999862007e-05
-4.6379958659685e-05
-2.40585242382656e-05
-7.19042416318524e-06
-5.15170534310572e-05
-3.74783144027125e-05
-5.20486561599931e-05
-3.53931568630678e-06
-5.35771317020114e-05
-1.83215121272469e-05
-5.04344226965676e-05
-3.78465069243524e-05
-7.10284375688881e-06
-4.80724997098689e-05
-3.74317212422088e-05
-5.78327580393934e-05
-2.46490539905046e-05
-1.90638143816735e-05
-2.21942355611234e-06
-3.53514638605348e-05
-2.81171165106963e-05
-4.96814664533947e-05
-1.93814463040109e-05
-3.18981245930072e-05
-1.53588388507489e-05
-5.29904544907556e-05
-1.1391433077189e-05
-7.37188810942017e-05
-3.65340817145132e-05
-2.25302237102033e-05
-4.26518105006917e-05
-1.9467388815637e-05
-5.31869897559031e-05
-3.12056478116958e-05
-1.33953254922657e-05
-1.36165706870949e-05
-1.54214872523755e-05
-1.7162007365949e-05
-4.65185782836677e-05
-1.54601848907949e-05
-2.23068820370943e-05
-1.69522056291961e-05
-3.82514232145407e-05
-2.94455582115374e-05
-2.25379351129021e-05
-4.87374910300907e-05
-7.19891747255365e-05
-3.20240104661685e-05
-8.70201358497723e-06
-3.24279962949104e-05
-2.60336474339401e-05
-4.946047501306e-05
-6.34878560610564e-05
-1.80512888541609e-05
-2.00264057125984e-05
-3.35361330047856e-06
-2.28230470466184e-05
-3.4864032492967e-05
-3.14737821509698e-05
-2.06177451302858e-05
-5.07967105457512e-05
-1.30249354792502e-05
-2.42178919363106e-06
-1.47951224851749e-05
-5.30618912628068e-05
-2.05817426369498e-05
-1.47560619052124e-05
-4.13349919113006e-05
-2.46366001361611e-05
-1.83428203478091e-05
1.27549177493482e-05
-2.44738000185613e-05
-5.58902783106847e-07
-5.1251692243178e-05
-3.05274927283213e-05
-1.27092128762569e-05
-3.60875898797071e-05
-3.79090756007391e-05
-2.10065218311631e-05
-3.65528338539282e-05
-1.03164704772942e-05
-3.59564029050236e-05
-3.87772462333816e-05
-2.00415771020645e-05
-2.27800612867294e-05
-8.47955406187517e-06
-9.35782750255842e-06
-4.13316866203044e-05
-4.44300575703023e-05
-2.37838779586091e-05
-2.29276059870179e-05
-5.29005277968759e-05
-3.53162790530864e-05
-2.66931621072949e-05
9.01768827740282e-06
-4.7695949811491e-05
-7.84909987425622e-06
-4.94746323957172e-05
-1.4186449457048e-05
-4.04384316659639e-05
-5.57947568570894e-05
-2.50577796149188e-05
-1.51869515935066e-05
-1.53930710068659e-05
-3.14987851567928e-05
-2.28289268161101e-05
-5.488469050789e-05
-3.11667676748663e-05
-4.06436764860753e-05
-3.31748617777135e-05
-2.99692513095692e-05
-2.39353361980242e-05
-3.87676124934945e-05
-5.64103620612738e-05
-3.82824282870512e-05
-3.21937762840597e-05
-3.96660749689851e-05
-3.69706618204713e-05
-1.15612926800063e-05
-8.67171196667242e-07
-2.19106748962763e-05
-3.83596630270429e-05
-1.43756642516424e-05
-1.5362917202321e-05
-1.29275805949335e-05
9.54491816919602e-07
-2.34357938925054e-05
-2.61760668287764e-05
-2.83351349968199e-05
-2.89269455213779e-05
-1.04718302403084e-05
-2.22858000334409e-05
-6.20883998885493e-05
-1.76135989021471e-05
-5.34125471167468e-05
-5.00295096367852e-05
-1.57609114106976e-05
-3.56132882824986e-05
4.05930286136908e-06
-3.78808665903638e-05
-4.56142975272572e-05
9.85582161585851e-06
-1.24326270629546e-05
6.94818083657677e-06
-2.1707240214963e-05
-2.20302668973455e-05
-5.93380028169534e-05
-4.39309837690009e-05
-2.75531999167071e-05
-5.60950120034605e-05
-1.50697013662175e-05
-2.54631834396526e-05
-4.99051080278026e-05
-4.45261963622172e-05
-2.25107128266673e-05
-2.03430198263896e-05
-6.61175846934827e-05
-3.77089133415121e-05
-4.22982351943111e-05
-4.25740169282127e-05
-3.2421740667056e-05
-4.55055966806765e-05
-2.90827111445351e-05
-1.861645171924e-05
-3.04196561112432e-05
-4.19356749989634e-05
-2.00257071919721e-05
-1.17672885108072e-05
-5.52654688297649e-05
-2.6118553176194e-05
-2.3284772215694e-05
-1.82222796554908e-05
-7.24762339609261e-08
-6.81131713931208e-05
-3.22478877660751e-05
-2.47455989336898e-05
-4.30105822050099e-05
3.25892081431496e-06
-3.24817969285975e-05
-3.76822801257033e-05
-3.58300401587295e-05
-7.99443695032371e-06
-3.73169620210625e-05
-2.81854621469597e-05
-2.95539974270996e-05
-3.31825522009334e-05
-4.61238194221109e-05
-2.50203717457295e-05
-5.10914246532737e-05
1.67153906207198e-06
8.5336636635531e-06
-1.59188577274069e-05
-5.58460580547115e-05
-1.42288124568173e-05
-3.20476998160234e-05
-3.40784309367241e-05
-2.52917630122532e-05
-3.40084424944608e-05
-6.54043212083625e-06
-3.81128693361041e-05
-1.89129667929269e-05
1.28693145978363e-06
-2.36403335922162e-05
-1.96011006678618e-05
-1.68023385901646e-05
2.97800970868236e-06
-4.14245186745581e-05
-2.90846222018017e-05
-1.67808921295958e-05
-2.98951107418832e-05
-4.67529148297465e-05
-3.06460061220793e-05
-1.82445634969705e-06
-2.72282190738376e-05
-3.27021264554294e-05
-9.18367804908048e-06
-1.64719727769574e-05
-4.31418591439049e-05
-3.66309005705097e-05
-3.34920173243124e-05
-4.48083518333947e-05
-3.66460370167615e-05
-2.48777679949665e-05
-2.70724378463728e-05
-2.53502499151249e-05
-1.54757966353981e-05
-2.24006732995615e-05
-2.4114454464154e-05
-4.23574493848779e-05
-4.98168536321576e-05
-1.09663189880072e-05
-1.92794052994129e-05
-4.88566300861082e-05
-4.97561987738006e-05
-2.99081105933673e-05
-2.60847960305309e-05
-5.27017117218289e-05
-1.27066254577774e-06
-4.99804073016159e-05
-6.86633370163405e-06
-3.41351730008011e-05
-1.64095476011988e-05
-4.45662311579514e-05
-3.12426363957125e-05
-2.55940828187621e-05
-1.82075691223564e-05
-5.12980137585513e-05
-2.09820021476871e-05
-4.22717514799733e-05
-5.07915685644163e-05
-2.23126348709455e-05
-5.45001989905242e-05
-2.86124123314842e-05
-3.48283952803378e-05
-5.13076628309351e-05
-1.16815864029312e-05
2.36738687108438e-06
-3.62260754478897e-05
-4.02022877981545e-05
-8.66741772059371e-06
-1.82766423704984e-05
-3.3460377957025e-05
-2.96519619564273e-05
-9.71170675865419e-06
-2.81235713003753e-05
-1.13504056784333e-05
-2.30461655200882e-05
-3.17147288660773e-05
-4.54795750826686e-05
-2.97085332912457e-05
-2.36890570473512e-05
-5.53354449826194e-05
-3.46487295124444e-05
-3.20638343753085e-05
-1.7410738468203e-05
1.1251777024114e-06
-4.58596235257038e-05
-7.52361024938796e-06
-3.78036159507983e-06
-2.0979687828421e-05
-5.52037780912492e-05
-4.27471600708812e-05
-2.66009810864638e-05
-3.25054749562402e-05
-1.80682339607082e-05
-8.3842442166358e-06
-5.46059077678868e-05
-1.81717844723673e-05
-2.44727311329076e-05
-4.68971143422559e-05
-7.1076620338353e-06
-2.76472292236049e-05
-9.08296713235166e-06
-2.07929368996869e-05
-8.96698609041526e-06
-3.12059241211412e-05
-4.75405828999609e-05
-1.46046082841191e-05
5.44436283656956e-06
-1.79173616451564e-05
-2.22481665603723e-05
-4.1224941498244e-05
4.81637906673703e-06
-1.72325090255418e-05
-2.05558195909718e-05
-2.96116630393636e-05
-1.37336707275207e-05
-5.23795456068103e-05
5.72721879492493e-06
-1.96480316923971e-05
-2.76274014601214e-05
-4.68456794037489e-05
-2.46802670269398e-05
-3.69955573551139e-05
-1.44211224144477e-05
-1.87859822956994e-05
-1.75925020958927e-05
-4.64253821157296e-05
-4.84206489094951e-05
-5.33081888882387e-05
-2.65727003588481e-05
-3.94300998351816e-05
-2.85524349570713e-05
3.62376613502889e-06
-3.45066309602141e-05
-4.44504767528399e-05
-9.53022631550409e-06
-5.13782644518739e-05
-4.82405577279455e-05
-3.17412929898887e-05
-3.61013151439868e-05
-4.01153994557835e-05
-4.11997692940097e-05
-1.47517248406224e-05
-4.41082772254161e-05
-4.74464977932745e-05
-3.05524435701876e-05
-1.96684549829304e-05
-1.27267125988264e-05
-3.13891853195022e-05
-2.15986444288167e-05
-2.72332358114734e-05
-5.1665868756286e-05
-5.77506946371681e-05
-7.0013861888596e-05
-1.07423804019656e-05
-1.3825670392477e-05
-9.88503944532623e-06
-3.33072621597225e-05
-2.14816219052857e-05
-2.36134241760856e-05
-2.39433181670443e-05
-5.44346359493034e-05
-4.53341162270689e-05
-4.79614832727525e-05
-2.49252631112719e-05
-2.12919698843868e-06
-2.3371774373789e-05
-2.90005770714219e-05
-2.89556584714357e-05
-5.72626081451172e-05
-2.11556324525318e-05
-1.67016997879965e-05
-3.2876476326992e-05
-3.00039456428271e-05
-5.28873999265021e-05
-6.52615089411763e-05
-5.22346573918285e-06
-3.40258513801521e-05
-4.49085294573183e-05
-1.6930249824828e-05
-3.90627031561698e-05
-4.33929212509184e-05
-5.56520307149819e-06
-1.73553972685509e-05
1.55697623327901e-06
-3.10150948294714e-05
-4.34982971422855e-06
6.7092667345366e-06
-5.26758710138664e-05
-5.93697098892695e-06
-2.8897265973034e-05
-3.51917341758426e-05
-2.00951293530577e-05
-3.63370027498859e-05
-1.4220758199061e-05
-9.2348810356993e-06
-5.26147105746251e-05
-2.71393755271487e-05
-4.23326853722983e-05
-6.71390031975137e-06
-3.5749916692628e-05
-1.90831180736122e-05
-3.52923027377993e-05
-1.81731491087051e-05
-6.31677324627505e-07
-1.05782413201585e-05
-2.76117592384959e-07
-2.79197659806619e-05
-2.59209653525875e-05
-9.07059150787991e-06
-6.5977916308545e-05
-4.14822452188342e-05
-1.05193401765999e-05
-3.33583514673507e-05
-1.87769101276104e-05
-6.52635657508597e-05
-4.10299433172675e-05
-2.73132056267458e-05
-3.71706281389569e-05
-3.67204735157739e-05
-4.04465907189229e-05
-5.19638691952498e-05
-1.27782288506753e-05
-2.62114872001781e-05
8.93991202559973e-06
-4.9682684393802e-05
-1.42609333511623e-05
-2.23140321808774e-05
-2.84588715896079e-05
-1.32393426975759e-07
-2.90775704099128e-05
-4.49542618216387e-06
-5.03621683643538e-05
-1.94212271978124e-05
-2.9809670268962e-05
-2.16325978167468e-05
-4.05140195392336e-05
-3.88215427880183e-05
-2.71018011406881e-05
-5.04985846908129e-05
-4.06073909944484e-05
-2.87295526661715e-05
-3.03013421503187e-05
-4.18959000567338e-05
-1.92492937273001e-05
-3.22732405596931e-05
-2.37699396722004e-05
5.01012605617441e-07
-3.67643358159812e-05
-3.09745353496493e-05
-1.56574031314942e-05
-2.3825651960746e-05
-3.72098054404554e-05
-2.73793751996326e-05
-3.68245072307786e-05
-2.93039241714885e-05
-5.43449241186206e-05
-1.68505297679852e-05
-2.63471702120828e-05
-4.17958308813893e-05
-2.73507994609609e-05
-2.79811859749018e-05
-1.86716965680575e-05
-6.09048792117574e-05
-3.63923382560774e-05
-1.15968516576931e-05
-1.74517699705567e-05
-1.67964110711466e-05
-2.80536027416318e-05
-4.94501919077725e-05
-3.65397700397409e-05
-3.97425774685491e-05
-2.61696424191927e-05
-4.90580487384701e-05
-4.75433753862524e-05
-5.23747752190581e-05
-5.53170033268288e-05
-1.60712001394834e-05
-4.51030200752261e-05
-5.22056784637406e-05
-3.80740868708829e-05
-4.98528512572292e-05
-3.78147180499156e-05
-2.64127122436026e-05
-2.64219199938067e-05
-5.173587407468e-05
-2.51979254998141e-05
-3.29982968493883e-05
-2.25116634608846e-05
-3.50864313597767e-05
-1.99104028930909e-05
-3.20673178022552e-05
-4.86028122265471e-05
-3.72634361899993e-05
-2.14408431424699e-05
-3.63690472104227e-05
-4.62952596059079e-05
