# Supplementary material for: Research on computational propagation and identification of mine microseismic signals based on deep learning
Source: PLoS One. 2025 Oct 22;20(10):e0334641. doi: 10.1371/journal.pone.0334641 (PMC12543183; doi:10.1371/journal.pone.0334641)
Supplement: S6 Data — (ZIP) [file pone.0334641.s006.zip › 000100900000032.xlsx_0.txt_24.txt.txt]

-2.53661358046442e-05
-2.40806289207478e-05
-8.45952790398854e-06
-3.24691254534963e-05
-2.32653780109998e-05
8.36223736964701e-06
-1.04041367335253e-05
-2.52638067088718e-05
-3.40401777533186e-05
-4.09471404262389e-05
-2.17366718188711e-05
9.69929669395395e-06
-3.67342865296198e-05
-2.1971568146041e-05
-4.22634691890068e-06
-5.07578556424253e-05
-3.27695660285407e-05
-2.5485841065788e-05
-2.35656292043989e-05
-5.0493332045675e-05
-1.27985361936167e-05
1.56661196672283e-05
-4.91503812556708e-05
-4.09592748983271e-05
-7.42288735281316e-05
-3.2198611794498e-05
-5.00075097001721e-05
-7.85030283256048e-05
-6.76522521876487e-05
-2.52205901409754e-05
-3.49686303399463e-05
-4.93458551091971e-05
-5.23454204270538e-05
-3.81939942086017e-05
-2.48837207424724e-05
-1.11059672018151e-06
-5.22859788302441e-05
-8.96533229877162e-06
-2.57782927785006e-05
-3.13189211595397e-05
-3.75531722396066e-05
-1.43493710237727e-05
-1.78093902498327e-05
-3.36639518754423e-05
-4.38081406398729e-05
-4.43686575588397e-05
-1.40086357289734e-05
-2.15961235101232e-05
-3.43214929599007e-05
-1.90831217933685e-05
-1.62587191899406e-05
-3.5208145824329e-05
-4.87047677138695e-05
-5.78642914804014e-05
-2.81999458181307e-05
-6.66860339511115e-05
-2.73794491609e-05
-8.75074205519828e-06
-1.25674471873854e-05
-3.33303305034696e-05
-2.49033873268274e-05
-3.17317217117573e-05
-3.5800335357193e-05
-3.11738691929359e-05
-1.80701627342417e-05
-2.42555544134817e-05
8.7738756781077e-06
-3.13109393706555e-05
-2.52311617465102e-05
-1.52747077994611e-05
-5.49953246471117e-05
-3.75426308089597e-05
-4.64228240019328e-05
-3.16384799350912e-05
-3.36558742260739e-05
-2.99951793219902e-05
-3.25406521234525e-05
-2.49093110193556e-05
-4.35322787039236e-05
-1.73282544904823e-05
-2.42723410873364e-05
-4.18504028645581e-05
-5.97600726345644e-05
-2.5019884165254e-05
-1.93493485406862e-05
-3.6051361116768e-05
-4.92196810459158e-05
-3.91759324949914e-05
-1.75917638829076e-05
-2.88024646587285e-05
-6.70737153267574e-06
-1.09156288916969e-05
-3.83834781572243e-05
-2.80266017631268e-05
-3.91437213931361e-05
-2.42531598216033e-05
-5.56649097550388e-05
-2.86924821189203e-05
-1.49744029439895e-05
-2.92462076253838e-05
-5.21839267636774e-05
-4.11883267035556e-05
-1.41683911008603e-05
-1.96558407470658e-05
-4.53257737840849e-05
-1.5695646686598e-05
-2.61301728894472e-05
-4.05474489387493e-05
-6.33014921213174e-05
-3.53887400393238e-05
-3.39112264940521e-05
-2.75536055964956e-05
-5.48265803403839e-07
1.11295109188799e-05
-4.81900457536967e-05
-4.89180151698361e-05
-4.27926684185642e-05
-2.80661002131793e-05
-2.24558126939531e-05
-5.78786150656036e-05
-2.7024993714061e-05
-2.54733839242103e-05
-4.00947669956943e-05
-2.71512757874643e-05
-3.28542978735973e-05
3.46892219058809e-06
-3.24103161750285e-05
-3.43702822182006e-05
-3.27087370298362e-05
-2.64990651241019e-05
-4.0640566640097e-05
-4.12866385107681e-05
-2.0508233687841e-05
-1.91552933440098e-05
-3.15888565675649e-05
-4.52011162177421e-05
-1.53003286060545e-05
-6.32413221107181e-06
-3.92566441519879e-05
-4.55094752802833e-05
-2.42408021473142e-05
-1.76669751018208e-05
-2.76692338233733e-06
-4.39514870836367e-05
-4.78233542011118e-06
-3.0448914959578e-05
-1.04254856024879e-05
-3.85404860214828e-05
-2.16417126421351e-05
-3.64107025427963e-06
-2.63723176022134e-05
2.44292139103619e-06
4.61660600873855e-06
-1.43264574665398e-05
-3.5176375002426e-05
-3.00818614715009e-05
-1.73460204596638e-05
-2.86833955464797e-05
-5.43083929554332e-06
-5.61502792196701e-05
-3.5786679809372e-05
-4.12771559896184e-05
-2.47164208695563e-05
-2.6014615763673e-05
-3.68868834316171e-05
-5.23097109348198e-05
2.63779297541456e-06
7.55929383014201e-07
-2.64186889143093e-06
-3.05380527748745e-05
2.97983117876783e-06
-7.85699893042303e-06
-2.62857281062266e-05
-1.37588517007278e-05
-2.96104071198808e-05
-3.50351852818935e-05
-3.33151910293514e-05
-1.66952638070795e-05
-3.52528855443635e-05
-2.80312012167652e-05
-2.85300371204623e-05
-4.88937885773363e-05
-1.54414809343494e-05
-1.16869757944126e-05
-2.9561303385804e-05
-1.96242669752636e-05
-2.22537293409823e-05
-4.44280198097299e-05
-7.10653597524477e-06
-1.93756353370626e-05
-3.526603836871e-05
-1.98004784106176e-05
-5.38283103671352e-05
-2.86671929764155e-05
-3.12925787536989e-05
-3.52466429128301e-05
-3.48168274909281e-05
-3.68312655694269e-05
-4.36650537835398e-05
-2.868212850836e-05
-3.87199414138396e-05
-2.50454841320432e-05
-2.65587433627669e-05
-2.77692770487876e-05
-1.04577192059723e-05
-8.91327698646415e-06
-3.28140577747377e-05
-2.99816982542235e-05
3.29036363172741e-06
-1.2275928726008e-05
-3.68889241291223e-05
3.62760241607608e-06
-1.33413669557454e-05
-3.77524699839459e-05
-3.38805485826417e-05
-3.52223789383267e-05
-3.07271101947581e-05
-3.81802989069311e-05
-2.48975969340176e-05
9.01128224104461e-06
-2.45293715848956e-05
-4.9439903733789e-05
-2.34706689362059e-05
-3.6653552184083e-05
1.87014229430754e-05
-3.6210412244802e-05
-1.5482766886266e-05
-4.24424469358854e-05
-3.0338577000578e-05
-7.89470036130097e-05
-2.56223390535799e-05
-1.634858596347e-05
-3.77150581234707e-05
-3.82084029460031e-05
-3.29907455817012e-05
-5.22229395076006e-05
-3.63089566110975e-05
-3.53929683640327e-05
-1.28016738260863e-05
-5.3086459395253e-05
1.27518478661361e-06
-3.01826247999826e-05
-7.01319485810988e-05
-3.52855802162129e-05
-2.13766228479612e-05
-3.91383590786511e-05
-5.55570051519597e-05
-2.53030032202152e-05
-1.67151404385164e-05
-5.35970308548589e-05
-4.10121703212106e-05
-4.84352589365815e-06
-1.13154838889133e-05
-1.79363770726251e-05
-4.8196429088653e-05
-2.92885701577241e-05
-3.22118932151669e-05
-2.78380734457154e-05
-4.7782312830313e-05
-2.43899268818249e-05
-3.65143227057674e-05
-3.73666994615557e-05
-4.5494958095142e-05
-1.30332110396608e-05
-3.95107167883662e-05
-1.69837553936245e-05
-3.28403079278796e-05
-2.17219567015545e-05
9.09338809793201e-06
-4.76773021266658e-05
-3.20799690055164e-05
-5.18432758395715e-05
-3.30990712659631e-05
6.10184120175006e-06
-4.16854929566528e-05
-4.72771378141667e-05
-3.61494667496708e-05
-4.22258521494738e-05
-1.55637567411354e-05
-1.62329899788037e-05
-3.56677419124917e-06
-3.29777477073784e-05
-1.4307754452131e-05
-2.1968983408194e-05
-4.10320623204081e-05
-1.83592107286646e-05
-3.73298713834824e-05
-1.96756611438966e-05
-2.64531183698446e-05
-2.46005941205616e-05
-3.97742580930076e-05
-1.68094982964781e-05
-4.66900142672374e-05
-2.18461061474972e-05
-2.50929432688511e-05
-1.06586052340582e-05
-3.35159601350376e-05
-1.4742607826183e-05
-3.80611466500182e-05
-2.52038368288415e-05
-4.16784172082605e-06
-3.07983310646576e-05
-1.89861680835807e-05
4.11319901974021e-06
-1.09735042084573e-05
-4.00679668514989e-05
-5.51695732545054e-05
-3.94940817219247e-05
-5.50712600053916e-06
-8.6051752214532e-06
-1.50751602043265e-05
-3.51552122242437e-05
-1.67574616040858e-05
-3.41161078056878e-05
-8.43282630732761e-07
-5.2156880166378e-05
-4.63308447822914e-06
-1.85991328699279e-05
-5.47358591689729e-05
-1.69088395203198e-05
-4.23187578579694e-05
-4.24740173246482e-05
-4.12429486055455e-05
-2.07679493008733e-05
-1.328662101598e-05
-1.31844305930459e-05
-2.77338100828987e-05
-1.570002111527e-06
-3.83677112316359e-05
-3.84738427156319e-05
-5.63886591796822e-05
-2.47438836140564e-05
-2.81179385963661e-05
-6.43719369311391e-05
-5.08766049615514e-05
-4.41466233295078e-05
-5.43357327146168e-05
-2.35653559435668e-05
-4.59633708586477e-06
-1.0475533085432e-05
-4.98949921367613e-05
-1.15856728947315e-05
-2.79081180331873e-05
-1.37860360144584e-05
-1.93508475338808e-05
-8.11568940274804e-06
-2.84867959646041e-05
-2.13043132513557e-05
-4.0447273327819e-05
-2.30500678633962e-05
-1.45230844041046e-05
-2.32314130473349e-05
-7.83609615541572e-05
-2.13771240806509e-05
-4.05042743920468e-05
-2.02514108641006e-05
-3.55235277854238e-05
-2.51009903478782e-05
-1.17643119646562e-05
-1.46570734537802e-05
-4.2981284908971e-05
-8.75901792504378e-06
-2.98702935671327e-05
-3.34753186467375e-05
-2.91395785266911e-05
-1.16069381423344e-05
-2.30690063299492e-05
-3.55325160172665e-05
-3.17916165799677e-05
-2.11636813496915e-05
-4.28631357681064e-05
-1.0096597392542e-05
-1.98919912226431e-05
-5.89390106386831e-05
-1.94325744784749e-05
-1.59655797620598e-05
-3.60344549895846e-05
-3.75951224305226e-05
-2.38685836123415e-05
-2.61771436995707e-05
-2.71701543786856e-05
-3.4933868689134e-05
-2.98358833915443e-05
-4.32242837948428e-05
-3.89590815638166e-05
-2.26074436917286e-05
-4.06935953596329e-05
-3.19033367293817e-05
-1.88180880765115e-05
-3.94807616584378e-05
-5.40130987561216e-05
-4.88969436013991e-05
-1.28347215256307e-05
-2.12551404175569e-05
-2.28461688893382e-05
-3.87032019936789e-06
-1.24591873311869e-06
-4.39871795394602e-05
-1.1487060397709e-05
-5.7541171608408e-05
-3.21412995454592e-05
-5.50992812647534e-05
-4.8244446783841e-06
-1.08255114704811e-05
-7.91356500807887e-06
-2.40667871030058e-05
-9.20268944854856e-07
-3.19627139179483e-05
-3.49767406961395e-05
-2.01927427283745e-05
-3.85259851608256e-05
-4.05465508443816e-05
-5.70996893538251e-05
-4.33619092575419e-05
-2.71331311599195e-05
-3.05557204643326e-05
-1.99216455514266e-05
-5.42527948790115e-05
-3.04466280209948e-05
-4.80939853578762e-06
-4.64978649015501e-05
-4.52160622669316e-05
-4.34218334286062e-05
-3.06108282491995e-05
-4.23674530830428e-05
-3.74308292467285e-05
-2.69573938616337e-05
-3.24398103370341e-05
-1.68560011618712e-05
-1.36023466567223e-05
-3.78939636175759e-05
-7.68280765547599e-06
-2.81937481135656e-05
-1.02782330671776e-05
-7.45898629668364e-06
-8.7049465305165e-06
-1.72371850997982e-05
-1.63989783107513e-05
-4.47897844697147e-05
-3.1682737408562e-05
-2.80392678965862e-05
-6.81756049355963e-06
-3.49967178912733e-05
-5.36928942582115e-05
4.94914770532225e-06
-2.55355934091984e-05
-3.02744806130015e-05
-3.81623092266441e-05
-3.83109153637663e-05
-2.94272122056507e-05
-2.34243633166255e-05
-5.34650116184844e-05
-3.75347046990039e-06
-1.98644774870246e-05
-2.02630283809218e-05
-1.13079549827307e-05
-1.56773018598283e-05
-4.89657661338821e-05
-2.6679508269788e-05
-1.31597244825563e-05
-2.30359493290841e-05
-3.10555825000485e-05
-2.2477601476537e-05
-2.06610638297182e-05
-2.54892856295763e-05
-1.69374334726891e-05
8.32856331610643e-06
-9.94442595270721e-06
-5.06979243451077e-05
-1.65057478109502e-05
-3.0564234760517e-05
-4.57112722425828e-05
-3.06191065443318e-05
-9.28356147010732e-06
-4.32616085713086e-05
-3.7592975716148e-05
-2.80404713247903e-05
-3.74811038250501e-05
-2.84438609367779e-05
-2.19284421180283e-05
-3.76757601386042e-05
-3.72116588783624e-05
-3.94444465081346e-05
-2.87460184705941e-05
-2.19994956980912e-05
-6.37243362320925e-05
1.05666790020015e-05
-1.15042551105503e-05
5.65174444998599e-08
-3.89300317465677e-06
-3.52995503709475e-05
-7.7190856565791e-06
-2.52159303815204e-05
-2.99288756464646e-05
-4.0240244504335e-05
-3.2385399294256e-05
-3.78463986260032e-05
-2.42805079855047e-05
-1.55523923883154e-05
-4.14218845471914e-05
-2.81385533696088e-05
-3.09915862398186e-05
-3.71429150763977e-05
-4.18249642364294e-05
6.5472833432563e-06
-4.27340353606455e-05
-2.05756308126943e-05
-1.45057635355295e-05
-4.05132720615315e-05
-2.65185930625629e-05
-1.76846629044031e-05
-3.94142187120491e-05
-7.66709083640551e-06
-3.77541477213808e-05
-4.49418784674964e-05
-1.07132536334036e-05
-1.81309382468894e-05
-3.45250505708655e-05
-2.0231752190178e-05
-3.95079554851368e-05
-6.84717049475137e-05
-2.11800671027587e-05
-4.60557439021959e-05
-2.6446128266992e-05
-5.91783857269295e-05
-1.9958218999357e-05
-5.73549870932734e-05
-4.52457176964993e-05
-4.38210959159453e-05
-1.61736397779103e-05
-4.38504918208839e-05
-3.89452595701255e-05
-3.92117821008039e-05
-4.75389506846646e-05
-3.80710251070714e-06
-1.72635974274795e-05
-6.97284978772562e-06
-3.54075087568032e-05
-3.47070404431003e-05
-4.56168811070376e-05
-2.33216285895432e-05
-1.13517314590074e-06
-3.98725839388781e-05
-5.19094637817923e-05
-4.12599796387004e-05
-3.03549594301419e-05
-1.87691687556113e-05
-4.66695782058153e-05
-3.77217642306687e-05
-3.29002507763924e-05
-2.80872367119773e-05
-4.84864960696125e-05
-1.17633465477731e-05
-1.18449188818645e-05
-2.97013385061812e-05
-2.76236407598597e-05
-2.53871576131758e-05
-3.30307348880145e-05
-3.14429611324153e-05
-1.87662282267562e-05
-1.16779213988319e-05
-1.89386961322675e-05
-2.71607710326973e-05
-3.35107454919256e-05
-4.42270399308172e-05
-8.73560035942467e-06
-3.33560855082534e-05
-8.21337476073117e-06
-2.68532764782671e-05
-3.82653210377015e-05
-5.19928523282667e-05
-4.68876143645523e-05
-5.95892047891492e-05
-2.32410397887933e-05
-3.9605587542787e-05
-3.3073189910202e-05
-3.03812118589943e-05
-5.90849927809323e-05
-6.18181893674577e-06
-1.00368983602721e-05
-3.25492300575932e-05
-2.36000793632812e-05
-1.55969520209645e-05
-3.93109342170184e-06
-3.32491712679901e-05
-1.13601516250348e-05
-2.06966242473878e-05
-4.02762615216369e-05
-3.29633868864866e-05
-1.99192398947913e-05
-1.70556205432989e-05
-1.56911936764071e-05
-3.62776874801834e-05
-4.83240520725347e-05
1.66004927430409e-05
-4.38871733925625e-05
-3.58538817004275e-05
-1.97905572977061e-05
-5.3917907237518e-05
-2.33474144341328e-05
-1.14401930779879e-06
-5.7154489816013e-05
-1.4639148075411e-05
-2.48120108480027e-05
-7.65539083515053e-06
-1.48969027403061e-05
-2.83046260687602e-05
-2.4915885405499e-05
-2.43525462391901e-05
-5.26053114042718e-06
-4.9536441641647e-05
-5.2090977058143e-05
-2.22745366401725e-05
-1.58917069063336e-05
-4.77241281794261e-05
4.19141559605062e-07
-3.63345934371881e-05
-5.02102889824027e-05
-2.63241451351712e-05
-6.26013984116509e-05
-1.18382845166229e-05
-3.72309039626505e-05
-3.70857476036351e-05
-2.879745134387e-05
-1.60180310583345e-05
-2.84683382387391e-05
-4.6117741528319e-05
-1.49837754049059e-05
-4.48656159116779e-05
-4.05160040824081e-05
-6.42036358883596e-05
-3.83031311451205e-05
-1.20422574524353e-05
-3.26582988079751e-05
-4.2842821048184e-05
-5.08010894668506e-05
-4.24283627848395e-05
-2.81576357486946e-05
-1.74403846832582e-05
8.51948379427443e-06
-3.65310587248071e-05
-2.72340445483153e-05
-3.20468200706707e-05
-5.83867830177464e-05
-3.80385999249518e-05
-2.92861477917977e-06
-1.83549328317487e-05
-5.21644362461924e-05
-3.4178657176119e-05
-4.67510963091043e-05
-3.52085390206481e-05
-2.14085826128905e-05
-2.16173591199947e-05
-1.61755430441686e-05
-3.62716423876194e-05
-4.90424806027871e-05
-3.80914662038683e-05
-7.00667071045877e-06
-3.52900910483635e-05
-3.92700476150671e-05
-2.9432524345466e-05
-4.49385351836291e-06
-3.06975722395617e-05
-3.24022503602191e-05
-3.18302137744467e-05
-5.5554341420297e-05
-2.34135242460566e-05
-1.33601513109621e-05
-3.63737400602857e-05
-3.88175479108749e-05
-2.01454394651503e-05
-2.67779841229042e-05
-1.8429406436282e-05
-4.44103409525729e-05
-3.82033892247776e-05
-2.452760460588e-05
-3.08806059574629e-05
-6.47220572239459e-06
-3.04039699999394e-05
-2.44368660025052e-05
-5.3561406727423e-05
-3.30564445245883e-05
-5.37906445865802e-05
-1.80072664357356e-05
-5.41873538610052e-05
-3.03172492660449e-05
-3.11879356423296e-05
-2.30834521415522e-05
-4.93859425363318e-05
-6.87790823822829e-06
-4.28902049977213e-05
-3.53052643713598e-05
2.19473461373031e-05
-2.36032513980902e-05
-3.24599842244222e-05
-7.35890564424311e-06
-7.80636437577524e-06
-2.47521138213642e-05
-2.79402736650222e-05
7.06657106561763e-07
-2.2671095429751e-05
-6.82557149806597e-05
-3.38703421729192e-05
-7.37629709207135e-07
-1.71645210152217e-05
-5.47646043052642e-05
-5.5221296440124e-05
-2.42719779501156e-05
-3.268006813245e-05
-2.6198804485033e-05
-3.47834198982555e-05
-1.48817372697281e-05
3.81925795507272e-06
-7.29676494577396e-06
-2.21450858966117e-06
-3.17291151684205e-05
-1.33089520305292e-06
-2.33858021629536e-05
-2.37069258754355e-05
-1.77259207387203e-05
-8.86224988814382e-06
-1.10812046645898e-05
-3.55517248020369e-05
-4.37181384967243e-05
-2.03372785155989e-05
-3.57658281135632e-05
-4.27338883655595e-05
-5.96511392607485e-06
-1.2388196101485e-05
-1.10134062594458e-05
-9.61217003531403e-06
6.35413152825272e-07
-6.21959048991392e-05
-2.0710088792735e-05
-1.40614898121402e-05
-2.81665298175997e-05
-4.69787843162365e-05
-4.01430588825577e-05
-2.80846065797463e-05
-4.40411350253103e-05
-2.42458001658223e-05
-2.43229305052326e-05
-3.23019974762171e-05
-3.35212517018215e-05
-3.53970239019314e-05
-2.68193462516927e-05
-1.77948044321567e-05
-3.54939633387237e-05
-2.61037265809585e-05
-2.56986315629729e-05
-5.58593080110692e-05
-1.59251491408247e-05
-3.17160373826782e-05
7.63431580234182e-06
-3.55425990968822e-05
-4.44967881830636e-05
-2.09773108433499e-05
-3.9428888115817e-05
-5.01735846549832e-05
-5.34877879327056e-05
-6.36952286186051e-05
-4.63549832584504e-05
-4.78831823503447e-05
-4.44054753065538e-05
-4.01178123510322e-05
-9.57617077387901e-06
-3.34493568269872e-05
2.20860212113298e-05
-4.94940039572336e-05
-2.09218421507408e-06
-3.8141469309277e-05
-5.0864120769411e-05
-1.25330253524396e-05
-1.96487106590506e-05
-2.6098570809628e-05
-2.0802239652554e-06
-2.11209477883178e-05
-2.44381241072483e-05
-1.43450374964118e-05
-2.84199444959986e-05
-2.14506693077551e-05
-2.78003616275162e-05
-1.98691565376539e-05
-4.07362446728412e-05
-3.36360922262811e-05
-3.55130644612189e-05
-1.31428178946542e-05
-3.59374955027741e-05
-5.19448193674341e-05
-1.57902317029336e-05
-4.43988867197235e-05
-7.69395463192508e-06
-2.95340908243864e-05
-5.75258412619097e-05
-1.54011769593597e-05
-5.2065767586977e-05
-9.47512514199009e-06
-1.86809211250777e-05
-3.54905781946311e-05
-1.95282292086931e-05
-4.30867321424403e-05
-2.23081014492977e-05
-3.69230980908812e-05
-8.59907246322668e-06
-4.59648008376793e-05
-9.16320152724115e-06
-3.02427353812686e-05
-1.35530994646896e-05
-3.13670589776218e-05
-4.42485713205894e-05
-3.29721238967891e-05
-9.29949511136789e-06
-4.03773461515652e-05
-2.35955745398415e-05
-5.93966095423131e-06
-5.60977195781775e-05
-1.55634016624802e-05
-5.23383885785555e-05
-2.86451632645442e-05
-2.12697747435866e-05
-5.22692583265952e-05
-9.49949240892891e-06
-3.30068420023737e-05
-3.01535900410584e-05
-1.29603175255562e-05
-4.40486563761525e-05
-6.80861377578543e-05
-3.05768979399961e-05
-3.04836850078843e-05
-3.54081993446195e-05
-1.49145464781538e-06
-2.96803124660967e-05
-3.28678696261561e-05
-3.2384762631793e-05
8.86663972976627e-06
-5.29909427064253e-05
-2.69617067821997e-05
-4.92895229689004e-05
-2.61414220718926e-05
-5.18030093070589e-05
-2.41972910277824e-05
-5.13218557875075e-05
-3.09114329093522e-06
-3.24517337951726e-05
-3.61468045309935e-05
-5.33234830130663e-05
-3.97338091362353e-05
-6.40385055490935e-05
-2.29605763038247e-05
-5.56227189883279e-05
-1.50500638893367e-05
-1.70868712078728e-05
-2.23406921602534e-05
-1.58336457922509e-05
-1.41664283810579e-05
-1.4954375736879e-05
-9.98975242478819e-06
-5.49666967725171e-05
-4.95892516036588e-05
-2.6788905558033e-05
-3.85639243952152e-05
-2.24537725274952e-05
-3.17592415439994e-05
-5.27440636024027e-05
-2.21866793110951e-05
-2.0194698468633e-05
-2.74250976274633e-05
-4.04317625512639e-05
-1.62813669507622e-05
-2.17185939477619e-05
-2.86428645696016e-05
2.1729323767472e-05
-6.70822038704392e-05
-5.36955511384871e-05
-4.38466682180626e-06
-3.47596717138264e-05
-1.55092675064586e-05
-1.22160275443002e-05
-6.05746566986871e-05
9.50721891330309e-07
-7.08297210047359e-06
-2.9434977665735e-05
-1.65424041058965e-05
5.70567855619999e-06
-2.10431051451683e-05
-5.44627948169168e-05
-5.99540549411675e-05
-2.88612016457246e-05
-2.75297850791208e-05
-5.21255049340515e-05
-6.21042774786973e-06
-3.57120868755114e-05
7.23988600040539e-06
-1.18252324661263e-05
-4.97296635153152e-05
-3.76170283537141e-05
-2.69655280689316e-05
-1.90705938960225e-05
-5.11503840388173e-05
-4.52320425182768e-05
-9.29526604279435e-06
-3.8571759374837e-05
-3.90295197585951e-05
-3.64572980430401e-05
2.32111739895923e-06
-3.53512162364295e-05
-5.63264264470321e-05
-2.49587951199925e-05
-2.06182355964894e-05
-3.30646244468207e-05
-2.59383451716569e-05
-2.83797790037652e-05
-2.07443125078592e-05
-4.2520651917805e-05
-8.09395144107618e-05
-2.4390621527898e-06
-2.8419254485735e-05
-2.48027033710264e-05
-5.05049124392141e-05
-2.92142622214382e-05
-3.23772933346268e-05
-3.50575629156416e-05
-3.90573817427877e-05
-5.69736391683616e-06
-1.66884376436133e-05
-5.36587864642728e-05
-3.20272987662683e-05
-1.34284415481028e-05
-2.92542345557992e-05
-3.94460228986115e-05
-2.02945438911764e-05
-3.56429629200545e-05
-4.01310500479176e-05
-2.3302971642295e-05
-3.99712430910013e-05
-4.12307524460737e-05
-3.17450302411266e-05
-4.27548189628478e-05
-4.68598444906167e-05
-3.32706762045174e-05
-2.194141464069e-05
-1.5593823690788e-05
-1.6690350272163e-06
-5.0771236704845e-06
-5.02715220588058e-05
-2.07363218942531e-05
-6.23128033978776e-05
-1.10737026320328e-05
-3.04330315968091e-05
-5.01295656613933e-05
-5.14376981876936e-05
-4.99025833310307e-05
-4.70086345610343e-05
-1.32026807579673e-05
-1.53643139807101e-05
-3.35365784940928e-05
-2.07759790267296e-05
5.9554637859441e-07
-2.07463454094626e-05
-1.59803524941518e-05
-1.37664990029573e-05
-2.79100140163285e-05
-3.3729641892992e-05
-1.61423368633532e-05
-3.23154515394112e-05
-4.57394400352056e-05
-3.03596963245683e-05
-3.64478896428091e-05
-3.74508101288473e-05
-3.78942834613779e-05
-2.76281275673556e-05
-4.63989457396729e-05
-5.9635999311339e-06
-3.4573167355511e-05
-1.10111127677197e-05
-8.17110228562236e-06
-4.13892994113311e-05
-2.8265516178774e-05
-1.16992754537034e-05
-4.41269501759033e-05
-5.4778252228872e-05
-1.17649471572705e-05
-4.08188540249458e-05
-3.03457098778187e-05
-4.44084672333426e-05
-1.77073571236924e-05
-6.17555076352292e-05
-6.22764891970693e-05
5.63341749156919e-07
-4.02302917154548e-05
1.44888526945288e-05
-1.80339129463271e-05
-3.02610651943427e-05
-2.07119419523769e-05
-3.97276962118103e-05
-4.2015212986084e-05
-7.19618648774244e-06
-1.13991606390913e-05
-1.79253467361865e-05
-6.32061890031547e-05
-4.77094182161244e-05
-3.39636969021085e-05
-1.11177980889208e-05
-2.30075961580643e-05
-2.41819967042306e-05
-4.04539487080089e-07
-3.98680834771122e-05
-2.09644107237361e-05
-4.24210385076679e-06
-1.23247610186046e-05
-7.78196431163751e-06
-4.13904232410439e-05
-1.36824183192141e-05
-1.85402516138645e-05
-2.70499340912687e-05
-4.43263836231858e-05
-2.13036339213468e-05
-4.57593344259252e-05
-1.79389492380625e-05
-5.15125921638153e-06
-3.32318327692731e-05
-2.10963195525088e-05
-4.47173558232437e-05
-4.31446095857209e-05
-6.09778867977169e-05
-5.93524449338331e-05
-3.83237827796902e-05
-2.76650795231207e-05
-4.63905613646637e-05
-5.72686817845422e-05
-3.7662020518693e-05
-5.55462182645608e-06
-3.67437780004612e-05
-5.05040870084236e-05
-7.83262900032558e-06
-4.86080245739403e-05
-4.81284975726775e-05
-2.53157014295108e-05
-6.8218445492979e-05
-7.86025118648576e-05
-3.23497111008452e-05
-4.78306238494626e-05
-1.51378151150283e-06
-1.27923858176543e-05
-3.98157897612909e-05
-5.08415634002007e-05
-1.57455199918594e-05
-1.26826872997967e-05
-1.27812215239355e-05
-4.95152638456983e-06
-4.85130661507956e-05
-3.05288407108583e-05
-1.73955136132045e-05
-3.4329006469345e-05
-1.27706047145466e-05
-1.04726709461008e-05
-3.77987410920139e-05
-2.42830402575919e-05
-1.9188534461255e-05
-9.34243291991118e-06
-5.12926925247797e-05
-2.35634577375277e-05
-3.24233989733828e-05
-2.04128946332566e-05
-4.70410590651108e-05
-2.77940387937322e-05
-2.7656548694646e-05
-1.35931685768863e-05
4.60336996476214e-06
-4.99688811454526e-05
-1.06881625628742e-05
-3.05164697664585e-05
6.37512988112412e-06
-5.52278114775871e-05
-1.44739948695949e-05
-2.34807466931525e-05
-2.9503079541746e-05
5.2867655887495e-06
-3.87908457912599e-05
-2.41244699313787e-05
-2.11216684301605e-05
-6.94881710021256e-05
-2.40626848961623e-05
4.52722111298256e-07
-3.35858886229035e-05
-2.79245002510026e-05
-3.24349749621441e-05
-8.70579702930973e-06
-4.33104711220704e-05
-3.25817843273191e-05
-2.24104975735015e-05
-1.2697168345996e-05
-2.90760521963248e-05
-2.41992745981448e-05
-4.32228668203905e-05
-2.22823323922031e-05
-2.83514663432832e-05
-4.38522199140598e-05
-5.10376916215148e-05
-2.48600017291674e-05
-5.16467924225555e-05
-2.48937790682041e-05
-6.63454057413997e-05
-3.86091202252304e-05
-1.48538222555282e-05
-4.61743161641383e-05
-3.46090915940979e-05
-2.84444836293099e-05
-2.05874772514684e-05
-2.45914850591575e-05
-2.2900719819917e-05
-4.51229333452303e-05
-2.35296971542301e-05
-2.15429577298964e-05
-1.98082087140135e-05
-3.65166810461887e-05
-1.61319149682924e-05
-3.34488270368994e-05
-4.02549601931635e-05
-2.89329939372999e-05
-1.80155424040953e-06
-1.94666907036445e-05
-2.50912307418839e-05
-2.30127543749486e-05
-3.28841557537221e-05
-2.09472588438002e-05
-2.09789204614604e-06
-4.1385850787994e-05
5.94844116644911e-06
-3.34586987850545e-05
-2.46150590418488e-05
5.97438775871066e-06
-4.33728017086719e-05
-2.14416069562064e-05
-5.19198864603903e-06
-1.66214942229522e-05
-5.38259615343335e-05
-3.65597919671823e-05
-1.04666613845566e-05
4.15223262024248e-06
-2.654263221375e-05
-6.14507858160468e-05
-2.07550908174722e-05
-4.32764778478539e-05
-5.55626045140835e-05
-1.98024851285012e-05
-1.56305545096546e-05
9.30572670305387e-06
-1.62008602763584e-05
-3.00114697272782e-05
-1.1923690096017e-05
-5.73361659147915e-05
-2.704039794689e-06
-5.20805138001519e-05
-9.01239857060352e-06
-2.90169152404667e-05
-2.7659733799447e-06
-3.7075842521612e-05
-3.83877854778489e-05
-4.79149930434037e-05
-2.53120310238488e-05
-3.56143275819403e-05
-1.10588921799832e-05
-3.65288110240566e-05
-3.59064062106251e-05
-4.1678412354851e-05
1.65069205580545e-05
-9.00213211926201e-06
-3.24430673672304e-05
-3.00522678255094e-05
-2.01064480068678e-05
-4.45973285874453e-05
-3.44078053427117e-05
-3.18247369097562e-05
-1.75130322570019e-05
-2.26890151043557e-05
-2.7400044140662e-05
5.11782993824713e-06
-4.01131687324191e-05
-2.81447423816651e-05
-2.14156791225879e-05
-2.6129873965659e-05
-5.97639873465721e-05
7.31998105535235e-06
-3.3934609853101e-05
-1.73275642153304e-05
-3.6619372981059e-05
-3.05119164951211e-05
-1.30247096809305e-05
-1.99626942983379e-05
-4.87791195931684e-05
-4.61778527659973e-05
-9.23709137072074e-06
-3.75238859124345e-05
-4.7300913441036e-05
-5.57318342773678e-05
-1.27237217319135e-05
-2.84022529849008e-05
-4.51259440076907e-05
-3.80299954362747e-05
-4.39338967436497e-05
-3.57409746766078e-05
-2.65295640187812e-05
-1.18642428974988e-05
-5.19153914589241e-05
-2.74070715287188e-06
-4.08562888317703e-05
-9.26883488775942e-06
-2.0062152409702e-05
-1.61964231740427e-05
-7.50580634819343e-07
-3.59513096572907e-05
-7.02848353249603e-06
-1.93690158181933e-05
-4.51557170812433e-05
-7.27084289527836e-05
-2.07826702419236e-05
-2.70178798435513e-05
-8.71803120834347e-06
-1.04073564460154e-05
-2.26845588332483e-06
-6.89610503120325e-05
-3.17311075275387e-05
-2.4186221607917e-05
-2.40393754629092e-05
-3.26204216466718e-05
-5.0142429338095e-05
-2.87908721797087e-05
-4.08231894363919e-05
-3.28204337770549e-05
-1.41455766681764e-05
-3.5704267970369e-05
-5.57580843434471e-05
-1.10946515660775e-05
-2.69458266729497e-05
-5.07570305278927e-05
-3.57523126950161e-05
-1.88910112355062e-05
-3.80899707528303e-05
-3.83211787927705e-05
-4.93202009288435e-05
-4.01634243296287e-05
-2.40083781092674e-05
-5.35047415055019e-05
8.75454767584908e-06
-3.35744402815586e-05
-3.48189510978406e-05
-4.07390283964101e-05
-3.18337426904511e-05
-1.33090278973582e-05
-2.84446764967369e-05
-3.12006766505237e-05
-9.76621595292475e-06
-4.56207263729822e-05
-5.15399152327248e-05
-2.92807143712436e-05
-2.77746910614296e-05
-5.50194439209996e-05
-4.37111370585983e-05
-1.67573522949111e-05
-4.15292703061532e-05
-5.63883313984529e-05
-4.40532312564148e-05
-3.73069764639677e-05
-6.73636700987329e-06
-1.63942255914626e-05
-1.55958917538425e-06
-3.48229499075516e-05
-2.92044224402217e-05
-6.221320407275e-05
-2.62912224187325e-05
-1.87378276821308e-06
-4.80067760791562e-05
-9.6914273682401e-06
-3.32657968775633e-05
-8.21808178075915e-06
4.82168668707311e-06
-4.40620815433498e-05
-2.58305560205951e-05
-2.24906544385054e-05
-2.95166972932977e-05
-2.74452403549468e-05
-4.09038618110506e-05
-1.10770714268279e-05
-3.53034523936924e-05
-3.56890598020519e-05
-4.23337239055072e-05
2.6191446580048e-06
-1.10793919813683e-05
-3.63928222264908e-05
-1.71305014535726e-05
-2.26719127349055e-05
-1.38592156266855e-05
-1.6277264181225e-06
-3.76717862180335e-05
-2.98636884011542e-05
-4.19552804443466e-05
-4.72262922120307e-05
-4.05091263262368e-05
-2.14764336580187e-05
-1.05218371279848e-06
-3.15150298000602e-05
-6.44181873940232e-06
-3.22602657691172e-05
-3.43891767350787e-05
-2.68757407031625e-05
-2.88074023558962e-05
-2.7274163644602e-05
-2.44669769542949e-05
-3.39376765228539e-05
-5.82598881757725e-05
-5.14033920871851e-05
-2.97938354413438e-05
-3.89645110568705e-05
-3.03370530493581e-05
-3.79698494169307e-05
-4.05742657307841e-05
-2.39975475114301e-05
-2.14823142191222e-05
-5.13102888271121e-05
-1.4371042005583e-05
-2.41189838493792e-05
2.29333377266619e-06
-3.02917914522954e-05
-3.12260400345061e-05
-4.32259047603408e-05
-4.04327001809706e-05
-3.6017900156325e-05
-1.09276169879199e-05
-3.64778407935698e-05
-4.47787917059074e-05
-3.95643991942308e-05
-7.11992122777213e-06
-4.94175536338043e-05
-3.06878284280465e-05
-4.58251045909206e-05
-2.06767686866493e-05
-8.19974292432601e-06
-5.37510946652484e-05
-1.87540406512005e-05
-8.07129877688901e-06
-5.24529747256854e-05
-4.07730708300377e-05
-4.08882118936793e-05
-6.12006328117455e-06
-1.99326986136982e-05
-5.25055682451971e-05
-4.53290313125434e-05
-5.62693820260861e-05
-3.09860568779889e-05
-7.55749483124684e-07
-2.2331631865221e-05
-1.07595086053444e-05
-5.04083992935885e-05
-2.62797187201828e-05
-4.35747905570818e-05
-5.39178917125878e-05
-2.67369843876089e-05
2.96992262722149e-06
-2.18975316984222e-05
-3.5229909664597e-05
-4.15490648764388e-05
-1.98948081610815e-05
-2.86499307760252e-05
-2.76859337777597e-05
-4.0502137399431e-05
-2.88820888665719e-05
-1.71107996630026e-05
-3.64416469218926e-05
-3.45774886012971e-05
-3.86340894499801e-05
-5.03446203654943e-05
-9.82423441596032e-06
-4.79958888384415e-05
-1.95559518804287e-05
-1.85153612920051e-05
-1.70582980711919e-05
-1.97482910100488e-05
-2.19998167158302e-05
-1.84054392870505e-05
-5.00977887595411e-05
-5.1572830675147e-05
-1.55153790606501e-05
-1.38300406089901e-05
-3.15641964771222e-05
-3.77600833992781e-05
-3.45173637660321e-05
-4.70849326474263e-05
-2.36100765425615e-05
-2.61792692275335e-05
-1.30088204728451e-05
-3.14582273614606e-06
-7.68212017014351e-07
-7.84040457673765e-06
-4.55335845394195e-05
-3.8776873508938e-05
-5.09597045298121e-05
-3.9143242272389e-05
-6.61182916938254e-06
-2.2523595735025e-05
-1.62822504189592e-05
-4.38202543311268e-05
-4.58102630172589e-05
-7.19902853442781e-06
-1.89419159909127e-05
-4.84009331061072e-05
-3.20338697690038e-05
-3.77409685826781e-05
-3.38178132670783e-05
-2.18206836993131e-05
-1.64299656705498e-05
-2.79791654346582e-05
-4.80237485282363e-05
-5.74059755056919e-05
-1.92460563735989e-05
-4.87175161865005e-05
-1.15061649307193e-06
-1.95285232347302e-05
-8.41107534315183e-06
-5.10511079407034e-05
-1.82063240896954e-05
-3.54699222010786e-05
-4.35515538158165e-05
-3.9799887874203e-05
1.06787272154576e-05
-3.71082226733276e-05
-2.08071153841254e-05
-2.26040683195286e-05
-3.49298740044525e-05
-8.02293629715312e-05
-2.031900590187e-05
-5.2389446292579e-05
-2.35677795406384e-05
-3.04338428522301e-05
-2.59597625972458e-05
-3.49993668424751e-05
-5.8764826220206e-05
-2.84339819065105e-05
-5.41000781274225e-05
-3.56058353965457e-05
-1.48079423712383e-05
-3.39025214226554e-05
-8.89480676824327e-06
-1.55268008652765e-05
-3.59554820034591e-05
-4.41441997236485e-06
-2.40463569539104e-05
-2.30859148326943e-05
-4.95239969502059e-05
-3.23179553208494e-05
-3.93919227293729e-05
-3.26585275276323e-05
-3.44249611700501e-05
-3.05054283625442e-05
-3.98403593638804e-05
-3.37913215812263e-05
-1.47658158118622e-06
-3.58429813336589e-05
-2.03695427567604e-05
-4.28627678019845e-05
-2.48411897284688e-05
-2.59190129099016e-05
-5.09862712420154e-05
-4.30388674278989e-05
-4.09560968620309e-05
-6.80225666163753e-05
-4.3460748346713e-05
-1.02221637144651e-05
-3.23025970966824e-05
-2.69025284635477e-05
-3.3271556944007e-05
-4.25497118440836e-05
-3.66268995930308e-05
-3.16792504694106e-05
-3.71538458035096e-05
-1.08707116275724e-05
-3.06521590253661e-05
-4.874898032449e-05
-1.47849101406167e-05
-8.25700328890341e-05
-3.28046539885702e-06
-1.59520894959057e-05
-4.19174196389124e-05
-3.49625346348337e-05
-3.17929292147473e-05
-5.54223655716159e-05
-4.87882719272335e-05
-1.95975279482344e-05
-3.88620622910421e-05
-2.61752952605348e-05
-4.53680077436304e-05
-3.56321420152414e-05
-4.92273633305089e-05
-2.21819871872449e-05
-2.95710644681208e-05
-3.26572394935763e-05
-1.19232072897582e-05
-1.18246533007214e-05
-6.63538838299715e-06
-3.56400601758113e-05
-3.23385810102058e-05
-3.60846450390895e-05
-3.51016119887178e-05
-2.11066688587059e-05
-1.85687704094833e-05
-5.01632519397768e-05
-2.23384980726861e-05
-2.063619985489e-05
-3.90084923904246e-05
-2.26031990849556e-05
-4.21795500047907e-05
-3.84515142894836e-05
-3.6527224703029e-05
-2.13585190814805e-05
-2.2111141867107e-05
-3.45081535461716e-05
-5.21841043874072e-05
-5.05927326531659e-05
-2.66048519212387e-05
-8.74679924615887e-06
-1.98292105316287e-05
-2.74453025891145e-05
-4.52871157924303e-05
-1.85112844910385e-06
-3.49567379285738e-05
-3.02835136295361e-05
-4.33964420768706e-05
-5.52322187683572e-05
-1.87983643339176e-06
-2.19945620810621e-05
-2.33673474996957e-05
-2.88772217807876e-05
-5.25010217966777e-05
-3.31841339690408e-05
-3.67399757235853e-05
-4.0042750608762e-05
-3.34774555750669e-05
-2.1926352648985e-05
-2.92008978039236e-05
-2.64719851965646e-05
-2.39078046547774e-05
-2.78031394363871e-05
-1.13669133806026e-09
-3.18764971428001e-05
-3.68609641396257e-05
-2.98604172221992e-05
-2.32705567651327e-05
-2.04319074280966e-05
-3.75873737100976e-05
-1.53632738255837e-05
-1.71606978052721e-05
-6.68755651378275e-06
-3.44350671864927e-05
-1.85889943454447e-05
-4.74822604858108e-05
-3.68212944790001e-05
-1.18048759669751e-05
-3.06888750786052e-05
-5.6539750511057e-05
-2.41126734384282e-05
-3.8343415524073e-05
-1.70917254714622e-05
-1.07475679602539e-06
-5.41772261032941e-06
-5.28474615326236e-05
-3.76593033654104e-05
-3.37908650531432e-05
-1.14046616875775e-05
-2.28230419816047e-05
-1.08501598462857e-05
-3.98900659065876e-05
-4.96621021728126e-05
-3.56504789345287e-05
-5.11962986053289e-05
-2.26937549979562e-05
-3.74003403779047e-05
-2.96999468802987e-05
-3.82272046236713e-05
-2.09671445038192e-05
-5.06109096486795e-05
-2.54201566052804e-05
-3.06725695122292e-05
4.97601387757876e-06
-4.95709824552478e-05
-4.07373224751001e-05
-4.09213524433328e-05
-1.92373179241377e-05
-4.33191314601928e-05
3.32447344717e-06
-1.8421219792315e-05
-1.83145659474422e-05
-1.17200362723941e-05
-1.74409066833464e-05
-2.59884732841851e-05
-2.68723894678789e-05
-4.56912577716558e-05
-1.40069746479098e-05
-5.0247646784669e-05
-3.7376838264198e-05
-3.2604429050148e-05
-8.34506883018726e-06
-3.48698174786508e-05
-3.02478762459563e-05
-2.41099370900664e-05
-5.46705990771912e-05
-2.05522843398263e-05
-2.91468823001866e-05
-5.55817430845491e-05
-3.04740339236661e-05
-4.82152897213437e-05
-2.8802633182345e-05
-3.26007948313078e-05
-1.57007481200856e-05
-2.11498788024177e-05
-4.5676887757919e-05
-3.9295731557916e-05
-3.33437984810231e-05
7.42814375440839e-06
-3.95613534372623e-05
-5.11060613337972e-05
4.81224142953703e-07
-3.87801974105405e-05
-2.35729446034435e-05
-5.07338773588151e-05
-2.83108358556343e-06
-2.72128251303194e-05
-6.27352290882981e-06
8.40247284522655e-06
-4.14001338662458e-05
-5.41592272535632e-05
-7.46103772057725e-06
-6.19392266405749e-05
-6.50023907025658e-06
-2.93812300410102e-05
1.23726180350692e-06
-2.46575570818755e-05
-4.17378264690877e-05
-5.73865885130832e-05
-1.75626953092438e-05
-1.8246376965697e-05
-2.0717598595452e-06
-2.38143422342172e-05
-4.24442101383071e-05
-2.73320639870024e-05
-2.96791916791649e-05
-3.6946490213061e-05
-1.29738500364248e-05
9.77660705517056e-06
-1.06882979826082e-05
-3.49511575750841e-05
-2.84549008079637e-05
-6.79114375723883e-05
-4.09886934568408e-05
-2.76089721770537e-05
-2.91930842980913e-05
-3.85949144819577e-05
-4.27213559819497e-05
-4.27564411924097e-05
7.63138875607384e-07
-3.19039349597911e-05
-4.56224069462831e-05
-4.15487224735845e-05
-1.60293095042883e-05
-1.85315000852566e-05
-3.22190732277203e-05
-1.45185859948128e-05
-5.90942484922492e-05
-1.13433190464522e-05
-2.38225250892269e-05
-1.78692093342244e-05
-8.69903928202681e-06
-4.76740381661658e-05
-4.26305643778138e-05
-8.06036398130255e-06
-4.87745747551176e-05
-3.34874380077397e-05
-1.68056050847302e-05
-3.92712326451824e-05
-3.45240438603414e-05
-1.25486868522782e-05
-9.81415110537874e-06
-4.21462559150047e-05
-6.32215117868837e-05
-9.26892918476731e-06
-2.0282807980149e-05
-2.99536197372778e-05
-3.29011379995961e-05
-2.59273882694678e-05
-3.22877786274297e-05
-1.42394926163116e-05
-3.44023909704564e-05
-1.83359409218714e-05
-3.04319865924888e-05
-1.84347766459628e-05
-1.25531813931098e-05
-9.07963944089073e-06
-1.03261393260808e-05
-3.19833591970255e-05
-3.66631418258783e-05
-4.25831083112815e-06
-3.76331019613077e-05
-2.14422963621952e-05
-1.82236034715282e-05
-5.17528786496819e-05
-1.38171604620054e-05
-6.39142695036034e-05
-3.02336855423639e-05
-2.93323583580515e-05
-2.3744450306187e-05
-1.68476889363856e-05
-3.48649193938515e-05
-4.90818958659979e-05
-1.69049730758368e-05
-2.58949617529997e-05
-4.25808119554042e-05
-1.0215195494177e-06
-1.93868844133148e-05
-4.26333652439936e-05
-7.17560018288242e-05
-4.63283018723484e-05
-2.92254344384611e-05
-3.62952074109213e-05
-2.23215601456818e-05
-2.3990076701865e-05
-4.2031942766001e-05
-3.71983960815512e-05
-3.3255006093828e-05
-3.51528009334983e-05
-1.52667123607808e-05
-1.72422424966972e-05
-2.5271250156174e-05
-2.19734170656273e-06
-2.31881009461774e-05
-1.91454702774726e-05
-3.64164821656344e-05
1.02046718965613e-05
-1.43614450492716e-05
-3.38144590962506e-05
-2.71188397397073e-05
-3.5859136096565e-05
-1.93071456875774e-05
-2.48499234140505e-05
-2.0403914296935e-05
-3.7397188081339e-05
-2.10689823341439e-05
-3.67349607543681e-05
-2.30249438859564e-05
-4.9339517812995e-05
-3.17413870484354e-05
-1.13566874899975e-05
-1.64194247186965e-05
-7.70288695479649e-06
-4.55061043609334e-05
-5.07992453997542e-05
-7.25049238102047e-07
-1.98923322188555e-05
-2.44029201202679e-05
-6.34355581324882e-05
-3.20685044304546e-05
-1.68059242071228e-05
-3.54653255028743e-05
-1.09102080114092e-05
-2.82383554674937e-05
-4.87561705513028e-05
-3.50828282111921e-05
-1.03981809281189e-05
-1.62633383127872e-05
4.8162569543509e-06
-4.33881965573132e-05
-1.65629315740041e-05
-5.99199408819956e-05
-1.20637533961207e-05
-2.84481008735673e-05
-2.8894202228964e-05
-1.56065632384605e-05
-2.12986695244915e-05
1.64231810477402e-05
-2.98949052525705e-05
-1.02002195546438e-05
-1.99754572362291e-05
-2.32347526728772e-05
-8.90586538630341e-06
-2.91628700762005e-05
-3.91269430372364e-05
-3.12491328986947e-05
-4.32046005055567e-05
-9.82669014027179e-06
-4.03291242766248e-05
-2.60275649206932e-05
-2.83636883547937e-05
-6.30091271664886e-05
-5.24453134761691e-05
-7.52439647307165e-06
-2.17214192420258e-05
-4.95985744422938e-05
-6.53414618134122e-06
-3.01389900917448e-05
2.82829214659422e-05
-5.97512999345414e-06
-2.200179263904e-06
-2.15716087032978e-05
-2.2014032629796e-05
-1.23017389590978e-05
-5.23123650056209e-05
-5.34080748165698e-06
-1.93190495735793e-05
-2.13864809604537e-05
-2.04088985961496e-05
-2.76375089358793e-05
-3.80814178044093e-05
-6.17393467013968e-06
-7.53744888202318e-06
-2.98600786928146e-05
-1.96073724953809e-05
5.46401599732713e-06
1.81811850098823e-06
-1.49875131512516e-05
2.97768477870264e-06
-3.06519263992945e-05
-4.13528516366107e-05
-4.39665384063492e-05
-2.28233494821795e-05
-1.87585451277875e-05
-1.48452831773075e-05
-2.21563042680017e-05
-3.77076197851372e-05
-3.54045050316334e-05
-5.19248465342906e-05
-2.21234575776077e-05
-4.83958655363331e-05
-5.60583422537653e-05
-6.60219552900984e-06
-1.10461957508884e-05
-3.36780238900103e-05
-3.66301837126689e-05
-1.85834707429496e-05
-2.8232872623912e-05
-5.90082281294405e-05
-6.30777113699275e-05
-4.26854262224249e-05
-2.02866016923598e-05
-2.61814506666672e-05
-5.82808254599068e-05
-3.22308396666183e-05
-1.9859288670608e-05
-2.99869727835295e-06
-3.35213524038065e-05
-4.55473437219265e-05
-1.69800502102496e-05
-1.18289188888951e-05
-1.08913693702161e-05
-5.27959879880305e-05
-3.49499584252677e-05
-3.599830497217e-05
-8.71257379194072e-06
-2.3426315873372e-05
-4.5918259230428e-05
-6.97771646750045e-06
-2.80931395601869e-05
-4.07636692614495e-05
-1.87291966488188e-05
-2.33158823696417e-05
-5.79035768261164e-05
-5.61457832459482e-05
-1.45063725596312e-05
-2.66665130019813e-05
-5.00239589048405e-05
-2.60714164292825e-05
7.52884623501128e-06
-6.23694327173306e-05
-3.28353964830492e-05
-5.30621177961295e-05
-2.6060595546336e-05
-2.88607479014326e-05
-2.61528201840367e-05
-1.8791348057699e-05
1.77976581083388e-06
-3.70138034286151e-05
-2.8020465009284e-05
6.26985295333743e-06
-5.70244164467651e-05
-6.90340120416632e-05
-1.4723914600434e-05
-1.52343323200051e-05
-1.13596652230416e-05
-3.67324635104444e-05
-4.49838261592344e-05
-2.65199931843414e-05
-4.58994443587758e-05
-5.69371530124788e-06
-1.39696529442235e-05
-2.60192055090662e-05
-2.47722529042058e-05
-2.50949074934765e-05
-1.70940759578361e-05
-4.48619328810856e-05
-4.81093740512831e-05
-2.25884129948337e-05
-4.11919578824906e-05
-2.90497833305277e-05
-2.28874961154162e-05
-2.34454829017973e-05
-2.55248916780057e-05
-2.95753867106515e-05
-3.67103749615323e-05
-3.9699240091122e-05
-2.0938098475812e-05
-2.86757326069429e-05
-8.77928631409917e-05
-3.85196075748092e-05
2.16870299881137e-06
-1.32877555261335e-05
4.9797164277094e-06
-3.74892232474155e-05
-1.52524295162726e-05
-4.84611763068307e-05
-1.74119341614416e-05
-4.62082036058113e-05
-2.68790349146348e-05
-1.25940148290379e-05
-8.15656774685569e-06
-1.32336569266294e-05
-2.60330517298671e-05
-2.46433745006855e-05
-5.01855465181702e-05
-3.16060017711987e-05
-1.95332858882359e-05
-4.0030341348024e-05
-4.60694050381654e-05
-2.8247605911141e-05
-5.07557076390438e-05
-2.52069427300817e-05
-2.9056635375482e-05
-3.63938946036919e-05
-3.58480563301049e-05
-3.70630230523305e-05
-1.65119002397828e-05
-2.57697422767081e-05
-2.30710096789642e-05
-3.56992835543078e-06
-4.82671828119234e-05
-4.17820759152313e-05
-2.39277424901081e-05
-2.56687240981574e-05
-3.247787037602e-05
-3.72870180062103e-05
-1.15718160659288e-05
-2.86992459839859e-05
-4.12490874658252e-07
-4.72065981612494e-05
-3.49504883042229e-05
-1.3844544991421e-06
1.19072613251826e-05
-3.53926481060071e-05
-3.48806800807638e-05
-3.84709518999605e-06
-2.33191559252866e-05
-4.01334158293876e-05
2.9507702877238e-06
-3.04522573436139e-05
-4.12712777970523e-05
-4.88676531994383e-05
-3.96780780861737e-05
-3.19387541818838e-05
-2.10948020642398e-05
-7.37839035319529e-06
-2.09964367924952e-05
-2.9845592192019e-05
-2.17261513509728e-05
-4.24962102913371e-05
-2.26780938181494e-05
-4.25364196942328e-05
-2.03259237230957e-05
3.88761364736596e-06
-3.10026445121875e-05
-3.47659740571744e-05
-2.40845643175177e-05
-2.93617151270463e-05
-2.94102790211862e-05
-9.92766498976321e-06
-2.9468922752479e-05
-3.49644246218941e-05
-2.50617704362871e-05
-3.38471722258884e-05
-3.77759896675866e-05
-7.29300545782738e-06
-3.8170827885599e-05
-5.87314584507606e-05
-6.58424341535733e-06
-3.30255482573628e-05
-2.61507965345238e-05
-3.15379130024552e-06
1.22571689884255e-05
-2.74981120437684e-05
-2.24184885931228e-05
-5.14539623655313e-05
-2.84618814753077e-05
-1.04350831567212e-06
-4.96883274502197e-05
-4.63382441581379e-05
-2.09894456985494e-05
-1.46508447737154e-05
-2.08937464742284e-05
-7.0729775266581e-06
8.94753878467943e-06
-3.14865573464242e-05
-4.54894426107167e-05
-3.96784915428491e-06
-2.10958274953432e-05
-1.77538179919417e-05
-2.13270993716443e-05
-4.32032586205922e-05
-1.67894594766238e-05
-1.0360231068511e-05
-1.38226196013786e-05
-3.52770420042229e-05
-4.16753130711063e-05
-1.23923615768734e-05
-3.2601818283977e-05
-4.69367220041526e-05
-1.67871256811874e-05
1.78725032747054e-05
-1.44973243995481e-05
-2.98094560264105e-06
-3.67312604388395e-05
1.79429252508656e-05
-2.80209591704679e-05
-2.55298639538254e-05
-3.2891599171018e-05
-2.1770739850583e-05
-5.86781377321012e-05
-3.15534145953764e-05
-5.9735575907525e-05
1.07681786945419e-05
-2.97472548788764e-05
-3.13724875941818e-05
-3.95134620398739e-06
-1.93416655628259e-05
-2.53034934648254e-05
-3.61977660434067e-05
-5.99372875207679e-06
-4.60473143589638e-05
-5.50106115622295e-05
-2.44825052250133e-05
-3.3260533255595e-05
-2.77559359583271e-05
-2.0951953269601e-05
-2.22482478669618e-05
-6.59410728966628e-05
-2.92473246458676e-05
-4.36185771459197e-05
-1.88508539083281e-05
-3.2137750092943e-05
-6.11790109084033e-05
-2.66226042707004e-05
-6.1161549088378e-05
-2.96242799356502e-05
-3.53695094457859e-05
-2.60546686318258e-05
1.82187403760934e-05
-2.17363226781386e-05
-3.98931626417171e-05
-3.98692333540286e-05
-3.7819472739313e-05
-5.19856993672687e-05
-3.86599226171629e-05
1.59097661727223e-05
-3.47148725625816e-05
-2.11338527753774e-05
-1.12382484577868e-05
-4.87718332348586e-05
-2.29194755577907e-05
-2.8301077548521e-05
-3.41273233748732e-05
-2.59157973724277e-05
-1.96582442800655e-05
3.79030032162209e-06
-3.92679769732664e-05
-2.76755319654829e-05
-1.5394049844245e-05
-4.1564704498699e-05
-4.38550973639803e-05
-1.63225336394704e-05
-3.88870212752933e-05
-3.70127059616533e-05
-1.40843469998919e-06
-2.05898630863949e-05
-5.97182484547655e-05
-4.81921691214084e-05
-2.06827849133837e-05
-3.61539498800692e-05
-2.7961480637411e-05
-3.38995918389232e-05
1.32532463479751e-06
-1.64322633359381e-05
-5.29225117046945e-05
-4.91832573498682e-05
-5.60859834852532e-06
-3.33928891953939e-05
-1.05757192677624e-05
-1.56952177745303e-05
-3.35384979824295e-05
-6.93558482726411e-05
-1.97961868568118e-05
-4.88980096117447e-05
-2.85193111767498e-05
-2.67649029799805e-05
-1.51933897760259e-05
-4.12851977270373e-05
-2.52141433720528e-05
-1.24710456936763e-05
-4.23735128066078e-05
-4.94192427765481e-05
-2.20747037091684e-05
-5.95790724003642e-05
-4.08038039050845e-05
-4.66147164755417e-05
-3.31709464932482e-05
-5.45611002705767e-05
1.26815413704398e-06
-2.20939061861568e-05
-2.89168531609015e-05
-1.67674510293664e-05
-9.24062980013248e-06
-3.46357020239388e-05
-3.01084410272604e-05
-3.12586622364274e-05
-3.71165118741008e-05
8.5605162105943e-07
-2.2311396997547e-05
-1.44267436796294e-05
-2.85391735939919e-05
-2.84843587956419e-05
-4.0665421335263e-05
-1.76879205561324e-05
-5.38471917112398e-05
-4.8969943161494e-06
2.56821630743303e-06
-4.29983471940139e-05
-3.98945510970502e-05
-4.50190939325857e-05
-2.47822735781469e-05
4.78430069264319e-06
-1.15453496052931e-05
-3.8919148493851e-05
-3.61833381328104e-06
-2.28507983649933e-05
-1.72826114317988e-05
-4.38422264603937e-05
-2.3956499938532e-05
-5.32677099921335e-05
-2.82625819750613e-05
1.34655457696476e-07
-4.6422166496513e-06
-2.12093912510138e-05
-4.01153554319941e-05
1.18798211204397e-07
-3.26883774316282e-05
-6.09672167559517e-05
-2.36885546911553e-05
-5.12504766319358e-06
-2.08317686419825e-05
-3.38496855080129e-05
-2.26620766647596e-05
-1.16067834343815e-05
-2.95479891600653e-05
-1.22523302012077e-05
-3.3267144101534e-05
-3.56741719379804e-05
-2.39646793369715e-05
-8.46007526756046e-06
-6.81837654136435e-05
-2.2648437062265e-05
-2.36063987983863e-05
-2.16618468098743e-05
-2.44565441061343e-05
-5.28762289866976e-05
-2.55017256958324e-05
-3.912769253598e-05
-2.13896283172192e-05
-1.96812475035208e-05
-3.00423527959049e-05
-1.53158999593897e-05
-3.7534505392067e-06
-1.59767620615874e-05
3.28152376816674e-06
-3.97414874128563e-05
-1.66017014385895e-05
-2.2215193877636e-05
-5.35060220797174e-05
-1.46308302827515e-05
-2.76585213116704e-05
-6.67369907590927e-06
-1.49594869329635e-05
-1.41110914368194e-05
-3.28221447229902e-05
-1.57394150624332e-05
-2.95545956159937e-05
-1.98589878434137e-05
-2.22934290032742e-05
-3.14895298770432e-05
-3.17659051269182e-05
-3.32578380529577e-05
-3.82740921848545e-05
-1.78437280356315e-05
-4.79319116747708e-05
-4.78923541732655e-05
-2.7078170350993e-05
-4.28234883772857e-05
-3.5093687965786e-05
-4.07403970539762e-05
-4.62986508466055e-05
-1.23335867846321e-05
-2.81809748728586e-05
-3.13153591446055e-05
-2.39644458464623e-05
-2.31353031869401e-05
-4.65856198513298e-05
-1.18639912526637e-05
-2.07684086191124e-05
-4.40919378069781e-05
-5.64357156614405e-05
3.01431729211525e-06
-2.70150538288967e-05
-2.87398188203261e-05
-3.56695099258001e-05
-3.06073635824852e-05
-1.74658847338675e-05
-1.50254759195552e-05
-4.95494542771379e-05
-1.10046771437229e-05
-3.91415911941436e-05
-4.95683080273388e-05
-4.20386481958675e-05
-1.86964151205427e-05
-3.54631499921328e-05
-4.10539741582479e-05
-2.57454186977773e-05
-4.90975023581533e-05
-5.20094678819148e-05
-2.41155729436749e-05
-4.14099994603066e-05
-3.39501683354787e-05
-2.56992801174461e-05
-3.18307343585958e-05
-3.39120676721502e-05
-1.21700087703319e-05
-3.43312935956057e-05
-2.29545065417155e-05
-4.89027585247479e-06
-1.748526125781e-05
-5.39805986862905e-06
-2.65247966903743e-05
-3.49010628841069e-05
-1.92190704078254e-05
-4.14780636880775e-05
-2.74687850201343e-05
-4.06695259948145e-05
-2.69358082708323e-05
-3.33062543710168e-05
-3.73676753584557e-05
-2.83514505099773e-07
-3.65721454474806e-05
-1.46067993967748e-05
4.92983185078018e-06
-3.86267951016095e-05
-3.53436431017268e-05
-2.37938800687989e-05
-1.98226086474655e-05
-3.71462785599372e-05
-3.07851349467383e-05
-2.69268286980897e-05
-1.78471144082559e-05
-3.32699735905532e-05
-5.29975406042042e-05
-3.35221801954432e-05
-5.09396242321424e-05
-2.78256287124585e-05
-3.11390651182898e-05
-1.39520987052641e-06
-3.62025338234583e-05
-1.61897694721101e-05
-9.5996005412544e-06
-2.74250582156038e-05
-4.49149735224798e-05
-1.19818419820937e-05
-4.07454556992997e-05
-3.45088440092543e-05
-4.56724844215212e-06
-2.18191077265302e-05
-7.52413641906811e-07
-2.00934249524717e-05
1.7268121545576e-07
-1.28307903593726e-05
-4.39453058480059e-05
8.53114717096904e-06
1.22991252161315e-05
-1.15684070782675e-05
-4.27690610887038e-05
-4.32917095505417e-05
-3.85423250884313e-05
-5.36874442332043e-05
-8.80302422145261e-06
-4.99431258798884e-05
-2.78750971407744e-05
-4.38880268206319e-05
-1.11109746836143e-05
-2.36611887057227e-05
-1.48551782216785e-05
-3.42723634611405e-05
-4.56158508017091e-05
-4.2824137723626e-05
-3.21192519067797e-05
-3.1191097331403e-05
-6.07231603113217e-05
-3.01755363223727e-05
-4.60946104843925e-05
-2.97488941857167e-05
-5.56841307068572e-05
-5.15023882031417e-05
-6.02266388226555e-05
-1.93199983144143e-05
-3.60578283315151e-05
-2.63189679460449e-05
-9.10985038828626e-06
-3.11478965227859e-05
-4.2474086756134e-05
-4.19096080608981e-05
-5.18272543512323e-05
-2.41483462773286e-05
-3.76179311575072e-05
-6.84490979799519e-05
-3.39959660491054e-05
-3.27370874622681e-05
-3.81136777334256e-05
-3.81380013185677e-05
-2.45579881311933e-05
-3.6767063052343e-05
-2.09078309162589e-05
-1.97132381175928e-05
-5.85672393053867e-06
-1.55252107436872e-05
-3.99583222767082e-05
-2.66166352983801e-05
-1.07651511264683e-05
-2.39123741303134e-05
-3.56119317822246e-05
-2.09758637575285e-05
-2.54144298907813e-05
-2.12248765401161e-05
-5.93028817191103e-06
-4.01232666408306e-05
-3.43855560226873e-05
-3.79213753577272e-05
-1.40813268377487e-05
-5.26478392229364e-05
-3.6799335518335e-05
-2.18198707445984e-05
-4.38560576500446e-05
-1.65665619595954e-05
-5.16696201031248e-05
-3.11580511317584e-05
-2.73578110175553e-05
-1.30214787727949e-05
-3.58323394896661e-05
-6.01454425054629e-05
-3.60791408138405e-05
-2.48890143500664e-05
-4.11572686034693e-05
-1.99175842782603e-05
-3.1782211731409e-05
-3.77508798144028e-05
-3.39773587965126e-05
1.73352496615603e-06
-4.1328583843775e-05
-4.50429234014014e-05
7.85481030684278e-06
-6.64043514677151e-05
4.30179531101842e-06
-1.39304353361265e-05
-3.36867888282882e-05
-3.28143283975015e-05
-1.10955121630082e-05
-1.68321685207391e-05
-5.03615132757512e-05
-1.34162779656829e-05
-5.34332597170795e-05
-2.77206250846807e-05
-6.35979647739662e-07
-3.48576013952549e-05
-3.70018278538622e-05
-3.42035433212624e-05
-4.63810177100946e-05
-2.1494196022232e-05
-1.76853159109549e-05
-3.97151225256049e-05
-3.41225180622368e-05
-4.45890404142344e-05
-2.8865715443648e-05
-3.69800974187103e-05
-2.42900791920651e-05
-4.47101299919323e-05
-6.46097091454013e-05
-8.34885651082149e-06
-6.51596441947767e-05
-7.61816177039907e-06
-2.62139561565244e-05
-4.21168485341697e-05
-3.20196907015481e-05
-3.68141744166904e-05
-3.5855180490939e-05
-3.87484649547168e-05
-3.2623890656355e-06
-3.43514975670017e-05
-3.3673423327706e-05
-5.68078882791699e-05
-1.79297110609369e-05
-1.6790258210439e-05
-4.97290962923954e-05
9.78481340259178e-06
-4.79122659247463e-05
-2.57984529238587e-05
-3.29727261200389e-05
-6.75675172459855e-05
-2.57073209515071e-05
-3.69725384463265e-05
-2.84627888441352e-05
-1.88945603706992e-05
-3.10926375093462e-05
-1.53648595385801e-05
-4.39211847097958e-05
-6.32978474524011e-06
-4.3653130593524e-05
-1.27396023230682e-05
-4.12803098272177e-05
-4.38913553570914e-05
-1.5788672285432e-05
-4.62604423947579e-05
-2.6839706349903e-05
-2.31085009138354e-05
1.57514537651327e-05
-3.1275759573886e-06
-1.40899378789575e-05
-3.02357570524983e-05
-2.6373839558666e-05
-3.47248894603456e-05
-5.22823618295843e-05
-3.35810480610603e-05
-5.16866063589997e-05
-3.26264650599717e-05
-3.12777932209694e-05
-1.23429496849821e-05
-4.5496970579854e-05
-1.60498229693686e-05
-4.87943159267696e-05
-3.45477544364055e-05
-1.14709661397845e-05
-5.380340488044e-05
-2.85590452787011e-05
-4.41442518416225e-05
-2.54934961103601e-05
-1.03536086542399e-05
-1.50323353771405e-05
-4.77047299773771e-05
-2.45797043554614e-05
-6.41971928184137e-05
-1.58070944577275e-05
-4.50554309622793e-05
-2.75376388313016e-05
-2.67223770309437e-05
-4.06825570937748e-05
-2.57096680192828e-05
-2.11996875469829e-05
-3.47970206392128e-05
-4.47698534660185e-05
-2.11712746300777e-06
-1.57398068207929e-05
-4.79851226460223e-05
-5.88307713777297e-05
-5.47929187493893e-06
8.28429240607661e-06
-2.645773906195e-05
-2.06310352277001e-05
-2.95764098509186e-05
-4.66938918448862e-05
-4.67168195574099e-05
-4.08593066251814e-05
-5.47082599812556e-05
-1.66839898746216e-05
-6.31553715665328e-05
-3.63500339003046e-05
-5.73586935158001e-05
-4.92339908039087e-05
-2.20888188706698e-05
-2.15662867991053e-05
-2.62526703424687e-05
-9.85530260749519e-06
-1.28993507609404e-05
-2.89048755517943e-05
-7.85930195918926e-06
-4.33452342443513e-05
-6.85028148394139e-05
-3.65041853943343e-05
-2.88945459029878e-05
-3.79845845579999e-05
-5.11525423238597e-05
-2.9576645050839e-05
-1.95685313904416e-05
-2.91130879755577e-05
-4.18460686749375e-05
-2.65807892117567e-05
-1.88800707201612e-05
-1.31961230735022e-05
-3.94345199728174e-05
-2.63842058189059e-05
-1.27805169236543e-05
-3.0294137091865e-05
-2.52480819066925e-05
-1.9562428016623e-05
-4.63155862421989e-06
-5.37260627061519e-05
-1.29926201698161e-05
-3.24972150422324e-05
-2.85405194911408e-05
-4.08641741896911e-05
-1.07654392256218e-05
-1.76252788382255e-05
-1.42764164865842e-05
-4.81785159667364e-05
-2.61605122957533e-05
-3.03100521483942e-05
-4.1905334952073e-05
-3.36402957631005e-05
-3.60587579419282e-05
-3.95839922354262e-06
5.50612929141073e-06
-3.16137923232246e-05
-4.39163113329189e-05
-2.86018717186028e-05
-3.14576226474226e-05
-1.49201199945763e-05
-1.33065322029397e-05
-4.64025693436388e-05
-4.31611554472438e-05
-2.58811593846333e-05
-3.51473911212752e-05
-6.42017535985362e-05
-1.13070952196171e-05
-3.72219610283002e-05
-3.0888529413739e-05
-4.94039390737503e-05
-1.50893797866269e-05
-6.63651668273399e-06
-3.80528663587206e-05
-3.98074824951089e-05
-4.2565962262138e-05
-5.25747703722339e-05
-1.26276539014406e-05
-3.95092738219644e-05
-2.76976469889028e-05
-2.04795433136355e-05
-3.82969567296323e-05
-6.02068901549589e-06
-5.582590524672e-05
-2.58923543319969e-05
-3.26529504271126e-05
-3.23443441286903e-05
-2.23270404586385e-05
-1.7756526958369e-05
-2.36000330731008e-05
-6.48775614301456e-05
-3.5180077483671e-05
-1.89906428009427e-05
-2.53387417320713e-05
-4.78798871213907e-05
-3.30955822417668e-05
-2.40705974834485e-05
-3.93250763883063e-05
-4.52522190564334e-05
-4.2070602836105e-05
-3.57324542707652e-05
-3.2220649230197e-05
-4.2820052527586e-05
-6.43787933799315e-05
-4.05701386923419e-05
-4.44745342889683e-05
-2.63410381396591e-05
-9.04631880311577e-06
-4.53676083638097e-05
-2.74856571591649e-05
-2.91111238926598e-05
-4.09733283178107e-05
-3.44935273397268e-05
-3.27757661034343e-05
-3.98376366114741e-05
-2.38022370685462e-05
-2.71595545805639e-05
-4.21061473970685e-05
-4.5332696295241e-05
-3.85847716682395e-05
-5.50482532128106e-05
-2.3829611686571e-05
-4.45990929188141e-05
-1.80870598823505e-05
-4.11998970878589e-05
-3.82381579389939e-05
-5.76968679353127e-05
-4.04564284424258e-05
-9.97195190582185e-06
-2.46587886232681e-05
-2.46366538350773e-05
-3.75718823211294e-05
-2.81366869835234e-05
-3.97403598238208e-05
-6.91063492274489e-06
-3.45609032041036e-05
-3.6424099678481e-05
-4.47160883245247e-05
-4.2808194645165e-05
-2.60605052444159e-05
-1.0198016413339e-05
-1.49408627898826e-05
-1.05890482111798e-05
-3.27981298274682e-05
-5.07502215380667e-05
-3.39843955606148e-05
-3.30265859095561e-05
-1.62391628688825e-05
-1.54960758673843e-05
-1.59542002381436e-05
-4.77907610766181e-05
-3.46790394126069e-05
-2.16670412418796e-05
-4.51579183623026e-05
-1.90061614938058e-05
5.78037767326957e-06
-5.17107724826725e-05
-2.11851313853139e-05
-3.1148685611942e-05
-2.0760441607743e-05
-5.1765767538167e-05
-1.5302541589224e-05
-4.19926026559167e-05
-4.34722655899284e-05
-4.78975455296938e-05
-1.06561748458871e-05
-9.88608628270792e-06
-1.73637841753074e-06
-5.34040656357993e-05
-2.32378837650805e-05
-2.18728346384992e-05
-2.56410835156817e-05
-1.87959910809216e-05
-2.59619824939233e-05
-3.35503778698981e-05
-1.48224408110701e-05
-2.08832197874901e-05
-3.28095351272017e-05
-8.73414392861987e-06
-2.40296382634521e-05
-2.00629431407761e-05
-1.5660250703394e-05
-2.62461502462077e-05
-3.2568024163178e-05
-4.7466405185721e-05
-2.36414915715377e-05
-3.09331277971704e-05
-3.01470442330069e-05
-1.96543285036003e-05
-3.29285053057192e-05
-4.7339363338634e-05
-3.15214195886577e-05
-4.43588393378549e-06
-4.89325113296082e-05
-3.98960709134473e-05
-1.4080451702196e-05
-4.44489425823126e-05
-3.2554142383166e-05
3.13113498213649e-06
-3.320364385206e-05
-4.82395395443974e-05
-2.94622390550886e-05
-4.64033563511391e-05
-3.78648664441006e-05
-6.58175601857139e-05
-3.10447388219431e-05
-4.99942875654249e-05
-3.61020800356287e-05
-3.08330961243207e-05
-2.96222057045079e-05
-1.73585658343203e-05
-2.25552036393967e-05
3.49286568452917e-06
-1.9459653322375e-06
-3.43195820165393e-05
-2.54220590432713e-05
-1.89753895483051e-05
-6.20670979110899e-05
-2.43592031285561e-05
-4.58564722182596e-05
-3.08385188338238e-05
-3.0781157266442e-05
-2.76735156593525e-07
-4.17123875743877e-05
-2.19249761266603e-05
-3.36299342944505e-05
-6.44372165255449e-05
-1.46452775526833e-05
-1.79776468196612e-05
-5.47194705630427e-05
-4.62706130831083e-05
-1.51058953847211e-05
-5.8079766146279e-06
-3.28469863165628e-05
-5.9698183934668e-05
-3.21752114734501e-05
-1.11802061306471e-05
-2.57384638677678e-05
-1.00597612683444e-05
-2.55102664133296e-05
-5.25651737626317e-05
-4.31268484765126e-05
-1.44237742935747e-05
-2.98098624133849e-05
-3.2114073934481e-05
-6.3060385676966e-05
-1.34036419636009e-05
-2.80037949860187e-05
-2.64949331854181e-05
-6.0181143003297e-05
-2.50157203456868e-05
-1.21801984122087e-05
-4.63175418575063e-05
-4.04055314051311e-06
-6.49822947046574e-06
-3.42603488247284e-05
-2.09902975552263e-05
-4.57286174967264e-05
-1.55861361891087e-05
-4.01521498272206e-05
-2.8857400379004e-07
-3.17791840045989e-05
-3.39976934143282e-05
-4.89162884023212e-06
3.17187638164631e-06
-6.37427647177758e-05
-4.03348584350948e-05
-1.16358959969441e-05
1.40702790031017e-05
-5.13479851939944e-05
-5.73728996201018e-05
-3.1829388999365e-05
-3.40453385587003e-05
-7.03084927052679e-05
-3.29457950176746e-05
-4.67274143355168e-05
-1.97693607875202e-05
-2.38671703402239e-05
-2.04902617479138e-05
-4.49936238604695e-05
-1.31698594506119e-05
-3.28112126572053e-05
-2.40531042168174e-06
-1.73601756909468e-06
-4.44492883790099e-05
-3.14598471736365e-05
-1.82621483595198e-05
-5.59384678680745e-05
-4.14943186882358e-05
-5.32410635154354e-05
-2.63083171531335e-05
-5.71554771156516e-05
3.92316065889085e-06
-1.65937881559442e-05
-4.38559523436496e-05
-4.61428888058469e-06
-4.62790429502802e-05
-5.33156514508082e-05
-5.01472916997079e-05
-1.98151520991712e-05
7.24323666233412e-06
-3.71366211220836e-05
-2.23272422274903e-05
-4.94870162836537e-05
-1.05801199182885e-05
-1.62710213039209e-05
-2.16572451724248e-05
-2.44603147836683e-05
2.39267131503583e-06
-4.11222675541653e-05
-4.82253577701468e-05
-3.62748918041456e-05
-1.18899646893319e-05
-5.76359837856473e-05
-5.4310577918676e-05
-2.87674154366739e-05
-2.64649659535187e-05
1.48785068467512e-05
-2.794102970158e-05
-4.25634920326826e-05
-4.60968146854847e-05
-2.12102146448947e-05
-3.97592332352829e-05
-2.05006016804336e-05
-2.04538623820224e-05
-3.16917138968217e-05
-2.01520815967626e-05
-2.32528449146283e-05
-4.47806502997291e-05
-3.97653540181987e-06
-2.45013686988192e-05
-2.57768247848455e-05
-5.87325422002425e-05
-3.35442542607856e-05
-2.66468038821808e-05
-5.00147722266742e-05
-1.997678056246e-05
-4.64651899615229e-05
-3.81815939231843e-05
-4.09606409369067e-05
-6.60667070114682e-05
-2.04308292428667e-05
-3.9781780036079e-05
-2.09043455487941e-05
-2.61088885952003e-05
-3.03727620907911e-05
-3.48075338261018e-05
-5.66429437587205e-05
-2.77038644148414e-05
-2.00295007471251e-05
-3.7757761700864e-05
-1.65357985444182e-05
-3.56759219741978e-05
-4.46676141010682e-05
-4.50837664112743e-05
-4.24585106885552e-05
-2.95869554390579e-05
-3.10953273642881e-05
-5.82740342662494e-05
-1.68752378539875e-05
-3.33451337614248e-05
-4.3653878349699e-05
-3.37563069898526e-05
-2.04290087445606e-05
-2.32326051822262e-05
-2.05087855781158e-05
-4.80339372259399e-05
-2.92461211647364e-05
-1.70277292162229e-05
-3.58293604368745e-05
-2.45099851670803e-05
-2.40787164171942e-05
-3.98295465777785e-05
-4.79096288593845e-07
-3.83837306524256e-06
-7.14765594513703e-06
-2.33368278169598e-05
-4.65853670342544e-05
-4.21308129493032e-05
-2.90630002946187e-05
-4.95102556115393e-05
-1.07226344696537e-05
-1.71163329425756e-05
-1.92295363484117e-05
-1.46615254334205e-05
-2.78888978452252e-05
-8.01682778801577e-06
-5.07803421196338e-05
-5.48353866502785e-05
-1.58863923052551e-05
-3.27418189689706e-05
-4.43856149369532e-05
-3.40003123149032e-05
-2.98855189014158e-05
-6.34689053916434e-05
-5.32771548403539e-05
-6.27334679606782e-05
-2.59672312683023e-05
-2.69167685714014e-05
-4.19429476737745e-05
-1.5203473829896e-06
-4.43663585881392e-05
-5.20520165753431e-05
-2.28776038353357e-05
-1.63506754650075e-05
-1.81240406576081e-05
-3.18317549749217e-05
-2.52514489606424e-05
-4.44931245592447e-05
3.38143301684141e-06
-4.68325222958314e-05
-2.22976190162802e-05
-1.95349091487953e-07
-2.79783965124076e-05
-3.03385014192655e-05
-3.69330300917756e-05
-3.93425701833082e-05
-1.84026727474784e-05
-4.20565263383552e-05
-3.20854804029331e-05
-1.42335850243099e-05
-4.90163749365049e-06
-3.77403182470032e-05
-4.51509339211369e-05
-1.70401015891928e-05
-2.1477129274507e-05
-3.17722092637574e-05
-3.48538029894432e-05
-2.82711681793427e-05
-4.86475493887649e-05
-6.27920808076038e-05
-4.6115922638248e-05
-5.7881091899845e-06
6.46370878966126e-06
-3.9597761093346e-05
-5.84121833411148e-05
-2.62405581443084e-05
-1.68156686710004e-05
-4.95074666917911e-05
-4.50036204507679e-05
-3.91870250636486e-05
-4.08589674540351e-05
-1.89102058125725e-05
5.84522782526859e-06
-3.1879544346035e-05
-4.34674485321936e-05
-2.46805911014161e-05
-4.73650095472321e-06
-5.298868254209e-05
-7.19029658218831e-06
-3.62556864243538e-05
-1.44504465768872e-05
-3.39088258316789e-06
-4.82786228083134e-05
-3.92725557836345e-05
-2.1417065273132e-05
-1.8382972241866e-05
-3.03014881852352e-05
-2.88886421131215e-05
-1.93186597644878e-05
-5.08990202896235e-05
-6.10824374517147e-06
-4.10873445491073e-05
-4.8899583325421e-05
-2.75285189025395e-05
-9.5592054107093e-06
-8.52721761794058e-06
-2.26925841095321e-05
-2.1804895841799e-05
-4.4697850070056e-05
-2.13043959119984e-05
-2.80386133878025e-05
-3.22286676623921e-05
-2.54999459162029e-05
-5.90138650079329e-06
-2.2310393545692e-05
-3.8271354188709e-06
-3.01172363101974e-05
5.62802062318651e-06
-9.64993598468534e-06
-4.84306132044143e-05
-1.09564918676437e-05
-3.20510531275904e-05
-3.1357598408285e-05
-1.07445321394679e-05
-1.59451372718761e-05
-2.90525270817764e-05
-5.60071891480421e-05
-4.41475310147462e-05
-1.74908352974197e-05
-3.91252953090353e-05
4.9091700448873e-06
-1.96289048043663e-05
-3.82406131102964e-05
-4.63238165279047e-05
-2.77814309019721e-05
-4.18105591456581e-05
-2.03804048491161e-05
3.16682313438853e-06
-3.9249494013887e-05
-5.01598357875971e-05
-3.716868913056e-05
-4.66876490512115e-05
-3.52256719517162e-05
-1.58790715942478e-05
4.22960145100088e-06
-5.11328927378023e-05
-2.78047704871804e-05
-2.92139248982696e-05
-3.19847407218574e-05
-4.79648007579142e-07
-3.99993507990555e-05
-3.39836846351305e-05
-5.19289401529256e-05
-1.26299850642651e-05
7.66597484766139e-06
-3.10670607767391e-05
-2.35159565668492e-05
-3.48487211258888e-05
-2.35307349235913e-05
4.7951827132936e-07
-1.10458564225503e-05
-1.6330849326761e-05
-5.63557646993066e-05
-1.30061326238853e-05
-1.1341851425371e-05
-2.667345769779e-05
-3.95225062027737e-05
-2.04597336049088e-05
-2.43247321627017e-05
-1.72507151593293e-05
-3.73276657556042e-05
-4.46142137745545e-05
-4.98904016283134e-05
-2.36951035198976e-05
-2.91634592716891e-05
-6.28626242858302e-05
-4.7378403478851e-05
-5.01373489412139e-05
-1.31749305931472e-05
-6.01254559786009e-06
-2.79533413847311e-05
-3.23478410510499e-05
-2.33681798560766e-05
-2.53556252342694e-05
-2.0348875675216e-05
-2.98514047198194e-05
-5.14335726058085e-05
5.30522540418707e-08
-2.53984598380586e-05
-3.08216926562356e-05
6.06242374091733e-06
-4.39545989708513e-05
-1.31296591605629e-05
-4.76993401068562e-05
-6.03436241584903e-05
-1.91068891543927e-05
-4.04447757886384e-05
-2.73557859129823e-05
-2.77671263332062e-05
-6.32347275324054e-07
-4.45458379535946e-05
-3.39832885045097e-05
-3.53402174530386e-05
-1.19978286506861e-05
-1.08511913279946e-05
-3.34348414148094e-06
-2.80261041006435e-06
-5.36323062907805e-05
-3.55798143017972e-05
-9.75418453468287e-06
-2.05323034860077e-05
-6.05400079021557e-05
-6.66400454358616e-05
-5.31271606353062e-05
5.01480826312096e-07
-3.27403315736956e-05
-3.17837578180537e-05
-3.62745757958094e-05
-5.30758132915474e-05
-8.42032870167894e-07
-3.07390683739859e-05
-1.70978300081039e-05
-5.08704580167079e-05
-2.90083669220525e-05
-4.67823119557107e-05
-5.83121084522689e-05
-4.81852194320999e-05
1.29312464951764e-05
-2.11171207929455e-05
-1.79069512511274e-05
-1.96024184279379e-05
-6.26335133191785e-05
-2.91035692428409e-05
-3.84097695590396e-05
-4.10872363399438e-05
-3.1663566161372e-05
-2.52299268918896e-05
-1.3967137936812e-05
-1.57032369650009e-05
-2.35468199476146e-05
-3.1614813349244e-05
-3.97162168619779e-05
1.49771151925867e-06
-2.27166775558188e-05
-3.49370472572152e-05
-9.74476977206572e-06
-2.67191933706137e-05
-1.1880740231516e-05
-2.47273557817373e-06
-7.65069448750094e-06
-2.71992356356507e-05
-2.59207949786628e-05
-9.37245641029019e-06
-1.66576533565362e-05
-3.90614682181476e-05
-2.65764335163184e-05
-1.84344248228505e-05
-3.78931794606836e-05
-2.96580673351746e-05
-3.26384941693446e-05
-2.74882001148887e-05
-2.0823476457207e-05
-2.32405473510457e-05
-2.55510713329929e-05
-4.28202843531131e-05
-5.01839396082352e-05
-5.13456694523702e-05
-8.84010198770498e-06
-1.59397093203192e-05
-3.10956831916846e-05
-3.21631128267181e-05
6.43216273987797e-07
-3.88059552115943e-05
-1.87899159180829e-05
-3.61565818842676e-05
-2.84148160452351e-05
-9.32719827691053e-06
-2.67297382248547e-05
-5.96895404240617e-05
-4.90917668753966e-05
2.77065027115213e-06
-3.95907456372756e-05
-8.8974561525598e-07
-3.2775143140154e-05
-1.37887012441069e-05
-3.98910027588734e-05
-4.54025178706977e-05
-1.27587249270994e-05
-2.91098747109991e-05
-2.58326900764556e-05
-6.77155881655265e-06
-2.29140695791713e-05
-6.19007424206688e-05
-3.09665586090445e-05
-8.2816574982508e-06
-5.27119812107806e-06
-3.214171667498e-05
-2.79697520203336e-05
-2.8720862187745e-05
-3.87863584214858e-05
-2.42157687644195e-05
-4.78173431450717e-05
-4.27611461283996e-05
-5.6411357704997e-06
-3.30676005325205e-05
-2.64750867642029e-05
-3.07993792782973e-05
-2.45613237081478e-05
-2.04503455080219e-05
-3.07758978254919e-05
-5.47836734806237e-06
-1.88438530368159e-05
-1.82505208768262e-05
-4.04310826994086e-05
-1.89673618730912e-05
-3.6510793592667e-05
1.20461361890773e-05
-3.10314480395262e-05
-1.49329528684039e-05
-4.74582477795768e-05
-8.96465163830946e-06
-3.7416250840684e-05
5.35454219202585e-06
-3.05563852154821e-05
-6.13219521626377e-05
-3.73210299100533e-05
-5.76838963838001e-05
-1.81826771308943e-05
-4.80749453690611e-05
-6.17388522942756e-05
-3.68672074192075e-05
-1.25572088314325e-05
-2.48012616267553e-05
-4.08222790195008e-06
-2.82911608536609e-05
-3.42946699810593e-05
-4.87734147463811e-05
-3.0134863331952e-05
-1.37711805333642e-05
-4.49047872066517e-05
-3.21937043698003e-05
-3.60178865254449e-05
-1.95678257541733e-05
-3.93956004120913e-06
-6.07858377032383e-05
-5.62119469346603e-05
-3.00640558864784e-05
-3.46262868325391e-05
-4.44927696459476e-05
-1.89475883908625e-05
-5.03713427741546e-05
-3.97551409872759e-05
-3.197682732779e-05
-2.56572120918885e-05
-7.82766819596244e-06
-1.76811187771428e-05
-1.79160954468136e-05
-4.69605716338316e-05
-3.29577367047932e-05
-3.23027304329811e-05
-3.48765867598265e-05
-9.40195138055318e-06
-1.05754612196867e-05
-2.61105535413225e-05
-2.41468466347012e-05
-2.68245839353738e-05
-2.99215581603506e-05
-6.52471394052206e-05
-2.69264712221577e-05
-1.46938534753816e-05
-8.8694044708866e-06
-3.69894846083717e-05
-8.1406543590682e-05
-1.44046320415012e-06
-1.65366094793713e-05
-1.46430845961257e-05
-3.764923472193e-05
-5.70887544675811e-05
-3.49127846940851e-05
-2.43144845681417e-05
-1.15742386507522e-05
-3.03246507426133e-05
-2.4080928974686e-05
-2.76873750801823e-05
-3.8853566671601e-05
-1.82856253082174e-05
-2.33363036517114e-05
-3.12004455576647e-05
-4.24558213413039e-05
-3.32408474441229e-05
3.9647303138102e-07
-3.45067397890922e-05
-2.9797985517715e-05
-4.1669604806762e-05
-2.53035364733035e-05
-9.18473196442839e-06
-1.90034984150148e-05
-1.41562401660775e-05
-1.46809018974425e-05
-2.76318042885522e-05
-5.9859335899804e-05
-2.03348501442984e-05
-3.94197858916228e-05
-1.93909469565551e-05
-2.7806334176911e-05
-4.01743208708619e-05
-5.85160735505527e-06
-5.48552166269921e-05
-8.20307943994381e-06
-3.62874469777e-05
-4.80130488805138e-05
-3.09267355012004e-05
-2.56827595477225e-05
-6.56308640567769e-05
-2.19354996353748e-05
-4.78425388619028e-05
-3.83316955256416e-05
-5.17720788285165e-05
-4.22719523098704e-05
-6.32820852494046e-05
9.83335503643082e-06
-1.45626256852903e-05
-2.78134176199893e-05
-1.86685722054146e-05
-1.86287450425309e-05
-3.37695817689827e-05
-2.52968475432247e-05
-2.61563954815348e-05
-3.39934301602833e-05
-1.6584881897539e-05
-3.16736750476895e-05
-2.59812605183004e-05
-5.61621895284849e-05
-1.86013492959085e-05
-6.29976228448446e-06
-4.52154786909944e-05
-3.2862517458118e-05
-3.24641482363488e-05
-2.18591799316621e-05
-3.70981298787802e-05
-3.63013262289865e-05
-4.52155694896637e-05
-2.91735004335797e-05
-1.45988942194309e-05
-4.62002792951972e-05
-2.6265148526349e-05
-1.87036207019935e-05
-3.6806284753717e-05
-4.11503404166759e-05
-3.711889802397e-05
-1.68769053025172e-05
6.333613017271e-06
-2.28902923361778e-05
-1.67223252819868e-05
-2.0461981901038e-05
-2.09790389990187e-05
-3.28792584227166e-05
-7.06201499317354e-06
-7.21103958731661e-06
-3.03179630055505e-05
2.74614176435229e-06
-4.92049765942956e-05
-7.5082920109514e-05
-1.8991285131931e-05
-1.63833437532467e-05
-1.60157213630291e-06
-3.158586778672e-05
-1.32283577369469e-05
-3.96488609717609e-05
-3.21921555232096e-05
-2.8407055557312e-05
-4.94059096961233e-05
-1.65083262167387e-05
-1.35644751841414e-05
-2.5663520892423e-05
-4.03316793335892e-05
-3.70054297518761e-05
-3.74809109274408e-05
-4.47910070287631e-05
-3.53053266811684e-05
-2.3209533548546e-05
-2.47562020133545e-05
2.90576201139962e-06
-1.96113115028728e-05
-3.7194103306842e-05
-2.82912604631573e-05
-3.34876483774424e-05
-5.53235802451829e-05
-5.84181859558556e-05
-1.34215235201524e-05
-9.73387429455047e-06
-4.57351781343399e-05
-1.57176435767144e-05
-2.60372966072063e-05
-2.12650193965487e-05
-6.14981894892558e-06
-4.29682850984513e-05
-4.00217819998937e-05
-4.55107530210764e-05
-2.54893547875852e-05
-5.58677514186629e-05
-4.72009140213307e-05
-2.81280938145889e-05
-1.62537054236367e-05
-2.91331337068067e-05
-1.27087110838175e-05
-3.35027857560497e-05
-3.40405009742644e-05
-1.90376856861008e-05
-2.64552229414975e-05
-2.94247842412518e-05
-2.89557910868291e-05
-2.2531013314203e-05
-3.70157336217331e-05
-2.75948096442943e-05
-1.0016410762848e-05
-2.86003396970644e-05
-3.66284992015661e-05
-3.68306074310331e-05
-5.02117990453961e-05
-1.79907859992436e-05
-4.7166626195168e-05
-3.03663819298232e-05
-1.46724919423364e-05
1.33611926533999e-05
-4.09696720605592e-05
-2.94994629822916e-05
-4.77157210263334e-05
-2.63809427230736e-05
-1.93204427775956e-05
-5.75623551425198e-05
-3.75692178267284e-05
-1.68740332099814e-05
-2.95081277143512e-05
-1.40990522280908e-05
-4.83420018768698e-05
-5.40738605826963e-05
-5.01434505354654e-05
-3.2026854427168e-05
-1.82382129186449e-05
-2.34999395113118e-05
-2.28408091441428e-05
-2.10856361461227e-06
-2.7702532234315e-05
-4.23182105627726e-05
-5.52829853293025e-05
-9.17196796164373e-06
-2.28027950575683e-05
-1.78923457665953e-05
5.55836544636323e-06
-5.6006090336101e-05
-2.29095456869348e-05
-3.89294101942323e-05
-3.74867925571474e-05
-2.82052074263014e-05
-8.20678094285879e-05
-1.16674555385173e-05
-3.891638137975e-05
-4.33065382544062e-05
1.26425877903516e-06
-2.07905515358978e-05
-4.15399243046681e-05
-5.12162336091461e-05
-1.11424549607349e-05
-2.52352636301485e-05
-1.37902992982726e-05
-4.92518325100039e-05
-2.66997170808288e-05
-3.88144218161006e-06
-2.44688998588125e-05
-4.44811946676033e-05
-3.89589037639881e-05
-8.311273733361e-06
-2.0713907152935e-05
-3.2702050432252e-05
-4.07946321268728e-05
-1.85424687543205e-05
-1.84136887078611e-05
-2.48765396628711e-05
-1.51896319116195e-05
-2.59356935405513e-05
-2.4378777249765e-05
-2.72654318873252e-05
-3.00400319012466e-05
-4.70233931071577e-05
-2.53449061807687e-05
-8.47783501465105e-06
-4.00753489042565e-05
-3.84192561497808e-05
-1.38503546326311e-06
-3.08074186427746e-05
-2.50222095400546e-05
-1.61659116065912e-05
-3.23661965572905e-05
-3.52332566970654e-05
-2.36389407914582e-05
-4.51333943235457e-05
-4.42008397141055e-05
-3.36141964069798e-05
-3.27897128888565e-05
-2.38949902937511e-05
2.58378142825896e-06
-4.96635693187912e-05
-2.0990215907736e-05
-3.67572613102225e-05
-4.83506443140347e-05
-1.64812720066879e-05
-1.98826382371811e-05
-1.47658064573596e-05
-3.13312571737779e-05
-2.63274826229215e-05
-3.72657314020168e-05
-3.88839413580524e-05
-2.02906473520134e-05
-7.72935544303967e-06
-1.61011151517837e-05
-2.22255140453848e-05
-2.91341757877288e-05
-7.04390810117846e-06
-1.53832856094767e-05
-4.61233333097265e-05
-1.16313420889986e-05
4.08194037053637e-07
-1.93060244756495e-05
-4.84926837316473e-05
-3.32687612731973e-05
-1.62389999573281e-05
-2.71887579773174e-05
1.15543480938898e-05
-2.04122004554293e-05
-3.48711818989121e-05
-4.67219244388611e-05
-2.30345462007436e-05
-2.95622122898623e-05
-3.75375625543008e-05
-2.26493333251592e-05
-1.97241754350106e-05
-2.66108859110046e-05
-1.72553190980458e-05
-5.26617656512905e-05
-1.88477667072635e-06
-5.64519909091844e-05
-3.64341093698544e-05
-2.42254794105163e-05
-3.50120886118234e-05
-1.68666697058213e-05
-5.20977993830407e-05
-1.63297802780725e-05
-4.45548409301764e-05
-3.72286120722628e-05
-2.46421349732481e-05
-7.33179095303289e-05
-3.31172689408901e-05
-6.55570595245154e-05
-4.1834002237201e-05
-7.11397315841834e-05
-2.49805838871798e-05
-1.96511943404999e-05
-4.54180182515481e-05
-4.34522664732027e-05
-3.33559422782182e-05
-5.41220417041203e-05
-5.08291725688758e-05
-2.27934004537369e-05
-2.94327319010558e-05
-1.41145248006006e-05
-3.80626515025018e-05
-4.03353033131039e-05
-3.63975287267152e-05
-4.43367414753481e-05
-4.3395308312776e-05
-5.60367008621989e-05
-1.34077536145185e-05
-6.2943257291921e-05
-3.70119468174485e-05
-1.74818524384372e-05
-2.8484449208007e-05
-3.27985931591669e-05
-2.79173932580617e-05
-6.08162359622744e-05
-1.53705760431963e-05
-7.23040883621898e-05
-5.42523877722764e-05
-3.1099686948919e-05
-1.91392113328515e-05
-2.58546888673449e-05
-5.32837506478686e-05
-4.81902734964286e-05
-1.76039249692971e-05
-4.4834187680046e-05
-3.13041953122663e-05
-5.62029617374879e-05
4.24276487917801e-07
-3.56513348899619e-05
-1.21693164202058e-05
-1.80752773191518e-05
-3.63807624220118e-05
-5.76401044712549e-05
-5.45636357990469e-05
-1.1823174262093e-05
-2.37511451335228e-05
-5.87335616972959e-05
-3.98017616652923e-05
-2.14123277697434e-06
-3.67796508771994e-05
-1.51141081861114e-05
6.85436236086124e-06
-4.46566754331959e-05
-1.757970820051e-05
-2.53665659322785e-05
-2.13385765443416e-05
-5.1275176939736e-05
-4.14782818885693e-05
-3.01860311940142e-05
-1.9514891160049e-05
-4.50294217784365e-05
-3.78435376325208e-05
-1.24895632124933e-05
-6.00371049434141e-05
-3.19901142759954e-05
-1.9341451461179e-05
-1.7537439960406e-05
-2.86365335773514e-05
-3.22935986520438e-05
-1.80833154960535e-05
-4.258539173603e-05
-2.15635530612069e-05
-4.59383938624181e-05
-1.67596836347318e-05
-5.1388127432081e-05
-4.32720138070047e-05
-3.03765103658021e-05
-2.17771612616947e-05
-1.14030594091924e-05
-3.53563445563926e-05
-2.01872365250886e-05
-4.85835544288124e-05
-2.601364988131e-05
-2.90282863004771e-05
-1.40541061252944e-05
-3.35172759396658e-05
-2.69050235379198e-05
-6.37902365924681e-06
-5.01399349859698e-05
-1.92962149568882e-05
-7.04084829033412e-06
-3.08257701503309e-06
-4.77933447621816e-05
-3.70844616062054e-05
-3.4925789429092e-06
-4.24857247652699e-05
-1.5158206887741e-05
-1.84291995923151e-05
-4.33306533563612e-05
-5.44843547354737e-05
-1.3455368320607e-05
-3.74942841736655e-05
-5.91527113312416e-05
4.0270319249479e-06
-3.03810771119049e-05
-2.26011438984167e-05
-2.84619732054862e-05
-6.11008029403383e-05
-2.51160336604409e-05
-2.08249229737937e-05
-3.42885396417648e-05
-2.11539607267875e-05
-3.63438061219978e-05
-5.3161893363872e-05
-2.07313616589884e-05
-3.00618085437382e-05
-2.0907107365194e-05
-1.25410652120907e-05
-9.15626077004108e-06
-3.47139804780765e-05
-3.16678023476498e-05
-5.17884529628331e-05
-3.46223857956266e-05
-3.94442746455186e-05
-8.09307703106189e-06
-2.18126086080149e-05
-4.86184334031562e-05
-3.50939901924625e-05
-3.4856926797603e-05
-9.76277008817979e-07
2.92925709591973e-06
-2.34325947008734e-06
2.08381445471032e-06
-3.45787208312632e-05
-1.11376922454262e-05
-5.19395555663939e-05
-2.80987898717453e-05
-3.79731082660823e-05
-4.28570543943277e-05
-3.35977218355128e-05
4.80936839420945e-06
-2.82353741685929e-05
-1.72959523911132e-05
-5.07407747360528e-05
-5.65491250587288e-06
-1.87521217996094e-05
-4.38268311887936e-05
-2.14336618331255e-05
-3.70500619712453e-05
-1.74216860708457e-05
-2.98332030062314e-05
-2.23050017294422e-05
-6.26377472776256e-05
-2.40189060022381e-05
-2.49246747422493e-05
-4.55161442324386e-05
-2.32191452585376e-05
-1.25120597275084e-06
-3.88323224245977e-05
-3.91791076364328e-05
-6.3923604763609e-05
-5.71095468166594e-05
-5.01498794331677e-05
-5.12847936968876e-05
-2.24207292936477e-05
-4.18539291001166e-05
4.60826384195607e-07
-1.65606595343e-05
-4.79299641595477e-05
-2.75087914552155e-05
-1.48338728689218e-05
-4.44730642839116e-05
-2.55395390719011e-06
-2.24831540661629e-05
-1.8444131673841e-05
-3.0476817095029e-05
-1.70594263503928e-05
-4.25207610821234e-05
-7.68318366883539e-06
-3.37054559330428e-05
1.55230235745577e-06
7.49498721928253e-06
-3.1055867748861e-05
-2.44418390023333e-05
-4.13116655502543e-05
-4.30629395170093e-05
-3.13768205655663e-05
-3.92641597614356e-05
-4.45993114913594e-06
-4.56033215827216e-05
-2.92074343043012e-05
-4.98174751830055e-05
-1.1004365176375e-05
1.59381018329821e-05
-2.33354208039399e-05
-2.58851265834392e-05
-5.67723633979618e-05
-5.72989155492071e-05
-2.10023212706083e-05
-1.90976275196657e-05
-3.175179434938e-05
-1.52389322371201e-05
-3.2031463974268e-05
-4.65773259885259e-05
-1.90164137522013e-05
-2.83238915335223e-05
-2.77235432362205e-05
-3.75752823646358e-05
-5.9436602124344e-05
1.45540529861707e-05
-3.64723809869602e-05
-2.89672874030312e-05
-1.4654351490334e-05
5.22890164492729e-06
-1.32680348964951e-06
-3.67692641079502e-05
-1.00741408209081e-05
-6.17805016744261e-05
-6.12224303036689e-05
-4.43074469897767e-05
-4.77787915338725e-05
-8.67721183714465e-06
-7.83629106554158e-06
-6.52499612768279e-05
-3.35755569090357e-05
-5.39011954029229e-05
-4.6349894111478e-05
-3.03302319806371e-05
-3.88389718835954e-05
-4.09107369642612e-05
-2.39278679855516e-05
-2.13374323023987e-06
-6.11886313503141e-05
-2.87965124834698e-05
-4.19268587701079e-05
-5.74813984695318e-05
-4.12931063885085e-05
-1.84602933854442e-05
-2.81703666405864e-05
-5.34737670773808e-05
-3.05069042797324e-05
-3.92786839321114e-05
-4.36076685067724e-05
9.02766232685599e-06
-2.75372701437561e-05
-2.29716793592515e-05
-7.08067232768955e-05
-1.30378737972471e-05
-3.21468862090289e-05
-3.18148872511557e-05
-2.84053390069027e-05
-9.89595445645668e-06
-4.58841063869304e-05
-4.04879474702328e-05
-3.96429536816128e-05
-1.01744152107606e-05
-3.95149189897523e-05
-3.79086095582416e-06
-1.25729722370217e-05
-7.12556551675724e-05
-8.78858560628832e-06
-9.37855830207042e-06
-3.22844964729742e-05
-6.91955910797459e-06
-3.18246575733612e-05
-3.03036137357842e-05
-2.51123845827463e-05
-4.01100791203631e-05
-2.66965617168195e-05
-1.77762745058669e-05
-9.51553234895184e-06
-3.86665569788468e-05
-3.81060321484649e-05
-2.04426166590124e-05
-2.07127011112813e-05
-2.51595420325911e-05
-3.85506611783454e-05
-3.59094481143751e-05
-2.02233092435089e-05
-5.77914986000026e-05
-1.33677073906316e-05
-3.30462334268267e-05
-4.23787380494876e-05
-1.14651602307135e-06
-5.85838435584686e-05
-1.89475448083106e-06
-2.74554490993512e-05
-2.67092168773755e-05
-3.71160250146718e-05
-3.98782393875819e-05
-5.60260326320703e-05
-5.02021061551902e-05
-4.77577762637249e-05
-2.28375042901482e-05
-3.45696264170858e-05
-3.45844317615053e-05
-1.46936781019647e-05
-2.03412120741835e-05
-4.23995145174355e-05
-4.1313037425797e-06
-5.50729323319985e-05
-3.36179591848111e-05
-4.37117341633655e-05
-3.39277672010752e-05
-5.24934558553731e-06
-3.0814888578659e-05
-2.73355587240173e-05
-6.60152710610326e-05
-3.90761659236566e-06
-3.28098560609276e-05
-2.55043666268342e-05
2.07932763204078e-06
-3.51427824508607e-05
-4.95011790953005e-05
-2.76956336397111e-05
-3.11521262170494e-05
-3.34160809397858e-05
-3.00703725192356e-05
-2.21747421722053e-05
-6.0219231894748e-05
-3.02334290084964e-05
-5.18643952590896e-06
-3.47448977035818e-05
-2.54859847028627e-05
-3.01942306416591e-05
-4.51820135595249e-05
-3.99544759405947e-05
-3.92011589290606e-05
-2.6681796139914e-05
-4.755682492663e-05
-3.46293053437713e-05
-2.21564977208227e-05
-2.64596246727233e-05
-2.46409435166465e-05
-3.13275420129287e-05
-5.99907707259155e-05
-2.03476988063332e-05
-3.72666177946788e-05
-2.3724248666759e-05
-2.51162526291096e-05
-2.95860753040594e-05
-1.98873292434975e-05
-4.42940473109338e-06
-3.09343761238964e-05
-2.29427737065119e-05
-2.75730582174528e-05
-4.13805538456097e-05
-2.59770720573233e-05
-3.55454799024204e-05
-3.25985518402484e-05
-4.97695509405833e-06
-1.32256793215697e-05
-1.12563942759606e-05
-2.61072762807809e-05
-2.73859358765864e-05
-4.58593385116279e-05
-1.75469455026086e-05
-3.37662026451801e-05
2.26865699069483e-05
-3.65552955832658e-05
-2.92380202277674e-06
-2.85290714538982e-05
-8.5203405817208e-06
-1.51858176351938e-05
-2.86420856222918e-05
-9.24306827350676e-06
-1.85131190280299e-05
-3.06359125657226e-05
-5.1236515789054e-05
-3.02715435758988e-05
-1.64547125102257e-05
-4.65022890368491e-05
3.64952987525319e-06
-1.12610223280265e-05
-3.14469129775677e-05
-3.58303381464823e-05
-2.72447799325369e-05
-3.63339434908809e-05
-2.81090450852945e-05
-3.14798614182086e-05
-4.05704048157715e-05
-2.11532322843452e-05
-4.4616950711881e-05
-5.97134100730871e-05
-2.1653668372027e-05
-4.07440306033281e-05
-2.8812527833801e-05
-2.27783771021452e-05
-2.92971986799283e-05
-3.54277083997938e-05
-8.21352448105731e-06
-4.42345179540412e-05
-5.3338651185022e-05
-4.30329611599039e-05
-6.17440936574451e-05
-4.35330491747862e-05
-2.01006090916147e-05
-2.43274210348176e-06
-3.82876333672839e-05
-6.08972321952076e-05
-3.26859322596833e-05
-3.25472556365829e-05
-4.64851164353915e-05
-5.37196020331752e-05
-4.52262412539857e-05
-4.46525959516718e-05
-2.42382065409692e-05
-2.87698001730058e-05
-4.08169718821854e-05
-3.12987210607006e-05
-4.30785427252581e-05
-8.80888357942362e-06
3.51720346058831e-06
-1.50571547655072e-05
-2.36685073353709e-05
-3.86648809151795e-06
-3.56330608691972e-05
7.15627182916068e-06
4.69598240829913e-06
2.05614518439626e-06
-2.03948915771898e-05
-3.22515458095267e-05
-1.67205739936761e-05
-1.78228789334444e-05
-6.00568836030175e-05
-2.32950252984711e-05
-2.07305662206688e-05
-2.86880934905634e-05
-5.6311749642884e-05
-2.73059733696549e-05
-3.14509708500969e-05
-2.40166577362668e-05
-4.76272083492095e-05
-4.26854864711122e-05
-2.7965013651556e-05
-2.24549187453506e-05
-2.44185994218468e-06
-2.58092418755414e-05
-2.83919579862138e-05
-5.11067367690574e-05
-3.81011311492014e-05
-7.10277988320883e-05
-4.57262832546407e-05
-3.56882062245186e-05
-2.11796617763193e-05
-8.66148541778082e-06
-4.04080299650303e-05
-4.23350527670879e-05
4.59418334183517e-06
-1.8885649528273e-05
-3.74092969776267e-05
-2.78575773131095e-05
-2.49026066064987e-05
-2.10679327908028e-05
-3.03168736960581e-05
-1.97538422203776e-05
-3.16912140517436e-05
-2.22014847573884e-05
-3.84720198058085e-05
-3.08747972237754e-05
-3.08517179077847e-05
-3.51086279634441e-05
-8.14255546664582e-06
-3.12168572152179e-05
-2.90063867196708e-05
-3.09417305141819e-05
-3.26017366270717e-05
4.01698652771371e-06
-1.47361613332099e-05
-6.34337139155033e-05
-4.12393739753763e-05
-8.65573794821391e-06
-3.23631693210576e-05
-4.56381453144693e-06
-3.78019579239692e-05
-2.13606775658646e-05
-2.31196474487661e-05
-2.45167089448519e-05
-4.55326043404373e-05
-3.87009738222401e-06
-2.23105519169415e-05
-3.67870719234451e-05
-1.85999806515894e-05
-3.56243234893668e-05
-3.35133063954239e-05
-1.92254130460402e-05
-3.01069943265704e-05
-2.76102449550977e-06
-7.34002206184924e-05
-1.32276298331186e-05
-3.92729170010591e-05
-1.54799496073455e-05
-1.43555286082141e-05
-3.05042489485587e-05
-4.22932543284416e-05
-1.12466701614855e-05
-1.93568259597143e-05
-3.43041308822564e-05
-3.62842128028649e-05
-5.79357819284211e-05
-4.76227073495165e-06
-2.60590897291875e-05
-2.99916159670563e-05
-3.43182170118583e-05
-3.2547832873606e-05
-3.71651063073289e-05
-3.71056685600994e-05
-6.80520075734249e-05
-3.85816457507004e-05
-4.65951658640994e-05
-8.02155809552547e-06
-2.52069641283514e-05
-3.19565272906936e-05
-2.61192422560054e-05
-3.64602691371223e-05
4.05338635504654e-06
-2.44901546335275e-06
-1.64164520229691e-05
-3.43268666804789e-05
-5.80367229793953e-05
-1.73444037565411e-05
-2.14588805751402e-05
-1.36074640041975e-05
-5.49707939717817e-05
-4.34021901530027e-05
-2.62074536707045e-05
-6.28419722700537e-05
-1.14770028628045e-05
-3.05955496243709e-05
-2.31635913938629e-05
-2.19176996185536e-05
-2.72321389084858e-05
-1.98658293043656e-05
-3.92681683702842e-05
-3.42747749984155e-05
-5.59283192219191e-05
-2.53656791677806e-05
-6.6573103670827e-05
-3.49745439052384e-05
-4.93889609291417e-05
-6.24886333506653e-05
-2.54842240958257e-05
1.39525044970305e-06
-9.26056370322698e-06
-4.32800004999433e-05
-3.3848820096605e-05
-4.25703047961469e-05
-6.67177078144397e-06
-4.69899107846536e-07
-4.12752860461686e-05
-7.24934982238664e-07
-1.37776423881613e-05
-2.99183664274309e-05
-2.01784342758292e-05
-1.82640340821915e-05
-4.49484030155322e-05
-7.44064432368232e-06
-2.20829340870983e-05
-3.91239507855397e-05
-3.26135281610829e-05
-4.05365649271179e-05
-2.53107517466129e-05
-2.33199166204836e-05
-4.34725832449377e-06
-5.08139251069217e-05
-2.24325484785943e-05
-4.31962950953942e-05
-4.06679304771012e-05
-4.32830549903447e-05
-6.38419854323893e-05
-5.75776901823575e-05
-4.37392527930107e-05
-3.98506940036781e-05
-9.98942097799866e-06
-4.19251519403081e-05
-1.89053262365718e-05
-2.74851883589022e-05
-1.60412827378858e-05
-4.70930514334047e-05
-3.04553044504511e-05
-4.01235371981357e-05
-5.4210446011146e-05
-2.23799167337186e-05
-1.79364521504733e-05
-9.62270368071961e-05
-2.24780790822137e-05
-3.50905592277313e-05
-4.12966506697182e-05
-2.19222388530583e-05
-6.28127938252005e-05
-3.20208974692509e-05
-3.36052457184664e-05
-1.10304270786141e-05
-1.8232082447017e-05
-2.2648643408329e-05
1.06344837121974e-06
-4.73978122123631e-05
-1.17556197822555e-05
-5.00472422293949e-05
-4.24943539328095e-05
-2.4162501017795e-05
-2.81743502640056e-06
4.68208099036756e-06
-1.55812981948679e-05
-2.19579071606121e-05
-3.45564187340997e-05
-2.68458864241141e-05
-3.03266463109984e-05
-3.43745040664824e-05
3.91838287861593e-06
-5.34769662332e-05
-3.22636554881783e-05
-1.48174538397861e-05
-6.04523215631638e-05
-1.34038211785293e-06
-3.60865692847066e-05
-2.54045443680225e-05
-5.47544088883695e-05
-2.61857680944143e-05
8.75026797239937e-06
-1.36569074833087e-05
-1.28839877691329e-05
-3.12598270419028e-05
-4.51102622936616e-05
-1.56722320968519e-05
-4.45787704571097e-05
-6.89745063633936e-06
-3.57586505508046e-05
-4.64741513280611e-05
-2.46141169983091e-05
-1.62294710217977e-06
-5.22710459219009e-05
-1.71623809308911e-05
-3.51330187884325e-05
-9.25612651978279e-06
-2.11456801780097e-05
-2.61073513316937e-06
-3.4222829512152e-05
-2.10016107863933e-05
-1.20851653132754e-05
-2.89297125410937e-05
-1.4282491236197e-05
-4.2365144169294e-05
-4.39291811649534e-05
-9.98425598937041e-06
-3.29473249489774e-05
-3.18866893503988e-05
-3.69417975557069e-05
-1.25585218789328e-05
5.50401741677522e-06
-7.2097535744563e-06
-1.85427672066455e-05
-3.34102482890666e-06
-2.80517406807435e-05
-9.49448817074778e-06
-2.33416735544527e-05
-3.70346170835975e-05
-2.58921434108968e-05
-6.76856282209282e-05
-3.78213121567974e-06
-1.72672626448246e-05
-2.88268604331945e-05
-3.77747136595978e-05
6.16857746477065e-06
-3.60340342857389e-05
-4.96223542154121e-05
-3.23321616108264e-05
-3.09532845761768e-05
-1.47229860787827e-05
-3.13780694761604e-05
-2.07035735506028e-05
-2.42853124434573e-05
-3.83592161352113e-05
-5.92499052434071e-05
-3.96563123196332e-05
-3.43848166780253e-05
-2.92782654825186e-05
-4.84587945341856e-05
-4.54898748301137e-05
-5.8550019518457e-05
-4.28911484048129e-05
-4.83782870112482e-05
-3.09178554222113e-05
-1.67552498886791e-05
-3.26617901207989e-05
-2.15874530206072e-05
-3.64115539319928e-05
-3.34726947109772e-05
-3.33600966548413e-05
-2.87189399412522e-05
-2.04325263108879e-05
-4.24363583563755e-05
-5.45899859409559e-05
-4.66506067948228e-05
-3.1582896975594e-05
-4.22834724109018e-05
-1.56802629307051e-05
-7.95390409448187e-07
-3.09687022416882e-05
-2.37252372393543e-05
1.29557525007235e-05
-6.00363040571404e-06
-1.68269098667058e-05
-1.25231799386852e-05
-3.95304971075365e-05
1.33054499036285e-06
-5.12388501942288e-05
-3.02130390095224e-05
-1.97990896743634e-05
-3.22939541285678e-05
-2.59623401668168e-05
-6.93806047109336e-05
-2.09424002052184e-05
-6.54988162506305e-05
-5.03632456638227e-05
-1.71949190541051e-05
-3.02845736113603e-05
-3.70998109776322e-05
-9.3594672995056e-06
-4.77264532499024e-05
-3.29566527027044e-05
-4.53840096526952e-05
-5.86545310032833e-05
-5.17612898501879e-05
-4.70961609529223e-05
-2.66453375579821e-05
-2.98429234676951e-05
-2.46941946913849e-05
7.3546896361147e-07
-1.40629947225022e-05
-1.25382626796739e-05
-5.6041384010819e-05
-4.99310711262441e-05
1.99217650017135e-05
-3.52989015885613e-05
-3.55430987830431e-05
-5.42793224056299e-05
-5.22344608382179e-05
-5.35189042767484e-05
-4.01359169714363e-05
-3.03113622860278e-05
-1.8070792369356e-05
-2.08474073303881e-05
-3.17908194045519e-05
-1.05864135780357e-05
-1.09924157628985e-05
-2.17629417359419e-05
-3.60909136619408e-05
-2.87537114640728e-05
-4.2061346047924e-05
-3.55246172972109e-05
-5.11807946110591e-05
-4.34554682718683e-05
-1.74306699724879e-05
-6.02834516330265e-06
-2.17957623001633e-05
-4.03141827194945e-05
-2.88784056750543e-05
-3.43310674768579e-05
-1.6287761013259e-06
-5.79605534735322e-05
-4.06910927015413e-06
-4.6263496414884e-05
-1.53369159801988e-05
-4.70982548861621e-05
-1.7139013249037e-05
-3.62100109439004e-05
-3.48723580063216e-05
-2.04355269156884e-05
-2.81149827370057e-05
-2.98497003447398e-05
-2.84591348329732e-05
-5.45019442104286e-05
-2.5078806050639e-05
-3.65813955860784e-05
-3.37273713103002e-05
-1.44970297963477e-05
-5.74272562423962e-05
-1.51546737961175e-05
-6.05614430011271e-05
-2.67443018204885e-05
-4.88849079868143e-05
-4.87338184096529e-05
-3.43922605800477e-05
-4.04026736272102e-05
-2.35525429388152e-05
-2.9472457396729e-05
-3.88468769088637e-05
-5.5748281828965e-06
-3.25957408830619e-06
-2.13613052110174e-05
-1.78564552990414e-05
-1.71750176991457e-05
-4.19354468579844e-05
-1.9383598146259e-05
-9.72184732266379e-06
-4.34701556367796e-05
-1.69600150769041e-05
-2.78589063318227e-05
-3.25177408625956e-05
-7.59982756541256e-06
7.58717369340091e-06
-3.14548299569391e-05
-2.04663845545472e-05
-2.43613135740063e-05
-2.38979514945902e-05
-2.0824486773659e-05
-1.34611264716399e-05
-1.66985992149143e-05
-4.0573993969678e-05
-3.33639715718343e-05
-4.73230346317603e-05
-1.74183869849737e-05
1.17701742932899e-05
-4.2891551994325e-05
-4.32089986386849e-05
-5.49246727365617e-05
-2.6891090433199e-05
-3.16932581689632e-05
-3.02847144669631e-05
-4.53892855339971e-05
-2.83066257850334e-05
-3.55632863774452e-05
-4.07510613389242e-05
-2.26499357286176e-05
-1.92569246629558e-05
-1.20919133457065e-05
-2.38428669793192e-05
-1.19200156641366e-05
-5.88184527888534e-06
-1.31122695649972e-05
-2.90888086113688e-05
-1.1413653109497e-05
-1.03859152645436e-05
-2.45656776970982e-05
-4.22394475356129e-05
3.46374675363794e-06
-4.38353225104576e-05
-4.58969510352789e-05
-1.20013318684388e-05
-6.39048581921143e-05
-1.87094528705495e-05
-7.63058088447963e-06
-2.81180157527345e-05
-1.61070601209413e-05
-1.04396892911137e-05
-1.81070243916817e-05
-4.13759904816098e-05
-3.6988041846279e-05
-3.30094076726571e-05
-2.70405841042506e-05
-1.8880335218332e-05
-5.96279593874183e-05
-4.08663287490552e-05
-5.18738455198162e-05
-3.55999591379047e-05
-5.03189844646103e-06
-7.16511835056032e-06
-3.32043301078395e-05
-4.18826672750288e-05
-3.07806855188019e-05
-3.87205170798434e-05
-2.36980884215934e-05
-3.12592680326575e-05
-3.51164823038805e-06
-2.32538012767868e-05
-1.54930022018096e-05
-3.19834857301718e-05
5.41178834664671e-06
-4.95491441562006e-05
-3.81870880396396e-05
-2.77616151823882e-05
-5.97411492382941e-06
-1.81472881456178e-05
-2.57218549843507e-05
-2.632184247236e-05
-6.26995937885564e-05
-2.04449173436954e-05
-4.4701043603733e-05
2.88337687079888e-06
-3.15685016517204e-05
-2.09525707315623e-05
-1.90678784827907e-05
-3.75037316416194e-05
5.50387821925246e-06
-9.03281537719931e-06
-3.00329639825021e-05
-4.96137765702468e-05
-3.40964575501799e-06
-3.00694813404678e-05
-2.89266788876583e-05
-2.10366697350538e-05
-4.20992107202432e-05
-1.90370138688812e-05
-2.64828274129052e-05
-4.16526618225862e-05
-3.86922732196106e-06
-3.93635562794433e-05
-3.66921156924146e-05
-2.93207848357005e-05
-3.46842038343726e-05
-4.91252631015539e-05
-1.63272953877326e-05
-1.62477707049073e-05
-2.82172184879611e-05
-1.42259931308881e-06
-5.04672711175485e-05
-2.10198881210008e-05
-5.4889789114728e-05
-2.96973089571516e-05
-4.11005429499569e-05
-2.4270338036647e-05
-4.52185991274225e-05
-3.00214849379767e-05
-1.58757801623139e-05
-2.13734227293704e-05
-4.70003496686791e-05
-2.3705852574814e-05
-1.17515641584302e-05
-2.1217060406962e-05
-3.08115526588378e-05
-3.13270355359661e-05
-3.08928943647642e-05
-2.50208114467364e-05
-3.74790477559174e-05
-5.20317032711625e-05
-8.19777399014437e-06
-3.30092589106708e-05
-2.19956340554544e-05
-3.13339766941934e-05
-6.95471982855701e-06
-3.70702590836204e-05
-2.72211483114424e-06
-2.99547726263633e-05
-5.62765839879911e-06
-2.67831876896887e-05
1.1230237804995e-06
-1.20373031704801e-05
-3.41662929622637e-05
-4.54700939586838e-05
-3.50296710617317e-05
-3.75513391693997e-05
-4.43641299919e-05
-4.05612652113524e-05
1.40568468294112e-05
-3.56893696465813e-05
-5.12412251202087e-05
-2.19412849903592e-05
3.15915615310841e-06
-2.41168556827824e-05
-2.68373381680497e-05
-2.92030027057784e-05
-2.96235240466777e-05
-2.83101357884125e-05
-2.09535354123218e-06
3.56255610368462e-06
-2.19632459368291e-05
-3.74850802201568e-05
-2.59294032104777e-05
-1.46955309419996e-05
-3.73483427427393e-05
-2.91182429728616e-06
-1.5492693245555e-05
-3.65788980420161e-05
-6.10639893890444e-05
-1.87551207308731e-05
-2.56642795314368e-05
-1.46844500679671e-05
-2.87805122030083e-05
-3.14226042728193e-05
-6.03241300035245e-06
-2.78651740625529e-05
-1.75794665491813e-05
-4.40568307141309e-05
-2.00734997358966e-05
-6.16464582668922e-06
-7.0209360482782e-06
-1.78664390360756e-05
-2.26159822223838e-05
-2.66605054608368e-05
-1.13415210665671e-05
-3.24669815715609e-05
-3.59027127420429e-05
-1.19884814765967e-05
-2.47962334635866e-05
7.53516840883311e-07
-4.56807170101232e-05
-4.67947231080787e-05
-1.79716709819464e-05
-1.1508781101321e-05
9.6859130940814e-07
-3.64718037890473e-05
-5.51096928994412e-05
-5.32222327204127e-05
-2.57299453267205e-05
-8.82754597687069e-06
-1.00990843872117e-05
4.43053667937009e-06
-2.68865780240837e-05
-2.47104366900193e-05
-2.93197462961346e-05
-4.53409277790791e-05
-4.25408776495954e-05
-1.5831600011525e-05
-2.43729787540026e-05
-3.8961761115945e-05
-2.75182332899671e-05
-2.25422670032391e-05
-3.2473515584489e-05
-2.57185549616226e-05
-4.20585518834379e-05
-2.19411814155299e-05
-3.39373034045533e-05
-4.72881821494345e-05
-2.44397562684208e-05
-2.75277909756081e-05
-3.04882105662755e-05
-4.24268950741699e-05
-2.42908622159593e-05
-4.23455548957815e-05
-1.1545440349567e-05
-1.46417138258966e-05
-2.45615201370354e-05
-6.78223140043158e-06
-3.73516227116932e-05
-3.70092031507688e-05
-3.64635078010697e-05
-2.36738891112953e-05
-5.7057544749089e-05
-5.18018312412396e-05
-1.40733433971514e-05
-3.26771319818386e-05
-2.30047316473371e-05
-3.16325825205799e-05
-2.88287781143263e-05
-2.84578608002659e-05
-2.12669074578173e-05
-2.02324416552063e-05
-1.53252381419612e-05
-2.8150699964398e-05
-2.65043981342368e-05
-1.44102714403131e-05
-4.1715718725315e-05
-2.90823226896384e-05
-5.50725193516783e-05
-4.34224854815848e-05
-2.65025484132331e-05
-6.45998103407961e-05
-3.96994590125429e-05
-3.58850190387741e-05
-3.75629357202132e-06
-4.15096125641928e-05
2.48382055794927e-06
-4.08095677988041e-06
-2.96130604962897e-05
-3.10495475893134e-05
-1.79140642439959e-05
-4.9845218547817e-05
-5.84625183580865e-05
-4.57914016364494e-05
-4.57466651893675e-05
-4.41012423558476e-05
-3.23691052610389e-05
-5.48483789993943e-05
-2.60680284033471e-05
-1.65802226758654e-05
-3.22033153247639e-05
-4.6056960407995e-05
-3.47975286682475e-05
-4.19805187949634e-05
-3.39868319805114e-05
-4.8400833897494e-05
-1.70277515494728e-06
-4.29462236079181e-05
-2.19180840084377e-05
-4.96600682647122e-05
-3.377036926115e-05
-3.86991368449856e-05
-1.60304203703893e-05
-4.47455232277917e-05
-1.68306655910989e-05
-6.22955169876948e-06
-4.58024310568006e-05
-3.95906610394384e-05
-4.26456137912966e-05
-3.46698726275653e-05
-2.9903954315448e-05
-3.52072259817465e-05
-1.19012354421688e-05
-5.11888041174886e-05
1.51954663801926e-05
-4.15655798917618e-05
-1.54942311554483e-05
-1.14837915570742e-05
-3.11930839225192e-05
-3.83170147044521e-05
-1.19528042335891e-05
-1.50620038810401e-05
1.15780965825134e-06
-3.22636211951628e-05
-2.11560121395149e-05
-3.04124651257013e-05
-1.51093843882197e-05
-2.46249737169822e-05
-2.67583045578804e-05
-4.15716490071005e-05
-4.48187854966633e-05
-3.34257187678364e-05
-2.93099800844509e-05
-6.29817745196528e-05
-2.9617307662306e-05
-9.8905238463776e-06
-1.02159366763527e-05
-5.94128870592818e-05
-2.83088577999592e-05
-3.31954420221649e-05
7.2501969133811e-06
-2.54034765741026e-05
-4.56078404053603e-05
-3.82213632192288e-05
-3.84346480098004e-05
-7.8886235195851e-05
-4.23223268457391e-05
-3.57709092660438e-05
-5.30771053676065e-05
-3.85056149285484e-05
-3.31587369447892e-05
-2.87404053090359e-05
-1.86659523410521e-05
-4.42240119738743e-05
-4.44088833398795e-05
1.38558836256571e-05
-3.19579081507727e-05
-2.70230090565025e-05
-3.73561979799951e-05
-5.23007813051244e-05
-4.51246752229812e-05
-4.51680661974293e-05
-1.55675512084103e-05
-3.20134029420419e-05
-1.83800774909032e-05
-8.37795870874115e-06
-2.99618453686454e-05
-1.49262515743213e-05
-2.88420687899844e-05
-2.78394305000014e-05
4.69600003626646e-06
1.54795520902328e-05
-2.28919441216886e-05
-1.300302669001e-05
-4.60088200175597e-05
-2.13824362981425e-05
-3.37581406107152e-05
-3.02361445684642e-05
-3.86292486956045e-05
-3.87226027109458e-05
-3.67736939566425e-05
-3.08642218957749e-05
-2.4058396518805e-05
-3.16212690108187e-05
-3.12721004273909e-05
-3.83656453666514e-05
-3.02358009970762e-05
2.22024893397052e-06
-3.92969004375198e-05
-1.68109637745196e-05
-1.65049469313581e-05
-4.42057558696106e-05
-3.28819129750538e-05
-2.27523666273697e-05
-5.34221206902512e-05
-3.58579596771572e-05
-2.22294894300262e-05
-1.01963500162075e-05
-4.10965015279404e-05
-5.86694116633628e-05
-4.06720004384182e-05
-2.25559784405723e-05
-7.35549996676261e-06
-3.59863616144807e-05
-2.44413823906775e-05
-1.89708879580291e-05
-3.42196738243943e-05
-3.60982605522276e-06
-3.10974493685244e-05
-2.47591563582939e-05
-1.75402724327848e-05
-4.53038242382997e-05
-3.40279853164344e-05
-4.51670620708041e-05
-4.41614022198842e-05
-4.86086445663724e-05
-3.20453165882342e-05
-1.61729013834736e-05
-5.62075040670096e-05
-4.31764707375377e-05
-4.4482679986418e-05
-5.08699728663952e-05
-3.92244020457666e-05
-3.3997871346512e-05
-3.48274960493449e-05
-5.92020454651268e-06
-5.69122151338624e-05
-5.39986296970091e-05
-1.70195176292744e-05
-5.34670616607088e-05
-6.0392236868967e-05
-6.49436081731732e-05
-3.32868539136165e-05
-1.3861622951307e-05
-5.6358049591629e-05
-1.06183257583462e-05
-2.73531081839432e-05
-3.0428071791475e-05
-4.99177701055153e-05
-2.69892112796602e-05
-2.54995411696376e-05
-2.04335103384911e-05
-4.43338311292364e-05
-6.00698118202961e-05
-3.54475332399266e-05
-2.91032151167177e-05
-2.5048326655826e-05
-2.63198312986072e-05
-4.79706589037768e-05
-1.43373884773706e-05
-4.87292318381515e-05
-1.2878429465284e-05
-2.45640877198564e-05
-6.87340041246516e-05
-5.2137537281062e-05
-3.73597449632513e-05
-2.13218227371367e-05
-2.46539557287161e-05
-6.99204246878498e-05
-3.23809672006232e-05
-1.99980295708905e-05
-8.49309669387822e-06
-5.13359697039678e-05
-2.62610726521352e-05
-6.66056532706281e-05
-4.73872840766476e-05
-1.72293096195882e-05
-2.9634730240458e-05
-4.57477209278964e-05
-2.38101148857348e-05
-4.63288162659366e-05
-4.49295978496753e-05
-5.3034164081092e-05
-4.28724638170009e-06
-4.8141357874319e-05
-6.52216281275127e-05
-2.19382983075935e-05
-7.31041991721038e-06
-2.73997821374198e-05
-3.41904349499001e-05
-3.92721701018859e-05
-5.30623709022433e-05
-7.42073787937973e-05
-5.63258327867309e-05
-4.08823980107446e-05
-4.59372675000812e-05
-2.56848783365777e-05
-1.32607126455917e-06
-4.4853200068971e-05
-1.68243335680104e-05
-1.31444477145997e-05
-4.47426409730355e-05
-3.36395901485431e-05
-2.2114681441235e-05
-1.57243238968355e-05
-4.00345112708554e-05
-4.91774257757413e-05
-5.44667529426746e-05
-1.71638655664747e-05
-3.35142462040611e-05
-1.80082778714318e-05
-3.58387778238831e-05
-2.07515792930096e-05
-1.49557091043764e-05
-2.09622157685123e-05
-2.95212751825707e-05
-8.89793526774432e-06
-2.23106389430099e-05
-5.20840255214313e-05
-4.94915102093638e-05
-2.99299080949407e-05
-5.06597174570478e-05
-2.30826389203608e-05
-4.29766077628797e-05
-5.13562566895924e-06
-5.11190173010258e-05
-3.56528774324973e-05
-2.43664955023284e-05
-3.07730568204495e-05
-3.19600126590767e-05
-2.99490931253158e-05
-6.99725643536862e-06
5.14106857382343e-06
-4.3596662269252e-05
-3.2062221289862e-05
-3.01573472491754e-05
-2.32876409895153e-05
-2.03142017032007e-05
-6.79521025232044e-05
-3.78347298758604e-05
-6.63673795118983e-06
-1.33093878240424e-05
-9.36814924301084e-06
-4.02551567680968e-06
-3.05584446651703e-05
-2.11444923038233e-05
-5.06641840418127e-05
9.43398244952547e-06
-8.13685722594466e-06
-3.5527543121681e-05
-1.16241931668635e-05
-1.38098112135251e-05
-2.98034487456799e-05
-4.28158962413197e-05
-4.47053427407674e-05
-1.63725646651103e-05
-2.86665352562827e-05
-4.55491528608537e-05
-2.50234822010021e-05
-2.38505815895611e-05
-4.36767750030965e-05
-2.30653131269294e-05
-3.43026509061146e-05
-2.81326239088181e-05
-3.14180511022041e-05
-2.85736766413922e-05
-1.57504627567505e-06
-4.08527791250844e-05
-2.5503360467632e-05
-1.2105583150093e-05
-2.47538894201063e-05
-4.19464698579489e-05
-3.39475291652107e-05
-3.21091442088498e-05
-4.00602163055335e-05
-2.84777596300545e-05
-4.6412069951632e-05
-2.59193809268195e-06
-3.02422830126109e-05
-4.95613051536796e-05
-4.17730174282901e-06
-1.15670302855181e-05
4.93714824597036e-06
-1.58529765571482e-05
-3.2695637065323e-05
-4.60446610229899e-05
-3.72833042197866e-05
-1.17802740374914e-05
-2.03830659902045e-05
-2.64734858837913e-05
-3.86896939017178e-05
-3.20812070537462e-05
-3.0338540792149e-05
-2.41487972857255e-05
-4.24088024334858e-05
-2.80157879870289e-05
-3.7179374843466e-05
-3.03158006767764e-05
-2.753599337749e-05
-2.66538935454231e-05
-2.63494206548607e-05
-7.03462721617851e-05
-3.69214608950477e-05
-4.63985720874329e-05
-1.87492602723632e-05
-5.9655809542965e-05
-5.10907502562141e-05
-1.88082481509902e-05
-2.24279194682186e-05
6.57534866322752e-06
-5.83617147369182e-05
-2.19458839896133e-05
-3.47741905421345e-05
-4.32580640021681e-05
-2.13371443343641e-06
-2.468458520096e-05
-6.09137114737901e-06
-3.40645472586735e-05
-5.49923113001373e-06
-4.54403130483566e-05
-5.59714417144792e-05
-1.59049356890894e-05
-2.79157290261061e-05
-2.02731390187466e-05
-4.79392710620775e-06
-3.49919788649335e-05
4.07321937753011e-07
-2.73832674957069e-05
-5.23238036790162e-06
-2.56289373194259e-05
-6.27257543014166e-05
-3.02012990329457e-05
-5.08785719174611e-05
-4.84775274103196e-05
-4.27306745441051e-05
-5.4736014242105e-05
-3.34650456612799e-06
-2.56504434648322e-05
-4.00376014151898e-05
-4.02283810683263e-05
-2.70938895487038e-05
-4.02979340212098e-05
-2.99254168494137e-05
-5.37733033471384e-06
-1.72532623612379e-05
-1.7530658344398e-08
1.91291685679843e-06
-3.28411057662369e-05
-1.67901702280825e-05
-1.77912162226741e-05
-4.95959332149286e-05
7.38561691220575e-06
-4.99406328403102e-05
-6.17371577183496e-05
-5.93787613258899e-05
-4.17844091517838e-05
-1.34453383477799e-05
-2.71097435590997e-05
-9.95448769150048e-06
-2.28192270619634e-05
-4.46038216101207e-05
5.25402884374769e-06
-2.83230967904348e-05
-2.36999326350066e-05
-1.27946568278619e-05
-2.32964251150221e-05
-5.65905743404354e-06
-3.59105047303161e-05
-3.8052101965336e-05
-2.84040098103798e-05
-6.86562132010925e-05
-3.6618001967036e-05
-3.07560513337022e-05
-1.1639833975287e-05
-3.808384698153e-05
-3.60988382003248e-06
-3.98433149091501e-05
-2.7998187019425e-05
-1.86346099490807e-07
-4.97787189620383e-05
-3.45300429270303e-05
-1.72280441071432e-05
-3.79777956712306e-05
-1.18858631290111e-05
-9.90803894135113e-06
-3.14444852759136e-05
-2.1022192877834e-05
-9.71294176813579e-06
1.38962956988178e-05
-5.74438334000978e-05
-1.83087221621384e-05
2.3264807087112e-05
-7.98352322513052e-06
-3.29508709389115e-05
-2.64341914903478e-05
-2.51836436885567e-05
-2.4604375607567e-05
-6.76759607477945e-05
-1.98887140039053e-06
-3.76115741087724e-05
-4.35900319609679e-05
-2.26497036863114e-05
-2.217008713649e-05
7.93861583404957e-06
-4.14313339348456e-05
-3.71817530766696e-05
-1.19166168606037e-05
-7.67999318185467e-06
-1.02402895315523e-05
-3.64719474203099e-05
-3.41358546463006e-06
-8.86134472228066e-06
-3.96541322774251e-05
-2.48918823524523e-05
-4.1799851357007e-05
-2.73680140164822e-05
-2.67821276928434e-05
-5.12543345822286e-05
-2.87506749076508e-05
2.92889244871695e-06
-1.98813415331416e-05
-2.66077909640123e-05
-1.11142270526341e-05
6.01030212648098e-06
-2.89618438830691e-05
-5.30149282331753e-05
6.59967756633169e-06
-2.13294347238149e-05
-2.74589368649333e-05
-4.26895820996404e-05
-2.55569378715608e-05
5.55672416645613e-06
-1.56588093915107e-05
-2.65031010800697e-05
-1.73634314728093e-05
-2.50345556930458e-05
-1.17395810394595e-05
-3.79833202048742e-05
