# Supplementary material for: Research on computational propagation and identification of mine microseismic signals based on deep learning
Source: PLoS One. 2025 Oct 22;20(10):e0334641. doi: 10.1371/journal.pone.0334641 (PMC12543183; doi:10.1371/journal.pone.0334641)
Supplement: S6 Data — (ZIP) [file pone.0334641.s006.zip › 000100900000033.xlsx_0.txt_24.txt.txt]

-3.02619742112573e-05
-7.50344329708923e-06
-1.56264577999449e-05
-7.87618650604988e-06
-6.52996466753427e-05
-4.59244569974273e-05
-1.28171799880901e-05
-3.78704662704494e-05
-4.87338674314414e-05
-1.63636276919908e-05
-5.76332518109985e-06
-5.4199603363698e-05
-4.88524430973678e-05
-2.7103608653413e-05
-3.95387795510041e-05
-2.06848570892816e-05
-5.1078884531357e-05
-2.58255591418134e-05
-3.75937410303773e-05
-4.14419789920874e-05
-1.489149305179e-05
-1.51826873134576e-05
-2.80386745246768e-05
-3.74470004657921e-05
-3.47936205435554e-05
-3.12818563095756e-06
-1.5526176078055e-05
-2.94200343449962e-05
-2.53231013559456e-05
-4.29973607164354e-05
-4.96495179023121e-05
-2.71724889795966e-05
-1.23837634913057e-05
3.58549831250242e-05
-4.37926529577878e-05
-2.38022510073102e-05
-3.42941173156229e-05
-2.30119698870191e-05
-4.03386090534865e-05
-2.12119178037679e-05
-3.77083354601072e-05
-2.06005624882178e-05
5.90034042776185e-06
-2.38648008993051e-05
-6.20173731410136e-05
-2.5850270028876e-05
-4.78884304216841e-05
-2.21351609082434e-05
-2.35682031705794e-05
-5.28946131852433e-06
-3.16810196360477e-05
-4.25769439593023e-05
-5.06312238166728e-05
2.435381269869e-06
-1.29794628032624e-05
-2.94924065520824e-05
-5.06953629933561e-05
-3.64441454407307e-05
-3.60662131867401e-05
-2.06268502736315e-05
-2.77078295945718e-05
-3.38896182991966e-05
-1.23531553073252e-05
-1.68883159477811e-05
-1.42953442350821e-05
-1.64977828821493e-05
-1.8639638115317e-05
-3.88505186720296e-05
-4.97552462890375e-05
-4.33614961676125e-05
-5.97610890188867e-05
-2.04895075449653e-06
-3.90080128163291e-05
-2.87360564584435e-05
-2.39962942918921e-05
-3.92931679880593e-05
-2.68267682944062e-05
-2.06890703157239e-05
-2.33333863566122e-05
-2.36890749476787e-05
-1.19594528262577e-05
-1.94463826876798e-05
-1.4669398950681e-05
-2.64260649130903e-05
-2.4597250295348e-05
-3.91157999039848e-05
-3.93657077528662e-05
1.43680295677729e-05
-3.14692132055727e-05
-4.74210424188835e-05
-6.88450267822275e-06
-4.94053550028235e-05
-9.81749634283878e-06
-4.04221104922997e-05
-4.64763674997244e-05
-3.26043096562324e-05
-4.65211722561864e-05
-4.42386951330098e-05
-2.53078501919595e-05
-5.4282213995008e-05
-1.38974721078838e-05
-9.18761496281808e-06
-3.5007619107686e-05
-2.11158763275748e-09
-2.82847013033355e-05
-2.46023158706985e-05
-3.4683380683683e-05
-2.06198246087296e-05
-4.22270126212979e-05
-8.96213192646254e-06
-2.35405151335527e-05
-2.10066942800312e-05
1.41546693841849e-05
-7.23894005976117e-05
-9.58632065125927e-06
-5.09070195938608e-05
-6.48817796891455e-05
1.67402611277376e-05
-3.95604667625855e-05
-5.36062406806975e-05
-2.38479480614913e-05
-3.84307115430363e-05
-3.60027324809465e-05
-1.14433430812859e-05
-2.65964730040389e-05
-4.171444911606e-05
-2.69479794025886e-05
-3.12435482349563e-05
-4.24008321292277e-05
-3.64211749336986e-05
-3.79604410950266e-05
-2.70834307399736e-05
-4.17454403560696e-05
-1.1630070509016e-06
-1.18428085434907e-05
-2.30391078228924e-05
-4.74082410153144e-05
-4.34674758734235e-05
-1.29848297567658e-05
-1.46095464159453e-05
-3.08096097221471e-05
-3.43133242628417e-05
-9.41423257698113e-05
-1.4006760330794e-06
-1.8512995411852e-05
-2.66393349115062e-05
-2.64349664289619e-05
-1.30325057173573e-05
-9.8645560691698e-06
-2.82788304392575e-05
-3.3954555954313e-05
-3.94005416342924e-05
-2.19411125958832e-05
-5.28502853764094e-05
-1.47723796977487e-05
-3.86910148582829e-05
-5.57056832081442e-05
-2.96672459988099e-05
-1.12097356048896e-05
-5.92943735724559e-05
-1.54412386866545e-05
8.62342063443414e-06
-2.65244107335471e-05
-2.04732629628156e-05
-3.63434243488236e-05
-3.50116481992619e-05
-1.48430027456473e-05
-2.76658004647208e-05
-2.7335052289125e-05
-1.90325615618003e-05
4.04966791469173e-06
-3.57731624171567e-05
-2.20630349656069e-05
1.30861637879487e-06
-3.30557200772836e-05
-2.78362802397414e-05
-1.65028547194041e-06
-2.01578389826797e-05
-4.39242946206464e-05
-3.11768913183027e-05
-3.29324898964532e-05
-1.01055185456095e-05
-4.26376644173072e-05
9.87776152539655e-09
-3.4074311068229e-05
-3.46702928328829e-05
-3.48571770854415e-05
-3.06472753693242e-05
-4.68607349831444e-05
-3.10316390738957e-05
-2.10823793358641e-05
-2.81380075448856e-05
-3.93725250642458e-05
-6.89924597623564e-06
-4.1429240203182e-05
-3.10803689774229e-05
-4.24594392675895e-05
-1.00788989835957e-05
4.59464629299799e-06
-3.87157183190792e-05
-5.0423274992543e-05
-2.8232368095045e-05
-1.24335042849865e-05
-3.25184943755819e-06
-3.353737626222e-05
-4.20595095502975e-05
-3.05944775327168e-05
-1.72915063297698e-05
-3.59390067067052e-05
-3.00412645480695e-05
-1.94193122267944e-05
-2.36853584604432e-05
-1.05027864929175e-05
-4.77292666914806e-05
-5.03049306784298e-05
-4.56791017819232e-05
-1.77462357866509e-05
-4.21487737781307e-05
-3.36977585053046e-05
-1.97040509814048e-05
-2.01916399478677e-05
-1.74150120039029e-05
-5.12723186369454e-05
-3.40081807440389e-05
-1.45634013836762e-05
-3.85385866837293e-05
-2.80371546577679e-05
-3.68910156836257e-05
-4.47022491395469e-05
-5.27754017975125e-05
-3.64303117709425e-05
-3.41875741409469e-05
-2.46401011062365e-05
-3.392764466027e-05
-2.63737133244776e-05
-6.06113011861327e-06
-1.12548540715259e-05
-2.02811531835563e-05
-3.82941687315222e-05
-8.15512124437677e-06
-2.22840041801642e-05
-1.37244503665343e-05
-3.82711997500966e-05
-4.143607953481e-05
-6.56707939873695e-06
-3.43129851712385e-05
1.51500303487053e-05
-2.0282559887897e-05
-2.87066997864639e-05
-4.06259803489968e-05
-4.46074230307911e-05
-1.07603338644915e-05
-3.60109592013279e-05
-8.70508263143963e-06
-3.6358400594357e-05
-4.9981179958595e-05
-4.10544880023901e-05
-2.17343523115486e-05
-3.68611861094207e-05
-3.13318912676894e-06
-1.21935354317245e-05
-2.58520215547932e-05
-2.35991693423385e-05
-3.7934156870123e-05
-2.55294864072189e-05
-8.82402228443778e-06
-2.83361675898081e-05
-5.75483311336314e-05
-2.21604386987394e-05
-4.29252702361002e-05
-3.81291725257064e-05
-2.17034694590943e-05
-4.42682672046512e-05
-5.91129056188992e-05
-3.1892141373883e-05
-2.76829393625878e-05
-3.84761338798659e-05
-5.77361962422999e-05
-6.89572634239205e-05
-3.96753178528992e-05
-1.12983885919203e-05
-2.73375436356345e-05
-3.66731254064717e-05
-2.85711862291314e-05
-3.57417820377129e-05
-3.43079095748356e-05
-1.32511686030098e-05
2.6067771556095e-06
-2.78627818699768e-05
-4.09974632380908e-05
-1.5578888549839e-05
-5.70232810402381e-05
-1.78310711410844e-05
-2.40069888227556e-05
-2.93616162338432e-05
-5.12240123370883e-05
-9.6261275737772e-06
-2.68744730892006e-05
-2.22697613836559e-05
-1.70375531932216e-05
-4.73399210067034e-05
-2.32795085027442e-05
-2.22995408606422e-05
-4.63330575621816e-05
-2.74284614301127e-05
-3.58992760261741e-05
-5.37198934452591e-06
-4.88090037404624e-05
-4.66599896863871e-05
-3.95827244375867e-05
-2.78686675322419e-05
-2.97612565126686e-05
-7.03715726179591e-06
-2.08924514222659e-05
-1.11968669930281e-05
-2.76097050389594e-05
-2.20593725496769e-05
-2.18392459380808e-05
-1.65695742222296e-06
-1.35180947065278e-05
-5.95687207168221e-05
-2.35607655076295e-05
-9.73730621206052e-06
-3.36719557754245e-05
5.97989652844776e-07
-7.52079048272929e-06
-8.73650577876679e-06
-3.52792568560947e-05
-3.93897536888085e-07
-2.91701707543641e-05
-3.26062955654569e-05
-2.35897120199536e-05
-1.54715625118842e-05
-2.41581608896364e-05
-2.79338688813167e-05
-1.40802756806053e-05
-1.01362529035815e-05
-1.76384181366047e-05
-1.47769436459866e-05
-1.40337793038306e-05
-2.10450269048893e-05
-3.71484962628207e-05
-2.84722789771026e-05
-5.23777469167675e-05
-3.93088253620912e-05
-3.52813862822302e-05
-3.00288954171279e-05
-1.13390933125601e-05
-1.1245062436462e-05
-3.99788481631755e-05
-3.9270620989044e-05
-2.7722019399725e-05
-3.45081484670522e-05
-5.13530380334639e-05
-2.49784199784432e-05
-1.70581750752632e-05
-4.34901026153466e-05
1.88967355322297e-06
-4.41262533043501e-05
-1.7970748805761e-05
-4.1835024342217e-05
-2.83982821603756e-05
-2.77278434661942e-05
-2.01907682816553e-05
-3.97991560057406e-05
-1.1952380069977e-05
-1.32851576143591e-05
-4.02083664196242e-05
-5.33735218125103e-05
-7.92507454836522e-07
-1.7332554685031e-06
-2.49491614441184e-05
-3.56195869505538e-05
-4.26439801788898e-05
-4.50057244316375e-05
-2.89805640702046e-05
-5.75115470932006e-05
-3.02831190528678e-05
-1.7063545795916e-05
-4.36779460532328e-05
-5.04161360205403e-05
-2.42001606555319e-05
-5.2121285353892e-05
-2.69887606357538e-05
-2.46465543902778e-05
-3.40420721871406e-05
-2.63430298431086e-05
-3.18350483084007e-05
-1.16877867818291e-05
4.23128391244439e-06
-2.83722226677359e-05
-2.13219883732124e-05
-4.69071549741704e-05
-4.96915907236822e-05
-1.94904091650583e-05
-6.60056121460607e-06
1.51491932164009e-07
-2.61265494634833e-05
-3.63360016332179e-05
1.11971060068925e-05
-2.84401229275887e-05
-2.30509167350387e-05
-2.79413364952809e-05
-3.01805159809678e-05
-2.94434671004628e-05
-4.29117147945045e-05
-3.16161802284062e-05
-9.0148031557481e-06
-4.80196056420629e-05
-4.83169404353834e-05
-1.24587874599678e-05
-2.69636966749421e-05
-1.11200094795887e-05
-3.27218114393254e-06
-6.110822358896e-05
-2.80880427757962e-05
-2.80799165500832e-05
-2.84315418505143e-05
-4.21723949343991e-05
-1.90793620501406e-05
-2.66531190484852e-05
-4.14523568945699e-05
-4.89944526978654e-05
-2.36756211371185e-05
-3.00748626307531e-05
-1.69280366116276e-05
-1.06518912875762e-05
-4.09341690028401e-05
-2.39652525099761e-05
-5.29854127696755e-05
-3.77802124617297e-05
-3.2490969665738e-05
-2.44410772730774e-05
-2.43804782292034e-05
-5.71286646450569e-05
-5.77564270497785e-05
-8.34205473891055e-06
-4.84226414984855e-05
1.49539896068142e-05
-4.7419709460966e-05
-4.59700633789227e-05
-4.63954126767375e-05
-3.7844075436173e-05
-4.31494007104831e-05
-4.05115146358843e-05
-6.48136425976554e-06
-4.37012336785593e-05
-5.02295274496335e-05
-4.44253709993406e-05
-5.61784358636362e-05
-5.61984906889431e-05
-2.90186220366035e-05
-4.68970688399377e-05
-2.49744604243635e-05
-8.68331516097393e-06
-3.75147060283584e-05
-6.33234198688832e-05
-3.94399511638356e-05
-2.77415044839844e-05
-3.77465706546993e-05
-3.77455165502427e-05
-1.00309784210282e-05
-3.73387280912783e-05
-3.5021636329481e-05
-4.08345659234327e-05
-2.75349346995107e-05
-3.56700054904576e-05
-4.01215399120566e-05
-2.64327893024387e-05
-1.65704424828786e-05
9.81285902103711e-06
-3.97794925797145e-05
-1.37063530896432e-05
-3.6090690632083e-05
-2.24051481062389e-05
-5.40170843900059e-05
-2.42008853220376e-05
-4.10068475309447e-05
-3.73756396673538e-05
-2.61334223623822e-05
-8.03679653789686e-06
-2.82639974150093e-05
-1.22827407546697e-05
-4.0195305365803e-05
-3.76433452425389e-05
-2.87676275263946e-05
-2.94051062437344e-05
-3.67856165462788e-05
-2.56943991323211e-05
-4.21603411186731e-05
-2.77191066616303e-05
-2.56811599286285e-05
-3.94368321413787e-05
-1.97583910126389e-05
-1.31278932652742e-05
-3.30633446604549e-05
-7.53566131300583e-06
-3.1228853347057e-05
-5.825085057035e-06
-2.48551992715236e-05
-4.13743081114127e-05
-3.47904209618126e-05
-4.29843752960432e-05
-5.87925259182523e-05
1.53513666953532e-05
-3.04061420070687e-05
-3.20109224742497e-06
-1.48435282811232e-05
-5.29756734920908e-05
-4.19642521138635e-06
-2.14687797225569e-05
-3.44752593467678e-05
-3.32440986140898e-05
-4.45539271395275e-05
-2.00075424669265e-05
-2.4990425295626e-05
1.0101068319663e-05
-3.5945647265237e-05
-2.56459792830403e-05
-2.49879551908731e-05
-1.0820532881467e-05
-4.49969645148076e-05
-4.9506298702994e-05
-8.19312646677555e-06
-3.48319862692189e-05
-2.88235547776708e-05
-6.7663029620054e-06
-3.71856891778807e-05
-9.17413483317349e-06
-1.92597922198346e-05
-1.78965768966081e-05
-2.40942066313483e-05
-1.60219059954273e-05
-3.31374167498007e-05
-1.38543789955018e-05
-4.50661577504595e-05
-8.11495809745218e-05
-1.71742940330942e-05
-2.2963177195174e-05
-1.98885819969919e-05
-4.67825807361959e-05
-3.47833978944848e-05
-2.35617897976694e-05
-5.93403767868858e-05
-1.99570817538665e-05
-5.97212690540955e-05
-1.50999287595504e-05
-2.47205699158726e-05
-4.3935629237046e-06
-6.01280807819973e-05
-3.52754851805535e-06
-2.59035647016639e-05
-4.42636196605727e-05
-2.55945261841035e-05
-4.55173603870868e-05
-6.26343178566605e-05
-3.52362100967128e-05
-3.93375928323223e-05
-4.74444100941495e-06
-1.10853119193174e-05
-3.46650537553085e-05
-1.87299409075556e-05
-4.0744864397745e-06
-3.00273609258954e-05
-1.4241663965962e-05
-2.56812234003845e-05
-3.65364344737079e-05
-9.17249564467687e-06
-3.59363489710994e-05
-3.59266865883443e-05
8.54056542781605e-06
-4.72059100005053e-05
-3.86098908375848e-05
-5.22220920868044e-05
-2.24028627772633e-05
-2.69573607715788e-05
-4.44221298322135e-05
-3.88341765320675e-05
-2.40320983944874e-05
-2.2803210163662e-05
-4.76148885056388e-05
-8.70110746586558e-06
-4.20769061787323e-05
-1.44417821814851e-05
-1.59570264259396e-05
-4.71499776167933e-05
-5.34815249158319e-05
-5.08774713368279e-05
-7.84998293656123e-06
-1.36883013088213e-05
-1.73979009290812e-05
-1.65758333306728e-05
3.10098804652213e-06
-4.63307779808245e-05
-3.01033507729292e-05
-3.64796299182743e-05
-3.67053433981868e-05
-3.68121305505037e-05
-2.18015806141664e-05
-3.5356220577025e-05
-4.03715288132157e-05
-3.25616028501225e-05
-3.21573708198907e-05
-1.26548615950572e-05
-2.8663904956358e-05
-2.61451943510123e-05
-3.88417709163653e-05
-3.14724781127723e-05
-3.03238123410224e-05
-3.6174053895247e-05
-1.48040777271502e-05
-2.29896600782759e-05
-5.57062790448095e-05
-2.7218932164535e-05
1.43848222750131e-05
-1.13738450413699e-05
-1.67534186344329e-05
-1.32645309537442e-05
-1.77772088029756e-05
-5.41549404496288e-05
-3.5256728414557e-05
-2.19414475118421e-05
-1.92525486315401e-05
-3.7291242362685e-05
-3.00462978721893e-05
-6.79256293365916e-05
-2.46135500990358e-05
-1.16598694912909e-05
-1.26957956347259e-05
-1.81741763704392e-05
-2.17856764473476e-05
-3.67226984903634e-05
-4.81827250528538e-05
-2.92003820805771e-05
-4.05642694856486e-05
-3.15067631710141e-05
-2.17672619613542e-05
-2.95231465788241e-05
-4.81882106020418e-05
-3.44363796398233e-05
-3.53403266469172e-05
-3.04139923477037e-05
-3.32423424445961e-05
-1.33842038776993e-05
-3.49873216117184e-05
-4.53036965917342e-05
-4.03781695188939e-05
-2.89968165192747e-05
-5.9748665874481e-06
-4.8518128650867e-05
-1.2378304389138e-05
-5.29939176806145e-05
-3.44656893035214e-05
-1.25900109327751e-05
-4.29047886163419e-05
-1.17130778434781e-05
-1.90163584144124e-05
-1.71558857478057e-05
-1.60648385819242e-05
8.32262460518905e-06
-2.12923917491718e-05
-2.91820459269292e-05
-4.01975073543846e-05
1.34197601268276e-05
-1.45957433274865e-05
-3.77766962205596e-05
-5.8420011757388e-05
-3.26154226697433e-05
-2.74458891068173e-05
-2.67305281751915e-05
2.77558409312032e-06
-1.3389781105836e-05
-9.40822687088185e-06
-1.7101678560482e-05
-5.3169751769662e-05
-3.67368787528256e-05
-4.3154809440592e-05
-2.96099635730559e-05
-2.16817948778668e-05
-4.65473049066891e-05
-1.93155705137682e-05
-1.88935159714658e-05
-4.5428619302685e-05
-2.587201524927e-05
-1.2810516959472e-05
-2.16787962483689e-05
-4.5743788481337e-05
-3.90246915142792e-05
-1.0708296189147e-05
-4.83508962933266e-05
-2.98091127171294e-05
-1.36683118250242e-05
-4.53823484062671e-05
-2.90035551555632e-05
-1.78272246883764e-05
-3.28937809308401e-05
-2.23089687785177e-05
-3.9483740371108e-05
-1.56074727235702e-05
-4.22896575493925e-05
-3.45100574085349e-05
-3.93066896733669e-05
-1.32996736480659e-05
-4.79868088349313e-05
-3.28047477480823e-05
-3.27292225770285e-05
-3.61913335545175e-05
-1.97992825988339e-05
-4.00305288503427e-05
-5.37311303420826e-05
-2.8687793813504e-05
-2.38455563053616e-05
-4.12393127602883e-05
-1.73168570611291e-05
-4.88267288078796e-05
-4.64253343789852e-05
-8.26500792762719e-06
6.22804782595874e-06
-3.41501398787714e-06
-3.05464792468372e-05
-1.96691746879177e-05
-2.55842974429989e-05
-4.39177751844561e-05
-1.93608152904915e-05
-1.0162492697986e-05
-9.34548108009485e-06
-6.06224043667876e-05
-1.425572709418e-05
-3.72146597187792e-06
-5.55514248099515e-05
-4.32853999403822e-05
-3.45543878533685e-05
-9.00340845442206e-06
-5.01641545294059e-05
-2.8318237394588e-05
-3.61581916688433e-05
-4.03861636687123e-05
-2.24486262430427e-05
-1.94910393162221e-05
-1.64660075989935e-05
-4.81633599215453e-05
-1.61192896885637e-05
-1.61052932360074e-05
-9.39967269838208e-06
5.17083828216449e-06
-1.82435819989037e-05
-3.42586281443547e-05
-1.3121636719433e-05
-5.03171724675151e-05
-1.62872325809773e-05
-4.84388608225633e-05
-1.84296057581094e-05
-1.02525749217151e-05
-5.27167428529941e-05
-6.13615124013615e-05
-8.64495067135184e-06
-5.50496992047976e-05
-7.12561924572301e-06
-1.95696103185781e-05
-1.01235794563931e-05
-5.32075696651591e-05
-2.27869557800419e-05
-2.75470516610333e-05
-4.17410745326461e-05
-3.90643889853853e-05
-3.96778478130705e-05
-1.06451532625311e-06
-5.93726072165235e-06
-4.12488872357305e-05
-2.07237128369272e-05
-3.99973777748304e-05
-3.87221134257585e-05
-5.58701935084692e-06
-3.20449472479338e-05
-3.56606302258021e-05
-9.32449518859509e-06
2.67403404553952e-06
-6.13106911867071e-05
-3.37669309546151e-05
-4.26099733529207e-05
-3.00473106733809e-05
-1.19922093191049e-05
-4.60687561250697e-05
-3.5958133558169e-05
-5.58983163911732e-05
-1.53287214442992e-05
-1.60936678155532e-05
-3.65709524970329e-05
-1.68719729500231e-05
3.86614621827124e-06
-3.43014622064471e-05
-4.72224206002485e-05
3.62786380777867e-06
-2.33100247551247e-05
-2.49728851724855e-05
-2.99239425815781e-05
-2.2014143190258e-05
-2.74093762772064e-05
-2.98168681952788e-05
-2.39601470119996e-05
-5.94504945985137e-05
-3.47698883737717e-05
-6.75966602867043e-06
-2.87226713076265e-05
-1.88882513691764e-05
-4.59190160451016e-05
-5.70343114050843e-05
-1.11472548357916e-05
-3.56500223759276e-06
-3.61002765402685e-05
-6.16712447185818e-05
-3.27680412743098e-05
-3.17186869978289e-05
-3.67765341055261e-05
-3.07167904665733e-05
-3.57137911892035e-05
-2.57357889735599e-05
-3.42282641933398e-05
-3.17536416064479e-05
9.86504752867413e-07
-1.18969082287697e-05
-3.205956554873e-05
-2.74405037657153e-05
-4.35347992844685e-05
-3.83153267767581e-05
-5.0636929086268e-05
-1.45528006122501e-05
-1.93249223538778e-05
-5.14828691142627e-05
-3.87935157900343e-05
-3.24703536284073e-05
-3.14247031548238e-05
-4.32491754363961e-05
-1.93954963779399e-05
-2.5507714149868e-05
-2.81496535539364e-05
-4.61689582341826e-05
-2.24305636257054e-05
-2.86147805171621e-05
-2.80464587230135e-05
-4.34539671845411e-05
-2.60059740236083e-05
-4.22210454638795e-05
-1.23003024170327e-05
-4.18280414428788e-05
-2.50352706070601e-05
-2.74072597808748e-06
-2.57564981494591e-05
-4.83785722697208e-05
-2.92112682953097e-05
-2.45406596344448e-05
-3.60347722326936e-05
-5.09435270786631e-05
-6.49678753070945e-06
-5.2740604034586e-05
-3.1805554842442e-05
8.03876655119122e-07
-5.26710820586396e-05
-1.55504632948613e-05
-5.60575327522196e-05
-5.89826551351437e-05
-2.40290805037447e-05
-2.33484144204182e-05
-4.2814452902547e-05
-3.84338972374787e-06
-2.25401182464097e-05
-1.68332084365372e-05
-4.06621935680543e-05
-2.05336711777524e-05
-6.78926721972118e-05
-3.07353143521265e-05
-2.68183336603839e-05
-3.78844453056266e-06
-3.44259292359866e-05
-2.37265040821127e-05
-4.2784704197337e-05
-2.90908979764052e-05
-5.20113653683917e-05
-3.44653897966345e-05
-4.56593518037878e-05
-3.94410085851708e-06
-2.33918328892923e-05
-7.46217056401073e-06
-2.62252519560431e-05
1.07506150169287e-05
-8.348866678167e-06
-2.06148843192527e-05
-1.71315963586011e-05
-2.50724856477795e-05
-2.36579737242078e-05
-2.30280854381417e-05
-3.2977536769475e-05
-1.16991465962736e-05
-1.58075583591098e-05
-1.83552342743541e-05
-4.38514211025026e-06
-1.71249272492553e-05
-2.34678772479838e-05
-3.13441812461861e-05
-4.63767037019887e-05
-2.65340239895764e-05
-5.07307531881034e-05
-3.44345953264263e-05
-3.40440435053378e-05
-7.16905164796139e-05
-2.23118628799536e-05
-4.20693616881408e-05
-3.74544952448402e-05
-1.03384325030775e-05
-2.01112941509921e-05
-3.46100285457126e-05
-1.28284449393719e-05
-1.71721925890189e-05
-2.36181527245204e-05
-4.15785923874407e-07
-3.63669054205048e-05
-2.51435506314323e-05
-3.40065765445375e-05
-1.41189001062506e-05
-3.37728590217325e-05
-5.27725693210969e-05
-1.86331230828799e-05
-6.83971371319797e-05
-2.87163615063137e-05
-4.4996545650682e-05
-2.89836110672988e-05
-3.55414162915318e-05
-2.33285893121102e-05
-2.65139032746099e-05
-1.45815066044076e-05
-3.49398029335006e-05
-7.70859872831665e-06
-5.86498969253472e-05
-5.51834280722138e-05
-4.59523391185044e-05
-8.30054638983856e-06
-4.46093148994337e-05
-2.44615139312175e-05
-7.2432786595911e-05
-1.02416273792094e-05
-3.28008474906168e-05
-4.87747197055459e-05
-1.66867073140973e-05
-4.92669509242507e-05
-2.04870537069012e-05
-5.58988695925617e-05
-2.05322855859347e-05
-1.43171619102282e-06
-2.28925720722087e-05
-1.45818640817156e-06
-2.31418615585448e-05
-1.99926908598941e-05
-9.86261372019698e-06
-4.93649870079319e-05
-6.49618043515576e-05
-4.51962760667244e-05
-4.67706770012953e-05
-1.51782992831372e-05
-3.89726270519742e-05
-6.07073929739018e-05
-5.66111886217943e-05
-1.26775215326055e-05
-1.00082685397251e-05
-2.53042936975814e-05
-1.51022436346824e-05
-5.18836493599018e-05
-1.65897225025994e-05
-4.72870217167986e-05
-3.82302375086289e-05
-3.94135621301082e-05
-4.80216910254465e-05
-3.17444497023362e-05
-2.90233868937564e-05
-2.98048022821546e-05
-1.36108123679364e-05
-2.89949186780301e-05
-3.56625588927145e-05
-3.78951023451436e-05
-3.0957447467728e-05
-2.04712961776e-05
-5.41074834831952e-05
-4.15266416264938e-05
-3.7727322610698e-06
-2.79469014605269e-06
-2.37499466931675e-05
-6.68090934584699e-06
-3.93505651454222e-05
-2.13822995202962e-06
-3.91599238062549e-05
1.44736068988197e-05
-2.89301672964198e-05
-5.59038067418704e-05
-3.13727268923457e-05
-2.43493693795995e-05
-3.08761789771883e-05
-1.62273939086569e-05
-3.20437945492131e-05
-7.9220545974381e-06
-3.93860407933972e-06
-1.93931146584472e-05
-3.99817154146401e-05
-3.00909626366228e-05
-1.44762988492305e-05
-1.29790451375224e-05
-1.19914815481208e-05
-2.75360392271191e-05
-1.96848351491631e-05
-1.42782183880622e-05
-4.53049892896539e-05
-2.09322403728004e-05
-3.13961657935429e-05
-5.52194353322655e-05
-2.82644866622174e-05
-4.64443044347193e-05
-1.64911548266243e-05
-5.334648709057e-05
-4.24840936439153e-05
-1.82346572269156e-05
-2.74492580318887e-05
-2.51860490866156e-06
-3.7230511096117e-05
-6.42399337508445e-06
8.81040209690962e-06
-2.59753746564384e-05
5.66471878269015e-06
1.45220329165957e-05
-2.66399249277524e-05
-3.28846329610077e-05
-5.35845401949525e-06
-3.69274238749106e-05
-7.74304352186565e-05
-3.4645684010453e-05
-1.83677568074363e-05
-3.18722327092505e-05
-2.3089267028135e-05
-6.26767960084065e-05
-3.00911911564759e-05
-2.43643277075449e-05
-3.85145281644214e-05
-2.16031511163953e-05
-2.45376272225203e-05
-3.25907912134938e-05
-3.71721683620196e-05
-4.24814561223509e-05
-3.14015971422653e-05
-4.58690557e-05
-1.1544522724078e-05
-5.14412251746985e-05
-2.78643223399297e-05
-3.03353832427884e-05
-2.86173916431363e-05
-4.38936978049118e-05
-3.62396325611633e-05
-3.01595908571462e-05
-3.44874045255746e-05
-2.03630947014918e-05
-2.27575545873312e-05
-5.06249738745681e-05
-1.23089856378594e-05
-2.54061294462006e-05
-3.70410442930958e-05
-1.82335417834766e-05
-6.95975265751793e-06
-3.17466838879515e-05
-3.44618533725309e-05
-3.42330330431296e-05
-2.37093603508594e-05
-6.49377990913001e-05
-2.3555137432559e-05
-8.93154085730026e-06
-1.48847700320765e-05
9.48872015016556e-07
-4.65829420968605e-05
-4.06480625433115e-05
-3.96577199539286e-05
-2.00521823484509e-05
-1.87823820813839e-05
-2.49347651139663e-05
-2.63605935093706e-05
-5.62465095136368e-05
-4.03858059260656e-05
-3.23496140498809e-05
-2.96894168354753e-05
3.80751917948176e-06
-5.13898418173634e-05
-2.49097411066618e-05
-2.51707598835705e-05
-4.29369249773106e-05
-3.01443047028573e-05
-1.9907176954431e-05
-9.46881917861083e-06
-1.80202233658263e-05
-3.66537027448117e-05
-3.57618620258814e-05
-3.2372647055459e-05
-3.20245671919789e-05
-3.42185527589065e-05
-1.47419244177077e-05
-2.44568989326912e-05
-1.81715833467239e-05
-4.69844449258094e-05
-1.48058311815768e-05
-1.36335836306138e-05
-2.53997996497927e-05
-2.17864297696172e-05
-2.52234865324016e-05
-2.69469465893585e-05
-2.95945871383063e-05
1.30091339143237e-05
-8.19295539264073e-06
-3.11126360991215e-05
-3.15444125725184e-05
-2.24045781261226e-05
-4.36833966431115e-05
-3.11629500491888e-05
-1.20388928292808e-05
-4.33110698890135e-05
-1.05458710854539e-05
-9.46048705187045e-06
-3.3011798779753e-05
-5.31539572330558e-05
-5.92321332520816e-06
-5.45645748409878e-05
-2.17129437103505e-05
-2.69139135642433e-05
-1.869776272939e-05
-3.7225762155739e-05
-4.57315284022516e-05
-1.19197427768485e-05
-1.34425063665712e-05
-1.94116364814401e-05
-1.8667023162954e-05
2.54777573469484e-05
-4.80716851760854e-05
-3.67454208237663e-05
-2.39829212449243e-05
-1.89236567934438e-05
-3.27601112436994e-05
-3.11645624078141e-05
-3.88087721911379e-05
-1.68970845605202e-05
-1.36291407583306e-05
-2.5231288814004e-05
-4.58674756522644e-05
-3.08385124659017e-05
-1.60274334817662e-05
-1.49060484731274e-05
-5.55181665212653e-05
-2.26328356319175e-05
-3.61370306297171e-05
-2.42887633100124e-05
-3.62123245155262e-05
-1.35245949108002e-05
-2.29826204197607e-05
-2.75123177592308e-05
-2.62294609660811e-05
-3.64569390565809e-05
-4.24343247427198e-05
-4.7530550526303e-06
-2.32503267680828e-05
-3.08375883078955e-05
-2.02674818648231e-06
-1.39230275767859e-05
-2.10397425650596e-05
-2.43769313222207e-05
-5.48871095966056e-05
-3.69632314196947e-05
-1.13412644662738e-05
-9.45317363796562e-06
-2.23807309465262e-05
-3.11988155084314e-05
-2.42920071966649e-05
3.2179800340716e-06
-5.76420541344778e-05
-4.06778144348033e-05
-1.37322350086838e-06
-2.87423837386655e-05
-2.94586443361045e-05
-7.81726263556941e-06
-4.57644031969935e-05
-1.58959093969943e-05
-1.74239707494757e-05
-3.65601828022724e-05
-3.07961727994782e-05
-2.65153069390076e-05
-1.6138852240572e-05
-3.58219143481917e-06
-3.7109311878388e-05
-2.11289757620348e-05
-4.86501094826052e-05
-1.16870026846527e-05
-4.92114118546288e-06
-6.46096004689065e-07
-2.20128426174586e-05
-1.32526612831272e-05
-1.44679645026175e-05
-4.43549147369136e-05
-3.58233335982273e-05
-2.02347695992766e-05
-1.75877195439089e-05
-4.28162942431108e-06
-3.62601258502614e-05
-2.06912484659611e-05
-2.51631534995746e-05
-1.5515962438583e-05
-6.44050569019925e-06
-4.07642017484703e-05
-2.96723324831268e-05
-1.344925662691e-05
-4.54775346706183e-05
-2.10926510889053e-05
-2.98489582290936e-05
-2.56627051021099e-05
-2.08602434543947e-05
-4.01976535779873e-05
-3.38182037560512e-05
-2.71265997186681e-05
-3.71002627338699e-05
-2.58210361499786e-05
-2.26844122906375e-05
-4.99597764252718e-05
-2.64736809110591e-05
-3.60713789465901e-05
-2.46177103053483e-05
-1.50292168186702e-05
-5.03645096470112e-05
-4.82548723044754e-05
-5.08884588014981e-05
-2.53645804505202e-05
-5.82114935026898e-05
-5.74397638246673e-05
-2.49267635132607e-05
-4.66607763928275e-05
-2.32177302045005e-05
-2.91963277222853e-05
-5.69201380234933e-05
-3.87919848407131e-05
-2.33644595478926e-05
-2.16304162112952e-05
-3.4860101682406e-05
-3.23731856677539e-05
-2.08852228076399e-05
-1.08575415847341e-05
-1.18894542587369e-05
-3.59829613724432e-05
-5.09079269723046e-05
-3.85940412659523e-05
-2.50437765582191e-05
-4.21776839119926e-05
-3.93866096175932e-05
-4.7440609637169e-05
-1.85976998085193e-05
-2.60844140023326e-05
-2.49728345951925e-05
-2.98784799481566e-05
-4.51304765695536e-05
-2.18571705701305e-05
-3.34761128581772e-05
-1.09125502427639e-05
-1.11510943764793e-05
-5.65764395092437e-05
-1.68512492990787e-05
-3.94133092660187e-05
-3.30737469081596e-05
-2.95089630226248e-05
-2.9271404305412e-05
-3.43936043803238e-05
-5.93925964478448e-06
-2.30458151741817e-05
-2.36307577006928e-05
-5.23310972350583e-05
-1.94367389277372e-05
-1.21036831460767e-05
-4.95776993634318e-05
-3.00525718801319e-05
-4.15580449100738e-05
-3.94875201671887e-05
-2.87964064511262e-05
-2.81665995609806e-05
-1.77844683112645e-05
-1.97722069316766e-05
-2.61126491791318e-05
-3.12009346532196e-05
-3.40228989114459e-05
-2.9368650461244e-05
-2.72609231151375e-05
-2.97929617292819e-05
-1.87452636113717e-05
-8.7813930118997e-06
-5.02600812424139e-06
-3.35274605718815e-05
-3.74657683099295e-05
-4.06659109315125e-05
-9.65284614152306e-06
-5.33343273384575e-05
-1.54680258635912e-05
-4.79965375245442e-05
-4.11471674383801e-05
-3.02820843954455e-05
-4.71795916887261e-05
-3.46759368805483e-05
-3.07766845491143e-05
-5.53170440886491e-05
-3.70914902735557e-05
-3.5700386572495e-05
-4.87981354291197e-05
-2.44729225301144e-05
-4.43014359621838e-05
-2.63522995422942e-05
-1.29606914986269e-05
-4.11655158684344e-05
-1.42105691350502e-05
-2.677788684528e-05
-2.10147169992748e-05
-3.92849516954086e-05
-3.68421683843492e-06
-9.28542558172186e-06
-2.08214248184773e-05
-3.08723407962643e-05
-3.04319205153266e-05
-4.40351503844137e-05
-3.85279391049899e-05
-3.27941086325615e-05
-5.38237796041565e-05
-3.30939890067139e-05
-9.46429724667406e-06
-3.28503183900027e-05
-4.5691893423162e-05
2.42785463512158e-05
-6.39780039834288e-05
-2.64799476444134e-05
-3.17983338785435e-05
-5.44553352508732e-05
-3.51438726031941e-05
-2.94627948348382e-05
-5.87008974132186e-05
-4.04986046827255e-05
-2.67582490216251e-05
-3.57866511199797e-05
-2.24081140789371e-05
-1.45325861496276e-05
1.97968641592816e-06
-4.70627291934639e-05
-6.09640037334485e-05
-1.19217293373337e-05
-2.16966160729477e-05
-8.49376100026383e-06
-3.41205027560568e-05
-2.96650242488432e-05
-1.6275688004623e-05
-4.5153758298871e-05
-2.94118403253653e-05
-2.24960919374736e-05
1.47716889517993e-06
-2.72421941404101e-05
-2.22677697560403e-05
-2.55675908463842e-05
-5.1805476820633e-05
-5.08237977449347e-05
-2.75382919051642e-05
1.54611135720724e-05
-4.01192986296745e-05
-2.16712175035232e-05
-1.2954351798102e-05
-2.40213525517105e-05
-4.62867995151639e-05
-2.71302887988736e-05
-1.30772711852166e-05
-4.11314777255617e-05
-5.18589003255273e-05
-2.36209683984046e-05
-6.30623225717012e-05
-3.86829386007115e-05
-1.92635439309777e-05
-6.00428810896064e-06
-2.7406469086798e-05
-5.12974205361032e-05
9.57294086948037e-06
-3.91626803987196e-05
-1.89948814338381e-05
3.79012504779115e-06
-1.73160330484465e-05
-3.14951474790682e-06
-4.04626032548096e-05
-6.00901226869651e-06
-2.82602311923665e-05
-2.70065688425089e-05
-2.12418351714798e-05
-4.18207825453965e-05
-5.21473167481865e-05
2.58219035941589e-07
-2.25619790937866e-05
2.50468517565213e-06
-1.83582812531223e-05
-3.95566636462651e-05
-1.7140816473842e-05
-2.08579547402838e-05
-2.58043703471104e-05
-4.43445442932167e-05
-1.32406075084922e-06
-8.50027989131979e-06
-2.65076073294474e-05
-4.01627250068007e-05
-4.68261994165688e-05
-1.75703374353491e-05
-4.20860341434207e-05
-3.50647890997391e-05
-6.41141615191256e-05
-4.47758528439297e-05
-2.39698328049045e-05
-4.24954157925279e-05
-2.65366128223067e-06
1.01291744159592e-05
1.0026491980354e-05
-2.473426297992e-05
-1.89228143730036e-05
-4.63624570675451e-05
-4.1842330240229e-05
-4.23205649237621e-05
-1.79829925954892e-05
-2.6122941244815e-05
-4.63207073920925e-05
-2.45723854507575e-05
-2.14948885280595e-05
-2.43615536729165e-05
-4.77601012209745e-05
-2.92903730722397e-05
-2.76843284860797e-06
-3.3414190261866e-05
-1.27829426191105e-05
-2.04049179810552e-05
-2.51863287332381e-05
-3.09028752327871e-05
-8.76929255949999e-06
-2.08861794170988e-05
-2.10895436982883e-05
-6.13729646935216e-05
-3.2441084717859e-05
-2.41525008487696e-05
-4.13610167568181e-05
-4.32754335336851e-05
-3.66971021326476e-05
-1.9469201708118e-05
-2.69761699231917e-05
-2.77161028566131e-05
-2.68882681315502e-05
-2.07526872634776e-05
-1.41473315428515e-05
-1.02063234949964e-05
-1.94397222833435e-05
-3.44895492099218e-05
1.32000990025807e-05
-2.73381384768259e-05
-4.14756198326161e-05
-5.73595876074018e-05
1.73379212297917e-05
-2.54043007458104e-05
-4.39126170962161e-05
-1.44850460662776e-05
-3.78115192749881e-05
-2.34941414592831e-05
-1.80579370876227e-05
-4.59002539355978e-05
-3.07793448274496e-05
-3.55898690659013e-05
-1.7756522726318e-05
-1.56102924746535e-05
-3.05076905161566e-05
-1.60218916101065e-05
-5.11703377409778e-05
-4.1882564822743e-05
-4.09517676821159e-05
-1.04009041432034e-05
-5.96595775517715e-05
-3.1101520689081e-05
-4.47731429938782e-05
-3.32459308674494e-05
-1.21535756261183e-05
-3.24842822496787e-05
-3.38785077444856e-05
-4.39287889151234e-05
-3.81560059157217e-05
-2.89178752804411e-05
-3.1834182370218e-05
-4.83715974196342e-05
-2.84727597043017e-05
-5.04161628060178e-06
-2.68883544931444e-05
-5.37696719781567e-05
8.76274994836807e-06
-5.2866467126383e-05
-1.68639827046929e-05
-3.58718950148367e-05
-2.21443672281811e-05
-4.08790465130487e-05
-4.83142471794788e-05
-1.68895292048565e-05
-4.83116874699263e-06
-5.76409122174946e-06
-2.85576614853088e-05
-3.07040020656256e-05
-5.59097866484066e-05
-4.26106641464368e-05
-4.34625137226825e-05
-2.22348336270097e-05
-4.17943441404817e-05
-2.22513390745446e-05
-4.45929638341105e-05
-4.22008925267029e-05
-2.4468451891386e-05
-2.03417162063034e-05
-1.01861779331443e-05
-3.01346622650846e-05
-6.15034214631632e-05
2.1524727639919e-05
-3.2551478161427e-05
-3.8685661045553e-05
7.9920740057342e-06
-6.9403112328091e-05
-6.11026405678388e-05
-7.26434719145887e-06
-3.44529718379602e-05
-8.57265360259797e-05
-4.2900452835715e-05
-2.93702448539386e-05
-4.48902874896166e-05
-2.62046865839048e-05
-4.52557587036698e-05
-2.6815948590788e-07
-2.64870365394055e-05
-3.92021922741739e-05
-2.37809255387556e-05
6.59000341573052e-06
-2.11865206794197e-05
-3.63210490082086e-05
-3.97893001500462e-05
1.12996959526111e-05
-4.37860417856175e-05
-1.21137486323748e-05
-3.53782349009602e-05
-1.20064074430586e-05
-3.01590677918145e-05
-5.63503834643194e-05
-3.55260960211549e-05
-5.83448868940347e-05
-4.73224448097305e-05
-1.74341621832144e-05
-3.46757982651587e-05
4.98879424711215e-06
-8.41765343312676e-06
-1.12270085405502e-05
-3.55434799307041e-05
-2.73163702021177e-05
-4.07915752807077e-05
-3.04555025312928e-05
-4.46435040713726e-05
-3.90941167452427e-05
-4.91089240966701e-05
9.61293048830981e-06
-4.204360530567e-05
-4.81399230043515e-05
-7.29503544508135e-05
-1.50490025567013e-05
-4.06345875429638e-05
-3.10997351525493e-05
-2.15526768480076e-05
-3.37960312310361e-05
-1.32512379482442e-05
-2.19531585965995e-05
-5.62247484514763e-05
-1.65559109886792e-05
-2.79526604694378e-05
-3.22659041671718e-05
-2.02926365072379e-05
2.06401914429001e-06
-1.46825786299347e-05
-3.39597234765812e-06
-4.91098230632751e-05
-1.210990294594e-05
-5.0546906958165e-05
-3.00708518898012e-05
-1.79534158430815e-05
-5.46332349009378e-05
-5.19620429416533e-05
-4.02696897100463e-05
-3.41867321001062e-05
-2.31752889096743e-05
-2.38583154486674e-05
-2.09097956735756e-05
-9.63976678383314e-06
-1.99690514629916e-05
-2.15341706446239e-05
-1.18459774396932e-05
-3.55562443638968e-05
-2.66013300181649e-05
-1.37365675210351e-05
-3.27832159698768e-05
-2.94053576914635e-05
-2.67635501907774e-05
-4.82932456844415e-05
-2.39634196600124e-05
-2.27761509594837e-05
-3.7319682869864e-05
-4.44845130958133e-05
2.32975061606925e-05
1.51791033896726e-05
-1.88993994413479e-05
-3.60701242510055e-05
-1.72531999611198e-05
-4.04027843817741e-05
-6.40391794335782e-06
-6.84087990164151e-06
-2.83178428375214e-05
-1.95679276257668e-05
-4.03867603169371e-05
-1.977226958957e-05
-5.02676915161456e-05
-5.33421924734537e-06
-1.23187651883376e-05
-1.47824194912012e-06
-4.24880618539276e-05
-4.40737714035157e-05
-2.10334362741822e-05
-3.99135623960395e-05
-2.37930895438082e-05
-3.57595961133335e-05
-3.52550544519784e-05
-1.06230694572233e-05
-3.31871149802614e-05
-4.68441759662148e-05
-4.59801354474771e-05
-3.88709953031763e-05
-5.47370661592502e-05
1.35830597108197e-05
-5.01194757357021e-05
-2.23129779293958e-05
-3.45620503167231e-05
-4.55728478798271e-05
-1.46908554656904e-05
-3.56600683871599e-05
-1.37511183094969e-05
-3.12922418353154e-05
-1.61071715834458e-05
-3.60443827554715e-05
-6.28379827101726e-05
-1.26259782759723e-05
-2.45707830625553e-05
-1.67305956438433e-05
-2.41826901816915e-05
-1.96744448843075e-05
-2.09761345292629e-05
-3.67993675140129e-05
-4.29481737537321e-05
-2.8923197379773e-05
-3.57631508285013e-05
-4.04472191436684e-05
-6.04841411666891e-05
-2.18958542204982e-05
-4.73058030310049e-06
-4.32314359661807e-05
-3.08022327852987e-05
-4.84006766101377e-05
-2.12655666879295e-05
-5.86433865796971e-06
-2.14226017518556e-05
-3.03727835114801e-05
-2.00690261838653e-05
-4.42085615494672e-05
-2.05131113585539e-05
-3.27170820008495e-05
-2.4215812936387e-05
-3.11296482541132e-05
-1.06322408403403e-05
2.68803457977018e-06
-4.7984626968987e-05
-3.62134608833086e-05
-7.34969963540063e-06
-7.72227681942976e-06
-3.3220024280839e-05
-3.64480140989128e-05
-2.94473824956677e-05
-2.81861050796909e-05
-4.30554999864827e-05
-3.85519812465076e-05
-3.45738174026701e-05
-1.14276070854841e-05
-2.63338854856902e-05
-6.44602213556793e-05
-6.8372072141335e-07
-6.86399030093163e-06
-4.36486269601836e-05
2.4671731217399e-06
-1.43600478092647e-05
-4.31365252650722e-05
-4.80622050604213e-05
-4.00592645187572e-05
-2.58284825442608e-05
-1.53981015748495e-05
-1.37945213493704e-06
-5.26720556673867e-05
-4.88246985559893e-05
-2.8879219029843e-05
-5.17980612436845e-06
-2.478249757083e-05
4.73003704259342e-07
-4.34402099149886e-05
-2.3111008331269e-05
-1.40008867150466e-05
-7.61307047560388e-05
-3.07728490834411e-05
1.07554575458401e-05
-3.04794555823028e-05
-2.90566752178145e-05
-5.15033185545995e-05
-2.80428914012048e-05
-4.33690377859543e-05
-3.16132775218653e-05
-2.14235298232591e-05
-3.38198038117352e-05
-1.84021762348857e-05
-2.6465582442454e-05
-2.74217839673069e-05
-3.15522407464736e-05
-1.44523288332094e-05
-6.73473475497437e-05
-1.38885138518319e-05
-5.05691885489133e-06
-2.63890722243742e-05
-2.93167305964339e-05
-4.19785923863551e-05
-4.16790604598739e-05
-3.10488503195598e-05
-3.73454497372724e-05
-4.4147646275473e-05
1.80029585291209e-07
-3.64749182654237e-05
-3.40805419702221e-05
-2.83431504715105e-05
-1.69873013001071e-05
-2.62353861405366e-05
-4.26164635250471e-05
-4.22997364306031e-05
-1.2473738448804e-05
-6.48443179331023e-05
-1.93662571545055e-05
-7.49783750146556e-05
-2.68917571623909e-05
-3.10136936412331e-05
-3.84039199681646e-05
-1.77117873392184e-05
-1.52159840996004e-05
-1.22589142244307e-05
-2.34562532626151e-05
-5.74335118619327e-06
-4.00996986891502e-05
-2.50598458703262e-05
-6.55169537542183e-06
-4.43917821311368e-05
-3.91952534272622e-05
-2.58828858331483e-05
-2.88897914388592e-05
-9.57621600216575e-06
-2.30544854703242e-05
-2.15605008250456e-05
-6.19286522310843e-06
-3.78695310496524e-05
-3.97049666243462e-05
-4.19094655339767e-05
-1.4339031793815e-05
-1.3746804875567e-05
-4.14617467476031e-05
-2.66280053451001e-05
-6.62108240730733e-05
-1.95440897002863e-05
-4.55879283278268e-05
-5.58150491003073e-05
1.00091766145942e-05
-3.31281033504918e-05
-2.27128193024476e-05
-1.72617505587569e-05
-3.63064741097765e-05
-1.24376289856565e-05
-1.82145873281843e-05
7.46396915798304e-06
-3.82732679445104e-05
-5.44416183661972e-05
-2.98755984922878e-05
-3.35949489582099e-05
-1.2024288116265e-05
-3.14717784472223e-05
-4.88328343779245e-06
-4.45109224855982e-05
-5.47999721335526e-05
-4.14111625517352e-05
-4.94490477639683e-05
-1.66556317444441e-05
-4.40178216460093e-05
-5.98137384186326e-05
-3.50609924760159e-05
-2.45727050988008e-05
-9.08540577519911e-06
-4.54111497497661e-05
-2.63643714770613e-05
-1.23778456531874e-05
-3.70009646740216e-05
-6.10992347748748e-06
-1.49328694703799e-05
-2.46848493740406e-05
-1.94014993745296e-05
-4.30011260436653e-05
-2.45400716986574e-05
-1.47677660070352e-05
-3.77687591789427e-05
-2.17730416329253e-05
-2.76919735792498e-05
-3.68491716851944e-05
-1.78480156664978e-05
-1.60811121279631e-05
-3.02677833023344e-05
2.00612174718002e-05
-1.37209615789012e-05
-4.29495812608499e-05
-1.56982319742444e-05
-3.18719539438797e-05
-3.59243400712907e-05
-2.85797748789286e-05
-3.40503475457203e-05
-1.43057462810002e-05
-5.39966198436939e-05
-1.07603203082829e-05
-1.20019255320643e-05
-1.16309785955862e-05
-5.97034421967835e-06
-1.58169986001217e-05
-1.0480903377458e-06
-3.27452952050264e-05
-1.38259226610033e-05
-4.57058006680971e-05
-1.45324076258129e-05
-3.17902037906759e-05
-5.95791257099939e-05
-4.67564927794676e-06
-2.45134732216435e-05
-2.19521789611352e-05
-1.21783953085711e-05
-5.17352985219378e-05
-1.56430724498197e-05
-1.61525069384451e-05
2.18209519521846e-06
-2.99900291771962e-05
-8.16358702472236e-06
-2.99282024689827e-05
-5.71707184066356e-05
-1.95940457659571e-05
-1.8848191831277e-05
-4.58216647759661e-05
-2.57840787914742e-05
-4.56185383036512e-05
-3.30767855219844e-05
-1.36086431860028e-05
-1.51582951939163e-05
-6.72294243495874e-06
-1.26364933123407e-05
-5.58450274841936e-05
-8.08416443519367e-06
-3.87470837994408e-05
-2.757110190983e-05
-3.06980878288313e-05
-2.80991163585133e-05
3.71834730931668e-06
-3.63631363268372e-05
-8.71749007559793e-06
1.75704100662927e-06
-2.2044605051207e-05
-3.9649963719251e-05
-1.78949436566932e-05
-1.44837329633347e-05
-2.14888665617534e-05
-7.71496834473169e-06
-5.01468325705008e-05
-3.95854258439176e-05
-2.12820180701119e-05
-2.9665022844176e-05
-5.03919962375566e-05
5.64168839059256e-06
-2.09362143951335e-05
-3.46521439442795e-05
-1.07397468280899e-05
-3.70721081582802e-05
-1.76449123662067e-05
-2.30410289534556e-05
-3.92881350332167e-06
-5.71056989845536e-05
-3.03729728128187e-05
-4.62038244652713e-06
-1.4418838753215e-05
-3.76260343651465e-05
-9.88084450435328e-06
1.34465852504595e-05
-4.36040030083147e-05
-3.5947584722785e-05
8.07375191989945e-06
-3.0611137039862e-05
-2.87890874601722e-05
-4.72338485996089e-05
-2.36277783791784e-05
-1.69332550918058e-05
-3.2091899064973e-05
-3.72587565226206e-05
-3.51810148537882e-05
-4.72912560163163e-05
-2.39230621857829e-05
-2.90766768699106e-05
-4.27526402405463e-05
-7.24230255728951e-06
-1.759066721028e-05
-2.45989611719769e-05
-1.53332228214058e-05
-1.6321973505566e-07
-4.12851590040142e-05
-3.03317637042493e-07
-3.5519587434796e-06
-2.39681122043048e-05
-4.54634629714676e-05
-2.47491768825565e-05
-2.21413200532852e-05
-1.35349923325714e-05
-4.42850010106348e-05
-1.73951248252874e-05
-5.11556297854312e-05
-2.13747941913889e-05
-5.23710230660338e-05
-5.34559704824942e-05
-3.5816150250117e-05
-1.63270636919428e-05
-4.15514801321111e-05
-5.70633993447725e-06
-5.93659690307346e-05
-7.66938144590962e-06
-3.59991240028056e-05
-3.57137569999778e-05
-8.76319201956668e-06
-2.88965457763354e-05
-3.12367730008905e-05
-1.80483721698433e-05
-3.69684184550299e-05
-3.07790353780798e-05
-2.23504768261691e-05
-5.12792555034425e-06
-3.09100458185562e-05
6.36064964024933e-06
-2.64717849111172e-05
-2.67681766566377e-05
-4.8462277588542e-05
-1.8131041100776e-05
-3.69720445204689e-05
-4.96855203644959e-05
-2.88233376232411e-05
-1.00413490224467e-05
-4.00690503490348e-05
-4.78332403098961e-05
-6.11475169655124e-06
-4.17655185134879e-05
-1.5264730493609e-05
-1.22896175833398e-05
-3.58298681828946e-05
-2.23773933678187e-05
7.91090112750357e-06
-2.78898951677655e-05
1.90863174349979e-07
-1.15218924149629e-05
-2.29587329951671e-05
-4.33739966909689e-05
-4.13871233278717e-05
-5.59482551460255e-05
-5.76610658894254e-05
-4.60130344731274e-05
-3.48416613583364e-05
-2.57688087472131e-05
-1.80663641860028e-05
-6.08170148960414e-05
8.25134128365343e-06
-1.21526964900345e-05
-5.95747573980809e-05
-2.3069547876715e-05
-2.20830795682038e-05
-6.85057907645739e-05
-2.60013626523061e-05
-3.89251480473246e-05
-3.14679758046114e-05
-1.57757477349317e-05
-5.34270369132427e-06
-8.86593288267711e-06
-4.89886677101472e-05
-1.86938243041129e-05
-4.67318948215769e-05
-4.60872092550735e-05
-2.29782878721029e-05
-4.10232306364789e-05
-2.77538432513335e-05
-3.32315881341053e-05
-2.58230449795673e-05
-4.02844177245677e-05
-2.21849621656151e-05
-1.00578363085641e-05
-5.09894453199569e-05
-2.30274138994629e-05
-1.72404348554349e-05
-2.36424694949609e-05
-3.30209565525092e-05
-4.78698336965257e-05
-2.67753864895194e-05
6.15669940774426e-06
-4.07905212960918e-05
-2.48696614199574e-05
-7.19047234975725e-05
-4.74844902411471e-07
-1.89601020728924e-06
-1.97488621241015e-05
-3.36224124657163e-05
-3.72872300449944e-05
-3.33974023632327e-05
-1.83766517344825e-05
-3.63262678876074e-05
-3.92348494609334e-05
-2.62267720815858e-05
-6.67638771346386e-05
-1.43532195791252e-05
-2.54970557741994e-05
-4.2910033270053e-05
-7.69460721358504e-06
-1.96633849009716e-05
-2.26974935400312e-05
-2.78871930938224e-05
-3.33912283295553e-05
-3.43125410579618e-05
-4.76465988072268e-06
-5.81782652601413e-05
-4.86207850949583e-05
-4.84929897370464e-05
-6.28940246441866e-06
-3.54579889085104e-05
-2.19074705026756e-05
-4.76752027723137e-05
-1.68504242907836e-05
-3.39131790049786e-05
-4.15455478849089e-05
-3.47576648133093e-05
-1.01868820751063e-05
-2.56864197046178e-05
-7.95322517415788e-06
-2.58850449619486e-05
-6.28845497481313e-05
-3.03038580125499e-05
-2.98801615351636e-05
-2.47987814183578e-05
-5.61892760710408e-05
-3.90399007154272e-05
-2.99331759192447e-05
-4.79408013062438e-06
-5.0545012318814e-05
-3.3503511194928e-05
-1.89273237473948e-05
-2.027416580896e-05
-3.36283877396963e-05
-4.98113072930925e-05
-4.25859767483316e-05
-3.57719966130381e-05
-2.61438005310918e-05
-2.72347697444633e-05
-6.23903139673322e-05
-7.4733254009367e-06
-1.48881487544363e-05
-2.48509297106585e-05
-2.11511191067889e-05
-2.08295418584878e-05
-3.03833338876571e-05
-4.45395623451119e-05
-3.34953144716014e-05
-3.26340041760093e-05
-6.93333220549024e-05
-8.30439565703984e-06
-3.12807534528325e-05
-1.88602307581472e-05
-2.07525260753852e-05
-2.12179573714219e-05
-6.14969956526888e-05
-2.34082842263709e-05
1.1550196355028e-07
-5.84338239061652e-05
-3.51169411697627e-05
-3.1830234540476e-05
-6.52172469022156e-05
-3.41182775948677e-05
-3.55593710864451e-05
-3.01352007867847e-05
-2.34389992519693e-05
2.78438941256479e-06
-3.26255353330773e-05
-2.99065800800148e-05
-3.50677966530778e-06
-4.11031138270501e-05
-2.40598854208601e-05
-2.87952703477361e-05
-6.05317299293855e-05
-5.44684989548878e-06
-4.59182954684107e-06
-4.59154330488259e-05
-4.03320552953009e-05
-1.31173866740068e-05
-1.55142074997183e-05
-2.31986285752287e-05
-3.85705559504935e-05
-2.47848064611014e-05
-3.3907196437954e-05
-3.10565675557259e-05
-3.1230007389594e-05
-1.58504678697964e-06
3.13699979831723e-06
-5.76667466266465e-05
-3.33450386702972e-05
1.41600646884532e-07
-3.37037120436348e-05
-8.59516874899075e-05
-1.26718552589598e-05
-3.19747098895147e-05
-1.6394306589062e-05
-3.78145047955212e-05
-1.1019087810748e-05
-3.09069216682025e-05
1.65281286246412e-05
-2.30196520825824e-05
-3.19597939852564e-05
-4.39940102497744e-05
-3.0027470173493e-05
-2.65345994595359e-05
-9.29266382015388e-06
-2.75005129338826e-05
-2.94256959107217e-05
-3.90084366024253e-05
-4.86193164878243e-05
-4.36017595693133e-05
-5.13491279970735e-05
-6.86023261931307e-05
-8.2428863094765e-06
-4.73806466614351e-05
1.03850590072349e-05
-4.5901950647769e-05
-1.30181358585861e-05
-3.06827897845736e-05
1.96811704165738e-06
-4.33011340064121e-05
-4.71845499402942e-05
-1.6981693651529e-05
-1.93673381703525e-05
-3.64703897436161e-05
-3.65620122960147e-05
-1.94356120430029e-05
-4.80364630609681e-05
-2.32008131305063e-05
-2.92572223574718e-05
-5.45415915087121e-05
-1.80620918432718e-05
-2.53982878482699e-05
-4.41025810041895e-05
-1.07560126213312e-05
-1.54547550233375e-05
1.47452454236467e-05
-9.80818326042979e-06
-2.4685599326048e-05
-4.17189776775352e-05
-3.03510916749272e-05
-3.73575878176215e-05
-2.25212848435338e-05
-4.33637750398448e-05
-3.12506559658265e-05
-3.47886593545011e-05
-6.69346361153075e-06
-2.95084634187431e-05
-7.18503752020364e-05
-3.25906803862844e-05
-2.95810076335661e-05
-3.24658228452695e-05
-2.65121683737513e-05
-3.19010878391813e-07
-4.45732766257827e-05
-2.3207979626307e-05
-1.96817205446377e-05
-2.40297272806968e-05
-2.6461063141506e-05
-2.01694845722457e-06
-6.86643683485416e-06
-1.79359636887887e-06
-4.74680155128935e-05
-5.05045088520981e-05
-2.75312784514631e-05
-1.89729497082732e-05
-4.67358699737884e-05
-4.47788777923181e-05
-2.04549752124394e-05
-3.32983118204551e-05
-1.962223019604e-05
-1.14555420712515e-05
-2.8601403244107e-05
-3.59615474149424e-05
-2.80221470724066e-05
-4.49412146670544e-05
-9.69787628380207e-06
-3.15495306441721e-05
-2.84362670651033e-05
-1.28270065966726e-05
-3.2069486729009e-05
-9.63868458748901e-06
-2.05597622464708e-05
-1.61898393682968e-05
-2.6072189731929e-05
-2.90287672203827e-06
-2.83074264946271e-05
-1.37070541319216e-05
-9.9068011698913e-06
-2.12140483572871e-05
-3.79648169905475e-05
-4.85587657834393e-05
-2.42456824073095e-05
-2.81275197345202e-05
-1.00134611938735e-05
-2.83554392849346e-05
-1.93443294371004e-05
-2.51501298793111e-05
-4.13186510734366e-05
-2.7409549078953e-05
-3.97950573124242e-05
-3.71746442011499e-06
-2.88863668972215e-05
-7.32464100944873e-05
-1.50559539759846e-06
-1.22130867948684e-05
-4.43719406921671e-05
3.77484447219349e-06
-1.34037599801585e-05
-4.02891570039366e-05
-3.74644008730342e-05
-8.11299079309684e-06
-3.27481983523637e-05
-4.08724647786024e-05
-5.48579725164842e-05
-2.74052274462389e-05
-1.69126499050061e-05
-7.08308101656515e-06
-4.10326403817489e-05
-2.81305923792944e-05
-8.0106713394148e-06
-4.67166256726002e-05
-1.09682556531232e-05
-6.21788535452218e-05
-3.15406530786128e-05
-4.25338260113775e-05
-9.52581244561356e-07
-5.1779174048407e-05
-2.18328674021726e-05
-3.54511308863686e-05
-2.55948033365283e-05
-4.73832453236994e-05
-3.31020878824699e-05
4.88859808900942e-06
-4.15978460344936e-05
-2.12719446694725e-05
1.5932268095364e-05
1.21556358614128e-05
-3.5826089173502e-05
8.04483389677708e-06
-2.1928482857531e-05
8.34616266633747e-06
-4.50259872549332e-05
-4.23036138943402e-05
-1.95541859088013e-05
-1.91878892671458e-06
-1.38526186759932e-05
-2.66651035735523e-05
-1.38827235186301e-05
-6.48559204773532e-05
5.09742227846146e-06
1.80880822140341e-05
-4.84643207548256e-05
-3.63931721328668e-05
-5.0855923407046e-05
-3.52816375528588e-05
-3.90865819948081e-05
-4.18391187473609e-05
-3.30918193831355e-05
-4.31267606104983e-05
-3.68774882039564e-05
-2.13431148477841e-05
-4.72300559913226e-05
-5.68169098811913e-06
-3.11398748786443e-05
-3.63317482000542e-05
-3.38541925514639e-05
-1.6363749790175e-05
-2.71805329307556e-05
-3.89330335558454e-05
-4.12816892167258e-05
-2.77480024574421e-05
-2.31203515479967e-05
-4.29881117374608e-07
5.96776033653183e-08
-1.68087237696374e-05
-3.7434701661686e-05
-1.33483379802832e-05
-1.31088446864882e-05
-3.8308735596699e-05
-1.13578915896799e-05
-2.66105128715325e-06
-4.54125746517235e-05
-3.091190396771e-05
-4.86175776782471e-05
-4.06777560054118e-05
-2.59565226080742e-05
-3.54232953600448e-05
-4.71781792086107e-06
-4.95589826892363e-05
-4.57860385559204e-05
-3.09859703648163e-05
-3.27577057068871e-05
-1.05563943966516e-05
-5.34957906743095e-05
-3.22661859391214e-05
-1.30401637221565e-05
-3.74527186296008e-05
-2.65356467421003e-05
-4.18667802044192e-05
-4.37808068515573e-05
-2.48681376718213e-05
-1.09568786841959e-05
-3.10756361885464e-05
-3.49613115141006e-05
-7.17359246638927e-05
-4.42708893904016e-05
-2.63566623289505e-05
-5.77854156492866e-06
-3.26396747506883e-05
-5.14476034832392e-05
-2.18060871060116e-05
-1.16608674642982e-05
-1.81192846181311e-05
-1.04208959188777e-05
-5.5952776251726e-05
-2.07092328445322e-05
-3.94243194373538e-06
-4.22264083205034e-05
-3.12114584305393e-05
-1.27118040837583e-05
-4.79979919351574e-05
-5.02686004718114e-05
-2.15266323581233e-05
-1.62772101308651e-06
1.205759640301e-05
-4.14043590821984e-05
-1.85513519457497e-05
-3.29765814892349e-05
-2.21661929066264e-05
-3.08643573103859e-05
-4.21109121494283e-05
-5.79455468843488e-05
-1.13779240844961e-05
-2.55639837753397e-05
-1.09813869367181e-05
-2.23092697434385e-05
-4.11319595912863e-05
-4.00521178811203e-05
-4.3367359213631e-05
-3.08978148569388e-05
1.88221078985237e-05
-4.6532589445046e-05
-3.67542546255276e-05
-3.54873020204879e-05
-5.08558056168795e-06
-1.80719894240099e-05
-1.94207139641355e-05
-1.44932839852947e-05
-3.86814706018314e-05
-5.32860209252201e-05
-3.36398610745166e-05
-1.57421523316987e-05
-4.72197840095485e-05
-5.36306467543389e-05
-5.21342902323988e-05
-3.19354541197593e-05
-3.21053673577184e-05
-2.47076419319168e-05
8.79424421622595e-07
-6.65075685744137e-05
-4.02952992598685e-05
-2.77197212231643e-05
-3.19049595448962e-05
-1.38236130285017e-05
-1.68358973904088e-05
-4.3001222488641e-05
-4.48451466815076e-05
-4.03694466918252e-05
-4.03291987749649e-05
-1.14196005820588e-05
-5.13133061322926e-06
-5.37718847496968e-05
-2.38765036370261e-05
-5.26258493874987e-05
-4.57388276441294e-05
-2.04919220674899e-05
-2.5750919762886e-05
-2.68121325296166e-05
-4.40621248606758e-05
-4.36569168697242e-05
-3.43677253440955e-05
-4.8801401907698e-05
-3.61990706774098e-05
-5.43972476687928e-05
-2.85897706094901e-05
-3.1753350090137e-05
-6.86540272996077e-06
-3.25773568917369e-05
-1.98229705644634e-05
-3.60390150676336e-05
-4.34082626984081e-05
-1.38648043231925e-07
-2.75331968957836e-05
-5.85848990849762e-06
-1.75223103881902e-05
7.60776344135941e-06
6.31212296938351e-07
-1.51807773570482e-05
-2.16046907196245e-05
-2.81276006897896e-05
-3.06601214358469e-05
-3.38643860758907e-05
-3.29410630456088e-05
-2.33304335917136e-05
-6.39546344088375e-06
-2.60215859062256e-05
-1.20243080417744e-05
1.05110530015614e-05
-1.34388561310737e-05
-3.68414636521288e-05
-1.11274554589715e-06
-1.16260696795743e-05
-6.01031285542373e-06
-2.00583567672382e-05
-1.90384877236251e-05
-3.38150697251169e-05
-1.82210973461546e-05
-3.05729000987305e-05
-2.47931808905474e-05
-2.27034360587383e-05
7.54081842684766e-07
-5.86736552173856e-05
-3.66623362706187e-05
-4.707368852955e-05
5.60220584516247e-06
-5.58772455647885e-06
-3.97545966968736e-05
-4.87993179501778e-05
-2.10891224931901e-05
-2.83388377053268e-05
-4.47886108845568e-05
1.79757243881652e-06
-4.3935262193705e-05
-5.78413886174024e-05
-1.12472502652441e-05
-2.08081046690537e-05
-1.45892416311824e-05
-4.42394784134669e-05
-1.99554817724014e-05
-2.94130432900987e-05
-3.37955880252245e-05
3.68828045255571e-06
-4.33653331793344e-05
-6.21479855937821e-05
-3.54181049951325e-05
-2.7348450397869e-05
-2.34095731499805e-05
-4.05660679339691e-05
-2.98478775089743e-05
-2.41956790869435e-05
-4.45329318334067e-05
-3.84526005867857e-05
-1.14611056560979e-05
-4.0809054900544e-05
-2.45657142826375e-05
-4.06176409114637e-05
-3.79024149452991e-05
-2.88062788928188e-05
-4.27181934485865e-05
-3.79313376369505e-05
-6.03059766709676e-06
-3.62041089328982e-05
-5.65666136890179e-05
-3.08425770473715e-05
-1.71862955116391e-05
-2.67024178943911e-07
-5.0840996593163e-05
-3.03806124517337e-05
-1.62499486762453e-05
-2.81122729515802e-05
-5.49174190865881e-05
-2.71279062278037e-05
-3.40096414122157e-05
-4.3219620189508e-05
-1.94098532862684e-05
-4.38380882774841e-05
-1.43246086006976e-05
-3.63829228128811e-05
-5.58676127009116e-05
-3.36318623563172e-06
-2.79179122133088e-05
2.12728799907119e-06
-2.09801842615007e-05
-4.97731238526075e-05
-1.85150548903391e-05
-5.36815380536239e-05
-2.34359504911042e-05
-1.39660623426233e-05
-3.6428664540046e-05
-5.97938589049158e-05
-3.71236103437682e-05
-3.93370369463176e-05
-3.66535532956609e-05
-3.59409946977046e-05
-2.42847825637004e-05
-2.03523412014361e-05
-1.76465230430067e-05
-2.68032855143472e-05
6.44853955570136e-07
-7.96603048751523e-06
-2.11059805933975e-05
-1.7095330464924e-05
-3.76698293557577e-05
-4.09180543553661e-05
-2.1706085705577e-05
-2.15966910533424e-05
-5.51493611964313e-05
-3.088346894467e-05
-3.80803119260305e-05
-1.08056351550089e-05
-4.88137329340842e-05
-4.10734998740218e-05
-4.7889840047996e-05
-6.04063624910513e-05
-7.36880308765821e-05
-3.66438494894027e-05
-2.01532039860615e-05
-2.85942771048012e-05
-4.61665342333751e-05
-4.96966480197846e-05
-1.40747952292146e-05
-3.7282513430328e-05
6.4149238150299e-06
-2.89163997581637e-05
-1.8672664604669e-05
-1.7871342783173e-05
-3.6227406620478e-05
-2.40154612707597e-05
-2.06350686376569e-05
-4.14466456680158e-05
-2.86131368068024e-05
-3.65669981482935e-05
-1.70447439667133e-05
-5.88174757999822e-05
-1.50666100403994e-05
-2.49456496208384e-05
-4.29371928821238e-05
-5.61922729065417e-05
-4.66086256550214e-06
-1.70175417807917e-05
-3.92485384582977e-05
-9.65202326818327e-06
-1.21887694713791e-05
-2.66399273924405e-05
-3.1371252852437e-05
-2.54134195141717e-05
-2.37492118176243e-05
-2.41732271648751e-05
-8.47084839544847e-06
-8.67425931653874e-06
-3.64046291911151e-05
-3.09511760034449e-05
-4.99709703633394e-05
-6.28692654723755e-05
-4.79759005916554e-05
-8.80847734717213e-06
-1.93742749898374e-05
-2.53085804405497e-05
-2.97862363044449e-05
-2.15630046497083e-05
-8.5625601330273e-06
-2.52001724085723e-05
-5.35837418304209e-05
1.75981669679156e-05
-3.60127311002527e-05
-1.3483207123357e-05
-3.54788284083723e-05
-2.42961180277513e-05
-2.25734363881526e-05
-3.14287272483957e-05
-2.9516805426714e-05
-3.44137872988481e-05
-4.11431660882643e-05
-5.18178164353545e-05
-2.40063558973254e-05
-1.48389494044633e-05
-4.42432323844051e-05
-2.3906130696409e-05
-2.15662914146755e-05
-3.52291080503925e-05
3.89725407613878e-06
-2.17443986394103e-05
-2.60998857849855e-05
-2.92824594261518e-05
-5.1952364761068e-05
-5.15902819015374e-05
3.86499378178938e-06
-1.60122645936309e-05
-9.25330529908044e-06
-2.2474607201288e-05
-3.8629993511183e-05
-3.0288748110009e-05
-4.15948843179804e-05
-2.53607100997915e-05
-2.32205095486246e-05
-2.64106583695442e-05
-4.00466877075287e-05
-4.79808191326326e-06
-7.76171659797073e-06
-4.10029283099951e-05
1.15434029292136e-05
-5.31017927242819e-06
-5.18997964629898e-05
-4.16202517885166e-05
-3.01490559698634e-05
-3.63287371766959e-05
-4.70707457793202e-05
-2.83916114019044e-05
-3.38635106168257e-05
-5.27612536465008e-05
-4.98494070951427e-05
-2.33088038177718e-05
-5.47485619375848e-05
-3.69742718059133e-05
-2.49095547167672e-05
-2.54066750107207e-05
-1.84711202954131e-05
-4.58607962147068e-05
-3.83862197936977e-05
-1.16089404371725e-05
-2.09713187677336e-05
-3.44763218194074e-05
-3.23690986341351e-05
-3.06216677573833e-05
3.73442761205838e-06
-3.71920586157487e-06
-2.77476402008619e-05
-1.80204997500995e-05
-2.37539209757893e-05
-1.66696962091554e-05
-1.77619113098464e-05
-1.04843552827129e-05
-4.46788827324058e-05
-1.17900163234206e-05
-4.85846315037297e-05
-5.01156929240123e-05
-1.32284418054217e-05
-3.77349484485607e-05
-7.77060677187493e-06
-4.3988692114315e-05
-8.35622718665436e-06
-2.70830169049566e-05
-4.47441948650163e-05
-1.66289597731234e-05
-3.84416353433593e-05
-4.23733222112417e-05
-5.63142307648834e-05
-5.52051144711571e-05
-1.61822692491847e-05
-2.07046357280414e-05
-2.71722666625484e-05
-1.7655748174548e-05
-1.43589667487558e-05
-2.90061019129829e-05
-3.68576847711512e-05
-2.37390926911662e-05
-2.79804597838755e-05
-3.73518864517152e-05
-1.99014519802471e-05
-3.36458274383864e-05
-5.64053666327916e-05
-6.62086808631711e-05
-2.61312145408864e-05
-2.92263465159231e-05
-2.25008606036772e-05
-1.08853678002759e-05
-3.83936209100995e-05
7.69126477191817e-08
-1.10468285653128e-05
-4.02267335052305e-06
-3.42610868499714e-05
-2.43983151810791e-05
-5.71532950257898e-06
-1.90350952069713e-05
-5.62408576021484e-05
-4.60386382157037e-05
-1.44524906528709e-05
-6.21761499302497e-06
-3.06268220770275e-05
-2.58924727475497e-05
-3.42119381762146e-05
-1.62612220816088e-05
4.5336351627573e-07
-2.19107945775725e-05
-4.72526810371021e-07
-4.83253560074681e-05
-3.52658813536008e-05
-2.52522115243055e-05
-2.98848393080206e-05
-3.09564005385919e-05
-2.57992145194518e-05
-5.17384258108509e-05
-3.65156056959231e-05
-1.85295353544413e-05
-1.94366776321769e-05
-4.21035073088365e-05
-3.86486112995448e-05
-4.08327737880144e-05
-1.61769882804667e-05
-4.56530089102584e-05
-2.96654422867495e-05
-1.33707730734097e-05
-2.8317881158043e-05
-4.49546922089077e-05
-5.81919444761299e-05
8.00163026217113e-06
-2.24521410809493e-05
1.92372093549892e-07
-1.23623119039806e-05
-3.7542361826854e-05
1.16927575872727e-05
-3.57932305125734e-05
-5.03440544548982e-05
-5.37669600972666e-05
-2.99994365043762e-05
-2.54843894422638e-05
-1.01832971845393e-05
-3.16903802952547e-05
-1.95407554027832e-05
-2.14933922680275e-05
-1.64553047994461e-05
-1.08851489109748e-05
-1.60317734139672e-05
-5.74761987802635e-05
-1.51571894560201e-05
-2.1728278990513e-05
1.00177211509097e-06
-3.23859795696398e-05
-4.02326316499496e-05
-3.263791852948e-05
-5.6007893106037e-05
-1.32546749086869e-05
1.16430775353056e-06
-1.59992196981886e-05
-3.18303464637143e-05
-2.67982883033121e-05
-1.946186687644e-05
-2.70425855946597e-05
-3.23247004638985e-05
-2.8099298205471e-05
-1.12399041493785e-05
-3.76730395939088e-05
-3.41226795530041e-05
-2.67078315043805e-06
-1.33256108837146e-05
-3.83188281619623e-05
-4.40749087653486e-05
-1.46868751494761e-05
-2.05645810883315e-05
-3.47730512673e-05
-2.77838034557086e-05
-3.00604738408798e-05
-3.13058337424947e-05
-4.55061713161706e-05
-1.9846303224559e-05
-2.22611265225312e-05
-7.35396833412973e-06
-1.29506733555182e-05
-4.50075766777512e-05
-4.29448387638137e-05
-2.38299655358644e-05
-2.01226291378483e-05
-4.4006498718009e-05
-2.08095994086235e-05
-9.50284057165119e-06
-6.31118242131562e-07
-2.4738090350234e-05
-3.08001681702733e-05
-2.25827756582271e-05
-3.3516479681222e-05
-2.63423679848547e-05
-2.31087954010495e-05
-3.73229764006569e-05
-2.64600723340908e-05
-2.54507105663658e-05
-1.98324320380248e-06
-3.72056423078767e-05
-3.82020007288453e-05
-5.82675643603027e-05
-3.98248345965992e-05
-1.80637022712576e-05
-2.89646882687164e-05
-2.80847519140161e-05
-4.69278313583663e-05
-1.53203585103209e-05
1.30496637113128e-08
-4.42829130539313e-05
-3.23420012126353e-05
-4.47033108047843e-05
-2.91007690497155e-05
-2.31834337999325e-05
-4.2251994907956e-05
3.01839198343328e-06
-1.43444955602584e-05
9.95927775771024e-07
-4.55141493849196e-05
-3.16188631856759e-05
-1.50926359884003e-05
-3.44760259877678e-05
-7.75366330153229e-06
-4.71671536585894e-05
-2.9496262902754e-05
-1.12284829775285e-05
-2.25676078389967e-05
-1.02374684108491e-05
-1.51105152453703e-05
-5.59261235054231e-05
-3.37229176382283e-05
-2.87008067752286e-05
-3.93468732362399e-05
-3.12900038005158e-05
-1.37526895006665e-05
-2.19528390440862e-05
-3.55222939101801e-05
-1.28886523071403e-05
-4.90463337635479e-06
-2.8435828634099e-05
-2.00080031778989e-05
2.46357623168472e-06
-6.57475640645134e-05
-4.38600892644991e-05
-1.34693967366259e-05
-3.32897053646312e-05
-6.31340694553929e-06
-6.2929982317248e-05
-3.98969532651506e-05
-2.17057043878913e-05
6.08926002659204e-07
-3.18307379141791e-05
-1.06016737979353e-05
-1.882912437197e-05
-5.70901177371504e-05
-6.8247492553889e-05
-4.73671257556033e-06
-6.89637831592703e-05
-4.82013314355435e-05
-3.41226352668817e-05
-4.2833375178784e-05
-5.11958974521125e-05
-4.5256555082574e-05
-5.57426351005045e-05
-2.88324054256167e-05
-2.67630756275938e-05
-3.43398080796125e-05
-5.04578235036981e-05
-6.95710317993718e-06
-3.2393257398112e-05
-6.4436926600782e-05
-7.57982241124021e-06
-1.1871943355417e-05
-5.65050703059624e-05
-3.02177831886054e-05
-3.40478891396208e-05
-2.49568196182108e-05
-4.35743462907139e-05
-1.48145886525183e-05
-7.85459447686013e-06
-3.63807133084219e-05
-1.9561894037135e-05
-5.61189138015526e-06
-3.09783175627205e-05
-2.32215605581236e-05
-4.39581214237737e-05
-4.94821702655814e-05
-2.13708104493073e-05
-6.03885556460199e-06
-1.48818926990657e-05
-3.3602534744928e-05
-4.12438155391131e-05
1.1530948572631e-05
-1.9744140309591e-05
-1.43363747453553e-05
-5.06493923947261e-05
-2.73056337100992e-06
-2.46316868986682e-05
-4.26670306190265e-05
-3.10839978558511e-05
-2.82622780855006e-05
-4.20104533434942e-05
-3.56276273112393e-05
-1.48179570429913e-05
-5.45185263233747e-05
-1.66535719902854e-05
-2.35805442425178e-05
-8.2031803357576e-05
-4.31670409166649e-05
-4.30376668109036e-05
-5.02361301416559e-05
-2.63318109401315e-05
-3.69623828660762e-06
-3.80030317658072e-05
-4.019318488051e-05
-3.33354137412813e-05
-3.77677128199696e-05
-5.8443725007466e-05
-3.68744663267298e-06
-2.81055202917768e-05
-6.31657898674526e-06
-1.55672153900086e-05
-4.27819320225304e-05
-3.89118202435539e-05
-8.14055929130629e-05
-8.69399216518056e-06
-2.74274437735004e-05
-2.70185211149564e-05
-2.90303396311116e-05
-2.98070347734888e-05
-1.97686556262129e-05
-3.08617519523401e-05
-4.39499982584738e-05
5.5771291172889e-06
-4.5419861316915e-05
-2.94618814022495e-05
-2.67805268960403e-05
-3.74123170082091e-06
-2.53930262974577e-05
-4.1840333126387e-05
-1.90378377451846e-05
-2.31308949369971e-05
-2.28718939156594e-05
-2.31563527846222e-05
-3.40842924097957e-05
-4.24815547092684e-05
-6.0145076623518e-05
-5.16270389531609e-05
-2.38208987040658e-05
-2.35313768875036e-05
-3.76701124897801e-05
-1.59828168330635e-05
-1.83088206775582e-05
-3.00200195021842e-05
-1.31255533789179e-05
-2.00766373140406e-05
-3.01665556290266e-05
-4.75882086507972e-06
-1.21228073160853e-05
-5.19566727091409e-05
-4.22426126160704e-05
-8.42176542242564e-06
-7.81551768679876e-06
-4.57781324643497e-05
-5.04760419638933e-05
-1.97519483140497e-05
-4.07187950630826e-05
-4.17636854867629e-05
-5.18642466642201e-06
-2.4172381865875e-06
-4.3537615478993e-05
-1.77984742583416e-05
-3.94391014379748e-05
-3.11629300890597e-05
-1.19979920309213e-05
-1.83529189764376e-05
-4.59718101575482e-05
-5.20816559953506e-05
-3.30529938667662e-05
-1.83984706233463e-05
-3.99988893391106e-05
-1.44111049615223e-05
-4.63574110145847e-05
-5.45376205562183e-05
-2.98970674464721e-05
-3.37976433073435e-05
-4.69314350167533e-05
-2.84033445529016e-05
-6.11669204563492e-06
-3.72649592195541e-05
-2.66908823282963e-05
-1.1684797906814e-05
-2.17859145407457e-05
-4.47496766609233e-05
-3.41369431412109e-05
-9.69731981794558e-07
-3.39218083179581e-05
-2.50582991072912e-05
1.21959413594164e-06
-6.52393910767667e-05
-2.13062398461461e-05
-5.21837584781772e-05
-3.54496645126933e-05
-2.39619167557381e-05
-3.25447115544273e-05
-3.43431632256344e-05
-2.20108307159608e-05
-2.41580298605471e-05
-2.76658117664197e-05
-2.86862994249703e-05
-5.18459452662923e-05
-4.71639809970169e-05
-2.35820939286648e-05
-3.07235838441452e-05
-1.5969778179244e-05
-1.69810350943467e-05
-2.69309326075988e-05
-2.59063408916633e-05
-3.83231753081497e-05
9.73678119664058e-07
-1.52107217668338e-05
-3.94128937587349e-05
-3.65227076044369e-05
-4.25672390607836e-05
2.20501838479178e-06
-1.89220085456609e-05
-1.18857694193598e-05
-1.30505424065529e-05
-1.20296231453702e-05
-3.18328938226818e-05
-3.54810578120165e-05
-1.8979388466919e-05
-6.16034985161828e-06
-1.98412062864668e-05
-7.41266855001286e-06
-2.95420273755308e-05
-4.5235474383049e-05
-3.51443038449298e-06
-3.60421837187283e-05
-1.70669633260209e-05
-2.53635529359304e-05
-2.96022337648916e-05
-5.60345584985336e-05
-4.56319704606432e-05
-3.39424319011502e-05
-2.26279794827962e-05
-2.47193987032664e-05
-1.96393380346427e-05
-1.22007107157552e-05
-3.37414572651778e-05
-3.71040758434865e-05
-8.21418263509657e-06
-1.22230854399194e-05
-4.65606265078728e-05
-4.59259558079779e-05
-1.27016592415961e-05
-4.24989208787509e-05
-6.30156533696486e-06
-4.68830071440017e-05
-2.26524387824036e-05
2.00223108888875e-05
-1.83393755389702e-05
-3.3275391423967e-05
-1.45898561169498e-05
-4.0849709915907e-05
-2.89247285427224e-05
-5.39286938090989e-05
-2.01260491450758e-05
-2.29485349686173e-05
-1.69049284912061e-05
-2.8398639695935e-05
-3.32826809920672e-05
-3.38094205745709e-05
-2.98631548959167e-06
-1.59113854217881e-05
-9.26603426939696e-06
-2.61027972183228e-05
-3.10023236720115e-05
-2.60725609339054e-05
-3.08546964438645e-05
-1.81552322521956e-05
-4.23278927786074e-05
-4.45407260914693e-05
-3.12145792816886e-05
-3.18265938649661e-05
-5.44128598025186e-05
-4.38981143452462e-05
-2.71206395216465e-05
-1.8851627877356e-07
-3.25748980945551e-05
-3.56927180635182e-05
-4.69588862395496e-05
-2.33677801308268e-05
-3.03405502978468e-05
-4.637949081344e-05
1.0963850920286e-05
-6.09282134740226e-05
-2.61687691856368e-05
-2.86727256275046e-05
-2.09940194947142e-05
1.18595205050848e-05
-2.60068406211498e-05
-3.12011185271517e-05
-2.4621910927496e-05
-3.90983530873701e-05
-2.60636097264969e-05
-1.20957577727979e-05
-5.93755496689674e-05
-3.09881434513539e-05
-5.06134709914445e-05
-4.12519142466511e-05
-3.18217700872038e-05
-7.18404660560053e-06
-2.30177316055731e-05
-2.22739157263308e-05
-5.18527338502923e-05
-1.79551952947737e-05
-2.53050539086212e-06
-2.4696389289734e-06
-2.33233778333134e-05
-2.41513312390414e-05
-2.48001700819191e-05
-5.69251990291968e-05
-5.2533867614215e-05
-2.78935295360152e-05
-3.26942650180841e-05
-1.26736572329896e-06
-3.84724733869758e-05
-1.85521559225471e-05
-5.14650207723678e-06
-3.16490131327893e-05
-5.77053142184356e-05
-3.30166050920181e-05
-2.91382433602369e-05
-2.16260765973013e-07
-3.45891240702839e-05
-2.1928724130323e-05
-2.54907918766788e-05
-4.65761282856591e-05
-2.38060212049632e-05
-4.86478236515797e-05
-2.96414317442053e-05
-4.43990192246413e-05
3.35334791198515e-06
-5.10566443865575e-06
-2.96155808060653e-05
-4.07696403199528e-05
-3.41170205837414e-05
-2.505046138302e-05
-6.97460813162974e-06
-2.68868811734153e-05
-7.79077035969272e-06
-3.48936018265362e-05
-1.17976050796349e-05
-4.55122437946327e-05
-3.31989942432797e-05
-6.81068880983565e-05
-4.5868075171582e-05
-4.15331666004331e-05
-2.41656703104721e-05
-9.88481402059651e-06
-4.04587640220112e-05
-3.78704511563615e-05
-6.9919778404532e-06
-2.202781511673e-05
-4.64190817992407e-05
-3.01019404010593e-05
-5.01929242595975e-05
-4.78818858454395e-05
-1.17312039410388e-05
-6.39495640461341e-05
-3.12405437944273e-05
-2.23995064666315e-05
-3.03135175210435e-05
-2.55296572958023e-05
-1.9092009534237e-05
-4.4397955594469e-05
-2.09332022213872e-05
-1.23080861262671e-05
-1.92695029329158e-05
-5.9410125922385e-05
-3.47226211136024e-05
-2.90032988866134e-05
-2.63005792833626e-05
-2.48016186820709e-05
-3.76443782904902e-05
-3.00774226157137e-05
-1.65330635235445e-05
-9.52457957716181e-06
-4.12657338105305e-05
-1.81253636407343e-05
-1.97738111108339e-05
-5.56388212614344e-05
-4.68206432860647e-05
-4.34131569849749e-05
-4.7666322943207e-05
-3.53380828745579e-05
7.0855719523608e-06
-1.57705577379668e-05
-3.45053497327673e-05
-1.51987444329629e-05
-2.85511846475203e-05
-2.19184225128495e-05
-2.22629534777742e-05
-1.04257498108266e-05
-2.95287533555561e-05
-2.22926296997084e-05
-1.76230693184081e-05
-2.01479880737851e-05
-2.96583990340352e-05
-2.31351654988529e-05
-4.48758151830792e-05
-3.16932538053227e-05
-1.14520054688348e-05
-2.86728896841316e-05
-2.44337504958124e-05
-2.41281494862817e-05
-2.02870081180807e-05
-2.19570063122737e-05
-4.55155443038772e-06
-2.58941948879443e-05
-1.49756429107678e-05
-3.7570137929926e-05
-2.88903510128393e-05
-5.09874065017166e-05
-4.43617236930615e-06
-1.77772280070397e-05
-9.28183207149329e-06
-6.23834019745264e-05
-3.3694289140078e-05
-3.90466955831565e-05
-7.94319345232513e-06
-1.67430358633601e-05
3.12125939714932e-06
-6.51265799268243e-05
-1.16512141025599e-05
-2.74957371431719e-05
-3.45820499745892e-05
-1.04693253337217e-05
-3.39669053769795e-05
-4.42877224415861e-05
-2.54274220568375e-05
-4.21293852581479e-05
-2.92550740657351e-05
-4.05350075228529e-05
3.56602886288499e-06
-3.18966312178828e-05
-2.98288891044515e-05
7.88405150669128e-06
-3.44628344725352e-05
1.72882394303582e-06
-8.9213137936917e-06
-1.82630342472597e-05
-2.45596898485712e-05
-1.94056588094191e-05
-2.21159504345605e-05
-1.13007074455928e-05
-4.80481628849959e-05
-1.61859300472407e-05
-1.98601272528521e-05
-9.8136913726453e-06
-4.03070471987168e-05
-4.04035909274103e-05
-4.72684554937961e-05
-3.26919291907864e-06
-4.87589133904138e-05
-3.33715446171406e-05
-4.11177110862461e-05
-1.65786521889477e-05
-1.95891662040367e-05
-3.62965212723679e-05
-4.55929814975655e-05
-1.4821471560577e-05
-2.20042600805897e-05
-1.94109207026145e-05
-2.7213142343977e-05
-3.10042879630353e-05
-2.03397573305435e-05
-2.56404292666061e-05
-3.8892873702774e-05
-2.26550061722678e-05
-2.05865092032493e-05
-2.50021498485952e-05
-1.65715330958366e-05
-2.74325936693192e-05
-1.84803649959364e-05
-4.51546803184328e-05
-1.19569229035492e-05
-4.6466308370401e-05
-2.02010776411849e-05
-4.78768862120096e-05
-1.61383694737497e-05
-3.30941646837002e-05
-2.93680807878069e-05
-4.22615000730275e-05
-3.31344476949291e-05
-2.75732329766524e-05
-5.78396590479666e-05
-1.91085440234334e-05
-1.9292529392414e-05
-3.62634437722774e-05
-4.76876194719386e-05
-2.23649795763553e-05
-2.69650797464836e-05
-4.54162632239562e-05
-2.9881110456679e-05
-1.9668167474451e-05
-6.63561460524035e-06
-1.65974501527617e-05
-3.33348141952644e-05
4.19631592041715e-06
-3.9709443988575e-05
-1.29177931690975e-05
-4.00262017089212e-05
-3.11641542352563e-05
-5.79498143325027e-05
-1.31383091903505e-05
-8.08282595734175e-06
-3.66307728923616e-05
-2.51272613582275e-05
-2.79178980725535e-05
-5.81510786362066e-05
-2.77338774939396e-05
-3.22818136723759e-05
-4.8908390799609e-05
-2.80873214028272e-05
-2.20409697729137e-05
-2.57810999751151e-05
-3.49858663134494e-05
-1.65654325102705e-05
-4.04916225438909e-05
-2.43873528893556e-05
-4.12482654392477e-05
-5.23789484847458e-05
-2.98440403323449e-05
-2.03364487366684e-06
-3.20565626675242e-05
-3.0036209810133e-05
-1.82294790889137e-05
-4.8073730979508e-05
-5.54225774393265e-05
-2.22354439315779e-05
-5.8409448385707e-05
-1.54919164843873e-05
-3.34628672179455e-05
-3.42562473996174e-05
-1.68809893718529e-05
-4.65878760388966e-05
-2.06998866079268e-05
-1.52102408756877e-05
-1.58566973618735e-05
-1.24646363175911e-05
-2.61360570737356e-05
-2.33102793504094e-05
-2.7758555496732e-05
-3.98971936589256e-05
-4.62445044876128e-05
-4.9003543853796e-05
-1.29706107159184e-05
-2.53854867194234e-05
-6.42196455044873e-05
-3.41302736359943e-05
8.61482660472106e-06
-1.18752009379225e-05
-4.69560965544538e-05
-3.40191084176129e-05
-2.08159601679678e-05
-5.25955131956881e-05
-1.280051216532e-05
-2.71491318981443e-05
-2.24780824972625e-05
-2.4617251573175e-05
-2.25497334862407e-05
-5.60971899526376e-05
-1.38004897848358e-05
-1.73814759784403e-05
-2.98596638890153e-05
-4.80069146320843e-05
-2.15493884498329e-05
-5.0196348214819e-05
-3.46898737822384e-05
-2.60316803087742e-06
-2.37702749115118e-05
-3.76739581237378e-05
-2.5294874719308e-05
-3.32411797501612e-05
-1.44416418629778e-05
-4.78594414249583e-05
-5.52100427905508e-05
-3.45905065313029e-05
-3.45017386830003e-05
-4.1302581224911e-05
-1.89762970933356e-05
-2.67813630130365e-05
-9.4488932088313e-06
-2.85705030435e-05
-3.17579399877359e-05
1.01613655867764e-05
-2.4397179721477e-05
-3.08288233600448e-05
-2.94314761580234e-05
-1.91688308154298e-05
-1.34180973136538e-05
-3.45276075667379e-05
-1.99668637531955e-05
-1.77890058506352e-05
-5.08348881115385e-05
-4.27073799197455e-05
1.07822424443337e-05
-7.38860989683391e-06
-4.8252653417203e-05
-2.3545669242207e-05
-3.72495522162759e-05
3.00285966437687e-05
-3.64708878932501e-05
-4.31157063069243e-05
-4.56249101989082e-05
-2.65144921525726e-05
-3.25816021167545e-05
-2.68293971008273e-05
-1.23601530274421e-05
-4.56132735115351e-05
-3.98457288008461e-05
-6.36152816093103e-06
-3.60588474357083e-05
-4.75081194752087e-05
-1.13824171848869e-05
-3.07585402181428e-05
-3.57991670420598e-05
-2.36785973306829e-05
-4.25075268301366e-06
-2.78435057279526e-05
-4.87703771630555e-05
-5.24961672407888e-06
-4.1181807558051e-05
-8.61565547545139e-06
-3.10666687455895e-05
-3.42877949331948e-05
-5.11846895801652e-06
-3.90319549432656e-05
-3.63621854687868e-05
-3.38833398494789e-05
-2.8068834959475e-05
-6.27475192214407e-05
-3.30021755848879e-05
-2.02143612588381e-06
-1.3691763192344e-05
-5.76482378012284e-05
-1.0938342904034e-05
-2.69731280338275e-05
1.02835483447994e-05
-1.70797453419567e-05
-2.77461067086885e-05
-3.10032108576857e-05
-3.25603267727389e-05
-3.51589615226191e-05
-2.76524141148371e-05
-4.84609290535394e-05
-1.87482971846906e-05
-4.13005140252986e-05
-4.51396708405146e-05
-5.56139149393415e-05
-5.64617432262814e-05
-1.10070448849955e-05
-6.63626729810886e-05
-1.66986605101098e-05
-4.63508865405011e-05
-6.01074752658902e-05
-2.25645235733731e-05
-2.87329234803941e-05
-3.04469899674689e-05
-5.90447675862632e-05
-5.6010883299734e-05
-1.02172784678081e-05
-1.55975352031512e-05
-3.88600865443137e-05
-1.1896311867183e-05
-3.19034590122659e-05
-9.50577367987522e-06
1.82219778462257e-06
-2.15863078991302e-05
-4.9768578548038e-05
-9.03854102677992e-06
-4.07347148717049e-05
-3.10728865671723e-05
-3.34264334644499e-05
-1.90559603431896e-05
-3.15526187737832e-05
-2.25668759517463e-05
-1.92975452853711e-05
1.02715004556249e-06
-4.5704057369885e-05
-4.57592859842001e-05
-5.43918403994973e-05
9.97083450375446e-06
-4.93168183823649e-05
-1.19412471632344e-05
-4.00669590162851e-06
-3.98991271390325e-05
-2.52384593846507e-05
-1.59005666046815e-05
-5.00051270924507e-05
-1.81054934719552e-05
-3.56761260562994e-05
-3.56137997993859e-05
-3.84306529633804e-05
-1.56580631864089e-05
-5.30500270470572e-05
-1.40158908936215e-05
-1.81230295480961e-05
-1.45813454751321e-05
-2.65244587444599e-05
-1.55671185822475e-05
-3.92865114034003e-05
-1.02883753178643e-05
-8.13660014391173e-06
-1.87658473459503e-05
-2.26293137528828e-05
-5.38945946225497e-05
-4.96172949146355e-05
-2.61982825391902e-05
-2.58402511880643e-05
-4.86623598504795e-05
-3.73472756909381e-05
-5.51775907166285e-05
-3.58159273334206e-05
-5.30768499662084e-05
-2.76247070949758e-05
-2.85973553226144e-05
-1.21326076720601e-05
-5.41792324809475e-05
-6.3969018492862e-05
-2.46430711027782e-05
-2.20540212531447e-05
-2.54127920581136e-05
-9.7023107161803e-06
-2.72533344519595e-05
-2.47521082830334e-05
-3.7214081453826e-05
-3.35259333839409e-05
-3.3891686808589e-05
-3.07296158740836e-05
-2.46200466650138e-05
-4.82354064430008e-05
-2.34787217891e-05
-2.85307702458483e-05
3.26460159079952e-06
-3.11153573601662e-05
-5.64512966980197e-05
-9.12101050438309e-06
-4.39121143332281e-06
-2.56370586799701e-05
-3.2757716424158e-05
-1.92581085718837e-05
-2.04588056266421e-05
-3.88906351856543e-05
-1.18515722438346e-05
2.24892429118943e-06
-4.59470936731516e-05
-3.10110772038358e-05
-2.4710917748776e-05
-2.67424530665428e-05
-1.07868176551043e-05
-2.97789928888312e-05
-1.8951726516009e-05
-2.08224075068556e-05
-3.5347007538138e-05
-2.70781821169829e-05
-3.50252349326047e-05
-1.80986681328993e-05
-3.45860916902462e-05
-3.62871702304257e-05
-3.92071226651638e-05
-5.46949358383562e-05
-4.4095293218857e-05
-5.04464795006965e-05
-4.03520200732387e-05
-2.02152149782344e-05
-3.54642800930001e-05
-3.70582911155818e-05
-8.75111911016054e-06
-2.3433606414553e-05
-5.00988998795037e-05
-2.09854693589941e-05
-6.18257692781635e-06
-4.21799998978708e-05
-5.46174242898714e-05
-2.57477219151294e-05
-1.54733266132925e-05
-1.62917165824276e-05
-5.06960733958571e-05
-1.71865737526059e-05
-5.22924906296901e-05
-2.23259442392635e-05
-2.65377886468618e-05
-3.77917701493031e-05
-3.59583426042401e-05
-3.21250025870894e-05
-3.92666531415474e-05
-2.44978057287269e-05
-4.40079025260267e-05
-3.77993841784827e-05
-1.7338095057238e-05
-2.65039111847234e-05
-2.88398863781643e-05
-3.10852483188567e-05
-4.02611007416328e-05
-3.6825498155255e-05
-1.79742216046474e-05
-3.3253858228099e-05
-4.34402690407536e-05
-1.82790154779922e-05
-4.93827824977152e-05
-3.31403437729526e-05
-3.15129433889522e-05
-2.92862041758151e-05
-3.83523585906077e-05
-6.89281715341568e-05
-3.33595181096903e-05
-4.87147348572646e-05
-4.79263204793379e-05
-2.89708727224322e-05
-2.75737553335309e-05
-7.25880921894944e-06
-1.26936771359694e-05
-4.07123062170055e-05
-1.37598236817921e-05
-3.07080439821934e-05
-5.19851508714227e-05
-2.94041301929286e-05
-2.75705549027809e-05
-2.51796741301194e-05
-2.35410294150626e-05
-5.03734146023993e-05
-3.08921131055401e-05
-6.16059633596621e-05
-2.82235268912198e-05
-2.04978675279941e-05
-3.35962379359477e-05
5.50015312091362e-06
-4.95249387517375e-05
-2.48748250099165e-05
-2.62171912915867e-05
-3.66918217139473e-05
-2.38675788030528e-05
-9.67341934588953e-06
-2.63266395872759e-05
-5.62162129149854e-05
-2.89701360127742e-05
-5.91932059443283e-05
-1.70655292877239e-05
-3.20526013577245e-05
-2.63832111963455e-05
-2.78961143286708e-05
-5.04813295114085e-05
-9.22869814008407e-06
-1.99019187103662e-05
-9.58700154263981e-06
-1.74864994204435e-05
-2.5108946283046e-05
-1.28393632990189e-05
-3.32588408447685e-05
-4.72508811299854e-05
-4.24541819164372e-05
-2.99614413443667e-05
-3.95674655721934e-05
-3.06633263097302e-05
-4.10881585096464e-05
-2.6095475742818e-05
-4.41401504169877e-05
-2.54093772710762e-05
-4.85641420770185e-05
-2.53444072070492e-05
-4.27271889880724e-05
1.09854840960584e-06
-2.56842081462332e-05
-3.16848953839338e-05
-2.98098537789039e-05
-3.52268428021519e-05
-3.57459176915393e-05
-2.98641128718168e-05
-6.35470330321001e-05
-1.5568788362746e-05
-5.43790944454527e-05
-1.06071471464839e-05
-4.86344455878452e-05
-1.72357671296417e-05
-2.67038275350805e-05
-3.5336667031185e-05
-8.47639632881638e-06
-9.19515447191725e-06
-2.957476803343e-05
-2.79560698019841e-05
-3.43905728667526e-05
-3.73697613129631e-05
3.87951866892959e-06
-6.81125543152807e-06
-6.07318851152302e-06
-1.98872597637384e-05
-9.81865702428829e-06
-2.03107839805742e-05
-1.49857412327379e-05
1.51389761332184e-05
-2.06180867162927e-05
6.56861877275056e-06
-4.22294670581752e-05
-1.25735300045854e-06
-3.51629565920507e-05
9.9794139464137e-06
-2.03611231828742e-05
-7.14238048226055e-05
-2.11144573990954e-05
-1.21044825810042e-05
-1.63868669180018e-05
-1.79686039641098e-05
-3.02371324351797e-05
-2.76397162942698e-05
-1.46444811126833e-05
6.91141682335027e-07
-3.04204075130435e-05
-4.33363587258497e-05
-3.04751954877844e-05
-5.31239130725908e-05
-1.608516228478e-05
-3.32229555193018e-05
-2.98375137432687e-05
-5.3348778170045e-05
-2.52145523425291e-05
-2.10074845004735e-05
-1.47729915639093e-05
-3.16839486876389e-05
-2.51397028607391e-05
-2.17291405281391e-05
-9.9558939570976e-06
-4.05040809643442e-05
-3.55264584613786e-05
-1.10187003327914e-05
-2.24969688775855e-05
-3.4909965035941e-05
-4.73459142046246e-05
-1.65399574649449e-05
-2.43558766576649e-05
-7.18273895776831e-05
-5.50309009526057e-05
-3.04163022771128e-05
-2.26931974912615e-05
-1.61177145481055e-05
-6.67849623685428e-05
-4.13283497752274e-05
-4.29184785147433e-05
-1.22057002050299e-05
-4.14705739254777e-05
-3.39472291067085e-06
-2.89419492160018e-05
-2.69122936493287e-05
-3.83983057998371e-05
-3.24505400735007e-05
-5.0240797280595e-06
-3.21583201695098e-05
-3.06259886529497e-05
-2.95419545037752e-05
-2.00107627043719e-06
1.42126194367418e-06
-1.39160198504722e-05
-5.79278182431022e-05
-5.07823136900835e-05
-1.22976017903557e-05
-2.75602165600768e-05
-1.84079393216076e-05
-4.05427672626316e-05
-5.14078661113821e-05
-2.98638584985626e-05
-2.93801291972184e-05
-3.05318334111332e-05
-2.9147204575256e-05
-2.16663271157437e-05
-3.81372714122194e-05
-1.9686110769319e-05
-3.78285722709159e-05
-3.6120639976937e-05
-2.12021974606683e-05
-4.31105371265928e-05
6.47243802165964e-06
1.41230151734616e-06
-1.65708703683204e-05
-4.77421877716524e-06
-2.8587879852903e-05
-2.59631168665844e-05
-1.45002656721883e-06
-3.60209817229563e-05
-3.55209489916455e-05
-2.60848198112202e-05
-2.81404847082801e-05
-2.31936088019419e-05
-3.68867666999454e-05
-6.80917735793882e-05
-3.90003543362703e-05
-3.16241243811572e-05
-1.238198202943e-05
-3.01680479601065e-05
-4.62781433721294e-05
-5.36482333072007e-06
-1.07848814167502e-05
-1.48755012423887e-05
-2.54843634594322e-05
-5.41680579877201e-05
-6.48590792209556e-05
-3.26798187114388e-05
-1.38503853001059e-05
-4.97695813475902e-05
-1.7639008366531e-05
-2.13148959642155e-05
-1.60334861723301e-05
-8.65307442607572e-06
-5.27617838391071e-05
-2.52456553933393e-05
-4.57983683537563e-05
-2.69652691849601e-05
-3.82179683659195e-05
-1.65272477964631e-05
-3.57441718877388e-05
-4.28656618837542e-05
-1.35515746067946e-05
-2.95779218887834e-05
-2.91343957454331e-05
-4.6966535311082e-05
-1.29469206260908e-05
-4.86302256776406e-05
-2.49611850707537e-05
-1.33045941116134e-05
-5.04036088416361e-05
1.49938702971578e-06
-5.402331000433e-05
5.11195817806357e-06
-2.1434449958998e-05
-1.84790214382806e-05
-5.69143244916535e-05
-2.10380321107439e-05
-8.2735450213158e-06
-8.76095130601623e-06
-1.14567136073269e-05
-2.73298865207832e-05
-1.58133972509681e-05
-1.79151971976487e-05
-4.55022473184071e-05
-8.24232055676582e-06
-1.45510134363739e-05
-2.70212770146994e-05
-3.4577592870656e-05
-2.85740929235854e-05
-2.5767391857936e-05
-3.16638808374584e-05
-4.3187212473977e-05
-3.29281946699881e-05
-1.34251831312346e-05
-3.06806871342155e-05
-1.44042136903413e-05
-3.43245862966958e-05
-9.27921419393961e-06
-3.67056333033595e-05
-1.61064756406746e-05
-3.39829508618631e-05
-2.59902225342205e-05
-3.25110628316875e-05
-4.58232627455786e-05
-3.61031846912875e-05
-3.35777938368129e-05
-2.06356051508016e-05
-4.53107849411035e-05
-2.80312939494286e-05
-1.6577220933727e-05
-4.8776586870128e-05
-3.86498627205507e-05
-3.10097566512724e-05
-4.64974692577794e-05
-3.61059247808698e-05
-2.70978187691445e-05
-4.98782920263068e-05
-1.88075311818277e-05
-3.26590208476987e-05
-6.37913913760774e-06
-3.59649323824918e-05
-4.58829778172102e-05
-1.60975101640505e-05
-2.68776054202742e-05
-1.39899997917911e-05
-6.04522361405255e-05
-3.32294531065727e-05
-2.7663748880762e-05
-3.00835025626319e-05
-2.91402187961374e-05
-6.34388621784338e-06
-3.06385969023177e-05
-4.05513140060112e-05
-3.53315074952567e-05
-2.14244122659811e-05
-1.50201297886246e-05
-2.69911888314185e-05
-7.93576711626814e-06
1.99498903498924e-05
-3.09182537778485e-05
-1.40697330794076e-05
-2.05837128223367e-05
-3.31836163533141e-05
-3.21559692512496e-05
-2.20637619808866e-05
-3.41916062527953e-05
-5.02869269470586e-05
-3.78593403731807e-05
-1.6912284525164e-05
-2.02686132639803e-05
-5.13519105786978e-05
-4.92244514205976e-05
-1.51284666393818e-05
-3.03815623307066e-05
-2.70372813358957e-05
-3.46705133493178e-05
-7.38200348029643e-06
-2.59373531198906e-05
-2.13292671377016e-05
-2.69368355625455e-05
-4.24714293412008e-05
-5.36723720117465e-05
-1.85721879595296e-05
-3.00533347801458e-05
-3.93847532481879e-05
-3.22631786745238e-05
-3.48962708892691e-05
3.56193462651105e-06
-2.22919171768872e-05
-4.08207139253514e-05
-4.20428807847093e-05
-1.14142368257088e-05
-1.53620151367843e-05
4.79749883178288e-06
-2.81501169259252e-05
-3.56739509499172e-05
-2.01898807148413e-05
-2.80507432047219e-05
-2.47216754351657e-06
-3.5215149402775e-05
-4.05249886257591e-05
-2.52588702709602e-05
-1.62566374766946e-05
-3.10582936122974e-05
-4.52536211804921e-05
-6.78825260135268e-06
1.47740396235128e-05
-3.80934238756356e-05
-4.59228941782044e-05
-3.92181928198095e-05
-2.44815658286456e-05
-4.18034039594345e-05
-3.22992378150949e-05
-3.09340845485555e-05
-1.59396090314487e-05
-4.64378637430855e-05
-2.40757253434529e-05
4.29689485057962e-06
-4.56250569635259e-05
-1.72967033332564e-05
-3.91585385209597e-05
-3.38620523118251e-05
-4.25361868088486e-05
-2.96876856819864e-05
-4.16383162231482e-05
-7.14026610341978e-05
-1.84711873939715e-05
-1.35669118906769e-05
-5.14242350337185e-05
-4.49400574551613e-05
-7.53197607691453e-06
-2.29225608847269e-05
-1.1306606558648e-05
-4.76206084562898e-05
-4.97337154104618e-05
-9.80127744973574e-06
-1.38647837119657e-07
-1.01379594936868e-05
-3.22318512707444e-05
-1.77031926713644e-05
-2.76457990000066e-05
-2.59497656649175e-05
-1.62309113301327e-05
-1.93678927504981e-05
-4.7363837515592e-05
-3.65652328174846e-05
-1.35656368433529e-05
-1.00439766410506e-05
-2.69905005348193e-05
-1.04210061828495e-05
1.10157954628954e-06
-1.54005408578564e-05
-2.21181371389281e-05
-1.69036137670065e-05
-2.68220653295455e-05
-3.16993454460435e-05
-3.04626400139485e-05
-3.05144977119347e-05
-1.3404765530906e-05
-1.73394245358827e-05
-3.41809984746003e-05
-5.0337673616503e-05
-4.55827922569303e-05
-1.43243407888003e-05
-2.14716843790861e-05
-3.95438446537173e-05
-2.85637948955357e-06
-4.46985986102948e-05
-6.17305447011743e-05
-4.46119730482775e-05
-1.7030655294918e-05
-3.33037852445417e-05
-2.3873933968608e-05
-2.77008668621963e-05
-4.54129626278725e-05
-2.87423637094345e-05
-1.45892340743197e-05
-1.35526977514902e-05
-1.79199828119971e-05
-2.83103592007752e-05
-1.04069943093432e-05
-5.36324703715031e-05
-1.75589136477742e-05
-4.99120959027823e-05
-1.6572777136639e-05
-1.16069353572851e-05
-4.02610572988436e-05
-3.45205953484155e-05
-2.1143342573612e-05
-9.75611214364885e-06
-4.22892768902641e-05
-3.6747675406703e-05
-1.58020538860485e-05
-4.62995225287513e-05
-4.86675058778719e-05
4.34365918768847e-08
-2.5351442719653e-05
-2.96846828221237e-05
-2.60206366360382e-05
-2.30398899678406e-05
-5.60407430768295e-05
-2.5041824636793e-05
-1.04782032447532e-05
-3.09161625328006e-05
-5.46600959797308e-05
-2.02219472144576e-05
-3.23076466342291e-05
-6.05894612758687e-05
-4.98700014035819e-05
-2.13701671394139e-05
-3.14568579171109e-05
-1.41171006650044e-05
-5.04933113472251e-05
-3.67206644777757e-05
-5.1451086180748e-05
-4.22780386858969e-05
-4.10621644716935e-05
-2.83935934004319e-05
-2.93027880554051e-05
-1.9834833650736e-05
-1.07602226579549e-05
1.03557782040185e-06
-2.45113666371662e-05
-2.81099142310151e-05
-4.16078897776792e-05
-3.21320170265328e-05
-1.6246106650224e-05
-4.07488765005133e-05
-3.97192798101531e-05
-4.83233306899707e-05
-1.86136206970102e-05
-3.54673255678333e-05
6.94365929255985e-06
-9.50048231572297e-06
-3.42238996228254e-05
-4.15688042448226e-05
-3.27397657109247e-05
-3.73798961414799e-05
-1.69511144889058e-05
-2.39840941798717e-05
-4.2532288277037e-05
-3.13482593831695e-05
-7.2707765762249e-06
-3.26215374034491e-05
-5.93777157853132e-05
-4.7801882361124e-05
-5.47326220306249e-05
-4.91078204582883e-06
-2.68314136219023e-05
-2.99470016293965e-05
-1.13025442978478e-05
-2.34410546897043e-05
-4.1790250901772e-05
-1.28406639558322e-05
-1.63306014820338e-07
-1.88142152636043e-05
-3.98620804751833e-05
-3.51894453855401e-06
-7.73993721362652e-06
-4.02699574958597e-05
-4.8991199283948e-05
-5.02477234605934e-05
-8.23654748698246e-06
-4.25573301152245e-07
-4.22233482371495e-05
4.03764373518124e-06
-4.91549401781812e-05
-2.99167223592385e-05
-3.33553987405709e-05
-2.55509939069503e-05
-1.84823642996321e-05
-3.87713844179041e-05
-4.94322367840162e-05
-6.91938491782646e-06
-3.3467956259593e-05
-3.1510885186396e-05
-1.46859184729709e-05
-3.07262254816577e-05
-1.00824257772918e-06
-1.60203327538429e-05
-2.82845853431085e-05
-3.50115751248206e-06
-5.53063347206778e-05
-3.5590382367063e-05
-2.3991674648455e-05
-3.5208717637306e-05
-2.57919492655651e-05
-2.61072726833982e-05
-3.79310224841068e-05
-3.42238051126356e-05
-2.48972757374966e-05
-1.0354548149935e-05
-4.15521178679202e-05
-3.71275088484862e-05
-4.50784166234041e-05
-3.01976663102986e-05
-8.41352192760357e-05
-5.07036451734246e-05
-2.93711467283117e-05
-1.77009991770127e-05
1.23440298208553e-06
-2.72854359094446e-05
-4.83722984225953e-05
-2.14958970407244e-05
-3.30110178512649e-05
-3.20900890747838e-05
-2.87071387973916e-05
-2.32016175549976e-05
-1.33558738050035e-05
-4.60947590888473e-05
-6.4600761456107e-05
-3.30853882393584e-05
-2.02322895149188e-05
-2.16534468878332e-05
-2.51855351572177e-05
-2.51856197568481e-05
-1.6916091158307e-05
-2.91596808921272e-05
-3.68793751761347e-05
-2.12499868356544e-06
-2.99197112360882e-05
-3.87383315503084e-05
-5.59760834458631e-05
-5.30395229179716e-05
-1.60669956491382e-05
-3.98372504518635e-05
-6.01524179581798e-05
-2.76575576804887e-05
-9.18640118590901e-06
-3.75262829703789e-05
-4.63230407818526e-05
-3.0982597076645e-05
-2.70666746060052e-05
-2.96432495764861e-05
-4.10671337134994e-05
-3.95862195106634e-05
-3.2047666840368e-05
6.97815006779302e-06
-2.03766505279308e-05
-5.41438603185755e-05
-2.38208196512059e-05
-4.0652431501441e-05
-3.31730739034897e-05
-4.3895964044335e-05
-6.01541246662258e-05
-4.99998200349492e-05
-4.33859124545011e-05
-2.52318526576803e-05
-2.50031466618795e-05
-2.94335412718792e-05
-3.9491873473913e-05
-3.30556073917204e-05
-2.64100073906171e-05
-2.87458008483168e-05
-2.53780735120812e-05
-5.04682124233756e-05
-2.53884869356034e-05
1.21589368963579e-05
-4.46730887712172e-05
-3.97824363419758e-05
-2.327051069242e-05
-5.65547364906262e-05
-6.17658798302441e-05
-1.51071492034567e-05
-4.25671769618545e-05
-2.03617707015964e-05
-1.65749920263505e-05
-3.35720923874718e-05
-1.89330117445139e-05
-1.46958045332516e-05
-5.89806983659406e-05
-1.70919331586146e-05
-2.39587442834796e-05
-1.75408374001731e-05
-3.62325152537898e-05
-4.4718173900631e-05
-3.77262605451684e-05
-1.95704888492672e-05
-4.76002654392289e-05
-2.91882856567179e-05
-2.25489935989326e-05
-1.60243657735546e-05
-2.32815401001331e-05
-2.24586825273514e-05
-2.5739881443873e-05
-2.98560419412136e-05
-1.55543630116739e-06
-1.04542945043793e-05
-1.94654969817585e-06
-2.51568675419854e-05
-4.63526611502792e-05
-6.55249948559777e-06
-5.73130698004439e-05
-1.35588068558499e-05
-4.19124963595379e-05
-2.62993295650251e-05
-3.13099673373784e-05
-4.94247545290504e-05
1.17819902143624e-05
-1.13177618938718e-05
9.1899020957533e-06
-3.88450079962793e-05
-4.28465690642802e-05
-4.56833026448304e-05
-1.29309388427195e-05
-2.79256607893052e-05
-1.56089278733403e-05
-5.7860196277865e-05
-3.36384596507506e-05
-4.06335756736571e-05
-1.77338310801277e-05
-5.39380535005057e-05
-1.83017056112605e-05
-2.62143881510698e-05
-2.72372399733082e-05
-4.31450254146868e-05
-2.87530262503754e-05
-2.23601074759594e-05
-2.45054001105749e-05
-1.41486385930106e-05
7.97244775924711e-06
1.95845076052269e-06
-2.81821979783052e-05
-3.18066720785523e-05
-1.69466288033044e-05
-1.69743378619794e-05
-1.69336323915105e-05
-4.16311264388856e-05
-2.55686539915753e-05
-1.47406190026294e-05
-4.00776836338937e-05
-2.02241336879845e-05
-1.75586824381188e-05
-2.0709139895435e-05
-8.23935896289685e-06
-3.10764341730387e-05
-1.67494432088162e-05
-3.08457432270658e-05
-3.02346949701902e-06
-1.81284480454962e-05
-2.94192683692298e-05
-1.18921590109865e-05
-8.92228920090931e-06
-1.61539361100741e-05
-4.87781378011389e-05
-3.36996408075995e-05
-4.99525975474865e-05
-3.63977786045343e-05
-6.19724943529896e-06
-4.59617517681104e-05
-3.28408550358023e-05
-2.98906744579769e-05
-2.13421462709854e-05
-2.59855787242518e-05
-4.62918059534678e-05
-1.55807191501011e-05
-4.12126310431601e-05
-1.06789015937925e-05
-2.52743500294602e-05
-2.93274325612535e-05
-2.38421909075813e-05
-4.3930036926377e-05
-2.97388504692952e-05
-3.39985928500105e-05
-3.63580825940204e-05
-2.10212163646369e-05
-2.33305127094401e-05
-1.00278449955234e-05
-2.41073801385408e-05
-2.37666872691814e-05
-7.97527982378046e-06
-1.32948640464752e-05
-5.43393950781182e-05
-2.31024045246724e-05
2.44549689637018e-06
-2.97591632581849e-05
-1.92772168857802e-05
-1.81017341112814e-05
-3.00192202448234e-05
1.2152319491478e-05
-2.2418707034635e-05
-3.57974646811611e-06
-4.28252739579434e-05
-4.28924676322834e-05
-5.19546875708049e-05
-2.37502165194976e-05
-4.19228476397581e-05
-3.0223534461141e-05
-4.98000419474971e-05
-4.32483504058589e-05
-4.566413041816e-05
4.26879561535775e-06
-3.81677857926555e-05
-5.41546883356441e-05
-3.76993846735093e-05
-3.53821453301909e-05
-1.99547660347834e-05
-3.05127764485391e-05
-1.98749897197644e-05
-3.67977733439472e-05
-4.41495143187766e-05
-3.35076437565414e-05
-2.90600796849813e-05
-5.88911849741688e-07
-4.12162646573078e-05
-3.36305493995927e-05
-4.53804158679974e-05
-1.57379512416487e-05
-2.74671205485403e-05
-3.54490069273209e-05
-3.89042646319208e-05
-2.35933262106075e-05
-2.43208530339817e-05
-4.32356052033065e-05
-4.95860916331884e-05
-4.73995861460565e-05
-3.22351655762811e-05
-4.20667827063312e-05
-2.74022934768915e-05
-4.6558467357647e-05
-3.9918126126936e-05
-2.68819561386158e-05
-2.36357128502616e-05
-2.44040946143713e-05
-2.74700749351695e-05
-3.93902819516256e-05
-2.34439289760693e-05
-4.19719613851624e-05
-3.98575115247322e-05
-3.25178059084942e-05
-2.45364753851433e-05
-3.88762962012203e-05
-1.53515069995153e-05
-2.09418720860544e-05
-2.00454699756274e-05
-2.63223285476569e-05
-2.28753993869087e-05
-2.09342128062976e-05
-2.66062514438087e-05
-3.21636663117295e-05
-1.96318763987434e-05
-1.72464448951475e-05
-3.88160850693897e-05
-2.75072967853952e-05
-1.62880865050128e-05
-1.35226581385785e-05
-1.97028033081946e-05
-5.18428763364773e-05
-4.40234990929719e-05
-3.54031815873092e-05
-5.47537031308773e-05
-5.44581914886648e-06
-4.21061818005106e-05
-2.405050345376e-05
-1.776277515931e-05
-1.6289370981764e-05
-7.21172554657683e-06
-2.39306056430192e-05
-3.23507616644215e-05
-6.07984750057679e-06
-2.37434728633522e-05
-1.1499723005009e-05
-1.35950639056268e-05
-9.1671853404503e-06
-3.13616340591763e-05
-3.56797211814636e-05
3.26761599417504e-06
-2.27742172929166e-05
3.87027497772602e-06
-3.77348127974914e-05
-1.75080166236999e-05
-7.93631408310211e-06
-4.02430831646645e-07
-4.89589336346151e-05
-1.59697455611919e-05
-3.99029840016706e-05
-4.85617432615016e-05
-3.18333607150024e-05
-5.16667488203535e-05
-1.73551203944201e-05
-4.21494416261004e-05
-1.67807302072262e-05
-4.31153884800967e-05
-2.89035274270517e-05
-4.29104365334167e-05
8.00379765245661e-06
-1.90668799303097e-05
-4.15455312703126e-05
-1.61932811614867e-05
-2.86676950972015e-05
-3.40560487445392e-05
-5.63864220415408e-05
-2.77292978254363e-05
-2.73521350685231e-05
-9.50105267571311e-06
-2.77465390136189e-05
-3.29632842558176e-05
-1.7595079423278e-05
-3.12877851902343e-05
-5.56226785788289e-05
-1.25687251757319e-05
4.68598964514733e-06
-3.11098429605294e-05
-4.13579348063504e-05
-2.6806421670418e-05
-2.50282853164769e-05
-3.36000195083451e-05
-7.24508979507257e-06
-4.89213481712044e-05
-1.12072977297726e-06
-3.98288973193849e-05
-1.30529217746986e-05
-3.0095117621909e-05
-5.52275303184542e-06
-2.3105459846802e-05
6.41659289307435e-06
-5.43510192134452e-05
-3.45176603461618e-05
-2.3633492383737e-05
-3.39855496518436e-05
-4.72239877602934e-05
-1.78267618283468e-05
3.31557497955794e-06
-6.33149018464674e-05
-3.11060007480844e-05
7.67058098334359e-06
6.06061759190658e-07
-2.58273284148576e-05
-1.29922887225748e-05
-3.51954344811629e-05
-4.44201948224116e-05
-7.19319439798031e-05
-3.15200713294696e-05
-1.94093067956015e-05
-3.94267724214049e-05
-2.98695969677733e-05
-3.45830122154359e-05
-2.55555622191412e-05
-1.50818842013145e-05
-1.87252286779253e-05
-3.91970358323946e-05
-5.55433480460966e-05
-1.77032518437444e-05
-3.1562388444895e-05
-3.61844162145487e-05
-1.83815369993989e-05
-8.375466590279e-06
-4.02074368513569e-05
-2.18397560695639e-05
-2.22035616002813e-05
-2.39701834898967e-05
-3.89608137659068e-05
-3.59287555355137e-05
-2.16910732110077e-05
-3.34056865066521e-05
-2.88655377122995e-05
-1.10404917895892e-05
-4.13924133547838e-05
-4.54667588089001e-05
-2.60067028079504e-05
-4.82588023677048e-05
-2.37452817001582e-05
-2.63007337807752e-05
-3.35035282423729e-05
-3.65783203371908e-05
-5.98265871454063e-05
-2.74187898910831e-05
-9.96319490830659e-06
-3.89419065035393e-05
-1.76142441260718e-05
2.56460986739638e-05
-4.91924936206669e-05
-4.54699471036244e-05
-2.6192291278357e-05
-3.10755522571464e-05
-1.30553729929622e-05
-3.64171958886765e-05
-3.24295576901654e-05
-3.39113651647943e-05
-2.77238123336505e-05
-6.69806773327616e-06
-5.89112729516384e-05
-2.89712277731608e-05
-3.62165754173535e-05
-3.96570190334607e-05
-1.31919054667003e-05
-6.09963029065063e-05
-1.1006130706108e-05
-2.76799399582478e-05
-2.98074846340327e-05
-8.43130968317248e-06
-2.08609884404396e-05
2.53453501981972e-06
-4.40630042332613e-05
-2.66415794029746e-05
-4.24241750494461e-06
-5.77883427308605e-05
-3.08302541903241e-05
-1.58668273023511e-05
-3.36049089449379e-05
-2.68322704288189e-05
-9.41820764900986e-06
1.88802057339262e-06
-5.48771546954476e-05
-3.90676313873094e-05
-4.6954311420447e-05
-1.72146721627626e-05
-1.78873863127407e-05
-7.36745634158324e-05
-1.56525362932594e-05
-2.52068563050384e-05
-3.04634745799221e-05
-3.35697289959977e-05
-4.83912379569886e-05
-2.45318593089466e-05
-3.0092112642178e-05
-3.72636350196039e-05
-6.76988811699808e-06
-3.65877479302438e-05
-2.47642559819081e-05
-2.74520656149824e-05
-3.17233340551066e-05
-9.22322644067954e-06
-5.93639837701166e-05
-4.08119377208795e-05
-3.96301833268795e-05
-3.10858558167066e-05
-2.06412179697452e-05
-3.42191581828728e-05
-2.35563674059196e-05
-3.52284638337073e-05
-5.98858432545234e-05
-4.04872694216303e-05
-2.98705370571413e-05
-5.22244738805481e-06
-3.15975306495508e-05
-4.60542114921065e-05
-1.24496164795326e-05
-3.78682363847048e-05
-2.55578503364811e-05
-2.54532977764893e-07
-3.10009853893056e-05
-3.10508071392565e-05
-3.78046696655202e-05
-1.64472053893135e-05
-1.95960060231422e-05
-4.51495645355172e-05
-3.33956650992636e-06
-3.18483428815128e-05
-1.86218745288894e-05
-3.31306815108172e-05
-3.9792798726957e-05
-3.58118042281895e-05
-3.23919569409954e-05
-3.03331150468762e-05
-7.51738765405012e-06
-2.81977068405493e-05
-2.23766253532309e-05
-2.47425560075655e-05
-4.47970359656926e-05
-2.14197671683871e-05
-2.62851486217976e-05
-1.56866512097251e-05
-2.91877385670594e-05
-6.19090160368741e-05
-6.04131383857193e-05
-4.5227108257327e-05
-7.05185401093627e-06
-4.04004220285341e-05
-2.53963369692039e-05
-4.80005710704424e-05
-5.91812866719692e-06
-3.44630966938371e-05
-3.83496084216249e-05
-2.29341641223653e-05
-5.22566736526681e-05
-4.40886391245803e-05
-1.43938002136101e-05
-2.45693748663341e-05
-5.83635956902915e-05
-9.2204067174279e-06
-2.68579013226146e-05
-2.78581520042428e-05
-2.6315741500186e-05
-4.09726013382612e-05
-5.27134601768219e-05
-1.48636510723796e-05
-2.28371123367988e-05
-4.21878942223264e-05
-3.50111117770949e-05
-3.72062810173327e-05
-2.75617297422626e-05
-2.65442793703433e-05
1.58168921203119e-05
-6.24630027313247e-05
-4.79073123837506e-05
-3.99314103165114e-05
-2.5185255551243e-05
-3.41156050205643e-05
-2.59603822520229e-05
-2.74557624495356e-05
-8.77067728578678e-08
-2.72274873807e-05
-2.4594226925821e-05
-5.34836905119614e-05
-4.57341241593037e-05
-2.93390786925322e-05
-5.12361449443936e-05
-2.93212689592425e-05
-2.19383206910039e-05
-3.09938777942731e-05
-2.84138136198757e-05
-1.59842646901649e-06
-2.37538849124958e-05
-2.4892872881917e-05
9.74849243416674e-06
-2.35563893136338e-05
-5.76686671033436e-05
-3.65121483702437e-05
-1.75520702730523e-05
-1.34357678337671e-05
-1.77781993221108e-05
-5.53835023493743e-05
-5.24697152064378e-05
-1.41603214436229e-05
-1.33197890670684e-05
-2.32208412293038e-06
-4.04553973858439e-05
-4.883151192932e-05
-2.47023423991318e-05
-1.21125731985442e-05
-3.40967074500744e-05
-1.84947635424761e-05
1.09512934296726e-05
-2.24067221064402e-05
-1.94192523919847e-05
-3.39344274543138e-05
-2.18710698640432e-05
-1.04081721081259e-05
-3.28294161219566e-05
-4.10203315813126e-05
-3.28579406099011e-05
-8.75124081477139e-06
-2.14203611732519e-05
-2.4303197430311e-05
-3.17204940392277e-05
-2.1165162703913e-05
-2.35452028975941e-05
-1.38283202978677e-05
-2.22141077120878e-05
-2.11217057758342e-05
-2.97144166347207e-05
-5.15191799012471e-06
-3.71956758891243e-06
-4.58724597296518e-05
-3.30175420835073e-05
-3.21417605466692e-05
-2.1004541101369e-05
-5.51277281503966e-05
-2.94798536959614e-05
-4.09778501363592e-06
-1.61273930261307e-05
-1.33326778487905e-05
-4.69792450633514e-05
-1.45946809461622e-05
-1.89682654749002e-05
-2.63884847382715e-05
-4.26392593861609e-05
-9.09587725710398e-06
-2.83318090166694e-05
-1.98047662827686e-05
1.63122750601688e-05
-3.79046860285941e-05
-6.17879090698677e-06
-4.02934244682503e-05
-1.7234172598451e-05
4.39735846211352e-06
-1.35758191245736e-05
-4.95348505668142e-05
-3.4422046405068e-05
-5.03395902889433e-06
-4.19881005748807e-05
-2.62703253341975e-05
-2.31201174243332e-05
-5.14709535993305e-05
-2.42175661338323e-05
-2.77935214235219e-05
-3.7407784665733e-05
-7.48752460271699e-05
-1.20469457301818e-05
-3.50452626469394e-05
-7.90961195747372e-06
-1.67750517885241e-05
-1.00549961148258e-05
-1.59272275960067e-05
-5.53531228915468e-05
-3.61436602212821e-05
-4.46497144502802e-05
-3.15321963598525e-05
-1.42148162635598e-05
-5.31399915614013e-06
-2.60294834338722e-05
-1.83632738299583e-05
-3.2376904096337e-05
3.1046185474587e-06
-5.59788755366475e-05
-2.80688937942611e-05
-1.53363986516759e-05
-2.45440221692493e-05
-4.13490216372704e-05
-2.95126410075236e-05
-4.13268528423776e-05
-1.0974874681147e-05
-2.52619134053511e-05
-3.90479955011466e-06
-1.96451531902277e-05
-2.74687799036673e-05
-3.09799725325444e-05
-3.90022288363245e-05
-1.67772428686577e-05
8.8795904318541e-06
-2.09054113815524e-05
-4.42051846139314e-05
-4.10101569125634e-05
-3.50472116109046e-05
-1.7952388122291e-05
-1.38932216983357e-05
-5.58302318355066e-05
-2.96327478309326e-05
-1.7316285962658e-05
-3.84456672654898e-05
-3.26186386884815e-05
-5.43413642707813e-05
-3.55431776075197e-05
-3.07679332523914e-05
-2.25645885275085e-05
-5.01808041498574e-06
-2.91976570112704e-05
-3.87365841273427e-05
-5.67057458608046e-05
-4.99020712978829e-05
-3.57284210696573e-05
-4.83434148960975e-05
-3.2122067246405e-05
-3.18623177427924e-05
-3.83333628923387e-05
-3.01565550601934e-05
-3.35096455177305e-05
-2.95831945281136e-05
-5.18024938940917e-05
-6.04357235058184e-05
-5.1352403768554e-06
-2.35639532252536e-05
-2.02768160792453e-05
-1.12745453941266e-05
-3.2462474899467e-05
-3.92033746426634e-05
-4.34960079362722e-05
-1.32849810938489e-05
8.27447172601578e-07
-1.86488416742644e-05
-3.10716365481901e-05
-1.56061810641751e-05
-2.23579956525342e-05
-1.95921246153362e-05
-6.24230554588244e-06
-2.88338460762119e-05
2.16731395359544e-06
-2.0554974938896e-05
-6.45408317366177e-05
-9.45653384403153e-06
-1.05421368318904e-05
-4.17388920983759e-05
-2.8336954042808e-05
-2.56386209147619e-05
-3.07241153559067e-05
-5.09867581026434e-05
-3.08427714152239e-05
-3.61007147158518e-05
-3.14397786126457e-05
-4.18039691388593e-05
-2.85886509218995e-05
1.90820168635423e-05
-2.04276788577184e-05
-1.71018753699461e-05
-3.74008117298064e-05
-1.68069699211453e-05
-2.90324143387525e-05
-1.79871986929158e-05
-4.96243041822239e-05
-4.00580087136532e-05
-3.25238469813144e-05
-4.59036524773887e-05
-5.97742339717048e-05
-3.21009308401998e-05
-8.58751612173988e-06
-2.06257434389391e-05
-4.33799384301761e-05
-2.04296691281821e-05
-3.01435292071278e-05
-1.81161161507639e-05
-9.79058023689332e-06
-4.27349647679003e-05
-2.75825832552725e-05
-3.46681019994104e-05
-3.15732024187439e-05
-1.05597157234424e-05
-1.13025813628499e-05
-4.02703070801577e-05
-1.87695890419765e-05
-3.81063560522714e-05
-5.50540058074796e-05
-2.7939735353955e-05
-2.11246621570305e-05
-2.15646771940702e-05
3.45354655331326e-06
-4.51380387152219e-05
-3.27864859283125e-05
5.78269662850833e-06
-5.01072930230825e-05
-2.00528353522551e-05
-3.36132586238961e-05
-2.95209266033387e-05
-2.92865974044166e-05
-9.98133271269853e-06
-3.24894599361913e-05
-3.26406056584687e-05
-5.20236637243107e-05
-4.32336063858976e-05
-5.54503057091756e-05
-3.1057755304299e-05
-7.92210404760113e-05
-3.92498479693339e-05
-1.83887348826631e-05
-4.16998642174748e-05
-1.38196445891715e-05
-2.56344081232156e-05
-2.92719952571159e-05
-2.82405230019951e-05
-1.97328108330977e-05
-6.95334235540356e-06
-1.95706462510582e-05
-1.5517362122982e-05
-3.49883604337393e-05
-1.12253791464362e-05
9.31567083861553e-06
-4.25991263648551e-05
-3.56438794301047e-05
-3.00299955860055e-05
-2.90795913833367e-05
-3.62886970747854e-05
-3.28972797908912e-05
-3.10213347358325e-05
-2.26822091490408e-05
-3.1369420791526e-05
-3.50981952691547e-05
-3.85680380760173e-05
-3.14745335478847e-05
-4.94144399263902e-06
-3.99871465890371e-05
-1.80227070773806e-05
-1.31025050408512e-05
-5.92189579489529e-05
-3.42652469070478e-05
-2.60387851862642e-05
-2.34542253069662e-05
-5.2964078421629e-05
-4.16079368103571e-05
-2.31029512485187e-05
-1.66939449972869e-05
-4.30192353110281e-05
-1.80008970041164e-05
-2.04395053643658e-05
-5.25078197835772e-05
-3.4355434533159e-05
-3.25131141679463e-05
-4.54593927761681e-05
-2.77350461858536e-05
-1.61181691652156e-05
-3.52941677777499e-05
-4.89060238751155e-05
-2.27672306048038e-05
-1.52551807507994e-05
-4.36688358953683e-05
4.85217065941448e-06
-3.84086768108035e-05
-2.58966230401182e-05
-3.16818076418477e-05
-3.86988824286248e-05
-5.83764561974881e-05
-1.98965939296901e-05
-3.59090204158298e-05
-1.00392616982998e-05
-3.673434186095e-05
-3.76491617874186e-05
-5.36851142547189e-06
-2.70649865571569e-05
-3.29820969184619e-05
-3.36483881592976e-05
-4.19226536331209e-05
-2.69275769840779e-05
-4.49192090156328e-05
-5.75914939813732e-05
-4.01043130439242e-05
-4.83744740278347e-05
-1.98008995526092e-05
-4.44980675728635e-05
-2.95995710768555e-05
-3.95383723637611e-05
-1.11016096114535e-05
-4.6394527136554e-05
-5.00399779543695e-05
-4.18729809111399e-05
-3.84660634047105e-05
-7.73093526456473e-06
-4.25016438444443e-05
-2.52053897220025e-05
-3.99986861348927e-05
-4.78058215675216e-05
-2.45746448494891e-05
-8.22457148248237e-06
-2.73907556183324e-05
8.06911046486347e-06
-3.11250050250279e-05
-4.3978114351166e-05
-2.40020486823276e-05
1.89302616407763e-06
-3.43631659314444e-05
-2.95600004156873e-05
-2.73964058111304e-05
-1.99624358587681e-05
-2.4831879426967e-05
-2.66774878703249e-05
-6.77821881862783e-06
5.89520555210581e-06
-3.4527410354657e-05
-1.9380370840496e-05
-3.53608985734814e-05
-3.81533734929632e-05
-3.50006953883967e-05
-2.22303336632878e-05
-5.70975375092685e-06
-2.47587229446029e-05
-3.36161311205016e-05
-6.33087978097575e-05
-2.45790939390289e-05
-1.88247045618202e-05
-3.33569087964181e-06
-2.19585229621221e-05
-5.90137002106746e-05
