# Supplementary material for: Research on computational propagation and identification of mine microseismic signals based on deep learning
Source: PLoS One. 2025 Oct 22;20(10):e0334641. doi: 10.1371/journal.pone.0334641 (PMC12543183; doi:10.1371/journal.pone.0334641)
Supplement: S6 Data — (ZIP) [file pone.0334641.s006.zip › 000100900000034.xlsx_0.txt_24.txt.txt]

-3.64959118963557e-05
-4.96731874064551e-05
-3.39069754745022e-05
-3.27865647824311e-05
-4.17610699927934e-05
-4.33901403682612e-05
-4.30948017366988e-05
-1.80061545503008e-05
-3.88031009002208e-05
-2.44161038545808e-05
-3.74962396466719e-05
-4.4937055619755e-05
-1.05224652529399e-05
-1.66239544443403e-05
-1.99263644749745e-05
-1.04410271959729e-05
-3.07200004905509e-05
-4.31690870106932e-05
-1.10637138428116e-05
-1.16964689814447e-05
-8.25721167282396e-06
-3.3361326601297e-05
-4.25007926143968e-05
-1.63894199343147e-05
-4.84301042180667e-05
-5.48209213383619e-06
-2.16027320686217e-05
-1.74806546741985e-05
-4.17777164420627e-06
-1.64524658783533e-05
-4.93522391517638e-05
-3.94597669126525e-05
-4.78775214937984e-05
-5.44339916097309e-06
-3.78666605146438e-05
-2.39938353417262e-05
-3.70892908319017e-05
-3.36970676012511e-05
-5.64345734938752e-05
-1.82516220052327e-05
-2.14533899347647e-05
-3.53238411040107e-05
-1.39192950578754e-06
-4.49335174508881e-05
-2.90779791572805e-05
-1.57604805221166e-05
-3.99012949662751e-05
-5.30735793522879e-05
-3.69063952468103e-05
9.64879134806907e-07
9.65896756812093e-08
-2.29838137072514e-05
-3.01685609152178e-05
-4.4785405786346e-05
-3.25248224136061e-05
-3.17696682004272e-05
-1.94063433128233e-05
-2.69027909515483e-05
-5.33613086299995e-05
-4.09800571185126e-05
-2.3165879411991e-05
-2.31997175048833e-05
-1.21532536224842e-05
-5.24457081522155e-07
-3.71595096857646e-05
-3.98502643028127e-05
-7.17758221326892e-05
-4.30383954200514e-05
-1.47294875125329e-05
-1.59040926437039e-05
-4.29044237606599e-05
-3.67642666129532e-05
-7.85676424693815e-06
-4.10397211591948e-05
-2.9706325874042e-05
-1.41226086298214e-05
-4.58990786955909e-06
-1.91443739391976e-05
-6.49411513263743e-06
-3.70167875304884e-06
-3.87365343916369e-05
-1.46549183706067e-05
-2.91354912538635e-05
-1.53024739357096e-05
-6.41077608629979e-05
-3.68912148453229e-05
-1.93823509308079e-05
-3.36835097907272e-05
-1.47391774846274e-05
-4.24337729224176e-05
-3.64677569795667e-05
-2.68833147288026e-05
-4.23197756660734e-05
-3.35175932867997e-05
-2.8330131158171e-05
-4.82969136692193e-05
-2.57034412243929e-05
-5.30972180296506e-05
-3.68803089788378e-05
-2.61858521126057e-05
-9.59864096529989e-06
-4.23801898610284e-05
-3.07194409536097e-05
-3.34831020480917e-05
-4.68766667869263e-05
-1.19548586745504e-05
-3.4939024487156e-05
-1.14484274788296e-05
-2.60855670001215e-05
-2.80115299961816e-05
-2.49243691411588e-05
-3.63650390781617e-05
-4.07704373029868e-05
-4.59368059707405e-05
-3.28142652066422e-05
-3.61075621208439e-05
-1.85559193283435e-05
-3.01025390210704e-05
-2.09250677270291e-05
-2.03425265173884e-05
-1.50247256380934e-05
-4.14366732212384e-05
-5.0582544681005e-05
3.66440116205895e-06
-2.65361878108993e-05
-5.97669274366216e-05
-6.1824513423883e-05
-1.60652987760792e-05
-2.54254942243455e-05
-1.0501917856143e-05
-6.02819332578192e-06
-3.29870454750383e-05
-4.2024162916328e-05
-3.02435900564883e-05
-4.14778665275994e-05
-4.59215602326513e-05
-1.63973662895004e-05
-1.96178377591304e-05
-3.92284428343858e-05
-9.88288886660607e-06
-2.62199620112807e-05
-4.21678917524352e-06
2.95378343131381e-05
-2.54789880498295e-05
-5.3790357127188e-06
-4.06543183947636e-05
-3.28997911230667e-05
-3.22379430619376e-05
-5.19179167494345e-05
-4.04407139718333e-05
-4.28497218631235e-05
-2.58269151218746e-05
-2.15462488979326e-05
1.95294748748566e-06
-1.44684977644928e-05
-2.04746665408611e-05
-3.32086447555889e-05
-3.83391967951415e-05
-4.39002613362827e-06
-3.5615308442411e-05
-4.18361831838295e-05
-2.41612864272375e-05
-4.82699653564065e-05
-3.18164033138649e-05
-9.68641959041405e-06
-4.90211166246553e-05
-3.64796958166929e-05
-6.17095942428749e-05
-1.87235923388598e-05
-2.60470698444874e-05
-2.77358980499243e-05
-2.03270406401845e-05
-1.11629315732608e-05
-4.50636376399535e-05
-2.75603025779293e-05
-8.87976175566375e-06
4.78011430040888e-06
-3.43641257935447e-05
-4.58992443153464e-05
-2.83071565768578e-05
-4.55218622500562e-05
-2.12195518959555e-05
-3.76462576985433e-05
-1.99349221033214e-05
-1.91752951004921e-05
-3.5034837127416e-05
-2.66331982968074e-05
-4.39164191414409e-05
-4.16343578116395e-05
-4.02785343230824e-05
-4.99352895940245e-05
-1.02778297659731e-05
-4.56463765706543e-05
-3.95008933964509e-05
-4.25589637829395e-05
-1.01383584296341e-05
-1.98574393118839e-05
-1.09013129339047e-05
-4.60327403346853e-05
-5.79067158699442e-05
-4.59037996555748e-07
-1.25528275830914e-05
-6.17285459716652e-06
-3.25208759497594e-05
-1.72253723445574e-05
-1.10955709948251e-05
-4.0196678313427e-05
-4.59672598481802e-05
-5.20785313128108e-05
-1.83607741582708e-05
1.38596512763063e-05
-3.50092863614732e-05
9.55703375868618e-06
-3.23034521644578e-05
2.40027441747262e-05
-5.24219225895343e-05
-5.51755348832151e-05
-5.11542491253281e-05
-2.59163324843727e-05
-3.55940651321071e-05
-3.71494834441208e-05
-2.04946731278148e-05
-2.34614690959582e-05
-3.21928915424184e-05
-8.11076754839903e-06
-5.16337008280868e-06
-1.63215862471365e-06
-4.77397318605632e-05
-3.61168711153496e-05
-2.64728309173916e-05
-4.19311695619426e-05
-5.19594468715262e-05
7.36370066825165e-06
-4.57267319910054e-05
-2.33313122594656e-05
-2.43171330700849e-05
-2.94837448669034e-05
-1.14102073330742e-05
-4.68630856400953e-05
-3.36071259619816e-05
-3.69351371575754e-05
-5.36663469020318e-05
-4.57297857329936e-05
-3.92997748486511e-05
-3.62718481531019e-06
-2.42669793390167e-05
7.99552312536495e-06
-3.31121456790974e-05
-1.23474184028228e-05
-4.11206233909701e-06
-2.60978932923008e-05
-2.86093292494974e-05
-2.21123855657443e-05
-2.85833818267715e-05
-2.20644715856457e-05
-2.72616495460544e-05
-3.39639610224224e-05
-2.91933495256988e-05
-2.53781741315431e-05
-2.0644319648794e-05
-6.06353810405137e-06
-3.26408566534446e-05
-1.75061560202409e-05
-4.83294476461341e-05
-3.40465571419124e-05
-2.13932664086604e-05
-4.85467671496082e-05
-1.19484201691105e-05
-4.92171945443015e-05
-2.17691288965014e-05
-3.83561851497944e-05
-2.20515012538945e-05
-3.55087646152543e-05
-4.03415132241111e-05
-2.74392424116168e-05
-3.08386302092166e-05
-2.5227016458639e-05
-1.56560621535534e-05
-6.10430844540045e-05
-1.32513932302977e-05
-3.98024395711579e-05
-1.70952848471457e-05
-4.55033533504606e-05
-3.75721158278241e-05
-3.28801736155643e-05
-4.31634848394031e-05
-4.26413989895894e-05
-2.70411658112959e-05
-2.63638859003056e-05
-1.66446475152019e-05
-4.12272046914856e-05
-5.45621489412606e-05
-4.59695935628275e-05
-3.03129251413765e-06
-1.24473309838986e-05
-1.64924273097226e-05
-5.37383164895736e-05
-2.36330163205974e-05
-3.80284175489434e-05
-2.508570582518e-05
-3.47421196536107e-05
-3.53345120482222e-05
-3.98188899042976e-05
-5.0763325983583e-05
-5.16829295151372e-05
-4.92346784907376e-05
5.42830574022248e-06
-1.39179355536972e-05
-3.39988367116272e-05
-2.47995227299338e-05
-2.70759830576963e-05
-8.53569820803849e-06
-5.868793499756e-05
-3.49662149883795e-05
-3.80647978713098e-05
-2.8294792559742e-05
-1.46326181751906e-05
-4.49064997226213e-05
-2.83084354576417e-05
-4.03883543640007e-05
-4.12798990916792e-05
-2.48131598600741e-05
-2.9620963277328e-05
-4.22681293146412e-05
-1.72201640992482e-05
-3.99385864502801e-06
4.09074257474731e-06
-4.9747876420573e-05
-8.23706999125807e-06
-1.31867614991484e-05
-5.02721963195839e-06
-8.12425952640479e-06
-4.07398889244894e-05
-1.90862240368632e-05
-3.39136582468967e-05
-3.69458329956528e-05
-3.90744752561889e-05
-3.13311980758703e-05
-1.38651440547291e-05
-7.36988288840231e-05
-3.95088720745049e-05
-3.85522486959272e-05
-5.09850853387496e-05
-2.35361446054837e-05
-3.94370622791452e-05
-4.93583302522149e-05
8.39978724689565e-06
-4.92669633815339e-05
-2.95772718859102e-05
-4.72642783586116e-05
-2.11920406271774e-05
-2.97170551816423e-05
1.39399371557251e-06
-1.41883397547902e-05
-4.14465691189969e-05
-3.03738823247938e-05
-7.88132659698099e-06
-2.19087381238137e-05
-2.8100767848599e-05
-2.34159013324207e-05
-1.49597936351934e-05
-1.70217193976443e-05
-2.23420616509196e-05
-3.09236565879909e-05
-3.71336891031244e-05
-2.3252093573495e-05
-1.18534508290791e-05
-2.76871240714656e-05
-4.63479962153179e-05
-5.55273518702332e-05
-4.73794678304636e-05
-3.66408756932072e-05
-3.90968768952286e-05
-4.11586719878811e-05
-1.58990109253657e-05
-4.59901841285822e-05
-4.16579460293567e-05
-3.13182116175956e-05
-3.89373747254568e-05
-1.4357708273175e-05
-2.48987848356643e-05
-2.68802468764323e-05
-1.93849391093812e-05
-3.22121992351506e-05
-2.39219627916538e-05
-3.92034017244614e-05
-3.16412743354643e-05
-1.04018677822832e-05
-2.97818821335043e-05
-2.11632381299788e-05
-5.36442858341422e-05
-2.93077497673934e-05
-4.49847833346036e-05
-2.45199079419517e-05
-1.72468279729675e-05
-1.6651535498455e-05
-3.7244240516634e-05
-5.17285864741454e-05
-2.52745188724536e-05
-3.11174923660347e-05
-4.49145860520179e-05
-1.79912045334796e-05
-1.93082359273047e-05
-1.10464759448049e-05
-3.15525434817035e-05
-3.74580946327807e-05
-4.12049200044378e-05
-3.62364460481339e-05
-4.08335598608685e-05
-4.41315759550174e-05
-3.30593398097004e-05
-5.86488910978785e-05
-4.74511962444006e-05
-4.36266127028733e-05
-2.76318852155276e-06
-3.64819599442279e-05
-3.71955815938555e-05
-3.443367742423e-05
-9.90543994254438e-06
1.30536912233034e-06
-2.68324401526518e-05
-3.80667608425615e-05
-5.88207568296548e-05
-5.47663513686692e-05
-4.42633118530357e-05
-1.12897813231817e-05
-7.16857756860287e-06
-2.98661584409787e-05
-3.807132152179e-05
-4.02610081878833e-05
-2.39398082076977e-05
-5.61532334562028e-05
-5.69008626232812e-05
-3.18746715314727e-05
-3.50173724173834e-05
-1.72252435159672e-05
-2.87748590354584e-05
-1.0250163414741e-05
-2.31859372209971e-05
-3.65385881188812e-05
-4.47238694709324e-05
-4.70511794073932e-05
4.92072787634291e-06
-1.16664604853755e-05
-6.98240068314449e-05
-4.10904298946606e-05
-5.56798457285439e-05
-1.0865630328295e-05
-3.77710842236198e-05
-1.71714689239153e-05
-3.58298603721221e-05
-8.0506447478354e-06
-3.71597637775433e-05
-4.17128126082484e-05
-1.83055006496334e-05
-3.17661471895252e-05
-6.58005251061536e-05
4.56611129058909e-07
-3.37300595854047e-05
-8.46878393602059e-06
-2.59030140662685e-05
-1.2021724081318e-05
-4.01268925511153e-05
-1.76870911784345e-05
-2.94815886433876e-05
-1.70653736721617e-05
-4.0987000450741e-05
-4.51797637161998e-06
-1.58536493186811e-05
-4.49253295705434e-06
-3.01543168198416e-05
-2.98938474789131e-05
-1.36421212987494e-06
-5.17646734338558e-05
-3.02209471016473e-05
-5.07720855650898e-05
-2.44018464932514e-05
-2.12665350720014e-05
-7.17652022443969e-05
-7.41970213652946e-06
-3.01569376128606e-05
-2.61631619636281e-05
-1.77258049781299e-05
-2.09140273964599e-05
-3.14609297320044e-05
1.18656811846275e-05
-4.20339990863435e-05
-5.04250176950083e-05
-8.10454138026515e-06
-1.92967002331543e-05
-4.90042147042653e-05
-4.1317632885537e-05
-7.27315904075356e-05
3.79474656588613e-06
-1.80356520727748e-05
-1.6970021601844e-06
-2.43995169260253e-05
-1.64626534576153e-05
-1.34835703094169e-05
-3.15331837420592e-05
-2.77371222191381e-05
-1.78899251521856e-05
-2.99342024400839e-05
-3.93510494865521e-05
-4.55807427305505e-05
-1.04062543914456e-05
-3.73543125934969e-05
-6.57995771606841e-06
-1.31820737568873e-05
-4.80202092821923e-05
-3.15962567695584e-05
-2.30277960844528e-05
-3.74824322106255e-05
-2.79292374840118e-05
-3.01492299022274e-05
-2.94279482104236e-05
-1.40482705023177e-05
-5.02385687668459e-05
-1.3863979968701e-05
-1.76899706303409e-05
-3.02342479729733e-05
-3.18313010466996e-05
-4.14750452251654e-05
-4.20513006047386e-05
-2.65544754615948e-05
-4.15026575798763e-05
-1.77150909430647e-05
-3.62934779502733e-05
-5.4879610144473e-05
-2.22244825496646e-06
-3.54784565145042e-05
-2.69952441295395e-05
-3.40328362346582e-05
-4.38390362738741e-05
-4.18629002862494e-05
-4.38471890009192e-05
-4.87456843657641e-05
-3.32556920963486e-05
-3.90434626588341e-05
-4.31102403525963e-05
-4.63581671363845e-05
-1.91233161309756e-05
-2.15166005268899e-05
-2.07456913951951e-05
-1.210607127489e-05
-5.04643786062224e-05
-4.9891142252663e-06
2.80690548398188e-07
-3.87695238798754e-05
-1.66170376588923e-05
-4.28629193385281e-05
-5.89309324571254e-05
-4.61314063419984e-05
-2.37433719537458e-05
-6.28176815982077e-05
-8.09369069996874e-06
-2.67858687840093e-05
-7.76434661890668e-06
-3.97647225898143e-05
-2.5212700322331e-05
-4.17276625598541e-05
-5.23168722302445e-05
-3.47968540831651e-05
-5.30886130880082e-05
-3.23179324257133e-05
-2.94375090597526e-05
-1.42161965853854e-05
-1.17323970142979e-05
-3.6032327930573e-05
-2.55086215738334e-05
-2.29275587753818e-05
-2.01949510984836e-05
-3.58274160830911e-05
-7.47276124891565e-06
-2.20925810792378e-05
-2.60454121072955e-05
-3.58765583166056e-05
-1.70834070183015e-05
-3.48323932819688e-05
-3.59222420565069e-05
-3.9094275123767e-05
-2.20613802427839e-05
-3.16349065891856e-05
-3.83500134240517e-05
-2.40999968044916e-05
-3.63270973728911e-05
-3.43715171940059e-05
-2.65007860734347e-05
-2.99700827308088e-05
-4.07431230337594e-06
-4.30583897599128e-05
-3.03561232363604e-05
-3.2038063001602e-05
-3.99459772090932e-05
-3.9744967630634e-05
-3.77260442772969e-05
-2.41441796153809e-05
-1.98111818115711e-05
-1.84202902366976e-05
-7.06162636180889e-05
-3.62293249515221e-05
-3.43742470724678e-06
3.1283523185449e-07
-6.70822319056287e-06
5.12652577038176e-06
-1.70649210835347e-05
-2.67262119622808e-05
-1.05006493242345e-05
-2.45040369157424e-05
-3.53779174605986e-05
-3.20269820225188e-05
-5.52913378356585e-05
-5.39631772707625e-06
-2.21711810074429e-05
2.28807917808234e-06
6.34490774725558e-06
-1.99818614415671e-05
-3.41854391062266e-05
-2.71107092988176e-05
-2.15872715908508e-05
-2.17315418686645e-05
-2.91283772152816e-05
-3.74812811103728e-05
-3.97630813085742e-05
-2.99981317324021e-05
1.07796660670208e-05
-8.48955700352762e-07
-3.5322962945758e-05
-1.49452582102332e-05
-5.85922739229013e-05
-8.28133787322759e-06
-2.01610240564886e-05
-4.23230803275977e-05
-2.66939898375194e-05
-5.98584840018712e-05
-2.72307928989311e-05
-5.84641094025116e-06
-5.08362349830342e-05
4.65098095577223e-06
-8.69260715809096e-06
-2.64761231563879e-05
-4.2288467096072e-05
-1.04022873819612e-05
-4.6494093079898e-05
-1.44353624729404e-05
-2.8124575196499e-05
-4.67767467932132e-05
-1.37206886264891e-05
-5.49138395517074e-05
-4.11175288773323e-05
-2.62136793668183e-05
-3.97902056832166e-05
-2.07559689005168e-05
-3.13801716089902e-05
-1.64493350763308e-07
-8.17200157600471e-05
-3.72982198677499e-05
-4.18126430631661e-05
-1.98698986768357e-05
-3.2244183591934e-05
-2.87388037585252e-05
1.13145901173727e-05
-4.21932222550636e-05
-5.87088335217861e-05
-6.07391701513212e-05
-2.24365239893702e-05
-4.35433712332116e-05
-4.29262950382369e-06
-2.27596895099112e-05
-2.57576896635547e-05
-4.8353351580799e-05
-4.64473671870354e-05
-4.49072554305917e-05
-3.55119938345572e-05
-2.56256102161568e-05
-4.30100183938057e-05
-2.84854818000762e-05
-2.07797300364025e-05
-6.68127141182717e-06
-5.46311951656016e-05
-3.65057497855896e-05
-4.32665690034634e-05
-5.45059166678282e-05
-1.59330253577308e-06
-5.27176950170445e-05
-3.04438829824816e-05
-5.22028663843142e-05
-1.81490925935195e-05
-1.2383772324723e-05
-3.14640724338966e-05
-1.85836403218099e-05
-4.6579884736859e-05
-1.20105733146735e-05
-1.82786750352337e-05
-4.72769986831403e-05
-2.90426771073707e-05
-1.81616086385969e-05
-4.63322604120647e-05
-8.81404839438983e-06
-3.2368117469323e-05
-6.37809469457909e-06
-4.13140613301235e-05
-1.64425496713218e-06
-5.10145742243209e-05
-3.12534663975247e-05
-7.705585263085e-06
-5.59638593198915e-05
-7.17547335581505e-05
-7.93037442863581e-06
-2.74770195184854e-05
-2.29685999745053e-05
-3.33685854679182e-05
-3.55624788644668e-05
-3.55771683243342e-05
-7.10516685851119e-05
-4.35470862932567e-05
-2.4903189342927e-05
-1.77824991396292e-06
-1.40473311488536e-05
-5.24295062162897e-05
-4.13974881029633e-05
-1.69725523790903e-05
-5.58773827619136e-05
-2.76128211077909e-05
-1.33433775503651e-05
-8.76465098659876e-06
-3.25851252551209e-06
-2.90480031947244e-05
-4.52061984212543e-05
-1.91872616019294e-05
-2.45940525239324e-05
-3.60200354955409e-05
-1.19479926295854e-05
9.37432136271468e-06
-2.56916874665964e-05
-3.16501616522768e-05
-2.39779067975092e-05
-1.42673101340034e-05
-5.54444395111545e-05
-5.51310705282654e-05
-1.73678259666693e-05
-3.83094046625311e-05
-5.63151848088714e-05
-4.87277420082789e-05
-1.3017693632538e-05
-3.05915552241524e-05
-3.15618037543381e-05
-2.82346635647217e-05
-5.24192624171016e-05
-2.3010268636811e-05
-6.04189193133489e-05
-4.43106450698993e-06
-2.26382324690922e-05
-2.88797525843616e-05
-1.15027496427908e-05
-5.14709729736182e-05
5.11685274995016e-09
-2.45939553755473e-05
-2.97608216338849e-05
-2.8170428047051e-05
-2.62039347737806e-05
-1.69767923590774e-05
-4.65742667820583e-05
-4.17405871138835e-05
-3.31863179876312e-06
-4.32207230469886e-05
-3.88043673305593e-05
-2.43730184934267e-05
-2.67750050474165e-05
-9.8337143040473e-06
-3.49883484368214e-05
-5.33580614952699e-05
-3.93343995532152e-05
-2.04420795503851e-05
-2.77767317582806e-05
-5.82731415446448e-05
-3.24997360252907e-05
-1.13976016162826e-05
-4.58993755872411e-05
-5.06012408743235e-05
-3.80299539047814e-05
-2.26214945860787e-05
-2.58839655970282e-05
-1.14881516940011e-05
-1.3614475985421e-05
-3.34052702382315e-05
-6.15002086904201e-05
-9.52106673529705e-06
-4.48404935068958e-05
-3.09220782341162e-05
-2.23871887674752e-05
-2.94253656744574e-05
-3.28962139553398e-05
-4.32596639606619e-05
-2.72130581273675e-05
-1.31283399188901e-05
-2.41652840360997e-05
-3.14840739715374e-05
-3.84402760842795e-05
-3.82340558323243e-05
-2.05742915867389e-05
-4.88838996687738e-05
-2.85391115092855e-05
-3.07999389009957e-05
-1.03638792325325e-05
-4.86692028600344e-05
-2.42319224773288e-05
-4.18865895053755e-05
-3.62144548208639e-05
-2.07115459673398e-05
-1.15335612428522e-05
-2.07274121144379e-05
-1.58971613932445e-05
-4.31442678617957e-05
-2.03806288088946e-05
-3.58251789384835e-05
-1.11578984829265e-05
-2.5518599839177e-05
-3.94809069946133e-05
-1.81602992746599e-05
-5.07434757868374e-05
-3.37121529249027e-06
-3.50403146209865e-05
-2.70539613205303e-05
6.45218050042814e-06
-6.04537807249532e-05
-1.98563396141526e-05
-2.04955070107534e-05
-2.3233611591792e-05
-4.74498978077264e-05
-4.11838863906596e-05
-1.96926415382947e-05
-5.10183702810373e-06
-3.47692050842255e-05
-4.22122484567636e-05
-5.70291536018533e-05
-2.41411470190586e-05
-4.14251148664548e-05
-1.20153060873307e-05
-6.26613586493832e-05
-2.199839602347e-05
-4.384444000828e-05
-5.23016702203924e-05
-3.68448371235569e-05
-4.05241896635495e-05
-3.93958210587628e-05
-2.70424067068079e-05
-2.38679651925798e-05
-3.71345741182335e-05
-7.15687989029784e-06
-5.05344783681888e-05
-4.48573122581217e-05
-4.95546710808793e-05
-3.10018430126641e-05
-2.41234163600201e-05
-5.03044461316204e-05
-2.17845526013932e-05
-5.72014288510696e-05
-4.09178295572062e-05
-2.71447099952527e-05
-4.54032435626259e-05
-5.05394810571966e-05
-3.8013300917403e-05
-2.88923202413339e-05
-3.1617730043977e-05
-1.2426023672521e-05
-2.81651112332465e-05
-5.06490270776713e-05
-5.75935181911805e-05
-1.78163588788077e-05
-2.11594711590465e-05
-7.59660826291229e-06
-3.55954027636977e-05
-3.69853971396682e-05
-3.40868856955231e-05
-3.42687552636025e-05
-1.30522701525728e-05
-4.3222984545634e-05
-3.12195968741331e-05
-2.90316221423761e-05
-2.9751383855897e-05
-4.96634669917909e-05
-3.6128954428449e-05
-4.25047253493614e-05
-3.85193147978739e-05
-2.41602671993207e-05
-1.36523020170933e-05
-2.84503730375967e-05
-3.4688056104981e-05
-4.73943420573121e-05
-2.86995885487338e-05
-3.96690765907061e-05
-3.54727790741923e-05
-4.50554861874931e-05
-4.51934809938587e-05
-1.52439230763135e-05
-4.53092713515571e-05
-4.3073210208728e-05
-4.27354689835504e-05
-7.05776315375066e-06
-3.98079314482422e-05
-5.06301285287858e-05
-4.45318741440779e-05
-3.05712360953468e-05
-5.09623852908905e-05
-2.13665650516479e-05
-2.88312903393276e-05
-3.13187289659e-05
-4.11497164748667e-05
-3.52297319091317e-05
-3.0648422673685e-05
-3.93282884532748e-05
-2.28563891432448e-05
-4.49929594095571e-05
-3.2045861104385e-05
-4.39266222416639e-05
-3.73352160576418e-05
-4.191562021593e-05
-3.80368540981864e-07
-5.175775569617e-05
-2.46463785686804e-05
8.18577405985524e-06
-2.81374954668003e-05
-4.86352166550011e-05
-5.2336099543646e-05
-1.43030004543171e-05
-1.55193479068397e-05
3.36796719615688e-06
-7.39312716585033e-06
-1.03140940490139e-05
-3.94890593115317e-05
-5.72532564859785e-05
-5.4059790898025e-05
7.66921245457117e-06
-2.6032973027699e-05
-5.02134384780644e-05
-1.53637154450287e-05
-6.25983299363205e-05
-3.71566941087254e-05
-3.53816043012185e-05
-1.24610287698004e-05
-3.91284096982374e-05
-2.99856596629618e-05
-5.8502379068924e-05
-4.52656286174602e-06
-2.90617207383723e-05
-4.12882037820299e-05
-2.97674006404276e-05
-1.97593510284702e-05
3.19075449518595e-06
-1.3881704566766e-05
-2.85230080095873e-05
-3.14199376760475e-05
-1.14213548146306e-05
-3.95437130880155e-05
-4.08737782363652e-05
-4.31049588857151e-05
-1.56069412570818e-05
-3.20982730750885e-05
-4.59327167888001e-05
-2.76333805905161e-05
-2.35455620120977e-05
-2.52790180720202e-05
3.18357332700534e-06
-3.61572000661227e-05
-1.76603415305228e-05
-3.61541692521552e-05
5.41029877728597e-06
-5.09939475069075e-05
-4.67035212575355e-05
-2.738971434134e-05
-5.2737844474752e-05
-4.8041478528259e-05
-9.28691826772408e-06
-1.42686557827485e-05
1.59024977730854e-05
1.26283601245576e-06
-4.05286774612626e-05
-4.31512723391632e-05
9.17448800320866e-07
-3.03065243088585e-05
-1.85362194287584e-05
-2.19113811277419e-05
-4.13404204789566e-05
-5.04160076889166e-05
-3.7439827664448e-05
-5.30533299666657e-05
-8.02045580259328e-06
-4.61680777401834e-05
-1.61784592411071e-05
-1.47121593335649e-05
-1.02460062742675e-05
1.33771862970667e-05
-3.07325202466156e-05
-3.47675096260643e-05
-3.8244898644646e-05
-3.18122778821608e-05
-2.83141065222862e-05
-2.90590322446223e-05
-2.42296855827703e-05
-4.75409723089932e-05
-3.19848087628731e-05
-3.69452353716819e-05
-2.63429606324823e-05
-3.75312704516357e-05
-3.25903401903801e-05
-2.33505123919879e-05
-4.38431084241127e-05
-2.80492981166782e-05
-1.68533253571867e-05
-1.16112921454044e-05
-2.05142411616058e-05
-3.06067091304272e-05
-4.1935929540992e-05
-3.47978376002513e-05
-4.42757218690025e-05
-6.14406049551809e-05
5.15452237334404e-07
-3.49493819776952e-05
-3.41729054913863e-05
-2.22232087213782e-05
-3.78152813312607e-05
-6.43105931317762e-05
-4.3784032251847e-05
-3.39057501305519e-05
-1.35110082360929e-05
-4.70507243987664e-05
-1.76619800485056e-05
-4.14184950508364e-05
-2.21596633944871e-05
-3.93366865948659e-05
-2.93458477261012e-05
1.9976970167924e-05
-3.25842806713188e-05
-4.85206225955781e-05
-3.02541205965849e-05
-3.69035495466936e-05
-2.5366152865162e-05
-3.43345158872758e-05
7.6583478848451e-07
-2.43049508199125e-05
-2.53193691832154e-05
-6.05142064231637e-05
-3.93383278115656e-05
-3.5537701101377e-05
-3.96076351017776e-05
-3.08588891215215e-05
-3.91159119531154e-05
-4.40824799989937e-05
-3.69003093166694e-05
-7.58632842290309e-05
-3.06274858985756e-05
-2.62185748447626e-05
-2.68880055770958e-05
-3.42602471404993e-05
-3.26931442260524e-05
-5.34746991491736e-05
-9.29344134934003e-06
-9.14585258018869e-06
-1.24792816144072e-05
-1.39683181477201e-05
-2.7358333980085e-05
-2.79742390669718e-05
-2.97790544618572e-05
-7.67463885154121e-06
-1.63342091084659e-05
-5.88168671376094e-06
-3.75425401358898e-06
-8.46383942945578e-06
-5.16012941690959e-05
1.24490534332582e-05
-5.53446947043749e-05
-3.96495119403508e-05
-3.63496351633643e-05
-3.36734632228145e-05
-5.36411849693723e-05
-6.3007046980856e-06
-2.37801350009752e-05
-2.94307575175343e-05
-3.51854185335752e-05
7.00950932148528e-06
-4.71495734272808e-05
-4.66565302409059e-05
-2.44260600141004e-05
-3.71676930771182e-05
-3.74294360927e-05
-3.83896809321186e-05
-1.94838712220731e-05
-2.27810829606309e-05
-4.30370377041384e-05
-3.12666578239301e-05
-1.32996121946922e-05
-2.42467894819627e-05
-4.33071214117302e-05
-1.67549083542817e-05
-4.46343909940564e-05
7.10276999527336e-06
-7.64261213428872e-06
-4.16721046150711e-05
-2.75729784681696e-05
-1.79178498175107e-05
-5.92895773031655e-06
-1.31236138213049e-05
-2.68996041285155e-05
-1.38259934750983e-05
-2.23820833869263e-06
-1.66069524083691e-05
-2.16263477299888e-05
-4.0985863661331e-05
-5.00715582931679e-05
-3.31916090514097e-05
-3.03412948243547e-05
-4.03781420896714e-05
5.83722460995901e-06
-3.08771041659317e-05
-3.39387125120109e-05
-5.26296871301272e-05
-4.72384673939978e-06
-6.5889108045864e-06
-1.63922362473685e-05
-1.63897189393712e-05
-3.24999709903777e-05
-3.62334668678356e-05
-3.14073791985392e-05
-2.03426137769368e-05
-5.33404046439475e-05
-1.31552732044243e-06
-2.0734033274031e-05
-3.6443844013464e-05
1.45380684886073e-05
-1.54831409279099e-05
-3.6733201393066e-05
-3.33666398404678e-05
-3.5554166859289e-05
-4.02534322091243e-05
-4.13300537122603e-05
-3.56509711660059e-05
-3.57561643172937e-05
-8.45144980353036e-06
-8.73687854011226e-06
-2.7332172428973e-05
-2.562349009456e-05
-1.95258556616875e-05
-7.97021428185924e-06
-2.64953963244963e-05
-1.03655026265789e-05
-9.78318985374914e-06
-2.71636284680842e-05
-6.58237452085138e-06
-6.57136405888475e-06
-5.30061236613602e-05
-4.16571844574012e-05
-2.09468323927465e-05
-3.30934898587127e-05
-1.17330149763829e-05
-2.78564344118774e-06
-4.41807674700532e-05
-2.06602724557065e-05
-3.01283526547168e-05
-2.58857159248155e-05
-4.17600812981729e-05
-3.30647268116848e-05
-3.35691056517687e-07
-3.8747153237596e-05
-3.16782686695055e-05
-2.44205568490834e-05
-6.63456055751224e-06
-4.79471617054491e-06
-4.12246685127783e-05
-2.0603570673946e-05
-1.15355697346586e-05
-2.78523541228362e-05
-1.82037856082952e-05
-3.67992277235181e-05
-3.58727399637235e-05
-6.37194268064747e-05
-1.08540510924584e-05
-1.87363914863826e-05
-1.5530727663025e-05
-1.96658458568625e-05
-4.40542692720645e-05
-4.30065711893822e-05
-1.4932934043923e-05
-4.94041691357402e-05
-4.98567631164179e-05
-4.80724112133941e-05
-1.04310341399191e-05
-1.30061651758533e-05
-1.89912874828017e-05
-4.72961318096358e-05
-1.84732213688476e-05
-3.47406361726089e-05
-4.62369077130346e-06
-7.35927001066022e-06
-4.52174914851302e-05
-2.29491763330923e-05
-2.83937093892695e-05
-2.83505168582369e-05
-4.7773843741278e-05
-2.01890807492708e-05
-1.95241098213e-05
1.20363654296076e-05
-2.72185399989952e-05
-3.30061075063394e-05
-2.82180964772007e-05
-4.757259757026e-05
-4.31332061224524e-05
-4.1536988739339e-05
-6.04167661820218e-06
-2.44929484229798e-05
-3.58042075429659e-05
-4.79793642090542e-05
-3.89872980924799e-05
-6.15100039939629e-06
-4.93814841122271e-05
-3.43137264172792e-05
-3.52014135501299e-05
-3.43640118127256e-07
-1.12702592656193e-05
-4.06986002243238e-05
-5.54300765246084e-05
-2.74789761047772e-05
-5.23179825949181e-05
-2.53731055541821e-05
-2.45273217243155e-06
1.25929684585841e-05
-3.73506214197859e-05
-8.17477289346024e-06
-1.74073895664736e-05
-3.91394337554319e-05
-3.41014354060612e-05
-2.88736331472972e-05
-3.14925469796837e-05
-4.03743614925312e-05
2.07265907009532e-05
-3.4190983780938e-05
-1.7130659518714e-05
-1.7001861777646e-05
-2.42879435235319e-05
-1.39492282538622e-05
-2.23445470905098e-05
-5.48380885968264e-05
-1.61602319418926e-05
-3.78782516224099e-05
-2.05056667146561e-06
-1.74342997117431e-05
-2.24626474594038e-05
-2.07189019001755e-05
-4.04788114626758e-05
-4.64244186486511e-05
-4.45807272261454e-05
-6.59829365110311e-05
1.18786924740703e-05
-2.97540574455844e-05
-1.92908246335467e-05
-1.84861679560944e-05
-6.81813819725244e-05
-2.11940867688695e-05
-1.04624896527263e-06
-8.97073284856494e-06
-4.07704843562274e-05
-4.34466338163057e-05
-2.55993197822045e-05
-3.38800172092514e-05
-2.12813586970688e-05
7.88838680562398e-06
-3.59401831440113e-05
-1.70643860494145e-05
-4.773835011275e-05
-5.54621517546816e-05
-3.0392211395371e-05
-4.48347320212979e-05
-2.04293327767311e-05
-2.47564302067966e-05
-4.31168806240866e-05
-5.56865984387214e-05
-3.45216950862377e-05
-2.00081522371006e-05
-4.57174359134334e-05
-5.19119048802633e-05
-4.70564917432243e-05
-3.87295420459142e-05
-5.60991516833929e-05
-4.01289404208916e-05
-4.07806788629801e-05
-5.4168209658903e-05
-2.3644308201204e-05
6.95243499574893e-07
-5.13719008578075e-05
-2.66146523411228e-05
-8.0315416434818e-06
-5.02575842670065e-05
-4.30249301673739e-05
-8.73248389113774e-06
-2.35626995218942e-05
-8.54139680202248e-06
-1.27053978330781e-05
-2.78491432069371e-05
-3.8729932602571e-05
-2.10374825217339e-05
-3.26321764869946e-05
-4.4857134330042e-05
-5.3057618766368e-06
-2.89792031709255e-05
-2.01885324050864e-05
-5.10613157579174e-05
-2.04605233596646e-05
-3.96787922047209e-05
-3.03056972917087e-05
-4.93496163385946e-05
-1.10239330021162e-05
-2.71103132103294e-05
-4.86861619486069e-05
-2.1920150499139e-05
-2.17314919627236e-07
-1.84656922834672e-05
-5.52787882840247e-05
-3.76344508374355e-05
-3.42442127630716e-05
-2.23735908753734e-05
-1.12357097087733e-05
-5.03767229405426e-05
-3.96266707494252e-05
7.41964108539315e-06
-4.0505340557023e-05
-3.05463595528964e-05
-4.20231774493334e-05
-1.90054946809724e-05
-2.73452455121277e-05
-3.80875894276253e-05
-2.36930853527578e-05
-2.08817768314206e-05
-6.63673728077631e-06
-6.71060029615732e-06
-3.48772696158294e-05
-1.77234305664227e-05
-3.41444640224662e-05
-3.70040273459165e-05
-4.70232997818285e-05
-4.29522567386027e-05
9.18790491020584e-06
-2.26668332650632e-05
-8.64581236609327e-06
-4.28277946106483e-05
-2.00333280526053e-05
-2.22960804150472e-05
-1.35654692983148e-05
-4.16262300261686e-05
-1.12183818560734e-05
-4.31084145867734e-05
-2.95098652451077e-05
-5.16369935718938e-05
-2.36807867938036e-05
-4.25044357133967e-05
-3.21585571360965e-05
-1.37284048029151e-05
-8.13717232797477e-06
-5.66723279660301e-05
-2.48135303419723e-05
-1.49453107310342e-05
-1.50768707985146e-05
-2.86626560470465e-05
-5.61748983604848e-05
-4.22323358414356e-05
-2.39208404274001e-06
-2.57993913192847e-05
1.39275559081279e-05
-2.19299984501455e-05
-2.67826053756673e-05
-2.28180650770772e-05
-3.76162759199684e-05
-3.21495488029082e-05
-4.48270047537944e-06
-4.1897693237817e-05
-2.58857310098083e-05
-2.20476476559431e-05
-2.92192617174426e-05
-6.85587753647018e-05
-8.30773826183653e-06
-2.48876404451972e-05
-2.37956034961088e-05
-1.19938009036754e-05
-7.52859527836632e-06
-3.65701068551512e-05
-4.17873540371416e-05
-2.58421161330296e-05
-5.13320103191415e-05
-1.32536071174882e-05
-1.91321196272836e-05
-3.74657425990085e-05
-1.76785557825611e-05
-2.28209343832003e-05
-3.26923342660824e-05
-5.00161977453377e-05
-2.43097456167202e-05
-2.6452485416996e-05
-1.32043972502926e-05
-4.1185048873401e-05
-3.65614081552664e-05
-1.07416255171464e-06
-3.54618904078246e-05
-1.44337142509142e-05
-3.38780880985097e-05
-2.23899113427766e-05
-6.53744118884588e-07
-4.36455260264953e-05
-3.24432739156883e-06
-1.76922325170744e-05
-7.07678588361157e-05
-3.11463949583097e-05
-3.40275214425877e-05
-2.78600138271613e-05
-4.06225642081157e-05
-3.98562089980406e-05
-2.85342970264128e-05
-1.93876244301833e-05
-4.32227648830152e-05
-3.48292287967754e-05
-1.75974790392387e-05
-1.07428578496534e-05
-4.0934646844258e-05
-4.22550263512028e-05
-2.83868928526998e-05
-5.27011038268719e-05
-3.59784276248197e-05
-2.44511685641065e-05
-5.67652828915833e-05
-2.59210536400494e-05
-2.56529645308435e-05
-3.4146259652387e-05
5.96871565807734e-07
-1.3686389514093e-05
1.25986615099489e-05
-2.99850564710658e-05
-3.41452898289562e-05
-8.08772072119524e-06
-2.25347660716704e-05
-2.56971194764765e-05
-4.3603983129375e-05
-1.79749162922089e-05
-3.02079392361035e-05
-3.29840821617019e-05
-2.76961326840278e-05
-3.35425573094483e-05
-3.16518453153001e-05
-3.26438046101231e-05
-2.59564906785444e-05
-3.89856032672253e-05
-5.4903328557186e-05
-1.18727319262711e-05
-1.19243149611885e-05
-3.61677494419919e-05
-3.71520672299973e-05
2.38592396139256e-06
-5.72593176299016e-05
-5.44751675920518e-05
-2.43693247032816e-05
-3.55212649224146e-05
2.81058875277754e-06
-1.01429425042024e-05
-1.54837489233574e-05
-2.54844234115885e-05
-4.29577121926129e-05
-1.09336122552361e-05
-2.5645024449088e-05
-3.6734635516055e-05
-3.27678907999418e-05
-1.79039328712787e-05
-3.73720152179539e-05
-2.68358372961084e-05
-4.8814601142278e-05
-3.74367736418951e-05
-4.53038069895149e-05
-2.96927319525747e-05
-3.44925116303923e-05
-1.56277014550072e-05
-5.31130468940791e-05
-3.06195392085755e-06
-5.24960696875345e-05
-5.52369665697923e-05
-4.8497037170373e-05
-1.92932477616562e-05
-7.77970389262085e-06
-6.13149430000828e-05
-3.65190564287686e-05
-4.10076350910895e-05
-9.72290559204903e-06
-4.21311339395741e-05
-3.17451760893434e-05
-3.10858811121414e-05
-2.69180046775192e-05
-5.01968628265855e-05
-6.86953741743936e-06
-2.50271070371823e-05
-7.5788417247389e-06
-2.15348578508084e-05
-3.74939544757643e-05
-3.85642450550354e-05
-3.31582638678864e-05
-4.26369317750096e-05
-1.29444437719923e-05
-2.37091692785764e-05
-7.01621801743787e-06
1.46249958759501e-05
-1.11420763801948e-05
-1.02063614685314e-05
-3.81125077363347e-05
-8.97495336339615e-06
-3.33501992296593e-05
-1.90254454687257e-05
-1.23729391459582e-05
-2.81456793939789e-05
-2.359701097413e-05
-4.90207385042797e-05
-5.42650939225181e-05
-2.41345105986023e-05
-2.98588141839504e-05
-3.57771290561053e-05
-2.29684159446726e-05
-1.99902380814903e-05
-2.12820494368961e-05
-4.23256201146287e-05
-5.69785695621187e-06
-5.816610126389e-05
-3.21845451005837e-05
-3.77704481661975e-05
-4.94324381660759e-05
-4.1237778350269e-05
-1.48396810188048e-05
-3.76143909461355e-05
-2.69409795891059e-05
-4.64069515042931e-05
-3.68125251741666e-05
-1.43268689741036e-05
-3.52603207324874e-05
-4.76521982374063e-05
-2.75473070912801e-05
-5.78024642971203e-05
-2.77082812496774e-05
-2.9922242697449e-05
-2.33742452576288e-05
-4.75605608209282e-05
-2.93091596729105e-05
3.88096589566687e-06
-2.59182601080659e-05
-4.76890918192063e-05
-4.17623251831352e-05
-2.68518468926923e-05
-4.20261787958219e-05
-4.1422506638325e-05
2.19868623729071e-06
-4.10845185084746e-05
-1.76207028215673e-05
-1.80698930228513e-05
-2.518603758464e-05
-2.13634763916365e-06
-2.78216598602939e-05
-3.51105396357338e-05
-3.04415835330918e-05
2.12711739416275e-06
-1.20114179853394e-05
-5.0419323768315e-05
-2.99936649170471e-05
-3.29826095789897e-05
-4.53397882503059e-05
-2.20826120345902e-05
-1.97151939961411e-05
-4.41670833823546e-05
-1.82607008202689e-05
-4.76785464236993e-05
-3.7446340867169e-05
1.92978183268083e-05
-3.27363758992746e-05
-3.17732348849697e-05
-3.03747211291952e-05
-4.25267083258073e-05
-4.13777624987006e-05
-3.36210118468714e-05
-5.25161598489463e-05
-3.42687413529627e-05
-3.55057433286621e-05
-3.50892608427064e-05
-1.23401550462312e-05
-2.93216210166811e-05
-5.41656864198711e-05
-3.58430653644688e-05
-3.10760462757499e-05
-3.39638652173599e-05
-3.9863600163518e-05
-2.92874589429474e-06
-3.10505758445521e-05
-1.03971619304276e-05
-1.47268422613358e-05
-3.43254391003481e-05
-8.46438433039219e-06
-4.13735351906109e-05
-4.76002999491915e-05
-4.38338619477728e-05
-2.6914213367067e-05
-3.56007848593535e-05
-1.54176341776237e-05
-2.38053646290295e-05
-1.69941202585714e-05
-2.05474257884482e-05
-4.14731276683156e-05
-3.98383727760165e-05
-2.18227041118098e-05
-2.53495647267864e-05
-3.69044139434386e-05
-1.81242790914512e-05
-3.84644124023279e-05
-3.77140964289408e-05
-2.6539260147828e-05
-4.05986709203702e-05
-1.67594692984217e-05
-3.95041416427223e-05
-3.51707599402137e-05
-1.74417501692551e-05
-8.17895086887138e-06
5.46954109938731e-06
-6.54637802324332e-06
-3.25523840668841e-05
-2.61758407866058e-05
-2.79048702287979e-05
-2.71768899187825e-05
4.04914230330842e-06
-3.24386917124177e-05
-3.17177533376302e-05
-2.37092455706242e-05
-2.96394987224533e-05
-1.62482940854426e-05
-2.38390229182707e-05
-3.06955778970852e-05
-1.86300944916493e-05
-4.81749285849357e-05
-2.28455162856328e-05
-1.13416651673498e-05
-6.897866829477e-05
-3.78008293482529e-05
-1.40314487203964e-05
1.36537743305357e-06
-3.34705044243625e-05
4.71198079529519e-06
-1.75509989178838e-05
-3.83477653317376e-05
-4.11412464305699e-06
-2.37528521476862e-05
-4.01508732510506e-05
-2.0619127647647e-05
-1.01454810210962e-05
-4.60447352171392e-06
-1.73736037102895e-05
-5.19615781986843e-06
-3.51931779352647e-05
-2.30325044698591e-05
-3.45925324524621e-05
-6.61706822043295e-05
-4.24544410800293e-06
-3.03989866762476e-05
-4.21257457286371e-05
-3.88845828228527e-05
-3.2677807364156e-05
-1.62988949620956e-05
-5.64147928387749e-05
-2.78270340099922e-05
-4.93847993119269e-05
-5.01698706480523e-05
-4.5915332845761e-05
-3.79128786491569e-06
-3.85927515253305e-05
-5.4480750521873e-05
-3.5029605434161e-06
-4.60801326816452e-05
-1.54598763368245e-05
-1.55180976485498e-05
-3.94893280255807e-05
3.88959833196694e-06
-5.41431246202366e-05
-3.51765695874224e-05
-5.66723439124721e-09
-3.53354745923699e-05
-2.39343694560848e-05
-2.91600692984482e-05
-2.51026168134422e-05
-1.11071163079299e-05
-2.32604207499693e-05
-2.07057870694384e-05
-2.3311739285412e-05
-4.19142378592981e-05
-3.12963080070629e-05
-5.51230099795486e-05
-3.1745971167833e-05
-3.45001257114194e-05
7.04032024025765e-06
-3.03591724391966e-05
-5.54104540759915e-06
-4.37449150019078e-05
-3.37675415361584e-05
-4.16822107833042e-05
-4.78815427560335e-05
-1.81275706672451e-05
-4.28482607002392e-05
-3.37849738635947e-05
-3.42267743810601e-05
-3.08261001471676e-05
-1.03531443778179e-05
-2.86232494084093e-06
-3.48519424268953e-05
-5.53653993310224e-05
-4.72012758463182e-05
-1.12763169658228e-05
-6.10085856657642e-05
-3.04597909296102e-05
-4.60644671431976e-05
-3.08195302928983e-05
-6.50648235106504e-06
-6.11535200430318e-07
-1.02115684280378e-05
-2.27430023137332e-05
-2.62857946068397e-05
-1.62723953953094e-05
-9.45216001208307e-06
-4.02402018632211e-05
-2.58365529550071e-05
-7.14569231912325e-06
-3.75524210078354e-05
-2.62162256997726e-05
-5.3855196350327e-05
-5.48915203907006e-05
-2.93988412322758e-05
-1.79270429154527e-05
-4.92290399521105e-05
-5.50844361921055e-05
1.41969372369007e-06
-4.94756877044083e-05
-3.98970626260834e-05
-2.12349769630451e-05
-2.84632971851758e-05
-4.52588794675833e-05
-1.80780180465161e-05
-3.95876820125618e-05
-4.14068896857257e-05
-4.10831629188649e-05
5.52638146537702e-06
-4.45779805341208e-05
-7.48110148005663e-06
-1.19428743343456e-05
-1.68141144662723e-05
-4.54172296128692e-05
-1.87183383151113e-05
-2.33644012241517e-05
-3.40047059303794e-05
1.84681675266613e-06
-2.05551551146447e-05
-2.47043579919891e-05
-3.29764439675675e-05
-6.31944169904547e-05
-4.78450543773066e-05
-3.45373714534344e-05
3.23109994281188e-06
-5.33933347152976e-05
-2.06878750358625e-05
-4.24466804406458e-05
-3.68361355589679e-05
-3.63200092567222e-05
-3.51931599606183e-05
-1.58711501398522e-05
-3.35872211032598e-05
-3.21346954015555e-05
-1.89190889464988e-05
-4.7424349352263e-05
-4.99154614888073e-05
-6.66894727100682e-05
-3.15885976387269e-05
-2.16688009104065e-05
-4.58019650980919e-05
-3.91295035362713e-05
-2.11912848525253e-05
-1.98882614818063e-05
-6.83584482633355e-06
-9.94148154442815e-06
-4.04164261829225e-05
-7.63335483223112e-05
-3.33444834099956e-05
-4.18420945614823e-05
-4.26756554602302e-05
-3.27357456562737e-05
-1.91797234651852e-05
1.01619862897636e-06
-1.11907225812598e-05
-1.65872170916778e-05
-3.19328729548576e-05
-1.96114272947116e-05
-6.59116643129487e-05
-3.24936323473774e-05
-1.26061185734819e-05
-5.04891838943938e-05
-3.84465813089009e-05
-2.92570250493794e-05
-3.16173245818167e-05
-2.49016942390181e-05
-3.27411436197582e-05
-1.35047789998125e-05
-3.59982933683515e-05
-1.66861293723765e-05
-3.90603256811201e-05
-1.88184430956784e-05
-8.1452452329611e-06
-3.02857027757218e-05
-3.19059611553051e-07
-4.88973438479847e-06
-2.20387926526459e-05
-3.15799303706938e-05
3.10625679949604e-06
-1.71154970416241e-05
-3.08187060166772e-05
-1.77817937738345e-05
-3.19471946756462e-05
-1.34714309735454e-05
-7.18703489779666e-05
-5.14123481208946e-05
-4.01889925328684e-05
-3.0313063558399e-05
-5.36559289930115e-05
-2.48344742625169e-05
-6.0883554055693e-05
1.95437008250938e-05
-5.16109774355999e-05
-3.93513470441308e-05
-3.87544270427259e-05
-3.61146249890274e-05
-3.08984886751019e-05
-3.32518944755491e-05
-2.65235257386984e-05
8.83023063561396e-06
-2.57856983640333e-05
-3.25932595489133e-05
-4.7297782583727e-05
-4.43126901440296e-05
-2.04207955959935e-05
-3.79204568699246e-05
-5.59832328475488e-05
-3.19966482950014e-05
-3.75131649735087e-05
-1.29612427372853e-05
-4.86584936299742e-05
-5.40420799845498e-05
-5.44107387363414e-05
-5.41488942113443e-05
-1.2829447297817e-05
-3.81226680197352e-05
-1.67601266695291e-05
-3.48273724161553e-05
-1.45695650724396e-06
-2.55871606981336e-05
-1.80206034521854e-05
-2.59498565151038e-05
-4.04685267161688e-06
-3.45952661623986e-05
-2.01989051045744e-05
-3.38095202566083e-05
-4.49744193556438e-05
-1.95326870799945e-05
-3.75696567009611e-05
-3.69983067266887e-05
-5.2997930284931e-05
-1.78707438002646e-05
-7.27581357944456e-06
-1.75149601252162e-05
-2.7644435846092e-05
-3.82289640258931e-05
-1.52236347080488e-05
-3.02497730224989e-05
-3.4540907585679e-05
-4.97813000271553e-05
-4.00518174926639e-05
-3.27302638822556e-05
-4.27161688508431e-05
-4.87574867810859e-06
-3.31654537883258e-05
-3.66946448566914e-05
-3.24677713959855e-05
-4.89706216418561e-05
-3.5371353706682e-05
-2.32529782078998e-05
-3.07283460808825e-05
-1.46754616805198e-05
-2.17978100416797e-05
1.02868721429709e-05
-2.8114564251257e-05
-2.66040003593079e-05
-3.13426106938966e-05
-2.67524460409859e-05
-1.59088365737701e-05
-2.98849590499667e-05
-4.08429469217606e-05
-2.05833994815433e-05
-1.75447557310216e-05
6.92222855132217e-06
-1.70026148582004e-07
-4.05457801201254e-05
-2.52406324365953e-05
1.16843041815462e-06
-9.47686429950373e-06
-1.97718609956183e-05
-2.80232720872222e-05
-6.20869559757379e-05
-3.59568040984138e-06
-4.41054109583603e-05
-3.38547791413064e-05
-3.75007560406573e-05
-4.02732859348484e-05
-3.4710634966877e-05
-3.5524257786106e-05
-1.94913879906794e-06
-3.67004911206564e-05
-3.35488947549974e-05
-2.22860314472177e-05
-4.54533280729831e-05
-3.75038060523588e-05
-4.35727829894085e-05
-3.99004129480543e-05
-3.1868071119118e-05
-1.88717390086912e-05
-2.59841879384176e-05
-2.64991462114002e-05
-3.15236375711737e-05
-1.45531419796286e-05
-3.23134120237872e-05
-3.66381270920164e-05
-5.16296964449176e-05
1.53141613445685e-05
-3.56907006474609e-05
-1.88675140103398e-05
-2.46818204546127e-05
-2.80669170304896e-05
3.08573532375956e-06
-3.57752473089895e-05
-6.24726828291897e-05
-1.50542496301303e-05
2.61320362903785e-05
-2.66107193758894e-05
-2.69034352465849e-05
-2.48418254371668e-05
-3.07416667716655e-05
-5.03493795898697e-05
-8.83859934548697e-06
-6.98617120986064e-06
-3.94709887128642e-05
-3.4230602054474e-05
-2.91279106294522e-05
-1.50885753087061e-05
-5.41129376640885e-05
-2.24621702610392e-05
-7.00529694798478e-06
-3.678726568205e-05
-3.35056651061608e-05
-3.31300425275429e-05
-2.25371600194226e-05
-1.26665847067236e-05
-2.18720546828454e-05
-2.48260735417987e-05
-2.93183849931328e-05
-1.7543167242066e-05
-1.02027328738001e-05
-2.57678531399661e-05
-1.78750244727288e-05
-5.03072449738196e-05
-2.99109366382545e-05
-6.61215904222733e-05
-1.74355772429146e-05
-2.99954171391969e-05
-7.57547102237154e-06
-2.57697661114652e-05
-4.0733692630225e-05
-4.88504220110042e-05
-4.47356370617892e-05
-4.03183869217329e-05
-3.51630692856642e-05
-1.57878197179354e-05
-3.82581893206513e-05
-3.53223017541826e-05
-3.2787093308974e-05
-4.21119808636805e-05
-3.66791045250226e-05
-4.21247610734017e-05
-3.99389197323745e-05
-3.34268666463147e-05
-4.26923971856663e-05
-5.98547306092616e-05
-7.37010496941829e-05
-3.22105534571358e-05
-8.27692896773305e-06
-1.46353542284176e-05
5.07087967817934e-06
-1.69536500014092e-05
-3.29172166850113e-05
-2.83287289356113e-05
-5.58518490533164e-05
-6.13908723880444e-05
-1.10744402461974e-05
-9.06819392162087e-06
-1.52711548012122e-05
-5.64822707423744e-05
-1.52910808690383e-05
-1.22679831024261e-05
-4.89519950714126e-05
-8.14829515015566e-06
-1.5643222953626e-05
-1.83248447699276e-05
-3.48306853107991e-05
-4.74194801963255e-05
-5.28345955278673e-05
-1.24518944200599e-05
-5.41763969629229e-05
-3.47723691569427e-05
-4.21699754287156e-05
-3.51917382773354e-05
-3.30959104221565e-06
-2.41665130068249e-05
-3.6866458256698e-05
-3.17979781224563e-05
-5.78063550351584e-05
-3.07218769335988e-05
-3.70299696486948e-05
-1.90575671696774e-05
-1.69912484475338e-05
-1.26169845689795e-05
-2.78139300382766e-05
-1.59879972521225e-05
-3.27490711342614e-05
-2.17919999613404e-05
-1.36456211509758e-05
-2.15580811757689e-05
6.4647001981212e-06
-2.19782154325661e-05
-8.06558259487205e-06
-1.91422944416883e-05
-4.93117167193576e-05
-4.79365122513781e-05
-1.45640622338705e-05
-6.06600664763574e-05
-1.79044573451165e-05
-2.39146645605585e-05
-3.25867940884341e-06
-3.64360060869965e-05
-2.99051585938796e-05
-4.0233594142752e-05
-2.46743253007722e-05
-2.28624956585149e-05
-4.03994894226365e-05
-1.92102342230831e-05
-3.17909719102229e-05
-1.81443766356801e-05
-8.64933766465026e-07
-2.42424419469762e-05
-1.44640839692282e-05
-4.84943273908208e-05
-3.4364099057451e-05
-8.76417466371344e-06
-1.15111282044442e-05
-4.57486413780875e-05
-4.83247296161532e-05
-3.97276234475118e-05
-6.61542886722208e-06
-7.43748751815718e-05
-9.85013561216534e-06
-2.32530361861988e-05
-2.74508007540738e-05
-5.82215065445626e-05
-2.24148609534506e-05
-3.4079439731115e-05
-2.93194415699345e-05
-7.98158295440092e-06
-3.30052652899624e-05
-3.72337226825971e-05
-1.9059471411898e-05
-3.26746740150629e-05
-3.25356517580011e-05
-3.4523505912905e-05
-1.1956310931938e-05
-3.7090458177233e-05
-2.34412285789249e-05
-4.50100519246102e-05
-2.73642434599395e-05
-2.10944439296853e-05
-3.98579049510873e-05
-3.00115471942045e-05
-1.98059556144507e-05
-1.70174347197881e-05
-6.09077812480554e-05
-2.76500351931476e-05
-3.04070111841268e-05
-4.53526052371547e-05
-1.65797963680247e-05
-3.61793329654923e-05
-2.74376046501492e-06
-2.10736871038278e-05
-2.81355761315214e-05
-1.82208025084147e-05
-6.86633648682636e-06
-1.89469536336807e-05
-4.87589034031136e-05
-1.79086593428347e-05
-4.90647171987337e-05
-4.92918944475074e-05
-2.97672816257825e-05
-2.85864965264995e-05
-2.31822297095856e-05
-4.63561327296397e-05
-6.81336559754819e-06
-4.14112995078648e-05
-8.0131946403069e-07
-3.74816094785165e-05
-2.53728251139492e-05
-2.55145671414346e-05
-2.04300482705164e-05
-2.94388255058978e-05
-4.42297627476447e-05
-4.56248606930468e-05
6.51011135787629e-07
-3.18018683712206e-05
-2.11262882791126e-05
-3.49048613129978e-05
-3.38811802599861e-05
-4.32791058307447e-05
-3.14103332071199e-05
-7.31578496841318e-06
-3.14291715114647e-05
8.83972708341048e-06
-4.49039404955649e-06
-3.17916545533606e-05
-9.65312552039976e-06
-2.12560689655735e-05
-1.43798330116427e-05
-3.61989063828876e-05
-1.51990699995813e-05
-7.55264223856983e-06
-6.17609088490536e-05
-1.92088752769651e-05
-2.68396745574974e-06
-2.09376452977039e-05
-2.8087611549354e-05
-8.85932435682923e-06
-3.44794725346667e-05
1.43950912611771e-05
-2.61809396770743e-05
-5.13278013665275e-05
-7.05767315730643e-06
-1.14298925691989e-05
-4.94475799521282e-05
-1.91124915891615e-05
-9.43088612559252e-06
-6.95793452455189e-06
-2.54666928527704e-05
-3.51421927738888e-06
-1.34157012082119e-05
7.49452237112171e-06
-1.01902909574125e-05
-2.85184295296009e-05
-4.08885622425515e-05
-3.84745975302834e-05
-3.10012018113072e-05
-2.4040747558984e-05
-1.23776441739285e-05
-8.2007082177661e-06
-2.02878816683095e-05
-4.89840355933826e-05
-4.3711034907775e-05
-4.23099141816779e-05
-1.7688711176e-05
-9.2921823610396e-06
-3.28073064778484e-05
-1.47506412352388e-05
-5.85226634922449e-05
-1.76079117668266e-05
-1.47169655043204e-05
-2.44693989060516e-05
-1.56012067580182e-05
-5.54169149662166e-05
-3.25490508656781e-05
-4.2050072913573e-05
-4.67121514000033e-05
-3.605246384094e-05
-3.35003354204176e-05
5.27594305399933e-07
-3.73887061268748e-05
-2.41924718230131e-05
-1.33972970368397e-05
-2.24544898257501e-05
-1.61136676350672e-05
-2.80391752757053e-05
-1.61690459320837e-05
-4.80478071757615e-05
1.441360082597e-05
-2.91453363332749e-05
-2.48028787790126e-05
-2.88568309801985e-05
-2.68372705804056e-05
-5.44887266936104e-05
-3.6478687556221e-05
-2.8065404610242e-05
-2.39929454254765e-05
-1.67398320565947e-05
-3.39506784956086e-05
-4.89685593458236e-05
6.92892737794038e-06
-2.27433807285884e-05
-1.90741033086652e-05
-5.33222577891137e-05
-4.74946249119305e-07
-1.39227502114706e-05
-5.59470477704509e-05
-2.86953882513771e-05
-1.99359088135402e-05
-3.02393820614168e-05
-7.18246740018336e-06
-1.44152455879461e-05
-2.11449129192032e-05
-4.86214488979945e-05
-2.26339403218995e-05
-1.20030916285663e-05
-1.17794681453381e-05
-3.43007276698901e-05
-3.53771586623995e-05
-4.02322930571482e-05
-2.74069373011773e-05
-4.562258140706e-05
-2.10421786992483e-05
-1.47568982035936e-05
-5.09203561185041e-05
-4.02054221693292e-05
-4.33260775755236e-05
-3.43979189524296e-05
-2.6642768176092e-05
-1.04482870959025e-05
-1.92767000305988e-05
-4.85816774431561e-06
-3.36208702339883e-05
-2.41660629481233e-05
8.86441822460425e-06
-3.45111283721312e-05
-1.93569883197702e-05
-3.98109888666955e-05
-2.02417310412377e-05
-2.57273883628637e-05
-4.96039867407175e-05
-2.91406976316651e-05
-4.98093437132505e-05
-2.79117330830404e-05
-8.22564472464822e-06
-1.53717704098452e-05
-6.35638453220527e-05
-2.90479987889725e-05
-4.64636915508075e-05
-5.51233292980698e-06
-5.01705654045664e-05
-2.71731373745765e-05
-1.99453927546916e-05
-1.4427318464412e-05
-5.83122547929162e-05
-6.42215112443806e-05
-3.88581502745984e-05
-4.28465238295034e-05
-4.34823446967468e-05
-1.22948121637919e-05
-2.52037712089234e-05
-3.19263073375729e-05
-1.4602452559528e-05
-4.42831087637512e-05
-5.84368190496827e-05
-2.98510324352583e-05
-1.89129999278371e-05
-1.38707979131775e-05
7.83393159892656e-06
-1.98047174087028e-05
-2.5608288848543e-05
2.55500747964357e-06
-2.82280276712356e-05
-5.9316014105451e-05
-1.74856250406983e-05
-4.41113301905186e-05
-4.11470456158794e-05
-3.42878893982844e-05
-3.32542417637297e-05
-6.09646358556011e-05
-2.42534035834059e-05
-3.56040006736579e-05
-4.17148317968389e-05
-4.15423308805234e-05
-1.39059952301787e-05
-3.82000731646093e-05
-3.20893978833854e-05
-4.1822285941179e-05
-1.40481112772758e-05
-4.4384576994701e-05
-3.24725709316455e-05
-5.48928692987262e-05
-7.60181755945782e-05
-4.99953956316333e-05
-5.48106988473471e-05
-4.01579482247394e-05
-1.77465293239556e-05
-1.62195844685809e-05
-5.45836032315802e-06
-3.45747331884323e-05
-3.55110642897902e-05
-4.68023090967156e-05
-4.0109523344889e-05
-3.83676705303174e-05
-2.47203670575297e-05
-2.33153921719234e-05
-5.84707752344478e-05
-4.15836633756864e-05
-2.61412237780091e-05
-4.4802782534144e-05
-3.59188565493621e-05
1.46386358151067e-06
-5.7392088239312e-05
-2.36493016719769e-05
-2.74386971077354e-05
-3.23943145629758e-05
1.72568389081757e-06
-6.83178644083447e-05
-4.34098669734308e-05
-6.79288449386298e-06
-2.2292800241364e-05
-2.17171337916036e-05
-4.37854303393051e-05
-1.0766475646965e-05
-2.61127256082985e-05
-2.75720314863078e-05
-1.57523822544571e-05
-4.64213035731538e-05
-3.92705493745917e-05
-2.57087366007882e-05
-1.36344899852567e-05
-4.7862583632283e-05
-4.65580277886674e-05
-3.37303282488381e-05
-2.67203194712748e-05
-5.54477597648002e-05
-3.93973733015485e-05
-4.11331764838554e-05
-2.5589271080353e-05
-3.23748728148036e-05
-4.39964799109116e-05
-2.56122668347787e-05
-4.18389212742343e-05
-3.21501943394973e-05
-2.96958503604346e-05
-2.57279821632474e-06
-3.21785278183097e-05
-6.90894517057697e-05
-2.37740999619992e-05
-1.74163102614751e-05
-1.13732838423022e-05
-7.81625200314034e-06
-5.01809907518469e-05
-3.61427899218621e-05
-5.15340523103827e-05
-4.24565292985082e-05
3.83135101298556e-06
-2.11750305200118e-05
-3.29913763046994e-05
-4.19687719732217e-05
-1.40455105992783e-05
-5.25660521429753e-07
-1.5715035495908e-05
-2.40405473806644e-05
-5.47547343135906e-06
-3.35346715565426e-05
-2.94007418732729e-05
-4.14223917638419e-05
-2.46526292591965e-05
-5.15601619372921e-06
-1.71717807657191e-05
-3.27337496976873e-06
-5.46200520264332e-05
-1.5564873949162e-05
-3.34513657589356e-05
-5.02717268558254e-05
-4.01536175957848e-05
-2.58126517214464e-05
-5.12196032192273e-05
-3.51045055958253e-05
-5.09543717038985e-05
-4.47860372827072e-05
-3.95087153465262e-05
-2.55713325684531e-05
-9.72373270470464e-06
-3.82642410563382e-05
-2.38652989854121e-05
-1.1033283335245e-05
-6.06375922671577e-05
-3.86347425970427e-05
-5.38917726966642e-05
-1.69291735051964e-05
-4.02605771993744e-05
-3.8148078932471e-05
-2.70741283001415e-05
-3.91831325108801e-05
-4.32047962938204e-05
-1.96338055320482e-05
-2.72441447234691e-05
-3.21902249638596e-05
-2.0688264920659e-05
-4.64897283935895e-05
-1.40812907388748e-05
-1.50792455873804e-05
-5.04156142268285e-05
-4.30132191710529e-05
-2.99291228310399e-05
-4.18494588489504e-05
-2.91655068782339e-05
-5.63446193174253e-05
-2.38877963770426e-05
-1.08105009077222e-05
-4.84492156723749e-05
-5.47774387198779e-05
-7.01827130632579e-06
-4.32401703656527e-05
-2.06519833902865e-05
-3.01965653800787e-05
-3.24711576674742e-05
-1.39562842814448e-05
-3.54801890990993e-05
2.19138465556047e-07
-5.39144210385258e-05
4.86283535783255e-06
7.81957082998225e-06
-2.11213725475527e-05
-7.99023782384965e-05
-9.88629772305823e-06
-6.51096500216585e-06
-3.17170620971058e-05
-2.18279718092917e-05
-4.50078818495852e-05
-1.11923334554827e-05
-2.4232498742548e-05
-3.09168701137761e-05
-3.68004372969583e-05
-3.21448041666322e-05
-5.09602844902324e-05
-4.07024209104623e-05
-5.5957303032941e-05
-2.30765399177527e-05
-2.6214206155588e-05
-2.36482383289551e-05
-3.83054824198687e-05
-2.40273317957515e-05
-1.52219992999858e-05
-5.08368367168571e-05
-2.3357940668489e-05
-3.01639614090177e-05
-2.83791709709296e-05
-2.69831292321556e-05
-3.62258665372193e-05
-2.57054836638718e-05
-2.1280354861836e-05
-3.50658275193687e-05
-5.73676323253704e-06
-2.21866361443437e-05
-2.27682290136795e-05
-2.66143649338907e-05
-3.06970751765241e-05
-4.86291417867078e-05
-2.02170167334309e-05
-1.51460508951512e-05
-7.13220393518227e-05
-4.07019716420396e-05
-1.23246772074491e-05
-3.21544784501377e-05
-4.06050654567153e-05
-2.9554087350665e-05
-2.92066273053998e-05
-2.07431187887254e-05
-3.30191998966991e-05
-3.83852209929322e-05
-4.81252367113513e-05
-4.74201779017056e-05
-2.0227952483581e-05
-8.01788618371087e-06
-3.80311320423846e-05
-1.8721043051744e-05
-5.50916129214088e-06
-4.16406994474153e-05
2.80124093785633e-06
-3.81985158569184e-05
-6.09524297102462e-05
-4.83978819136044e-05
-3.9784124356228e-05
-1.78248077752043e-05
-1.14946262877028e-05
-3.87233572908408e-05
6.81541718061566e-06
-3.60321741218553e-05
-1.42713767293768e-05
-1.78162723613338e-05
-4.02389183075674e-05
6.99329213078629e-06
-4.43282021785822e-06
-3.39088961594579e-05
-5.58780959821487e-06
-3.89760304644983e-05
-2.96615424969485e-05
-2.49490816831247e-05
-1.42771575799028e-05
-5.38991490230292e-05
-4.62290996971305e-05
-3.09949767270686e-05
-1.66573646477014e-05
-6.38002357476349e-05
-2.82413802427515e-05
-1.41974227770617e-05
-3.62673717427061e-05
-4.28594577764105e-05
-4.57142278511249e-05
-2.05152520712305e-05
-3.64716826255136e-05
-4.32128890109289e-05
-6.13507640415554e-05
-3.86307945528916e-05
-3.57985304810305e-05
-4.08193806625774e-05
-7.85275025174614e-07
-2.37705330272636e-05
-3.47008817003384e-05
-1.33143347962912e-05
-5.51144553475788e-05
-3.68230351566512e-05
-2.01869790099569e-05
-3.33886918986756e-05
-2.78751216738525e-05
-2.79020888925263e-05
-3.75137284023734e-05
-3.81073178872361e-05
-2.82355230973756e-05
-3.01572397478486e-05
-2.88896553946524e-05
-6.95623936025964e-06
-3.66116997954247e-05
-5.0914632544884e-05
-2.62767466904617e-05
-2.65433693838221e-05
-4.06956532748039e-05
-1.82993713268828e-05
-3.42329417460553e-05
-1.88530336156001e-05
-5.14383472098698e-06
-1.53221728251548e-05
-9.77337216318302e-06
-3.08521008322125e-05
-1.6632234758655e-06
-2.6209684620628e-05
-2.86428444284609e-05
-1.49090581059789e-05
-3.28296153938916e-05
-2.05915670257781e-05
-2.39436189468231e-05
-2.99862780094839e-05
-1.2247965544415e-05
-1.14523694899281e-05
-3.62461414729667e-05
-3.42357517766312e-05
-2.82116867918356e-05
-5.80742054491278e-05
-7.41720376419455e-06
-2.11059563317409e-05
-5.0801434292853e-05
-3.90376609219344e-05
-2.31369746466015e-06
-6.16999190342208e-05
-7.5289725691568e-05
-2.6310892141168e-05
-2.75055866351391e-06
-3.08330756217925e-05
-3.93304785411536e-05
-6.86479408541442e-05
-2.47095483236467e-05
-1.18906694645568e-05
-2.32762237894829e-05
-2.28905229956367e-05
-3.31617405211687e-05
-1.92463206076712e-05
-2.53380545920047e-05
-1.42371779197485e-05
-3.33992495908275e-05
-1.3867865647523e-05
-3.43525602251812e-05
-3.10814483306762e-05
-1.88875068378809e-05
-3.55336606798495e-05
-1.6800764602568e-05
-2.83820563790902e-05
-1.82376760700465e-05
-1.94719310212252e-05
-2.01974701853765e-05
-2.16899756064622e-05
-1.78264094103478e-06
-2.50249425046062e-05
-5.68609754774276e-05
-5.09930771853062e-05
-1.36945376517869e-05
-2.43291272580187e-06
-2.59041632689195e-05
-3.71819153931754e-05
-3.52663599490436e-05
-3.24119164468944e-05
-3.16623773232484e-05
-4.20254593595546e-05
-1.29578471996816e-05
-2.86515384811775e-05
-4.0490608021866e-05
-4.70255235507773e-05
-2.96006294510344e-05
-3.08805948178336e-05
-5.3424622177904e-05
-2.99236950693091e-05
-4.06673573417847e-05
-4.45581224912744e-05
-2.83485034580251e-05
-1.43153718532947e-05
-5.9521291880446e-05
-3.97479000874279e-05
-4.87191441026555e-05
-4.27855779622589e-05
-3.32946386854955e-05
-3.08854408112432e-05
-2.73542400789849e-05
-6.01633173739548e-05
-2.88733502031165e-05
-3.80203762141101e-05
-3.46647094542232e-05
-2.77138623397383e-05
-1.81185504474956e-05
-1.41619441483266e-05
-1.32988742836437e-05
-4.27544218950731e-05
-2.01266890622051e-05
-4.97329722784205e-05
-2.12916042274868e-05
-4.09991248889236e-05
-2.6302241715521e-05
-2.07421933194826e-05
-4.83678390849193e-05
-7.73581509906668e-06
-6.33357337999264e-06
-1.64833558031646e-05
-3.5270263567259e-05
-5.22938711160838e-05
-3.65239125322682e-05
3.12245078708819e-07
-2.61479792879717e-05
-4.82647034353138e-05
-2.41023381485742e-05
-3.89401377143918e-05
-2.6919059603958e-06
-4.71993307872576e-06
-1.45216285158703e-05
-2.35662043224719e-05
-1.76679816967658e-05
-6.27279464628616e-06
-2.14743696935834e-05
-4.22031477785632e-05
-3.15299119533938e-05
-4.24226381333475e-05
-3.82994614940639e-05
-1.89272542028963e-05
-4.48512439025532e-05
-3.12348992086843e-05
-1.8071516084415e-05
-1.23545654595849e-05
-3.98081270023402e-05
-1.2382797352191e-05
-4.23842730611757e-05
-2.10326146012874e-05
-2.27625818347605e-05
-3.65247074421814e-05
-1.76734666536092e-05
-5.28956097515791e-05
-3.63371384830197e-05
-1.17779244683994e-05
-2.72688437525157e-05
-4.17349111463776e-05
-1.58853055265414e-05
-4.26369176318957e-05
-4.3361238483114e-05
-2.24788001400662e-05
-5.05091955936268e-05
-1.78502841857737e-05
-1.55398727089979e-05
-2.54993857672727e-05
-1.26784086396586e-05
-1.94031723803601e-05
-1.7903605498955e-05
6.9521342689118e-07
-5.2774634365513e-05
2.41894083551385e-06
-2.44437411031193e-05
-3.33884668038873e-05
-6.29131211103837e-05
-2.36652133951555e-05
-4.24621365255197e-05
-2.63781952846361e-05
-3.73929407823056e-05
-7.2653043514824e-06
-4.38944580698639e-05
-3.3105316298385e-05
-2.11855301069992e-05
1.00135203159087e-05
-3.28204822461947e-05
-1.13596300875977e-05
-1.78984634666421e-05
-5.98332918392322e-06
-4.05645354436002e-05
-2.14255371816441e-05
-2.48182473225483e-05
-2.08027100197803e-05
-4.2067467535044e-05
-2.1823842616917e-05
-2.06237073323597e-06
-2.35685337714497e-05
-6.06405161759346e-06
-6.12545766236094e-05
1.1969906909096e-05
-3.30416759926341e-05
-4.24888962658546e-05
-1.34079015572714e-05
-4.3787222261451e-05
6.73474425376956e-07
-3.73170322978206e-05
-5.53227488786417e-05
-2.06429990466369e-06
-3.27415989082032e-05
-3.60502722183469e-05
-1.89621149005348e-05
-1.06246408871169e-05
-2.71203736136823e-05
-4.51021729342888e-05
-1.38696427112069e-05
-6.00655933085929e-06
-3.82471274313956e-05
-8.08902526875529e-06
-1.67994569711303e-05
-7.15761275820315e-05
-3.10189945626471e-05
-4.33795743284315e-05
-8.78615919477526e-06
-8.03360657033683e-06
-1.179821346417e-05
-4.2047164728828e-05
-4.18360576656872e-05
-3.49583537374414e-05
-2.33529118431522e-05
-2.56644523952436e-05
-3.3743241985864e-05
-2.57410298699882e-05
-1.94882115579536e-05
-5.34494599169922e-06
-2.06259278194459e-05
-2.94405745005463e-05
-1.2671425197732e-05
-8.77639935196366e-06
-5.75644307390612e-05
-1.83910564002054e-05
-3.66156606639603e-07
-5.62974854940005e-06
-2.50341034642214e-05
-4.37911755864098e-05
-2.55772831812276e-05
-5.64676237355543e-05
-7.22312642335336e-05
-4.43111202854135e-05
-7.38437609520782e-06
-2.2209487178969e-05
-3.36378597520444e-05
-1.78396630184773e-05
-4.77866111555088e-05
-5.40469588899027e-05
-3.77169115246814e-05
-4.055698350609e-05
-3.65667673245715e-05
-3.73064573442299e-05
-4.32611626231239e-05
-5.0675925352867e-05
-2.40128457095658e-05
-4.60577811105333e-05
-6.76866397579357e-06
-6.99824175757274e-06
-1.03026647184442e-05
-1.69028553803605e-05
-1.68516052773589e-05
-2.46489584164674e-05
1.95875713383179e-06
-5.32188222768481e-05
-3.89213283934542e-06
-2.27261037382311e-05
-3.65318852035117e-05
-4.52399974243493e-08
-3.57226917555426e-05
4.86907053383719e-06
-1.37938779190662e-05
6.63484479249825e-06
-1.10026945396512e-05
2.16377002836527e-06
-2.84859200241714e-05
-2.14844703138014e-05
-4.27969443675926e-05
-3.66228947089277e-05
-1.47870081623685e-05
-4.93278120071325e-05
-2.10951461232568e-05
4.3023068036504e-06
-3.44665875119246e-05
-3.36550143100303e-05
-4.78092562880182e-05
-2.90004114913803e-05
-4.26663287721573e-05
-2.16686149911983e-05
-3.54293022628504e-05
-2.8670488402942e-05
-4.08836445255181e-05
-3.56088173185175e-05
-3.75131625274199e-06
-3.4521317562693e-05
-3.19364016158939e-05
-4.09998113709131e-05
-2.35973236976521e-05
1.50932509809548e-05
-2.84525429419789e-05
-4.35460376252211e-05
-1.45354198600659e-05
-2.89957849771561e-06
-2.68403951388397e-05
-4.41163491841727e-05
-1.50205525151483e-05
-3.93894688942041e-05
-2.96933686882054e-05
-3.05283088895633e-05
-8.10350483643326e-06
-5.11123629264264e-05
-1.26473280838316e-05
-4.01762063229896e-05
-1.8780871797835e-05
-2.75380662733155e-05
-2.97514856961947e-05
-7.55681123789731e-06
-4.03440569712087e-05
-5.77570778621884e-05
-4.39735369702783e-05
-2.5810550542689e-05
-5.38242550073612e-05
-1.29397985248948e-05
-2.82102418179171e-05
-1.34477964868771e-05
-3.25677800588091e-05
1.92109564966927e-06
-2.76352746925988e-05
-5.28047327635289e-05
-2.23539990520485e-05
-1.61099930524975e-05
-3.44471119514194e-05
-1.90668403011497e-05
-1.98118645287414e-05
-1.20668676192067e-06
-4.42864902753643e-05
-4.68016904477272e-05
-3.14794190388949e-05
-5.69909498561665e-06
-4.27086806462081e-05
-5.17387288537024e-05
-3.53546181145996e-05
-1.3314791562461e-05
-4.79831733381214e-05
-1.39793746979974e-05
-4.11419793614443e-05
-3.95681639591316e-05
-2.78200044076446e-05
-5.07206171643054e-05
-2.37642835768993e-05
-7.28957950308544e-05
-1.72021642872277e-05
-5.75785001748396e-05
-3.6507314470492e-05
-2.33197856192218e-06
-2.94912385272287e-05
-2.29296399465359e-05
-2.38451526858475e-05
-4.48771500012141e-06
-1.73417741729868e-05
-5.05630379394725e-06
-4.66479480341361e-05
1.89659761580277e-06
-2.58051268391162e-05
-6.68335966311193e-05
-4.33839261878437e-05
-1.15242576054882e-05
-1.69871769190555e-05
-3.56107140341845e-05
-4.02238239875587e-06
-7.48271933855449e-05
-6.15998032471799e-06
-2.50261218161145e-05
-3.62274803869558e-05
-3.71268225583031e-05
-2.77263963048813e-06
-1.2599791413922e-05
-2.66667324256037e-05
-4.26081389471542e-05
-4.55263360883777e-05
-9.35243053853567e-06
-1.36388492362474e-05
-4.94195752954657e-06
-1.68939661374573e-05
-4.64298540240886e-06
-4.81464432455232e-06
-1.29562617385224e-05
-1.61265366533897e-05
-3.53443361605419e-05
-5.13791369673854e-05
-3.80522615882448e-05
-2.813959133069e-05
-6.0750433254819e-05
-2.97340494390676e-05
-4.7834435157909e-05
-3.17850008362305e-05
-2.58018693387599e-05
-6.34669719049998e-05
-4.39377105170738e-05
-5.58938680446761e-05
-1.61629996808015e-05
-1.10525264042925e-05
-2.59728230411102e-05
-2.02338167861317e-05
-3.87569155896516e-05
-2.27877662554155e-05
-5.20665551477989e-07
-2.16853032759968e-05
-3.87231993749921e-06
-5.33117952967373e-05
-1.9374990254019e-05
-3.65108183684868e-05
-6.409995074621e-05
-2.33537044728162e-05
-5.23352488410692e-05
-3.3775606770327e-05
-4.86248214682452e-06
-5.4309390628037e-05
-7.77621176647808e-06
-3.18527257393294e-05
-2.49244456857989e-05
-3.11311833453465e-05
-3.84326511107233e-06
-4.38402752652261e-05
-3.71994870060331e-05
-3.02390270027747e-05
-3.18541578969716e-05
-5.02301640531683e-05
-3.67251301873136e-05
-1.49042685356446e-05
-2.79788097284954e-05
-6.01808398747771e-05
-3.78807948342915e-05
-2.69630412134059e-05
-4.12741307639414e-05
-3.70113113052532e-05
-6.10443139943662e-05
-2.09294814094607e-05
-2.18178253883312e-05
-4.76949755013635e-05
-3.2989714001233e-05
3.33259675461991e-06
-2.94013842569339e-05
-3.83334285747097e-05
-7.1962493334929e-06
-4.73261555248429e-05
-3.14865742370809e-05
-3.91862624920673e-05
-3.7237234186932e-05
-3.93039155492622e-05
4.07249764481621e-06
-5.26616207270992e-05
-3.67092914182405e-05
7.79257836962319e-06
-5.11610545000563e-05
-2.0587697630511e-05
-3.21215849173949e-05
-2.65166588283622e-05
-2.00726922225087e-05
-4.22494887500553e-05
-4.02510899805025e-05
-4.50621284067675e-05
-3.98776770297104e-05
-3.65656245148453e-05
-1.18965882945906e-05
-5.17896319208794e-05
-1.80366046088087e-05
-1.49648263025095e-06
-3.31036592797849e-05
-1.35196988887993e-05
-3.60832033838453e-05
-1.9738384258302e-05
-4.65632302257653e-05
-3.02630325328974e-05
-6.05982550062215e-05
-1.82733548437547e-05
-3.33664807287984e-05
-2.7829102416184e-05
-3.46453517060544e-05
-2.26001345183722e-05
-4.17203332766429e-05
-1.97888751029211e-05
-3.72786853140441e-05
-2.11976589487629e-05
-3.78526967487727e-05
-3.22681085329482e-05
-3.77686759663038e-05
-2.60726596111134e-05
-2.49531858600213e-06
-4.47053982009712e-06
-4.18119442994106e-05
-4.33898766532879e-05
2.30772040308344e-06
3.92436882100868e-06
-2.16239386257886e-05
2.40099640490145e-07
-3.64970960166301e-05
-3.93466717901318e-05
-2.17173888574477e-05
-2.66889281370201e-05
-1.55939269201003e-05
-2.37523919102462e-05
-2.15007251172777e-05
-2.96692435272894e-05
-9.74281559719389e-06
-1.39401685715361e-05
-1.45013570639443e-05
-2.49835810446857e-05
-4.6228724405435e-05
-3.82602214366635e-05
-4.41889762329018e-05
-6.3000863476084e-05
-2.95024172490286e-05
-2.27006066790258e-05
-4.68426577876304e-05
-2.45337377340085e-05
-2.12074187354332e-05
-1.08895554793118e-05
-1.06791313422979e-05
-8.85456069950939e-06
-1.99548702688952e-05
-1.62097510908899e-05
-2.4732054792516e-05
-4.92826625919827e-05
-2.61992170825143e-05
-3.77255865157185e-05
-5.23911318481712e-06
-3.20462789107591e-05
-3.2303109851699e-05
1.77964002106829e-06
-7.75679486893649e-06
-4.25491569297864e-05
-2.44885249600043e-05
-5.2697876946099e-05
8.75245021186816e-06
-3.02789417500727e-05
-7.1315269165554e-06
-2.93954258241267e-05
-1.99097948327765e-05
-4.38150740603152e-05
-4.09353518567398e-05
-3.98516503691247e-05
-1.72401076218097e-05
-3.13381884599054e-05
-2.79205118956582e-05
-1.0401276069403e-05
-3.16952033082052e-05
-2.11991906633112e-05
-4.8698887685811e-05
-3.41592597171916e-05
-1.25905094939245e-05
-2.56373392047184e-05
-5.56552758822782e-06
-2.64370646419789e-05
-1.85436509062164e-05
-1.84588793735678e-05
-9.79896404599027e-06
-4.69836282567574e-05
-4.43304376615491e-05
-3.00831689282943e-05
-3.90721346365828e-05
-3.64604343756271e-05
-3.59586630631161e-05
-3.14777235709072e-05
3.55404488267793e-07
1.19673871955968e-05
-1.60947363922792e-05
-5.06606035996421e-05
-6.55672983074024e-05
-2.93801585001898e-05
-2.36235298175168e-05
-5.79612582638111e-05
-4.09595988532017e-05
-4.8561250783148e-05
-7.14700433260555e-05
-3.36322103916282e-05
-4.23939439159914e-05
-3.25833882300526e-05
-5.59188137108464e-05
-1.64744269129618e-05
-2.43172519575664e-05
-3.20971953249095e-05
-2.20968647569633e-05
-2.68857788342436e-05
-1.57964457372021e-05
-9.43439805141532e-06
-1.95207887293653e-05
-5.44380947629221e-05
-5.01432685654017e-06
-2.08240207603547e-05
-6.52588566969791e-06
-2.21997383509057e-05
-1.54334637616264e-05
-3.87958106417525e-05
-3.33575770752654e-05
-1.6150025198634e-05
-4.2273401780827e-05
-3.39412685406341e-05
-2.21172620938032e-05
-6.99688717171807e-06
-1.8583802602321e-05
-4.03177919829961e-05
-2.43011679041672e-05
-8.73173266332668e-08
-3.15105695241929e-05
-1.00332106301881e-05
-2.01749866447443e-05
-3.39989547474147e-05
-6.05890311276963e-06
-4.90198969518567e-05
-2.99607500660875e-05
-4.92665992658036e-05
-2.90318605421068e-05
-2.04911858635775e-05
-2.64194920615898e-05
-1.33691854424932e-05
5.27327508782049e-06
-1.38174614630039e-05
-3.34056010103493e-05
-4.65484874534286e-05
-1.38364407070948e-05
-3.17448196226858e-05
4.93743796997879e-06
-2.82382085311378e-05
-3.35577217242635e-05
-1.94217709488922e-06
-1.97559957300792e-05
-4.25946875641772e-05
-2.54729019384066e-05
-3.18945607279806e-05
-3.21697814457095e-05
-5.03713627848131e-05
-2.78937776141129e-05
-1.62258071280213e-05
-1.33543807655807e-05
4.66586126092191e-06
-3.90566791465049e-05
-1.7290843987529e-05
-2.73882364274009e-05
-4.46317729904881e-05
-2.04459302525223e-05
-5.1758543813991e-06
-4.47838889322246e-05
-2.76980775989443e-05
-5.03179670168956e-05
-2.85734411002981e-05
-5.0022009716117e-05
-3.92413995522903e-05
-1.84372773219006e-05
-2.75535327826573e-06
-3.01224429920687e-05
-5.41231516957033e-05
-1.15922024918402e-05
-8.0916250656574e-05
-3.61550133684947e-05
-4.58260513568194e-05
-2.26253196437036e-05
-2.44926091765966e-05
-5.38327055105277e-05
-7.26560964270303e-05
-4.50060368569699e-05
6.470494865884e-07
4.56201701663241e-06
-3.462764498563e-05
-4.09298593299479e-05
-7.95887786161482e-06
-5.68656302768163e-05
-1.21486737970134e-05
-1.65840245081277e-05
-6.56595772510413e-05
-2.61676101109772e-05
-5.08526572502396e-05
-3.28078176619242e-05
-1.47640662076209e-05
-3.61348463873894e-05
-2.27914217791584e-05
-1.67787315952393e-05
-3.52672298970653e-05
-3.7966880576103e-05
-3.6470524056103e-05
-2.52736489067138e-05
-5.87222874797306e-05
-4.34006726327956e-07
-1.6448860944674e-05
-5.01039920290966e-05
-1.95923807850391e-05
-6.80751397276923e-05
-4.19486952167213e-05
-2.04706773965741e-05
-1.88858663873024e-05
-6.12854742388266e-05
-2.39647496367913e-05
-2.24305397331305e-05
-4.87375452847752e-05
-3.55194346753833e-05
-2.25184031746047e-05
-3.32151525260894e-05
-5.67351442238987e-05
-4.07554893379424e-05
-2.52487716962856e-05
-1.31371098438411e-05
7.78443182532903e-06
-3.22897748531503e-05
-8.2884976296985e-06
-9.04387928114846e-06
-1.48455628914996e-05
5.33134264963981e-06
-4.32682086602557e-06
-2.18935477073262e-05
-5.02658990806633e-05
-3.26538125112642e-05
-3.62072483197789e-05
-4.04756644797812e-05
-1.93070591124608e-05
-1.03310267154263e-08
-1.40388545128401e-05
-4.82487220428383e-05
-1.5005596986854e-05
-6.66241239827158e-05
-1.57571155199903e-05
-1.94811310267663e-05
-2.57210038031679e-05
-3.9628233587916e-05
-3.39070558351211e-05
-4.29902070145434e-05
-5.44668266152127e-05
-3.95674697477765e-05
-3.20723028796227e-05
-2.18320274374659e-05
-7.59323435949695e-05
-5.70816078463812e-06
-2.88762630442915e-05
-2.42816084861554e-05
-1.07626325434755e-05
-3.31180590206249e-05
-5.42503464285959e-05
-3.16759200772624e-06
-2.44027937454254e-05
-1.930539517073e-05
-4.09997503460093e-05
-1.47034267102983e-05
-3.11103578205703e-05
-2.99584720543739e-05
-1.82263745056937e-05
-3.48812772245728e-06
-5.2631224727414e-05
-6.62283907343558e-05
-7.80008593155106e-06
-2.90955680682983e-05
-3.73124445444065e-05
-2.13971502479914e-05
-1.53583888811551e-05
-1.51180736658284e-05
-3.4877538272929e-05
-6.51622482938303e-05
-6.08926412999021e-06
-3.71917990441606e-05
-2.23002595489815e-05
-1.25585429137842e-05
-4.2180216372303e-05
9.26405053604628e-07
-1.39086950314893e-05
-3.53249389395171e-05
-4.56829040590347e-05
-5.71314008734913e-05
-1.27977630967349e-05
-1.05961497992219e-05
-2.20330963303692e-05
-3.40838451557458e-05
-2.75036308465484e-05
-5.03596277364716e-05
-4.78754454213251e-05
-2.46094057774716e-05
-5.50792221769271e-05
-2.48591531204457e-05
-5.56637317780786e-05
-4.55614379694152e-05
-5.48174124329712e-05
-3.14790418450695e-05
-1.58700320892999e-05
-4.44537940782472e-06
-2.61526948271355e-05
-1.69835859238159e-05
-3.94361109003398e-05
-7.81596394624408e-06
-2.00114966086948e-06
-2.02266618623229e-05
1.22180959998928e-07
-1.70137843036077e-05
-3.47100386840097e-05
-3.95005274789972e-05
-2.2646576250449e-05
-3.18143470431691e-05
-1.66064932275269e-05
-1.8126429663573e-05
-4.35563784941525e-06
-3.47474995934693e-05
-3.63255552439784e-06
-2.7508113033106e-05
-3.84736819008826e-05
-4.18872791161059e-05
-9.29399186817019e-07
1.65495869889092e-06
-2.40343681216214e-05
-2.4787038998997e-05
-4.11248554747147e-05
-5.00187158013122e-05
-5.12542795879048e-05
2.86254226909928e-06
-4.10084162148029e-05
-4.58487254031615e-05
-3.87121257287116e-05
1.72018238932421e-05
-6.58431740156374e-06
-1.77634411919092e-05
-9.15361209743987e-07
-4.85186989012358e-05
-2.05000945254031e-05
-4.60861785675272e-05
-1.15751792196192e-05
-3.32729614322743e-05
-2.67017823714604e-05
-2.87518278571736e-05
-2.74519282788833e-05
-6.59464679588068e-05
-3.94223839578395e-05
-5.7218331457148e-05
-3.02337193491471e-05
-1.16467358295458e-05
-3.28254049200487e-05
-1.98931113155604e-06
-6.27976220574576e-05
-2.69420495809768e-05
-3.37200920254729e-05
-3.45409339436192e-05
-3.08193932111417e-05
-3.75020075503608e-05
-6.46675897169981e-05
-4.15795853989229e-05
-3.76478459285092e-05
-5.40326445813744e-05
-2.13204785790599e-06
-2.18028264706348e-05
-3.74283287566482e-05
-1.47551753022895e-05
-2.54852517991085e-05
-2.69206431650504e-05
-1.43576370200047e-05
-4.63084777039864e-05
-1.14427184075813e-05
-3.16487666490485e-05
-2.44880108013432e-05
-2.63338582357755e-05
-2.69281827509092e-05
-3.83036819036862e-05
-1.119236778308e-05
-1.29875990553812e-05
3.97945324882481e-06
-3.33102920823659e-05
9.24851755264535e-07
-1.59524537598896e-05
-1.88286323280447e-05
-2.32456688038623e-05
-3.13570940464242e-05
-9.57226147062561e-06
-3.46111649324685e-05
-3.14136624326405e-05
-7.54289083598609e-06
-2.67230988006658e-05
-2.61474373326067e-05
-1.90742753274614e-05
-2.98989076950123e-05
-3.72655175711836e-07
-3.3694368226489e-05
-3.81548488100545e-05
-2.3077893610722e-05
-1.7295719153717e-05
-1.49947704961893e-06
-8.31358987676683e-06
-3.67618214512921e-05
-3.98056521192138e-05
-1.15961765259487e-05
-2.90779103220364e-05
-2.59280591717533e-05
-3.0807728966394e-05
-1.33859414796213e-05
-2.74854321487001e-05
-2.49183992266345e-05
-5.54142799931374e-05
-5.81675876850892e-05
-2.90737767441707e-05
7.53004987908926e-06
-5.33374470303737e-05
-5.44239555614732e-06
-2.5235197231846e-05
-2.23458069926925e-05
-4.72018781648785e-05
-6.13810592191562e-06
-4.59047685423223e-05
-5.2411103355933e-05
-3.13320277926133e-05
-3.41473407748893e-05
-4.94513774155314e-05
-4.28101596809707e-05
-4.430583656558e-05
-3.08471950606158e-05
-2.55966452656384e-05
-5.0901757411567e-05
-2.91811879467225e-05
-1.71313821519753e-05
-3.77014021889612e-06
-2.51739489234312e-05
-1.96948544388809e-05
-1.53215956621255e-05
-1.60127650303638e-05
-5.84131631823834e-05
-1.03069954900148e-06
-4.23456543750572e-05
-3.14484142948317e-05
-1.78170692426098e-05
-1.64234695043097e-05
-2.39940376429099e-05
-4.51325160389437e-05
-5.1774710190596e-06
-2.17139947482427e-05
-3.0633326938737e-05
-1.08832361367562e-05
-3.40698245435111e-05
-1.40807149326183e-05
-1.39380241877178e-05
-3.40641251394178e-05
-3.40289808700374e-05
-1.91393903002815e-05
-1.44505816274087e-05
-2.2004319829672e-05
-4.66090445333243e-05
-4.56287618872593e-05
-1.91268869433494e-05
-2.55500523182948e-05
-3.30030085879774e-05
-1.45910991581553e-05
-2.90064831826725e-05
-1.27123011506581e-05
-1.13973497773805e-05
-1.00116870738591e-05
-2.57462487565708e-05
-1.02942418074043e-05
-5.62979640830524e-05
-5.09413438760492e-06
-4.09768198156579e-05
-3.56207034938576e-05
-4.45266409863752e-05
-9.7411903926109e-06
-4.76960052357274e-05
-4.32926059092874e-05
-2.36994795117851e-05
-6.67118244852357e-05
-1.36589893931213e-05
-3.51168382487108e-05
-4.87983501997764e-05
-2.75458942281899e-05
-2.11183214581166e-05
-3.8604784786678e-05
-4.69556309649787e-05
-4.90956737147329e-05
-1.45785025035496e-05
-2.77302418675846e-05
-1.38165718061514e-05
-3.10975941976515e-05
-4.58465864769407e-05
-2.7665963769936e-05
-2.90078956366036e-05
-3.1746295373666e-05
-3.20764208018212e-05
-2.79928182919007e-05
-2.54381151797525e-05
-1.43602674760628e-05
-2.81748327047849e-05
-1.92025836051883e-05
-4.25502949939416e-05
-4.46888140639091e-05
-4.58997488383831e-05
-4.08482840744715e-05
-2.45534983419786e-05
-3.3034192580715e-05
-6.7951447483177e-06
-6.02431525085779e-05
-1.38482653311316e-05
-6.16960364263373e-05
-4.48785171782241e-05
2.57785331532108e-05
-5.58161078116721e-05
1.53741247060877e-05
-2.91780416056625e-05
-3.21922190392644e-05
-2.49902102910166e-05
-1.5462545995269e-05
-3.17088113896913e-05
-3.63613989571133e-05
-2.82306982683144e-05
-3.24133404858981e-05
-3.53759136894983e-05
-3.97456325256236e-05
-2.11678169091069e-05
-2.59382431708414e-05
-2.84578715938972e-05
-4.13167256415371e-05
2.60612873776643e-06
-3.26799255598053e-05
-1.52095433149346e-05
-4.00562580179091e-05
-4.30820214916645e-05
-2.33293769989612e-05
-2.84997200214115e-05
-5.83718456736442e-06
-1.92230768035443e-05
-1.79679835569109e-05
-2.96842273673485e-05
-1.19136201581234e-05
-3.53224363891875e-05
-4.70201827891611e-05
-3.93264187851173e-05
-4.21305572180963e-05
-2.23753361084166e-05
-1.61830402394286e-05
-4.26877263739836e-05
-2.2446406762845e-05
-3.37465014853398e-05
-2.68319273082342e-05
-3.59442861665223e-05
-6.38457172557462e-05
-2.81173824455077e-05
-7.25312556463294e-05
-1.96997702590634e-05
-2.71140677020114e-05
-4.88797613343898e-05
-5.14165714612131e-05
-3.8786537159422e-05
-3.70017603787732e-05
-2.40914535776317e-05
-2.07100768189896e-05
-3.31300968819044e-05
-3.43922516247699e-05
-2.21369185722853e-05
-1.98371493338952e-05
-1.96818473206331e-05
-4.074474152838e-05
-4.71298054081026e-06
-2.39752282381585e-05
-2.52421999582939e-05
-2.43602629543597e-05
-3.82545274500618e-05
-9.89928245521071e-06
-3.99102647044986e-05
-2.71718000676094e-05
5.23613678821304e-06
-1.21221705905929e-05
-9.94784821608939e-06
-4.10320505474115e-05
-2.47728144926224e-05
-2.0111269747202e-05
-3.96562983500734e-05
2.7995383010155e-06
-2.4178286355028e-05
-1.35262183006901e-05
-2.63320359108845e-05
-3.10701903327428e-05
-1.51715745758978e-05
-8.55064689942711e-06
-5.23300673367594e-05
-3.73506126276891e-05
-6.32861369409269e-05
-3.57501250134235e-05
-3.67683560247605e-05
-2.50678533529365e-05
-1.94820153378893e-05
3.6069754231427e-06
-1.39622750377762e-05
-3.82926046496615e-05
-2.65952766755194e-05
-2.401968694828e-05
-6.48216520947352e-06
-5.21507311348945e-05
-2.15506572438512e-05
-2.52211429187327e-05
-1.52890790154397e-05
-1.64065147985867e-05
-3.2672350905599e-05
-3.80203384230741e-05
-5.14068336086116e-06
-2.44696729572832e-05
-3.01446575376747e-05
-4.7703072825471e-05
-4.649946730613e-05
-7.642834819057e-05
-2.83507422327133e-05
-2.14667922303731e-05
-4.89779788001717e-06
-4.81053923926399e-05
-3.69884438831405e-05
-5.72711731342422e-06
-3.35321648154018e-05
-1.41691610035294e-05
-9.94716081735745e-06
-3.24167169207852e-05
-2.00475167146009e-05
-2.97078521244621e-05
-4.48149220138917e-05
7.44345501425814e-06
-1.45001874294355e-05
-5.12187979758774e-05
-3.82881224561114e-05
-2.63429049394635e-05
-3.4132411666843e-08
-4.62416218690462e-05
-4.99521115141691e-05
-4.07167512652955e-05
-5.64950246975701e-05
-2.74455465681161e-05
-2.9097248139988e-05
-2.63530279160886e-05
-5.13794136175948e-05
5.4006078372727e-06
-1.34386269556518e-05
-3.92148941796006e-05
-4.47853963517675e-05
-2.40099374528892e-05
-2.93382911597311e-05
-2.88595720078837e-05
-4.01167416825542e-05
-2.99890010900405e-05
-2.52517156595563e-05
-3.9456524358444e-05
-3.51441216281752e-05
-2.81224039553163e-05
-2.27556101219994e-05
6.90901027161675e-06
-3.55525475205483e-05
-3.56663145457804e-05
-4.31591881008262e-06
-5.14492252694162e-05
-2.00974343627583e-05
-2.33352546521643e-05
-4.45277929000952e-05
-4.11595187679868e-05
-2.03170969515882e-05
-3.53637096823253e-05
-1.49567188621048e-05
-3.53922178745138e-05
-1.06018950013807e-05
-3.34358944582258e-05
-2.28866538376634e-05
-1.96417371912364e-05
-2.97494812196583e-05
-1.69938493503172e-05
-2.5483986211087e-05
-4.54840729136944e-05
-4.72781390727378e-05
5.4556367103478e-06
-3.66060172732805e-05
-1.15985585533249e-05
-2.80048365226569e-05
5.68187187272456e-06
-2.48816652983025e-05
-4.7879726681028e-05
-1.07257503045825e-05
-2.52837342925394e-05
4.70780367239657e-06
-3.78194580543428e-05
-3.02965315841621e-05
-3.83694872119268e-05
-1.44185119412565e-05
-3.4691223745534e-05
-2.85200397509821e-05
-1.50450746999442e-05
-4.19581035867568e-05
-6.28114405588738e-05
-5.11401144483109e-05
-7.12468668895371e-05
-6.3205087004463e-06
-4.95207836498151e-05
-4.26504371215567e-05
-3.52287513576877e-05
-1.55886325827512e-05
-4.40275455500407e-05
-7.60497887953153e-06
-1.6872859749297e-05
-1.64062311498405e-06
-3.82065021728303e-05
-3.28615082511502e-05
-6.96923658185744e-06
-3.90665006998091e-06
-3.23728104423133e-05
-6.45074903500797e-05
-4.18701864926994e-05
-2.39175016806299e-05
-3.68179189195644e-05
-2.57844125017941e-05
-1.32292204822994e-05
-2.98455290791405e-05
-3.93985570032659e-05
-3.63722020712178e-05
-5.18763558074434e-05
-1.16486756455838e-05
-7.94024232166234e-06
-2.00316850535072e-05
-2.21984236100081e-05
-5.56701084851486e-05
-3.41724907129175e-05
-2.27188710286012e-05
-4.13630119926262e-05
-1.49333434601573e-05
-1.6744488650953e-05
-2.5993539891944e-05
-2.56089460886357e-05
-8.15951151768588e-06
-3.84208415192874e-05
-1.28521324167472e-05
-2.22236087417969e-05
-2.67256488968256e-05
-2.77294610399309e-05
-5.80795772130419e-05
-1.02924659540802e-06
-1.44029706750744e-05
5.03190638374458e-06
2.16425666216243e-08
-5.42224347775019e-05
-2.30248622065622e-05
-1.4384205460737e-05
-2.55066508871192e-05
-3.80320078335662e-05
-1.2255923374784e-05
-1.71547967440034e-05
-4.4598272990401e-05
-2.9545176055251e-05
-2.03484310051617e-05
-1.7595946482733e-05
-2.87876255603056e-05
-1.85776824941113e-05
-2.06189488241265e-05
-3.02355066431029e-05
-2.13005308206896e-05
-3.5750609255102e-05
-3.95034972274346e-05
-2.0791396455143e-05
-3.03892160479504e-05
-3.1981139096056e-05
-4.44385429275437e-05
-2.11463183321487e-05
-4.27930794591087e-05
-2.75196466548327e-05
-2.00829527882062e-05
4.14097619813203e-06
-2.46677111484471e-05
-4.73505556484253e-05
-3.69964260021192e-05
-6.62758733546583e-05
-1.92059274377902e-05
3.4281218482395e-05
-1.74656064918928e-05
-3.8372487861925e-05
-6.47103893500817e-05
-4.00180599257901e-05
-1.30750701465659e-05
-1.43885429369052e-05
-6.1505580038586e-05
-3.03186753889906e-05
-2.86443040019695e-05
-7.34766669534677e-06
-4.89943457791795e-05
-1.60477197965461e-05
-1.51600315634516e-05
-1.28782187024837e-05
-2.08541295000609e-05
9.71960522805079e-06
-4.69322429687876e-05
-5.50723026494906e-06
-3.29528015339081e-05
-4.10811641592095e-05
-4.52324066882345e-05
-2.43992673298229e-05
-9.77357754326332e-06
-5.61445502664678e-05
-4.60863615074131e-05
-3.23603399332896e-05
-4.58941566159007e-05
-4.56017833501651e-05
-3.053379142955e-05
-3.28887198357852e-05
-4.18104699466737e-05
-4.15765810860514e-05
-5.02366380390117e-05
-2.48854217958489e-05
-6.0183560389246e-05
-7.11953231103376e-06
-4.69327463304202e-05
-2.02367297771064e-05
-4.97977391261796e-05
-3.10505139717497e-05
-4.60458374475659e-05
-3.33268199470304e-05
-3.80386602084827e-05
-5.01136229413571e-05
-2.93416106066581e-05
-3.31596919350458e-05
-2.96796898721379e-05
-3.73016448383609e-05
-5.26003787097772e-05
-1.22841793673133e-05
-3.16762313383372e-05
-2.62571764635117e-05
-1.82633293798436e-05
-4.16358262000084e-05
-3.06007742711219e-05
-6.16784914299792e-05
-2.00027974904113e-05
-1.28835371497255e-05
-3.82722238701736e-05
-2.57240495345329e-05
-2.98544864619563e-05
-2.00039853196728e-05
-6.57526813115209e-05
-6.33038047669961e-06
-2.31967895377943e-05
-1.2077232030217e-05
-1.34067541076111e-05
-3.51608951212927e-05
-4.22668733692492e-05
-4.60278343014962e-05
-3.37290630611232e-05
-7.95827981053469e-06
-2.70183519020418e-05
-3.58913472721698e-06
-4.47350308467738e-05
-2.25168643832723e-05
-4.11555927462439e-06
-3.40452467103532e-05
-8.89053699229842e-06
-4.9080627571985e-05
-3.84533291904365e-05
-2.43644847146269e-05
-1.46226818264703e-05
-4.24322763580528e-05
-4.70594637302364e-05
-2.22791442329321e-05
-9.10424103419805e-06
2.98897302866486e-06
-5.35286553744795e-05
-2.25010549943866e-05
-2.31305083330308e-05
-5.33783179810538e-05
-4.38322369693437e-05
-1.53704740054346e-05
-3.82428318764386e-05
-3.60297884438033e-05
-5.78395754620579e-05
-3.88253620205668e-05
-3.37479387960981e-05
-6.46215726237299e-05
-3.79686861065927e-05
-4.14496813571752e-05
-4.46808464793316e-05
-2.635968175151e-05
7.71941108934385e-06
-3.30404219094363e-05
-1.60208754316841e-05
-4.72620246468204e-05
-4.51262937739508e-05
-5.19958559464767e-05
-6.2822599732417e-05
-2.93327574181901e-05
-3.18034178405504e-05
-5.44560340828446e-05
-4.67860226472983e-05
-2.83980552313015e-05
-4.61451971337005e-05
-2.5926076198371e-05
-3.06717033237864e-05
-5.03492837189575e-05
-2.20907477790567e-05
-2.0635651651296e-05
-4.89619214934272e-05
-1.59147050316588e-05
-1.80992449497601e-05
-2.67495113638362e-05
-3.8676560148643e-05
-2.91893420031491e-05
-2.34602163387769e-05
-4.10222112361531e-05
-4.41691735320116e-05
-4.17477846600315e-06
-3.43496367514576e-05
-2.50254031687951e-05
-2.65843201781296e-05
-2.75496340740293e-05
-1.76688932639581e-05
-2.39549229347927e-06
-1.26429377777163e-05
-2.88432304756599e-05
-4.04328187697077e-05
-2.07987116843715e-05
-1.07213369471653e-05
-2.01876690505411e-05
-4.36729181715076e-05
-4.99476100968238e-05
-4.91488099330005e-05
-2.22902214492935e-05
-3.16516575751926e-05
-5.06277260207977e-05
-1.44369992779451e-05
-3.61313120024678e-05
-1.20325159740112e-05
-2.81127842806699e-05
-4.03651263146123e-05
-8.2202332788768e-06
-2.79448208012486e-05
-4.51864510474987e-05
-4.79542009549705e-05
-3.69321521131204e-05
-1.05943059166583e-05
-5.72100270645367e-05
-2.43515262747337e-05
-5.49616034502661e-06
-4.7780734431394e-05
-3.1626564063757e-05
-2.5299160148185e-05
-1.74680977269176e-05
-3.6089164933687e-05
-1.19346548020428e-05
-4.13757274397889e-05
-4.55947105344304e-05
-5.04206858227042e-05
-2.08034367308211e-05
-1.67204186638623e-06
-3.83173666038488e-05
-2.67152506378795e-05
-2.48456409190186e-05
-1.67499480060787e-05
-4.80723191246148e-05
-5.46128987730589e-05
-2.80029894540221e-05
-8.0651155601404e-06
-4.32363556422282e-05
-4.25759013790807e-05
-4.78817915134742e-05
-4.17471422092032e-05
-3.38439707753751e-05
-1.34294234783212e-05
-7.26815673281357e-06
-4.12087545142427e-05
-4.8102696786325e-05
5.00388827755431e-06
-6.06984834216611e-05
-4.12632174086781e-05
-1.51602983062601e-05
-2.78879638037892e-05
-1.95241358667862e-05
-3.7415962696821e-05
-1.60885360344806e-05
-4.56628787472957e-05
-3.61428309790165e-05
-4.29293283540477e-05
-2.15262214924774e-05
-3.09079430334159e-05
-3.84337387165517e-05
-2.31556720103641e-05
2.57845724085119e-06
8.61676538018648e-07
-4.13416421049229e-05
-2.81170721118863e-05
-1.92723064492702e-05
-8.32460796921797e-07
-3.59484249126226e-05
-6.13266405168587e-05
-3.27370516959154e-05
5.15210160155202e-06
-3.33450683930507e-05
-4.522873720197e-05
-5.69435936994377e-05
-4.4278735652961e-05
-3.37640932775161e-05
-3.62300003492508e-05
-4.01195150642213e-05
-2.6969100268158e-05
-1.18943353488704e-05
-4.82636486423898e-05
-4.60807948099205e-05
-3.3487950586727e-05
-5.13411701595023e-05
-4.95333854308226e-05
-2.70991598613005e-05
-3.36742769830594e-05
-3.72376204704327e-05
-3.41479568020507e-05
-1.08327265556168e-05
-2.86126537674647e-05
-3.4604367317675e-05
-9.12852433195472e-06
-3.22025212370974e-05
-1.99247307318739e-05
-4.99882388286305e-05
-4.12761322294643e-05
-5.21394847216573e-05
-2.72242908836618e-05
-2.83705250845223e-05
-2.55362120658369e-05
-3.47519805666221e-05
-1.48360123971193e-05
1.07616912787725e-05
-2.11708602072934e-05
-5.25309206770593e-06
-3.41523075444092e-05
-2.28837289936803e-05
-1.75815926615841e-05
-3.76485703196691e-05
-2.26909517095275e-05
-4.02612308509253e-05
-4.44575562968055e-06
-2.8084224968027e-05
-3.53746092707858e-05
-2.53639556655342e-05
-2.26634670851648e-05
-4.32191879243698e-05
-3.62935627662858e-05
-3.06971185718492e-05
-6.38000742007082e-05
-4.44332130747289e-05
-2.24011241814785e-05
-4.30521581583812e-05
-8.53651758919519e-06
-4.84631760348745e-05
-2.50985870990456e-05
-1.42103669173548e-05
-1.07841025623044e-05
-3.63653038552692e-05
-4.10473938380169e-05
-2.61792572385617e-05
-2.06678655349953e-05
-1.71552375811875e-05
-2.27831096501505e-05
-4.28683393981968e-05
-4.23778461570206e-05
-6.4695937369184e-06
-3.26972012438232e-05
-5.09021690167244e-05
-3.70521366022481e-05
-2.36988325417043e-05
-1.95904248152057e-05
4.99849434924718e-06
-6.65800108442659e-06
-6.02031080170075e-05
6.09716391010767e-07
-3.91436360005561e-05
-1.91384546167696e-05
-3.48953927952493e-05
-2.74603697848635e-05
-2.32269162052582e-05
-1.4015955040932e-05
2.29151779164235e-06
-3.51838039038687e-05
-1.52847018275847e-05
-5.54340850819362e-05
-9.26458280016884e-06
-2.46425681997339e-05
1.92027701775907e-05
-2.6506967273753e-05
-2.3716193048614e-05
-3.12234590694603e-05
-7.84727141875908e-06
-2.10577050310134e-05
-1.5676710094913e-05
-3.95090147758056e-05
-1.23193925878365e-05
-3.58464583196084e-07
-5.22681526051637e-05
-1.82198200747743e-05
-3.93103964442417e-05
-6.17736937390647e-05
-5.77916697806241e-06
-2.7125307998237e-05
-6.14758958884249e-05
-8.60295045295348e-06
-4.04987706032678e-05
-6.60106511973406e-05
-4.17316698662563e-05
-3.12858307308825e-05
-5.43605334865772e-05
-2.2274862220999e-05
-4.62770443725122e-06
-2.57785671707373e-05
-2.44927478791161e-05
-1.41902890646974e-05
-1.13595897615091e-06
-5.04954512687254e-05
-5.78071520163909e-05
-4.6164029197306e-05
-2.61134263627077e-05
-4.05481264713781e-05
-3.73202375999697e-05
-3.00980355408714e-05
9.86710231599068e-06
-2.22034839752699e-05
8.53335871127276e-06
-1.47025442409584e-05
-4.61302493760968e-05
-3.10580278843451e-05
-5.03069744985662e-05
-6.28027070874754e-05
-1.30013240595552e-05
-2.83881174872448e-05
-1.39291239341927e-05
1.00638519822366e-05
-3.23017130472602e-05
-4.46403256377634e-05
-5.09932899106212e-05
-2.93687112728099e-05
-1.11948481388441e-05
-5.4698060300246e-05
-1.66969487899027e-05
-2.87757805175013e-05
-2.95632257869225e-05
-5.30974888234411e-06
-8.77238223836612e-06
-1.71356443130625e-05
-2.51082634476198e-05
-1.28145277684537e-05
-4.34019317209628e-05
-6.75878206573625e-06
-2.30768711121409e-05
-4.84659931147598e-05
-5.78105252841207e-05
-4.92368793412702e-06
-4.40636792257316e-05
-2.19954679564211e-05
-3.97878376300947e-05
-2.14857864227778e-05
-1.07039715967481e-06
-2.75347358365376e-05
-7.66370444679908e-05
-2.91484830054491e-05
-3.17692524078395e-05
-3.49546452439317e-05
-4.60484590410418e-05
-3.92980288798125e-05
-3.62400852968754e-05
-3.95340895823348e-05
-8.41797056904732e-05
-1.39683221939132e-05
-2.5547226444178e-05
-1.3493733026654e-05
-2.60516983380048e-05
-1.24099128591438e-05
-2.43148587558816e-05
-2.68084238125917e-05
-9.4177545095867e-06
-4.33996940859768e-05
-3.69182987321317e-05
-4.60746187733547e-05
-5.55399350088932e-05
-2.45929001188632e-05
-5.10138691874076e-05
-3.25961708571675e-05
-2.0700366662009e-05
-4.91147525386401e-06
-1.64376913355201e-05
-6.73725024848518e-06
-3.75804933439397e-05
-3.81810570964183e-05
-3.29053795848626e-05
-9.64025167700923e-06
-3.4475471556007e-05
-4.2015809724613e-05
-9.67308191704032e-06
-3.7536682993281e-05
-4.30226761614792e-05
-3.08379667564946e-05
-1.12761420198178e-05
-2.1375247410724e-05
-4.93701938360018e-05
-2.9447121615527e-05
-1.50617194395568e-05
-3.42802570548728e-05
-3.52956066416565e-05
-3.64838942730842e-06
-5.42640126090515e-05
-3.60658367310593e-05
-3.71410469108902e-05
-5.10162482495266e-05
-6.78649096407571e-06
-4.86862612931325e-05
-1.12610589837114e-05
-4.24593979962623e-05
-1.19140327134942e-05
-1.75089803306525e-05
-1.55234453502139e-05
-1.23081779643378e-05
-3.88693062535153e-05
-4.35112237703463e-05
-2.96877607826573e-05
1.54797987828093e-05
5.878341855021e-07
-2.78176934905991e-05
-3.71913816794633e-05
-3.07755731258489e-05
-1.68079840292944e-05
-4.3434030986369e-05
-5.21306166155858e-05
-1.78246658266565e-05
-1.96435826674915e-05
-4.03985020282584e-05
-1.86320904675111e-05
-1.92738783062667e-05
-6.8544605862282e-06
-1.10309477667298e-05
-1.15577556565168e-05
-3.03752555651747e-05
-3.63743832250831e-05
-9.00868390416116e-07
-2.91692814928104e-05
-5.19184021851123e-05
-1.2863160174897e-05
-3.25298295436849e-05
-2.92597310567916e-05
-2.74928424782762e-05
-5.69201920224072e-05
-4.10754444062895e-05
-2.84940352077322e-06
-1.49730002423026e-05
-4.03014477461982e-05
-1.83029944065742e-05
-1.84621534110062e-05
-5.03106594414883e-06
-1.77419192709951e-05
-2.54121261152429e-05
-5.24570080934739e-05
-2.78643238809909e-05
-1.01993485376544e-05
-1.27210829898294e-05
-3.29829940514372e-05
-4.86112980621487e-05
-3.72521842868666e-05
-1.97066086346294e-05
-2.3326708466685e-05
-2.27652360178252e-05
-4.89250575138008e-05
-4.28343573971849e-05
-1.25207331044544e-05
-6.09899626895759e-05
-3.86802252575773e-05
-3.23215954570882e-05
-3.22826446554576e-05
-1.43159847533902e-05
-1.06268813628681e-05
-2.57432733193124e-05
-5.31798446698598e-05
-4.20724980212451e-05
-5.3900279076933e-06
-3.66643174539711e-05
-4.24079484077018e-05
-5.0902339103142e-06
-2.29916197743564e-05
-3.21309928752447e-05
-3.55024812165454e-05
-3.16695225258211e-05
-2.68290789000701e-05
-1.79499286942805e-05
-2.73199792498254e-05
-3.09062754161815e-05
-1.71549671606619e-05
-3.03606002803521e-05
-2.00322739023516e-05
-3.69336642407952e-05
-1.28634898439959e-05
-1.52110162187335e-05
5.95632693847607e-07
-1.0043257878364e-05
-3.75079675737081e-05
-4.17759738324638e-05
-6.91818261729347e-06
-5.86720151202146e-06
-3.67700595339102e-05
-3.76606254751005e-05
-2.9303954073336e-05
-6.93080890252926e-05
-3.83122210962336e-05
-3.96588072652862e-05
-1.22789446885125e-05
1.29364711308067e-05
-3.71930582126766e-05
1.73380534911595e-06
-2.97323957723613e-05
-7.70757793957949e-07
-2.52323512657324e-05
-5.5274019741608e-05
-2.88942550403894e-05
-3.78934075892029e-05
-4.77309114581479e-05
-3.45603497542251e-07
-6.95307510060296e-06
-3.37773792620211e-05
-4.33542320348758e-05
-2.29583194536788e-05
-3.76976507300364e-05
-2.55549753357647e-05
-4.7082066020196e-05
-2.05139716617167e-05
-1.52051372410165e-05
-1.45627682487316e-05
-4.58075053458449e-05
-9.54758906772076e-06
-2.82643050871228e-05
-4.28865727024276e-05
-1.51168876331288e-05
-1.30227947596955e-05
-3.46743475403374e-05
-1.92439975379294e-05
-4.4863245028797e-05
-3.10562595918409e-05
-5.60582240092768e-05
-1.56313330250549e-05
-2.6525237284979e-05
-6.3427986995001e-05
-2.61499573767771e-05
-2.97548624304181e-05
-3.06302773146934e-05
-5.85236266266632e-05
-1.67864203139246e-05
-3.00713004874418e-05
-3.01112188957571e-05
-1.64902382003937e-05
-1.95815303955951e-05
-5.46549697314395e-05
-2.45131400006046e-05
-3.71338661653707e-05
-3.61145956784254e-05
-4.47740096844811e-05
-2.96316470454394e-05
-3.56002973895192e-05
-3.42621529411823e-05
-3.65733971665263e-05
-5.08900127654353e-05
-3.34379683663167e-05
-2.60641731156408e-05
-1.2471966927273e-05
-2.11531815323203e-05
-1.37128602712855e-05
-4.18027473630126e-05
-4.36526867550108e-05
-7.68266802980088e-05
-1.76108912094349e-05
-2.8353040315555e-05
-2.36623881639814e-05
-3.72388038641402e-05
-1.96530747854065e-05
-1.56529615890233e-05
1.36627855583178e-06
-3.81385296222244e-05
-1.24398531233447e-05
-3.63157558562621e-05
-3.27035391406166e-05
-4.74525395904896e-05
-4.63320914461401e-05
-1.12245405357909e-05
-2.6781728034888e-05
-1.63331238108248e-05
-3.26022067862152e-05
-5.55420273115913e-05
-6.14863592126169e-05
-3.38304631447018e-05
-4.50360192442507e-05
-1.80731488762777e-05
-3.3054510963551e-05
-3.17665400402729e-05
-5.03075704936739e-05
-2.38141745607879e-05
-1.03974118631349e-05
-3.24120846952613e-05
-2.02132612269254e-05
-4.01718091835748e-05
-1.41074145665996e-05
-5.64170612857886e-05
-2.41675239473865e-06
-4.62608707339312e-05
-1.37831124415913e-05
-2.81216713588031e-05
-2.70236771817353e-05
-1.22133985568909e-05
-6.93635191646629e-06
-5.30426537991917e-05
-2.81469126864889e-05
-5.86426135893217e-05
-1.68142585542102e-05
-4.08549497218417e-05
-3.67660265206281e-05
-4.197461838321e-05
-3.17016269921955e-05
-6.03196127304368e-05
-3.75668881417391e-05
-2.30424373338998e-05
-1.50193311464065e-05
-5.66480668720391e-05
-3.25905058866113e-05
-5.05045702789218e-05
-3.28524355525397e-05
-9.80367726492538e-06
-1.66603711674725e-05
-9.0920312954457e-06
-4.78415967544649e-06
-1.87995535638799e-05
-1.86200802744359e-05
-1.4397834496799e-05
-3.90183349534549e-05
-2.96736679830973e-05
-7.09484866658151e-06
-1.19758367876799e-05
1.03789694603111e-05
-4.47423795662918e-05
-4.96766810711913e-05
-4.18552502950776e-05
-2.15792794227982e-05
-2.13666094039439e-05
-1.20738931769276e-05
-2.5809508274063e-05
1.11293529667267e-05
-3.8517912472154e-05
-1.37896199086241e-05
-5.70169948816638e-05
-1.99160502190617e-05
-5.48855812977496e-05
-1.84866818412901e-05
-2.53846026285497e-05
-2.22326270822562e-05
-1.50201180154927e-05
-1.60248409197941e-05
-1.33756006932445e-05
1.05610570934069e-05
-3.06916703009436e-05
-3.92239736905981e-05
-3.34604259320826e-05
-7.84339363429474e-05
-2.13485003740285e-05
-3.35771016679563e-05
-3.98708464219782e-05
-3.03615818487915e-05
-1.92803210762775e-05
-4.95910241720957e-05
-4.10770263935211e-05
-2.57353318397487e-05
-6.62895618672747e-05
-3.76723272572107e-05
-3.63668367320911e-05
4.84956822598318e-06
-2.29038372683312e-05
-3.05504562472506e-05
-2.11384773583816e-05
-1.1801242191807e-05
-4.47778462463886e-05
-5.14785227498531e-05
-2.64625507101055e-05
-6.87731646347139e-05
-3.52048264007711e-05
-2.27195750338925e-05
-2.64861182044694e-05
-5.71788991308709e-05
-3.45354543526305e-05
-2.96648050788867e-05
-3.74608620902572e-05
-2.90340848822698e-05
-4.33962015670786e-05
-6.15166166483181e-05
-4.57426883999217e-05
-3.76136444197946e-05
-3.55823392595215e-05
-4.58078763479975e-05
-2.50495287962763e-05
-2.09319581342734e-05
-7.45775318358708e-06
-5.91253755469789e-05
-3.7148105054012e-05
-1.42448341737258e-05
-5.61278185579817e-05
-2.4993878609677e-05
-1.46773168531063e-05
-4.38806811042479e-05
-1.53821590367569e-06
-3.07524771559465e-05
-2.90297065092609e-05
-2.35458360454751e-05
-3.15922757220486e-05
-1.45672989128103e-05
-9.44549450056629e-06
-2.99920236077286e-05
-2.60681114117233e-05
6.23357279050837e-06
-3.55470446015261e-05
4.60041616044606e-06
-3.60013220360142e-05
-3.17518574673265e-05
-5.9268244192909e-05
-4.01929364844364e-05
-2.23618765543275e-05
-5.23561872769533e-05
-7.39445167822267e-07
-7.82852440766477e-06
-2.58702372137626e-05
-2.33967978723746e-05
-4.2826659318332e-05
-4.54293459640877e-05
-4.59880043686105e-05
-3.77100610809554e-05
-2.53386446273792e-05
-3.53801846822577e-05
-1.48390782512638e-07
-3.24474619266911e-05
-1.57741498012455e-05
-2.64209848688234e-05
-1.44744232739277e-05
-3.51280633786111e-05
-1.43321500626874e-05
-3.04276047648534e-05
-3.96970430267236e-05
-2.05340257135806e-06
-3.50294752891563e-05
-1.96368335637783e-05
-1.79089676865548e-05
-4.78066311673352e-05
-6.44211472388244e-05
-2.55002986651341e-05
-3.48132632608367e-05
-3.22120659708203e-05
-3.91370510153659e-05
-3.70401226768199e-05
-2.5951180845746e-05
-3.71935806298737e-05
-4.60862483846317e-05
-1.82431625894535e-05
-7.41186009543847e-06
-1.1946585524845e-05
-5.31349391022391e-05
-3.61293769453404e-05
-6.97103689556784e-06
-3.52975084011153e-05
-3.1533910633152e-05
-1.8966474540687e-05
-1.56349543308534e-05
-3.43631978035216e-05
-8.72477559059986e-06
-3.84975888455215e-05
-1.85326960875279e-05
-3.284917929147e-05
-2.96510004874934e-05
-4.01652803208312e-05
-1.83273280766584e-05
-4.86548880947031e-05
-2.47339571269728e-05
-5.53350005033393e-05
-4.58869301339397e-05
-3.79045530697615e-05
-2.19544614490359e-05
-2.83178786008339e-05
-4.39816129334976e-05
-1.76815204348641e-05
-2.92546759840588e-05
-3.73873934555943e-05
-4.20442963067816e-05
-2.10914134956499e-05
-2.05774546976566e-05
-1.49674383959454e-05
-8.01002863653896e-06
-2.18291530489203e-05
-4.59601736367198e-05
-4.02035974849339e-06
-2.90477285062675e-05
-5.56193569667671e-06
-1.38304264958535e-05
-5.52070210253385e-05
-2.98100415530971e-05
-2.00934643053308e-05
-5.03136430167416e-05
-1.13912185668875e-05
-2.68032646695692e-05
-2.83210010686733e-05
-5.30552330168529e-05
-6.17922512331763e-05
-1.55158939697017e-05
-1.67548052441917e-05
-1.32846010141593e-05
-4.60607404146429e-05
-3.23872499513499e-05
-4.33367992764615e-05
-3.28752214391234e-05
-3.4214022811352e-05
-4.95191864858408e-05
-5.1345796550545e-05
-4.92449134346401e-06
-3.80776391216105e-05
-5.2088694218239e-05
-4.44620624621852e-05
-1.63839135730454e-05
-4.12615663284753e-05
-3.85516508711075e-05
-1.0963412612008e-05
-1.775375163489e-05
-4.54272665907117e-05
-7.54718802633305e-05
-3.57406064678602e-05
-1.17583828384786e-06
-1.19342081840286e-05
-4.67505215725031e-05
-2.4768100479943e-05
-3.47778627013519e-05
-4.44102184559452e-05
-2.16501874112862e-05
-2.97079718467291e-05
-6.30139473307614e-05
-7.12939580964632e-05
-9.95545881103178e-06
-2.29569629815055e-05
-1.61224296979435e-05
-2.6025228882908e-05
-6.89663989066758e-06
-2.58724663686115e-05
-4.67265981412179e-05
9.96039580367336e-06
-3.81636516245413e-05
-3.27409705933986e-05
-2.4430027589385e-05
-6.60726085641797e-06
-6.36729319556088e-05
-4.71359592065942e-05
-5.28797210330839e-05
-5.35345387125961e-07
-2.79169584127722e-05
-2.78039641125739e-05
-2.27350817788094e-05
-3.88815513569379e-05
-1.10991104495504e-05
-3.44208598484062e-05
-3.47054383042462e-05
-3.92827562367458e-05
-1.4169823581035e-05
-1.06631685688478e-05
-1.89461167456262e-05
-3.44758118165134e-05
-3.03958484540152e-05
-3.86640808625361e-05
-1.00627986831369e-05
-2.2279541895741e-05
1.28971434398156e-05
-1.60736617877948e-05
-2.96531273801195e-05
-4.80779225955477e-05
-2.50725928996184e-05
-3.50680893712913e-05
-1.14035645891614e-05
-2.89358192403367e-05
-9.64674743104304e-06
-1.76055971567355e-05
-2.19949195512992e-05
-1.1265527660059e-05
-1.60854031183241e-05
-8.08935331541724e-06
-1.62866552847804e-05
-4.45916361520436e-05
-2.25159277380181e-05
-1.97512987402868e-05
-5.65179131164668e-05
-3.22456937378539e-05
-4.99449045679084e-05
-1.37292955263855e-05
1.28838172081087e-05
-2.65471303813771e-05
-3.65386981872179e-06
-1.90557971843712e-05
-3.2694211582988e-05
-2.46576815290681e-05
-1.26909506635775e-05
-3.78978525349686e-05
-1.49374639064116e-05
-1.19286693466558e-06
-4.77444270720003e-05
-1.21454553890859e-05
-1.60873226523719e-05
-3.41854608810103e-05
-3.31536942352087e-05
-8.76228168425916e-06
-5.16160746612336e-05
-2.92880166839617e-05
-3.78641908599337e-05
-4.95643420356841e-05
-3.60004325635139e-05
-1.653245557844e-05
-2.93437915257034e-05
-5.21179480275251e-05
-3.17930022506246e-05
-1.01439317358546e-05
-3.90234412514819e-05
-7.22742945369457e-06
-2.03986496710844e-05
-4.04208690070098e-05
-4.10540262463728e-05
-4.44536906482088e-05
-2.34325102343493e-05
-4.39552636734062e-05
-1.63814989838724e-05
-4.46425289666074e-05
-2.06269244392362e-05
-1.34117999850091e-05
-4.78421882042147e-05
-7.90293241226689e-06
-3.95517204291779e-05
-2.0582809405731e-05
-2.34016560566393e-05
-4.41333994864564e-05
-1.93412381272247e-05
-4.65659968328724e-05
-3.58954885077755e-05
-6.34470500427859e-05
-2.41863763109274e-05
-5.89863565657478e-06
-2.44093828447944e-05
-3.5057974126284e-05
-4.08749275548739e-05
-1.88953313403545e-05
-2.49369220474863e-05
-2.89508088139638e-05
-2.47555331685567e-05
-2.61678158637737e-05
-1.68225534106878e-05
-4.27183696269441e-05
-9.07938604798327e-05
-1.73596952790086e-05
-5.10683191371844e-05
-5.7488142494054e-05
-4.6276795414454e-05
-4.75437069905545e-05
1.72924488423984e-07
2.91963159361523e-06
-3.94576544780365e-05
-5.10630438884497e-05
-4.13486651601305e-05
-4.89969657252576e-05
-4.40744209886322e-05
-3.95895049558451e-06
-1.93750412718427e-06
-1.10878751906318e-05
-4.04658820121564e-05
2.58315713652483e-06
-3.50555143923296e-05
-2.71169259625746e-05
-1.94493459401898e-05
-3.54153726231349e-05
-4.15435934046187e-05
-1.33463014463668e-05
-2.70258221532843e-05
-8.68942838861396e-07
-4.74540824692601e-05
2.03744855129719e-06
-4.90137170072913e-05
-4.56787523119008e-05
-8.51258927163321e-06
-3.52914997533101e-05
-4.56106036395502e-05
-2.80137997983884e-05
-7.87024631087593e-06
-3.32790362788122e-05
-3.61130187173437e-05
-2.32248286241805e-05
-3.24488648399292e-05
-2.67905046979268e-05
-3.6748173751648e-05
-4.36752212310848e-05
-9.53321720631136e-06
-4.10406878588462e-05
-1.83934729893829e-05
-3.19817339520299e-05
-5.74081498523024e-05
-4.67152667016678e-05
-7.36871524765517e-06
-1.84706842011229e-05
-3.19831846087784e-05
-3.75347328618443e-05
-2.45703073160912e-05
-5.47839796726271e-05
-6.05899440700058e-05
-2.52041216861803e-05
-3.23973568783184e-05
-2.3867155531562e-06
-4.06031070954968e-05
-4.9112818729715e-05
-3.80131084308708e-05
-2.86554772207078e-05
-8.21357958602658e-07
-4.72512599401715e-05
-2.37775122796961e-05
-2.1420380355777e-05
-4.23784401405879e-05
-2.56822841221601e-05
-2.32381123349744e-05
-4.5107355780642e-05
-6.32412949306764e-05
-2.08230168570657e-05
-5.45048275481205e-05
-5.27791136735403e-05
-3.26653018914608e-05
-3.45249824839387e-05
-5.92827500092786e-05
-1.88986822920527e-05
-2.49686705545633e-05
3.24612527789763e-06
-6.75955602156414e-05
-2.18281798763433e-05
-2.61424507712896e-05
-4.12369902730114e-05
-3.82958777907806e-05
-1.14709378805063e-05
-2.99028384838581e-05
-2.36821882524686e-06
-1.22579401082518e-05
-3.44310166582748e-05
-4.10030560227911e-05
-4.8666515588882e-05
-1.80204118968737e-05
-1.99758165845181e-05
-4.76194250744948e-05
-2.39434075735018e-05
-5.92404890661515e-05
-2.28763368394532e-05
-1.61202135516901e-05
-3.06612219533189e-05
-4.12378070990361e-05
-6.0142940667887e-05
-1.69296228757068e-05
-7.23602757742638e-06
-2.40279605867838e-05
3.20947414707821e-05
-1.79690213844691e-05
-8.52724510744933e-06
-2.56590746564518e-05
-4.62135844592627e-05
-4.36851535248902e-05
-4.76673144772015e-05
-1.18727109622376e-05
-6.15970384592546e-06
-2.09913249685094e-05
-3.75638021340877e-05
5.44277278625579e-06
-1.71229323352391e-05
-3.9616959967886e-05
-5.23019069452303e-05
-1.55269292691582e-05
-1.01845186346663e-05
-6.54502675465161e-06
-5.17075141419648e-05
-1.09913896010495e-05
-4.39510186388639e-05
-1.86493343198536e-05
-2.54953124832324e-05
-4.50937958371704e-05
-2.53434800457584e-05
-3.48652532177096e-05
-4.88228586409847e-05
-4.34423689214956e-05
-3.23426577891993e-05
-1.78337386298584e-05
-3.00093193801595e-05
-5.09899153655e-05
-4.49985434921011e-05
-2.04896747390494e-05
-3.70354756550578e-06
-6.0001970971724e-05
-1.61775194876369e-05
-4.31186451588743e-05
-3.47207186115859e-05
-1.01688112140194e-05
-4.15540394867309e-05
-2.9287860007828e-05
-1.16341551826439e-05
-3.26302719290611e-05
-1.82594975564718e-05
-4.21640030084923e-05
-3.99872220213069e-05
-2.41707828190462e-05
-3.48192786328154e-05
-1.64229092549967e-05
-3.2136962842527e-05
-3.24588485737264e-05
-1.77830988786011e-06
-3.77241670471297e-05
-3.31584257026491e-05
-4.11390395789934e-05
-4.71155866334317e-05
-4.13722277967586e-05
-3.04080244880174e-05
-4.43752551843954e-05
-3.18629706379337e-05
-3.55629003295919e-05
-1.75895104891139e-05
-6.64669292959351e-06
-1.90021449032308e-05
-1.04946904904345e-05
8.60644557884601e-06
-2.57403225542781e-05
-1.56952067834839e-05
-2.65455294040159e-05
-4.61512187984731e-05
-1.56057559954801e-05
-3.14125499984124e-05
-2.52197553211293e-05
-8.93930263220979e-06
-3.32147054243326e-05
-4.3958839838822e-05
-5.08620914662715e-05
-3.30996587456057e-05
-5.16808069700436e-05
-3.14931534358273e-05
-1.27986495638557e-06
-3.50690327903981e-05
-2.09038263310768e-05
-5.43561210410827e-05
-2.09315668777376e-05
-2.24156061739588e-05
8.85924496401986e-06
-1.77429875507623e-05
-4.85849801454398e-05
-3.97266481817498e-05
-2.07789344695366e-05
-2.97064601227222e-05
-1.89532345910062e-05
-1.9371529910777e-05
-1.33620356701478e-05
-4.22861376538202e-05
-4.77304562788078e-05
-2.69541721717726e-05
-4.28719299719249e-05
-4.87837052588422e-05
-6.08943493027812e-05
-2.34769290972446e-05
-6.94384589214915e-05
-2.93800013778839e-05
-4.01971065176831e-05
-1.30720455661611e-05
-4.2676561625394e-05
-4.51221646300753e-05
-4.44252044787037e-05
-4.49300159599853e-05
-2.46458223353603e-05
-3.24708636192068e-05
-1.11883766074137e-05
-3.51786087526036e-05
-3.52546092676361e-05
-1.1952145150929e-05
-4.45261164111037e-05
-1.185160627317e-05
-3.82295557871472e-05
-1.65100146831863e-06
-5.04619955800435e-05
-6.77976673628296e-06
-3.55875995851631e-05
-2.41055278767376e-05
-1.77710214407981e-05
-3.49412126030483e-05
-2.04607259657131e-05
-1.87306011341967e-05
-1.80151315651523e-05
-5.22250797767063e-05
-2.85652238043859e-05
-4.26736911081595e-05
1.28508160394909e-06
