# Supplementary material for: Research on computational propagation and identification of mine microseismic signals based on deep learning
Source: PLoS One. 2025 Oct 22;20(10):e0334641. doi: 10.1371/journal.pone.0334641 (PMC12543183; doi:10.1371/journal.pone.0334641)
Supplement: S6 Data — (ZIP) [file pone.0334641.s006.zip › 000100900000035.xlsx_0.txt_24.txt.txt]

-3.6922217068135e-05
-1.65990094572927e-05
-4.10991584016167e-05
-4.10857922306376e-05
-2.51776238603161e-05
-3.10184922649927e-05
-4.87267558811989e-05
-1.16078142962515e-05
-5.22022830226153e-05
-3.71599746615462e-06
-6.87374914576796e-06
-2.17181941920884e-05
-3.45446267840663e-05
-2.75453245893482e-05
-3.23320403299922e-05
-3.88547187586618e-05
-7.32565847207377e-06
-3.90648343391798e-05
-9.75985519450504e-06
-3.09001229720036e-05
-3.24930139926566e-05
-6.98248309658021e-05
-5.53928056662275e-05
-3.62439822400264e-05
-2.11649258433016e-05
-5.44707512548751e-06
-5.29812607167389e-05
-1.14461943999063e-05
-3.66806501994686e-05
-4.49490667345352e-05
-5.36259062824863e-05
-5.359028876912e-05
-2.45661346196613e-05
-5.31449871690948e-05
-5.38874194483526e-05
-1.67699315742488e-05
-1.28308526954387e-05
-2.90725369397803e-05
-3.60629678295485e-05
-5.39127411738893e-05
-5.52531316143895e-06
-3.27538113439807e-05
-1.21024525093929e-05
-2.58539445834628e-05
-2.78528218469463e-05
-3.06420851934855e-05
5.15915676317696e-06
-3.01730335856427e-05
-1.12827046663898e-05
-1.55640027508793e-05
-3.36713995821841e-05
-1.44893136872389e-05
-9.23017636667026e-06
-3.0704741648772e-05
1.0961308159374e-06
-2.63189277048514e-05
-7.82475150768161e-07
-1.22170084044959e-05
-3.36974426817288e-05
-6.6923240047117e-06
-6.03901104994325e-05
-4.0955537201808e-05
-4.17909472379362e-05
-3.22935246260181e-05
-3.9627206060384e-05
-2.53136333975064e-05
-4.11373458912237e-05
-4.5974450873145e-05
-2.00208408567004e-05
-3.93078713375409e-05
-1.45212537290204e-05
-1.4722802729132e-05
-2.10020309484488e-05
-4.15126046253834e-05
-5.3317162337768e-05
-3.91991820330853e-05
-3.20214209849558e-05
-2.14540450546096e-06
-3.30339156500161e-06
-2.48144459276143e-05
-2.13616367880659e-05
-4.29540670150323e-05
-3.84207442959401e-05
-4.24064169969278e-05
-2.03211839215914e-05
-4.05120941468078e-06
-3.66731754759327e-05
-1.63493609632076e-05
-5.04718995591746e-05
-1.74997959176533e-05
-3.75908247248388e-05
-2.35542030594191e-05
-2.87501732624631e-05
-2.64664235581134e-05
-3.36438031294718e-05
-3.37499995899156e-05
1.84677831910146e-06
-5.37807835186449e-05
-3.62940993343289e-05
-2.62882983883408e-05
-1.74838297396302e-05
-1.9997449686554e-05
-3.32748530579866e-05
-3.79835898426176e-06
-3.35504848049106e-05
-5.24214423127014e-05
-8.3034781459402e-06
-7.92988654181484e-05
-5.10603530878299e-05
-2.90412964102734e-05
-1.4542801358021e-05
-4.78393051853392e-05
-2.37175010621413e-05
-3.84018722577569e-05
-3.1027739563977e-05
-2.86844873846425e-05
-3.28873837447501e-05
-2.51383383437166e-05
-5.20277314272947e-07
-6.42822239707085e-06
4.65319874676558e-06
-2.0559207972196e-05
-2.17140596057083e-05
-4.17729653534088e-05
-3.78044871015274e-05
-5.17850888162777e-05
-8.87851546039977e-06
-3.63636345776993e-05
-2.8492529342254e-05
-3.71153853214504e-06
-3.79999301103506e-05
-4.67104347180202e-05
-5.74113397029967e-06
-3.90422884153448e-05
-4.02951378847891e-05
-3.77656743217049e-05
-2.43924081865672e-05
-3.27793512146724e-05
-1.83598533432449e-05
-8.97062577884093e-05
-3.58663164226213e-05
-2.85713026451759e-05
-5.64307579862351e-05
-2.10568406603915e-05
-2.57348197024701e-07
-5.95438042775136e-05
-3.55442713258745e-05
-2.90515823991237e-05
-1.49493076610692e-05
-5.50116973544276e-05
-3.99459007349411e-05
-9.91684665613485e-06
-3.96178125743371e-05
-3.13080085180697e-05
-4.08468836272896e-05
-3.31233782388477e-05
-3.31832669446188e-05
-4.28806557305108e-05
-9.55897646506007e-06
-1.40472524111707e-05
-2.99034085442231e-05
-4.56631379725738e-05
-7.95498527151477e-06
-2.72114318153062e-05
-2.4209853099729e-05
-3.59881626478403e-05
-1.87791674420477e-05
-3.86791230399713e-05
-8.99176355128711e-06
-4.09215788985444e-05
-5.50629668025649e-06
-3.54324638141425e-05
-3.78724343129115e-05
-4.53709459529092e-05
-2.31070475738779e-05
-2.444608069033e-05
-3.88807968418559e-05
-3.00573123528818e-05
-2.01275385263478e-05
-5.37945260264987e-05
-1.43156179032679e-05
-3.58618659049892e-05
-1.64508109612556e-05
-4.08647079593635e-05
-4.00168918491787e-05
-2.69285927259445e-05
-3.6081080918658e-05
-2.31790394544561e-05
-2.81701504896734e-05
-4.79004186672718e-05
-4.09513543851287e-06
-1.95928406010098e-05
-2.64114963098562e-05
-3.22558020916599e-05
-2.954596782474e-05
4.46898669800998e-06
-2.3358408426029e-05
-4.93499160724422e-07
-2.9559830488613e-05
-3.37940955222427e-05
-2.76618307712743e-05
-2.28035981403584e-05
-1.01543581788055e-05
-2.4242856659906e-05
-4.40987521125075e-06
-1.33238555958789e-05
-2.99554746857567e-05
-3.73137533787907e-05
-2.01374403186083e-05
-4.34503524427224e-05
-5.90238168794484e-06
-3.33095558530935e-05
-2.16803790255876e-05
-3.2237403507916e-05
-4.21579643874441e-05
-2.98783799400825e-05
-4.74400965881352e-05
-2.83781184489803e-05
-1.68717184941851e-05
-1.93418050983553e-05
-3.15609704716767e-05
3.32938493688918e-06
-1.73639039092178e-05
5.9534685803651e-06
-6.03531890638358e-05
-3.83479181627762e-05
-4.72993658824693e-05
-2.61633907468949e-05
-4.59704992886329e-05
-5.28617517132633e-05
-1.39721833496117e-05
-1.18946065027525e-05
-2.53512330465251e-05
-4.1888792065037e-05
-3.47214423758795e-05
-4.67000168228108e-05
-5.0246937306421e-05
-5.92369074046213e-05
-2.15744076771878e-05
-2.02622954737504e-05
-3.29561871082614e-05
-4.25495735195897e-05
-3.97738460839985e-05
-2.87342280700837e-05
-5.03412212830146e-05
-2.63379279945929e-05
-2.65199612550393e-05
-4.24240528358675e-05
-2.97950978048985e-05
-2.9928203409994e-05
-3.92132031343551e-05
-4.27545102744029e-05
-1.8256391948754e-05
-3.33134889781723e-05
-3.20403687362785e-05
-1.41207570109492e-05
-2.04202279967659e-05
-2.71211122035994e-05
6.31961531588011e-06
-1.28648983049457e-05
-5.43578208304126e-05
-2.18726126395451e-05
-4.41838908503045e-05
-3.33666841303113e-05
-1.57640079883833e-05
-2.2888195741387e-05
-2.6866420828262e-05
-5.23771380965485e-05
-3.39703329126858e-05
-4.44993029208224e-05
-5.25006786458021e-05
2.34576872287009e-06
-6.91510511820291e-06
3.9038052163185e-06
-3.30079191781663e-05
-3.55879304882981e-05
-3.01754509559261e-05
-1.11794507698888e-05
-4.66061998055238e-05
-1.4889282463835e-05
-2.2598265442902e-05
-3.9728081049378e-06
-2.59792351000214e-05
-6.4058939916217e-05
-1.93487582132944e-05
-5.17830547234528e-05
-2.92780681721833e-05
-3.36630764326844e-05
-3.0530707654524e-05
-4.74143885737689e-05
-4.17718284596344e-05
-2.81907458316736e-05
-1.34584086998508e-05
-1.14993945088612e-05
-2.09834367104442e-05
1.05087572604595e-05
-3.05264613933161e-05
-3.3594316611862e-05
-4.84237956407809e-05
-2.32678167396168e-05
2.35012992843601e-07
-4.17001954788514e-06
-2.75792607940665e-05
-4.33325965048588e-05
-3.16490125735345e-05
-3.73284539049427e-05
-2.677472745722e-05
-2.52802567205399e-05
7.50532991304671e-06
-6.39406483254913e-05
-3.2011048590903e-05
-3.93043908264164e-05
-6.08341382163552e-05
-3.31203542073308e-05
-5.26434287702935e-05
-4.03629241665076e-05
-6.68333672645733e-05
-4.22829627283489e-05
-4.8870047419932e-05
-3.5206829254219e-06
-2.12646098993956e-05
-2.31731120913949e-05
-4.71239938354158e-05
-1.12218101324875e-05
-2.72371943155282e-05
-6.64036070518826e-05
-3.86359518610919e-05
-3.13015056435966e-05
-4.32302382936868e-05
-2.25829907728733e-05
-1.16310020401575e-05
-8.68011949901929e-06
-1.20893369328998e-06
-1.95781590315065e-05
-3.6170487343329e-05
-1.1904379809062e-05
-2.42985976282772e-05
-4.45197283415763e-05
-1.82454317992355e-05
-2.33195736418676e-05
-3.2050653688119e-05
-3.60953585499673e-05
-4.47972902540248e-05
-3.48914199602463e-05
-6.72079194023981e-05
-1.76724730533443e-05
-4.75692424181067e-05
-4.03209863325734e-05
-4.07427563880291e-05
-3.95240335038922e-05
-2.64153245530016e-05
-2.45279412030997e-05
-9.57297676082886e-06
-3.07742686197959e-05
-6.52727708721418e-05
-4.16324879020204e-05
-2.79270080883743e-05
-2.57755878803164e-05
-3.20665879436597e-05
-2.65572178396179e-05
-3.61851213738205e-05
-2.11375614516638e-05
-3.65485198243163e-05
-5.54581423963621e-05
-4.91423672063622e-05
-3.1437164629767e-05
-1.52089016209445e-05
-5.47330629829977e-05
-4.35460187866902e-05
-1.84781055124914e-05
-3.63990848042346e-05
-6.63275660465284e-05
-4.18745249515114e-05
-3.35398796430931e-05
-2.21501154619782e-05
-2.384266028654e-05
-2.52939440449925e-05
-3.0614325276232e-05
-3.77545063704436e-05
-9.9647992653341e-06
-2.44574202552567e-05
-4.1554913114304e-05
-2.09812397915175e-05
-1.59945882147139e-05
-4.70830531235017e-05
-2.57505985770871e-05
-2.33230497109743e-05
-1.83169225502337e-05
-3.36392420854207e-05
-1.92622095269505e-05
-3.38658181295547e-05
8.85535651268869e-06
-5.18016649689444e-06
-3.0229927472681e-05
-1.63974148666751e-05
-1.16600435075932e-05
-3.85490861868148e-06
-9.49477777362566e-06
-2.95442758456248e-05
1.72417647369289e-06
-4.01425396348848e-05
-1.14112549453e-05
-2.0757303567788e-05
-4.51230649282781e-05
-4.79540369960281e-05
-2.53049998273766e-05
-3.75626678501892e-05
1.45600728021255e-05
-3.31153412758457e-05
-5.5108231072333e-06
-4.51618993882822e-05
-2.70871916054942e-05
-2.81686295193618e-05
1.90169621741188e-05
-2.01497112427e-06
4.45667334676344e-06
-2.77007177954912e-05
-1.21700246043593e-05
-2.58419600999549e-05
-3.47228751283384e-05
-5.21378924467673e-06
-3.22249397045464e-05
-3.91797162327099e-05
-3.05365195650523e-06
-3.67436380514222e-05
-3.90454636787818e-05
-1.21167693913506e-05
-1.48874847763104e-05
-4.79979454475604e-05
-1.23390798188347e-05
-4.37438900328281e-05
-2.43590581012251e-05
-4.6409799476525e-05
-3.80925665370629e-05
-2.98671974025941e-05
-3.14913897140256e-06
-3.13658072626839e-05
-3.63523293797804e-05
-3.47615222909348e-05
-5.05334145386587e-05
-3.96670839003436e-05
-1.27561542443785e-05
-1.0783134232379e-05
-1.63494760831412e-05
-3.37834439129614e-05
-4.09359644403282e-06
-1.02873647484197e-05
-1.84796803391789e-05
-2.7913592416424e-05
-2.36998680253578e-05
-8.29290908643262e-06
-6.02898923603896e-06
-2.19312439371203e-05
-5.2055589378513e-06
-4.51371403644634e-05
-5.50790487963557e-05
-4.63753973276633e-05
-3.38713921282537e-05
-3.60157374557388e-05
-3.91385110933091e-05
-3.28930171818538e-05
-3.59078808372908e-05
-3.8431054476823e-05
-2.02887988260271e-05
-6.88073646698641e-06
-1.48676396174552e-05
-9.61040614713603e-05
-1.69111032052534e-05
-5.44516792333086e-05
-2.92215239723894e-05
-4.39561466542376e-06
-3.70613989040756e-05
-3.91290556313611e-07
-1.35390964892456e-05
-3.0960787319722e-05
-3.47340005953848e-05
-5.83773250324621e-05
-2.63919089117652e-05
-5.42646994981615e-05
-2.55874821261703e-05
-1.67823471510195e-05
-3.94715019051265e-05
-1.08766590633624e-05
-2.94614704978544e-05
-3.55514328447918e-05
-3.16545082022515e-05
-5.40238396551706e-05
-6.2395145453102e-05
-3.6678285502154e-05
-2.21412797887743e-05
-1.58421462004837e-05
-3.28172279697309e-05
-4.75520143087481e-05
-5.5339359323768e-05
-2.21428519748426e-05
-1.26355324043707e-05
-1.76880905833236e-05
-1.24559674760247e-05
-3.24006446265547e-05
-7.10046167847087e-05
-3.92734692205154e-05
-5.52197936975981e-05
-1.59901866137071e-05
-4.65332581155234e-05
-4.66379321171602e-06
-3.46861557525377e-05
-3.69270448837393e-05
-1.67483338659447e-05
-3.97229804286128e-05
-3.8770529900972e-05
-2.76881003859915e-05
-1.88763699098234e-05
-2.39008680407381e-05
-3.83998809724763e-05
-2.06530951932252e-05
-4.70472644024817e-05
-2.51359257602654e-05
-1.26191321648764e-05
-5.28602324073495e-05
-2.91102959254127e-05
-1.7198548706201e-05
-1.12981811209568e-05
7.84841816174013e-06
-1.48348821650497e-05
-2.99868277437393e-05
-1.32840408155479e-05
-4.24049671201672e-05
-2.44342756802e-05
-4.2716419977802e-05
-3.65417171866734e-05
-2.57917624864749e-05
-3.5657220612943e-05
-4.3611100000158e-06
-2.43779346070423e-05
-3.08545891576849e-05
3.13312596622558e-06
-2.32538633075768e-05
-4.34052661497829e-05
-3.52096506843247e-05
-1.94296494546917e-05
-2.70197948330897e-05
-3.22493533587259e-05
-4.95798439094775e-05
-3.13363337525423e-05
-9.44598072101055e-06
-3.73102698927136e-05
-2.35731666914302e-05
-5.10404102831726e-05
-3.73974225961946e-06
-9.57967343813116e-07
-2.93543217122246e-05
-6.77623129627019e-05
-3.0235794517292e-05
-4.54114890305979e-05
-4.20744776612996e-05
-2.06449006952034e-05
-1.36631562945595e-05
-5.05320985544811e-05
-1.00285379910307e-05
-1.32232835926214e-05
-8.90648539391378e-06
-1.54872012965327e-05
-1.92747370344648e-05
-5.24527216369307e-05
-4.27610278168844e-05
-1.72295134934269e-05
-4.04965728414988e-05
-3.51694019146356e-05
-3.91724699134011e-05
-3.74179055699932e-05
-3.31712791453887e-05
-3.45858738644105e-05
-1.35580178590089e-05
-4.40891967973783e-05
-2.24415631221243e-05
-1.84017939403982e-05
-1.9688202460193e-05
-2.21628999421678e-05
-6.67581855422181e-06
-3.47896077934032e-05
-3.71872876621933e-05
-5.06060796409469e-05
-9.02284201376635e-06
-1.67518616223438e-05
-1.75431323237857e-05
-1.86915681513171e-05
-2.4496270567382e-05
1.09871181099084e-07
-1.13394051807287e-05
-1.56011585272318e-06
-4.2040661751697e-05
-4.42206623600621e-05
-1.32961329972471e-05
-5.07650995403358e-05
-4.48699335370701e-05
-2.87803273226044e-05
-1.68053356347425e-05
-4.97098774053861e-05
-4.2223986140384e-05
-1.08879700400355e-05
-3.53833821517725e-05
-2.87190026164706e-05
-4.84530767054786e-05
-4.66426291606705e-05
-3.20431123003454e-06
-5.97345606007406e-06
-2.17885795386613e-06
-2.78659654643314e-05
-2.72065468245419e-05
-5.39132624622076e-05
-3.89371775841775e-05
-2.0036530051321e-05
-1.61012485889535e-05
-3.30697222034415e-05
-2.97588900116577e-05
-5.01826363747169e-05
-4.93591427922885e-05
-6.63319761622587e-05
-2.69913476656689e-05
-4.44227210119811e-05
-2.04377631811073e-05
-9.71541858965645e-06
-5.64754496207322e-05
-3.09374366679639e-05
-3.16768359961901e-05
-1.85061555445508e-05
-2.6101514001014e-05
-1.31239617243065e-05
-3.48609059873638e-06
-3.87932633010135e-06
-2.74910675165334e-05
-4.401933292756e-05
-4.61680102180511e-05
-5.20960723073711e-05
-2.29976447376998e-05
-2.08590430864259e-05
-1.61432593830243e-05
-3.12959706346927e-06
-8.68496699766957e-06
-1.78780268060518e-05
-2.67702633564535e-05
-1.64913575616187e-05
-3.95904125121021e-05
-2.5089049573398e-05
-2.19734919711204e-05
-4.2063800674102e-05
-3.86568281588443e-05
-2.8957393572451e-05
-3.38693195406532e-05
-2.68160119356853e-06
-2.05759425594158e-05
1.63253450046713e-05
-4.13557864924286e-05
-6.15140834558725e-05
1.77036144511489e-06
-2.39055895168473e-05
-3.36093409002708e-05
8.21518646168111e-07
-1.79352131246913e-05
-1.66507939421669e-05
-1.92993357800177e-05
-3.06821835951533e-05
-4.61767107453623e-05
-3.92618157910619e-05
-1.39713253337825e-05
-3.88212591633049e-05
-2.89174291593803e-05
-3.3585217291313e-05
-3.74569055593238e-05
-1.14815336013985e-05
-4.31794822304992e-05
-5.38991289465171e-05
-2.29645641899052e-05
-3.92912469920115e-05
-3.40288459586594e-05
-1.20461770146264e-05
-2.39133895590135e-05
-2.48225344022852e-05
-3.04265422106876e-05
-2.74122324015384e-05
-3.42176642846136e-05
-1.93400130853872e-05
-1.74181188460963e-05
-2.64753212469231e-05
-1.89121303651208e-05
-4.50152497631825e-05
-3.95085714879795e-05
-3.04070485441211e-05
-6.59144373327096e-05
-3.89320314556255e-05
-4.11306133184702e-05
-4.33796610557162e-05
-5.28831864285676e-05
-2.22924179586408e-05
-2.91067597811214e-05
-2.19580188989186e-05
-4.86325010723361e-05
-3.42988976341579e-06
-1.64357678555762e-05
-2.63067231685983e-05
-1.21071555405607e-05
-6.20887084669061e-05
-2.49596496018067e-05
-1.23177829009813e-05
-2.17219689110791e-05
-3.93401159861501e-05
-5.6807050837299e-06
-6.74599267759707e-05
-4.98392086237414e-05
-4.007127007309e-05
-3.60100636639188e-05
-4.55657193948053e-05
-2.91957623663331e-05
-6.13098376351045e-05
-9.88051813721675e-06
-1.29691391399807e-05
-1.1901097459064e-05
-8.40510113845843e-06
-1.5422513003625e-05
-4.53606119490891e-05
-4.9263613415485e-05
-2.48385745849628e-05
-1.23655668663854e-05
-2.63674636483757e-05
-2.45601945810372e-05
-8.39710868765125e-07
-2.0469598600147e-05
9.0507668501679e-06
-2.25050560861587e-05
-2.82613036655761e-05
-1.62577160324701e-05
-5.41722495555894e-05
-3.67317254393252e-05
-4.63627749142521e-05
-5.84474354173187e-05
-1.43012564855839e-05
-3.55152973599964e-06
-4.17964476471209e-05
-3.32146711679445e-05
-2.89207134179626e-05
-6.06704509769652e-05
-2.5343051855551e-05
-3.78449149626246e-05
-3.70332724724204e-05
-3.62320099437794e-05
8.60172681318051e-06
-4.89027885906902e-05
-3.97954036857805e-05
-4.29697113746473e-05
1.20777923928473e-05
-5.51699304226327e-06
-3.28821951354571e-05
-5.65528638040015e-05
-5.55285089701549e-06
-5.39806292083415e-05
-2.61905064395317e-05
-4.27817661380581e-05
-4.48257308041478e-05
-2.98828030398942e-05
-3.11444509054606e-05
-1.67245006659225e-05
-2.35696279599025e-05
-3.96045429338805e-05
-1.92785776288046e-06
-2.87992187612628e-05
-7.41266939159887e-06
-1.40555414089499e-07
-3.47949978233694e-05
-2.29360118845862e-05
-2.7413236246262e-05
-4.00873459672595e-05
-3.3016569160737e-05
-1.31834704405942e-05
7.19936046969477e-06
-2.56507264399613e-05
-1.16215661885955e-05
-5.32541417050622e-05
-2.65912231257872e-05
-3.59123091722402e-05
-3.6279935058995e-05
-4.23870641834505e-05
-4.69854183570563e-05
-1.35027817956806e-05
-2.11172614754935e-05
-3.48729856505884e-05
-6.46426399363481e-05
-2.50690330717948e-05
-4.43191374500096e-05
-4.03769680114464e-05
-2.53523721724481e-05
-7.20501816553916e-05
1.88841827564024e-06
-2.79059352225448e-05
-1.25970049258627e-06
-5.45672040429251e-05
-3.40696590176808e-05
-6.07587763798175e-05
-3.06718319280918e-05
-3.82440229040674e-05
-2.12106827155668e-05
-3.15996245900725e-05
-1.90835104881582e-05
-1.88249796959649e-05
-4.01016849580598e-05
-3.61319552246912e-05
-3.27837794065047e-05
-1.95976613752673e-05
-9.41328361117071e-06
-3.76242653557425e-05
-1.62909266576375e-05
-2.66095987867844e-05
-6.74168752115655e-05
-2.34893747131834e-05
-1.77358798729706e-05
-2.48635361650559e-05
-3.43425237392197e-05
-5.63916484836993e-05
-2.19558482919e-05
-1.37204876859534e-05
-3.1706738497959e-05
-3.09475915570946e-05
-1.78574640684141e-05
-2.56797872686245e-05
-3.07254610400388e-05
-2.37733960251301e-05
-2.07545525472871e-05
-3.01624321869399e-05
-3.16388485372435e-05
-2.89526677244451e-05
1.59930079088544e-05
-2.58874263230603e-05
-1.93682052747909e-05
-2.98540670512374e-05
-4.88244842124873e-05
-3.04819387798543e-05
-3.96227400469135e-05
-1.85536751195312e-05
-4.81369668702738e-05
-6.58296417539332e-06
-3.57778010338827e-05
-5.87718930752905e-05
-9.04086988561679e-06
-3.30493947493021e-05
-2.86291482589374e-05
-1.05710760576047e-05
-2.07131932110164e-05
-1.95927096733203e-05
-2.94589214441643e-05
-1.37311015245049e-05
4.05031948212339e-06
-3.80769453159211e-05
-4.98747594545938e-05
-3.44517595295618e-05
1.44118954360694e-05
5.230122887409e-06
-3.82779014441067e-05
-2.99309630336814e-05
-4.03496157268173e-05
-3.00089529148025e-05
-1.74280763969892e-05
-2.06094843933408e-05
-2.6439703820789e-05
-5.9397245098821e-05
-1.35305050020544e-05
-4.04439672480764e-05
-1.9837574622221e-05
-4.10715952936877e-05
-2.96208506913905e-05
-2.64373036398143e-05
-7.45943499050021e-06
-1.1514056147063e-05
3.38310920329216e-06
-2.26513013531136e-05
-3.69088460484293e-05
-6.61129488002907e-05
-2.8421814305806e-05
-4.61509116430595e-05
-1.71279911007702e-05
-2.53964659740234e-05
-1.54237299578083e-05
-3.00560928988806e-05
-2.02487508986693e-05
-2.6114319948696e-05
-4.25342118883495e-05
-2.97961351148747e-05
-2.66498369875298e-05
-2.66998993451217e-05
-4.14878679286729e-05
-3.98029872193312e-05
-2.12499844963407e-05
-2.33455635481086e-06
-1.72168413871672e-05
-5.30793469049532e-07
-2.14310815364562e-05
-9.00920506627113e-06
-3.05712239903228e-05
-1.59837261931593e-05
-6.18452321409741e-05
-5.32108926888795e-05
-4.53947465710146e-05
-3.25857339971425e-05
-1.8117877025084e-05
-4.88086339059606e-05
-2.02687242666245e-05
-3.99216137047464e-05
-2.69354949331769e-05
-4.84104892792139e-05
-4.04964085865211e-05
-2.96463030799411e-06
-4.26301763753687e-05
-3.17771210877754e-05
-4.65052730357254e-05
-3.56304650256689e-05
-2.49163322876056e-05
-3.77662429925367e-05
2.30377079870249e-06
-2.41346824252716e-05
-4.18445411229539e-05
-2.10114869870122e-05
-2.81889738464662e-05
-3.38484968985395e-05
-3.04372743691593e-05
-1.55511444913493e-05
-3.2108379388823e-05
-3.35376181674166e-05
-5.87151878396631e-05
-1.6951607771642e-05
-2.25224000344503e-05
-4.47728211319637e-05
-1.57409750778139e-05
-4.77319593096326e-05
-5.02038440657309e-05
-1.56334154967066e-05
-1.16482651381946e-05
-5.15878884130912e-05
-4.22281552472467e-05
-2.39841861092279e-05
-1.78958230567559e-05
-5.36707439969779e-05
-3.8757791604236e-05
-1.6046891583692e-05
-6.78061126837393e-05
-2.29283481912834e-05
-2.25247202716813e-05
-4.18052257436729e-05
-2.89030430465592e-05
-3.81068931254442e-05
-4.78053368886369e-05
-2.23102205741703e-05
-3.07783818557756e-05
-2.04061088367218e-05
-3.75890899870277e-05
-3.87976942905906e-05
-2.26070455509267e-05
-5.20766334584942e-05
-6.91806007715749e-06
-1.68610806351144e-05
-5.35050055816019e-05
-4.37320059489915e-05
-4.80095589807825e-05
-2.89219872152011e-05
-1.40483383149607e-05
-2.52298102646217e-05
-2.99865189802338e-05
-2.72273576198224e-05
-3.1666364007278e-05
-3.45406378501788e-05
-4.15142167141527e-05
-3.09600976889113e-05
-2.63888627064335e-05
-3.10446422415617e-05
-2.55453719802678e-05
-3.27202345365263e-05
-4.51079857664021e-05
-1.67222136268935e-05
-4.39265719406814e-05
-1.4877192189114e-05
-4.63876644432444e-05
-6.07313888772159e-05
-3.80527467631489e-05
-2.96023073015969e-05
-4.69365913952565e-05
-3.78970724009192e-05
-3.48953517533363e-05
-5.32285058121356e-05
-3.38270468692115e-05
-3.04491026577657e-05
-4.77823385961337e-05
-4.6160539803724e-05
-1.74505348026562e-05
-4.77575585942054e-06
-1.71346814435264e-05
-5.76223149363395e-05
-1.1650459884227e-05
-4.93414725055138e-05
-3.89097173047321e-05
-1.77978395192467e-05
-1.43318603596432e-05
-2.95274036943519e-05
-4.13906479410563e-05
-6.07324555400167e-05
-1.39539734875903e-05
-3.02342883520378e-05
-2.41004807817972e-05
-2.90087937619901e-05
-5.00915693833263e-05
-5.59433303011084e-05
-2.03055958003987e-05
-3.40629295982082e-05
-4.34783609250075e-06
-1.24425664695464e-05
-4.63261207118259e-05
-2.91387713112369e-05
-3.23124490002351e-05
-4.17921032988419e-05
-4.56181031996606e-05
-2.65336003441285e-05
-5.14829952685574e-06
-7.38802833259202e-06
-4.17854694656039e-05
-2.96954459581412e-05
-2.96879059260486e-06
-2.12276881913077e-05
-2.2735605404632e-05
-3.7847162101016e-05
-1.24046591220057e-05
-3.25287870971355e-05
-6.28250046766897e-08
-4.60416215366609e-05
-3.64993246588183e-05
-3.1371660864523e-05
-3.23247959588439e-05
-2.57751929862197e-05
-7.36612061883417e-06
-2.18194671008482e-05
-5.42400760706157e-05
-2.21252280649621e-05
-8.91236262393653e-06
-2.73146443598685e-05
-8.99650201903427e-06
-3.46018512915042e-05
-3.29147715976935e-05
-3.42055017243931e-05
-2.75507536525255e-05
-2.33293774019826e-05
-5.03138778761576e-05
-3.62545072093918e-06
-2.72001785484952e-05
-5.53718975134804e-05
-2.60507622875873e-06
-1.09965932680124e-05
-1.25484598259517e-05
-2.44965962669311e-05
-2.55536609427864e-05
-5.64054900465409e-05
-3.35564243540183e-05
-3.96656316087483e-05
-2.46654422877818e-05
-1.9521891557565e-05
-3.91544739018168e-05
-7.85414063398619e-06
-2.4097895329827e-05
-6.21407147658278e-05
-3.0809870678213e-05
-5.89922395594637e-05
-2.82870115349734e-05
-4.45463338404053e-05
-2.18510588541622e-05
-1.89774438836085e-05
-2.28751735530764e-05
-3.91745161391346e-05
2.67868244407444e-06
-2.81334037224824e-05
-2.32136142996332e-05
-1.04700021091625e-06
-2.8399713457119e-06
-2.89873887143928e-05
-4.34524480866595e-05
-1.22895019029763e-05
-3.58944689020041e-05
-3.10204141523141e-05
-4.42982930096405e-05
-3.44707505676034e-05
1.62342377203291e-05
-3.3963670169364e-05
-1.72566953349901e-05
-1.52058032673935e-05
-1.88001107799135e-05
-3.76688281745703e-05
-3.345222081542e-05
-3.22264353467735e-05
-3.85648092612944e-05
1.92811744593519e-06
-4.33145925248626e-05
-1.36803001488781e-05
-2.64651733409992e-05
-9.46720542474544e-06
5.5398026040906e-06
-2.64024503841764e-05
-3.72045768037073e-05
-1.8220591882312e-05
-3.68970378749018e-05
-1.28777629711766e-05
-1.65332239186614e-05
-1.65167296954467e-05
-2.02866306050401e-05
-3.30277083377154e-05
-1.23822685732516e-05
-3.16090200900734e-05
-6.09130168028834e-06
-4.37010597915635e-05
-9.15392441729163e-06
-2.52919508867776e-05
-2.34945106736577e-05
-1.1002817669193e-05
-1.116972685467e-05
-3.36900605163394e-05
-2.36428561014167e-06
-1.32738062012987e-06
-3.90177057934048e-05
-5.63437682122796e-05
-4.0059909849467e-05
-3.11644779103212e-05
-1.9063633903816e-05
-1.52148605776546e-05
-3.52247486026997e-05
-3.95636033697058e-05
-6.49839520556195e-06
-2.03181534113221e-05
-1.29713803773455e-05
-4.18802041954451e-05
-2.5093931790814e-05
-4.75703139119922e-05
-3.35046495244388e-05
-3.34622347959701e-05
-3.06977366144702e-05
-3.81269356965106e-05
-4.17959679800117e-05
-2.96463043859517e-05
-3.45118308357747e-05
-1.17077787223818e-05
-2.19240188289496e-05
-2.57510903056224e-05
-3.82253499301707e-05
-1.47475458456511e-05
-2.51150442289728e-05
-1.4450779739784e-05
-4.74350698938511e-05
-1.14466883128597e-05
-3.54263376177393e-05
-4.04463478128375e-05
-4.15081543001859e-05
-2.45938971861093e-05
-1.59936392672133e-05
-1.51691005101996e-05
-1.3063739832657e-05
-1.71665063412771e-05
-2.71579692500527e-05
-1.83770389608556e-05
-5.04865600910276e-05
-3.26400661016631e-05
-5.49506198396815e-05
-4.64281721138431e-05
-1.67211942140179e-05
-3.82865018137188e-05
-5.69362072830758e-05
2.88550470603612e-05
-1.11550399162185e-05
-2.38102483604708e-05
-4.27714557454166e-05
-3.68056953144119e-05
-1.73849267003096e-05
-1.5322945698121e-05
-3.25737336595624e-05
-1.71912739763013e-05
-4.70289979538062e-05
-1.69746568859878e-05
-6.11020330235473e-05
-1.96107802697979e-05
-5.54871257052591e-05
-5.77071085391375e-05
-2.13068431898997e-05
-3.36733680843031e-05
-2.48693821144363e-05
-3.52464263722765e-05
-5.72247893092653e-05
-3.54121426742624e-05
-3.71416462797609e-05
-2.96374351370271e-05
9.02233795560444e-06
-2.25713185584946e-06
-2.84112608657238e-05
-8.54389914076685e-06
-4.14636117800233e-05
-3.53248495154978e-05
-2.52705232981027e-05
-2.03988597657367e-05
-9.0409351949522e-06
-2.78283222068492e-05
-1.92309688091111e-05
-2.1794662153678e-05
-1.68063090165037e-05
-4.16127349779913e-05
-2.67891867174053e-05
-1.27230325760177e-05
-5.53322672169159e-05
-3.20730295001812e-05
-5.13043723378949e-05
-4.4974518951993e-05
-2.42386121817272e-05
-3.82483652220677e-05
-3.55867265380679e-05
-1.39414760211505e-05
-2.59751149801236e-05
-7.12572167356944e-06
-3.13435148787883e-06
-5.41869790980024e-05
-5.44296650576785e-05
-3.78235077601542e-05
-3.32558103882702e-05
-1.56720778782117e-05
-5.1006148447453e-05
-5.58165957086441e-05
-1.99601128920598e-05
-4.55316793826873e-05
-1.67336772152232e-05
-5.86600478816329e-05
-3.75186910808192e-05
-1.77134332836898e-06
-3.52883048900644e-05
-3.75407526211544e-05
-4.35519652519481e-05
-3.63834355314085e-05
-1.59570107474529e-05
-3.12914626989637e-05
-3.40054279399701e-06
-4.38253456890278e-05
-4.23901798939896e-05
-3.76477414090635e-05
-3.81849790153701e-05
-6.12458259874737e-05
-1.44142576255564e-05
-3.20074331915989e-05
-3.72663396716044e-05
-4.39155551537306e-05
-2.93705042101833e-05
-2.25511498110529e-05
-4.85569360682202e-05
-1.40858542736271e-05
-9.90531145446638e-08
-3.20375297623772e-05
-3.02163766156323e-05
-1.78677698990157e-05
-4.11706530311744e-05
-6.34140786880308e-06
-1.61621898432101e-05
-5.06497735968778e-05
-3.33834628504503e-05
-1.2765962464151e-05
-1.68287337078832e-05
-1.36456270951306e-05
-4.40323436439415e-05
-4.13529693848513e-05
-4.05263696622278e-05
-2.07529938377939e-05
-8.78383205675021e-06
-6.19733510293249e-05
-6.34932207378408e-05
-1.37188064968537e-05
-3.81139898830125e-05
-2.69233353742154e-05
-2.66962444605382e-05
-2.55112783723463e-05
-1.99160451321128e-05
-3.85228520219796e-05
-2.87645360131072e-05
-1.23816059990045e-05
-1.08728787765961e-06
-3.16772496874979e-05
-3.65315818744997e-05
-6.23990057565031e-05
-5.03247655194911e-05
-1.16472768939113e-05
-4.56246862261199e-05
-2.87531425933218e-05
-6.17569826820284e-05
-1.95182925183692e-05
-7.43684479212962e-06
-2.64239609048046e-05
-4.65372994230913e-05
-7.13817192587429e-06
-5.3438220224354e-05
-4.56103354203242e-05
-1.63035433600125e-05
-3.1436195688586e-05
-2.43868163233469e-05
-6.46842965191202e-06
-4.7745914811584e-05
-3.39308901534504e-05
-1.89765051189562e-05
-1.39858128916624e-06
-3.85171674507756e-06
-2.33660391884849e-05
-5.83332493618426e-05
-3.78230174383715e-05
-4.94373566672819e-05
-2.45285562152938e-05
-1.94301030629571e-05
-4.67614291781172e-05
-2.90328575349682e-05
-3.68037624565918e-05
-5.16835610749972e-05
-7.12243850092903e-05
-1.06217193667693e-05
-4.9406090098653e-05
-2.48894063346543e-05
-5.4151465894502e-05
-5.36772071933644e-05
-2.87169248391449e-05
-4.35278016053859e-05
-2.04691243179035e-05
-4.01527858532448e-05
-2.77797209786605e-05
-4.5811786095589e-05
-3.78511144201982e-05
-4.07740763135547e-05
-3.7668806888337e-05
-2.77605598479406e-05
-2.07384060700428e-06
-4.69694754011897e-05
-8.27170549941214e-06
-5.71347020442325e-05
-2.45490522206402e-05
4.43260061733198e-06
-1.83355622110642e-05
-5.43668697664285e-06
-1.90311397252635e-05
-4.81771707052012e-05
-1.98204916740688e-05
-4.29908068157955e-05
-2.05553653516314e-05
6.53783987334286e-06
-2.83155694367775e-05
-3.56752337179752e-06
-4.2101187531953e-05
2.24691225217221e-06
-3.66489413933241e-05
-3.36508452966787e-05
-4.2621704215632e-05
-2.22946841353664e-05
-3.16120555459358e-05
-2.67450197181474e-05
-4.30064692472887e-05
-2.06670207752129e-05
-3.38928685936817e-05
-5.90778590177127e-06
-1.12938299497198e-05
-7.44476649641697e-06
-3.57436613245742e-05
-2.23436589306692e-05
-1.65863309686433e-05
-1.29854375745808e-05
-4.60606887438163e-05
-5.80752126924159e-05
-2.74344684826039e-05
-3.2085407941036e-05
-3.5772530164896e-05
-8.99223609715437e-06
-3.873210374159e-05
-4.1644728038655e-05
-1.86884682038264e-05
-2.30420560878858e-05
-2.76397401309033e-05
-3.6249129939758e-05
-2.65277123049003e-05
-1.47477706137925e-05
-1.54687682498367e-05
-1.87225095069821e-05
-1.02768790110932e-05
-2.97413557340244e-05
-1.50104877038949e-05
-5.06451602295623e-05
-2.31932378836875e-05
-2.24544542052812e-05
-6.19631591711332e-05
-2.4518067247284e-05
-1.71770214490435e-05
-2.32017249875198e-05
2.62772099842437e-06
-5.46996662243873e-05
-1.8832545629945e-05
-1.73280659228882e-05
-1.62898673174506e-05
-1.47420301309698e-05
-3.4053973522404e-06
-2.79087725627636e-05
-2.31284084425041e-05
-7.23293383121503e-06
-3.05036901626793e-05
1.7018294315513e-06
-1.53530200315555e-05
-2.5724377426301e-05
-3.5875458390398e-05
-5.50339493409441e-05
-5.36204462605382e-05
-2.06856811453162e-05
-1.32410902137472e-05
4.37397077219334e-06
-2.30004182278605e-05
-4.75325089918927e-05
-5.3233363456489e-05
-4.10255817120828e-05
-3.62373401489068e-05
2.16667642082783e-06
2.31737059136927e-06
-3.89658617103893e-05
-2.79200564926886e-05
-2.19185041941355e-05
-7.20432290981748e-06
-3.98961984514278e-05
-3.88768286715736e-05
-3.29567510041025e-05
-9.81596932969794e-06
-2.67885190269795e-05
-3.20961563953725e-05
-4.32278170478332e-05
-2.32157416013752e-05
-8.239969134376e-05
-4.77816154911817e-06
-1.06330075076458e-05
-1.035257587937e-05
-4.65654597804511e-06
-3.46111322955544e-05
-4.24573549049815e-05
-2.11316258328364e-05
-2.16258126273079e-05
-2.51866122680342e-05
-4.456841011541e-05
-3.58972755800877e-05
-2.97798860077168e-05
-2.90338177676663e-05
-2.62147787842104e-05
-8.21442407426166e-06
-2.29273698585765e-05
-1.03568345700061e-05
-3.01874613963787e-05
-1.93538316311393e-05
-6.27463335385286e-06
-1.69486006883054e-05
-9.03055726529034e-06
-1.93253027269694e-05
-1.60657865204211e-05
-4.85716983951745e-05
-3.81074632657412e-05
-2.16436982545675e-05
-2.95161789339691e-05
-4.83339541484487e-05
-4.16597593843123e-05
-7.83154791468794e-06
-3.91514366345315e-05
-5.42658811790263e-05
-4.77745024550488e-05
-3.42596130878803e-05
-2.10271968344568e-05
-1.45929790019401e-05
-3.47415744406183e-05
-2.67919581037857e-05
-2.41907672730064e-05
-1.00937923359567e-05
-4.04633776903943e-05
-5.92840332791432e-05
-3.00668669193436e-05
-2.21368975327707e-05
-4.01820672632386e-05
-2.98112475516192e-05
-5.16953137672486e-05
-2.63742989230866e-05
-1.34110002110001e-05
-2.43923157064269e-05
-4.16714299013723e-05
-1.80236388756584e-05
-5.2465637726365e-05
-1.33603013757419e-05
-5.26081272790705e-05
-4.4041685233859e-05
-1.53920721359071e-05
-4.04614355730608e-05
-3.0625824834228e-05
-4.32232856986037e-05
-2.00075211025322e-05
-3.51330570378339e-05
-2.46611708057262e-05
-2.12814214584177e-05
-1.89575795811166e-05
-3.73092839257873e-05
-5.5103697530919e-05
-4.51740440847388e-05
-1.75322316742942e-05
-3.51861292038926e-05
-6.3781911706495e-05
-2.1457076279275e-05
-1.85660729012721e-05
-6.098900397832e-05
-2.1426985769776e-05
-2.2983420731394e-05
-6.18963893335749e-05
-2.02579072112638e-06
-2.67542565135123e-05
-4.74150434364906e-05
-2.57304042332921e-05
-2.48608565048032e-05
-3.94738136213208e-05
-2.33734550617655e-05
-2.00413263400498e-06
-6.34199633812978e-05
-2.76232495905976e-05
-2.41884316246104e-06
-6.67632029443131e-08
-3.80575943851937e-05
-3.8959102158008e-05
-2.71008537774618e-05
-2.14895740496482e-05
-9.64825898295704e-06
-2.81439078381595e-05
9.87373684277462e-06
-2.27710882799352e-05
-2.65243179765939e-05
-4.27583042096821e-05
-1.83838997480664e-05
-9.65012783650326e-06
-3.26685352232662e-05
-2.68304626449602e-05
-1.4360813349825e-05
-2.19789872273176e-05
-1.72015118026749e-05
-2.46563713178774e-05
-1.54958290457738e-05
1.82675889630661e-06
-4.5784784250304e-05
-4.16766214642203e-05
-4.76019349596417e-06
-6.1291225481749e-05
-7.36761569611898e-06
-5.11515484291646e-05
1.67583758044667e-06
-3.08841989061878e-05
-1.62986534646858e-05
-3.36454789976191e-05
-1.41283215049405e-05
-2.22729024104979e-05
1.03766325144855e-06
-2.37535873911233e-05
-3.51843539917667e-05
-2.60499116428653e-05
-2.10127659100069e-05
-5.38181206655086e-05
-1.1514973865125e-05
-3.94805352303827e-05
-5.39841308503797e-05
7.7578774608296e-06
-1.0566912711336e-05
-3.23112251462161e-05
-5.67947323740091e-05
-4.21012878988631e-05
-2.99491504010801e-05
-3.7917871759695e-05
-1.04810402530762e-05
-3.55728037185873e-06
-2.97464237812996e-05
-8.2948171276775e-06
-3.53221955139657e-05
-1.48362235670846e-05
-4.44294923516128e-05
-4.9255918706259e-05
-4.13488679200216e-05
-2.42786791528318e-05
-8.65733806349337e-06
-2.92692880551429e-05
-1.16535838610297e-05
5.82936676342515e-06
-3.84071976024798e-05
-5.00950689778589e-05
-1.27799395254658e-05
-3.77870949061929e-05
-5.83330291573114e-05
-4.07462606294837e-05
-1.29409212422667e-05
-1.95880379639341e-05
-8.43238024959894e-06
-3.16632993023552e-06
-3.33091150177268e-05
-4.09965558068431e-05
-4.83946241704258e-05
-4.90059491453678e-05
-1.80570134621425e-05
-1.23125043543135e-05
-4.92581179764259e-05
-2.10855380423118e-05
-1.81421159269665e-05
-5.96645927252776e-05
-3.56478528758229e-05
-4.48223126706365e-05
-4.73254614567778e-05
-3.5472624933869e-05
-4.45542582233243e-05
-1.33596653992243e-05
-1.91205771730194e-05
-2.77870961719905e-05
-3.54597499403902e-05
-1.64227062282857e-05
-2.43624703838792e-05
-3.87815001901689e-05
-6.26278194024585e-05
-1.88882548317987e-05
-1.22794076510945e-05
-2.46778062964481e-05
-1.91474343577047e-06
-2.22161020229993e-05
-2.085056233595e-05
-2.45656587088759e-05
-5.33570003594672e-05
-5.08984665787057e-05
-2.57169504340579e-05
-5.26685026424248e-05
-5.46043568364056e-05
-9.5175553346583e-06
-1.15815089221293e-05
-5.90463422699385e-05
-5.89177554140818e-05
-5.03967153580141e-05
-2.14251505806899e-05
-2.79331659309686e-05
-2.0141713726655e-05
-3.33561866215624e-05
4.68183314819493e-06
-2.68982078636654e-05
-3.61062141342484e-05
-4.60661502381575e-05
-1.21484911365348e-05
-4.18980937891555e-05
-1.36265665717169e-05
-2.5166532857692e-05
-3.76013457768044e-05
-2.07666286901234e-05
-3.22550728829226e-05
-2.51093492547574e-05
-2.32402097778378e-05
-2.60426962720907e-05
-3.8676971778184e-05
-4.97612389690318e-05
-2.20403556110158e-05
-4.98444185282607e-06
-2.7049552061891e-05
-1.39655022948878e-05
-2.54445181540917e-05
-4.08246816449671e-05
-4.0123771958154e-05
-6.98771638525965e-05
-7.28791257410512e-06
-4.33656438727946e-05
-4.37135210934496e-05
-2.77433560555756e-05
-2.35731947366538e-05
-3.27408723875353e-05
-4.35262697208861e-05
-3.15508833712821e-05
-2.40468671953131e-05
-5.76275244110492e-05
-4.02250467515126e-05
-3.7448979797885e-05
-1.8284892038582e-05
-5.57566057056562e-06
-2.65440400536635e-05
-4.06786204215044e-05
-2.43459029555848e-05
-1.26850101211062e-05
-3.21191018815038e-05
1.07469180453785e-05
-2.71948644582478e-05
-5.83923392108615e-05
-3.64875054793587e-05
-3.6717296136811e-05
-3.56176283494973e-05
-3.57351254261348e-05
-4.00081614764843e-05
-9.07111548664775e-06
-6.10105868333571e-05
-6.68908126459492e-05
-4.51032972065136e-05
-8.96266502343087e-06
-5.1626008006151e-05
-1.96693490668455e-05
-8.51723389818728e-06
-3.5121347845178e-05
-3.43630559208315e-05
-4.70660414972856e-05
-1.30142373993555e-05
-2.10539343600503e-05
-2.48096538384176e-05
-6.98701594300321e-05
-4.14848401765449e-05
-2.15963214697226e-05
-3.31475939148921e-05
-1.97699113384024e-05
-4.89145320490479e-05
-2.90124806984413e-05
-2.41122649792836e-05
-4.19252029974684e-05
-7.10909161356483e-06
-3.48392511671255e-05
-1.50292364231064e-05
-4.28645603351855e-05
1.87007321800782e-06
-2.39866039559282e-05
-7.22647215250378e-06
-3.40670455631259e-05
-3.93307381425356e-05
-2.3921222987e-05
-3.28759943789122e-05
-4.49705965069297e-05
-3.71575659617598e-05
-6.10329415857612e-06
-1.39860286509866e-05
-4.1602642275051e-05
-1.75544620599043e-05
-2.02258077284707e-07
-2.02803238580923e-05
-1.38541873167655e-05
-2.26844222968333e-05
-4.64505930405355e-05
-4.87321438942591e-05
-2.88389829689348e-05
-2.79502369622191e-05
-2.99070936840424e-05
-4.01727071889863e-05
-1.74608302332634e-05
-4.60250080121989e-05
-4.84690097395188e-05
-1.56255174334002e-05
-1.66744190657555e-05
-5.18541350533812e-05
-4.72162215832324e-05
-5.97293860079148e-05
-4.18514414247542e-05
-4.55905032246276e-05
-1.29589146396352e-05
-8.30465205985146e-06
-5.56705004157151e-05
-4.69781490403992e-05
-9.93302790080182e-06
-3.44128739036692e-05
-2.28300213207781e-05
-4.08616629414171e-05
-1.91744882869122e-05
-4.47487997736005e-05
-2.30402759285209e-05
-6.325578724127e-05
-1.20612791529721e-05
-2.5561419377429e-05
-2.13539188342856e-05
-4.51134349235133e-05
-1.31742174226542e-05
-8.2198646332127e-06
-5.26579373529456e-05
-4.09270198205165e-05
-2.99705056528569e-05
-3.28259423613587e-05
-1.10855390054626e-05
-2.24886937488872e-05
-2.59975176194148e-05
-3.74165094964131e-05
-4.41948083121088e-05
-4.39478436041028e-05
-2.14009371815886e-05
-5.38398743740468e-05
1.62496724029245e-06
-9.70728534668701e-06
6.16006291661842e-07
-3.0517886009191e-05
-4.16880501536293e-05
-5.09688227222517e-05
-3.46917549508354e-05
-3.23159725332403e-05
-2.77074408031492e-05
-2.51627549938921e-05
5.76854645743724e-06
-2.88352566130458e-05
-4.05376532346745e-05
-2.87013035507864e-05
-1.48538045749821e-05
-2.96517764840278e-05
-3.45604580154944e-05
-3.77546680238361e-05
-3.57498013606041e-05
-3.51918300647837e-05
-2.62708785560795e-05
-2.56392385906513e-05
-3.37892594814572e-05
-2.64926558961663e-05
-3.32210701021134e-05
-1.51324456807816e-05
-9.28729269056007e-06
-2.20741942592137e-05
-3.8703825358064e-05
-5.91667762212153e-05
-5.19668846100497e-05
-2.77763339269511e-05
-2.54841093538832e-05
-4.5277198089537e-05
-2.71579825766031e-05
-2.57770371014254e-05
-2.91462157110135e-05
-4.08283752536848e-05
-3.63597492261179e-05
-3.32626196570446e-05
-4.55654412420348e-05
-2.56320630889922e-05
-4.4278415385109e-05
6.79660040471497e-06
-3.34225300279702e-05
-1.37098442379573e-05
-3.59132339672704e-05
-1.75665768256726e-06
-4.16780716086432e-05
-1.19041455266169e-06
-7.98881670243798e-05
-1.67569539266162e-05
-5.31539474107519e-05
-8.32112227223195e-05
6.98349566600824e-07
-3.64830528486257e-05
-3.67745298069085e-05
-5.17423620142365e-05
-3.34560281176177e-05
-1.58130442669718e-05
-3.50981875418271e-05
-4.43191364961e-06
-1.76936638944912e-05
-2.13436884701721e-05
-1.27812358822457e-05
-6.91164956696635e-05
-1.386013493126e-06
-4.36840710876069e-05
-3.63057005267357e-05
-3.10622485264749e-05
-1.78812436104986e-05
-5.23033344401903e-06
-4.16630243852441e-06
-3.16029401936625e-05
-2.45562944915819e-05
-2.18857487420501e-05
-2.27681692639967e-05
-2.1917607249146e-05
-5.22869679387785e-05
-4.68459302903081e-05
-2.18264491889884e-05
-3.09859087679527e-05
-2.61575208382413e-05
-5.02823871392454e-05
-2.44169642269626e-05
-2.64475254640757e-05
-7.39354965697834e-05
-1.89947687418574e-05
-4.36341690151754e-05
-1.9827374894822e-05
-1.48307545022343e-05
-4.32368603135709e-05
-4.30242020854149e-05
-4.6004831618687e-05
-1.34882143069956e-05
-4.62885877617252e-05
-4.23724807228478e-05
-1.78190096413639e-05
-4.39511500016159e-05
-5.62382628464844e-05
-2.02796280232492e-05
-1.3261672528819e-05
-3.9286443293851e-05
-4.04062884290596e-05
-1.98757097555989e-05
-4.90154349947266e-05
-3.29014778775664e-05
-3.10607467179486e-05
-2.00841855277876e-05
-4.31409690131784e-05
-4.6571199475789e-05
-3.15491252543278e-05
-3.7575992628258e-05
-2.45375980737019e-05
-4.08684601941215e-05
-2.76574695820609e-05
-3.01874656015835e-05
-6.26651693633805e-05
-5.19707087765319e-06
-3.56549931995717e-05
-5.56603612068155e-05
-1.76339599991191e-05
-2.62727372632994e-05
-4.25363938102596e-05
-3.54828236093457e-05
-4.96311467024426e-05
-3.00433346381009e-05
-3.49861186963508e-05
-3.76014243503116e-05
-7.11670285017701e-06
-3.17598366658845e-05
-3.39248366976226e-05
-2.5820993833695e-05
-2.01837557838323e-05
-3.20492453712677e-05
-5.3970738421939e-05
9.15029557246397e-06
-3.3548172452155e-05
-3.74282293316113e-05
-3.46695499532157e-05
-2.73616011184141e-05
-4.34404778612942e-06
-1.8339474823694e-05
-2.99226970407636e-05
-2.52327133624545e-05
-1.45105830412583e-05
-1.54631645316191e-06
-2.51910058120477e-05
-3.06394550399388e-05
-3.83311087052494e-05
-2.90680834231894e-05
-3.42578563129608e-05
-5.88617278800751e-06
-1.20864144449197e-06
-6.58698678709466e-06
-1.28860491571764e-05
-3.15640856593531e-05
-2.76017771120174e-05
-2.14427750568086e-05
-3.0152147693857e-05
-3.3484609189612e-05
-1.17875982096976e-05
-4.5551832609299e-05
-4.04276578630509e-05
-5.65173017684092e-05
-6.50928768748845e-06
-6.55346437219164e-05
2.92539099541352e-06
-1.84288053396442e-05
-2.67123637556258e-05
-7.10706603246915e-05
-1.79989244549808e-05
-4.28342549041072e-05
-4.67399621028843e-05
-2.2657648542025e-05
-2.29179018967424e-05
-1.99338375438656e-05
-2.68851916846458e-05
-3.4334986543423e-05
-6.38610928270353e-05
-3.57584271392923e-05
-3.04567146895663e-05
-3.489669004687e-05
-4.52057094151485e-05
-5.43653383190891e-05
-3.97624052726256e-05
1.01057180609686e-06
-4.2301692020807e-05
-2.00087107158571e-05
1.12659832912512e-06
-2.46684308342853e-05
-1.68701267901652e-05
5.74519328326136e-07
-3.35449051022979e-05
-5.31722281839978e-05
-3.16548157566345e-05
-2.67361940946449e-06
-4.02281862020503e-06
-3.10616173555647e-05
-1.58587714099994e-05
-4.81124488457027e-05
-3.83434014421527e-05
-1.21157621895422e-05
-3.51666336814675e-05
-3.9358699586709e-05
-3.48690324122087e-05
-3.0390106455261e-05
-2.59278165572071e-05
-3.9936030401964e-05
-1.88026933621992e-05
-2.41715272029698e-05
-2.01595007843075e-05
-1.57018463419759e-05
-5.6395953426518e-05
-3.98529578399766e-05
-2.7561436694013e-05
-1.92198425008963e-05
-3.3356101088723e-05
-3.22553976430259e-05
-3.42056697470816e-05
-3.25414684336988e-05
-5.13671236608973e-05
-3.14941805882044e-05
-1.68666347189188e-05
-1.04728619266511e-05
-1.41853048185506e-05
-2.08051824185984e-05
6.39220284015921e-06
-5.60270587892143e-05
-3.25896415950292e-05
-1.30712038574759e-05
-4.03970326008498e-05
-5.48738899816709e-05
-2.11323051092915e-05
-3.71759439872324e-05
-4.60530396556115e-05
-5.00564843363156e-05
-2.98265805026301e-05
-7.47381374341872e-05
-2.71367304411186e-05
-3.47958486139817e-05
-4.18580846891062e-05
2.73219567527309e-07
-4.69262570161961e-05
-4.12948269663706e-05
-1.35469689571378e-05
-4.17636171770642e-06
-3.59834012761833e-05
-5.0006540916628e-05
-6.57572848041129e-06
-1.63959277421365e-05
-2.38420355293935e-05
-2.9774045493224e-05
-2.28412049676684e-05
-9.49709854444777e-06
-1.20051356513853e-05
-2.58886381400195e-05
-2.40614678133284e-05
-1.70695812342716e-05
-2.49945054106393e-05
-4.64946178656956e-05
-5.62090825088236e-05
-3.18865373871255e-05
-1.16857650739743e-05
-4.03100029613585e-06
-5.72474233542269e-05
-5.79450384806765e-05
-2.99626597966954e-05
-2.71073511560472e-05
-2.08642179072214e-05
-2.3916348950223e-05
-1.27151592796816e-05
-4.64903538854116e-05
-8.36642437015792e-06
-3.35128993108732e-05
-3.53758398356819e-05
-5.34150046663908e-07
-5.68088570956342e-05
5.19306644907545e-08
-6.34557540619545e-06
7.98722419909953e-06
-8.2405300037656e-06
-3.08662069850233e-05
-4.42392046641564e-05
-3.38823398907808e-05
-1.81546544358394e-05
-2.63203701276678e-05
-4.16317239091887e-06
-1.86268182397457e-05
-1.63177528634376e-05
-3.15862587833252e-05
-4.54052118139715e-05
-8.02979112235913e-05
-3.83444524480534e-05
3.95222671583049e-06
-1.90700399794494e-05
-1.93177228923134e-05
-3.26503942567542e-05
-3.48261768102514e-05
-2.0377115615408e-05
-1.61542257129654e-05
-2.00824378556672e-05
-3.20392493068892e-05
-4.28492901631743e-05
-6.28960954731636e-06
-3.34557880287576e-05
-2.88841435478066e-05
-1.84633873797363e-05
-3.59279148982341e-05
-4.61720498690952e-05
-3.75971048859102e-05
-5.22841261815188e-05
-4.86710062715409e-05
-2.54355539760091e-05
-1.69467008699423e-05
-3.55097757008485e-05
-2.91646327830897e-05
-3.61010793995575e-05
-2.88097171652792e-05
-1.23348440904091e-05
-2.64193383912267e-05
-2.63775612928746e-05
-3.20551008226048e-05
-1.70512074524684e-05
-1.71713876864133e-05
1.77063246618626e-06
-1.58415274046816e-05
-6.78399195724582e-05
-1.03177082426632e-05
-2.81293833975156e-05
-1.75413516956828e-05
-4.74279120730559e-05
2.86532420709855e-06
-2.34967134538059e-05
-5.32952448353173e-05
-2.15444640246794e-05
-3.73774091517375e-05
-6.57008415738968e-05
-3.27058562085536e-05
-3.01654345212745e-05
-1.49196999311679e-06
-4.04023786635623e-05
-1.94027697269726e-05
-2.9162566830758e-05
-5.07560559083889e-05
-3.85061487564741e-05
-3.92428893440641e-05
-2.59391197196556e-05
-4.14652190555154e-05
-4.23228548342376e-05
-2.02759756576856e-05
-4.18973273851632e-05
-3.92596746671384e-05
-2.43704138646299e-05
-4.86005908517907e-05
-1.74107797487515e-05
-5.24912362745574e-05
-2.22583843490317e-05
-1.24822730122106e-05
-7.54685359596211e-06
-7.66617218854804e-06
-3.12899568639056e-05
-3.76104415741106e-05
-4.75833296824047e-05
-3.0476099207786e-05
-4.72627945097532e-05
-5.77070694089846e-06
-1.4467928190118e-05
-3.4261377468381e-05
-9.56537488117358e-06
-1.83973430381627e-05
-9.48936089142278e-06
-4.26442453686449e-05
-5.53181667312218e-05
-3.37596302912164e-05
-3.13144419575056e-05
-4.01400577302086e-05
-2.46552252545338e-05
-2.28825422754379e-05
-4.76634442254533e-05
-2.74923046279317e-05
-3.85534658987643e-05
-5.50122337072879e-07
-1.5216232981839e-05
-6.33208113408846e-06
-4.51728377447744e-05
-3.2306735364141e-05
-1.82790686551561e-06
-4.72530101660153e-05
-1.33128821868064e-05
-2.40249075894894e-05
-3.14520110635382e-05
-1.66872412024591e-05
-2.60664138106362e-05
-4.95303411399993e-05
-5.90507484042171e-05
-3.67553351117977e-05
-2.13928852357181e-05
-3.54662282224905e-05
-3.34787027167316e-05
-1.1481485132916e-05
-2.86196486726876e-05
-1.19841679344839e-05
-5.13304479653525e-05
-2.06507422255179e-05
9.70637294152395e-06
-2.70072046053325e-05
-1.00817641438006e-05
-4.31477411469359e-05
-1.93274880595557e-05
-5.21664709901591e-06
-2.56919651741191e-05
-3.33209119379331e-05
-2.99603757049393e-05
-3.89502829902121e-05
-5.20260574960005e-05
-4.29168973531248e-05
-2.38122548862301e-05
-2.22658205059202e-05
-6.07804791268796e-05
-3.87678682383898e-05
-3.31455792276195e-05
-4.96505377030959e-05
-2.34433285809023e-05
-2.54639145700285e-05
-3.68825192752699e-05
-5.16125391429822e-05
-3.33901451170715e-05
-3.88777021243245e-05
-4.07041420933807e-05
-2.66413216057698e-05
-4.82160523879472e-05
-2.80050802519082e-05
-4.31040068635417e-05
-5.03340604309015e-05
-1.80933722116011e-05
-4.3064690795224e-05
-3.90906880049183e-05
-4.16565636090833e-05
-1.80868324830643e-05
-4.20495392217439e-05
-6.0234892102218e-05
-2.99579576212697e-05
-3.11656400452779e-05
-2.50775704136248e-05
-3.83072711442027e-05
-1.40826900142388e-05
-5.60553946094121e-06
-5.09381557955801e-05
-3.15841500475723e-05
-5.38935467126758e-05
-3.6301732491005e-05
-5.56325453845015e-05
-1.51207462014082e-05
-1.66828168887455e-05
-2.19126341267595e-05
-1.3169425260455e-05
-4.99335956777191e-05
-2.45323382285028e-05
-4.65749438716014e-07
-1.06527833745525e-05
-2.82760840130685e-05
-1.52290781143698e-05
-5.63868827318682e-05
-1.95347603365928e-05
-4.75920461394523e-05
-2.72103760888216e-05
-4.83584321357737e-05
-2.86962522681216e-05
-3.13907971209799e-05
-2.66980465043024e-05
-1.70084360820807e-05
-2.0814549426632e-05
-2.89717391521337e-05
-9.82929220154344e-06
-3.86879044068444e-05
-1.84088878968177e-05
-3.50636198924258e-05
-1.23954242401234e-05
-2.01609252805939e-05
-3.05094935745363e-05
-2.54688807005292e-05
-1.87821455497312e-05
-5.02962316238077e-05
8.64205324408717e-06
-1.53223260328552e-05
-2.07630075490344e-05
-2.92395785456756e-05
-1.95366645579526e-05
-4.57078103322747e-05
-1.90578779933211e-05
2.16804278063049e-06
-7.96001141119109e-06
-3.34420869508955e-05
-4.54720040664956e-05
-6.25006290632485e-05
-2.40328162279178e-05
-3.46248181252141e-05
-3.16819485495147e-05
-5.06171514026367e-05
-1.20056888447954e-05
2.89467009547821e-06
-4.75132606456504e-05
-2.35294830885879e-05
-4.92770306665157e-05
-5.18188174934218e-05
-4.11545333450844e-05
-1.17214436597675e-05
-5.90229657389936e-05
-2.51015284979093e-05
-1.92989662656079e-05
-3.26107145423233e-05
-3.29375877821375e-05
-3.8467221214571e-05
-2.47154391762848e-05
-6.03552341281019e-05
-2.08944131979777e-05
-2.53373806053933e-05
-1.43337932130558e-05
-4.43930559629617e-05
-4.96979992672704e-05
-4.45452311655865e-05
-4.98024127816044e-05
-1.37633789032999e-05
-4.88767987267659e-05
-1.376994955482e-05
-4.31801411238916e-05
-1.1420747225799e-05
-2.25946872596735e-05
-3.97331242511109e-05
1.62279538697478e-05
-2.32758472646602e-05
-1.55275082785221e-05
-9.53625610186548e-06
-3.4652641332486e-05
-4.84951598191936e-05
-5.4979115123986e-05
-6.91174970205561e-05
-4.54136542501577e-05
-2.79596285809171e-05
-3.93216163776574e-05
-4.09451779247005e-05
-2.53165360947367e-05
-5.26925155220366e-05
-2.09266138214668e-05
-6.5197988559322e-06
-1.61449323078294e-05
-2.2004568734504e-05
-4.70950369351198e-05
-2.83047115091116e-05
-8.33802753494485e-06
-1.14187785703869e-05
-1.8853786111781e-05
3.54681128436451e-06
-3.44269193934927e-05
-1.52088306757959e-05
-1.25297899898765e-05
-3.69194841836825e-05
-1.92876391931342e-05
4.21613006851369e-06
-4.79153247972205e-05
6.90538226388027e-06
-2.98639017653354e-05
-4.17891529481084e-05
-1.15115188398004e-05
-4.7895214303136e-05
-6.89879079349413e-06
-1.96613944501572e-06
-3.9898957953007e-05
-4.74723890130758e-05
-1.94878263516072e-05
-1.7781774779382e-05
-3.73568085082598e-05
-3.17792839673589e-05
-3.65093424381586e-05
-5.92651009185789e-05
-4.5194449690664e-05
-2.04013972827985e-05
-2.28262630084639e-05
-2.70567836547384e-05
-1.67301453518093e-05
-4.27294806897101e-05
-1.645602232534e-05
-4.12355407854715e-05
-6.55241980203474e-05
-4.99920057248326e-05
-1.1026337280707e-05
-5.9282832759948e-05
-2.79350364469707e-05
-1.59846669405758e-05
-4.18849767748287e-05
-1.87774791545642e-05
-2.21066814669028e-05
-2.65296526438909e-05
-4.20585882412513e-05
-5.67230792430209e-05
-4.13594091387127e-05
-2.09614058969315e-05
-3.29461198200206e-05
-5.57720389978881e-05
-2.84816598856314e-05
-1.96824397165532e-05
-3.27904346301739e-05
-2.11177574571959e-05
-2.36696263287814e-05
-2.28310380673402e-05
-3.67355287495092e-05
-4.12280183383442e-05
-2.11041732581458e-05
-4.51983609883324e-05
-3.56702812438877e-05
-1.83598479366764e-05
-9.87861531451919e-06
-4.105466273046e-05
-3.09834550345219e-05
-1.16028425335699e-05
-1.79050102559555e-05
-1.75209797374629e-05
-2.68345245182341e-05
-1.87369239849725e-05
-2.70048269037515e-05
-2.44015566210347e-05
-2.57992605875379e-05
-5.6584986865554e-05
-1.01790564207412e-05
-6.20653832134541e-05
-3.33833047000292e-05
-4.04484903792199e-05
-3.13226054350424e-05
-3.19865225925447e-05
-3.65594565971581e-05
-2.97435917117188e-05
-2.69419417185632e-05
-5.82008306988702e-05
-5.74366191866824e-05
-5.82674951924013e-05
-3.40479762658407e-05
-3.79500256288629e-05
-4.2149417975473e-05
-1.70992269364834e-05
-4.00683119231628e-05
-4.68665667782232e-05
-1.46797051278951e-05
-4.58190654693394e-05
-5.09257396486489e-05
-3.63433399631364e-05
-3.50431627572745e-05
-7.43083565595795e-05
-2.04021872341687e-05
-6.18819116052066e-05
-4.87135817083129e-05
-3.04864991993404e-06
-3.83178404217807e-05
-3.94814696057164e-05
-5.40174341776423e-05
-3.36584728409686e-05
-4.07653665671941e-05
-4.41667023261344e-05
-3.89962016337525e-05
-8.02801608720667e-06
-1.91766839869156e-05
-2.18248853955375e-05
-3.31399367249959e-05
7.66686795568075e-06
-2.08016706098431e-05
-1.14763778910226e-05
-2.85639756314875e-05
-2.28116306351352e-06
-3.69553434732956e-05
-2.01502503809774e-05
8.54951785700756e-06
-3.62037865937487e-05
-1.16872332146241e-05
-2.33679116712881e-05
-4.23612602457914e-05
-3.75027288138885e-05
-1.2169316906658e-05
-1.54582777071861e-05
-3.48193974506167e-05
-1.11275497093839e-05
-2.05938281643738e-05
-1.11566837208517e-05
-3.74341387211542e-05
3.43013179738083e-07
-3.09625585784555e-05
-3.07335583636523e-05
-2.21880518771351e-05
-4.11707358070422e-05
-2.78566840612233e-05
-3.5691155605744e-05
-4.12297275751307e-05
-5.25232696295161e-05
-4.87403422692072e-05
-1.93097073422854e-05
-5.91167441973243e-06
-2.56572796373246e-05
-4.66197034020653e-05
-3.17182356439097e-05
-4.44358513243319e-05
-2.26841679645045e-05
-3.40899338400564e-05
-2.31727657853907e-05
-5.53984962457584e-05
-1.58619684067779e-05
-1.71472835458385e-05
-5.05085038703894e-05
1.47245477835858e-05
-2.27246902160368e-05
-2.3375549780433e-05
-2.34115236758223e-05
-3.9312324878949e-05
-2.2962024397347e-05
-2.86297390011661e-05
-3.62871362290908e-05
-4.30629472401182e-05
-4.11542240301414e-05
-2.07321591689086e-05
-2.35742544735074e-05
-3.33687599767176e-05
-2.59459355356141e-05
-1.2919768324064e-05
3.97352557723924e-06
-5.23748374504845e-05
-2.29905413962654e-05
-2.54013196123177e-05
-3.56904266344355e-05
-1.90197967450199e-05
-4.93527801870608e-05
-1.77923966069057e-05
-2.63923272968416e-05
-2.49205783574041e-05
-2.53503608327831e-05
-2.91055177296379e-05
-2.00981952549761e-05
-5.19117307031443e-05
-4.2775979966958e-05
-2.72369222377469e-05
-2.2789411711182e-05
-3.81355583112879e-05
-1.96192252524123e-05
-3.22880358275846e-05
-1.72057426978822e-05
-5.59765298212917e-05
-4.10275937356484e-05
-1.41128890215901e-05
-2.45310579687777e-05
-4.52169827528346e-05
-1.43467698407471e-05
-2.20583352987511e-05
-9.08730556361607e-06
-3.05822354414784e-05
-2.49569445061888e-05
-3.54904236349967e-05
-4.59824129787027e-05
1.53071912363348e-05
-1.2710346604184e-05
-2.66521487516256e-05
8.02315808614451e-06
-4.1319165796407e-05
-2.47437570496441e-05
-5.1819706678008e-05
-2.15596326472701e-05
-9.60140519300237e-07
-3.87231430935975e-05
-2.76326757563354e-05
-2.90312569621542e-05
-3.30373685968031e-05
-3.25577016152585e-05
-2.8403382743715e-05
-4.92932283173792e-05
-5.27020099941156e-05
-3.48230618274049e-05
-8.89586803187972e-06
-5.86345803971624e-05
-3.11609922265447e-05
-1.31815747228581e-05
-1.6656208784655e-05
-2.62446309267372e-05
-6.10109729722108e-05
-4.73883061677362e-05
-2.88363868943278e-05
-1.61002511429775e-05
-5.02670997115904e-05
-4.00938054300471e-05
-5.44984786165403e-06
-1.69353608733811e-05
-6.17441630127434e-05
-3.31777885493144e-05
-3.16371134774988e-05
-5.8365961363967e-06
-5.67669607601425e-05
1.82184912155565e-06
-1.78446882248503e-05
-2.88961923797153e-05
-3.82241519315299e-05
-4.79208127710838e-05
-5.12169857684766e-05
-1.81750655473712e-05
-4.06001111763138e-05
-3.4577846066877e-05
-8.14635234902021e-06
-1.71827879914741e-06
-3.95027586048924e-05
-1.11823961224707e-05
-4.4932175202537e-05
-1.77705933022334e-05
-5.90257584198042e-06
-1.44779044025151e-05
-2.66777411756385e-05
-6.84493110713248e-05
-2.93642298111764e-05
-1.9554350010601e-05
2.71099625002913e-06
-1.63636387076546e-05
-4.19742566240632e-05
-3.547150433164e-05
-2.67080078262081e-05
-3.66152941082082e-05
-3.48151689225571e-05
-5.80790327850627e-05
-1.68778701335282e-05
-4.91856315176578e-05
-4.25376708665076e-05
-2.20766110352202e-05
-2.69601062348135e-05
-4.03530551413691e-05
-3.6471491702159e-05
-2.26402700055486e-05
-4.99499174250091e-05
-4.07291617586409e-05
-4.26009912951293e-05
-2.52870013555548e-05
-3.44103824297074e-05
-3.2303553403607e-05
-3.71200129440625e-05
-7.9802120194256e-07
-7.57637360530598e-08
-3.36259841679755e-05
-5.72855073702568e-06
-1.58933253286582e-05
-3.45017086361363e-05
-2.94486584235197e-05
-1.53505085540514e-05
-1.95900383745294e-05
-3.09396264360572e-05
-2.25094609490338e-05
-2.4920318360599e-05
-6.68461550480324e-05
-1.39738981959321e-05
-2.1273671655394e-05
-1.12440413277312e-05
-4.75326469188925e-05
-3.25467090289618e-05
-4.34354287039088e-05
-3.11219422579622e-05
-2.5537869298489e-05
-3.30522337711084e-05
-5.29770692862368e-05
-3.22387061282858e-05
-3.50701046807144e-05
-1.75436811541066e-05
-2.92778635861974e-05
-2.25020371681483e-05
-1.18701075468104e-05
-3.94735281775584e-05
-2.42616562765217e-05
-4.25745431131424e-05
-2.84200473888464e-05
-2.56383103398776e-05
-3.25654466134476e-06
-4.31299651503643e-05
-2.27319689558125e-05
-2.44325931105364e-05
-2.54309112388049e-06
-7.52489787676101e-05
-3.83864648630792e-05
-3.89754347102665e-05
-2.83257223323548e-05
-1.36178685182241e-05
-2.90627288422199e-05
-3.23255853461013e-05
-3.46799621648644e-05
-1.74988622751766e-05
8.06185171813627e-06
-4.59557725169035e-05
-5.84777811399977e-05
-3.0419609347104e-05
-2.78375244290584e-05
-1.01231228574242e-05
-5.94936800554823e-06
-2.01451148545871e-06
-1.03567323801234e-05
-3.74677814866089e-06
-3.121995101701e-06
-1.14516890264954e-05
-2.760187659644e-05
-3.11519518489977e-05
-3.21285517367567e-05
-2.97644187102594e-05
1.07883631086473e-05
-9.01548461128839e-06
-3.15788462987458e-05
-9.3697994489063e-06
-3.65202268036789e-05
-4.15499013115338e-05
-5.3482394964086e-05
-3.14597384672459e-05
-3.34910627750352e-05
-4.6103273712761e-05
-4.50943873476122e-05
-4.43458758192569e-05
3.52089386316779e-06
5.95611052525785e-06
-3.09824241278642e-05
-4.24431786796307e-05
-2.1497715018544e-05
7.8453439795251e-06
-3.27053987626034e-05
-2.37624343355822e-05
-4.64417383005691e-05
-3.56395981081317e-05
-7.5332258695845e-06
-7.66559822214998e-06
-3.33796672235342e-05
-3.32566438526396e-06
-4.19058796842285e-05
-3.77745906587778e-05
-9.65735038871222e-06
-4.74442235841785e-05
-1.02232482162729e-05
-1.90624435782015e-05
-2.70056252806391e-05
-2.63755178502423e-05
-2.98182225127216e-05
-1.17609443457204e-05
-4.58929288812783e-05
-1.97270371355204e-05
-3.27272169892469e-05
-3.50176935468676e-05
-4.55981555620969e-05
-3.30963391258143e-05
-1.67045639777179e-05
-3.42792409827405e-05
-1.39136983841228e-06
-2.64641428487081e-05
-5.27514914400459e-06
-2.85967661624891e-05
-3.19300432549145e-05
-1.31500038304739e-05
3.0399855406182e-06
-2.2640370505522e-05
1.07816360097835e-05
7.03167927655622e-06
-3.24291149000806e-05
-3.84633374300932e-05
-2.45299437060831e-05
-8.36178922832188e-05
-3.51651897466848e-05
-3.92919081819538e-05
-3.8007168906246e-05
-6.98215767237034e-06
-4.98237449832583e-05
-3.9994301217593e-05
-5.89701349422287e-05
-4.67414172897926e-05
-1.37218627158475e-05
-2.25112233009299e-05
-2.71159366872488e-05
-1.51484114601374e-05
-1.56320723554438e-05
-1.66658840954127e-05
-4.78990910131474e-06
-3.33487197178656e-05
-2.82812523540548e-05
-7.23832428808133e-05
-1.23835092919787e-05
-1.63681802631167e-05
-2.3340014039855e-05
-3.39263300842834e-05
-1.3637314678631e-05
-3.2902482883314e-05
-1.99132431085856e-06
-3.53868838398383e-05
-2.79742438585156e-05
-1.51756005413803e-05
-4.27836715577739e-05
-5.42335950727896e-05
-1.31547680128905e-05
-3.76817313011683e-05
-5.63198176369738e-05
-4.24363694756617e-05
-2.51685243010847e-05
-2.1684699304502e-05
-3.92704254476844e-05
-6.11136319649384e-05
-8.19732182644785e-06
-4.3982290641961e-05
-1.58894482066929e-05
-3.70509000335825e-05
-3.0173087609822e-05
-3.42482501942868e-05
-8.5587207948117e-06
-4.4460091719933e-05
-2.24437966315458e-05
-2.50709135119544e-05
-2.75084027278248e-05
-2.26232250674259e-05
-2.54300681891407e-05
-2.71945810061889e-05
-3.43973079047042e-05
-4.55518904390882e-05
-1.37700184273417e-05
-3.33910207874507e-05
-5.50877914914207e-05
-3.66409171727027e-05
-3.48485530544618e-05
-1.43190179429256e-05
-3.23207174457002e-05
1.26002116334516e-05
-5.03289282944339e-05
-3.26312137707567e-05
-4.25562623235643e-05
-2.76588573352223e-05
-3.85575987076556e-05
-4.05165094276749e-05
-6.35067636397284e-05
-5.31280508075779e-05
-8.4531061464001e-06
-1.0033143965962e-05
-4.99307501448412e-05
-4.08447429167602e-05
-8.483266946305e-06
-1.20370387268931e-05
1.95480329840415e-06
-2.86451189991677e-05
-3.28091030431188e-05
-3.53965461458846e-05
-3.51450510894551e-05
-4.48239362275542e-05
-4.56706603353184e-05
-2.70457188048312e-05
-1.59144779672993e-05
-3.69621088241137e-05
-4.69971271283402e-05
-5.97909188532231e-05
-4.74192693714569e-05
-2.74366124953101e-05
-3.04760578815769e-05
-2.37259217490676e-05
-5.07921032189637e-05
-2.27927837812284e-05
-1.36988599541616e-05
-4.88746823497774e-05
-1.98474737435929e-05
-3.21949516469123e-05
-3.86335862627468e-05
-5.98205629290854e-05
-2.28828653240604e-05
-2.44053271410217e-05
-4.66384613907522e-05
-4.62425337974546e-05
-1.14611998407303e-05
-6.5537087456118e-06
-1.39658827755689e-05
-2.81186840705856e-05
-2.81114228349013e-05
-3.52992869769296e-05
-2.4120165033329e-05
-3.58526853012854e-05
-3.31942115969492e-06
-2.2153075124139e-05
-1.12701049624914e-05
-3.5170489321274e-05
-2.66656104760366e-05
-1.64171601907925e-05
-3.19425583375057e-05
-3.26513696383032e-05
-2.35124718330146e-05
-4.07685967234337e-05
-2.63988572510151e-05
-5.20500661276964e-05
-4.53234324141985e-05
-3.60253375190406e-05
-4.52144016734362e-05
-3.7447954118681e-05
-4.14700992878215e-05
-4.48240491004435e-05
-2.05242754102212e-05
-2.8739572162338e-05
-2.92616424960545e-05
-3.84007340381492e-05
-2.16068765327588e-05
-4.83741057126744e-05
-2.83454284765509e-05
-3.25917020779879e-05
-2.10379288877484e-05
-3.07363096337906e-05
5.25823543744845e-06
-3.83693218477238e-05
-4.28004996514333e-05
-2.43796158102003e-05
-8.79818782342946e-06
-4.77255677278588e-05
-1.96965188612952e-05
-5.780149347843e-05
-2.01884939489649e-05
-6.39187095978389e-05
-2.20853722587836e-05
-2.77759910276587e-05
-2.75097903371126e-06
-4.73067070483267e-05
-2.70344100188488e-05
-3.04142709952242e-05
-3.52222239221665e-05
-8.36525123982302e-05
-3.82617676085673e-05
-4.3880561517599e-05
-4.38255685926488e-05
-1.38265627367496e-05
-4.14945412028405e-05
-3.28768804038892e-05
-4.6213105920052e-05
-1.63906667778007e-05
-2.03367987478703e-05
-2.35060495573581e-05
-4.97522926744519e-05
-4.74492197638946e-05
-5.19123944794432e-05
-3.70772903636192e-05
-3.95824334441232e-05
-2.41673122576673e-05
-5.26082930641971e-05
-3.11648356938103e-05
-3.52492901208175e-05
5.1520369176391e-07
-1.50777817973195e-05
-2.841011799911e-05
-2.3798700456808e-05
-1.16084118942725e-06
-4.32921654375383e-05
-4.98437953088271e-05
-2.18445171214224e-05
-1.31296612640107e-05
-6.53723613466277e-05
-4.85430448468976e-05
-1.86568870241304e-05
-3.75761130889133e-05
-4.74345632086108e-05
-4.42418194937519e-05
-2.17882163749446e-05
-1.61503072324939e-05
-4.24535584983333e-05
2.16412715096535e-05
-1.78465518293095e-05
-1.26187228055508e-05
-3.61688868573616e-05
-2.35637279404009e-05
-3.87759887539354e-05
-2.98557215904125e-05
-1.67116920185603e-05
-3.51219380318964e-05
-5.4245371021082e-05
-5.45024941339091e-05
-1.45180767055274e-05
-4.6636349591059e-05
1.04907020460194e-05
8.11540694981739e-06
-5.04003335268506e-05
-1.65281651856307e-05
-2.79475053911404e-06
-1.27311055340091e-05
-2.85269525577841e-05
-2.69345743493356e-05
-4.0273140139351e-05
-2.41168578401834e-05
-3.08734703698186e-05
-3.84124340808889e-05
-3.38806052206424e-05
-1.47687509176754e-05
-3.56116991896614e-05
-1.12433914486274e-05
-3.62359476392854e-05
-1.48974955044795e-05
-4.54604977414753e-06
-1.67002749174307e-05
-4.77854377162444e-05
-1.24533231126806e-05
-6.66926102693191e-05
-3.33137707119188e-05
-1.55769627150042e-05
-3.04231457700801e-05
-3.27157101514493e-05
-6.83432537806299e-05
-3.54250525560419e-05
-2.39439646828779e-05
-1.22725862059445e-05
-3.5043882109286e-05
-3.5840106547169e-05
-6.73684834389543e-05
-5.45588057667348e-05
-2.55294990967138e-05
-3.69392046012589e-05
-2.18819148680522e-05
-5.23305853609388e-05
-4.35330665992466e-05
-3.94112585133687e-05
-2.95325187761282e-05
-4.45558019944659e-05
1.72389259386366e-06
-6.74396101013627e-06
-1.38218604829048e-05
-7.1037966953882e-06
-2.99524673324903e-06
-3.8763454780625e-05
-3.81499049209097e-05
-8.92180566600618e-06
-1.46674114257224e-05
-3.90927436907637e-05
-2.31807786489817e-05
-3.83544460606461e-05
-4.38562392135616e-05
-4.03939295278337e-05
-2.19473077077496e-05
-4.76129586057308e-05
-3.62803585742433e-05
-6.99267786358023e-05
-1.13798597714573e-05
-4.89457693323145e-05
4.94963094967463e-06
-3.014475321922e-05
-4.78137237905151e-05
-2.2381918337109e-05
-2.13929706973651e-05
-3.98677546242734e-05
-3.55322258453051e-05
-1.1417269486626e-05
-3.88631497765306e-05
-4.94986886680895e-05
-3.94071225815643e-05
-5.49146685318975e-05
-3.71762064748603e-05
-6.97101047725642e-06
-4.16437930904178e-05
-2.51184663101767e-05
-3.86751777821131e-05
1.41413027691061e-05
-1.9902675357884e-05
-6.68983241336295e-05
-4.86508327225828e-05
-7.86234759195544e-06
-2.78203498158905e-05
-3.99094188894802e-05
-5.79808068879909e-07
-5.31491722054185e-05
-1.32685541971974e-05
-4.35361407735362e-05
-1.9726207949512e-05
-3.13508044942736e-05
-1.96055134592389e-05
-2.6140708722843e-05
-3.34352475883442e-05
-3.65979390162447e-05
-2.07609114408082e-05
-5.13981321012321e-05
-5.48184598345182e-05
-4.79709772325425e-05
-5.7000556726827e-05
-7.28099156981128e-06
-1.46735845649964e-05
-2.59807128774477e-05
-1.34876240037204e-05
-3.27766036963934e-05
-4.68371049562162e-05
3.32864967667083e-06
-4.9806526440654e-05
-2.17799167930447e-05
-6.20880461022957e-05
-1.88529130015876e-05
-3.70896240852889e-05
-4.57988276371393e-05
-2.60634690452708e-05
-6.04514338009789e-05
8.36907223365376e-06
-2.2687682094908e-05
-4.38371429030599e-06
-2.72553182253331e-05
-6.18078119253919e-05
-2.61055874711569e-05
-4.00196461963907e-05
-3.72933482738635e-05
-1.44666016819464e-06
-3.78329913947663e-05
-1.6808354629476e-05
-2.36152302798791e-05
-1.34631365950113e-05
-4.46367298844833e-05
-1.13599609616247e-05
-2.28123636855148e-06
-3.0968236351144e-05
-3.27767882560975e-05
-2.47841623767255e-05
-4.72405066484627e-05
-3.60807920585567e-05
-3.62534450749565e-05
-2.69160984453735e-05
-2.80261217044235e-05
-7.11798673524974e-05
-4.59213312840061e-05
-2.58166385385606e-05
-1.36292932021006e-05
-1.87470293689807e-05
-8.83439675115503e-06
-3.43800891816722e-05
-3.50885288928064e-05
-3.90051352155221e-05
-3.69214478660963e-05
-3.8875715486102e-05
-1.62046210610992e-05
-3.44722225819288e-05
-4.53138808201163e-05
-3.55175592720066e-05
-3.34711983295057e-05
-5.1088156313311e-05
4.7380014706483e-06
-6.6520059075249e-06
-1.87788199439267e-05
-2.15300448713061e-05
-3.50946325302684e-05
5.93893323191698e-06
-2.91947776864651e-05
-4.45141096396977e-05
-5.10919977967795e-05
-5.07326193122458e-05
4.00267581878309e-06
-1.83294326928475e-05
-1.88714048055361e-05
-2.04203688975051e-05
-4.75846112509495e-05
-2.30734880781375e-05
-1.26740253223105e-05
-1.45640486764673e-05
-2.81281321710808e-05
-4.21069495485944e-05
-3.05164988874043e-05
-3.1865727901492e-05
-1.98517609003687e-05
-3.91279741987766e-05
5.71269708965972e-06
-2.36509411745798e-05
-2.15716102856863e-05
-1.046997873288e-05
-3.53216326384264e-05
-3.29809029420382e-05
-2.90322555145819e-05
-4.13765077453243e-06
-1.01331171094592e-05
-4.71518038901303e-05
-4.19181420575548e-06
-5.3565135385333e-05
-2.33794590141318e-05
-3.30103279987701e-05
-2.19618148839883e-05
-2.66893116134971e-05
-3.42483358307682e-05
-4.9063181624736e-06
-3.78524618142258e-05
-1.70536792265306e-05
-3.71411572623421e-05
-2.57159859405514e-05
-4.01169322351359e-05
-2.97795172805766e-05
-2.94009554300904e-05
-3.21794510837717e-05
-1.39327639023841e-05
-6.22075974296416e-07
-3.38024421110655e-05
-4.87048330859559e-05
-3.75117709823473e-05
-4.54861386714441e-05
-2.89457095810132e-05
-5.19561644497578e-05
-2.25444239853098e-05
-3.83550408000326e-05
-9.20841028966828e-06
-5.58354823446649e-06
-3.98074546422179e-05
-8.61955265377469e-06
9.47047660665565e-06
-2.03532046665011e-05
-2.36283076460488e-05
-3.651356492141e-05
-1.63533366333423e-05
-6.24732681143651e-05
-2.769742755653e-05
-2.74175797833655e-05
-1.66623197100471e-06
-2.19390295527208e-05
-2.95429631997552e-05
-2.31868311083151e-05
6.42150029079146e-06
-3.48546473727452e-05
-5.34877708237912e-05
-4.53310007297103e-05
-1.60011912320758e-05
-9.20922686401263e-06
-3.77006966125786e-07
-3.41186118626061e-05
-1.43406364651282e-05
-1.27931503194535e-05
-1.04282035425623e-05
-2.47823553290016e-05
-3.26716806637156e-05
-4.1562317432398e-06
-4.98649132583949e-05
-3.23432561643655e-05
-2.27610116400379e-05
-2.67969770290781e-05
-5.99846289136786e-05
-4.07212267302453e-05
-2.01462187875201e-05
-2.24507029287751e-05
-4.80403455018578e-05
-4.55792724342727e-05
-2.67080476047752e-05
-2.35014575267498e-05
-3.09786741984646e-05
-1.81126019542189e-05
-3.52084284136071e-05
-5.13260676724925e-05
-4.70663258557641e-05
-3.49456747511626e-05
-5.68756086278546e-05
-4.32427212508721e-05
-5.62078682312954e-06
-1.04994465369773e-06
-3.275312097751e-05
4.72690358778179e-06
-4.17041002853229e-05
-2.79431734948926e-05
-3.96996032034497e-07
-3.05430038167706e-05
-3.80174927503989e-05
-3.79499913888939e-05
-2.1786231587653e-05
-9.49317117016895e-06
-2.20105489807691e-05
-2.16999505832893e-05
-4.75045709744271e-05
-1.85430914308234e-06
-3.78415966849543e-05
-4.29534272731917e-05
-6.4159596669668e-05
-5.48819899425698e-06
-6.8233960085609e-05
-3.64848718890924e-05
-8.88265863681897e-06
-2.52812852343409e-05
-4.55887219846247e-05
-1.28528778232386e-05
-4.78263990282196e-05
3.67448039625149e-06
-2.31909521148077e-05
-1.7645605242738e-05
-2.55215928345146e-05
-4.47727685680188e-05
-1.88454453603028e-05
-5.3071825585041e-05
-3.44685951226537e-05
-2.28779238241367e-05
-6.41703216076591e-05
-4.44083384198121e-05
-8.83729343555403e-06
-3.88025498784806e-05
-4.07256977162901e-05
-2.65953884834325e-05
-2.01167066647772e-05
-1.62951659999054e-05
-1.36833945552021e-05
-1.43091098620265e-05
-3.1841342149672e-05
-2.15673903455246e-05
-4.1096750620561e-05
-5.67134524835201e-05
-1.51316658775409e-05
-2.47915292690775e-05
-9.8721131766662e-06
-5.35630753271375e-05
-1.87263472800067e-05
-1.79393839187462e-05
-3.02083979764565e-05
-7.0470159347677e-06
-4.91049951512338e-05
-4.83707503121067e-05
-3.68620826224577e-05
-1.79340071471488e-05
-2.46065846542212e-05
-2.04525929626496e-05
3.67615717418285e-06
-2.89655959730436e-05
-1.6598916071259e-05
-1.43275455785811e-05
-5.21761313235756e-06
-5.35159164639838e-05
-4.75149558621113e-05
-4.14364032126946e-05
-1.47528553885497e-05
-2.75181367965382e-05
-5.11964253428968e-05
-4.06743203999427e-05
-4.81200716263637e-05
-1.02742407968882e-05
-3.17608108344997e-05
-4.05430102403477e-05
-1.67538762275562e-05
-3.75687073027607e-05
-2.95056317630598e-05
-5.10542102537648e-05
-4.06842386891665e-05
-3.62601858081702e-05
-4.20631549804294e-05
-1.2192702335362e-05
-6.35663315772023e-05
-5.20675936019839e-05
-3.87529143272306e-05
-2.86586866873152e-05
-3.638708840193e-05
-1.66780847970713e-05
-4.71205405202647e-05
-3.69799161753856e-05
-2.33925118421147e-05
-5.11552083641132e-05
-4.791258347864e-05
-1.7346347623033e-05
-5.46452623678445e-05
-4.5790123939697e-05
2.43723846472359e-06
-3.8768213487554e-05
-4.08994435829362e-05
-1.26661949290451e-05
-1.72389332779537e-05
-2.56046280031869e-05
-4.80653915267074e-05
8.43639767468462e-06
-4.6465502062068e-05
-2.90135763626612e-05
-1.13988094913123e-05
-5.91026568017376e-05
-3.48059017603091e-05
-4.68055143927551e-05
-3.99731557034131e-05
-2.79614102944326e-05
-3.97723265275911e-05
-2.24850751647215e-05
-1.42420573329292e-05
-4.31459768394158e-05
-3.07108851544509e-05
-7.92338400199626e-06
-3.73801557714446e-05
-9.38111329338944e-06
-4.47765545707999e-05
-2.44518931793578e-05
-1.74039437389855e-05
1.63831588756608e-05
-3.32017283690834e-05
-3.34125740522555e-05
-2.96152718540128e-05
-3.83074999249477e-05
-3.50104234379374e-05
-4.74797218012532e-05
-2.09771184384344e-05
-4.56170549230124e-05
-2.77935368009e-05
-3.86793835346353e-05
-4.32990705336888e-05
-2.58880326161501e-05
-3.49305891384679e-05
-3.27418562653884e-05
-1.19282948803638e-05
-3.27700579127969e-05
-3.80481394273613e-05
-8.01117860917554e-05
-2.57826023425729e-06
-5.66233519614899e-05
-2.04011385549628e-05
9.72173776268394e-06
-3.57507734234176e-05
-2.25497303951387e-05
-1.67923175144357e-05
-4.22053240108784e-05
-1.96180385401831e-05
-2.84464897064534e-05
-1.54523270579953e-05
-2.33880156824826e-05
-5.38996477894865e-05
-3.51499059251161e-05
-5.7385911439418e-06
-4.03685662352924e-05
-3.49487737440526e-06
-4.3512132723004e-05
-2.89871773911258e-05
-1.87937040071231e-05
-6.63159799801611e-05
-3.54497680050627e-05
-1.45816925871468e-05
-3.06745639835732e-05
-7.7744355328802e-05
-8.16324031898955e-06
-2.39717245598162e-05
-2.52753541005375e-05
-1.0372090503778e-05
3.00014169245741e-06
-3.14888838028193e-05
-2.54574348690113e-05
-9.51347555349722e-06
3.63632048228437e-06
6.87950464484273e-06
-1.64406308395391e-05
-5.79873452512893e-05
-2.49949216177866e-05
-2.18857207669636e-05
-6.31062104726526e-05
-3.14592296725315e-05
-1.41592868657597e-05
-4.04521196703973e-05
-2.18230962110822e-05
-1.68046256555852e-05
-6.15618484351597e-07
-2.05731235082244e-05
-3.94525723629641e-05
-6.52001760407626e-05
-4.03041357141848e-05
-3.03814558291534e-05
-2.93547900907161e-05
-1.80986394803097e-05
-2.05688282466755e-05
-3.06340339312572e-05
-3.21121494168127e-05
-2.58824774523617e-05
-2.14276969861061e-05
-5.76151542898342e-05
-3.18635960874729e-05
-4.30421126291899e-06
-4.84915259459829e-06
-3.79195931272508e-05
-2.21407593558264e-05
-3.25805685414511e-05
-3.64464972763689e-05
-1.81133094439614e-05
-6.43541745564916e-05
-3.34952131570554e-05
-2.40647109541043e-05
-2.49328623608313e-05
-2.21248287138863e-05
-2.35437344783098e-05
-3.0342611529425e-05
-2.66553612662704e-05
-5.40462043972151e-05
-2.6377215605538e-05
-2.39555659815128e-05
-2.25857859371087e-05
7.42249777162636e-06
-1.10164261782548e-05
-3.17975134208875e-05
-2.98516991794032e-05
-3.02696118618195e-05
-2.34334527049847e-05
-5.54354982214838e-05
-3.77339389462198e-05
-3.17183864468585e-05
-2.29640480601349e-05
-4.39880796849609e-05
-2.86074681624073e-05
-3.62416345935592e-05
-1.94196348646369e-05
-1.43637190032903e-05
-2.27569788640835e-05
-3.78406752341956e-05
-2.21217461657915e-05
-4.78029708101699e-06
-7.96113100058473e-05
-4.82685767364748e-05
9.91622275191052e-06
-2.56779823857515e-05
-3.50093574309039e-05
-1.67667252960268e-05
-2.4511780754221e-05
-2.72505302806481e-05
-5.19874368140516e-05
-2.9158685538504e-05
-5.31983958444037e-05
-2.92893789141251e-05
-5.19108306863931e-05
-1.91399129720036e-05
-2.46431248618028e-05
-3.15662215931954e-05
-2.00625268036459e-05
-5.00600944502454e-06
-1.40359285922104e-05
-5.29770006431885e-05
-5.7609104455116e-05
-9.32623017876497e-06
-2.27305537373775e-05
-7.8948986130625e-06
-3.07825236984662e-05
-3.37175773607043e-05
-5.56566384301268e-05
-2.10778589045219e-05
-2.25322900335716e-05
-3.85628088603627e-05
-3.18432433927354e-05
-8.89852287024976e-06
-1.94240789441312e-05
-2.08804998272759e-05
-4.28991023995906e-05
-1.53985290429808e-05
-4.41555738867356e-05
-3.21000169843405e-05
-1.17944341591084e-05
-6.12530981330801e-05
-1.27475105892449e-05
-1.44098348430733e-05
-1.85583248210834e-05
-4.09814526907619e-05
-4.01386917059966e-05
-6.77761998105756e-06
-3.87579857056423e-05
-2.51197472101208e-05
-5.97066134373892e-05
-3.68759196263128e-05
-5.47175902407251e-05
-5.50791358509968e-05
-5.10902163573934e-06
-2.22090860988084e-05
-8.05833801569802e-06
-3.05666798755985e-05
-9.88379661480734e-06
-3.41203463719994e-05
-3.93750420468331e-05
-8.26070916800699e-06
-4.95219648356852e-05
-2.0476094748431e-05
-2.4821350006188e-05
-2.32517781463751e-05
-2.77878869124133e-05
-2.46492341502137e-05
-3.87988725964269e-05
-2.28714790128094e-05
5.46545462498072e-06
-2.72961180423835e-05
-2.47569378996146e-05
-1.35093359401347e-05
-8.02912395604321e-06
-2.13217842334006e-05
-2.36175101614074e-05
-3.06690737797087e-05
-2.99194610791766e-05
-3.98558124908822e-05
-3.68770972327603e-05
-2.37910504468262e-05
-1.95265849504131e-05
-2.34000793896038e-05
-4.68453601303499e-05
-4.0508007407363e-06
-3.64385123145958e-05
-6.61195019936821e-05
-2.74418105442404e-05
-3.32153805955938e-05
-4.2406062591408e-05
-2.60039057233968e-05
-1.94128538507759e-05
-3.96037769237349e-05
-3.862560685153e-05
-4.59269410960604e-05
-3.92776724872473e-06
-4.35942707732407e-05
4.98096966149454e-06
-8.5581342578523e-06
-2.84575563195206e-05
-3.25992861634817e-05
-4.01599198242345e-05
-3.08153736304725e-05
-3.08808182071172e-05
-4.46115324731464e-05
-2.99728714359858e-05
-3.04523620750534e-05
-2.65680847315162e-05
-3.56417675574526e-05
-2.78898731072776e-05
-3.41411530798335e-05
-3.2245394284302e-05
-5.07939007792155e-06
-3.69241836115059e-05
1.75514143645264e-06
-2.41281565290755e-05
-1.551154502052e-05
-4.03986435828624e-05
-1.14326681605411e-05
-3.67164268346226e-05
-4.10875837103479e-05
-3.14789134436458e-05
-2.45986962182817e-05
-1.45992571833411e-05
-3.67391101121767e-05
-2.59109897731447e-05
-5.39578146375477e-05
-2.42700288233471e-05
-1.7418616471654e-05
-4.4671128375812e-05
-4.9758400926187e-05
-3.13436521016789e-05
-1.78446456952247e-05
-2.5396226406583e-05
-1.41563767467765e-05
-4.44746538023108e-05
-3.92448420312253e-05
-2.53152085618845e-05
-1.53776378525388e-05
-1.40607652253925e-05
-8.28683239359624e-06
-1.5286660605701e-05
-3.96117378580623e-05
-3.05208039970247e-05
-3.00618251661905e-05
-3.17844911442393e-05
-1.20194700535417e-05
-3.6762285380861e-05
-3.32039371414539e-05
-6.95926123333628e-06
-3.73494514830801e-05
-7.86777568551109e-05
-2.9868981939444e-05
-3.50107440612934e-05
-5.88960258220925e-05
-2.53298469405511e-05
-7.89970194347057e-06
-2.95684998606394e-05
-1.50653991196537e-05
-4.41019602068665e-05
-2.17833685134583e-05
-2.18179868490105e-05
-4.86786515366467e-05
-5.94315478106448e-05
-3.17525569114487e-05
-5.38579199244664e-05
-1.83571754689793e-05
-3.25803954364941e-05
-4.50757853824548e-05
-2.59885339879638e-05
-7.46805266680567e-05
-2.09839740908626e-05
-5.54425930215549e-05
-1.56706386050455e-05
-2.72048536942104e-05
-4.79271476232587e-05
-3.53907831919617e-05
-2.82440533730339e-05
-6.24234738419718e-05
-3.40394513448605e-05
-1.66742755347694e-05
-2.41486321224856e-05
-5.54079514875885e-05
-2.39096962766407e-05
-1.87937494900033e-05
-1.75677724152789e-05
-6.64682782584973e-06
-3.71328338044911e-06
-2.70096741282978e-05
-1.13653668446514e-05
-2.37802092252987e-05
-2.43566113022449e-05
-5.57995065350683e-06
-4.93536910015681e-05
-4.96331174027503e-06
-2.50017643061544e-05
-2.50014079484767e-05
-3.34265090125154e-05
-2.03845093010469e-05
-6.47683930182525e-05
-5.24038342249388e-05
-1.07086060378176e-05
-4.82356369581834e-05
-3.85452766667615e-05
-3.46719780880175e-05
-1.76147063800151e-05
-2.74447649754528e-05
-5.48799612949149e-05
-2.91239161928847e-05
-2.37588175957237e-05
-3.19907433065228e-06
-2.68435099375015e-05
7.49497039604179e-08
-3.27263543157732e-05
-4.97733826042554e-05
-9.0800964459105e-07
-4.14092563527912e-05
-3.36313364091103e-05
-4.81445090840404e-05
6.03963922493922e-06
-1.74688751799641e-05
-6.09614580961891e-06
-4.13811580546009e-05
-2.48770631490795e-05
-3.31243644153334e-05
-4.79717392995748e-05
-2.19970099024428e-05
-2.99940294792103e-05
-1.63988182218865e-05
-3.03560127154879e-05
-4.97180158903697e-05
1.97750669699384e-06
-4.65500241840337e-06
-2.56681032993559e-05
-4.40546206719627e-05
-2.07733463266409e-05
-1.76879692594208e-05
-2.11977540642384e-05
-1.91701388546343e-05
-1.67682717093473e-05
-2.56760687215684e-05
-3.89586184627119e-05
-1.09456911575431e-05
-2.90625371914725e-05
-1.76973124128279e-05
-4.13256033586548e-05
-3.49410844200605e-05
-5.38867075332226e-05
-4.29035280568994e-05
-4.4757098865995e-05
-3.3475578173704e-05
-3.11945246173039e-05
-1.81005768296694e-05
-7.09594724045168e-06
-7.3247962870515e-06
-6.17725135175715e-05
-1.47436387322032e-05
-4.4544383033552e-05
-1.02685980878393e-05
-1.94491676727453e-05
-5.99331688049527e-05
-1.94046821792208e-05
-2.99466012619494e-05
-3.94621201039111e-05
-3.24128609639555e-05
-3.70187571473453e-05
-5.15651335030136e-05
-3.39878975638407e-05
-3.73647895956147e-05
-4.07156353803509e-05
-2.97283646724739e-05
-1.36993830386379e-05
-4.04415392568222e-05
-7.13873846302906e-06
-7.59077529270569e-05
-2.08735722348364e-05
-1.65591797763325e-05
-4.61855844504165e-05
-2.45260772791388e-05
-3.54266337523642e-05
-5.70382397413525e-05
-3.87142708448045e-05
-1.34405115730159e-05
-5.1771597160083e-05
-3.61188436865819e-05
-4.20635076443059e-05
-2.78545520630337e-05
-8.06336568064019e-06
-5.48433815596126e-05
-5.27527787231793e-05
-3.98720544504691e-05
-1.24754373587712e-05
-1.0692306960786e-06
-4.28349993712561e-05
-2.15006643808513e-05
-4.63573946817821e-05
-3.15613658028595e-05
-3.92165117620996e-05
-1.1555202771255e-05
-2.09623728411482e-05
-4.33237826753289e-05
-1.79825554836435e-05
-4.2567089635962e-05
3.4862508417121e-06
-2.07408305005654e-05
-4.05447566585039e-05
-2.81909460312624e-05
-1.06534906823546e-05
-1.16177478129335e-05
-3.07036172038957e-05
-3.750307728023e-05
-5.04496932035001e-05
-2.37136748077051e-05
-1.33205799602769e-05
-5.33600749936516e-05
-1.54223953152064e-05
-4.71880503729376e-05
-3.35077755241297e-05
-2.8655276084656e-05
-2.40540883058001e-05
-1.75823973343559e-05
-1.89785976512452e-05
-2.46960675200387e-05
-2.45880440862121e-05
-2.15174987409014e-05
-6.27228625822972e-05
-3.18150123210489e-05
-6.22767465722757e-06
-2.03305581570096e-05
-5.72988715586393e-05
-5.02807202443155e-05
1.00820754576115e-05
-1.42849235864373e-05
-8.25507661623266e-05
-3.76298943349503e-05
-3.36488606250119e-05
-5.87614771735961e-05
-4.79712046901231e-05
-2.46479685409674e-05
-3.29786950409213e-05
-2.79688954018687e-05
-1.87797199653629e-05
-4.09952857076794e-05
-5.32225286681314e-05
-1.53608257133605e-05
-4.10202764284094e-05
-4.13904230993458e-05
-2.50188931293913e-05
-2.26146220066339e-05
-3.21664093445161e-06
-3.42857289803718e-05
-7.03972632494296e-06
-1.63794808189022e-05
-5.381684391373e-05
-1.36720412662896e-05
-2.10685600054705e-06
-1.73767999228631e-05
-3.28684498735186e-05
-3.71968447259189e-05
-3.34834237908938e-05
-3.80362639571806e-05
-1.29979319225151e-05
-1.64121553835921e-05
-3.97697260325691e-05
-3.26422843737713e-05
-2.78523439245148e-05
-4.30557081054388e-05
-2.23759786150144e-05
-2.76816293699901e-05
-1.59513040211145e-05
-4.95284064078927e-05
-2.35305246419475e-05
-5.71133854153742e-05
-1.85502664050167e-05
-4.56684252641714e-05
-6.6613762564612e-05
1.32132401804481e-05
-3.93093364117678e-05
-1.75510045547958e-05
-3.79241023790742e-05
-3.08451134753462e-05
-4.76434556200528e-05
-2.79004416209716e-05
-5.25927233671828e-05
-3.17661907216167e-05
-3.13362868295546e-05
-5.69855795987254e-06
-2.46737457502513e-05
-3.10234803848184e-05
-2.73452254964437e-05
-3.41425082766605e-05
-3.25802600790719e-06
-4.42669031702557e-05
-3.0128962463455e-05
-2.13326493472374e-05
7.53983438971617e-06
-1.57647112086138e-05
-2.96595559023027e-05
-6.43460282327414e-05
-2.05149396952942e-05
-4.64549096075667e-05
-2.91130714940455e-05
-1.40046772603383e-05
-2.60807060832601e-05
-3.58080054740727e-05
-1.53236595325186e-05
-1.02055908273751e-05
-5.09883367608815e-05
-4.09244711957702e-05
-2.7717010922623e-05
-9.6768931621382e-06
-6.3113216868985e-05
-2.25936369220939e-05
-4.18320439319153e-05
-3.86200930644133e-05
-2.18800679586163e-05
-5.14586179765235e-07
-2.39685893872458e-05
-2.23749648801063e-05
-3.18673604653936e-05
-4.09229353106966e-05
5.13982659594636e-06
-5.68676047684268e-05
-2.84926757746759e-05
-4.60698556284317e-05
-1.17984331986143e-05
-2.98986098808423e-05
-3.41111808045448e-05
-1.61696437536017e-05
-2.29962848179568e-05
-3.91139229010537e-05
-9.01100913441345e-06
-2.87934375629345e-05
-2.14705215068728e-05
-2.18670223562822e-05
-3.09014578403655e-05
-3.01724717775637e-05
-3.25063479660475e-05
-3.13214653564587e-05
9.21091178350426e-06
-2.47778666053977e-05
-1.5929333154199e-05
-1.06649890441042e-05
-4.35272508532521e-05
-9.64026226163764e-06
-3.10770467018751e-05
-2.36964262812694e-05
-4.58557158672714e-05
-1.7344344402858e-05
-5.88871206653402e-05
-6.35179478899506e-05
-1.85170379908155e-06
-5.76334141005744e-05
-3.33410850693602e-05
-2.68213191475005e-06
-2.58911542536678e-05
-2.82696112291015e-05
-4.31633601597445e-05
-6.39465099026729e-06
-9.16773751281235e-06
7.76432031831066e-06
-6.66143091556775e-07
-3.11719421074899e-05
-5.8557610564795e-05
-2.33200659584599e-05
-4.82157325762727e-05
-4.88342325851676e-05
-4.21354169005038e-05
-3.56254071882766e-05
-6.54274968396521e-05
-2.08045461990411e-05
-1.5297293468311e-05
-2.52633898748956e-05
-3.46270754131917e-05
-3.40476923171253e-05
-5.96158991454036e-05
-3.81774142377425e-05
-1.49546908944258e-05
-4.99456549489309e-06
-6.48521952489852e-05
-1.68522110401506e-05
-2.34956344089212e-05
-2.23940931025116e-05
-2.60368556228328e-05
-4.68091536044219e-06
-4.31611025435346e-05
-6.16121913404914e-05
-3.54125136548888e-05
-3.58720208650067e-05
-2.68775137003076e-05
-2.60225660013639e-05
-3.70560904121671e-05
-3.22380248223269e-05
-2.85916034911515e-05
-1.51485585449525e-06
-2.68538705316091e-05
-5.17061749366887e-06
-3.06528237165908e-05
-3.68790988857839e-05
-8.92162309730602e-07
-3.16859265807315e-05
-5.13167249260452e-05
-4.13778431502032e-05
-1.90821218488656e-05
-5.97900071360227e-05
1.00586643178506e-06
-1.46218337499259e-05
-3.13496674634297e-05
-4.98170250891703e-05
-2.48888030856576e-05
-3.17230789201217e-05
-2.39547123937785e-05
-1.97277268477666e-05
-5.50886087753536e-05
-4.79777423612251e-05
-4.22287913643353e-06
-4.72235715314604e-05
-2.99050282445996e-05
-1.6548309135121e-05
-3.05078802236222e-05
-3.91378257963134e-05
-5.69814428568613e-05
-3.98451074950909e-05
-1.97171731952126e-05
-2.41981980870929e-05
-3.65268075044023e-06
1.8857750891998e-05
-3.07448095315769e-05
-5.11301721672588e-05
-4.3881353275385e-05
-5.04952988020133e-05
-2.51430235105177e-05
-2.47421467186412e-05
-3.03438263501908e-05
-2.65082673575091e-05
2.08615292759344e-06
-3.57127246046307e-05
-4.96071349460051e-05
-3.82244589332021e-05
-4.64208697957711e-05
-2.326938067605e-05
-3.40302992846631e-05
-4.88273124428854e-05
-5.76878415309294e-05
-6.1248258000491e-06
-4.08343396925123e-05
-3.25612363281677e-05
-9.55181173547996e-06
-2.63332923144901e-05
-4.29665854954738e-05
-2.84239587731524e-05
-2.36263790629488e-05
-1.41960372565736e-05
-2.25870036691507e-05
8.4919704125649e-06
-4.18902005035435e-05
-3.00145924132281e-05
-2.29245590899584e-05
-1.23707318136573e-05
-4.28986142279061e-06
-2.37876931766109e-05
-2.7444626927508e-05
-3.46900150023349e-05
-3.49153536099073e-05
-3.55677686305567e-05
-4.81066113471441e-05
-7.1035435614199e-05
-5.1491583392531e-05
-2.49808689826182e-05
-2.21703027994897e-05
-3.93014487663252e-05
-1.48442849020102e-05
-3.03361859786012e-05
-2.35642121681917e-05
-6.55268570459319e-06
-1.76632675078099e-05
-5.50370789074129e-06
-2.48993734629735e-05
-2.38809743604884e-05
-2.18043197899676e-05
-2.60237374991841e-05
-1.7538056468135e-05
-3.57326812031298e-05
-4.23601746372027e-05
-5.63583439571056e-05
-1.94518692189531e-05
-1.77245336809751e-05
-5.0967837986144e-06
-1.98255873137947e-05
-3.50425171254461e-05
-3.08732523516119e-05
-4.0650346697565e-05
-1.17040460272489e-05
-2.95143473449848e-05
-3.74921092697578e-05
-2.77736484505182e-05
-4.24986131635689e-05
-1.99671831219056e-05
-3.27439281122287e-05
-5.04274043725296e-05
-7.50830708309037e-06
-4.58741034303397e-05
-3.15511494056097e-05
-3.367446672416e-05
-1.60338960236948e-05
-2.24159596960038e-05
-2.28741832761042e-05
-7.75881272598778e-06
-1.18442770276038e-05
-3.14454572941012e-05
-1.17886404952137e-05
-2.97802943232592e-05
-5.10401593196541e-05
-3.23575434803443e-05
-3.54976960565369e-05
-2.04499612805066e-05
-7.82965393226464e-06
-3.82240586808289e-05
-3.65717284945982e-06
-2.3931220860035e-05
1.56875712914067e-06
-1.99141386781677e-05
-3.2260485597354e-05
-1.18904430657573e-05
2.98938865760217e-05
-2.74042054348487e-05
-3.79375042137113e-05
-1.6254838319483e-05
-2.26676000549795e-05
-3.54953914202666e-05
-4.62744379140676e-05
-3.609631983502e-05
-2.31065342663587e-05
-3.66609774985622e-05
-3.71429388496387e-05
-3.02787797233301e-05
-1.96757421178901e-05
-2.49335966930595e-05
-3.26996400921518e-05
-1.41287824689235e-05
-2.04993130135874e-05
-3.98267909961869e-05
-3.97685938335387e-05
-3.09820658227018e-06
-4.42984949649372e-05
-1.79672167216485e-05
-4.47384453970017e-06
-4.93659868506634e-05
-2.60320530755811e-05
-2.91595917419825e-05
-1.2304278494144e-05
-4.25817683309864e-05
-3.13078877409622e-05
-3.79914412284408e-05
-3.82987878958409e-05
1.81622430667103e-05
-2.30899449211765e-05
-2.7692105380399e-05
7.81190162713794e-07
-1.10975110941013e-05
-3.37009330830041e-05
-1.67107959066831e-05
-4.8398042058706e-05
-5.76006754575735e-06
-2.40890883814767e-05
-6.31742558915691e-05
-2.21277950745098e-05
-1.91605134351464e-05
-2.90837048058525e-05
-9.52254020903863e-06
-2.9870285689709e-05
-1.26149407716967e-05
-3.80228543298752e-05
2.41161225785251e-06
-3.95565407060233e-05
-3.93045305929537e-05
-1.67630151551435e-05
-4.24967895328555e-05
-1.82028629454325e-05
-6.15194729702817e-05
-9.6200543811622e-06
-2.56211248545101e-05
-3.99905431277132e-05
-4.01402810502646e-05
-2.31670350700208e-05
-2.97488098748257e-05
2.2331364132769e-06
-3.13214024733626e-05
-1.20738617504625e-05
-2.08682644299896e-05
-1.07729171635573e-05
-2.28207316862852e-05
-4.81371156807264e-05
-4.78611293022565e-05
-2.07706798835626e-05
-2.46442041623389e-05
-8.73935712606096e-06
-3.29353677530457e-05
-3.08812165160583e-05
-4.89924880669108e-05
-8.01911311031048e-06
1.04772451029839e-05
-4.38310097636346e-05
-5.59546010513636e-06
-1.45731839745148e-05
-1.80514523752639e-05
-2.23912555735597e-05
-2.5323513913675e-05
-3.65563757306178e-05
-9.66710828790073e-07
-1.56605992721994e-05
-5.09322921577486e-05
-2.59482531052524e-05
-3.48246327522991e-05
-2.06597121748352e-05
-3.39497723225873e-05
-3.62594039233201e-05
-3.58118330625066e-05
-1.98064623097732e-05
-3.9608674229403e-05
-6.40174234633241e-05
-2.69546040950371e-05
1.87048352670341e-08
-6.79913383503227e-05
-1.20807731305471e-05
-8.45672205052884e-06
3.7049149118427e-06
-1.50585934553266e-05
-2.36743079043261e-05
-2.06036600812334e-05
-5.25268979336701e-05
-1.21680706222254e-05
-3.75895551868846e-05
-3.85962137823527e-05
-3.90771864916594e-06
-1.16316609868602e-05
-5.17200412823402e-05
-2.58746992616762e-05
-2.85973141092765e-05
-4.74517772973838e-05
-3.14492605642003e-05
-3.56657040783871e-05
-1.4183718254344e-05
-1.15448116150016e-05
-4.41190179220548e-05
-1.65930441172686e-05
-2.43341558517744e-05
-4.15860651060568e-05
-1.15235930127724e-06
-3.48584082917268e-05
-3.89981209345399e-05
-2.80214555042019e-05
-1.70901434187337e-05
-4.08031997369059e-05
-4.28672414748091e-05
-3.93956781475635e-05
-2.30811342585014e-05
-3.41333050859218e-05
-3.47616665707531e-05
-2.14572587012549e-05
-4.02076766496182e-05
-3.13966734127264e-06
-2.08730582332333e-05
-2.22336819093804e-05
-3.41683858454043e-05
-4.17576620731939e-05
-9.22700845058356e-06
-4.51415560788267e-05
-3.84755980039513e-05
-4.56534659520323e-05
-3.63858283719817e-05
-2.88785270862394e-05
-1.14350996647988e-05
-2.671286029907e-05
-3.3435744587389e-06
-6.55688672834952e-05
-9.53022861114105e-06
-4.45362429541166e-05
-4.88542341098951e-05
-3.80622635929067e-05
-5.77880075355417e-05
-5.24046447669083e-05
-1.79537916791151e-05
-3.3584251058335e-05
-5.07832632457215e-05
-9.43190078724118e-06
-4.38852968209267e-05
-4.30966716487908e-05
2.18798256022876e-06
-4.90057894148406e-05
-3.84811327517103e-05
-3.91622510196609e-05
-2.43576415445583e-05
-1.85002964953735e-05
1.09086420663615e-05
-9.49223148806225e-06
-1.92612884134855e-05
-2.16588964731434e-05
-4.69834926541778e-05
-1.45899178579869e-05
-4.82541200773365e-05
-2.32302479689195e-05
-5.06101053002607e-05
-1.70935150493443e-05
-2.78062609028311e-05
-1.82260933348099e-05
-4.85173204112936e-05
-7.45779362112984e-06
-4.81079384772414e-05
-1.85290165623736e-05
1.14044384684679e-05
-2.13541997781748e-05
-2.28825070686271e-05
-4.54502391537162e-05
-5.3165943432592e-05
-2.03572987001098e-06
-2.85918653328278e-05
-3.34203719555475e-05
-1.82463959134702e-05
-3.94246115430485e-05
-1.61181855748094e-05
-7.1154122760626e-05
-4.87233526958571e-05
-2.17633839591809e-05
-2.45836915761657e-05
3.29905834490394e-07
-2.87401332742833e-05
-2.34741893240269e-05
-1.97591743921198e-05
-2.20881614248044e-05
-2.67297145372602e-05
-3.51582907025775e-05
-3.87338269917639e-05
-4.02388507121507e-05
-2.13194339426998e-05
-5.79165497167376e-05
-3.99051890490766e-05
-2.02364142453902e-05
-3.19798236075516e-05
-2.37752191356592e-05
-1.48905278590447e-05
1.83222174276981e-06
-3.36867196191685e-05
-1.10924223674729e-05
-6.24715333149341e-05
-1.59824349626343e-05
-2.46089691167868e-05
-5.4524531251732e-05
-3.50318940345259e-05
-2.24108369309407e-05
-2.35100332437844e-05
-3.09380947493748e-05
-5.38251676175591e-05
-1.06816234331608e-06
-2.67959069801124e-05
-5.89752500133812e-05
-2.76939692877067e-05
-2.81999302710235e-05
-2.24980096366538e-05
-1.6214848130104e-05
-2.2726612215187e-05
-1.64300778818772e-05
-3.21602208417263e-05
-3.13340680863679e-05
-3.90031147395244e-05
-3.36000059270156e-05
-1.9215912069172e-05
-3.57656988334057e-05
-1.75817706805668e-05
-2.19721998930047e-05
-1.26879394168034e-05
-3.80299509730688e-05
-6.37711559100114e-06
-1.30086099465103e-05
-5.83596323907924e-05
-3.83524602288285e-05
-2.33319970036299e-05
-4.26819362380356e-05
-4.04623324066024e-05
-4.46175483028425e-05
-2.13434423628902e-05
-4.89781546556818e-05
-2.70339735553771e-05
-5.26825265069669e-05
-3.67340200383059e-05
-2.29505819977696e-05
-7.24715985313561e-06
-1.03020357853296e-06
-3.16932295082717e-05
-4.293963855921e-05
-5.30679100818214e-05
-2.3434370949e-05
-2.445441722376e-05
-4.85002479892083e-05
-2.62715560817831e-05
-2.02712621569957e-05
-2.88038038598233e-05
-2.9821484329261e-05
-4.70900669282383e-05
-6.26057722159847e-05
-1.10680057107455e-05
-3.62303579829906e-05
-5.68445324210546e-05
-2.63234637054458e-05
-3.95133966226921e-05
-3.16303393537416e-05
-4.58398584691831e-05
-2.96053436062919e-05
-3.69302000837224e-05
-1.20472970523793e-05
-5.81598351802472e-05
6.32936848278985e-06
-4.66447744780625e-06
-2.15437639439692e-05
-4.78939638776764e-05
-2.41517271962756e-05
-6.24986047555426e-05
-3.27882530417063e-05
-2.02550643091265e-05
-2.63189024536987e-06
-4.03473764987102e-05
-2.48592188582976e-05
-6.67423750735645e-05
-1.06743687967678e-05
-3.247178358328e-05
4.52172481678132e-06
5.50673766569949e-06
-2.92009526493891e-05
-6.67489839525902e-05
-5.41349072082987e-05
-4.4434934163712e-05
-3.74101965464467e-05
-2.18470799629644e-05
-4.62542371306239e-05
-3.95250006578824e-05
-2.38637438397298e-05
-3.14184600732737e-05
-9.42900780393922e-06
-3.60357896131849e-05
-9.19822750134735e-06
-3.15840566467161e-05
-3.54160062962852e-05
-3.41855909333967e-05
-1.32676152331917e-05
-2.17871143276206e-05
-3.87195114980677e-05
-2.3478066477395e-05
-2.46496306276351e-06
-3.4419664968471e-05
-4.04160474826142e-05
-3.0576221524863e-05
-3.07251912033925e-06
-4.05210378130881e-05
-4.45850073644653e-05
-3.74915170349642e-05
-2.62507296515414e-05
-6.49807229788297e-05
-2.12622000547917e-05
-1.97025404318276e-06
-3.58127869491843e-05
-3.27521620467164e-05
-6.18130262816701e-05
-2.8931284232468e-05
-6.48115978543837e-05
-5.53626899293867e-05
-5.35242285878791e-05
-2.1844049062679e-05
-5.37503189519164e-05
-2.13279109059422e-05
-5.00551441692142e-05
-2.69077025402487e-05
-3.71946670901924e-05
-2.55572949712734e-06
-1.13657362507954e-05
-4.46030332963114e-05
3.33286690541763e-06
1.26031996079361e-05
-5.69724586511669e-05
-2.41393894287557e-05
-2.06763592173602e-05
-3.92180197283069e-05
-1.53077314321305e-05
-1.44237367460797e-05
-1.4731010146872e-05
-3.93441783469205e-05
-2.21362537197848e-05
-3.51140164136183e-05
-1.45047590402759e-05
-4.09722143941133e-05
-5.08654840454663e-05
-1.87569150977103e-05
-2.61212784108926e-05
2.9876361578967e-08
-1.97916052733792e-05
-5.68908436011452e-05
-2.29468571902759e-05
-2.44182194933315e-05
-3.04300138549914e-05
-9.68668909316141e-06
-2.21705919923385e-05
-2.08511618194981e-05
-5.99184450437725e-05
-3.88617903800542e-05
-1.59887871415655e-05
-4.28275375045242e-05
-5.03886645269085e-05
-2.21641602816618e-05
-1.02767348360483e-05
-2.21847444247668e-05
-2.13943091249509e-05
-2.49861113382138e-05
-4.04463848516504e-05
9.70514153502772e-07
-9.90353801850165e-06
-5.02871335676082e-06
-3.08324762774857e-05
-3.37551804269546e-05
-4.91241209568318e-05
-3.9770392487611e-06
-4.13388893750449e-05
-1.43974981089055e-05
-3.17991692258402e-05
-1.29601683727e-05
-2.36629270654647e-05
-4.14034994822894e-05
-4.45819569325714e-05
-2.19921077708212e-06
-5.12937246888989e-05
-1.57243629980545e-05
-2.29604401461419e-05
-2.44370188465354e-05
-1.78967934521787e-05
-3.35421546598733e-05
-1.98764453006221e-05
-1.69798295852594e-05
-2.77220904391642e-05
-4.67710680099365e-06
-2.95473700595445e-05
-4.37886258846757e-05
-4.9488495313504e-05
-5.10244736731901e-05
-2.6537556504677e-05
-4.29822064116227e-05
-6.16443490965375e-05
-5.59948627866469e-05
-3.20685796761395e-05
-2.01243691333811e-05
-1.20592453200789e-05
-7.2965479855424e-06
-4.36737933378159e-05
-2.81860147748258e-05
-3.62842006052789e-05
-3.09938610729682e-05
-1.08514674669667e-05
-2.16237670451499e-05
-3.56631771022886e-05
-1.64101733491562e-05
-3.98584447440866e-05
-7.60812164284242e-06
-3.708009965806e-05
-1.71885356514704e-05
-5.22194466618414e-05
-1.76666692225047e-05
8.08089915417298e-07
-1.98300759003025e-05
-3.76805904648866e-05
-1.39165122288567e-05
-4.10792162473583e-05
-1.85370810250071e-05
-2.8747727004563e-05
-3.06910778210798e-07
-2.80552515217839e-05
-4.33698540505444e-05
-9.14868943453427e-06
-3.9198612114215e-05
-4.60320123904886e-05
-3.79334834441017e-06
1.28722978569936e-06
1.67337290093817e-05
-1.9234379903771e-05
-2.5329757836816e-05
-4.95893573569353e-05
-4.92642500120398e-05
-3.38685244694444e-05
1.37535942496575e-05
-7.64067010623889e-06
-1.20053057827076e-05
-2.81455642861946e-05
-2.88638040376917e-05
-2.20445845995212e-05
-6.81981625157972e-05
-1.35651767655e-05
-6.27637796152606e-05
-2.0232526053976e-05
-2.87953034105421e-05
-6.47481911248583e-05
-2.08190870348068e-05
-3.58406718959569e-05
-2.22057819458071e-05
-2.78530552349842e-05
-2.80822458220359e-05
-1.57287188148352e-05
-2.39403614183937e-05
-2.65414529984941e-05
-2.79603060470681e-05
-1.21408079462774e-05
-4.15551401749344e-05
-4.49029995351113e-05
-2.84755257570165e-05
-2.27135212446635e-05
1.15974070483523e-06
-4.01558398194325e-05
-1.18420129730213e-05
-2.61667297718183e-05
-2.97454534058189e-06
-2.17729488780609e-05
-3.82024008687674e-05
-2.49437583605794e-05
-5.23568829557397e-05
-2.61856859183731e-05
-2.7419419315254e-05
-3.86036696656066e-05
-2.67130418448439e-05
-1.69366564499163e-05
-3.36663163859552e-05
-1.91578724365913e-05
-1.95235639273015e-05
-4.98695068437071e-05
-7.73839982924038e-06
-2.36019621271787e-05
-4.01627892347772e-05
-4.42709582689441e-05
3.33951123933566e-06
-3.50801706419151e-06
-6.99736443408026e-05
-3.59802239599594e-05
-2.21627189288758e-05
-2.07072226590241e-05
-5.47262541822198e-05
-3.59245744395354e-07
-4.61154777788331e-05
4.77050314585129e-06
-4.8978240699327e-05
-2.56429990053292e-05
-5.82293026227229e-05
-2.69489898546425e-05
-6.64646610326148e-05
-2.65847490727472e-05
-3.50564739550452e-05
-3.01120961927355e-05
-1.54012317697123e-05
-1.5988869019995e-05
-3.22596274811493e-05
-2.06180505975856e-05
-3.43743978033517e-05
-2.58841140584504e-05
-3.53266207077057e-05
-2.87774073929941e-05
-9.81049533724374e-06
-1.63150416123545e-05
-2.03148604773736e-05
-5.14907775261979e-05
-1.41388021933649e-05
-3.90799899549719e-05
-3.18384918591827e-05
-1.60699391588745e-05
-5.03575412633579e-05
-1.24140003210053e-05
-1.75014721688573e-05
-4.35932162302293e-05
-7.08056524730123e-05
-1.7421672867888e-05
-3.33858726011333e-05
1.34212178858807e-05
-3.56647322229402e-05
-4.1378678198369e-06
-5.10229044609283e-05
-1.36131313404572e-05
-3.18311321810012e-05
-4.21016829719239e-05
-1.83728523487126e-06
-4.18801004782757e-05
-2.52192690791683e-05
-2.45238110508158e-05
-2.40135315623802e-05
-2.72080756204393e-05
-4.99862214945006e-05
-1.86101815074771e-06
-1.9678312202097e-05
-3.54505674548279e-05
-3.7842640761119e-05
-1.32675386946512e-05
-5.86727718017162e-05
-1.27694603331069e-05
-2.48105675532751e-05
-2.21568946485446e-05
-2.84641420447033e-05
-1.52899390723357e-05
-2.54731792543155e-05
-1.28414368644283e-05
-5.33189678296895e-05
-1.82145484416551e-05
-5.88435228485536e-05
-2.24105010955141e-05
-2.03730401700136e-05
9.38633187697932e-06
-6.57823166086e-05
-2.51589561500108e-05
-8.27374692241056e-06
-1.10023276462665e-05
-2.03456535685765e-05
-3.02279781849299e-05
-3.72505555588813e-05
-3.72742804097468e-05
-2.51795414897456e-05
-6.54453658995258e-06
-2.212160341815e-05
-2.30771900559166e-05
-2.35486501138116e-05
-6.04200849735543e-05
-1.12362167301886e-05
-4.05285338352619e-05
-3.59557329503133e-05
-5.09850298535073e-05
-4.74771371717315e-05
-1.92188806782373e-05
-3.14731804970441e-05
-7.10273232440621e-05
-1.52275240010605e-05
-4.83907605488055e-05
-5.4471956134338e-05
-3.68145683411256e-05
-1.50905854387591e-05
-1.56449036634492e-05
-4.07471665808354e-05
-4.73885795190353e-05
-3.08936350019694e-05
-3.28751553679773e-05
-1.36220498005766e-05
-3.7472217228278e-05
-5.16292837560255e-05
-2.97459207065855e-05
-4.7336848328646e-05
-2.88988055622916e-05
-1.49321410124102e-05
1.08393986218151e-05
3.46037827613752e-05
-5.72708274203145e-05
-3.0471351700086e-05
-3.95490662961619e-05
-1.75460802494751e-05
-1.18354767037601e-06
-1.54294099122827e-05
-4.69589944192433e-05
-5.498760805307e-05
-2.870492946261e-05
-1.36924631526305e-05
-2.92846293103559e-05
-5.41380410747654e-05
-5.09324769373554e-05
-1.94170614612727e-05
-4.83662157020715e-05
-5.069817259598e-05
-3.59955722054437e-05
-8.13496956598615e-07
-3.35537823426693e-05
-7.16043673805611e-05
-4.69689564776864e-05
-2.33399355081799e-05
-2.26521392465434e-05
-4.77115868728232e-05
-5.09400982001697e-05
-2.97755044436518e-05
-3.905039181783e-05
-1.81277779387232e-05
-2.82399772365986e-06
-1.80150792946223e-05
-1.86265954803559e-05
-2.4041270566025e-05
-5.4912543738469e-05
1.23476090183258e-05
-4.0619699347148e-05
-3.89003028469752e-05
-1.9718078983949e-05
-5.1421936864784e-05
-2.85235925406281e-05
-5.49324446313654e-06
-3.46002366334465e-05
-1.72569437382806e-05
-3.46683494124576e-05
-1.31330690037055e-05
-3.72717182942858e-05
-1.9434464429056e-05
-2.28374858482307e-07
-1.28944851442354e-05
-3.94823949464094e-05
-2.75136517608985e-05
1.02087533449756e-05
6.92630305351369e-07
-4.12640487920329e-05
-3.20927917291131e-05
-4.61485362711544e-05
-3.88298405317088e-05
-1.6361674001667e-05
-4.96184261482859e-05
-2.85434094725634e-05
2.21979957032754e-06
-6.74864326176629e-05
-4.54687846035092e-05
-1.36727559277575e-05
-5.30133252938792e-05
-2.77522958111224e-05
-1.99308378734516e-05
-4.64470881535074e-05
-3.33630949777147e-05
-7.81827820016658e-06
-3.749203021808e-05
-1.32487000762932e-05
-1.84173600184714e-05
-2.79803530528266e-05
-2.93477565393291e-05
-3.91744399311433e-05
-4.44957662327059e-05
-1.49930110743849e-05
-4.07387733781972e-05
-3.23924866101469e-05
-1.56054438609516e-05
-2.652587551058e-05
-2.79067028003809e-05
-2.92499613304047e-05
-2.40011763237678e-05
-3.11131057696602e-05
-3.758939083029e-05
-4.62972756836473e-05
-7.44595542016228e-06
-3.61663257541764e-05
-3.49241301616815e-05
-3.53681566812177e-05
-2.98683235667359e-06
-6.73008587553981e-05
-1.82605461512255e-05
-3.97424876297043e-05
-3.51704898209942e-05
-3.66660618374053e-05
-3.49777221277572e-05
-4.83640179750444e-05
-1.70983145495111e-05
-2.59162295193869e-05
-3.21672387307079e-05
-4.34180195004071e-05
1.33646898787159e-05
-1.86913335891571e-05
-3.18619063447448e-05
-2.12025811499036e-05
-2.88436212779982e-05
-1.8114587508124e-05
-3.89276941602918e-05
1.83532211274486e-06
-3.33361040116699e-05
-4.43177261990918e-05
-3.91406328810416e-05
-4.47285598689019e-05
-3.74627155544137e-05
-2.16978509822107e-05
-2.88554490681763e-05
-2.06918889380857e-05
-2.11889764620611e-05
-5.83733724966223e-05
-2.15943261357856e-05
-4.41396777890137e-05
-3.47669486895764e-05
-2.29730880588698e-05
-1.67203362049946e-05
-4.28589672217385e-05
-2.08518691915083e-05
-2.43601795705739e-05
-1.15088464316664e-05
-3.78454412833449e-05
-3.10575948411494e-05
-2.77407805986026e-06
-1.06820546664213e-05
-5.87852091188108e-05
-3.07533144384308e-05
-5.17218564692791e-05
-3.19626726846093e-05
-4.98768293200087e-05
-4.68133280379845e-05
-2.05708434600991e-05
-1.88128405738255e-05
-1.07252662903153e-05
-4.08124113953869e-05
-3.51002061376861e-05
-1.27477873736356e-05
-4.26423492689775e-05
2.52989787653028e-06
-3.86075412629591e-05
-1.23357719522068e-05
-3.14216432143868e-05
-2.75482203524819e-05
3.20361231209018e-07
-2.38062553261575e-05
-1.22181822457535e-05
2.31339846479312e-05
-3.79468347609613e-05
-5.97860161287177e-06
-2.01748999601268e-05
-3.4201214937681e-05
-1.2562891207199e-05
-4.81856098826377e-05
-3.34684979822778e-05
-1.58193777277292e-05
-4.61771423364354e-05
-1.5218959465628e-05
-4.89858806399399e-05
-1.05366977142202e-05
-2.70912868022413e-05
-1.62174746043693e-06
-3.64426378475802e-05
7.06484015939114e-06
-2.65606996418873e-05
-5.42991796512763e-05
-2.19340248709145e-05
-8.14278651184785e-05
-4.6596722772333e-05
-3.76358555904906e-05
-7.96364883807999e-06
-6.10838961392135e-05
-3.81433654348915e-05
-1.83667007353888e-05
-7.45065799075648e-06
-1.11358907589942e-05
-3.81757156457313e-05
-4.76633811013646e-05
-4.13630584688259e-05
-3.3439386409297e-05
-5.39039986902978e-05
-1.5175833378412e-05
-3.46682427110634e-05
-3.40030451104291e-05
-2.60171970536422e-05
-5.89317005915837e-05
-1.91052465728147e-05
-2.25210679771629e-05
-2.41040655080958e-05
-1.86284180444209e-05
-4.00766283503809e-05
-4.06947966543654e-05
-9.11978751812232e-06
-1.66978852327918e-05
-2.29082958509413e-05
-3.97446028889929e-05
-3.13050539249227e-05
-3.99340575388462e-05
-1.3550431377587e-05
-2.25475319633792e-05
-6.35855736794253e-05
-4.67937203430282e-05
-6.4487253827358e-05
4.2115716934529e-06
-4.00201164313309e-06
-3.00999953570645e-05
-4.61713777797353e-05
-2.84749420692733e-05
-1.47763579147149e-05
-3.58117551509002e-05
-5.37078210925506e-05
-2.71255941874958e-05
-2.48570582475115e-06
-1.42239994054008e-05
-2.27243610600757e-05
-2.77660931992319e-05
-3.64251126884002e-05
-8.19799682965104e-06
-2.80104689344661e-06
-2.5063534034682e-05
-1.71586449837891e-05
-1.82341678893374e-05
-4.44652654365055e-05
-5.63077384434682e-05
-2.91893471766496e-05
-3.39784930222281e-05
-8.54368453206185e-06
1.07600690513963e-05
-5.16998577243709e-05
4.37508590383706e-06
-2.5306007041891e-05
-2.95408082612365e-06
-3.83779585909207e-05
1.32479143417329e-05
-5.50131373153706e-05
-3.3121603923593e-05
-2.3105076841801e-05
-3.56265026251113e-05
-6.8167057402387e-05
-5.43597756874372e-05
-2.61771415316203e-05
-1.61559696143178e-05
-3.91430549890573e-05
-2.81304313152541e-05
8.15666673573965e-06
-2.20751786711602e-05
-3.64643864821424e-05
-1.77713525490912e-05
-1.94942525523706e-05
-1.0987601308207e-05
-5.41587697301318e-05
-2.33131606945304e-05
-1.5697633139918e-05
-4.22610659868105e-05
-1.7237521983451e-05
-3.68664115983571e-05
-1.71753248237336e-05
-2.35678552556545e-05
-2.49329401650232e-05
-2.08943766852024e-05
-3.2548980558162e-05
-3.97492683410713e-05
-3.92717226685866e-05
-3.0371837991907e-05
-3.15245260468297e-05
-2.1619246359584e-05
-5.35925231200336e-05
-3.57632824331592e-05
-3.95055363185791e-05
-1.28088555232058e-05
-1.05457347353836e-05
-2.66713386751313e-05
-5.67253149335712e-06
-2.9921642788903e-05
-1.56976677009434e-05
-3.05255192073526e-05
-3.23672516227323e-05
-3.16597331341283e-05
-3.04410868466058e-05
-4.64199791759887e-06
-2.97063688723503e-05
-2.44448213237705e-05
-3.74525052545372e-06
-2.85878296146733e-05
-1.82707637606806e-05
-5.01080336800413e-05
-2.35500621147728e-05
-4.8742163676876e-05
-2.98619225551825e-05
-3.59639520227461e-05
-4.07240968625565e-05
-1.01906321949163e-05
