# Supplementary material for: Research on computational propagation and identification of mine microseismic signals based on deep learning
Source: PLoS One. 2025 Oct 22;20(10):e0334641. doi: 10.1371/journal.pone.0334641 (PMC12543183; doi:10.1371/journal.pone.0334641)
Supplement: S6 Data — (ZIP) [file pone.0334641.s006.zip › 000100900000036.xlsx_0.txt_24.txt.txt]

-2.93589039569866e-05
-2.13149575363029e-05
-2.24735572814527e-05
-3.6552263450829e-05
-3.68146940748934e-05
-2.76394062800891e-05
-2.75743463860087e-05
-3.12822392329388e-05
-2.69745325224239e-05
-5.39573599946805e-05
-3.16052943584457e-05
-9.27330043095875e-06
-3.10028579734513e-05
-2.51527407675978e-05
-3.18851076813366e-05
-1.66684863049233e-05
-2.48283412577868e-05
-3.2231361565715e-05
-8.26631469846503e-06
-4.10268485016063e-05
-3.11538697854581e-05
-2.8087593633514e-05
-3.02832317285566e-06
-5.28297996320821e-05
-1.99800619033172e-05
-1.87202572275762e-05
-3.55336885011126e-05
-2.32012594714953e-05
-2.19341273520241e-05
4.43595975981635e-07
-4.05827244189648e-05
-4.46746466936424e-05
-5.00179709062115e-05
-3.47009883030259e-05
-6.09219819311914e-05
-2.15713230107257e-05
-5.0634887377291e-05
-2.03436382381561e-05
-1.13470567844699e-05
-2.25968935142309e-05
-8.37671417263034e-06
-5.54119544440775e-05
-2.26705477967976e-05
-3.74026800893428e-05
-2.41584077815031e-05
-4.48574933675973e-05
-4.20299155982888e-05
-2.79692027214172e-05
-5.43863673427542e-05
-4.37371640247205e-05
-2.01187184711617e-05
-3.88099629054376e-05
-4.19626921891414e-05
-3.23104140419032e-05
-1.23868849038789e-05
-1.89466792999167e-05
2.49756824842664e-06
-4.31621429173115e-05
-1.40469204347816e-06
-1.47727598212156e-05
-8.65528769446506e-06
-4.06828850557847e-05
-1.31335548292642e-05
-3.6067576997863e-05
-2.72406680331897e-05
-6.3863695173981e-05
-2.21411090830994e-05
-2.72433784978165e-05
-3.64012026836466e-05
-9.27912833209054e-06
-2.09797802017546e-05
-5.31743933698595e-05
-2.33711964107419e-05
9.6960689877004e-07
-3.52500658334186e-05
-3.87024751658637e-05
-2.01272278838585e-05
-2.04052173665556e-05
-5.03279856921732e-05
-1.84549760417555e-05
-3.29048763170282e-05
-1.60072661259103e-05
-2.81178758935801e-05
-5.64503322112389e-05
-3.44703413764e-05
-3.08617019570868e-05
-3.2627490665562e-05
-2.84917617474369e-05
3.36948851231706e-06
-5.70062236281817e-05
-4.73576568538383e-05
-3.34605593546428e-05
-1.89478512032469e-05
-3.14690841728782e-05
-3.45425377025376e-05
-3.65253594709298e-05
-6.00892008507158e-05
-4.52447580085437e-05
-1.8504613737117e-05
-1.58933395915442e-05
-3.94079812883788e-05
-5.54793243501666e-05
-3.1476219821864e-05
-1.11068464911247e-05
-5.19472654076324e-05
-3.03248435945299e-05
-2.30225432689229e-05
-2.07197885156946e-05
-3.18492725227471e-05
7.81631081496785e-07
-2.95296894280139e-05
-1.47891993820586e-05
-2.35310628713692e-05
-1.18906437677048e-05
-3.80998567654935e-06
-3.1817350476358e-05
-2.8496466824106e-05
-3.50126946653396e-05
-5.82405774568852e-05
-2.50827745476701e-05
-4.98872543333475e-05
-3.0807030846517e-05
-2.14049403644228e-05
-2.2106986855518e-05
-2.3184138753228e-05
-3.74881634659667e-05
-8.50136852728954e-06
2.94762159148974e-06
-5.5098420515453e-06
-2.07872471338707e-05
-3.26158753226097e-05
-2.17483203672736e-06
-4.99870705210273e-05
-3.2603227963604e-05
-3.54055066609318e-05
-1.1344700350293e-05
-3.88457205276142e-05
-2.57639139722262e-05
-2.63265410041915e-05
-1.69952250187545e-05
4.54178579693443e-06
-1.68380208187127e-05
-3.13531181752634e-05
-4.08855247114383e-05
-2.65997625127366e-05
-1.79426864888154e-05
-3.52526155593115e-05
-3.32507220349682e-05
-4.68060731797468e-05
3.22523796025325e-06
-2.425790019162e-05
-4.11511694195484e-05
-3.32849486272382e-05
-4.38761770109641e-05
-7.36130279837594e-05
-5.85810497655192e-06
-5.76978554628391e-05
-5.44779285851748e-05
-3.88156795872966e-05
-1.8551914797576e-05
-4.22023641077564e-05
-3.32864691083713e-05
-5.58327862122751e-06
-3.35969918554458e-05
-4.05581136119628e-05
-1.5224915762892e-05
-5.10991814347753e-05
-2.51564857954026e-05
-2.52820413585114e-05
-2.95166160514282e-05
-3.15265705523321e-05
-3.59930272121632e-05
-1.46967089814756e-05
-4.36076999985904e-05
1.12321116568809e-06
-1.65168790049758e-05
-1.70848290191622e-05
-4.51535633054602e-06
2.65988828215635e-06
-3.52164975807711e-05
-3.36600096015491e-05
-4.76985316394285e-05
-5.37182427780712e-05
-3.9891082261809e-05
-4.09478534184079e-05
-5.5209601040963e-05
-3.52093069166898e-05
-2.51549662858436e-05
1.26859284485367e-06
-4.06254747294183e-05
6.55651209994938e-07
-5.38577652048527e-05
-2.41294456508794e-05
-1.42227787152435e-05
-6.2349314027617e-06
-1.99636006485359e-05
-4.10951412886345e-05
-7.01745841120792e-06
-3.81740984236033e-05
-4.97577953886279e-05
-1.05471632488827e-05
-3.22990720776806e-05
-5.41510025200066e-05
-1.79718722185971e-05
-6.57855686872576e-06
-3.36414469689951e-05
-2.23340473943756e-06
-3.35437417686436e-05
-4.06298889745178e-05
-5.49580719504706e-05
-3.76026152622949e-05
-1.97016117155982e-05
-4.2291541943663e-05
-6.66256315946605e-05
-3.77690130399115e-05
-2.42286455356329e-05
-4.29171184707496e-05
-4.00857331946323e-05
-1.57719694732579e-05
-1.81303619571774e-05
-2.69411684333481e-05
-2.12179432283453e-05
-3.44499037296044e-05
-3.41448260414361e-05
-4.11334209878796e-05
-2.82388320318854e-05
-2.68038095382099e-05
-3.24974874093801e-05
-1.40338803556409e-05
-4.28565023737644e-05
-5.33914590377231e-05
-2.5844582079976e-05
-2.60026843497289e-05
-3.06889111594158e-05
-3.71536102085133e-05
-2.80479008307618e-05
-2.87241950249241e-05
-1.12661250746936e-05
-3.61298985621548e-05
-1.0968256802336e-05
-3.93600625368329e-05
-1.89917608948071e-05
-8.16332694415865e-06
-4.46004915366862e-05
-2.1589434940189e-05
-2.76124930853718e-05
-4.8459187373615e-05
-1.9473135591614e-05
-3.62595793621595e-05
-3.23630933745695e-05
-5.6861300577209e-06
-4.23842471620212e-05
-5.48658479252061e-05
-3.13762908500249e-05
-3.70923753879853e-05
-2.43406067874059e-05
-3.47718896671733e-05
-5.15853064982499e-05
-2.90778636044441e-05
-5.22873576868871e-05
-3.17374190611847e-05
1.50543378114484e-05
-2.52979428226829e-05
-1.1491908173621e-05
-2.85083196516445e-05
-4.16823889245711e-05
-2.85567760790792e-05
-4.53729814920846e-05
-3.85508469821201e-05
-2.66586102302073e-05
-3.14558763515977e-05
-3.2117502473913e-05
-2.57549171155043e-05
-4.78488573196023e-05
-1.94313805852853e-05
-3.60319105599937e-05
-3.31366304078106e-05
-4.95200941678908e-05
-5.03472604884941e-05
-1.92338779874865e-05
-2.87736905027485e-05
-2.43330227932445e-05
2.18078852739279e-06
-2.11901311903311e-05
-5.86558412767671e-05
6.86993995235276e-06
-3.43235382981264e-05
-4.30377767162413e-05
-3.30416690804083e-05
-2.2684236856695e-05
-3.59345003674474e-05
-4.07543502993759e-05
-3.75904891543968e-05
-1.26183374037071e-05
-6.2115188150247e-05
-5.91144848166698e-06
-4.73990541720716e-05
-1.53242304866007e-05
-2.0540282227768e-05
-3.17324920300289e-05
-5.34692689279314e-05
-3.07467646124805e-05
-1.48101740546883e-05
-3.41261808954218e-05
-3.2570959893498e-05
-4.95128367262676e-05
-2.02770708405568e-05
-5.55851167508801e-05
-1.54863317473193e-05
-4.15489106888502e-05
-2.76116598821223e-05
-4.23927331297689e-05
-2.18441427432412e-06
-1.67120795738149e-05
-2.18127536954592e-05
-2.34653098848817e-05
-1.85370656585341e-05
-8.81876664272047e-06
-1.31514809815423e-05
-3.80685368900719e-05
-3.69494611154702e-05
-1.64727125138448e-05
-5.27779383267033e-05
-2.990706356566e-05
-1.60519997451937e-06
-2.57910346687166e-05
2.70165527017464e-06
2.56935263203198e-06
-1.37262426578672e-06
-3.13737275033587e-05
-3.10123941578294e-05
-4.29623159295966e-05
-3.42363533829621e-05
-4.97582924893097e-05
-6.42547028026853e-05
-2.59329651725722e-05
-1.4514321891235e-05
-4.98127420834368e-05
-2.52752308503957e-05
-3.11181125484205e-05
-1.60808471585388e-05
-3.82796285328713e-05
-5.5710822697204e-05
-4.70016564386391e-05
-6.70128316172933e-06
-2.78733555451937e-05
-2.44987986342428e-05
-4.9355297149312e-05
-2.35648872192859e-05
-4.54245328654074e-05
-4.09838375191278e-05
-2.93860483297786e-05
-3.59053090584962e-05
-3.90111779646656e-05
-1.30625674633587e-05
-3.9922996769205e-05
-5.32793079331466e-05
-2.42462680634698e-05
-3.97510903236354e-05
-2.89551185362336e-05
-1.34496059718862e-06
-2.19153970616323e-05
-9.30458352064948e-06
-3.93922484121312e-05
-1.4219904857092e-05
-2.9815256638129e-05
-3.39661878391572e-05
-4.74825747851267e-06
-1.26747195859747e-05
-3.06509192092681e-05
-2.97318279459236e-05
-2.21049319344358e-05
-3.54050711030749e-05
-3.09620174747635e-05
9.73901611876977e-07
-2.11798742416784e-05
-4.44892686904028e-05
-2.12642554657483e-05
-2.83285371985971e-05
-1.9029410029825e-05
-3.49315501363058e-05
-1.31707684822577e-05
-2.28639877396928e-05
-2.15464249285643e-05
-4.06211152167037e-05
-1.01880158268023e-05
-1.52068446218926e-05
-1.15205311775768e-05
-1.40259966659465e-05
-1.02875321011471e-05
-2.68820214905991e-05
-2.41814799554395e-05
-1.48494667889223e-05
-3.39545214924637e-05
-3.16302263099694e-05
-4.50075117671986e-05
-3.82473029248397e-05
1.12943898908093e-05
-4.3327236341377e-05
-3.65743780656815e-05
-1.78664051673398e-05
-2.82080937549012e-05
1.82424547086857e-06
-4.87089853224088e-05
-1.45308097500318e-05
-5.09514562964888e-05
-1.49569123984368e-05
-1.01311709169177e-05
-4.83089600127356e-05
-6.20546988041518e-05
-1.3825948341243e-05
-1.63507531190897e-05
-1.50544234222502e-05
-2.14492027341218e-05
-3.64401295475829e-05
1.85918649291712e-05
-4.39823956776568e-05
-4.24740345443701e-05
-3.25920208238238e-05
-6.01807400208566e-05
-2.72629754892625e-05
4.8605732868472e-06
-2.27360527523165e-05
-1.8500850670225e-05
-3.68550562009424e-05
-4.82198558405919e-05
-4.17398272851251e-05
-6.32276190049484e-05
-3.63004027270059e-05
-3.76517979874151e-05
-2.73801115705365e-05
-1.92317934648738e-05
-5.63582020103379e-05
-3.10685404029946e-05
-3.67243169790063e-05
-2.26484242676973e-05
-3.89559868165986e-05
-1.58954349396188e-05
-6.0691739564527e-05
-3.20589794318806e-05
-4.35448116688226e-05
-4.25391702559972e-05
-4.75717572662522e-05
-6.98124378561526e-06
-2.78310864043479e-05
-3.12942019247114e-05
-2.48282046402864e-05
-1.44781779048131e-05
-3.72925046851742e-05
-2.19157921435017e-05
-3.04297013903879e-05
-3.41964108765131e-05
-3.52731654525463e-05
-5.06167400432048e-06
-5.78028788304887e-05
-1.74880919530458e-05
-1.25747030852567e-05
-1.54434455833451e-05
-1.292991778812e-05
-2.76964827531079e-05
-5.26496952216527e-05
-5.17792930317294e-05
-4.63197196884909e-05
-8.01201201415016e-06
-6.00611747465999e-05
-5.34393044673484e-05
-4.45148641170364e-05
-3.97307945720678e-06
-3.17728850221958e-05
-3.47495204516393e-05
-3.64459592269069e-05
-2.94380231924571e-05
-1.74738886871024e-05
-1.25989602897451e-05
-1.6065748882959e-05
-6.44868015912136e-06
-1.74250646148137e-05
-3.64783331310966e-05
-2.97740896746424e-05
-1.77490795660341e-05
-4.23178588773338e-05
-4.67570244854827e-05
-4.26413193337459e-05
-4.99748972332419e-05
-2.20886067305503e-05
-4.03698461650978e-05
-3.89185408561636e-05
-4.09432417661576e-05
-7.19451825332311e-05
-9.56113735098773e-06
-1.03040201615183e-05
-3.49420528005789e-05
-3.53481288471452e-05
-3.33896907385616e-05
-2.66393340765559e-05
-8.89276121056266e-06
-3.61444088069017e-05
-2.50651355382924e-05
-4.91315227195541e-05
-2.11010194574798e-05
-2.20980636738809e-05
-3.53925335538641e-05
-1.26186372838278e-06
-3.53683487880182e-05
-5.99998095799165e-06
-5.19007412050578e-05
6.62291000758059e-06
-5.68223791492013e-05
-2.09727292808199e-05
-5.6059002036976e-05
-5.21661894603848e-05
-3.23612325169592e-05
-1.90863004732372e-05
-1.37567463769202e-05
1.23349857218501e-06
-1.07037167993906e-05
-3.92044959643092e-05
-4.50671903309957e-05
-3.44964801355063e-05
-3.20102532272239e-05
-3.04204107679558e-05
-2.15343198642982e-05
-3.9140203377595e-05
-4.27909872234288e-05
-2.54650436441884e-06
-6.55870065907128e-05
-3.64523969703717e-05
-3.50207861738004e-06
-3.68319935176456e-05
-7.72960015569536e-06
-4.34548888170274e-05
-2.77699587578319e-05
-1.68582909817615e-05
-1.30386236347516e-05
-2.86021115451569e-05
-2.20518078362123e-05
-3.25218689885807e-05
-2.81508647085044e-05
-4.7572887737607e-05
-3.37371853068673e-05
-2.99214868060459e-05
-2.71115121125961e-05
-2.7769938956105e-05
1.02037350129698e-06
-2.53729564382095e-05
-2.42968918176324e-05
-5.15571271776258e-05
-3.61617124269774e-05
-1.76568252643142e-05
-3.15015160968635e-05
-4.68497613257326e-05
-6.83288815909692e-06
-4.85648947833616e-05
-6.0087049562484e-05
-2.06674412697094e-05
-3.31613862956497e-05
-3.5067521686187e-05
-4.50104519956812e-05
-5.28210706104816e-05
-1.88528527929055e-05
-2.85350636015888e-05
-3.87030496864524e-05
-3.36580062434309e-05
-8.71097374516007e-06
-2.30790379126694e-05
4.18511800555301e-06
-4.86214745789513e-05
-1.85629142027943e-05
-2.14076997443393e-05
-1.13426310136533e-05
-2.46035356830908e-05
-3.28820301437706e-05
-5.83234351024134e-05
3.58544791751711e-06
-2.39418364312332e-05
-3.29056053269684e-05
-1.92958946809681e-05
-4.30158720554737e-05
-5.27949284731887e-05
-3.05428992256045e-05
-4.57000554102296e-05
-5.62536888621089e-05
-1.88093365400252e-05
-5.15969315156509e-07
-5.64117812967621e-05
-3.4726922528064e-05
-6.22804271784512e-05
-4.48621401702915e-05
-1.33306614865722e-05
-2.45926939146199e-06
-5.72840228720453e-07
-1.92707985908692e-05
-1.49556109598526e-05
-2.35434082722979e-05
-2.96455587175579e-05
-4.05320204588492e-05
-7.02432280113693e-05
-2.63364805922265e-05
-4.51857287821868e-05
-2.23280745054452e-05
-6.8074568373549e-05
-1.65362717084639e-05
-2.11539116279013e-05
-1.52868905655212e-05
-7.86340973380751e-06
-1.56632201342222e-05
-1.16384932688347e-05
-2.44162625991565e-05
-3.51160768188659e-05
2.28293692749722e-05
-6.31214148483732e-05
-2.42384270493389e-05
-4.43333888286933e-05
-6.89430201568315e-07
-2.02805031866826e-05
-1.65098336782717e-05
-5.48915634601384e-05
-3.22104944255629e-05
-7.6958808887188e-06
-4.09049976074986e-05
-3.13019236145237e-05
-3.36814467154736e-06
-4.01774356554118e-05
-4.78546042342634e-05
-3.64131443129836e-05
-4.07418124080839e-05
-4.28138749025722e-05
-2.39552216877451e-05
-4.22536175858205e-05
-3.68310283342771e-05
-1.78696615594517e-05
-4.15805609989931e-05
-4.90029373079296e-05
2.30030599631669e-06
-4.32955105545851e-05
-4.68416252982122e-05
-5.28126559072276e-05
-3.1409712482588e-05
-4.32364033364357e-05
-2.6806057037811e-05
-3.49701918268868e-05
-2.91794564956905e-05
-2.36710702689426e-05
-7.68377261338936e-06
-2.86926342739163e-05
-3.39795018565027e-05
-5.01971557953736e-05
-5.60045843927401e-05
-9.92744995073796e-06
-1.26134257282498e-05
-1.28857541685686e-05
-3.39593566927471e-05
-7.74535366663141e-05
-2.03785784173027e-06
-3.9215989730747e-05
-3.75732743166758e-05
-7.63469562874725e-06
-6.32224127245256e-05
-1.13242368800342e-05
-5.9701528730499e-05
-4.17305123050072e-05
-4.1145630178131e-05
-2.10074964237945e-05
-4.38668731681208e-05
-3.86579457840686e-05
-2.67174947666341e-05
-4.43323674002782e-05
-5.92729487042737e-05
-3.39470774843817e-05
-1.95450855613493e-05
-1.66463768829829e-05
-1.75003223652949e-06
-3.27983344726184e-05
-2.11294883590398e-05
-5.98071453131038e-05
-2.06426393495154e-05
-2.77388554254691e-05
-3.39955293662632e-05
-3.10000144482893e-05
-2.11423890721334e-05
-1.63261005484508e-05
-2.46228793906307e-05
5.02731958882811e-06
-4.51631852954392e-05
-2.69905719254481e-05
-4.10666995543779e-05
-2.98858925762079e-05
-4.39275296269372e-05
-3.30060460454329e-05
-3.72709229643533e-05
-4.50705795465305e-05
-4.25688385350831e-05
-2.68178713224295e-05
-4.12435593780557e-05
2.42752478277204e-06
-2.69684257274715e-05
-1.25442370481412e-05
-4.13086402703638e-05
-1.60072855441307e-05
-2.58967516971122e-05
-1.73626116351341e-05
-7.06131288079155e-06
-2.92721117172361e-05
-3.36725143001916e-05
-5.101230932995e-05
-2.30234479737618e-05
-3.17804762546213e-05
-4.67776250181408e-05
-5.69313521785751e-05
-2.47510179401619e-05
-1.36693748035246e-05
-2.5894582733489e-05
-4.1499937042184e-05
-6.48995915796275e-05
-3.22522666323968e-05
-1.25015834266303e-05
-4.64430469623157e-06
-2.12843951742358e-05
-1.86655881950469e-05
-6.70411613634645e-05
-3.37746650347838e-05
-2.13199035601071e-05
-2.55748137458009e-05
-1.18369610169367e-05
-4.78917625152181e-05
-2.43291157007685e-05
-8.07269604911489e-06
-2.91152180462484e-05
5.65411913877517e-06
-4.08069749838472e-05
-6.24068273887693e-05
-3.27334526801553e-05
-5.7726800585818e-05
-2.55058731104848e-05
-3.72185001380118e-05
1.09617495539414e-06
-1.44099639059532e-05
-5.05320892421474e-05
-9.65287148952134e-06
-5.65107166153337e-05
-2.62856990922108e-05
-3.92284310242247e-05
-5.82046515720964e-05
-3.94164351315492e-05
-3.01551941109722e-05
8.05361934576629e-07
-4.17754551056422e-05
-5.93743235166908e-05
-7.16425915867296e-06
-2.23262701154006e-05
-2.35140639355968e-05
6.90238509119737e-06
-3.60335953284885e-05
-1.5487003314354e-05
-1.99456457973014e-05
-1.63868265132276e-05
-1.97542153808523e-05
-5.52925427871897e-05
-3.45125893302262e-05
-2.7943040392442e-05
-1.01650829990995e-05
-4.04151908749425e-05
-6.10669197954754e-05
-3.24361400149875e-05
-1.23047804226319e-05
-2.14006080470492e-05
-3.16615552213803e-05
-1.05812848976021e-05
-1.27588404870991e-05
-3.98930865707655e-05
-1.99285934018634e-05
-4.49592332844642e-05
-5.90734820883327e-05
-5.58523945005031e-05
-2.68287045729413e-05
-3.26633644261711e-05
-3.79048449004535e-05
-3.30203727051522e-05
-6.44587546049653e-05
-3.56552036337082e-05
-6.07462910305519e-05
8.0342019054857e-07
3.97216962071983e-06
-4.9148039441951e-05
-2.42175727003291e-05
-3.29721402326574e-05
-4.97924609020492e-05
-7.07308048071192e-06
-3.23538759473368e-05
-2.80759316498161e-05
-2.31134454181968e-05
-2.16827299056184e-05
-3.4787123967409e-05
-1.19244372225367e-05
-3.90517820642798e-05
-4.48148712073383e-05
-8.75376885661533e-06
-4.42064608099681e-05
-1.48702997478949e-05
-1.01545984685473e-06
-2.51193410004536e-06
-2.72628147262593e-05
3.94162148575823e-06
-5.70612669736653e-05
-1.7327518355002e-05
-2.33278600909274e-05
-1.64438245850381e-05
-1.25529525393896e-06
-7.55072884325642e-05
-3.59960146066867e-05
-1.79593912977652e-05
-3.96248813502772e-05
-9.48973296287033e-07
9.88950622326941e-07
-7.07858010381067e-05
-3.74751913576284e-05
-2.41595658200208e-05
-3.35856336048127e-05
-3.4540628840469e-06
-4.96894312345265e-05
-3.68063289277289e-05
-4.08835341831702e-05
-4.18574789957977e-05
-3.19016187640762e-05
-9.47664773024006e-06
-3.78574580571684e-05
-2.50882869050061e-05
-2.38290128783895e-05
-8.41566420048012e-06
-2.19086898095348e-05
-1.61891567862645e-05
-8.77209374971475e-06
-1.58517569235346e-05
-4.29195480098851e-05
-1.51573898521688e-05
-3.61598741134261e-05
-3.7329365297639e-05
-1.76430585328258e-05
-5.4351316640212e-05
-2.13102370862715e-05
-3.07310130714086e-05
-2.51973064996094e-05
-1.07754911493078e-05
-2.87163389694819e-05
-4.25252108571155e-05
-1.82342054422334e-05
-7.56983436304231e-06
-4.41868419731819e-06
-3.92864360272917e-06
-1.24185861284653e-05
-3.57107753579397e-05
-2.72712979365807e-05
-6.53156997054575e-06
-3.08278307752486e-05
-2.43000425729537e-05
-1.56905595853822e-05
-4.33230935658267e-05
-2.918404546959e-05
-3.18725483694547e-05
-3.16438032815334e-05
-2.15608533441465e-05
-6.4126399832833e-05
-4.65369531755574e-05
-3.92326042184752e-05
-3.87100910525088e-05
-5.16554080366564e-05
-7.9619368658718e-06
-3.46782955727689e-05
-2.14403652368233e-05
-4.35253682367544e-06
-2.6188634059592e-05
-2.06259009621297e-05
-5.85977395359387e-05
-2.54950260159279e-05
-1.41319320569829e-05
-2.97172622887647e-05
-2.02255015999829e-05
-4.54899937331856e-05
-3.84631661995549e-05
-2.47067557602386e-05
-1.64768776473799e-05
-4.50215149421167e-05
-1.63918228779954e-05
-3.39140319213122e-06
-5.80615607693059e-06
-2.25804936278308e-05
-2.63635461090687e-06
-6.18178202846667e-05
-3.54554148601599e-05
-2.63816005438995e-05
-4.02111990089944e-05
-2.7235100425486e-05
-2.02881003902008e-05
-2.90403644511702e-05
-3.6464631542497e-05
-3.64488438096719e-05
-5.06872529912722e-05
-4.62715889214996e-05
-2.67289572241744e-05
-2.99912793378384e-05
-5.05786265513817e-05
-4.59685931470615e-05
-3.69391524487386e-05
-3.46363061113318e-05
-4.01493722675698e-05
-5.87428906999743e-07
-1.07183280139096e-05
-2.89088497273306e-05
-7.20937072538818e-05
-4.07485316722604e-05
-3.68896767218273e-05
-3.40150608332833e-05
-4.3655399758523e-05
2.425931853765e-06
-3.94657692440665e-05
-9.56497607000995e-06
3.54613231136681e-07
-1.67655289871881e-05
1.17603093237106e-06
-3.50674355340942e-05
-2.82777063986591e-05
-1.05781247232999e-05
-2.05465082315989e-05
-5.13338890985185e-05
-2.07583632974405e-06
-1.05883924451438e-05
-4.93825852382884e-05
-2.41088916302477e-05
-4.48328730269507e-05
-5.58106538251257e-05
-4.07240535996852e-05
-5.7906263400916e-05
-1.11299193665015e-05
-3.75214145536717e-05
-2.76513149454691e-05
-3.05414325282876e-05
-6.00869982742529e-06
-1.52523383674504e-05
-5.58594020782073e-05
-1.90052916160956e-05
-2.34868285318432e-05
-4.52979422927191e-05
-2.14171240773857e-05
-2.6416885247634e-05
-3.63891049637213e-05
-3.94336083815591e-06
-8.75485135497676e-06
-5.3471134167107e-05
-1.50858886215978e-05
-5.11600284300658e-05
-3.28372407338073e-05
-2.80291863235298e-05
-4.62351409094666e-05
-2.9632861618844e-05
-3.17075975728238e-05
-8.53499231227748e-06
-1.86821003823418e-05
-2.40895367279721e-05
-2.28028289312916e-05
-9.94235632507434e-06
-3.70906072928596e-05
-2.90646029455015e-05
6.94536295651905e-06
-5.48524040886008e-05
-3.93272052728749e-05
-2.78701411248431e-05
-4.63481825734323e-05
-5.12639016747808e-05
-2.00504656251674e-05
-3.83750479960097e-05
-3.46518437503717e-05
-4.37033993621482e-05
-6.24321062557314e-05
-1.64445501073126e-05
-2.09208449781283e-05
-6.46875798559642e-05
-5.77945044723577e-05
-1.67675353754518e-05
-1.88053393287692e-05
-5.75498110795424e-05
-1.13534957461683e-05
2.59809140455146e-06
-5.20019014438718e-05
1.13046535401647e-05
-2.71176954454259e-05
-3.05562931828493e-05
-3.77452886448854e-05
-3.45923875817461e-05
-2.45954892500276e-05
-2.47951420280134e-05
-3.17941217020708e-05
-4.7965110161091e-05
1.46595713792506e-05
-1.65218127846382e-05
-2.7346739306097e-05
-2.84220089721521e-05
-4.80495880311066e-06
-2.5705956826225e-05
-3.68653074772265e-05
-4.54582766662785e-05
-5.98350608246302e-06
-2.68580058339178e-05
-5.56457700888864e-06
-2.51282939241177e-05
-2.99785510835858e-05
-5.92135116702851e-05
-4.24724804761286e-05
-4.16694245878171e-05
-5.93791523770582e-05
-3.0535128450774e-05
-3.34352386313379e-05
-1.66677210302913e-05
-4.90084134405271e-05
-5.68859769580694e-05
-1.18702324437545e-05
-5.4501143207884e-05
-1.80976400294026e-05
-3.55217325951848e-05
-4.20223171040274e-05
-4.09588839829953e-05
8.07979381361126e-06
-2.8016726850087e-05
-4.54764321148434e-05
-1.82344568136261e-05
-1.62139366841828e-05
-2.44541631157055e-05
-2.95420371597515e-05
-3.34563742936028e-05
-2.9819381938834e-05
-3.59296547639372e-05
-3.01939662070878e-05
-1.24506189840259e-05
-1.36899795166966e-05
-5.38744084635067e-05
-4.10379257806458e-05
-3.80373996619308e-05
-4.16669917375498e-05
-2.65889879319138e-05
-3.70759109088036e-05
-3.52735021155844e-05
-5.40005197873691e-06
-4.31821720958929e-05
-3.44404574575809e-05
-1.93903104793505e-05
-3.24264541716596e-05
-2.81423879213402e-05
-3.90223549286783e-05
-4.04496574539753e-05
-3.75345383510731e-05
-5.44239778173416e-06
-4.57012783371352e-05
-4.04699326570414e-05
-4.06937900606148e-05
-4.0966386695431e-05
-2.23540802472739e-05
-5.00473610616543e-05
-4.0106277351903e-05
-2.24484562988227e-05
-1.87644153081282e-06
-5.35595527693541e-05
3.27155903290508e-06
-1.27007778637995e-05
-3.65426769286619e-05
-4.58131113196261e-05
-1.94047464053151e-05
-5.81447845689094e-05
-3.37256318166831e-05
-6.18134150720304e-05
-5.16298478567481e-05
-3.9549737920442e-06
-3.27234116156884e-05
-2.49255262617448e-05
-2.38759877465189e-05
-2.01374981047624e-05
-3.28494580202762e-05
-2.10411061876442e-05
-5.74729932183112e-06
-4.52009855232093e-05
-1.53991627031482e-05
-5.41509202794802e-05
-1.61230084358282e-05
-1.48534208897027e-05
-1.93163404148478e-05
-1.96945201250824e-05
-1.28375737205984e-05
-4.30452557991282e-05
-2.39414440222928e-05
-2.9551030107089e-05
-1.36303863245622e-05
-1.66716482398034e-05
4.28218937017847e-06
-3.46469288616103e-05
-4.33444302378121e-05
1.95995186555629e-06
8.11821269323433e-06
-1.86708500826137e-05
-2.66684268953722e-05
2.68717724842102e-06
-4.9687961984444e-05
-1.14463316999007e-05
-6.79437089489792e-06
-1.81034148801655e-05
-1.19325445803802e-05
-3.22299378715935e-05
-3.56355496790507e-05
-2.60211626724596e-05
-3.05229507832367e-05
-5.16762281753033e-05
-2.35397549163494e-05
-2.36920358617797e-05
-4.96078218413894e-05
-1.84041712938527e-05
-3.40837126943747e-05
-6.80086195985148e-05
-4.17696755391207e-05
-3.46536916075102e-05
-2.7145769194628e-05
-3.18209498179129e-05
-6.16121124953307e-05
-2.39673915511743e-05
-4.58482877679137e-05
-2.180925093685e-05
-4.19651520789942e-07
-4.38048131235361e-05
-4.25267698496797e-05
-4.13162132852915e-05
-1.85060913839366e-05
-2.94480310267694e-05
-3.43545760366766e-05
-3.32632902719445e-05
-3.5564530789916e-05
-2.6403426443772e-05
-3.51557140340975e-05
-3.55754486614848e-05
-3.77078872113975e-06
-3.4271411932246e-05
-1.36904130145772e-05
-1.9607772009258e-05
-4.22135283448996e-05
2.24784945964047e-05
-3.61349291887557e-05
-4.93069099929975e-06
-2.98672933586919e-05
-9.28099871965614e-06
-5.36315074081056e-05
-4.25771991654771e-05
-2.82058496193282e-05
-3.75752831456089e-05
-3.05573409121269e-05
-3.99050858143351e-05
-2.94517357325873e-05
-4.70302084941284e-05
-3.50697072544049e-05
-1.08205454370432e-05
-2.08588110761697e-05
-3.6851220898232e-05
-2.18031538370626e-05
-1.83211139415322e-05
-1.51804232491973e-05
-4.3862547370793e-05
-3.49459931057359e-05
-2.35382877224277e-05
-4.74900021481636e-05
-5.99907405712353e-06
-4.83967347350275e-05
-1.55015256899152e-05
-2.50110772884912e-05
-3.11039091708397e-05
-3.0571231421306e-05
-2.98530168550155e-05
-3.55290863086192e-05
-2.08291966644057e-05
-2.51150685311652e-05
-2.40515099180633e-05
-1.26126005529439e-05
-2.93795180249016e-05
-3.55274413495293e-05
-4.52396503322629e-05
1.19930336898263e-05
1.01660179245559e-05
-3.00713915459731e-05
-1.80319597773924e-05
-1.35752882424441e-05
-7.35431330594585e-05
-1.76854499944962e-05
-6.6012146517214e-06
-3.72104373657329e-05
-7.05851449798994e-06
-5.03700683401389e-05
-3.37831631738353e-05
-5.33873901142842e-05
-1.69381840186842e-05
-2.0197255073426e-05
-5.47476288616391e-05
-4.21919632960691e-05
-3.97917766333623e-05
-6.41974963082563e-05
1.24888177966105e-05
-3.79049458281974e-05
-4.34071044753361e-05
-1.96834508500304e-05
-7.53675815938099e-05
-3.94213395050845e-05
-2.10044472854146e-05
-4.16772696151941e-05
-7.96201990442501e-06
-3.74468093143452e-05
-2.55950771860411e-05
-3.27798490880128e-05
-1.91628779097566e-05
-2.0412264793552e-05
6.42899292654652e-06
5.42225218378525e-06
-2.84930416787784e-05
-2.74259199423501e-05
-4.01047463447151e-05
-3.2908309014739e-05
-4.15993774400187e-05
-2.27921919973906e-05
-5.211014270383e-05
-3.43765327471787e-05
-3.04356076428022e-05
-3.85274405302677e-05
-1.63289712625715e-05
-1.50399688573004e-05
-4.92773278543754e-05
-4.5521753151252e-05
-3.76953879164726e-05
-9.87668729987182e-06
-2.36228911407551e-05
-4.31528432796329e-06
-5.82576798420556e-05
-2.52296527492912e-05
-5.4194911338044e-05
-1.98721457154693e-05
-1.66576225484182e-05
-4.66207996991333e-05
-4.13859733958424e-05
1.4975115676877e-05
-1.51497971439961e-05
-1.39131688159829e-05
-3.99212588056896e-05
-3.64465295355647e-05
-1.92364901074941e-05
-3.37167809817378e-05
-5.02921523358645e-05
-3.05051687436066e-05
-4.35075913381367e-05
-2.74827702960814e-05
-1.27883579734669e-05
-1.53295122416666e-05
-4.15193809912745e-05
-9.57247423915988e-06
-4.11542065289667e-05
-3.31326433552484e-05
-2.8870311163903e-05
-8.56584622164945e-06
-8.4970171749027e-06
-2.86913042057698e-05
-3.74051600766459e-05
-3.71273198028305e-05
-4.7521618839212e-05
-3.42087477227704e-05
-1.76013118719252e-06
-4.97335495250018e-05
-5.70827330529494e-05
-6.52194479438313e-05
-3.64996196930815e-05
-1.91502335940266e-05
-2.48668994651615e-05
2.56760602005036e-07
-4.77885864262763e-05
-2.87763083969117e-05
-1.58489576781101e-05
-2.74212599960676e-05
-3.34038142217079e-05
-1.98965884387233e-05
-3.61786367771038e-05
-3.95735828623175e-05
-3.92540277669588e-05
-4.06369110090544e-05
-2.12663197675763e-05
-5.8361053736047e-05
-5.55016637869384e-05
-2.97250043895176e-05
-2.13296891791313e-05
-3.94577482405165e-05
-1.53480666450616e-05
2.1365587673701e-05
-2.98225633041008e-05
-3.15286334410648e-05
-3.36765629359708e-05
-1.37105208174347e-05
-2.77716235128668e-05
-2.34623920629439e-05
-1.04100466844881e-05
-5.26110971174898e-05
-2.93463391281118e-05
-4.70306336872917e-05
-4.43749941586231e-05
3.52175236250752e-07
-3.82811490039295e-05
-4.09773388919279e-05
-3.08116335865556e-05
-2.24285787345976e-05
-6.48645029734835e-06
3.43925865069253e-06
-1.6937715615937e-05
-4.30824730351053e-05
-2.19064830358766e-05
-5.59957497068837e-05
-1.91946934618977e-05
-2.24889335546973e-05
-3.5035114379965e-05
-4.2907428879245e-05
-3.46694638969125e-05
-3.8705662061456e-05
-4.47295226646859e-05
-2.07156650244698e-05
-1.33061766638844e-05
-2.02117285058264e-05
-1.80452744188949e-05
-4.26347914714488e-05
-2.57515447791959e-05
-4.47287179841198e-05
3.42558754249734e-06
-3.31696889371161e-05
-3.13173022010012e-05
-8.4687849281905e-06
-2.58383560473123e-05
-4.38498550728349e-05
-1.07506080685742e-05
-1.94639538031574e-05
-3.97520711372265e-05
-5.437418492313e-05
-8.40340145888241e-07
-1.97452941698374e-05
-1.00726276813771e-05
-3.06316422956397e-05
-4.38101427713854e-05
-3.35999336563511e-05
7.47177403105236e-06
-1.47206427809676e-05
-2.39265771108142e-05
-4.6911940088102e-05
-3.89200068339151e-05
-2.96028862979691e-05
-2.6119437082003e-05
-3.25309134378862e-05
-2.07970695817821e-05
-2.80770667722328e-05
-2.34987074566667e-05
-3.35141017263641e-05
-3.16127563661905e-05
-3.00766880975645e-05
-3.09251380317822e-05
8.44698772187212e-07
-4.88543906142929e-05
-2.84479600617107e-07
-2.03957907576983e-05
-4.55134700147219e-05
-1.732186593192e-05
-1.01197259829013e-05
-8.12752837891543e-05
-2.66860382973651e-05
-1.02518733036058e-06
-1.68107697398145e-05
-3.7447160390032e-05
2.42926694794889e-06
-2.97311881774992e-05
-3.77340128534315e-05
-2.72161491460434e-05
-1.30281156352595e-05
-1.26013718055295e-05
-2.6771639851342e-05
-3.09218322933286e-05
-4.82680080343335e-05
-5.53104706190035e-05
-2.23690758732949e-05
-3.51419119770275e-05
-2.11671646198004e-05
5.92353379833029e-06
-2.67686946034806e-05
-1.824868255117e-05
-2.66342213278746e-05
-2.35243819134044e-05
-7.49628847262651e-05
-1.84300596569363e-05
-3.23283942209972e-05
-3.05822625040541e-05
-1.38566523856613e-05
-5.24570986492715e-06
-4.17305630650797e-05
3.9813332020745e-06
-4.75404113460513e-05
-8.44934270536104e-06
-3.17631568425372e-05
-7.29162501127194e-06
-3.57985274588843e-05
-3.57297029353815e-05
-3.13243416375599e-05
-2.70296159096886e-05
-1.8075858126358e-05
-4.26757478282064e-05
-4.80729579582118e-05
-2.41688231453725e-05
-3.12077696926476e-05
-3.71523511672838e-05
-4.60710770644911e-05
-2.68319377067958e-05
-2.20955841378541e-05
-5.74997778908018e-05
-2.06811341179145e-05
-4.96428724249561e-05
-2.25096302676614e-05
-4.226980442084e-05
8.26700782732572e-08
-3.0505635627583e-05
-2.93943802532304e-05
-3.91154179972808e-06
-4.01300428264176e-05
-3.04069762976961e-05
-1.14519630546433e-05
-1.49284118562459e-05
-5.38537392815039e-05
-4.05146620108178e-05
-4.38699445180186e-05
-1.157988213013e-05
-5.74084914365587e-05
-3.44198562721313e-05
-2.25770210217416e-05
-1.8677314622117e-05
-4.68688926764328e-05
-4.69056397703905e-05
-4.24983165224011e-05
-1.99803868067499e-05
-9.79304151652932e-06
-1.34965328431337e-05
-4.15219200622816e-05
-1.06102587478266e-05
-1.04821770175757e-05
-2.68349049936857e-05
-4.42780465542583e-05
-3.05394979876282e-05
-1.19072558281038e-05
-4.65604413985491e-05
-2.40225026996097e-05
-4.21089520401619e-05
-2.51879534013245e-05
-2.59313579762523e-05
-2.88732850893189e-05
-1.28975642290071e-05
-3.07320419028973e-05
-5.02241598352985e-06
-4.20270749427369e-05
-1.31310695849339e-05
-3.64460091537601e-05
-6.8693582853175e-06
-2.68814048862285e-05
-2.37940260314337e-05
-5.98761995701828e-05
-2.65518231271205e-05
-1.91785902799694e-05
-2.20859205936157e-05
-1.84046538492022e-05
-4.95084966822583e-05
-2.74271012316714e-05
-4.24275251749281e-05
-3.04142838716112e-05
-3.22931419317051e-05
-5.07997083614004e-05
-1.7439826943186e-05
-2.77533386163884e-05
-5.31390186383129e-05
-3.21795152315884e-05
-3.05153626950781e-05
-4.55911224544501e-05
-5.99141368936884e-06
-5.99786581679333e-05
-1.4532751179564e-06
-9.1679287005099e-06
-1.5944319750536e-05
-3.45332336971217e-05
-7.07644854811479e-05
-2.38537966147016e-05
-4.7626143327423e-05
-5.08266545319675e-05
-1.89864588411756e-05
-8.06946981205179e-06
-1.8145342113402e-05
-5.14761203990393e-05
-3.97010552178077e-05
-5.84440406436353e-05
5.41148448681173e-06
-2.78343127650899e-05
-2.56890412955891e-05
-5.04016830859904e-05
-2.69829089873975e-05
-5.83833528927331e-05
-4.02964882691649e-05
-5.73147153982453e-05
-3.81862482665634e-05
-3.85399968847026e-05
-3.453376427357e-05
-1.71759966951239e-05
-2.89234362105072e-05
-2.14655854898033e-05
-4.69236016819607e-05
-1.64603906686742e-05
-2.58631651902022e-05
-1.42275989065132e-05
1.38026173457819e-06
-4.19772773827782e-05
-3.85557624578514e-05
-6.22872836463609e-05
-2.30717756080699e-05
-4.26313344135914e-05
-4.41667911305526e-05
-5.83652507282436e-05
-3.22803035486303e-05
3.83298430819248e-06
-5.60388974366641e-06
-2.73990719202779e-05
-3.698936036219e-05
-1.93190597683739e-06
-3.71596757159405e-05
-4.38995498463403e-05
-2.43685185811991e-05
-4.03111382495312e-05
-1.55242530111514e-05
-3.057974920654e-05
-1.22918180894924e-05
-4.54335239380154e-05
-4.18501185277817e-05
-3.21464071173989e-05
-2.87876897661757e-05
-3.7227583260357e-05
-2.21829666499621e-05
-3.43798209932897e-05
-1.64408766365775e-05
-3.26790910652363e-05
-2.24194712635049e-05
-6.10646745938484e-05
-4.53160378058704e-05
7.28106868784792e-06
-2.01374724129385e-05
-4.46172620029081e-05
-3.73157811147356e-05
-2.25924220782285e-05
-1.8253289733867e-05
-5.73029550481176e-05
-4.40302119549825e-05
-3.032747997793e-05
-1.34401311362352e-05
-3.67723341330747e-05
-1.85819528742292e-05
-4.23037719807817e-05
-8.11589866915678e-06
-2.94173673200789e-05
-3.61018366521243e-05
-2.00314782754596e-05
-5.16428986234332e-06
-1.55515393507557e-05
-2.01686810912975e-05
-2.54466056497172e-05
-4.18488131012059e-05
5.73857084484412e-07
-3.75430307151273e-05
-3.49788688401235e-05
-6.01274703500512e-05
-4.004399563705e-05
-3.33191537571856e-05
-2.2345743301576e-05
-3.23907782603575e-05
-2.1961349119277e-06
-8.6373958023003e-06
-3.20778099490272e-05
-7.37935889156545e-06
-3.1628833907693e-05
-6.14396565583482e-05
-2.86281789031448e-05
-1.35266263919509e-05
8.05801423142044e-06
-2.98881342080088e-05
-3.27124713238749e-05
-2.92348825810768e-05
-4.43348142462291e-05
4.06455021813454e-06
-2.92510586769403e-05
-1.84025904207503e-05
-2.89377368590022e-05
-1.72461021348888e-05
-1.09081360017406e-05
-1.69317897129756e-05
-3.5328003456168e-05
-7.90033718049198e-06
-5.10490850733289e-05
-6.51577270468944e-05
-5.41803183379752e-05
-3.61149134696951e-05
-3.69932764959891e-05
-2.83513224509951e-05
-5.87242370960672e-05
-3.98915168712247e-05
1.31467781933546e-05
-5.05475321664663e-05
-4.14251454906127e-05
-2.32527813515693e-05
-3.96817677472801e-05
-4.12617548422052e-05
-4.10608607365497e-05
-3.76628697331891e-05
-2.50387166941673e-05
-4.84282428234901e-05
-3.14438203085289e-05
-2.86257234201638e-05
-5.487169320598e-05
-4.88020517931678e-05
-1.57577582411572e-05
-1.16000823883156e-05
-1.90076242403505e-05
-8.67093346219267e-06
-3.17594991419304e-05
-5.82561386842446e-05
-5.00320966338209e-07
-4.22277276919281e-05
7.67519801683187e-06
-2.12993328060874e-05
-3.0648084616757e-05
-4.40993664862852e-05
-2.33638471202031e-05
-4.19512240912402e-05
-3.50931771637279e-05
-3.43972920851971e-05
-4.39312599124109e-05
-2.25511449126815e-05
-2.45696030242221e-05
-3.86782018252581e-05
-4.03790803065509e-05
-2.10714491250354e-05
-3.81043732968509e-05
-2.9406648617323e-05
-4.46709123796635e-05
-2.78116297387677e-05
-2.081983668095e-05
-3.9002971759875e-05
-4.03864993989245e-05
-3.19906602786216e-05
-3.31658689080299e-05
-4.02822187872141e-05
-3.4690732761975e-05
-2.33453920872132e-05
-3.75447947032862e-05
9.21920910390029e-07
-3.8319488039804e-05
-1.57229026685739e-05
-4.73852922691461e-05
-2.87751658836439e-05
-6.61759931803527e-06
-2.65239792046693e-05
-1.40399617183e-05
-2.23046227236561e-05
-4.02175707737859e-05
-8.59442975123e-06
-2.24002422155975e-05
-2.7093892403812e-05
-3.4768261344029e-05
-2.47892153849251e-05
-1.597380453297e-05
-1.46881316636843e-05
-2.8844638654945e-05
-5.03905497202478e-06
-2.84048607937371e-05
-2.79273199578803e-05
-2.5468165518211e-05
-3.08411881834623e-05
-3.2574755562939e-05
-1.69482093009721e-05
-3.71596162987458e-05
-2.39553635249646e-05
-3.42087404559273e-05
-1.68275990057061e-05
8.98048931241904e-06
-2.89273568007811e-05
-5.0542585485998e-05
-2.9039122499608e-05
-1.50853652998373e-05
-7.22873543844794e-07
-3.36502853852118e-05
-4.77963157472378e-06
-3.62241068842995e-05
-1.65614432417317e-05
-2.00509937249381e-05
-1.83310635368793e-05
-1.74540650600078e-05
-3.55331299055886e-05
-3.38508707201177e-05
-1.58737999988908e-05
-1.44480118228324e-05
-3.11306433167653e-05
6.45826049294266e-07
-3.64662409076826e-05
-4.79270775170509e-05
-3.208617480095e-05
-4.40592115684172e-05
-4.41015456688174e-05
-2.20296762993716e-05
-6.2785574898849e-05
-2.18415005970763e-05
-2.68928091118586e-05
-3.23754294055455e-05
-3.09438773664304e-05
-3.89893651213891e-05
-9.20555520207424e-06
-1.16738089479337e-05
-2.56361312661637e-05
-3.44857839407678e-05
-4.17827012351812e-05
-2.508378411556e-05
-4.12950744479099e-05
-4.57724366412885e-05
-4.40400854285367e-05
-2.43532715404516e-05
-2.10834331394073e-05
-1.81691005491554e-05
-2.72421485951065e-05
-3.42252101236268e-05
-1.72757876056139e-05
-3.68057614857141e-05
-3.06249052626016e-05
-2.07039790922553e-05
-3.12244137990336e-05
-1.09234626995274e-05
-5.5318975429897e-05
-1.9908612841354e-05
-3.3394878039471e-05
-1.63370010061226e-05
-5.71612207784809e-05
-4.07954550455064e-05
-4.53789230066967e-05
-3.06937232292011e-05
-2.57559910072334e-05
-1.5297394768142e-05
-5.43155258705698e-05
-2.44500708197517e-05
-1.03113517369103e-05
-4.09050188404992e-05
-2.13200262817766e-05
-4.03831683630575e-05
-3.16061844345774e-05
-3.13833634425448e-05
-2.54622124158425e-05
-3.69898804138018e-05
-4.03711634856383e-05
-1.93030024673466e-05
-3.33466096756881e-05
-4.31644018062878e-05
-2.07185737980785e-05
-2.21158214970536e-05
-2.76462153481703e-05
-2.88540445462123e-05
-3.31689244030549e-05
-4.28427222756045e-05
1.04659215454303e-06
-4.40222785161784e-05
-3.84527358899656e-05
-2.1178618218471e-05
-6.60114041963569e-05
-2.84455318761788e-05
-6.61668299672052e-06
-2.05721454582492e-05
-3.67816691209598e-05
-4.9720635299713e-05
-3.22460836489464e-05
-4.02660095976771e-05
-6.12884020672445e-05
-2.98850400047074e-05
-2.10650394531097e-05
-4.33644798350864e-05
-3.73842985662216e-05
-3.24800608380879e-05
1.03759026425116e-07
-1.78361949109668e-05
-2.54711194716962e-05
-4.96229645478401e-06
-5.67304778388826e-05
-2.45012845426762e-05
-3.06008053609058e-05
-4.34729001795839e-05
-2.53247229181061e-05
-2.04038850813396e-05
-1.97941228576483e-05
-2.13448165862342e-05
-3.10458696170647e-05
-3.28997958775977e-05
-1.17247414181268e-05
-3.82252728571563e-05
-2.90727848299877e-05
-1.76414895681435e-05
-3.30476321181119e-05
-4.90017464456485e-05
-1.51217138957201e-05
-3.54901587752546e-05
-1.55633141093567e-05
-7.14948306914835e-06
-2.88511356080237e-05
-3.20079918678453e-05
-4.41368223851653e-05
-4.45137429165264e-05
-2.39596218342619e-05
-5.45797376587224e-05
-1.54316837517498e-05
-1.98942399110096e-06
-3.22329231309441e-05
-5.30118865098962e-05
-1.02842420917431e-05
-4.56121538030584e-05
-3.60073823313559e-05
-2.78607961488841e-05
-1.94935755487885e-05
-2.4488878868747e-05
-2.56642033120275e-05
-3.94385013237536e-05
-4.26111379569584e-05
-4.32032225571842e-05
-5.06543117593923e-05
-1.90108480559674e-05
-3.19377703689112e-05
-1.69295578521636e-05
-3.45430343115933e-05
-4.40602597116214e-05
-2.88384510213168e-05
-2.28559792783991e-05
-2.66734831405966e-05
-3.68345828344893e-05
-2.98456096446846e-05
-2.83778972537009e-05
-4.22358626910329e-05
-3.00234288946225e-05
-2.78890244185693e-05
-3.86989633594708e-06
-1.6292532919525e-05
-3.45948466318536e-05
-3.31240006613042e-05
-4.450114874298e-05
-2.75872453886739e-05
-2.25609133497693e-05
-2.50492053012638e-05
-1.99899046953354e-05
-5.1020596444864e-05
-6.22595775877492e-05
-2.68385145289248e-05
-1.59764948786948e-05
-5.54411556697607e-05
-3.14764797890231e-05
-9.27333913676699e-06
-2.14984706878055e-05
-2.42662508275286e-05
-4.51025788422142e-05
-4.00519684402133e-05
-3.88889200213212e-05
-2.00784726428505e-05
-3.52454829804578e-05
-2.16595587339461e-05
-1.29508097041302e-05
-1.80210537769134e-05
-5.22984691230708e-05
-2.68977647956285e-05
-6.93133347232085e-05
-1.73835660275948e-05
-1.70319871866389e-05
-2.42941329689007e-05
-3.14648112919103e-05
-3.41831919910865e-05
-3.86546464385294e-05
-4.76448762847811e-05
-7.49093561920944e-06
-1.10003778397133e-05
-3.64142090335979e-05
-2.39115661162636e-05
-3.85121508707465e-05
-4.8763908593926e-05
-3.71547080889842e-05
-2.97766830874185e-05
-5.74802620999886e-05
-3.37573133112223e-05
-3.05539734481893e-05
-2.20812449542698e-05
-2.58563585451374e-05
-4.82463688226463e-06
-6.39612598498551e-05
-4.43175809641426e-05
-3.29056531584943e-05
-2.36371064864954e-05
-5.44035244343385e-05
-3.58024315989903e-05
-4.03728285340978e-05
-2.86089043669908e-05
-5.25063539438122e-05
-2.89428438305864e-05
-1.24951756533839e-05
-7.16743174905593e-05
-9.15812982218552e-06
-2.37778481764774e-05
-2.69087938237539e-05
-3.46774553760644e-05
-1.58364334165883e-06
-3.81208322513982e-05
-4.35731322709397e-05
-2.41614801528263e-05
-4.28113265049517e-05
-3.92664855525975e-05
-2.20308386250918e-05
1.21576839024864e-05
-4.03236956308738e-05
-3.7262395829388e-05
-3.2085388215383e-05
-4.94488537986398e-05
-3.37422153511888e-05
-4.07609825120498e-05
-3.33070102203605e-05
-1.63912299125101e-05
-5.14620083754883e-06
-2.09385086509654e-05
-1.20629908431544e-05
-4.12404376706047e-05
-2.01152328621076e-05
-3.84176680223464e-05
-1.03017959348343e-05
-5.89248825849215e-06
-2.79468204289313e-05
3.83116685666632e-06
-4.99662191517372e-05
-2.43935202860441e-05
-2.65673840244772e-05
-3.2088860166965e-05
-1.53421224807176e-05
-6.15034249655594e-05
-1.94264187076067e-05
-3.67122618695352e-05
-2.51142852366757e-05
-3.76658363533178e-05
-3.79894722953105e-05
-2.62858379032637e-05
-1.72260831491114e-05
-4.62516404088669e-05
-1.88166801484583e-05
-5.71041716679145e-05
-2.67602516917895e-05
-3.46291622978302e-05
-1.79108937185731e-05
-2.78558409475243e-05
-3.87928279283747e-05
-4.3956235755199e-05
-4.91351205323103e-05
-5.72458856817755e-06
-3.60350799777996e-05
-6.25319002004527e-05
-4.48381999342007e-05
-1.78022341755476e-05
-4.12136571726163e-05
-3.90857737987415e-05
-4.6820143598145e-05
-2.12676475803257e-05
-2.30687811430119e-05
-2.64248562816989e-05
-1.43632733160713e-05
-4.0745373825137e-05
-8.56704624344257e-06
-3.85919638183724e-05
-1.11767482109329e-05
-1.97371164294064e-05
-2.39989682159206e-05
-5.00370197169204e-05
-3.6542854852385e-05
-2.0010726238492e-05
-3.06734641962901e-05
-6.87587292080275e-05
-3.45918062546121e-05
-2.08551955475186e-05
-1.34315259520872e-05
-1.67487391678888e-05
-1.79510155480684e-05
-9.70664549676136e-06
-2.5367113859202e-05
-5.44319966942254e-05
-4.01292492863408e-05
-2.91298932478873e-05
-5.49048776166672e-05
-2.87880007077182e-05
-1.11231645838693e-05
-2.40861893608563e-05
-6.25086111945946e-05
-1.80807064826103e-05
-2.77094912612964e-05
-3.01549148193326e-05
-1.73851265614864e-05
-3.09481723962795e-05
-2.64673241978309e-05
-2.01837127294641e-05
-5.38374919495717e-05
-2.62426223346111e-05
-3.70238991926426e-05
-2.26851347300105e-05
-1.62532448326558e-05
-3.82754325677843e-05
-2.13453396558681e-05
-2.37001963528832e-05
-1.64341235928048e-05
-1.73988671435161e-05
-2.80949756098024e-05
-4.36242889045017e-05
-1.00363775529685e-05
-2.55163918611463e-05
-2.00870297833699e-05
-2.06096779430972e-05
-3.06951345504163e-05
-2.68494031298501e-05
-5.49642955860605e-05
-2.07438195176542e-05
-4.58724911852776e-05
-3.81868265868642e-05
1.7622550276899e-06
-5.90450761106404e-05
-2.80514834288715e-05
6.91209031579925e-06
-7.34746046617304e-06
-9.79333265488836e-06
-6.66184821275333e-05
-9.86462261637714e-06
-2.52099950813075e-05
3.8935514046349e-05
-4.73476931070728e-05
-5.0604605085515e-05
-4.58637220693125e-05
-4.23895235879101e-05
-4.56638589836887e-05
-2.05436855069739e-05
-1.61473067297266e-05
-4.18662076703929e-05
-3.63355272678201e-05
-2.83267373193207e-05
-3.09510615439093e-05
-1.07231047494635e-05
-1.50284199055759e-05
-1.31455760979847e-05
-6.00005778995174e-05
-2.11545904414238e-05
-3.33286022301907e-05
-5.2045493576231e-05
-3.90311282291705e-05
-5.1778905447802e-05
-2.67877985086272e-05
4.26371504132255e-06
-6.54495087477732e-05
-2.46141308359532e-05
-3.66947274213262e-05
-8.43357294640427e-06
-4.37863543014171e-05
-2.59690332712701e-05
-1.25951527994124e-05
-1.27190984354931e-05
-2.22725096556874e-05
-6.52893443852577e-05
-3.51157303940424e-05
-6.47900458263109e-06
-6.23934181163466e-05
-4.14875522236591e-05
-1.76336014518662e-05
-2.97508347558758e-05
-1.3886373894618e-05
-2.09334995420002e-05
2.6642634465603e-06
-4.05137427419241e-06
-1.49858165508876e-05
-3.00073137367865e-05
-1.67427446311955e-05
-5.72064234457916e-07
-4.92566363595477e-05
-3.41502386248326e-05
-4.1746664993678e-05
-2.32158485747879e-05
-1.9949966706234e-05
-5.44902619289603e-05
-3.7655743247316e-05
-5.49309428042048e-05
-2.95989338275283e-05
-6.83649302459256e-05
-5.02624141300198e-05
-5.95558077779905e-06
1.87049630453472e-06
-2.90962232276771e-05
-4.36912326834205e-05
-4.4530051090916e-05
-1.20341485536631e-06
-3.62670552560931e-05
-2.34560729130235e-05
-2.77239498831762e-05
-3.66333120809395e-05
-3.54780861641469e-05
-5.34670268607071e-05
-3.11437955171326e-05
-4.35777629972995e-05
-4.99385157712551e-05
-3.24496460279102e-05
-4.96510816326927e-05
-4.3744033183216e-05
-3.56036801282002e-05
-3.89151514648634e-06
-3.42695482365263e-06
-5.72663884247197e-05
-4.63160994173631e-05
-2.45082626724561e-05
-8.99495562407776e-07
-6.57561217209284e-06
-3.28348552833145e-05
-3.91784027634049e-05
1.17339439012749e-05
-1.76516769095651e-05
-2.33928132480741e-05
-2.90974379438068e-05
-3.51935286060717e-05
-2.96686275182046e-05
-2.08744673934593e-05
-4.70644333026837e-05
6.04894669858023e-06
-5.04531843954007e-05
1.22728964677264e-05
-5.08665659659401e-05
-4.0904169491529e-05
-1.83140286096501e-05
-4.53140089771149e-05
-4.84772069455054e-05
-2.68506388914415e-05
-2.23441482599965e-05
-1.68774958515886e-05
-2.2289419062704e-05
-2.81302061844382e-05
-4.17360128977102e-05
-2.33764812467026e-05
-4.63658838084643e-05
-4.28517820595979e-05
-4.12129441403659e-05
-3.77798977057543e-05
-3.1366726682513e-05
-3.29643733217835e-05
-2.60331509198219e-05
-4.02501228714316e-05
-5.27979096255676e-05
-2.58049874855967e-05
-1.75625347046768e-05
-4.68192186816179e-05
-1.74386904504683e-05
1.58807314683638e-05
-2.15032888014471e-05
-5.73791053448012e-05
-1.32583936215712e-05
-4.97442793637367e-05
-1.31305798802328e-05
-2.39134841218242e-05
-2.78979294563637e-05
-3.59594927385721e-05
-6.47811559143809e-05
-5.25477984938971e-05
-7.36076289905163e-05
-3.46408681873178e-05
-2.97074376668432e-05
-5.39385278927372e-05
-2.32095969977179e-05
-4.21811801350877e-05
-3.36709771180389e-05
-2.82084065103536e-05
-3.86066696486308e-05
-5.01502108467869e-05
-6.77089271407705e-05
-1.5782376624174e-05
-4.55951131347798e-05
-7.26220420984681e-05
-2.79557625027258e-05
-2.32668716484107e-05
-2.48819624062343e-05
-2.28642331938522e-05
-3.64908248332993e-05
-3.30026024556986e-05
-3.21903278783415e-05
-1.98575912215207e-05
-1.57640359582243e-05
-1.71283899037922e-05
-1.60276382040861e-05
-5.33828415661882e-05
-2.73256001722899e-05
-5.22805290907647e-05
-3.7226852229673e-05
-3.23238637958822e-06
-1.64384957378374e-05
-2.18007019282136e-06
-3.63903823707616e-05
-1.28292695671445e-05
-4.05587503307845e-05
-1.0411070330995e-05
-2.80754919179915e-05
-2.00157583192469e-05
6.63910195706356e-06
-3.28396513676268e-05
-3.86656092210917e-05
-2.8758317683008e-05
-3.86778509913876e-07
-2.34329116419972e-05
-4.83451362124764e-05
2.87118199393753e-06
-1.86605218874006e-05
-1.24398436371336e-05
-2.43915311445384e-05
-2.8638754327537e-05
-1.73422193440282e-05
-5.62031811350738e-05
9.39513429208301e-06
-2.68631599137096e-05
-1.18429643422986e-05
-2.63776123660613e-05
-3.68430515012434e-05
-5.04901206577192e-05
-2.34996546481818e-05
-4.85961779788124e-06
-3.85474787574836e-05
-6.38854760967293e-06
-1.92753996077088e-06
-2.14773132182011e-05
-7.86650657039535e-05
-3.39110328693451e-05
-2.54304187735397e-05
-6.37045155138617e-06
-2.34034617741282e-05
-4.07216800761866e-05
-4.98443943952477e-05
-3.19210654578311e-05
-2.33440181227694e-05
-2.37140878561753e-05
-4.12400213469341e-05
-5.75796318234146e-05
-3.06917011496469e-05
-3.22531110461181e-05
-3.28510814394248e-05
-2.53563516120685e-05
-7.56353616577493e-06
-2.58959929264878e-05
-4.30078348857164e-05
1.4659662840959e-06
-2.86121310872765e-05
-3.34140348357695e-05
-5.42933343130723e-05
-5.09882496591646e-05
-3.23608129554214e-05
-3.19908434620532e-05
-5.6935084474059e-05
-1.57193136094424e-05
-4.32340223238778e-05
-3.88321142623059e-05
-5.22808055171279e-05
-2.92481335261621e-05
-2.96326613625925e-05
1.8548100805324e-05
-4.91833965643931e-05
-8.2355692820254e-05
-7.44062705187378e-06
-1.20039832406548e-05
-4.45029901098851e-05
-4.16802094283906e-05
5.57498659470309e-06
-2.31997822603033e-05
-5.28096569551686e-05
-5.43201832473825e-05
-1.26838409427415e-05
-2.44451991995262e-05
-2.677911998508e-05
-2.65371048601761e-05
-3.11744120953024e-05
-2.51701494725844e-05
-5.70312466277234e-05
-3.34501999923559e-05
-2.44025339042165e-05
-1.3595714218811e-05
-9.42141932826179e-06
-3.07411564140529e-05
-3.85998237851169e-05
-3.27376146914419e-05
-4.37543433343353e-05
-2.75420441247332e-05
-2.43688332023903e-06
-1.45958052149646e-05
-2.31030118868813e-05
-5.62489351032285e-05
-9.94743994610429e-06
-4.61085479980651e-05
-3.33887116387442e-05
-6.49734724065129e-05
-2.93001113936819e-05
-6.74216694653914e-05
-2.88454516160451e-05
-3.35075443480532e-05
-3.25382565125004e-05
-3.53370938431035e-05
-3.75017717487445e-05
-2.68289006293057e-05
-3.39962964834089e-05
-5.7771839936561e-05
-1.25234376357985e-05
-6.55184239172843e-06
-3.77017671855478e-05
-3.96163242517693e-05
-5.43330512341774e-05
-5.31892542356068e-05
-5.23901549262376e-05
-3.59710024066117e-05
-3.90423561329355e-05
1.12215389839143e-05
-4.33590258975762e-05
-3.0097927292198e-05
-2.32471053363183e-05
-3.93350010368277e-05
-4.4415525149323e-05
-7.00191951868654e-06
-4.33986455899308e-05
-3.18187031409669e-05
-3.75876043383416e-05
-1.21227942165539e-05
-2.43599312537868e-05
-5.89433806902103e-05
-2.23198451243282e-05
-4.97301646543746e-05
-2.07849475789598e-05
-9.30144041441327e-06
-5.52237769239815e-05
-2.01217056646247e-05
-5.15279906236304e-05
-4.76425106745535e-05
-2.25837392871099e-05
-2.68813542463084e-05
-3.43104347879822e-05
-5.22763273614089e-05
-3.44324088382471e-05
-3.09853566748018e-05
-2.55912245671358e-05
-2.47413765809188e-05
-2.75205444399649e-06
-1.54674955221102e-05
-1.79558801317934e-05
-2.88567332000001e-05
-4.77706947169097e-05
-1.96362973365572e-05
-6.17541433682594e-05
-1.63215404021255e-05
-3.47165758729118e-05
-2.63229808420282e-05
-2.62364621923251e-05
-3.4260012321711e-05
-1.03382407862608e-05
-2.35197337618111e-05
-2.88463116932675e-05
-2.41967662729901e-05
-6.70364791515306e-05
-3.91806947891407e-05
-4.92596441668903e-05
-3.64728705980388e-05
-1.34240747043343e-05
-3.34859724944543e-05
-1.10112514313709e-06
1.20656710355861e-05
-3.25319746845442e-05
-3.99179116598727e-05
-6.06841986451418e-05
-1.80173765456302e-05
-3.00575574293764e-05
-4.21547878860276e-05
-2.0844272951117e-05
-3.73455124834117e-05
-1.43459528396088e-05
-5.17922566257862e-05
-2.61817040288311e-05
-2.80448720502545e-05
-2.00797388162842e-05
-2.09085264201304e-05
-3.68725837165159e-05
-2.87013427207069e-05
-3.53015138185098e-05
-2.07125004532347e-05
-3.06114427266762e-05
-4.40734093126274e-05
-2.12660787627234e-05
-6.00664094632464e-05
-3.05302184000572e-05
-3.51119681895404e-05
-3.99568378381954e-05
-1.89276080848272e-05
-2.64956007371996e-05
-2.00588364909738e-05
-4.62602569435725e-05
-1.51357127795021e-05
-4.8149206066977e-05
-4.01076691702003e-05
-1.82857727496755e-05
-3.2517955285785e-05
-2.97934700603943e-05
-2.89596112484382e-05
3.79848491771892e-06
-8.16957526655846e-06
-2.55969931544784e-06
-3.96739331261342e-05
-1.73866564584421e-05
-3.53481504051178e-05
-1.81981409861128e-05
-4.15223362368694e-05
-2.30190981263347e-05
-3.67142973583701e-05
-6.92153883061489e-05
-3.63509950336322e-05
-3.35432078900488e-05
-6.05938492344847e-05
-3.67119553689139e-05
-4.74559500731225e-06
6.68585525282722e-06
-1.64298925241964e-05
-2.15785226130196e-05
-4.09242381025729e-05
-1.80765239460748e-05
-9.15925549121551e-06
-3.69695561165992e-05
-2.36682207972394e-07
-3.07025496858845e-05
-5.76865580099122e-06
-5.67153171784446e-05
-1.45440991039379e-05
-2.99237175221062e-05
-2.75832524957741e-05
-2.19828388534453e-05
-4.1067944055689e-05
-4.85796706323298e-05
-1.85508102826613e-05
-3.13210760589996e-05
-3.72108582136591e-05
-7.4823590176556e-05
-5.22835211253504e-05
-6.66214412094178e-06
-4.30471216049352e-05
-2.84641688535465e-05
-1.21056575105562e-05
-3.20732563606736e-05
-1.25498247639019e-05
-2.41224249638339e-05
-3.42343564950515e-05
-4.25520533890361e-05
-1.69344741838462e-05
-3.57151662019935e-05
-3.17847678666823e-05
-4.28659406056417e-05
-2.4896928039785e-05
-2.09094576637488e-05
-2.45202963599424e-05
-1.31203699394996e-05
-1.50619286802675e-05
-9.4338571606178e-06
-6.7214912972347e-05
-5.9340465783099e-06
-3.63356989701506e-05
-1.3012832248939e-05
-2.38821249490127e-05
-4.3738238484354e-05
-4.04925666876163e-05
-3.16871442028485e-05
-3.72812831362425e-05
-2.44654494116656e-05
-4.37557562851436e-05
-5.32007507474003e-05
-2.51262024343084e-05
-4.13789451790546e-05
-5.05801241537619e-05
-3.35848755485772e-05
-3.45400346582219e-05
-2.77149442977266e-05
-5.16126624119729e-05
-4.26735866032366e-05
-4.39331030925612e-05
-2.41323578554522e-05
-4.23863341121442e-05
-3.23369760648522e-05
-5.51730016043373e-05
-2.56958998807057e-05
-1.1746332787682e-05
-3.35976955185642e-05
-3.82412966601535e-05
-3.97681036482116e-05
-1.60433429173194e-05
-2.78177997877114e-05
-2.00116489355293e-05
-2.42307409887963e-05
-4.98687531804139e-05
-3.13237361025879e-05
-1.15722872470698e-05
-2.54182636443388e-05
-5.35311944599201e-05
-3.25541680070463e-05
-8.83561014145768e-06
-5.50316048677906e-05
-3.72953241398974e-05
-3.81020061130712e-05
-3.96523538636848e-05
-2.99166273213662e-05
-2.59000438495183e-05
-5.31029536917693e-07
-6.07955275797542e-05
-3.53727622584609e-05
-2.72551396023077e-05
-3.39892603121343e-05
-3.31703165295054e-05
-3.36352152727885e-05
-4.18970400955946e-05
-2.56573719311753e-05
-4.76518444064322e-05
-2.60262479338511e-05
-2.58881632596529e-05
-2.19948696741934e-05
-2.02068264618497e-05
-2.24767977635623e-05
-2.7468431178631e-06
-1.87409582414428e-05
-3.05731258119096e-05
-1.76312458223496e-05
-4.02396565309889e-05
-5.57629740931158e-05
-4.84041093928588e-05
-1.69399763346901e-05
-4.25731781811677e-05
-5.75305061414659e-05
-4.44382980126321e-05
-1.46812292339263e-05
-3.74850559253466e-05
-4.18637729482852e-05
-3.41305436301039e-05
-2.37763817359112e-05
-2.79738134405964e-05
-1.54893061493841e-05
-2.98522700444876e-05
-2.52869274442172e-05
-1.65608258468509e-05
-4.88770584049538e-05
-5.09913110756915e-05
-2.91072584960447e-05
-2.01938083805175e-05
-5.02090479761446e-05
-2.04393081950125e-06
-1.87782942461681e-05
-6.41796144729973e-05
-1.24252314144224e-05
-5.69335902866525e-05
-2.01797422398203e-05
-4.04615452568138e-05
-1.77608999451074e-05
-3.41512051063632e-05
-4.78367636165226e-05
-4.71273560088812e-05
-1.46285938068068e-05
-2.41698144572634e-05
-4.69509681092813e-06
-3.79259920157953e-05
-5.1221126536272e-05
-1.54410626212407e-05
-3.58241269008002e-05
-3.68739391514395e-05
-3.54456523222496e-05
-4.03708965499036e-05
-2.15110696743906e-05
-3.61805766986767e-05
-3.63283818918194e-05
-1.52073185020947e-05
-2.80094655319767e-05
-2.65266000159523e-05
-2.00127457047076e-05
-4.20332098022221e-05
-1.91033473641304e-05
-1.91701965133609e-05
-3.4090668178811e-05
-2.46625154525386e-05
-2.53581201222448e-05
-3.78833911883223e-05
1.26185629197299e-05
-3.48433565425833e-05
-4.91385610032963e-06
-4.97670772082883e-05
4.68077344136334e-06
-2.47789381301344e-06
-1.355789285147e-05
-4.28220837813948e-05
-3.52512483885849e-05
-1.74964919406799e-05
-2.96928911377743e-05
-1.53461852614168e-05
-3.32545221342496e-05
-3.94423674640925e-05
-3.91968333474921e-05
-3.4796853772633e-05
-3.83599611341842e-05
-1.58673025795711e-05
-1.35784535638144e-05
-4.7003318651281e-05
-1.69233307622262e-05
-1.43056904514287e-05
-1.62437329794247e-05
-3.79255935849025e-05
1.55618661768359e-06
-5.70815270529125e-05
-3.14167283766224e-05
-3.53471913663643e-05
-1.00230586634443e-05
-2.81609219297133e-05
-2.86275825823834e-05
-3.59009154495194e-05
-1.22016262558527e-05
1.18127190621907e-06
-3.47268896014474e-05
2.92159849592006e-06
-8.28338197982789e-06
-1.74315958549688e-05
-2.20656632009134e-05
-3.3688478757631e-05
-6.11637685856937e-05
-2.83260749196543e-05
-1.89040771741343e-05
-2.72364653188464e-05
-3.74800981494682e-05
-3.37508963167196e-05
-1.8130214069739e-07
-3.32885528275323e-05
-6.21530051159399e-05
-3.92746668256099e-05
-5.07208599581237e-05
-8.54546938005496e-06
-2.12166267565808e-05
1.95238956878527e-06
-4.32994325293569e-05
-5.11148970638562e-05
-2.67350787201647e-05
-2.82681463803212e-05
-5.45658513036238e-05
-4.68975433817615e-05
2.77095906222467e-06
5.46554211294846e-06
-4.11965660852747e-05
-1.10211357181282e-05
-2.30713398430964e-05
-4.99141305321104e-05
-4.13395121856304e-06
-1.77978985190833e-05
-8.1280569290799e-06
-1.20829801562365e-05
-3.30136056563531e-05
-2.88423267349397e-05
-4.37893228025343e-05
-2.33909664396196e-05
-4.50509232727902e-05
-7.26329079226211e-06
-4.07777801822176e-05
-4.85420247806027e-05
-1.76448214475691e-05
-5.60860398063573e-05
-2.61542693054358e-05
-8.4810516636228e-06
-4.68505771464458e-05
-3.2869334149418e-05
-3.06491069617479e-05
2.23559638801743e-06
-4.02820585149716e-05
8.18956495595484e-06
-4.26098171946947e-05
-1.67155640346747e-05
-1.4658814559406e-05
-4.29797469421396e-05
-2.77584349328561e-05
-3.23698612476555e-05
-2.5268342187574e-05
-1.75097686849117e-05
-3.52722026890613e-06
-2.32833321835713e-05
-1.17798056013271e-05
-2.06806180355635e-05
-3.26570467884556e-05
-4.91099911551479e-05
-3.96130603041066e-05
-5.99326291938384e-05
-1.25505084810567e-05
-3.28238606685081e-05
-1.92187944158404e-05
-7.01747762239164e-05
-2.39427875749896e-05
-3.73389408411099e-05
-5.38746823847966e-05
-2.17732034542468e-05
-2.88304347612733e-05
-4.66285324514228e-05
-2.69424604239993e-05
-2.21906180650111e-05
-2.34298583228717e-05
6.54323905911335e-06
-1.25398789289093e-05
-2.75386709463195e-05
-3.27098873845349e-05
-2.30694282265059e-05
-2.26060566289101e-05
-3.76438227192737e-05
-3.70430653392762e-06
-2.04553688881664e-05
-3.93126377694585e-05
-3.38368325510803e-05
-2.34861475745327e-05
-4.01833263920769e-05
-2.58614252975612e-05
-4.61022235476611e-05
-2.91459490841617e-05
-2.04241438838571e-05
-8.52035204270953e-06
-1.93373306300117e-05
-1.49206721879748e-05
-4.93027577928364e-05
-3.35906962847858e-05
-1.24343518674771e-05
-3.71910759298257e-05
-3.53691681760779e-05
-8.15951211892944e-06
-4.23459519671118e-05
-9.52370283861218e-06
-2.03967182953818e-05
-3.34074236244807e-05
-2.34946111189524e-05
-5.65579232773202e-05
-1.40282841787743e-05
-7.10296612448195e-06
-1.50165196753562e-05
-2.81744628969639e-05
-4.02635174641929e-05
-3.07388878436775e-06
-2.3477012952446e-05
-2.33516475428951e-05
-1.66417560884006e-06
-3.87284203081346e-05
-3.07950774972349e-05
-2.04980407338378e-05
-4.23688585598576e-05
-2.62056880000616e-05
-2.09561664498217e-05
-4.74832074413321e-05
-4.54568634074302e-05
3.80217807178318e-06
-1.91677701242051e-06
-1.63414710161693e-05
-3.39261116103031e-05
-5.78452308311162e-06
-6.19836878606613e-05
-3.33267320561536e-05
-1.06380593644043e-05
-6.5718891856854e-06
-7.27720706216467e-05
-3.25922749650087e-05
-5.22211263403192e-05
-2.11014504020989e-05
-2.257260263061e-05
-1.7613688958664e-05
-1.53614518152576e-05
-2.61837516511001e-05
-1.44847868263447e-05
-3.02380668505223e-05
-4.08246765103336e-05
-4.06242533487716e-05
1.92729314627153e-05
-3.33137508463331e-05
-4.42476788595908e-05
-1.14273821673736e-05
-4.58891146054466e-05
-3.23390785740358e-05
-4.34976709979734e-05
-2.71161260139403e-05
-4.77546570442674e-05
-4.17948354765585e-05
-2.22929410024133e-05
-1.40585347735935e-05
-3.1359379660288e-05
-3.71023066324304e-05
-4.0887390751656e-05
-1.46733777565284e-05
7.50855155785281e-06
-5.63079731674607e-05
-1.20889549977959e-05
-3.13051154721396e-05
-5.52210479834326e-05
-9.08794680617478e-06
-2.82663083615098e-05
1.55060440121856e-05
-7.72985696093701e-05
-2.34892776498097e-05
2.08444503575946e-05
-3.51639289302558e-05
-2.16918017128526e-05
-4.73501248542737e-05
2.76894836700922e-06
-7.03786901247186e-05
6.57267569759618e-06
-2.74047743606087e-05
-4.20463743034985e-05
-1.79628863961635e-05
-8.72376567865812e-06
-1.33684754972419e-05
-2.66849984581009e-05
-1.1737913415192e-05
-2.72869323606634e-05
-5.37046803557085e-05
-2.06428657046211e-05
-2.25525206948162e-05
-2.69570051630522e-05
-2.82499635795847e-05
-2.21591983758764e-05
-1.15139775275312e-05
-3.91359357426898e-05
-4.88608550026496e-05
-1.58235401711945e-05
-5.08183082970666e-05
-5.29968905290607e-05
-2.28921087895947e-05
-2.17653964056163e-05
-3.67060811733757e-05
-5.47227309220966e-05
-4.25706204431208e-05
-1.03349986425765e-06
-1.49007631515256e-05
-3.03405260841966e-05
-1.33454829214666e-05
-4.41922596436506e-05
-5.21628096454947e-05
-4.85059120909794e-05
-4.44658252217533e-05
-4.92602716177488e-05
-3.64991516193472e-05
-3.79449620019396e-05
-1.26889610330843e-05
-5.89796129918162e-05
-7.70172510994869e-06
3.91511343676226e-06
-5.07872933832871e-05
-5.13079597947849e-06
-1.8360216673055e-05
-4.91118194255902e-05
-3.1277009866033e-05
-4.20576489783182e-05
-1.35455432092012e-05
-2.13859840856378e-05
-3.25943126990172e-05
-7.27840172239759e-06
-8.48644540484272e-06
-5.24209918035056e-05
-2.24335846358177e-05
-3.59967177819611e-05
2.06987429215436e-05
-3.17135907664914e-05
-5.13630814092515e-05
-8.0226248465153e-06
-1.1471090066628e-05
-1.43339540958678e-05
-5.94694807693456e-06
-6.55114776270487e-05
-2.79483759217581e-05
-2.34390109283515e-05
-4.23950237259383e-05
-6.83721169486599e-06
-6.97689476656749e-05
-2.85150575670146e-05
-1.62616905676858e-05
-1.19058417664609e-05
-3.3671432230455e-05
-1.47767894646834e-05
-1.2686079955168e-05
-1.0827034918057e-05
-6.71319225635291e-06
-3.24696283056278e-05
-3.98929689952846e-05
-1.28894401522029e-05
-2.28624098855559e-05
2.7151062175781e-06
-1.30745411331304e-05
-4.94471988516608e-05
-1.41484371078621e-05
-2.07489461701237e-05
-1.90538833806685e-05
-1.79517360526088e-05
-2.98968608678349e-05
-3.59883479311954e-05
-3.66722454533699e-05
-2.43885133083683e-05
-3.37045248648801e-06
2.82200076117053e-05
-1.13203302682975e-05
-2.53734104046499e-05
-1.75007296963511e-05
-5.83121422265575e-05
-2.27877074681942e-05
-1.34647609870974e-05
-4.61617312917906e-05
-3.25119296266139e-05
-4.42111399650343e-05
-1.72417417127671e-05
-1.93181793524808e-05
-5.07368229512534e-05
-3.72058451663562e-05
-3.26943787498832e-05
-2.50088141238717e-05
-8.09507751714167e-07
-3.01802404523105e-05
-1.27500609165377e-05
-1.21337723710415e-05
-1.56760392188731e-05
-4.26713804207905e-05
-4.74203619805849e-06
-3.74327506842195e-05
-2.95102037251994e-05
-2.55149853274838e-05
-5.41886561440212e-05
-3.70615902936401e-05
-2.76794774731438e-05
-2.54545845877323e-05
-3.93964315304048e-05
-3.12673350765875e-05
-8.41631907382242e-06
-3.31694368565411e-05
-3.91196040397183e-05
-3.65658964872814e-05
-1.83003427634112e-05
-1.27644981656785e-05
-3.34296967584239e-05
-4.78586816018153e-05
8.85912263705307e-06
-2.81752461232251e-05
-5.209378727322e-05
-3.43888305410771e-05
-2.70967348277917e-05
-7.96162679686182e-05
-3.66356317360723e-05
-2.28336496989768e-05
-2.72830196450924e-05
-2.66412269416237e-05
-4.77549913866746e-05
-2.52357424199237e-05
-2.54890234759293e-05
6.98372403284556e-06
-1.57833738184674e-05
-3.70053968458042e-05
-3.48648165534274e-05
-2.07231138365168e-05
-2.62667809406069e-05
-2.86911311916995e-05
-4.30965173791975e-05
-2.51074607760242e-05
-3.43757349610575e-05
5.02589473831426e-06
-1.94879182498029e-05
-1.99394901544156e-05
-2.28749176076181e-05
-1.60677182277819e-05
-2.60846332433939e-05
-3.28125126710192e-05
-5.26967687841759e-05
-2.84557167303511e-05
-2.07516326511115e-05
-1.47675314650583e-05
-1.70358644105965e-05
-4.08001106194295e-05
-2.5062550547759e-05
-3.59504850508558e-05
-2.44780686214829e-05
-3.45480749648041e-05
-5.4203272519899e-06
-6.35289616791201e-05
-4.22917153066864e-05
-6.34432185498781e-05
-1.42951220576892e-05
-2.92934856289428e-05
-6.2985842301384e-06
-2.99303110883999e-05
1.53907332698197e-05
-1.96829565289071e-05
-8.64815149156706e-06
-1.1649207103807e-05
-4.85909129193747e-05
-1.06700139836403e-05
-4.92409689428454e-05
-1.94028921295903e-05
-2.6375905025146e-05
-3.10559204135892e-05
-4.93417442251673e-05
-2.85717228721733e-05
-4.5699031496502e-05
-3.70148040227761e-05
-1.68514062299659e-05
-4.14620002078662e-05
-7.35948758371537e-05
-1.9656635882213e-05
-2.22239486541727e-05
-1.28926840399159e-05
-4.12765288846351e-05
-3.58147159214123e-05
-6.35077430555615e-05
-1.48796949887574e-05
-3.61314532545639e-06
-3.94651511035026e-05
-4.95261747502968e-05
-2.74395403439968e-05
-2.76770300294339e-05
-4.66849146372929e-05
-6.09591220192443e-05
-1.37892323472228e-05
-2.71003561704162e-05
-2.91039829940529e-05
-1.64990042404257e-05
-6.57716907193457e-06
-2.2482728489606e-05
-5.62311976314471e-05
-2.5984177188517e-05
-4.40841485962479e-05
-3.62949974491578e-05
1.32136123959539e-05
-3.25418582047716e-05
-1.84719447989792e-05
-3.10875246601058e-05
-2.94885518461284e-05
-5.20603357368739e-05
-2.34362834309538e-05
-2.47394221851573e-05
-4.67644404229253e-05
-4.08266731390744e-05
-3.80310504591831e-05
-6.44481586511357e-06
-4.67616218656139e-05
-2.58463402433088e-05
-2.66615996480575e-05
-2.26663731449404e-05
-4.90070139039971e-05
-2.81224006440768e-05
-4.80620949236582e-05
1.28947952900568e-05
-2.45816159191099e-05
4.13478381318616e-06
-2.73820732040718e-05
3.16868563594521e-06
-3.19123136805589e-05
-5.17181233684876e-05
-2.47077245347683e-05
-9.78975008274186e-06
-1.36020503825247e-05
-8.76021560836837e-06
-5.67027847980687e-05
-2.23206834866914e-05
-2.05008259216005e-05
9.48823977369979e-07
-8.21396375140867e-06
-1.78103574642332e-05
-5.54095188761309e-05
-3.93924083902494e-05
-2.83257176598513e-05
-2.66110699721078e-05
-1.61863767786615e-05
-2.63345243690859e-05
-3.37559715071022e-05
-1.05525979158743e-05
-3.3624015252288e-05
-1.51155212199462e-05
-3.72204836915725e-05
-2.93232111090703e-05
-3.0528381934416e-05
3.34607072720505e-06
-2.48464419171143e-05
-3.44754661400757e-06
-2.23001644507216e-05
-2.34820092053093e-05
-1.98348402891162e-05
-3.57802830040031e-05
-4.01415046677299e-05
-5.79058650582745e-05
-1.51675230336992e-05
-4.04167870333503e-05
-3.50045460700957e-05
-1.79328493980458e-05
-4.03497953590992e-05
-1.8595369451547e-05
-2.11631036368888e-05
-1.79012488819278e-05
-3.0158519316912e-05
-1.55620898843891e-06
-2.49155872266014e-05
-1.57115565818703e-05
-4.3593648640705e-05
-1.96184495559224e-05
-2.52148071758812e-05
-3.76244288908338e-05
-4.7732277711024e-05
1.81368677499343e-05
-3.57659727829481e-05
-2.4405005831301e-05
-4.6523762375158e-05
-2.77705668600402e-05
-2.52837423800701e-05
-2.62102345230803e-05
1.56441555144321e-06
-4.45118643640835e-05
-4.56054005985719e-05
-6.05375648494394e-05
-3.38253870373136e-05
-8.87196360397303e-06
-2.56271255263739e-05
-3.05883473471385e-05
-4.91380904736904e-05
-2.51833875368296e-05
-1.72068518900203e-05
-4.53403233217981e-05
-1.55443075666133e-05
-7.96532866958591e-06
-1.81542799566842e-05
-3.48352937905328e-05
-3.40943397922151e-05
-3.00726399942198e-05
-2.94741748578994e-05
-1.49700726031813e-05
-3.62352021444878e-05
-3.40911765622705e-05
-4.65205466191162e-05
-1.22768135046443e-05
-2.69894892999432e-05
-3.74095110326171e-05
-1.47980846432615e-05
-5.11471301266619e-05
-1.66819022824809e-05
-3.42077218069437e-05
-2.28296446033306e-05
-6.00081149786123e-05
-5.97828075194853e-06
-4.01962082089158e-05
-1.92981756927407e-05
-1.23722247600187e-05
-4.7727985734496e-05
-6.27830507020383e-05
-3.20701300196801e-05
-2.40937468381598e-05
-9.78411979193699e-06
-2.85202075015677e-05
-2.50699021491725e-05
-2.13949259202284e-05
-4.83617739065247e-05
-3.8217595571976e-05
-5.42873905836966e-05
-1.81006947455519e-05
-1.31651854366243e-05
-8.67536832682978e-06
-7.29143986725837e-06
-9.4878236987682e-06
-2.66880832942801e-05
-6.05499999834552e-05
-6.56808686240945e-05
-7.20410927969667e-06
-3.77607827230091e-05
-3.28383094471685e-05
-1.07834187805613e-05
-3.26102869568032e-05
-4.91649605224326e-05
-3.24290926068276e-05
-3.04707631275072e-05
-3.55755709189947e-05
-4.23425536191633e-05
-1.64453992286643e-05
-5.00919563618032e-05
-1.99276528704787e-05
-3.33804404791413e-05
-1.92692479104812e-05
-1.71993615942294e-05
-3.0884242274733e-05
5.20170001886695e-07
-2.88583007982853e-05
-2.00110290070147e-05
-3.34706800313039e-05
-4.61985609657336e-05
-5.69454399542236e-05
-4.93278955795231e-05
-4.78142897012972e-05
-3.0540122451068e-05
-3.55985101767208e-05
-5.45644935144461e-05
-5.60663619183713e-06
-2.89138128620055e-05
-2.5878613614444e-05
-3.70911960296364e-05
-3.97728831376648e-05
-3.69892115150184e-05
-4.17898964777154e-05
-6.15276650849992e-06
-3.76097793831603e-05
-1.76888598092129e-05
-5.48941496001872e-05
-2.30176497444272e-05
7.55828372349042e-06
1.28544314210632e-05
-4.62940103198545e-05
-1.5170016430304e-05
-2.97065741251661e-05
-3.22066795600388e-05
-1.25249166545475e-05
-3.08926126126024e-05
-2.79572483344997e-05
-2.68326807304271e-05
-4.24530986062212e-05
-9.42846784309355e-06
-1.5605255902887e-05
-2.06685042406467e-05
-2.13862104750209e-05
-2.17533809463546e-05
-2.98951376054874e-05
-6.20030879774001e-05
-3.12954956221264e-07
-3.7435948908385e-05
-2.53481768137132e-05
-4.79986413111818e-05
-1.17609961135723e-05
-1.92898928493379e-05
-3.8717280106294e-05
-2.64863710794913e-05
-2.15216888532987e-05
-8.04054789781748e-05
-1.69215634448558e-07
-2.61724396710475e-05
-3.61790237059628e-05
-1.6587738872102e-05
-1.63116243937855e-05
2.27951120624306e-06
-3.5729682734542e-05
-3.08246503725644e-05
1.2718038543159e-06
-1.08789088708756e-05
-4.09554899121096e-05
-3.89043091169804e-05
-5.52866350626549e-06
-3.73134568302398e-06
-9.98614523417149e-06
-2.56203358179994e-05
-2.19525507653277e-05
-1.66507326902803e-05
-4.12474511016844e-06
-4.56074944363257e-06
-2.64256367357251e-05
1.083217698193e-06
-4.1546066388536e-05
-4.72370564028106e-05
-3.87989802419687e-05
-2.88710554524554e-05
-5.07157965151459e-05
-4.47025926156e-05
-8.87439439692345e-05
-1.87532192662348e-05
-3.58596987692535e-05
-2.47945761366774e-05
-7.05339307904568e-05
-3.18496946003725e-05
-1.8752668462185e-05
-5.73004686557101e-05
-3.31977857580225e-05
-3.12065830481544e-05
-1.8048809649549e-05
-1.08031716481804e-05
-2.69868953622962e-05
-1.31036954034642e-05
-6.96411161839435e-06
-3.18941114307895e-05
-9.49665581908141e-06
-7.30763125126496e-06
-2.38166998085982e-05
-2.35790966570378e-05
-5.35983242704165e-05
-1.02692692508281e-05
-3.14619709505737e-05
-4.14478486319421e-05
-5.7245726836301e-05
-5.22693365803187e-05
-3.25820820552546e-05
-4.24332163204452e-05
-3.97044943186333e-05
-2.51969254209075e-05
-2.56757529165873e-06
-5.94623683205243e-05
1.08071361515002e-05
-5.29057918213586e-05
-3.56210720296571e-05
-3.2580526943833e-05
-1.36524251516656e-05
-3.98903780862297e-05
-3.36498222891825e-05
-3.3592307809848e-05
-2.19062548075406e-05
-3.69443787371438e-05
-2.55944435461285e-05
-1.87096593615318e-05
-1.58360248411351e-05
-4.32196608042306e-05
-2.35915398247629e-05
-1.71192252444152e-05
-1.32443228699807e-05
-4.03025250826108e-05
-1.99244583922166e-05
-2.49505866298337e-05
-5.30318119991341e-05
-4.10645085017782e-05
-5.67848775044608e-06
-2.21948404714229e-05
-1.61129978891431e-05
-4.63259285044859e-05
-1.54758907150741e-05
-3.0952035727073e-05
-4.138644560965e-05
-3.23462858390837e-05
-4.91668324895927e-05
-4.75783381101129e-05
-2.57474293778734e-05
-2.39824282534491e-05
-3.46420977432557e-05
-1.98972444354639e-05
-9.7786896471561e-06
-3.08190318869994e-05
-3.92378649301016e-05
-2.25185510438982e-05
-1.38517413107342e-05
-4.13768642381358e-05
-3.47349543964944e-05
-4.83497157034444e-06
-5.6271317576732e-05
-7.84516465255331e-06
-5.72352758784258e-05
-1.26794355371398e-05
-2.34958053528311e-05
-5.07676208129721e-05
-2.32592138495801e-05
-2.27221825576265e-05
-3.58558018582061e-05
6.42150866666549e-06
-2.41317124310548e-05
-3.32312881391955e-05
-2.02360972479959e-05
-2.45071315587808e-05
-5.61035265050635e-05
-2.54371596235119e-05
-2.50152052900976e-05
-2.96123187460012e-05
-5.41843292974271e-05
-1.14811645338851e-05
-1.61476752456804e-05
-1.52037382044017e-05
-4.18035741633922e-05
-7.98011921949807e-06
-5.23687564591328e-05
-1.08879281563266e-05
-3.97353669616882e-05
-2.47619397334075e-05
-2.34736520903605e-05
-3.75302958497993e-05
-2.62871077469357e-05
-2.97674173108052e-05
-2.86929324280512e-05
-8.6092328415092e-06
-4.05980607512092e-05
-2.20263844047937e-05
-5.067805710296e-05
-1.77338871242854e-05
-3.31069951566609e-05
-2.47804583654873e-05
-1.64429334873089e-05
-1.99891391133482e-05
-1.42117899931717e-05
-2.45968769082405e-05
-3.79286893031065e-05
-9.11928380852706e-06
-2.78221952872542e-06
-4.64242918983221e-05
-3.9554446086336e-05
-1.22238609876533e-05
-2.51919041759021e-05
-3.89742627404061e-05
1.03681105279992e-06
-2.53126619354933e-05
-3.87923581397588e-05
-4.43522362821907e-05
-3.86194421410708e-05
-6.50928384729652e-05
-2.45662206044363e-06
-1.17223181390503e-05
-1.68185607531699e-05
-3.75193726242911e-05
-4.15662763607236e-05
-2.75316616208027e-05
-4.12977651242406e-05
-1.26301527510451e-05
-3.23010853820296e-05
-1.26730836579433e-05
-1.88678225520676e-05
-6.15512435239608e-05
-4.64146855338444e-05
-3.63539926943059e-05
-3.40864372083319e-05
-2.80172000092915e-05
-2.02278659783159e-05
-3.73557122783683e-05
-2.52542611013419e-05
-4.12631190983339e-05
-1.93572095556385e-05
-2.67665047858042e-05
-3.01461320990341e-05
-4.40076798678317e-05
-2.12238942177692e-05
-3.68049391359446e-05
-6.80746628763889e-05
-2.93303933818071e-05
-4.10190642796159e-05
-3.41632215418635e-05
-3.25309189151835e-05
-3.11294268228459e-05
-3.481583151517e-05
-3.32954730532432e-05
-2.54418780353416e-05
-5.57594798591353e-05
3.36639468148004e-06
-2.50890663535532e-05
-2.8149074105931e-05
-1.32262076052887e-05
-4.06796057085801e-05
-1.71885866860014e-05
-7.79485243489187e-05
-5.65376891641184e-06
-3.06832439481387e-05
-1.64894547633155e-05
-2.98035321692862e-05
1.12660405028471e-05
-3.96724331091728e-05
-6.8423610319062e-05
-4.55451949836504e-05
-1.27347379210617e-05
-5.38582928229765e-05
-5.04011354155981e-05
-1.68216430221566e-05
-1.45197171540041e-05
-1.27203030198487e-05
-3.17868889432813e-05
-1.73976035380392e-06
-3.84742910419921e-05
5.08858532123583e-06
-4.65305921108304e-05
-4.93560309517881e-05
-2.38267856659528e-05
-5.74743451709658e-05
-1.49910413921803e-05
-5.37204003353609e-05
-2.0770096773364e-05
-3.04805174741453e-05
-3.48915003199901e-05
-1.24955769754203e-05
-3.15764587431094e-05
-3.45124624891376e-05
-2.1273256528825e-06
-1.87509576150151e-05
-2.97303583247827e-05
-3.64043525533984e-05
-8.13099956205117e-06
-2.1707746573721e-05
-3.07031669990353e-05
-3.56093562932555e-05
-2.94167301588622e-05
-1.92598181786465e-05
-2.78523861275898e-05
-3.22933545591195e-05
-2.61874334962978e-05
-5.88451405033575e-05
-3.33250027955916e-06
-2.72389708337043e-05
-6.26368490977642e-05
-1.81810281505492e-05
-1.22701537239754e-05
-4.2766811691575e-05
-1.95154022244716e-05
-2.64712961030603e-05
-1.67690724941485e-05
-1.58803588656837e-05
-2.37079933222902e-05
-5.18645323013066e-05
-1.66102400774515e-05
-3.84562514094155e-05
-1.74937165588955e-05
-5.25742487077106e-05
-1.24194617126529e-05
-4.20126018840584e-05
-5.07927919106397e-05
-4.31449318944827e-05
-1.26083676054477e-05
-3.83748437651309e-05
-1.75636889779405e-05
-1.51091667370344e-05
-2.57913112808968e-05
-4.78046892890072e-05
-2.11246397411993e-05
-2.50074716801952e-05
-7.24571913310969e-06
-4.22661479065463e-05
-4.27291203146018e-05
-4.51950782077728e-05
-2.69970396794071e-05
-3.47905790359031e-06
-3.83376949882067e-05
-4.28445383044913e-05
-4.25685965878237e-05
-3.99555476034311e-05
-4.24928335522557e-05
-8.45473379229186e-06
-3.49402545955819e-05
-2.57657430766312e-05
-4.60471046729288e-05
-4.27527014383118e-05
-2.94412181161643e-05
-7.74739028951001e-06
-4.54350412120989e-05
-1.99476136836493e-05
-1.64377503833254e-05
-3.27768474449679e-05
-3.02440059298805e-05
9.26296820753554e-06
-5.61026512368287e-05
-6.41360678713581e-06
-2.17131844241874e-05
-4.76137791913909e-05
-1.03801951114776e-05
-3.22468934571757e-05
-1.44831168522113e-05
-3.34688367888882e-05
-5.40978819355434e-05
-4.47309338773982e-05
-9.23923987105907e-06
-2.20256116001737e-05
-2.57004942139088e-05
-3.08718665491702e-05
-9.42275653987175e-06
-3.61795419963987e-05
-1.07604503976392e-05
-4.1677390729799e-05
-6.22868415581267e-05
-8.08658017431149e-06
-3.33813271833306e-05
-4.80289820775999e-05
-3.51682097019795e-05
-2.24229492984703e-05
6.63237902988796e-06
-5.41387300962263e-06
-1.30850524855162e-05
-1.67193993635799e-05
-4.7081478092525e-05
-3.22287331481156e-05
-1.57731075797284e-05
-3.38482916548699e-05
-5.27561488473909e-05
-7.89405679269165e-05
-3.32986346756259e-05
-5.68771377080633e-05
-5.70086060078551e-05
-2.53979608508545e-05
-1.88387938836862e-05
-4.78220255766531e-05
-2.53611720393893e-05
-2.44069087203869e-05
-3.99622160095146e-05
-4.12216289986406e-05
-5.46210301414867e-05
-5.09806630768664e-05
-3.50622594973715e-05
-2.12057167500676e-05
-4.28523750753882e-05
-7.65665900600551e-06
-4.23492406331165e-05
-2.57055992283975e-05
-1.88930270936589e-05
-4.61936978062861e-05
-3.3474354536797e-05
-3.18365587913734e-05
-4.93913513779602e-05
-3.02124639441447e-05
-3.48078379951527e-05
-1.70740625690256e-05
-2.84571185184783e-05
-7.17548096390815e-06
-4.46618489055449e-05
-2.36281473098011e-05
-4.18939156140687e-06
-4.65257238180455e-05
-4.03044065881367e-05
-4.67271921197132e-05
-4.7704980885552e-05
-1.42190439440381e-05
-1.46834481186828e-05
-2.38698650183102e-05
-5.46072513122902e-05
-4.32174419684635e-05
-2.85212781916961e-05
-3.45724539651105e-05
-3.66432267194394e-05
-3.48908371293934e-05
-3.3402883447656e-05
-3.52618165195222e-05
-1.92875164504178e-05
-3.61052579502262e-05
-2.99173152957951e-05
-2.63014495442535e-05
-4.03367717452629e-05
-3.6750945055377e-06
-6.7233215121166e-05
-5.38723155612318e-05
-2.50985911405809e-05
-2.77309175537758e-05
-2.39965657034313e-05
8.13533352224516e-06
-1.15932709516263e-05
-6.75617711825948e-05
-3.16280252533804e-05
-3.27450030831248e-05
-2.3078801864729e-05
-2.08366480428388e-05
-1.8501461479135e-05
-5.27846675057364e-05
-2.5730069190054e-05
-2.80672355579287e-05
-2.6139494837488e-05
-3.09393774610512e-05
-5.93875415991816e-05
-5.01586676570761e-05
-4.56243200009682e-05
-6.0255177152424e-05
-1.96515532839321e-05
-8.23839862440905e-06
-2.7049520524303e-05
-2.81594071306561e-05
8.33446663394951e-06
-3.30283149579853e-05
-3.13878418583551e-06
-3.68849742614693e-05
-1.83803009837259e-05
-7.40047034753467e-05
-2.92414940301682e-05
-2.6669759247048e-05
-2.98795960334559e-05
-3.95324068638225e-05
-1.84296235049884e-05
-2.72020434178752e-05
-3.68040333581795e-05
-6.15726779642865e-06
-3.46598916280315e-05
-1.00334548715692e-05
-2.23705783129736e-05
-1.70642616010873e-05
-1.74175294909098e-05
-4.49695342100121e-05
-6.03580293915301e-05
-3.63254638031175e-05
-2.35841509610564e-05
-4.66874588315392e-05
3.47994173861391e-06
-3.51766504461845e-05
-2.79049949846693e-05
-1.79495958552092e-05
-5.01772242940966e-05
-3.90762550311573e-05
-2.99963110846259e-05
-3.8896625051317e-05
-1.80425603465111e-06
-3.65959341593297e-05
-1.71864585000125e-05
-4.15833652965682e-05
-4.02784521965566e-05
-2.0475118766676e-05
-3.91107479926259e-05
-1.15886770863848e-05
-3.28842316403166e-05
-9.12787760112012e-06
-1.59971065188809e-06
-1.210898952683e-05
-1.18263122626037e-05
-1.18409181445503e-05
-2.175748716751e-05
-3.75432661856022e-05
-2.29332102681715e-05
-6.22458487289514e-05
-1.36671807295105e-05
-5.31338093638634e-05
-2.09112747207969e-05
-3.73177645707799e-05
-3.14753772535353e-05
-4.48256499457609e-05
-1.6418226551761e-05
-4.06054932247719e-05
-4.25344727041778e-05
-2.72869252759127e-05
-3.84109754299742e-05
-4.28343164926384e-05
-5.16317413157503e-05
-1.83807357248216e-05
-4.48254810786847e-05
-4.61590582109075e-06
-5.04665882832505e-05
-5.71671802485727e-05
-3.25974216408131e-05
-6.47872637060002e-05
-3.90530955696757e-05
-3.83127270696099e-05
-2.88917214236075e-05
-2.00085285651863e-05
-7.41139845022057e-06
-6.67789328014833e-05
-3.24122350980323e-05
-4.05002749193472e-05
-2.7873183355642e-05
-2.75307355349627e-05
-3.15944133582784e-06
-4.99864930447509e-05
1.52519763674835e-05
-4.24345387491665e-06
-5.87339552718497e-05
-8.29688193642178e-06
-6.11194254023959e-05
-5.69715683773314e-05
-2.23366445287965e-05
-4.5307388734499e-05
-2.8718295899982e-05
-2.59654737081158e-05
-5.00892545225654e-05
-5.87596903473086e-06
-3.64407013410306e-05
-1.26733269086471e-05
-2.66199906732815e-05
-3.91757620159821e-05
-4.23499962054304e-05
-3.80516419284542e-05
-5.11279004988045e-05
-2.96696745374981e-05
-3.98489818230427e-06
-4.32037513248937e-05
-3.45877880070044e-05
-3.01736425224704e-05
-2.79546849485116e-05
1.57712309480924e-05
-4.10040456322131e-05
-7.22517787987339e-05
-1.76020010172868e-05
-9.51820297455704e-06
-1.62253251793767e-05
-5.21162627231435e-05
-5.89569783947856e-05
-3.2796832664665e-05
-7.27044454513187e-05
-3.54570303605289e-06
-3.29782465906401e-05
-3.35704449392188e-05
-1.18012203348299e-05
-1.76267507230589e-05
-5.40506513654663e-05
-1.54697278779768e-05
-1.37826715402187e-05
-3.95658086949069e-05
-3.28115106913995e-05
-4.20892083922923e-05
-1.55522478754259e-05
-3.03094039921882e-05
-2.47801248353544e-05
-4.12326024198575e-05
-2.19160824010944e-05
-3.39798081001217e-05
-3.08836270512257e-05
-3.92204628798219e-05
-2.69453933195872e-06
-2.58186507507289e-05
-1.01541991167606e-05
-5.45163791827744e-05
-2.76386160392454e-05
-9.60718794210112e-06
-2.04116949521505e-07
-2.5507362323698e-05
-2.36727617429807e-05
-2.96479535323353e-05
-1.44709691923174e-06
-1.40617419986752e-05
-1.51100023257567e-05
-2.18937011280343e-05
6.73705637930962e-07
-3.25285329013386e-05
-2.04330632359341e-05
-4.75202151855336e-05
-1.12256542611391e-05
-3.4888516818471e-05
-4.35172196901312e-05
-4.10698953749125e-05
-3.30479977954039e-05
-1.88513144195647e-05
-3.50688861456603e-05
-1.07292691467053e-05
-3.32381407068473e-05
-1.6744460335118e-05
-4.66293753736595e-05
-1.60736092276869e-05
-3.68245629543722e-05
-3.38765051844447e-05
-4.9736166382351e-05
-2.45473315683214e-05
-3.04996030235171e-05
-1.47354658922656e-05
-5.08166524949635e-05
-4.45207932170482e-05
-1.91375990440651e-05
-3.5983044897329e-05
-9.41991008282341e-06
-7.31716866108108e-06
-1.56516202830212e-05
-2.34430446989759e-05
-3.09662841255875e-05
-4.34078945281273e-05
-3.83969066896597e-05
-3.78212820720361e-05
-4.8601311595176e-05
-3.06412628053695e-05
-5.66925887060376e-05
-4.85859523096094e-05
-2.80758788139032e-05
-4.01962941565216e-05
-2.83707188167536e-05
-4.14120153926465e-05
-2.98841220968002e-05
-3.19334075278466e-05
-2.71773353549742e-05
-2.64322224495844e-05
-5.67411041635095e-05
-3.3926291691366e-05
-1.66851963935374e-05
1.77543112941952e-05
-3.74836324904881e-05
-3.86469396191662e-05
-2.0038626990488e-05
-1.08582226771299e-05
-3.22580666855082e-05
-2.67741080624416e-05
-1.38405926552251e-05
-3.80547382026804e-06
1.01870941434656e-05
-3.97947599133272e-05
-4.11640928794504e-05
-2.38681257857445e-05
-1.48200819000082e-05
-1.52812304888695e-05
-8.94753690059629e-06
-5.60088526574027e-06
-1.01133195404463e-05
-4.35455591788317e-05
-1.76665419557684e-05
-5.28656210481367e-05
-1.42844343965009e-05
-1.3168769356394e-05
2.59145741893426e-06
-1.24065886883708e-05
-1.70978098159753e-05
-2.09307308000798e-05
-3.21310098491914e-05
-2.41657385641273e-05
-1.52036274713946e-05
-1.84837400953868e-05
-2.04413439787389e-05
-2.11202345860524e-05
-3.18860253653239e-05
-2.72548838450711e-05
-1.79055243497779e-05
-1.19562505302971e-05
-3.1853498758569e-06
-9.86946550662471e-06
-7.96397948129009e-06
-1.03834076190131e-05
-5.27958399736237e-05
-4.91771856648988e-05
-1.39924721562688e-05
-2.6300011866232e-05
-3.44433598634351e-05
-2.44130495818189e-05
-6.44394649109591e-06
-1.94751290225135e-05
-3.44342447114347e-05
-6.56679738730498e-05
-5.31782055974295e-05
-4.04522415610546e-05
-3.56441697953439e-05
-2.06834450058789e-05
-3.64931604836758e-05
-3.82572733529585e-05
-1.97003523769971e-05
-3.37873249926165e-05
-2.74066910192793e-05
-3.19787210982463e-05
-2.86770535639407e-05
-4.03417911690269e-05
-2.35587225879312e-05
-2.83084749341489e-05
-4.34750937737758e-05
-1.40169203570535e-05
-4.31233881363518e-05
-3.66788815424963e-05
-2.40413387954183e-06
-5.37118136480138e-06
-2.36516831236549e-05
-6.66043006922761e-06
-2.86253057074644e-05
-1.55202184157478e-05
-1.51633939773473e-05
-1.82900142857155e-05
-1.26277090881312e-05
-1.41862205211922e-05
2.70411333075725e-06
-2.27593840512699e-05
-1.18212149843949e-05
-2.47062761395238e-05
-1.46234202061335e-05
-4.12212492654841e-05
-2.12203627196807e-05
1.56382247656353e-05
-4.7748781008174e-05
-4.31082362101759e-05
1.75961614803588e-06
-1.60787603985913e-05
-3.67750383064179e-05
-3.16402859530891e-05
-2.49920323309536e-05
-2.50511474041016e-05
-2.28789213054888e-05
-2.71994997988181e-05
-2.57831334133395e-05
-3.62956897222481e-05
-3.45466720864878e-05
-4.04613356377191e-05
-1.9066719871258e-05
-1.62016441621927e-05
-4.12090085648749e-05
-2.5842524660244e-05
5.75650907639884e-06
-3.01567607732294e-05
-4.63199904590023e-05
-1.46701549426684e-06
-3.1530326372247e-06
-2.70024459489484e-05
-1.60141423321506e-05
-3.40187889159807e-05
-4.68869561854609e-05
-5.47020910041384e-05
-9.89994721779871e-06
-3.53330149159142e-05
-4.58059547767355e-05
-3.45887228761086e-05
-5.993095536376e-06
-4.17069311387324e-05
-8.24995249878519e-06
-5.16324151485197e-05
-2.05090672825624e-05
-1.2434782043706e-05
-1.8026150770223e-05
-5.73623538764396e-05
-3.36026199458298e-05
3.92598856577328e-06
-6.35244016725503e-05
-7.37121280442152e-06
-2.38621914763832e-05
-4.9378858444089e-05
-4.74486124416881e-05
-6.27067951424526e-05
-4.28595905026995e-05
-5.13169788174308e-05
-2.98207842757184e-05
-3.6632888421692e-06
-1.45376857704812e-05
-6.39811903328557e-05
-2.51284674029926e-05
-3.96539299044155e-06
-3.30431850311851e-05
-4.33199330448319e-05
-1.5050897467087e-05
-1.82253293726554e-05
-3.10230912552259e-05
-7.49619466619744e-05
-5.84642659600351e-06
-2.71168913174795e-05
-8.342674253675e-06
-3.50672293811711e-07
-4.2601847440098e-05
-3.05066990702676e-05
-6.3357144864759e-05
-5.30704875114242e-05
-6.76668351974001e-06
-3.6854240800539e-05
-4.39231813243059e-05
-2.60499560933993e-05
-2.27700880254169e-05
-4.0786855820232e-05
-4.45643810599597e-05
-6.90730558985894e-05
-3.61478628977725e-05
6.87693225002137e-06
-1.63404000497656e-05
-2.4507081303159e-05
-5.10395702454875e-05
2.82622948227555e-05
-2.9344879930625e-05
-3.60141784629421e-06
-2.75475450846222e-05
-3.71774301762504e-05
-3.23437935179464e-05
-3.72377603653454e-05
-1.54745614368152e-05
-1.72683410155564e-05
-4.42850686312504e-05
-5.82208785823649e-06
-3.2613754283634e-05
-5.58568692296727e-06
-5.07915283295282e-05
-2.2178605087335e-05
-7.02000266341277e-05
-2.28105534122833e-05
-5.34019308794074e-05
-2.95507705694455e-05
-9.33600379283209e-06
-1.90549769352217e-05
-1.26370175077007e-05
-2.49639726385338e-05
-2.77922519721272e-05
-2.33410751378331e-05
-3.15837369990752e-06
-1.96332854801887e-05
-2.47054660742026e-05
-4.60286711391582e-05
-1.23647713614629e-05
-2.36848593406175e-05
-4.65501366780731e-05
-2.99459514414755e-05
-6.28354134913853e-05
-1.06217163568089e-05
-5.02115248528402e-05
-5.15655871308027e-05
-3.32555279543793e-05
-1.31182980947702e-05
-3.18593523026248e-05
-3.08415195883181e-05
-2.05820294272207e-05
-2.530210523992e-05
-3.55737506015207e-05
-2.05639343789999e-05
-2.02874971356802e-06
-7.27121142836861e-05
-4.3498532236318e-06
-1.78804735515734e-05
-4.49531785475628e-05
-4.37445434489799e-05
-2.54781214082805e-05
-3.5491319256499e-05
-3.6455214989768e-05
-2.96373806020309e-05
-2.3269944253444e-05
-4.82475240249136e-05
-3.85556303706239e-05
-4.0988931399541e-05
-2.92356973606831e-05
-4.25674961372733e-05
-3.68705891149467e-05
-4.12026282111991e-05
-5.9825032621622e-05
-4.55452235803909e-05
-2.77206023040804e-05
-3.80481395529316e-05
-3.63364382961291e-05
-1.37970167577323e-05
-2.47666523657709e-05
-4.96307157610063e-05
-9.33698602726533e-06
-3.94119181660574e-06
-1.45583904584094e-05
-6.36278290577629e-05
-1.46222109186783e-05
-3.22686616818071e-05
-4.1617931353583e-05
-2.24960609472359e-05
-2.22258686994282e-05
-2.66285067008676e-05
-1.11566672275002e-05
-2.30732286227654e-05
-9.0595177732547e-07
-3.60408580186567e-05
-4.34517746494433e-05
-5.90660862953114e-05
-3.65997764110398e-05
-1.67337633573969e-05
-3.45741083565312e-05
-6.47564527242962e-06
-2.33907136177939e-05
-2.32958020419003e-05
-4.21986505611025e-05
-5.87260308087005e-05
-2.73986151299865e-05
-3.23053296501755e-05
-3.12878811923888e-05
-3.17005423434224e-05
-3.59637582808387e-05
-1.25983102275986e-05
-4.55243906255755e-05
-4.61829910639392e-06
-1.69872103646903e-05
-1.48596370182853e-05
-3.09921221777294e-05
-2.14511754522366e-05
-3.81711408660185e-06
-3.91096496900022e-05
4.53837521867997e-07
-4.04369033955347e-05
-4.00686321617055e-05
-1.38763266922716e-05
-3.98413766373592e-05
-1.9715235511637e-05
-1.17578563176111e-05
-1.58807799270917e-05
-1.8972635349356e-05
-2.16338457906278e-05
-4.01010448856486e-05
-4.58628647927535e-05
-1.14330442578997e-05
-4.12124346533901e-05
-5.08086525221794e-05
2.11557565695093e-05
-2.92604812093831e-05
1.22972670959372e-06
-4.55273800269683e-05
-3.23834121665865e-05
-1.49451986413793e-05
-5.11728554579514e-05
-3.12957118179624e-05
6.01692143423469e-06
-2.0283934220144e-05
-3.14486090526606e-05
-1.87141630625496e-05
-6.3463159758131e-05
-1.37945010938407e-05
-2.31101825982292e-05
-8.29543337825497e-06
-2.56462874143797e-05
-3.99350204552537e-05
-2.99551693402365e-05
-6.9645255495277e-06
-4.10388150700648e-05
-3.45134967548713e-05
-6.06382196467451e-05
-3.93532096220677e-05
-1.31986414689797e-05
-2.26457994551259e-05
-3.41654469360806e-05
-5.97740188585385e-05
-4.10749476510252e-05
-3.30097334113735e-05
-3.1375204366092e-05
5.84571815531288e-06
-2.68359674210052e-05
-3.52386347898121e-05
-4.33199829795361e-05
-4.70910357792817e-06
-1.7850178048515e-05
-3.69520851423893e-05
-4.34994374862425e-05
-6.62258442255186e-06
-2.16985179390948e-05
-8.65212959090715e-06
-5.18536777987967e-05
-3.12235742343185e-05
-2.13809165523442e-05
-3.59808895965234e-05
-1.35315035762218e-05
-3.53705935447848e-05
-2.8429452058267e-05
-2.35396854930657e-05
-2.1849436127738e-05
-4.99590528226198e-06
-5.9156686827329e-05
-1.76793535155372e-05
-2.12468888644261e-05
-3.24683617943141e-05
-2.58597459398642e-05
-5.70647731077055e-05
-2.58124862614543e-05
-4.08801506911017e-05
-5.37497248299889e-05
-2.07162058445193e-05
-8.00289795857218e-05
-2.0164764121799e-05
-5.98239777948028e-05
-5.06238577054527e-06
-3.06667492362043e-05
-5.03405860041772e-05
-5.33123932493962e-05
-4.16698740805555e-05
-7.06594586441797e-06
-2.19909958069128e-06
-3.99280319925384e-05
9.33464242552772e-07
-3.99789036040072e-05
-5.55941043132668e-05
-2.04185893670928e-05
-5.08426958867803e-05
-2.9989307822535e-05
-1.97378680146408e-05
-2.73895353210774e-05
-3.76549494992188e-05
-2.22550948056441e-06
-2.43637845429886e-05
-1.24545880424256e-05
-4.46092275327516e-05
-2.08598109515842e-05
-7.90615585927658e-06
-7.51497722084251e-05
-2.7107880338093e-05
-7.80375672426836e-06
-1.48440113288974e-05
-1.08070805989032e-05
-4.00940641289894e-05
-4.18008780000592e-05
-3.84138727703823e-05
-5.6021901248591e-05
-5.05954561790175e-05
-3.09928829408215e-05
-4.80965249848356e-05
-2.98621570983985e-05
-3.77317663245275e-05
-3.41109342029527e-05
-2.33977768956083e-05
-4.39057804709998e-05
-3.2803168405677e-05
-3.07577165113362e-05
1.99244774012494e-05
-3.39005499913196e-05
-2.44338523974793e-05
-1.98150648360763e-05
-4.14207047186508e-05
-1.516470135073e-05
-2.85322470394126e-05
-5.87111827949944e-05
-2.01137559108019e-05
-2.4964348807224e-05
-2.29076327400752e-05
-3.28220145525765e-05
-2.51692478504446e-05
-2.85809248429937e-05
-1.04257074529785e-05
-3.02026429143794e-05
-2.69037302210056e-05
-1.36339031220528e-05
-2.77950292230176e-05
-2.98583209025867e-05
1.86172683389201e-06
-4.93686623936372e-05
-3.65038663696743e-05
-2.85062520193407e-05
-1.53921734446792e-05
-1.67140363797266e-05
-7.0508102630726e-07
-1.47931806087129e-05
-3.41363396672736e-05
-2.21521249185173e-05
-4.68568028164716e-05
-2.92112428097102e-05
-3.10344055935873e-05
-2.68769048199979e-05
2.44250569990114e-07
2.8128603780776e-06
-2.5573867382193e-05
-1.38683812255925e-05
-9.82387613188526e-06
-4.78348305950682e-05
-2.84063909780667e-05
-2.41791356571139e-05
-1.52619749946988e-05
-8.49374704050689e-06
-1.74665933606845e-05
-4.20264003850992e-05
-7.4841782932957e-06
-3.52805528790028e-05
-4.31716571530511e-05
-6.00126014747282e-05
-1.52645125971093e-05
-5.46070903834395e-05
-5.03352399903331e-05
-2.98044182544367e-05
-3.77892324506285e-05
-4.28089287522064e-05
-1.78057902219798e-05
-2.63318110619805e-05
-5.22125385222935e-05
-2.09359329934947e-05
-3.59156370817376e-05
-2.47469641643231e-05
-3.04861328779082e-05
-2.88974084739136e-05
-6.98601167236272e-06
-1.97347386424033e-05
-5.90591916962946e-05
-3.47525515695086e-05
-2.95821321281848e-05
-2.36199342356195e-05
-5.42499249105596e-05
-1.50941329503662e-05
-7.76174969564076e-06
-3.36132396803196e-05
-2.70143950944464e-05
-2.45287219164573e-05
-6.38310985914364e-05
-4.76992536604177e-05
-3.42482907380113e-05
-2.92688321082481e-05
-3.58738446285341e-05
2.97532089825824e-06
-4.34975223924897e-05
-5.09123235454638e-05
-2.74429416072706e-05
-2.60322745372768e-05
-1.2561834481253e-05
-3.55848027292999e-05
-1.55097863140955e-05
-3.19890838388558e-05
-4.31054276354447e-05
-1.03563811786863e-05
-3.23156415752234e-05
-5.37308600140686e-05
-3.76655945131713e-05
-9.13559585123214e-06
-3.13878220355329e-05
-2.07276798173236e-05
-2.15063909595153e-05
-4.14613599804321e-05
-2.85648378361221e-05
-2.03285074008052e-05
-2.31923121917226e-05
-7.88730674335266e-06
-2.29562658575151e-05
-3.77402755315754e-05
-1.63371054540421e-05
-4.11787007957033e-05
-2.18335037404784e-05
-4.99014106170768e-06
-6.93317421738512e-06
-5.66236164791196e-05
-3.08056726426617e-05
-2.43543227356906e-05
-1.48745824931639e-05
-7.03078436416195e-06
-3.09373503171829e-05
-2.01968521894201e-05
-3.35752419492711e-05
-5.96420205296149e-06
-2.27051898626683e-05
-3.57909246733143e-05
-1.81469898061061e-05
-4.39986406412732e-05
-1.7896193851342e-05
-4.89071000854436e-05
2.32266947670862e-06
-3.21654150258416e-05
-1.86072011980372e-05
-1.60996396367635e-05
-4.06280066641922e-05
-3.45941189543598e-05
-9.77131136345117e-06
-2.00781991696703e-05
-3.37340732221281e-05
-4.68907756477975e-05
-4.80409807430006e-05
-1.27088329560701e-05
-1.36236663115433e-05
-3.30321351589165e-05
-5.53487440912083e-05
-2.49958746451854e-05
-2.75470729962313e-05
-3.86921306041556e-05
2.89302214293189e-07
-1.15543309777585e-05
-5.82552698339387e-05
-2.34889868116664e-05
-2.17987043370221e-05
-6.65136526411609e-05
-1.19394475139831e-05
-4.28418221134507e-05
-4.20124651075908e-05
-4.50973910628449e-05
-2.31162738456464e-05
-1.29859612553465e-05
-1.60233295250069e-05
-3.2649548875643e-05
-2.53532297254607e-05
-2.44109317326995e-05
-2.49625034202916e-05
-2.0859667486137e-05
-4.04234390578862e-05
-1.97796598074376e-05
-4.47855742724493e-05
-3.12589918413245e-05
-7.41923316686407e-05
-4.63919127748783e-06
-1.58507630854936e-05
-3.72629214885951e-05
-4.02122182831124e-05
-2.76081557169428e-06
-1.42151972679322e-05
-3.77848577469197e-05
-6.94303183928132e-05
-2.3937781748998e-05
-1.63021355144131e-05
-2.33346440125475e-05
-8.79126462607442e-06
-3.38720039200785e-05
-7.73605178776094e-06
-4.38679921768997e-05
-3.34181060077292e-06
-1.5791627375583e-05
-3.01102421665727e-05
-2.81356667667841e-05
-3.17293157998613e-05
-1.41339161833679e-05
-2.74280998735512e-05
-1.01834222030895e-05
-7.75625057120366e-06
-3.7483481441087e-05
-4.17070874082093e-05
-1.96130895190694e-05
-3.40801923023627e-05
-8.56277639971568e-06
-3.46256477395402e-05
-2.71585944496786e-05
-3.16822968139725e-05
-1.71114787813732e-05
-2.76654317966461e-05
-1.7538139404565e-05
-2.02977447793251e-05
-3.43959921069501e-05
-1.68043752631472e-05
-3.72590361404955e-05
-2.47404525506985e-05
3.53532584083573e-06
-4.45213079283272e-05
-2.29183855010203e-06
-3.19613417967245e-05
5.21621551271592e-06
-6.62698601908731e-06
-3.36617824962957e-05
-1.62647515772767e-05
-4.27554358814069e-05
-1.83948429135856e-05
-3.25620616239112e-07
-2.34958567705206e-05
-1.36839707260806e-05
-2.8331696489558e-05
-1.3512749706048e-05
-2.79977912549497e-05
-1.70880141714223e-05
-4.68329319193856e-05
-3.72574129844028e-05
-5.47826607134084e-06
-4.37570246128292e-05
-4.77015823571766e-05
-3.08396956966188e-05
-2.10003672663646e-05
-2.9196107257415e-05
-2.47072226749178e-05
-5.99990913510987e-05
-8.18743909157206e-06
-4.6649491164748e-05
-2.18860942258574e-05
-5.08283211221286e-05
-2.01392101369313e-05
-3.0229245016508e-05
-2.61111784932366e-05
-4.39601302615874e-05
-3.46575782790961e-05
-4.03532872590734e-05
-3.19597286150466e-05
-3.6227986772679e-05
-2.95092447842203e-05
-1.82815994947055e-05
-6.32181954490472e-05
-3.09003957683395e-05
-2.55534697197527e-05
-3.50948786480731e-06
-2.8727073150736e-05
-5.40056038522589e-05
-3.36023258004051e-05
-4.17070815741874e-05
-1.78549146656577e-05
-2.0314229027482e-05
-5.20933265887778e-05
-2.95346439426511e-05
-3.44579617864445e-05
-7.53594313306498e-06
-3.56344205356113e-05
-1.02106226842151e-05
-4.19051122077516e-05
7.29718798630698e-06
-3.58690033688116e-05
-2.68732796676605e-05
-1.75117193594996e-05
-6.01164293401736e-05
-2.22054471152014e-05
-1.59557921970123e-05
-1.79482426463778e-05
-2.01270738469691e-05
-1.47558513508664e-05
-6.30792104421957e-06
-5.01608738574753e-05
-4.30400352696683e-05
-1.40103452009407e-05
-1.97952638114177e-05
-6.81623845444518e-06
-4.9893160148604e-05
-5.10631540929048e-05
-5.52601642954528e-05
-2.64896032871586e-05
-2.18279160333014e-06
-7.49273504706651e-06
-9.78924407081861e-06
-2.72788803401313e-05
-2.11400159649906e-05
-1.63661903332553e-05
-3.55141112596152e-05
-5.06089802588725e-05
-2.84826835478713e-05
-3.56101858908744e-05
-3.71040667946545e-05
-2.31509503243482e-05
-2.6809000542321e-05
-1.33531982884859e-05
-4.81828570699784e-05
-2.55074513362981e-05
-4.70814093969252e-05
-1.86175384751237e-05
-6.09744658951918e-06
-1.8696174482967e-05
-2.61254549035074e-05
-5.8711742510995e-05
-4.57996861926722e-05
-1.23932150496012e-05
-9.47759652923289e-06
-2.4793807956844e-05
-2.54072173886753e-05
-3.84265479487562e-05
-2.65044763037036e-05
-4.06231559562811e-06
-1.83938203582818e-05
-4.28697538255923e-06
-7.79519487754877e-06
-5.1406482873491e-05
-2.44039799622399e-05
-2.50221663195255e-05
-5.27452646441476e-05
-1.78232512277081e-05
-2.81927058303264e-05
-5.18666103515199e-05
-3.23055057894929e-05
-5.05427959416566e-05
-4.90820721507376e-05
3.11084633498509e-06
4.95781328378376e-06
-2.04527298373242e-05
-2.56468411036621e-05
-5.6221038432815e-05
-4.1596622690649e-05
-2.42117352859498e-05
-4.77343632088384e-05
-4.09203285204925e-05
-1.46394296524281e-05
-6.48311618219919e-05
-1.35878309451775e-05
-5.12118543138662e-05
-4.30441700446536e-05
-2.66157490425936e-05
-3.61410083278156e-05
-3.17731583981244e-05
-2.15981520905634e-05
-1.8624714129597e-05
-2.30311224938037e-05
-2.06170977549622e-05
-2.86536171062747e-05
-2.57042741431785e-05
-2.99592716028048e-05
-4.78553980852223e-05
-2.06432804535848e-05
-6.33800969936851e-05
-5.95201139425441e-05
-3.6412009420877e-05
-2.84841945013376e-05
-2.34287408219885e-05
-3.24491065979678e-05
-2.16832261775664e-06
-2.85935943012027e-05
-5.08571654237056e-05
-4.73804048673579e-05
1.89170622603682e-05
7.42853571862807e-06
-3.77171842497672e-05
-3.32332541469583e-05
-2.49353772352651e-06
-1.28086853368523e-05
-2.99234959549595e-05
-1.07895213938145e-05
-5.43021738205159e-05
-4.11445515115175e-05
-6.69215354139822e-05
-4.4974377722011e-05
-9.8981928056473e-06
-2.39989412861119e-05
-2.97126306761888e-05
-2.93484580909928e-05
-2.73502375110747e-05
-2.95699790899107e-05
-2.92792073221258e-05
-5.69154591228931e-05
-4.54668508252217e-05
-4.57814296033894e-05
-2.07489829701253e-05
-3.6055538048828e-05
-2.31087960196121e-05
-6.81075694766485e-05
-2.95257671593759e-05
-3.8419794918893e-05
-3.18376248960745e-05
-4.38545246092975e-05
-9.70585261461064e-06
-6.40347165575295e-05
-2.29366810500869e-05
-3.90430784749625e-05
-1.01025841589457e-05
-4.52075330764899e-05
-3.46630893038294e-05
-3.32564730447898e-05
-4.82753952784099e-05
-4.15893678537855e-05
-3.9729760790766e-05
2.02402656382921e-06
-9.48922159825407e-06
-4.24214457246094e-05
-4.19156246710898e-05
-3.72457507886882e-05
-4.37193204289105e-05
-3.40726725447529e-05
-2.90673571722364e-05
-3.82444566538881e-05
-4.05932103284168e-05
-5.67199825202944e-05
1.37267791110237e-05
-2.13708884351377e-05
-5.36306190724354e-05
-3.47906683572159e-05
-2.98618217060207e-05
-3.94429362817509e-05
-2.00132058845529e-05
-1.4523532493274e-05
-5.35465605800276e-05
-2.19779353792129e-05
1.0089259007359e-05
-2.00264866459451e-05
-2.17023758628179e-05
-1.16244993066987e-05
-4.34033793988651e-05
-2.43679943675905e-05
-1.87249743045907e-05
-1.38935267837446e-05
-3.76147407797894e-05
-2.75794666295828e-05
-2.50131852856668e-05
-3.47339038643159e-05
-2.8629801183221e-05
-5.48332999492159e-05
-6.14494803314644e-05
-3.14589214902427e-05
-3.69928724117219e-05
-4.31626861279513e-05
-5.65359859537806e-05
-3.85660231176377e-05
-1.79302807983147e-05
-5.18248093258335e-05
-3.22617723951916e-05
-1.75361487089302e-05
-4.08362380118122e-05
-3.03482147506747e-05
-3.08024773398377e-05
-4.51709681254674e-05
-2.88226681930845e-05
-4.37153806521559e-05
-2.94473639879025e-05
-5.08288063840656e-05
-1.80402555910882e-05
-4.17276190589993e-05
-1.24153409824521e-05
-7.38899688537908e-06
-4.13241299112115e-05
-3.45911029333237e-05
-2.2439521670298e-05
-5.26979236180554e-05
3.02451521308565e-06
-6.17122705734475e-05
-2.91282808843152e-05
3.65179711664966e-06
-3.46259434034328e-05
-3.50360729257276e-05
-4.02609877798481e-05
-2.27214732072059e-05
-3.83263981676446e-05
-1.86437491058646e-05
-5.62376119488136e-05
-3.37226679867463e-05
-2.13027937948924e-05
-4.75219905439062e-05
-4.07627002887242e-05
-1.71923770536439e-05
-3.51614846722784e-05
-3.63816088493766e-05
-3.13791607381204e-05
-4.65819969521806e-05
-2.85146763565521e-05
-2.05648750757232e-05
-5.38446023341632e-05
-7.29269823969975e-06
-5.70285406762367e-05
-1.97787932157191e-06
-5.22363557040069e-05
-2.15024556383909e-05
-2.10714054697694e-05
-3.96143672181301e-05
4.02717396197886e-06
-3.33909231840264e-05
-2.21933010479476e-05
-5.72410329891167e-05
-1.38960233280072e-05
-3.99989377924677e-05
-1.41674517987594e-05
-3.25095783970002e-05
-4.32139788610362e-05
-4.57756201113213e-06
-7.95819313932289e-06
-2.6484540409613e-05
-1.13516494118498e-05
-2.31522561693733e-05
1.77249670726655e-06
-4.42136449350246e-05
-3.73689981811519e-05
-1.795569809136e-05
-9.53483749848953e-06
-3.12558851669716e-05
-4.48939292022659e-05
-5.46108101369761e-05
-3.32836437783939e-05
-5.43172964547059e-05
1.49750524448282e-08
-3.4383374448351e-05
3.5122326398943e-06
-4.65701493016721e-05
-3.68556174400283e-05
-4.65076610774748e-06
-1.98414065119815e-05
-4.32393048229235e-05
-6.29156330643939e-05
-2.05106098702018e-05
-1.81403996471675e-05
-4.81539554695689e-05
-2.97037955760453e-05
-1.64529531030787e-05
-2.49467357610748e-05
-2.21193159322604e-05
-4.74131271080399e-05
-3.79354509247846e-05
-3.75314043257046e-05
-6.61125995934807e-05
-5.75482075775947e-05
-2.54310269561157e-05
-5.9653049183273e-05
-4.54829234805939e-05
-3.8208991536996e-05
-1.34076050805471e-05
-3.98159210494099e-05
-1.99080290860376e-05
-3.30586695200289e-06
-1.88002734037735e-05
-3.05731902194347e-05
-3.63740276896564e-05
-4.94817332266954e-05
-1.6475072211365e-05
-2.74150346402106e-05
-3.42139673532438e-05
-1.8126952993438e-05
-4.17252049275734e-05
-5.31290861173989e-05
-4.05664957462717e-05
-5.09823431581953e-06
-1.98646443461265e-05
-2.03000982856714e-05
-2.94702290021873e-05
-4.66888237875573e-05
-3.65978905102577e-05
-1.95006199761327e-05
-3.01902653422901e-05
-2.85016432959176e-05
-4.09847122162752e-06
1.07033710657447e-05
-5.73897238656069e-06
-4.61617723910849e-05
-7.79113928745031e-06
-1.93392708009174e-05
-4.00960006478756e-05
-2.23255264934259e-05
-1.60613339660286e-05
1.27921927611961e-05
-2.51565990485353e-05
-2.09735554435126e-05
-2.35377133058794e-05
9.64478421755434e-06
-6.72253531090543e-06
-4.99809527127075e-05
-1.71951125358324e-05
-3.81830160864609e-05
-3.20473604990549e-05
-1.48333963731912e-05
-5.72980837820362e-05
-2.44475761157871e-05
-3.92508657262092e-05
-2.4738238255019e-05
-1.7220220301903e-05
9.62963750772399e-07
-3.87307653683369e-05
-1.61940962935876e-05
-4.10318675575196e-05
-2.43002615447792e-05
-2.15589223783695e-05
-2.69966339908627e-05
-5.82108902807695e-06
-2.94369183321679e-05
-5.12638784754275e-05
-4.24423286817472e-06
-3.2372024474832e-05
-2.25050385112278e-05
-4.05400206054577e-05
-5.33109943656159e-05
-3.50682024772667e-05
-5.56963265066271e-05
-9.74703540017069e-06
-4.14917712722405e-05
-1.96146264553205e-05
-5.55305676370926e-05
-2.74089697577728e-05
6.25255404207602e-06
3.41510800693193e-06
-2.97714003493351e-05
-1.34527810732817e-05
-2.06572193769295e-05
-2.03565688755501e-05
-2.81043490568634e-05
-3.87774024348268e-05
-1.62782352897835e-05
-6.23128460301202e-05
1.3931902532969e-06
-2.83767262287422e-06
-1.55701200798883e-05
-5.74054719308921e-05
-4.95247974539448e-05
-1.46956101355197e-05
-3.27147193194617e-05
-1.7152919369671e-05
-7.41083825551136e-05
-2.7391945799879e-05
-3.47485348852373e-05
-2.31039523367888e-05
-3.19996289164553e-05
-2.44517488413284e-05
1.55207228129032e-05
-3.95006554384992e-05
-2.15402974164807e-05
-3.69500993172183e-05
-4.06022956728078e-05
-4.23433812802145e-05
-3.73845907646006e-05
-5.19171841424163e-05
-3.1245697384718e-05
-4.81077622998216e-05
-2.51946590592377e-05
-2.99657892555465e-05
-4.00157966248908e-05
-8.01528297006155e-06
-2.4073578410048e-05
-2.50798305881673e-05
-6.42323143820801e-06
-3.61739978636815e-05
-4.06153344193508e-05
-4.43529727910275e-05
-9.85109647757172e-06
1.29995021073535e-06
-1.73701251536107e-05
-8.86164055111053e-06
-7.47319196010469e-05
-1.51738147237728e-05
-2.49890318374407e-05
-6.57407422367776e-05
-4.37635020410228e-05
-3.62543900984609e-05
1.03884847520157e-05
-5.55885793057772e-05
-4.20667102477437e-05
-8.78794737698349e-06
-3.00013856304972e-05
3.17504490247105e-06
-5.05643690429428e-06
-6.4649312897363e-06
-3.16442125753886e-06
-3.65879252662201e-05
-1.81891118313543e-05
-2.10523885971212e-05
-2.93722055339485e-05
-4.85501524058318e-05
-2.0108107318642e-05
-4.67073783667042e-05
-1.25694379179939e-05
-1.39717895645409e-05
-4.41591402877446e-05
-1.22751592243515e-05
-6.39981286849337e-05
-4.78969783899805e-05
-3.90298704089375e-05
-8.73955292055295e-06
-4.73207470273447e-05
-1.43184384165872e-05
-2.64906527666121e-05
-1.77893265109945e-05
-1.78175920352678e-05
-3.80926305697744e-05
-2.94622559082338e-05
-5.10425340950533e-05
-1.38635225538545e-05
-2.82603876564919e-05
-1.0514561185396e-05
-4.21140930302911e-05
-1.90662368526815e-05
3.41999571355545e-06
-2.89792150137242e-05
-3.21263265491778e-05
-7.75821882512277e-05
-5.43475654883303e-06
-3.37682849539193e-05
-3.96230105906082e-05
-1.61196013632266e-05
-4.16912742149156e-05
-3.18847565382419e-05
-3.85027495653854e-05
-3.48315456643155e-05
-4.15002464174697e-05
-2.72389220903858e-05
-1.61030239851664e-05
-3.55162021638387e-05
-2.27810612664082e-05
-2.24469286459037e-05
-9.70661732646221e-06
-3.02970848905723e-05
-1.1732986447278e-05
-8.46959216851603e-06
-3.00587811168875e-05
-2.31508050818563e-05
-9.57360538786322e-06
-1.76887900530808e-05
-1.78142682549924e-05
-4.1587195107331e-05
-3.40612237294039e-05
-5.92351935351294e-05
-3.9783936835041e-05
-4.81076698381288e-05
-2.12946369141126e-05
6.44461857973269e-07
-2.04947091421103e-05
-2.65541974363261e-05
-7.63119454402706e-06
-6.68198123211904e-06
-2.89182024839916e-05
-1.81169536977199e-05
-3.407376294436e-05
-1.74622715762741e-05
-3.40274072893544e-05
-3.94694691645327e-05
-1.11178952445418e-05
-3.19026079218874e-05
-3.98976630920391e-06
4.54311153847862e-07
-3.5646856592674e-05
-3.17523138880139e-05
-2.00943093044888e-06
