# Supplementary material for: Research on computational propagation and identification of mine microseismic signals based on deep learning
Source: PLoS One. 2025 Oct 22;20(10):e0334641. doi: 10.1371/journal.pone.0334641 (PMC12543183; doi:10.1371/journal.pone.0334641)
Supplement: S6 Data — (ZIP) [file pone.0334641.s006.zip › 000100900000038.xlsx_0.txt_24.txt.txt]

-2.59038914048167e-05
-4.39189708872333e-05
-1.59405429892863e-05
-4.20601722873706e-05
-3.94957909597932e-05
-4.96006523807583e-05
-4.22347522577538e-05
-2.98836745264978e-05
-3.27308218457995e-05
-2.68311173574949e-05
-3.84476840083426e-05
-6.05419132612318e-06
-2.11423487617003e-05
-6.18072074770142e-05
-4.56294169748118e-05
1.24299086718264e-05
-3.39949569110531e-05
-2.21768379764575e-05
3.18201727082896e-07
-6.15843700190306e-05
-1.28064744206965e-05
-6.46456508449774e-05
-2.87088266339769e-05
-2.16105933720417e-05
-1.39683686322828e-05
-6.34351759569703e-06
-2.3912079450434e-05
-7.08961155722097e-06
-2.59902993174444e-06
-2.9811269117303e-05
-2.69599624787193e-05
-2.50236166309078e-05
-3.20079255646995e-05
-3.68342913202989e-05
-1.46490585289566e-05
-2.29686663791559e-05
-4.21643187628845e-05
-1.38414933876097e-05
-3.07116744087669e-06
-3.69654844165732e-05
-2.82847553901554e-05
-3.3449167762963e-05
-2.82883750319398e-05
-2.44899716951311e-05
-3.6791769787635e-05
-3.14722342379082e-05
-2.36413356929485e-05
2.43225568438676e-06
-2.10102786955707e-05
-2.55549049388867e-05
2.09954962806768e-06
-1.70344251355306e-05
-2.75570676746021e-05
-4.87809434089005e-05
-1.05201513377438e-05
-5.84686664704399e-05
-3.27469687602846e-05
-4.93091724958124e-07
-2.21104156825391e-05
-3.55167575532534e-05
4.45902364302813e-06
-5.38445763642867e-06
-2.13558126456053e-05
-5.44286825004064e-05
-4.48590944818062e-05
-3.32227335149079e-06
-2.5997511703242e-05
-3.83016975740116e-05
-1.30978520870751e-05
-2.50630091108193e-05
-2.07763603427732e-05
-3.58087975617606e-05
-2.00924340324461e-05
-4.59773492839401e-05
-1.69811091953781e-05
-4.71288164683938e-05
-3.95713607860785e-05
-4.10678138778649e-05
7.9126245756577e-06
-1.85492093429587e-05
-3.60608798874397e-05
-5.07818630695006e-05
-5.64045164036878e-05
-5.76716117924664e-06
-1.88984498564949e-05
-1.44431658237012e-05
-2.83150727384552e-05
-5.42958748507482e-05
-4.70457207846945e-05
-2.28952013710572e-05
-2.32630166272039e-05
-4.6768877520615e-05
-1.10013367214237e-05
-7.0272834442672e-05
-1.9970780745096e-05
-2.16938506312996e-05
-3.83884811018891e-05
-6.62707319920083e-05
-2.23402947967699e-05
-1.35413562731362e-05
4.44426449750796e-06
-5.20658166713195e-05
-4.24691121289615e-05
-6.61868563459975e-05
-2.91562467880446e-05
-2.46078118985302e-05
-4.74283630316182e-05
-1.23632648372111e-05
-4.21386820438766e-05
-3.30484132084936e-05
-3.47176347055617e-05
-2.28548776108137e-05
-1.77114629324805e-05
-2.48288831726018e-05
-2.64036984688345e-05
-2.92497705632438e-05
-4.38220104297798e-05
-2.10949266164851e-05
-4.37698451194234e-05
-3.83787383714097e-05
-1.91152959752627e-05
-9.15470645286592e-07
-2.95506494440961e-05
-2.73644115048955e-05
-1.50587670720227e-05
-1.59744196605977e-05
-8.07951621306407e-06
1.53194831343832e-05
-3.45756264484895e-05
-3.57074137925472e-05
-4.84338474857825e-05
-5.83825836843353e-05
-7.12393676177909e-06
-2.22845850351807e-05
-3.61865007728395e-05
-2.80445661963573e-05
-7.13401668531731e-05
-4.42230887093372e-05
-1.82555509959382e-05
-2.52126818094566e-05
-3.02696997507069e-05
-2.44676241764185e-05
-2.81357031849329e-05
-2.37667347575465e-05
-1.46218701760793e-05
-2.78552123447909e-05
-3.45895739746625e-05
-2.54699484641727e-05
-1.69653706477327e-05
-3.01362989613258e-05
-1.53945567221845e-05
-4.43349368626999e-05
-4.11643890450582e-05
-4.70987755743216e-05
-6.18233767577447e-05
-2.8313116198426e-05
-3.16390972601392e-05
-6.74568356253242e-05
-4.43517276502787e-05
-2.4271227324071e-05
-4.33317847997733e-05
-4.18136304840382e-05
-2.32761183034227e-05
-2.71144179328548e-05
-3.96663876079226e-05
-7.03183448784945e-06
-2.18057289208329e-05
-2.38129653993248e-05
-1.5251176123356e-05
-1.60073163934943e-05
-3.36690604933728e-05
-2.38022782137946e-05
-1.58687659125987e-05
-3.34872520393557e-05
-2.88265906241739e-05
-1.34991230865007e-05
-4.28863478138471e-05
-2.80225064234209e-05
-2.13881310928536e-05
-5.4348579671242e-05
-2.7892326212672e-05
-4.89335958200923e-05
-3.05057179408031e-05
-5.09498115057235e-06
-1.34554557004469e-05
-1.23367745009409e-05
-2.82162420027558e-05
-3.57394350502536e-05
-3.9098516469744e-05
-4.51659961998747e-05
-2.47473138139678e-05
-4.51275804518206e-05
-2.22022633413851e-05
2.1467119543326e-07
-3.14545271840241e-05
-1.94300503337201e-05
-5.45369265959834e-05
-1.97368499174199e-05
-2.91059752305356e-05
-2.25774011145521e-05
-3.96055476962193e-05
-2.02765064533095e-05
7.20309019315201e-06
-3.07207443069594e-05
-7.20702513027923e-06
-3.24126874170477e-05
-2.61903359718616e-05
2.74531494515903e-06
-1.31526011338942e-05
-2.02663439029781e-05
-2.25729740547793e-05
-3.88550243575331e-05
-2.00273703046152e-05
-2.65149254952787e-05
-1.58440963709552e-05
-2.82182973904528e-05
-6.81959057270139e-05
-1.08400572416835e-05
-2.82597703635782e-05
-4.23240409290772e-05
-3.76454281773791e-05
-3.01951971563891e-05
5.37504582366143e-08
-2.7231276303232e-05
-1.45709237315218e-05
-6.22573827419047e-05
-5.1128563327996e-05
-2.89832229184875e-05
-3.39783572698639e-05
-4.37819433346393e-05
-4.31891485741655e-05
1.33451707116415e-05
-3.74420257186522e-05
-2.74880435265786e-05
-3.06661161707445e-05
-3.36206144795092e-05
-2.80403313384257e-05
-3.90443436351627e-05
-4.28467145244298e-05
-2.04281118109309e-05
-3.4905974505565e-05
-2.63031869611373e-05
-2.91901139404771e-05
-1.66049575157406e-05
-1.32606787991991e-05
6.71130369560344e-06
-2.87999461855228e-05
-5.91653997323983e-06
-3.49760407092933e-05
-3.72793362505947e-05
-3.37430485253199e-05
-3.12297481627521e-05
-3.46446632564193e-05
-2.37059145278464e-05
-1.13381796880626e-05
-3.35872978614262e-05
-2.62522611372239e-05
-3.60896329134775e-05
-9.25845399012073e-06
-3.62689612696004e-05
-2.77359126895227e-05
-3.44551349483664e-05
-7.36572708909587e-05
-6.05483764896816e-05
-3.94399963097098e-05
-3.39757356658267e-05
-4.95559768148237e-05
-5.80283543061567e-05
-2.75540228227787e-05
-4.54060279515609e-05
-5.41889091990366e-05
-3.30825792912082e-05
-4.86072889759324e-05
-2.59514157931503e-05
-4.57021199541297e-05
-3.25532408995141e-05
4.04076480511249e-06
-3.41809613901749e-05
-4.8574680284322e-05
-2.331417399389e-05
8.74294099972033e-06
-3.30394650220967e-05
-2.54041929724461e-05
-1.55491668456553e-05
-2.07008896254245e-05
-2.38681401141803e-05
-1.21806025047488e-05
-1.87545518880746e-05
-3.32921769602312e-05
-3.85966663951952e-05
-3.67931695119893e-05
-3.49269177200064e-05
-3.31926320018864e-05
-6.9938659793861e-05
-1.25046229966582e-05
-4.23774304919058e-05
-4.54601681046489e-06
-2.50137031014827e-05
-2.9505820259071e-05
-2.90906148147909e-05
-3.40783157674096e-05
-4.4427466176919e-06
-2.179515716524e-05
-1.74914208112827e-05
-3.65799104068997e-05
-1.94742592715604e-06
-1.50188721093659e-05
-5.17261873799766e-05
-4.69886913140054e-05
-2.60281081533619e-05
-4.71837270105721e-05
-2.55281527522836e-05
-2.72941360498559e-05
-8.09037264256959e-05
-2.46148024698428e-05
-3.04723290142262e-05
-1.29882740686534e-05
2.37929761534653e-05
-3.06548942811532e-07
-2.79819861962386e-05
-3.22675226724061e-05
-1.65137352520517e-05
-2.4911916810817e-05
-2.91751471118879e-05
-4.94676783408679e-05
-2.2099209380444e-05
-4.25324451242394e-05
-3.71977163778133e-05
-2.99505202741994e-05
-1.96334896496515e-05
-4.11890805668736e-05
-4.26373173657331e-05
-3.18199964106373e-05
-2.43006108704937e-05
-3.78941874730528e-05
-2.62425914825169e-05
-4.10768948755565e-05
-1.27287544358636e-05
-1.17344209513229e-06
-2.71214740243803e-05
-4.48344754811337e-05
-1.2374405324758e-05
-4.17889426690514e-05
-4.36877380852215e-05
-4.63971455214431e-05
-2.54250349418272e-05
-3.98762728127483e-05
-3.30452110423386e-05
-2.50481887520089e-05
-4.97589833245045e-05
-5.22828399204889e-05
-4.25722064637683e-05
-1.81637352955341e-05
-3.45844902732406e-05
-4.39592177843116e-06
-4.01910910897208e-05
-5.20209214355792e-06
-8.40463830631202e-06
-4.02177807830639e-05
-3.2276272371515e-05
-4.44479554192255e-05
-5.74193111938769e-05
-3.50498892137919e-05
-3.05386065457805e-05
-3.40380638594549e-05
-2.26633152316909e-05
-3.27035978607645e-05
-1.08201814229573e-05
-4.16998685866975e-05
-2.5418569844902e-05
-3.24431222313387e-05
-7.7852547028589e-06
-2.5730824158964e-05
-4.49146833924453e-05
-1.30032944662168e-05
-4.42385872899856e-05
1.39702877521211e-05
-3.89317224959863e-05
-3.09004188753867e-05
-3.26111709605413e-05
-2.66870154747606e-06
-5.41116509014715e-05
-4.08397565210162e-05
-2.24450663790224e-05
-4.19567010949905e-05
-3.10503283683637e-05
-3.55064364584331e-05
-4.17456283747741e-05
-2.74025411460593e-05
-4.29268749924525e-05
-3.43248779930208e-05
-8.49548421056596e-06
-1.84923728256226e-05
-3.40977071836246e-05
-2.09921980289053e-05
9.07824287033357e-06
-1.98555838524801e-05
-4.31193078569535e-05
-4.89157110589772e-06
-3.35424198085665e-05
-5.13488109125573e-05
-3.47183780171137e-05
-2.36565656806913e-05
-6.11648203588301e-05
-3.12568454369839e-05
-6.0282630181954e-05
-5.90543749549425e-05
-3.30223650505501e-05
-1.25880974723324e-05
2.40508816426081e-05
-6.07670383216871e-05
-1.05077523240523e-05
-9.86353178698895e-06
-6.35534367138051e-05
2.10632707183691e-05
-7.55691013627604e-06
-2.80175129879802e-05
-2.05075871275561e-05
-1.70769367728647e-05
-3.13873374914523e-05
-3.06350270020334e-05
-3.27260397930617e-05
-6.82788730073011e-06
-1.50752238183855e-05
-2.65106590291444e-06
-5.20443351344351e-05
-2.73523279134961e-05
-5.12086852700924e-06
-4.3354049205544e-05
-3.94868746933732e-05
-4.90882241530774e-05
-3.41883439300113e-05
-1.64294812270198e-05
2.89098377501725e-07
-2.71526648783642e-05
-2.75918180559868e-06
-4.60089241700909e-05
-3.72816538070444e-05
-3.89353737409197e-05
-4.79486277910069e-05
3.63105755579982e-06
-4.21090240723695e-05
-4.10889468718632e-05
-4.29736517379047e-05
-4.03769416826425e-05
9.54906739438733e-07
-1.81206099175953e-05
-2.31995842809884e-05
-5.43788378402558e-05
-3.6005768966394e-05
-2.93985729295881e-05
-2.84959518664994e-05
-2.46628168547673e-05
-3.02479136503438e-05
-2.03127512145493e-05
-2.13097843530522e-05
-1.62582802487859e-05
-2.33837595747121e-05
-3.30862233745682e-05
-4.28540662474848e-05
-2.53365214975134e-06
-4.55515004806037e-05
-2.93362807732147e-05
-1.54625958421813e-05
-1.90675853918914e-05
-2.88283669862673e-05
-3.91309113891442e-05
-1.64811715926059e-05
-5.5898004931988e-05
-3.15147109138565e-05
-4.18913986821161e-05
-1.3177683623701e-05
-4.51787893403292e-05
-4.01396003770324e-05
-3.24976129195513e-05
-4.44670947425283e-05
-2.95668454342511e-05
-2.18239498330882e-05
-1.18246356693276e-05
-6.4394557968949e-05
-4.6722566631706e-05
-4.54323852263731e-05
-2.89898106731389e-05
-2.7565917833697e-05
-2.50835603434853e-05
-3.71237858588323e-05
-1.55495526959554e-05
-3.22661229221843e-05
-2.67642185300276e-05
-2.84463884457323e-05
-7.05801357184263e-05
-3.4625082620209e-05
-4.63745159072306e-05
-3.45580444652932e-05
-5.87557247511382e-07
-6.7709902459432e-05
-1.93589980107181e-05
-3.82196418038276e-05
-2.95466177787693e-05
-2.17470741506588e-05
-3.2108402070439e-05
-2.48157820382553e-05
-2.1164067780307e-05
-2.43821254176778e-05
-2.41817696680801e-05
-3.31894693824754e-05
-5.62384861922094e-05
-3.36712301868508e-05
-1.76777906462615e-05
-2.48341295880368e-05
-1.66305146926444e-05
-1.16298782736282e-05
1.01376191817529e-05
-3.97544827252462e-05
-1.08161577303495e-05
-3.88976925800895e-05
-3.01081012213247e-05
-4.24704874172217e-05
-3.60480318614012e-05
-3.30870873474333e-05
-3.97882797554288e-05
-3.75431967095949e-05
-3.03918361250227e-05
-5.65801798439625e-05
-6.4227500374367e-05
-1.01594329357199e-05
-3.14272207949251e-05
-1.59783992227429e-05
-1.50822712066459e-05
-3.78306939798119e-05
-3.57065266850161e-05
-4.76673258799686e-05
-5.16955719591888e-05
-2.8326638539471e-05
-6.65018778840752e-05
-2.53773247980922e-05
-2.04144899281608e-05
-4.66111373865922e-05
-4.61997038504334e-05
-2.02484638541065e-05
-4.83976530210327e-05
-2.75553798314313e-05
-3.53282625797193e-06
-3.74069398329663e-05
-4.18295202844418e-05
-2.4709766098161e-06
-4.02510698522043e-05
-6.58168713485927e-05
-2.09759849017207e-05
-2.04696385340538e-05
-2.83556603667123e-05
-1.91461090638991e-05
-4.941445855878e-05
-4.12354175963761e-05
-4.31073892122557e-05
-3.46368865787256e-06
-2.66884723037063e-05
-5.491808890016e-05
-3.02718817687319e-05
-2.50098577484828e-05
-3.6276014146338e-05
-2.21269834190395e-05
-3.11037225977333e-05
-1.71329820756892e-05
-2.34559826198408e-05
-4.51932409074536e-05
-5.15149570154157e-05
-6.61072771291962e-06
-1.87361438845106e-05
-1.5526172802277e-06
-2.42152244219172e-05
-2.43207014234568e-05
-3.19802844638962e-05
-2.75213039017789e-05
-2.94058817613938e-05
-1.11516261440603e-05
-5.1223220370799e-05
-2.96271765760468e-05
-3.18365455352849e-05
-1.39537667945435e-05
-4.55702851942017e-05
-3.46314511434524e-05
-1.52980603929111e-05
-6.47557763329173e-05
-3.78911801377643e-06
-4.9565761060541e-05
-5.80494776686449e-05
-2.65190347677469e-05
-3.47445846270755e-05
-2.42507769137271e-05
-4.01499428638024e-05
-4.90456579196725e-05
-1.71872953456067e-05
-1.00363694860491e-05
-2.66575506238199e-05
-3.17559817441299e-06
-5.73901959775301e-05
-2.09158687437822e-05
-2.02472956257548e-05
-3.52797823073973e-05
-2.16553931200917e-05
-1.60778322882862e-05
-4.40838489637346e-06
-1.31659366709947e-05
-4.2371781447232e-05
-2.0618796074675e-05
-3.62839287412749e-05
-6.87942741423214e-06
2.82123612744949e-06
-8.46257360359556e-05
-2.47862015181299e-05
-5.57842004812771e-05
-2.64795092490804e-05
-3.69745459665052e-05
-2.90085363110553e-05
-3.59263959457231e-05
-6.73410279167977e-05
-2.13056664476885e-05
-2.34626990171766e-05
-6.94205719896415e-06
-4.3488730878866e-05
-2.09289565521729e-06
-3.42129625861486e-05
-4.46229907172979e-05
-1.64080755593429e-05
-1.4790014928198e-05
-3.41635073239096e-05
-9.97786352910427e-06
-1.86633091628826e-05
-5.16945931496787e-05
-3.30587459545156e-05
-2.37337467127649e-06
-1.48852823223868e-05
-4.11431565905754e-05
-1.17244664911409e-05
-7.76004527722862e-06
-3.83268032730179e-05
-2.40841486686576e-05
-1.25501359131623e-05
-2.55994828838927e-05
-2.21769100378339e-05
-3.30941042111046e-05
-1.77448215528005e-05
-3.29216294483108e-05
-4.06548079096578e-05
-2.30375797983436e-05
-1.38073237616286e-05
-3.15268113587328e-05
-2.29792265550463e-05
-5.50622071632464e-05
-2.98869743317981e-05
-2.70269992599823e-05
-1.16371571319117e-05
-3.37470788835232e-06
-2.52829596574926e-06
-7.19866078984304e-05
-3.12949447558727e-05
-2.93630534149451e-06
-2.17665536300702e-05
-1.07912429344473e-05
-3.70624250826522e-06
-2.0278095236109e-05
-3.43127007328369e-05
-4.41177403011522e-05
-1.39600473578008e-05
-6.14704860339745e-05
-4.18567565047116e-05
-5.53209646842448e-05
-1.63025945134473e-05
-1.82060214795476e-05
-1.8216860042628e-05
-3.69251839806702e-05
-5.25567911055653e-05
-3.6727940602242e-05
-3.6107341062457e-05
-3.27625015855756e-05
4.35866015413154e-06
-3.23383435209342e-05
-1.74063151091896e-05
-5.58201902445312e-05
-2.40067255783481e-05
-1.99395612101908e-05
-2.88950127751222e-05
-5.345378782741e-06
-3.01507931910301e-05
-4.84314046580447e-05
-1.95269642679789e-05
-3.44345023850081e-05
-2.50180902784551e-05
-4.62132633700499e-05
-3.88604543162414e-05
-3.36670361326102e-05
-2.66634176242676e-05
-2.52326497237632e-05
-1.23616802270374e-05
-2.84761721225558e-05
-1.83575685134866e-05
-7.22176076128845e-06
-2.76260453864733e-05
-3.68797930604043e-05
-2.172547062968e-05
-3.17303001959352e-05
-3.37700743370117e-05
-1.94708102192382e-05
-4.42508118423449e-05
-5.32643351769852e-06
-2.45640073316283e-05
-1.90498711035946e-05
3.89965127567766e-06
-2.37610961424398e-05
-3.19633613448226e-05
-4.31767838991438e-05
-4.34515831222619e-05
-4.25702283458551e-05
5.78050682210423e-07
-3.60190431009519e-05
-2.71324010477215e-05
-4.96281209568417e-05
-4.90891052610368e-05
-3.41104634506943e-05
-4.27629740274042e-05
-3.53914756786024e-05
-3.1488777973898e-05
-3.70642315200231e-05
-4.05215580852991e-05
2.48840909181644e-06
-1.59169325071565e-05
-6.45066956221944e-05
-3.64929212760089e-05
-1.60196597623475e-05
-4.38302618834961e-05
-1.35820838380489e-05
-2.55234088711744e-05
-2.22268391547804e-05
-5.93427928443876e-05
-2.54911790773791e-05
-3.30060624420459e-05
-2.86890725864113e-05
-2.23814563243331e-05
-3.80995786708289e-05
1.99743615915889e-05
-2.03645945573482e-05
-1.32725733537145e-05
-2.3805112723445e-06
-5.24426591236977e-05
-5.10224432700567e-05
-5.53156822468837e-05
-2.9956261223705e-05
-2.8031260922214e-05
-3.7267970484166e-05
-3.73620453501379e-05
-3.97066152185378e-05
-1.23898163675582e-05
-3.58028145915769e-06
-3.95035703722869e-05
-2.49029272849484e-05
-4.37646051813279e-06
-3.82970448361444e-05
-1.30244507697061e-05
-2.78655476750988e-05
-5.67685708867092e-05
-4.41677568764181e-05
-1.6837480132144e-05
-1.01404583843005e-05
-1.65387432356657e-05
-2.9889085458055e-05
-8.29669949099493e-06
-1.56049597260351e-05
-4.12309417528972e-05
-2.98549459651469e-05
-4.09181757606155e-05
-3.41972348434786e-05
-2.74323550949181e-05
-3.55131005749174e-05
-3.25969113248677e-05
-3.61853269603196e-05
-3.66031880104721e-05
-3.92834350353876e-05
-4.57895527721153e-05
-2.08573047973817e-05
-2.30383024869108e-05
-4.32553208144489e-05
-5.26552568191975e-05
-3.16946920373728e-05
-3.99545311057429e-05
5.5646047964562e-06
-7.60087707715641e-06
-3.46391971312915e-05
-3.2835480602488e-05
-4.17740700277492e-06
-5.92088595685794e-05
-4.92186580553519e-05
-3.11789032056585e-05
-1.84500553406633e-05
-2.85983374492092e-05
-5.69878826002663e-05
-6.18193228899117e-05
-4.60759578902983e-05
-3.9560110821911e-05
-3.07417505006631e-05
-4.02096235352621e-05
-2.42028725343034e-05
-1.29367368184187e-05
-5.93561903134614e-05
-5.31534236016495e-05
-2.10085542553371e-05
-5.325367365605e-05
-3.72663938747053e-05
-2.48137192461674e-05
-3.64045358202401e-05
-1.15366744254425e-05
5.25935524662139e-06
-2.01897672565217e-05
-7.23557270029987e-05
-7.56683746053095e-06
-2.16442165977399e-05
-3.42721787252406e-05
-1.89042064816849e-05
-9.77036756544325e-06
-3.74443841297348e-05
-4.37926605220321e-05
-1.90437868763158e-05
-4.99931500705548e-05
-4.78675657561865e-05
-4.81322839117062e-05
-2.02899754773011e-06
-3.96061769419091e-05
-2.99105403830505e-06
-5.19261510294915e-06
-3.12278218633531e-05
-1.21430101769237e-05
-3.88440910837345e-05
-1.9674567883714e-05
-2.85296108304649e-05
-2.54834364735201e-05
6.65783923253063e-06
-2.46034886626273e-06
5.25643619382083e-06
-1.04281796378151e-05
4.28186109017804e-06
-4.0518699432999e-05
-1.83652851184842e-05
-1.76397062119579e-05
-3.05374893875938e-05
-4.62818509847304e-05
-2.08991828009236e-05
-1.01031279004238e-05
-1.77251351428558e-05
-1.65750226265169e-05
-3.55034443473928e-05
-3.31512114704843e-05
-4.84187381324516e-05
-7.14471006879314e-06
-1.42943798800933e-05
4.08811125370325e-06
-5.97782948438993e-05
-1.08094217630743e-05
-2.26944513640576e-05
-1.54689864412633e-05
-2.62867842349827e-05
-3.57824029524005e-05
-4.30796072962313e-05
1.22448810102154e-05
-1.78382880308236e-05
-2.28237123160408e-05
-1.45080986939419e-05
-3.16256330206494e-05
-3.33567797584365e-05
-3.33790218983766e-06
-3.50712525474977e-05
-3.60912674641096e-05
-4.19647555507223e-05
-4.20049875504532e-05
-9.8898125069176e-06
-4.78523857355725e-05
-2.49574363236346e-05
-3.35084064099421e-05
-4.69817572578932e-05
-5.09659111307594e-05
-1.41899747340407e-06
-6.68742975828517e-05
-3.33505684773029e-05
-3.3889327201314e-05
-1.71288688517078e-05
-4.09925633903196e-05
-1.93560172490576e-05
6.58754153985762e-06
-2.08291436712469e-05
-2.70360298041223e-05
-3.24784868541615e-05
-4.34669903045492e-06
-6.76515563908096e-06
2.74239592671633e-06
-1.56860804531485e-05
-5.14609668071654e-06
-4.18616501552671e-05
-3.58761157991497e-05
-4.32304000647638e-05
-1.61060334635461e-06
-2.02868900475791e-05
-4.62764722415279e-05
-2.36512034701413e-05
-2.85388946155214e-06
-2.17622012961848e-05
-2.620400119705e-05
-4.03484506388983e-05
-1.3235125472373e-05
-1.40507260446555e-05
-3.23329101858517e-05
-2.72510056501448e-05
-3.60647223199703e-05
-1.31558104059391e-05
-4.39596416269109e-05
6.47720479732545e-06
-2.30448726823804e-05
-3.27427968983212e-05
-3.28678431893872e-05
-4.0388295500394e-05
-2.20321173661102e-05
-5.83700917771051e-05
-1.22638092581845e-06
-9.63638455525771e-06
-6.08493838021001e-05
-3.17508909705419e-05
-5.07979814869036e-05
-1.20551332797482e-05
-2.83783035196509e-05
-1.80597037465786e-05
-2.41797323234553e-05
-1.84976270019313e-05
-3.19396721697076e-05
-2.26863037984996e-05
-6.98605400415624e-05
-4.7763109339805e-05
-5.49453076643715e-05
-2.70679342504209e-05
-2.90875291838856e-05
-9.64018738034909e-06
-3.08729622660559e-05
-7.78539591260013e-06
-1.08168062465666e-05
-2.2502558482018e-05
-4.40884506691354e-05
-6.52362312372468e-05
-4.36787208000548e-05
-3.99439894205396e-05
-3.02791539599075e-05
-1.08547555987549e-05
-3.57574435206801e-05
-2.72559805761143e-05
-3.2667020104272e-05
-1.26283556045811e-05
-2.85177427650527e-05
-5.78038825257781e-05
-2.15054628362096e-05
-6.87934560779622e-05
-3.41845840271433e-05
-2.98454629262018e-05
-2.67386899803071e-05
-3.83226861063298e-05
-1.84558541019035e-05
-3.38044760132793e-05
-3.84248320983538e-05
-3.90036673403882e-05
-4.15634984743369e-05
-3.83515318847434e-05
-4.16454259814134e-05
-1.68886811262799e-05
-3.98028789409541e-05
1.28278948952025e-05
-3.58198144880246e-05
-4.39780028922158e-05
-2.6091619288584e-05
-1.49469742903711e-05
-2.56575888560776e-05
-2.70286108564629e-05
-4.38102675774679e-05
-1.67033115796572e-05
-1.96147799625336e-05
-1.19130757264732e-05
-3.09790110330226e-05
-2.7305629318473e-05
-2.90632734122374e-05
-4.9530857434666e-05
-8.34098022302965e-06
-4.27506170615115e-05
-3.73070669217863e-05
-3.57239615901907e-05
-2.99294251532332e-05
-4.04832992868471e-05
-3.05960080816502e-05
-4.15230480493913e-05
-4.07860225873698e-05
-1.79922282424022e-05
-8.44263290626786e-06
-3.81516727434662e-05
-1.88073173808874e-05
-3.88241845755531e-05
-2.34852194444945e-05
3.12746078275757e-06
-3.98187662577431e-05
-3.81894348808854e-05
-1.89863840303885e-05
1.72001555842655e-06
-1.52790711626492e-05
-5.09399696291116e-05
-3.45521111845896e-05
-4.08754813901052e-05
-5.31889418126737e-05
-2.41612681869079e-05
-4.75751573566914e-05
-4.99010265175753e-05
-3.52812301113441e-05
-1.62082216465858e-05
-3.26235880227118e-05
-2.2293790842422e-05
-2.99189570910124e-05
-2.84413735162792e-05
-3.86680275610465e-05
-3.77721559661281e-05
-3.18909390421913e-05
-5.15667140387396e-06
-3.64936210104073e-05
-3.98016793180416e-05
-4.57958058556037e-05
-2.50376114397324e-05
-1.26877896696614e-05
-6.60880204432419e-05
-3.33133422684842e-05
-2.23959808238232e-05
-3.73959986230513e-05
-2.05328432842579e-05
-9.53107314338205e-06
-4.54318291077908e-05
4.77629758217705e-06
-1.77059801030799e-05
-4.21954412207427e-05
1.56917471166656e-05
-2.6470375018192e-05
-1.13848779157632e-05
-1.94425563642959e-05
-3.88299598074635e-05
-4.93191691663986e-05
-5.91035123123146e-05
-2.638415484698e-05
-4.10911316603679e-05
-4.14786243632424e-05
-7.09865050828774e-05
-4.96383021523305e-05
-3.7363134194083e-05
1.23495442375008e-05
-1.88791578421259e-07
-4.47089561979598e-05
-1.61052237948723e-05
-2.44676137373427e-05
-3.95450332859439e-05
1.24621362477188e-05
-3.19496860870252e-05
-3.91220918329764e-05
-3.5446275634498e-05
-4.69518959656984e-05
-2.72703090065884e-05
-4.03030081578843e-05
-2.66949060372754e-05
-3.2459905832579e-05
-5.22743629384869e-06
-6.32788076807691e-05
-3.5877070215179e-05
-4.96035318156165e-05
-2.32248217823433e-05
-2.64669879219945e-07
-3.22384767507886e-05
-1.21176336728296e-05
-3.26106721533299e-05
-3.83277218569919e-05
-4.00534284411056e-05
-1.2776469761158e-05
-2.72516367663948e-05
-1.92945472613774e-05
9.32518867575567e-06
-2.76462576378484e-05
-2.12144098730487e-05
-1.334182505029e-05
-4.30519453283956e-05
-5.4755108966424e-05
-3.98246084224279e-05
-6.29132972438265e-05
-3.28802454464499e-05
-2.93469824474125e-05
-3.45426290058877e-06
-2.51063978517546e-05
-4.93089088665123e-05
-5.38456831959708e-05
-3.16597283787084e-05
-4.61751714122184e-05
-3.0257495159565e-05
-3.94353342787868e-05
-4.13355579712951e-05
-7.14315346892716e-06
-5.34849908961071e-05
-3.17034622765262e-05
-3.93241093717356e-05
-3.85250386821558e-05
-1.74860405676145e-05
-4.84451519825509e-05
-2.86144260995955e-05
-4.50740074526438e-05
-3.82008471608703e-05
-3.27001010822316e-05
-3.90253563261063e-05
-5.31101254426213e-05
-3.48899876974079e-05
-3.07846441454587e-05
-4.32767704949351e-06
-2.29240003600508e-05
1.98408084398843e-05
-4.40316956499594e-06
-1.37446023658079e-05
-2.28397083465387e-05
-6.66698604217908e-06
-1.82821619428684e-05
-4.01768464791938e-05
-5.01323446443051e-05
-3.46163759670765e-06
-7.57103519763195e-06
-2.58909211248609e-05
-1.83902031002961e-05
-2.12304860622342e-05
-2.94428404879663e-05
-9.81442965759003e-06
-4.95196904005814e-06
-1.6657489202688e-06
-4.20080408545237e-05
-4.02890868399765e-05
-1.71733136117869e-06
-4.00886706839879e-05
-3.63898304300215e-05
-3.54110020612427e-05
-1.44611696541498e-05
-3.83198258162163e-05
-2.67549261539139e-05
-4.01968328493513e-05
-3.00675693790344e-05
-3.98274008587013e-05
-3.39307364491547e-05
-1.66275632334206e-05
-6.30376770331909e-05
-4.91682078366849e-06
-3.67285503500022e-05
-2.9006774370466e-05
-2.40553918400487e-05
-2.41683756132145e-05
-3.63259163069532e-05
1.41653209605472e-05
-4.788264928399e-05
8.06380963688509e-06
-1.453203917092e-05
1.67160792793142e-05
-5.88162746350978e-05
-1.78548147454353e-05
-1.75817765733889e-05
-3.2996450586783e-05
-7.89253809764479e-06
-3.15336453501059e-05
-3.17213673678081e-05
-2.56704120601952e-05
-3.83774197317357e-05
8.57592071057614e-06
-1.39998502626335e-05
-2.85031188183559e-05
-1.54533765874341e-05
-6.69833197269292e-05
-1.93476132958713e-05
-1.98615340041905e-05
-4.30891958354199e-05
-4.62892937732225e-05
-3.88061158916565e-05
-5.47131695678413e-05
-1.90648042038597e-05
-5.61448903825869e-05
-4.65102199222109e-05
-3.27814534098048e-05
-3.68689992307262e-05
-4.12777700558677e-05
-2.19301252689138e-05
-4.80697800158966e-05
-3.66356330812966e-05
-2.69445609603513e-05
-5.05859717191389e-05
-1.54839539956942e-05
-4.56215792171384e-05
-2.18135767909771e-05
-5.3272215454135e-07
-4.01066524504299e-05
1.0448316126921e-05
-4.69397812240404e-05
-2.10039731178669e-05
-1.22219566077815e-05
-1.1665574446767e-05
-2.99333457726262e-05
-4.62365404776215e-05
-1.1085125465398e-05
1.54913609012084e-06
-3.87878924459383e-05
-2.08836060773718e-05
-2.44997724556223e-05
-1.6133929036966e-05
-1.74895771331271e-05
-3.61592662564694e-05
-1.82653083443311e-05
-1.99570799655957e-07
-2.2133544421592e-05
-4.01674647352323e-05
-2.14960787242387e-05
-5.846280406667e-05
-5.89903481907884e-05
-3.12688133133687e-05
-5.1811939308289e-06
-1.46138622794391e-05
-4.80260932330304e-05
-4.84215893880084e-05
-4.44650250996953e-05
-2.1938951897988e-05
-2.46843867319382e-05
-5.89079784068545e-05
-2.41680320231611e-05
-3.03255745609213e-05
-7.79175197354947e-06
-2.84057197412857e-05
-1.66695878638173e-05
-3.28748903251761e-05
-2.96373539612134e-05
-3.07706943020904e-05
-1.19378211820798e-05
-3.87492837513858e-05
-4.64668655365313e-05
-2.3505301564434e-05
-4.16312168699928e-05
-3.41519774604317e-05
-2.64427853890148e-05
-5.93010942751707e-05
-6.02366105870677e-05
-2.43126554194687e-05
-2.34909974043758e-05
-3.72407746960952e-05
-4.90117954674845e-05
8.05079926847567e-07
-1.66438661472251e-05
-2.3735254190248e-05
-2.21170471739768e-05
-9.63001117649374e-06
-3.17686759545405e-05
-1.86731786759647e-05
-6.76321443770529e-05
-5.84411684704133e-05
-4.60027020678416e-05
-4.9398942945718e-05
-3.86115688413152e-05
-3.43521283678559e-05
-3.95547043749869e-05
-4.34876138370196e-05
-5.02107040169232e-05
-2.4305710314628e-05
-5.55700068798892e-05
-1.81698527344664e-05
-8.69397285572072e-06
-3.12692979187221e-05
-1.77503025568498e-05
-3.054593698595e-05
-4.26462509320843e-05
-4.45282903400222e-05
-4.18870588141542e-05
-2.34636935859985e-05
-4.89277992926386e-05
-2.87686864929447e-05
-2.66750413904783e-05
-5.11661011973741e-05
-3.56144343228131e-05
-4.62509593697225e-05
-2.84263299010717e-05
-4.03582328917391e-05
-2.36325507831023e-05
-3.79692060947633e-05
-5.67225192212567e-05
-3.73043516367198e-05
-3.16623301630398e-05
-9.30359036035616e-06
-2.94284357273127e-05
-4.03576221446129e-05
-2.57453110651759e-05
-4.00108495563515e-05
-3.69213471348474e-05
-3.01269938092482e-05
-2.86699396100107e-05
-4.70964517974012e-05
-1.71040859679699e-05
-6.25622450045957e-05
-3.1906051965019e-05
-3.09040525741597e-05
-8.08292645067213e-06
-1.60356886556408e-05
-1.3458060528507e-05
-3.74860407630488e-05
-5.94223310264675e-06
-1.61199868147474e-05
-4.03302809704412e-05
-2.53079925954488e-05
-1.02369337093629e-05
-1.77060781864662e-06
-6.32937859611888e-05
-3.24974662661526e-05
-1.78968490322921e-05
-8.20298998152902e-06
-2.95548577803859e-05
-2.88493142750275e-05
-2.32411860970563e-05
-4.38289127210518e-05
-5.28904784017292e-05
-3.50258483477982e-05
-3.00216559337979e-05
-2.0640271567647e-05
-6.87977983880453e-06
-2.96504502069236e-05
-2.80793425367895e-05
-3.28698096464532e-05
-5.49589140887719e-05
-1.94363754901949e-05
-1.82749424786228e-05
-1.25401909542275e-05
-7.72201540949206e-05
-2.07112520873492e-05
-3.43521605093042e-05
-1.07542779272777e-05
-1.21952118141213e-05
-3.91778085122358e-06
-2.12117494897677e-05
-3.68126039861419e-05
-1.91401680598178e-05
-1.80421382740467e-05
-3.64052540015606e-05
-3.63485396779816e-05
-3.29203633651294e-05
-5.09945884515665e-05
-1.0334102479376e-05
-3.25465369223488e-05
-3.02737071024762e-05
-1.88542639225825e-05
-1.91392571782771e-05
-1.3629048221856e-05
-2.27956567300303e-06
-1.7759061630935e-05
-1.20170794466485e-05
-3.78214686363928e-05
-4.02874144461453e-05
-3.61303486165617e-05
-6.84758007728253e-06
-1.85383028326896e-05
-4.53603813469234e-05
-4.47800116748617e-05
-4.08560768801013e-05
-8.51188314657913e-05
-4.04978223987066e-05
-7.05877911320197e-05
-3.05329295638765e-05
-1.47869084050768e-05
-4.72216813857364e-05
-2.09928262933356e-05
1.26320789219892e-06
-2.06419522971812e-05
-1.61821124011982e-05
-2.7406043446338e-05
-1.41693888115045e-05
-1.19304796766147e-05
1.57087759933544e-05
-2.31196450374025e-05
-1.31622586743022e-05
-2.28860199711729e-05
-3.159312230683e-05
-5.26197553690424e-05
-1.6615347715555e-05
-1.87971136756311e-05
-8.24452845099846e-05
-2.50324110843615e-05
-4.04373535232065e-05
-2.85498644816501e-05
-3.09221774997789e-05
-7.21414674309334e-06
-2.74820261254809e-05
-6.515638191335e-06
-1.31057709474024e-05
-5.70503313570209e-05
-5.30956563158743e-05
-2.9005411505917e-05
-3.13037564395777e-05
-1.41367675763292e-05
-3.47655043295848e-05
-5.12681313200455e-05
-3.60940901694921e-05
-3.53689675966507e-05
-3.30101730915137e-05
-2.89276854654598e-05
1.30772513194102e-06
-3.73588852293498e-05
-3.25628027314074e-05
-4.94741471373882e-05
-2.09638996395664e-05
-3.63336017321809e-05
-4.34133805790315e-05
-9.94208639530698e-06
-1.42523374740166e-05
-1.30944265752377e-05
-2.17257659114079e-05
-7.31635133702518e-05
-3.54347497941407e-05
-7.77359489251018e-06
-1.87103054265759e-05
-6.02957896042846e-05
-3.15550763485358e-05
-2.53810064899029e-05
-9.97314008034465e-06
-3.83773387250018e-05
-1.40017455243937e-05
-1.06300003273146e-05
-3.24947619448324e-05
-5.93031603086635e-05
2.88989654932169e-06
-2.84271042988699e-05
6.50017419143222e-06
-4.4440763133422e-05
-5.51905797558471e-05
-2.73119526156818e-05
-1.41683805901795e-05
-3.08670227886314e-05
-4.83800607224105e-05
-4.41999655627855e-05
-9.0163241677109e-06
-3.82292732967598e-05
-3.82211969886444e-05
-2.14332689299207e-05
-5.3452544950601e-05
-3.12256986233419e-05
-3.52063610182676e-05
1.48902787289193e-05
-5.96615739271079e-05
-3.60600812234345e-05
-1.56183678529934e-05
-2.59259176645284e-05
-3.66299841978551e-05
-3.18501243104888e-05
-1.76520650703673e-05
-1.59075548733718e-05
-3.99664516179008e-05
-6.86140188332208e-06
-3.19581994310737e-05
-2.51732161469563e-05
-3.38686376350654e-05
-3.80161323226746e-05
-2.09860409219798e-05
-6.12866257102853e-05
-4.37821485994825e-05
6.21985388792664e-07
-3.47002137549623e-05
-4.77986626998584e-05
-2.7725026216765e-05
-1.98591645604365e-05
-4.57197196106429e-05
-4.05451770241657e-05
-4.34695791895782e-05
3.06468743881913e-06
-3.08121914516863e-05
-3.4836556006487e-05
-3.52402252426791e-05
1.35227769378878e-05
-4.24839391277458e-05
-4.09732294266856e-05
-4.58046014070579e-05
3.55182287282778e-06
-5.35716340854888e-05
-1.07042013135458e-05
-1.9929953699775e-05
-2.4258004845641e-05
-5.93181080527391e-06
-1.24309636177148e-05
-2.67380883550078e-05
-1.35096646173737e-05
-5.67084827701475e-05
-6.69030431888969e-06
-3.08797943273697e-05
-3.15923451580849e-05
1.57174810088894e-05
-2.93177845260676e-05
-1.05668657692852e-05
-2.11725713617943e-05
-7.12697505516318e-05
-1.37851563069575e-05
-8.06881215393461e-05
-5.35526211169875e-05
-2.00356847208929e-05
-4.91228297758773e-05
-6.68999793421608e-05
-4.97608158971769e-06
-5.46167026057051e-05
-4.82113648928074e-05
-1.84279806492385e-05
-4.34443553307869e-05
3.23676074722252e-06
-3.45507190643067e-05
-1.53770543171563e-05
-2.88020253210409e-05
-2.70873543154628e-05
-3.52630900335608e-05
-1.31740347439119e-05
-3.48983911019834e-05
-3.60170340910513e-05
-2.62120979877552e-05
-2.1050166187292e-06
-3.67287461115034e-05
-1.17160757134115e-05
-1.2655210328635e-05
-2.09264908686177e-05
-2.93337651017623e-05
-2.50153557668871e-05
-5.87758146180136e-07
-3.68606738520089e-05
-3.85945223733099e-05
-3.80701580547179e-05
-3.73762983421791e-05
-1.14922738568098e-05
-4.45860211365909e-05
-1.94381015039565e-06
-8.91902885759271e-06
-3.80279942232537e-05
-3.63122442689026e-05
-1.50774191595647e-05
-7.08564285618631e-05
-4.50456189033669e-05
-3.28234850764059e-05
-5.1224261227795e-05
-5.00293440740096e-05
-1.02284171665736e-05
-3.10412416647371e-05
-4.57754451138309e-05
-4.23561730704524e-05
-2.90885612873685e-05
-1.40339269905317e-05
-4.00784856499741e-05
-8.12901159208109e-05
-3.84824553113886e-05
-1.95448929562149e-05
-1.25068979286637e-05
-5.12911134928352e-05
-3.82432397684749e-05
-4.51212346717969e-05
4.21611592043755e-06
-3.24855687093224e-05
-2.63611316072776e-05
-1.31399380542134e-05
-4.40914106769689e-05
-1.36375067293104e-05
-4.26238929385781e-05
-9.87052193312083e-06
-4.97759128331435e-05
-4.23663163709969e-06
-4.83547314235939e-05
-1.67328675491526e-05
-2.48007941312743e-05
-1.06718188573911e-05
-2.387448142504e-05
-1.81398140080066e-05
-2.29573695374948e-05
-1.1633786854844e-05
-4.87469847010081e-05
-4.35147817640543e-05
-1.13579361829708e-05
-2.80721359596361e-05
-2.00516721005353e-05
-2.89036238783355e-05
-4.46066533434584e-05
-3.06475018854138e-05
-3.93402093594399e-05
-4.54126904409514e-05
-4.14518491260029e-05
-1.71765439383226e-05
-5.84592918223331e-05
-6.40349598554643e-05
-4.29921057505196e-05
-5.16993101374189e-05
-9.69835462356221e-06
8.04593223260862e-06
-5.58271290593117e-05
-3.53044456809965e-05
-2.75724610104725e-05
-2.82099003479872e-05
-3.50947863600155e-05
-3.19744024281563e-05
-2.50170294113977e-05
-4.54115158657778e-05
-5.11657558464804e-06
-1.95152045977772e-05
-7.23151322937495e-06
-1.54134812853275e-05
-3.28341744251909e-05
-2.48063223470766e-05
-2.48987796189642e-05
-1.11108772666311e-05
8.78582894003188e-06
-3.87142608014526e-05
-2.13204911357694e-05
-2.0290667757535e-05
-5.43513786577259e-05
-2.52075178479419e-05
-1.92046106998836e-05
-3.47640560113571e-05
-1.88957310553337e-05
-2.50915697058924e-05
-2.64411687868671e-05
-5.45339226462725e-05
-3.61267863398272e-05
-3.75667694067216e-05
-7.03118370300755e-05
-1.97474744497612e-05
-2.33450641058933e-05
-1.32482301587492e-05
-4.60112774465668e-05
-3.98955655194833e-05
-2.82787695469983e-05
-4.15763219459023e-05
-2.46974945349773e-05
-2.35900808843481e-05
-4.52028141140075e-05
-2.33715685794102e-05
-3.4902702571923e-05
-2.80637078102419e-06
-2.05100431505023e-05
-3.14437377369681e-05
-4.32327405147983e-05
-6.82445507703494e-05
-3.25960612317993e-05
-4.18226195987711e-05
-4.02340951488824e-06
-1.58793338279402e-05
-2.1085780457308e-05
-1.81986565975046e-05
-1.89945316632672e-05
-4.8627885220431e-05
-3.23637966175778e-05
-2.23423095445613e-05
-3.27659533300562e-05
-4.07794598369104e-05
-4.38321732410321e-05
-5.44692852251915e-05
-3.87712909888521e-05
-1.75972278677106e-05
-1.61905693843872e-05
-3.62793192500736e-05
-5.63682168461951e-05
-3.83093607351988e-05
-1.75509201434565e-05
-2.8666900499611e-05
-1.61069174973062e-05
-2.97341943259774e-05
-1.71655952769106e-05
-4.96354699356986e-05
-1.43672169145211e-05
-2.33438630535099e-05
-4.86356944995136e-05
-5.03164126253663e-06
-4.36688567907357e-05
-3.51713993390783e-05
-4.91751115212917e-05
-2.14055127880879e-05
-3.49944768855322e-05
-4.87001814542731e-05
-3.89021463164107e-05
-5.12833583211846e-06
-2.85159284574571e-05
-5.0074762438172e-05
-1.61990725746035e-05
-1.52771655793355e-05
-3.97614500535502e-07
-3.64103542257933e-05
-4.28355788113032e-05
-3.72644005254186e-05
-4.61085821864743e-06
-4.77944263258507e-05
-4.00282688958496e-05
-3.36856572969592e-05
-3.16905687630062e-05
-2.05932447585056e-05
-1.25889802791139e-05
-3.67458031331656e-06
-1.49854371820446e-05
-1.96251716427505e-05
-2.35293053297304e-05
-5.35365440329123e-05
-3.70377993235881e-05
-1.73661124803578e-05
-8.94990843159014e-06
-4.06554570966821e-05
-2.86299049103913e-05
-2.55692335671319e-05
-1.09488615244157e-05
-4.40293169305325e-06
-4.11023470411691e-05
-2.08250998577758e-05
-1.28147994529001e-05
-4.5032231294613e-05
3.44840309960741e-06
-1.90210233355614e-05
-3.28314356503867e-05
-2.62335374657139e-05
-4.56646934887347e-05
4.16364865227921e-06
-2.29000012458317e-05
-4.48265681541568e-05
-3.25796773481312e-05
3.88809015937133e-06
4.8929177136587e-06
-4.07595278147243e-05
-4.08646696104637e-05
-4.09209632430282e-05
-3.59536640162881e-05
-2.52120060207625e-05
-1.07350020492089e-05
-3.95336035502421e-05
-9.52878238400948e-06
-7.04799063353609e-05
-5.7782865138426e-05
-1.9336569646344e-05
-5.01246762533443e-05
-3.49999507792084e-05
-5.45417123629154e-05
-3.33167011154626e-05
-3.56047242679089e-05
-1.07196796262731e-05
-1.82232874213387e-05
-4.13394409309315e-05
-4.00394057595076e-05
-5.4384035076185e-05
-4.12933581216056e-05
-5.15406311570067e-05
-5.13738631352555e-05
-3.54411985994374e-05
-2.94402358306238e-05
-5.20639122731712e-05
-5.90619308964974e-05
-5.54462671538308e-05
-2.33878220340734e-05
-2.06148763984868e-05
-3.82705940086332e-05
-2.84334344636957e-05
-4.94434697315644e-05
-1.90795808158399e-05
-2.76929710737813e-05
-3.60644831933494e-05
-2.60946376787836e-05
-5.82071007825972e-06
-3.13674892608043e-05
-1.70754892025498e-05
-1.92403695555169e-05
-2.86678723131721e-05
-1.5623657781489e-05
-1.23864892741941e-05
-1.82866446272942e-05
-1.88585526883396e-05
-1.34555859904655e-05
-4.29953116759596e-05
-2.23676748625722e-05
-6.0140036012123e-05
-4.64739068206077e-05
-1.62136640023212e-05
-1.89908489161825e-05
-3.61215135966032e-06
-1.9642758813153e-05
-2.52798873283386e-05
-1.68641598343417e-05
-2.6537110185215e-05
-2.31513152653896e-06
-3.75313590169924e-05
-4.51949810819585e-05
-6.27754251267715e-05
-1.65190095777779e-05
3.02035864328775e-06
-1.53559144690745e-05
-3.87046873404719e-05
-3.54230256019066e-05
-6.22548635255681e-05
-2.65099260300534e-05
-7.35593471548752e-06
-2.96208480428518e-05
1.95973882874852e-05
-3.71924330573145e-05
-4.16973071292442e-05
-3.26628823740033e-05
-3.43778112851466e-05
-5.26881607899377e-06
-2.97073297319334e-05
-2.1296177573569e-05
-1.6097864806189e-05
-3.65522205311709e-05
-4.79893702310607e-05
-8.77367351308042e-06
-5.30707529925773e-05
-4.72605793418027e-05
1.42656167241252e-05
-2.03277528759373e-05
-1.6134188243812e-05
-1.46524655142961e-05
-5.45663793320225e-05
-2.63608262464348e-05
-2.34633070204384e-05
-3.81656799646321e-05
-2.02869241040084e-05
-3.48508922330246e-05
-2.24971828862875e-05
-4.55699055602085e-06
-4.74107395015878e-05
-1.27059624778467e-05
-3.29551093512942e-05
-5.35509326878045e-05
-5.58596212249423e-05
-5.73312642286645e-05
-4.0924232547561e-05
-5.30727545444278e-05
6.72230450426695e-06
-2.70181929324504e-05
-3.72699785925803e-05
-7.29588969094027e-06
-3.88089711434712e-05
-3.66495329390839e-05
-2.43647646393767e-05
-2.07646617326867e-05
-3.85157945094486e-05
-5.22254380782804e-06
-1.26343012933325e-05
-5.52752187414977e-05
-4.38046355758606e-05
-1.53642723515265e-05
-3.98491545947617e-05
-4.33323663137801e-05
-3.40457087664973e-05
-6.3261470372236e-05
-4.64422305018261e-05
-2.73701436184896e-05
-2.80214510968575e-05
-2.49814149810696e-05
-4.0975049678841e-05
-3.79166888951027e-05
-2.21023863034923e-05
-1.92769067841312e-05
-1.4865133948426e-05
-3.24117297892996e-05
-3.57661067060063e-05
-3.12861077871175e-05
-1.62654974423972e-05
-4.50238396355278e-05
-3.14369761394831e-05
-4.69635690058884e-05
-2.67411548260037e-05
-3.34950578767419e-06
-5.07630151891817e-05
-2.12821134951827e-05
-4.58724346707612e-05
-3.5354747476245e-05
-9.34864617816511e-06
-3.58539894251872e-05
-3.90827764657728e-05
-4.81499717094989e-06
-6.56935208703024e-06
-1.33281720453311e-05
-2.43278959078277e-05
-2.20783178166981e-05
-2.66585136310457e-05
-3.59744535639843e-05
-3.47982149224695e-05
-2.6781807024097e-05
-3.13826051367645e-05
-5.96109836443458e-06
-4.04181052574626e-05
-2.59501608515472e-05
7.2188434813335e-07
-8.24184127159504e-06
-3.66314587582066e-05
-2.58444321428959e-05
-3.46492545824465e-05
3.32728671865276e-06
-5.07874623554635e-05
-5.92659469149342e-06
-2.34846701717306e-05
-4.09067671909861e-05
-2.73819755884911e-05
1.37380808206902e-05
-4.13558265553576e-05
-4.3725285835834e-05
-5.65006346163341e-05
-4.07529324675107e-05
-3.23179832770175e-05
-1.12905136555641e-05
-5.271481712559e-05
-2.59613135402311e-05
-1.36130030652188e-05
-4.71630163708787e-05
-3.76788389766208e-05
-3.83984244114962e-05
-2.64631915142239e-05
-1.63041278036044e-05
-3.13390102167951e-05
-1.96641399410025e-05
-3.57102280297976e-05
-5.01751140658674e-05
-2.25265380244321e-05
-1.24634276859057e-05
-2.10865571368502e-05
-3.21462266727556e-05
-6.08117591674309e-05
-4.72622194688009e-05
-5.26931836156899e-05
-1.2735542131906e-05
-9.22037938120289e-07
-1.14980788831602e-05
-3.95278011473752e-05
-5.8975860760955e-06
-1.83791660601505e-05
-1.32638513387836e-05
-5.96375561438735e-05
-5.20784554767698e-05
-3.3317379398913e-05
-2.17447974738502e-05
-2.07917507214711e-05
-3.93785925845144e-05
-4.71337449281139e-05
-1.10670082252708e-05
-6.16821582844543e-05
-3.07553814647079e-05
-1.9811626328647e-05
-2.99675557247457e-05
-4.15986730127182e-05
-4.77881495294697e-05
-2.26143357510873e-05
-3.39503265865374e-05
3.21165270256843e-06
4.86386193114338e-06
-4.48470737925345e-05
-3.57071091291845e-05
-2.71886719109005e-05
-3.70773269527729e-05
-3.59233004060385e-05
-3.65414415492214e-05
-3.99470235233154e-05
-2.70323357987815e-05
-3.13495158635876e-05
-4.11101509934168e-05
-4.63752029082072e-05
-3.83761578367359e-05
-3.61147776971971e-05
-2.37932428475981e-05
-2.655410239287e-05
-1.57146540960788e-05
-3.84290378834415e-05
-3.23022000830263e-05
-1.79621186964161e-05
-2.89801704599735e-05
-4.23188834821488e-05
-1.55824278063605e-05
-5.47990328677853e-05
-2.27601083145427e-05
-4.48830785747533e-06
-3.22980887676324e-05
-1.43130396181981e-05
-1.02587957648856e-05
2.35902763524201e-06
-4.10405160232612e-05
-4.45881050501477e-05
-4.57500984539062e-05
-5.23959917790163e-05
-4.98285046226902e-06
-1.4350669973571e-05
-2.85802501079803e-05
-1.57017326111112e-05
-3.13351168516195e-05
-2.23778807741306e-05
-4.1603314840674e-05
-3.39949396005101e-05
-3.39275378144102e-05
-1.82148228823442e-05
-4.69156133874479e-05
-5.02261315792243e-05
-1.95814397341783e-05
-9.61535617858482e-06
-2.59777625359639e-05
-4.10544656988011e-05
-2.24554479337028e-05
-4.44162073255884e-05
-3.14175037406048e-05
-1.55275038529235e-05
-1.66079186567494e-05
-3.91089478488136e-05
-2.39907065734086e-05
-1.68926495168493e-05
-3.81659578228273e-05
-8.27513585839557e-06
-1.11046099101676e-05
-1.24311339104457e-05
-1.6635195588145e-05
-7.37519850871986e-05
-3.11827185933535e-05
-2.28196045666083e-05
-2.4276782142407e-05
-4.12247094415024e-05
-4.32452078023031e-05
-4.31290618157001e-05
1.15195773495495e-06
-4.34797881157948e-05
-4.34301153704953e-05
-2.86207583001582e-05
-2.126416932079e-05
-7.44159906478777e-05
-2.95435399635265e-05
-2.99397523400216e-05
-1.02284371494552e-05
-2.60844811062991e-05
-4.96922000500915e-06
-3.36846590855574e-05
-5.62482819818987e-05
-2.23426696742303e-05
-3.29679769769556e-05
-1.03222304295307e-05
-3.5594285194054e-05
-5.19906807107577e-05
-3.03673647027613e-05
-1.47880208704118e-05
-4.05917773164154e-05
-2.29997795843154e-05
-2.56702472850897e-05
-2.34441176485476e-05
-2.87354081268104e-05
-1.47479870482039e-05
-2.44414035967545e-05
-4.20427989935853e-05
-2.46259776432232e-06
-1.67082485034738e-05
-2.49501554916843e-05
-2.08101577502907e-05
-1.94896501296305e-05
-2.82210268505588e-05
-2.64705092071401e-05
-3.7441901652146e-05
-5.42169364181279e-05
-3.78787004717745e-05
-3.91173663933522e-05
-3.82014055893191e-05
-2.30138764803969e-05
-1.1243414119463e-05
-2.32456653062846e-05
-1.79713239187465e-05
-4.40705155202802e-05
-4.79948112788101e-05
-1.03895815547427e-06
-4.30204657209936e-05
-4.91053782590232e-05
-2.1013212197048e-05
-6.18098020916145e-05
-2.91498428763609e-05
-1.25973936830289e-05
-4.53230331377624e-05
-3.93265833954295e-05
-4.159951184612e-05
-1.12002454519408e-05
-3.28995865484422e-05
-3.0017123977089e-05
-4.28851682948279e-05
-3.2326116608655e-05
-2.1905063437127e-05
-4.03863444154315e-05
-1.73183808963309e-05
-6.74842434008597e-05
-3.15800764954002e-05
4.11504458709025e-06
-2.14362502713002e-05
8.26155250483759e-07
-1.20496362242921e-05
-4.23451650731617e-05
-9.19108144249289e-08
-3.78956922912752e-05
-2.78840618765905e-05
-4.0320684706608e-05
-3.78251503081941e-05
-5.50835507373242e-05
-1.09055790294543e-05
-1.91737254440326e-05
-1.44969441281196e-05
-1.57698218363297e-05
-2.09230280760255e-05
-2.36112398791844e-05
-4.05661076392344e-05
-2.77643471578759e-05
-3.80214292839222e-05
-1.13718695780413e-05
-3.6643038285179e-05
-5.24778068721675e-05
-1.19729155502186e-05
-5.55841028599787e-05
-1.15499468852453e-05
6.65723760626558e-06
-2.21594552488018e-05
-4.47157551955438e-05
-4.24732646746528e-05
-3.62344336124002e-05
-4.29648038587913e-05
-2.69576339420179e-05
6.31157852383248e-06
-2.50331000361254e-05
3.2040539802393e-06
2.05216951682456e-06
-1.53234135442337e-05
-2.77905428207796e-05
-1.69863997741907e-05
-3.15627528168399e-06
-4.48792810941108e-05
1.72546273433315e-05
-3.48238129854345e-05
-8.29734838264306e-06
-3.7125117951861e-05
-3.34350892570711e-05
-2.26663503000325e-05
-1.10359919981172e-05
3.78505352296045e-06
-2.31345779965978e-05
-3.60139159098427e-05
-2.99090499527108e-05
-3.42366840827139e-05
-4.02261468416156e-05
-3.83346628361366e-05
-1.72581802952604e-05
-3.5226262048361e-05
-7.7014622506529e-05
-3.77688760837684e-05
-2.53896807902424e-05
-5.30915660278383e-05
-2.68322093391995e-05
-5.64178523175016e-05
-3.11917667501293e-05
-1.11791767489584e-05
-1.27592684793767e-05
-2.96423919178296e-05
-2.47854815477912e-05
-2.99638254493282e-05
-3.3531203219974e-06
-3.43011672654992e-05
-7.53127949965831e-05
-3.25490057689373e-05
-5.36657463847216e-05
-4.30562857969639e-05
-6.6392307293706e-05
-3.90803922698566e-05
-1.4536074154715e-05
-2.65381585532556e-05
-4.0082913268633e-05
-3.08332491781805e-05
-5.05166270327415e-05
-4.00596256504739e-05
-5.85263550801304e-06
-4.06726025527645e-05
-3.15121976358379e-05
-2.54741890653924e-05
-3.23920585111828e-05
-1.65390402100563e-05
-5.09963736658248e-05
-1.78698592485459e-05
-4.20301655181749e-05
-4.46016365280052e-05
-2.58179469661338e-05
-2.57260924210528e-05
-4.92197625017543e-05
-1.62651341986965e-05
-6.15047938529973e-05
-8.39500822317631e-06
-7.69159946649756e-06
-3.54254220861301e-05
-3.65705166703752e-05
-3.05281107181835e-05
-3.12557798045542e-05
-2.50746003021542e-05
-4.5630111763201e-06
-1.44994425217305e-05
-2.63405155821439e-05
-1.88352465307299e-05
-2.94887695217662e-05
-3.72473490160864e-05
5.24327979064153e-06
-3.92949212842793e-05
-3.01424285379705e-05
-1.55694821803089e-05
-2.9718999878869e-05
-4.54484704400845e-05
2.5220140421317e-05
-4.01399159357905e-05
-4.93637559942801e-05
-9.03311163024142e-06
-3.08015539044401e-05
-2.60428877657063e-06
-2.44128372506928e-05
-5.0551384154785e-05
-3.65973779412171e-06
-3.56920856450757e-05
-3.43944397953836e-05
-4.6434029799325e-05
-5.76714756174935e-05
-1.23742934226227e-05
-3.37328126528058e-05
-3.20396292424519e-05
-8.01456377708195e-06
-2.68022132191136e-05
-2.43883373721904e-05
-1.3522939551125e-05
-1.72065376758056e-05
-3.4047120601921e-05
-8.3942735397035e-06
-3.71605879222008e-05
-3.78409219007843e-05
-1.93851476088808e-05
-6.76949990668157e-05
-3.39716147690079e-05
-1.55418528798753e-05
2.87118315758404e-05
-3.99936164197664e-05
-1.36460095472397e-06
-2.24334242819967e-05
-1.51926725316678e-05
-2.41600506223294e-05
-8.64483244360018e-07
-1.68768360969416e-05
-2.78450389008469e-05
-2.88214766324875e-05
-2.0808662445842e-05
-6.22915015031581e-05
-3.72391636041113e-05
-2.74998572606454e-05
5.05565971791601e-06
6.24026057352188e-06
-3.36344803052178e-05
-1.71774888685732e-05
-7.10678652978801e-05
-1.60193275112754e-05
-3.08674375848711e-05
1.54102361829729e-05
-5.04210731229751e-05
-2.18660824703902e-05
-2.62009918579459e-05
-3.49851011913398e-05
-3.84386649793661e-06
-2.02697710366855e-05
-3.613659673625e-05
-6.14170208942174e-05
-2.98179075011906e-05
-1.02724409272981e-05
-3.13880114143333e-05
-4.86866865068583e-05
-2.06355267107722e-05
-3.42359681650846e-05
-5.45919612325067e-05
-4.81136174149185e-05
-1.17809610339707e-05
-1.65832428685917e-05
-2.44380525717123e-05
-1.74538833802936e-05
-4.26851105173267e-05
-4.01041364487625e-05
-2.83346703137727e-05
-3.6237819576859e-05
-1.15190124451263e-05
-2.65367505459039e-05
-1.25364918685929e-05
-3.11855018736462e-05
-3.47725302503246e-05
-7.01198766160652e-05
-1.23590925358725e-05
-4.13177186734019e-05
-3.42893919491033e-05
-1.64822822680794e-05
-1.22151976298239e-05
-5.99953454500645e-05
-4.79111507124197e-05
-5.65088101016769e-05
-3.54643568018708e-05
-3.22718526297037e-05
-4.66366429124619e-05
-2.72606193587189e-05
-2.94456728034828e-05
-2.59881463377687e-05
-2.48603907013345e-05
-4.18843062358796e-05
-7.50761517941436e-07
-5.24693930806817e-06
-2.84351730861021e-05
-4.26254050616251e-05
-6.72080305574577e-05
-4.83459512076736e-05
-1.6198281638978e-06
-2.41547089767585e-06
-2.60747678658401e-05
-3.06079620271487e-05
-2.83846068915178e-05
-1.89176540819047e-06
-3.94457807513643e-05
-2.07126790941379e-05
-4.58512770434058e-05
-5.66260614716718e-05
-4.9055957379518e-05
-4.3279373378226e-05
-4.83416554978204e-05
-1.71499523660938e-05
-9.74943381646524e-06
-1.39752896916234e-05
-9.28482096893983e-06
-4.67639701769669e-05
-6.21544410864444e-05
-2.54718626781546e-05
5.1384394813403e-06
-4.52951445306889e-05
-1.44311594399517e-05
-3.83007204608743e-05
-1.92345222631267e-05
-4.4692665224482e-05
-1.93927366649924e-05
-7.31804359282662e-06
-4.69432674905273e-05
-2.30172225692188e-05
-4.82107347767928e-05
-3.63759473101934e-05
-3.25202742583673e-05
-3.44316352676646e-05
-4.32237015642882e-05
-1.1764309153309e-05
-1.98767114909289e-05
-2.04507441965449e-05
1.07744640610762e-06
-1.88499573638269e-06
-3.60104762609568e-05
-2.06475924634303e-05
-4.64596448292323e-05
-2.37410897035544e-05
-3.48439959961999e-05
-3.83489741923936e-05
-5.05699189496353e-05
-3.18248744944773e-05
-2.44788617355617e-05
-5.29397423466376e-06
-4.95435797884165e-05
-1.42323527118156e-05
-2.93454933865176e-05
-1.53176127040391e-06
-3.38042510515675e-05
-3.31878287147159e-05
-3.18518216165968e-05
-4.74486543675716e-05
-2.62192497349809e-05
-3.16079259183985e-05
-2.18824244027488e-05
-1.60471484358799e-05
-5.3832338900994e-05
-3.49092450662147e-05
-3.2938590381553e-05
1.85342259428281e-06
-2.64201274715261e-05
-5.51184313330532e-05
-7.29999106074699e-05
-5.64853731469143e-06
-9.72938470881112e-06
-6.92560753279564e-06
-2.94707018196141e-05
-5.59578542939938e-05
-9.38292004977229e-06
-3.9650048489573e-05
-1.4842588179422e-05
-5.7578798846413e-05
-3.79403132149626e-05
4.22968800826712e-06
-4.32398260104477e-05
-4.05497171997416e-05
-2.77039877974009e-05
-1.5304233646982e-05
-5.35641672843206e-06
-3.01008871116425e-05
-3.00168065170137e-05
-4.08162372172098e-05
-4.70651672409923e-05
-2.85307663315384e-05
-8.50712679320652e-06
-4.3370204760044e-06
-3.73693603313114e-05
-4.03017662370103e-05
-5.08877025522969e-05
-4.25890082613779e-05
-7.21676418189055e-05
-3.17873848476188e-05
-2.6531495868226e-05
-5.4120141109246e-05
-2.54973372383601e-05
-4.0944807147782e-05
-2.48693000421358e-05
-2.46862319282382e-05
-2.88698691211373e-05
-1.12996294545669e-05
-3.65366230161569e-05
-4.66136036800978e-05
2.60575848883444e-06
-3.50826284037282e-05
-4.2575405893105e-05
-2.29609339752307e-05
-4.2275036637297e-05
-6.68865310156884e-05
-3.09231827479639e-05
-1.26417665430634e-05
-1.50099147021346e-05
-2.34376959551325e-05
3.91234339901772e-07
-2.76630176940266e-05
-3.34487337054086e-05
-1.11515388593787e-05
-3.92590000155365e-05
-2.33393191900338e-05
-6.15928920130976e-06
-1.33533144272687e-05
-4.83843208031258e-05
-2.60553042071392e-05
-2.94391746480527e-05
-1.73714444446511e-05
-5.02734108841191e-05
-3.579823568761e-05
-9.28774569326369e-06
-2.01786600606229e-05
-2.25127466838088e-05
-5.22938482995539e-05
-2.45669376803999e-05
-4.41056895808459e-06
-2.64211060991318e-05
-9.30806543156722e-06
-2.08341392709849e-05
-2.48785603849952e-05
-1.34385635496775e-05
-4.42845958341626e-05
-5.19207353881185e-05
-2.6107907905564e-05
-1.67204312330844e-05
-2.4710304449753e-05
-1.10452742777592e-05
-5.35347024536795e-05
-2.28132373521455e-05
-3.46945104574311e-05
-3.08087222198288e-05
-2.50302866972593e-05
-3.06741259389539e-05
-4.91817291799922e-05
5.55850923184439e-06
-2.24256634596506e-05
-2.36078077961242e-05
-3.61463201963472e-05
-2.65751168843231e-05
-1.87723568768383e-05
-1.90696344581764e-05
-3.6476248958644e-05
-4.37376538197577e-05
-2.45301905482466e-05
-5.93091162342135e-05
-4.79500750720543e-05
-1.95372062440713e-05
-2.61828112844142e-05
6.19233715911563e-06
-7.05445274225555e-06
-4.60858598883712e-05
-5.2823547439359e-05
-2.68090314680029e-05
-9.97039656334391e-06
-2.00187487509127e-05
-2.73936857202782e-05
-3.71974857302789e-05
-3.03657651169374e-05
4.20976294458069e-06
-3.31224114696199e-05
-1.11049181271655e-05
-2.25825159787772e-05
-2.63824485517685e-05
-4.61213398340824e-05
-1.4570138088688e-05
-1.0962684708978e-05
-2.15027109699392e-05
-3.34027340946662e-05
-3.69611328928297e-05
-6.31610916159185e-05
-5.11502149863783e-05
-2.39037882323538e-05
-3.43335375380566e-05
-1.93610349008065e-05
-1.02383818808001e-05
1.27439720891083e-06
-2.70741653582047e-05
-2.79301325422073e-05
-3.98116001865507e-05
-3.07871121620108e-05
-2.04380320190721e-05
-1.33642607581317e-05
-1.25041467673225e-05
-2.17832076898957e-05
-1.05064635644977e-05
-4.13656118464749e-05
1.1950692059757e-05
-2.19733371420096e-05
-2.17172226565958e-05
-4.2879001605184e-05
-2.74112490618116e-05
-3.67759728764256e-05
-5.73966898118935e-05
-4.54672241500894e-05
-3.83351218543396e-05
-3.97634466537397e-05
-2.76899354561712e-05
-4.84139453112799e-05
1.01233848572483e-05
-4.79874645437931e-05
-4.48027086513017e-05
-4.5364477799917e-05
-4.75085494939059e-05
-2.35685490525687e-05
-4.99152383305131e-05
-4.27757495138249e-05
-3.85108940954805e-05
-3.77520911635252e-05
-2.49468298353349e-06
-4.73711446824316e-05
-2.17152741245341e-05
-3.19896841067198e-05
-5.15762004668878e-05
-4.05000626832798e-05
-4.34071026497564e-06
-6.90815433770848e-06
-3.92571880032621e-05
-3.95524838364975e-06
-5.63805739565965e-05
-6.061554974882e-06
-1.87779019681886e-05
-2.10949382369757e-05
4.62785862668136e-06
6.03130987192153e-07
-2.0178340369573e-05
-2.18007610670055e-05
-2.27390272668369e-05
-3.31567529305222e-05
-2.47452041635162e-05
-5.2004842206502e-05
-3.61728946551991e-05
-4.83409742612874e-05
-3.97175919134122e-05
-3.82103605431518e-05
-1.77035520450543e-05
-1.81567953368699e-05
-3.53536492868873e-05
-2.65125136438201e-05
-4.20397061622778e-05
-1.88498960116761e-05
-3.42153793580894e-05
-2.92950630947091e-05
-2.08171347124171e-05
-1.30333134231438e-05
-3.41279458743652e-05
-4.45463084430427e-05
-2.1916741381405e-05
-4.72316575231199e-05
-1.93285583490383e-05
-7.77094307813003e-05
-3.01473779860122e-05
-4.18157363226091e-05
-1.72844167745871e-05
-2.07913438729477e-05
-2.47450083580791e-05
-4.53657568955541e-05
-4.59306206884496e-05
-2.39310579433091e-05
-3.27126991845298e-05
-1.17601070002266e-05
-3.00809535739409e-05
-1.26061280220364e-05
-4.30957053748068e-06
-4.54399281844989e-05
-2.48614780712385e-05
-3.30938501036669e-05
-2.35034683971582e-06
-6.23561776756927e-06
-2.05994744942009e-05
-2.31671958362086e-05
-4.28833465800707e-05
-3.93161640591948e-05
-1.1900512551044e-05
-1.06186965878017e-06
-5.84564176361085e-05
-3.92563582098804e-05
-3.39729274839169e-05
-1.91249777204018e-05
-2.47907824945017e-05
-2.28285718140773e-05
-4.87257329753188e-05
-2.41792958557025e-05
-1.88648557446978e-05
-2.04446173548787e-05
-1.10233554797582e-05
-4.17472711207579e-05
3.27777774793164e-06
-6.7168709712772e-07
-1.01299399909438e-05
5.65247994884354e-06
-3.03051950062944e-05
-1.26863358426652e-05
-1.43647619587095e-05
-4.72215112037856e-05
-3.18957504478766e-05
-4.50669594423181e-05
-3.16658275546131e-05
-2.99640404981919e-05
-4.88659000287429e-05
-5.12606436828132e-05
-4.7901792727983e-05
-8.86802213309683e-06
-1.87957330992285e-05
-2.0605488623618e-05
-3.08818814543792e-05
-2.03440766328625e-05
-4.90075624757302e-05
-4.39711958172356e-05
-9.08391289484814e-06
-3.14945483236677e-05
-1.61296381348221e-05
-1.0483247311801e-05
-1.57119441797469e-05
-6.80829736119513e-05
-3.73406804509757e-05
-2.7639059021352e-05
-6.11254408091859e-05
-2.89380955551272e-05
-9.05211839518082e-06
-3.50980191616007e-05
-6.01485104872651e-05
-3.22814824876563e-05
-1.91039567311321e-05
-2.76878357539093e-05
-3.0979783123639e-05
-3.10017608379147e-05
-3.35449430712902e-05
-2.58185783316792e-05
-6.60959215546945e-06
-3.5187451066632e-05
-1.50507436810353e-05
-3.01570883236254e-05
-4.31810862643779e-05
-4.23380371702339e-05
-3.88102954900175e-05
-5.07708077057933e-05
-1.50740747285994e-05
-2.34346893322538e-05
-4.53541058104964e-05
-2.54550942048304e-05
-1.10581631840836e-05
-3.99956929124589e-06
-1.33657339615578e-05
-4.41716062022858e-05
-5.77658830025629e-05
-8.05720781206002e-06
-1.79533810588427e-05
-2.38048778471422e-05
-3.32974818054924e-05
-2.36635126664704e-05
-2.86263010262849e-05
-4.2667848409866e-05
-1.73485381461264e-05
-1.47128371586461e-06
5.66052041913832e-06
-3.16637761733985e-05
-4.6032931532004e-05
-2.44230918798001e-05
-3.85740972746345e-05
-2.3358849196072e-05
-1.27285468623973e-05
-3.34370593291597e-05
-2.35200615347269e-05
-3.40949920183702e-05
-2.39050895220967e-05
-9.74668002407636e-06
-3.44494993768008e-05
-1.35376748553519e-05
-4.37271196905484e-05
-2.03867523934453e-05
-2.55356019610402e-05
-3.40502422510127e-05
-2.59066315134173e-05
-1.68974153393291e-05
-1.82876983725273e-05
-1.74671687849659e-05
1.42360341772934e-05
-9.86918439704928e-06
-2.35926652777303e-05
9.60308454109353e-06
-5.55383589409035e-06
-1.69361618023205e-05
-3.78186905676202e-05
-4.12109282332235e-05
-4.26652619090771e-05
1.48797837896157e-06
-5.55089640066412e-05
-6.60075889176478e-05
-1.37745440470783e-05
-3.17362439610221e-05
-8.22784541558213e-06
-7.18827671675347e-05
-4.5199925949146e-05
-2.60491956391779e-05
-4.97308474586525e-05
4.76800622539006e-06
-4.21610372850793e-05
-1.25206383205133e-05
-2.48336976752645e-06
-3.73833082269556e-05
-3.7222513437071e-05
-3.1353003934327e-05
-1.12516587769376e-05
-3.90232711276633e-05
2.10885507371974e-06
-4.51488110902606e-06
-3.41356671791446e-05
-2.68538572740861e-05
-2.1164352212197e-05
-2.9770559255166e-05
-2.01743087251335e-05
-4.36032174434588e-05
-3.33618952584965e-05
-5.89723352343622e-05
-2.60935773948354e-05
-4.55489033469086e-05
-4.21911294852522e-05
-4.7204387434393e-05
-1.72613550455318e-05
-2.36765204802299e-05
-4.07755782971261e-05
-3.38875909813073e-05
-8.51612472236963e-06
-3.62269189203342e-05
-5.02541921606036e-05
-7.1550222654924e-05
-3.10708971967767e-05
-1.49987466719683e-05
-3.68258596152658e-05
-4.7901350645216e-05
-3.97950853091374e-05
-3.02816596101721e-05
-2.09634827611393e-05
-4.32632428079623e-05
-5.51428777521119e-05
-2.10205894305894e-05
-3.23502034292937e-05
-2.89861545337194e-05
9.81074378140841e-06
-1.35909620332085e-05
-2.97130680768335e-05
-4.52833487389483e-05
-5.84463017170271e-05
-2.79915732470492e-05
-2.68602750242606e-05
-1.71244378107374e-05
-1.87628647772081e-05
-3.23735144772598e-05
-1.62769786141695e-05
-1.00161932016774e-05
-4.95267745613674e-05
-3.16518573279211e-05
-4.58504796324773e-05
-5.40269198333751e-05
-4.112134849019e-05
-2.88728765512735e-05
-2.3131758313175e-05
-4.59560945189372e-05
-7.73103245001555e-07
-3.3067948020796e-05
-2.8498389200994e-05
-4.63535942829409e-05
-1.13489940270127e-05
-2.42239322671673e-05
-2.29335658206172e-06
-4.41166987383223e-05
-1.51983410659097e-05
-8.461121978205e-06
-4.26264350361258e-05
-2.74128676441817e-05
-3.60878433711192e-05
-2.93608445394815e-05
-2.42426149211216e-05
-6.62238559980798e-06
-3.73692425966311e-05
-2.83536350511721e-05
-2.33898295292133e-05
-2.90870628547221e-05
-5.1312708342008e-05
-4.41849322524712e-05
5.81158410901669e-06
-1.96744894648803e-05
-4.35055943975262e-05
-4.63296725663368e-05
-1.69120704789587e-05
-2.01508776107326e-05
-8.41239941839734e-06
-3.97153361562137e-05
-2.85137483251498e-05
2.18425356464843e-06
-4.44022292024033e-05
-3.10955559525751e-05
-1.20977136805922e-05
-2.30237992236069e-05
-2.73921771946097e-05
-2.29789816067082e-06
-3.98894149295537e-05
-2.47509413101385e-05
-2.26766809611113e-05
-1.80299942494353e-05
-6.02175901556437e-06
-1.39277162468841e-05
-2.51985922569438e-05
-5.3127972515094e-05
-3.69744110058846e-05
-1.68954484906082e-05
-3.00649959579244e-05
-3.71493530722816e-05
-2.62810386888597e-05
-6.01436218476847e-05
-3.97809130081191e-05
-8.30090023153252e-06
-2.71905031404396e-05
-3.31517191714498e-05
-3.73439204221528e-05
-4.24139306043571e-05
-4.13167695258975e-05
-3.37914023253313e-05
-3.728888999399e-05
-2.40929776020189e-05
-2.26786465833685e-05
-2.29962998006805e-05
-7.59223789687082e-06
-3.31386168149724e-05
-2.77451418542114e-05
-6.42510693403123e-05
-1.58974214866934e-05
-2.65928520809941e-05
-3.97879049319095e-05
-2.36073177364825e-05
-7.18328970501401e-05
-1.84676211087347e-05
-3.32452980552853e-05
-6.46341542508357e-05
-8.23896625071791e-06
5.17785677733012e-06
-2.08165887591422e-05
-2.60469058165651e-05
-1.63055273451658e-05
-1.30056672443364e-05
-3.0981280779029e-05
-4.65382175144322e-05
-4.38321319639672e-05
-6.62493737047369e-05
-4.52054163069475e-05
-2.22900623360548e-05
-5.50987773498304e-05
-7.15877761813298e-06
-1.76913661913073e-05
-5.07473156845534e-05
-6.42693362050492e-05
-3.28621431164051e-05
-2.679769035611e-05
-1.00073381149196e-05
-3.32541875491191e-05
-2.41734481319454e-05
-7.7471222455314e-06
-4.7955049766862e-05
-4.27971155162655e-05
-2.932066117866e-06
-3.37482671701926e-05
-1.05714691269845e-05
-3.03006069051417e-07
-5.00879731869579e-05
-3.19727390697941e-05
-2.99889380346824e-05
-1.88573738954493e-05
-4.62892725693172e-05
-3.55448377022735e-05
-3.74241172547017e-05
-2.56367544122118e-05
-2.50832284855836e-05
-3.43814584988191e-05
-1.9417330792233e-05
-3.70075970585977e-05
-8.17685258272341e-06
7.87762044189967e-06
-1.43689679630461e-05
-1.43298452152654e-05
-2.34416148094208e-05
-2.66618262634411e-05
-1.16957903695657e-05
-3.90978442302654e-05
-7.5307086611057e-06
-3.10086104669447e-05
-1.43358425377576e-05
-2.28211585226117e-05
-5.59512316617065e-05
-4.28379332033025e-05
-4.00300789260066e-05
-6.09094256400735e-05
-4.74532074309544e-05
-6.29404592848023e-05
8.89363221740534e-07
-2.66859553166954e-05
-4.48651352053109e-05
9.07002536448818e-06
-7.08507466240925e-06
-1.5203697104388e-05
-6.94178540824065e-06
-3.02929857970952e-05
-5.20804418214031e-05
1.05871654712692e-05
-1.43416163561369e-05
-1.95093684290651e-05
-4.22788403533058e-05
-4.5667376141385e-05
-2.60938667183512e-05
-4.95416762572583e-05
-1.66878159597932e-05
-5.8180241544314e-05
-3.14732187463976e-05
-4.09461599197044e-05
-4.45517744099305e-05
-3.86716179961994e-05
-1.66526502623727e-05
-1.78681783928591e-05
-1.64629732269151e-05
-1.62666638811543e-05
-2.01358121830259e-05
-2.4721723376284e-05
-3.84802841456283e-05
-1.81840438974006e-05
-5.48438828000545e-05
-1.44949052425911e-05
-4.08141296152147e-05
-1.43564452746278e-05
-4.94719114548077e-05
-2.73113252072073e-05
-3.09795900704496e-05
-4.75885247664509e-05
-3.76516752882567e-05
-3.2269346895314e-05
-2.76616789434507e-05
-2.66588091673509e-06
-2.04654509848771e-05
-5.54339654886976e-05
-3.30756114205967e-05
-1.66298757580935e-05
-3.16461765822322e-05
-2.92741609505741e-05
-1.389469654313e-05
-5.56196783688419e-05
-6.32240631652258e-06
5.19815229697568e-06
-4.09670815680919e-05
-2.24122204408262e-05
-4.9668883298947e-05
-5.40737746333047e-05
-5.00268776575475e-05
-2.89602020822873e-05
-4.89267128231587e-05
-5.92913816735985e-06
-6.71981215010717e-05
-1.81998197454213e-05
-2.29519322060689e-05
-2.32953049406875e-05
-1.74891631844377e-05
-2.22537939140851e-05
-5.78223595831703e-05
-9.33168351424924e-06
-3.37334095678435e-05
-4.35934844689558e-05
-2.59958661963622e-05
-2.53659898618233e-05
-1.6048689563829e-05
-3.19911492326503e-05
-5.32831197092574e-05
-3.59710613809124e-05
-4.04977269862112e-05
-2.93899567442722e-05
-3.46646742154429e-05
-2.87773668384303e-05
1.5580410953418e-05
-1.97025873002955e-05
7.17352712257565e-06
6.50256471335471e-06
-2.37114533075672e-05
-3.26991750994435e-05
-2.77811232443866e-05
-2.60513767753447e-05
-1.58224653406675e-05
-3.10392201601053e-05
-3.63561809122421e-05
-1.52335360361184e-05
-5.88140603634862e-05
-5.49282270972744e-05
-2.69355912701216e-05
-4.16338555795254e-05
-2.89329808729576e-05
-6.21855169267002e-05
-4.89373871364801e-05
-1.55526289570051e-05
-4.54001315675711e-05
-2.55284500713544e-05
-7.39387041311515e-05
-4.81850425686347e-06
-1.22273097813328e-05
-3.46978488314651e-05
-2.532718533216e-05
-3.12611008083622e-05
-4.83749174492883e-05
-3.58334724782251e-05
-5.2432893975039e-05
-5.37313444748233e-05
-5.82945341601973e-06
-3.5819480156574e-05
-4.16068562687534e-05
-4.10573520871926e-05
-7.26505119925241e-06
-3.1761643993546e-05
-1.50049862026184e-05
-4.48847715226815e-05
-2.73184688545227e-05
-2.01895045577016e-05
-4.29699687760263e-05
-2.73234221484538e-05
-1.79207861803855e-06
-4.18458015344935e-05
-6.34186105566071e-05
-4.57842267935421e-05
-1.11084788294113e-05
-1.75338657732252e-05
-2.99433179413081e-05
-1.13868228984742e-05
-5.63138152036398e-05
-9.96170611793812e-06
-2.43354109722619e-06
-4.44860441782212e-05
-2.49477694400383e-05
-5.90287203740432e-05
-1.28383779941885e-05
-2.62360419836813e-05
-2.03511786705e-06
-4.3753862722772e-05
-4.60664465984612e-05
-1.21789007348322e-05
-1.46893357570154e-05
-3.53231244578191e-05
-1.76979653764062e-05
-1.64960712680878e-05
-3.94771043344188e-05
-5.7637251906671e-05
-2.88870346236686e-05
-1.5364783213643e-05
-7.94894194219237e-06
-4.98577940100476e-06
-5.16611595975578e-05
-4.26334083360423e-05
-4.76274341102346e-05
-1.11237345369704e-05
-7.66145392041785e-06
-6.46682845498326e-05
-1.64071341797765e-05
-1.58388731884228e-05
2.56509170103507e-05
-9.40918831453162e-06
-3.49176429492217e-05
-6.18951328836032e-06
-7.1519422491203e-05
-4.55628770706546e-05
-1.22422081840653e-05
-4.61928270577844e-05
-5.45606846242066e-05
-6.8574230340285e-05
-3.69452798354165e-05
-3.14812307693325e-05
-9.72030890700811e-06
-1.75648823594686e-05
-1.99615486685416e-05
-2.67308272181112e-05
-3.26947376509234e-05
-3.75567500455764e-05
-3.39110890166647e-05
-1.61773210195815e-05
-3.64550995479426e-05
-2.15442958557091e-05
-3.18373867197114e-05
-4.26790663096939e-05
-3.20865921561241e-05
-3.73700815923549e-05
-5.56562901291348e-05
-2.83801976304702e-05
-1.75038506972952e-05
-2.41931521564448e-05
-3.92637975214595e-05
-2.0354639866288e-05
-2.80057819377429e-06
-5.34337484339707e-05
-4.07725463697418e-06
-1.44901526694114e-06
-2.18504631094578e-05
-2.52894993234719e-05
-3.71857716666946e-05
-1.59945618638213e-05
-4.11588502750308e-05
-2.3334293062513e-05
-3.54466030340831e-05
-4.82241160763207e-05
-6.01509754491904e-05
-6.2963539184666e-05
-3.17630075482144e-05
-2.37188967196134e-05
-1.87872891429302e-05
-5.44803836467823e-05
-2.66372942380421e-05
-1.88908536419242e-05
-2.97523825244653e-05
-1.9923361895621e-05
-4.27329769765882e-05
-1.99373115087326e-05
-2.28739856164598e-05
-1.33447317664491e-05
-3.20809803382267e-05
-1.25344861065128e-05
-3.16773770390529e-05
5.38864523770488e-06
-2.04809816211734e-05
-2.60027652955062e-05
-2.9931211450848e-05
-3.90636004982084e-05
-3.17635087332829e-05
-3.30084289280639e-06
-3.16047346577548e-05
-2.10263330717381e-05
-3.5342039216923e-05
-3.85147807243981e-06
-3.56304528327842e-05
-4.07570116557596e-05
-1.43705930097915e-05
5.57186417796307e-06
-5.1406160245602e-05
-3.69251079854164e-05
-2.09631454350589e-05
-1.98883211161061e-05
-8.80566271481305e-06
-3.49171523453546e-05
-2.07272761293254e-05
-4.94817612321657e-05
-2.63310899191457e-05
3.00684259892081e-06
-1.87645513019728e-05
-4.90672452758128e-05
-4.05252205228559e-05
-1.22943798092969e-05
-2.16992020508176e-05
-1.96273399675575e-05
-4.56340834549703e-05
-2.77241672258988e-05
-2.39748384465741e-05
-5.08009156866073e-06
-2.41326635778725e-05
-2.52224024611968e-05
-4.0816706731761e-05
-3.56058750743233e-05
7.41792565268901e-06
-2.90772908645234e-05
-3.89405761957995e-05
-2.90312052902795e-05
-4.27068432328005e-05
-1.92381665968554e-05
-3.30315613188696e-05
-5.69504758637223e-05
-3.69356227991383e-05
-3.79568618162253e-05
-3.18009668640425e-05
-5.09690559444906e-06
-5.36622484878035e-05
-2.17261631946253e-05
-4.39259690202852e-05
-6.54261501951195e-05
-1.52922597938125e-05
-2.7407894102293e-05
-2.70748015828316e-05
-2.25609378116334e-05
-1.38278943660632e-05
-1.21691080444188e-05
-6.09964908314983e-05
-1.65597262675723e-05
-1.63583463649723e-05
-4.07731751269061e-05
-4.50249363774223e-05
4.3995914782089e-07
-1.30494072502149e-05
-3.83280407879157e-06
-4.21031213194522e-05
-3.45288367202809e-05
-3.40566548127414e-05
-4.43191528417633e-05
-2.67377892072669e-05
-3.87157906415304e-05
-1.88332124275562e-05
-2.74911823218122e-05
-6.75545252202579e-05
-4.47950321360435e-05
-2.23296408926988e-05
-8.11320544355725e-06
-8.97469674372377e-06
1.18944943470947e-06
1.16130812912169e-05
-2.87254071236046e-05
-4.74372920653706e-05
-2.41927194911145e-05
-2.85667644967693e-05
-2.95229026125142e-05
-1.52734410728261e-05
-5.09973354818524e-05
-5.64701255593693e-05
-4.48001035752805e-05
-4.64495313062912e-05
-4.21208790298266e-05
-1.65011302926888e-05
-4.00007976347787e-05
-2.73918866782317e-05
-3.83847032054869e-05
-6.19887060270916e-07
-5.10317957562299e-06
-2.16248983826425e-05
-7.10555380957247e-06
-1.05844591292264e-05
-2.6892675333376e-05
-2.20004358364354e-06
-5.85690746667626e-05
-1.80028530540775e-05
-3.36036279664505e-05
-2.81846905201721e-05
-6.58805559375188e-05
-2.84615663427441e-05
-4.35757637865675e-05
-1.68158225570866e-05
-2.97446493667202e-05
-5.15814613882913e-05
-2.47144169514002e-05
-3.2119470231515e-05
-4.86944014393785e-05
-3.39658400048474e-05
-2.44628522630581e-05
-2.92996611381356e-05
-4.16661083507524e-05
-2.5840126459658e-05
-2.67794783229075e-05
-7.2750925539559e-06
-1.48169410636899e-05
-2.76164813110062e-05
-5.83635223960305e-05
-3.25789470550787e-05
-4.16228473309179e-05
-5.56000389265782e-05
5.67180617075401e-06
-4.82921195095411e-05
-3.45824382716871e-05
-2.44966266960513e-05
-4.00308601121112e-05
-1.52022460143819e-05
-4.72071351996365e-05
-4.370838260537e-06
-3.44900767682395e-05
-9.51337715722117e-06
-2.44787994858129e-05
2.39935491854163e-05
-1.78132445797645e-05
-3.05715736722826e-05
-2.54596762842089e-05
-1.49079716651213e-05
-3.89450474039293e-05
-1.55348998792272e-05
-2.19723961922044e-05
-6.81365345983409e-07
-4.48139429715638e-05
-9.53865640905076e-06
-4.71178782866673e-05
-2.55160032593937e-05
-2.71599283081595e-05
-1.99222526352763e-05
-2.20042465068011e-05
-3.24124781969847e-05
1.82216169950324e-05
-1.85780434841288e-05
-6.01030534044321e-06
-3.28464717201604e-05
-3.65290510882678e-05
-2.77282855516749e-05
-2.67022530070093e-05
-3.94304855935946e-05
-3.68225293114712e-05
-7.71894015125607e-05
-1.73503581494531e-05
-5.85604242275886e-07
-4.79725159934559e-05
-3.86441008813071e-05
-5.6263104884457e-05
-3.62077134729087e-05
1.06430944583176e-06
-3.51419157082523e-05
-4.71095315700187e-05
-3.59538215034082e-05
-3.01665462212556e-05
3.27646541917359e-06
-8.39887236155712e-06
-2.28113613149181e-05
-2.97687358803029e-05
-3.27442217661944e-05
-1.25431730234217e-06
-3.97823931348167e-05
-1.60526051848935e-05
-4.58155673292147e-05
-2.26681031373869e-05
-6.04778007228976e-05
-4.85867140385247e-05
-3.36888209004264e-05
-3.48012699520815e-06
-6.66999549720913e-05
-3.77572450437627e-05
-4.39891540299666e-05
-4.32694089506696e-05
-2.30918869736546e-05
-1.8282963928758e-06
3.22860886436137e-05
-3.54006473843998e-05
-4.81568517043818e-05
-4.44545453413428e-05
-2.16626783882793e-05
-4.7069281184565e-05
-9.23796309090266e-06
-4.864085735963e-05
-4.76035143079457e-05
-2.36948942501451e-05
-8.69335151791312e-06
-3.55108768940918e-05
-9.88907794775757e-06
-2.5564498448258e-05
-5.57156828056062e-06
-3.31202492575441e-05
-2.24965129397895e-05
-1.58228270554245e-05
-2.74517004721485e-05
-3.50125067943339e-05
-3.58277342207246e-05
-3.43384149536709e-05
-4.53351568319486e-05
-3.49882793802453e-05
5.75002569268796e-06
-2.49770808488897e-05
-2.19763769622277e-05
-4.89585276863414e-05
-6.81808677334568e-07
-3.67785046229248e-05
-4.67020184809857e-05
-1.27905227596436e-05
-4.59447136632298e-05
-2.8653575443658e-05
-9.36600075466392e-06
-2.87681328196353e-05
-2.57345544981237e-05
5.83453730519835e-06
-1.61559644806864e-05
-4.00667095638693e-05
-3.45757765100311e-05
-1.90206516288316e-05
-3.39957132459641e-05
-4.92896276797695e-05
-2.08065956889795e-05
-1.88448565591087e-05
-2.44197666347943e-05
-5.54966669684182e-05
1.62796097089503e-05
-2.86889908748299e-05
-6.77363035641263e-05
-3.16819044233442e-05
-2.69930894851508e-05
-4.28774908582599e-05
-1.1292460573045e-05
-1.33525269796715e-05
-4.45449304853374e-05
-3.76275393678997e-05
-2.41273327018734e-05
-3.58198429143434e-05
-3.30762965231351e-05
-1.31082919037987e-05
-1.4435793117193e-05
-4.27415629730276e-05
-9.07094308225891e-06
-2.22722324418244e-05
-3.24441494890165e-05
-1.25233581944084e-05
-5.55455596858273e-06
-3.20579463206756e-05
1.35964110428121e-07
-2.66252319283472e-05
-5.13127513926176e-05
-5.70937705832878e-05
-6.50780756983264e-05
-1.55033448538411e-05
-3.87678587073187e-05
-2.90087635770478e-05
-6.29071874668475e-06
-4.56255866697561e-05
-4.92476705655086e-05
-5.15228438277808e-05
1.52922736000097e-06
-1.99479732547301e-06
-3.97803888589246e-05
-2.51038740595822e-05
-8.13328156834334e-06
-1.99060947328364e-05
-4.55935801711462e-05
-2.45188176519917e-05
-3.6441746039523e-05
-4.56465450744957e-05
-3.48366525374692e-05
-3.57744598834433e-06
-4.33857153939531e-05
-4.20228207537563e-05
1.55496771474678e-05
-5.47600008432909e-05
-2.2813320173774e-05
1.37193796068522e-05
-3.125123398708e-05
-5.84134791055235e-05
2.00108773033295e-06
-9.80609075535818e-06
-1.19289596106565e-05
-2.78261836146181e-05
-3.39787932372763e-05
-1.32569574169194e-05
-2.93416724753174e-05
-1.40576282988286e-05
-4.36587661621581e-05
-1.39678415655154e-05
-4.74924053819192e-06
-5.30865901330365e-05
-3.92432163703705e-05
-4.5612434775502e-06
1.70165085956827e-07
-2.73192912413037e-05
-2.81435147104642e-05
-2.0129470105682e-05
-4.76866842902261e-05
7.71677785974013e-06
-2.7713590265274e-05
-2.00323050864048e-05
-8.19418674057282e-06
-2.55013048162445e-05
-4.70999979620052e-05
-2.32282013112683e-05
-2.67400367623339e-05
-2.42209574756459e-05
-4.51600642854274e-05
3.40101957611449e-06
-3.14030162449725e-05
-4.04809538959044e-05
-2.19164471441198e-05
-1.37631177326897e-05
-2.12581998819064e-05
-3.05213274602254e-05
-3.97575945149692e-05
-5.76856486403763e-05
-2.54739002558725e-06
-3.58812624439681e-05
-3.29492259738804e-05
-4.21501949677753e-05
-2.45884635199516e-05
-4.99062161922203e-05
-2.65008382692514e-05
-5.24312355246716e-05
-2.01050602726385e-05
-2.04894422281268e-05
-4.71029754681105e-05
-3.66219196802575e-05
-3.58186777610753e-05
-5.66253131518611e-05
-3.39003448297188e-05
-2.00836820499634e-05
9.43046963133253e-08
-1.31094019579512e-05
-2.09426034763282e-05
-8.22457235556565e-06
1.27217858126767e-05
-1.24434986108333e-05
-4.01528710017129e-05
-2.26650551484395e-06
-3.88526204190776e-05
-4.35687418286852e-05
-4.64285871106299e-05
-4.56504551135166e-05
-7.76461279746894e-05
-2.18928474087392e-05
-2.8212966483019e-05
-2.86909219166876e-05
-1.07413868177499e-05
-1.84682562748671e-05
-2.29709434917692e-05
-2.05791142496576e-05
-1.34683113023953e-05
-5.10084423910886e-05
-4.45853865624718e-05
-2.46091860088889e-05
-1.31185686304052e-05
-4.01698576306059e-05
-3.76462535886792e-06
-1.80421297312254e-05
-3.65550454121735e-05
-3.32752106305821e-05
-7.12747060960187e-05
-3.46649143843724e-05
-3.83392759106206e-05
-2.92563244781458e-05
-9.91862272834952e-06
-9.48892032116706e-06
-3.90917200267758e-05
-4.9590620021312e-05
7.6010585376034e-06
-1.52231156267158e-05
-2.11801429006929e-05
-3.11547393184547e-05
-3.16201662163066e-05
-2.81533882344941e-05
-6.40707962509761e-05
-4.45487126434085e-05
-3.78740470133352e-05
-3.74878582482173e-05
-5.08415074802994e-05
-5.07431743368984e-05
-1.12405148398051e-05
-3.49442172307404e-05
-3.73162161708915e-05
-4.87036468459478e-05
-3.32661513025919e-05
-4.19694252269638e-05
6.84999543681316e-07
-3.99004248193536e-05
-2.49060390573517e-05
-2.09067070652808e-05
-8.81959304237992e-06
5.61431465079997e-07
9.8194367275522e-06
-3.18772479300196e-05
-1.19604380191259e-05
-2.93217812016717e-05
-1.21300271428871e-05
-3.54713877338366e-05
-2.49955581546979e-05
-1.85496743287955e-05
-2.07413578880268e-05
-3.5898646911434e-05
-2.81629615210608e-05
-5.03892012203909e-05
-3.69299648076898e-05
-3.06974985868279e-05
-1.87597356599519e-05
-4.67173341498513e-05
-6.07823999037334e-05
-4.11471604614187e-05
1.69471954203617e-05
-7.92787196818596e-07
-1.89919997746054e-05
-1.60954005257172e-05
-1.50826327222686e-05
-5.27594940337755e-05
-2.77874243680983e-05
-4.7834488539337e-05
-1.97751176290176e-05
-3.3193648960298e-05
-2.57071152833213e-05
-5.45862775133428e-05
-3.95588161339592e-05
-2.50182200212397e-05
-6.88104801107359e-05
-2.53013583817256e-05
-5.23714811215077e-05
-3.08206425655815e-05
-3.00781621813698e-05
-5.09792714228767e-05
-4.47150967574827e-05
-7.29614519642457e-05
-2.6087282656343e-05
-2.27278364124755e-05
-4.23033404899791e-05
-3.39488012474936e-05
-3.1554902692681e-05
-3.44900179459607e-05
-1.45629392601699e-05
-2.87043208913273e-05
-2.09015909682889e-05
-4.20072537960119e-05
-2.578286999183e-05
-2.61705322475305e-05
-6.84843362723109e-05
3.80676441907659e-06
-4.21907939063034e-05
-4.5099815813704e-05
-1.56110192143566e-05
-1.40346465146646e-05
-4.15732588002933e-05
-4.6124072624e-05
-1.91744012183898e-05
-3.09588562178058e-05
2.07182255668097e-05
-4.61932456771617e-05
-1.53264683661659e-05
5.95386572052902e-06
-4.01556589344095e-05
-4.772974753653e-05
-3.59967728494744e-05
-2.69362606817977e-05
-3.65051756930729e-05
-1.28621738185642e-05
-3.13997154714594e-05
-1.58368004542353e-05
-3.11027033008026e-05
-5.01217719791529e-05
-5.08696617605936e-05
-4.92591267732599e-05
-1.6786046711232e-05
-5.18886631723807e-05
-1.5653300914547e-05
-2.26254443337307e-05
-3.09049436510683e-05
-1.81708257508542e-05
-5.9815472276603e-06
-3.70167241098125e-05
7.29241811610547e-06
-3.88115803220305e-05
-3.29804657140274e-05
-3.31940983653067e-05
-2.44662467489745e-05
-5.27623387176174e-06
-1.00259622643497e-05
-2.55926484270481e-05
-2.7563632650195e-05
-5.56082563110204e-05
-2.47039972701898e-05
-3.85606941103479e-06
5.50190212659176e-06
-2.08499486492485e-05
-3.40368478041314e-05
1.73393756927379e-05
-1.62849696868017e-05
-4.31467104001756e-05
-4.78936644986721e-05
-1.64889217433812e-05
-1.72182983281051e-05
-3.22936609285877e-05
-6.05702754729689e-05
-3.91350192417068e-05
-2.81208590823157e-05
-6.18717137894317e-05
8.7226308536246e-07
-1.28726088056867e-05
-4.85711132333561e-05
-1.51739910224904e-05
-5.15264164705041e-06
-4.55975684537412e-05
-2.65804585642712e-05
-8.1494581738003e-06
-1.16057569647318e-05
-3.25019321303783e-05
-4.06539742851557e-05
-2.05240956657015e-05
-1.57444068747461e-05
-2.50448017953272e-05
-1.85267600170561e-05
-4.96330599957847e-05
-5.82071308714882e-05
-3.70454367518282e-05
-9.07046285807415e-06
-2.66794228923323e-05
-7.99372368012635e-06
-1.38264262063093e-05
-3.26332664364898e-05
-1.50878421302801e-05
-4.0659136446585e-05
-3.28153488467992e-05
-5.67382443823166e-05
-2.27561788547257e-05
-3.91800620405633e-05
-2.8468520409375e-05
-4.60244558312241e-05
-1.95824660048522e-05
-4.87191769961716e-05
-1.53855666836052e-05
-6.27644575315572e-05
-3.36294706982547e-05
-3.88351421331076e-05
-1.85835441837696e-05
-1.11649380310824e-05
-1.00009812150705e-05
-2.00747954060515e-05
2.43489676439521e-07
-1.9771791806649e-05
-4.70529102571134e-05
-3.88227909241541e-05
-2.44565181010899e-05
-5.57002368158469e-05
-2.69092732224509e-05
-5.43858273997243e-05
-2.54350834354855e-05
-4.59899419429344e-05
-3.10303170356885e-05
-3.1219659195937e-05
-4.23088098740817e-06
-2.93419403326268e-05
-8.86076217567893e-06
-4.11935017187242e-05
-1.86639236325438e-05
-2.88759828736844e-05
-2.79137775566703e-05
4.50602688898853e-06
-3.49803667075401e-05
4.23294337445973e-07
-4.06017338501453e-05
-1.92542187186988e-05
-5.47668760651356e-05
-3.83054334077501e-05
-4.85343202659442e-05
-3.29355582742496e-05
-2.10491000607226e-05
-1.49345918146325e-05
-3.88385230832772e-05
-1.78369614147343e-05
-1.09535761455623e-05
-1.54079790178828e-05
-7.33451737177524e-05
-4.89187337635188e-05
-2.63757531214077e-05
-3.07384619017105e-05
-4.54476913169871e-05
-6.10390390842915e-05
-3.27873900981005e-05
-5.8166805346945e-05
-3.19304863274921e-05
-4.0566268216974e-05
-4.65753385820455e-05
-8.36230079484527e-05
-2.5236164135982e-05
-3.11356311640252e-05
-2.83876344398518e-05
-3.14037724664552e-05
-3.69016933230047e-05
-4.5037740263617e-05
-3.46289119408987e-05
-1.69396881483473e-05
-2.29723204337153e-05
-1.52773252461274e-05
-4.40044038358981e-05
-2.40466531873032e-05
-5.30243815257048e-05
-5.34069562511187e-05
-4.57183422458358e-05
1.74681205937319e-05
-3.78051580141527e-05
-3.36216965237635e-05
-4.02539286171476e-05
-4.68479236581439e-05
-2.3572686465098e-05
-3.69866025172218e-05
-7.8613857726506e-06
-2.42702085420352e-05
-2.75359201910592e-05
-2.65398410608677e-05
-2.39258693410228e-05
-2.8270555795372e-05
-1.59655723741264e-05
-2.44909530644613e-05
-4.05874632876027e-05
-2.38347176796274e-05
-3.49752077705756e-05
-4.44639357699889e-05
-3.49370146750925e-05
-2.72523591372769e-05
-6.45461128918406e-05
-2.58551743480001e-05
-1.19159899662941e-05
-2.12860778394624e-05
-3.30846967080927e-05
1.39046638921533e-05
-1.35273092680825e-06
-3.41962021420569e-05
-3.76699137165676e-05
-3.08387437904973e-06
-2.91344543790375e-05
-3.61598817434957e-05
-4.49806146045464e-05
-4.17534507895952e-05
-2.16201684055465e-05
-2.185552651458e-05
1.98886408058713e-05
-3.32866047797354e-05
-3.19184833395362e-05
7.1575013369519e-07
-7.02563875806102e-05
-5.1601810447038e-05
-3.60285462832322e-05
-1.85013551018696e-05
-1.12606392957809e-05
-3.49253350065724e-05
-2.12313199093466e-05
-4.20994302782464e-05
-5.18302589821572e-05
-4.73925109525292e-05
-7.10426979887166e-05
-2.93116024119711e-05
-4.51493484266009e-05
-2.56060309411779e-05
-5.93359779728177e-05
-3.03301718547688e-05
-1.04429830430843e-05
-3.9778106181404e-05
-3.93914880594158e-05
-2.31423170335337e-05
-5.21331390836955e-05
-2.04953479237144e-05
-3.8130783019968e-05
5.01379029768679e-07
-3.34671129829613e-05
-2.98325153591633e-05
-4.67705523735276e-05
-5.77361227321118e-05
-3.65232040458184e-06
-3.78636547860992e-05
-4.37176183874042e-05
-5.96396116300232e-06
-4.102136194932e-05
-3.11514459218993e-05
-2.0877407219766e-05
-1.57036900308221e-05
-7.20618945051907e-05
-2.77100285914378e-05
-9.07260276570773e-07
-3.03617576788869e-05
-3.89321463653151e-05
-3.46803045979194e-05
-5.0509588032281e-05
-4.4806085274489e-05
-1.38052197440403e-05
-4.58897873202613e-05
-1.42303001162715e-05
-2.24002298975769e-05
-3.03141804465536e-05
-1.26658130279498e-05
-1.17992135020408e-05
-1.24931766792617e-05
-2.72188596701536e-05
-1.29444767310544e-05
-4.69386490221819e-05
-2.92590367834139e-05
-3.79395880022445e-05
-4.65904248941305e-05
-2.35140653601337e-05
-4.97237702291102e-05
-2.11088799587978e-05
-1.93190189432917e-05
-3.4650927519572e-05
-1.03101646256923e-05
-2.81367643238657e-05
-5.18955912203726e-05
-2.07822244230952e-05
-3.62239845460854e-05
-5.04966540599136e-05
-4.61838201868434e-05
-5.9622937330006e-05
-4.62681246957407e-05
-2.32163281308363e-05
-6.76398932171487e-05
-1.84955865292046e-05
-4.57274011171175e-05
-2.74068152922432e-05
-3.79158183016518e-05
-1.79560267073786e-05
-3.30240562558152e-05
-1.02988239680957e-05
-7.51504722081558e-05
-4.11064678542093e-05
-1.99562643249095e-05
-2.83127352837331e-05
-3.74907381213094e-05
-1.05284631619054e-05
-9.57705612078828e-06
-9.01026607794178e-06
-3.85053222146294e-05
-2.44828375521752e-05
-1.19485215322054e-05
-2.09744504322654e-05
-4.21206539580183e-05
-3.30356064738911e-05
-2.0303681081297e-05
-4.19382703564714e-05
-2.72048796938379e-05
-3.74315410493804e-05
-2.62586010558587e-05
-2.70179904918853e-05
-4.16765912997742e-05
-4.09327409543023e-05
-4.87256569542404e-05
-4.5082170006077e-05
-4.82749113669163e-05
-3.39058938888839e-05
-5.00597209506636e-05
-5.22027138747259e-05
4.58187399013116e-06
-3.76870599768334e-05
-8.75633011763041e-06
-8.60500116558273e-06
9.61050409471573e-06
-1.60979702252329e-05
-3.09306206007871e-05
-6.31463272897457e-06
-3.35022626692219e-05
-3.80741305335919e-05
-6.19436866590659e-05
-4.13000433145791e-05
-4.81854910290119e-05
-5.12503989327667e-05
-8.50570751612917e-06
-6.5774861950266e-05
-4.12607583091723e-05
-9.27756662943454e-06
-2.51148815302674e-05
-8.36903665353309e-06
-2.24699225348893e-05
-1.43123432820032e-05
-1.71096096303895e-05
-6.21115373268372e-05
-5.51944093056907e-05
-2.89811429340623e-05
-4.45098208529668e-05
-1.11756216636013e-05
-5.95701430534602e-05
-1.06232607626364e-05
-4.50389172400323e-05
-5.45093596240152e-05
-3.15684099828409e-05
-2.43411065538924e-05
-2.26333701439628e-05
-3.43253516945729e-05
-3.6903211212452e-05
-4.5207988953836e-05
-2.01760532403123e-05
-1.9696166408557e-05
-4.23967127467822e-05
1.27598085299376e-05
-2.36925961800103e-06
-2.11412946129968e-05
-2.09751727160757e-05
-2.72407829264713e-05
-1.95288393367873e-05
-2.76700048249238e-05
-5.75740879259876e-05
-2.32887915613718e-05
-5.29211118475007e-05
-2.88577623491053e-05
-3.10119761610775e-05
-3.74754028846049e-05
-3.18441630453397e-05
-3.93050736087456e-05
-3.62824693382499e-05
-3.40650247465608e-05
-1.68982676469381e-05
8.76128339625409e-07
-2.98234860281874e-05
-6.30025282627813e-05
-4.15043121214966e-05
-5.80412796550234e-05
-5.04226755664214e-05
-4.53167291381164e-05
-2.12821206039219e-05
-4.57414831918586e-05
-3.16983941079978e-05
-4.56405874872851e-05
-5.75745357163349e-05
-5.5335730897408e-05
-2.7120927811381e-05
-4.01737116169373e-05
-4.41629768035487e-05
-3.22711767336783e-05
-4.46919606340585e-05
-2.11168652985031e-05
-2.50544414605821e-05
-1.25564823692843e-05
-2.04783734857674e-05
-4.09578637359532e-05
-1.44440722591576e-05
-2.18359473360151e-05
-7.78165659486055e-06
-1.3471533481056e-05
-1.04877818583328e-05
-4.11346752589117e-05
-3.35060873029439e-05
-1.32217324449115e-05
-1.61217630696401e-05
-7.07073430358736e-05
3.37412710883007e-07
-4.67501029193294e-05
-3.91947403357222e-05
-1.73090400354212e-05
-6.89642466705455e-06
-1.30941374787049e-05
-2.74608317530121e-05
2.40956752989412e-06
3.01031620691419e-06
-1.73761275722342e-05
-1.86935241799963e-05
-4.70523903804421e-05
-2.33532335743931e-05
-3.39069327697202e-05
-3.0663137057574e-05
-1.60860694318984e-05
-2.15876712349362e-05
-2.01110229255816e-05
-2.97529626531611e-05
-3.05200557709567e-05
-2.68051891208859e-05
-4.3070805688233e-05
-1.61779561673754e-05
-9.77913112984978e-06
-2.05139969487302e-05
-3.82349239513489e-05
-1.87989866987908e-05
-3.16039491605138e-05
-3.91367532712267e-05
-2.80129027081525e-05
-3.12252353861121e-05
-1.58179320260285e-05
-1.89908274011733e-05
-6.91545504226243e-06
-5.18846618570467e-05
-3.23270855132134e-05
-5.78666254173799e-05
-2.60876701224314e-05
-1.71486296965063e-05
-2.96775333290679e-05
-2.53438681809882e-05
-3.43930815700274e-05
-4.12288827342798e-05
-5.24334996469676e-05
-2.40308449787217e-05
-2.94472442085195e-05
-2.94193243309606e-05
-1.18936316728978e-05
-5.19898809018262e-05
-2.51375922539619e-05
-4.31445490230544e-05
-3.42501073682294e-05
-2.52306513281842e-05
1.85606250255758e-05
-1.87584978690021e-05
-7.67398404541545e-06
-4.05005640203939e-05
-2.2596613710652e-05
-2.95727833991808e-05
-2.96343647756821e-05
-5.00830759004618e-06
-4.09926403833792e-05
-5.4708262635961e-05
-4.78000840600206e-05
-1.46299672382556e-05
-4.39326787634136e-05
2.37821504385495e-06
-3.07557530569997e-05
-2.15298594532352e-05
-1.64663215786882e-05
-3.02932798397968e-05
-1.87611141384929e-05
-3.92753959435287e-05
-2.46963769326155e-05
-2.40996672594559e-05
-4.25195528846926e-06
-4.96074179941605e-05
-2.5838414928076e-05
-3.04994791359133e-05
-2.43911933206078e-05
-1.16893793283657e-05
-1.19420435722804e-05
-5.03404800066246e-06
-7.40002061041859e-06
-4.56509139941463e-05
-2.12058167145696e-05
-3.46609964194257e-05
-3.25175358179266e-05
-4.64203358115651e-05
-1.58501085983416e-05
-2.98830832437321e-05
7.67968090650961e-06
-1.38137306373553e-05
-3.95390768330672e-05
-5.89211170886303e-05
-2.36424700664235e-05
-1.37478008404704e-05
-3.73280217473854e-05
-4.32951824477408e-05
-6.60092504154772e-06
-2.11812896551739e-06
-1.25420132744788e-05
-5.09765113114747e-05
-5.79033671514062e-05
-3.02338522403297e-06
-1.75734809717231e-05
-8.08371087449322e-06
6.22835298506644e-07
-4.60590235624974e-05
-3.58939319898285e-05
-2.81714342184008e-05
-4.38939067741969e-05
-4.11904649348415e-05
-3.29023500106091e-05
-3.05876605624262e-05
-1.78630549842649e-05
-2.02115298886179e-06
-2.86823763917881e-05
-5.43165360762102e-05
-1.99148887652611e-05
-4.69560814773459e-05
-3.03085945089909e-05
-1.76531771408851e-05
-3.26560234955338e-05
-2.08551893391419e-05
-2.21432872335466e-05
-4.19616208152519e-05
-2.04022872127775e-05
-4.9415525466061e-05
-3.31826272898393e-05
-1.65685019536969e-05
-4.7758661391633e-05
-3.25850582492666e-05
-5.11458777531808e-05
-4.71066817663896e-05
-4.98170181529711e-05
-5.87908879599427e-05
-7.00003706438516e-05
-4.49346967622205e-05
-1.95982342219671e-05
-1.68414627560535e-05
-3.57878088798335e-05
-3.88032325483773e-05
-3.75976240011165e-05
-1.93105416699634e-05
-3.95330585890772e-06
-3.40353283013603e-05
-1.45250062404527e-05
-4.41403087025074e-05
-4.08134399155714e-05
-4.21775517976533e-05
-2.20780488261205e-05
-5.11218727654609e-05
-2.15298522892471e-05
-2.95139620501693e-05
-2.76662641162185e-05
-2.24762186615388e-05
-3.66021739299193e-05
-2.46835950195054e-05
-1.27913727322823e-05
-3.25628033977671e-05
-1.01978115402111e-06
-2.13744930953114e-05
-3.12865388798045e-05
-3.10181548453028e-05
-1.7781194231482e-05
-2.95517656425409e-05
-3.42620276881518e-05
-4.73025629020985e-05
-3.66261892930251e-05
-1.78764699587769e-05
-2.90775937088162e-05
-3.90766786927818e-05
-5.75869774390325e-05
-3.36081357305169e-05
-4.5270521487207e-05
-6.37133618571367e-05
-2.82328324484455e-05
-4.77715438446679e-05
-1.82311425359238e-05
-6.18207069173206e-05
-2.0825009854261e-05
-2.70730166150408e-05
8.74766603709815e-06
1.24628154727939e-05
-2.16432058534149e-05
-7.7638164607941e-06
-1.90321766078182e-05
-4.03049623788442e-05
-3.73053623485093e-05
-2.21451206233772e-05
-3.1085381685441e-05
-6.13527497540318e-05
-1.64173304342309e-05
-4.70107227921656e-05
-2.60605724183851e-05
-1.46895478938056e-05
-1.96112678324927e-06
-3.80047074905354e-05
-8.49383702322229e-06
-2.82782077022707e-05
-4.34250489433311e-05
-1.44100242042223e-05
-7.87235088879859e-06
-1.18316444038778e-05
-2.65270945325423e-05
-2.07051948782436e-05
-2.3568375838226e-05
-5.12701210271329e-05
-3.63707075808479e-05
-3.03255230708569e-05
-4.32941719006795e-05
-5.07991370197715e-06
-2.47966173295915e-05
-1.37471074574405e-05
-5.91202390276621e-05
-5.93159813162185e-05
-9.4890737554463e-07
-2.83598695487558e-05
-4.9790042672966e-05
-5.06633763531676e-05
-1.56517296029881e-05
-4.48644396183735e-05
-2.81238739200947e-05
-2.24109670020637e-05
-4.57504235176747e-05
-2.34526434049313e-05
-1.89826911163547e-05
-3.97590260625981e-06
-3.38586413170193e-05
-2.32692161152356e-05
-3.72448049638123e-05
-3.39448957002961e-05
-4.807529616223e-05
-3.69608860962607e-05
-2.46696298040881e-05
-2.85971254009209e-05
-4.23281498641928e-05
-5.1638416136546e-05
-3.49961196962077e-05
-3.73053881928204e-05
-6.54753178156058e-07
-8.81331081283838e-06
-2.40695630202271e-06
-1.64919083170649e-05
-5.16116361837737e-05
-2.88664131882798e-05
-3.23408248305882e-05
-2.18045510653144e-05
-2.51655772070456e-05
-1.01274110243333e-06
-2.01886154143393e-05
-3.47751518849468e-05
-2.30351661497392e-05
-1.88787573624485e-05
-2.26015781544288e-05
-6.78824791088694e-05
-8.27180452518901e-06
2.98441581273645e-06
-2.93009514375912e-05
-6.09765256384744e-05
-4.08968415449179e-05
-2.47815926375251e-05
9.1884992146484e-06
-9.75522926762585e-06
-2.50022908203532e-05
-3.05031932671617e-05
-6.53140150708523e-05
-4.43527634543397e-05
-3.13636493420331e-05
-5.12349636656358e-05
-3.32126222944976e-05
-2.78693227159175e-05
-1.70046171243122e-05
-3.90863880316577e-05
-7.66320054868583e-07
-1.98159012975438e-05
-4.86558473679986e-05
-2.60782139038689e-05
-3.19412261930988e-05
-2.03443685365929e-05
-3.80311459496317e-05
8.98763633868603e-06
-1.7032584433153e-05
-1.4354202775973e-05
-1.64781713122622e-05
-4.73544742808704e-05
-4.09702048739586e-05
-3.54852216892525e-05
-4.91996553034015e-05
-2.64134561647792e-05
-3.82381401945557e-05
-4.93506034663425e-05
-3.56065953501082e-05
-2.95159705135198e-05
-4.30270272606447e-05
-2.09243598255697e-05
-2.75051560787584e-05
-2.20203548343511e-05
-4.69374101738909e-05
-3.38306052630758e-05
-2.73079345844851e-05
-2.47161629157481e-05
-2.3010067553282e-05
-4.30181695324834e-05
-4.66929392255204e-05
-5.13937988030319e-05
-2.98861197134649e-05
-2.93406244333167e-05
-3.81886895776099e-05
-7.83269320001166e-06
1.57212734012357e-05
-1.59305292443905e-05
-1.97924120376467e-05
-1.35191985189167e-05
-8.02479663220112e-06
-9.82760696644925e-06
-2.71372215000773e-05
-3.9444318217135e-05
-4.97580277832984e-05
-2.3457259977969e-05
-2.52448437329276e-05
-4.377853157481e-05
-9.99056099114509e-06
-3.18205188114647e-05
-2.45273761821369e-05
-3.84673123039509e-05
-1.69166334162569e-05
-4.11467580784941e-05
-1.95610296453385e-05
-3.93487918684132e-05
-2.43452259570932e-05
-1.30639622374892e-05
-1.28066238184886e-05
-2.50810852341698e-05
-4.89647713432248e-05
-3.78244465303072e-05
-3.41575973742489e-05
-9.50839454607001e-06
-3.8401119094883e-05
-3.85361326476129e-05
-5.32625240365802e-05
-7.06187155715773e-05
-3.80252791325775e-05
-2.68761303880107e-05
-3.45061982724354e-05
-2.71426620027455e-05
-1.96859856506161e-05
-2.7691009020978e-06
-2.67838732762218e-05
-2.50785111548123e-05
-2.20654333882836e-05
6.41727983427886e-07
8.41979563554885e-07
-2.70811648788324e-05
-5.6285220479365e-05
-2.16316461913514e-05
-6.70745803552822e-05
-1.90564532578144e-05
-3.36987708777647e-05
-3.86220978428609e-06
-2.12295285928153e-05
-3.67993258942413e-05
-4.13827944671533e-05
-1.92014879919718e-05
-4.68069637428675e-06
-1.17009325081525e-05
-2.58291962730889e-05
-1.31985118626701e-05
-2.97465663709225e-05
-3.565577138101e-05
2.37560727636269e-05
-5.27679016519841e-05
-1.91765586311127e-05
-2.33681616938108e-05
-2.70672385648801e-05
-5.55551446959815e-05
-1.98633440464725e-05
-2.13315174190826e-05
-4.18294427488681e-05
-5.95864911404512e-05
1.94352334803962e-05
-5.72061602766173e-05
-6.31601853568517e-05
-2.92325602029473e-05
-5.92093714235119e-05
-2.07604104474677e-05
-5.74730599729952e-05
-3.04080500038613e-06
3.08820112282045e-05
-1.32488768295965e-05
-6.19584699627314e-05
-5.6000565294296e-05
-1.41941185641195e-05
7.02318028647272e-06
-4.65000864062817e-05
-1.19633664450591e-05
-1.3088256927252e-05
-3.40379755130223e-05
-6.21001822190924e-05
-3.43095529536238e-05
-4.76918553663774e-05
-3.758808349557e-05
-1.31919340892902e-05
-3.79910779865536e-05
-3.1493410668365e-05
-4.17506854095769e-05
-2.59873308129342e-05
-6.62757820176561e-06
-3.42953382176465e-05
-3.13687766350274e-05
-2.51410810198449e-05
-4.29434527198256e-05
-1.99568691843617e-05
-2.24085863743042e-05
4.54575330864444e-06
-1.08908951883819e-06
-2.0899827942195e-05
-2.53971457359319e-05
-2.36308961916126e-05
-8.14882563690179e-07
-5.27498156992959e-05
-6.10776409848733e-05
-5.12896583715053e-05
-7.61531222950359e-05
-4.11682083143293e-05
-2.97843698909827e-05
-4.12515686805919e-05
-1.78599449949554e-05
-1.80979715337931e-05
-4.41278476248091e-05
-1.53368390551292e-05
-3.25660919565299e-05
-4.4775139201146e-05
-1.2288237153706e-05
-6.93405600550897e-06
-3.75461017450544e-05
-2.00103545664114e-05
-2.21955479353582e-05
-3.99722204485727e-05
-3.3506418407052e-05
-4.23308538092833e-05
-3.33213744336247e-05
-6.24197098965241e-05
-4.16703386943755e-05
-3.33518185794535e-05
-4.15858048894652e-05
-1.66184670195673e-05
-1.86672257405731e-05
-2.07540820506455e-05
-3.18881475200114e-05
-2.24288393424433e-05
-2.24723313501333e-05
-2.5801934201195e-05
-2.5635783184512e-05
4.1367972636124e-06
-1.40651711043944e-05
-3.65126680041837e-05
-6.20339630857778e-05
-3.65209439346016e-05
-3.3659348051862e-05
-2.31043624839297e-05
-4.58783090996057e-05
-1.86153262636384e-05
-2.58991771026445e-05
-2.98870666824234e-05
8.43486774020669e-06
1.11023653727434e-07
-2.21051570349749e-05
-2.68867832800424e-05
-4.76314654095492e-06
-2.74844429752491e-05
1.06714590231577e-07
-1.20743458528902e-05
-4.33828826765273e-05
-4.36617962988117e-05
-3.61205256745688e-05
-1.99968139442995e-05
-3.71558902491168e-05
-2.594363628323e-05
-4.37361093008982e-05
-1.53543924033302e-05
-2.23139351856016e-05
-3.06087753571069e-05
-2.75143925143885e-05
-6.07671875112101e-05
-1.03444305619784e-05
-6.98191085720911e-06
-1.4892990977048e-05
-1.26862160835214e-05
-6.90841126229236e-07
-3.39202311628545e-05
-2.04323316182189e-05
-3.09666763689722e-05
-1.10001834118269e-05
-1.19602114374417e-05
-4.38802744896404e-05
-5.24645590677357e-05
-4.53979951684973e-05
-4.37514252785544e-05
-4.17132807797772e-05
-4.64736694995079e-05
-2.4656837284351e-05
-2.4851616960187e-05
-2.06857725163684e-05
-1.17542624506767e-05
-2.80674364725836e-05
-4.14419937777392e-05
-4.42063053290679e-05
-1.20407043328831e-05
-3.63221018701587e-05
-3.31258964144449e-05
-3.24042164989107e-05
-1.75906339326271e-05
-2.29486155144228e-05
-3.79627012378071e-05
-6.70377960395322e-06
-2.22386914185904e-05
-4.28280855601186e-05
-3.41590003821492e-05
-3.37019124468973e-05
-6.23573697288139e-05
-7.414541383544e-05
-3.06473094464619e-05
-9.43357502257807e-06
-2.57329166215662e-05
-4.76564511972752e-05
-5.77076208357392e-06
-1.33556121048794e-05
-1.01104651606509e-05
-2.61702574258201e-05
-2.11810232315298e-05
-1.44776958685304e-05
-2.07035887515255e-05
-3.98936496931597e-05
-3.10671188624608e-05
-1.45318574235155e-05
-4.42428375946055e-05
-1.70156314735523e-05
-1.29073995282605e-06
-5.73242965281299e-05
-1.34178276688204e-05
-4.71266788929462e-05
-7.14717804086418e-06
-6.45458658800816e-05
-4.70898993223881e-05
-3.50452481587358e-05
-3.72426748149741e-05
-2.40770319597131e-05
-2.78602429173268e-06
-4.17422492947053e-07
-2.5296072571398e-05
1.73053768207964e-07
-6.08487952849346e-05
-3.05840333219776e-05
-2.65103699537734e-05
-2.21199689609777e-05
-1.78519600882087e-05
-1.71467331657692e-05
-3.19487458277661e-05
-2.34203071825556e-05
-3.8452272760765e-05
-3.92098904725664e-05
-1.96344023083192e-05
-7.96839728341389e-06
-1.76423948048029e-05
-3.61952694256579e-05
-2.83276847842915e-05
-1.71523615545934e-06
-3.71342560563541e-07
-2.63407439186609e-05
-3.16442659728725e-05
-4.45925457636734e-05
-3.55646548215139e-05
-4.01024908722392e-05
-6.56578637254462e-05
-3.53516648821315e-05
-1.50689346678874e-05
-2.08008732271932e-05
-3.17455256316877e-05
-5.16155125426391e-05
-1.63109211553635e-05
-2.92525658609383e-05
2.07201768852858e-06
-4.04008544671894e-05
1.74858022799175e-06
-3.13674605657688e-05
3.33407223944215e-05
-3.34690460810105e-05
-5.7246575627913e-06
-5.36683538228987e-06
-2.80237564848298e-05
-1.60280595970881e-05
-4.71050388727415e-05
1.10587102694509e-05
-3.84407844048202e-05
-6.70276693744893e-06
-6.95502750623414e-05
-4.22807276895231e-05
-3.37660787283315e-05
-4.36022890194603e-05
-1.4255034221406e-05
-2.22626016654725e-05
-3.6507335151161e-05
-1.68690935105448e-05
-1.74586747096595e-06
-8.10845124285357e-06
-2.67684220982931e-05
-4.02940368163989e-05
-5.24296582171691e-05
-5.03070665248452e-05
-7.65362011019072e-05
-5.65682042407732e-05
-7.07283813711564e-06
-4.5350747043332e-05
-5.93069962531144e-05
-2.97186418029412e-05
-3.76858867856235e-05
-2.10697619685978e-05
-5.18433839904948e-05
-3.08265658725384e-05
-3.22562999243443e-05
-3.05255107875517e-05
-3.98392383301254e-05
-9.75815157550464e-06
-3.33007763105346e-05
-2.83956041844502e-05
-3.15530916455986e-05
-1.34062400262256e-05
-2.75088410534364e-05
-4.51334483544586e-05
-4.84550153199826e-05
-1.67835761180859e-05
-1.30288533301916e-05
-5.62544206014261e-05
-4.41729200638308e-05
-2.58394342960489e-05
-3.43763574529109e-05
-5.58595307059283e-05
-6.87692222586005e-06
-5.90954154003727e-05
-3.0940682171652e-05
5.07579039180381e-06
-3.34131337230283e-05
-2.14399067989412e-05
7.09007693820349e-06
-3.26658256796625e-05
-3.12608063704052e-05
-8.77157293100014e-06
-1.24233021749231e-05
-3.96508734158331e-05
-2.04282069133513e-05
-2.61649763462663e-05
-2.86659784916854e-05
-2.30320471049589e-05
-3.06678770877519e-05
-5.60429360086655e-05
-1.05603951710471e-05
-4.2585961712921e-05
9.74702811110959e-06
-2.67464154287151e-05
-4.85226928574569e-05
8.65957837935567e-07
-7.87401915939413e-06
-1.40393218126758e-05
-3.2372703588384e-05
-5.01265720319688e-05
1.26192974425519e-05
-1.2982515080551e-05
-2.67734906552992e-05
-1.03485764319498e-05
-3.13694977281704e-05
-3.43070407435225e-05
-6.41340875791305e-05
-4.92850107602942e-05
-4.34162862220014e-05
-4.0546955300492e-05
-6.98994153342418e-06
-5.43650046513849e-05
-3.77730179713225e-05
-3.46826536226339e-05
2.51316059587059e-05
-3.66420123410812e-05
-4.54445196747375e-05
-1.96982176939956e-05
-8.26015752009259e-06
-1.94880115258473e-05
-2.26147746233869e-05
-1.94002532265743e-05
-1.8174125643225e-05
-4.27785112334585e-05
-4.35572330506195e-05
-1.51823280927723e-05
-1.58441798409498e-05
-3.23081328836314e-05
-5.6849621274527e-05
-2.96738957692899e-05
-3.40191647356736e-05
-3.05758280402734e-05
-2.63800121511138e-06
-4.27474422759432e-05
1.88480771717902e-06
-1.84880763171946e-05
-3.46161661751285e-05
-2.05206446137185e-05
-2.50812181356451e-05
-1.00604260956242e-05
-2.75617003565233e-05
-2.05136338104893e-05
-3.52791849192606e-05
-4.85602486274468e-05
-2.16384706622491e-05
-3.66784120667852e-05
-3.04190681324382e-05
-2.23036668948639e-05
-3.38589172550621e-05
-2.77746778220876e-05
-2.65873667111393e-05
-5.41498506619138e-05
-4.1773002167665e-05
-4.45260124693938e-05
-2.36317413154035e-05
3.00833601323372e-06
-2.46071756349019e-05
-1.44379548533731e-05
-4.81513618709367e-05
-2.63544095452176e-05
-2.76296984585517e-05
-3.413039465973e-05
-1.52538433991432e-05
-3.81013470674204e-05
-3.33044653763053e-05
-3.4422042401494e-05
-1.44609465544546e-05
3.08441925843034e-06
-1.53105948127715e-05
-3.14845196364318e-05
-8.05604807212075e-06
1.76539896734771e-06
-2.65731591561005e-05
-4.59576581704596e-05
-2.8539808420835e-05
-2.26929735445912e-05
-3.22372986091161e-05
-2.56123045129184e-05
-2.93577558444073e-05
-4.06727337065156e-05
-4.48415494560425e-05
-3.48606342283431e-05
-6.23445646969428e-05
-4.06509311570974e-05
-4.7612694015529e-05
-5.52975737114692e-05
-2.39100149182023e-05
-5.00352856553364e-05
-2.01025965831897e-05
-2.81024175931066e-06
-1.90494120648048e-05
7.76929942210348e-09
-1.57361690558628e-05
-5.15722339163325e-05
-3.00407641729804e-05
-2.93820382812709e-05
-2.31705469782418e-05
-5.46824153633415e-05
-1.09157086485708e-05
-5.35856448373434e-05
-1.18153545244507e-05
-3.55731299450512e-05
-9.66827821458127e-06
-4.02000898907857e-05
-2.92634002974517e-05
-3.58881445576761e-05
-2.32079496723117e-05
-3.34815701660908e-05
-3.19447394512748e-05
-6.09168840395751e-05
-5.59556657785474e-05
-3.30265715866316e-05
-4.33505307664129e-05
-2.86378496891967e-05
-2.71450138960652e-05
-1.80821840300926e-05
-4.87637988041485e-05
-2.71435822315913e-05
-4.80170591137349e-05
-4.98022970694519e-05
6.38253811339563e-08
-1.09763647848535e-05
-1.01598826475614e-05
-1.45598369010154e-05
-3.01818301143073e-06
4.3681971568392e-06
-1.34109966868127e-05
-1.45734028137161e-05
-4.95401139860291e-05
-3.69299042789249e-05
-1.59011978051659e-05
-3.66879939788058e-05
-5.46438260911063e-05
-5.09821308985024e-05
-2.90254656820676e-05
-2.04718249584486e-05
-3.51984203994788e-05
-1.83424179049363e-05
-5.02281700749017e-05
-3.88591620471026e-05
-3.64202558692156e-05
-1.82031730338133e-05
-1.56908502491451e-05
9.53034579997348e-06
-3.07646144937941e-05
-7.62586543732196e-06
-8.20904799047653e-06
-4.51497325088712e-05
-3.7475686029897e-05
-2.6414371025985e-05
-3.08393777160413e-05
-2.72129559905553e-05
-5.80195295590306e-05
-3.13065392720279e-05
-3.81441167241207e-05
-4.11277841793863e-05
-4.53175650883074e-05
-3.70430147333288e-05
-2.75441695713449e-06
-5.33975793551322e-05
-3.72801135183096e-05
-1.69643939515397e-05
-2.35298895718661e-06
-1.25808939007168e-05
-1.57059981479908e-05
-5.19614520046785e-05
-8.63262628730375e-06
-1.96609147864699e-05
-2.66118592156993e-05
-1.09227703746702e-05
-4.14632340658953e-05
-4.15454797735531e-05
-5.16374784871373e-05
-4.30695820779455e-05
-2.78487093076233e-05
-3.31411202709592e-05
-1.67972417604816e-05
-4.41314607866924e-05
-4.06555967673603e-05
-4.39484023230037e-05
-5.01171795316082e-05
-2.71856939983574e-05
-1.46201537975032e-05
-8.94146148069442e-06
-3.83831018062711e-05
-3.92332577395778e-05
-7.81694627568588e-06
-3.6426757599628e-05
-2.60440788700979e-05
-1.76089230316187e-05
-8.4427115594694e-06
-2.93008123967738e-05
-6.98019929590224e-06
-2.43039519949004e-05
-1.54341094753365e-05
-3.72330652482466e-05
-2.39615282106471e-05
-1.2007900106765e-05
-3.23473061039967e-05
-1.689692602483e-05
-3.60361474497833e-05
-3.8870940947234e-05
-1.72245766051526e-05
-2.1779414794859e-05
-8.70744167904909e-06
-6.01401046008821e-05
-2.57026963554508e-05
-1.22264671017782e-05
-1.19614851331508e-05
1.16752933124315e-05
-9.39000587096183e-07
-1.42296675808651e-05
-4.91686467512693e-05
-2.02508424787931e-05
-4.64087676473655e-05
-2.35904453652496e-05
-1.56641777122934e-05
1.22971601359384e-05
-4.75173095444349e-05
-3.02593725989903e-05
-5.39222495314421e-05
-2.70199146298056e-05
-5.91900462289705e-07
-4.67896162149342e-05
-1.48143635240952e-05
-3.37611744879573e-05
-2.0018131911656e-06
-3.09811341625262e-06
-6.28307388219492e-06
-4.12706862420348e-05
-1.12541392595641e-05
-1.40839208144603e-05
-1.75636621144397e-05
-2.88663773426287e-05
-3.98167997270112e-05
-2.43081844905854e-05
-4.33437556926165e-05
-3.33296936006834e-05
-3.0751252982397e-05
-1.43761245809982e-05
-4.98304413194708e-05
-5.46307821915954e-05
-4.98973383554182e-05
-2.63800198269767e-05
-3.57137198118986e-05
-6.4983635770709e-05
3.66546355474754e-07
4.9150530898338e-06
-3.56306802289818e-06
-5.08061739882609e-05
-4.3325702332668e-05
-7.45743905907899e-06
-4.85370844878467e-05
-3.01406172522896e-05
-4.12059022918308e-05
-2.87655974558057e-05
-6.51541803751569e-06
-6.07501270599944e-05
-4.44568560707035e-05
-2.59999217737544e-05
-3.70316087586416e-05
-1.70244704086833e-05
-5.98464500336972e-05
-1.75091539306157e-05
-7.27633909348319e-06
-7.46036648231267e-06
-2.27227723018119e-05
1.08063936132235e-06
-3.24282815754365e-05
-3.30009848667005e-05
2.01460296416918e-06
-1.33152108480001e-05
-4.59570800029677e-05
-1.25437007313741e-05
-3.64969217367856e-05
-4.63516945380368e-05
-2.27225722626213e-05
-5.9479540670826e-06
-3.2112599909018e-05
-5.15895563651199e-05
-1.2022238676575e-05
-2.92522529484985e-05
-3.04233140039586e-06
-5.51449071894549e-05
-4.01552423809133e-05
-2.34534757640026e-06
-1.93462507126524e-05
-2.04412600033919e-05
-1.9650526271865e-06
-6.59588329671479e-05
-1.42775649727642e-05
-1.88855601723591e-05
-2.72183045231164e-05
1.61676390716016e-05
1.56967890428143e-06
-2.02867670732494e-05
-4.79957291761013e-05
-1.28641896653311e-05
-5.47780056085488e-05
-3.33013282207301e-05
-3.47424509045768e-05
-9.98352472663831e-06
-2.53070929990045e-05
-5.04227675578981e-05
-3.20784894790058e-05
-1.01560130906061e-05
-4.18754582893302e-05
-1.5252106398193e-05
-6.84636716908388e-06
-4.46882727903106e-05
-1.25570995022184e-05
-3.13737076928584e-05
-1.82773624571301e-05
-5.10959600633854e-05
-3.41652008774058e-05
-2.54264135548906e-05
-5.74012321441359e-05
-5.36910968290205e-05
-2.65098441627298e-05
-1.62203776351799e-05
-2.62877432738433e-05
-4.8092140987462e-05
