# Supplementary material for: Research on computational propagation and identification of mine microseismic signals based on deep learning
Source: PLoS One. 2025 Oct 22;20(10):e0334641. doi: 10.1371/journal.pone.0334641 (PMC12543183; doi:10.1371/journal.pone.0334641)
Supplement: S6 Data — (ZIP) [file pone.0334641.s006.zip › 000100900000039.xlsx_0.txt_24.txt.txt]

-1.96880933419491e-05
-3.06338616313602e-05
-1.91035916572315e-05
-3.90832455819458e-05
-2.96473980978161e-05
-4.70713456290583e-05
8.53124044760757e-06
-2.6851093744959e-05
-1.70850320419965e-05
-3.87152149846104e-05
-5.09730707898994e-05
-2.08997163543685e-06
3.10887431907211e-06
9.72650910703256e-06
-4.09101155185237e-05
1.52085230535735e-05
-1.59736991487587e-05
-6.76561372947142e-06
-6.65813151190066e-05
-2.61034554673138e-05
-1.60986322594274e-05
-3.53813295313058e-05
-4.36044948604999e-06
-1.36224658590279e-05
-2.93582288377783e-05
-3.19752481055788e-05
-2.15779914724993e-05
-3.56400815171253e-05
-1.80884729838036e-05
-3.60063016395536e-05
-5.51914241304914e-05
-2.21870546416355e-05
-3.03156300656157e-05
-2.42852015555492e-05
-3.76780803016371e-05
-2.64014969876624e-05
-3.32564818834598e-06
-2.02959815479453e-05
2.11757352999455e-06
-2.74217771946428e-05
1.63970874534667e-06
-2.062778026365e-05
-4.40554124814663e-05
-2.14954384975162e-05
-2.59028720146388e-05
-1.66831192394609e-05
-5.45305246795167e-05
-2.58549904814934e-05
-3.05457160856344e-05
-4.04799363950147e-05
-2.1365820838926e-05
-1.82350431249109e-05
2.63464998434767e-05
-2.06017139250087e-05
-1.27536589114644e-06
1.742553207627e-07
-5.01983081295564e-05
-3.5396810415354e-05
3.56934442279343e-06
6.68846659369273e-06
-3.58502953075244e-05
-4.05498132410616e-05
-5.06097584737297e-05
-4.16260801104578e-05
-3.11989810916077e-05
-4.22092286321712e-05
-2.48796009226938e-05
-4.73862672751764e-05
-6.64511178876733e-05
-3.65025760813596e-05
-4.32846278968799e-05
-2.40299038508253e-05
4.31262883259678e-06
-3.82143786422306e-05
-2.91448107292537e-05
-3.71175328367262e-05
-4.64362119461882e-05
-3.37212364432467e-05
-4.22320870088871e-05
-2.6343769291077e-06
-3.53208655576501e-05
-2.86097448014423e-05
-1.69278772189601e-05
-5.29611580319905e-05
-2.67425320664923e-05
-4.76108530251698e-05
-3.64441839342412e-05
-8.92529821221444e-06
-5.01737255225853e-05
-1.33703858958879e-05
-1.15677881000529e-05
-1.01167648176692e-05
-1.0310267817939e-05
-7.88637401692067e-06
-1.25460084237036e-05
6.98823788976285e-06
3.33838749074099e-06
-3.54205935271517e-05
-2.87034241049447e-05
-2.34348321927236e-05
-4.83150884016292e-06
-8.56885931505228e-06
-5.7673643204767e-05
-1.68819075513055e-05
-6.53246080839891e-05
-2.06321576849141e-05
-4.08889917357755e-05
-2.5882892175542e-05
-1.22660470931414e-05
-1.24807223152995e-05
-6.07894896280866e-06
-3.65375536270417e-05
-3.11478615996493e-05
-1.41266730615335e-05
-2.56315595667418e-05
-1.68489509398061e-06
-3.37670798869047e-05
-2.18483049446037e-05
-4.30653470499292e-05
-2.83518295017221e-05
-3.21893085696685e-05
-4.1184685982109e-06
-3.09531185917859e-05
-8.18584897951356e-07
-2.09992001236944e-05
-4.53393881924391e-05
-2.51780830170839e-06
-1.79754850648882e-05
-1.13547749652971e-05
-1.58952324741791e-05
-8.18156044034233e-06
-2.3650989941113e-05
-2.70721227192028e-06
-7.19555578231467e-05
-3.31433010654797e-05
-4.48664388426766e-05
-3.86270201719909e-05
-4.65811295080075e-05
-6.15511054799246e-05
-4.91838229556354e-05
-3.94496035984496e-05
-4.39061792184075e-05
-4.50695672427095e-05
-2.03729161975114e-05
-1.55166909955852e-05
-2.80266312738616e-05
2.75900326565462e-06
-6.11391160096624e-05
-7.60660383519875e-06
-4.16063138526371e-05
-6.24407967349268e-05
-1.03217891735021e-05
-3.08987345017152e-05
-3.68715675036287e-06
3.75751206994079e-06
-4.39774484993235e-05
-3.6489850283894e-05
-2.68778871020721e-05
-2.56668895354357e-05
6.38389118633782e-07
-2.13107537202165e-05
-3.20946043370866e-05
-1.30612233321884e-06
-1.27004495033456e-05
-2.74899171377864e-05
-3.6971591454358e-05
-2.58888283343976e-05
-2.65259063813154e-05
-1.60845754618839e-05
2.5444632741318e-05
-5.41773133391325e-05
-3.66037279819354e-05
-4.20590046262557e-05
-2.69820429546e-05
-1.79694288023752e-05
-2.07124017880158e-05
-2.84064032058859e-05
3.04152128517108e-06
-3.72593401236208e-05
-4.59916733122079e-05
-1.03793164143991e-05
-5.27317393556141e-05
-2.99154290998758e-05
-1.99591717691827e-05
8.47836511913218e-06
-1.04248310112984e-05
-7.58794872086873e-06
-4.14808112705972e-05
2.61091181725183e-06
-2.48505348666236e-05
-2.30806891657883e-05
-6.44405395402815e-05
-3.90550240470731e-05
-4.68581933269192e-05
2.00481920357512e-06
-4.69044058169865e-05
-2.86229008848085e-05
-3.08153872296096e-05
-4.29452898950218e-05
-3.61855980776053e-06
-2.81377803174475e-05
-2.77799147575791e-05
1.1834274568291e-05
-1.22467239878067e-05
-4.26739252349594e-05
-1.13057159919803e-05
-3.15723855864685e-05
6.68547214517645e-06
-4.92335754011939e-05
-2.50204434097685e-05
-3.63143703266327e-05
-3.72807505959259e-05
-3.89080604343516e-05
-3.65494636377076e-05
-3.16120451146244e-05
-3.61962256244756e-05
-3.70860203189433e-05
-3.50145783770314e-05
-2.84884930202306e-05
-6.32171229124735e-05
-4.47002023270594e-05
-1.93625409013239e-05
-1.51999257254333e-05
-1.41152385821231e-05
-2.58179333269444e-05
-1.62532625807696e-05
-2.7049182390356e-05
-8.79957296249704e-06
-2.47593715793697e-05
-2.76597783545559e-05
-3.93169827126008e-05
-1.42904921507988e-05
-3.36013131903429e-05
-2.45819473631493e-05
-2.37491014759073e-05
-1.21111369726922e-05
-3.07625178848559e-05
-3.29360108538512e-05
-5.45462735122346e-05
-2.21774119059502e-05
-4.54583118031493e-05
-5.00398185573867e-05
-2.98456901965461e-05
-1.85264405871128e-05
-3.48378834326573e-06
-1.04606082914413e-05
-2.22058804077118e-05
-1.69639560290391e-05
-2.77217442975746e-05
-3.66244004532018e-05
-3.1475876480398e-05
-1.07907994970615e-05
-2.86539760459022e-05
-4.18230142105569e-05
-2.3725855370509e-05
-8.30294861578645e-05
-6.41610714216017e-05
-2.17558362472104e-05
-2.86402587625179e-05
-3.91195599238772e-05
-2.70795012979292e-05
-4.12465144804722e-05
-3.47577661216032e-05
-3.75779978037865e-05
-1.44023601185848e-05
-2.26943793071441e-05
-1.76779746561682e-05
4.1749249338974e-06
3.09905012506226e-06
-1.98406621097369e-05
-2.30041962431531e-05
-5.65747559689387e-05
-2.45159686454326e-05
-1.92433947436123e-05
-1.37003892614062e-05
-4.06009385439586e-05
-1.46377710952727e-05
-3.09065014286614e-05
-5.1061400932711e-05
-3.30873463378257e-05
-4.26673834083526e-05
1.29136749737434e-05
-2.97904759509926e-05
-4.26487874345612e-05
-2.04477178020824e-05
-3.11974609625991e-05
-2.09518209602427e-05
-2.54468475812009e-05
-1.02776776312322e-05
-3.97959852055914e-06
-3.98850221784878e-05
-8.12891733133499e-06
-3.23666362907714e-05
-3.19903701874622e-05
-2.21160986333602e-05
-3.89261421709489e-05
-3.65627592769784e-05
-7.71100517665189e-05
-4.24380279319406e-05
-3.10692476745044e-05
-3.12673968672484e-05
-6.15972991127689e-05
-1.58753022978474e-05
-2.99536093472618e-06
1.31959797131307e-05
-1.58029727015699e-05
-7.4516837630885e-06
-3.52477802984636e-05
-8.0294306067963e-06
-2.13921543267763e-05
-1.32616689615311e-05
-4.93274180692349e-05
-2.15252243482547e-05
-5.43024551977028e-05
-2.41760020841381e-05
-4.84343413843338e-05
-3.59681580261408e-05
-4.67773148684643e-05
-5.78901186252643e-05
-1.80950547698769e-05
-3.4738745505449e-05
-2.02730695725667e-05
-5.90238356218896e-06
-1.42128977106053e-05
1.86080080491294e-05
-7.93888041032184e-06
-1.18813379601684e-05
-1.30271986778082e-05
-1.53767150435859e-06
-3.57701644134599e-05
-4.50817820548387e-05
-4.09804206503187e-05
-6.24737463150139e-05
-7.22599586497179e-05
-6.38665204465745e-05
-5.88631585734746e-05
-4.1153826070187e-05
-4.05967841538515e-05
-3.78229807431934e-05
-3.97270291326075e-05
1.23253422761756e-06
-4.43005334379606e-05
4.28498216061352e-06
-1.04698955882541e-05
-2.89942174815907e-05
-1.45628302389515e-05
-2.14363474020101e-05
-3.23293526463128e-05
1.90234403803584e-05
-7.22176737864583e-06
-4.79754573953239e-05
-4.9636467675679e-05
-2.98577834688392e-05
-7.12167287008494e-05
-4.12016692254943e-05
-3.71543568998451e-05
-6.83875860876995e-05
-7.65407443109996e-05
-4.63144523386428e-05
-3.04564025283851e-05
8.43573668002373e-06
-3.27398932457831e-05
9.03809848599216e-06
-2.23177139528127e-06
2.20239911521415e-06
-2.99106536468989e-05
-1.67278188328884e-05
-2.29551512695743e-05
-4.16570442364552e-05
-5.32034312414407e-05
-3.02141652428122e-05
-2.94267673744365e-05
-3.29407285556189e-05
-4.23803116271868e-05
-5.90499451126997e-05
-5.24221078846568e-05
-6.43360550832618e-05
-3.76500188951056e-05
-3.18239138512433e-05
1.23366346582034e-05
1.12578745452634e-06
-6.01176664028799e-05
-3.38434005089961e-05
-1.18408984599721e-05
-1.11246693427773e-05
-1.634366814471e-05
-2.24031855305505e-05
-3.35758937868708e-05
8.02478434848918e-07
-4.83851204964517e-05
-5.28126785243915e-05
-4.47695871448264e-05
-3.78499534168149e-05
-6.39106072474349e-05
-3.18007076529461e-05
-5.83196471894238e-05
-2.08986673226718e-05
-1.23271029455938e-05
-3.65090946750892e-05
-4.31591200360087e-05
-2.9055980619746e-05
-3.92447469671262e-06
-2.31036655781671e-05
-1.9854974797628e-06
-1.37859337323986e-05
-3.89233628212786e-05
-1.3621635598826e-05
-3.12734326198131e-05
-3.22213372733561e-05
-5.78219292491375e-05
-3.15312987228494e-05
-5.53106967813136e-05
-1.93202061324725e-05
-2.08864447874845e-05
-3.47190629598381e-05
-4.06722617847351e-05
-5.41945924579089e-05
-9.30744295189148e-06
-3.11730758978292e-05
-3.23725381837984e-06
-1.23973118497537e-05
-3.03991933778994e-05
-3.35240468101377e-05
-1.53864180127234e-05
-4.62982965964846e-06
-2.40135388152583e-05
-6.3010274567445e-05
-5.3009100746011e-05
-3.69300030990422e-05
-1.57397924203926e-05
-6.16609975286555e-05
-4.47300559245083e-05
-3.92111901257228e-05
-1.38867269161227e-05
-6.67402001933503e-05
-3.47036982392693e-05
2.20501209512119e-06
-9.29194413096212e-06
-1.18257336077842e-05
8.03373383329083e-06
-3.60908775624334e-05
-3.06065259641648e-05
-1.41832966673937e-05
-1.14485746007145e-05
-4.43186518656148e-05
-3.77258892632278e-05
-3.35399633622312e-05
-4.01157148480597e-05
-4.81530737980293e-05
-5.41461735806648e-05
-6.08043622096577e-05
-4.89510498387793e-05
1.62863290892407e-05
-2.5891488119593e-06
-2.25995717755027e-05
-4.45260964124939e-06
-2.24796396153218e-05
-3.43367288045884e-06
-1.17758770835246e-05
4.30133202511745e-07
-2.17776720946167e-05
-2.16237463349173e-05
-1.52487306690134e-05
-5.09591709100415e-06
-2.99815949389522e-05
-3.12561772609465e-05
-2.69602487972019e-05
-5.52680457718987e-05
-3.08632865844464e-05
-5.95922261005622e-05
-1.97814689154771e-05
-1.90363878613203e-05
-7.45433359267733e-05
-1.27608177203524e-05
1.21979390415474e-05
-1.39260779224774e-05
-2.7991852985666e-05
-3.8921623826985e-05
-5.69840985634048e-05
3.99652787980872e-06
-1.11591590551101e-05
-6.03069715447199e-05
-2.55590707715386e-05
-1.51295623727432e-05
-2.50467320208981e-05
-3.74385688696237e-05
-4.4066590322816e-05
5.73136432474864e-06
-2.66935803879447e-05
-4.79490227853986e-05
-1.69712321640578e-05
-2.92405707125686e-05
-1.10005082206665e-05
-5.17883115986648e-07
-3.65229419924634e-05
-2.67985127664499e-05
-1.5681968136955e-05
-4.10090910819883e-05
-1.87061964343605e-05
-3.92038986037904e-05
-4.03274169781844e-05
-2.14280361077837e-05
-1.3265657098814e-05
-3.08625598767981e-05
-5.0727201869841e-05
-2.09829634031652e-05
-4.4719426832545e-05
-1.25983020836733e-05
-2.56835813042149e-05
-2.69274889752442e-05
-1.10500625804464e-05
-3.64733684296805e-05
-4.3088055647388e-05
-2.82148930424549e-05
-2.68265466003579e-06
-2.76899618019896e-05
3.6516710656857e-06
-8.06769451071102e-06
-4.04934242899605e-05
-3.65545087574043e-06
-4.59110822343129e-05
-7.15805024099791e-06
-2.13697779460823e-05
-3.27837214544862e-05
-4.82870803875987e-05
-1.41679377414442e-05
-3.54005738672664e-05
-3.22171039863236e-05
-1.20439204854782e-05
-3.03337647949511e-05
-8.13418441257175e-05
-4.46153988453596e-05
-5.54130819712459e-06
-1.51809274039812e-05
-3.25222686563797e-05
-3.07190575040325e-05
-2.81922996649474e-05
-2.46142939232174e-05
-3.75814177894045e-05
-1.42685980753953e-05
-2.78374329686468e-05
-2.47495068138432e-05
-5.14854585767422e-05
-5.59894943462045e-05
-1.54394351593263e-05
-4.17014573676847e-05
-3.82077797301552e-05
-2.41447941597345e-05
-1.67889092563187e-05
-3.21810513801057e-05
-3.75159650191037e-05
-7.42838671024237e-07
-2.61634324199082e-05
6.92844814929388e-06
-3.85921283766613e-05
-4.7495003108884e-05
-2.86629395837153e-05
-1.67143601705937e-05
-1.5902863299618e-05
-6.37762799536795e-05
-2.52497499431892e-05
-5.21528704096167e-05
-4.35681454744135e-05
-7.54825756407903e-05
-3.81238683334151e-05
-1.7529474540623e-05
-2.99995874649723e-06
-4.91578984867576e-06
-3.20066323237054e-05
-4.43436843220863e-05
-8.40626764128607e-06
-8.97157264893433e-06
-1.42956791114377e-05
-1.53116874939892e-05
-2.51299110708979e-05
-4.02019922566525e-05
-2.27657425268314e-05
-3.6960730051569e-05
-5.83241492390145e-05
7.14905515484599e-06
-2.41788914782628e-05
-3.29940291332532e-05
-3.85242206720646e-05
-3.39468224923042e-05
-4.83410554538696e-05
-5.0349691207578e-05
-6.89977922201774e-05
-1.29920210306854e-05
-3.15302332368235e-05
-5.03881370790746e-05
-1.28898361485361e-05
-4.88088189050742e-05
-7.2470097755077e-06
-3.92081437913484e-05
-2.46070337136886e-05
-2.89745499844422e-05
3.73848051833333e-05
-3.79335719532653e-05
-3.10828119473152e-05
-2.73716160576468e-05
-2.86265329506127e-05
-5.40469658000331e-06
-1.99522517712129e-05
-8.14097049311921e-05
-2.45975744830389e-05
-2.38624020509343e-05
-2.94193829081568e-05
-3.86821664102369e-05
-2.38165981410735e-05
1.47691723774972e-06
-3.24283169537341e-05
-8.82565847973317e-06
-4.60393085728127e-06
-1.94790321282578e-05
1.11597108069044e-06
-3.06942023676089e-05
-1.76375175489345e-07
-1.27389482761157e-05
-2.52208744575499e-05
-5.49859897780713e-05
-5.52195231257919e-05
-5.05768100210603e-05
-4.41245556170457e-05
-3.67201939464648e-05
-3.8839795104254e-05
-6.57394434735515e-05
-2.29278381847168e-05
-2.35478401976418e-05
-1.64294687778456e-05
-1.03868586852608e-05
-4.34720956303384e-05
-1.38746558340882e-05
6.44054533075075e-06
9.70819459600313e-06
-3.29398233265692e-05
-1.82589060638491e-05
-1.61689142118951e-05
-4.62737019506624e-05
-3.55737724032873e-05
-4.28101813200687e-05
-3.77718626536482e-05
-8.05247637180763e-05
-5.33351584694503e-05
-1.74899570638918e-05
-2.44434554510688e-05
-2.15814054366146e-05
-1.33393207668359e-05
-2.69377134409032e-06
-2.31945760059269e-05
-1.92524476073801e-05
-1.08646823559064e-05
-1.63632585826511e-05
-2.66606933444139e-05
1.06541203328486e-05
2.63116379750767e-06
-4.19339582324086e-06
-2.74791393323416e-05
-5.76052307542196e-06
-3.1965699176007e-05
-3.66009021906068e-05
-2.97285003932649e-05
-3.54007351746799e-05
-3.60258608205193e-05
-4.54269109806511e-05
-5.21197337450386e-05
-2.92501686303636e-05
-3.81430031050092e-05
-6.4583040443451e-06
-4.69400740793324e-06
-3.41340227772878e-07
-2.85022433127719e-05
-4.47173001969335e-05
-5.91300620162419e-06
2.03464278381122e-06
-2.62642043432194e-05
-1.093427206433e-05
-2.03845714922841e-05
-1.51623211545656e-05
-4.62920899198629e-05
-3.24979087094012e-05
-4.94956927732573e-05
-5.57887387593227e-05
-4.30530206549057e-05
-3.62599405692862e-05
-5.16778021491947e-05
-5.65397743932486e-05
-4.64294583927193e-05
-2.26468601395063e-05
8.94858985030056e-07
-5.74980234125639e-05
1.04627651906118e-06
-1.26351183963529e-05
-1.7745776379915e-05
-3.18923241136389e-05
1.11498750292496e-05
-3.68694746340553e-06
-4.02853006138503e-05
-3.2756012228587e-05
-3.63241510934595e-05
-5.52130673438878e-05
-5.49687059315689e-05
-5.56492490883091e-05
-3.27862918261513e-05
-2.66750759805749e-05
-1.19457604948399e-05
-5.28943546714494e-05
-2.8289291680598e-05
-1.5615392208928e-05
-5.56639336690464e-05
-5.00152121963616e-05
-2.99446811215935e-05
-2.7210594666878e-06
-4.61979142446614e-05
-2.35188624783219e-05
-4.93426769183961e-05
-2.82874689640088e-05
-3.57725857464431e-05
4.13496774765581e-06
-1.51950568204418e-05
-5.27834468455613e-05
-6.33857135387053e-06
-3.8636046074803e-05
-6.0352833141044e-05
2.43595772255312e-07
-3.74501599991434e-06
-7.08425390931712e-05
-1.7446128831262e-05
-1.19805197459347e-05
-9.74041369704335e-06
-4.82383242557287e-05
-4.42732746233777e-05
-1.40158756095708e-05
-4.22315346059266e-05
-2.38413510816743e-05
-6.70714794699777e-06
-4.13901712383399e-05
-5.61104200960675e-05
-5.73697404004434e-05
-6.07230574849131e-06
-4.21240848508101e-05
-3.55066222735061e-05
-3.45171973582798e-05
-4.4317414685724e-05
-3.76616247500465e-05
-4.71224758700371e-05
4.47899050606229e-06
-2.6890833116779e-05
-3.5147225837469e-05
-1.8874731539819e-05
-3.62776170033988e-05
-1.44717079263599e-05
-4.06537863537038e-05
-1.83072883249432e-05
-2.2752378531426e-05
-3.86679200802522e-05
-1.95553038463242e-05
-2.82566195474937e-05
-3.57733265559777e-05
-4.46128680252972e-05
-3.35781740254075e-05
-3.19941439924408e-05
-4.94127427487043e-05
-1.28548002171795e-05
-4.52416101330713e-05
-4.51503502741878e-05
-3.1263731954111e-05
-8.79906208229846e-06
-1.55236679783319e-05
-2.58135176169789e-05
-5.0738678887181e-05
-2.96902801282206e-05
-2.35811489755829e-05
-5.5898599564573e-05
-5.56745587792092e-05
-3.4986325118363e-05
-5.08589812558698e-05
-4.13664061183707e-05
-4.28271725854304e-05
-4.75714410822775e-05
-2.32589353206338e-05
-3.57202714946299e-05
-4.72228228933072e-05
-1.7437548735123e-05
-3.28808538392378e-05
-2.22881663753695e-05
-3.77650582342982e-05
-3.02744774812099e-05
3.00364212833991e-06
-2.72472293117784e-05
-3.78564626739558e-05
1.26858643209506e-06
-2.4092073255203e-05
-3.20877536659534e-05
-5.69939891980518e-05
-3.88114293834427e-05
-3.10234902713204e-05
-3.33961395823863e-05
-1.49865665336487e-05
-3.01022686685997e-05
-5.20216154547449e-05
-3.15381397851431e-05
-1.99203069984338e-05
-1.5729822235268e-05
8.13882883203632e-06
-4.74299490414677e-05
-2.3268786118019e-05
7.37024777868832e-06
-3.43962324617689e-05
-6.46664950218969e-05
-6.79219769893826e-06
-2.59993462068883e-05
-4.59370702422171e-05
-3.74389048393828e-05
-3.09645873474481e-05
-5.45943163034166e-05
-2.79386184863907e-05
-4.5704912943364e-05
-7.33909981153306e-05
-6.23048636800522e-05
7.71317746799444e-06
-2.33687834077978e-05
-3.03973975633774e-05
1.82851878047127e-05
-1.50953509049461e-05
-2.61462618499715e-05
-3.64625677786632e-05
-4.55586037069654e-05
-2.43307208719573e-05
-4.82463051862047e-05
-5.22286139878501e-05
-5.4751677550801e-05
-5.04021592762251e-05
-4.73061275889054e-05
-3.58480932426165e-05
-4.67013153447739e-05
-2.78057218923144e-05
-3.1551126236628e-05
-5.19914785389074e-05
-6.56085327318543e-05
-5.84896902065911e-06
-9.52239605011174e-06
-1.47461739931958e-05
-3.11938091056922e-06
-3.13352865245148e-05
-2.976817497146e-05
1.66344597012376e-05
-3.32938457953051e-05
-4.86202173181164e-05
-5.14093655494503e-05
-3.94078751026207e-05
-3.65668677937727e-05
-3.24373130178245e-05
-2.53931734665086e-05
-5.02063156806804e-05
-3.01682568037929e-05
-3.30037667264971e-05
-4.67191190739116e-05
-2.30932102443625e-05
-1.58324086212125e-05
-3.21774409606828e-05
2.28481221558431e-06
-2.86192516318363e-05
-2.11140960597933e-05
-7.71342710297916e-06
-1.2304147310768e-05
-3.00699046342213e-05
-2.39519900376853e-06
-2.9592902997247e-05
-1.86113295059727e-05
-4.02638303950728e-05
-4.21190911457884e-05
-4.52651405599528e-05
-3.99596271310909e-05
-2.19122844409706e-05
-1.46234211946248e-05
-2.83408999803474e-05
-3.23209166395856e-05
-2.21313788396918e-05
-2.67433180243501e-05
-2.84545352330951e-05
-2.16752679407358e-06
-3.95322684263064e-06
-3.66281700013439e-05
-2.37729432386786e-05
-3.60074425246014e-05
-4.78041909027297e-05
-3.00191773558288e-05
-3.87124720557525e-05
-3.73379163314682e-05
-5.24790241395745e-05
-1.88764640726177e-05
-6.18922423889233e-06
-4.45337600167957e-05
-2.59473553601692e-05
-4.81331477385934e-05
-3.69441799991285e-05
-2.51121839504957e-05
-1.4768206079543e-05
-1.74679056757588e-05
-1.5941921345262e-05
-1.69501599514501e-05
-4.05919631413453e-05
-2.25050147348621e-05
-1.69087522570482e-05
-3.33170670426319e-05
-1.79315216368383e-05
-2.87185866213498e-05
-3.98541470785808e-05
-1.05329371677161e-05
-4.82400494145573e-05
-5.2701758718766e-05
-5.50813134772601e-05
-5.31102446465155e-05
-2.29860199372823e-05
-2.90710818503441e-05
-2.0015105887777e-05
-2.80899363412391e-05
-1.37026679027933e-05
8.55810952643905e-07
-6.02640599662478e-06
-1.25004085617118e-05
-2.37218388376397e-05
-2.58170704692719e-05
-1.15301289722465e-05
-2.53675585286514e-05
-5.14711952850566e-06
-4.30229191940683e-05
-4.50334465520762e-05
-1.75772650933339e-05
-2.98936932941523e-05
-3.7210620846908e-05
-3.6193334463781e-05
-5.98297998082063e-05
-1.96955485145197e-05
-3.29854269754121e-05
-2.05619034213046e-05
-3.24312692768365e-05
-4.0720000708285e-05
-2.85784393141863e-05
1.17397054461701e-05
-4.17715377328125e-05
-3.15592069237799e-05
-4.26466812912258e-05
-3.71409032393132e-05
-5.26680519903163e-05
-2.01151593677389e-05
-3.95317665259935e-05
-3.34866071710127e-05
-2.1155796944926e-05
-3.71653312601773e-05
-4.10049003932345e-05
-4.65771232794757e-05
-3.99228342175861e-05
-2.39986362349884e-06
-5.83836110139506e-05
-3.96402192354233e-05
-2.72919404846733e-05
-1.99156856676081e-05
-5.41960729493762e-06
-4.80160828962795e-05
-1.7128557115761e-05
-5.13673709153372e-05
-5.7078498604795e-05
-3.27696627537307e-05
-4.8363461434044e-05
-3.32478064086924e-05
-1.06326193425725e-05
1.91463017310027e-05
-5.59061865079129e-06
-3.43404621227163e-05
-4.56909991856683e-05
-4.43047174616121e-05
-5.63115535420468e-05
-5.24597934694622e-05
-2.51721627137278e-05
-2.58772093496152e-05
-5.34933954960507e-08
-4.13188189556633e-05
-3.71090233120247e-06
-1.44613846223264e-05
-2.42421081789206e-05
-4.28422394036294e-05
-2.21874981847575e-05
-2.87378796550996e-05
-2.43571738951805e-05
-3.40994519468067e-05
1.46103896949988e-05
-4.81199359863537e-05
-1.57951256449403e-06
-7.67262477099564e-06
3.19872412516903e-06
-4.68284087921508e-05
-3.89026227724878e-05
-2.85476666352914e-05
-3.01331318745136e-05
-3.54578877065498e-05
-3.32923552394917e-05
-2.83230338280706e-05
-4.06910254178398e-05
-3.58124952148332e-05
-5.20419078805047e-05
-5.32295716511599e-05
-4.78380131679577e-05
-2.20491341824887e-05
-1.1537270014758e-05
-1.28884197394165e-06
-7.46458465097747e-07
-2.0529539673628e-05
-2.03827783395104e-05
1.25467304578574e-05
-2.26828621725106e-07
-3.7390500793179e-05
-3.40655245320143e-05
-1.95627082032234e-05
-3.77550734121061e-05
-3.28805655639278e-05
-4.70013768276707e-05
-4.54848703909869e-05
-5.35231052746676e-05
-3.93847603694664e-05
-3.1773333057625e-06
-2.15249915564469e-05
-1.51677533321756e-05
-1.71437086531098e-05
-5.20543584117999e-06
-2.74953997789162e-05
-9.89255772116892e-06
-1.4854607977372e-05
-1.64372450929704e-05
-1.6824317706264e-05
-1.07420207390602e-05
-4.3484244201751e-05
-3.9659416405591e-05
-2.92391560658357e-05
-3.91655409558487e-05
-5.18876283955402e-05
-5.70632651119347e-05
-2.74088772603422e-05
-2.77940503150608e-05
-2.66268879865102e-05
-3.214850025253e-05
-3.86368488189971e-05
-2.71132142717179e-05
-3.36739133538023e-05
1.69609596077853e-06
-1.0203530554674e-06
-2.33695359798184e-05
-1.87948715017233e-05
-1.23265860661027e-05
-1.71622545292199e-05
-2.93748467629724e-05
-2.93329056922731e-05
-4.4669296196086e-05
-3.2611071845826e-05
-2.59575112076141e-05
-1.58807567161537e-05
-4.45496371284069e-05
-6.57527148535143e-05
-2.19949552429186e-05
-4.46879209089598e-05
-2.93998872387162e-05
-3.54416519100891e-07
-2.70530676459846e-05
-1.16670731940565e-05
-2.20331607594656e-07
8.76068981195823e-06
8.65579469470432e-06
-1.35531906163473e-05
-2.72203714874671e-05
-1.10485318989081e-06
-5.41085186447482e-05
-3.26345097281958e-05
-5.44032730400056e-05
-3.9062041048764e-05
-2.79252340505133e-05
-7.95278057314422e-05
-1.39875579395486e-05
-1.07956236367099e-05
-3.50958264291143e-05
-4.24712264587883e-05
-4.03761334637957e-05
-2.32272758663586e-05
5.63554824241703e-06
-3.94876370245655e-05
-3.48545273235467e-05
-7.43903609064363e-06
-3.13403372865866e-05
-4.00910902644936e-05
2.20679981275339e-06
2.03148501576266e-05
-3.27089808230823e-05
-2.04341951296886e-05
-4.56322138141929e-05
-1.41285782385442e-06
-1.03811198208682e-05
-4.79521085711707e-05
-3.32246922748458e-05
-2.79795408429733e-05
-1.46992777396607e-05
-6.33859239038693e-05
-7.2482925505274e-06
-2.26273144290268e-05
-5.39751619941587e-05
-3.07667064345661e-05
-3.10436911711868e-06
-2.52513610417869e-05
-5.40675547010504e-05
-5.16807943785495e-05
-2.83913142629371e-05
-2.26395223355021e-05
-5.33953741072343e-05
-1.31318897418622e-05
-6.65395192549397e-05
-7.25711158800067e-06
-6.49258109700806e-05
-1.50034322509407e-05
-4.65196616729094e-05
-3.39360212757342e-05
-3.96673318700097e-05
-3.31073392806977e-05
-3.10544569167569e-05
-2.60172907357701e-05
-5.79376473704622e-05
-1.76599071164688e-05
-4.48178614448161e-05
-3.28988509959693e-05
-3.28892642569977e-05
-4.09967705434363e-05
-2.57464214106864e-05
-7.76799569254827e-05
-1.30471063494328e-05
-2.55944950162161e-05
-3.76369117684853e-05
-3.0840979359917e-05
-2.60467072999377e-05
-3.36965488109248e-05
-2.46828773089027e-05
-4.04124885249544e-05
7.84058907862752e-06
1.18350107701306e-05
-3.19099303823598e-05
2.6530747289538e-06
-2.59108467208853e-05
-2.11204028604375e-05
-5.29116041639604e-05
-1.57941279720985e-05
-4.96126724361194e-05
-5.82074807550015e-05
-3.99779611424756e-05
-4.46984205699977e-05
-3.03414462588884e-05
-1.21556033847731e-05
-2.60714197586998e-05
-3.43456569632059e-05
-1.41662717793914e-05
-4.93962435879248e-05
1.90801603415397e-05
-1.72855102706031e-06
-2.17319464285796e-05
-3.15144490366941e-05
-1.20404292746219e-05
-1.22049702854866e-05
-3.6339066990924e-05
-4.4570637586216e-05
-1.22238537077867e-05
-1.745356239152e-05
-9.05543066210097e-06
-6.9562120642259e-05
-7.24136481647399e-05
-4.63650153048469e-05
-3.968932223585e-06
-3.51071267232657e-05
-2.78102191160343e-05
-2.03480916152162e-06
-1.60015123089276e-05
-1.85125378270941e-05
-3.50304762531389e-05
3.94193959941924e-06
-2.81268003247569e-05
-2.63692301321992e-05
-2.70973055229286e-05
-2.4802571193129e-05
-5.88798045815367e-05
-1.49853299810518e-05
-7.00486470429972e-05
-2.58507689501622e-05
-8.91866523717636e-06
-3.28265992356609e-05
-3.16294345265685e-05
-1.62304173702805e-05
-1.7671499018021e-05
-3.12541943124496e-05
2.15070685743971e-05
-4.70136315352869e-05
-1.84101675181385e-05
-1.90872170729781e-05
3.12437685108341e-06
1.70855371171994e-05
3.52898861741096e-06
-1.25550121204996e-05
-2.10707728322813e-06
-2.27698177032873e-05
-3.85799280010789e-05
-4.48886552735424e-05
-5.44998021012762e-06
-4.29875164697387e-05
-2.89940940874803e-05
-1.6784429917557e-05
-4.41302314729297e-05
-3.4910999767489e-05
-3.45709145104438e-05
1.45926812226604e-06
-1.24584493266512e-05
-4.37248429011024e-05
-1.26563081856967e-05
-2.177234125887e-05
-3.55280089366538e-05
-8.13027791446345e-06
-2.21107116844988e-05
-3.21107608231077e-05
-5.33863205362824e-05
-3.36203198817053e-05
-5.35611797722446e-05
-4.75518080595993e-05
-4.85156948615541e-05
-4.92741407999143e-05
-4.02951322836288e-05
-1.39719735170213e-05
-3.16553534322132e-05
-1.85311587535853e-05
-2.37165908107491e-05
-1.9106822163378e-05
-1.01303986193495e-05
-5.11048428187363e-05
4.20468991651909e-06
-4.65446454969714e-05
-2.24458639117301e-06
-1.52600038327203e-05
-2.76835616943313e-05
-1.64715595804367e-05
-4.39738208285475e-05
-5.42980101925694e-05
-4.26457319781764e-05
-1.79899423897751e-05
-9.80375765562416e-06
-5.40791511218572e-05
-2.32124041353096e-05
-4.5044918968332e-05
-2.16169584040594e-05
5.11288724096667e-06
-1.45606098467962e-05
1.44250983506386e-06
2.80620182611216e-05
-1.61302563911294e-05
-2.76519119997437e-05
-3.30091840993176e-05
-6.61462249989201e-05
-2.65019634424213e-05
-1.5774945750728e-05
-4.01916164692121e-05
-7.10711265386754e-05
-5.41829559245443e-05
-4.99103805050989e-05
-7.69462286395695e-05
-4.3840684382566e-05
-5.00407396922417e-05
-3.36492891797715e-05
-4.14815698570762e-05
-4.18385730205919e-07
-3.05835050231182e-05
-1.77736972487065e-05
-1.80507942250061e-05
-7.72502079003715e-06
-5.89168230024543e-06
-1.46293942761893e-05
-1.70860996008739e-05
-4.42459856423025e-05
-4.60507521514765e-05
-4.68602931329491e-05
-1.35017116065124e-05
-4.17768476700823e-05
-3.46201683806347e-05
-4.53305109147361e-05
-4.99323846699388e-05
-3.23432436229391e-05
-5.86665641621186e-05
-4.15346292010221e-05
-1.35981000504942e-05
-5.57021457158298e-06
-2.08327078896114e-05
-1.79275821907023e-05
1.41322860644532e-05
-3.08604764048626e-05
-4.14740670065188e-06
-2.91954381043289e-05
-1.77424877653758e-05
-1.59420565343923e-05
-4.78751837890088e-05
-3.78781275235026e-05
-2.81658714189951e-05
-4.3788665410472e-05
-2.72229603903518e-05
-2.55107290253383e-05
-2.46507885836979e-05
-1.95088810211837e-05
-6.77869536816489e-06
-1.41587990538881e-06
-6.27852062746249e-05
-3.31341731472447e-06
7.5515803327153e-06
-4.53693340879835e-05
-3.14589701825067e-05
-3.65506456600662e-05
-1.309662232599e-05
-1.31205531805193e-05
-1.55838555948284e-05
-3.46489988696625e-05
-2.89850432002901e-05
-7.1370453028811e-05
-1.02579825204949e-05
-5.46267389242824e-05
-3.79396104339524e-05
-6.1661752572096e-05
-3.69942305006386e-05
-2.34072249707007e-05
-2.7491096133955e-05
-2.99478515161863e-05
-3.99056035609574e-05
-2.110643657836e-05
-6.61486498227461e-06
-4.56294663372995e-05
-3.48683401921969e-05
-2.87869145482015e-05
-3.9350551932295e-05
-3.00017576734803e-05
1.36626734755169e-05
-3.20814354259512e-05
-4.11355518554336e-05
-4.15058422006644e-05
-2.29825673404386e-05
-2.85532493257333e-05
-2.34354557902605e-05
-1.53962861852826e-05
-4.39075415613144e-05
-3.23485739032735e-05
-1.98563147654044e-05
-2.29404844972103e-05
-2.753711524132e-05
-6.02296457783433e-05
-1.41228330785965e-05
-4.92289782485086e-05
-4.99411950652097e-05
-3.81087403031136e-05
-3.68509823973946e-05
-2.5496580339457e-05
-7.07185566069349e-06
-4.97369825299948e-06
-3.08369099899008e-05
-3.91178371523423e-05
-5.98801845817637e-05
-1.26570043417588e-05
-4.10964545598021e-05
-3.28808115488393e-05
-4.8893287903137e-05
-6.47107521239478e-05
-3.04971059243671e-05
-2.78238254760171e-05
-3.80305770247195e-05
2.29441307149848e-07
-4.19816720973861e-05
-3.80797987871773e-05
-4.99154245099213e-05
-4.07259320721521e-05
-3.80412242089858e-05
-3.88390961578927e-05
-5.15342323591859e-05
-1.59033156333388e-05
-5.71457927780502e-05
-4.20809287615036e-05
-2.66324177141464e-05
1.55259867851411e-06
-1.85276544618085e-05
3.10731635063389e-07
-5.08967627215144e-06
-3.21560144963068e-05
-1.46826553572865e-05
-4.94012759698341e-05
-3.06900413140678e-05
-1.78785965178411e-06
-2.12612194115762e-05
-2.47198691339689e-05
-3.40391740354068e-05
-4.07017031219188e-05
-7.81290726969431e-05
-3.87355272184387e-05
-3.4743994235836e-05
-4.41476163365366e-05
-3.60529829386152e-05
-1.30078841259065e-05
-2.49484405780032e-05
-5.09057561824828e-05
-7.93169597644079e-07
-2.65211834122167e-05
-1.51496677082344e-05
-1.55492159548826e-05
-2.30461442098432e-05
-1.56437425975477e-05
-2.12162722693584e-05
-2.83492704570003e-05
-3.37939425776504e-05
-4.00465696559076e-05
-2.95983177581449e-05
-2.87897519912894e-05
-5.19014570534774e-05
-5.58853908917042e-05
-3.27802337323263e-05
-6.58164270758776e-05
-9.12273416945987e-06
-4.34950822874116e-05
-1.8487310154989e-05
-1.32021809455596e-05
-3.71630154155799e-05
-2.09751705695641e-05
-2.56247536508998e-05
-3.49167048169283e-05
-6.76181623390047e-06
2.62198709711509e-06
-4.03931084915233e-05
-3.60034995949648e-05
-1.93643964035759e-05
-6.11760974059867e-05
-1.84631815762822e-05
-5.55247623376956e-05
-3.50198921046606e-05
-3.74907903957374e-05
-4.29395078433722e-05
-5.19140763551435e-05
-4.3586487260298e-05
-3.81724351222212e-05
-2.66491105572342e-05
-2.87594896942466e-05
-4.04960919595055e-06
-2.10471075100722e-05
-2.06817372778846e-05
-2.99676191173232e-05
-1.29373440347149e-05
-2.04886131241396e-05
-4.136304960023e-06
-1.65000351183897e-05
-2.9446457645742e-05
-5.04241235856046e-05
-6.33228890110774e-05
-5.49499156850873e-05
-3.4120716660264e-05
-5.06805348213413e-05
-1.46217705128928e-05
-3.08796137308728e-05
-1.18604623737152e-05
-1.86776006144495e-05
-5.57992561312795e-05
3.91245983863044e-06
-1.89775639643451e-05
-2.73832046096172e-05
-3.72619760127103e-05
-1.00140848647263e-05
-3.23607816189885e-05
-2.66051148191271e-05
-5.08855896601075e-06
-5.52024101725677e-05
-4.23112225576185e-05
-6.33389862065013e-05
-6.45892791446355e-05
-6.25283431780628e-05
-9.72204040749283e-05
-4.54302396059646e-05
-4.73461689790983e-06
-3.22475790670212e-05
2.07218018335385e-06
-4.95432031059074e-05
2.29463138167666e-06
-2.92229735161335e-05
-1.02448102866319e-05
-1.50742431284645e-05
-2.13073687685313e-05
-3.69969959779604e-05
-4.10585007009352e-05
-4.73773602519251e-05
-4.22449291369536e-05
-6.81081522717826e-05
-2.6425134810262e-05
-2.18937644656515e-05
-6.82209268364421e-05
-5.72111796038707e-05
-5.18517956124203e-05
-4.73110656765383e-05
-3.20815128345951e-05
-3.46446157471743e-05
-1.19006793325344e-06
1.92343123248012e-06
-4.9709657833188e-05
-6.9999805277545e-05
4.57506838193498e-06
-2.23123431352269e-05
-3.56547111981493e-05
-2.46257807096009e-05
2.29679392687169e-06
-3.67269654873655e-05
-5.90902878381767e-06
-2.37371656027328e-05
-1.90304075114372e-05
-4.56404869158847e-06
-1.92994168160024e-05
-3.04783710575853e-05
-8.69906144179733e-06
-5.9825262529422e-05
-2.86042711303156e-06
-3.61459754806894e-05
-3.41642632816841e-05
-3.47377872708603e-05
-2.78725377692155e-05
-4.21535368660997e-05
-5.19526001932019e-05
-2.23868394221191e-05
-2.44741221034264e-05
-2.98525989508928e-05
-5.68738686193884e-05
-3.11809045146482e-05
-4.4791481844669e-05
-2.08725208287821e-05
-3.48105639693422e-05
-2.62537636460469e-05
-2.23661417079298e-05
3.59189660257515e-07
-1.95586201080912e-05
-2.60098864388851e-05
-4.21662496931121e-06
3.13451108378058e-06
-4.1316356266718e-05
-4.26100919408716e-06
-3.00385433703986e-05
-2.24650728380278e-05
-2.39361059613288e-05
-2.87188281574354e-05
-3.74159590474685e-06
-1.04477731350446e-05
-1.34589508828249e-06
-4.08460817728002e-05
-2.15912593196324e-05
7.11534002589442e-06
-2.29407222950506e-06
-5.14912682008529e-05
-7.47754978564043e-05
-5.57583178786352e-05
-1.62442863237514e-05
-3.31185501435891e-05
-9.95466174657402e-06
-2.90840493335063e-05
-2.97510270458756e-05
9.45154591404488e-06
-3.02743640369382e-05
-2.30805111189462e-05
-5.22336528605159e-05
-3.70103175749439e-05
-4.04834404177428e-05
-1.05315080858691e-05
-2.03908846236298e-05
-3.17250610527445e-05
-1.16140036960842e-05
-2.93335285784977e-05
-3.39852548291689e-05
-3.61549718673391e-05
-2.8662749084495e-05
-3.38225706566814e-05
-2.68516813578322e-05
-2.93285504679442e-05
1.56114485343726e-06
-2.08275632814976e-05
-1.09187564101392e-05
-2.32849348028714e-05
-1.50815271220979e-05
-2.65692355105552e-05
-4.21763672248019e-05
2.18053531856653e-06
-9.90052310072111e-06
-2.19865065710566e-05
-5.50959764404427e-05
-5.36124700963473e-05
5.45622928659498e-06
-7.86905260204983e-05
-1.46937573956236e-05
-1.856207796841e-05
-3.43366472108424e-05
-3.67784959155651e-05
-2.73772022370716e-05
-4.56803462063603e-05
-3.99901893654028e-05
-1.9644029324623e-05
-1.77639714086987e-05
-5.59235247599634e-05
-3.45199716103246e-05
-4.52039249580217e-05
-2.14330974763702e-05
-2.14519567963166e-05
-1.8728440983369e-05
-1.43135627047323e-05
-1.87497916605956e-05
-2.91508681884137e-05
-5.35210040773476e-05
-1.54475708203963e-05
-2.19467874529785e-05
-2.56890615703436e-05
-2.09446558995271e-05
-4.67268503094254e-05
-4.99277131974731e-05
-2.41365565956672e-05
-2.29994213903722e-05
-2.74559391473693e-05
-3.98746773137024e-05
-7.09395453165032e-05
-5.78497264070126e-05
-3.64038507931824e-05
-1.63961109189222e-05
-4.82587812813025e-05
-2.41178906536893e-05
-1.02236183984037e-05
-1.76580210796163e-05
-9.19692718317236e-06
-2.58858598671987e-05
-6.42066235822375e-05
-5.15071955860625e-05
-1.65630595377959e-05
-3.99296678261083e-05
-3.10070721745499e-05
-3.60665842355704e-05
-9.98644866558763e-06
-4.57767921802934e-06
-4.41851381157235e-05
-3.5550833114491e-06
3.00918817443823e-06
8.67620437113486e-06
-4.90669563412671e-05
1.2731058461466e-05
-6.03926799390265e-05
-3.99327811027737e-05
-2.14422684655533e-05
-4.34529690691987e-05
-5.01299928798485e-05
-6.27661459928805e-05
-4.03353918864428e-05
-4.40763149109942e-05
-4.154404564413e-05
-2.17882350201051e-05
-5.81901348526588e-06
-4.05255100720642e-05
-8.33336861916592e-06
-4.83139310592886e-05
4.31672185992746e-06
-4.40184889267291e-05
-1.61147201432532e-05
-2.94787511881902e-05
-2.40857976176592e-05
1.20300871121444e-05
-3.17895914768709e-05
-1.45877438723638e-05
-4.76370054551404e-05
-2.81306764175067e-05
-2.68698728405531e-05
-2.31498097583303e-05
-4.68777576287137e-05
-1.3154475778231e-05
-3.08243563262163e-05
-4.09130519586607e-05
-3.8547252123949e-05
8.24205199853058e-08
-2.79264351066995e-05
-2.59829580528564e-05
-4.64033323577429e-05
-3.83377147421803e-05
-3.13923698353389e-05
-4.54108138121048e-05
-2.60271531357926e-05
-7.72279025815295e-06
-1.28847358004924e-05
-3.49298121986111e-05
-1.36427755995177e-05
-2.09832061425296e-05
-2.31148967929478e-05
8.74667613540356e-06
-2.3228000792776e-05
-6.15022410627032e-05
-2.76085949497729e-05
-1.94149456195891e-05
-2.96390048437265e-05
-1.59793434079761e-05
-4.2747419603116e-05
-2.92231790241396e-05
-4.78352674430607e-05
-1.32371464959199e-05
-4.01046228602968e-05
-4.74239614411083e-05
-2.19322907637226e-05
-2.09437809414631e-05
-2.11383961013699e-05
-3.51542422041431e-06
-3.33952718590167e-05
-1.3420144428973e-05
-2.02150669072498e-05
-3.79824883702919e-05
-5.25894887685431e-05
-7.85784109046369e-06
-1.95867424853774e-05
-1.41456558104657e-05
-3.17422949718944e-05
-2.96657730489594e-05
-3.28431834306414e-05
-3.15786570102023e-05
-3.64280848413503e-05
-2.87351184290018e-05
-1.78437292708416e-05
-1.29509499734915e-05
-1.93955720227616e-05
-1.96139258674681e-05
-4.27091934083965e-05
-3.31905872720579e-05
-2.76370327875393e-05
1.17411981491248e-05
-4.56590271631463e-06
-1.06620588005288e-05
-3.41119787664164e-05
-4.91024448532141e-05
-5.36787484258525e-05
-2.57591431465994e-05
-3.89472246626728e-05
-5.15170460802599e-05
-2.3739143397111e-05
-1.14795295843379e-05
-3.62370866000792e-05
-4.10053131723825e-05
-4.16366204344699e-05
-2.62955479264915e-05
-3.77498138051316e-05
-2.11761439905383e-05
-1.13193923247092e-05
-7.66639651864291e-06
-9.98732818741791e-06
-1.34519146312461e-05
-3.59276153391703e-05
-5.41469546428765e-05
-3.70041599880129e-05
-3.11941390745256e-05
-4.39526685836185e-05
-1.90477868727245e-05
-4.98996666255854e-05
8.18048831430278e-07
-3.3773570358144e-05
-3.12621848109032e-05
-4.32979296221691e-05
-2.4886511388229e-05
-2.77420474675571e-05
-5.46531050219246e-05
-4.18628488665719e-05
-2.64247155293276e-05
-5.30633440979088e-05
-2.26085257732015e-05
-2.24459786177086e-05
-2.57765288114698e-05
-3.02855979607302e-05
-7.09058188000495e-06
-3.74739046178102e-05
-4.12374169737997e-05
-3.71520228152779e-05
-3.56370403306356e-05
-3.50495955766007e-05
-6.24778628351681e-05
-4.07198491264033e-05
-1.05279734394411e-05
-7.06422549461614e-06
-3.63336917930314e-05
-1.57595338018612e-05
-6.55812071340465e-05
-5.23825257139442e-05
-4.15782331681666e-05
-3.25052801940883e-05
-4.38882337734478e-05
-2.05955069484395e-05
-1.7989340354603e-05
2.08662174631484e-05
-1.87082402301836e-05
-3.09423635017201e-05
-3.49558784493017e-05
-3.92884250967948e-05
-4.21064088914871e-05
-2.13970002429574e-05
-9.5370004444411e-06
-2.05170780488056e-05
-2.44200525309256e-05
-2.8429524725761e-05
-2.82798690593174e-05
-3.59697865185176e-05
-2.39030001723896e-05
-2.36843124934527e-05
-5.49140780737519e-05
-7.03313499699531e-05
-2.53062642017152e-05
-5.96577330312656e-05
-5.96015731132919e-05
-2.84727047764532e-05
-2.74923148721018e-05
-1.53237140573087e-05
-4.46732569054671e-05
-2.36519071490193e-05
-2.87769859676664e-05
-5.76108033054859e-05
-3.9240351874903e-05
-6.37155690978208e-05
-1.80295451722799e-05
-1.67722717505092e-05
-5.65764000463959e-05
-4.82891141102587e-05
-3.43601875279738e-05
-4.13907496192658e-05
-3.90731315532465e-05
-4.05037410603401e-06
-1.1624898130412e-05
-6.12833741376372e-05
-4.86688411059463e-06
-2.38541529460399e-05
-4.85943844906216e-07
-2.0039036746053e-05
-2.44013341837547e-05
-4.41626731286547e-05
-3.43678153768803e-05
-3.65610461877519e-05
-2.83014091126599e-05
-3.24482109096827e-05
-4.13914596154235e-05
-1.37285403916861e-05
-1.19110558862293e-05
-4.54478623485606e-06
-3.3677909323354e-05
-6.38010489869077e-05
-3.46692333248281e-05
-4.01094626668541e-05
-7.67461029796627e-05
-4.40221587808746e-05
-1.48584710813678e-05
-4.62002298001871e-05
-6.21280218883709e-05
-3.85283970698483e-05
-3.73375279708123e-05
-1.14457705539155e-05
-2.34999227118932e-05
-3.75944158124228e-05
-2.71932425456404e-05
-3.00484193578199e-05
-4.07493349574927e-05
-3.18634394669976e-05
-3.87810625010519e-05
-3.16714458437303e-05
-2.96055255667912e-05
-1.73489655240089e-05
-1.05278768499674e-05
-2.48731037419747e-05
-1.85042940674337e-05
-4.46699950905551e-05
1.97515735694904e-06
-4.49873836336899e-05
-2.48315813852079e-05
-2.5988886459144e-05
1.41665813962807e-06
-3.1414736663077e-05
8.79765563640899e-07
-3.33856793276217e-05
-3.81794117841128e-05
-3.42883169989658e-05
-9.62547493837037e-06
-4.68745128199651e-05
-4.09866852488046e-05
-4.71539019671478e-05
-3.58070122150997e-05
-2.89212001698766e-06
-1.95571937798728e-05
2.79596065681933e-06
-1.75457072380894e-05
-1.9907735711407e-05
-2.07912457127754e-05
-4.7476510641181e-05
-9.33034042644572e-06
-4.69653783262563e-05
-3.4682452490666e-05
-3.15418975470016e-06
-4.83941781465098e-05
-3.19328997969178e-05
-3.34410655402896e-05
-5.00529100900252e-05
-1.51784411269078e-05
-4.31829551492374e-05
-1.95081339453858e-05
-3.62750728240717e-05
-1.23854947805387e-07
-2.40606240592234e-05
-1.77377046711825e-05
-4.11211643372449e-05
-3.67878238275648e-05
-2.39300870573613e-05
-1.88005596771676e-05
-3.79869717790003e-05
-4.34581858894764e-05
-2.90395189059624e-05
-8.89671597290394e-06
-4.99129686750744e-05
-2.51840577085494e-05
-2.3517184834216e-05
-1.66311047361986e-05
-1.83607760794536e-05
-1.67793725972798e-05
-1.94495787470035e-05
-3.4015438961825e-05
-3.18937200525536e-05
-2.62682897820486e-06
-4.73643719013469e-06
-3.34089706614224e-05
-3.75339094803581e-05
-4.10165769556435e-05
-3.5922701960608e-05
3.55124809644172e-06
-2.81581682624001e-05
-4.58610811652866e-05
-3.11245538646508e-05
-4.03095637264317e-05
-1.18159258005075e-05
-1.28589278084412e-05
-4.89062795217075e-05
-3.97018010368207e-05
-7.07447047329676e-05
-6.96507715914712e-05
-1.54230060397898e-05
-1.87200970140906e-05
-4.74936592988266e-05
-2.77558246970627e-05
-1.6964169552989e-05
-2.71585055175884e-05
-1.25247875060598e-05
-8.64424590725715e-06
-2.69224169430747e-05
-3.75746915170887e-05
-2.34827214031475e-05
-2.25428423325475e-05
-1.04569805077134e-05
-6.40102512667987e-05
-4.59570536916054e-05
-1.04377983164669e-05
-2.97816491392485e-05
-5.38883212551866e-05
-5.05257392605187e-05
-3.27275491310448e-05
-1.3164060686645e-05
-2.50834436726798e-05
-4.18386554639229e-05
-3.57256535452347e-05
-4.52700219303405e-06
-6.13922664774757e-05
-4.95213194737215e-05
-6.88839475528393e-05
-4.6940449989927e-05
-2.90043571274352e-05
-3.13222431230898e-05
-3.30563089467727e-05
-3.77216833866157e-05
-4.79373485420877e-05
-3.07282307349804e-05
-1.30676662192893e-05
-2.25246322566767e-05
-4.09906658392811e-05
-3.76245420745036e-05
3.72131834409582e-06
2.20495805477052e-06
-4.81596734916053e-05
1.90527683575576e-06
-3.95877572387986e-05
-1.67352000652887e-05
-4.27750748525232e-06
-5.11896886376834e-05
-1.59192163090457e-05
6.61385034843414e-06
-4.41703501016496e-05
-6.55701686835355e-05
-5.84045621785527e-05
-7.63715271948341e-06
-3.18454816990192e-05
-4.00906115324777e-05
-8.07718915613257e-05
-1.9988296984641e-05
-2.14413297912293e-05
-2.27922098759265e-05
-1.99680331376355e-05
-1.90323600465925e-06
3.19190844573512e-06
-2.28701023337035e-05
-3.19944234230384e-05
-7.14134877760768e-05
-8.52611172495385e-06
6.03320834252114e-06
-3.32081501169155e-05
-3.35144965718672e-05
-6.21430802867684e-05
-5.28602982470624e-05
-1.3661760348799e-05
-4.7117841644331e-05
-5.32192453979631e-05
-1.830349835821e-05
-3.73294149618212e-05
-2.87426034361041e-05
-2.62048495763439e-05
-1.18068014992346e-05
-1.70235568965075e-05
-2.04373504517156e-05
-3.65663895350528e-05
-3.76337458100434e-05
-3.06360198700397e-05
-2.84298698233624e-05
-6.67653710287198e-06
-4.96264107044728e-05
-4.45954921041427e-05
-1.44436718059495e-05
-6.59250185530945e-06
-4.98712586989906e-06
-1.52021019764398e-05
-6.35603175313046e-05
-3.13142075662248e-05
-1.51567467556966e-05
-3.40639373867618e-05
-1.70806093884334e-05
-3.47769176756563e-05
-4.02953327647424e-05
-3.13063294280501e-05
-3.85998655741122e-05
-3.53416461336876e-05
-3.29875147679432e-05
1.62893228165625e-06
-1.01296103191539e-05
-1.34421238478686e-05
-4.04969461154701e-05
-2.09876525761228e-05
-2.15880867158904e-05
-4.02605698960738e-05
-1.17742804310734e-05
-3.87592468490015e-05
-2.35475547092768e-05
-3.51291411459508e-05
-2.66971354629781e-05
-4.06296893791473e-05
-9.6626956854584e-06
-1.80601965457721e-05
-1.494328929257e-05
-3.62396716518774e-05
-3.95507543835216e-05
-3.48300525535677e-05
-1.62412386711063e-05
-5.09625627327099e-05
-4.56755310980461e-05
-1.38074339697382e-05
-6.23603803001736e-05
-2.85267047779949e-05
-6.48026872966125e-05
-3.31990265532402e-05
-1.94554615879076e-05
-4.37963409528397e-05
-4.61372456017132e-05
-3.45054800685646e-05
-2.17617277896091e-05
-4.68844759485489e-05
-4.51541801236107e-05
-2.62933588496172e-05
-2.09239878617979e-05
-5.43363118282047e-05
-2.59460138348829e-05
-1.43458568802959e-05
3.04969373179264e-06
-6.68864609814675e-06
-8.21524415313402e-06
-1.96564494701829e-05
-3.18084786325364e-05
-2.91066096944212e-05
-4.43897600920584e-05
-1.49975351639132e-05
-4.10634517415889e-05
-4.2538873553958e-05
-3.06867543128268e-05
-3.42124415426956e-05
-5.8633916080023e-05
-7.55238380405218e-06
-1.46721446736002e-05
-2.26880469668683e-05
-2.61211132989823e-05
-6.30567736441462e-05
-2.25055552069561e-05
-5.05816841423334e-06
-3.18084260310266e-05
-3.1299598607815e-05
-2.69548552188437e-05
-4.70489339272803e-05
-3.19415013657595e-05
-2.40907789391741e-05
-4.16150213549081e-05
-3.90637887511661e-05
-2.57922920466285e-05
3.9231348840182e-06
-3.0765805695169e-05
-3.39845512318776e-05
-3.13336961060518e-05
1.07966062427259e-05
-3.06318798944116e-05
-3.73355822213626e-05
-3.08413799764013e-05
-3.21214744953741e-05
-3.99118187475355e-05
-3.98641882002322e-05
-5.71940961228776e-05
-1.92882746200475e-05
-5.87351509186079e-05
-3.02955605769176e-05
-3.68568907354125e-05
-1.08154098832389e-05
-2.88815302567066e-05
-3.17118648417001e-05
-1.28987241686361e-05
-1.87495457340546e-05
-1.28103016302421e-05
-2.49740882697772e-05
4.11825378288474e-06
-1.04218764392142e-05
-1.29537167484101e-05
-2.33349431454475e-05
1.74265868599145e-05
-3.08490272197964e-05
-3.36481543075456e-05
-1.54879503273088e-05
-5.37702900581792e-05
-4.53101092035518e-05
-1.89076407731354e-05
-5.37773783207216e-06
-6.13851047469074e-05
-3.55528586013224e-05
-2.08077207552718e-05
-1.79949283029563e-05
-3.44931281033211e-05
-2.92337231818833e-05
5.41405430088298e-06
-3.3772920408218e-05
-5.23238023527418e-05
1.06102294106455e-06
-2.67766578226384e-05
-5.20643083629293e-05
-6.16736871115038e-05
-5.97980964774924e-05
-1.14928187110596e-05
-4.78689133798149e-05
2.12102087073587e-05
-3.4760935356267e-05
-3.20566084681766e-05
-2.32374100699567e-05
-3.16064035879606e-05
-5.56399155404685e-05
-5.31015216682231e-05
-2.43059396765545e-05
-3.47168913251838e-05
-2.0837312461547e-05
-4.6421254415207e-05
-5.02078763974395e-06
-5.07716771264788e-05
-2.02483917112533e-05
-3.99237510170459e-05
-1.81748005512204e-05
-1.9092129234991e-05
-2.32400254516477e-05
-3.79933740497989e-05
-4.50995699965505e-05
-8.71128500458556e-05
-3.20004280083014e-05
-4.5046103070062e-05
-2.66575597778184e-05
-6.41894992860726e-06
-4.59566135149026e-05
3.38624704188667e-07
-3.64677256671102e-05
-2.95641358020414e-05
-1.1200848393158e-05
-1.28530851684151e-05
-2.94396245772273e-05
-1.68119882645949e-05
-4.78313739761515e-05
-3.29133903219181e-05
-3.9082127693059e-05
-8.09776156558616e-05
-2.87349174485345e-05
-5.33370697243478e-05
-6.24775021114004e-06
-3.95533656797931e-05
-2.69999678443687e-05
-1.39862197952323e-05
-2.06586132565475e-05
-2.97668704084764e-05
-2.57775416485139e-05
-2.39273648384373e-05
4.21519024576094e-06
-7.10433069020806e-05
-3.36653362484535e-05
-1.7728875726036e-05
-3.0564644401218e-05
-3.63889721023964e-05
-2.7501975184276e-05
-4.68532494634497e-06
-3.35614450620181e-05
-2.3154521557968e-05
-3.9311185603896e-05
-4.60176478885612e-06
-5.07032402012845e-05
-3.30465593011432e-05
-4.17543792482321e-05
-3.19349915551075e-05
-4.13362391472664e-05
-2.57401953350403e-05
-1.98176896336423e-05
-3.59754183852307e-05
7.39099234914088e-06
-2.23471589619875e-05
-2.12982387134779e-05
-4.70504098740771e-05
-7.66755699590448e-05
-3.65654712012778e-05
-5.97482667731022e-05
-3.14706873240422e-05
-4.99502965073417e-05
-4.9082048747105e-05
-5.96298097944643e-06
-4.42030485632748e-05
-2.77802157013479e-05
-3.67802765569759e-05
-4.84327187577438e-05
4.38482799426125e-06
-3.93639558625206e-05
-2.66988504141076e-05
-6.73155459763371e-06
-4.69687580460741e-05
-2.56381276568068e-05
-4.46127864420169e-05
1.86229484632689e-05
-2.20187146451314e-05
-4.52925004954692e-05
-2.83732961023516e-05
-1.44720135196292e-05
-7.06301620715662e-05
-3.56446234209206e-05
-3.54294718963278e-05
-6.24633870560489e-05
-8.58180338981098e-06
-3.78853114426773e-05
8.49151277467711e-06
-7.72577233900175e-06
-1.40847060145508e-05
-3.62280496090783e-05
-1.9675727675796e-05
8.59620801010387e-06
-4.83567361476584e-05
-3.82262335270845e-05
-3.92081064643084e-05
-3.12490049976194e-05
3.27203695486004e-07
-3.61633115601672e-05
-6.01655472741628e-05
-4.36886856331521e-05
-5.54316956119186e-05
-2.33838567422878e-05
-1.36206193065376e-05
-3.0068115043271e-05
-3.06334563588113e-05
-4.38821777526828e-05
-4.6511548020634e-05
-1.16521645542805e-06
-2.61739748274294e-05
-6.18875950165199e-06
-2.83077205895951e-05
-5.08946557273459e-05
-2.49277389165014e-05
-4.32689104293361e-05
-2.49283652089177e-05
-3.87679051560785e-05
-4.77641420303796e-05
-6.62700723132146e-05
-4.19193613774172e-05
-4.89512639828478e-05
-1.81522021247635e-05
-3.04547297416354e-05
-2.99546507314012e-06
-2.38944415122975e-05
3.38357702977153e-05
-2.31904094937639e-05
-2.17553442089836e-05
-2.72460881723576e-05
-3.59418714050755e-05
-2.98315013194694e-05
-1.96468005300145e-05
-3.72396101957198e-05
-2.85297565548126e-05
-4.23993427251046e-06
-2.87254751602328e-05
-5.17637898524635e-05
-3.6883274107722e-05
-3.72595187771563e-05
-2.63654881604159e-05
-5.8894854354274e-05
-5.95896274832266e-05
-3.68159450279093e-05
-1.05195315376219e-05
-3.38047668322927e-05
-3.8596786867214e-05
-1.5802318058187e-05
-6.99529005542375e-06
-2.58173286341032e-05
-3.09400337871533e-05
-3.34332727427319e-05
-3.38175483384896e-05
-3.32251164764642e-05
-2.58582004433576e-05
-5.83653597262412e-05
-3.65386376483285e-05
-3.39773354547075e-06
-1.13216094232677e-05
-3.47421063259437e-05
-2.18080232237114e-05
-3.33485226108881e-05
-4.44628700489847e-05
-3.71948510236676e-05
-5.1430664737409e-05
-4.2953938025871e-05
-4.00396869958268e-05
2.12581649584667e-06
-3.27513459287884e-05
-3.61880372015721e-05
-1.60854311148324e-05
-4.23293578529912e-05
-4.80643156368513e-05
-4.99721930670664e-05
-3.56196535250814e-05
-5.0026910041988e-05
-3.34601102241817e-05
-9.85712612628968e-06
-3.37353895970701e-05
-4.38873905842503e-05
-2.7678123802819e-05
-4.61658435528549e-05
-2.33034233775867e-05
-6.54512385278755e-05
-4.01961440637086e-05
-1.9608143876752e-05
-3.86704822166343e-05
-4.68213460034884e-05
-1.65668361133052e-05
-1.39110267896763e-05
-3.53828698006675e-05
-1.07804733868698e-05
-9.39686905313426e-06
-1.36981044084615e-05
-1.6710626249739e-06
-4.73605217643574e-05
-4.82306999056025e-05
-4.69647420981204e-05
-2.91850981040515e-05
-5.20649060474475e-05
-3.67068497124575e-05
-1.09787812249425e-05
-5.46884371995094e-06
-2.9048832964946e-05
-3.79343624980145e-05
-4.13892230582978e-05
-4.06491574625697e-05
-3.14299730091254e-05
-3.69081419554553e-05
-1.9883273052838e-05
-3.76350462126393e-05
-1.68652431692922e-05
-2.89877011834035e-05
-5.31223631426559e-06
-5.70476817781678e-05
-5.05105788660869e-05
-2.97452707918304e-06
-2.54067999182565e-05
-3.25817263620223e-05
-2.49453877122193e-05
-4.31690116824058e-05
-3.84753387653547e-05
-4.0197972832177e-05
-1.8100518829654e-05
-3.58849704418897e-05
-2.34879554545405e-05
2.49932742244949e-05
-2.4290206013305e-05
-1.25497215593477e-05
-1.23146210281846e-05
-1.06594432634364e-06
-5.5688859145146e-05
-2.69983939282963e-05
-4.68059538367152e-05
-1.48644532737821e-05
-3.22969809938628e-05
-2.94831708139862e-05
-2.1809923995814e-05
-1.54164530257878e-05
-3.6392898472621e-05
-4.05082435115277e-05
-5.55816141196276e-05
-3.0552365489118e-05
-3.08012706656019e-05
-3.59119749810055e-05
-3.26433887802423e-05
-1.7866556363545e-05
-4.38775706169104e-05
-4.39052891321774e-05
-7.43071279745866e-06
-1.2165310370072e-05
-3.09461770104493e-05
-3.67313246607e-05
-7.67963372072487e-05
-5.43074308126811e-05
-4.46764568471599e-05
-6.82373071515896e-05
-4.58183957410058e-05
-3.62639969139154e-05
-1.43353242663719e-05
-3.82354297260962e-05
-6.47575585544053e-05
-4.65744273097763e-06
-4.22829573054121e-05
1.66216430381014e-07
-2.82939836104142e-05
7.64405001995676e-06
-4.63993213404842e-05
-5.33782393121441e-07
1.03283524794268e-07
-6.01629518209538e-05
-2.71736188825738e-05
-3.49306703851863e-05
-3.93826805752291e-05
-2.54831382247056e-05
-2.00817995420565e-05
-1.37918198688192e-05
-4.14959860238564e-05
-6.32495627875493e-05
-2.57317505093271e-05
-3.49411468834943e-05
-4.08346167761193e-05
-6.34955726516942e-05
3.06396049693468e-06
-4.73593982019278e-05
-2.40494594578302e-05
-3.95500702302217e-05
-4.43198542338769e-05
-1.78733767945893e-05
-7.63148147033471e-06
-3.66677959174522e-05
-5.06411443741178e-05
-3.08990497475693e-05
-4.41398116493627e-05
-5.62031389821026e-05
-8.27109531326931e-06
-2.98608290730622e-05
-5.21326533691677e-05
-2.11541122703613e-06
-3.44444648505703e-05
-4.10264822043362e-05
-3.7873116638186e-05
-3.4518181927253e-05
-1.44341546274898e-05
-3.68424981374381e-05
-1.67677008522749e-05
-7.35460151723713e-06
-4.08983315562067e-05
-2.51452031719009e-05
-1.43158424841646e-05
-1.41802296453634e-05
-3.36980430161339e-05
-3.88522988940759e-05
-7.54084316083993e-06
-4.25300179419206e-05
-2.74656134700252e-05
-1.76884010789845e-05
-2.31145696769938e-05
-3.91630667649296e-06
-1.57804170978145e-05
-2.14381579532466e-05
-5.38387515926046e-05
-2.64990233470267e-05
-1.70887628214893e-05
-1.26097584464734e-05
-9.84886318106558e-06
-5.99335024838962e-05
-3.14841145415663e-05
-3.19193685029498e-05
-4.58143258069137e-05
-3.17085257891855e-05
-2.58402570222236e-05
-3.66591504957526e-05
-2.47029684137131e-05
-5.2582167374599e-05
-7.38253417690817e-06
-1.33439217047758e-05
-1.2004349693904e-05
-1.06144053851874e-05
-3.28518442828907e-05
-1.38132465192358e-05
-2.5099862561442e-05
-2.33623642184828e-05
-2.74807944880365e-05
-3.15300612225564e-05
-4.10724639168099e-06
-1.38872212989939e-05
-5.70540300745813e-05
-5.17348419943286e-05
-2.11574112755178e-05
-4.42257029904566e-05
1.48446787076298e-05
-2.04904586255502e-05
-1.2349203314214e-05
-4.40800727359368e-05
-5.06382215347848e-05
1.36210967798018e-05
-9.68868362782568e-06
-2.41221799388363e-05
-1.69409039601431e-05
-3.69597201249134e-05
-1.61146089370971e-05
-3.34381612323422e-05
-3.26371890768501e-05
-2.27182909714516e-05
-3.40377447336306e-05
-1.94587079929086e-05
6.39082942235117e-07
-3.91360487091471e-05
-3.0468501609866e-05
-5.55540781177723e-05
-3.18341739706437e-05
-5.20544545613966e-05
-3.80146410807958e-05
-3.60800654118804e-05
-1.21407710051833e-05
-4.5607243750503e-05
-5.25396235570585e-05
-1.21267146298456e-05
-3.57659300838326e-05
-1.57718899042071e-05
-5.35408072230168e-05
-9.97119379648856e-06
-4.77102135398813e-05
-2.63519777731624e-05
-3.66794773211751e-05
-3.79616702001454e-05
-5.85108324222798e-05
-1.11443749533832e-05
-2.50011977288225e-05
-4.47922929755583e-05
-1.98034193050779e-05
-3.94055111473682e-05
-2.65518494011309e-05
-1.88988130994861e-05
-1.38512799512939e-05
-3.92734491433468e-05
-6.7149271472221e-05
-1.73921782493683e-05
-1.92541379134868e-05
-2.61380770024199e-05
-3.94286027268168e-05
-3.60411210863599e-05
-2.03254849085019e-05
-6.34092209847168e-05
-2.55918040831272e-05
-3.31468416914182e-05
-5.28930661084052e-05
-1.08527998304281e-05
-1.53163875388619e-05
-2.39103026474714e-05
-8.35924274322757e-06
-3.34320743264479e-05
-5.64792602060648e-05
-3.90679311948628e-05
-5.24208049836365e-05
-4.08756158132133e-05
-3.36743387586985e-05
-3.55277363969992e-05
-6.42296804957948e-06
-2.83844275227924e-05
-4.23783756277591e-05
-1.97533940675568e-05
-1.75866244672097e-05
-3.37337421798771e-05
-1.82316903972915e-05
-2.87164274979836e-05
-3.06272302967814e-05
-3.01536760703558e-05
-2.30742410376194e-05
-5.20290155865814e-05
-6.71200190818349e-05
-2.37505969679436e-05
1.19541589162308e-06
-1.36957488414617e-05
-3.17562077975522e-05
-2.32300369699669e-05
-5.89818290804563e-07
-1.74593004344274e-05
-5.11376947354318e-05
-1.74042177048e-05
-5.46049722523254e-05
-4.0986372723843e-05
-1.53339341024866e-05
-4.69500558152445e-05
-5.5333145404244e-05
3.21708635168388e-06
-3.63279397080992e-05
-6.82652054037921e-05
-4.0047443252872e-05
-2.91896442757974e-06
-9.40669683558815e-06
-2.33112350116598e-05
-2.98895226315083e-06
-3.32110660079835e-05
1.50040233544591e-06
-3.74631894824112e-05
-6.03094220506534e-05
-5.25148313301208e-05
-1.53681944056972e-05
-1.60564717823332e-05
-2.44521962998958e-05
-4.53918601494325e-05
-3.74561981221394e-05
-3.48920734605313e-05
-2.32907867800061e-05
-3.28329170258648e-05
-2.13122650242559e-05
-1.93686833587664e-05
-6.23074499488412e-05
-7.19701810442062e-05
-1.35206555806407e-05
-5.64986099251535e-05
-3.79070838170764e-05
-1.70389834599191e-05
-3.0178055557245e-05
-3.14863254825549e-05
-4.48195009022555e-05
-7.92271017075072e-05
-1.93925800511325e-05
-3.11576402676058e-05
-2.70225585621404e-05
-4.51501299077778e-05
-3.61445935696591e-05
-1.18816976854896e-05
-2.54106459051437e-05
-2.67506703670482e-05
-4.5800289898635e-05
-2.5887981670425e-05
-3.24558171593018e-06
-1.89225442802219e-05
-1.55039884015584e-05
-3.43826560159421e-05
-4.28228416789029e-05
-2.93674731226182e-06
1.8013255818681e-06
-3.16266390422951e-05
-2.18521097869469e-05
-1.42747902624156e-05
-4.80304347057761e-06
-2.62316202956403e-05
-2.71877638703324e-05
-4.49691819599054e-05
-2.61538893594748e-05
-6.49839055518462e-05
-4.51981288301925e-05
-3.09171679294273e-05
-3.15366168923166e-05
-2.10666272042052e-05
-5.46734802629966e-05
-1.56258501601638e-05
-1.88427803135534e-05
-3.43713795840414e-06
-4.90943957100097e-06
-1.84457090355589e-06
-2.85871318621397e-05
-3.61900760827524e-05
-6.93883992848589e-07
-2.50313670613168e-05
-6.05510828497014e-05
-1.62342654480043e-05
-1.62304210856619e-05
-4.74422098409296e-05
-6.15811716524906e-05
-4.00247131438605e-05
-4.60699263573625e-05
-3.32847472116533e-05
-5.65343267394311e-05
-4.12781731353035e-05
1.64783068700076e-06
-2.2203712547499e-05
-1.04904108231771e-05
2.63761260347999e-06
5.23837620944374e-06
-1.33523470117064e-05
-1.40098293864947e-05
-1.63731263283073e-07
-3.45768042495452e-05
-1.14114065681144e-05
-4.0168669916205e-05
-2.86891691990015e-05
-4.50530695364466e-05
-1.63623485496669e-05
-5.11287594569922e-05
-2.67987136066613e-05
-4.62990582149607e-05
-4.20955996586581e-05
-2.42044653299563e-05
-5.32763913293118e-05
-2.61871705917176e-05
-3.41492982214159e-05
7.053998373656e-06
-1.07458507364424e-05
-1.5184133867739e-05
-3.71286772970724e-07
-2.97789292908722e-05
-4.85384264499173e-05
-1.56915539751759e-05
-6.0590533256986e-06
-5.64770646849931e-05
-2.99419462375043e-05
-2.07843303086204e-05
-1.8615016974609e-05
-5.19548414552363e-05
-5.78023020117234e-05
-1.64433068976356e-05
1.06920065276911e-05
-2.07931183156649e-05
-3.43331565936463e-05
-2.7850433036193e-05
2.8146917792926e-06
8.41970882930093e-06
-1.45722679392375e-05
-3.66641579554605e-05
-2.19375302457145e-05
-4.30466138332736e-05
-1.06668559656443e-05
-2.06196279806331e-05
-3.01701376185602e-05
-3.35864648268444e-05
-5.60813943235264e-05
-3.82420724101714e-05
-3.41380412261786e-05
-4.07272386405919e-05
-4.29300376531092e-05
-2.23846475900143e-05
-3.17469099623152e-05
-4.48453839983318e-05
-1.39365494652113e-05
-2.55153547312847e-05
-4.24734489910552e-05
-9.57288709013244e-07
9.09647898722517e-06
-2.33160660535278e-05
-8.74916104655956e-06
-2.25642688248196e-06
-1.30351694187017e-05
-3.31528792495894e-05
-5.08396664193766e-05
-3.49165894705979e-05
-2.38003956106722e-05
-2.16442391418622e-05
-4.89904179823946e-05
-1.37544055409316e-05
-1.47046046037912e-05
-2.32403573222867e-05
-2.79092841900466e-05
-3.46952876637995e-05
-2.41305290975141e-05
-1.57901164849957e-05
-4.53206597557424e-05
-2.1904898715594e-05
-3.20202673725155e-05
-4.16168606472518e-05
-3.4049500971497e-05
-9.7587208409486e-06
-3.43877327361816e-05
-2.44153072723029e-05
-3.06046354312479e-05
-1.47160126112454e-05
-7.26481773205086e-05
-4.32063577876936e-05
-2.8821677837453e-05
-2.80166769418355e-05
-2.78686841285767e-05
-1.31480612035417e-05
-2.31990722916938e-05
-2.69665775767404e-05
-3.53298178870443e-05
1.63267699120179e-05
-1.925128528081e-06
-2.00684170659199e-05
-2.7554414980578e-05
-6.31520597065435e-05
-5.35995310369172e-05
-4.47796474565788e-05
-1.77928557702585e-05
-4.02096791303723e-05
-5.02663587634423e-05
-3.18507102681162e-05
-5.5983884636547e-05
-3.13390087357902e-05
5.09563850454728e-07
-1.29276920484828e-05
-2.65563896462363e-05
-9.50042115983178e-06
-3.09622726783632e-05
-2.70613646961075e-05
-2.55832132063114e-05
-3.18005099562293e-05
-6.52047863648956e-06
5.26283437170735e-06
-1.30271460506526e-05
-2.74571520769176e-05
-2.45163089662203e-05
-5.68993126789092e-05
-5.61056460169921e-05
-9.74785916921282e-07
-4.14843867057627e-05
-7.36585679148231e-05
-5.52251767331383e-05
-3.19423534846167e-05
-3.01518303895134e-05
-1.70964269739797e-05
-3.12880823806709e-05
-7.6873407773818e-06
-1.92112632341527e-05
-6.18270140641123e-06
-3.55518084011615e-05
-4.93830729245324e-05
1.81687914482166e-05
-4.06510257383283e-05
-1.65161866429929e-05
-2.63492403482114e-05
-3.62147430748279e-05
-1.15385279318621e-05
-3.49913276106507e-05
-2.24062139293041e-05
-1.19833955136495e-05
-3.30992315242906e-05
-4.85066193811745e-05
-2.0344048743519e-05
-4.37482641216693e-05
-1.62738225393333e-05
-4.59432636647054e-05
-5.96650924346708e-05
-2.10072392030853e-05
-3.85596846070487e-05
-4.98807215750682e-05
-1.65888641090194e-05
-3.62207251311985e-05
7.76426599311016e-06
-4.22280363844201e-05
-1.50826371136336e-05
-3.80653904380274e-05
1.45387116014627e-05
-3.81980560518439e-05
-3.76206039222096e-05
-5.10764645762906e-05
-7.05133269206324e-05
-3.56409849472385e-05
-3.45764239709663e-05
-4.7605958148393e-05
-6.91327658924294e-06
-3.54683377373985e-05
-2.61430849444529e-05
-4.35466185839844e-05
-3.11930676956699e-05
1.07162621612411e-06
-2.48741453413032e-05
-2.65385966843698e-05
-1.69930019149237e-05
-2.59760689690801e-05
-2.35845895259195e-05
-4.13848158300518e-06
-1.72591115827242e-05
-2.40369659670875e-05
-5.29094222042663e-05
-1.11987306109438e-05
-2.22995867247206e-05
-5.91833968605967e-05
-5.90284219856387e-05
-3.29745617201087e-05
-6.59107662045024e-05
-5.08250302619317e-05
-4.47043501969256e-05
-1.51800319672107e-05
-2.23586165931517e-06
-1.2184394114359e-05
-2.60651569071157e-05
-3.34654113601466e-05
-6.34348891171552e-05
-3.27671903961221e-05
-1.48027159169456e-05
-8.78858275928191e-06
-3.38713160668792e-05
-3.22277302751312e-05
-3.68395737818668e-05
-3.13996148060948e-05
-2.65920929440768e-05
-1.53556531844765e-05
-3.62495665994336e-05
-3.00053313897067e-05
-6.70182687088488e-05
-6.05550688359488e-05
-3.16996013377894e-05
-1.50068635381638e-05
-5.06225657706629e-05
-5.31862413292239e-05
3.85788669957452e-06
-3.27089040043675e-05
-2.27373097520452e-05
-5.57157901178986e-05
-6.48246554978611e-05
-7.35392959396896e-06
-8.25996530721065e-06
-2.61513584621891e-05
-1.10683457295938e-05
-1.88790471477459e-05
-2.87365162820414e-05
-2.47711256455423e-05
-3.20936599307594e-05
-2.68269299269467e-05
-3.9261692321004e-05
-1.72225796363188e-05
-8.67875138719079e-05
-4.47185963444982e-05
-2.90042562457758e-05
-7.50473878460871e-06
-3.52088860167291e-05
-4.30817038743104e-05
-3.35125563795545e-05
-1.97875789943074e-05
-5.29037221966881e-06
-1.71423357380114e-05
-1.76382067547282e-05
-1.11217697869716e-05
-1.79565099840461e-05
-5.3760611044394e-05
-6.49874419242686e-06
-1.66395503333678e-05
-4.93892496964656e-05
-2.51038962546332e-05
-4.23044317573621e-05
4.67321535374492e-06
-5.16099642843296e-05
-2.40010648651313e-06
-2.21008112973087e-05
-3.3201793856677e-05
-2.94384610435223e-05
4.22015046915107e-07
-4.025911584099e-05
-2.73966234009294e-05
-1.20764924179873e-05
-7.8563741287215e-06
-5.18556069033273e-05
-3.321002204034e-05
-3.27881702191174e-05
-3.90608732304544e-05
-2.16625364629468e-05
-4.39633591771571e-05
-1.3222978379777e-05
-5.93696673493529e-05
1.41585754430846e-05
-5.05412481831248e-05
-1.88256081216542e-05
-2.17440265070289e-05
-4.78808809983393e-05
-4.37051699474792e-05
-1.59250966968544e-05
-3.26316840162486e-05
-1.06132475831193e-05
-1.60146090609336e-05
-3.96076832924138e-05
-1.36825581398997e-05
-1.08887085167988e-05
-2.60895465305814e-05
-9.08927498180779e-06
-2.53710105266254e-05
-2.61489831433455e-05
-5.04904547729423e-06
-1.45504197525684e-05
-6.52508538828638e-05
-5.35064504673397e-05
-3.45143600548342e-05
-5.12922656915602e-05
-4.11095938863448e-05
-4.78030931130958e-05
-5.6190763821037e-05
-3.43192136084114e-05
-2.27056020589254e-05
-4.96103675477357e-05
-2.2811382807397e-05
-4.03711181822692e-05
-1.48382473277977e-05
1.87425472947181e-05
-1.59077796683647e-05
-4.21274776595512e-05
-2.74794195428055e-05
-4.01160098764845e-05
4.89602772306938e-06
-5.74609524128598e-05
-4.68672830758165e-05
-2.71121437834327e-05
-5.52282755249059e-05
-1.13566558410926e-05
-1.9565935140984e-06
-3.24249669031216e-05
-2.36375593301804e-05
-1.02999058618685e-05
-2.15316801597773e-06
-1.2288802441046e-05
3.28327257610443e-06
-9.06930001471172e-06
1.22382965492471e-05
-4.06016436275322e-05
-1.87808072042777e-05
-4.28377294534401e-05
-5.24227269231715e-05
-3.58470312385444e-05
-2.61542591941333e-05
-2.3149003412685e-05
-4.89070665827827e-05
-3.6904625341195e-05
-2.56307741508094e-05
-6.34115927709188e-05
-2.57728577378416e-05
-2.64129511287313e-05
-3.32504952172234e-05
3.25789291899012e-07
1.74742930122332e-05
7.0343970622485e-06
-2.79144296062338e-05
-7.98420856230914e-06
-1.79544626766435e-05
-8.11673366056876e-07
-8.86263017220667e-06
-2.55076911423562e-05
-1.44266458724388e-05
-1.25065884234095e-05
-5.44556845353264e-05
-3.17794640946194e-05
-1.63350608172748e-05
-4.96040307823455e-05
-7.32530223272243e-05
-1.75355704249735e-05
-2.08785967607836e-05
-4.43975557979305e-05
-5.98979574853069e-05
-3.55869565135323e-05
-1.41375450639564e-05
-1.84884574417177e-05
-1.0185593285477e-05
-9.0412447072124e-06
4.2933526132084e-07
-3.46489817163136e-05
6.92799658215927e-06
-2.8406377086947e-05
-6.64133388500881e-05
-1.78578481327183e-05
-3.37721774563476e-05
-3.39179111845718e-05
-2.24703986916577e-05
-4.05106059984999e-05
6.73973512384482e-06
-1.41940308258235e-05
-7.72445423974057e-06
-2.44051202185242e-05
-4.88737012024642e-05
-1.38964158790434e-05
4.99498714436745e-07
-5.63751005008566e-05
-3.14878213931601e-05
-2.90307733349253e-05
-4.49802619390876e-05
-2.51478811678154e-05
-1.99885782903257e-05
-4.22036149293127e-05
-1.14564383663182e-05
-3.07067212380322e-05
-4.31619548902207e-05
-5.30623419653328e-05
-3.40259270030974e-05
5.10412462360674e-06
2.25092994185364e-06
-5.74293807254115e-05
3.5100047285905e-07
-1.98363600018625e-05
5.99511114087395e-06
-2.31256056950282e-05
-2.1215971256876e-05
-4.09187958691142e-05
-5.69773657866868e-05
-1.87238697306552e-05
-3.24828493511363e-05
-3.78132442892267e-05
-3.41580972340572e-05
-3.79571776207121e-05
-4.74800916016903e-05
-3.82137313703396e-05
-2.29683067591192e-05
-3.59356805797356e-05
-3.6095698162956e-05
-3.31958275282008e-05
-1.90202853926321e-05
3.45406813040385e-06
-4.45285584829624e-06
-2.50790691239865e-05
-3.29464847643205e-05
-4.24047440971701e-05
-3.37465826157909e-05
-5.71148729545663e-05
-4.61465566105757e-05
-1.46246055998907e-05
-3.80132231389006e-05
-4.05095371014878e-05
-3.79683285644529e-05
-2.7339994171875e-05
-1.16792599708495e-05
-3.9273917548814e-05
3.54942882058023e-06
-4.66744962625955e-05
-1.42074309933862e-05
3.74288881811067e-06
-2.34442163225326e-05
-3.84231967643242e-05
-2.53389719968683e-06
-1.37369629927913e-05
-5.56961260058448e-05
-3.22719040976403e-05
-2.78827393648758e-05
-3.00277498937646e-05
-1.38384315369735e-05
-2.46078664217435e-05
-4.32660795652555e-05
-3.28706135466779e-05
-5.28220436264612e-05
-3.67941105103306e-05
-3.19307719833458e-05
-5.83137899213713e-05
-4.69050069373237e-05
-2.47443764309388e-05
-2.28663738524499e-05
-1.54819699553664e-05
-8.49174028688898e-06
-3.24715720478281e-05
1.27510005770738e-05
-1.54117425458755e-05
-2.81849346613976e-05
-4.95788968936628e-06
-3.5482186250758e-05
-3.68788090782309e-05
-4.31205736036351e-05
-2.78555388178669e-05
-5.62119315516445e-06
-2.96184663534971e-05
-4.36472821018882e-05
-3.06614506905836e-05
-4.44692556236619e-05
-5.75537187678272e-05
-4.48498627930504e-05
-7.29960918068878e-05
-3.61051970488567e-06
-1.71174535192641e-05
-5.95001705581639e-05
-4.17694796608781e-05
-5.54255379895374e-06
-2.66218253342152e-05
-2.15282271757894e-05
-4.76897415439464e-05
-2.92770000178946e-05
-3.95479862477896e-05
-4.30869318466356e-05
-3.49179932741974e-05
-4.6823868409212e-05
-3.97667030107087e-05
-4.54620440344664e-05
-2.2975625770724e-05
-1.90419081490987e-05
-1.7043290295143e-05
-2.9353606731649e-05
-7.74340259521365e-06
-1.87805957025034e-05
-2.82200307404433e-05
-2.4573586033329e-05
-3.99572258430595e-05
3.87942319871808e-06
-3.89430854181958e-05
-4.46388791143366e-05
-8.06308651085785e-06
-2.7994063063337e-05
-2.84904771834386e-05
-3.46658760322419e-05
-4.90468863884043e-05
-6.86149991797903e-05
-2.76551779956193e-05
-6.28832082018259e-05
-4.99803475595308e-05
-3.4387933422614e-05
-2.80637220657189e-05
-2.10024613418378e-05
1.12154131874205e-05
-2.85241778965769e-05
-1.23166921622939e-05
-6.71499162865302e-06
-4.85841488540049e-05
-5.31826457767494e-05
-3.77456701561873e-05
-4.05344394832627e-05
-3.7746311981022e-05
-3.15210011741047e-05
-6.22114474724614e-05
-1.41784413364854e-05
-3.57237438248601e-05
-4.46907044600014e-05
-4.04803427693379e-05
-3.50259912289184e-05
-3.17250993772151e-05
-3.77584148319347e-05
-5.50802006986909e-06
1.20115549382181e-06
-1.44343426122707e-05
-1.76454865345986e-05
4.92360740204971e-06
-1.11180092533257e-05
-4.21014816702034e-05
-5.18128678926998e-06
-1.78478972567778e-06
-5.23198978989272e-05
-1.55997992966461e-05
-3.91810049750463e-05
-3.80661864804546e-05
-2.38600537438342e-05
-4.01294021961619e-05
-6.36915325554711e-05
-4.96706183413502e-05
-1.5146569988401e-05
-1.66835497817437e-05
-8.30111435543797e-06
-3.32657123717866e-05
1.08035083385968e-06
-5.0491430674611e-05
5.22485027300695e-06
-1.38995016026724e-05
-1.54921944142353e-05
7.15801960650778e-06
1.98889095063434e-06
-2.95601077242785e-05
-2.01120511280725e-05
-1.56802616252505e-05
-5.44127180431531e-05
-2.5648558794317e-05
-8.70063789446465e-05
-5.45256198568883e-05
-3.49114139112309e-05
-3.96634068729704e-05
-1.97750154488581e-05
-1.13614460772267e-05
-3.98208123176649e-05
-5.0009490877664e-05
-5.5378016519479e-05
-1.74333209783886e-05
-5.51249936605866e-06
-2.14621847232579e-05
-1.79809682680395e-05
-3.2191917516692e-06
-1.82560823884431e-06
-1.69421425814e-05
-7.04398114166393e-05
-5.12548392091128e-05
-5.76823289906968e-05
-4.47038450709188e-05
-7.18042434854507e-05
-6.26246158432734e-05
-4.72577868583627e-05
-4.59896061369653e-05
-2.63317304185426e-05
-3.81953785172565e-05
-1.7978035613937e-05
-1.40361860453672e-05
-3.39479544092186e-05
4.5165122217615e-05
-4.82921884303934e-06
-1.64197376966096e-05
-1.78259400610099e-05
-8.36621322212229e-06
-7.15766205501009e-07
-6.48812749505032e-06
-2.49999765978168e-05
-5.43008100579106e-05
-3.74922021959187e-05
-4.35015187263949e-05
-4.95366003123717e-05
-4.72549972320163e-05
-6.58408116044452e-05
-2.5331916115363e-05
-3.25646506146113e-05
-4.38791323213896e-05
-4.52657554239088e-05
-4.71704604129499e-05
-1.80247448307353e-05
-6.05897734016493e-07
9.07413180860575e-06
1.54229715378048e-05
7.2313843640313e-06
-1.29950122168869e-05
2.96873965853075e-06
-3.10740852771171e-05
-1.7657336609522e-05
-3.29787610844684e-05
-5.07895480655532e-05
-5.59390449889308e-05
-7.36612894290131e-05
-5.61287131292907e-05
-3.54551232442091e-05
-7.57043382388254e-05
-8.01403693030101e-05
-3.11532780451236e-05
-2.71414683083863e-05
-4.49446102381067e-05
-1.15629913113896e-05
1.99650546795099e-06
-3.23579222107724e-05
-2.76214915508911e-05
5.83334494013442e-06
-1.07477278332723e-05
-1.07087605954844e-05
-1.37873836981024e-05
-3.45573192205287e-05
-3.17932857808205e-05
-6.20535461255987e-05
-3.4073438760698e-05
-5.84568227820186e-05
-5.82527003167291e-05
-8.77132944348702e-05
-2.09376745911765e-05
-3.54692985652986e-05
-4.84998746249207e-05
-1.81281507137725e-05
-2.60848390956273e-06
-6.81350221892767e-06
-3.21661159374522e-05
-1.57768080802635e-05
-3.99068080744096e-05
1.00505099945433e-07
-2.22472339628651e-05
-2.54947820235853e-05
-1.45859572560847e-05
-6.52552124174668e-05
-1.35095006215073e-05
-6.6919236633076e-05
-6.4956832923724e-05
-6.25739861072604e-05
-3.97874672054623e-05
-4.6285685733259e-05
-2.28791527496849e-05
-5.34135152356238e-05
-6.44029998949509e-06
-2.55558844479281e-05
-2.27362811761836e-05
5.32143399461685e-06
-1.68032450662895e-05
-4.90794945988169e-06
-1.7474418522691e-06
-2.15508616941624e-05
1.37102596380948e-05
-1.44267226000194e-05
-2.86825963167622e-05
-1.10152538692072e-05
-3.66125762616273e-05
-4.36786410034034e-05
-3.54712628294745e-05
-3.05481092150021e-05
-4.647452755305e-05
-4.48259622231023e-05
-4.72256420782449e-05
-1.66721359862085e-05
-1.38731033483024e-06
-1.66310143768641e-05
-1.83279215470385e-05
6.51359640364205e-06
-3.29750944228112e-05
-5.17024503900107e-05
-3.30038389057262e-05
-2.85549186603596e-05
-1.83777555200159e-05
-3.37796260614398e-05
-2.3459602991002e-05
-3.61276076170515e-05
-6.38714021710917e-05
-8.35952121341358e-06
-3.297365185199e-05
-1.80746133379246e-06
-1.63134149306201e-05
-4.49992639936941e-05
-2.59488295240249e-05
-5.73563697188586e-05
3.7004122529483e-06
-2.62042147625345e-05
-1.90100876559015e-05
-6.68269327455945e-06
-6.70394330890063e-05
1.30887050726865e-06
-3.9859681223339e-05
-6.19665667424038e-05
-9.83938953303164e-06
-3.41622288318061e-05
-3.13656377960809e-05
-3.61331643743476e-05
-3.68767818501473e-05
-3.19315027074936e-05
-6.83984071978665e-05
-2.09503673168649e-05
-1.26880687107475e-05
-4.82159013005615e-05
-2.52470808551862e-05
-2.35142284268256e-05
-3.93583679581079e-05
-1.74962999759452e-05
-2.07404776314997e-05
-3.13813978281072e-05
-2.5434422372208e-05
-5.46340500514671e-05
-2.22164604707417e-05
1.09160932382199e-06
-2.39505032122057e-05
-3.26282878968622e-05
-3.54771725110194e-05
-2.56833529794107e-05
-4.80881058529733e-05
-1.21925766789844e-05
-3.47081814896177e-06
-2.60967839781958e-05
-3.80139490231324e-05
-3.89973151720098e-05
-1.92184811338353e-05
-4.15989712942646e-05
-4.80402427882016e-05
-5.49510146022043e-05
-3.13772258789795e-05
-4.56775241953576e-06
-3.64182525174235e-05
-3.96342474394058e-05
-2.69172077320438e-06
-1.65009872446869e-05
-3.90541381035237e-05
-1.6689851912611e-05
-2.5380393415927e-05
-4.49773651902923e-05
-1.33062174864673e-05
-2.69056078362516e-05
-4.38512829067951e-05
-1.7646834437712e-06
-2.61011722887364e-05
-2.37084285032313e-05
-3.94280200683996e-05
-1.25194771558637e-05
-2.59184159057434e-05
-1.17009082329897e-06
-4.30737086963482e-05
-1.6861821450859e-05
-3.56766574164952e-05
-2.23375852653823e-05
-5.43787133852347e-05
-6.60470171394369e-05
3.42449171221598e-06
-1.87021148650373e-05
-4.28059092101339e-05
-2.75661138891542e-05
-3.37448571930174e-05
-3.0704418369505e-05
8.35719286689559e-06
-2.84523634553368e-05
-1.43664000192403e-05
-3.96101018430327e-05
-5.27757156999251e-05
-4.14851369269221e-05
-2.76389014816694e-05
-2.99076987389032e-05
-2.98696865395422e-05
-1.11472887917102e-05
-1.59947914919164e-05
-2.03790900766815e-05
-2.89144055414376e-05
-4.63707918007085e-05
-4.88797245137369e-05
-2.3682814194751e-05
-7.63966153154917e-05
-4.4841779271892e-05
-2.35197800635941e-05
-5.90647322141595e-05
-4.76396911544863e-05
-1.74054148387007e-05
-1.4332465850553e-05
-1.6061006027418e-05
-2.6554824207923e-05
-4.31077713273112e-05
-2.93856720566489e-05
-5.47476213529208e-05
-1.12113062096808e-05
7.9665500723045e-06
-9.80384460112972e-06
-2.33862574926287e-05
-2.99102692884838e-05
-1.53755861368667e-05
-3.1841428700071e-05
-6.21959080091112e-06
-5.72538003394523e-05
-2.66428793191078e-05
-4.64134988325788e-05
-3.866307711488e-05
-2.79202952811042e-05
-5.14251463345341e-05
-4.77568052907901e-06
-2.95759178062189e-05
-1.39675424357691e-05
-1.8899406321292e-05
-1.82403018887374e-05
9.2788358164801e-08
-4.13799673418367e-06
-3.20543620599507e-05
-9.69503542011612e-06
-5.28758130628591e-05
-2.35531022194005e-05
-2.57177713264092e-05
-2.3676229151528e-05
-6.98144270372548e-05
-1.99637292503233e-05
-4.24579720462437e-05
-1.83036950380157e-05
-2.74355554723364e-05
-6.06887693787339e-05
-5.79626268487981e-05
-9.25303756803172e-06
-1.08496861455152e-05
-2.47358847129539e-05
-3.49390016402355e-06
1.6802372910535e-05
-1.351712509719e-05
-9.44687535354729e-06
-3.44243985145019e-05
7.16083338005934e-06
-1.02355110205373e-05
-1.47815226816129e-05
-3.26252642834458e-05
-1.79574859821335e-05
-6.03382699632716e-05
-2.71478677857716e-05
-2.58798748051691e-05
-4.77648909516941e-05
-3.47771370008104e-05
-2.69088860202854e-07
-2.79555912793676e-05
1.46943186417429e-06
-3.26547795625009e-05
-3.39738886487024e-05
1.58730833241478e-06
-4.0568133190166e-05
-2.26910860562712e-05
-1.48596260175969e-05
-3.69321739358652e-05
-4.00706926565151e-05
-3.20748841999155e-05
-4.27885786791557e-05
4.34792027732982e-06
-7.72551464395593e-06
-5.34274768947375e-05
-4.17522705793774e-05
-5.80740748536319e-05
-2.47399133180781e-05
-3.37089722645341e-05
-1.59410987205245e-05
-3.13907756234847e-05
-1.33171894236923e-05
-4.19660409720435e-05
-2.63632734836143e-05
-1.62405333093924e-05
-2.57510419440848e-05
-8.88563432387652e-06
-4.72676259404137e-05
-5.36507646003922e-05
8.51914751501476e-06
-5.06357254708282e-05
-3.59058628671064e-05
-2.51641589230357e-05
-2.15741596379451e-05
-2.10698374032682e-05
-2.13954148644898e-05
-7.44960451422558e-06
-3.11149275681827e-05
-4.2021924644587e-05
-4.65553950310169e-05
-3.94484665841145e-05
-4.46292321548127e-05
-2.22539828200055e-05
-3.44692993244079e-05
3.43975477500106e-05
-4.01131420832165e-05
-2.08852721028643e-05
-1.51914379906783e-06
-2.68977622238998e-05
-5.92669868064413e-06
-2.85721246117417e-06
-1.58951234460226e-05
-1.5901672155392e-05
-3.49744499908326e-05
-2.98493199630353e-05
-1.87239335097533e-05
-4.64843433912861e-05
-6.38933855547384e-05
-5.10517960219121e-05
-4.25363701825856e-05
-9.21386629285403e-05
-6.94218769027912e-06
-7.40848240547934e-05
-7.36289522386267e-06
-3.10161682770168e-05
-5.99923668455029e-05
-2.62805692532266e-05
-1.14573047677853e-05
-4.69237987350059e-05
-6.64666551282484e-08
-7.17383643581359e-06
-1.49352331148099e-05
-2.01952956551293e-05
-2.31083167267895e-06
-2.65671777383778e-05
-2.09009239028663e-05
-2.41205972124156e-05
-5.88267281552217e-05
-4.03550735200602e-05
-4.74494213612109e-05
-3.8312803499003e-05
-4.55569210475185e-05
-4.87117805507856e-05
-2.3357793356651e-06
-3.09420990168665e-05
-3.11797273564575e-05
5.43366099646452e-06
-2.11651214746441e-05
-6.02840478982643e-05
-5.33333261072267e-05
-4.73934040957567e-06
-2.28308551066734e-05
-4.7598023573594e-05
-2.60261678395777e-05
-5.86299777999572e-05
-2.66472490167316e-05
-1.81007431279787e-05
-1.21708613033594e-05
-4.0533148935887e-05
-3.77296090184232e-05
-2.57193701795818e-05
-6.0537356594275e-05
-1.61080861664763e-05
-4.26825414481546e-05
-4.08558489249579e-05
-3.47037816740882e-05
-1.81286363732045e-05
-4.70277046776659e-05
-4.67043089219203e-05
-3.98708836905823e-05
-2.90837313291889e-05
-1.90987437265445e-05
-2.19111112612234e-05
-3.71537911177946e-05
-5.45418500822438e-06
2.9109509384228e-07
-3.73928879595647e-05
-5.85025528111603e-05
-5.54273103150891e-05
-4.720537257928e-05
-7.01344253752079e-05
-5.0433876784523e-05
-3.79732110757287e-05
-3.15990711100211e-05
-4.11308253882385e-06
4.30742915184901e-06
-1.61543089599818e-05
-2.78286206017335e-05
-9.99355644128617e-06
-1.61436379651018e-05
-3.95951647344016e-05
-5.18887461174118e-05
-5.44925204563764e-05
-5.08891356231023e-05
-3.36525398185222e-05
-4.9128776273183e-05
-4.56822549020472e-05
-3.44543730527789e-05
-5.27570174419051e-05
-3.9626956121269e-05
2.18296580496889e-06
-2.79851403460388e-05
-2.16485141372175e-05
-5.71752686650478e-05
-7.7096382462223e-06
-1.28628759065033e-05
-1.89297204069395e-05
-7.69398362239708e-06
-2.34527876566959e-05
-1.84926287918071e-05
-5.31999714483488e-05
-1.99465382241749e-05
-4.33348269050036e-05
-5.45122648568728e-05
-5.09640663492746e-05
-1.820370536694e-05
-2.36774977037014e-05
-2.99483399729554e-05
-3.67822285884754e-05
-3.25905674723678e-05
-2.01166032639805e-05
-2.06651965557292e-05
-1.35558242190292e-05
-1.82314526320569e-05
-4.51147255745346e-05
-5.92230506154994e-05
-3.39467845895575e-05
-1.74167253293075e-05
-4.39174623982293e-05
-4.8787338275939e-05
-3.28215027604509e-05
-4.51712598455832e-05
-3.86243815719107e-05
-6.70677074296774e-05
-2.91414434554341e-05
-3.93040909997312e-05
-2.02293049510627e-05
-1.32128496860037e-05
-2.54437351276353e-06
-1.85358627992752e-05
-4.46551415057599e-05
-6.04970812986554e-05
-2.43076484983619e-05
-3.39913969663719e-05
-3.52928463717729e-05
-2.8874093732786e-05
-4.1899153814406e-05
-5.59436709242717e-05
-3.88929530464257e-05
-7.35023373625322e-05
-4.09864529097304e-05
-1.47042780514983e-05
-4.05204129784766e-05
-9.39904565786584e-06
-1.79461287196315e-05
-2.08410298462739e-05
-2.33744782077129e-05
5.34258852525699e-06
-2.05505159038678e-05
-1.24221228205412e-05
-3.79598334383305e-05
-2.24505832878503e-05
-4.06246244855709e-05
-2.37286001463949e-05
-2.6938396819418e-05
-2.84432647501337e-06
-8.0658415516031e-06
-7.05536224578506e-05
-1.66651411293287e-05
-6.07369794821556e-05
-2.49903561569758e-05
-3.87318923783699e-05
-3.24463320148523e-05
-3.55173123827691e-05
-7.09580331675765e-06
2.5395143833378e-06
-2.62369229060636e-05
6.24879854099602e-06
-1.07017122964598e-06
-4.99122409678029e-05
-4.27647960182602e-05
-1.34678910161694e-05
-5.64805191530821e-06
-4.95615312306741e-05
-1.73105706579917e-05
-1.60598764752126e-05
-3.83950287817748e-05
-4.72600256473289e-05
-3.90847040841331e-05
-3.26895291608689e-05
-3.34028269030934e-05
-4.24569835932602e-06
-9.4969738038724e-06
-1.96008143688428e-06
-4.70969956171123e-05
-2.92029296314669e-05
-3.23493667760762e-05
-5.7458682548973e-06
1.75634925388851e-06
-1.61573029143378e-05
-4.27750103145463e-05
-2.69963427960327e-05
-5.07249695444426e-05
-5.4401873054424e-05
-2.13746389914822e-05
-6.19950486174592e-05
-2.58558570642135e-05
3.50008211809794e-06
-1.71951315260823e-05
-1.40612884669148e-05
-2.14494361424962e-05
-3.55271617346187e-05
-1.28799189529877e-05
-4.17469260033957e-06
-3.66226991673655e-05
-3.61311299044131e-05
-1.22827433710906e-05
-2.35076265222804e-05
1.0964488814456e-06
-2.48507414204947e-05
-3.87687762808557e-05
-3.35448462750487e-05
-4.05231760108211e-06
-6.61391760880305e-05
-4.24066761263441e-05
-4.57304592000934e-05
-1.79369629478265e-05
-2.85057637196516e-05
-5.94709766214852e-05
-5.28939048842403e-05
-3.29257866408086e-05
-4.81508268501298e-06
-1.60712629072557e-05
-3.35276697619822e-05
-1.49398505074639e-05
-6.62496049125516e-05
-2.7619412841082e-05
-1.921303161394e-05
-2.78608082582723e-05
-3.59038825560924e-05
-4.36764423122659e-05
-4.82234722389717e-05
-3.88888408058282e-05
-2.72137809404746e-05
-6.49163053841689e-05
-2.16766959795596e-05
-3.43803562497517e-05
-2.39254112429924e-05
-8.97815174704879e-06
-3.14545053459868e-05
-4.44939081031652e-05
-3.61819056570166e-05
-4.5576775230343e-05
-9.83189491022925e-06
-6.65561756272541e-05
5.53461211035999e-06
-4.48483434193086e-05
-6.84860443409722e-05
-5.07728658686171e-05
-4.61747188803106e-05
-3.41240418168114e-05
-2.93772762569634e-05
-5.65234413814553e-05
-2.50039922626105e-05
-7.07209747703899e-06
-5.62629438371323e-05
-2.07470732214258e-05
-5.1210358490006e-05
-4.91893538388884e-06
-8.30700303743542e-06
-1.93345901471542e-06
-1.57168777060456e-05
-3.50034515149881e-05
-2.49713316665823e-05
-1.04697114867981e-05
7.21774623408468e-06
-2.63665445817045e-05
-3.18538518051363e-05
1.06391787535108e-06
-2.3699061189059e-05
-3.56108197534138e-05
-2.55911131717299e-05
-5.3935510687315e-05
-4.86587139488016e-05
-5.55506758905718e-05
-1.40729747489518e-05
-5.21430195217397e-05
-3.43013055325648e-05
-1.92036460337597e-05
-2.14188006960522e-05
-2.08706142930939e-05
-3.12755081165027e-05
-1.07261345470094e-05
-4.71781543013811e-05
-6.15085368470291e-05
-3.18155204331846e-05
4.05523792967384e-06
-5.11151844944278e-05
-5.0826514882969e-05
-4.51494993575322e-05
-3.24037077542299e-05
-2.39281361920486e-05
-6.31542379581916e-05
-2.68271096422702e-06
-5.35170089313066e-05
-3.49483148411122e-05
-3.49295183083826e-05
-5.52559715931536e-05
-3.07897520443107e-05
-1.62955713699296e-05
1.92964268280539e-05
-3.57729854914816e-05
-4.1639562368136e-05
-3.0428898225673e-05
-3.26648710591327e-05
-4.62022795470099e-05
-6.08532213631879e-05
-4.11862796654099e-05
-3.20335594489199e-05
-5.67339313876042e-05
-2.80342235420988e-05
-2.35314079201998e-05
-4.34308153945174e-05
-5.34654734506286e-05
-2.80293392888563e-06
-2.34158385570428e-05
-4.36834017672682e-05
-2.82225744991735e-05
5.24650737180562e-07
-4.92010085031048e-05
-3.86238957613945e-05
-4.24697988068019e-05
-4.00135382253626e-05
-8.2191866484252e-06
-4.35431881690509e-05
-3.08964707073668e-05
-5.61664331139625e-05
-5.67189122382367e-05
-6.44632073053943e-05
-5.60928184446331e-05
-4.50175745443501e-05
-5.23204697963314e-07
-3.52357450715522e-05
-4.6121557010015e-05
-3.10093422740481e-05
-5.94296832178679e-06
-2.0399787061048e-05
-2.7794853191413e-05
-1.48301305966334e-05
-1.0508075389848e-05
-2.65294357377766e-05
-2.95765628801543e-05
-8.19480886208023e-06
-3.35146740436688e-05
-6.23968959157352e-06
-6.26355830704492e-05
-4.58589199500102e-05
5.62370604805307e-06
-3.51364677719345e-05
-2.73480568733804e-05
-4.36822333453061e-05
-2.45967491482305e-06
-3.01363544228049e-05
-1.5862192327268e-05
-2.40475238687792e-05
-4.50623868134899e-05
-1.7798527831284e-05
-3.50586018307229e-05
-5.39617027461875e-05
2.57077286128206e-07
-2.30024815950094e-05
-2.10537838354455e-05
-2.10030959288671e-05
-2.30373183962437e-05
-2.60848761770218e-05
-1.72104403038103e-05
-2.6393549386903e-05
-1.62199108985719e-05
-1.24793066456993e-05
-4.24780174823483e-05
-4.51362111670281e-05
-3.85024435388348e-05
-2.49844704568118e-05
-2.48843534127817e-05
-4.13290949125338e-05
-3.98877971388254e-05
-2.61812785712668e-05
-7.58835663168513e-06
-1.84968546235634e-05
-3.82860144486417e-05
-2.62575367664364e-05
-9.05633662773395e-06
-2.13835538554197e-06
-9.81855965919709e-06
-2.21695204051236e-05
-3.33255583382419e-05
-3.42864596654878e-05
-3.91333144102938e-05
-3.67275203802525e-05
-4.30016893332618e-05
-4.1782833746574e-05
-8.27632982404649e-06
-5.27583593497029e-05
-4.6883500768118e-05
-2.19759127722984e-05
-2.12354646395277e-05
-9.17419536780346e-06
-5.46859553684374e-05
-4.52659062091021e-05
-3.53431474057417e-05
-1.37405587772313e-05
-4.68619633537858e-05
-1.89638782928826e-05
-1.86110699914328e-05
-2.73951746497903e-05
-3.96278746164671e-05
-1.95947599605854e-05
-3.29899248011332e-05
-5.48281717124007e-05
-3.42774672758147e-05
-3.2735724085077e-05
-3.83301711924674e-05
-3.07518438007608e-05
-1.28812191558863e-05
-2.57503920561063e-05
-3.97579197802912e-06
-3.73289149339051e-05
-3.08157284722076e-05
-5.41322197922199e-05
-4.06557093090782e-05
-2.08606313171049e-05
-2.16859715520684e-05
7.94639277594277e-06
-2.12772226114179e-05
-1.53629190543284e-05
-2.70307647338727e-05
-2.97077274087487e-05
-6.06592769763055e-06
-2.86343571683132e-05
1.67173203385579e-05
1.04743864540958e-05
-2.75397645214217e-06
-1.03267060060171e-05
-1.71905613530258e-05
-3.00410085199511e-05
-1.56233604451297e-05
-6.54681541641463e-06
-3.56002415373572e-05
-2.34048704512742e-05
-5.30747028495707e-05
-3.19516648303084e-05
-6.66400380009948e-05
-4.4127397235513e-05
-2.50753445540328e-05
-4.65302830706903e-05
-2.48801524820663e-05
-5.9389277140961e-06
-3.73159831697553e-05
-3.72407023864318e-05
-1.57136176548341e-05
-2.4088388960239e-05
-1.55434441505312e-05
-1.25075437252557e-05
-1.34552327037331e-05
-2.61943635861166e-05
-4.26788323945277e-05
-5.08702485101296e-05
-4.30498604749284e-05
-4.66788536158303e-05
-6.30530416678926e-05
-3.46247264643324e-05
-6.61367380980754e-05
-4.97344405158013e-05
-8.49439271807833e-06
-4.01897436056478e-05
-2.7173994962452e-05
-1.66809110777735e-05
-9.65876141979679e-06
2.02355275190118e-06
-1.02130952079943e-05
1.27227329257416e-05
-4.38555203955246e-06
-1.0759880850778e-05
-4.07002121439179e-05
-2.05669300711509e-05
-2.32603552276012e-05
-2.17790068755904e-05
-4.02658488317776e-05
-4.5442049265259e-05
-8.05072856227714e-05
-2.18887269729765e-05
-8.6688526528784e-05
-3.95527651371326e-05
-4.31401783876681e-05
-4.77664889390475e-05
-3.46799281204925e-05
7.87222999778642e-06
-3.52106088893404e-05
4.16609149371756e-06
-2.35476788408626e-05
-4.01368429980387e-06
-1.6623236393695e-05
2.72601648331381e-05
-2.70076748837414e-05
-2.53849420410255e-05
-3.86954405325286e-05
-2.2917536627532e-05
-3.03987416331774e-05
-5.12812369517131e-05
-6.84393297264828e-05
-4.40802402428355e-05
-2.93356595854887e-05
-3.72369184312308e-05
-2.90519627218916e-05
-5.71538926426927e-05
-3.46033961042586e-05
-4.38131983568551e-05
3.14219354013319e-06
-1.01149463505959e-05
-1.68066387949965e-05
-2.71069254043439e-05
-4.39786957244335e-05
-7.23730310949677e-06
-1.92870467022789e-05
-2.17372493020478e-05
-6.66591317383819e-06
-3.31280538386401e-05
-8.61445331462471e-05
-4.39985161460088e-05
-4.97108162210245e-05
-4.4507809542704e-05
-1.13446425604591e-05
-5.08276807001116e-05
-5.36038211196885e-05
3.60991531743386e-06
-1.699595733017e-05
1.32346604630665e-05
-4.62193861703211e-05
-4.86937432438924e-05
3.46143817283942e-07
-1.82067737964228e-05
-5.50780652993938e-06
-1.8736254078268e-05
-1.82245552852397e-05
-3.95159171437407e-05
-6.13104553632209e-05
-4.30839018302601e-05
-6.5989843822034e-06
-2.77644313468636e-05
-3.38049546957706e-05
-4.75537589581896e-05
-2.19253990706993e-05
-2.36727151408846e-05
-3.9045842237e-05
-2.95422014774782e-05
1.27337296390226e-05
-5.84600077946278e-06
-3.5925876297237e-06
-2.52226959766952e-05
-4.95415601425654e-05
-3.62559678942888e-05
-6.02729946671102e-05
-5.0482674594649e-05
-1.26260298239403e-05
-3.35840266071092e-05
-2.60130965239817e-05
-2.68080806250639e-05
-3.16284897001984e-06
-3.57738097853807e-05
-2.44927137303353e-05
-1.54552311119073e-05
-1.03957519921954e-05
-5.98859792389522e-05
-2.76644686436763e-05
-2.67732362972645e-05
-3.61221822305761e-05
-2.44925949927806e-05
-1.75000935483277e-05
-5.35597839036976e-05
-3.07187700803841e-05
-4.56652740483411e-05
-1.7657694934169e-05
-4.76201427489401e-05
-8.99758013275141e-05
-4.49922422471546e-05
-2.94167182288573e-05
-1.64356265020692e-05
2.69834459106338e-06
-8.58816476343506e-06
-2.1669537234328e-05
-2.47803387521205e-05
-4.89572260722265e-05
1.76579863171848e-05
2.19455120839007e-05
-2.15985992599598e-05
-1.28292585820801e-05
-3.92527672108903e-05
-3.39296617536164e-06
-1.84088008125643e-05
-2.48140605584615e-05
-2.61035389940455e-05
-2.83020616764785e-05
-2.95929717770096e-05
-1.93408897879079e-05
-4.50861826999851e-05
-2.88255389098256e-05
-2.59751475405777e-05
-6.22109616840657e-05
-2.85813363163636e-05
-2.85361546141208e-05
-7.82767305613487e-06
-2.82433760064284e-05
-2.22837201117105e-05
-3.667416449858e-05
-3.32637466639638e-05
-3.23279091982747e-05
-5.423060434329e-05
-9.01575189577608e-07
-1.45111348943105e-05
-1.85684430176698e-05
-3.9857828518016e-05
-2.21861008394372e-05
-6.82873071751121e-06
-1.81358689528917e-05
-8.67581438895417e-05
-1.57485106857157e-05
-3.70351647058765e-05
-4.48819567028518e-05
-3.69692589375152e-05
-7.70955642877977e-06
-3.04858874241052e-05
-1.80950218500959e-05
5.97975936126886e-06
-6.91688292192847e-06
-5.30782889749599e-05
-1.48507437230593e-05
-9.5270958598447e-06
-5.26970945299621e-05
-3.26962816773933e-05
-3.96550750102091e-05
-1.9621060941141e-05
-1.5198616693265e-05
-1.18273115752698e-05
-3.13768473517105e-05
-5.14956512681868e-05
-4.62473643316039e-05
-4.11978185032588e-05
-4.7836280543608e-05
-3.96049567274262e-05
-2.67775686523321e-05
-3.03681041199113e-05
3.00265232560181e-06
-2.70629063941743e-05
-2.59628437114354e-05
-3.51856243747251e-05
-1.03607842033612e-05
-1.64907869708147e-05
-1.67799408598538e-05
-1.96993146224857e-05
-3.15122500737489e-05
-3.57836700963314e-05
-9.08404988388211e-06
3.59287786575725e-06
-2.58864771679619e-05
-3.82609562791589e-05
-3.22454502123404e-06
-2.96087467618488e-05
-3.7959128704235e-05
-4.37628397416538e-05
-2.29117593282676e-05
-2.92271863736926e-05
-2.3452242489898e-05
1.29822794194225e-06
1.22425312226871e-06
-5.00623527471944e-05
-2.08779112521908e-05
-4.2951034628061e-05
-2.4365621434959e-05
-6.41314118713593e-06
-2.46176660244036e-05
-1.7105985221583e-05
-2.22268885542723e-05
-5.62722116800497e-05
1.46194280070193e-06
-5.25129407425261e-05
-6.17371053136003e-05
1.27233289440141e-06
-2.06531862045173e-05
-4.760594793251e-05
-2.74582594677755e-05
-3.30223824656871e-05
-4.05291846655757e-05
-5.80474778019859e-05
-2.02500884582127e-05
-3.7590872070434e-05
-1.95678774055278e-05
-1.07339756463115e-05
-2.58815322873717e-05
-1.94150470238459e-05
-1.426009749622e-05
-3.56745669386479e-05
-4.713563714508e-05
-2.63988844093195e-05
-3.16039162405323e-05
-3.2274594429161e-05
-3.37512450820064e-05
-3.04533589295298e-05
-2.65972402548906e-05
-1.20808784951749e-05
-1.41950811735972e-05
-2.70981747594497e-05
-1.06245431876054e-05
-4.86201586314373e-06
-3.03532818162205e-05
3.73515284773131e-07
-3.66562329263405e-05
-3.45296439974018e-05
-2.98122485260336e-05
-5.46658169471332e-05
-3.27251470890739e-05
-4.61472754744691e-05
-3.83035347009374e-05
-3.75580962235372e-05
-4.10639184563371e-05
-3.1660592268319e-05
-2.29471727147701e-05
-4.92802417987496e-05
-1.87980611931962e-05
-3.68292425102635e-05
-2.12167523925492e-05
-2.89931471512977e-05
-5.71631101075595e-06
-1.05496689933053e-05
-4.23936872343719e-05
1.92153008506942e-05
-2.37983238899399e-05
-4.6338054061167e-05
-2.0365448576314e-05
-2.6908435522639e-05
-5.80986772466374e-05
-2.16063987534058e-05
-7.1060459139572e-05
-1.40247272543429e-05
-2.91019004717757e-05
-2.42901379890847e-05
-3.05009404033372e-05
-2.99647952269443e-05
-2.14515021839934e-05
-1.40590013655984e-05
-1.86904398487389e-05
-2.98853905988262e-05
1.37515120218319e-05
-3.9218463870689e-05
-4.08188934801903e-05
-5.36349935777851e-05
7.54737626133963e-06
-3.64598875477547e-05
-4.3860553048843e-05
-3.41891917590948e-05
-3.3724157747134e-05
-1.9955005613754e-05
-3.30414063958013e-05
-1.38290567770233e-05
-4.27702978827423e-05
-3.97711142223457e-05
-2.24448141582283e-05
-2.36305790501726e-05
-2.82976143871844e-05
-7.02368082423144e-06
-4.96400486345845e-05
-5.02864765473187e-05
-5.30366535996067e-06
-3.62504878675445e-05
-1.95410292607802e-07
-1.15546773783031e-05
-1.94324650276245e-05
-5.49512063572805e-05
7.67695231869678e-07
-3.24390227866771e-05
-2.59043875435181e-05
-5.37846002204031e-05
-3.51246780777281e-05
-5.32889943901025e-05
-2.57004634544698e-05
-7.39011067618316e-05
-2.70449916725936e-05
-2.54676641016537e-05
-4.28337127047445e-05
-1.60953345250797e-05
-2.63221302576763e-05
-1.13208867363675e-05
-2.48228878034597e-05
-1.05082952492065e-05
-1.01245654886895e-05
2.38627845887512e-05
-4.61749652345768e-05
-1.53135740111065e-05
-1.16624483636698e-05
-4.71422333475101e-05
-6.4740717295766e-06
-1.51926068323951e-05
-7.8448648414136e-05
-2.97750906757543e-05
-5.47239873225441e-05
-5.73355897818587e-05
-2.13449688933621e-05
-3.04679580343556e-05
-4.10537379957265e-05
-4.35819844931756e-05
-3.20125508758819e-05
-1.71671970595295e-05
-1.44915095832299e-05
-1.99676531879808e-05
9.70189309484554e-06
-3.1760878653419e-06
-3.73086974132029e-05
-2.4052854870488e-05
-2.56219152935561e-05
-9.78308591691521e-06
-3.43466151400035e-05
-4.81658530861958e-05
-1.64997205906163e-05
-5.05721699198387e-06
-3.84984689195993e-05
-3.04623223103491e-05
-4.27323503008733e-05
-3.49452885299763e-05
-6.7171599989004e-05
-1.94409560450096e-06
-3.35470076446554e-05
-3.6368273891993e-06
-5.55369465068252e-05
-2.03568267303136e-05
-3.53237447559731e-05
-1.72002987950931e-05
-3.51652305867567e-05
-1.54467182892778e-05
-2.16435009427666e-05
-2.08373935152254e-05
-6.0014052314523e-05
-3.96593684598483e-05
-6.84968167674273e-05
-2.5476371414091e-05
-2.51692338826699e-05
-6.6324214762382e-05
-3.32496599560386e-05
-2.21631239404672e-05
-3.31934724425104e-05
-3.4038484033345e-05
2.36429355912075e-06
1.42275249415971e-05
-2.52927673777723e-05
-2.32119855310024e-05
-1.87824269573215e-06
-4.59722488604961e-05
-1.89434107517908e-05
-5.00460077919775e-05
-4.6965920948113e-05
-5.038291102447e-05
-1.59962593513777e-05
-1.63043326117275e-05
-1.13853038967758e-05
-4.44706151475466e-05
-1.60759747178263e-05
-5.09983082998457e-05
-4.34355749372375e-05
-4.12555010777335e-05
-2.15752572877782e-05
-2.58398849145412e-07
-4.09405801129607e-06
-1.26381268276829e-05
-4.22665683749893e-05
-2.90660261075406e-05
-4.30330380815274e-05
-1.71197263200068e-05
-3.2709091681395e-05
2.76894623549884e-06
-3.8796788496459e-05
-1.04125733577928e-05
-2.34150227751039e-05
-4.09471153306542e-06
-3.50084221846274e-05
-3.67506581178168e-05
-2.90407802421752e-05
-1.75990706987993e-05
-1.85128714407723e-05
-6.57122945955169e-05
-5.12133814319026e-05
-1.61358122616349e-06
-3.14582255754157e-05
-2.97704918601216e-05
-5.34860298535205e-05
-2.3244925385339e-05
8.61391156693867e-06
-5.21413080773626e-06
-2.3242549643159e-05
-8.66026697246025e-06
-7.14201903742067e-06
-3.808414028752e-05
-3.08679392339751e-05
-4.86299638912198e-05
-5.30276717161065e-05
-1.39668316157757e-05
-3.73523446802535e-06
-2.71193197637388e-05
-1.94607455959214e-05
-8.92489600728845e-06
2.29320136413907e-07
-2.0125192324093e-05
-4.48695239647971e-05
-3.44658958870171e-05
-4.22093687624583e-05
-8.60235606158653e-06
-1.9545452172746e-05
-1.2370927534065e-05
-2.04121404238699e-05
-3.00074235638484e-05
-4.32959212545636e-05
-9.55789364933737e-06
-2.9790759693122e-05
-3.63341168751147e-05
-3.16237173943786e-06
-1.49156302425059e-05
-1.6931951491137e-05
-1.71307908853815e-05
-1.44120969977528e-05
5.41995298865908e-07
-2.08255180187259e-05
-6.71415726428915e-06
3.9956161480686e-06
-1.53812838614876e-05
-5.16337931399047e-05
-3.2209708081993e-05
-3.39559585893994e-05
-1.70806014210891e-05
-3.71725382520428e-05
-4.91916474995077e-05
-1.92560662205894e-05
-3.67509983821694e-05
-9.25000483340698e-06
-3.41739020157305e-05
-4.00671565516026e-06
-4.06832325582703e-05
-3.61592449933108e-05
-3.69225856187768e-05
-7.26216484188179e-06
-2.28791835409087e-05
-1.74431060845394e-05
-1.09067549717526e-05
-4.13612958247806e-05
-2.79212424336616e-05
-1.71803118609502e-05
-3.49033408365784e-05
-4.5930278003252e-05
-3.78062561521332e-05
-5.31677804457811e-05
-3.12331050158688e-05
-3.39560188392179e-05
-1.53659769802794e-05
-2.21175419310619e-05
-2.1275113967395e-06
-4.08054360182337e-05
-1.61142126808253e-05
-2.65695773693223e-05
-2.82797756273868e-05
-3.06227585153226e-05
-3.5701093940437e-05
-5.13246697407656e-06
-2.71402160593435e-05
-3.02748699357969e-05
-3.33863131801087e-05
-5.68806852026397e-05
-6.44176151963047e-05
-3.40505219209839e-05
-4.25534561499402e-05
-2.76335197233439e-05
-3.63672372817981e-05
-6.74843992642638e-05
-3.86153399564011e-05
-5.52485184440291e-05
-7.18055513056613e-05
-1.08451727628177e-05
-2.01658495318122e-05
-2.86812006572562e-05
-1.05232445918634e-05
-2.57950779177464e-05
-3.81707567164678e-05
-4.05254354415281e-05
-3.76146750720622e-05
-5.71354404318745e-05
-3.78830369626783e-05
-3.05687125621261e-05
-9.5795761564554e-05
-7.0731068653294e-05
-5.77285917048262e-05
-1.45583917201071e-05
-3.25762907583985e-05
-4.74529446228304e-05
-1.34374197302004e-05
-3.43498076640354e-05
-3.14791421356723e-05
3.54181387370163e-06
-2.61377649146098e-05
-2.57613693211616e-05
1.43818723306234e-06
1.49841670568349e-05
-2.10546712843626e-05
-2.77055569100631e-05
-4.29297082142025e-05
-2.02220466610889e-05
-2.46987403748013e-05
2.30708322971522e-06
-2.59732588792138e-05
-3.485180895201e-05
-1.87077048335455e-05
-4.07307174988347e-05
-5.67163785873512e-05
-4.57791217003509e-05
-3.67108416193441e-05
-2.12584228919318e-05
-1.91926151049926e-05
5.08822480045394e-06
9.4959063588602e-07
-3.40187255871953e-05
-3.37154076334958e-05
-5.480329552565e-05
-3.26739049047345e-05
-1.49138607037584e-05
-4.12382006131168e-05
-4.6149937089455e-05
-3.94072552141914e-05
-4.39836345792207e-05
-4.32004334706035e-05
-3.68116899242777e-05
-4.37897374424668e-05
-5.96656810136577e-05
-8.64301025420201e-06
-1.76133979079121e-05
-2.62506243946576e-07
-2.11088241387788e-05
-3.94987111860549e-05
-2.33967702492846e-05
-2.67229679745872e-05
-3.25797333607928e-05
-4.66622066764819e-05
-2.59055148190327e-05
-4.02783132366278e-05
-9.11562209969264e-06
-2.35684277210929e-05
-8.90743635981249e-06
-2.40845969592665e-05
-3.99637538276311e-05
-3.34238254857217e-05
-4.46560068760844e-05
-5.14981943561077e-05
-2.40752174257414e-05
-3.64080494365484e-05
-4.3430985367281e-05
-3.33312964757955e-05
-4.03808989889013e-06
5.89688745548619e-06
-1.00623497370746e-05
-1.77004405344348e-05
-6.65285411352598e-06
-1.53287381776748e-05
-2.38467578669237e-05
-2.43852129577176e-05
-1.88130099271994e-05
1.07896980732056e-06
-9.86915863214813e-06
-3.20913064065933e-05
-2.47715869431885e-05
-3.87917449072513e-05
-1.59541537118858e-05
-1.2088022502123e-05
-4.56648932900013e-05
-2.53462380018712e-06
-3.11692916750654e-05
-3.42906603777931e-05
-3.67556682387616e-05
-4.04493827637653e-05
-3.55804856888337e-05
1.80506530284873e-06
-5.91548326475651e-05
-2.83023265702821e-05
-2.8729625924494e-05
-4.54285614813655e-05
-5.20573690161722e-06
-5.38133997651257e-05
-6.17861335479708e-05
-5.28795882182875e-05
-1.56783756081908e-05
-1.98842568902141e-05
-4.8080852642861e-05
-2.85134720830197e-05
-3.05996512937764e-05
-1.5216426130296e-05
-3.80844041737377e-05
-3.57201184627563e-05
-1.09139879921527e-05
-1.40923911694968e-05
-1.68118401495595e-05
-3.47617398231634e-05
-4.46996160483547e-05
-5.71565486250022e-06
-4.35272945463416e-05
-1.96937114879511e-05
-2.96598683442732e-05
-5.65914629176104e-05
-3.35936147680618e-05
-3.25608669772046e-05
-4.13932741398423e-05
-4.31543557568511e-05
-4.19223144572026e-05
-1.99418046508726e-05
-1.25470707895957e-06
-1.04358664723577e-05
-3.89102598458652e-05
-1.84158057013957e-05
-3.52137529493663e-05
-2.01265310967541e-05
-5.14573199189811e-05
-8.07673435713447e-05
-4.37809306733538e-05
-4.3888764193014e-05
-2.31265671136631e-05
-3.93194275742056e-05
-3.26297933424791e-05
-5.58355912215347e-05
-5.48928305557947e-05
-1.51552322779984e-05
-2.22494671431448e-05
-1.32082955647969e-05
-3.51510221330157e-05
-3.31702582638823e-05
-3.15377685545181e-05
6.33076487710825e-06
1.75937343280495e-06
-1.78004964274735e-05
-1.88926359989766e-05
-5.19544745306197e-05
-6.14773887391216e-05
-5.17767247883566e-05
-4.41546817674319e-05
-3.99257394401797e-05
-3.89693578504208e-05
-3.04019187559402e-05
-5.21670545664095e-05
-2.66810688527077e-05
-1.5718769848904e-05
-4.83107014187218e-05
-2.42549737159555e-05
-3.82688532409418e-05
-2.2439381699635e-05
-1.89903793833902e-05
-1.39997196512113e-05
-2.50983163918256e-05
-1.89829786913967e-05
-1.9127610886551e-05
-1.51245567579692e-05
6.02897938149687e-06
-4.85734056242049e-05
-5.62488852639063e-05
-4.97528468802434e-05
-4.78982191518692e-05
-2.48553368182102e-05
-2.35692688093342e-05
-7.36827880682916e-05
-5.10289185885373e-05
-5.27774251402299e-05
-2.33214940118164e-05
6.23955753949865e-06
-1.48033606646347e-05
-3.88296306721554e-06
-2.66225869469816e-05
-2.46657631832224e-05
-2.65924953842012e-05
-2.84705812079927e-05
-2.095815070601e-05
-3.78391612052952e-05
-3.77915248909361e-05
-5.1078663012235e-05
-3.4154696220334e-05
-6.52617748052667e-05
-5.44364854014874e-05
-1.52177094913891e-05
-4.14589772952461e-05
-6.30537037908829e-05
-5.79050968515763e-05
-2.84436182731322e-05
-1.07829605056275e-05
-3.00616975925129e-05
-8.827891260093e-06
-3.04923892162284e-05
3.17624951072592e-07
-5.28688306463628e-05
-4.66550280697086e-05
-3.05325859443867e-05
-3.71400063547023e-05
-2.84509578617169e-05
-5.48858865890591e-05
-3.41559448120809e-05
-6.18413189522808e-05
-5.49539379747871e-05
-3.5327344102434e-05
-2.99118136103158e-05
-4.22245659684683e-05
-3.36475831402501e-05
1.75449063610617e-06
-5.29216293128732e-05
3.78571991648761e-06
-4.620293218469e-05
-3.23190750698489e-05
-2.26432888962698e-05
-9.21271069175419e-06
-2.25629691513026e-05
-2.49205555810173e-05
-4.7404798465402e-05
-4.97410095754139e-05
-4.0760265057219e-05
-4.74037357740685e-05
-5.50546880329964e-05
-3.46811016993789e-05
-3.77223438687298e-05
-4.45956950271788e-05
-1.79410512536098e-05
-3.97039407281844e-05
-2.61519350602409e-05
-3.3100649516119e-05
-3.36113490146205e-05
-1.85552419581969e-05
5.8695998679214e-06
-9.32122255449868e-06
-7.20202198341498e-07
-2.10665608816551e-05
-1.1561864810586e-05
-2.93636444127285e-05
-4.00136372833933e-05
-3.49809016674062e-05
-4.71394547440694e-05
-5.19414527010866e-05
-2.38611677142686e-05
-6.93672800026449e-05
-5.03880155592142e-05
-3.49940581719879e-05
-2.29798915026051e-05
-3.06841256802508e-05
-1.39523632639311e-05
-4.7681049674378e-05
-2.2344228518021e-05
-2.02335279623045e-05
-2.11537416463302e-05
-1.01953301638041e-05
-2.717578038225e-05
-2.09970307049022e-05
-3.54176765402841e-05
-3.06779921849857e-05
-4.87097073567561e-05
-4.67045073885088e-05
1.26963179726999e-06
-3.89243283684941e-05
-5.40149384856496e-05
-2.7053757205721e-05
-4.14894390393368e-05
-4.87824177411954e-05
-2.94766702817438e-05
7.35153783372911e-06
-2.64537541648565e-05
-4.67755941396303e-05
-3.88419819892181e-05
-2.12491362365394e-05
-2.78369496348407e-05
-2.24581476041794e-05
4.76054691457096e-06
-2.07101294120091e-05
9.97340117409575e-07
2.90505689419343e-06
-4.56386864778113e-05
-2.10502903683846e-05
-6.27818869755176e-06
-3.09575069285887e-05
-2.85499579313152e-05
-5.99080597277957e-05
-2.31348657720931e-05
-4.86686317927799e-05
-5.74999418469495e-05
-2.00777383922668e-05
-2.03643115415098e-05
-3.95243811178665e-05
-5.41563558855718e-06
-1.9382784070277e-05
-4.26896683947636e-05
-4.85652933294101e-06
-1.88203627578959e-05
-1.68537659381446e-05
-9.52346658969541e-06
-6.03279816253703e-05
-4.40741128288085e-05
-3.52637862666518e-05
-5.82491870433136e-05
-5.6088329453818e-05
-1.5259810725583e-05
-1.58909409571923e-05
-3.72327102503248e-05
-2.97653139887275e-05
-9.43113976036465e-06
-2.6180857877095e-05
-2.24998814241246e-05
-2.73173286437557e-05
-3.01137999567505e-05
-3.94412654693632e-05
-4.4755429691275e-05
-4.17722710927872e-05
-6.98384464213074e-06
-5.39998003185446e-07
-2.95591996250402e-05
-1.2197690416019e-05
-6.40266900890993e-05
-5.16287209239238e-05
-2.69367649840808e-05
-5.53836482157399e-05
-3.65040544286631e-05
-2.86030092933366e-05
-4.94206170193467e-05
-3.6900164841139e-05
-1.37609239481559e-05
-2.17325524818267e-05
-3.16424695579901e-05
-1.73323836492749e-05
-3.60865523699999e-05
-4.22334000942588e-05
-3.6118804678985e-05
-3.12010619268027e-05
-3.92045208390954e-05
-3.68034921228992e-05
-4.29473308045605e-05
-2.47125195037694e-05
-1.25530798656313e-05
-3.29814354930397e-05
9.27806540368284e-06
-4.36907594334448e-05
-3.4626528210106e-05
-1.23182955213043e-05
-4.40006673409412e-05
-4.72121043793274e-05
-4.39697022574982e-05
-2.04438153756682e-05
-4.09036212712786e-05
-3.66841223409673e-05
-3.14027972832978e-05
-3.50237549823074e-05
-2.43025130550326e-05
-2.60413846363235e-05
-4.35210456673734e-05
-8.3411485863033e-07
-2.04777656457928e-05
-3.20170502073963e-05
1.31212515268041e-05
-4.16215572805285e-05
-1.75978808499498e-05
-3.88913513020617e-05
-4.128082427394e-05
-4.97525115961312e-06
-5.21505233075322e-05
-3.99939719059557e-05
-4.9248509026439e-05
-2.31887948884006e-05
-1.95809838112705e-05
-1.01884965949839e-05
-4.41919532582886e-05
-3.01670443850875e-05
-3.15272052866799e-05
-4.69231779629942e-05
-2.28300667221162e-05
-2.18863081848447e-05
-5.89508329645494e-05
-3.72461630073758e-05
-7.1346895493001e-05
-2.26762678691245e-05
-9.04442337734202e-06
-2.65291331766795e-05
-6.19239314688783e-05
-2.22893920263369e-05
-2.9047592739717e-05
-3.82731705452455e-05
-1.69367465320809e-05
-5.63564387371856e-05
-2.02022813035245e-05
-1.95935707420849e-05
-2.79960130611585e-05
-2.86882590100248e-05
-3.26274041856777e-05
-4.36720124349639e-05
-2.95328006235254e-05
6.95900553532858e-06
-4.89023069735728e-05
-6.06814138315811e-05
1.38080954671206e-05
