# Supplementary material for: Research on computational propagation and identification of mine microseismic signals based on deep learning
Source: PLoS One. 2025 Oct 22;20(10):e0334641. doi: 10.1371/journal.pone.0334641 (PMC12543183; doi:10.1371/journal.pone.0334641)
Supplement: S6 Data — (ZIP) [file pone.0334641.s006.zip › 000100900000041.xlsx_0.txt_24.txt.txt]

-5.02094587685013e-05
-2.0964227753143e-05
-3.91922457663949e-05
-3.84762738987198e-05
-4.40650051794716e-05
-3.87417298922154e-05
-1.98691186611028e-05
-3.19944728897114e-05
-3.27814563721506e-05
-4.11663775739362e-05
-2.52255693702018e-05
-1.48623758699951e-05
-1.22869229285662e-05
-2.1879638545306e-05
-6.61483938093268e-05
-2.19073925276685e-05
-3.20000173500721e-05
-4.87847560829549e-05
-5.68077027399175e-05
-2.95241268317452e-05
-3.63961406594642e-05
-5.00328684149308e-05
-2.71621141231262e-05
-2.83028390570346e-05
-2.62529183799098e-05
-1.14057634471616e-05
1.81689291209256e-05
-2.88101064474092e-05
-3.98899944175506e-05
-7.86319225801121e-06
-3.03427453630987e-05
-1.55316482061171e-05
-1.55350689269564e-05
-3.33723579468955e-05
-6.22883077930072e-05
-3.28441371816466e-05
-3.46414123873496e-05
-4.16671141713099e-05
-2.53122486884791e-05
-5.07753055279906e-05
-5.07726670455032e-05
-2.83784491212169e-05
-1.15081977320664e-05
-2.79367436474266e-05
-2.28594405561779e-05
-2.4071684385987e-05
-1.28143034029961e-05
-7.58080858566377e-06
-3.80593133579761e-05
-2.07482171662228e-05
-3.06491248219082e-05
-2.51856194998656e-05
-6.89119987649979e-05
-2.92753861650206e-05
-2.50112457338989e-05
-4.28340122191464e-05
-4.93152945351496e-05
-9.55447813215373e-06
-2.71722601060808e-05
-2.54993985488301e-05
6.21257129970588e-07
-4.35433340979539e-05
-2.17325892502757e-05
-1.56101682580399e-05
-1.71610311090093e-05
-2.82608094104262e-05
-2.09206943507991e-05
-2.10749082898941e-05
-1.60121777237499e-05
-1.38042191664363e-06
-1.69980131634291e-05
-8.07968137557139e-06
-2.11385800884371e-05
-8.53486697298544e-06
-3.97459248232588e-05
-2.20084690915553e-05
-5.44225815198591e-05
-4.70434489736093e-05
-4.62730297748106e-05
-2.55679911596335e-05
-1.16120174875796e-05
-3.53908234987249e-05
-4.76289884218737e-05
-4.08456815498636e-05
-4.28341522920255e-05
-2.13749157406381e-05
-1.05550941686325e-05
1.00257416406704e-05
-2.51411883286671e-05
2.01774435408571e-05
-3.66409630036637e-05
-9.61585530464576e-06
-1.60231142616301e-05
-3.041162333948e-06
-4.26129191158907e-05
-1.187116079457e-05
-1.01623721330541e-05
-3.74106548576279e-05
-3.59020768033941e-05
-4.82770808185213e-05
-8.45362364439856e-05
-2.47722455317211e-05
-4.2226827586905e-05
-5.82537860873464e-05
-2.96658459712951e-05
-4.88295599065029e-05
-4.02473615276671e-05
-3.79527978492424e-05
-2.38015864389864e-05
-3.45004831168921e-05
-4.50746995361328e-05
-9.33215811365629e-06
-6.7888223422067e-06
-6.11819740369658e-07
-1.00708926890869e-05
-1.25709165551223e-05
-1.09241027305182e-05
-5.46931197497527e-06
-5.82966056068056e-05
-8.58194409656086e-06
-1.13461255515702e-05
-3.24785858210187e-05
-2.71417435662172e-05
-1.99063714012785e-05
-5.38076949859515e-05
-3.74937064952013e-05
-3.50177784495902e-05
-8.40114629761276e-06
1.56913824801019e-06
-2.2563227139111e-05
-2.42671526172344e-05
-1.67535848214922e-05
-1.17257603090388e-05
-3.20829979743842e-05
-2.06634342408501e-05
-1.94429218886442e-05
-1.95923547266812e-05
-3.73418643565052e-05
-4.96589237181227e-05
-3.57409078797535e-05
-2.01842291698026e-05
-2.6248038082789e-05
-1.92336539625327e-05
-4.00050719291828e-05
-5.85722286766972e-05
7.9597048800504e-06
-2.32836560475186e-05
-5.07836873006318e-05
-2.58749082389767e-05
-3.3649417138126e-05
-1.68744765846259e-05
-4.09831465733578e-05
-2.37281924266843e-05
-2.24151204596339e-05
-1.33528878997977e-05
-2.62696005494702e-06
-3.42975252100548e-05
-4.68975097119808e-05
-4.70141018320091e-05
-1.93065997852325e-05
-5.24226067816427e-05
-5.88531431001669e-05
-5.78848883723708e-06
-3.8019235632169e-05
-2.87150039314862e-05
-2.67645589744079e-05
-5.00352568607156e-05
-2.91121148058229e-05
-6.973374819227e-06
-2.39808279835887e-05
-2.25606803640411e-05
6.89251046977597e-06
-8.26423415311896e-06
-3.51265145450531e-05
2.75864889261565e-06
-3.79352697930251e-05
-2.58199915650635e-05
-2.19523376695494e-05
-2.8979113545271e-05
-3.38209889166091e-05
-2.56795356746601e-05
-3.45380745060682e-05
-2.67425091290109e-05
-6.90579397129159e-05
-3.5384803857731e-05
-2.88342667232777e-05
-4.47866006493111e-05
-3.03211830147682e-05
-1.04353154684596e-05
7.28405866994917e-09
-1.59477940602273e-05
1.93558537292567e-06
-2.85119230906358e-05
-4.5541187402762e-05
-1.61480310905238e-05
-2.62585427206472e-05
-2.07331605745895e-05
-3.49320047884752e-05
-3.45402068179944e-05
-2.36913411828031e-05
-1.84277521666472e-05
-3.16216432175128e-05
-5.44144495413322e-05
-3.35969570314156e-05
-1.56664490029362e-05
-2.46330134786849e-05
-4.51104719341605e-05
-4.11744364870375e-05
-3.20720339170516e-05
-3.5041123448286e-05
-5.76114579701757e-05
-1.67216959027029e-05
-1.64112003787502e-05
-1.18875289329085e-05
-3.31305997973886e-05
-1.80036106029435e-05
-6.26818270972541e-05
-4.22386028893536e-05
-2.00422178250477e-05
-1.62089270801182e-05
-2.33481919328807e-05
-4.11061063517505e-05
-3.10842999886921e-05
5.66079318821884e-06
-4.77102099077136e-05
-6.64434822703878e-05
-4.3072233249161e-05
-6.95756349646497e-05
-3.03582352384669e-05
-4.57563679530919e-05
-2.65529692986906e-05
-2.41878365314994e-05
-1.98093886493491e-05
-9.52788727586059e-06
1.70585653162601e-06
-4.41782439681254e-05
-5.47208899817747e-06
-8.96249110629951e-06
-1.31418039445154e-05
-2.59587991385207e-05
-2.9217292116566e-05
-3.68187637653048e-05
-3.9481180876714e-05
-2.58660429473532e-05
-3.60944660037921e-05
-2.48778221864612e-05
-3.477245705105e-05
-3.15520159845236e-05
-3.11197351317253e-05
-2.51193729823538e-05
-5.17211698327142e-05
-2.14882406809689e-05
-4.21846571858357e-05
-2.69508810229794e-05
-3.13364235024164e-05
-9.93598511723745e-06
-2.5520382331311e-06
-2.92133749803548e-05
-2.72601517957544e-05
-4.10931486788915e-05
-4.56138364831513e-05
-1.34747513884141e-05
-4.54269342549621e-05
-3.18052220411724e-05
-2.19797138621973e-05
-4.18854907222013e-06
-3.33029449235796e-05
-5.33417325190966e-05
-6.75804380790078e-05
-4.33291880522713e-06
-1.32423783091358e-05
-4.60128019983622e-05
-7.26977752334886e-06
-6.47272898033129e-05
-1.90879690715683e-05
-9.46204071937252e-06
-6.84722138791239e-06
-1.87286397027196e-05
-3.57991755426278e-05
1.29229587069833e-05
-2.01544698302685e-05
-1.63993993095814e-05
-4.44696457548604e-05
-3.67343341743228e-05
-4.05016367138533e-05
-3.40666126368997e-05
-2.3698132151938e-05
-1.10294856403659e-05
-1.55198629860293e-05
-5.56250599053193e-05
-2.77861389888493e-05
-2.82401941989474e-05
-2.51747386254597e-05
-1.42495786754675e-05
-3.43892354634002e-05
-4.07734898068599e-05
-2.64404664392292e-05
-3.98090272419781e-05
-5.04197909437793e-05
-3.96312564153366e-05
-2.72877019902964e-05
-3.26795524378513e-05
-5.0915449870156e-05
-4.64667943179262e-05
-3.9751958035456e-05
-2.06838668496964e-05
-2.63771567356601e-05
-3.68394652221395e-05
-6.65748603287267e-05
-4.14038271244233e-05
-3.19173175380366e-05
-4.13027933948131e-05
-4.06132810392794e-05
-2.24423360664658e-05
-2.45159908981426e-05
-4.8909060181961e-05
-1.85266175177827e-05
-3.1279214145385e-05
-3.5146439045748e-05
-3.86049128641141e-05
-2.71573464850154e-05
-1.64131172000625e-05
-2.37415100166492e-05
-3.53071680218422e-05
-5.06126623446331e-05
-1.22049888517242e-05
-4.01408047917848e-05
-1.91929629483955e-05
-2.67411159982909e-05
-5.34795430795366e-05
-4.15671787090462e-05
-2.54316332418268e-05
-3.42317144648673e-05
-1.64621599163687e-05
-4.58853661767634e-05
-1.36516880208395e-05
-1.7605224675694e-06
-2.19590321658743e-05
-4.71640893886066e-05
-1.24872930334061e-05
-3.2824119026427e-05
-1.86875536132292e-05
-2.93837745855962e-05
-8.69009250857545e-06
-4.36991395143493e-05
9.44675326932672e-06
-1.68317934587783e-05
-3.71246703050472e-05
-7.87323173277811e-05
-4.73789491497323e-05
-2.02492310888363e-05
-3.935977225463e-05
-8.33138748008673e-06
-4.6813827039464e-06
-6.48570914733763e-06
-3.36540729085029e-05
-2.22296660194551e-05
-5.47250196723186e-06
-2.79846566693208e-05
-1.84579235638047e-05
-4.04093507032701e-05
-1.29462394234993e-05
-1.5954211871907e-05
-2.42928103261001e-05
-5.38651805219777e-05
-1.68169240013123e-05
-2.961592371677e-05
-3.55182535331465e-05
-4.73117573901395e-05
-9.35989405798729e-06
-1.82298956068084e-05
-3.1731349236006e-05
-2.73679348830021e-05
-2.06557452856558e-05
-4.02010103046729e-05
-3.9556591447367e-05
-1.84269922509503e-05
-2.63796467694584e-05
-4.81631160394075e-05
-2.17991490674507e-05
-2.53605436766249e-06
-3.78275639512797e-05
-4.82513745484428e-05
-1.61019087639853e-05
-3.26509346962953e-05
-3.41655489485199e-05
-3.67215309619115e-05
-1.53678353938637e-05
-3.57891632401508e-05
-7.25228167765373e-05
-2.89682522112399e-05
-2.05444185786517e-05
-3.22488141729282e-05
-1.17903573834411e-05
-5.01262923770442e-05
-3.40258817519459e-05
-4.40706188587677e-05
-2.49205261071178e-05
-1.01369740774881e-05
-3.4664297751212e-06
-4.14701494436263e-05
-4.68950428423931e-05
-1.34100201456171e-05
-3.05094418620973e-05
-4.94763130702193e-05
-3.29032428954804e-05
-5.05216767950012e-05
-3.94019302673081e-05
-3.61280146025014e-05
-2.38766203092097e-05
-2.98648992364737e-05
-2.11685355242644e-05
-1.52065955097019e-05
-3.01167696680596e-05
-2.71364149642116e-05
-3.51529127899166e-05
-3.72142414603885e-05
-3.21829051243298e-05
-1.79698335416954e-05
-4.27216701864076e-06
-2.83862405823151e-05
-2.51304000024914e-05
-2.60505189197365e-05
-1.07170164160126e-05
-2.76334560114784e-05
-5.36322635855953e-05
-4.08841397360717e-05
-4.05232497541524e-05
-4.59271124681178e-05
-7.21674243731322e-06
-2.88971968266918e-05
-2.3481123365527e-05
-5.40739724182137e-05
-2.89265668880106e-05
2.54640732356824e-05
-1.23606672976293e-05
8.13645512595977e-06
-7.36374294217023e-06
-4.76183930735745e-06
-1.44266263737734e-05
-3.43691256470198e-05
-4.30544656466475e-05
-8.49193962622359e-06
-3.53905726108869e-05
-1.93063804019101e-05
-4.67021317987946e-05
-4.64850564006659e-05
-4.44738115598864e-05
-3.91427660680013e-05
-3.24347108468922e-05
-2.81145321422515e-05
-3.24752078672625e-05
-4.34208352347443e-05
-3.55115855038553e-05
-3.26295969043852e-05
-3.72154589981534e-05
-2.96542289830291e-05
-3.81395335064476e-05
3.13287656932759e-06
-2.99486225961644e-05
-2.58782817005059e-05
-6.53512028261389e-06
-1.14345555650963e-05
-3.2158182017497e-05
-4.45727949859596e-05
-1.39760356234312e-05
-4.42136569964326e-05
-8.04173194813957e-05
-4.55822326121993e-05
-1.38609337777896e-05
-4.54567138793647e-05
-2.64567044851661e-06
-4.48311268448982e-06
-2.56346573373476e-05
1.83249090341503e-07
1.10974586283477e-06
-8.62189141765476e-06
-2.63411017230735e-05
-4.3851874129303e-05
-3.73595220650074e-05
-7.53915846025142e-05
-2.07639396558432e-05
-1.69893730002967e-05
-3.78438721605198e-05
-2.83212926342412e-05
-2.66250232623341e-05
4.90985765809425e-07
-4.51230145949751e-05
-5.73579636562396e-05
-7.86880104684385e-07
-2.06597136812099e-05
1.46240265269793e-05
-2.27542233198302e-05
8.98739500330883e-06
-3.8707292851853e-05
-1.51208988728004e-05
-1.21200815450305e-05
-3.52713213490177e-05
-5.7441424401662e-05
-2.79507100741351e-05
-2.86968216363698e-05
-3.56873551923841e-06
6.87845324349198e-06
-6.30449316982619e-05
-3.45211851560714e-05
-5.08254890203652e-05
-4.49778941438258e-05
-2.97710756963207e-05
-3.55453071968847e-05
-5.33984005407208e-05
8.05179570381287e-07
-2.79830217508857e-05
-1.35591507052482e-05
-2.5014633046205e-05
-1.14063468343364e-05
-5.53201163066433e-06
-2.49060939762947e-05
-1.72108544580719e-05
-2.42708340057824e-05
-3.14862237034713e-05
-1.62521038993808e-05
-5.0145226954688e-05
-4.53462427088734e-05
-2.92051925912276e-05
-4.56709304571339e-06
-1.35637613596609e-05
-4.08529022522161e-05
-3.67441625690101e-05
8.94500644657087e-08
-3.73536917116029e-05
-3.71665194261258e-05
-3.33549024735599e-06
-3.51416421275719e-05
1.39434453171419e-06
7.26306261639657e-06
1.91759347172731e-06
-3.34410667524581e-05
3.81846447313632e-06
-2.35338147244998e-05
-5.58382205910624e-05
-4.1692070911286e-05
-2.31933895089053e-05
-3.67038711505218e-05
-2.83470712283151e-05
-2.76682965480288e-05
-4.01928042807222e-05
-1.16367945533433e-05
-1.51385025019469e-05
2.05083690674991e-05
1.17252071815286e-05
-1.72247496547961e-05
-1.40023017179982e-05
-4.03610902153001e-05
-3.19790445153577e-05
-2.90942031644224e-05
-1.06064381608141e-05
-4.53334035041967e-05
-2.00061300041917e-05
-7.48006964217379e-06
-4.62710619574107e-05
-2.80259014684374e-05
-4.85404741689987e-05
-4.47453673257506e-05
-1.44670291691172e-05
-2.33049627041248e-05
-5.00405328923879e-05
-5.49529839510058e-05
-4.40075751447612e-05
-2.16670501337486e-05
-9.43980805319752e-06
-1.36698847988519e-05
-7.78910495805822e-06
-2.86887080376987e-06
-2.93529671038558e-07
-3.27865368648319e-05
-4.43281745570153e-05
-3.02198861196784e-05
-2.83863796210932e-05
-5.71576648095437e-05
-1.94510976489349e-05
-4.98196217574259e-05
-4.34107460750646e-05
-5.13707927796144e-05
-4.26281636159357e-05
-1.78489370110533e-05
-4.16648644462794e-05
-1.99049466428977e-05
-2.05931626455656e-05
-3.56889189840324e-05
-1.1177692720047e-06
-3.69107423033858e-05
9.75326973614929e-06
-1.10945018736782e-05
-3.74048838856828e-05
-5.89105987170381e-05
-4.71437421405172e-05
-6.15079651293718e-05
-3.34617001169303e-05
-2.57584073409612e-05
-4.91637820213061e-05
-2.54974889170948e-05
-1.85701808359247e-05
-2.64648201898158e-05
-7.12284174130464e-06
-3.5730205947137e-05
-3.41461015872231e-05
-2.3167591989109e-05
-3.54560570579595e-05
-1.91831102755775e-05
-5.24591813822944e-06
-2.97832336126823e-05
-2.2134889440686e-05
-5.41247429698987e-05
-3.38556381633932e-05
-5.28896921867817e-05
-1.7570059556767e-05
-5.11349316730297e-05
-3.99566130450933e-05
-4.37235968724953e-05
-2.469111304824e-05
-1.2357776731427e-05
-1.72786645702115e-06
-3.40316663052573e-05
-3.47535225287785e-05
-1.2211026250184e-05
-3.29079529358961e-05
-1.16352440964613e-05
-2.95037921141816e-05
6.4429686116335e-06
-3.44136016923473e-05
-2.45157213308613e-05
-4.07801921461393e-05
-1.0461822383125e-05
-5.08704564913535e-05
-4.3809269351028e-05
-2.79613077646043e-05
-5.02773958338399e-05
-4.60856514027592e-05
-3.32427334249772e-05
-2.89251482156475e-05
-3.05128121076314e-05
-1.34074316215357e-05
-3.0466431486646e-05
-1.67867372562557e-05
-3.25279170955268e-05
-3.26069278943998e-05
-1.39772129099302e-05
1.55644376320313e-06
-3.21109326849216e-05
-5.52010031484052e-05
-9.63584037430209e-06
-3.58119338561388e-05
-3.00543207014837e-05
-1.72517234257197e-05
-2.84579721164678e-05
-3.33154438791714e-05
-2.53659250828094e-05
-8.3999148049236e-06
1.1239848934108e-05
-2.3955341553714e-05
-2.0807706481269e-05
-6.90496939446575e-06
-5.27496965570129e-06
-1.55888825641172e-05
-4.05457001381631e-05
-7.10116865873576e-06
-4.10846768717433e-05
-2.42234313920028e-05
-2.5782992044979e-05
-2.60029629688456e-05
-4.42558317019562e-05
-5.12190016488806e-05
-3.66410647730556e-05
-1.22310152642739e-05
-5.04562279125669e-05
-1.47123701494672e-05
-2.78713932947345e-05
-2.39941480758147e-05
-1.66367928361454e-05
-2.89444067481445e-05
-4.79047272972562e-05
-1.02713254195144e-05
-4.46835752326164e-06
-2.76719485263797e-07
-2.35745939232221e-05
-4.55492317540177e-05
-4.23083495059864e-05
7.47009070672787e-06
-2.53899958171406e-05
-1.88315010378986e-05
-2.44844552374965e-05
-2.67899783174501e-05
-3.66656914748933e-05
6.46208277791551e-06
-3.27178260222555e-05
-6.93532077987045e-05
-3.69334196559942e-05
-3.00299817883508e-05
-3.90860071757223e-05
-1.80324960771117e-05
-3.89158411724799e-05
-9.09963989832306e-06
1.40555973237435e-06
-3.60077314509035e-06
-3.10409210086584e-05
-7.91876741096068e-06
-2.10044331767874e-05
-5.65289705857757e-05
-6.51833623820455e-05
-2.84929359952245e-05
-3.8438927504962e-05
-1.74601375289187e-05
-4.419558129036e-05
-3.09591930259829e-05
-3.71346367261828e-05
-5.91221746688501e-05
-2.64778493413508e-05
-1.30318539516877e-05
-3.9080650938934e-05
-2.47844758114208e-05
-3.21895248355051e-05
1.62068813934615e-05
-2.11244643405727e-05
-3.20714818386645e-05
-3.8519549625262e-05
-1.88068811171382e-05
-4.81956269547615e-05
-4.90826143363944e-05
-1.16082628349303e-05
-1.07284010047544e-05
-2.21840840931263e-05
-2.87663182783407e-05
-3.50593556896281e-05
-9.72267265337589e-06
-3.85290387600646e-05
-2.99172816731251e-05
-4.37215617128909e-05
1.2992988651065e-05
-2.9961551612781e-05
-1.64359749733807e-05
-2.23971750182889e-05
-4.93561837555926e-05
-2.08414731085098e-05
-3.16715460398659e-05
-5.19580650581278e-05
-4.01316107967863e-05
-2.28447112371854e-05
9.03723558341096e-06
-4.7559725072502e-05
-1.88231075968019e-05
-2.7966515335917e-05
-2.86081894044802e-05
-3.18686469121929e-05
-3.10078926445438e-05
-4.31402456134977e-05
-1.17303452885195e-05
-1.22739474014387e-05
-8.87805195684371e-06
2.61223056321953e-06
-1.5889250663586e-05
-3.21000587539345e-05
-4.232599726683e-05
-1.70951416453012e-05
-1.12742761738591e-05
-1.74568963246559e-05
-1.44522266745406e-05
-2.52936174179339e-05
-1.39171756693961e-05
-5.33631450427979e-05
-5.03514682812959e-05
-2.10227285443141e-05
-2.67453769983766e-05
-9.20471863199304e-06
8.35544564026452e-07
5.16038694084097e-08
-2.58401405685765e-05
-1.75965282450359e-05
-2.22023939735957e-05
-1.31090239313199e-05
-3.4070861543566e-05
-2.95669135376034e-05
-3.54402345313557e-05
-4.703443527832e-05
-4.39839125214076e-05
-4.4670002728674e-05
-5.8145846886267e-05
-7.25326017049549e-05
-3.31543881072401e-05
-3.29431699309464e-05
-1.69750261373167e-05
-1.972584447316e-06
-3.49300092246571e-05
-2.64848002451128e-05
-1.91497701951529e-05
-3.21858554328152e-05
-2.1988689083576e-05
-1.27437663165321e-05
-1.91083561742278e-05
-4.38262148313307e-06
-4.16585963173927e-05
-3.92207959734501e-05
-5.56751651951373e-05
-5.74329347439853e-05
-2.1276814532499e-05
-1.77467904280275e-05
-4.61302981635121e-05
-3.84666749536394e-05
-6.41879841277311e-05
-2.08785176784156e-05
-3.54281154274033e-05
-3.93828939727427e-05
-4.52299171615146e-05
-2.232883336071e-05
-9.54279616480779e-06
-1.21931479500316e-06
-2.17935533752539e-05
8.48950197791025e-06
-1.50050434637205e-05
-1.50347065052045e-05
-4.60873113851686e-05
-4.15149301002769e-05
-2.21994219077912e-05
-1.50752375670164e-05
-3.31847666403786e-05
-6.43872044434499e-05
-7.3721986859844e-05
-4.43164949242783e-05
-3.27946033585638e-05
-2.23075027423269e-05
-4.51949951979741e-05
-3.69020190344919e-05
-3.51265207649747e-05
-1.01818454074381e-05
8.75496035515317e-07
-1.20353966734033e-07
-4.72973522079892e-06
-1.09093585700344e-05
1.65566116035041e-06
-7.13604989377089e-05
-3.31069105756444e-05
-3.20198547755137e-05
-2.10599730060771e-05
-3.14455314151988e-05
-6.05521587913331e-05
-3.03419216387082e-05
-3.51952356730077e-05
-5.25779887919938e-05
-3.73358361815675e-05
-2.60959455558438e-05
-8.04616373997538e-06
-2.01155731038065e-05
-1.44691117288822e-06
-3.68607238154546e-05
-1.63361882410891e-05
3.36405517357634e-07
-1.03186237018462e-05
-1.03078571208254e-05
-1.21778263749323e-05
-6.25073090634009e-05
-3.49945038532892e-07
-2.81589327554163e-05
-6.18552231825737e-05
-4.70788070282947e-05
-4.87907861503489e-05
-4.79275251832108e-05
-3.5631036232495e-05
-3.38164562742434e-05
-4.99356606428839e-05
-4.17777628384404e-05
-2.01556620378221e-05
-5.10404817518952e-05
-5.60060997953722e-05
-3.61138530385361e-05
-4.10841433924115e-05
-3.060372501119e-05
-6.27909877995378e-05
-3.35198502926016e-05
-3.41952169192127e-05
-4.55016786505714e-05
-2.64238729322436e-05
-3.21580518014571e-05
-9.0133075410577e-06
-9.29416942202813e-06
-5.60626606763823e-05
-2.08250845883224e-05
2.04687027591466e-06
-2.99120836543683e-05
-2.9263913316109e-05
-5.62220291592457e-05
-3.74095103912186e-05
-3.19068190012788e-05
-5.40240289709906e-05
-5.51125768827784e-05
-7.25318586050573e-06
-1.98732544327629e-05
-1.98359586682152e-05
-5.56592787675112e-05
-1.90465412118282e-05
-2.93853429901243e-05
-3.08596966304072e-05
-1.90689599665727e-05
-3.91329332576399e-05
-4.03167148531813e-05
-2.99385630766312e-05
-2.18918682557848e-05
-6.87467273888361e-05
-3.31055861768581e-05
-5.16189717774332e-05
-1.80365598112071e-05
-1.67998545459295e-05
-3.62328735645358e-05
-2.21256707992515e-05
-3.97078567476635e-05
-2.8058734123634e-05
-2.88596832876851e-05
9.31093826107963e-06
-3.21493331986811e-05
-1.65101450595142e-05
-3.41646559893526e-05
-4.34916577985239e-07
-3.34520827911284e-05
-7.19818490235547e-06
-2.24175052029734e-05
-2.46946328402501e-05
-2.60787859963141e-05
2.28681016244083e-06
-2.75055910368348e-05
-4.33680498446197e-05
-5.44127413656074e-05
-4.19646101317549e-05
-5.04641334148338e-05
-1.61000852753227e-05
-2.33027192649666e-06
-2.59227580556498e-05
-3.16119994805427e-05
-1.79346093822264e-05
2.39258275827437e-05
-4.75646512618984e-05
-2.15799001999263e-05
-4.15369423119972e-05
-1.5936781601772e-05
-1.96257268570381e-05
-2.15097067984612e-05
-1.56711587705781e-05
9.80681503121107e-06
-3.15575078892414e-05
-3.54775061239119e-05
-2.61201746185905e-05
-2.40087599780639e-05
-1.87078441674067e-05
-1.62649155104935e-05
-3.17595743776193e-05
-1.70450475618097e-05
-4.16570808659476e-05
-1.8383085081902e-05
-7.14605785865014e-05
-3.52476189626411e-05
-3.06107071911627e-05
-9.46922702627747e-06
-3.9760060458478e-05
-8.40706655502558e-06
-3.29393046595723e-06
-1.23180980236414e-05
-5.70025639123995e-06
-3.51774221761042e-05
-2.86464096757078e-05
-1.92279868333438e-05
-1.99060245858695e-05
-3.96885648097291e-05
-5.00144662572002e-05
-3.57200389729518e-05
-4.43327029057692e-05
-4.43631690471682e-06
-2.03869250400499e-05
-3.65888296122791e-05
-1.46603496464581e-05
2.00107950250449e-05
4.64167559725545e-06
-2.04772765171543e-05
-2.08077810965011e-05
-2.40842290789354e-05
-1.90087984598681e-05
-3.50845643691234e-05
-4.1789976124745e-05
3.95627839010953e-06
-5.2411776387754e-05
-3.60104800438493e-05
-5.91355122563591e-05
-3.76372449092511e-05
-5.12077850892768e-05
-3.32193501966274e-05
-2.24840200680235e-05
-2.33721323567251e-05
-3.76150869820405e-05
-5.84974398763539e-05
-9.85211507133639e-06
-4.12041526679789e-05
-2.44715832771191e-05
-3.75420783460516e-05
-8.2137810775477e-06
-3.50963494697882e-05
-3.26070025156686e-06
-3.52175478062541e-05
9.42822008648974e-06
-1.50433022879489e-05
-1.85867190836571e-05
-8.77556462965092e-06
-4.03078228435037e-05
-3.69096535799545e-05
-3.36949056551268e-05
-6.40325668520189e-05
-2.8555784509112e-05
-3.20593330962277e-05
-4.48061171952131e-05
-3.61332582956318e-05
-4.03164229107896e-05
-1.24579885119369e-06
-4.62433306101452e-05
-3.69786420655836e-05
-3.51172470295753e-05
-4.67099474542385e-05
-1.90088470553478e-05
-3.27503509825508e-05
-2.35565542693627e-05
-7.13253485620432e-06
-2.02953173703012e-05
-3.72457968943405e-05
-5.04498137708792e-05
-4.74078147070635e-05
-4.01553518726269e-06
-3.75449195949895e-05
-2.83267000349044e-05
-3.98010953343755e-05
-1.37963863210042e-05
-2.19618450860069e-05
-5.61593665462117e-05
-4.61556438549801e-05
-9.93389364771643e-06
-1.21350221224653e-05
-2.60930916104378e-05
-1.76241643430417e-05
-5.22972656522258e-05
-1.53720949587387e-05
-2.86789364672497e-05
-3.81451400525278e-05
-3.77058590630365e-05
-3.08722505039767e-05
-4.29558739794272e-05
-6.05036053384365e-05
-2.52873748847687e-05
-3.42414001778794e-05
-2.02614898399061e-05
-2.79955578441753e-05
-2.50332703974271e-05
-3.67767119416707e-05
-1.15446818238714e-05
1.30748968814928e-06
-2.7920452528105e-05
-1.06295773602e-06
-3.12961608963315e-05
-3.71270054060493e-05
-3.5252174131904e-05
-4.1630767493795e-05
-4.69923140279893e-05
1.03982416863913e-06
-3.17215472621062e-05
-1.41806188534544e-05
-7.95273765751025e-06
-4.83258372292265e-05
-3.707570295669e-07
-3.40231499389227e-05
-1.53182883488746e-05
-5.39426584860632e-05
-2.74122121658103e-06
-1.07777877787638e-05
-2.55389858855088e-05
-1.86525260971047e-05
-1.46989772929699e-05
3.83346563688455e-06
-1.02289920970423e-05
-3.10954669553938e-05
-5.7381297815293e-05
-4.15619461953442e-05
-3.12662266962814e-05
-3.27526349742496e-05
-3.50183142361433e-06
-7.48634156473926e-05
-1.58322362885422e-05
-7.39131577231184e-07
-3.67658098783618e-05
-1.14346681434058e-05
-4.00315930436544e-05
-1.73528560358745e-05
-3.54183010622722e-06
-2.30006205930907e-05
-1.38289706660316e-05
-2.97981262818566e-05
-2.56330808107641e-05
-1.97207738049037e-05
-1.02588104063093e-05
-1.19318070792066e-05
-2.21345958750829e-05
-1.3817398668978e-05
-1.64895944148639e-05
-4.354664695753e-05
-1.51051007513833e-05
-4.41375206639051e-05
-1.56968118152255e-05
-5.36604917793838e-05
-1.68152097277784e-05
-2.11605447769303e-05
-5.65332137867741e-05
-4.51282377299591e-05
-2.13677552931345e-05
-2.54606023079172e-05
-5.41446899690306e-06
-1.63100852477374e-05
-6.78573258858042e-05
-2.60422744191019e-05
-1.42676090834492e-05
-9.05890886331634e-06
-3.64725057509076e-05
-1.08788385124994e-05
-5.05579358691733e-05
4.02509094092541e-06
-4.34242231087678e-05
-2.60120801443422e-05
-4.08518280617479e-05
-2.36088796456473e-05
-2.95400654974535e-05
-1.60115431229134e-05
-4.47626272622622e-05
9.98225211362311e-06
-2.02632638432655e-05
-2.15225492524824e-05
-3.24934077726068e-05
5.85906551106777e-06
-5.03172954024987e-05
-1.01616556423922e-05
-1.87252913054674e-05
-1.00168225830442e-05
-1.29922565061221e-05
-2.73170959705841e-05
-3.27896053583052e-05
-4.28011318472956e-05
-5.92595306850123e-05
-1.18788317972092e-05
-4.56354719370913e-05
-1.15381904787354e-06
-2.09450548675427e-05
-1.69255527861009e-05
-8.01171952500046e-06
-1.3554911074457e-05
-4.1031582402687e-05
-4.47463751167591e-05
-1.68569318407482e-05
-6.79302318719042e-06
-3.58931433297008e-05
-2.57861663352653e-05
-7.82595948233048e-06
-2.13647097565228e-05
-4.34255026776656e-05
-4.51211713135191e-06
-4.32486645128563e-05
-3.23269333577635e-05
-2.23177070714392e-05
-2.18382551651195e-05
-6.22645632013493e-05
-4.22969237036923e-07
-1.50205433189909e-05
-3.33881216486998e-05
-1.22175788215166e-05
-5.09853310582766e-05
-3.03286121368582e-05
-2.88266400937632e-05
-1.49962658674977e-05
-3.80607268013538e-05
-4.47680646094854e-05
-3.4442669594553e-05
-3.13706531490392e-05
-6.65553056478575e-05
-2.72099567505169e-05
-2.82478651426882e-05
-4.42424169536309e-05
-1.79598189456081e-05
-5.63636695867347e-05
-3.68313822156307e-05
-7.87232303277212e-06
-1.62882615683153e-05
-1.54524433060214e-05
-4.32804278778765e-05
-1.83578081213417e-05
-3.61755667797433e-05
-4.49125589845055e-05
-4.35832489532608e-05
-2.24191379761085e-05
-2.65226781300068e-05
-6.06441199726703e-05
-5.68957061569501e-05
-4.46240820040842e-05
-3.21435357091797e-05
-3.52401963243767e-05
-3.87481469941948e-05
-2.36536467467623e-05
-2.32526845816054e-05
-1.98852494399418e-05
-3.83213461745497e-05
-4.16003271346771e-05
-2.16467235892792e-05
-1.21475288886625e-05
-2.25202659606402e-05
-2.99959663210976e-05
-3.42849783589874e-05
-3.00148454101107e-05
-1.31582071524959e-05
-5.76281783702861e-05
-5.91944293983322e-05
-4.8213723101167e-05
-5.75783976686702e-05
-3.52961752740972e-05
-2.88027070327027e-05
-4.49165796277203e-05
-1.682776974576e-06
4.87707983270872e-06
-3.57247806880797e-05
-1.60028260073594e-05
-3.44934883348188e-05
-5.33331726719834e-05
-1.71800173024765e-05
-3.3112583658857e-05
-1.06790537700438e-05
-5.47033042932582e-05
-4.04673465883463e-05
-3.47599553894538e-05
-2.99869469565159e-05
-4.22158159118206e-05
-4.80531638626909e-05
-2.64754461841268e-05
-3.42598104308486e-05
-2.14783523259236e-05
-1.36394199335866e-05
-1.43311923526093e-05
-1.28794046730661e-05
-7.69692987023435e-06
-5.12911361863861e-05
-2.07268080224244e-05
-3.65584074360818e-05
-4.85345029038658e-05
-3.76940499478426e-05
9.81511415472601e-06
-3.61528536921028e-05
-6.22646386099846e-06
-2.56964187370894e-05
-4.02747180289978e-05
-4.52988336277668e-05
-1.41974708565191e-05
-5.89633915444702e-05
-5.26271329186488e-05
-4.05239362308475e-05
-9.04321061241583e-06
-4.59388441175592e-05
-2.193278745043e-05
-4.61847799893436e-05
-1.6900022625065e-06
-1.72092209350776e-05
-6.20069341957265e-05
9.34019631682298e-07
-2.43192829237228e-05
-8.53861799027775e-06
-4.46367807429703e-05
-3.15338860342063e-05
-5.17556397326298e-06
-6.26207308848204e-05
-4.37963466556101e-05
-4.06824775920046e-05
-5.67462716265683e-05
-5.04855608660956e-05
-5.91194822898838e-05
-1.60843877687884e-05
-1.6971135318503e-06
-1.78174172183327e-05
-4.37356355789322e-05
-3.66705722509032e-05
-1.62568679536015e-05
-2.22696613361006e-05
-9.70782925025429e-06
-3.83548667050933e-05
-1.05450277755307e-05
-8.02765518576088e-06
-1.69937524328043e-05
-3.42974877346967e-05
-1.46923642040517e-05
-3.3057449576245e-05
-5.24440381790715e-05
-2.93886386474465e-05
-3.89238751082165e-05
-3.42130663070359e-05
-4.74872149055457e-05
-4.91890691754766e-05
-4.62909234273646e-05
-8.2802518826043e-06
-8.64622722781183e-06
-2.95171488790794e-05
-2.60967092943833e-05
-6.01226302055944e-05
-4.3999567065809e-05
-3.40856952470214e-05
-6.28829197296612e-07
-3.3417808373689e-05
-4.95602895031502e-05
-5.72642127506921e-05
-3.7493437840168e-05
-1.66802173208647e-05
-3.2556270965174e-05
-2.77399733567265e-05
-2.21222615232745e-05
-4.03188363404716e-05
-2.20589778845033e-05
-4.53478558735549e-05
-2.03020392987229e-05
-2.80035535754137e-05
-2.75422887370842e-05
-2.2182220731075e-05
-9.01154697448517e-06
-6.08400523967311e-06
-9.43991126631004e-06
-4.37399556078729e-05
-1.9462634386544e-06
-5.57992056870592e-06
-2.41725174662025e-05
-2.71481373920338e-05
-3.72265210106616e-05
-2.93513474488536e-05
-2.57294498729748e-05
-3.19950746015604e-05
-2.68033782341965e-05
-2.13471671380073e-05
-3.51912854185596e-05
-3.38295405099804e-05
-4.87853040972132e-05
-6.84471658338177e-06
-2.48210689630454e-05
1.83058649647917e-06
-1.91624016947747e-05
-3.88342093276612e-05
-5.4265745508041e-05
2.08789118162084e-05
1.42318561876564e-06
-3.77217686769328e-05
-2.49577627724748e-05
-2.22839672788192e-05
-6.42526296359137e-05
-1.69372144690188e-05
-3.49586148159538e-05
-1.23651153459912e-05
-2.38954119192524e-05
-2.42746110957021e-05
-2.5122156177831e-05
-8.25310013718719e-06
-4.24772432576679e-05
-1.21464984338579e-05
-3.27791188775132e-05
-1.46250794119455e-06
-2.46320729905279e-05
-4.57417547999705e-05
-3.50977125929693e-05
-4.47417050292418e-05
-1.44351928558101e-05
-2.85045097969399e-05
-1.94088588812967e-05
-2.85064015429867e-05
-1.76068338564623e-05
-5.71206127149842e-05
-3.87455057037508e-05
-2.72382660046584e-05
-3.90168614615177e-05
-2.13649959173729e-05
-6.4895908287773e-05
-1.32871157702488e-05
-3.5906206095097e-05
-5.50446175708727e-05
-4.36642953013787e-05
-2.0642336688105e-05
-1.58149882030072e-05
-3.37539867542003e-05
2.30041734111456e-07
-6.09732459512803e-05
-3.87619421722782e-05
-2.49411381209472e-05
-3.54776645282998e-05
-3.7699285409616e-05
-1.80496568797674e-05
-5.79854871975595e-05
-4.26113459256793e-05
-6.4637804872746e-05
-6.32877431343123e-05
-3.67396203370156e-05
-3.51305325211558e-05
-1.77988416660432e-05
-2.49280166089714e-05
-5.54383830823186e-05
-2.65573523312602e-05
-2.15823782471284e-05
-1.71004654857711e-05
-4.37181071706582e-05
-8.74360411555574e-06
-1.23842909997946e-05
-3.11622539929298e-05
-1.31444845016797e-05
-4.13235059541507e-05
-1.92493205651436e-05
-3.06851026082608e-05
-2.20407223340662e-05
-3.27910897550646e-05
-9.42390642913577e-06
-2.43518218349214e-05
-3.21810287033604e-05
-2.5272928341535e-05
-2.43074665401103e-05
8.35828972840403e-06
-3.34119626807375e-05
-7.18625142369419e-06
-3.75435867886092e-05
-3.25906106809502e-05
-2.68228082519465e-05
-1.12826837957044e-05
-1.89043255815113e-05
-3.53999632251244e-05
-4.71641654165676e-05
-3.55573571442869e-05
-4.01337235605485e-05
-2.04575192625025e-05
-5.9067531564311e-05
-3.70214631489401e-05
-5.8083482471198e-05
-3.46908920804333e-05
-3.7808212477241e-05
-3.3272557213483e-05
-4.72108236890084e-05
-3.37520951716466e-05
-4.24230903167878e-05
-1.19684602012595e-05
-4.65661031074749e-05
-4.11205373973848e-05
-2.80778589946963e-06
-3.66044052758557e-05
-2.96341580339935e-05
-1.75095577462176e-05
-3.01876950407728e-05
-2.42874822462792e-05
-6.15799878458338e-05
-3.41286422078627e-05
-6.17698487501414e-05
-4.00146696724033e-05
-1.50919377602977e-05
-3.85211538903479e-05
-3.52953663402867e-05
-1.358170133037e-05
-2.08856983638983e-05
-4.04412037854937e-05
-2.82136141504728e-05
4.51156743261363e-06
-1.29703717270267e-05
-2.30158166529151e-05
-2.33536981956065e-06
-1.30685544301639e-05
-3.00874005432597e-05
-1.86145576532701e-05
-3.32836692938926e-05
-4.06819167569836e-05
-3.17490949453186e-05
-5.18400948802619e-05
-2.05542259883302e-05
-4.88167587089675e-05
-3.64782661378704e-05
-1.8410194289977e-05
-8.12285189886045e-06
-4.55567015538594e-05
-4.85390799996032e-05
-3.89363029903883e-06
-4.91812171909657e-05
-2.12786097239339e-05
-1.05132530193367e-05
-2.95902902913403e-05
-2.76739680850336e-05
-4.36935760082393e-05
-2.16008625005919e-05
-2.38596533886259e-05
-4.48751355578888e-05
-3.27466360191064e-05
-1.88101497782921e-05
-5.01036816562283e-05
-5.10470461137015e-05
-6.66274536000228e-05
-8.25950286576388e-06
-4.0215044119662e-05
-5.70884762441422e-05
-4.40384836532745e-05
-9.8025938967086e-06
-1.06355529144127e-05
-2.35231760125286e-05
-1.59282112804519e-05
-1.33437651305006e-05
-3.61736641162599e-05
-3.38719696098876e-05
-2.24001225197424e-05
-7.1128160871323e-05
-5.09224901378144e-05
-3.98380521993671e-05
-3.93441791952376e-05
-3.30431556881992e-05
-3.40932897132101e-05
-4.20030177768658e-05
-3.30170235712141e-05
-1.41741954762629e-05
-3.1100761101575e-05
-2.31775393974631e-05
-1.21743775492681e-06
-1.28374440666738e-05
-1.93670807194341e-05
-3.92066046158568e-05
-5.09294915324528e-05
-1.7426652323415e-05
-2.40119449963585e-05
-3.78931357233545e-05
-2.1041355834834e-05
-6.35456065244003e-05
6.83741515547918e-07
-4.05098281891616e-05
-4.44592151119669e-05
-4.33630743942548e-05
-4.98972177314882e-06
-3.65300765406272e-05
-3.06466044970835e-05
6.51086090705907e-06
-3.91508226907979e-05
-3.08632495881309e-05
-2.21893601193911e-05
-4.00869032945998e-05
-4.20439186425872e-05
-2.82594315855204e-05
-9.86256633332214e-06
-1.5527997652403e-05
-3.44383789548478e-05
-3.51274147489963e-05
-4.5510097011865e-05
-3.47141811754556e-05
-4.26701769089607e-05
-1.66428012809984e-05
-1.45709730904831e-05
-4.01298769316344e-05
-2.57690503299711e-06
-1.80548038144292e-05
-6.11950844430684e-06
-1.51067357938886e-05
-4.07731788132204e-05
-1.1199592866146e-05
-1.88311341721401e-05
2.10943508720139e-06
-1.92948569955501e-05
-2.8701524628704e-05
-4.29171027545904e-05
-2.77969183842138e-05
-2.90819388066349e-05
-3.99384074382007e-05
-5.78607203295283e-06
-7.9193228109304e-06
-3.08554903353428e-05
-3.05166154132246e-05
-2.12224722793441e-05
-4.68127198600828e-05
-5.93549653442696e-06
-4.47946073975688e-05
-2.80957495525194e-05
-3.47740083874923e-05
-1.73584162199421e-05
1.76644767343234e-05
-3.7787382167748e-05
-2.95703789566957e-05
-2.04428258856954e-05
-2.23132623490328e-05
-5.21416675846769e-05
-2.72715843058731e-05
-2.93518395887385e-06
-1.79382983189569e-05
-6.23005669435587e-05
-2.85676751192674e-06
-4.72398849930376e-05
-1.49932689336966e-05
-6.97406491226442e-06
-3.20667266076913e-06
-2.93660234274756e-05
-3.20534533941561e-05
-1.6513030475272e-05
-1.80371274060039e-06
-1.31543917109176e-05
-2.06685838365957e-05
-1.86308360007263e-05
-4.39626028439155e-05
-3.72906754006204e-05
-5.83494426573053e-05
-3.08689279514802e-05
-6.59972852839726e-06
1.18544932213859e-05
2.8393369190491e-06
-2.94101024317084e-05
-3.34343070793575e-05
-3.37915370921657e-05
-2.64653735980173e-05
-9.88476031253643e-06
-5.49701586675201e-05
-1.69550378866214e-05
-3.03754565321749e-06
-3.80693697942371e-06
9.87419938068151e-06
-2.7896088660977e-05
-1.94389232935503e-05
-2.42756581421209e-05
-2.1472528492809e-05
-2.89367468856351e-05
-3.05644492957947e-05
-3.07789896188403e-05
-1.43981401223634e-05
-2.84174559433021e-05
-3.220406257944e-05
-1.85617295404889e-05
-6.90859598005635e-06
-3.1249522827954e-05
-2.11257989364865e-07
-3.04480754071225e-05
-5.87567866054628e-06
-2.45948515048518e-05
-5.65558500198899e-06
-4.34947701459198e-05
-4.72519595869172e-05
-4.82519558453146e-05
-8.80424622456881e-06
-2.24462747420834e-05
-4.61589529666233e-05
-1.80739579809263e-05
-2.71770365210375e-05
-9.74800772171472e-06
-2.69730580397644e-05
1.73344845031848e-05
-5.28654395783146e-05
-4.92745312289448e-05
-7.9135318793646e-06
-4.2147452771801e-05
-3.9304326792304e-05
-5.68056091859176e-05
-4.85744914874429e-05
-3.07790991544721e-05
-3.09042430593645e-05
-2.49633571598044e-05
-2.44218090795122e-05
-4.10875486052339e-05
-3.95266066641582e-06
-4.27187709170063e-05
-4.1472936950091e-05
-4.25071936277254e-06
-4.9761380892577e-05
4.96390260046186e-07
-2.0283821069468e-05
-5.54962528371576e-05
-2.81672914729521e-05
-2.98063557803846e-05
-2.58316841879621e-05
-3.24012148046655e-05
-2.29297364415938e-05
-4.41800297337864e-05
-4.95286405988381e-05
-4.60398128463414e-05
-2.82397719785354e-05
-4.37134283962649e-05
-1.31335416254128e-05
-2.91866009272105e-05
-2.57781315857617e-05
-2.86938941798425e-05
-5.21264144073858e-05
-1.10496452011017e-05
-1.62462206742119e-05
-1.1073539339458e-05
-1.5322736692712e-05
-8.71730165468872e-06
-6.36508602550519e-07
-4.98112671580019e-05
-2.41475306063164e-05
-4.46804374183079e-05
-3.7236361542855e-05
-4.12610068366258e-05
-2.6082000914118e-05
-3.11614612825386e-05
-4.65948319679155e-05
-1.31214606797445e-05
-8.3708642745341e-06
-9.69815065678065e-06
-4.81909951951565e-05
-5.79147594240356e-05
-4.48422454588355e-05
-3.6336860250531e-05
-3.28130528154211e-05
-1.35330291441267e-06
-1.67500673202347e-05
-2.37354483816417e-05
-3.14901326691608e-05
-1.49713496570022e-05
-4.24355253354264e-05
-7.07960279272679e-06
-1.61854296340725e-05
-4.59130877174477e-05
-7.9536209693327e-06
-3.00685863427689e-05
-7.4372865288304e-06
-2.56141428875566e-05
-6.5142995796617e-05
-7.85638986069958e-05
-5.50470879850505e-05
-4.75907737838035e-05
-2.12391053693082e-05
-3.36843637901952e-05
-1.51570602395486e-05
-1.90790121967086e-05
-3.54432926472912e-05
-1.46510906068662e-05
-4.88099257562593e-05
-1.63135537336217e-05
1.3210749322665e-05
-1.7326291549714e-05
-9.65831925406628e-06
-3.02287933223524e-05
-1.33097947755828e-05
-3.99431527644107e-05
-3.19685783269233e-05
-4.17170387634577e-05
-1.76869177672923e-05
-3.64173345751105e-05
-4.22830173146366e-05
-2.03446330206395e-05
-2.6302793780919e-05
-2.28265805380177e-05
-3.80686915381252e-05
-3.41015625737534e-05
-1.1451309081442e-05
-3.71628048789766e-05
-3.74309305621691e-05
-1.10899929580886e-05
-2.58497883140047e-07
-4.26635640553423e-05
-2.94285211251503e-05
-6.51780201315882e-05
-5.96575741316044e-07
-4.55088496190678e-05
-4.66398157630261e-05
-2.62824111817886e-05
-1.32770128856396e-05
-1.87490664261945e-05
-3.92740610245339e-05
-3.25056728572917e-05
-2.42522820620545e-06
-3.49247158634931e-05
-1.37316958735662e-05
-2.00954735328842e-05
-4.67717524445756e-05
-1.49083668018525e-05
-3.41018696833984e-05
-1.94399599981475e-05
-2.70103740347944e-05
-2.8791136371112e-05
-4.95403989475764e-05
-3.2914211281824e-05
-2.15907203874363e-05
-4.46420868502719e-05
-3.41636870963148e-05
-5.56198964180383e-05
-3.15205600966201e-05
-4.06756140295428e-05
-1.94782637906989e-05
-6.36480228742127e-05
-2.26737683180513e-05
-1.75942883019731e-05
-3.16736152937163e-05
-1.20369189007257e-05
-2.93235262524261e-05
-1.47071292620624e-05
-2.36128601068323e-05
-1.67618118945857e-05
-3.07348147317018e-05
-2.26610895625797e-05
-3.55656914357919e-05
-1.39970712398894e-05
-5.02693313673761e-05
-5.53193892320774e-05
-3.20980426452751e-05
-1.27172597972172e-05
-3.09305581183821e-05
-4.00843792715147e-05
-1.84331336388022e-05
-3.61204789995124e-06
-1.59719973962555e-06
-4.36052679821231e-05
-4.02014926772851e-05
-4.84409137115222e-05
-2.15385231675132e-05
3.73611435020776e-06
-2.44616658256456e-05
-2.52573172441635e-05
-1.43146887553587e-05
-3.25679054512532e-05
-2.39494951694762e-05
-2.73944008842036e-05
-1.3107176500838e-05
-3.42093393663327e-05
-5.59932913618229e-05
-3.81999578035682e-05
-5.51455704233575e-05
-2.58009555003867e-05
-2.4912020693457e-05
-7.81309452565996e-06
-1.45657940602344e-05
-1.36916193288548e-05
-1.18805111109833e-05
-7.06154992180137e-06
-3.77610391896298e-05
-2.58549264019433e-05
-8.14909575966515e-06
-5.0337810697535e-05
-4.20282160116219e-05
-2.27652254177544e-05
-3.52897398966762e-05
-4.70186640597877e-05
-3.43628693429222e-05
-2.43607703670133e-05
-2.40707747763896e-05
-3.50411848169685e-05
-4.08190013220444e-06
-9.2583907291592e-06
-4.85273221229826e-05
-4.97252611093182e-06
1.05825454482284e-05
-6.01306746797298e-05
-2.7200505918188e-05
-3.54973150475046e-05
-1.29405747063083e-05
-1.21131957493068e-06
-1.86981884539457e-05
-3.58894515671506e-05
-5.73986571773717e-05
-2.37814296049906e-05
-1.98172954379699e-05
-3.04176542495592e-05
-2.60311773852466e-05
-2.04803756243612e-05
-2.81999922102631e-05
-2.13956867117628e-05
-3.26398947007066e-05
-1.47217516324395e-05
3.28883954652428e-06
-1.56333865360939e-05
-2.72588472164916e-05
-2.04229196704491e-05
-6.18783055255436e-06
-1.3294098108788e-06
-1.60092175278674e-05
-2.19435674612821e-05
-3.68276897031623e-05
-3.32608872098862e-05
-3.59960016447038e-05
-5.96573228134642e-05
-1.33329038412016e-05
-2.61042039244385e-05
-3.82514281656286e-05
-5.27663809181718e-05
-2.39151276932687e-05
-3.78282061963711e-06
2.02956177034388e-06
-2.93682663867967e-05
-2.00127133918455e-05
1.32575450429729e-05
-5.79987357538658e-05
1.73601439569828e-05
-1.55023284800909e-05
-2.7187028966229e-05
-1.53780009108456e-05
-2.50759796861635e-05
-2.34744336655398e-05
-1.34911911882857e-05
-1.90555907608311e-05
-3.5119030022072e-05
-4.01699742043062e-06
-2.24532681042127e-05
-4.03340548946808e-05
-1.89610794023273e-05
-3.42910880963572e-06
-2.57492435710298e-05
-3.65444532795386e-05
-4.49859299622586e-05
-2.89866951274376e-05
-4.42995965522756e-06
-2.13933975334775e-06
-1.65900741537883e-06
-5.16241648996751e-05
-3.22612368199147e-05
-2.94130679102595e-05
-1.34214707806378e-05
9.18076568468236e-06
-3.62430786541141e-05
-3.51208701304867e-05
-2.06221400021858e-05
-1.04505352895867e-05
-1.69359821539273e-05
-3.07176068722822e-05
-1.44575100450332e-05
-1.49089574836438e-05
-1.05430315652777e-05
-2.82461200591183e-05
-1.97349317926833e-05
-1.42033418823239e-05
-2.48487657789416e-05
-4.41050273270556e-05
-4.54705896946335e-05
-6.68642499642266e-05
-3.83208970563086e-05
-4.51604162347066e-05
-3.31878537702119e-05
-3.44441511180911e-05
-1.11185976941079e-06
-2.85755552108489e-05
-4.91450474454078e-05
-5.62360926738332e-05
-4.18568586570462e-05
-8.70040931650267e-06
-4.39899517678466e-05
-3.01932660101785e-05
-2.35170578648372e-05
-8.48184699110803e-06
-2.70642665381622e-05
-1.90108918488188e-05
-6.24322768952727e-05
-1.25615967925931e-05
-3.81129513178643e-05
-2.46257065061809e-05
-1.95804865768524e-05
-3.85549074239813e-05
-1.9688681139356e-05
-4.13727350760992e-05
-3.54863037354127e-05
-2.25145039348172e-05
-1.57982235610917e-05
-2.95278792214878e-05
-2.85215994414873e-05
-2.56197769822582e-05
-1.11314728377333e-05
-1.93783601585118e-05
-1.98713277476252e-05
-2.67173186772832e-05
-1.81270590010883e-05
-3.1377977462371e-05
-5.58100894053383e-05
4.79194776416079e-06
-3.11816717754676e-05
-7.055706600852e-05
-3.38249285715844e-05
-4.20915649670888e-05
-5.31897893445651e-05
-3.2626132518168e-05
-4.0703669735093e-05
-2.89614684870491e-05
-1.76810111538039e-05
-2.32548668666047e-05
-2.01667791046243e-05
-1.01787038482596e-05
-1.46161134102329e-05
-9.93537777470782e-06
-4.40186854869594e-05
-4.26926582355038e-05
-5.9652899101334e-06
-2.46390836063106e-05
-5.22930947614108e-07
-3.55804111563392e-05
-2.32578411060848e-05
-2.77775516291334e-05
-2.67956974440193e-05
-5.54852424857541e-05
-2.62809560886179e-05
-4.23381335612718e-05
-4.15554171872072e-05
-4.6580870443584e-05
-2.45905602111582e-05
-1.04002206236103e-05
-4.46730069085508e-06
-2.86344826898233e-05
-1.43962846485883e-05
-2.90642982140815e-05
-3.22218696414554e-05
-4.98110717255727e-05
-4.2853614815613e-05
-3.43555760649194e-05
-2.52010576939702e-05
-2.78801258568068e-05
-2.32685115219926e-05
-3.36397542704551e-05
9.69604427266232e-06
-5.33239613241268e-05
-3.36497722763865e-05
-4.32823540607566e-05
-3.9044679498343e-05
-2.5303390843392e-05
-4.27658324145206e-05
-2.0957877857592e-05
-3.61951742991291e-05
-4.50093949100841e-05
-1.23743622470076e-05
-1.25770768096175e-05
-5.05296928691183e-05
-1.93045988908494e-05
-7.16968033988202e-05
-4.39836290147487e-05
-2.63208858251721e-05
-1.77571942828686e-05
-5.51486947218859e-05
-4.71504773118157e-05
-3.83998462766349e-05
-5.44828229905604e-05
-5.27760679758713e-05
-3.99859398378836e-05
-3.2210126044696e-05
-1.11567288351783e-05
-2.75053037117772e-05
-8.10007816773516e-06
-2.84594553138256e-05
-4.9761197181376e-05
-3.74619624382892e-05
-5.27726465191415e-06
-3.51807911498239e-05
-3.99686120936223e-05
-1.44559634883216e-05
-3.40613051572882e-05
-2.94498238379397e-05
-1.72127469659168e-05
-7.35007541048466e-06
-1.58816064401848e-05
-1.30114941065066e-05
-2.42389791896704e-05
-1.77240175043217e-05
-3.11951339077422e-05
-4.78779270809578e-05
-2.34210720290762e-06
-5.83602450751069e-05
-2.24751072405978e-05
-2.54749496061224e-05
-4.97268465688758e-06
1.55630344837171e-05
-3.21633583940845e-06
-4.88350202723408e-05
-4.15225678967684e-05
-4.11280557231948e-05
-8.35008208805803e-06
-5.11769111910878e-05
-1.411500950274e-05
-3.2730911406077e-05
-1.27451422989449e-05
-2.1118470225074e-05
-2.53477168392272e-05
-4.56238747949402e-05
-2.47928712132082e-05
-4.4219554087951e-05
-1.68162864136594e-05
-3.94291263363244e-05
-1.12239775801124e-05
-2.79688102217975e-05
-3.3231550721909e-05
2.30273980276096e-06
-5.23873011815683e-06
-1.35439379430906e-05
-1.84099999926768e-05
-3.47110530031523e-05
-4.53467782638768e-05
-1.94081324382458e-05
-1.74039802191183e-05
-2.19398180638303e-05
-2.81896007112454e-05
-3.96114681094359e-06
-2.13608706160462e-06
-4.41007540716016e-05
-4.62217212659375e-05
-1.85334132875337e-05
-5.08390298362759e-05
-3.31023675602405e-05
-9.86609255199849e-06
1.48289358730556e-06
-2.86653561715107e-05
1.38616178218733e-05
-1.57947329517436e-05
-1.82546004580177e-05
-3.88615836611244e-05
-2.00893867014202e-05
-2.93619297233036e-05
-4.27396305766912e-05
-1.79866573936312e-05
-3.90467889120651e-05
-2.72385648641e-05
-2.62717712522807e-05
-2.36405217152511e-05
-2.58012991128605e-05
-1.99084425812543e-05
-2.05216974499359e-05
-3.02508265235988e-05
-1.30941177935248e-05
-1.1488078913806e-06
-3.15035639886908e-05
-7.25621738697318e-06
-1.03766494704937e-05
-2.21045087406647e-05
-2.06916574861295e-05
-1.73673316455664e-05
-2.77398535426757e-05
-1.45401418234037e-05
-2.34287879461712e-05
-4.81086745568971e-05
-4.48294993635943e-05
1.83798662010568e-06
-4.70975636293014e-05
-4.58734544535348e-05
-2.74453964059549e-05
-1.25214195000984e-05
-5.97476322565223e-05
-1.86294193486379e-05
-2.21359413660557e-05
-4.47928192258456e-05
-2.11003767713131e-05
-3.02892431904736e-05
-2.17703796938537e-05
-4.94395284910403e-05
-1.82784121722592e-05
-1.87996479253967e-05
-2.47756297104736e-05
-3.66572307445983e-05
-2.85972957450022e-05
-2.98288275817864e-05
-3.08494112121983e-05
-6.27688614066635e-05
-2.91086529916103e-05
-4.67975552186558e-06
-9.53291693502688e-06
-2.86767971424899e-05
-3.04132101014581e-05
-4.74006473309758e-05
-1.44974562411524e-05
-5.07945963460249e-05
-4.25302002066476e-05
-6.53480701219803e-05
-4.12039371179759e-05
-1.1771186217837e-05
-1.06696204842432e-05
-8.64176714893669e-06
-2.59503273364341e-05
-7.0945152306618e-05
-2.40822022555565e-05
-5.05445809176453e-05
-6.05244085557517e-05
-2.22054527327908e-05
-1.36359443998569e-05
-6.71224975705377e-05
-3.28254751379999e-05
-4.0290070763778e-05
-2.75480819824724e-05
-3.60016983651256e-05
-8.42141310300412e-07
-5.02541405344322e-05
-2.96799276588637e-05
-3.64001948993415e-05
-1.75650071232024e-05
-2.18506697157379e-05
-2.78728565629621e-05
-2.11693237463994e-05
-5.40096434933908e-05
-2.92982470042443e-05
-3.41331223519115e-05
-4.04678179124546e-05
-2.63176914543214e-05
-3.4647951274222e-05
-6.80156270839037e-05
-2.55735602138817e-05
-3.35995995643371e-05
-1.79202851455749e-05
-4.62968581210608e-05
-2.20080714804222e-05
-3.46113351753763e-05
-6.75658459515553e-05
-4.76364087011733e-05
-2.6072761893624e-05
-3.50107732494418e-05
-2.16731508025771e-05
-1.50649139545366e-05
-4.31510958950937e-05
-1.34359176278822e-05
-2.73232201379167e-05
-2.69959214768767e-05
-5.56771805037065e-05
-2.10411753881031e-07
-2.40234547162218e-05
-4.39784519264408e-05
-4.00143407407514e-05
-2.26186667710443e-05
-3.13845673133052e-05
-4.86635052231798e-05
-1.59739347427078e-05
4.22917045215048e-06
-2.46619587348184e-05
-2.63404873612735e-05
-4.59896944082825e-05
-1.98146702116053e-05
-7.59309589586615e-06
-3.99091155881712e-05
-2.7905478253451e-05
-3.00350599275987e-05
-2.52835748867471e-05
-3.35893416930724e-05
1.19314693802038e-05
1.80817147436499e-07
-1.89808759664771e-05
-2.13304866178893e-05
-3.47492284240507e-05
2.53135280252389e-05
-2.66241885185995e-05
-2.38706276470922e-05
-5.78611590289797e-05
-3.51941878925529e-05
-1.71985598399843e-05
-5.92123219809078e-05
-3.22923679867752e-05
-2.21540871701357e-05
-2.90592006553717e-05
-4.65186477351516e-05
-1.7330301793039e-05
-4.13684920394535e-05
1.08468328465699e-05
1.50656557294267e-05
-3.38618944398815e-05
-2.59770399011695e-05
-2.70818206519977e-05
-5.67846612647423e-05
-2.35774832447731e-05
-1.74836386443584e-05
-1.78794615552061e-05
-3.26288710082072e-05
-3.77333739764725e-05
-3.35721868308312e-05
-2.45652376223698e-05
-5.14066639060592e-05
-4.57406915013286e-05
-4.98606122635549e-05
-3.33905044286533e-05
-1.97715234751579e-05
-1.79133142828714e-05
-2.83835506508862e-05
-2.85040630171738e-05
-2.17325615592678e-05
-1.67157626670105e-05
-8.06130685605294e-06
-3.62391730054757e-05
-2.96507334411782e-05
-1.68746062480952e-05
-1.95817836881063e-05
-5.49785542773006e-05
-2.45962151838847e-05
-5.84141397558082e-05
-4.33070401677762e-05
-2.75675143943241e-05
-1.08408066358691e-05
-7.5270543226813e-06
-2.18401513820291e-05
-2.0380678547015e-05
-1.83803228753427e-05
-3.97452460435192e-05
-4.64504717176601e-05
-1.90568405738109e-05
-5.0110683807056e-05
-3.03615049483554e-05
-3.45235565585244e-05
-2.31050345779219e-05
-9.88615387772798e-06
-2.80401554841508e-05
-3.59453027900303e-05
-4.87928497850699e-05
-3.22149109751425e-05
-5.03601149698693e-05
-4.70809656894806e-05
1.12913653154824e-05
-1.81249573502405e-05
-3.44535695069619e-05
-4.22369700561179e-05
-3.12790403129036e-05
-2.78556132463974e-05
-1.36943682096348e-05
-2.9891833373344e-05
-1.09917604977703e-05
-4.02626150468196e-05
-3.02675460736266e-05
-2.69744254790207e-05
-7.99412819984359e-06
-3.88022537889564e-05
-3.74209977756689e-05
-5.06415205190027e-05
-2.45337547459111e-05
-1.56065045325487e-05
-3.6124499090766e-05
-4.37593312324247e-05
-3.40651873246551e-05
-4.77829917441287e-05
-2.81907367212196e-05
-1.54665190163572e-05
-2.92265227625778e-05
-5.43968434798648e-06
-1.89396617451156e-05
1.50859887334476e-05
-6.39684749200283e-06
-1.6094129965356e-05
-2.10276188339052e-05
-2.65684878217733e-05
-5.20818901546246e-05
-1.56991722105351e-05
-4.37076149951975e-05
-3.07101732201087e-05
-6.85365601915455e-05
-2.305146223937e-05
-4.33554833047621e-05
-3.13698242140951e-05
-6.07267327185183e-05
-1.6153461183866e-05
-4.8017803454419e-05
-3.39126823131774e-05
-4.07980448699114e-05
-7.12637727702374e-06
-3.21470521119855e-05
-5.81049957064825e-06
1.60902435210812e-05
-7.8359697689983e-06
-1.58387300305907e-06
-1.96783037451094e-05
-2.44842451976764e-05
-3.61668061317035e-05
-5.02378571989747e-05
-3.88684530655138e-05
-4.79166716139037e-05
-1.95550184101792e-05
-2.64858084164655e-05
-6.63666604861299e-05
-6.38132678293457e-05
-3.19195022764171e-05
-6.4494968700428e-05
-2.1342544702449e-05
-2.84814774649586e-05
-1.93389387869547e-05
-3.1072630103986e-05
-2.10734835287011e-05
-3.14525072110231e-05
-1.17386066496293e-05
-2.13588676909495e-05
-3.90176017766048e-05
-4.57896478881127e-05
-5.30291453134453e-05
-4.61262580047419e-05
-6.2910014251173e-05
-3.39788204961331e-05
-2.53882196412836e-05
-1.05692506280819e-05
-3.48334561879343e-05
-3.99867564447562e-05
-5.86737270338634e-05
-1.07317488491606e-05
-3.54880536282429e-05
-2.95655390875931e-05
-6.95962507344739e-06
-1.00925011627445e-05
-4.35390937405959e-05
-3.53058040089181e-05
1.54493489540504e-06
-2.66797097809244e-05
-1.08638695693105e-05
-3.2422817677273e-05
-1.39730076591863e-05
-1.89734553238147e-05
-4.87949389829501e-05
-3.13791187939187e-05
-4.47126994945416e-05
-2.37930122446002e-05
-3.45038494606513e-05
-1.79443171186045e-05
-1.57321130828542e-05
-2.05894665035404e-05
-2.23265523909213e-05
-1.08225810609347e-05
-3.14007650593544e-05
-6.7049359223567e-06
6.09477013944653e-06
-3.97900373570648e-06
-1.00666256960738e-05
-8.34212746402798e-06
-3.36613055284182e-05
-2.54282260300695e-05
-4.29284598593792e-05
-3.74256293966026e-05
5.78589892687257e-06
-2.69046312345837e-05
-1.25545262881102e-05
-3.04320528542345e-05
-4.11554010102196e-05
-3.85400430313879e-05
-2.99886872996505e-05
-4.9065782097224e-05
-2.94211242558314e-05
-6.21062182030851e-05
-6.09994185342501e-05
-6.09623733075453e-06
-3.25802583946246e-05
-5.9130098495472e-05
-7.6642838830111e-06
-3.67614810478908e-05
-2.2545902078963e-05
-1.41771263800104e-05
-3.66078175915298e-05
-4.01787057289779e-05
-2.01644595593277e-05
-3.02387349372266e-05
-4.17001862167536e-05
-2.88449214867409e-05
-3.80628198850635e-05
-1.11371106945858e-05
-5.39403781213364e-06
-7.87536831226702e-05
-3.17637754545979e-05
-1.83725155903926e-06
-4.37484432674864e-05
-7.10327848058134e-06
-1.485188178895e-05
-1.29897122522578e-05
4.34016174833409e-06
-2.97170183546472e-05
-2.64801509299823e-05
3.72408745410565e-06
-4.41281320214136e-05
-2.02165091518032e-05
-3.13281404280458e-05
-2.53753296969321e-05
-3.9186079247702e-05
-3.50599077076961e-05
-1.16826603545025e-05
-5.22812778489484e-05
-3.73625887055334e-05
-2.57233299214134e-05
-1.48852682811237e-05
-2.74101176997071e-06
-3.51726639282408e-05
-2.717215614956e-06
-3.03410529872523e-05
-2.10418520324206e-05
-2.54086131423075e-05
-1.69895906931317e-05
-2.43936794653484e-05
-2.44051327316719e-05
-1.05269741744222e-05
1.20863616103486e-05
-3.15192627993761e-05
-4.07733089931233e-05
-3.77192146979116e-05
-2.27985506244702e-05
1.42168601467667e-05
-3.61828181206552e-05
-3.28787011606216e-06
-5.10972496047757e-05
-2.99772501883132e-05
-8.76098705749042e-06
-1.12574978894014e-05
-1.97512245409739e-05
-1.92610693089157e-05
1.0467999497152e-05
-1.24577299614136e-05
-5.02028980768727e-05
-2.29977378539521e-05
-9.79537404857857e-06
-5.08675543027994e-05
-1.19646423484754e-05
-3.75753759977678e-05
-2.73938736889384e-05
-1.39573014119374e-05
6.52510376388446e-06
-1.76879226727161e-05
-4.91924526440326e-05
-1.91750474773071e-05
-2.79314937418621e-05
-5.26953501493405e-05
-9.54290735317174e-06
-2.89688321088553e-05
-2.34305667761444e-05
-3.01541764702699e-05
-6.39158954145845e-05
-4.08983164183873e-05
-1.43886457727042e-05
-6.12090973491096e-05
-2.78309292425067e-05
-3.91288769394434e-05
-7.56981585880985e-06
-4.07648997320932e-05
-5.74225408189039e-05
1.19986978870011e-05
-1.81071145912959e-05
-2.68397255749453e-05
-4.1335604348244e-05
-2.60026319548894e-05
-3.47240607428788e-05
-2.3075982035756e-05
-4.70565540278579e-05
-2.90911948652165e-05
-3.62000678958648e-05
-5.17998030049157e-05
-2.36065772469776e-05
-5.13708205824714e-05
-4.05224039042982e-05
-3.53739390821427e-05
-2.28394302670477e-05
-5.35655327304022e-05
-4.16145583605873e-05
-4.39808357874831e-05
-1.5506604451355e-05
-2.01723105768451e-05
-4.32022698884305e-06
-1.41983219200057e-05
-7.40220738146968e-06
-2.4728087491239e-05
-3.69220492731008e-05
-4.72754297172392e-05
-2.50666624263212e-06
-2.56038454222657e-05
-1.54448064730145e-05
-6.01224082260911e-05
-3.15486463569378e-05
-3.85316608872485e-05
-2.75794555014945e-05
-5.43300262924717e-05
-3.08043711509815e-05
-2.65274391504436e-05
-4.79663043404011e-05
-4.42494955924194e-05
-2.29601731939657e-05
-4.03309246649538e-05
-3.67177309664338e-05
-5.13299407508948e-05
-2.01049303039451e-05
-4.16274862248186e-05
-4.67823771663821e-05
-2.75236575656697e-05
-3.51556730164747e-05
-2.5021528469158e-05
-6.79183259772902e-05
-4.73741780349238e-05
-2.62532395472442e-05
-2.83348523642641e-05
-2.68622996460193e-05
-4.17347082644825e-05
-2.69148981818795e-05
-4.8223123819234e-05
-4.42834266303955e-06
-3.26610995213506e-07
-1.66952803065335e-05
-4.46046651708933e-05
1.64780515520289e-05
-3.85376335955559e-05
-1.00925455457909e-05
-3.9699141951401e-05
-3.17925404106302e-05
-6.304118530422e-06
-2.39746610457512e-05
-4.3466587856312e-05
-3.5439899862682e-05
-6.46084328396767e-06
-2.73424362442432e-05
-2.97839754482126e-05
-3.76853208086766e-05
-3.36228043218664e-06
-3.91038525648558e-05
-3.01495908553044e-05
-1.25813809533924e-05
-1.97149299549977e-05
-3.78071005332997e-05
-1.26962669434396e-05
-2.5071217970424e-05
-3.98928069925012e-05
-2.36124629515167e-05
-5.59198586997818e-05
-4.70011936096023e-05
-3.58448045077409e-05
-4.56228370254748e-05
-3.52642329306667e-05
-5.18082826451959e-05
-3.63414476811382e-05
-2.95125427770795e-05
-3.8394463254061e-05
-2.08024463415035e-05
-2.90937232276185e-05
-3.16254435764315e-05
-1.7098817273226e-06
-2.06018324554367e-05
-2.93489715822543e-05
-1.50234528847317e-05
-2.24429483994892e-05
-3.79105810094471e-05
-3.06666517082079e-05
-2.06863639807186e-05
-7.42230551744427e-07
-5.89934876221678e-05
-3.86558008690138e-05
-2.90266416334339e-05
-5.80667784408285e-05
-2.99253990177626e-05
-4.93857176677034e-05
-2.84478707724526e-05
-6.27242881206249e-05
-3.37929253303188e-05
-1.92474716734044e-05
-5.08276024340602e-05
-2.04950848884309e-05
-2.82438277407828e-05
-4.24528762562285e-05
-3.18682908427186e-05
-5.45389683253897e-05
-7.35428214449165e-06
-1.97829190340748e-05
-2.63766293049996e-05
-3.43151113478439e-05
-3.86944997193271e-05
-2.64065632499856e-05
-4.22201232969577e-05
-8.13563452554056e-06
-4.13373005286585e-05
-2.31551101396327e-05
-1.89916636679374e-05
1.14682469288101e-05
1.40809896196935e-05
-5.40392119500809e-05
-3.46492007267156e-05
-4.45318448545601e-05
-2.04177380948279e-05
-4.17690564218843e-05
-3.06280851259296e-05
-3.99220014156085e-05
-2.56869456449833e-05
-1.75270950103496e-05
-3.99534774868448e-05
-3.93410696456915e-05
-5.59558205971712e-05
-3.61431753224335e-05
-3.24279342859021e-05
-4.07050721861819e-05
-3.15664129794711e-05
-1.26887816851651e-05
-3.34099795373513e-05
-7.51944819225169e-06
-3.51192230103778e-05
-2.77329892379707e-05
-4.42177345503585e-05
-3.31936234944699e-05
-5.05005457495365e-05
-2.27737141152081e-05
-9.7438782790242e-06
-5.34060861040376e-05
-2.65128782921711e-05
-2.99548851567329e-05
-2.4971265728385e-05
-1.98580585085693e-05
-9.21955659111848e-06
-4.10666494104408e-05
-2.92887226028752e-05
-2.06694480750003e-05
-1.58131948045487e-05
-4.03435659160782e-05
-1.78269153844343e-05
8.70693443244365e-06
-1.9431782725972e-05
-1.70068383989588e-05
-1.94820278322089e-05
-9.42538198550575e-06
-9.58651243617037e-08
7.14134739767197e-06
-4.74130958989759e-05
-3.72535627035164e-05
-3.75466419323109e-05
-1.073795939873e-05
-3.61779986521236e-05
-1.14119081888028e-05
-3.49252022314149e-05
-3.11107888849733e-05
-3.63202308412421e-05
-2.45261133500717e-05
-2.96238180697627e-05
-3.82546504357729e-05
-1.67642954827794e-05
-2.99807794576979e-05
-3.86973923611009e-05
-3.6925304033965e-05
-1.58444812417196e-05
-6.21848647292742e-05
-1.55196724871573e-05
-5.70025300482667e-05
-1.48297155292211e-05
-2.4689245704683e-05
-1.06694508004675e-05
-1.97961041257903e-05
-3.79797492737965e-05
-1.84719453164605e-05
-2.16286771902663e-05
-3.2994081608654e-05
-4.87198375220811e-05
-2.9973446859646e-05
-3.09086539986163e-05
-1.40466406284206e-05
-2.34146105737166e-05
-3.00879141707696e-05
-2.55737818481315e-05
-4.71353104585248e-05
-2.66507618388746e-05
-1.29213162693791e-05
-4.31878638718453e-05
-1.78560642019466e-05
-2.3566772628408e-05
-1.88525766834765e-05
-4.19303117058935e-05
-1.01159700848745e-05
-4.95120329512679e-05
-3.90365529767605e-05
-3.716503441431e-05
-1.013171600166e-05
-4.80129307133062e-05
-4.15456614618569e-05
-5.70433983600687e-05
-1.59403532934645e-05
3.61858031868391e-06
-4.99760164348846e-05
-3.93606634693661e-05
-2.71044805443094e-05
-3.90298212994946e-05
-4.28464648107718e-05
-1.60080947559781e-05
-1.27999146385276e-05
-1.87075396379848e-05
-1.15449522168488e-05
-1.07750527707648e-05
-2.01433574685468e-05
-2.41115530322671e-05
-9.61952253214933e-06
-2.53085957293759e-05
-3.45481911140328e-05
-3.31496857074446e-05
-1.74303514097027e-05
-3.64860931916913e-05
-4.48775156788462e-05
-2.79338038876031e-05
2.63807028695031e-06
-1.74531068295448e-05
-9.70737030724053e-06
-2.63411134943486e-05
-9.89516548891517e-06
-3.55657483114639e-05
-2.765197506605e-05
-3.00521862338787e-05
-1.28319186182145e-05
-2.4208955653006e-05
-3.17634033941372e-05
-2.67750082630444e-05
-2.08643294239351e-05
-2.61274462598284e-05
-1.57311129699089e-05
-1.35654038584749e-05
-4.4999693157735e-05
-8.17306085100221e-06
-5.43643634617274e-05
-1.19307772265956e-05
-1.78330897362475e-05
-2.68618257221775e-05
-4.37942838070396e-05
-1.45454139898974e-05
-5.62735579317134e-05
-2.05469737058007e-05
-2.7113353032248e-05
-2.63498293762662e-05
-2.56064882120977e-05
-3.91391732906459e-05
-3.9339982435801e-05
-3.27835201897853e-05
-1.24592989153443e-05
-3.71729390693796e-05
-3.21011473361059e-05
-4.48915543542962e-05
-2.7900126610145e-05
-5.09615211626669e-05
-3.82483881363421e-05
-4.63301923950315e-05
-2.46832719418718e-05
-3.94207102743364e-05
-5.10436466781036e-05
-6.68078182401402e-05
-3.51330810351754e-05
-5.74684629290724e-05
-3.12001871296283e-05
-3.37627294646342e-05
-5.1488961222757e-06
-2.61008818568761e-05
-2.00938596006803e-05
-4.93376875731403e-06
-3.61078060910972e-05
-9.4578445965933e-06
-2.64063841070366e-05
-3.73181017393348e-05
-5.29138130689119e-05
-2.70337769293836e-05
-2.94969633244403e-05
-3.9466816642408e-05
-6.77518905538427e-05
-2.46429964001692e-05
-2.65092055914164e-05
-7.0079610771063e-06
-2.07243965351271e-05
-2.64604429283246e-05
-3.9112038737402e-05
-2.92515684894522e-05
-4.14610963129104e-05
-5.24786932766517e-05
-2.89222628913558e-05
-4.19705496625237e-05
-4.1356293040609e-05
-2.7484705493367e-05
-5.34345409128201e-05
5.36077301505078e-07
-1.97833796341538e-05
-3.91984898824451e-05
-1.69621003576748e-05
-7.23763784290883e-05
-3.17559514289744e-05
-2.39978319169273e-05
-5.51131344416204e-05
-2.5181477492764e-05
-3.18125522450203e-05
-5.50034508688944e-06
-4.13958198972202e-07
-6.72062825379401e-05
-5.13894317632222e-05
-1.14127287603148e-05
-3.54686328058075e-05
-2.24862638222505e-05
-1.87077895095493e-05
-3.10810394637073e-05
-1.1759803088986e-05
-5.84033125417355e-06
-4.68055024484491e-05
-4.65216606890662e-05
-2.49527325394381e-05
-3.90053143322754e-05
-3.61925915390864e-05
-2.47112580353262e-05
-2.804496909935e-05
-4.36407887286607e-06
-3.06203515859771e-05
-3.41910782772685e-05
4.4662125819702e-06
-4.42534514227196e-05
-5.20649283418669e-05
-8.02243019595269e-06
-2.72903606539661e-05
-3.36031245916047e-05
-6.34141598025068e-06
-6.96754611886452e-05
-4.11390577487049e-05
-2.26559833539198e-05
-3.85509355579386e-05
-4.19475411654661e-05
-2.95310404844848e-05
-1.50796306548086e-05
-3.6649458690888e-05
-2.01726557730703e-05
-3.97417852064092e-05
-1.92619699981221e-05
-1.91247358337781e-05
-2.8726208151045e-05
3.51678910970344e-05
-4.09470683600337e-05
-7.84487262483381e-06
-1.39838436594419e-05
-4.65422155168416e-05
-3.33429869702261e-05
-8.73564191125487e-06
-3.79276117121221e-05
-4.13298257801154e-05
-2.42591874219026e-05
-3.2270017673866e-05
-3.74396542772722e-05
-1.68568161011473e-05
-6.88381977271496e-05
-2.24323270002235e-05
-3.83328931914429e-05
-1.31620537122946e-05
-4.42733235743388e-05
-2.01653339679161e-05
-5.53609539890153e-05
-3.33633310467762e-05
-3.85622955738758e-05
-2.6374506265328e-05
-2.24714764506086e-05
-2.11091167500248e-05
-1.23651879607446e-05
-4.94009941002828e-05
-1.79890901381124e-05
-2.11455246967168e-05
-1.9184398572001e-05
-4.37451629457256e-05
-2.79441498680471e-05
-4.02075603793964e-05
-4.18568364414823e-05
-4.90435145970427e-05
-4.45882018267393e-05
-3.98440617896602e-05
-2.5172706865512e-05
-4.1620396803746e-05
-2.16167342305409e-05
-1.07344232367202e-05
-2.78508939490266e-05
3.52422909855083e-06
-3.85255873294079e-05
-2.82665060852466e-05
-1.82850432715082e-05
-2.64614901453392e-05
-3.38771359769043e-05
-3.67028446951899e-05
-2.98729996616402e-05
-4.43869868191761e-05
-3.8728181530523e-05
-4.51184536446945e-05
-2.39502084902677e-05
-3.37039026142256e-05
-1.47018838502603e-05
-2.75089307663949e-05
-1.11500346017488e-05
-5.31674459727506e-05
-3.85679018651627e-05
-3.18782586313466e-05
-1.17491935119699e-05
-4.74754864299213e-05
-2.27034953200699e-06
3.2532444391838e-06
-2.96580172907596e-05
-1.06345080127181e-05
-3.9932263881941e-05
-2.21415425059925e-06
-1.51316736894328e-05
-3.81213936911634e-05
-1.54208539235509e-06
-3.96353336749908e-05
-1.0161542743256e-05
-3.98779988316577e-06
-4.4430207258385e-05
-4.09069095660301e-05
-3.06146316240499e-05
-3.9442887438885e-05
-3.17816808710159e-05
-2.95589958547624e-05
-2.88846802843777e-05
-1.61239913225582e-05
-5.09523585284627e-05
-3.54466952815046e-05
-3.96122284343008e-05
-2.08783907448046e-05
-2.16792979266764e-05
-2.42171105547458e-05
-1.83445577058276e-05
-4.62245052583954e-05
-2.20272209193253e-05
-3.99603613136118e-05
-2.34679425182742e-05
5.51040884675003e-06
-5.20401580646053e-05
-5.39280090696199e-05
-3.31497112054652e-05
1.3118311806317e-05
-2.81133438251421e-05
-2.53730151280378e-05
-6.74070050528505e-06
-3.86614097507194e-05
-1.91075535574494e-05
-4.37183120079273e-05
-3.51272853521125e-05
-3.44192290338355e-05
-4.52946034355943e-05
-2.6542333030218e-06
-1.9310115775772e-05
-3.74934120828808e-05
-1.6444979207292e-05
-2.31489965945924e-05
-8.11749963734863e-06
-1.26997148103376e-05
-2.87207928563239e-05
-3.60196079565458e-05
-3.03528351815226e-05
-3.06110751898999e-05
-4.83817851971387e-06
-3.24043949638683e-05
-3.66457280994997e-05
-3.75606054859543e-05
-7.674570999232e-06
-6.53814326255975e-05
-8.12211316453095e-06
-5.39868397267553e-05
-3.00230118397606e-05
-5.13437097903852e-05
-2.13014613920063e-05
-4.2032834402068e-05
-5.35387133569812e-05
-1.68765493501579e-05
-4.35361204232957e-05
-4.14937748835181e-05
-5.06603333085258e-05
-3.91745447203579e-05
-2.16503269518607e-05
-4.60189113920534e-05
-3.9820103459855e-05
-3.65917930810786e-06
-4.11554924840377e-05
-5.69358886748151e-06
-3.44675404551544e-05
-4.07313496266968e-05
-2.18551193603197e-05
-4.50136068800834e-05
-5.57965066589292e-05
-3.58831591328405e-05
-6.87553909068905e-05
-5.13008413809777e-05
-3.40849458105139e-05
-3.99023220374273e-05
1.03551446384498e-06
-2.83479617086617e-05
-5.69549305225942e-05
-1.24821266808303e-05
-2.25639385352264e-05
-1.44886028662629e-05
-1.09386264383899e-05
-2.36954904148607e-05
5.92877064817651e-07
-5.03665482778138e-05
-4.05834093542913e-05
-2.80003478055968e-05
-2.9373194516465e-05
-3.52948688980143e-05
-3.70814294639765e-05
-3.11887948562512e-05
-4.27614087853748e-05
-4.49756179283268e-05
-4.62279875768277e-05
-9.97733707158937e-06
-4.70818981709286e-06
-1.47916959641977e-05
-2.1113193133062e-05
-3.436827790814e-05
2.65437845298173e-07
-2.32447336754334e-05
-1.08497557472414e-05
-2.47319799402573e-05
-2.66240890376538e-05
-5.68567428991479e-05
-3.12266322559805e-05
-1.40563347148294e-05
-2.55404172171923e-05
-5.58459613514328e-05
-1.22279230095619e-05
-4.64217954797631e-05
-2.3420327543449e-05
-4.35018858019615e-05
-2.45372845599162e-05
-2.42242118761345e-05
1.34353251835631e-06
-1.36792755770595e-05
3.03252511495266e-06
-5.78613497940652e-05
-3.36263706783545e-05
-3.21685431972456e-05
-4.97945039413224e-05
-2.39027113543564e-05
-6.73407204955775e-07
-1.99556775568737e-05
-3.29456519718376e-05
-4.44080481975544e-05
-3.35337564324948e-05
-3.52812497408105e-05
-1.49287861846849e-05
-4.31416010216333e-05
-2.8370843255169e-05
-3.52589975179414e-05
-5.99101451315699e-05
-2.59083792106648e-05
-3.41252510003849e-06
-2.50133049111209e-05
1.84723648167897e-05
-4.41827670973843e-05
-3.73064041917235e-05
-5.96933237739031e-06
-1.19357998880313e-05
-2.77924196803744e-05
-1.02578891839375e-05
-2.38273730312372e-05
-4.86165625723016e-05
3.23625422374781e-07
-2.25775308137789e-05
-2.38530866162409e-05
-9.05462793472889e-06
-2.30390431296741e-05
-3.32340081359769e-05
-4.30904283984675e-05
1.34420131961879e-06
-1.54998800389213e-05
-2.96307427438884e-05
-3.53571693960492e-05
-1.93596812435017e-05
-3.89524096666995e-05
-8.37163829870051e-06
-1.93402229470407e-05
-3.48233137889121e-05
-4.15532437755654e-05
-3.43589944824898e-05
-5.13945302599695e-05
-5.69718434957617e-05
-1.92325496806826e-05
-1.94788970726342e-05
-2.66161949587708e-05
-5.12554300715799e-05
-3.80760444552618e-05
-3.44409382779127e-05
-3.36926900423835e-05
-3.29011572112016e-05
-1.34519570659312e-05
-2.43465684784308e-05
-2.8602875299442e-05
4.89992211781011e-06
-2.44691484890844e-05
-4.12812587767358e-05
-3.83559950006791e-05
-4.05274725518276e-05
-4.99781821530894e-05
-3.9539896421217e-05
-1.74545926083974e-05
-3.87658272954587e-05
-5.30360533553729e-07
-4.9138114037032e-05
-2.43384657139166e-05
-4.41538003582133e-05
-1.57720018253886e-05
-2.9692711112645e-05
-2.94692220193943e-05
-2.17627566481518e-05
-2.83820559437863e-05
-5.31831650504463e-05
-4.72236147047118e-05
-3.87415939919518e-05
-6.98970289451297e-06
1.07295114204729e-05
-5.5459181967429e-05
-5.30615708706615e-06
-3.59119382063435e-05
-3.37195107887742e-05
-3.66955184197393e-05
-5.18271300528375e-05
-5.06107803071762e-05
-3.02936262474388e-05
-4.56246954070669e-05
-4.06864405437189e-05
-3.50014709511133e-05
-2.29380654857727e-05
-6.27189449231025e-05
-2.34643998423526e-05
-2.75102916295394e-05
2.02048759738257e-06
-5.81825724990463e-05
-1.90317942520167e-05
-2.23151028584059e-05
-3.65696717004949e-05
-2.9871091552437e-05
-2.45584075695485e-05
-1.32382158077203e-05
-3.86011895154392e-05
-1.88022128325676e-05
-3.74015732418101e-06
-3.89719152758306e-05
-6.17126212416432e-06
-3.42198440282398e-05
-2.00594650788147e-05
-3.45908128845907e-05
-3.79731180196803e-05
-1.71968114099206e-05
-4.07136877693251e-05
-6.87376623739497e-06
-4.22982083199488e-05
-4.09406828487017e-05
-1.76436875762214e-05
-3.82998384357586e-05
-1.41798453479193e-05
-2.50209301238848e-05
1.95709690670171e-05
-4.0376554392269e-05
-1.15253823844414e-05
-5.40698123310695e-05
-2.38103074004957e-05
-2.73826439328931e-05
-2.05223432602116e-05
-3.94621352425089e-05
-1.84092386137291e-05
-2.21372399071342e-05
-6.51471546965151e-06
-2.61610665646958e-05
4.08381154173048e-06
-4.93506605767611e-05
-8.35421381041745e-06
-4.22288835622344e-05
-1.41523557959903e-05
-4.4274248798582e-05
-5.45101267745881e-05
-4.05319525201195e-05
-4.51498091573001e-05
-2.93274685224563e-05
-4.40836074748669e-05
-2.53834560237743e-05
-3.78106663800922e-05
-2.9821623678723e-05
-4.12263411515495e-05
-1.9158324589492e-05
-1.63940374852945e-05
-4.31352545927838e-05
-4.55568124201665e-05
-9.39679102003092e-06
-1.70433137022339e-05
-1.34774400280371e-05
-7.28866245837895e-06
7.48097697651395e-06
-1.42395225517026e-06
-3.61550757941131e-05
-2.87543670850935e-05
-4.41076820381619e-05
-2.92927956665887e-05
-5.03604701945211e-05
-4.39752617213328e-05
-2.58477389905157e-05
-1.64923785438381e-05
-4.47933776442346e-06
-4.39589131028718e-06
-4.32270603022875e-05
-4.1339921209693e-05
-3.62735931342102e-05
-2.24821789420172e-05
-3.58448695261058e-05
-1.90121131841806e-05
-2.46562486157069e-05
8.34838416892654e-06
-3.79775942452821e-05
-4.84332610798793e-05
-3.80271585916923e-05
-1.31075715038095e-05
-2.46541154665676e-05
-3.30325709484e-05
-1.64082253181756e-05
-2.65286813979991e-05
-4.91998225388517e-05
-4.11537362644916e-05
-3.11418425254324e-05
-5.28265733526858e-05
1.25590169075495e-06
-2.09248439014099e-05
-3.15906664542925e-05
-2.95446641711546e-05
-7.21737046000654e-06
-1.57142490729317e-05
-4.94326643979309e-05
-7.63051664357097e-06
-4.02640524051711e-05
-4.02594071206086e-05
-2.60972665770498e-05
-1.8165549955089e-05
-2.75241241086946e-05
-1.23777781196186e-05
-1.59144525936342e-05
-8.01604834014232e-06
-3.52040322814367e-06
-2.12927364539983e-05
-4.00313292108299e-05
-2.94310764575247e-05
-2.56477061016872e-05
-1.90466827234906e-05
-2.98725780341054e-05
-8.75623536155498e-06
-4.76108721936264e-05
-5.05517623875199e-05
-3.98099814738909e-05
-2.40399824737944e-05
-1.78953571828152e-05
-4.0688378581046e-05
-2.71076463765703e-05
-1.59360593597091e-05
-2.64217186649036e-05
-6.31140079306651e-05
-2.11995136870081e-05
-2.66550242752776e-05
-1.05409185580185e-05
-3.10262579996946e-08
9.58086011241816e-07
-2.55899047296425e-05
-6.80837880309571e-06
-2.40279190500145e-05
-5.26538083238361e-05
-2.87927702045743e-05
-3.03875891218697e-05
-2.26288006333023e-05
-2.6243056504997e-05
-9.95524059447006e-06
-2.88128715739884e-05
-2.20268672454536e-05
-3.15305847386516e-05
-2.59624644300385e-05
-4.81231875073671e-05
-3.22109767102726e-05
1.43305966532345e-06
-3.00235086621007e-05
-1.15595690156056e-05
-4.08328765749331e-05
-1.28391480039538e-05
2.69002163734122e-06
1.89503713632802e-06
-5.09782578034131e-06
-3.51728795476704e-05
-3.5184018718681e-05
-1.92357557205299e-05
-3.70380140375548e-05
-1.4626795425773e-05
1.28781123292763e-05
-2.79599870303519e-05
-2.80140432905128e-05
-3.66954437315948e-05
-5.47354170015528e-05
-3.08003834964746e-05
-6.53797825858778e-05
-5.70110788052174e-05
-2.24378870169004e-05
-4.98036650506887e-06
-2.03461115327809e-05
-7.17805572383298e-06
-4.72450608420144e-05
-2.36012912846384e-05
-5.2689460495178e-05
-5.021510036908e-05
-2.16200330607887e-05
-2.81198905258046e-05
-8.84758065645697e-06
-4.43494717914778e-05
-3.86990779591337e-05
-3.42138580566052e-05
-4.55838123314413e-05
-2.68279369781726e-05
-1.37601448985801e-05
-2.4788445400279e-06
3.5707474390909e-06
-4.0598991226619e-05
-5.03903373521549e-05
-4.06010627995398e-05
-4.14057896926492e-05
-1.08148273589555e-05
-6.77219741198645e-06
-4.15086980696283e-05
-3.6360122671331e-05
-5.17541857472617e-05
-5.09467484540934e-05
-6.11452501000809e-05
-5.3725909844645e-05
-2.27646372639848e-05
-5.50174822663617e-05
-2.19990437254969e-05
-4.94847756021164e-05
-1.00629579140007e-05
-4.51290775175423e-05
-1.25269152282874e-05
-1.74157889116198e-05
-2.04332696857523e-05
-2.08272303323141e-05
-2.45293051572974e-05
-2.22071624119444e-05
-3.46313789276277e-05
-6.83612236834907e-05
-1.09845303206627e-05
-4.15128422488778e-05
-1.74987574198526e-05
-1.04537646579285e-05
-1.76953999992306e-05
-5.90811398427281e-05
-3.34572009061333e-05
-3.32664845993806e-05
-5.1979035859128e-05
-2.22245650199793e-05
-1.68831868476369e-05
1.40950498540222e-05
-2.43940508358869e-05
-1.05186615379394e-05
2.4911522507282e-06
-1.67111149223272e-05
-2.99705472181489e-05
1.57653469396978e-05
-2.65204383855022e-05
-4.13862481971131e-05
-7.38497014111252e-07
-2.6634194442837e-05
-3.69625720819354e-05
-4.10281367597381e-05
-5.41582838608709e-05
-4.22156652346298e-05
-2.61708146139087e-05
-2.96395759534798e-05
-1.48668916678893e-05
-3.21336828472992e-05
-1.51519257512536e-05
-3.24457117929353e-05
-3.07328653078623e-05
-2.85364697985366e-05
-5.36115335279548e-05
-2.06461312790442e-05
-2.71993873057623e-05
-1.91558052205444e-06
-3.65316341228097e-05
-3.7647024817294e-05
-2.51876433629064e-05
-2.71529981407565e-05
-1.88570625674909e-05
-3.19418461713536e-05
-2.73978206926506e-05
-1.61512344666639e-05
-1.82547810190408e-05
-1.31734466866638e-05
-4.02901264003998e-05
-2.22492716677582e-05
-4.36183220352085e-05
-4.81877813831703e-05
-4.29148259867126e-05
-3.91677534103869e-05
-4.73172195166885e-05
1.10451604340028e-05
-3.92949491123047e-06
-2.84380551555198e-05
-2.35890955611928e-05
-4.99474680746637e-05
-1.85426137238904e-05
-3.92277152698128e-05
-3.73815383485689e-05
-3.33017333089691e-05
-5.49549435688973e-05
-4.64373872983622e-05
-3.73124968615206e-05
-2.12043072083722e-05
-3.8923946715134e-05
-4.14094276022702e-05
-3.55116898216453e-05
8.95828050535215e-07
-9.13764028786517e-06
-1.96241025259343e-05
-4.67354537964507e-05
-3.23855480206396e-05
-4.16698234312857e-05
-4.51990787240606e-05
-2.59942566462098e-05
-6.24108623643046e-05
-4.86031746884211e-05
-3.73665323898811e-05
-2.68635003802449e-05
-3.6476116786158e-05
-2.10154243932333e-05
-2.47596538145214e-05
-4.65621635378809e-05
-1.28192658796781e-06
-9.60880747073944e-06
9.32568832200836e-06
-3.62705942276658e-06
-1.46517541114435e-05
-1.91334611007059e-05
-1.64913781649918e-05
-4.32048280092423e-05
-4.0870130301577e-05
-1.76301718848376e-05
-2.40949133424119e-05
-4.44042776621534e-05
-6.11309653634756e-05
1.18021886308653e-06
-2.65885030787069e-05
-3.08943899587161e-05
-2.65983685810528e-05
-3.98558195455901e-05
-5.63283446883667e-05
-3.08362380985516e-06
-5.70528090153014e-06
-4.34943634254297e-05
-2.71019154802275e-05
-4.71245882886527e-06
-4.03466085606551e-05
-2.04383899301624e-05
-2.01203664971024e-05
-5.08715581525913e-05
-4.29977482498422e-05
-5.81708057297296e-05
-1.03669692332136e-05
-5.14948204898158e-05
-6.22608458238641e-05
-4.13619753022227e-05
-3.96239364724966e-05
-9.5944151677544e-06
-3.69290691442682e-05
-2.85538678432901e-05
-6.02669647059685e-05
7.59166669732318e-06
-1.20924802811263e-05
-5.99924917533752e-06
-5.23333791459581e-05
-1.29715535045194e-05
1.75500179251229e-06
-2.28233032847938e-05
-1.73846345652896e-05
-2.68150924542192e-05
-1.89060441390823e-05
-3.63320771777007e-05
-6.49072539879432e-05
-1.92781050645957e-05
-3.628052193471e-05
-3.3262590698925e-05
-2.27649399262581e-05
-5.31664604261498e-05
-2.08776820016665e-05
-1.21251812199587e-05
-3.68873741393018e-06
-2.70889370344831e-05
-2.88925156728851e-05
-1.074024260164e-05
-2.18059487488368e-05
1.24668279204469e-05
-2.60736012247326e-05
-1.06591505754833e-05
-1.65244442944252e-05
-1.04794233874044e-05
-4.77912412981796e-05
-3.10046936370945e-05
-4.23417466127208e-05
-2.51834360232218e-05
1.16974043762696e-05
-1.85551398597421e-05
-1.47036973387285e-05
-2.97971855078312e-05
-1.39691203062852e-05
-2.13690926513861e-05
-2.3428643344149e-05
-2.61963858194283e-05
-2.33936223914172e-05
-2.40011535584215e-05
-1.00770797505962e-06
-3.5720266775121e-05
-3.82712096165274e-05
-3.41813638966102e-05
-4.41291997324787e-05
-4.53307978442011e-05
-2.37744488463922e-05
-4.31926778392567e-05
-1.96526807570398e-05
-4.25172815392326e-05
-3.4037675041584e-05
-9.00716841083991e-06
-1.79000578907428e-05
-2.8904762580341e-05
-1.25252679298825e-05
-3.03093486788794e-05
-2.32884349206491e-06
-2.17979363582223e-05
-1.24414187285078e-05
-2.018061862212e-05
-1.51587368348864e-05
-4.92015102952788e-05
-4.2740098123731e-05
-3.03747669026332e-05
-2.368735808831e-05
-3.89145364115182e-05
-1.22449031540738e-05
-1.05905674518113e-05
-4.90388486721997e-05
6.81478809479031e-06
-3.58043055838965e-05
-3.85003462632934e-05
-3.03987303983868e-05
-3.60121971539099e-05
-1.73351917161907e-05
-2.21186617714581e-05
-6.73075175447007e-06
-5.9558617807303e-05
-1.23585795522237e-05
-1.34153138973359e-05
-6.14295458082173e-05
-3.56010773644102e-05
-4.50967736968726e-05
-3.39184179571601e-05
-4.48897606986116e-05
-2.03230743640381e-05
-1.58128520022145e-05
-4.57093905590557e-05
-1.41918005764829e-05
-2.45562376262574e-05
-1.30582374108306e-06
-5.52410962467523e-05
-3.73705351108954e-05
-2.67109340682544e-06
-2.9885001559872e-05
-3.18638350310143e-05
-3.49148670177504e-05
-2.91389839076455e-05
-1.40707791148918e-05
-2.50005734331477e-05
-3.73680582790607e-05
-4.25573347774508e-06
-6.91706270004487e-06
-7.43907046599558e-06
-4.7036432522402e-05
-2.67457007416636e-05
-2.36623721216998e-05
-1.74945282017793e-05
-4.89996386174183e-05
-1.88643224375307e-05
-2.97649523148443e-06
-1.33163891980514e-05
-4.39576138407702e-05
-1.77321058249658e-05
-3.57338385214663e-05
-1.67475025118999e-05
-8.44454794151597e-06
-3.86942825404907e-05
-3.34777940168332e-05
-1.50012721537161e-05
-3.27734403560565e-05
-2.08622388895897e-05
-3.17000358009116e-05
-3.25795007691602e-05
-1.7770567325672e-05
-2.43636794518973e-05
-2.14992182016975e-05
-3.64165766321332e-05
-2.71086242372034e-05
-3.17898595607666e-05
-3.33258751445458e-05
-6.37370436342207e-05
3.14756523047883e-06
-3.05416211012062e-06
-1.56656743252176e-05
1.09866515039301e-06
-5.63832504895225e-05
-2.27837041418535e-05
-3.75002763594557e-05
-3.40519764590626e-05
-1.99958845185253e-05
-2.25264046698324e-05
-2.41011940250968e-05
-4.34023946438145e-05
-4.62220160365566e-05
-2.01256318417782e-05
-2.54957267981685e-05
-3.96573738724774e-05
-2.07180608416609e-05
-7.48400208799286e-05
-4.45750051546783e-05
-2.57980917948083e-05
-4.57240259147571e-05
-1.94733419225249e-05
-3.63669228308575e-05
-7.49220829242499e-06
-2.96349111252603e-05
-3.36625869557752e-05
-1.29601491215175e-05
-4.86775088416902e-05
-1.78537805342609e-05
-6.11064766358763e-06
-3.16956977669784e-05
-4.71856678308962e-05
-7.17743587422487e-06
-4.99199565731215e-05
-2.26251536413144e-05
-3.61271764216926e-05
-1.58611703246747e-05
-7.81134160288927e-05
-2.46836222540026e-05
-2.69960099067945e-05
-3.93323653653618e-05
-9.65646234117343e-06
-7.82203256864106e-06
-5.65419148652702e-05
-2.34377127295139e-05
-3.37305985916857e-05
-9.88200784573153e-06
-2.09890213854877e-05
-2.58820791198581e-05
-3.73240686599727e-05
-1.2926668297406e-05
-6.30571034985119e-05
-3.59379699750349e-05
-1.40158817789028e-05
-4.62832655225265e-05
-1.77533647898174e-05
-4.09557920485093e-05
-1.24890661686301e-05
-3.73690945952259e-05
-3.66668079293951e-05
-2.17242191082802e-05
-1.04061417764054e-05
-3.55372224410783e-05
-1.70880577389522e-05
-3.86334077997787e-05
-2.06150875044865e-05
-4.76672076462186e-05
-5.71208057860913e-05
-1.07955697025554e-05
-4.03630879831338e-05
-5.0056578923314e-05
-2.38057780966755e-05
-3.59550837933136e-06
-4.82794102534874e-05
-2.71079336726116e-05
-4.34617179518964e-05
-5.73288162242339e-05
-8.27819580278455e-07
-1.58356138570589e-05
-3.16372179550661e-05
-2.39515279822681e-05
-3.47435907764976e-05
-3.28941157249127e-05
4.64381608456398e-06
-9.58223311362428e-06
1.62075539521197e-05
-2.89103951975793e-05
-2.99718394833723e-05
-5.72188482713829e-05
-3.73809457840449e-05
-3.60376476348022e-05
-1.73700746340926e-05
-2.08628948044535e-05
-2.67344409823186e-05
-1.64847976280964e-05
-6.73409396737567e-06
-3.95342859771495e-05
-2.19913130933582e-05
-2.91886494255779e-05
-9.63221763518299e-06
-5.25844367782517e-05
-2.18526567100967e-05
-4.59374133696485e-05
-2.42521318202159e-05
-5.73888788496566e-05
-1.98918402263961e-06
-4.8008464454356e-05
-3.66695111630679e-05
-5.097274690575e-05
-3.72473182384949e-05
-7.07169480304703e-05
-5.18718596556008e-05
-3.72271147430755e-05
-1.99782765658794e-05
-3.98193202802323e-05
-9.4605394191329e-06
-4.02590572953226e-05
-1.70243390877296e-05
-2.79503455790295e-05
-2.84429611293002e-05
7.93210532128234e-06
7.9309968782689e-06
-4.07673802907138e-05
-2.38901675365445e-07
-3.90958354274605e-05
-3.97288399451732e-05
5.13994629709928e-06
-4.16156718802965e-05
-3.03132518744472e-05
-2.87796491207833e-05
-3.44015157446874e-05
-5.45509095277289e-05
-4.23843636624191e-05
-2.39540533891697e-05
-1.42307449054353e-05
-2.14887141069591e-05
-4.89411528413113e-06
-2.45607085929202e-05
3.99471665188054e-07
-1.30546435156052e-05
-1.03817124707322e-06
-1.60295418354114e-05
-4.29784589852098e-05
-1.17295623537158e-05
-3.62402764286877e-06
-5.09438617436645e-05
-1.22641397972222e-05
-7.36139838469639e-06
-2.10258243574531e-05
-5.5454004291401e-05
-1.2552218457696e-05
-3.70972975260411e-05
-2.93553772119612e-05
-3.69365776550817e-05
-5.7280733186084e-05
-3.14778883291346e-05
-3.41676951955522e-06
-1.35703030837805e-05
-5.59867362301627e-05
-3.84090444382318e-05
-3.92414517312775e-05
9.64824890517123e-06
-1.87837047672997e-06
-1.25068270961303e-05
-3.97898531335481e-05
-6.20396835871188e-07
-1.90097937130134e-05
-3.11963815253288e-05
-3.72869531540583e-05
-1.71653034141264e-05
-3.07008274082743e-05
-5.37630883994811e-05
-1.74529120007341e-05
-4.76555575298907e-05
-4.07524933792932e-05
-3.26425543896568e-05
2.40112150302203e-06
-6.84674728671344e-05
-3.1372487607031e-05
-3.17432137666168e-05
2.08949627005062e-06
-7.89069727190456e-06
1.34038757697732e-05
-1.89857853117722e-05
-2.76747224012575e-05
-3.92889685885491e-05
-2.65674357797371e-05
-4.11518239796083e-05
-4.24140705309032e-05
-3.25829650231642e-05
-5.94907699884808e-05
-4.69075059182308e-05
-4.31854911606165e-05
-2.91480056993481e-05
-5.33109927197684e-05
-5.56684895344025e-05
-2.49181246488108e-05
-1.83760708570053e-05
-9.29429397725036e-06
-1.33913712638363e-05
-3.47255690659562e-05
-1.18824902827698e-05
-1.14463412751821e-05
-4.94352963336919e-05
-2.60697739255282e-05
-1.36774417334061e-05
-1.73003767119552e-05
-4.13886020577787e-05
-4.37689442705445e-05
-3.84856656188537e-05
-1.9984837014189e-05
-3.03922081832243e-06
-1.40117223389268e-05
-9.3225094304041e-06
-3.59926226248512e-05
-6.03792098079046e-05
-5.09938973607776e-05
-3.25022620899015e-05
-1.00485141470855e-05
-6.29052212027133e-06
2.27842942980262e-07
5.43898960290513e-06
-1.25678048347813e-05
5.67412593407392e-06
-3.51045635199966e-05
-4.09862123712403e-05
9.46367042883694e-06
-5.19667622999397e-05
-3.52415658244295e-05
-4.99557679150108e-05
-3.30555012332583e-05
-3.27000963618421e-05
-2.60893381944623e-05
-1.39214051615979e-05
-4.9709307199895e-05
-4.58512281819077e-05
-9.69618227565301e-06
-2.76793661733277e-05
-2.82701570728809e-05
-3.30164318445334e-05
-2.51117442787466e-05
-1.7648218100084e-05
-3.68798404693796e-05
-2.57701494746553e-05
-1.9767851338084e-05
-3.45110846881484e-05
-3.15622685793688e-05
-2.3869788428178e-05
-2.01377449037871e-05
-3.82490114044158e-06
5.80393087165934e-07
-7.09376998950717e-06
-1.26560883385647e-05
-3.00689394727555e-05
-3.78646336539088e-05
-2.07948784983219e-05
-1.35266220077478e-05
-2.13237258648437e-05
-2.11369689917771e-05
-4.2143497212092e-05
6.22390385891015e-07
-4.01604956694432e-05
-2.36507211842773e-05
-4.68453693026258e-05
-3.7215894964902e-05
-3.20104645189729e-05
-5.37962963670617e-05
-1.93678527184439e-05
-5.47540033514075e-05
-3.08471407278018e-05
-2.53395792089223e-05
-4.04987425221896e-05
-3.10509388554621e-05
-1.04696002573876e-05
-1.61917974337211e-05
-5.33272870843758e-05
-1.37788804668623e-05
-2.54453424723926e-05
-2.48818945288122e-05
-3.88595990297883e-05
-3.99306582545238e-05
-2.15978498120004e-05
-5.31987879665241e-05
-4.58138616051284e-05
-5.22379905978449e-05
-1.76987722159692e-06
4.30968036496426e-07
-1.03366956143264e-05
-3.99682841384567e-05
-4.57406631594343e-05
-2.4363240037346e-05
-4.68899322121171e-05
-5.47770027016899e-05
-3.10461535704665e-06
-3.12149530356975e-05
-4.16857316926155e-05
2.58904381335023e-05
-2.49248402025316e-05
-1.22109010478142e-05
-4.56032911966818e-05
-1.79774363250173e-05
-1.63892629365624e-05
-3.318912977655e-05
6.57431266054435e-06
-1.24136668223227e-05
-4.12265556395839e-05
-1.99639741534245e-05
-3.00016276736291e-05
-4.12185561451409e-05
-2.23103063073807e-05
-5.30328248389793e-05
-3.55767855692193e-05
-9.64315756964692e-06
-5.68382744517559e-05
-2.83799602565512e-05
-1.37007719194169e-05
-9.70309740681603e-06
-3.17946684072637e-05
-1.2293763631436e-05
3.03971839209196e-06
-1.19747052384851e-05
-2.93222126361472e-05
-1.60343801013408e-05
-1.66922320614779e-05
-2.66027798874818e-05
-2.50161130552678e-05
-2.63600946630923e-05
-4.76066275391188e-05
-2.782150404943e-05
-5.20691704117232e-05
-3.97933383856653e-05
-1.31003539119102e-05
1.78675142399189e-05
9.98029322917341e-07
-3.20665213675861e-05
-4.29009899946326e-05
-6.87703082549993e-06
-5.34155235209983e-05
-3.36689281491776e-05
-2.73294592658399e-05
-3.06245444947377e-05
-1.25642050292448e-05
-2.40130179688651e-05
-2.66812755506669e-05
-1.94615318105731e-05
-6.58819838262816e-05
-2.23849453224887e-05
-2.01779285000856e-05
-7.37491800890106e-05
-4.81316651363164e-05
-2.44395834064094e-05
-3.12415981073223e-05
-2.8019419431146e-05
-2.32397720908698e-05
-5.01573211771656e-05
-2.11099850901408e-05
-4.0155069823953e-05
1.16049223654269e-05
-2.56492885288184e-05
-3.71353470723915e-05
-3.75136787854311e-06
-2.75628508363759e-05
-1.65177435925579e-05
-2.80986810285126e-05
-2.50122382985733e-05
-2.24871018897384e-05
-2.10992151135977e-05
-6.39744568406813e-05
-2.8608782318313e-05
-3.48193581502071e-06
-1.00267124723606e-05
-6.63197137336854e-05
-4.77785611806451e-05
-5.89959503806825e-05
-3.36061451638427e-05
8.56538928180946e-06
-5.19316396603463e-07
3.69721831020968e-06
-4.10342259665153e-05
-3.68354113105762e-05
-2.36295634665292e-05
-3.41497112893311e-05
-1.40173481550794e-05
-4.19688175254048e-05
-4.97158586797407e-05
-2.92014071219604e-05
-8.1573230883102e-06
-9.09199255603832e-06
-3.04854160589539e-05
-4.48539331667616e-05
-2.55316703070266e-05
-2.8152328534497e-05
-3.88282881638385e-06
-4.66061605479511e-05
-4.22922759028294e-05
-2.96217683415587e-05
-1.17838202362756e-05
-3.35457168361533e-05
-2.33120052996461e-05
-1.82879075391573e-05
-3.87750794689443e-05
-2.69348680783672e-05
2.56683412704413e-06
-3.21015560242841e-05
1.12751444761497e-05
-3.8811366901893e-05
-1.82068497168866e-05
-4.0447763626438e-05
-4.12002739378736e-05
-3.53165274211199e-05
-3.3686445402033e-05
-4.30438104046344e-05
-4.15772370541426e-05
-3.36075181682452e-05
-2.02211270141461e-05
-3.90838677584646e-05
5.79090679648318e-06
-1.95632156825898e-05
-1.34115945762832e-05
-3.92469440600941e-06
-3.17857560220407e-05
-2.99822568980233e-05
-4.39318430444434e-05
-2.20896202043418e-05
1.12771492346665e-05
-4.67504606890786e-05
-4.2656789951504e-05
-4.87653587050796e-05
-4.10759470043329e-05
-3.01154881598588e-05
-1.57499362577092e-05
-4.47376895710797e-05
-6.50459986603463e-06
-5.36190261847932e-05
7.30846312679893e-06
-6.00010965279845e-05
-5.29408302881736e-05
-2.38049283405451e-05
-2.93541299198311e-05
-6.07072415979461e-05
-1.90788664291618e-05
-1.7652692309788e-05
-2.06273831163896e-05
-3.76877823261973e-05
-1.71600553100941e-05
-2.57826754447919e-05
-2.6751747816265e-05
-4.60245391633367e-05
-6.18045791929096e-05
-6.17836891891755e-05
-1.55528875254951e-05
-3.24482357323213e-05
-1.43569896597371e-05
-1.16328117351281e-05
-2.76673664073683e-05
1.83516526723183e-05
-4.63088096115627e-05
-4.53702543952548e-05
-3.20650889973988e-05
-3.73283082292073e-05
1.03158932327652e-06
-5.03075457210885e-05
-3.641869081996e-05
4.98247176125665e-07
-2.43407027403345e-05
1.23655341162359e-05
-3.58645893882171e-05
-4.05511503814246e-05
-9.67219050849891e-06
-1.37296205914857e-05
-5.59391918998717e-05
-2.51691966750504e-05
-1.47896304308065e-05
-1.62033426225233e-05
-2.44759124991299e-05
-3.46141565417346e-05
-1.40834959973909e-05
-5.16694125848984e-05
-5.38343907624613e-06
-3.1384632324675e-05
-1.37542229194378e-05
-3.86450672196054e-05
-3.44656346921658e-05
-2.54599830861568e-05
-3.21330859897581e-05
-2.64279791893141e-05
-3.93930850518908e-05
-5.13948095440915e-05
-2.32165317950496e-05
-6.18312932702812e-05
-5.91707008545081e-05
-2.08197750281519e-05
-1.6829536691853e-05
-1.15144487172366e-05
-4.0509797726905e-05
-1.51726287408533e-05
-1.35352897687824e-05
-2.79669447106793e-05
-3.62876103273106e-05
-1.99574227578188e-05
-4.29128033036515e-05
-5.2345212462808e-05
-3.54779372135652e-05
-6.83833817390392e-06
-4.39625601235956e-05
-4.72699791368786e-05
-2.73040641412484e-05
-3.00961137283634e-05
-8.59134206314611e-06
-5.56894728758199e-05
-3.25683451009787e-05
-4.91456522391482e-05
-2.88640182352683e-05
-3.16480772225348e-05
-3.82973449020459e-07
9.99789478325021e-06
1.82931252373532e-06
-2.95573022664222e-05
6.17305106977156e-07
-3.11488848852469e-05
-5.75647875390468e-05
-1.15343113773756e-05
-2.60585495030715e-05
-4.46473224575604e-05
-4.4952621539273e-05
-3.46532011030456e-05
-6.67592380843647e-05
-2.90569555132126e-05
-2.66150601197268e-05
-3.67093440797802e-05
-5.76409949804959e-05
-3.18255132495475e-05
-2.95305943119172e-05
-3.60360256693132e-05
-4.14157283007186e-05
-1.54933281867219e-05
-2.13155516222831e-05
-2.14938454731756e-05
-6.4262673768518e-05
-2.35132033729098e-05
-1.55664939927927e-05
-2.31469895973384e-05
-2.82232795741159e-05
3.05087096219391e-07
-1.71638542712853e-05
-2.43714185178051e-05
-6.28003232292192e-05
-1.4840307594818e-05
-1.1501875128136e-05
-8.6862710288475e-06
-1.25568127742674e-05
-2.77648413729297e-05
-5.62744355083671e-05
-3.85621311400208e-05
-2.558756208222e-05
-6.5998804381373e-05
-2.55589281387595e-05
-3.56267754226821e-05
-1.51197901117219e-06
-3.27396605547574e-05
-3.11125540413853e-05
-2.98202314216039e-05
-4.0663528531922e-05
-3.14156252128491e-05
-2.88415099234858e-05
-1.11610824504157e-05
-1.86774175691191e-05
-2.60657147400454e-05
-2.25227645110528e-05
1.1733704568296e-05
-2.82452456347252e-05
-6.88402333606449e-05
1.41850331908603e-07
-1.17747694024125e-05
-2.48505900658442e-05
-4.14126744013931e-05
-5.55806898851642e-05
-4.76128666169572e-06
-3.17337679151371e-05
-4.1164776661299e-05
2.28540359145331e-06
-5.12586434251664e-05
-3.78255534732955e-05
-5.40040299223419e-05
-4.32296949616836e-05
-9.41134348469627e-06
-2.49780767423917e-05
-1.36079090340154e-05
-4.22252511157853e-05
-4.01131566687514e-05
-2.77865364302563e-05
-5.68685383620086e-05
-3.99433221240542e-05
-3.76744041347999e-05
-4.72782096930194e-05
2.77019082383983e-06
-5.1082192633426e-05
-2.6277198834257e-05
-1.47117277406877e-05
-4.53117053427577e-05
-2.30404665584125e-05
2.70058390412423e-06
-2.75307084567367e-05
-1.81707538180878e-05
-9.18980907387749e-07
-3.47889764420517e-06
-5.62452620291203e-05
-2.20066947283981e-05
-2.19977803522078e-06
-1.62695672360793e-05
-4.42661944838176e-05
-9.73900207341571e-06
2.00852355324875e-06
-3.57496991880366e-05
-3.76618445427875e-05
-7.28997029549747e-06
-3.59271098839385e-05
-4.51713653176805e-05
-2.27996449517345e-05
-4.10319714189467e-05
-3.1293207367563e-05
-3.56299686250383e-05
-1.8512350113675e-05
-3.94897729677847e-05
-1.06322788897855e-05
-4.26891834071989e-05
-3.43615434312978e-05
-1.92356483129232e-05
-4.40233995974422e-05
-2.14444183271697e-05
-2.97290269513226e-05
-3.59429964413079e-05
9.43979291067488e-06
-1.69266872248502e-05
-2.67893909090443e-05
-1.97270164156372e-05
-2.75071109530863e-05
-3.79734862079658e-06
-1.0063841190933e-05
-4.12557711718342e-05
-4.63516436558803e-05
2.30059363231524e-06
-3.9783737102087e-05
-3.76195301953e-05
-4.42288497538882e-05
-2.73987889935924e-05
-3.5294294251992e-05
-2.0821830936642e-06
-1.69172851218419e-05
-3.44765776703425e-05
-2.46905566682764e-05
-1.71998338398729e-05
-7.30677939811559e-06
-3.23831422781405e-05
-2.21466326997157e-05
-1.65498037165021e-05
-4.99348717161502e-05
-1.53686454785134e-05
-3.07119110927898e-05
-2.9927097650841e-05
-5.1220343576751e-05
-1.90212669108764e-05
-2.31239903392563e-05
-4.98175275930471e-06
-3.64033576420138e-05
6.37400924845555e-06
-2.49210004048871e-05
-3.93861983696041e-05
-3.82733066061988e-05
-2.43688688331893e-05
-1.14196552924905e-05
-4.92052552003093e-05
-5.25475628071504e-05
-8.92421407784082e-06
5.42550454927556e-07
1.42068966718191e-06
-2.61234146879467e-05
-2.02383876753316e-05
9.30237741731805e-07
-4.81402892165911e-05
-3.4908779890245e-05
-2.84379129074283e-05
2.47246439870941e-06
-1.05169462870166e-05
-3.02313569460652e-05
-2.89951457963046e-06
-3.6431662130667e-05
-2.49996320820398e-05
-3.11894812435196e-05
-3.6975376606713e-06
-2.37371984218926e-05
-3.5255836370343e-05
-1.32327754094357e-05
-3.15278352793626e-05
-4.04312293465864e-05
-1.25093489863422e-05
-3.28279450098055e-05
-2.90880681766561e-05
-3.84836706630161e-05
-1.83616257713876e-05
-2.17214665843489e-05
-3.45696531529216e-05
-4.64449721544097e-06
-2.14273143780921e-05
-1.27502271602337e-05
-1.86267105748092e-05
-6.22464553653165e-06
-9.31169749268766e-06
-3.97384558395586e-06
-5.09374540477266e-05
-3.85413450887111e-05
-2.11057234362001e-05
-1.8031073824606e-05
-3.13433425865126e-05
-2.29188354508378e-05
-2.247535804739e-05
-3.73034529614612e-05
-3.01608171943316e-05
-2.56347271610597e-05
-4.9539233771906e-05
-2.65308489959112e-05
-4.63699955795777e-05
-5.38007790734398e-05
-1.95402004824527e-05
-1.80917386260812e-05
-2.05338391831814e-06
-1.26633851714802e-05
-3.56089147705943e-05
-1.69867484226184e-05
-2.12623061788962e-05
-3.0272426063264e-05
-5.54920326086288e-05
-1.15333167980101e-05
-2.6680245217274e-05
-4.52710115909133e-05
-5.90045663659529e-05
-4.37773390621202e-05
-5.52321966788424e-05
-2.09442294673252e-05
-3.88395086967064e-06
-2.76800284254611e-05
-3.73274345241076e-05
-1.81687992898897e-06
-2.92564735951041e-05
-5.43126431893738e-06
-5.08000898212254e-05
-4.41501994086735e-05
-1.42904496422795e-05
-3.07421452888395e-06
-1.12098340848315e-05
-1.13703251072033e-05
-2.09666207070211e-05
-3.40266481075375e-06
-3.46943725816169e-05
1.24372542475666e-06
-2.47130727767352e-05
-4.32648173226712e-05
-2.8131695667456e-05
-3.58561197709675e-05
-4.6558469519342e-05
-5.14335990926853e-05
-3.8627538430927e-06
-3.22612930036195e-05
1.54195214435401e-06
-1.48732797636102e-05
-3.10816895952667e-05
-4.70418020534604e-06
-1.69229587096761e-05
-2.97582586005546e-05
-2.02630894168669e-05
-2.89019031492177e-05
-2.70200225448929e-05
-1.91929644924917e-06
-1.63517930064377e-05
-2.13199834283218e-05
-2.3482711511172e-05
-1.52280100254272e-05
-3.11849478294817e-05
-3.17814463958002e-05
-4.7318336379518e-05
-2.76828057452553e-05
-2.71027213708821e-05
-3.10991785408893e-05
-3.73903196379816e-05
-5.13917446179429e-05
2.0039000493201e-07
-2.04850660200058e-05
-3.32565063737848e-05
-1.91196215981604e-05
-2.7832136732737e-05
-8.62835779620572e-06
-2.83745682881511e-05
-2.53198647096995e-05
-1.45993426010802e-05
-2.82749067670433e-05
-2.93375677197765e-05
-2.97135302801182e-05
-4.60887148424162e-05
-5.50467624837788e-05
-2.1839852558317e-05
-1.36904780306085e-05
-4.78534248726002e-05
-3.33779644557476e-05
-2.96471670017579e-05
-3.46066452730041e-05
-3.17803179964647e-05
-2.55508586267085e-05
-1.35625789907332e-05
-2.52843310159265e-05
-2.77464446774872e-05
-2.10602543848383e-05
-2.27373913528127e-05
-3.56284660703711e-05
-1.5132620752423e-05
-2.03446757939238e-05
-1.20884903527767e-05
-1.88734923598989e-05
-3.68752699294794e-05
-1.53839469391603e-05
-5.12952819238698e-05
1.44265994758502e-06
-5.57690922316997e-05
-4.03194976530262e-05
-3.16284583606942e-05
-3.001027149267e-05
-3.5950679111135e-05
-1.06919197292244e-05
-2.72976106947143e-05
-1.27232362285096e-05
-3.64257153062483e-05
-3.76850733919393e-05
-9.5851078525965e-06
-4.63628737851606e-05
-3.73669721327388e-05
-1.35165926197361e-05
-1.79099624417969e-05
-1.93229717208355e-05
-5.15075891046349e-05
-2.36345063894571e-05
-2.16658064622913e-06
-9.67239094564345e-06
-1.68242349525773e-05
-7.32337060173719e-06
-1.0755789128116e-05
-7.84226638536055e-06
-4.21526414160409e-05
-4.32887664205626e-05
-4.06135949620792e-05
-5.93362834359257e-05
-4.78526340146671e-05
-6.14171439201814e-05
-4.92011586876353e-05
-5.85086592754239e-05
-6.37525527543559e-05
-2.99699834854806e-05
-1.83379309677946e-05
-3.57704500684094e-05
-2.62483594009123e-05
-2.85438664384233e-05
-3.89358495130061e-05
-9.19653906344826e-06
-4.77275334371344e-05
-1.40868521361463e-05
-5.21755898416576e-05
7.26858432837875e-06
-5.14088693910333e-05
-2.45357479698626e-05
-1.73207695960952e-05
-3.87886828397539e-05
-4.35243195487053e-05
-1.03617550704327e-05
-2.43737823443502e-05
-4.53642879756153e-05
-3.03075032777847e-05
-2.06709892930448e-07
-3.44840823638265e-05
-4.28006201112654e-05
-4.41030894267153e-05
-3.83717606913068e-05
-3.75038908638777e-05
-1.94490336170161e-05
-2.29248072277828e-05
-1.10381996967842e-05
-2.68604069106683e-06
-4.61031894519609e-05
-7.01972497954528e-05
-1.14629131179405e-05
-3.21131772642896e-05
-2.06039375555364e-05
-3.15590541429809e-05
-4.2282390582988e-05
-4.09415539069682e-05
-4.87371666907068e-05
-4.68126968118693e-05
-2.87945758610025e-05
-2.97866198074403e-05
-5.56177137177419e-05
-4.76577906419034e-06
-2.44441787353346e-05
-3.01976694673007e-05
-9.09004146250601e-06
-2.64776510511501e-05
-3.11461005779508e-05
1.07829891417606e-05
-1.30463344506347e-05
-3.03898234522964e-05
-3.42860801677487e-05
-1.8466354019254e-05
-4.16966339817415e-05
-6.27540796584303e-05
-4.05599300168389e-05
-2.4923247911802e-05
-4.13870755682592e-05
-2.89074231227729e-05
-2.99536383885208e-05
-3.72693977556875e-05
-3.3582725839914e-05
-3.79034664914811e-05
-2.92219064094265e-05
-4.68243731265089e-05
-2.07942723384863e-05
-2.28805042127702e-05
-4.19567779960099e-05
-3.13376837203646e-05
5.96897248976478e-06
-5.16405460887946e-05
-1.8023513566134e-05
-2.41198818884096e-05
-2.584691925471e-05
-3.32968694886177e-05
-3.7923356288019e-05
-2.99138446571878e-05
-2.19310245020392e-05
-2.77485778274269e-05
-6.42671649794679e-05
-4.80044702262591e-05
-9.84652329408768e-06
-2.94131498036539e-05
-1.16938413682212e-05
-4.77759467222456e-06
-8.10671075455849e-06
-5.31535655403154e-05
-5.08756647730461e-05
-1.60748061179231e-05
-3.82062356833812e-05
-3.73939733998539e-05
-1.76428649255536e-05
-2.38576533337569e-05
-2.70679001905019e-05
-3.07561465009598e-05
-3.11515965215025e-05
-3.3800034543534e-05
-3.1354918611173e-05
-4.46832599828044e-06
-2.746334986716e-05
-1.22724687704576e-05
-2.53521870889366e-05
-4.14971236338703e-05
-1.47604110815841e-05
-2.75149369255955e-05
-4.33509694445028e-05
-6.28287114360188e-06
-2.78267333125221e-05
-6.22601261424615e-06
-2.26755455651462e-05
-3.25804229970505e-05
-2.84048427883285e-05
-5.8243156048729e-05
-1.39767758850513e-05
-1.79413100302068e-05
-3.42960626767259e-05
-1.67550115365371e-05
-4.17259460906565e-05
-4.63257375774506e-05
-3.62430822216048e-05
-3.55905091648865e-05
-3.94830473588679e-05
9.82662431470402e-06
-5.48835771631228e-05
1.66878153353282e-05
8.03959425699168e-06
-1.32957022413885e-05
-2.36915634144211e-05
-3.4147130982332e-05
-2.18892894876096e-05
-4.87526074682952e-05
1.32656050942454e-06
2.89281141628827e-08
-5.90265903932319e-05
-3.66959172999761e-05
-3.30782324034469e-05
-4.50091656507585e-05
-2.6061023544921e-05
-2.00894917184512e-05
-2.11124778425172e-05
-2.20045767554575e-05
-2.64172415711813e-05
-2.55870544965435e-05
-1.43635994022293e-05
-2.09004815873693e-05
-1.16193947370891e-05
-2.87817025699914e-05
-4.28933268785553e-06
-1.48022157643801e-05
-6.05055647302049e-05
-4.09985175903885e-05
-2.1891798306192e-05
-3.98163155017815e-05
-3.01766144012022e-05
-9.33707521902359e-06
-3.55787177409441e-05
-2.07106004047523e-05
-1.62068991818273e-05
-1.99076311236037e-05
-8.24189288055976e-06
-4.30581928208809e-05
-7.53098985363031e-06
-3.67404925657864e-05
-2.31188326633356e-05
-2.15395897525419e-05
-5.53037312843906e-05
-2.69791934796041e-07
-3.57431554475082e-05
-5.16329705652718e-05
-3.22408605436961e-05
-6.43930494530945e-05
-1.68338644281635e-06
-4.09773647512292e-05
-3.22127178500715e-05
-4.78654404644493e-05
-1.05341374712157e-05
-1.4363580321158e-05
-3.04092995065636e-05
-2.42954801918958e-05
-2.37639759858969e-05
-4.39045816731848e-05
-2.63652204099821e-05
-1.8748658224239e-05
-3.86587587349719e-06
-3.63076132566375e-05
-1.33952852522558e-05
-4.56821307332481e-05
-2.9640350758954e-05
-2.25653473866608e-05
-4.04458166682573e-05
-3.08859685244697e-05
-4.21098836395389e-05
-5.07712564806657e-05
-2.34396731844757e-05
-4.00213480518248e-05
-3.54930496967496e-05
8.75706349918041e-06
-3.88401412995854e-05
-1.71862025523563e-05
-5.0670228574716e-05
2.22333392623311e-06
-1.71657738755623e-05
-3.49848303656564e-05
-1.74111710718512e-05
-4.45871535018315e-05
-5.0595591327489e-05
-2.3645587282432e-05
-5.77564912431151e-05
-4.82691361222986e-05
-2.52443998067336e-05
-2.61059654867335e-05
-2.67274218988512e-05
-2.32965157515396e-05
-3.11886782966096e-05
-2.5584579943013e-05
-1.81777639227859e-05
-4.90338255599971e-05
-2.43209436661266e-05
-4.20613156025974e-05
-2.71840551883429e-05
-3.42673757365581e-05
-2.28118429158488e-06
-1.4243446753218e-05
-2.9037576985227e-05
-2.39387208899218e-05
-1.37582637896543e-05
-2.22008461443832e-05
-4.74981336195291e-05
-1.36174059239345e-05
-1.12063468893686e-05
-3.56267415595986e-05
-5.83151899667202e-05
-6.47717853580195e-05
-2.96762366058705e-05
-7.46155950745809e-05
-4.36160346832549e-05
-3.04151036621935e-05
-3.869103388021e-05
-2.93187371727695e-05
-1.35701236264781e-05
-3.30082143624232e-05
-2.53685472460402e-05
8.71827030849832e-06
5.86049845626722e-07
-1.6258618695226e-05
-5.770264031118e-06
-2.83624102134731e-05
-3.49426248320962e-05
-2.36237745447528e-05
-4.64484894861507e-05
-7.02467087913588e-05
-2.12367649583477e-05
-3.21696153852016e-05
-1.65452157748494e-06
-2.82937333839858e-05
-4.75139621378834e-05
-3.85751284106186e-05
-5.68689741353861e-06
-1.53796082148086e-05
-2.823408801512e-05
-3.74649671944859e-05
-1.00845350977705e-05
-4.65217597136376e-06
-2.99612098959488e-05
-7.80969179537409e-06
-2.33622184202276e-05
-6.0448161217744e-05
-2.2665326663412e-05
-3.7472850540632e-05
-4.1980108833949e-05
-4.15128065609383e-05
-2.02933716710199e-05
-2.79933349473712e-05
-1.93253526660833e-05
-3.73954426677058e-05
-3.93371772004235e-05
-4.71830861400445e-06
-3.97854496599525e-05
-2.41097580376978e-05
3.70154497801458e-05
-2.04311079689943e-05
-1.33213386868679e-05
-2.11346107461394e-05
-1.82034374527562e-05
-4.72098724630022e-06
-1.0055511937838e-05
-2.51825566187516e-05
-4.21768510362932e-05
-1.52254910313057e-05
-2.99969925839197e-05
-1.07105072452392e-05
-5.90842470177396e-06
-1.0963639535764e-05
-8.68182653905565e-06
-4.89810447434181e-05
-3.76993906010133e-05
-2.08818383126897e-05
1.28782044615506e-07
-3.16654559012645e-06
-5.42894569778876e-05
-6.66319584121918e-06
8.11408684062026e-06
-3.40104520817515e-05
-3.0295244361049e-05
5.51063620563453e-07
-6.36100257060768e-05
-4.36926949653677e-05
-6.2285842218271e-05
-5.54854231374132e-05
-1.43599493450008e-05
-6.38530633682743e-05
-3.54123961914581e-05
-4.30811491565072e-05
-2.25749103097631e-05
-7.84367892352941e-06
-2.5546250732131e-05
-1.86871940743603e-05
-1.61640671357079e-05
-1.92871965761068e-05
-2.95207355542908e-05
5.43076947412765e-06
-1.83573216457722e-05
-1.53268443157715e-05
-4.51042188034294e-05
-4.02302659699874e-05
-3.62392170593092e-05
-2.50264669027802e-05
-1.73139984123898e-05
-3.57361213853007e-05
-4.8352721713534e-05
-8.95060448645894e-06
-7.17244017635791e-05
-3.30144018538086e-05
-6.1232603225079e-05
-1.80988934262654e-05
-6.98976360565881e-06
-4.62132683068342e-05
-3.01168229570342e-05
-1.86312156819887e-06
-1.71532294804692e-05
-3.70271474907914e-05
-3.26452303877057e-05
-7.89250121436725e-06
-3.37741081740779e-05
-4.21622009770877e-05
-4.23294846394409e-05
-5.44971892722656e-05
-3.05554300389151e-05
-4.48896800730429e-05
-8.82301978152261e-06
-6.10585106095147e-05
-3.23040351541065e-05
-3.46986541611738e-05
-3.96399235878124e-05
-2.6407707205542e-05
-4.75066375741302e-05
-1.68741167784287e-05
-1.47601059827127e-05
-7.96396204573051e-06
-5.84061279187962e-05
-1.44668579299821e-05
-4.75782683434838e-05
-1.76689545771606e-05
-3.12085781551716e-05
-6.67889133993408e-06
-3.56548815443689e-05
-4.04660342618116e-05
-3.01090380532009e-05
-6.18422338956688e-05
-3.21139776772579e-05
-2.19944353014215e-05
-1.92545204367874e-05
-2.37685233916422e-05
-3.45866123241858e-05
-5.61896705163012e-05
-6.44047705170427e-05
-2.72829469521448e-05
-2.07325498836138e-05
-2.4153548290554e-05
-9.38479689697301e-06
-1.04140640906712e-05
4.85124789189449e-06
-2.33393285341671e-05
-8.82553604158922e-06
-3.42209543376377e-05
-1.90151975236018e-05
-2.6978980871445e-05
-2.27294859645942e-05
-1.59836357847731e-05
-3.36975786069312e-05
9.77439220707109e-06
5.81627019670439e-06
-4.02711990934961e-06
-6.43429077785906e-06
-1.89833689016174e-05
-2.68817050705113e-05
-3.75823519537099e-05
-2.90216885895119e-05
-2.98513261169041e-05
-1.23003369653527e-05
-8.51687771127747e-06
-3.21368888020734e-05
-4.65194818018704e-05
-1.44765257673307e-05
-3.41376758402711e-05
-5.06316371956825e-05
-1.77751626064014e-05
-3.23345343653269e-05
-3.98950310985546e-05
-9.75843394262672e-06
-6.24970173010673e-05
-2.1022540508591e-05
1.5770450756578e-06
-1.08985582350385e-05
-3.13387355777994e-05
-2.44232159564756e-06
-5.9784641337428e-06
1.86283357311943e-05
1.50798205821992e-05
-2.32132224824204e-05
-4.0469559521274e-05
-4.01758017711251e-05
-3.04060988634513e-05
-3.84960642804335e-05
-2.99517933793326e-05
-3.61237700373947e-05
-2.09625650935065e-05
-2.33743486205592e-05
-4.33272658979221e-05
-5.85832679147804e-05
-4.56974351394051e-05
-5.62379950333938e-06
-5.0178987841177e-05
-1.70052837268933e-05
-6.08417597851497e-06
6.26324876911693e-06
-3.76752699020825e-05
-3.76460854273963e-05
-3.77333876213425e-05
-6.3254715126509e-06
-3.01693550442609e-05
-2.80523162281901e-05
-2.26781301790427e-05
-6.09576480353666e-05
-5.34573292863897e-05
-2.29162999504829e-05
-5.3872132992898e-05
-1.63655844856934e-05
9.29633678610427e-06
-5.64017541434091e-05
-2.41995098988562e-05
-3.81502165184729e-05
-2.84060523037954e-05
-2.06384002416347e-05
-4.00501204849506e-05
-3.51640965194677e-06
-2.76915298462766e-05
-1.72015833598467e-05
-8.66953957994089e-06
-4.33638488008323e-05
-2.18619663602939e-05
-1.68683382394248e-05
-6.18143945417487e-05
-4.55628835205744e-05
-2.01398994672224e-05
-3.54601760938831e-05
-3.9301237000275e-05
-1.27734854257846e-05
-4.5138546850647e-05
-1.39596415257116e-05
-1.77355750779376e-05
-4.98664694574164e-05
-5.18242512636172e-05
1.87726632476018e-05
-5.54287432769246e-05
-9.84403313374157e-06
-6.4311662918644e-06
-2.24448142701981e-05
-7.16716568538454e-06
-3.87825537236451e-05
-3.81386600733546e-05
-5.86637892926751e-06
-1.43334177205281e-05
-3.64204353076769e-05
-7.02112870504761e-06
-3.77134300713619e-05
-4.92790575158612e-05
-3.31912535760461e-05
-1.40950435297599e-05
-2.8735239675667e-05
-2.72481200068648e-05
-3.88203283182846e-05
-2.3116444242767e-05
-1.40770123405639e-05
-7.82370887421971e-06
