# Supplementary material for: Research on computational propagation and identification of mine microseismic signals based on deep learning
Source: PLoS One. 2025 Oct 22;20(10):e0334641. doi: 10.1371/journal.pone.0334641 (PMC12543183; doi:10.1371/journal.pone.0334641)
Supplement: S6 Data — (ZIP) [file pone.0334641.s006.zip › 000100900000042.xlsx_0.txt_24.txt.txt]

-3.4684371414332e-05
8.25890398571493e-06
-5.3083652970974e-05
-3.5846866078913e-05
-4.3575835086612e-05
1.47969260290281e-05
-4.44744531389407e-05
-6.53845731296678e-05
-1.01622453320685e-05
-5.42855941902891e-05
-4.26071746825934e-05
-5.73338839511594e-05
-1.59599021207083e-05
-3.25448972563574e-05
-2.09693400619039e-05
1.29736080539852e-06
1.81911193124636e-05
-3.36103154537887e-05
-5.07442767405402e-05
-9.5517001247272e-06
-3.99579299872265e-05
-4.72997829062466e-05
-2.92932346257327e-05
-4.64346114271278e-05
-1.71721355081458e-05
-6.42715265591016e-05
-5.32267948123506e-05
-2.6431738781354e-05
-2.73483577775683e-05
-5.53743741351782e-05
-2.54912046700326e-05
-2.2952278948341e-05
-2.75144943107558e-05
-6.47976309930432e-05
-2.96614706438397e-05
-1.48595866702577e-05
-2.02154872656936e-05
-4.07896024808588e-05
-3.58499407434586e-05
-3.41409398730368e-05
-2.23456382225427e-05
-3.00728322406651e-05
4.18199319983256e-06
-1.9024344855808e-05
-3.9456747133287e-05
-3.06455139226473e-05
-1.80404903737756e-05
-3.30824297242778e-05
-2.84772723181731e-05
-4.25769794254676e-06
-3.77658448641544e-05
-8.45560950273213e-06
-3.53884088469273e-05
-3.44738470118531e-05
-6.10633155342498e-05
-2.66918722458274e-05
-2.03509681984247e-05
-3.73111644648175e-05
-1.65473451665741e-05
1.09974260213959e-05
-9.10615402094277e-08
-2.81251056215099e-05
-3.13171550191383e-05
-1.08330822355977e-05
-6.71822033091821e-05
-3.14701551063401e-06
-1.15737604885004e-05
-2.67758957341975e-05
-5.0324245631843e-05
-9.09125150971134e-06
-1.57603181139552e-05
-1.48680856536475e-05
-1.23332590725587e-05
-3.59528295597625e-05
-2.85372051541104e-05
-3.10820657395582e-05
-6.34015104725183e-05
-5.9379776872187e-05
-1.83301116655987e-05
-1.02633540823214e-05
-1.00706784407111e-05
-2.24018472924371e-05
-4.41806708029674e-05
-3.81046693859885e-05
-1.29137490972695e-05
-2.45529209035295e-06
-3.56512036892258e-05
4.86455116872526e-06
-3.09868519857037e-05
1.00410871504904e-05
-5.38260711889338e-05
-2.49790077929381e-05
-2.88782790095843e-05
-2.85133854863401e-05
-4.48468860759066e-05
-3.85205393045232e-05
-2.52020056591835e-05
-2.90147552897292e-05
-4.21936876441839e-05
-3.74007894447558e-05
-2.61740710520712e-05
-1.55205813489427e-05
-3.7772361340576e-05
-2.72972819477134e-05
-3.70922971173685e-05
-3.59821065663945e-05
-2.00711758780509e-05
-3.57647809458315e-05
-4.38992854871672e-05
-7.07547884771657e-06
-3.6976033617322e-05
-3.24773098010366e-05
-4.57156338283697e-05
-1.70664435610894e-05
-4.83481666031208e-05
-1.55787424491709e-05
-2.62243304008048e-05
-3.88769692645401e-05
-2.03528169162956e-05
-1.04498931007347e-05
-2.21692690550019e-05
-3.27732074272808e-05
-3.93512348948275e-05
-5.30547606352097e-05
-3.75979833615278e-05
-3.80402914212279e-05
-5.64655520999792e-05
-2.43198195459627e-05
-1.40818409161604e-05
-3.97189958025182e-05
-5.09258608600339e-05
-3.39556066289813e-05
-2.64528790049926e-05
-1.64555752274048e-05
-3.42023327436894e-05
-2.9417284728588e-05
-2.27142897765532e-05
-5.80125234772553e-05
-3.795688282644e-05
-1.44343484110719e-05
-2.13473355692882e-05
-2.48305383910651e-05
-2.23711360589752e-05
-1.56801738841093e-05
-3.1963560136121e-05
-4.65440558227482e-05
-2.14583676727971e-05
-3.42087582293676e-05
-4.55771027143201e-05
-2.44148228014412e-05
-2.84982712321464e-05
-1.8093303747879e-05
-3.02773967354781e-05
6.88607415671592e-06
-5.64912001186596e-06
-2.58034053804173e-05
2.646528631131e-06
-3.92074872872492e-05
-1.86878762340648e-05
-3.52920503350172e-05
-6.90946549175169e-06
-2.86786505731248e-05
-2.12054337166257e-05
-4.6822337152687e-05
-5.01128828191849e-05
-3.7057658516536e-05
-1.75110675549514e-05
-2.85090223656627e-05
-1.55186678875483e-06
-4.20959369690738e-05
3.16480367048967e-06
-3.10744999977791e-05
-1.75971694241793e-05
-1.15343964768122e-05
-5.27099009853447e-05
-1.53166763463529e-05
-5.8990240075242e-05
5.20875491441625e-06
-2.90277423701407e-05
-5.54924831989718e-05
-2.07430044993111e-05
-5.74630166802865e-06
-4.06657331184883e-05
1.14602489835476e-06
-6.48908706847247e-05
-3.14480307539044e-05
-1.77956601821723e-05
-3.12439258630334e-05
-3.28442513186154e-05
-1.94953070617476e-05
-1.82747492626115e-05
-3.06689086824544e-05
-3.03757335809501e-05
-2.79131086725197e-05
-2.35045049585249e-05
5.62955062892359e-06
-1.49817984846359e-05
-2.83599930376822e-05
-2.1981619981129e-05
-2.53572979234432e-05
-2.97684295997561e-05
-1.86759582587902e-05
-6.40815092692016e-05
-3.74792472331475e-05
-5.62101474841388e-05
-1.16297605786459e-05
3.66641855316497e-06
-3.78747691333788e-05
-7.19807990551831e-06
-2.75956720793144e-05
-3.19389269414009e-05
-2.13812988771707e-05
-1.03236251509372e-05
-1.8547801786506e-05
-2.12825451748158e-05
-3.70399861036489e-05
-3.68322678738628e-05
-3.04244489786802e-05
-3.94122442631208e-05
-3.96526361911332e-05
-2.54362374321631e-05
-4.68507682119936e-05
-3.29099435574217e-05
-2.99167494272451e-05
-4.41332904805304e-05
-2.18977765756365e-05
-3.24109441148768e-05
-2.09539796563647e-05
1.37907323474492e-05
-3.25802403406709e-05
-2.62559102848955e-06
-3.57565170823126e-06
-3.1971074690336e-05
-1.06515579783401e-05
-3.95206775072601e-05
-3.21757995108426e-05
-1.50494895622667e-05
-3.92790128994263e-05
-4.07906859111607e-05
-2.90937169008728e-05
-5.9577034000213e-05
-3.1169966510172e-05
-4.76876999962006e-05
-1.92377142962769e-05
-5.6719310487027e-05
-4.19260404005154e-05
-1.93377077319112e-05
-2.58553177172932e-05
-3.12282071387845e-05
5.48338814008948e-06
-5.36555585578538e-05
-3.45648217168925e-05
-1.65986857704718e-05
-4.71698377634099e-05
-2.26638539186301e-05
-4.08182627944899e-05
-2.94795705799624e-05
-5.2983167773967e-05
-4.35927460766301e-05
-3.76944501275267e-05
-6.80605652513108e-05
-4.46654365723973e-05
-3.76307310051397e-05
-2.9587771911442e-05
-1.72074298386874e-05
-2.36765175139755e-05
-2.04109524056208e-05
-1.75478710021323e-05
-3.85896880078783e-06
-2.22292633475609e-05
-7.57622344916364e-06
-4.29900395817811e-05
-1.94312446801484e-05
-1.61561303695373e-05
-3.92579256630125e-05
-2.60592989780017e-05
-7.58825054506389e-05
-4.39251674927806e-07
-4.03277179428814e-05
-4.46678602816189e-05
-4.80915058657507e-05
-4.21952655550011e-05
-4.82700732992655e-05
-3.15175911840563e-05
4.65109566768117e-07
-1.58493257971337e-05
1.07910904526849e-06
-3.34585346723714e-05
-2.20478651026925e-05
7.304674467877e-08
3.99510339750987e-06
-8.88182715278009e-06
-3.33481545290795e-05
-4.96389751562335e-05
-4.10005249906071e-05
-2.15640267917119e-05
-3.34923649401226e-05
-5.88161049498036e-05
-7.00867023343449e-05
-2.38485330898677e-05
-5.06965508913534e-05
-3.8320891746611e-05
2.55045292364937e-06
-2.28229308510582e-05
-7.17948443017767e-06
2.13562753290761e-05
-1.48469166476897e-05
-2.53194576530162e-05
-2.52678038639581e-05
-3.11794227065938e-05
-4.51843914355669e-06
-1.33689069317187e-05
-1.89674909065304e-05
4.82664593854524e-07
-3.73316138865418e-05
-3.98700232600589e-05
-2.30657475442836e-05
-4.73726234752302e-05
-4.3717088532566e-05
2.07756475055302e-05
-1.45401007168348e-05
-2.18208140663379e-05
-6.61116753750957e-07
-2.15072673166526e-05
-2.77495959314191e-05
-3.48850848014454e-05
-2.43352763827776e-06
-1.43877789743501e-05
-4.24804014947122e-05
-2.76730684035866e-05
-4.8822288473265e-06
2.23629896286291e-05
-3.11142540313865e-05
-4.47526645751923e-05
-2.4214976126127e-05
-1.81320423591576e-05
-1.3510697385191e-05
-4.29447457230679e-05
-1.37293037578603e-05
-2.35002438343034e-05
-8.08734393148111e-06
-4.00368042878794e-05
-2.7134373279583e-05
-3.58411265615709e-05
-3.86449881576454e-05
-9.63409411684397e-06
-1.28959214581451e-05
-1.26606542353973e-05
-3.33382906705843e-05
-4.00849257241231e-05
-9.46155358950008e-06
-6.32417999303527e-05
-4.37957961550929e-05
-8.11917423659477e-06
-3.83508592158866e-07
-2.46949047355625e-05
-2.40580685073134e-05
-4.79314012109754e-05
-3.21601272844985e-05
-2.00881101281395e-05
6.53255502391646e-06
-3.53689565781041e-05
-2.73710097459598e-05
-5.32545814225788e-05
4.62246621826446e-06
-1.5317605169422e-05
-1.04485237330937e-05
-6.52867141947087e-05
-2.74940611607981e-05
-2.0298393789163e-05
-2.30891098014099e-05
-2.61440556282006e-05
-3.92304336609734e-05
-2.82991342420289e-05
-3.32136516565729e-05
-3.62545454533979e-05
-3.89212326434388e-05
-1.3454782221756e-05
-3.44236734431339e-05
-5.56307328908234e-05
-2.2873490155109e-05
-4.60284139148216e-05
-4.22597957810196e-05
-4.92799212472202e-05
-1.45015667769956e-05
-3.14957301730668e-05
-1.03268365798802e-05
-8.64261087825103e-06
-1.40034125185436e-05
-9.20969276128679e-06
5.11690812724051e-06
-8.80587442479709e-07
1.88066448835808e-05
-1.49015219161868e-05
-1.66164319570549e-05
-3.60750045344515e-05
-1.12539685069425e-06
3.13029264386315e-06
-2.16913555268829e-05
-2.35294810891698e-05
-1.55228532355723e-05
-3.55722249642028e-05
2.59015118109481e-06
-3.30403633405811e-05
-5.03646637587812e-05
-2.00877092258767e-05
-2.02805865368753e-05
-3.87971374722138e-05
-2.99527163215427e-05
-3.7081896104231e-05
5.02297406900825e-06
-2.23023407927361e-05
-1.76657262351839e-06
-2.80364942747188e-05
1.89060335608592e-05
-3.54849915690911e-05
-1.9352658914424e-05
-4.77471558044287e-05
-2.98213686084475e-05
-3.20540644137929e-05
-4.10984925383062e-05
-3.22688191971015e-05
-2.68581098868374e-05
-3.41509973817259e-05
-1.74846989329196e-05
-4.25029575295916e-05
-3.19255110831692e-05
-5.12995328543028e-05
-1.61139255102459e-05
-1.93404121987228e-05
-4.48797804864658e-05
-3.24769413051399e-05
-4.42217737249828e-05
-4.40236559817303e-05
-3.45224089293072e-05
-1.10718703508221e-05
-3.43574830820793e-05
-1.64239188510705e-05
-3.34585199630855e-05
-2.9582498132827e-05
-3.16398306802587e-05
-2.5672637546611e-05
-2.53403584218502e-05
-1.99333854494268e-05
-1.22465220396565e-05
-3.12449558423326e-05
-4.03626539114735e-05
-4.75467959676793e-05
-3.75887432490628e-05
-3.01382867778352e-05
-5.93469847658875e-05
-2.57543627926106e-05
-5.60956522823603e-05
-5.87015836810351e-05
-5.06452426495418e-05
-3.26679641671301e-06
-3.33437606408696e-05
1.09700818443552e-06
-2.98989161567319e-05
-2.97876664014113e-05
-2.38502114216274e-06
-2.99572917486775e-05
-1.43917902630943e-05
-4.87067938642066e-05
-2.8851726602768e-05
-2.00937868647072e-05
-2.15606944027383e-05
-1.23062070393441e-05
-3.32094583611187e-05
-9.67634814044545e-06
-4.85347494422717e-05
-3.30822642682704e-05
-4.99928544269217e-05
-2.15728598107172e-05
-4.416386233617e-05
-3.51028918642389e-05
6.39287507842133e-06
-5.20527093945423e-05
-3.75399100132302e-05
-2.37418585303777e-05
-6.33569974978094e-05
1.53157666549864e-06
-2.42815932653989e-05
-2.65155677898379e-05
-3.08614231002423e-05
-1.37385202447836e-05
-8.03983925090427e-05
-7.01556610774239e-05
-1.49857627469374e-05
-1.96360837491068e-05
-3.20449431057817e-05
-5.56013724429836e-05
-5.73603320381026e-05
-9.82662737615903e-06
-5.25072546070218e-05
-2.31564041142869e-05
-1.6741072919057e-05
-5.17831254353674e-05
-3.61183829946612e-05
-2.92862275766248e-05
-4.18325605448719e-05
-3.27632999942985e-05
-2.34921883959206e-05
1.46595277050707e-07
8.7580114340493e-07
-1.57807104717517e-05
-5.33704200694527e-05
-1.54711370073035e-05
-3.47523586031739e-05
-3.1383154351862e-05
-1.46121290490989e-05
-6.27435281890345e-05
-9.9679385020393e-06
-1.67720368080727e-06
-1.69499555837814e-05
-4.53983078081752e-05
-2.55774247799658e-05
-4.66840498944055e-05
-5.8648728857477e-05
-1.41244375559989e-05
-1.47301106201714e-05
-8.0032573394409e-06
-1.51602659874031e-05
-1.06462773479313e-05
-3.77999729268858e-05
-1.02574296060568e-05
-1.58655957517271e-05
-4.49766118632587e-06
-1.77060747297888e-05
-1.72864849659778e-05
-4.11365760082233e-05
-1.91531864769126e-05
-5.17535827601844e-05
-1.67826092472611e-05
-3.99536581050188e-05
-3.4594416358059e-05
-6.64071608990032e-05
-1.62890205522438e-05
-1.52441237966595e-05
-5.12212402169582e-05
-2.51717448907352e-05
-5.67329314201503e-05
-9.61738438496413e-06
-1.48102293669779e-05
-1.28412913441014e-05
-1.71615890592181e-05
-3.86410389347632e-05
-1.92021975608487e-05
-8.51446817748952e-05
-6.04337731589738e-05
-3.17886490767088e-05
-5.88699984927384e-05
-2.46570301754609e-05
-4.15369875058012e-05
-4.49705064576757e-05
-7.49259169824542e-05
-5.68242746539602e-06
-4.8020958987623e-05
-4.18803506014407e-05
-4.1947656033024e-05
-1.97077287736015e-05
-2.07542735350444e-05
-1.64709595349008e-06
-1.33099947245923e-05
-1.56682862040176e-05
-1.93048326244746e-05
-2.98164413473047e-05
-3.05712673165831e-05
-1.16534843148234e-06
-1.63025413281458e-05
-3.21499190079193e-06
-6.06792712382215e-05
-3.42637365219128e-05
-5.12084916436687e-05
-6.13777395309107e-05
-4.03739358537787e-05
-1.36954074448591e-05
-3.53963268507079e-05
-1.38015051539337e-05
-2.06576760769622e-05
-2.78745116475331e-05
-1.02383626348394e-05
-2.78327070561934e-05
-1.29941789073789e-05
-5.72060293111588e-05
-3.57842051841237e-05
1.33351730130115e-05
2.15518619995375e-08
-5.68846509873882e-05
-2.39942257779362e-05
-2.87162618985325e-05
-2.64526419572634e-05
-3.21011785932276e-05
-1.90899393651773e-05
-2.3091520721655e-05
-3.3118170213484e-05
-4.10952877871192e-05
-4.97389592286833e-05
-3.02314493697948e-05
-2.80586774537516e-05
-2.91608820017849e-05
-4.75070288729967e-07
-4.81759546608932e-06
-1.53071272453337e-05
-1.55697699784556e-05
-1.4201960236107e-05
-2.29852799374552e-05
-2.8782759738687e-05
-1.07936440621349e-05
-2.79234256320135e-05
-2.80407880446188e-05
-1.63724573688091e-05
-2.53601517353618e-05
-5.18306824703908e-05
-4.96870929449149e-05
-5.81898864296985e-05
-1.06398772897144e-05
-2.21981199906868e-05
-6.92541328776124e-05
-3.43933293156067e-05
-3.74985393206785e-05
-2.16720456182363e-05
-4.45221590306916e-05
-4.42668774385861e-05
6.98838956010201e-06
-2.42853938144469e-05
-3.85751556156245e-05
-4.48455830899108e-05
-3.23761864946599e-05
-3.28668561280937e-05
-2.56199522201749e-05
-3.96531723523457e-05
-5.30552105422709e-05
-2.9887297175653e-05
-4.47674954580802e-05
-2.44409524787001e-05
-4.01420585152793e-05
-2.14991587628278e-05
-2.6773579871267e-05
-4.35554427139144e-05
1.58838574031363e-06
-3.24532099903071e-05
-6.62416865518507e-06
-1.48674267010434e-05
-2.15789470291502e-05
-4.25530666029425e-05
-3.96279472440298e-05
-8.78919370250806e-06
-6.41341764711133e-05
-5.25210406168752e-05
-4.04229576787304e-05
-4.07887253925327e-05
-2.42655274103991e-05
-2.79794925967611e-05
-2.97860506306275e-05
-5.49374101086737e-05
-1.08627789677949e-05
-3.2198901793648e-05
-4.11220224020394e-05
-1.02381014743015e-05
-6.29453722585783e-06
-2.72459205639161e-05
-1.28622789519035e-05
-4.27943568754184e-06
-1.24538499529225e-05
-2.12017348623206e-05
-4.00487054832131e-05
-3.30101580233453e-05
-6.65598555328363e-05
-9.07516219971761e-06
-3.93264420976963e-05
-1.79202682791804e-05
-4.07796095637244e-05
-2.53234665526508e-05
-3.35862567442582e-05
-4.44426616926339e-05
-2.2708290749122e-05
-1.69476086132593e-05
-3.46024234993582e-05
-2.77106417659938e-05
-5.99929808337151e-06
-5.52735812720096e-06
-2.02357410055072e-06
-1.10995607193561e-05
-4.09117336120381e-05
-3.68966059259221e-05
-3.37772409684952e-05
2.97353166493661e-06
-3.82488194945568e-05
-3.99418782643859e-05
-1.63616397959582e-05
-7.3476721924269e-05
-3.57535578675707e-05
-8.12896734152812e-06
-7.37308134491407e-06
-2.1219127129578e-05
-2.90244359618874e-05
-2.29148479579556e-05
-3.56248742829124e-05
-1.08904721957526e-05
-1.24298455938851e-05
-6.54378352289963e-06
-3.94690343525353e-06
-2.066099179327e-06
-2.48805259594796e-05
-1.4862935540781e-05
-1.26720389884005e-05
-1.73570299346709e-05
-4.33416476925086e-05
-2.21541435614966e-05
-2.43922934095239e-05
-4.23012263078678e-05
-3.99169338574241e-05
2.72378020096262e-06
-4.58964031509294e-05
-4.13043981268752e-05
-4.90233039886405e-05
-3.37170871418491e-05
-1.69975490934431e-05
-2.21412766811908e-05
-2.60184479964626e-05
-2.75642606780733e-05
-4.24455067786513e-05
-6.18768879764399e-05
-3.81894072881558e-05
-4.58950142783454e-05
-4.27262923676709e-05
-3.35038692840432e-05
-1.28351310637039e-05
-6.06571044837331e-06
-2.02517720867372e-05
-2.85116026149221e-05
-7.29237910723442e-05
-4.18859067740119e-05
-7.18313978466745e-05
-1.50459954172506e-05
-2.92003490109879e-05
-3.91789035452037e-05
-5.64253755645184e-05
-3.36095709419056e-05
-2.12791337644391e-05
-3.48300438854945e-05
2.39982088287413e-05
-2.96346682163955e-05
-2.38574653157823e-05
-4.27087686975649e-05
-4.11959603386083e-05
-2.42527636842238e-05
-3.22175552464337e-05
-2.5707508611966e-05
-2.75699890464857e-05
-3.2076337386748e-05
-6.8550255066136e-05
-4.979203051904e-05
-4.45161064079798e-05
-2.65883093646534e-05
-1.68700859783413e-05
7.35225319189917e-08
-1.92824673131543e-05
-2.84665952190234e-05
-1.37754805283014e-05
-3.68786575911793e-05
-3.3116269269814e-05
-2.46676904824373e-05
-3.1230260095528e-05
-1.37805311321934e-05
-4.4299236506453e-05
-3.52210198714948e-05
-3.08630146305865e-05
-3.31472241536725e-05
-4.98814695741439e-05
-4.33886961770587e-05
-3.91152471757921e-05
-2.28863936462616e-06
-7.8148229363638e-06
-5.95698394722037e-05
-2.0182859917365e-05
-2.23759702158406e-05
-2.2234860384738e-05
-3.71137497017513e-05
-2.69679031176122e-05
-4.74781081278549e-05
-3.60167722846282e-05
-3.73839863362607e-05
-4.57731061342111e-05
-3.70810231145134e-05
-3.83538013814277e-05
-4.34850141417743e-05
-3.73787327296993e-05
-1.40982244025556e-05
-2.45106847303398e-05
-5.18923243989235e-05
-2.41391427512307e-05
-1.5844939113145e-05
-1.69429624412245e-05
-1.29521067221882e-05
-2.02289686508722e-05
1.25638743680711e-06
-7.17872998418592e-06
-3.50619066138746e-05
-4.86915778677761e-05
-3.32979253238694e-05
-7.7042551422075e-07
-4.47200762943161e-05
-3.66023093661207e-05
-5.275262367524e-05
-1.915748918055e-05
4.78663100357032e-06
-2.85070336792607e-05
-3.76707268984891e-05
-3.10113643254224e-05
-5.74838830498734e-05
-2.57263141741634e-05
-3.39392804980388e-05
-4.43275825488882e-05
-4.04357175126415e-05
-2.61222553119203e-06
-3.14783383455458e-05
-3.31189822289204e-05
-2.7742794700528e-05
-1.08978415110865e-05
-1.83074074666212e-05
-2.86971650930985e-05
-6.02712569101986e-05
-3.44099606818802e-05
-2.37959579693108e-05
1.11163411404891e-05
-1.44309876970051e-05
-2.38256697210594e-05
-3.00445715600065e-05
-9.34191041015477e-06
-3.97855424575156e-05
-1.2075376334609e-05
-5.56940136611205e-05
-4.87488542073084e-05
-2.90663549809277e-05
-3.45829711916958e-05
-3.24741500183769e-05
-4.11099854353264e-06
-4.21565200888472e-05
-1.91172302831401e-05
-3.42346421441578e-05
-3.00475551960858e-05
-3.7626824475268e-05
-1.83727346910264e-05
-2.71461143904745e-05
-4.7068651762315e-05
-4.94651572810183e-05
-5.04075343643762e-05
-2.77559146231181e-05
-5.41678277489496e-05
-2.3360068448746e-05
-4.73043484083293e-05
-5.89015918837222e-05
-2.860845591167e-05
-3.68484135087282e-05
-3.0262320397364e-05
-4.7636597988709e-05
-3.50269256724357e-05
-3.37884810138957e-05
-3.98688246055407e-05
-1.16496663222909e-05
-4.10169977643551e-06
-2.77485325644572e-05
5.56428312797267e-07
-5.73862469273894e-06
-2.4394848479866e-05
-1.77998051765814e-05
2.86657313027691e-07
-2.19467631556092e-05
-3.92689602180279e-05
-1.91829569149926e-05
-1.78027258319225e-05
-3.55916465386909e-05
-6.62744101803351e-05
-4.14347574522728e-05
-5.32410020934079e-05
-6.04786899818351e-05
-4.56834492588624e-05
-3.81124919688679e-05
-2.08820797818626e-05
-1.27916722380587e-05
-3.00915711097614e-06
-1.25083304101754e-05
-1.59136274804795e-05
-5.42374746994441e-06
5.79385110012631e-06
-2.33383231210788e-05
-3.21322482913331e-05
-4.50130515769342e-05
-3.47395580457236e-05
-3.01652051401459e-05
-1.03664731028234e-05
-2.59859458636109e-05
-6.03106934029952e-05
-4.17444329645413e-05
-4.47457683952329e-05
-3.2512952871805e-05
-5.61581651661784e-05
-5.08077105454758e-06
3.74542202691163e-06
-2.04955136462171e-05
-7.05015396540153e-06
-2.08903244255675e-05
-4.58585750367669e-06
-5.07563003511056e-05
-2.23659589044994e-05
-6.86575330604386e-06
-2.98753332297523e-05
-5.60401100946542e-07
-5.04381153627349e-05
1.5240736042317e-06
-4.71862445681058e-05
-2.56842817783948e-05
-3.55224350040752e-05
-3.92608151717779e-05
-3.94544104204633e-05
-1.43913372398971e-05
-3.15829858833183e-05
-3.47738205181202e-05
-3.50608507826062e-05
3.77900643314954e-06
-1.85173584123885e-05
-4.54174158860075e-05
-3.10865268093635e-05
6.63775666327548e-06
-1.15013159111555e-05
-3.01684839435483e-05
-1.73062643255623e-05
-1.13323990024187e-05
-5.99090254345251e-05
-2.62087132624126e-05
-2.15973617605667e-05
-2.36864752873272e-05
-5.8363651496973e-05
-4.09588396727381e-05
-4.73936717451601e-05
-1.89046951669287e-05
-5.4775520141916e-05
-3.39076274649116e-05
-3.83964647806218e-05
-1.40128838615162e-05
-9.44136664011571e-06
2.49647532562416e-05
1.15914593627348e-05
4.58220467828046e-06
-1.78838176740724e-05
-5.10200951936573e-05
-1.52439525703687e-05
-4.29745401376128e-05
-3.37873212764739e-05
8.3446436639521e-06
-2.72479438603368e-05
-4.15752198718315e-05
-4.26044149664814e-05
-3.51731925345381e-05
-4.99234014807862e-05
-1.70774936932949e-05
-2.37163858461046e-05
-4.81096904122314e-05
-2.57108121003072e-05
-2.61839667533653e-05
-4.50050038462029e-05
-1.17336921554795e-05
-4.7317023639212e-05
-2.34571517218592e-05
-2.02508412875194e-05
-7.35177176548337e-07
-1.57384423367493e-05
-3.77662055984729e-05
-3.83942731610922e-05
-2.76181506987118e-05
-1.75832093124269e-06
-1.33232638763841e-05
-3.64439537285316e-05
-3.50490153676271e-05
-5.10877603153676e-05
-1.53794345038754e-05
-1.69266057395956e-05
-9.28119152870148e-06
-1.84111731633056e-05
-2.35266856897583e-05
-3.09370757759117e-05
-4.65143041691419e-05
-3.71744530126816e-05
-4.60743890778624e-05
-3.83113218949456e-05
-1.87822465558118e-05
-5.10557652242686e-05
1.53647529410041e-05
-4.55992890499104e-05
-2.84616047807591e-05
-3.66907318427041e-05
-2.48579776647481e-05
-2.89320064036028e-05
-4.83018490800039e-05
-1.57884895142111e-05
-2.60032269358012e-05
-3.57259088196891e-05
-1.1478691349278e-06
-1.68242865575089e-05
-1.73596110466394e-06
-1.96135527235715e-05
-4.70928988273064e-05
-3.27255908367478e-05
-2.77195219839681e-05
7.64015548240929e-07
-2.68844050817653e-05
-4.5266536116509e-05
-2.40819906956609e-05
-1.79340142406193e-05
-2.54631488301514e-05
-3.39236997941564e-05
-4.36514927045428e-05
-9.81788229195562e-06
-4.09946813598325e-05
-3.36807385854053e-05
-2.7713611473265e-05
-3.68752568234275e-05
-9.37125517144558e-06
-5.35533911211061e-05
-2.61820223662042e-05
-3.20620553447288e-05
-2.26483652207679e-05
-3.31836655604102e-05
-2.42862174741984e-05
-3.60628823891388e-05
-5.85561304874324e-06
-1.41135360165691e-06
-3.08709587968361e-05
1.70180552186251e-06
1.27826089294654e-06
-9.61339084510245e-06
-2.47041927868735e-05
-3.62346429200117e-05
-3.61688140386752e-05
-1.93454798458741e-05
-2.49647489953315e-05
-1.67554636409692e-05
-3.2050489351902e-05
-1.33930814634407e-05
-4.59060285298553e-05
-1.11586733091681e-05
-1.94824668005318e-05
-1.1384785609533e-06
-4.15922375397142e-05
-9.14705299563041e-06
-2.65463075388337e-05
-4.9078953206885e-05
-3.75708805062193e-05
-1.16677459321347e-05
-2.94250184658683e-05
-5.38013287161604e-05
-5.11782425959231e-05
-4.68767929282449e-05
-2.89432230020133e-05
-3.48981356758525e-05
-3.39188748582477e-05
-4.9383861613383e-05
-4.66202092091528e-05
-2.15411310558614e-05
-5.57141151668323e-05
-1.89920632646379e-05
-2.03303032155272e-05
-3.71687510457698e-05
-4.1786120277036e-05
-2.76806631661e-05
-3.80733525690859e-05
8.71871010659787e-06
-3.05966565521405e-05
-2.53617846906592e-05
-2.76524961345081e-05
-2.06604516675148e-05
-3.08494235233417e-05
-2.35879664563726e-05
-3.07435318463944e-06
-8.45561661034888e-06
-4.47648360814688e-05
-1.23090162228036e-05
-3.18525594267422e-05
-2.32070865570095e-05
-1.13868597692501e-05
-4.99861566331547e-05
-3.21831841894794e-05
-2.91415909643389e-05
-2.63057398853714e-05
-4.49589836162116e-05
-1.51244498248091e-05
-2.91072594595173e-05
-4.04101321497033e-05
-2.02961723369436e-05
-2.85196491688333e-05
-2.06836076880682e-05
-2.00914456916937e-05
-4.77072531036522e-05
-4.69406886341365e-05
-4.23672179174011e-05
-2.05541058593366e-05
-5.4557207765765e-05
-4.63266052167053e-05
-3.9307977913228e-05
-4.59170270957567e-05
-1.08838202505315e-05
-7.37100572125198e-06
-1.02434212210066e-06
-2.56734208408122e-05
-1.40927350690768e-05
-2.85931047982582e-06
-3.51199652340522e-05
-3.05386600174851e-05
-7.63572014470848e-06
-5.03706143509494e-05
-9.18679433790475e-06
-2.49515604056363e-05
-2.86130580599699e-05
-1.33495413976347e-05
-2.26147272262843e-05
-3.38254595619451e-05
-2.35455334008471e-05
-4.02739864071849e-05
-2.82609937124125e-05
-2.61643347854692e-05
-2.0384025321288e-05
-3.18610904246448e-05
-3.20201844053263e-05
-3.57478842408589e-05
-4.69615060167839e-05
-3.90883133938226e-05
-2.30192901910771e-05
-3.47383444592896e-05
-3.7742777738613e-05
-1.3806882187263e-05
5.91667556308406e-06
-2.79920531655565e-05
-1.143915953514e-05
-4.7812879777541e-05
-3.19089041326594e-05
-2.55064853354843e-05
-3.62198302262022e-05
-2.02000667705838e-05
-3.68325948236566e-05
-3.55963912412718e-05
-2.0894339376285e-05
-5.8355193173891e-05
-6.57757566199744e-05
-1.45529352635181e-05
-3.88240948677353e-05
-1.17381263230325e-05
-1.47511664807148e-05
-2.63778937883317e-05
-3.47758225614323e-05
-5.78111294356304e-06
-4.44973693227947e-05
-7.21187673157308e-06
-4.16553216041523e-05
-5.69820871855673e-05
-2.72536261002176e-05
-1.3242719500144e-05
-2.5822782292354e-05
-4.06535254413004e-05
-1.20412495267912e-05
-3.85923690062436e-05
-2.17898574725082e-05
-1.53143063498673e-05
-3.20774078257219e-05
-4.67811784367728e-05
8.83290518333158e-06
-2.00783305645507e-05
-9.30294002055406e-06
-2.26773944079727e-05
-4.85246552330158e-05
-4.96447771442815e-06
-1.66581188147739e-05
-4.14407613476245e-05
-1.92367948436247e-05
-4.13952672391989e-05
-8.03396390943752e-06
-3.61064871889337e-05
-4.30294727815394e-05
-2.544467476431e-05
-2.28311089568949e-05
-3.4644220671282e-05
-2.69829248615699e-05
-3.33684706103457e-05
-4.82463674065905e-05
-1.23991303499251e-05
-3.92600565705436e-05
-2.64398583181296e-05
-1.46638653102248e-05
-5.36127248690897e-05
-1.33183258276562e-05
-2.02820886124563e-05
-2.69280742570162e-05
-5.6323176105339e-05
-2.86907554714404e-05
-4.34006920953491e-05
-8.28733090696124e-06
-2.38913927501116e-06
-6.53136067215722e-06
-1.67108399222166e-05
-2.22097977723232e-05
-2.03255278340317e-05
-4.8065978343758e-05
-3.46450189048609e-05
-2.6821489377931e-05
-3.73576294026421e-05
-1.84697970585315e-05
-7.3165950531361e-06
-1.96769981326315e-05
-3.86201186099039e-06
-1.03335320482558e-05
-9.60793335979115e-06
3.67627871475935e-06
-6.24947936164405e-05
-1.87578778839624e-05
-3.77813154285519e-05
3.43775174716444e-06
-2.3134537808331e-05
-3.88945451981857e-05
-2.38564831168474e-05
-8.48739743352175e-06
-3.88919179911471e-05
-1.87257576942405e-05
-4.42844014800685e-05
-8.93809212223683e-06
-3.69461550906785e-05
-1.37367790790579e-05
-3.96528618583663e-05
-3.25323685514435e-05
-1.36042835351186e-05
-3.7048894330256e-05
-2.01991432313836e-05
-2.64219938916629e-05
-1.93297744840434e-05
-2.90131881544607e-05
-2.77700533617134e-05
-1.55796604006785e-05
-2.22237225170745e-05
-4.20341870630676e-05
-2.45536460345027e-05
-3.89611972303043e-05
-2.2683757636941e-05
-4.30922474591637e-05
-2.60334239630986e-05
-5.45029428001779e-05
-2.04818068367409e-05
-2.17092746396586e-05
-1.51142894136432e-05
-3.54618904393377e-05
-1.30817181946431e-05
-3.74305684563372e-05
-4.61490100700744e-05
-2.54122758646438e-05
-3.04657969906739e-05
-4.95661949775683e-05
-1.19124944560991e-05
-5.90962430105639e-05
-5.04216373200423e-05
-1.43202944130229e-05
-3.20514817182225e-05
-4.00396079618096e-05
-2.90169748364078e-05
-5.28799256052956e-05
-3.10732842496095e-05
-9.27950493634371e-06
-2.38001758778325e-05
6.23420847468396e-06
-1.63796659342161e-05
2.27795256623967e-06
-2.77328626004434e-05
-3.37855873926056e-05
-3.48652484781084e-05
-5.72995935235651e-05
-1.59908023823765e-05
-2.48504484049051e-05
-3.33192069219908e-05
-4.42906579125904e-05
-2.65395647782909e-05
-3.87259052522944e-05
-3.79508273844663e-05
-3.67438026614454e-05
-3.78620278947768e-05
-3.41738329221499e-05
-2.8084743573105e-06
-1.52694348913199e-05
-1.77568550253098e-05
-1.67072440139339e-06
-1.84662415882919e-05
-5.36643561756581e-05
6.11878761885259e-06
-3.65100834654428e-05
-2.67373262915913e-05
-2.98563527246231e-05
-6.84323694884132e-05
-2.66895053984324e-05
-1.20118361864663e-05
-6.95294888815397e-06
-1.78549769330796e-05
-3.44883951282414e-05
-4.21646863805698e-05
-3.8395232324449e-05
-4.2724645738361e-05
-2.08216153277708e-05
-3.78116522173119e-05
-2.23971447929973e-05
-6.70929357041695e-06
-1.48434287004353e-05
-2.17074313854448e-05
-3.32628060660166e-05
-3.85312999488037e-05
5.23330754076813e-06
-3.25536640638119e-06
-1.8733839278028e-05
-3.19633933639258e-05
-1.92754222904243e-05
1.50756434031235e-05
-1.76014771182306e-05
-4.76281359024277e-05
-2.41182763329271e-05
-2.51084253558731e-05
-1.98264259729052e-05
-8.91162968731365e-06
-3.22528861898111e-05
-3.79859610740224e-05
-5.33948575090784e-05
-2.60133770951107e-05
-5.00979171857152e-05
-3.92424730843094e-05
-3.30648945180188e-05
-7.30063207314117e-05
-4.22176762033753e-05
-5.06473305807989e-05
-2.60184123222233e-05
-5.64859929450339e-05
-3.09308244273847e-05
-2.27923994931425e-05
-3.89807170981704e-05
-1.07595407539462e-05
-1.52955592245289e-05
-1.98418865199458e-05
-1.44649332578034e-05
1.99936758798528e-06
-4.34714116500281e-05
-1.09157575247899e-05
-4.91731805901651e-05
-6.10295714215394e-05
1.79703524908635e-06
-1.25443048155691e-05
-1.78640244225065e-05
-3.19758992435308e-05
-3.03149150641543e-05
-1.83057796769602e-05
-1.39182894684584e-05
-4.37085661283253e-05
-4.41221979472073e-05
-6.45933372686374e-06
-3.23865340085954e-06
-1.80477162453029e-05
-2.54638641284063e-05
-5.85026978978059e-05
-4.26288363282573e-05
-4.37818555645268e-05
-2.39678603608748e-05
-4.10974565385761e-05
-3.32480450287618e-05
-2.38664415108052e-05
-8.29394336729043e-06
-9.78615064968865e-06
-3.78172006068349e-05
-5.65414492638259e-05
-4.91641757940558e-05
-2.39657348107189e-05
-1.73716315890941e-05
-4.62819205166141e-05
-2.47308156126446e-05
-1.25602104071052e-05
-2.371238065572e-05
-5.22519087007323e-05
-3.60711055178504e-05
1.85181365163084e-05
-5.18302168719588e-05
-1.96169270370734e-05
7.55204145754963e-07
-6.3845216306314e-06
-3.00543128429392e-05
-2.24631952630295e-05
4.88128326964756e-08
-4.78219400364546e-05
-1.99862291130212e-05
-3.01059657742504e-05
-3.14880201916142e-05
-1.39182603959484e-05
-1.78703271861754e-05
-4.93324465198009e-05
1.86175926378804e-06
-3.71582624384163e-05
-2.22606144180168e-05
4.72138818699586e-06
-2.5621543026577e-05
-1.23382359778676e-05
-3.5954347759921e-05
-3.93944758020353e-05
-1.11122400021413e-05
-1.37257390802584e-05
-3.43939537949648e-05
-5.5229477368059e-05
-1.95902139483456e-05
-2.80888272510363e-05
-1.42846377114589e-05
-6.0355601160599e-06
-2.61355465637857e-05
-1.49993783791951e-05
-6.56189536635408e-06
-3.14487778441752e-05
1.25417870568805e-05
-1.89598663673407e-05
-3.55885022711409e-05
-4.83900130799277e-05
-2.28022257994426e-06
-4.64938906094528e-06
-8.60494461559819e-06
-2.80331246718539e-05
-1.69571473129282e-05
-4.08526188933278e-05
4.60268036135185e-06
-3.28395581577785e-05
-1.59639980004286e-05
9.17436062523095e-06
-5.51723482601844e-05
-4.79346156993918e-07
-2.00519722093811e-05
-2.96806371521248e-05
-3.28869921940736e-05
-2.17138316652988e-05
5.4718892673406e-06
-3.98152366835591e-05
-6.60766528886646e-06
-5.19556679349572e-05
-3.22188158638586e-05
-1.8956884631335e-05
-1.96540279740333e-05
-5.30636878126422e-05
-2.12518470958089e-05
-2.04529066077412e-05
-1.77762377985795e-05
-7.13856835785854e-06
-5.19955812762036e-05
-7.1149194124156e-06
-5.19384778276619e-05
-2.46244176651587e-05
-3.17004254890461e-05
-3.43530350318003e-05
8.27056811779672e-06
-1.02001685745412e-05
-4.04931318810852e-06
-4.4861913770696e-05
-9.20949789850731e-06
-8.05179479336744e-06
-1.82006074531336e-05
-3.72048898934158e-05
-2.08009755074943e-05
-3.1730031382498e-05
-2.86583317932059e-05
-4.32385729332153e-05
-2.93388631933461e-05
-3.35522940510119e-05
-1.81357203366768e-05
-2.30132502388375e-05
-5.81590371188516e-05
-3.72193790820295e-05
1.66015082522167e-07
-1.80968742132842e-05
-5.9404243353159e-06
-2.49448399829241e-05
-9.50045670603471e-07
-1.27092458882635e-06
-3.6536615451822e-05
-4.43037931966602e-05
-2.45166478082112e-05
-3.15992774975007e-05
-4.36824955352546e-05
-1.22488180735485e-05
-3.49069842125477e-05
-3.72139056263071e-05
-3.00034038058519e-05
-2.11978185188522e-05
8.14699584579126e-07
-2.86006392205202e-05
-3.15399460816391e-05
-1.57658790643252e-05
-3.25644107821407e-05
-1.03913748287695e-05
-3.79419682090114e-05
-3.68018205789422e-05
-8.08785467435368e-06
1.20345046640612e-05
-2.42416684289075e-05
-2.37576144315863e-05
-2.53909090417489e-05
-1.02617059114018e-05
-1.71780022301122e-05
-4.77855493340933e-05
-2.16892169654842e-05
-4.37939490590412e-05
-4.85399117822891e-05
-5.05980752364923e-05
-3.61610689113064e-05
-3.69045620574975e-05
-2.67044923264036e-05
-3.64678693834547e-05
-4.2499924792721e-05
-2.42089954819074e-05
-2.20102993690379e-05
-4.82645986167151e-05
-3.35437173997566e-05
-4.17173321597084e-05
-3.16377189245494e-05
-1.93107650150369e-05
-3.50653165766068e-05
-5.10292037095077e-05
-3.1514693942571e-05
-2.60862770444452e-05
-2.60022406160997e-05
-4.4335989746284e-05
-3.04275329726029e-05
-1.63173384165878e-05
-1.24929260796381e-05
-4.38891479168929e-05
-2.2713018706907e-05
-2.82050442772215e-05
-2.53486310305794e-05
-4.21363003091588e-05
-3.27190022343613e-06
-3.59899326021513e-05
-2.5526104678689e-05
-2.8855893755351e-05
-1.51911089078979e-05
3.2226938298055e-06
5.51228450839608e-06
-3.69792306070309e-05
-2.34747751197098e-05
-3.14528680452207e-05
-3.30440299421843e-05
-5.30708845326403e-05
-2.56720974039448e-05
-4.23614261469845e-05
-4.12091414140486e-05
-3.52239909353802e-05
-9.09738062800147e-06
-2.53936067333175e-05
3.15559145362518e-07
-4.8940525279605e-06
-1.17018901742282e-05
-1.64582288848363e-05
-1.88363191857757e-05
-2.31105173046626e-05
-3.56621755583767e-05
-2.95455354545147e-05
-3.5441246041552e-06
-1.29950240120055e-05
-2.76627765642818e-05
-3.70744763204089e-05
-1.67739319624195e-05
-7.684123021676e-05
6.26048607974806e-06
-3.44758410296709e-05
-4.10063843660473e-05
-5.08961014262976e-05
-2.21021156264431e-05
-2.70546396303194e-05
-2.38264262049789e-05
-1.26352260967687e-05
-2.27979351967703e-05
-2.1444573519992e-05
-2.14808378229763e-05
-2.66042774039548e-05
-2.80087874260661e-05
-2.63527173853174e-05
-3.7532798730878e-05
-2.48791762391966e-05
-5.9305150015874e-05
-2.60775848677189e-05
-5.03298425335598e-05
-2.53950292563893e-05
-3.81747124321057e-05
-3.09025564955861e-05
-3.96232193632529e-05
-2.14307178793363e-05
-4.65899672409296e-05
-1.7221335330379e-05
-1.47946031989382e-06
-2.05964713265298e-05
-1.49232094528585e-05
-3.20516347553947e-05
-3.78436383124251e-05
-7.2697089706047e-06
-4.00394612717717e-05
-2.31617873220361e-05
-5.60661731107302e-05
-1.35747975737063e-05
-1.25522210841465e-05
-3.18351935716086e-05
-5.46579331575959e-05
-3.09094916497425e-05
-4.37477403351144e-05
-2.7750864085272e-05
-1.2753338156322e-05
-5.502420422157e-05
-2.62021167361927e-05
-5.11096186268984e-05
-1.00734149331869e-05
-2.75547454642846e-05
-2.34621075782223e-05
-3.96328533232977e-05
-2.77723959083549e-05
-3.33105279758568e-05
-3.86228374281682e-05
-4.82029106260567e-05
-1.92283556926151e-05
-3.49968070906874e-05
-2.83587301859295e-05
-2.10500982302604e-05
-3.9080931303092e-05
-1.74298603925842e-05
-3.29666451489772e-05
-3.03989314099137e-05
-9.62184066139064e-06
-3.77114837257191e-05
-1.11791678259826e-05
-2.53448478406183e-05
-2.09781948533243e-05
-4.09119546074191e-05
-2.93053237706592e-05
-3.22330953496189e-05
-5.53327062581136e-05
-3.55068864208885e-05
-3.10464939549133e-05
-6.58497931655932e-05
-4.71874291944362e-05
-3.91668956886547e-05
-5.04401325128887e-05
-8.71907638727125e-06
-3.58267643849408e-05
-4.82438424293436e-05
-2.59495248152188e-05
-5.41472314662636e-06
-7.14290624542399e-06
5.05275839328665e-06
-1.46522034938515e-05
-8.60471691831982e-06
5.79502023320616e-06
-4.28920421299028e-05
-3.36911930618557e-05
-3.73167860728904e-05
-9.94270762023641e-06
-4.70686403178706e-05
-3.00913654625379e-05
-3.67856136819199e-05
-4.72843801113139e-05
-2.79759012773653e-05
-2.25914496867308e-05
-3.78267377651114e-05
8.52443797812276e-07
-2.82116548857513e-05
-2.43046301502524e-05
-1.61509678868391e-05
-4.75441129099828e-06
-1.96419951447306e-05
-3.21436742302979e-05
-8.36351428809451e-06
-1.82766028123819e-05
-2.34947279119307e-05
-2.04307127636764e-05
-3.69773797044807e-05
-2.85176970470081e-05
-3.54451395727265e-05
-3.8365714131648e-05
-1.90646408237425e-05
-4.49831036760755e-05
-1.1946409557677e-05
-2.96374190277432e-05
-9.50570644669044e-06
-4.6748460942097e-05
-2.23788651137118e-05
-4.04847055545434e-05
1.21301686288987e-06
3.72281935551414e-06
-1.25604526570774e-05
-5.46549180541075e-05
8.26093247183469e-06
-2.2045997921899e-05
-3.75981786957251e-05
-4.26418673108993e-05
-2.34225663833646e-05
-1.10465413535844e-05
-5.35132269638965e-05
-6.06050840724173e-05
-2.11641014151258e-05
-1.37589562095571e-05
-1.05365982831158e-05
-5.76360145099977e-05
-1.12675538761901e-05
-3.69528189479273e-05
-8.81417792856054e-06
-3.43712142803062e-05
-2.86666208488328e-05
-7.51084955711194e-06
-3.24637466319052e-05
-2.61051854096639e-05
-1.9770254688789e-05
-9.7904739386759e-06
-2.95468739927769e-05
-2.40360924314052e-05
-1.61399680226842e-05
-4.51902003879452e-05
-6.53818881371274e-05
-5.35378057838608e-05
-4.15022341390582e-05
-2.50678111410566e-05
-3.82061915259688e-05
-2.35277174183525e-05
-4.57732211223653e-05
-4.82384939514993e-05
-1.6801505033362e-05
-4.38663465534176e-05
2.92595793220196e-06
-7.35076802710827e-06
-5.05031773615368e-05
-2.24047233049555e-05
-1.75868536771204e-05
-5.72133802264685e-06
-2.12206386179554e-05
-2.77386851039963e-05
-2.94151167965091e-05
-5.38912019423967e-05
-6.15832287913389e-05
-3.93828997788211e-05
-8.19594427975232e-06
-2.08315909773584e-05
-4.27121586151321e-05
-3.54129172067199e-05
-1.54653037244535e-05
-3.36323982692257e-05
-2.95097997589334e-05
-7.59102498215556e-06
-4.46875422012729e-05
-2.74519742067585e-05
-4.25054951499396e-05
-5.68472163869826e-05
-9.17841188939324e-06
-2.15305929890593e-05
-1.49937547483575e-05
-1.91659070566089e-05
-2.32588481022656e-05
-5.12236584723431e-06
-2.92772421747842e-05
-5.93524584290621e-05
-4.33568594514531e-05
-2.38201324913932e-06
-4.07647871908493e-05
-1.63783695092588e-05
-4.88909938034613e-05
-4.48353087690936e-05
-5.8013382569229e-06
-3.96519659380792e-06
-1.4338718199491e-05
-3.27137707124729e-05
-4.06125461276681e-05
-6.12084105450065e-05
-1.31229462399271e-05
-1.9312665958956e-05
-2.11236887313084e-05
-5.91090437634819e-05
-3.97594838444187e-05
-3.47533923853147e-05
-1.57527347133387e-05
-1.44770388242802e-05
-2.13395293870511e-05
3.77458281770253e-06
2.13017958966042e-06
-4.87374494724955e-05
-3.37717335888377e-05
-1.85368864593612e-05
-2.4547503238664e-05
-5.04001633455935e-05
-4.81215159210366e-05
-3.68817155159774e-05
-1.71561317895795e-05
-1.11160079743065e-05
-2.49010020504157e-05
-4.97042451344693e-05
-2.76504180151855e-05
-2.43854874714914e-05
-4.02121753150307e-05
-2.01563715761274e-05
-4.43942773295006e-05
-5.1896915409883e-05
-2.8503773644006e-05
-1.34292459786195e-05
-3.33948677702688e-05
-2.36869036449299e-05
-6.35411337751857e-05
-2.55417065764822e-05
-2.34202648271241e-05
-4.13072622431574e-06
-2.07127973143191e-05
-3.0394683366355e-05
-3.14696008776139e-05
-3.29827487713462e-05
-3.93092317450217e-05
-3.59798094060727e-05
-5.41236167582098e-05
-2.21608289040788e-05
-2.00601239129683e-05
-6.76928916652538e-06
-3.83762297345494e-05
1.72190261430128e-05
-4.14451377560346e-05
-3.2375997080045e-05
-1.14482628648503e-05
-1.76145443736552e-05
-2.7082503016852e-05
-4.2822063958995e-05
-1.47075852369231e-05
-1.7186450620045e-05
-3.33204077912791e-05
7.86619976309371e-06
-2.2468830013989e-05
-2.77336913595894e-05
-1.49031538367622e-05
-3.47001302469564e-05
-2.65393836102751e-05
-4.9232963411061e-05
-1.6336570497367e-05
-2.5240273143122e-05
-2.23688156608799e-05
-1.49008690321832e-05
-1.33592211901979e-05
-2.58483258151126e-05
-3.55816292209772e-05
-1.44819342357318e-05
-3.04987873633161e-05
3.671168830139e-06
-3.2845959000405e-05
-1.63119493265972e-05
-3.70091926253952e-05
-2.67616734686632e-05
-1.78751158144458e-05
-7.63116519136435e-06
-4.68135493740781e-05
-3.60169519954578e-05
-2.37474353435393e-05
1.29271775754688e-05
-3.22335304264385e-05
-6.69108376655911e-06
-3.46401777742743e-05
-2.39246369582076e-05
-4.74826195920059e-05
-3.560744636042e-05
-4.52479480549515e-05
-5.55820453367978e-05
-5.39502555897896e-05
-3.65818038117028e-05
-5.48014482726618e-05
-3.57168155491e-05
-5.9613800783034e-05
-2.56538003008671e-05
-1.5347815846416e-05
-2.8493693511501e-05
-3.08909628242203e-05
-1.81183432336626e-05
-2.27142775568019e-05
-2.15712436721315e-05
-2.0100559524687e-05
-3.46385964478497e-05
-1.19021450196792e-05
-6.28687521850298e-06
-2.03158916024038e-05
-7.59515547622059e-06
-2.48420221643291e-05
-3.39638301029044e-05
-2.5461537689204e-05
-1.85544581970023e-05
-3.49672284830725e-05
-2.69415467729943e-05
-5.06307020260988e-05
-2.7193698335714e-05
-1.84337126319868e-05
-2.28337664389124e-05
-1.21841469158554e-05
-2.06457073888596e-06
-1.62831221798534e-05
1.19079434013708e-05
-1.65015300007862e-05
-2.83112829968076e-05
-1.99740053712989e-05
-3.84449169002767e-05
-2.69454674759388e-05
-4.354977946977e-05
-3.57521761226448e-05
-8.86765576290154e-06
-6.20647472550115e-05
-4.71137747815496e-05
-1.50635493716769e-05
-2.38149589479781e-05
-3.83865095164578e-05
-1.79016464272874e-05
-1.15619294701796e-05
-2.16363930803647e-05
-2.59142993177459e-05
-4.35044160654696e-05
-2.07388363288778e-05
-3.39906702454159e-05
-5.54852376230758e-05
-5.89164838110878e-06
-6.27856687981242e-05
-3.67030820715087e-05
-3.78492546495782e-05
-4.03965416776007e-05
-3.28253945441487e-05
-1.48032702884998e-06
-4.11483762700202e-05
-5.98958354651289e-05
1.4114234607936e-05
-1.6739593024078e-05
-5.56090950083482e-06
-3.39610370538579e-05
-4.26786341387101e-05
-8.71763172340089e-06
-2.39852904490307e-05
-2.66843813151145e-05
-2.95346416380492e-06
-1.86780802970872e-05
-2.04771907582466e-05
-4.7434314027086e-05
-3.9091814146347e-05
-4.24509449797989e-05
-2.81053418878609e-05
-3.45604692514186e-05
-1.08020203370869e-05
-6.85970019999611e-05
-2.00452192646148e-05
-3.50208185429982e-05
-1.71709316690058e-05
-3.33051332316161e-05
-1.56052842083613e-05
-3.15176809192206e-05
-6.08544698775373e-05
-8.37444635630616e-06
-7.42950263615689e-06
-6.98671112730312e-06
-3.57023922748098e-05
-4.21381674356821e-05
-5.63157420603189e-05
-3.47168428400678e-05
-1.90181912302697e-05
-4.5214046052818e-05
7.95841286782138e-06
-3.10707779840551e-05
-3.58894793193223e-05
-1.56074152527461e-05
-3.64881123129021e-05
-5.77069035449291e-06
-1.43838435464252e-05
-2.9749411926744e-06
-3.23370114145676e-05
-1.92868674762666e-05
-4.10228202373459e-05
-3.24805293784635e-05
6.97778738580961e-07
-1.83053174578223e-05
-3.18632054035245e-05
-4.81210668708546e-05
-2.02938926428965e-05
-2.61650113867724e-05
-1.66593118955507e-05
-3.17462323907582e-05
-1.57885751639044e-05
-5.30818069353154e-05
-2.67846260344243e-06
-3.04919134236195e-05
-4.44563946354943e-05
1.63759559938312e-05
-1.17294407762532e-05
-2.20578095811177e-05
-4.46794065582144e-05
-3.11090226563097e-05
-1.11487293242157e-05
-4.20701470790898e-05
-1.2106657861819e-05
1.16776985926258e-05
-5.91782402350471e-05
-3.95079192183901e-05
-1.60185543093384e-05
-4.58112447589002e-05
-4.16338555762412e-05
-1.83004185389006e-05
-2.11186753717647e-05
-3.78939674332731e-06
-1.81057359748015e-05
5.16400261597338e-06
-2.75193414584705e-05
-3.43803480751281e-05
-4.03564265196314e-05
-2.91755684089534e-05
-3.08219085952907e-05
-4.19383285961684e-05
-1.52602976034078e-05
-3.22281848291629e-05
-1.922487899276e-05
-1.2851205058864e-05
-1.00800292465869e-05
-1.01775366604515e-05
-5.04508037705839e-05
-3.7024230087015e-05
-3.60728333372811e-05
-2.15233014648761e-05
-1.74089543037043e-05
-2.97277169380345e-05
-2.43952217076194e-05
-1.34239062425189e-05
-4.7347398431677e-05
-4.29137562191412e-05
-5.87074952907846e-05
-4.67454982634092e-05
-1.83366035627312e-05
-2.82245044665047e-05
-5.53359983176001e-05
-1.94659038525057e-05
-4.64690797608347e-05
-5.15107759734441e-05
-1.6382865386011e-05
-5.08986021698322e-05
-4.11126747033116e-06
-1.60425302745115e-06
-2.38825896728105e-05
-7.23941864921409e-06
-2.55226309196016e-05
-2.71576933393788e-05
-3.17945005752968e-05
-2.7816937408941e-05
-1.00540000431433e-05
-1.43419461071898e-05
-1.5188145739786e-05
-4.4893172866062e-05
-5.31676988692569e-05
-2.6057679854964e-05
-4.11862421351204e-05
-2.60355095079467e-05
-2.31618246600409e-05
-1.64883619412481e-05
-5.08407965111595e-05
-1.43771952420196e-05
-2.55412047393721e-05
-2.41483717017607e-05
-3.8772081950159e-05
-5.45273940776021e-05
-2.40186727018765e-05
-1.52127105060362e-05
-1.45297081685895e-05
-1.80509047575098e-05
-3.97017027494631e-05
-5.56499437130337e-05
-1.466603244719e-05
-1.78475672783163e-05
-3.76930095052834e-05
-4.85399190124087e-05
-3.43130136348343e-05
-4.95587838539411e-05
-1.92237795304424e-05
-2.07867656795499e-05
1.58223100766459e-05
-3.08754081906801e-05
-1.12776198699499e-05
-2.04825731355221e-05
-3.40797048571015e-05
-4.39299176930243e-05
-3.53060564505507e-05
-2.45051320233545e-05
-4.04946980731194e-05
-8.3428335681223e-06
-1.5662123624001e-05
-2.42810139566904e-05
-4.19034491813931e-05
-3.5760157439787e-05
-2.5222559027329e-05
-6.76625986329758e-06
-4.44971676563226e-05
-5.34343925339549e-06
-2.79770112577931e-05
-5.00283686896066e-05
-3.49201738495051e-05
-1.82102217078414e-05
-2.08495015749918e-05
-6.81493256606266e-06
-2.49385342270165e-05
-4.18451955941593e-05
-3.03805715546922e-05
-1.73028705865993e-05
-4.47771407829402e-05
1.55295117065698e-05
-2.82616970261637e-05
-2.84514565960881e-06
-4.94708148580383e-05
-4.71534555709356e-05
-6.94575157251152e-07
-4.21142098186556e-05
-5.16426432445554e-05
-1.31490042801428e-05
-2.20576194709076e-05
-3.10296451461937e-05
-5.42037933697167e-05
-2.69071031029217e-05
-4.57080176795004e-05
-3.7617868550596e-05
-1.17137255901721e-05
-2.32363625469008e-05
-1.36757766621884e-05
-2.91946588523304e-05
-3.07335506644067e-05
-1.08863072298927e-05
9.68233281577786e-06
-3.3032689887263e-05
-2.82085110797771e-05
-2.44572323100964e-05
-2.97011859739207e-05
-1.88044488164512e-05
-4.56566827997668e-05
-9.37327861520575e-06
-4.94177108981931e-05
-2.25772290360678e-05
-3.45639756723084e-05
-1.81774634282089e-05
-4.67428294857386e-05
-3.27358766561433e-05
-1.05416494922828e-05
-1.91384348855037e-05
-2.14040809163345e-05
-2.92119378796659e-05
-1.4763932144184e-05
-1.77689320545486e-05
-4.12329155936296e-06
-9.59586485922433e-06
-2.0409015850588e-05
-8.77923664212653e-06
-1.82624045660178e-05
-1.13667311022513e-05
-2.85031164954265e-05
-3.31258497234697e-05
-3.36286600670471e-05
-1.80899150063916e-05
-6.36982412422336e-06
-4.94383702205824e-05
-6.14127289472647e-05
-3.16205405048586e-05
-4.02544045781701e-05
-2.67313899663066e-05
-1.61176423843828e-05
-3.14026926465039e-05
-8.23420696120944e-06
-1.40266079260745e-05
-2.7652431171381e-06
-3.08328923440746e-05
-4.53514873568637e-05
-3.66703933830013e-05
-4.67014259857473e-05
-2.27133285640188e-05
-1.62739411623303e-05
-1.1630989447665e-05
-3.12994395187618e-05
-2.41074806803248e-05
-4.08368830357267e-05
-1.50992896880751e-05
-2.36230145197885e-05
-7.84375843535707e-05
-9.76686690286236e-07
-1.8785497916851e-05
-2.37016875423473e-05
-1.65481192545232e-05
-5.17897866836705e-05
-1.49089382007302e-05
-6.98735876314884e-06
-3.64440757268266e-05
-2.12033787656788e-05
-1.92249365958061e-05
-1.47862853571427e-05
-1.09483057608069e-05
-1.3781420396104e-05
-1.88497760177373e-05
-5.83586019554027e-05
-2.00469094870345e-05
-3.292902579391e-05
-3.26253271024812e-05
-5.40175348047325e-06
-1.94981138168616e-05
5.57190279655658e-06
-5.26737942657733e-05
-3.88250849792792e-05
-4.30888112818536e-05
-5.2885573747867e-05
-8.27571375886959e-06
-4.06757894506326e-05
-3.66848516593905e-05
-7.50651472147128e-07
-2.97785022006844e-05
9.96078069520719e-06
-4.77084319939684e-05
-1.47468230254507e-05
-3.0293833725942e-07
-2.89267957731501e-05
6.81421457932805e-07
-3.48558820505593e-05
-3.35332478837873e-05
-2.45402384499526e-05
-3.80783919161485e-05
-2.07403482366499e-05
-2.40140980301312e-05
-7.98050384523377e-06
-4.74810914304986e-05
-2.98435592872089e-05
-1.20790095828134e-05
-3.48485033963126e-05
-3.52397950734874e-05
-2.7541204945996e-05
-4.16046515887518e-05
-3.41646855520248e-05
-3.64037080502752e-05
-3.27611461401783e-05
-1.23481564233016e-05
-4.93397498776311e-05
-3.95693339658106e-05
-3.89526575072375e-05
-4.70811732166381e-05
-2.21646539380003e-05
-5.15946507477674e-05
-3.40955713817693e-05
-2.14382462629331e-07
-3.40975811858409e-05
-3.319859840454e-05
-1.84448761655861e-05
-5.00354004727392e-06
-5.78346374714749e-05
-2.51191790530974e-05
-1.23598581372431e-05
-2.62247418375249e-05
-4.08152802524984e-05
-6.34921815040073e-06
-3.15553599929628e-05
-3.94936120402317e-06
-2.02617854858346e-05
-3.30503917982821e-05
-3.04073967161884e-05
-4.13080330193699e-05
-1.85704278681638e-05
-3.6943800139323e-05
-1.62434253244644e-05
-4.18005744193633e-06
-6.85150585102486e-06
-7.79428464728069e-06
-3.52373642207449e-05
-3.00453699765638e-05
-1.03402119976814e-05
-4.33738350511195e-06
-4.68662857305944e-05
3.5056567071916e-06
-1.90106029128984e-05
-1.21624390070301e-05
-3.99803515798931e-05
-4.60987605081479e-05
-1.55377419195497e-05
-1.56556309228152e-05
-4.24339143989608e-05
-3.40776387640894e-05
-4.13157356277175e-05
-5.7013111537069e-05
-2.76628226632555e-05
7.14270849347417e-06
-2.71747049356686e-05
1.53231820427489e-06
-4.54866809873892e-05
-1.78864029011517e-05
-6.76880062334834e-07
-1.61558096825056e-05
-2.41485760185769e-05
-4.24175121027868e-05
-2.55868190917526e-05
-3.91591606595221e-05
-7.69519209048799e-05
-2.75760063250436e-05
-5.75920749863272e-05
-5.00684399195995e-05
-2.9502047817829e-05
-2.42500728054913e-05
-5.06749898888536e-06
3.37995135780822e-06
-5.38573172938087e-05
-2.758491422107e-05
-1.51831997440732e-05
-3.15716988685162e-05
-2.20746853726346e-05
-4.3521635890731e-05
-4.7101543992093e-05
-1.3372649845047e-05
-5.06601418461969e-05
-2.78608196654537e-05
-3.18255059211824e-05
-2.51564648901895e-05
-5.13772574559884e-05
-4.82375107243119e-05
-4.39419546191885e-06
-3.02563796690538e-05
-7.59138331622328e-06
-2.33232415856787e-05
-7.20578959197017e-07
-4.19210990882501e-05
-2.8107456003807e-05
-3.00933032873098e-05
-2.06583833033856e-05
-2.81454819431758e-05
-3.28237141235997e-07
-8.40524538032765e-06
-2.55170147366032e-05
-3.2223321529379e-05
-1.64295076776982e-05
-8.20267961702298e-06
-4.90048958997389e-05
-3.40167092520009e-05
-3.25452779966222e-05
-3.93986353195505e-05
1.20037214619439e-05
-2.43788332204263e-05
-6.06929859203789e-05
-5.41651289669011e-05
-1.47542735846043e-05
-2.68945224334512e-05
-1.72262761905844e-05
-1.02206132738469e-05
-1.3204003945884e-05
-8.91485408800913e-06
-1.722873543027e-05
-1.67769542656155e-05
-5.1347926275326e-05
-1.64315939254783e-05
-2.58389607632059e-05
-3.61214645592834e-05
-6.57780609031908e-05
-3.09683685293905e-05
-2.00928785151101e-05
-2.89548275592687e-05
-2.70355228546557e-06
-1.65184492005623e-05
-2.37333971016848e-05
-1.07516645520059e-05
-1.15896058596821e-05
-2.12110119622482e-05
-6.23905051020965e-05
-2.24939585820549e-05
1.46982932314869e-05
-5.00234260366247e-06
-6.11629908228456e-05
-3.09173787604187e-05
-5.49960142229213e-05
-4.26844063805715e-05
-5.15568808988977e-05
-3.15956816523948e-05
-3.87726506359227e-05
-4.39583878007488e-06
-2.85113173037899e-05
-8.6331931302285e-06
1.00195233058977e-05
-1.83826676008063e-05
-7.30411368537329e-06
-6.6411431484664e-06
-4.24625292304623e-06
-2.80289272467192e-05
-6.47814991596819e-06
-2.15402854137697e-05
-3.270060401516e-05
-3.39232547575033e-05
-4.16473716526489e-05
-2.91043127606916e-05
-6.12828447221e-05
-3.1762856183991e-05
-1.94789063944906e-05
-2.9307054042469e-05
-1.06341897795093e-05
-1.14283791765704e-05
-1.92610406693436e-05
-3.64385038164306e-05
-9.90339507230007e-07
1.7631371968254e-05
-3.29369518337689e-05
-4.31963379262975e-05
-2.80228870956367e-05
-5.16001597299458e-05
8.21210269586456e-06
-2.38540734070171e-05
-3.30770810627761e-05
-8.59755411134478e-06
-4.45858919432663e-05
-3.90956156995665e-05
-1.03030596525002e-05
-3.87990252665417e-05
-3.61021787832424e-05
-1.41459944027218e-05
-4.69242896118116e-05
-1.01434527629429e-05
-2.64346065626585e-05
-2.02297164347984e-05
-4.55825195730934e-05
-1.82501447319033e-05
-2.17897354877205e-05
-8.28708871260962e-06
-6.25174134494708e-05
-1.57543290296286e-05
-2.58182082424658e-05
-1.90685855069433e-05
-2.10874947909152e-05
-5.24216649114574e-05
-4.15266047277431e-05
-7.16380335753882e-05
-4.76941590473138e-05
-2.19376549280835e-05
-1.1893041331217e-05
-2.99471355905232e-05
-4.42668034877112e-05
-1.71129602016925e-05
-2.16523443768905e-05
-1.31805607255531e-05
-1.61062194955015e-05
-2.0027382531389e-05
4.6977258150512e-06
-3.8121907671334e-05
-5.25632525141582e-05
-2.88859992340645e-05
-3.59377672627827e-05
-7.987085980756e-07
-5.17182002142596e-05
-3.733133470223e-05
-4.65498223110513e-05
-3.87508366794599e-05
-3.31261309949061e-06
-3.58610831581596e-05
-4.45611917573336e-05
-7.06067833342943e-05
-7.39909910159582e-06
-1.1850654328064e-05
-2.15280751521308e-05
-1.93045120561234e-05
-2.38737134822925e-05
-1.13764993536051e-07
-4.7400269662193e-05
-2.33242225096787e-05
-2.04193040224211e-05
-1.52402809272293e-05
-4.9170277726891e-05
-4.46334115464341e-05
-1.30049896188083e-05
-5.19882550387279e-05
-5.43096810019657e-05
-3.24069150559875e-05
-3.94755123439489e-05
-4.29032966736108e-05
-1.07669673732422e-05
-3.72547324589139e-05
-3.66980909660469e-05
-8.93555962816405e-06
-2.50102306302897e-07
5.67448773471199e-06
-3.53566394863867e-05
-3.24151996994466e-05
-4.95650150322052e-05
-3.47371395986818e-05
-4.16474711318564e-05
-2.54441989124124e-05
-5.88562981480937e-05
-4.40431578373415e-05
-6.43043781197356e-05
-3.24940014431399e-05
-3.23917249466854e-05
-4.30326597423035e-05
-4.82955218763993e-05
-4.11607298146073e-05
-4.91532146008643e-05
-2.24257132841056e-05
-2.9252735062295e-05
-2.42134968082285e-05
-5.58027079573361e-05
-3.51722255453444e-05
-3.2865926188426e-05
-2.14423515885518e-05
-5.74431411183324e-05
-5.05288457149717e-05
8.02306587681143e-06
-2.69166485571536e-05
4.34382508769692e-06
-4.18648328095449e-05
-2.47147467704301e-05
-4.78473015730663e-05
-2.89599959318817e-05
-2.05652270438121e-05
-3.61199825145654e-05
-4.86460081500341e-05
-2.89646220516206e-05
1.2611215465499e-05
-1.17495352035867e-05
-4.19136209610592e-05
-4.43632264625464e-05
-1.63033307490406e-05
-3.44412849121997e-05
-2.99659770308784e-05
-5.15110596679124e-05
-2.89793741261697e-05
-5.6045697863147e-05
5.2952607531307e-06
-1.57300164466844e-05
-4.88180115652861e-05
-3.09899492628139e-05
1.02601061590388e-05
-3.80183713873859e-05
-3.31984991558598e-05
-3.31969561386599e-05
-7.43266376022951e-06
-2.26042930121367e-05
-2.58635593528215e-05
-6.88266758658999e-06
-2.7051058974277e-06
-2.62953774555691e-05
-3.53049793586657e-05
-1.00056266219893e-05
-6.2465463838886e-06
-3.51744717288303e-05
-1.38876559044651e-05
-4.26739420367346e-05
-5.82370512996492e-05
-4.32593910708474e-05
-2.10609058929439e-05
-4.62716170906968e-05
-1.57037856933945e-05
-1.89826748673777e-05
-2.88446761549078e-05
-2.82863626078227e-05
-1.22713689635651e-05
-2.08368482184168e-05
-4.1337701468927e-05
-4.63074345358677e-05
-1.63149034816127e-05
-2.61872242809866e-05
-3.1756284507354e-05
-2.32838925139623e-05
-1.70642313105834e-05
-2.18715334294682e-05
-3.21155342178776e-05
-4.05078112247984e-05
-6.90452015888939e-05
-4.20444850696831e-05
-2.22217162478055e-05
-4.33023183789498e-05
-2.39830711448148e-05
-2.10604519337641e-05
-2.76688090629524e-05
-4.39625330579944e-05
-2.66495051982321e-05
-1.93085008317831e-05
-3.00431255763417e-05
-1.82906167948011e-05
-3.51622420878672e-05
-2.84255618507178e-05
-1.00594441748598e-05
-3.10827460066679e-05
-4.88301869344438e-06
5.11289018894761e-06
-5.56165262583444e-05
-1.62539153570984e-05
-5.52718550577355e-05
-2.42186532019265e-05
-2.60430889359732e-05
-4.50070013010715e-05
-4.82223215588324e-05
-1.30550680752636e-05
-1.54136858486865e-06
-2.81919531238086e-05
-2.39069801040966e-05
-1.17109641378546e-05
-3.07740652794809e-05
-1.6455997131048e-05
-2.27005528270477e-05
-3.19112789351802e-05
-2.53346444238982e-05
-3.9774773795104e-05
-1.86867792918056e-05
-1.99004750667161e-05
-2.41002324173727e-05
-4.10604603843106e-05
-2.28692315144376e-05
-3.2585778404263e-05
-5.09046449456981e-05
-4.32203208990354e-05
-2.88524564181601e-05
-3.45960270569646e-05
-9.19523752909272e-06
-4.70099835757863e-05
-4.063823881617e-05
-1.20301480992718e-05
-3.22796543771723e-05
-4.33596344731635e-05
-2.00410771619444e-05
-1.35229009449803e-05
-5.25733435445025e-05
-5.99768328374527e-05
-3.82084761783078e-05
-4.74630472403665e-05
-4.76862709162398e-05
-1.64470116703779e-05
-3.39292349139739e-05
-1.94336366636968e-05
-2.96229856890411e-05
-2.90948070105216e-05
-1.00826861043548e-05
1.58472783402608e-05
-2.2862884134052e-05
-1.82281538501209e-05
-1.87150742423243e-05
-4.65698211868276e-05
-5.97607331011795e-05
-2.83222593598805e-05
-1.43909316408615e-05
-4.81780807027033e-05
-2.30795386258844e-05
-6.75530853605678e-05
-4.09174755768696e-05
-3.43195230046289e-05
-1.64759515098513e-05
-2.26588740016028e-05
-3.95620960625218e-05
-4.31460056653567e-05
-6.47546792456875e-06
-2.32745643054447e-05
-2.84492647757269e-05
-3.68610254205084e-06
-2.21389932666406e-05
-8.5891650548642e-06
-8.97566518256939e-06
-9.04067567572471e-06
-1.18816345983782e-05
-6.32578916915292e-05
-1.60968672476142e-05
-1.22112212898164e-05
-8.49013238594465e-06
-5.05854285498902e-05
-6.89194852033097e-06
-2.88490824617009e-05
-2.78062419502204e-05
-5.5315455689394e-05
-4.72323669153432e-05
-3.35934308933834e-05
-6.56632823238818e-05
-1.78872710405071e-05
-4.56863348417335e-05
-2.61512762517782e-05
-2.22581848467265e-05
-2.42153202580799e-05
-3.77240370147134e-05
-5.92767526940886e-07
-3.67985858793729e-05
2.74365115805081e-05
-6.3369937276305e-05
-1.26467707083061e-05
-3.29605754669373e-05
-2.94502068868672e-05
-2.89690188465505e-05
-4.08656395613852e-05
-4.19015109739212e-05
-3.72558141344003e-05
-2.51232750890764e-05
-3.68704630831304e-05
-2.14604038262444e-05
-5.01648702860342e-05
-1.54875080319768e-05
-2.43457662455753e-05
1.92696672700577e-06
-3.71531626901888e-05
-1.29253009148927e-05
-4.19002008851081e-05
-1.24011284512582e-05
-2.44012346988667e-05
-2.27670482051244e-05
-3.77133994296305e-05
-3.0516469951516e-05
2.09877205912083e-05
-6.37413671058798e-06
-3.04637359736144e-05
-1.65195435070983e-05
-2.85112005383141e-05
-6.33541232681119e-05
1.56155957344251e-05
-2.29197521084166e-05
-2.7970307771983e-05
-4.1042483591945e-05
-1.05347481050788e-06
-3.47321196682371e-05
-3.35097551324723e-05
-4.09670758776647e-05
-4.20033821279134e-05
2.14534237854101e-06
-1.8422826052653e-06
-5.97796991666886e-05
-1.31771023701254e-05
-1.43014441409678e-05
-5.46756852677465e-05
-3.71890658990225e-05
-2.22246471804407e-05
-1.49884418925443e-05
-3.57782353250854e-05
-1.63870216374541e-05
-2.36277798575921e-05
-3.91139576693465e-05
-1.12275005692906e-05
-3.66111352548775e-05
-3.22652217524194e-05
-2.54609132151797e-05
-1.21717342227781e-05
-3.17638077122849e-05
-4.52251008861352e-06
-3.95718902578572e-05
-8.80537501642633e-06
-1.2984357730327e-06
-6.13940597962494e-05
-5.45836193736194e-05
-3.13372978319827e-05
-1.2439526734603e-05
-4.1079923624253e-05
-1.52296274642515e-05
-2.0398364797433e-05
-2.53814807846419e-05
-2.21489026242564e-05
-1.39923084798875e-05
-3.99489960197412e-05
-9.22094430783841e-06
-1.95410503226025e-05
-3.85930059259925e-06
-4.02533850299706e-05
-3.3651698181751e-05
-1.85676728772662e-06
-3.39140229216435e-05
-1.75376061920791e-05
-4.24192262985954e-05
-5.10368892792245e-05
-3.21263559803984e-05
-2.06437965988461e-06
-1.54373490701977e-05
-3.43573294346292e-06
-2.73371872033483e-05
-4.23595160150517e-06
-3.6591767571661e-05
-7.85848669515482e-06
-1.23363986805745e-05
-1.16745842200384e-05
-3.5769763511342e-05
-4.34625850925193e-05
-2.6923902291009e-05
-4.64864286059457e-05
-4.41335040383405e-06
-4.43729034136045e-05
-3.12466766228071e-05
-3.0778058303797e-05
-7.52328743057649e-05
-3.93063630780268e-05
-1.40510286230073e-05
-4.14849422053781e-05
-4.5496695403299e-05
-2.69380898899759e-05
-3.46077671755035e-05
-3.16926916993831e-05
-2.72490269790201e-05
-2.05580650978469e-05
-2.5934412140717e-05
-2.41532136572407e-05
-2.93127032061576e-05
-2.39554720515954e-05
-2.05726174810519e-05
-3.81616056445838e-05
-4.5945424560186e-05
-2.30712245647195e-05
-6.1207396617668e-05
-3.96331318527338e-05
-2.65060358206315e-05
-3.42029832693107e-05
-5.35777904893833e-05
-3.03633819420367e-05
-1.55982159698843e-05
-2.74911201453847e-05
-2.23511376234482e-05
-1.29028242304016e-05
-2.57585833528794e-05
-4.15291573990796e-05
-6.22898383719567e-05
-3.63235134952569e-05
-2.176423915233e-05
-1.96720840914123e-05
-7.12345273502729e-06
-2.24868550775184e-05
7.03737449208842e-06
-4.4455560394539e-05
-5.57426508785235e-05
-5.64681332302004e-05
-7.03877844093907e-05
-1.01912745515941e-05
-4.06038083392932e-05
-2.90993491025745e-05
-1.52612271104524e-05
-6.2840011301255e-06
-1.85016447326502e-05
-2.26866178454874e-05
-2.50505639479385e-05
-1.96595150732859e-05
-5.71716968675864e-05
-4.89169505788603e-06
-3.66556781818937e-05
-1.23103561472687e-05
-1.3493076021183e-05
-2.07428581927633e-05
-3.82739540688093e-05
-2.9629523185532e-05
-6.88518445880177e-05
-1.93676875999512e-05
4.12537449213721e-05
-2.39106018061332e-05
-6.11239084019067e-05
-2.99930430834422e-05
-3.77621203361712e-05
3.2224257680741e-06
-2.00485035371617e-05
-2.35577062298044e-05
-2.5100477253789e-05
-3.1889198462279e-06
9.68015401210833e-07
-1.16983428949803e-06
-1.06068856880154e-05
-4.943868681214e-05
-3.20359570168364e-05
-2.69658933744916e-05
-5.03392908550812e-05
-3.74157226942579e-05
-2.21078604447619e-05
-2.51340204921236e-05
-9.14261427863209e-07
-4.52929814181217e-05
-4.86631526084984e-05
-3.84257086088477e-05
-3.9257794503166e-05
-3.16178354979833e-05
-2.02133225987694e-05
1.29582429421532e-05
1.36206260025967e-05
-2.92960973344498e-05
-3.20206223051109e-05
-3.92710507873619e-05
-2.94639215335903e-05
-4.44442932676524e-05
-3.32717076816587e-05
-5.51661218440122e-05
-3.04240395018071e-05
-1.06658659754082e-05
-4.44386568523422e-05
-1.60380230795715e-05
2.5080468793291e-06
-2.9187345820388e-05
-3.75611346988161e-06
-1.18341499226898e-05
-5.26432379637461e-05
1.65115363006923e-05
-1.14577863636149e-05
-4.9057984250256e-06
-3.69930796238128e-05
-3.35021533855597e-05
-2.823254199762e-05
-2.87461525170357e-05
-2.27435907398807e-05
-4.36666020987875e-05
-3.92778805053258e-05
4.1592910999867e-08
-6.86155679089943e-05
-2.49035108517208e-05
-4.25555414910191e-05
-4.96289562848469e-05
-6.00828986979501e-05
2.22637389155411e-07
-5.13741122355232e-05
-4.23580792224386e-05
-4.22652719582474e-06
-2.48728398930862e-05
-2.04435537810638e-05
3.3221776556884e-06
-3.0989793232387e-05
-4.50372118053006e-05
-3.17309957760613e-05
-4.31313257339568e-05
-3.43931432597663e-05
-4.33971759472656e-05
-2.78475857550639e-05
-2.58247332795735e-05
-4.62809926053196e-05
-3.86647425621211e-05
-1.8278179530968e-05
1.10301554312833e-05
-2.46754107041873e-05
-5.58797377520212e-05
-1.55986338446162e-05
-9.82125064773475e-06
-1.06435786831208e-05
-3.74083457638641e-05
-2.30298829454869e-05
-2.12942078432461e-05
-4.70806510776884e-05
7.84559151480152e-06
-4.13212616153086e-05
-2.00392426338894e-05
-5.28644139649446e-05
-2.81654541213152e-05
-4.81290142525084e-05
-2.12766689978957e-05
-1.5749863929502e-05
-3.05182437118055e-05
-3.7100323823239e-05
-1.41102279560869e-05
-3.19553072880146e-05
-2.70443797298729e-05
-1.58692817092494e-06
-1.21374906086533e-05
-2.90467444627195e-05
-3.33506670443855e-05
2.52581395273647e-06
-2.09960703641211e-05
-4.27471029114929e-05
-1.68497609373123e-05
-2.36131544768683e-05
-5.54921015492078e-05
-4.5723287275403e-05
-3.19517842237879e-05
-2.57368305511566e-05
-1.52891586503541e-05
-9.81949787037639e-06
-3.79591407352636e-05
-2.47608912587199e-05
-2.79039611061613e-05
-2.50334077609902e-05
-2.93577415301158e-05
-5.17728590341961e-05
-3.11926634313539e-05
-5.4422936383918e-05
-1.63225931380664e-05
-7.30103884548677e-06
-3.11773547818327e-05
-4.84730016020005e-05
-3.26892051187315e-05
-7.04833202443005e-05
-1.65087088458076e-05
-2.18556431705462e-05
-2.44169182205945e-05
-3.04499381596833e-05
-5.53749363199821e-05
-9.79594245419511e-06
-3.85349528648192e-06
-7.31261097790764e-05
-3.51239610357668e-05
-4.08578624908163e-05
1.2534694048833e-05
-9.7726579217186e-06
-6.46613156561334e-05
-3.07337688287629e-05
-3.7187667622562e-05
-2.27402141876443e-05
-5.93988895306959e-05
-3.82646341522062e-05
-4.3072537282485e-05
-2.13706131080538e-05
-4.91418940792875e-05
-2.59670969837189e-05
-4.13770586706871e-05
-2.81352707156781e-05
-4.52181683187026e-05
-2.73955924515244e-05
-2.9049390959626e-05
-3.71690245305368e-05
-3.61512223390731e-05
-2.90695378772654e-05
-5.1564080704856e-05
-9.46003977122261e-06
-2.95884231594162e-06
-2.93982084537132e-07
-4.04907537456967e-05
-4.78537694979137e-05
-4.73455055354869e-05
-2.08938524381336e-05
-3.4242285189587e-05
-2.13828095844441e-05
-4.17782400622432e-05
-2.29358669038687e-05
-3.31374886777517e-05
2.76099625412053e-06
7.0208189573613e-06
-2.51933403543321e-05
-1.27333413471689e-05
-2.61966802712994e-06
-3.54045671403656e-05
-3.01328403438011e-05
-5.602324997153e-05
-3.05225746992742e-05
-5.37576805598564e-05
-5.632571261412e-06
-3.30725701210698e-05
-5.73603700421443e-06
-7.00554700554738e-06
-3.38922449473718e-05
-1.29173310218989e-05
-1.88689656172121e-05
-2.47320306282631e-05
-4.52836367951308e-05
5.44941076010072e-06
-1.53543846179997e-05
-3.43576080021328e-05
-2.21087552541247e-05
-3.56153241976816e-05
-3.87648835374686e-05
-2.33805035599474e-05
-1.46729065408753e-05
-5.77721635225704e-05
-3.06157961392513e-05
-2.5985665816268e-05
-6.89574013839526e-06
-1.69983587086252e-05
-3.33085515719286e-05
-3.46754284652555e-05
-2.02972581569271e-05
-1.49057097402558e-05
-4.85672097077275e-05
-6.36053838095171e-05
-6.46015542663498e-05
-2.96435775923532e-05
-3.12079188105778e-05
-2.37457174964247e-05
-7.77929793091146e-06
-1.73302719607772e-05
-2.72465485448375e-05
-3.90025578401753e-05
-4.66174882476571e-05
-3.83418895292276e-06
-6.6921012055637e-06
-3.61358287318802e-05
-9.54001461389569e-06
-4.54768460178584e-05
-1.55734542547813e-05
-2.14496594619735e-05
-3.61472071025134e-05
-4.01841474092615e-05
-1.69835786957845e-05
-2.58115720047061e-05
-4.89929694283072e-05
-4.32940833035927e-05
-2.15812120922003e-05
-1.90841758668867e-05
-5.25283440263113e-05
-1.60380303220406e-05
-5.0551008892953e-05
-1.59834322147491e-05
-1.73240854610503e-05
-2.34212094409309e-05
-3.28437480305804e-05
7.38602699230523e-06
-5.77381472580367e-05
-3.88558215030249e-05
-2.90247402274252e-05
-2.50727161002274e-05
-4.80736843599864e-05
-1.45358225505284e-05
-3.13554598533175e-05
-5.5027278422998e-05
-4.06742306037005e-05
6.1955927688897e-06
-2.87371708819412e-05
-2.5466988349587e-05
1.42250022669748e-05
-1.11313042092173e-06
-2.97267492216244e-05
-3.62452125642149e-05
-3.53491804050382e-05
-4.16377263753699e-05
-1.2197359023064e-05
-4.60501588967478e-05
-4.10786083222068e-05
-4.08708616383706e-05
-5.08796913047028e-05
-2.54239315604464e-05
-1.57995979700954e-05
-1.45896411857368e-05
-3.2922568347804e-05
-1.77405647115686e-05
-2.67690227255416e-05
-3.63049540173516e-05
1.07918394166118e-06
-3.47802961705593e-05
-3.01745493186502e-05
-2.62400974629418e-05
2.34119670301798e-06
-4.83352748614404e-05
-1.42664165300662e-05
-3.55160869202646e-05
-6.7158270951632e-05
-5.13532781330322e-05
-1.4770118347866e-05
-2.5722912381688e-05
-6.81182455149583e-05
-5.45834792896887e-05
-3.72172870246338e-05
-3.97198678062778e-05
-1.93605531361195e-05
-2.41811582199963e-05
6.49137594014371e-06
-3.23432886914788e-05
-1.50081328525266e-05
-2.51206182650693e-05
-2.56143969626953e-05
-1.96381926589141e-05
-4.081644121837e-05
-2.6197710164723e-05
-2.04108041631734e-05
-4.00177544436043e-05
-4.52297977365055e-05
-2.50693332727907e-05
-4.55757595838522e-05
-4.56761173399441e-05
-7.87750186512645e-05
-3.43792627313915e-05
-3.20504576053162e-05
-1.1216597089215e-05
-1.41485095603876e-05
-2.49612756997453e-05
-2.9359752781022e-05
-6.03190606944605e-05
-2.56044684899916e-05
4.55475516130668e-06
-5.97178077031929e-05
-3.16545356591723e-05
-1.17548182365267e-05
-4.22242557676768e-05
-2.91880777658041e-05
-1.30396124383413e-05
-5.9338429863717e-06
-3.30702238497238e-05
-2.50795968855874e-05
-6.07314394400438e-05
-1.25714570870274e-05
-5.18527440949759e-05
-1.94052728214931e-05
-3.31618504940652e-05
-9.05031014913208e-06
-3.4292236876616e-05
5.10443122083704e-06
1.03441343155501e-05
-1.41779361827032e-05
-4.08629561019115e-05
-2.06420952098576e-05
-4.18043754424038e-05
-8.92424181170929e-07
-3.52380258879489e-06
-3.42300775619022e-05
-1.50790031775367e-05
-1.76233770794672e-05
-3.67173739479826e-05
-6.19288784731729e-05
-4.91099521206848e-06
6.10660631461656e-06
-2.61644710484928e-05
-2.7320187468898e-05
-2.88583549426746e-05
-2.27046523635678e-05
-2.44755193127129e-05
-2.24225436177998e-05
-2.01755055495441e-05
-5.29448619803598e-05
-2.23319363854657e-06
-3.8590065371036e-05
-2.74540222324356e-05
-4.38842790603361e-05
-3.6208240408701e-05
-3.14089195323646e-05
-2.5172699667761e-05
-4.42132181839654e-05
-3.09010002100948e-05
-4.01826598284286e-05
-1.90816541425221e-05
-4.38231552509338e-05
-1.69390076580888e-05
-2.5518345239024e-05
1.45907983916654e-05
-4.16999711659204e-05
4.38428284787127e-06
-2.98000587410965e-05
-3.83638653421322e-05
-1.11178681757026e-05
-2.46828979585423e-05
-3.06705106093926e-05
-4.36864486308373e-05
-5.30093824516948e-05
-3.1214189157985e-05
-1.78710334046532e-05
-8.97173236220548e-06
-3.21201978301961e-05
-2.55717139542798e-05
-2.84738761620625e-05
-2.33581075544118e-05
-3.90000878920562e-05
-3.27542409126382e-05
-2.07546730951767e-05
-1.20007758578105e-05
-1.32650456768739e-05
-3.04912614093222e-05
-2.82039812869539e-05
-4.19054759969616e-05
-2.08116621747701e-05
-4.59218766701535e-05
-2.56669738975936e-05
-2.5380877787152e-05
-3.0641473229671e-05
-3.83937243572119e-05
-3.07578822606141e-05
-2.88534509628768e-05
-2.14905042994948e-05
-4.51855071652749e-05
-3.09791330580013e-05
-1.27033903933273e-05
-1.95248212856916e-05
1.12396864171714e-05
-2.82895322072892e-05
-4.26119668062962e-05
-4.5130829674297e-05
-3.03754625868874e-05
2.7223167809083e-06
-4.19570274724567e-05
-4.12421482399057e-07
-4.29789663764005e-05
-1.65412847586871e-05
-3.30678163269902e-05
-2.71644824326236e-05
-4.64824178982478e-05
-2.26286680034596e-05
-3.67104392191793e-05
-5.97544826107134e-05
-6.92805681989114e-05
-5.13630890424811e-05
-2.05803147578669e-05
-5.96917133021303e-05
-2.50137702211366e-05
-2.22302074016116e-05
-1.2740345576269e-05
-2.03647188794014e-05
-4.05887598228747e-05
-2.85919684814596e-05
-1.47648772438243e-05
-3.03305926433689e-05
-7.43327867258566e-06
-4.04655767649088e-05
-6.84122293178923e-05
-5.60499309038191e-05
-4.69860263825994e-05
-3.16358749322433e-05
-4.43909909208659e-05
-6.23716150712739e-06
-5.28198721932144e-05
-2.99936307546657e-05
-4.85077034482941e-05
-6.79488615236224e-06
-3.11876155754836e-05
-4.14471927774368e-05
-2.7015777162323e-05
-2.13861411758064e-05
-3.38686389586978e-05
-1.33024861306921e-05
5.10685132327748e-06
-9.30527455661958e-06
-3.94533594533681e-05
-4.72389076204911e-05
-3.95610765660943e-05
-3.37758853198315e-05
-2.73452846570525e-05
-3.4346837908989e-05
-4.34467779093524e-05
-3.52500612393183e-05
-2.95415874748033e-05
-3.32931369810976e-05
-1.81187086414675e-05
-2.43533929595521e-05
-2.80627249234852e-05
-7.07647004926136e-05
-3.95425423980736e-05
-1.33081943455301e-05
-2.64285944029133e-05
-4.31258907540277e-05
-3.67970932160357e-06
-7.10322055267554e-06
-3.96535794721853e-05
-5.05014054973357e-05
-2.34071006867141e-05
-3.90360702987898e-06
-4.44247077093345e-05
-3.21002685026053e-05
-3.7412105514112e-05
-5.30327514110739e-05
-1.69183487971819e-05
-4.0372502209916e-05
-3.21504136688868e-05
-4.26499594639983e-05
-3.16099108503111e-05
-3.72962745265962e-05
-2.87300335445192e-05
-3.56764712659489e-05
-1.54788693677271e-05
-1.17524549002575e-05
-3.6686587427154e-05
-2.60421744651536e-05
-3.2289056397068e-07
5.27382333768698e-06
-2.87395600535758e-05
7.60072951177444e-06
-2.44252602593079e-05
-3.15617435925892e-05
-6.58714195589843e-05
-3.09186933503781e-05
-2.28382250926565e-05
-5.19130208482781e-05
-3.6736775716037e-05
-2.13427834444445e-05
-4.2926755893028e-05
-2.65307765514539e-05
-2.9188473565373e-05
-4.23465808093863e-05
-8.04039459161099e-06
-1.87257295103227e-05
-2.37322438685136e-05
-1.43762611710019e-05
-4.31955295038322e-05
-2.41608300127154e-05
-5.78164536935275e-06
-4.03836026647665e-05
-4.41333235913711e-05
-3.24580366180603e-05
-2.00364193718369e-05
-2.66352163414293e-05
-9.52607862675619e-06
-3.15436579055009e-05
-1.63573832423953e-05
-3.36682389655197e-05
-1.36862539594452e-05
-1.2164055220996e-06
-2.41877455710227e-05
-1.65398158783221e-05
-3.07347132110448e-05
-4.67838087652175e-05
-1.74106644751035e-05
-3.5593402116067e-05
-3.76493740868667e-05
-2.16233761384967e-05
-4.1094216506455e-05
-1.78452671207528e-05
-4.65205207102469e-05
-1.98492837205881e-05
-4.76710003635873e-05
-4.23952441651869e-05
-3.17488704641888e-05
-8.57275903588097e-06
-1.26404130156382e-06
-4.44992431676808e-05
-7.04278256468765e-06
-4.29159564926183e-05
-3.51938799723838e-05
-1.43405167937412e-05
-3.13435181532386e-05
-2.87319615023854e-05
-2.78493150056692e-05
-4.48852715463116e-05
-2.38439525306236e-05
-4.71251190998701e-05
-3.9075333576233e-05
-1.75735508601923e-05
-1.48029152101311e-05
-2.45815164106306e-05
-1.12200325287879e-05
-3.68494811682572e-05
-3.37443096887911e-05
-1.96864088302451e-05
-1.94375406297606e-05
-1.44307472342034e-05
-1.92809609500425e-05
9.19359952795251e-07
-2.27090391617417e-05
-2.78101408024958e-05
-3.73491678992995e-05
1.36119643091191e-05
-2.41233173633162e-05
-2.05195787144147e-05
6.58054164685075e-06
-5.86909926763819e-05
-2.23865499767299e-05
-3.78076269828844e-05
-2.86227934644863e-05
-4.9470899900707e-05
-3.33552094423727e-05
-5.24756134894974e-05
-3.28212630185008e-05
-2.98539427937995e-05
-2.86237418362914e-05
-2.84515135910646e-05
-2.33412761551708e-05
-2.48294540319017e-05
-3.75039384439357e-05
-2.91416686799232e-05
-3.72977415003956e-05
2.20203925629354e-05
-5.84638854684236e-05
-4.90396387841932e-05
-6.97402408727791e-06
-3.16956090796431e-05
-1.03587669774476e-05
-1.34948925422347e-05
-3.20640069529723e-05
-2.18390636733761e-05
-2.78582594282901e-05
-2.47205387232489e-05
-2.98753910354555e-05
-5.89314080343749e-05
-9.34856049056603e-06
-2.51925034679697e-05
-2.1617013770223e-05
-1.87112522990723e-05
2.98380689398911e-06
-1.50924675578595e-05
-4.42413818614223e-05
-3.54185025377159e-05
-3.32504014052557e-06
-5.47064318262063e-05
-5.7744987959796e-05
-5.53338680139181e-06
-5.42453589236862e-05
-3.6814968352816e-05
-3.58905705078613e-05
-4.414582716198e-05
-2.21399234394327e-05
-3.10941686941673e-05
-2.29190807795192e-05
-2.89830305408564e-05
-4.53865339573842e-05
-2.93883764352486e-05
4.65483112919414e-06
-2.23974912119525e-05
-5.06946233498107e-05
-4.25262915846862e-05
-2.88049247341727e-05
-3.86914973896514e-05
-3.98874032174419e-05
-1.64654503803829e-05
-4.29904911085337e-05
-5.37051910857977e-05
-2.88887564231376e-05
-2.81101184543711e-05
-1.73643371383741e-05
-1.81191160155914e-05
-4.56212499090195e-05
1.81284527580659e-05
-4.38453122210983e-05
-3.57364312401104e-05
-3.43360817593289e-05
-4.33959277232291e-05
-2.62024560091049e-05
-3.24369263923228e-05
-1.57140880129876e-05
-3.7866522339047e-05
-2.74681940917062e-05
-1.95174314134116e-05
-4.37644880374909e-05
-4.29778069061757e-05
-2.03351254798664e-05
-3.11365546175374e-05
-3.49296366570817e-05
-3.13331551207666e-05
1.92243990275734e-05
-2.0123885586829e-05
-2.90960128239187e-05
-2.88131032698e-05
-4.97702470124909e-05
-1.92334156499015e-05
-2.61210128301546e-05
-3.27274784652583e-05
-3.31052876264241e-05
-3.49445253345561e-05
-2.60818354749097e-05
-1.70383306665934e-05
-4.02942864100873e-05
-3.17091463171861e-05
-2.67282266625923e-05
-5.49592757697975e-05
-2.13858939595312e-05
-3.85440167550984e-05
-3.80534955630784e-05
-2.58710419723439e-05
-2.8266608155176e-05
-3.54808688321517e-05
-2.13983517400227e-06
-3.03924035090236e-05
7.43957397371167e-06
-4.86167340781166e-05
3.65327459863691e-06
-9.32573856303769e-06
-4.76979717277324e-05
-1.1977294752217e-05
-3.91992528837937e-05
-5.46064935763754e-05
-4.75480900495435e-05
4.14579256565549e-06
-4.88334106578629e-05
-4.11960620866201e-05
-4.00128552395611e-05
-1.03873229536498e-05
-1.79492761594903e-06
-5.62493150422202e-05
-4.24902573139369e-05
-1.79354897296078e-05
-3.72015752479214e-06
-3.56641497325761e-05
-4.64500663239127e-05
-3.11654345514671e-05
-2.19625939720518e-05
-3.06308642039805e-06
-1.98077322656908e-05
-3.73791325662789e-05
-4.60446324373612e-05
-4.20671410286827e-05
-1.01846180771782e-05
-2.11166589588169e-05
-4.28892834615594e-05
-3.82967687507124e-05
-1.80016786479721e-05
-3.05180449264961e-05
-4.87907498758162e-05
-5.26195147967444e-05
-3.93919586850123e-05
-3.30177895253566e-06
-2.57777079586606e-05
-4.39802458467345e-05
-4.67027757169575e-05
-1.18984189468935e-05
5.03629934732686e-06
-4.40266964068888e-05
-3.16789101813701e-05
-3.49404715902589e-06
-3.42082817680075e-05
-2.62450856558396e-05
-5.02799761056054e-05
-3.24550407545078e-05
-3.79379957117992e-05
-5.59096199563541e-05
-1.61024544424112e-05
-3.75223116268488e-05
-3.74803064199447e-05
-4.41153498885562e-05
-4.99304742172653e-05
-3.85734596244954e-05
-4.09253506882626e-05
-4.79929811828431e-05
-1.93723235617366e-05
-5.19556090496059e-05
-1.37314132617669e-05
5.14181474632578e-06
-3.93624848548552e-05
-6.6877826256636e-06
3.97541632196074e-06
-2.15997458638642e-05
-1.04213003296847e-05
-1.74257970431749e-05
-2.12895671650603e-05
-2.64696998160687e-05
-1.43945706381016e-05
1.30060633854992e-06
-4.53753353497181e-05
-2.34944292993519e-05
-2.44844950019575e-05
-3.21357544139541e-05
-5.66995871518354e-05
-2.73723992126812e-05
-2.19732397880874e-05
-3.10211521098507e-05
-4.8094851889927e-06
-2.89084874925429e-05
-3.07710026320341e-05
-2.71104445062155e-05
-4.98289499869755e-05
-1.7358871880625e-05
-1.13385581738437e-06
-1.06383609797968e-05
-3.55236807852884e-05
-3.7127535103453e-05
-3.8537982819808e-06
-3.52020940434531e-05
-7.62607329417145e-05
-3.07636885976579e-05
-5.39418918550024e-05
-2.08255360545003e-05
-1.19553389843846e-05
-8.8489280833602e-06
-1.21539068036565e-05
-3.94704141067182e-05
-1.05538735377411e-05
-2.6761042395526e-05
-8.94892095790938e-06
-1.93952785170145e-05
-4.51713224449319e-05
-2.02377650341101e-05
-3.22542468659196e-05
-3.03189091589526e-05
-3.75191564881015e-05
-5.82528483243242e-05
-1.11817235445153e-05
-2.56520369968137e-05
-5.90188778139245e-06
-4.2651704633718e-05
1.36190402061096e-06
-3.49749633242252e-05
-2.793471926364e-05
-2.6973988118697e-05
-1.71619735713083e-05
-2.77447723258105e-05
-9.95449060953863e-06
-1.83555153549598e-05
-1.59972099782038e-06
-1.18535699447269e-05
-3.7603000819642e-05
-2.0744711263141e-05
-3.82113026028221e-05
-5.52012862287134e-05
-3.08136999826462e-05
-3.63626660934961e-05
-3.5223629083616e-05
-8.14390861181875e-06
-4.69730471773488e-05
-2.57791521948755e-05
-2.47794972788053e-05
-5.33820880237097e-05
-2.52662543833702e-05
-5.90098929177885e-07
-4.31339356012007e-05
-6.3482338575139e-05
-4.10585863751313e-05
-2.27978924535039e-05
3.96347974330649e-06
-2.35951717246252e-05
-4.51340547257646e-05
-1.36642081674741e-05
-1.39323570036685e-05
-4.38557918290145e-05
-2.81077704509121e-05
-1.32368659027823e-05
-3.49967670539678e-05
-4.19114743705404e-05
-4.58091020523657e-05
3.4178489938079e-06
-2.0397628055422e-05
-3.35820560790846e-05
-3.23730989481924e-05
-5.84214834808818e-05
-1.74180517240361e-05
-1.53374357441657e-05
-2.4717690280929e-05
-9.6082573196169e-06
-4.98963088143287e-05
-5.20083374411839e-05
-3.35738516730192e-05
-5.24743469291636e-05
-2.25259609295081e-05
-2.22303492102251e-05
-4.15116518322959e-05
-2.78208280310285e-05
-4.68746589843309e-05
-3.57488852392737e-05
-2.27868324025679e-05
-2.51580657048869e-05
-2.43334204129325e-05
-9.43977797276534e-06
-4.43498309836831e-05
-9.02095102555475e-06
-2.28359765412011e-05
-4.68833739520057e-05
-4.41485152307043e-05
-7.33202427977549e-06
-2.54646901484223e-05
-3.20187894466109e-05
-1.49868580515634e-05
-5.29583450451134e-05
-4.80251414964494e-05
-6.6041177253064e-05
-2.00721111591412e-05
-3.91753883469434e-05
-2.71682217914323e-05
-3.63549485620819e-05
-3.8804671933537e-05
-1.5449204000429e-05
-1.5644892599249e-05
-8.51049343003118e-06
-2.45862443160861e-05
-2.54141587086639e-05
-4.08560145109917e-05
-2.39000323411311e-05
-3.90731235500802e-05
-2.45200716119461e-05
-3.05331430778497e-05
-1.1741482643098e-05
-1.22929976749459e-05
-3.29851884754443e-05
-2.97239369625213e-05
-3.93775606857568e-05
-1.66177817948225e-05
-2.90550871852655e-05
-2.96226313929459e-05
-4.0840695230466e-05
-3.12896511087693e-05
-1.14685456614761e-05
-3.5464320108704e-05
-2.65318357515468e-05
-1.48121117798653e-06
-2.08816286046832e-05
-2.60773659621465e-05
-4.05225577864259e-05
-3.18152051652901e-05
-4.31247201323109e-05
-2.18066038735558e-05
-2.40051739403406e-05
-2.1128507711605e-05
-4.67134268261611e-06
-2.46412897823264e-05
-2.42374514281071e-05
-3.7557229522709e-05
-3.56972735540529e-05
-3.31818412728098e-06
-5.96808881964972e-06
-3.94713508199824e-05
-3.18745816913268e-05
-3.66219024878334e-05
-2.70048952598854e-05
-2.60969925761818e-05
-4.87591057455462e-05
-3.26217815159353e-05
3.60816647175821e-06
-1.22400710164926e-05
-2.80365497093205e-05
-5.35973668678364e-05
-5.01240957416797e-05
-2.35853408558675e-05
-6.194693258345e-06
-2.77143205255756e-05
-3.56857734282226e-05
-3.83529594666322e-05
-1.76254967791598e-05
-2.41377158101004e-06
-3.04576795695688e-05
-2.88377704894644e-05
-2.56587584528632e-05
-4.96409607735528e-05
-2.68838476892773e-05
6.46530492225838e-06
-2.50198154176119e-05
-1.75998409832836e-05
-3.69096150788735e-05
-3.12564899915317e-05
-5.01004134385778e-05
-6.55471354187817e-05
-5.72704101417288e-05
-1.71447800338334e-05
-1.5885763528267e-05
-2.338683536702e-05
-2.45063439749305e-05
-5.5460430007644e-05
-1.86839583658022e-05
-2.45224122690321e-05
1.68805825489389e-06
5.0324148711733e-06
-3.29803561001134e-05
-1.35636190733094e-05
6.35076840467271e-06
-4.71825242602182e-06
-1.93837602252406e-05
-3.79651344828269e-05
-4.01717848789587e-05
-1.58658571379841e-05
-5.13826277843338e-05
-2.58086302503583e-05
-3.04225177295309e-05
-5.15673378919193e-05
-1.10885422805388e-05
-3.57815545387632e-05
-2.57550389910284e-05
-9.23149827069988e-06
-2.73100294966766e-05
-2.05892141265099e-05
-4.16148732568756e-05
-3.02901313589691e-05
-1.38566395444852e-05
-2.61393877363267e-05
-1.6242324531687e-05
-5.48791815770698e-05
-9.13669976795706e-06
-1.71433044900996e-05
-5.63999973288098e-06
-1.28087561161702e-05
-4.65429514872576e-05
5.01450783458372e-06
-2.23955076423798e-05
-2.43573265474707e-05
-3.96993898193953e-05
-3.52596319112905e-05
-3.68917320563279e-05
-7.89052123163596e-06
-3.35147673072136e-05
-8.62868115051607e-06
-1.59234582414071e-05
-1.21384114100966e-05
-4.94957705478202e-05
-3.106406810804e-05
-6.81428698366008e-05
-1.78976989416192e-05
-5.0244361417625e-05
-5.63377012456634e-05
-2.93755942285392e-05
-1.28018929538159e-05
-1.96541849790906e-05
-2.1579316928382e-05
-1.1352150833879e-05
-3.49808290819995e-05
-2.36686938770378e-05
-2.73374101761692e-05
-3.26119967538375e-05
-1.21440109095633e-05
-4.95905906542823e-05
-1.33273807053765e-05
-5.08173015469244e-05
-3.29188507043278e-05
-5.52808172482919e-05
-5.06813298191542e-05
-4.11288051003468e-05
-4.03592137462866e-05
-3.08400903471082e-05
-1.8222889514589e-05
-3.5646106656676e-05
-1.22123722232073e-05
-5.01688917002775e-05
-2.9340361260811e-05
-5.38723870106882e-05
-9.23102145443667e-06
-3.49106141223391e-05
-1.09613878836889e-05
-4.17876406830833e-05
-2.67361960328852e-05
-1.33992058784264e-05
-1.75485520118502e-05
-3.15132833304686e-05
-3.03321994753187e-05
-2.59531083593432e-05
-3.38089314454874e-05
-6.0016927323493e-05
-1.64129402802173e-05
-2.47935806114181e-05
-4.702406006963e-05
-3.75316137406466e-05
-1.17045725156883e-05
-1.65187770834312e-05
-1.21484425842826e-05
-8.58472161261956e-07
-1.93120942195287e-05
-3.30787548695454e-05
-3.71359749737219e-05
-2.66185135388292e-05
-2.18865477758834e-05
-3.19307810123915e-05
-3.4994522321901e-05
-3.1836822379267e-05
-2.63587181775603e-05
-2.83900173920905e-05
-2.33323704193323e-05
-2.4563527005886e-05
-5.4748288102811e-06
-3.81704861419218e-05
-2.5691808221014e-05
-5.42349257042387e-06
-1.42329129182004e-05
-1.91657068913733e-05
-4.00782585975719e-05
-5.02358885769579e-06
-1.21269842430579e-05
-2.71220852730561e-05
-6.85298642297379e-05
-1.19725643017611e-05
-5.53520057069982e-05
-4.08546192470766e-05
-4.62719471984325e-05
-8.96183865862333e-06
-4.81431580848717e-05
-3.6711920363263e-05
-2.61812167385195e-05
-1.4318703967357e-05
-2.71339141437911e-05
-3.65481231867616e-05
-1.77922147763123e-05
-9.87335697071691e-06
-4.55697375010193e-05
-2.84690491824305e-05
-4.15815214742369e-05
-1.21778318695126e-05
-6.39961888334004e-05
-4.66488021149249e-05
-3.67528748211208e-05
-1.13498674195956e-05
-3.37675479985402e-05
-2.88178277918114e-05
-3.79590817037669e-05
-1.70443802149294e-05
-1.29690224828025e-05
-2.12474607791624e-05
-1.40903723852177e-05
-1.13285796499362e-05
1.33068237764884e-06
-2.79456131324991e-05
-3.26579822187023e-05
-3.39670718513677e-05
-3.9707732277557e-05
-1.47540628083376e-05
-5.61853832448097e-05
-5.54237533926955e-05
-5.2116631063788e-05
-3.57117466433001e-05
-4.16390309214637e-05
-4.38586347278882e-05
-5.4679674190755e-05
-3.25188373951583e-05
-2.58441919720437e-05
-4.01815943766461e-05
-1.34121610868111e-05
-1.86151819319245e-05
-1.27145967218434e-05
-4.44574668285707e-05
-2.75812904077047e-05
-1.07942114654524e-05
-5.33817874617388e-06
-1.60128041642715e-05
-2.04097984465664e-05
-9.48096538545781e-06
-3.35839245274681e-05
-1.72111337775971e-05
-5.52442682513486e-05
-2.64627182476497e-05
-3.4588516847743e-05
-4.68909035862808e-05
-3.84008574285117e-05
-6.39221776391739e-05
-3.65773470922639e-05
-3.66308572849173e-05
-1.22595552977638e-05
-4.6176717926926e-05
-3.44705838514169e-05
4.40556383227765e-06
-3.46864399457574e-06
-3.78096430239644e-05
-2.79893945226541e-05
-7.93936275274375e-06
-2.98851181756508e-05
-8.39109937826595e-06
-2.83117914352355e-05
-5.7677624312236e-05
-2.87038662751743e-05
-7.2687267162463e-05
-2.04748166024916e-05
-1.96695880593107e-05
-2.76481381458699e-05
-2.97387889856149e-05
-3.58459102710783e-05
-1.6497230546197e-05
-3.26823073539526e-05
-4.62578424231487e-05
-5.12437284943981e-05
-6.28733952501197e-06
-4.75199751186894e-06
-2.76180548814328e-05
-3.38180214515674e-05
-1.00131726391432e-05
-2.38018237106013e-05
-3.52464143023512e-05
-3.83712713374691e-05
-3.5443457190062e-05
-4.69336573712236e-05
-3.93870239858219e-05
-2.99482846632928e-05
-9.98121249126002e-06
-3.14591135494139e-05
-3.4385771977475e-05
-5.21945907037985e-05
-3.3858774136557e-05
-2.91160390567792e-07
-2.13149218103344e-05
-2.77837314208336e-05
-2.06539850996279e-05
-3.12934229587484e-06
-3.75837078322429e-05
-1.16248962391044e-05
-4.10627400586337e-05
-2.27895460777224e-05
-1.44874032293574e-05
-3.64409335651994e-05
-4.52030798959163e-05
-4.97694470908156e-05
-3.47128768433773e-05
-1.58995703478534e-05
-2.91682305256952e-05
-1.89522044849376e-05
-4.63625308465942e-05
-2.62672120916364e-05
-3.57700721759305e-05
-3.99163703511335e-05
-5.29800106004685e-06
-3.75632071759276e-05
-5.06394724032395e-06
-5.08885649018185e-05
-1.55336613358624e-05
-5.40639696222253e-05
-5.68109951281155e-05
-3.99492311865215e-05
-5.15637040328016e-05
-2.32129298480952e-05
-5.88640841950029e-05
3.30526036004018e-06
-6.74268718631546e-05
-2.92462971096271e-05
-1.81815626268919e-05
-1.60335900070573e-05
-4.26528873035627e-05
-4.0000665605622e-05
-3.07438852958294e-05
-4.86812336494806e-05
-3.10787429739346e-05
4.02175079364188e-06
-2.487663857863e-05
-3.10733155012408e-05
-3.42112828334948e-05
-3.31240322704209e-05
-4.19592342889183e-05
-6.07066228019258e-05
-1.46099941670261e-05
-5.30010683500781e-05
-3.94886826293801e-05
-2.89670871245702e-05
-4.55352972301849e-05
-4.99616869768708e-06
9.27350303300748e-06
-3.03142853076726e-05
-1.67019664903554e-05
-2.84615008443512e-05
-2.1050056620217e-05
-3.76865784461926e-05
-4.84900345273532e-05
-9.08060656843836e-06
-2.09856513148886e-05
-3.61497365701303e-05
-2.77635576289737e-05
-4.83316531730522e-05
-4.19193171117636e-05
-6.3069674013502e-05
-2.69554666156015e-05
-5.18973247647138e-05
-3.66070515332833e-05
-2.60539079521624e-05
-1.19303278319564e-05
-4.56288450771147e-05
-4.0146322019206e-05
-1.5178727329825e-05
-7.70386563844373e-06
-2.36502519507022e-05
-2.28678060579153e-05
-4.31993283413876e-05
-4.86806472732681e-05
-4.64567077963845e-05
-5.05440081400104e-05
-2.34289265842816e-05
-2.11379040988579e-05
-2.80426378365588e-05
1.15078223017924e-05
-2.79784357592722e-05
-4.91748842162092e-05
-5.21621843965745e-05
-2.04961374700563e-05
-2.01241873393667e-05
-1.20853866581624e-05
-9.57230983531867e-06
-1.96867534574766e-05
-1.92327176260979e-05
-2.35238800546883e-05
-1.98607430856634e-05
-1.16599081676974e-05
-2.03209307983901e-05
-1.7630794694388e-05
-2.33332537973292e-05
-4.51409501243695e-05
-5.28629578584845e-05
-2.92749839797071e-05
-2.35317329990841e-05
-3.47213747746683e-05
-4.2656856200712e-05
-2.03772711388577e-05
-2.8524454526621e-05
-2.95514741920438e-05
-5.61134486272303e-05
6.03660186204486e-06
2.18067999193326e-06
-4.75277855627308e-05
-3.40043799704101e-05
-2.14741019548339e-05
-2.67760085256536e-05
-2.69532624389413e-05
-3.01602832439003e-05
1.57059119404216e-05
-7.83854517780729e-07
-1.49975250834216e-05
-1.26046629332372e-06
-8.36353471513306e-06
-6.10109599193449e-05
-3.33391326650427e-05
-5.4928572830716e-05
-5.02353139768853e-05
-4.69542446490513e-05
-1.99598582047923e-05
-1.62169688237394e-05
-1.47523704555642e-05
-3.52757485859831e-05
-1.72468191157882e-05
-5.55475199361458e-05
-3.29470517289063e-05
-4.02262725975789e-05
-4.4245237591999e-05
-1.89285686331859e-05
-2.67724037553333e-05
-3.35731003023025e-05
-1.80049732375604e-05
-3.27129533831405e-05
-4.590763935348e-05
-2.38922666909653e-05
-5.29229264009517e-05
-1.7578541445591e-05
-5.7490795214795e-05
-1.21264906737238e-05
-3.81872840110019e-05
-3.49691324098121e-05
-6.81881658519478e-05
-2.90502950028115e-05
-4.06481929512203e-05
-1.35252176290128e-05
-2.09618107582632e-05
-1.56246280571175e-05
-2.52488897077031e-05
-8.39504903869735e-06
-3.51323988853802e-05
-3.95023191315298e-05
-3.64764860985453e-05
-3.04624097305969e-05
-4.84191828266446e-05
-2.60057494604617e-05
-1.5436527284861e-06
-3.97818730062329e-05
-2.66559411405094e-05
-1.49518994920984e-05
-2.56746042162592e-05
-1.17338319743444e-05
-2.73001232476908e-05
-4.35968151365703e-05
-1.68851668056719e-05
-4.52835446938585e-05
-6.10867282624066e-05
-4.61031113289368e-05
-2.37076395998077e-05
-4.44892527152529e-05
-3.3515249558084e-05
-2.56131044161742e-05
-3.94257185390032e-05
-4.736482819941e-05
-4.33930871010244e-05
-4.46894923831897e-05
-2.70582426519862e-05
-1.25206744751671e-05
-2.22091544774551e-05
-8.61890989297571e-06
-1.93734465999842e-05
-2.65254185512532e-05
-1.77769948316301e-05
-1.36825060444258e-05
-1.33851944740736e-05
-5.90186473478303e-05
-4.23672867706204e-05
-6.11965616541999e-05
-2.66020218181609e-05
-2.58245521800635e-05
-1.40678061509243e-05
-2.0089048426513e-05
-1.17717193630564e-05
-2.86851796611344e-05
-2.77681014226309e-05
-4.03212545601976e-05
-2.70292244981819e-05
-2.72402201835935e-05
-3.08566632947979e-05
-7.72257577867102e-06
-1.33087156263128e-05
-3.35867071357362e-05
-5.53089080170372e-06
-2.87997996029704e-05
-2.23012286834569e-05
-7.22744491084738e-05
-1.01361019150603e-05
-2.36787267449061e-06
-4.05514027555111e-05
-8.56812794778921e-06
-4.01057180217408e-05
-4.19857605694388e-05
-2.58782988037035e-05
-3.82697432115252e-05
-3.12619248462536e-05
-3.03374989228281e-05
-6.69644511704627e-06
-2.20849736255985e-05
-1.48219531344445e-05
-2.70555070314817e-05
-1.30108046654635e-05
-3.62029389062836e-05
9.20209341986901e-06
-1.14238253939286e-05
-6.12512273421206e-05
-2.32665238369786e-05
-4.74091100427348e-05
-2.5202930574031e-05
-3.26664567151543e-05
-3.14275235688946e-05
-4.93178860236975e-05
-4.36937689691161e-05
-3.72618910991081e-05
1.02540859885952e-06
-4.95994829077145e-06
-1.26174913663717e-06
-1.00145405750996e-05
4.86440661532516e-06
-2.56422060025882e-05
-2.15392434151373e-05
-3.86153294417276e-05
-1.74769872927308e-05
-2.2954977449122e-05
-3.51429716037408e-05
-4.31290955926347e-05
-4.15491805306423e-05
-6.61515628443505e-05
-3.67268938740631e-05
-3.05911432191538e-05
-4.10274827940717e-05
-2.88329691152144e-06
-5.88043329994667e-05
-2.21584940901759e-05
-1.03037735541194e-05
-7.89048923739765e-06
-6.18544383609109e-06
-2.19682037136774e-05
1.89377640304566e-06
-4.53760128356436e-05
-2.92846708070388e-05
-5.28713295716862e-05
-4.7287480491563e-05
-6.04308899247542e-06
-5.23847891965305e-05
-1.15328585900882e-05
-3.3301932775501e-05
-2.5713013798341e-05
-2.74173333627935e-05
-1.44151939921202e-05
-1.6079801570794e-06
-1.58705750290514e-05
-1.98872465802361e-05
8.85248083920796e-06
-2.2461440973005e-05
-1.91052920322168e-05
-2.95322973749398e-05
-3.28866507878566e-05
-6.25926510716293e-05
-1.13838079874725e-05
-2.7818071154498e-05
-4.92123856643637e-05
-2.43622210381359e-05
-4.86989024043024e-05
-1.45036175046258e-05
-4.3054581488911e-05
-2.86284547843018e-05
-2.15825741760667e-05
-1.59360234514048e-05
-1.65343935329074e-05
-2.87225221281141e-05
-3.64204945072785e-05
-2.81535470481586e-05
-3.16637463716517e-05
-3.79987180725444e-05
-4.01968875805152e-05
-4.86214705945946e-05
-8.72635292680652e-06
-3.49768692638914e-05
-5.24553466261005e-05
-1.66458673902301e-05
-4.55436593610203e-06
-2.33700838804541e-05
-3.17026441354988e-05
-4.42380366140076e-05
-3.38451710721744e-05
-3.27507776881703e-05
-2.11676570175786e-05
-8.95225566801345e-06
-2.4326257489565e-05
-3.11831651814321e-05
-1.96295355198505e-05
2.74750257157107e-06
-1.8119394162463e-05
-1.3317708717119e-05
-4.91439244247657e-05
-5.40125875592029e-05
-3.99105710413097e-05
-2.45347533586289e-05
-4.14887925971714e-05
-1.68285708537218e-05
-3.14388545531394e-05
-5.36079744801387e-05
-4.89878774173819e-05
-2.05587896725918e-05
-3.13234894396605e-05
-4.40775699138914e-05
-4.40167655812476e-05
-1.36099805999044e-05
-3.55284616415862e-05
-1.50200409039832e-05
-1.40312145368154e-05
-1.25594976803327e-05
-5.01326943000127e-05
-5.7884604648775e-05
-4.97869180582598e-05
-4.03524049953826e-05
-6.37379950746084e-05
-3.54586484026345e-05
-4.09105849104895e-05
-2.36442795000715e-05
-3.64422453165713e-05
-6.30395449526184e-05
-1.75348928956374e-05
-1.66820876165801e-05
-4.72368167431165e-05
-1.65436952626268e-05
-4.03690349356361e-06
-1.69148244873512e-06
-4.14164436016915e-05
-3.50126332640353e-05
-1.50682223225213e-05
-3.11428356966275e-05
-3.20750224484333e-05
-2.54490743568165e-05
-5.31429716436929e-05
-4.59293106401784e-05
-5.18694035234421e-05
-1.24334620492725e-05
-6.26073622535594e-05
-1.22609586182429e-05
-4.50422741648342e-05
-2.06503157961838e-05
-1.05766276796533e-05
-7.34331427867942e-06
-4.16069235505171e-06
-6.91721717374929e-06
-2.14854964159898e-05
-7.82043319032944e-06
-3.49612851851526e-05
-3.89300456138807e-05
-1.83625094102985e-05
-4.42858701338999e-05
-1.67933802904958e-05
-1.121084877698e-05
-1.36050266303517e-05
-2.68880803548155e-05
-1.87430345465995e-05
-2.25965521949075e-05
-4.84462352153546e-05
-3.41874538364696e-05
-3.38317160492175e-05
-4.38346214677512e-05
-7.56098439984656e-06
-2.8373384405506e-07
-5.83973792633399e-06
-2.82930603535906e-05
-2.83812244295504e-05
1.51938252468098e-05
-1.23893831350491e-05
-2.92234610959233e-05
-2.73762606850257e-05
-1.62527119258314e-05
-6.52462990886735e-05
-2.04538950534668e-05
-1.96230036915074e-05
-1.44242785441541e-05
-2.2689157939465e-05
-6.02471757250284e-05
-5.04691903633469e-05
-6.21425252664158e-05
-2.03979677648697e-05
-3.64454468928146e-05
-3.6205391531232e-05
-3.8126222272959e-05
-3.77714750038792e-05
-1.63790461211027e-06
-1.76935764312616e-05
-4.90043857349472e-05
-1.16873707124384e-05
5.24983022825833e-06
-1.88586225032987e-05
-2.08824345937568e-05
-4.91861387058592e-05
-2.74948733865284e-05
-1.72654005199229e-05
-1.51392260797722e-05
-1.84671741218245e-05
-2.60012100149846e-05
-5.34714950545014e-05
-3.7384577074142e-05
-3.50585854298159e-05
-4.75227703516886e-05
-4.20164851661128e-05
-2.76733192392884e-05
-3.60666857627652e-05
-2.83982549202821e-05
-2.00648068654313e-05
-2.6792160298327e-05
9.2535192935241e-06
-4.9093936931027e-05
-4.04096623446479e-05
-2.28671007615975e-05
-5.45912531352717e-05
-3.50757861929348e-06
-5.26858663610613e-05
-5.7571126668635e-06
-3.10898456776257e-05
-5.17296980981456e-05
-1.58475735459243e-05
7.64711616425029e-06
-1.28851546616281e-05
-1.66051859971448e-05
-2.42813654423365e-05
-4.09538672629896e-05
-4.00278870644418e-05
-3.53022824668503e-05
-3.48518211531267e-05
-3.14565365468502e-05
-1.41955561214598e-05
-3.07427131981651e-05
-2.57002877840147e-05
-1.97284141648808e-05
-2.23449156629101e-05
1.49003792934194e-06
-1.13607022860798e-05
-1.30035819691116e-05
-3.25202378514277e-05
-4.70306329234717e-05
-6.80019437091735e-05
-4.36701047914465e-05
-4.74405352063738e-05
-1.78170499880295e-05
-2.01475538107072e-05
-4.84461518640423e-05
-6.53693176321021e-05
-3.21222020691381e-05
-3.51062913017466e-05
-5.58798009048012e-05
1.4445437760686e-07
-1.07137075344341e-05
-1.47680220342084e-05
-4.02937403318194e-05
-2.5873544499153e-05
-4.01462046797591e-06
-5.06663360744645e-05
-3.69362590555147e-05
-2.08231002851121e-05
-2.04783607721058e-05
-3.35409746315954e-05
-4.45815780484992e-05
-1.00333616401348e-05
-2.41635263891936e-05
-5.67287901671029e-05
-2.76576132385622e-05
-1.92766449111825e-05
-3.01695208277457e-05
-2.52549146977299e-05
-1.25856614903539e-05
-3.80682308337318e-05
-8.23096828357794e-06
-1.92551538185423e-05
-2.75248450476502e-05
-3.06300021417338e-05
-1.36197517397004e-05
-5.10444371765671e-05
-5.24095936551379e-05
-3.12678748741023e-05
-2.82389351463365e-05
-8.29891395552501e-06
-3.54122861479608e-05
-3.59819610807972e-05
-2.44637553546573e-05
-6.65030430274299e-05
-2.32842434972364e-05
-1.78702677262801e-05
-2.4817546620165e-05
-1.11670108032796e-05
-2.47436637277456e-05
-6.74653317267034e-06
-5.86412317597227e-06
-1.45970730109302e-05
-1.86750834356201e-05
-2.67678821230227e-05
-3.79876273519137e-05
-3.29145158045544e-05
-2.58122942498239e-05
-2.33251691588359e-05
-4.5015034909107e-05
-3.63962436138939e-05
-5.93765351071837e-05
-2.81245738489616e-05
-2.24403942648634e-05
-1.76735620104958e-05
-3.82023379017597e-05
-2.81499493917957e-05
-1.80222012836827e-05
-2.77741825422482e-05
-5.2024976006746e-05
-1.28976729616422e-05
-1.99830203733004e-05
-3.60668546488909e-05
-1.08990616337511e-05
-3.24773298021988e-05
-3.6953610982468e-05
-1.88076258149845e-05
-3.46476644629966e-05
-4.8371963145138e-05
-3.66177634778462e-05
-1.51712904137633e-05
-5.26564624324849e-05
-3.56161063304797e-05
-3.9155018656348e-05
-3.59782204375519e-05
-4.62550161277144e-05
-1.1737855319467e-05
-2.55764250625129e-05
-3.68751948586371e-05
-1.66554426494692e-05
-2.02541953524858e-05
-3.38677583157591e-05
-4.64098634777171e-05
-7.28426829713893e-05
-3.85944814159636e-05
-2.9990422482687e-05
-5.3458343453116e-05
-5.04618196283231e-06
-2.81610343602764e-05
-3.5088327437885e-05
-2.69076475332415e-06
-1.1256967392397e-05
-1.08333460359499e-05
-3.56085371341299e-05
-5.62636572781604e-06
-3.65315806715446e-05
-4.82341835053648e-05
-2.61541236900762e-05
-1.74150352666946e-05
-2.50349126395493e-05
-5.01887345993261e-05
-4.9552000954945e-05
-2.56722748366145e-05
-5.95314500886527e-05
-4.20077026667087e-05
-7.77044482704765e-06
-2.10305902380686e-05
-2.35612085359713e-05
-2.08320032129685e-05
-2.79049766568057e-05
-2.20004551162608e-05
-2.96693464022746e-05
-3.95179266645302e-05
-1.7280289401267e-05
-1.73832370629598e-05
-4.14188755298663e-05
-4.69521447121434e-05
-3.1252287942647e-05
-4.75851576637558e-05
-4.60710968322075e-05
-3.99770377976149e-05
-1.13540445677882e-05
-5.77404829588657e-05
-5.17711253928008e-05
-7.28245362701441e-06
-2.46894534849288e-05
-1.67723090897203e-05
-3.2144889989261e-05
-1.72412249411219e-05
-2.76371530862128e-05
-2.39749221327171e-05
-1.70271037160585e-05
-5.06241538465017e-05
-1.89238966021076e-05
-2.64528387851179e-05
-9.71029173881815e-06
-4.07461471700246e-05
-3.6936620607463e-05
-3.41195990282649e-05
-6.11957880510133e-05
-2.03512952665321e-05
-4.10517335371816e-05
-2.63847967627399e-05
-3.80503288861397e-05
4.33484288316031e-06
-3.7232526765358e-05
-5.48476659898463e-05
-6.66473446222123e-05
-1.50829734068252e-05
-2.31890688752549e-05
-3.39646053192847e-05
2.19244484483809e-06
-3.20713178725043e-05
-1.00474288769696e-05
-2.52528509842463e-05
-2.57040158725139e-05
-3.1929182670916e-05
-1.95648785299463e-05
-2.63544582683101e-05
-5.16013816133818e-05
-3.00932571872683e-05
-1.63146312535012e-05
-2.93585513782657e-05
-1.55777715411303e-06
-5.08147934502892e-05
-1.7498994811378e-05
-7.08490369269683e-07
-1.3827772938176e-05
2.26609975748732e-06
-1.214340641004e-05
-2.53817662826213e-05
-2.39299830850014e-05
-3.94941801175036e-05
-4.81806632237663e-05
-3.53919229224926e-05
-4.90450204032993e-05
-4.96249278597227e-05
-3.52107613870043e-05
-1.28499011955795e-05
-4.01708245015306e-05
3.24605062891675e-07
-4.92877780459812e-05
-4.2981525327643e-05
-1.87056954934453e-05
-2.96511860880071e-05
-3.16779001113073e-05
-1.89517527350505e-05
-2.62908151995096e-05
-6.58899155716458e-06
-3.77195125788988e-05
6.77746908153999e-06
-4.40635060899651e-05
-1.61486276666467e-05
-1.38143077741573e-05
-2.05187543807475e-05
-3.0693522480594e-05
-3.34727524822583e-05
-2.86994495919396e-05
-2.06540401481715e-05
-7.00825811677159e-05
5.26862089305951e-06
-3.69514456803754e-05
-2.83161584084143e-05
-1.59193219030251e-05
-8.35350929801012e-06
-6.30055679842604e-06
-7.80463020898039e-06
1.28048093029352e-07
-4.56749808430361e-05
-2.8559875749839e-05
-5.90285837078322e-05
-2.483527645562e-05
-4.25961483193898e-05
-3.4231746722307e-05
-2.90164327053916e-05
-7.09945915585059e-05
-2.40094433321229e-05
-1.93143458535011e-05
-4.82318934984968e-05
-8.6488975484525e-06
-1.19866967298648e-05
-2.21807981111413e-05
-2.46236680760524e-05
-3.29331421953604e-05
-3.26581126616508e-05
-8.0734699259219e-06
-3.09144995742786e-05
-4.51385467605344e-05
-1.19637544153207e-05
-1.4282433990453e-05
-2.13962842287223e-05
-4.15816212134164e-05
-3.69688126009747e-05
-2.67085891860761e-05
-9.19218365689355e-05
-1.27798151706246e-05
-4.00221584359395e-05
9.01890899478251e-07
-1.41929757050757e-05
-2.11004975910097e-05
5.31581599973093e-06
8.28209081749939e-08
-6.64604913228213e-06
-1.38014838568187e-05
-2.09318694118815e-05
-1.26876299676515e-05
-1.89644782458845e-05
-6.94261092116948e-06
-3.72192715509825e-05
-4.40254704648595e-05
-3.91646212163182e-05
-2.53661064604578e-05
-1.79568508482358e-05
-2.2768544222632e-05
-3.77998256102461e-05
-1.18801094922179e-05
-5.53115025582968e-05
-2.11521382960485e-05
-3.62666857839837e-05
-1.22647955058168e-05
-2.49651999097047e-05
-3.00306611198484e-05
-3.23517568908449e-05
5.42356595659784e-06
-1.95884153619674e-05
-2.40814365341841e-05
-2.12273059716664e-05
7.68975652092898e-06
8.74742373720306e-07
-1.36055046740053e-05
-1.92735415883943e-05
-5.69168373744895e-05
-1.61737760474771e-05
9.37775191403282e-06
-3.35117381489369e-05
-3.10810585233997e-05
-2.20079827209989e-05
-4.49187987555279e-05
-3.45236886978812e-05
-4.74024447757935e-05
-1.03002800469131e-05
-2.2754251268391e-05
-2.04343531388572e-05
-4.23061897375138e-05
-2.30946248017877e-05
-1.619082943468e-05
-5.63967559915077e-05
-4.80740334531809e-06
-1.6065567441449e-05
-2.99729929310737e-05
-1.53496917783569e-05
-1.3844147922199e-05
-3.83094404692553e-05
-1.543911112191e-05
-1.50574426558622e-05
-2.27195397177461e-05
-2.79114748231697e-05
-2.03137674025839e-05
-4.3455258123382e-05
-2.41375133561615e-05
-2.15136722274808e-05
-1.46162412728747e-05
-2.97317385594809e-05
3.07816577292067e-07
2.72131061267713e-05
-2.39275481150688e-05
1.45368087767635e-06
-2.00928515957978e-05
5.08994539889326e-07
1.29034615772208e-08
8.90643232737412e-07
-6.24016633633633e-06
-5.84486632270367e-06
-1.29251362330826e-05
-2.41060099791556e-05
-2.22472469866132e-05
-7.77762221371034e-06
-2.6052238914675e-05
-4.47941330486649e-06
-3.87695768893666e-05
-1.41603810439442e-05
3.78914786030801e-06
-3.56268993799601e-05
-2.96213291879182e-05
-5.2762609890858e-05
-3.55425991510579e-05
-1.52826808361282e-05
-6.94647367313364e-06
-1.75016363714555e-05
-5.71268844095135e-05
-4.24937961413129e-05
-1.5938328548699e-05
-1.23938052532301e-05
-2.20947787078876e-05
-5.91222804749712e-05
-7.58229366778631e-05
-2.12239757465592e-05
-1.68338104420303e-05
-9.47088970124317e-06
-2.51698419126786e-05
-2.71552165916228e-05
-2.38068052089906e-05
-1.22969437658893e-05
-2.39987643669913e-05
-6.35662387671687e-07
-2.23431790966947e-05
-1.8541821901105e-05
-2.43669438049554e-05
-3.34188657544924e-05
-3.79414511344839e-05
-6.58996308360162e-05
-2.7812054462234e-05
-5.02130490124589e-05
-3.078359650996e-05
-2.12398590657646e-05
-6.98024974218597e-06
-3.87386190865196e-05
-4.71731818987177e-05
-6.22715500210265e-05
-2.5075817182609e-05
2.07452433437318e-07
-8.17678239336864e-06
-4.33902013076581e-05
-2.18886383175786e-05
-2.31825063288449e-05
-3.94688105565632e-05
-4.17036378450701e-05
-5.53870800154374e-05
-3.91484119236838e-05
-1.96170954020009e-06
-5.41579788961924e-05
-3.47366039988994e-05
-4.19042999234457e-05
-5.43097725483678e-05
-4.12554736580537e-05
-4.14966260275652e-05
-1.18079687731402e-05
-1.4261694101636e-05
-2.45309558015835e-05
-5.5943735229963e-05
-1.82513529063342e-05
-1.23859908950873e-05
-2.90951332617877e-05
-2.88964358435365e-05
-1.96073776882112e-05
1.75016211792434e-06
-2.11500166800953e-05
-6.4862897687103e-05
-3.3751416162252e-05
-1.27534536412366e-05
-4.08830321747817e-05
-2.87789737641126e-05
-3.99632001139294e-05
-2.04246451279197e-05
-4.1557318777123e-05
1.6598151933325e-05
-3.79932923661631e-05
-1.93447540536175e-05
-1.12169029185594e-05
-3.08150509559095e-05
-3.20693922643078e-06
-5.57088070627035e-05
-5.1503257594864e-05
-3.31577054941717e-05
-3.53845977576501e-05
-5.67411050017973e-06
-4.01942872233188e-05
1.44667077945038e-05
-4.03317255230648e-05
-3.95385126087261e-05
-2.80906314775859e-05
-5.85685257407009e-05
-1.81759793000392e-05
-3.21302519464105e-05
-4.13484146628344e-05
-3.8995172847087e-05
-2.58266719411494e-05
-2.17286843866298e-05
-2.6885047364884e-05
-3.49551573741009e-05
-4.82619832088055e-05
-2.99556667765875e-05
-3.84894078741439e-05
-2.92243598845049e-05
-5.72950031550861e-05
-1.78305687008336e-05
-3.65694618328824e-05
-3.66689335632048e-06
-2.11836381687672e-05
-4.14249277706119e-05
-3.95633361090128e-05
-4.47767055784781e-06
-3.60773917980043e-06
-1.98117291014972e-05
-3.47460730556392e-05
-3.23184654543189e-05
-1.36609290939556e-05
-1.46254682177125e-05
-3.83991670843906e-05
-2.93521843287676e-05
-1.62165975709474e-05
-1.59127439850806e-05
-4.78365733046568e-05
-1.77884163485289e-05
-3.74665272806571e-05
-2.23491082902853e-05
-3.11655525867458e-05
-4.33489740467936e-05
-3.09655586967282e-05
-3.30007778095001e-05
-3.10191726191977e-05
-5.53461821217324e-05
-2.87915128867345e-05
-4.04294359694828e-05
-1.3890236519759e-05
-1.1442843984007e-05
-1.96181077376754e-05
-2.700121689567e-05
-3.09626065132995e-05
-1.75579930449439e-05
-2.23969301890116e-05
-3.58537959588548e-05
-9.4510902041449e-06
-2.25833077719666e-05
-1.474835889804e-05
-4.34630414618187e-05
-3.11508692978343e-05
-1.89148318888802e-05
-2.56590852859476e-07
-1.73096020082417e-05
-5.55760126665506e-05
-3.95425670892036e-05
-3.54129892306988e-05
2.46537909011437e-06
-3.12882910751249e-05
-2.49042961872795e-05
-2.66778590533007e-05
-1.50200850524999e-05
-3.70426989724886e-05
-6.1809249245981e-07
-4.34268882639838e-06
-5.94563065292159e-05
-3.09030256002548e-05
-6.51540330322334e-06
-1.11445701860207e-06
-5.55727944197122e-05
-3.90550201442964e-05
-2.11080544792079e-05
-2.06378582776073e-05
-1.7120514570384e-05
-2.22795574508571e-05
-2.92272185050345e-05
-4.92293773959519e-05
-5.42466167949159e-05
-1.64402486043361e-05
-2.37266593364559e-05
-2.20035432953105e-05
-6.83279189253124e-05
-2.98239135674299e-05
-1.42470440560687e-05
-4.4457131691183e-05
-1.66072647028135e-05
-4.72346340444534e-05
-1.23563567065666e-05
-4.76004589638714e-05
-4.93610469780673e-05
-1.23424404548566e-05
-3.86244976366638e-05
-4.09025122592149e-05
-3.29941420921265e-05
-3.09586683594618e-06
-1.9841786659513e-05
-3.91535815646847e-05
-1.88718110966748e-05
-3.73337143392639e-05
-1.3209399561718e-05
-1.32459335446527e-05
-3.58020939766781e-05
