# Supplementary material for: Research on computational propagation and identification of mine microseismic signals based on deep learning
Source: PLoS One. 2025 Oct 22;20(10):e0334641. doi: 10.1371/journal.pone.0334641 (PMC12543183; doi:10.1371/journal.pone.0334641)
Supplement: S6 Data — (ZIP) [file pone.0334641.s006.zip › 000100900000053.xlsx_0.txt_24.txt.txt]

-5.58813666808243e-06
-1.20497527135869e-05
-6.01852869202429e-05
-5.23892083905841e-05
-6.28987038343327e-05
-1.68450014168987e-05
-2.48313066926895e-05
-1.92523124850795e-05
-6.55870704521764e-05
-4.09920796288143e-05
-4.05980163566614e-07
-2.47567399749544e-05
-1.50298336646532e-05
-9.86763298014737e-06
-5.85103326163026e-05
7.31721467915077e-06
-1.57591278908309e-05
-4.42618712111562e-05
-3.28344546027765e-05
-6.48646085173565e-05
-3.41203918971472e-05
-4.94426347384386e-05
-4.33895518210244e-05
-2.20188836708738e-05
-7.76751269180966e-05
-6.08192974780032e-05
3.64857171087162e-06
-2.55007198338094e-05
-1.97673402797955e-05
-2.80420553093686e-05
-3.02130878436178e-05
-1.90671068147947e-05
-6.27234122783011e-05
-2.85286647444251e-05
5.47811489927838e-06
-3.10599961793069e-05
-3.94419403026608e-05
-2.36505226282927e-05
-4.65494049655941e-05
-4.35177107515926e-05
-7.81357715332912e-06
-4.40549580534959e-05
-8.3871360560554e-05
-5.56623184841402e-05
-2.85026104625002e-05
-4.54055873218759e-06
-3.71730734871264e-05
-6.26866173117569e-05
-2.63328429563628e-05
-1.61764331592504e-05
-1.69654242501645e-05
-6.14707236954017e-05
-9.63497700557203e-06
8.14960989646366e-06
-2.25495066525637e-05
-3.19039133427443e-05
-3.98339041088242e-05
-4.47961624061322e-05
-9.73649170822932e-06
-2.91343854958369e-05
-3.19656173261281e-05
-3.32483896698745e-05
-1.98960450669894e-05
-5.31526088195693e-05
-1.68204503509334e-05
-1.39484876939559e-05
-1.62094478669746e-05
-6.47416295664839e-05
-6.50790634855184e-05
-8.10777475326248e-05
-1.39843164206625e-05
-3.84065773315615e-07
-1.86660096251733e-05
-1.39128592359908e-05
-3.38706272012508e-05
-1.53136934347847e-05
-6.24054583973e-06
-2.68522058220075e-05
-3.54455655299307e-05
-3.12391638958008e-05
-3.05729652384714e-05
-3.31780686097671e-05
-3.95547991158373e-05
-5.09606421206061e-05
-5.7217414731858e-05
-3.34081791897365e-05
-3.70452016421058e-05
-3.56971417735625e-05
-8.15332246882055e-05
-6.75387097863184e-05
-5.62858587469767e-05
-2.28544880445767e-05
-7.02078485443448e-05
-4.22722574397158e-05
-3.95508391915526e-05
-4.19372233380228e-05
-5.4868573534616e-05
-2.84651744716979e-05
-1.71386231357359e-05
-2.00909482941892e-05
3.45659425380988e-05
-3.35462942267727e-06
-6.65973352017207e-05
-5.01160723084782e-05
-4.70718014191148e-05
-3.28459560336275e-05
-3.01156277450521e-05
-5.35306724960799e-05
-2.44642413562951e-05
-3.62075175565955e-05
-4.70656387066168e-05
-1.70180313237067e-05
-2.47361310351365e-05
-3.34118437045419e-05
-1.96627432050955e-05
-1.77406826182971e-05
-3.35746568381065e-05
-2.10581454963533e-05
-2.95460030272371e-05
-4.58973893604878e-06
-4.31765867799446e-05
-6.54144943875774e-06
-1.73548125730228e-05
-3.47024665302316e-05
-3.3894837869305e-05
-4.90569370327553e-05
-3.80927205148617e-05
-3.4490758875599e-05
-1.57534069615634e-05
-2.93036835370645e-05
-5.04062809779026e-05
-4.6368901276871e-05
2.16492247821658e-05
-2.45675413742844e-05
-1.94857700270749e-05
1.44360077403073e-06
-5.18797102029862e-05
-4.06558846617566e-05
-4.46056822898497e-05
-3.512161229982e-05
-2.08795733135671e-05
-1.60579861496673e-05
-2.6702670369133e-05
-2.02850690601618e-05
-4.42223213834011e-05
-4.04142641369008e-05
-1.96035372707872e-05
-5.43865345346843e-05
-4.95162593645791e-05
-1.70090054219399e-05
-5.45671768700281e-05
-4.75564558914963e-05
-4.07844612323017e-05
-4.15525124102324e-05
-5.48431743616701e-05
-4.10011571136811e-05
-2.77372231935698e-05
-3.88374260953191e-05
-1.90056032443931e-05
-3.83430085974755e-05
-6.14667058901239e-06
-2.97751646148812e-05
-2.38519914848339e-05
-1.44947222490544e-05
-5.92536323121439e-06
-4.37770561924542e-05
-5.52840509659421e-05
-2.5804546233819e-06
-8.50353366671544e-06
-3.29192857592353e-05
-3.87656778642392e-05
-3.55452207748328e-05
-5.53663512118243e-05
-1.68462757687294e-05
-1.07268864592212e-05
-2.33681853475838e-05
-3.87497053453694e-05
-2.82266483947995e-05
-2.04686357999215e-05
-3.47541805405684e-05
-3.07931639218345e-05
-2.17092751560022e-05
-2.28831899827588e-05
-6.65735068094294e-05
-3.55065076928196e-05
-3.82874511598669e-05
-1.27676535904247e-05
-2.19276227922433e-05
-4.71686616080606e-05
-6.37925764638329e-05
-2.7892492737634e-05
-4.43766852547857e-05
-2.16045169520938e-06
-4.0902587037429e-05
-1.71104419817541e-05
-4.42003134674214e-05
-4.81725847186794e-05
-3.74856335212814e-05
-4.15763347276133e-05
-3.81962231223488e-05
-1.68081728967031e-05
-5.29628501985187e-05
-2.51818022041656e-05
-1.93924699417494e-05
-3.34421042041542e-05
-1.83648597705291e-05
-2.94805930245439e-06
-5.98280153797478e-05
-5.13718495428033e-05
-2.49999379472896e-05
-6.41442160771733e-05
-3.34997047823894e-05
-3.23315428563555e-05
-4.22752740903311e-05
-5.76356368214488e-05
-4.42056852878222e-05
-2.4056440188886e-05
-9.3132047326128e-06
1.13414610926433e-05
-1.22513893826929e-06
-4.52990259101236e-05
-6.47898860635345e-05
-5.12134556488425e-05
-3.00690579883847e-06
-4.95667032912825e-05
-4.12286672803078e-05
-3.34385668665464e-05
-3.5667962470099e-05
-4.39900674368383e-05
-4.90723914000262e-05
-4.69636147461632e-05
-4.7656709207623e-05
-1.35217083319072e-05
-4.22350708193293e-05
-5.69731896277454e-05
-3.29584372515176e-05
-4.25818855819496e-05
-2.26628687741179e-05
-5.68821545131977e-05
-2.03395898117486e-05
-1.25213886844645e-05
-2.88720758112601e-05
-3.298476301374e-05
-1.70507171061454e-05
-1.62911981157535e-05
-1.31211169720081e-05
-4.92278172765388e-05
-1.52360437301171e-05
-2.14365209034593e-05
-2.7920330925299e-05
-6.81182456467259e-06
-7.26664112009999e-05
-7.73586939151001e-06
-7.31126055103723e-05
-5.21254396929836e-05
-1.70796271526384e-05
-4.09792565729227e-05
-2.55354043436342e-05
-8.90151969607208e-05
-4.1686260253927e-05
-2.72300766270579e-05
-4.60397563415439e-05
-6.92618746155713e-05
-2.1543285541996e-05
-1.39032091163069e-05
-1.39069250740961e-05
-1.7981363856698e-05
-5.21181823319895e-06
-1.53998262233867e-05
-4.05215493968943e-05
-3.55149721414024e-05
-2.65256530802717e-05
-2.46889210947404e-05
6.54868247895739e-06
-2.55967372308183e-05
-1.70041117571188e-05
-6.08952609833368e-05
-6.08577810572331e-05
-6.00552425017482e-05
-2.37036931964175e-05
-3.77434607061989e-05
-0.000102873520645732
-6.30385792055344e-05
-4.81058151750014e-07
-1.69896023777684e-05
6.88718272494191e-06
-2.80592057938733e-05
-6.08470386001276e-05
-4.04166525432789e-05
-7.01024494180714e-06
-2.37724351396883e-05
-4.0147343428394e-05
-4.23865088275226e-05
-2.95716206890739e-05
-3.37574074947189e-05
-4.31462780640651e-05
-5.26418056520774e-05
-1.7386328845453e-05
-5.59874388631592e-05
-4.00261195424262e-05
-2.30150001127461e-05
-8.94151258789439e-06
-2.8811358932974e-05
-4.01685905557992e-05
-3.91978578876332e-05
-4.3394172778899e-05
-3.89456433895854e-05
-2.35651376124723e-05
-5.24183463954993e-06
-3.56440324279971e-05
-3.88186416015136e-05
-5.26611830649632e-05
-5.37261572503126e-05
-2.32989335214493e-05
-2.54337028116619e-05
-4.79269783822913e-05
-5.91469754590879e-05
-4.17750354765024e-05
-3.14282445877019e-05
-4.91737274685552e-05
-3.55841176609385e-05
-2.83562716351241e-05
-9.01975146054774e-06
-6.54299093850634e-05
-3.92620116928439e-05
-2.97411917821329e-05
1.21936584130045e-06
-2.13513893815208e-05
-4.12377059975329e-05
5.33557433711525e-06
-7.38372379059751e-06
1.18399754745321e-05
-8.28005990733566e-06
-5.31300749044418e-05
-2.27668400782231e-05
-6.65911556877884e-05
-2.41309101656191e-05
-1.76620996581103e-05
-1.92318425845943e-05
-5.61281849168173e-05
-1.48702122433633e-05
-2.6234958800902e-05
-4.99196008657624e-05
-3.76025685187168e-05
-3.90010866913997e-05
-3.14013871972748e-05
-4.30238505476574e-05
-3.04594101737951e-05
-2.29148067239966e-05
-2.39118939215313e-05
-5.79424524752606e-05
-7.23239013791801e-05
-6.85370473812193e-05
-4.42468854528395e-05
-4.27611058658186e-05
-2.70984374817422e-05
-3.29460045236492e-05
-3.71469750576607e-05
-4.2917257925055e-05
-1.97246082118395e-05
-2.87286071172156e-05
-2.22064273695191e-05
-5.49804790982981e-05
7.37485005781948e-07
-3.40961698961244e-05
-5.32483533160356e-05
-5.10620188411985e-06
-7.42617446326299e-05
-7.57641034701468e-05
-3.16911115528297e-05
-2.23175362327435e-05
-3.77164614200881e-05
-3.72504070708503e-05
-3.85412292622397e-05
-1.06434277896106e-05
-5.43259274158444e-05
-3.54710972235261e-05
-3.74226805204873e-05
-2.49204627925078e-05
-2.09777304250486e-05
-3.09883921548784e-05
-3.65779462150763e-05
-4.85738544604715e-05
-1.19035562084693e-07
-2.01317738834898e-05
-1.12385514231329e-05
-1.6858444425067e-05
-4.72569636331967e-05
-6.16403836353798e-05
-2.44908125887869e-05
-5.12851164351496e-05
-6.50376510776349e-05
-2.3304998472706e-05
-2.61949429287648e-05
7.47380822825739e-07
-1.0951352458432e-05
-3.29119837558689e-05
-4.51741641414539e-05
-6.87175075296675e-05
-3.446906144955e-05
-7.94027458286715e-05
-3.98923812251407e-05
-1.94624891464548e-05
-4.96814698224425e-05
-6.29789172473427e-05
-6.81476216509912e-05
-4.32880982121792e-05
-1.63415441207567e-05
-2.69560376435161e-05
-2.08182339406068e-05
-5.68859529862005e-05
-5.53761693592882e-05
-4.99008586322116e-05
-5.91309524867278e-05
-4.88598954476156e-05
-3.48712229374872e-05
-5.4963687519848e-05
-6.19177451284004e-05
-2.74004741260117e-05
-4.63818284969358e-05
-5.72151859887613e-05
-2.99183276741557e-06
-2.18916173183071e-05
-3.84129882322563e-05
-2.03923551056647e-05
-6.60179779562119e-06
-1.27839416572523e-05
-2.67323068278815e-05
-3.19377332770788e-06
-4.29578443864982e-05
-4.65939930692889e-05
-4.08486933421589e-05
-4.57239020270061e-05
-3.95107037123056e-05
-5.2311369958253e-05
-4.70094534076558e-05
-2.9112823208877e-05
-4.28603873174288e-05
-2.14071235862548e-05
-2.34881937222082e-05
-5.253323254628e-05
-8.85025550483234e-06
-3.02684052018068e-05
-2.8047787868428e-05
-1.09246407535365e-05
-1.92449820512916e-05
8.77828408214181e-06
-3.07811659743082e-05
-4.06049602437921e-05
-3.16204487122703e-05
-5.30090274458659e-05
-1.41441836821902e-05
-4.17346653692676e-05
-7.9112751383095e-05
-4.11624368001144e-05
-2.4264796940851e-05
-4.23320435759893e-05
-6.42917077065193e-05
6.28480735474982e-08
-5.55971585702103e-06
-4.72026039701858e-05
-1.60254480276509e-05
-4.49952572235763e-05
-3.61133808518482e-05
-3.97555128930881e-05
-4.4894646139595e-05
-5.65909547740282e-05
-4.94328433294572e-05
-3.21477178915715e-05
-2.19131436752351e-05
-5.5159011553991e-05
-4.2836678407986e-05
-3.92531237470185e-05
-3.10147322449895e-05
-3.88563158518725e-05
-3.18538901867341e-05
-4.32908406747006e-05
-4.69351010323851e-05
-2.35451332885806e-05
-4.8792862361404e-05
-1.05928746742772e-05
2.2106554616878e-05
-4.57237626887738e-05
-3.50094323738087e-05
5.94178823793084e-06
-2.30266945873481e-05
-2.45510816860684e-05
-2.98561387701643e-05
-4.55548057505128e-05
-5.20676091829496e-05
-4.73746397284088e-05
-2.2637369017904e-05
-3.41870126070478e-05
-3.40781221501313e-06
-3.4565081196196e-05
-1.74136572582611e-05
-2.42397244111506e-06
-2.55988762245717e-05
-2.46451249448276e-05
3.62829010975073e-05
-6.21244333255581e-06
-5.69527486221088e-05
-4.0314165588438e-05
-1.95023483588424e-05
-8.79697540347376e-06
-1.52844491041655e-05
-6.30056022329438e-05
-5.3526033138183e-05
-3.85206643060951e-05
-2.47560914429231e-05
-1.0841045155113e-05
-2.63608056831891e-05
-3.43762112394102e-05
-8.50646850507799e-05
-3.53973355573493e-05
-4.61403253254989e-05
-2.86377803669729e-05
-4.21788070448834e-05
-3.15272339265994e-05
-3.91405392138383e-05
-2.6052562551048e-05
5.71431753917805e-06
-1.98481620780826e-05
-1.23624938543092e-05
-3.28180075879645e-05
-4.29320156241318e-05
-6.03394811988711e-05
-4.61800486449394e-05
-3.74501819073618e-05
-3.8621317853739e-05
-6.82669530373107e-06
-3.37208961761367e-05
-5.54544770677269e-05
-5.77451559103071e-05
-5.96895746645357e-05
-3.27229923951626e-05
-3.90245925122122e-05
-5.84043688114978e-06
-5.18410344612521e-06
-5.58059321463584e-05
-3.16535898741915e-05
-2.13396173448488e-05
-1.10154042383178e-05
-4.03734602564727e-05
-5.39707852797595e-05
-5.4912034288625e-05
-3.70720577550129e-05
8.12370470820313e-07
-3.96375762151663e-05
-2.86061786932279e-05
-2.59654322522606e-05
-5.04950922465297e-05
-4.54056877141158e-05
-3.98937276799955e-05
-1.06531285301295e-05
-3.53794094820572e-05
-3.09172263691182e-05
-4.4275824817244e-05
-4.83836905053303e-05
-3.89848869907395e-05
-4.98117113645496e-05
-3.04700075447563e-05
-6.62825433862555e-05
-5.23527845453103e-05
-1.85386563610407e-05
-2.698880229616e-05
-3.72690404087611e-05
7.13121570946967e-06
-2.47958993562002e-05
-4.67628518679735e-06
-9.24417654505013e-06
-1.30051558488689e-05
-2.94035348714443e-05
-1.86412724818998e-05
-3.52798937127828e-05
-2.40709275884142e-05
-7.66906874875798e-05
-5.21990841987088e-05
-6.12549826241244e-05
-5.2234270179276e-05
-2.77303186105488e-05
-3.65460833643863e-05
-4.43986104190571e-05
-4.6065529520165e-05
-7.91871106404417e-05
9.01914521009018e-06
-2.09979149169277e-05
-2.62953724135637e-05
-1.41627322002035e-05
-1.77713742027091e-05
-3.56188955001108e-05
-2.28958764918599e-05
-5.90263656396262e-06
-6.36289075421457e-05
2.47469060427061e-06
-3.29199663384104e-05
-4.35950693618051e-05
-1.77786798510124e-05
-1.58807577541145e-05
-2.44690029399135e-05
-3.44107851870513e-05
-3.48929099886753e-05
-3.94188598547528e-05
-6.75168251083833e-05
-3.92682331482774e-06
-2.01923756925399e-06
-2.51461084695938e-05
-3.83004099524627e-06
2.85793623753396e-05
-7.84228407626683e-06
-2.55475521366634e-05
-1.20229881522345e-05
-2.67642600410946e-06
-6.01107201292844e-05
-3.90266930425764e-05
-2.83567485310364e-05
-5.19347536430516e-05
-2.71782736832632e-05
-1.92486645730294e-05
-6.63174054286147e-05
-4.23139763605776e-05
-5.21669072710674e-06
-6.43018962128344e-05
-3.64180776582872e-05
2.17013443200543e-06
7.04406514011908e-06
-7.48134529025905e-06
-4.41415308298438e-06
-7.35884465011686e-05
-8.24287898769967e-05
-5.25811286550054e-06
-3.33883104122213e-05
-3.2869198667114e-05
-3.25686431309129e-05
-4.40219337894475e-05
-4.0686632355896e-05
-2.56914745832496e-05
-3.08277387676547e-05
-1.21971178638645e-05
-4.36937656443638e-05
-4.83065297798214e-05
2.66389128211331e-05
-2.98086638399905e-05
-3.60496578108367e-05
-3.50378811782301e-05
-4.2773829145416e-05
-1.70772855547481e-05
-1.03939797833374e-05
-4.90074764149867e-05
-2.73943098070985e-05
-3.01534724547691e-05
-4.24157683715552e-05
-2.51881992879462e-05
-6.12137464594375e-05
-6.24441401045811e-06
-4.7875883633095e-05
-8.59223455109803e-06
-3.39696396687916e-05
-4.02248396448424e-05
-9.27486454093173e-06
-2.03840052147983e-05
-2.51371442018564e-05
-1.00741720877762e-05
-3.38223568576008e-05
-1.70779366680975e-05
-3.47199007578159e-05
-3.31610832341994e-05
-5.2721144248225e-05
-3.74515611262923e-05
-5.76466578699694e-05
-2.71861724072149e-05
-1.52903761586918e-05
-8.9835103844061e-05
-4.65606959118693e-05
-2.99598993963162e-05
-3.82022497007017e-05
-4.68618995193487e-05
-4.67976796657995e-05
-3.332000433752e-05
-5.92063514085681e-05
-6.71103649950725e-05
-3.22660515573867e-05
-2.41735299475372e-05
-3.71062201342947e-05
-2.21173492336949e-05
-4.57379120561543e-05
-4.30384502294953e-05
-3.3222618372658e-05
-3.03704728256572e-05
-4.54390729918076e-05
-5.26656034219314e-05
-5.85161041146791e-05
-4.04547698384812e-05
-6.66318158957536e-05
-4.9032453348258e-05
-3.13167305376936e-05
-1.02610754653762e-05
-3.11231462990114e-05
-6.73244535197081e-05
-3.67467511814158e-05
-2.3152119129669e-05
-2.16071892942387e-05
-1.2140673795814e-05
-5.78747042022224e-05
-4.3393606373992e-05
-1.96547368930505e-05
-1.98610640215267e-05
-5.4066133860473e-05
-1.11990887375317e-05
-4.11295016156861e-05
-5.64478765944375e-05
-5.86474875952959e-05
-2.54598184949317e-05
-3.83799047272394e-05
-4.82331013516202e-05
-4.59798434638213e-05
-1.26579068877504e-05
-3.09059355169901e-05
-1.8949989620252e-05
-4.98356244654957e-05
-1.85067775395203e-05
-2.36635272761743e-05
-2.85633471773846e-05
-5.80668740213122e-05
-4.11672951109286e-05
-6.6698613562423e-06
-2.88976485621279e-05
-3.07770159419436e-05
-1.94406710615128e-05
-3.24675416277498e-05
-2.42090376332182e-05
-4.48466629338069e-06
-2.02057008440622e-05
-5.75630635554512e-06
-6.31843957157183e-05
-4.56687648182648e-05
-1.92765248888105e-05
-3.02389751095791e-05
-6.53513662723609e-05
-3.89571181837198e-05
-3.96628186245215e-05
-4.60203010816688e-05
-1.59690934576641e-05
-7.00437796341828e-05
-1.92501830413565e-05
-5.42556860739211e-05
-1.65346230776391e-05
-2.07544460318942e-05
-2.99262098401082e-05
-4.52820938477241e-05
-1.99994345778669e-05
-5.18147966863058e-05
-4.69111856097131e-05
-1.0769362809817e-05
-4.42451076163284e-05
-3.00114772633586e-05
-5.65149456250065e-05
-7.94922373388711e-06
-1.70006713211102e-05
-8.30287674181853e-05
-4.56138863837355e-05
-3.08282115820389e-05
-5.49438067939305e-05
-4.39326616191435e-05
-1.90859502750412e-05
-3.17935964329575e-05
-5.1222182944781e-06
-5.33262829017462e-05
-6.77134207156257e-05
-5.18365033257715e-05
-3.47341044141397e-05
-2.79956648963584e-05
-1.10154816051674e-05
-1.82946687558151e-05
-2.95671696579264e-05
-3.08473079740576e-05
-3.41959055768921e-05
-6.62452853794948e-05
-1.20110348033099e-05
-4.05009076826745e-05
-6.73225059689323e-05
-1.7067120838363e-05
-2.50389574142504e-05
-4.8084365547378e-05
-3.0255180618023e-05
-3.55337422357739e-05
9.64538392708843e-06
-1.53592099882329e-05
-2.01050437094482e-05
-1.10401402766073e-05
-2.49030751405743e-05
-1.78834314046267e-05
-1.64226991635591e-05
-3.09731837797918e-05
-3.12783117142409e-06
-5.22294018843986e-05
-8.00803850776039e-05
-4.70425737866275e-05
-1.98898165628631e-05
-4.39028224162633e-05
-2.50105583434965e-05
-2.07725827609213e-05
-1.7872874715185e-05
-8.03247401281326e-06
-1.87515254599914e-05
-4.11980502438835e-05
-3.8579581956966e-05
6.19566744131384e-06
-1.04675495535322e-05
-2.97557968184372e-05
-6.74886496176276e-06
-4.91147269873058e-05
-3.06521738683833e-05
-3.46454772145096e-05
-6.84572407550747e-05
-5.28709523736502e-05
-1.78037287988592e-05
-2.57692242943509e-05
-3.4639986916495e-05
-7.48504476408622e-05
-2.02311218934558e-05
-7.14089729345366e-06
6.84850105597883e-06
-1.44840798322302e-05
-1.47626152091697e-05
-3.28567267741399e-06
-1.36026536327363e-05
-7.30949624838807e-06
-4.77926930861257e-05
-3.28357048742534e-05
-5.79013709470018e-05
-2.65251915627098e-05
-3.60973157747869e-05
-2.83663219304772e-05
-5.26667053059822e-05
-4.06566149185897e-05
-5.03010333616957e-05
2.73554402241343e-05
-3.05939410499396e-05
-5.00306678649058e-05
-1.62917154449255e-05
-1.16728227426098e-05
-5.70570679339598e-05
-4.16922922821941e-05
-1.68490980508354e-05
-1.54858878528917e-05
-4.17376768818472e-06
-3.91909328735413e-05
-4.56967725637233e-05
-6.46378825129053e-05
-2.11317102569376e-05
-4.52818960064777e-05
-5.57040281296076e-05
-1.98639820646387e-05
-6.78145473539657e-05
-2.650571573557e-05
-3.73616658632479e-05
-3.54469461520397e-05
-1.09225207667975e-05
-1.969354869134e-05
-6.90917312949071e-05
-1.6289490067239e-05
-5.55694111185401e-05
-4.93469180416272e-06
-4.16919428313242e-05
-4.98432690036465e-05
-2.19201962616054e-05
-5.01679509477787e-05
-5.54167016378974e-05
-5.29192335657321e-05
-9.40469829610507e-05
-4.57465686714812e-05
-4.70187851134958e-05
-3.99353378021696e-05
-6.04552146582297e-05
-5.05247124579093e-05
-3.46235485434042e-05
-2.42225255887799e-06
-3.18893320989452e-05
-3.24840821000432e-05
-7.5596649546391e-06
-1.29715580970926e-05
-2.25570284932996e-05
-5.83553466638639e-05
-3.60505677155682e-05
-3.18291894113498e-06
-5.56525429667924e-05
-3.44282343518735e-05
-5.39038354407164e-05
-3.31369773248978e-05
-4.5238500354658e-05
-4.12155630660854e-05
-3.1860677203172e-05
-4.9890541904867e-05
-4.17538294557309e-05
-3.58115036528332e-05
-2.44725699270724e-05
-2.01818631427217e-05
-1.78903203058264e-05
-3.51075848529232e-05
1.88017429954967e-05
-5.34189659802999e-05
-5.33643102579866e-05
-5.64537827814312e-05
-4.6737404162875e-05
-3.58603806334482e-05
-4.97779919089503e-05
1.57712180599699e-05
-3.26147278382016e-05
-6.85201354990429e-05
-9.97006182599329e-06
1.82513860578867e-06
-1.54924665946003e-05
-1.61882019804613e-05
-3.51398490574356e-05
-3.46553933307841e-05
-2.6163434372006e-05
-2.66241325417722e-05
-2.22306478994107e-05
-1.99712313133179e-05
-2.12160929610967e-05
-4.74874587424537e-05
-4.37679147500363e-05
-3.29023838430518e-05
-4.87766314431342e-05
-7.16671471351078e-05
5.59203388386527e-06
-5.27752081713018e-05
-1.5717473455634e-05
-4.11546003391642e-05
-5.24686894654678e-05
-6.08176389265233e-05
-2.07517078316084e-05
8.57632867549272e-07
1.32018396244268e-06
-4.2057462515595e-05
1.87515463480892e-05
-3.35920267131856e-05
-2.72553732727239e-05
-2.59091637511059e-05
-4.34256959673787e-05
-5.76198339519589e-06
-6.53368239601027e-05
-6.36853379524511e-05
-6.79170215879443e-05
5.72745666037977e-07
-6.12007557473883e-05
-5.03847508071295e-05
-3.5238928728445e-05
-1.4406407474921e-05
-2.395250745765e-05
1.21160735612563e-05
-5.55676001918065e-06
-2.43576004697308e-05
-6.32368194036943e-06
-3.17633328761689e-05
7.20626322772927e-06
-2.12829748346716e-05
-1.31064952156052e-06
-2.34522068852631e-05
-5.84728880879979e-05
-5.12300536625755e-05
-5.36160952319771e-05
-3.37230324741342e-05
-5.68690024982231e-05
-3.08622816040811e-05
-1.61823112259279e-05
-3.53358565771094e-05
-2.5090100984167e-05
-3.91959965091263e-05
-5.3439211693496e-06
-4.83163733131283e-05
-1.12763991982568e-05
-3.43393875844111e-05
-6.34249132379754e-05
-4.55969470112072e-05
-5.58745947541317e-05
-1.8009907431031e-05
-4.56472209142364e-05
-5.10311263595653e-05
-3.3450221540853e-05
-4.19093235705933e-05
-4.26349578556881e-05
-4.77851395268004e-05
-6.57272319382621e-05
-4.24323497693063e-05
-5.80534184015653e-06
-3.06391059371986e-05
-1.4258963988347e-05
-1.7494123596087e-05
8.31426999956141e-07
1.09497426955738e-05
-1.2045881574996e-05
4.51506865494382e-06
-1.82368113522279e-05
2.85902020356327e-05
-3.27439174351324e-05
-2.38809789548418e-05
-5.22879259118951e-05
-4.95907219685961e-05
-6.93282411256733e-05
-2.7250243825572e-05
-3.15079376911375e-05
-5.93227679125718e-05
-3.92068370782021e-05
-5.34500818290419e-05
-2.18043966347925e-05
-2.1172006160418e-05
-3.58853365909642e-05
-1.13722694344602e-05
-4.16806168270955e-05
-2.40234160099721e-05
-4.9539438831839e-05
-1.30037294853109e-05
-1.08040319598619e-05
-6.30095162651757e-05
-3.59591620672388e-05
-6.39942122880839e-05
-6.3402318210325e-05
-5.15375653974837e-05
-6.65687089068731e-05
-6.94828726188652e-05
-2.47013804592909e-05
-2.98955803927523e-05
-3.54555574602855e-05
-1.67630056731601e-05
-6.92005294430102e-06
-6.96440540234942e-06
-5.55602935418033e-06
-2.52180508435026e-07
-4.82301408110963e-07
-2.02250728595157e-05
1.28475407198137e-05
9.3279125400441e-06
-9.828443626884e-05
-4.1359733984709e-05
-2.95230239243531e-05
-1.36245539402088e-05
-3.48920388566464e-05
-6.67281030078555e-05
-2.43604866302187e-05
-3.84878762028789e-05
9.43468810407616e-07
-8.92285843239504e-05
-5.75400617418372e-05
-4.60028929520803e-05
-2.18721108097586e-05
-6.09226923497095e-05
-1.70413884646729e-05
1.24602785186204e-05
-3.25766123026431e-05
8.81659550460614e-08
-1.68478001131192e-05
-4.43244500509922e-06
-3.09941906939282e-05
-3.27680894832204e-05
-5.77171292580227e-05
-4.08817956965794e-05
-6.31812503268225e-05
-6.14587816792296e-05
-3.4095314656943e-05
-5.73929953355499e-05
-1.34607629672695e-05
-6.26842429124722e-05
-4.70949426031001e-05
-4.91834225302605e-05
-3.72611217608807e-05
-1.01819830732804e-05
-5.52197230798926e-05
-5.1637777985465e-05
-6.81495275075477e-05
-1.93965655521426e-05
-3.99376060225933e-05
-2.37715614579011e-05
-1.70017150149166e-05
-3.62101802274093e-05
-1.60829175513233e-05
-4.5499971260856e-05
-2.56635228949067e-05
-1.79344409988724e-05
-3.55587848640274e-05
-1.47781999750131e-05
-1.79310185367635e-05
-3.63415262850289e-05
-3.6065559316771e-05
-1.67816208959158e-05
-7.60733542595056e-05
-1.18841895959356e-05
-4.1615203047095e-05
-4.43113049458698e-05
-4.4162820947027e-05
-2.5824311987809e-05
-9.83168337165356e-06
5.28064803817999e-06
-2.238416834807e-05
-2.28042882650888e-05
-4.18193578860555e-05
-3.53748763265408e-05
-6.68545401125504e-05
-6.0091893245381e-05
-1.93739749469169e-05
-3.14013519686881e-05
-3.94457391022958e-05
-4.32165737700018e-05
-1.42743747854251e-05
-3.67937078356981e-05
-3.03585326431049e-05
-5.01255866796104e-05
-3.54497076424565e-05
-2.64237536163567e-05
-3.57564384259527e-05
-1.0665443338074e-05
-2.45379900351406e-05
-4.22581751545369e-05
-5.16111098013546e-05
3.10748985236349e-06
-5.22634993650702e-05
-2.44078815256707e-06
-2.98784565630049e-05
1.91938276198815e-06
-2.02711758370911e-05
-3.14244370860745e-05
-9.22950452961883e-06
-2.68338618330926e-05
-3.87156732607987e-06
-4.72007378699659e-05
-3.48129398573521e-05
-7.58859372701626e-05
-5.34566081716426e-05
-6.88693000000901e-06
-3.20882347812494e-05
-3.79866816659716e-05
-4.72970085584134e-05
-5.01214775815663e-05
-2.8001105724503e-05
-4.821720619482e-05
-5.03297391688316e-05
-1.62864475464388e-05
-2.50055866287068e-05
-4.47094230355145e-06
-1.18923156584711e-05
-4.50735447098724e-06
-4.68317520762844e-05
-4.9212327706806e-05
-3.80527789013582e-05
-4.216706331648e-05
-1.79751888648924e-05
-3.68446515083745e-05
-6.22411331442948e-05
-5.32615244661755e-05
-5.20250233821178e-05
-3.91049625889697e-05
-4.63708967097411e-05
-5.11273507682904e-05
9.75292901227064e-06
-1.85745800334692e-06
-4.84211601093442e-05
-1.44126277047198e-05
-1.6767546291778e-05
-2.03178744994636e-05
-2.29404420462342e-05
-4.28109200994133e-05
-2.50861964003511e-05
-3.29802677354136e-05
-5.79088816646414e-05
-3.62988637464741e-05
-3.55165128397818e-05
-5.69843441783242e-05
-2.35716739144076e-05
-1.34792914734182e-05
-4.89775441982424e-05
7.66240546903235e-06
-4.3537804758072e-06
-5.94051066000017e-05
-6.17476953535005e-05
-3.30166439700852e-05
-1.71584313464404e-05
-4.90085582595583e-05
-2.20773163289715e-05
-8.28539487065161e-05
-5.11598318054715e-05
-4.80196905386414e-05
9.8139988271806e-07
-3.7250238739366e-05
-1.94321031508656e-05
-5.20711026697969e-05
-2.33122496857182e-05
-3.49531893743967e-05
-3.71475760311497e-05
-2.67574699045591e-05
-1.55474141004199e-05
-4.58101140177011e-05
-3.33571504510509e-05
-4.57330364114925e-05
-3.30631320767878e-05
-1.93297816586812e-05
-3.89189491246577e-05
-1.52135194865371e-05
-2.04825787747353e-05
-2.93194396118983e-05
-3.27650419213183e-05
-3.73582802110833e-05
-7.16086884583938e-05
-5.1985112072454e-05
-5.88763638931591e-05
-7.74186468884693e-05
-5.97316197407165e-05
-4.38369803069875e-05
-3.76428327716386e-05
-6.13718982531524e-05
-4.42603361383519e-05
-4.99143833194497e-05
-1.21275532286623e-05
-8.72305574962636e-06
7.69250242919168e-06
-6.09175315725818e-05
-2.74430395543757e-05
6.45791436355604e-07
-3.26139613247837e-05
-3.67569445624876e-05
-1.94485299567765e-05
-2.68379197749964e-05
-4.3635553664275e-05
-8.08892064600529e-06
-2.5539598371707e-05
-7.57192264094839e-06
-3.62668690202224e-05
-3.89865392890109e-05
-2.66911296683944e-05
-6.62680172151633e-05
-3.92110919563693e-05
-4.24200760508953e-05
-5.06679538255586e-05
-4.04591843147204e-05
-5.17012434967953e-05
-4.92767635195247e-05
-8.49112806730984e-06
-2.59604344890167e-05
-1.86978241835682e-05
-1.21420135806374e-05
-6.48097698981642e-06
-3.38767814012788e-05
-3.99770119250122e-05
-2.70630643020989e-05
-3.74667461548125e-05
-3.36905352971814e-05
-2.48066388815645e-05
-8.12754474411761e-05
-3.64148376557545e-05
-7.0653343829238e-05
-3.84106170988804e-05
-4.59506826876323e-05
-1.62396086801334e-05
-5.51859348395424e-05
-2.7700640072295e-05
-5.66444604883345e-06
-2.64532870542174e-05
-3.57721054765037e-05
-1.94321301807333e-05
-2.57997104565285e-05
-5.01709997862849e-05
-2.48285912756169e-05
-3.51827822743278e-05
-7.53152016354829e-05
-4.03172771088862e-05
-3.35064895599293e-05
-4.24745355712858e-05
-2.65147259916603e-05
-6.89562014020716e-05
-5.60480118938084e-05
-1.23284923487137e-05
-1.34446394121481e-05
-2.2312530305288e-05
-9.06054044777349e-06
2.52582790603892e-06
-3.90207891909755e-05
-2.42529116151283e-06
-5.28231918962659e-05
-3.47035512196342e-05
-2.09366821471875e-05
-3.80442347262286e-05
-7.08611680423493e-05
-5.51642391128635e-05
-2.23428824483349e-05
-1.55547649067351e-05
-2.86262639105851e-05
-1.22152293158648e-05
-4.01299559423491e-05
-3.66127482437595e-05
-2.28745174180444e-05
-4.95070094491709e-05
1.47590801045269e-05
-9.04898046351312e-06
-6.13641485206205e-05
-3.74633188519406e-05
-1.00647703585989e-05
7.41942041954499e-07
-4.26345390034016e-05
-4.39711613205478e-05
-2.88657477886628e-05
-2.7649734169079e-05
-3.05739775407619e-05
-4.00236946969348e-05
-2.97560566974943e-05
-4.66769353512717e-05
-5.23151164533967e-05
-4.4712110295673e-05
-5.18952595609352e-05
-7.35712604330581e-06
-2.89495806516525e-05
-3.87472271147316e-05
-1.91129761218227e-05
-8.08878246893502e-06
-5.77015097951868e-05
-3.51990070614507e-05
-2.8235563425151e-05
2.9711684595189e-06
-5.51338837356696e-06
-4.66219203401623e-06
-3.04986109720111e-05
-2.93229531571255e-05
-2.03080078516884e-05
-5.31758193681886e-05
-4.91179989693819e-05
-4.33895945290658e-05
-4.0643323438303e-05
-6.34701343219436e-05
-1.34594399895304e-05
-5.05370705718737e-05
-3.52991736528586e-05
-3.69481448114401e-05
-5.03891839086064e-05
-4.75244540418968e-05
-2.8094506071589e-05
-3.91713691414343e-05
-5.05332393155381e-05
-2.03256845622271e-05
-2.51815879775541e-05
-2.75213074504335e-05
-4.92048275510836e-05
-5.19243256019935e-05
-4.46857121763795e-05
-1.89642999778666e-05
-4.69368211370498e-05
-5.46354620414006e-06
-2.84195835025184e-05
-4.47127819773991e-05
-4.1580679566373e-05
-2.83263967168137e-05
-5.14653207591977e-05
-3.11751547349793e-05
-2.90074673194006e-06
-3.74057232590009e-05
-2.65070572466275e-05
-6.57331038353271e-05
-3.66268786785473e-05
-3.36423111332513e-05
-3.85888931576953e-05
-3.11942968835108e-06
-3.31617403146852e-05
-2.60858620721659e-05
-3.55371953564027e-05
-3.04411787549615e-05
-2.67901205949871e-05
2.93533716891088e-06
-4.72016562140006e-06
-4.05140527525014e-05
-3.83238821284153e-05
-5.12263243737991e-05
4.9370431631441e-06
-3.50863131349057e-05
-4.5579924325223e-05
-2.41191848524325e-05
-3.69504831666627e-05
-3.27863589998158e-05
-4.31190005482328e-05
-6.2224075961733e-05
-4.39123228624985e-05
-3.1817730257514e-05
-6.15345228738835e-05
-4.74555433966057e-05
-4.68692356327717e-05
-3.74672107490738e-05
-3.75595501411907e-05
-2.22892712801114e-05
-3.89256424675262e-05
-1.27237978375826e-05
-4.17086511565293e-05
-2.43994931978697e-05
-1.70647690411631e-05
-5.43971950628882e-06
-5.71047352470465e-05
-6.1862871522785e-05
-5.47804208459882e-05
-3.68370198553179e-05
-2.58444709924984e-05
-5.52625667299487e-05
-4.66018119582462e-05
-4.87061079827577e-05
-1.56483084002043e-05
-6.63989922567438e-05
-6.64392972998716e-05
-3.75416954543691e-06
-2.97667453821378e-05
-4.35514139060351e-05
-2.3046756804167e-05
-1.79996996106395e-05
-3.71766979952024e-05
-3.06607806287433e-05
-1.49802230475402e-05
-6.71885223307752e-05
-4.74593350302889e-05
-4.6493813970455e-05
-6.05265434598999e-05
-6.00002161180539e-05
-7.32183450149473e-05
-2.10366795338352e-05
-4.87707269977409e-05
-3.81868908320742e-05
-5.63890031864606e-05
-4.92010912721697e-05
-1.02662703952027e-05
1.10873795681267e-05
-3.21302592241647e-05
-3.18227513778716e-05
2.7608387127966e-05
-3.31445680000273e-05
-2.30965598779018e-05
-1.69716851638269e-05
-3.46382824093587e-05
-3.14829509042869e-05
-7.61516899876096e-05
-6.4437907625666e-05
-3.59164814355029e-05
-6.56599594083674e-05
-4.01561698341787e-05
-3.6730855356183e-05
-2.43225821153221e-05
-4.28836125911968e-05
-2.46269001862338e-05
-1.56075688486285e-05
-3.64204233231006e-05
-5.68548788655463e-05
-4.06478721115161e-05
-2.78316938556466e-06
-9.97345403246647e-06
-1.23789830992995e-05
-5.55126543891924e-05
-4.67107869553723e-05
-4.34974256469181e-05
-5.53255972845542e-05
-2.94792919748134e-05
-3.83153312475181e-05
-3.93886923952894e-05
-7.20218823243548e-05
-0.000104638221399705
-5.43854763599172e-05
-5.53303235498851e-05
-3.66682888447371e-05
-2.4636227133926e-05
-3.56671735042534e-05
-2.48314065273472e-06
-2.33717972719562e-05
-1.81628127595649e-05
-1.95085928651925e-05
1.59674282488787e-05
2.88801595417486e-06
-1.54735014823077e-05
-5.96278821239524e-05
-5.10710518467881e-05
-2.41760478568999e-05
-1.18570456301879e-05
-1.70066686262032e-05
-6.73264406951144e-05
-6.60398171769033e-05
-5.14528902235372e-05
-4.09948896664785e-05
-5.75123732742218e-05
-6.65005899637238e-05
-6.05949895390403e-05
-2.23782127960985e-05
-2.57716803189572e-05
-4.12464520355853e-05
-3.79284197287566e-05
-1.26690269108171e-05
-1.6569742834858e-05
-3.9684866394925e-05
-4.04115529729361e-05
-4.17473179210373e-05
3.96739990891727e-06
-3.56218385972036e-05
-1.48448837697626e-05
-2.52276871815933e-05
-2.41338266885375e-05
-3.98592078374861e-05
-2.57129644044394e-05
-6.56784047063346e-05
-1.11918934908981e-05
-7.02299416683972e-05
-4.06225235798603e-05
-5.47451871250128e-05
-2.75470752654048e-05
-2.28865117382454e-05
-3.41990978175851e-05
-3.2265386016131e-06
-7.22913913629431e-05
-1.53388746901919e-05
-4.21984998273358e-05
-6.93405804698109e-05
-4.04747569314954e-05
-4.12985544601e-05
-1.76361340369458e-05
-4.19569594421769e-05
-3.51988213824725e-05
-5.19585460468919e-06
-6.07142202478645e-05
-2.08425238691135e-05
-4.12952570736856e-05
-4.17054886647689e-05
-4.75322150998544e-05
1.93167223455692e-05
-2.24043270340754e-05
-2.58906928941663e-05
-2.88781786638253e-05
-5.58022539801215e-05
-1.48821886821015e-05
-2.02985039139636e-06
-8.41156612607791e-06
-2.53545666644049e-05
-2.24685237570368e-05
-3.06037401790351e-05
-5.86219847251298e-05
-7.02567571093046e-05
-7.15839195537383e-05
-3.58663511472648e-05
6.28490055399284e-07
-3.78531060918346e-05
-5.71208282195942e-05
-4.0523312352753e-05
-1.86765511827768e-05
-9.70346533475589e-06
-3.73564378989392e-05
-1.51425324779741e-06
-1.2351714011588e-05
-3.4511067974652e-05
-3.60369136847032e-05
-3.10425700481384e-05
-2.35311095502604e-05
-4.3749215478957e-06
-5.40733702679959e-05
-7.16026532904512e-05
-8.17721701618649e-05
-1.73604737664447e-05
-2.89374921400171e-05
-4.57556489250971e-05
-3.56471937777393e-05
-2.49419887018634e-05
-3.75538477054346e-05
-5.13617386556791e-05
-1.3932236771969e-05
-1.19878379028081e-05
-2.92235760635108e-05
-1.89080026953965e-05
-3.32107904395271e-05
2.70618761156956e-06
-2.13383271275646e-06
-1.61328467845493e-05
-6.6836257585288e-06
-1.11560500187293e-05
-4.37439412595455e-05
-2.21067372508255e-05
-4.66340645450346e-05
-3.82796057752676e-05
-5.25450943577005e-05
-4.1036312527167e-05
-3.27939813417403e-05
-2.60930510113432e-05
-2.53787016672634e-05
-2.03945720728307e-05
-4.84686964532236e-05
-5.32453174918667e-05
-1.9612845454955e-05
-4.65574329826635e-06
-2.44987263645259e-05
-6.06870244422878e-05
-2.44533590837245e-05
-3.30052129167282e-05
-1.12443298375819e-05
-4.21865769762573e-05
-5.16521753386668e-05
-5.55440714765452e-05
-3.48156980063244e-05
-3.55176887794267e-05
-6.3988134112313e-05
-4.42536054860624e-05
-6.28577550222097e-05
-7.90002900747095e-05
-5.70950357410826e-06
-1.31106304927001e-05
-7.2232165673132e-05
-4.36707445033192e-05
-3.50860703212024e-05
-7.0178059971883e-06
-4.08993074502897e-05
-3.75514541856385e-05
-4.95700359340421e-05
-5.39457442211376e-05
-6.54195325992661e-06
-8.02388171925422e-06
-5.01820725464574e-05
-3.1345501374695e-05
-3.29862420920782e-05
-3.5204044097461e-05
-6.43605171051738e-05
-5.58119283274619e-05
-5.42160123494237e-05
-6.0969244308128e-05
-2.1385702582276e-05
-5.43630080325759e-05
-5.86411632222704e-05
1.73285719510302e-05
-2.67316639764362e-05
-3.08626327328056e-05
-3.70338560291012e-05
-3.71176087714468e-05
-3.96257907816424e-05
-5.04400439903192e-05
-4.30575872589179e-05
-6.49624085138231e-05
-3.8950844410111e-05
-3.90713841552396e-05
-7.74470297170567e-05
-3.00925347654617e-05
-4.14033375037721e-05
-4.47690559617227e-05
-6.89777212124898e-05
-4.48522387994141e-05
-5.86859974692353e-05
-4.67379265129625e-06
-4.78084190127672e-05
-3.47227122198828e-05
-2.09815856113782e-05
-5.13021263364341e-06
-1.71737938631077e-05
-4.66376415445697e-05
-2.75651084737219e-05
-2.41525182659505e-05
-4.08179096104901e-05
-3.35673289906228e-05
-7.06793679127278e-05
-5.47777912799333e-05
-6.65506882063554e-05
-2.60294593131206e-05
-7.78842049796734e-05
-6.34158776802245e-05
-3.47654440066461e-05
-5.54176789926988e-05
-2.2445472647603e-05
2.02310050951201e-05
-2.61790717612139e-05
-5.6988452433343e-05
-2.93393459505742e-06
-3.25749639562653e-05
-2.17449606597684e-05
-2.56334681886665e-05
-4.18691634977979e-05
-6.01439692752207e-06
-2.46771466923613e-05
-2.56730444133914e-05
-2.86111532841454e-05
-6.03151179559102e-05
-4.90909502101712e-05
-6.1518843993838e-05
-3.43555804175451e-05
-1.40043975248736e-05
-1.9695659672571e-05
-2.15140140319333e-05
-4.96501893604271e-05
-1.93070433245867e-05
-4.56006849720094e-05
-5.32425827080003e-05
-5.36079921680152e-06
-6.64500643031047e-06
2.18927574035529e-05
-2.5486491816058e-05
-5.01142422211609e-05
-5.13609159760807e-05
-2.55295165938206e-05
-4.38360320369988e-05
-4.2731934749893e-05
-4.11065316070663e-05
-2.75343172830601e-05
-4.15126264885177e-05
-4.77624730987534e-05
-2.19800975196085e-05
-1.82203935673211e-05
-3.50883525785656e-05
8.09855673521229e-06
-2.44378784706405e-05
-4.21197860881175e-05
2.54828650355347e-06
-4.22022406347137e-06
-3.3488774847693e-06
-9.9700700598979e-06
-4.69180821117633e-05
-7.79126475632546e-05
-5.60081966258359e-05
-6.54925466596203e-05
-3.80990117152664e-05
-3.49813578782969e-05
-4.80584603739976e-05
-5.30317982962177e-05
-4.46721933767093e-05
-3.84359834808019e-05
-1.37045337159955e-05
2.64606974501258e-05
-3.90277306727145e-05
-1.48440707395722e-05
-1.34595817221799e-05
-3.04248176999969e-05
-1.43026014189101e-05
-2.83061753246399e-05
-3.08661143254568e-05
-5.40631592035866e-05
-4.87974550105423e-05
-2.32898300942508e-05
-5.36792942055935e-05
-2.54780427270918e-05
-5.95429566363873e-05
-5.10065895156131e-05
-5.34959298274005e-05
-2.43809471429476e-05
-5.4825092164301e-05
-1.26497959942101e-05
-5.13543551778041e-05
-3.07109717815491e-05
-3.92756741959483e-05
9.56085596604843e-06
-2.6375704816009e-05
-4.23791698755786e-05
-6.23794047598898e-05
-2.33230820670722e-05
-3.42086436388236e-05
-2.95208872713719e-05
-4.68627076007186e-05
-6.72368257369288e-05
-4.1185561097323e-05
-2.0122015323719e-05
-4.98412986595545e-05
-6.19263584793379e-05
-5.35947798034031e-05
-2.50411676547118e-05
-2.13665800906857e-05
-4.14395637921756e-06
-2.73586827565752e-05
-3.53877444635697e-05
-2.4051327072572e-05
-2.45769039218585e-05
-1.21692982300534e-05
-3.857681731556e-05
-1.81670861724698e-05
-1.04617157690242e-05
-4.21970624202872e-05
-4.70163514865271e-05
-6.81044573727473e-05
-4.86494117999478e-05
-6.78479294949948e-05
-5.8874905295573e-05
-7.22780959661995e-05
-2.70187971223262e-05
-3.89608006048546e-05
-3.60547434678481e-05
-3.93880373217567e-05
-5.13472204456389e-05
-1.94452627833696e-05
-4.13831591660106e-05
-4.66396632554134e-06
-6.18605871754429e-05
-2.02701968781233e-05
-4.44075811197245e-05
-9.07127252861198e-06
-5.67259905913703e-05
-2.9358049361926e-05
-4.46845868452823e-05
-1.89097600102016e-05
-5.85333912216745e-05
-6.40808489907278e-05
-6.01802885071227e-06
-5.07000247986427e-05
-2.5746555375085e-05
-3.64924534804872e-05
-3.58414745676434e-05
-4.95585597312882e-05
-2.79439938462595e-05
1.26603973182291e-05
-3.21488395213894e-05
-5.84135802262629e-06
-1.96103934530447e-06
-4.20612479705214e-05
-3.7329997984871e-05
-3.0563986605919e-05
-2.07012901826669e-05
-4.02615097959533e-05
-2.05627101113083e-05
-6.37213017777538e-05
-2.8817242363194e-05
-2.73578381427078e-05
-1.97575835863167e-05
-2.46157806249138e-05
-1.99346134237378e-05
-3.78692595607671e-05
-2.29657475373311e-05
-4.86133601627917e-06
-4.64419489552603e-05
-5.34953437615614e-05
-2.58596046545493e-05
-4.66937737170844e-05
-4.36256397442354e-05
-4.84630355376209e-05
-2.58313140760651e-05
-4.76699543180835e-05
-2.97039531411138e-05
-4.34758823294898e-05
-8.22586157131149e-05
-4.5457828718272e-05
-5.95518689717065e-05
-2.37562232728579e-05
-6.82224276121732e-05
-1.42115809705674e-05
2.17754916505168e-05
-1.33719017642443e-05
-2.23496285021449e-05
-1.82254041960358e-05
-6.27519835902859e-05
4.65960659678802e-06
5.31099647886543e-06
-1.37364846040589e-05
-1.4259278816049e-05
-3.48871196239706e-05
-2.96736065438421e-05
-5.41778425599136e-05
-4.18566514245869e-05
-4.42539858673992e-05
-2.12242547889242e-05
-3.41246776832502e-05
-4.52066835397939e-05
3.21545217455489e-06
-4.44770296695113e-05
-2.45159958314719e-05
-2.49371601447166e-06
-5.41579415181687e-05
-5.81329587159609e-05
-3.86905698096656e-05
-1.86743156003381e-05
-4.64856020563627e-05
-2.45084157028732e-05
-4.95895070803107e-06
-3.38857162889348e-05
6.56782968723722e-06
-4.05049424427902e-05
-2.03473173928905e-05
-5.49460762804466e-05
-5.06206322551186e-05
-5.64649764671883e-05
-2.70479401293051e-05
-2.85231774738412e-05
-2.47873771021973e-05
-4.28413922211841e-05
-4.23715332997191e-06
-2.28208501155847e-05
-3.37915451271869e-05
1.00812727008661e-06
-3.90648581005141e-05
-1.80271954133716e-05
1.0658538541133e-05
3.06735554487719e-06
-1.88155476782144e-05
-3.84888579070769e-05
-4.6228178781251e-05
-3.17359108055637e-05
-5.37638646646114e-05
-5.46884437267529e-05
-2.28255834533505e-05
-3.33655974046382e-05
-1.07889304626663e-05
-2.05889820435613e-05
-1.91067771523145e-05
-2.04567089214937e-05
-4.46234715728365e-05
-3.21531257558155e-05
2.69418616549541e-06
-1.11247374166722e-05
-2.77543574153125e-05
-2.47006094141836e-05
-3.24389964406797e-05
-3.89759726061408e-05
-2.39045590401555e-05
-5.06000347707524e-05
-6.58078618747583e-05
-1.11274151075955e-05
-9.76724615983568e-06
-5.04265567157199e-05
-3.54331234588029e-05
-2.14908764568007e-05
-2.14785409112092e-05
-1.71034156188426e-05
-1.20104863813549e-05
2.07827885472774e-05
8.05082515464782e-06
1.41699427792365e-05
-5.52529348676086e-05
-2.27683481558267e-05
-1.97975438446611e-05
-5.11214750884609e-05
-3.02323207060738e-05
-4.41084611157619e-05
-3.03690009315985e-05
-1.76270198802523e-05
-4.29616641968498e-05
-1.50020634468261e-05
-2.18152467227133e-05
-3.81362833683206e-05
-4.16398334614134e-05
-2.38227464250424e-05
-3.95717740500088e-06
-4.22948690252682e-05
6.71702632171101e-06
-3.8135649168537e-05
-1.55137425194233e-05
-6.65550574748912e-05
8.34753327621813e-06
-4.83807969735119e-06
-4.30413583378243e-05
-7.89172058710855e-05
-4.6526211114008e-05
-6.61316993647811e-05
-5.05800292541553e-05
-3.184996410989e-05
-2.84155576793841e-05
-3.62332216992466e-05
-8.13314169688643e-06
-3.19245985680201e-05
-6.43820265632589e-05
9.52899255605593e-06
-3.24317707630551e-05
-4.74520870357208e-05
-2.0026727007284e-05
-1.78004687089835e-05
-3.94696721001526e-05
-1.70744382866272e-05
-2.05836814281571e-05
-1.05491158616688e-06
-5.89128052944228e-05
-2.58253562991933e-05
-7.29115033462002e-05
-4.96511276796114e-05
-2.90657248012072e-05
-6.87995669710572e-05
-4.55262761645498e-05
-5.53034330884301e-05
-2.30862413806624e-05
-8.66408326268873e-05
-2.46601134860535e-05
-5.03457003029969e-05
-2.27372546388353e-05
1.17288023469809e-05
-3.48728330422938e-05
-5.52330425300924e-05
-2.53669073643977e-05
-2.85689689935573e-05
-4.35600621619562e-05
-5.20283093665892e-05
-7.00304925683916e-05
-2.33146705781575e-05
-5.11025684621633e-05
-4.5805557046659e-05
-3.01340285562466e-05
-5.40490388443509e-05
-3.2705745660025e-05
-4.35524976977725e-05
-1.34933853458105e-05
-2.10341574210316e-06
-3.95984790237338e-06
-3.00777087565452e-05
-2.30437485372964e-05
-4.25277729725846e-06
-3.57494799556645e-05
-3.57212247631416e-05
-1.14689769719999e-05
-5.40972986123177e-05
-8.20485731652699e-05
-2.67860628482795e-05
-4.59593679337362e-05
-3.80647356591773e-05
-4.20387136062575e-05
-7.96534888138669e-05
-2.53617712103411e-05
-4.96798065573172e-05
-3.32676750816691e-05
-4.76697634420883e-05
-1.33524113348183e-05
-2.86536605976777e-05
-1.23895634446879e-05
-4.00379652005594e-05
1.0663406516103e-05
-4.25908690116707e-05
-2.7701403370195e-05
-2.94209689391158e-05
-2.02697796334462e-05
-1.84414264952811e-05
-4.90362702903901e-05
-2.6014090723179e-05
-8.92768086404824e-05
-2.04083542405499e-05
-2.44699686197391e-05
-3.21697877033494e-05
-7.12721260377562e-05
-3.38931671306509e-05
-3.78724062327877e-05
-1.57540082141716e-05
-3.2322843900284e-05
3.58122263267525e-06
-2.51115613109121e-06
-3.34620530103748e-05
-1.12887431864634e-05
-3.29268964966196e-05
1.23607924861391e-05
-1.33491784956301e-05
-2.49291141017617e-05
-5.72604539350393e-05
-3.92527334471169e-05
-5.66516100520259e-05
-7.2587639022672e-05
-2.99392386591478e-05
-7.55902166540406e-05
-1.65136185363231e-05
-3.24841421527069e-05
-4.95785329314515e-05
-3.46120798356115e-05
-8.91276407058029e-06
1.09459411978353e-05
-3.7454566461731e-05
-1.22590961106601e-05
-2.12393576779238e-05
-3.49101432649262e-05
-2.36964007000299e-05
-6.72989481486392e-05
-3.88924376386939e-05
-7.56898849450395e-05
-7.38227742263713e-05
-3.07360571178516e-05
-1.79913991919915e-05
-3.45254042395251e-05
-3.73421217912493e-05
-7.12955999444427e-05
-4.46562193152205e-05
-3.31656536449093e-05
-5.64658841418634e-06
-3.81876297503805e-05
-5.0371549959966e-05
-4.72297971587182e-05
1.82380402964312e-07
-3.55854572434822e-05
-6.00082560093875e-05
-5.55939088484089e-05
-4.13921107948213e-05
-6.51284871236868e-05
-5.88133583578201e-05
-5.5005041943381e-05
-1.83560962227748e-05
-6.03513407160662e-05
-4.69760066681657e-05
-1.03279622583866e-05
-2.39397681223468e-05
-3.64094859841917e-05
-6.7563980769771e-05
-4.3372996510273e-05
-4.20012347583518e-05
-8.15700216013563e-06
1.92623988630996e-05
-2.43979978404952e-05
-2.99171075706886e-05
-3.0809788343784e-05
-5.73421473860684e-06
-7.31259350122078e-06
-4.37602727344364e-05
-5.13895992728859e-05
-3.23596294524596e-05
-7.16392804899362e-06
-2.12148691833231e-05
-3.85853874182394e-05
-2.40814675625272e-05
-6.87310942291557e-06
-3.13150911029409e-05
-3.5616968275129e-05
1.41176976277124e-05
-1.45825596495905e-05
-4.74466736289301e-05
-3.6613546919402e-05
-1.42461871254773e-05
-4.37901467014219e-05
-3.34691934339747e-05
-8.94345210943214e-05
-2.32611882472472e-05
-3.1112223794305e-05
-4.5452453616158e-05
-2.69640912778555e-05
-3.67608799640276e-05
-4.11857156711512e-05
-3.15851198801366e-05
-8.13641738602106e-05
-2.30607152495805e-05
-3.92239746409935e-05
-4.68875193455769e-05
-3.38796543411379e-05
-2.33434530192975e-05
1.21485198980006e-05
-3.05253402879572e-05
-4.5783276090778e-05
-9.97971724776053e-06
1.17795597355957e-05
-2.21301008293248e-05
-3.17418425198005e-05
-5.44782273827646e-05
-6.02646924262186e-05
-2.08896513442371e-05
-1.24675171471228e-05
-3.11818496550576e-05
-4.65092666064018e-05
-5.19672759914254e-05
-5.9957690286975e-05
-2.01734398974794e-05
-1.91658122368956e-05
-6.0270663814882e-05
-1.62669979074905e-05
-3.11036760370597e-05
-3.00531499110045e-05
-3.73263181486189e-05
-5.81179329986157e-05
-1.45547820571848e-05
-2.21478958565683e-05
-2.9222150278001e-05
-1.53655969665708e-05
-7.99425480892307e-05
-6.83769936575975e-07
-5.84892418358616e-05
-7.18531122648569e-05
-4.10409151654586e-05
-1.0737445799379e-05
-5.07731043785857e-05
-3.76332190627677e-05
-1.9317209186813e-05
-4.56277756463182e-05
-1.06073701934026e-05
-4.00579859423483e-06
-3.03247485332004e-05
1.83659129746986e-05
-3.28879886883205e-05
-6.32586036954302e-05
-1.55197201457936e-05
-3.12414574959565e-05
-4.47841093858172e-05
1.53271071500613e-05
-6.78327072147488e-05
-6.62807379686817e-05
-5.96512405043655e-05
-4.26358098851144e-05
-3.18116868226899e-05
-1.92895466535407e-06
8.76232999115426e-06
-3.70119042445311e-05
-4.11944841498105e-05
-4.28096077476536e-06
-1.7289077073097e-05
-1.60718608626989e-05
-7.86306654932622e-05
-3.04318806858433e-05
-2.71590718981406e-05
-3.11861342735127e-05
-1.63175036650971e-05
-1.70159173238659e-05
-5.46953265706524e-05
-2.11507760714592e-05
-9.44489943197068e-06
-3.90766124545684e-05
-2.71102350471476e-05
-3.91556698050777e-05
-3.14661168475769e-05
-3.63320565383841e-05
-1.40698716881873e-05
-5.83958382433234e-05
-2.84659991389011e-05
-2.43270464568538e-05
-2.15148033276386e-05
-1.73810332238983e-05
-2.33162877644905e-05
-3.7223332810472e-05
-3.66793455754293e-05
-1.31435213389614e-05
-4.51906858674998e-05
-6.93545353426289e-05
-1.42380620100647e-05
-4.87925540747102e-05
-7.51155214447051e-05
-2.71043501606456e-05
-2.20902685753962e-05
-4.43628889412549e-05
-1.32622326316449e-05
-4.69173493364502e-05
-5.68793886990714e-05
-3.84765655298683e-05
-3.29761782390614e-05
-4.1420710498765e-05
-6.95646684011228e-05
1.87232880113988e-06
1.83970063680334e-06
-3.46951062863754e-05
-6.09313441282219e-05
-2.91896550095671e-05
9.13140095314962e-06
-3.8505758154927e-05
-1.0927043523439e-05
-3.51531653786612e-05
-5.40547453219014e-05
-3.79696590414418e-05
-2.46152448551511e-05
-8.03615597201487e-05
-7.50246636030139e-06
-7.44205794546541e-06
-4.09134215562514e-06
-5.66745672315988e-05
-6.18168712322426e-07
-3.1887789847665e-05
-4.64052799487751e-05
-6.30074462197293e-05
-5.57506212732827e-05
-4.0456086776748e-05
-5.07212229764739e-05
-4.15115437349962e-05
-4.01856737550431e-05
-4.42939482982298e-05
-5.3519682759663e-06
-2.29052198241977e-05
-2.9325944516056e-05
-6.80535337126848e-05
-2.23595354284092e-05
-2.83429467656668e-06
-5.52438583523285e-05
-2.5969702599441e-05
-3.26105108274676e-05
-6.34503715206096e-05
-1.97221314645782e-05
-4.42303370561774e-05
-5.90901459069855e-05
-1.50867972579156e-05
-8.61020201573375e-06
-4.74606901802116e-05
-1.31447277028896e-05
-5.37873874042396e-05
-5.41493083432117e-06
-3.37637959628609e-05
-2.64283099245597e-05
-4.5229428105428e-05
-9.87168927206129e-07
-2.99097020337271e-05
-1.7903058765875e-05
-2.73918998021923e-05
-1.12939723809319e-05
-2.62560839239844e-05
-5.85487488783216e-05
-7.27045402908911e-05
-3.59953696592254e-05
-6.29965057979918e-05
-4.08714163104319e-05
-3.82776824381349e-05
-5.81915061188937e-05
-4.18981717807089e-05
-3.85380508849598e-05
-2.72722734599923e-05
-2.50454889652755e-05
-4.50264410020367e-05
-3.64523915557443e-05
-4.47017457051944e-05
-5.75692595370047e-05
-3.04892483529252e-05
-4.56302237778138e-05
-3.9666720116761e-05
-1.50870523825782e-05
-3.85948817368803e-05
-1.64498293199738e-05
-5.53104145601204e-05
-4.49081821631845e-05
-3.87724543343014e-05
-2.78394132309433e-06
-3.28483720564873e-05
-1.96395047668497e-05
-1.41965195346829e-05
-1.46356029223055e-05
-1.77052501949464e-05
-5.19062562573628e-05
-4.7153752841799e-05
-5.64249694001781e-05
-8.72441577699436e-05
-9.0847194530218e-05
-3.14508371565523e-05
-3.58898570133799e-05
-5.35993342032388e-05
-2.52612174777872e-06
-7.40958464216089e-05
-4.01954784094221e-06
-3.81112175985126e-05
-3.21182307386195e-05
-4.44949241167072e-05
-3.61087736770768e-05
-5.08114132264032e-05
-5.82402471472438e-05
-6.39345178742717e-05
-1.32817458866551e-05
-5.09703957189742e-05
-5.02753084675361e-05
-4.56352968454258e-05
-3.17323413408563e-05
-6.05018026516841e-05
-1.77183677810447e-05
-3.22786406442532e-05
-1.85332803568581e-05
-3.33091396135668e-05
-1.66903474760667e-05
-2.36615359900521e-05
-1.92239933910526e-05
-4.02194438606678e-05
-4.13810364815282e-05
-4.85714400897009e-05
-3.38067591718077e-05
-6.99364943272518e-05
-7.88361015066839e-06
-3.96223390115957e-05
5.65722774711374e-06
-4.04918997992314e-05
-4.50571973539569e-05
-1.64440443419443e-05
-4.02752138061497e-05
-9.11437379842426e-06
-5.40413657093035e-05
-3.63314197308442e-05
-3.94729119707648e-05
-1.11108682350321e-05
-3.04843589713498e-05
-3.88431946433456e-05
-6.17529799891143e-05
-7.30096290116278e-06
-1.21872226555682e-05
-3.90324444745828e-05
-7.16905934010279e-06
-2.67166256647824e-06
-4.30009169028166e-05
-2.49910380193402e-05
-2.23221748928087e-05
-3.7550628089265e-05
-4.49907149402225e-05
2.23210013192233e-06
-2.1039338425272e-05
-1.98020573490086e-05
-9.11214667637294e-06
-5.21861012529916e-05
-6.12934746603888e-05
-2.7689944677291e-05
-1.05484866831471e-05
-3.27640017515337e-05
-3.2230582610621e-05
-4.19348992193605e-05
-3.55713844926021e-05
-3.29198865340035e-05
-3.39025895224999e-06
-2.62975803746577e-05
-4.65069953766054e-05
-2.43497463204045e-05
4.22370977493279e-07
-5.03873609513519e-05
-6.26457237937856e-05
-4.01122886876525e-05
-7.30811358125528e-05
-4.55220257166221e-05
-5.53395748617853e-05
-6.26213659410357e-05
-3.58511225120728e-05
-4.42836537384822e-05
-3.18070718291538e-05
-1.6393907626423e-05
1.35027866095575e-05
-2.82662690940693e-05
2.22319492124097e-06
-3.79406610504805e-05
2.76615635443126e-05
-2.28019536545186e-05
-2.49099560584625e-05
-3.39030102706579e-05
-2.13600082538947e-05
-3.11073768175916e-05
-1.54080278213152e-05
-5.25128680988012e-05
-3.70684948716509e-05
-9.29300295251586e-05
-3.94264838692281e-05
-5.12680920178042e-05
-6.8510272406611e-05
-3.26491245613388e-05
-5.51107777863817e-05
-5.03158896878409e-05
-1.38193054629924e-05
2.28766638650297e-07
-1.62369541115637e-05
-4.41364199669041e-05
-4.23063330869615e-05
-2.07301079679206e-05
-2.82874897257417e-05
-2.58225368246841e-05
-4.99808329474194e-05
-3.41770754454326e-05
-5.56091165270498e-05
2.0059779706405e-06
-2.97009285716891e-05
-3.51573712359948e-05
-5.69072286319542e-05
-6.52527167434178e-05
-4.91276779944951e-05
-4.32495599088086e-05
-1.64531574734945e-05
-4.20370298028735e-05
-3.85050653543707e-05
4.16497191207208e-06
-2.99566678176269e-05
-2.50059014116186e-05
1.3583134333083e-05
-1.57220040874464e-05
-7.2605661836764e-05
-4.16410445118298e-05
2.22290107659999e-05
-1.03689223688102e-05
-2.53326998799173e-05
-4.83898795771369e-05
-4.96406920866084e-05
-3.4429612458727e-05
7.69104538456165e-07
-2.57197237783695e-05
-8.52956913223542e-05
7.12619859736624e-06
-4.04475327076678e-05
-2.51895117881778e-05
-2.02374093032658e-05
-7.46694906640622e-05
-3.57263560410604e-05
-3.30312003968789e-05
-8.36177818643616e-07
-2.98707604101259e-05
-4.71364918940006e-05
1.35336223377905e-06
-9.71632277309455e-06
-5.11003099750949e-05
-4.17903814930272e-06
-4.69503575636476e-05
-5.60026641214685e-05
-5.18886243730862e-06
-5.62063111949943e-05
-5.13881768617536e-05
-2.90535958365792e-05
-8.55706363207343e-06
-4.70148557886817e-05
-2.96902702107262e-05
-1.95038536948162e-05
-4.08027678497434e-05
-4.45197999096819e-05
-2.22902579177698e-05
-5.1847234487515e-05
-3.8483926898214e-05
-3.29248780445076e-05
-4.71567068906949e-05
6.54914280039543e-06
-2.87628862469564e-05
-3.67444065845855e-05
-2.61748070971099e-05
-6.16242070874265e-05
-8.13435543897559e-05
-6.64108789359582e-05
-6.53700406783045e-05
-4.42193915392591e-05
-5.0709294875009e-05
-3.0935464413924e-05
-4.71848933579067e-05
-4.55121628372846e-05
-3.64257821323776e-05
-9.6493523854694e-06
-2.92651846518354e-05
-4.49786935535803e-05
-2.81037193827975e-05
-2.88137084930745e-05
-4.67512858904324e-05
-6.42996013582008e-05
-1.63409249275908e-05
-3.69196503095142e-05
-4.47995653725262e-05
-2.09043218037129e-05
-4.17818210365515e-05
-3.05645272370558e-05
-6.03830931704556e-05
-3.66997157012029e-05
-3.24748077020152e-05
-2.24662393123202e-05
-3.85488799236115e-05
-2.27474651873604e-05
-2.33551847553891e-05
-3.08310691103876e-05
-3.50657454848056e-05
-2.85696568906072e-05
-4.15707345825144e-05
-1.95692704727545e-05
-3.66660916642181e-05
-4.00845205707917e-05
-5.83206166243118e-06
-5.15991721903277e-05
-2.64765159292898e-05
-3.27990796999004e-05
-2.27712434208066e-05
-4.91319585846427e-05
-6.0555899886159e-05
-4.54964604962388e-05
-4.60054127621294e-05
-6.77194067475347e-05
-5.17787959080694e-05
-6.06887108009121e-05
-1.39882133578057e-05
-1.47397076711228e-05
-4.72361448861456e-05
-3.3799266086797e-05
-1.76145248839365e-05
-1.05448219317575e-05
-3.26418214090838e-05
-3.50437454276465e-06
-1.17009733302079e-05
-3.39349032516842e-05
-6.82571782075624e-05
-6.69607059077306e-05
-4.40814370715715e-05
-2.94288107003727e-05
-4.35629134354022e-05
-3.5915433948745e-05
-7.13245719118521e-05
-3.13394933977751e-05
-4.64707642642077e-05
1.09324413091502e-05
-5.56632932783155e-05
-4.26847086099513e-05
-5.1141003972252e-05
-6.37134093852387e-06
-4.71057362175513e-06
-1.22069938759518e-05
-5.69319259849123e-06
-2.38625223708174e-05
-1.93310705222298e-05
-3.59273864125779e-05
-1.18404613718116e-05
-5.31058001205724e-06
-3.48497299269165e-05
-1.54571758877367e-05
-5.43576530971458e-05
-3.58704770351171e-05
-4.76462145650491e-05
-6.38863150292278e-05
-2.99494561139331e-05
-5.14595351252488e-05
-1.65607542321271e-05
-2.49972985613651e-05
-6.22827582289575e-05
-1.20492091212135e-05
-1.43025389730418e-05
-6.48722612355251e-05
-3.80805287381902e-05
-3.67689922882206e-05
-2.83616557068334e-05
-5.40491755621409e-05
-1.50848850613274e-05
-1.13928083634303e-05
-5.24877444281487e-05
-4.74114055664921e-05
-5.16036546518605e-05
-2.95346355650591e-05
-5.97389561518381e-05
-5.24941082586388e-05
-2.70935174449825e-05
-3.68400006538889e-05
-2.80226634681966e-05
-1.045409485784e-05
-5.62630164523323e-06
-2.75036473835158e-05
-5.16664585832589e-05
-7.26482190027909e-05
-1.54031487675643e-05
8.45358438830673e-06
-1.27918014680263e-05
9.00911258825326e-06
-3.81398584281405e-05
-2.90070537740371e-05
-6.56804587843172e-05
-2.18252638357263e-05
-1.78980857576174e-05
-2.35098662307718e-05
-3.62360574708462e-05
-5.06705057410341e-05
-2.69009760254506e-05
-3.90845184336776e-05
-3.44068071243815e-05
-8.1836817495345e-06
-1.60215633791424e-05
-4.12926558313461e-05
-3.23904125990948e-05
-5.85113069315687e-05
-4.41503121364392e-07
-1.33514444058629e-05
-2.7813152046581e-05
4.34801281807782e-06
-2.10982622644945e-05
-5.99935065797895e-05
-2.37439273605121e-05
-2.32714818024051e-05
-6.59848137058746e-05
-5.78748856014137e-05
-3.39780859675271e-05
-3.18445086466048e-05
-5.82050618896745e-05
-5.86893785474996e-05
-3.1829044074835e-05
-4.96358971777917e-05
-4.24801352002701e-05
-4.27742564873012e-05
-1.04427755645722e-05
-2.39084390400371e-05
-6.55939550248696e-06
-2.22114473650365e-05
1.50386353012051e-05
-2.90293640006874e-05
-1.48744070009338e-05
-3.56418062992642e-05
-5.51396904876485e-05
-2.85375756475152e-05
-6.25583660069818e-05
-5.28270662271311e-05
-4.68597817497005e-05
-3.69196593640662e-05
-3.06484366271704e-05
-9.71586195285413e-05
-3.25440962835825e-05
-6.74634288580699e-05
-4.99721913223549e-05
-4.67916547252854e-05
-4.08830119385051e-05
-3.80195337823214e-05
-5.94294561816661e-05
-5.24511624189872e-06
-3.3698998559704e-05
-6.59887215027832e-05
-2.4721821441752e-05
-1.7492819277426e-05
-3.30835199460981e-05
-3.39886064635045e-05
-1.73606999314273e-05
-3.69025225513393e-05
-6.93520782345962e-06
-2.29023815562936e-05
-1.85524059068358e-05
-8.43563155197244e-07
-4.73834905546391e-05
-3.36098268625428e-05
-1.62575802619082e-05
-4.77370520669857e-05
-5.66661942331524e-05
-5.15739677087881e-05
-1.87440315414627e-05
-2.75582905668142e-05
-1.48157545137733e-05
-2.15496877067065e-05
-5.18343854655806e-05
-2.53013493453035e-05
-4.21868184029192e-05
-4.45365135801204e-05
-3.93833786158499e-05
-5.52922640292603e-05
-6.41138604434358e-05
-4.8649605514909e-05
-1.80482452447941e-05
-7.22826693436354e-05
-2.40863921615686e-05
-3.12339268672615e-05
-3.82183451962182e-05
-4.50902929441343e-05
-3.17690234501897e-05
-3.54287095452917e-05
-3.91612260237096e-05
-2.65767092536214e-05
-3.03175086138668e-06
-3.18591815125238e-05
-1.70197849831059e-05
-1.58970357077315e-05
-6.98245544115694e-06
5.68906714118061e-06
-3.92244046931583e-05
-4.60137258991149e-05
-3.18520856943907e-05
-2.56719634683154e-05
-4.48982987325131e-05
-2.18712371332285e-05
-3.17556849292745e-05
-5.64507595737939e-05
-4.23778978249474e-05
-8.3115642535502e-05
-2.5529825850622e-05
-1.64796994834305e-05
-4.51087899552751e-05
-4.47170646159743e-05
-3.86913365953188e-05
-1.80198735593295e-05
-3.87908952762812e-06
2.84337347421721e-06
-5.81794522448084e-05
-3.7578153773842e-05
-1.79875264983513e-05
-5.30323044164376e-05
-2.16218633227571e-05
-4.79197043696144e-05
-3.90503629041141e-05
-2.75785306040731e-05
-5.40778443656543e-05
-4.76131036573007e-05
9.48223352202897e-06
-5.08240759577308e-05
-5.11195421598728e-05
-6.91219208889982e-05
-4.3667795860287e-05
-2.33919137478479e-05
-1.49005205425224e-05
-4.06990833897328e-05
-3.05885876514531e-05
-4.26191707576326e-05
-1.53562246602095e-05
-2.55159112717897e-05
-5.2260010425631e-05
-1.72325486601394e-05
-3.72895539404825e-06
-2.39607525114689e-05
-4.8331276361668e-05
-2.31768573004264e-05
-1.35641948695829e-05
-6.58603072465832e-05
-6.11308597008518e-05
-3.02218061388553e-05
-4.34809717538693e-05
-6.19006017508333e-05
-4.18388185917637e-05
-5.69919055601088e-05
-4.01954726913803e-05
-3.82850938936291e-05
-1.5668664637902e-05
-3.22737977608683e-05
-4.47924982813536e-06
-1.3042513300573e-05
-1.54515211682339e-05
-6.75799916689847e-06
-4.3800965013951e-05
-7.01679266802815e-05
-5.64355452345669e-05
-5.43259987265492e-05
-5.30060777391934e-05
-5.11222412689388e-05
-4.50874791360363e-05
-1.68823808461368e-05
-3.93842314420155e-05
-3.97859911182677e-05
-3.855556571994e-05
-5.41694800553123e-05
-3.32727063205525e-05
-4.121915962663e-05
-2.19744757072188e-05
-2.0857479378896e-05
-1.27654305349827e-05
-8.50481727252229e-06
-4.19895565956383e-05
-2.56709907548514e-05
-2.56969212890808e-05
-3.2849127143519e-05
-5.3615173352999e-05
-4.05772722378974e-05
-5.28737549135921e-05
-5.93138690453814e-05
-3.66374556388453e-05
-6.81495716393381e-05
-3.70877468785057e-05
-1.25073579152112e-05
-4.53611392248488e-05
-4.08107996504105e-05
-3.11112328439236e-05
-2.3618381868739e-05
-8.26754663924891e-05
-3.76936216474648e-05
3.56301711483576e-06
-2.64762201241761e-05
-5.94467656758765e-05
-4.00605677941479e-05
-7.25941722912892e-05
-6.0626835110237e-05
-2.03545813805835e-05
-3.81783931123319e-05
-2.61860139122326e-05
-8.89064686533924e-05
-3.97883378640241e-05
-4.04700050423929e-05
-4.03996439531854e-05
-3.45865989035899e-05
-1.63356201839949e-05
-7.15083795691855e-05
-1.67273352662497e-05
-2.76173335931733e-05
-2.90646637628734e-05
-1.77322713335014e-05
1.01585816190955e-05
-3.04236216056017e-05
-7.39346188700066e-05
-6.38594536177777e-05
-3.13662707721302e-05
-1.61319045793881e-05
-2.84908695137609e-05
-7.03363255845782e-05
-2.92692962790338e-05
-7.75919872179549e-05
-2.52417373091696e-05
-1.37836995401505e-05
-3.5876171681914e-05
-2.8192358636916e-05
-2.42677511080015e-05
-1.5509205510162e-05
-6.54671824608192e-05
-3.64228552695903e-05
-2.56322113474055e-05
-4.15148710958921e-05
-4.31030593329581e-05
-6.47088750698252e-05
-5.02795449994036e-05
-1.70788410898006e-05
-1.85806926976496e-05
-5.91965724336382e-05
-7.52017337748905e-05
-5.55765396029969e-05
-3.52705966167542e-05
-4.33839509095689e-05
-2.39698502779202e-05
-2.48975670178407e-05
-2.66661160174759e-05
-2.77046822843771e-05
1.69189525189395e-06
-4.20580404211386e-05
-6.8116345889728e-06
-3.68292386143348e-05
-5.20556386349089e-05
-7.9670685979286e-05
-2.66416631526587e-05
-1.60613980722606e-05
-1.35992254546536e-05
-3.2613457768506e-05
-4.30653396284135e-05
-4.88447658100278e-05
-2.11620294136048e-05
-2.06277715205025e-05
-3.39717163079245e-05
-5.89839225304637e-05
-2.94334475019003e-05
-3.37073087891213e-05
-2.41389391796036e-05
-2.518793156802e-05
-4.26964189357118e-05
-2.65907649278792e-05
-2.34938267553799e-05
-6.72493842922535e-06
-1.66888321518735e-05
-2.41174115098672e-05
-2.56597132459528e-05
-3.67961080811843e-05
-6.36292879168756e-05
-1.35325673937328e-05
-5.62509130138702e-05
-3.64727487335031e-05
-4.16000438507904e-05
-7.91858269407248e-06
-5.99984562005964e-05
-3.10291555187318e-05
-1.27996312056886e-05
-5.034976160173e-05
-1.983425551189e-05
2.37120747588005e-05
6.87676421672266e-06
-5.44817911819377e-06
1.92300162533795e-05
-4.07427892745502e-05
-3.33623341978643e-05
-2.14141426408986e-05
-1.48118721692711e-05
-2.26322397727152e-05
-8.78082889452316e-06
-4.94264087801269e-05
-5.12985821884864e-05
-4.63238227566271e-05
-6.8132770888097e-06
-3.68858113214351e-05
-3.9818396033901e-05
-3.04771041387995e-05
-2.29088241374093e-05
1.28425123001477e-06
-8.38591609737192e-06
-6.84774186789679e-05
-5.16588889658128e-05
-5.21278812849499e-05
-4.65215094094044e-05
-5.2999372052235e-05
-2.93748557990889e-05
-3.35823660962088e-05
-5.14343765617111e-05
-1.01567873261259e-05
-5.0807441015497e-05
-2.89555690963769e-05
-4.67410565398895e-05
-2.11159063018629e-05
-6.20434513508111e-05
-1.66959783071066e-05
-1.99571485926343e-05
-2.357814548783e-05
-3.79913438859427e-05
-3.53699053063211e-05
-3.34746549364484e-05
-6.21351680822545e-05
-2.45180482404459e-05
-3.26667735987617e-05
-3.72392787027726e-05
-2.76173270670012e-05
-5.33957217868672e-05
-1.33085356407274e-05
1.7522159488638e-05
-2.8776415363302e-05
-4.28766187386445e-05
-3.06230580482465e-05
-2.00413593657766e-05
-5.55597798130203e-05
5.76857069755455e-06
-1.73723711799709e-05
-4.38886682380351e-05
-6.81499556376461e-05
-1.99514547825606e-05
-8.76945608525526e-06
-2.09283139241885e-05
-2.16554519379093e-05
-5.20452159546788e-05
-5.99173284104516e-05
-6.53557162215046e-06
-8.64692279987699e-06
-3.35650142201873e-05
-4.35852752905399e-05
3.7558185830194e-07
-4.53149906637481e-05
-3.801376512432e-05
-2.83754899242722e-05
-3.49965161659745e-05
-1.99913769805612e-05
-6.32274169412713e-05
-7.44985427720574e-05
-3.00832155948246e-05
8.11679345380463e-07
-6.69898779667489e-06
-2.08055810740644e-05
-1.99044961816048e-05
-4.82015664850606e-05
-1.87757626217739e-05
-1.18302528531465e-05
-1.57105316079967e-05
-2.09926789317686e-05
-4.55434469945231e-05
-3.59914932977504e-05
-6.12356690310106e-05
-2.28919611561367e-05
-5.06613654467048e-05
-3.25311956465816e-05
-1.60729730339274e-05
-1.19910515532372e-05
-2.63874297007373e-05
-4.09297440587901e-05
-3.82882498566018e-05
-4.32047609575581e-05
-4.93940695852358e-05
-4.72978887352583e-05
-2.3893041255336e-05
-3.59563347976143e-05
-6.81558518972385e-05
-7.20622007933254e-05
-3.93734162788967e-07
-4.14713547686571e-05
-2.49954154072414e-05
-1.31162289691013e-05
-4.53660336430135e-05
-6.41689859889746e-05
-5.00345346141623e-05
-4.52164726807374e-05
-5.52938950249716e-05
-4.12989660341689e-05
-2.18294865027549e-05
-5.80048128618552e-05
-5.59526426639945e-05
-3.22789846871396e-05
-2.34491060878034e-05
-2.0043984192446e-05
-4.07710288454613e-05
-3.88068684703222e-05
-2.36776927075863e-05
-4.34799673570228e-05
-3.26579819834992e-05
-5.80485456648554e-05
-1.28577777744134e-05
-4.80229324886929e-05
-1.01964142603056e-05
-5.58044936886394e-05
-5.82553306317396e-05
-2.31530718317758e-05
-3.00855525405767e-05
-4.14152478902187e-05
-8.1753274852779e-05
8.37910676826591e-07
-4.83516244014835e-05
-1.74040410882937e-05
-3.81432220727662e-05
-3.37999641679795e-05
-2.50264535309426e-05
-3.55198824635679e-05
-5.34976863277077e-05
-2.5179378848293e-05
-7.84897082230651e-06
-5.32262314813487e-05
-2.06168288240802e-05
-5.19676528193155e-05
-1.68976271492558e-05
-3.88662064869259e-05
-1.94497718144218e-05
-2.74125352872333e-05
-3.32850066372803e-05
-1.12382442460767e-05
-6.2086063431966e-05
-3.72026793635885e-05
-3.08724298512942e-05
-3.12674110878853e-05
-1.74954154520737e-05
-1.50710968206613e-05
-4.59291400555729e-05
-7.58975606783995e-06
-4.76077954427982e-05
-2.47126241244615e-06
-2.68380460483083e-05
-7.30685185220994e-05
-4.64014714798227e-05
-3.39447041565409e-05
-5.96020902791327e-05
-2.46711932126161e-05
-6.14203046851044e-06
-5.80848490936032e-05
-5.33669860133781e-05
-1.94582075668722e-05
-2.32126915788369e-05
-3.83743080403926e-05
-3.89974013888947e-05
-6.33649028180378e-05
9.0595825399169e-06
-1.16065640794209e-05
-6.65373219438435e-05
-7.63786418941782e-05
-3.5402629234319e-05
-1.431769285365e-05
-3.35144355864614e-05
-4.49425639510961e-05
-2.18037282485024e-05
1.56583221244174e-05
-9.82732279069727e-06
1.04926201642564e-05
-5.49904758476835e-05
-4.411673839133e-05
-1.75144963949594e-05
-4.81039554800677e-05
-2.88008351831268e-05
-3.93783148284044e-05
-1.26667227776786e-05
-1.96428132214395e-05
-3.06064967808425e-05
-1.01623667645593e-05
-2.53655887973109e-05
-2.90816995596623e-05
-6.13825584088649e-05
-5.02630915916613e-05
-1.19539467135896e-05
-3.43206162919469e-05
-3.01472525227644e-05
-4.7778403620507e-05
-4.2597776672584e-06
-4.25187892652294e-05
-5.4389927470622e-05
-5.80680489612314e-05
-3.09902083197807e-05
-1.2668741877249e-05
-2.358356594751e-05
-6.69932606960641e-05
-4.97872507494301e-05
-3.35640766372475e-05
-3.87052234047933e-05
-1.65595832109692e-05
-4.88878425796266e-05
-2.19606118510161e-05
-6.58160812662614e-05
-3.92302428597352e-05
-4.00681569343461e-05
-1.01154405091975e-05
-4.16286961161026e-05
-4.43364275442722e-05
-2.15282691467304e-05
-9.08755005011618e-06
-1.90764234176484e-06
-3.7884218402721e-05
-1.7733867129941e-05
-1.39456311603472e-05
-5.0391782402365e-05
-2.97833323619281e-05
-4.72429003544457e-05
-2.35378118945548e-05
-1.37209036684457e-05
-2.04282431819061e-05
-3.55583132164941e-05
-7.09227487293649e-05
-4.43664708221223e-05
-5.93808466036983e-05
-4.42969147268168e-05
-3.11314641325743e-05
-4.00850658503041e-05
-3.14306547943522e-05
-2.13615076713121e-05
-1.467121017487e-05
-2.49094185849802e-05
-3.11156049556646e-05
-1.85458113828803e-05
-5.74672577724502e-05
-4.73851517527094e-06
-4.17224435269942e-05
-4.36820434428614e-05
-2.31751945166006e-05
-3.63436403217595e-05
-3.22400952600741e-05
-3.76044526325492e-05
-4.96619784554461e-05
-7.51868238167794e-06
-3.31546530026351e-05
-3.72256321598009e-05
-6.13307294521116e-05
-1.81665461880436e-05
-3.00211553364097e-05
-8.67050178812732e-06
-2.2864925335529e-05
-3.48961131773916e-05
-5.11652950469467e-05
-1.41367126142444e-05
-1.71609834636218e-05
-2.18705507630093e-05
-3.93225042509963e-05
-4.5213181635258e-05
-3.03100181862018e-05
-2.78645309431486e-05
-1.76986526002061e-05
-1.2482766293059e-05
-3.20910267754744e-05
-5.50592801284411e-05
-1.62262431639644e-05
-4.40413660225307e-05
-4.02372525475613e-05
-6.54410727444297e-06
-4.05956905603259e-05
-2.29559604275475e-05
-7.48038481735459e-05
-6.5608720278714e-05
-2.3114877631235e-05
-1.24442970920777e-05
-4.2223897772071e-05
-2.05048967908611e-05
2.95474554733027e-05
-5.1244413247184e-05
-2.82239102814798e-05
-3.84145226329185e-05
2.93797987867973e-07
-1.63652253054488e-05
-4.78445148927309e-05
-3.16062846290687e-05
-5.5503345620576e-05
-5.81111022998393e-05
-1.92151775097029e-05
-6.76908373705066e-05
-6.38152931761908e-05
-6.25250793956246e-05
-2.45208359104603e-05
-4.26426198610794e-05
-9.50069892525093e-06
-2.45267596804582e-05
-1.02143256553813e-05
-9.77047566101486e-06
-3.17978130082801e-06
-1.41707622392092e-05
-5.36764984370742e-05
-1.4220575651058e-05
-1.45508650800702e-05
-2.02822541744381e-05
-2.71805854675909e-05
-3.06244368204282e-05
-3.21629182764874e-06
-3.9193256753296e-05
-5.8183292139012e-05
-6.37497326363774e-05
-4.12766807015162e-05
-2.24753032857853e-05
-5.21470289346074e-05
-3.60398543199872e-05
2.72584543427481e-05
-5.92295601536912e-06
-1.41023273411383e-05
-9.62699812628227e-06
-2.11128864927726e-05
8.94867370935078e-06
1.49106073665616e-06
-3.3776653690752e-06
-3.78099761486699e-05
-1.26756599635219e-05
7.582835779888e-06
-5.18076767721899e-05
-6.25625774839989e-05
-2.58230127468154e-05
-4.65634776678661e-05
-4.35474839359235e-05
-6.99808577869829e-05
-5.30531495324714e-05
-3.13725731206872e-05
-2.75238319175204e-05
-3.42964644082032e-05
2.2193862906031e-05
-2.188446873462e-05
-3.20596586535849e-05
-1.85972273152394e-05
-3.70651934666689e-05
-2.20366154499691e-05
5.83547038268703e-06
-4.56259362025165e-05
-4.32484113590716e-05
-5.48163756125551e-05
-1.41309308933793e-05
-2.85968198058812e-05
-5.20076866308709e-05
-5.44957512526042e-05
-1.313858718952e-05
-9.97888511980482e-05
-5.44998488311652e-06
-1.78588034902295e-05
-5.79936414466786e-05
-2.50424968296213e-05
-4.50888332506134e-05
-3.09765876109952e-05
-8.68200584453736e-06
-1.6919093213688e-05
-4.51442241007452e-06
-5.20014294465309e-05
-1.8622964520957e-05
1.70249794383659e-05
-3.82910697626165e-05
-1.76692841145029e-05
-5.18234933206643e-05
-4.28681443842337e-05
-2.5344298706767e-05
-3.86075352469756e-05
-5.46705400351548e-05
-5.06072009009265e-05
-5.82351685801994e-05
5.50350895008308e-07
-3.59777640577873e-05
1.75813421650419e-05
-8.56831334938773e-06
-2.84473367686379e-05
8.04964534418655e-06
-3.37846518867676e-05
-7.0849173914176e-06
-5.74093069761666e-05
-2.60036231478971e-05
-1.78369408013258e-05
-2.87446293771223e-05
-5.25090381084766e-05
-1.75153284459803e-05
-1.52600307299524e-05
-4.28532844569354e-05
-7.08242656354341e-05
-7.69343473879299e-06
-3.78777524162719e-05
-7.86041635525046e-06
-8.44771285267382e-06
-2.94272086553714e-05
-4.07049454552219e-05
2.64928237377378e-05
2.41139796150811e-05
-3.56349100598135e-05
-4.62953997030039e-06
-1.88405062541864e-05
-4.53000278581579e-05
-2.42779613645311e-05
-8.15708367498172e-06
-5.05910028587912e-05
-7.19989459998298e-05
-3.95133929153854e-05
-2.71354016438694e-05
-5.59584457576093e-05
-4.92129594158114e-05
-1.00132709740775e-05
-3.86020224794681e-05
-3.42449955794633e-05
3.03207410312352e-06
-2.19643755978082e-05
-2.4168006247641e-05
-7.36998141135485e-05
-4.47038966425813e-05
1.87290932031265e-06
-2.41166291524842e-05
4.359506768393e-06
-4.92128277923367e-05
-5.49166062634636e-05
-2.52369172787145e-05
-4.27231980728743e-05
-6.14948325031921e-05
4.45471527894366e-06
-4.04550402445741e-05
-3.75997064320501e-05
-1.00746375390946e-05
-5.10613921507377e-05
-3.3487045690224e-05
-1.45402095749861e-05
-6.11871920641021e-05
-3.11174603055449e-05
2.1961966275788e-05
-5.69183111634088e-05
-5.62205220601711e-05
-5.68191422688621e-05
-3.27115783133699e-05
-3.11375910786374e-05
4.3476714837365e-06
-6.69625072659636e-05
-4.65605718537626e-05
6.47898781328167e-06
-5.23639309181395e-05
-3.68734525304174e-05
-1.29243185937752e-05
-2.77296385054685e-05
-1.92103770894327e-05
-5.11427582893473e-05
-5.58489394812893e-05
-6.64990739205796e-06
4.22215450116898e-08
1.44314803856923e-06
6.21145797656354e-06
-6.14741344808976e-05
-1.06254177911909e-05
-1.61113145203808e-05
-1.96549182183736e-05
-1.88704625481069e-05
-4.08191725441438e-05
-1.53742894665465e-05
-3.70364814379573e-05
-4.15220733571706e-05
-2.93422734550969e-05
-2.48614793358401e-05
-3.60882838549268e-05
-4.58573260841038e-05
-3.17311486899615e-05
-6.27585985564657e-05
-5.47328866754344e-05
-1.62173926247167e-05
4.47498971070799e-06
-3.13203143396151e-05
-3.9021064781148e-05
-3.08173807393788e-05
-4.31971874054519e-05
-6.51433668292499e-05
-2.82297034891403e-05
-4.1108042962709e-05
-3.17505136593121e-05
-4.73859795618139e-05
-6.25843538626934e-05
-8.65521563337781e-06
-3.56517612054002e-05
-1.26154556879413e-05
-2.41146443581559e-05
-2.89423219208703e-05
-3.51995928258067e-05
1.3011880471082e-05
-2.45325001821958e-05
-5.25747493809868e-05
-2.38330673934593e-05
-5.32333611453807e-05
-6.63001341468354e-05
-6.2227736885648e-05
-3.86116076609269e-05
-1.32732727228209e-05
-5.57432802858264e-05
-3.43674312732122e-05
-7.82702072471248e-05
-6.49213660841819e-05
-2.59263446317355e-05
-3.89153794027493e-05
-1.86250845601578e-05
-1.53819905197872e-05
-2.70853552247198e-05
-9.95303528420805e-06
-1.05183992757567e-05
-6.32800864454274e-05
-6.03076913982461e-05
-1.59331410542211e-05
-2.75686753537965e-05
-2.4032084055953e-05
-5.95986954835472e-05
-6.92314057694654e-05
-2.50601982158361e-05
-3.08345318194685e-05
-3.52910917349782e-05
-6.80736898928154e-05
-2.59100642481801e-05
-2.85567371759273e-05
-4.1729003402037e-05
8.70799782863302e-06
-2.66903612306955e-05
-1.09502751207979e-05
-1.28253868715531e-05
-2.00985066111006e-05
-2.75612820924103e-05
-4.85211225956438e-05
-2.38704412972406e-05
-9.29944386114011e-06
-1.48195463169197e-05
-2.39524654162374e-05
3.03191722930625e-05
-2.42771874160531e-05
-2.34364762996511e-06
-1.64779160503211e-05
-5.27886996900296e-05
-1.28125835360006e-05
-6.8617310793286e-05
-4.9924181844371e-05
-6.08602186669322e-05
-2.31028154734004e-05
-4.59565584483202e-05
-3.17824642496358e-05
-3.07584645837773e-05
-4.70841391358552e-05
-2.52012959511581e-05
-6.49142774550624e-05
-3.4768299044763e-05
-2.01529426118228e-05
-4.50431242034635e-05
-4.6483438847406e-05
-2.49097265052314e-06
-1.73056470495009e-05
-2.0299465241682e-05
-4.68369654147006e-05
-1.25609083649458e-05
-3.50767611733796e-05
-5.39371191407263e-05
-7.35406493620473e-06
-5.72126651746378e-05
-5.99658349575231e-05
-1.00416422878635e-05
-5.81826097614403e-05
-5.55380687369014e-05
-2.65093746257521e-05
-2.86287217947886e-05
-1.22145387239689e-05
-4.02519135284225e-05
-2.4050898260306e-05
-8.51257447670306e-06
-3.51941403185104e-05
-6.22169999656072e-05
-1.63286790863991e-05
-2.49614758972436e-05
-1.03982105884802e-05
-6.41992083249584e-05
-3.55292226523244e-05
-4.03091520378005e-05
-1.61873329400275e-05
-2.74220622048638e-05
-4.52246437253509e-05
-7.27022466407644e-06
-6.54966285021332e-05
-4.51172727313138e-05
-1.91947534885165e-05
-5.05623281801516e-05
-4.49671565091561e-05
-2.65749927496681e-05
-1.95195481958184e-06
-5.07049511584962e-06
-2.38777357634447e-05
-4.03318106694703e-05
-2.02779727898835e-06
-4.56860438082931e-05
-5.22985086738945e-05
-5.68928174041844e-05
-2.88630616095895e-05
-1.23202522518833e-05
-2.59713354498743e-05
-2.41301764980761e-05
-2.34794578893822e-05
-5.72992547874602e-05
-2.87189340075843e-05
5.69220627049649e-06
-1.70491376853924e-05
-5.07655861526782e-05
-4.18685516362189e-05
-1.91568851741931e-05
-3.66905497484729e-05
-5.63098967423753e-06
-5.0292185644661e-05
-4.09078291867178e-06
-3.50554181945335e-05
-2.15966406156092e-05
-6.29154777469091e-05
-5.89542146377889e-06
-5.03878275187186e-05
-4.38084027721393e-05
-3.61095195773671e-05
-9.82038167177698e-06
-3.31330796464448e-05
-2.21196391603119e-05
-3.31476602582159e-05
-3.41483135057976e-05
-3.1488012268364e-05
-4.14878661023972e-05
-6.51109740525107e-05
-3.19838587475112e-05
-2.52348177232482e-05
-2.63237924811072e-05
-5.43005873735793e-05
-1.0862210347644e-05
-4.6985013151679e-05
-2.29692495458758e-05
-4.95713393334604e-05
-4.83335458116284e-05
-3.54991024898442e-05
-1.58261527930034e-05
-2.2711343415664e-05
-1.85758614675148e-05
-2.79665714323611e-05
-9.15697618053894e-06
-3.60525726162502e-05
-1.53720885777401e-05
-5.01520241230402e-05
-1.68131791835526e-05
-3.67287061083545e-05
-3.84482976056863e-05
-3.26290387417353e-05
-1.88363149762922e-05
-1.43550402218595e-05
-3.06365216405182e-05
-7.07729199712323e-07
-3.79845212104291e-05
-3.30852146090743e-05
-1.84424960469994e-05
-3.91721769044097e-05
-7.87882062549372e-05
-2.00055217596875e-05
-6.05585446086488e-05
-6.81588931534115e-06
-2.22375229087167e-05
-1.02204208972675e-05
-5.23627502021613e-05
-3.69247865036509e-05
-4.8104830975526e-06
-8.26769497143183e-06
1.41057910983348e-05
-1.50242631155035e-05
-1.60960296623487e-05
-3.73665485698023e-05
-6.62541885794104e-05
-1.17330977737941e-05
-1.66993192425578e-05
-5.0617696428578e-05
-3.44553637302895e-05
-3.64936013000039e-05
-4.09884997422509e-05
9.63660738896366e-06
-3.24838933183576e-05
-4.92051669930619e-05
-4.17366945261972e-05
-1.28082458526079e-05
-3.29866214736281e-05
-6.00001688327563e-05
-5.06444948204804e-05
-1.01109592976825e-05
-5.50837698829395e-05
-2.78535701751557e-05
-4.08669442872731e-05
-3.17945765238155e-05
-2.12710476876778e-05
-1.05332641479083e-05
-1.62990490124515e-05
-3.41603089334496e-05
-2.23004270145053e-05
8.14074118102412e-06
-3.23626487588645e-05
-7.46439381787724e-07
-7.26696413629251e-05
-5.32501029409692e-05
-3.53140811389609e-05
-6.83253057137438e-05
-5.66521439631165e-05
-3.8270589346467e-05
-3.48192427151582e-05
-1.74247035204681e-05
-2.72091534010036e-05
-3.3438460158035e-05
-1.69638639982171e-05
-2.46699385820825e-05
-4.08917830746291e-05
-2.3458222558684e-05
-1.13799110544909e-05
-1.25482224311996e-05
-5.01938488957753e-05
-5.07847222784627e-05
-5.17824755357057e-05
-3.24912020157073e-05
-3.37964975084743e-05
-8.56569568791914e-05
-3.02464502260471e-05
-7.78157838568827e-05
-3.49069590462482e-05
-5.16372109691047e-05
-1.94873107423867e-05
-2.78355992684488e-05
-1.48102004247808e-05
-4.09990289518139e-06
-7.49293604238255e-06
1.12510652361144e-06
-5.71287007357943e-05
-4.48218040035055e-05
-1.88433074206085e-05
-4.39767147236172e-06
-2.186004804697e-05
-6.39289606733262e-05
-3.65748846440008e-05
-3.57915144267249e-05
-1.71993889557081e-05
-5.44586640299676e-05
-6.45179185963392e-05
-2.82964864356876e-05
-4.70071061736115e-05
-2.20287020367748e-05
-4.230654094854e-05
-1.77472193310664e-05
-8.0070476080013e-05
-3.68150302281968e-05
-8.32334527037646e-07
-1.17401865505737e-05
9.13558934708885e-06
-4.82767502187316e-05
-2.30425476226307e-05
-5.40701953378236e-05
-4.37182759244896e-05
-4.33095196755238e-05
-8.66397850391983e-06
-4.23736791594528e-05
-2.30866818313298e-05
-4.00933759957203e-05
-7.56358250308949e-05
-4.5622535703336e-05
-1.27232989653728e-05
6.44953463752012e-07
-3.22848220024667e-05
-3.44006606896593e-05
-2.29249032324299e-05
-1.0673387214781e-06
-3.87618190522058e-05
-3.62755422970819e-06
2.29037703179749e-05
-3.97871496504061e-05
-4.61463863736604e-05
-2.04907059442753e-05
-4.57624077902412e-05
-3.40334074803954e-05
-6.74708299509145e-05
-4.00673958549765e-05
-2.47187388084256e-05
-2.27137150457428e-05
-2.85272309830901e-05
-4.0585454018123e-05
-1.9126428458972e-05
-4.97782331821156e-05
-1.31503689816269e-05
-2.74771187524659e-05
5.58950757126069e-06
-5.73346602208063e-05
-1.24711173052827e-05
-1.41184796719072e-05
-1.88126589127866e-05
-2.68842879039349e-07
-5.50358464682708e-06
-1.60878863778095e-05
-4.49479460617116e-05
-4.34559001587592e-05
-5.11894337951869e-05
-7.16274453703013e-05
-7.07764396767699e-05
-4.78763475022951e-05
-5.7336695058835e-05
-6.86007647788966e-05
-1.8974066800628e-05
-7.35259573051211e-06
-5.25289834268374e-05
-6.14677838393951e-06
-3.65228625186159e-05
-2.86110799592927e-05
-6.89990111085988e-06
-3.83715505992807e-05
1.72809419730415e-05
-2.28985347696252e-05
-5.73755965344023e-05
-1.72399795098863e-05
-5.46521855786533e-05
-7.20956202530015e-05
-2.7603228006535e-05
-3.82481613294874e-05
-4.22792347025888e-05
-1.53026448384826e-05
-4.32250543842823e-05
-4.32891379562856e-05
-2.59758166399655e-05
-3.43212940681913e-05
-3.31611229200095e-05
-8.05528959029318e-06
-1.63064314806176e-05
-3.93061113244449e-05
-4.37421790769682e-05
-6.07392286909905e-05
-9.87327629786346e-06
-2.81170829599401e-05
-3.11294478870739e-05
-3.94957639658382e-05
-2.98023488012716e-05
-1.85639140903717e-05
-2.07360492264586e-05
-1.05470800487211e-05
-4.93081092557172e-05
-4.45763338978369e-05
-3.78449803168957e-05
-1.04591654435113e-05
-6.17849219986672e-05
-2.35930886720206e-05
-6.833549795664e-05
-6.17308424182438e-05
-5.18395689345752e-05
-5.02111797789044e-05
-2.6758966768645e-05
-8.88360669785825e-06
-1.46928387136525e-05
-8.65609047653752e-06
-5.79037635407999e-06
-3.27810023253698e-05
-1.78942985521691e-05
-2.89895186642116e-05
-3.7059476887527e-05
5.77260335717206e-06
-2.32383645279099e-05
1.29795793529817e-05
-4.45324319030215e-05
-3.60624732142143e-05
-3.38257888560033e-05
-2.86328955257018e-05
-2.12351667411741e-05
-1.32990991395751e-05
-3.82286074252396e-05
-1.86475003506611e-05
-5.36391981174826e-05
-5.41430889084475e-05
-3.39734401372786e-05
-4.40538547879802e-05
-1.87226461363726e-05
9.04508380209385e-06
-3.65507043968715e-05
1.98749545108776e-05
5.04667942876523e-06
-4.12854700425018e-05
-7.49832991241547e-06
2.11628575802745e-05
-3.47484555228361e-05
-3.57474211419939e-05
-4.23803624049061e-05
-2.87816439744874e-05
-4.65196418667634e-05
-3.73236197515195e-06
-1.81853633760038e-05
-9.1878128186959e-06
-3.75456063062556e-05
-2.99736227946566e-05
-3.16530099567553e-05
-3.70113180149452e-05
-3.71602367620669e-06
-1.52733596136118e-05
-2.51864001622632e-05
-4.23029638733554e-05
-3.15263548168785e-05
-3.53823413890036e-05
2.59628358242593e-06
-5.71924209621812e-05
-2.34034003185025e-05
-6.43363149365482e-05
-2.3205081679429e-05
-3.95258244936182e-05
-1.37616084348749e-05
-2.08624653145298e-05
-3.95419766717198e-05
2.00462099685374e-06
-8.12343415764363e-05
-4.57636235395668e-05
-1.9521836683469e-05
-5.26122686822842e-05
-1.71375285835151e-05
-6.94562761209432e-05
-2.61700052625629e-05
-4.71068941708283e-05
-2.84739895455832e-05
-2.02103664331775e-05
-2.67855111262918e-05
-2.3583117615977e-05
-5.53148702461306e-06
-3.87907133761237e-05
-7.27279864112001e-05
-4.32849594195245e-05
-2.42718276996517e-05
-6.21803149039148e-05
-6.00517905203057e-05
-2.06443012536147e-05
-2.81755401062182e-05
-8.82362039420603e-05
-1.80568855068393e-05
5.74553925797927e-06
-5.96575853894289e-05
-3.80255395745316e-05
-6.98315851335103e-06
-1.9733308905488e-05
-4.96661130713317e-05
-1.8473058698705e-05
-4.71793453568044e-05
-2.30914197127496e-05
-1.08159026618771e-07
-2.67751410921456e-05
-2.56297488809376e-05
-5.30184429997155e-05
-6.50481963412824e-05
-6.80569399520581e-05
-5.14259534703824e-05
-3.50673011314957e-05
-4.33013878686892e-05
-5.32427118902125e-06
-3.53965319417742e-05
-3.83444598432151e-05
-3.47018017965492e-05
-1.26932193207517e-06
-7.39034565332364e-06
5.42635858272966e-06
4.17244891068763e-06
-1.30147708484437e-05
-4.30400055522161e-05
-5.13393620628275e-05
-7.07230582944147e-05
-3.25832320260691e-05
-5.41533996183405e-05
2.47451632930782e-06
-8.87980939924233e-06
-4.42416095858171e-05
-6.31460108415885e-05
-2.95248406902623e-05
-6.40534399725556e-05
-4.06017805932683e-05
-3.31833051001694e-05
-2.81702364425845e-05
-3.10760961224034e-05
-2.10097428453094e-05
-1.39263959236359e-05
-6.5407601853885e-07
4.44839370839424e-06
-2.94005404088737e-05
-2.67004030983351e-05
-3.43893342323198e-05
-6.01072617170815e-05
-5.09085469636216e-05
-2.85120591596825e-05
-4.69397966825935e-05
-4.62717267227148e-05
-8.52126645194861e-05
-3.72118645538508e-05
-1.4228492682487e-05
-4.23621527872939e-05
-3.5105355878669e-05
-4.26165638523552e-05
-4.45227686127408e-05
-5.65505770860318e-05
-3.53973276986308e-05
-4.13437427441068e-05
-4.36620798438739e-05
-5.48304500306109e-05
-2.48958360998688e-05
-1.96730457240269e-05
-4.50046013974913e-05
-3.73016493344081e-05
-5.17210171873437e-05
-5.56607838050484e-05
-1.61585700932194e-05
-2.52376756362704e-05
-6.86848258591858e-05
-2.5766486436759e-05
-4.87376417439032e-05
-3.89663048003768e-05
-7.95407709679311e-06
-2.61279641186534e-05
-1.35854713583156e-05
-2.49664389968024e-05
-2.59360488976698e-05
-5.02538915378903e-05
-3.20541455668816e-05
-1.13208901205479e-05
-8.43198726828259e-06
-4.87915844705508e-06
-5.87554587626308e-05
-7.23970627117946e-05
-5.33974207313371e-05
-2.21345853319383e-05
-4.15932863572903e-05
-3.57202347323571e-05
7.39706752867257e-06
-3.04718224067434e-05
-3.56894899910261e-05
-2.11516877949746e-05
-1.77446498545469e-05
-3.48928925493794e-05
-2.23882648213828e-05
-3.08178453902994e-05
-6.79361397701864e-05
-4.90383498510957e-05
-3.10533175391098e-06
-6.42412593804784e-05
-5.5146529990916e-05
-4.07603543646415e-06
-5.08065926785871e-05
-3.02466725977254e-05
-4.20281092009109e-05
-4.98695257480987e-05
-6.50208606681552e-05
-4.74239384264793e-05
-6.05864479967152e-07
-4.9473837944433e-06
-2.31499968946762e-05
-3.34191063767324e-05
-2.79425356093728e-05
-3.96724004293928e-05
-2.49473750711361e-05
-6.10541144762927e-05
-4.12706524387286e-05
-2.63102825056167e-05
-1.860447364033e-05
-4.71832873010453e-05
-1.54164341710352e-05
-3.77114789840976e-05
-4.0049300677523e-05
-2.63674603222304e-05
-2.57949939021509e-05
-3.62140972291225e-05
-1.10047546868997e-05
-1.72074945058189e-05
-1.64264087768823e-05
-5.66573012843453e-05
-3.33696860511596e-05
-5.93481201556194e-05
-5.17171359675661e-05
-1.77226430753514e-05
-5.05710921883395e-05
-3.89505750395282e-05
-5.29206354720804e-05
-3.7373513932957e-06
-7.92004652455251e-06
-1.65893714440762e-05
1.21952859459555e-06
2.09317331915909e-06
-2.61257609194095e-05
-2.29632952519149e-05
-5.33798314525689e-05
-8.69407210385797e-05
-4.77835548806502e-05
-7.07498126357075e-05
-4.21316586553741e-05
-1.46800844240366e-05
-3.62440033955426e-05
-7.75356621017412e-05
-4.53839723378152e-05
-3.05713114203324e-05
-5.10458815401941e-05
-4.86457170006299e-05
-2.56321091520254e-05
-2.82313623980467e-05
-1.17707331077497e-05
-3.22651114929467e-05
-2.25457621747319e-05
-2.62618972174113e-05
-4.21612772649396e-05
-1.71644630371826e-05
-1.40900806197564e-05
-3.23852173087836e-05
-2.9281735187905e-05
3.51818602880436e-06
-5.06350814016296e-05
-2.86771671249244e-05
-4.55708584355462e-05
-1.42935730339901e-05
-3.67596640186904e-05
-5.79789825470925e-05
-4.72836034901156e-06
-4.47168933394178e-05
-3.51272563284476e-05
-1.70586453587283e-05
-3.60859422083905e-05
3.352692711667e-07
-8.83932855257035e-07
-5.50052425276805e-05
-8.28382746647474e-06
-4.80020798104661e-05
-1.7313094581845e-05
-5.33824014755e-05
-3.16814836820651e-05
-4.21596056913565e-05
-4.18431823424321e-05
-6.64629527552947e-05
-6.70208730198547e-05
-1.9930409863447e-05
-7.62288849701788e-05
-4.88616067772091e-05
-4.83500738710266e-05
-3.11477998892359e-05
-6.87154432643933e-05
-3.82743067894521e-05
-4.04913861845509e-05
-3.26400946568451e-05
-2.98830684886776e-05
-4.65806018709069e-05
-5.64822499637167e-05
-8.50810741696638e-06
-1.28762621930086e-05
-3.39871785008798e-05
-4.72517904620993e-06
-3.09847999443719e-05
-1.44884737425104e-08
-3.27350549364847e-05
-5.8084260118813e-05
-5.19608068442443e-05
-3.32813811280897e-05
-4.86159759434307e-05
-2.47099328277647e-05
-6.6213175164682e-06
-2.73922970040591e-05
-2.44447350604336e-05
-4.79809887546934e-05
-1.54398989268663e-05
-5.00718468769708e-05
-2.19731467537988e-05
-2.97082021249569e-05
-1.66614267430744e-05
-1.87761619781305e-05
-5.70315030792793e-05
-6.06885849640066e-05
-4.22932864599984e-05
-3.35761568095365e-05
-4.99773147543262e-05
-3.18557863936806e-05
-8.30990008133779e-05
-5.5446246147515e-05
-2.82946774267677e-05
-2.73944678188079e-05
-1.13277412042521e-05
-6.49988151307848e-05
-4.9316933512796e-05
-3.91597658771745e-05
-3.32031376658085e-05
-3.58330278352228e-05
1.95185753723113e-05
-5.47073145907782e-05
-3.44148916504397e-05
-1.36648089499206e-05
-9.44186005415899e-06
-2.67407401439891e-07
-4.16925605328707e-05
-6.01024880185748e-05
-2.71512533273671e-05
-3.89317751184624e-05
-3.06283492078703e-05
-1.02738250977665e-05
-4.24053795205133e-05
-3.54163876723564e-05
-3.56122849179137e-05
-3.56008926150319e-05
-1.04561294991508e-05
-5.06651731073966e-05
-2.05917302486358e-05
-2.15639806631724e-05
-3.19517771993932e-05
-5.24323339978956e-05
-4.64306583705352e-05
-4.34248487740084e-05
1.45855455612896e-06
-1.94150622225106e-05
-5.2290928918832e-05
-4.63863390680561e-05
-4.38927985916291e-05
-4.61579775016378e-05
-2.87951882865577e-05
-4.23197006210236e-05
-3.87393452573618e-05
-2.91481298497528e-05
-4.11168580394108e-05
-6.12455391919956e-05
-5.51130337641357e-05
-3.53334930848678e-05
-6.16514113089807e-05
-3.85523712280314e-05
-3.35198714783797e-05
-7.89181953683453e-05
-2.41307836753033e-05
-4.59533624058444e-05
-7.08191135272397e-05
-1.65543035498285e-05
-9.82294777644203e-06
-7.05276761338508e-05
-2.98936884876353e-05
-3.16927087893659e-05
-3.34103571400828e-05
-4.61875548361827e-05
-1.91308488923828e-05
-5.2591424636281e-05
-7.7789418622704e-06
-4.80740189773897e-05
-1.21994977143756e-05
-3.40862227763155e-05
-4.28800614805163e-05
-4.63009999414653e-05
-5.42793014602023e-05
-3.77850422618917e-05
-2.83366937832543e-05
-3.88136363391691e-05
-9.31867773409151e-06
-1.38072914146301e-05
-2.39001420353974e-05
-5.22380513797409e-05
3.97409439550434e-06
-6.41664340579813e-05
2.8850610726246e-05
-4.33534344207686e-05
-9.34073663637875e-06
-4.54992936264625e-05
-6.06948973422536e-05
-6.01117107880299e-05
-2.9715347255489e-06
-5.19700211670527e-05
-3.99025892762985e-05
-2.91380352621028e-05
-2.09085524956899e-06
-3.72385053245858e-05
-6.2114251844738e-05
-1.12246483162648e-05
-2.37637235934097e-05
-2.85198281107897e-05
-3.17626457370292e-05
-1.93250115773988e-05
-7.51046928783636e-05
-5.25527382344371e-05
-2.29245625466011e-05
-4.7997874149439e-05
-4.98639756623666e-05
-5.21890288756852e-05
-2.87107898309514e-05
-5.97124129306249e-05
-3.65181930647174e-05
-2.76768514745028e-05
-4.19919596031092e-05
1.00527608622365e-06
-6.39516549992582e-05
7.63928273297265e-07
8.1293437792794e-06
-1.5801343257904e-05
-3.18687338174758e-05
-2.56495183396421e-05
-2.04574165305389e-05
-3.89364335240212e-06
-3.57499548913291e-05
-2.05656949545401e-05
1.65045252329076e-06
-4.86300538678918e-05
-5.66429059333317e-05
-8.42143625343949e-05
-4.36281889409292e-05
-6.73200793815277e-05
-4.43601487404953e-05
-4.20430535559586e-05
-3.54220158684648e-05
-2.50533569590441e-05
-5.10170335721468e-05
-4.68852954195995e-06
-1.69901237656432e-05
-1.34905119976654e-05
-4.99899377131688e-05
-8.63327799883079e-06
-4.20919943121539e-05
-4.23389966028409e-05
-4.71365430928025e-05
-5.56702046607316e-05
-1.94229662142272e-05
-5.33750398249052e-05
-4.08765595680206e-05
-4.36849209659441e-05
-6.75136283659896e-05
-5.57769101303069e-05
-6.50431964474445e-05
-5.39380976377367e-05
-1.53221810553783e-05
-2.04037657078836e-05
-1.18865703165415e-05
-1.75849371223715e-05
-8.75824760677676e-06
-4.60651129541966e-05
-3.31467335312217e-05
-5.27358535960837e-05
-3.8677169946262e-05
-4.20895385991974e-05
-2.41285500897642e-05
-2.80848577616972e-05
-3.34182024458556e-05
-4.40890304867795e-05
-6.4832417602516e-05
-4.09082056866254e-05
-6.95248550525841e-05
-4.27296956029161e-05
-2.77629064643557e-05
-5.63073955742513e-06
-6.15846937146746e-05
-2.05175985224908e-05
-5.20538698888071e-06
-1.0724361043336e-06
-2.29152407399944e-05
-2.34930904079125e-05
-4.36611072813016e-05
-3.62965619646765e-05
-1.31842832608191e-05
-8.32744435073404e-05
-3.65152064516888e-05
-5.45029957284347e-05
-6.3513087229397e-05
-4.9156616681882e-05
-7.84095886003354e-05
-4.93314527257755e-05
-4.89070209103477e-05
-3.13582251977655e-05
-3.39471122734705e-05
-9.7326927565755e-06
-4.77196326758341e-05
-4.71775188503177e-05
-1.54011052075028e-05
-8.31854556455348e-06
-1.15557082567897e-05
-5.53453688615962e-07
-3.17398081088625e-05
-7.70020175109822e-05
-2.58649851661894e-05
-4.26846508985269e-05
-4.51705485761166e-05
-3.63654272282349e-05
2.90119514528999e-06
-7.42911820582854e-05
-4.52526507886141e-05
-4.43650585824129e-05
-5.50793261245904e-05
-5.43201208707879e-05
-2.52041484597823e-05
-4.98838474687064e-05
-2.9761689560085e-05
-2.83215060554526e-05
-4.04991370568638e-05
-4.27986192854521e-05
-2.5905077874956e-05
-5.52310772557063e-06
-5.28347821301999e-05
-3.33203555093629e-05
-1.32589104866963e-05
-3.29104503945523e-05
-2.41242175198138e-05
-2.47083079399892e-05
-5.4768671987701e-05
-4.39527353783929e-05
1.25378431131723e-06
-4.5695201900321e-05
-5.63013500310732e-05
-8.70565653641975e-07
-3.76822452287568e-05
-5.75265072750098e-05
-1.5619108181764e-05
-4.60389306517187e-05
4.50428843962683e-06
-4.60705958119541e-05
-5.55305990914297e-05
-2.3819487160031e-05
-3.79920812041945e-05
-3.90869111430389e-05
-7.34536948689357e-05
-3.50057932516273e-05
-2.25280686735584e-05
-8.58635122935473e-06
-4.55605697657317e-05
-3.84915582425818e-05
-2.66041091067966e-05
-2.54727160180581e-05
-5.21429750571445e-05
-2.19744888489795e-05
-2.25216463929669e-05
-1.11290014518922e-05
-7.47618038236284e-06
-1.80040478311463e-05
-4.25072519662698e-05
-2.93156457737179e-05
-4.97946255488098e-05
-5.05079456527376e-05
2.12865539329408e-06
-5.11321760088753e-05
-4.56823957205333e-05
-1.71275290227292e-05
-1.96014351756607e-05
-1.35086688293921e-05
-8.97280408234717e-05
-1.12922650410462e-06
1.039371099268e-05
-1.93258149548724e-05
3.78001034352879e-06
-6.75339972872101e-06
-3.11299135279313e-05
-7.29758308410875e-05
-5.79464537109339e-05
-4.769522457548e-06
-4.543698226804e-05
-2.15593325566529e-05
-4.32868857443779e-05
-4.35698821967375e-05
-2.74203421167139e-05
-4.348055257329e-05
-3.06959036643548e-05
-4.735655570246e-05
-4.17429687927244e-05
-1.84518970277759e-05
-9.19233829256606e-05
-4.84836081559083e-05
-3.37456796740215e-05
-6.70070106238134e-05
-6.48167847209319e-05
-2.07162809386787e-05
-4.44869355591621e-05
-5.16974526567138e-05
-2.63559073130939e-05
-2.91948039610141e-05
-3.34765076875031e-05
-5.54932337819675e-05
-2.83442235673886e-05
-3.73796992419673e-05
-5.1606414457508e-05
-2.2379795706173e-05
-6.46362514426275e-05
-7.07439051797008e-05
-3.48678685959575e-05
-9.94350246837066e-06
-5.71664175134251e-05
-2.77619211223019e-05
-5.68115383539203e-05
-3.61956501694958e-05
-6.00256670102421e-05
-1.45079843674267e-05
-3.99215491594624e-06
-1.66115807922771e-05
-1.78837536785941e-05
-4.16872666313199e-05
-2.83204855863644e-05
-4.12512953021895e-05
-3.55393370907637e-05
-1.37469306022205e-05
-3.56542930532854e-05
-3.12726065620918e-05
-5.24314542772554e-05
-4.1703397922458e-05
-4.29450736718482e-05
-1.39419992877531e-05
-4.83236652344868e-05
-5.07446311345121e-05
-4.53719153710431e-05
-4.48246739347885e-05
6.59850923540218e-06
3.52627665330549e-05
-4.75770815550813e-05
-5.48114547888755e-05
-3.75801143056212e-05
-3.86961380193028e-05
-5.20669328159244e-05
-1.405732906029e-06
-5.2781294976328e-05
-5.33794593876268e-05
-4.72450571615841e-05
-2.46379683947101e-05
-4.71895074443194e-05
-1.93650205521689e-05
-4.62783940377872e-05
-3.32442308539597e-05
-3.39461245304176e-05
-5.851394914401e-05
-1.58044215812713e-05
6.88156103069352e-06
-5.12503341028951e-06
-1.01520348642598e-05
1.88408079911031e-06
-1.48037084979557e-05
-1.36794141265799e-05
-1.81482866780832e-05
6.82637283970025e-07
-2.96105676952226e-05
-2.86985683297304e-05
-1.85507859081799e-05
-2.56660622374907e-05
-6.23027029000497e-05
-4.53528188942664e-05
-2.87609812282537e-05
-4.08276793551597e-05
-5.23792798220912e-05
-4.5919295143165e-05
4.15014499918177e-06
7.10025666922937e-06
3.73827733496416e-06
-1.94774455829917e-05
1.69130985480043e-05
-6.93311318780364e-06
-2.15834112163065e-05
-2.02335540951541e-05
-3.43735607899354e-05
-3.85691207594377e-05
-7.17836205776668e-06
-5.73695123538225e-05
-5.57761431599611e-05
-7.20481503664918e-05
-1.5591871429285e-05
-3.79135158102926e-05
-2.71309315020296e-05
-4.44372166259011e-05
-5.2532510577594e-05
-4.69108398389098e-05
-5.76763296867967e-05
-3.79736471943193e-05
-1.35552437754697e-05
-2.66395198993864e-05
-2.36831903553132e-05
-2.51938455985144e-05
-8.30992805946586e-06
-2.53717695959507e-05
-6.41682502468421e-05
-3.98545310970939e-05
-1.4604659007901e-05
-8.7639865106532e-06
-3.66528114199259e-05
-2.17535513331785e-05
-5.19849148940698e-05
-6.97338623678305e-05
-4.57651392578461e-05
-3.75803627887001e-05
-4.10857568982008e-05
-1.59293438395856e-05
-5.25971319018107e-05
-1.09523685403232e-05
-5.17572370632887e-05
-3.86607441169791e-05
-5.2184346661164e-05
-5.94539614862537e-05
-6.96228147506124e-06
-2.06854493013978e-05
-3.63287458450001e-05
-3.95513725006248e-05
-4.46340725272281e-05
-3.72127182583866e-05
-1.47400297374911e-05
-4.11346524886897e-05
-5.40765333347461e-05
-5.46324738730551e-05
-3.66794599147919e-05
-5.36147477812216e-05
7.31175171835209e-06
-5.38418020986383e-05
-1.70118543036609e-05
-3.437889977271e-05
-3.2940823741254e-05
-3.89407174950918e-05
-5.49126550763484e-05
-7.16251683185416e-06
-2.48915264801195e-05
2.27284542816605e-06
-7.45021763697667e-05
-6.20846698710847e-05
-4.65900900866913e-05
-5.85454283456928e-05
-5.82302722639442e-05
-2.75397135563778e-05
-2.42979089042053e-05
-7.35831184074023e-05
-5.35191742249898e-05
-5.22485536563853e-05
-1.04943499252247e-05
-2.01281074276564e-05
-1.98899796244629e-05
-9.08760077715312e-06
-2.5567932314262e-05
-3.67903148158389e-05
-3.77858418722241e-05
-4.68164560573182e-07
-3.95308155377214e-05
-3.65550302040871e-05
-3.91946693325005e-05
-3.61084420234487e-05
-7.66971394968285e-05
-1.53392967553822e-05
-4.51560464881038e-05
-7.69945680198506e-05
-3.24583478778987e-05
-2.09397928205373e-05
-3.84243353131612e-05
-2.26967784895427e-05
1.19551018672924e-05
-3.25834762201782e-05
-2.64487434904904e-05
6.00378366905716e-06
-2.01293129113956e-05
-4.70319394512592e-06
-2.77150317455578e-05
-5.00981962678117e-05
-5.60569527236774e-05
-3.08815865923926e-05
-4.79365460441192e-05
-3.64113743500033e-05
-1.24516103502694e-05
-4.84960588442651e-05
-4.11813313220817e-05
-4.95411543391572e-06
-5.6344634078871e-05
-6.62574509412697e-05
-1.27867865974816e-05
-2.82225142912069e-05
-9.17790771657692e-06
-3.0531695464658e-05
-3.52804968350888e-05
-2.16447846562452e-05
-3.76087585112382e-05
-2.41943479703956e-05
-3.93702450121638e-05
-3.66742746884797e-05
-4.43278209544149e-05
-5.89223708438725e-06
-1.39385580947985e-05
-4.40590707091995e-05
-4.8389524904232e-05
-6.06985873102432e-05
-5.04799835997814e-05
-6.01250690290441e-05
-3.41813896746759e-05
-4.28514802181883e-05
1.67521518657064e-06
1.12425026819193e-05
1.23521886759527e-06
-1.00368569693055e-06
5.68090116581485e-06
-3.22326695243504e-06
2.49773974808262e-07
-5.08861780235799e-05
-4.14726894281722e-05
-1.89018811422685e-05
-3.75735075320115e-05
-4.51593640812508e-05
-3.45347774791185e-05
-6.75910080719645e-05
-2.59833572953081e-05
-4.22393075080626e-05
-3.58271636469576e-05
-3.77695577777059e-05
-4.43902001247169e-05
-2.70983308100683e-05
-2.89573248783608e-05
-4.59222690498998e-05
-4.875945938598e-05
2.51812818774583e-06
-1.07427572167664e-05
-7.94930876367735e-06
-2.97669876354465e-05
-3.73761128110865e-05
-3.14841583441513e-05
-2.20828708905843e-05
-2.13102178020625e-05
-4.28875711234741e-05
-7.04309005827601e-05
-9.73283037804478e-06
-4.82211122246468e-05
-4.20212783814921e-05
-3.46718246922177e-05
-1.18992645488824e-05
-1.80436557297253e-05
2.18068023505478e-05
-2.09251177875984e-05
-5.88507918622398e-05
-1.73033380134523e-05
-1.0702257558405e-05
-3.85766729023117e-06
-1.55506561716088e-05
-4.12697009027638e-05
-3.57743286166636e-05
-6.2551934615054e-05
-2.78874616739933e-05
-4.30843888502459e-05
-3.86805718130294e-05
-2.24996277377325e-05
-1.37633932391301e-05
-1.02921265003612e-05
-4.62293652359087e-05
-3.42231423254917e-05
-5.4168085923764e-05
-2.69785537195471e-05
-7.24544768315958e-05
-4.17721476017457e-05
-2.05835158868498e-05
-3.29411020715937e-05
-3.8102023360192e-05
-4.3837016727108e-05
2.08216467905709e-05
-2.47215233710478e-05
-1.58898367379229e-05
-1.31095835651026e-05
-4.37654581537812e-05
-2.96388150187873e-05
-2.60306202708221e-05
-2.28689648733247e-05
-2.64153126038048e-05
-1.9263814528042e-05
-5.17932648352661e-05
-3.51561258344707e-05
-5.27432665301643e-05
-6.72232945987989e-05
-1.15070064524312e-05
-2.15911901580591e-05
-4.41852077954479e-05
-5.36907025119041e-05
-5.04767394144315e-05
-5.10704366314673e-05
-2.02129384365079e-05
6.44775821560054e-07
-4.82662374179342e-05
-4.53270503219784e-05
-3.55250359449638e-05
-2.23673378482758e-05
1.97285466341288e-05
8.34122959836856e-06
-5.89001440013784e-05
-2.85011886330562e-05
-2.78966482012505e-06
-4.92380600590609e-05
-2.98930325871503e-05
-1.22814501656505e-05
-2.0069871245867e-05
-1.23953189680234e-05
-4.02232104630731e-05
-3.76496617808956e-05
9.0823256178082e-06
-4.14123350458034e-05
-4.03567487157822e-05
-5.12393649632829e-05
-6.77072921828231e-05
-5.12078268581919e-05
-3.69520323583237e-05
-4.39001707371703e-05
-3.85099940771159e-05
-6.13776100191793e-05
-3.63009972149169e-05
-1.42287425916741e-05
-3.09262092037504e-05
-1.30529547265245e-05
-6.13327839640801e-05
-3.86704946640942e-05
-2.6220735734589e-06
1.44588821979745e-06
-1.88321209417802e-05
-6.98833220779959e-05
-4.81769452726727e-05
-4.42285567001573e-05
-4.35133423398536e-05
-3.78428987335673e-05
-6.05561363194003e-05
-7.59942946819183e-05
-1.53100637082987e-05
4.2384686900572e-06
-3.12620210134647e-05
-3.4549116172489e-05
-2.62559267893675e-05
-2.36888942311003e-05
-4.36474980229698e-05
-3.44702859213581e-05
-2.65086618130055e-05
-3.86798050684104e-05
-1.69314626579739e-05
-2.69046188175816e-05
-3.77376535893808e-05
-1.19812024675765e-05
-1.04309231471249e-05
-4.45401037593066e-05
-5.4637089132217e-05
-3.76591300257329e-05
-2.73142388160079e-05
-2.69443271363041e-05
-3.81553707168757e-05
-4.21613654432984e-05
-4.42721643874503e-05
-1.81857178846852e-05
-4.01783914089319e-05
2.54946577942982e-05
-4.66868399318069e-05
-4.48228762663171e-05
-2.65687534549017e-05
-4.94595948081341e-05
-2.86180804410735e-05
-4.46913518660125e-05
-2.21111672479691e-05
1.08435669603415e-05
-1.98807771105886e-05
-1.83856346946885e-05
-3.07419901841514e-05
-6.39570021719904e-05
-3.97284182614494e-05
-4.08881600045603e-05
-5.71302995168141e-06
-4.09088863622487e-05
-6.06508285780549e-05
-3.11689173599223e-05
-4.52564487948445e-05
-4.47150824037597e-05
-3.90707615963001e-05
-1.17652163748909e-05
-2.51543619495672e-05
-4.31360053906323e-06
-1.96177602883299e-05
-3.74431595659662e-05
-1.71872352171403e-05
-2.23525644028975e-05
7.01228750298957e-06
-9.38825293347281e-06
-2.36274428240143e-05
-1.7141991491971e-05
-1.12683415341562e-05
-6.10316350388972e-05
-2.20123161246876e-05
-3.9682536904872e-05
-3.0894000303633e-05
-7.15608370600843e-05
-4.31340452535277e-05
-4.70267566105983e-05
-1.63114068999711e-05
-6.48512745043794e-05
-3.86224431326004e-05
-1.81697985706741e-05
-2.13914874141337e-05
-6.29627027199285e-06
-5.02633398833335e-06
-5.22856872145209e-05
-4.25592739959922e-05
-3.71348781803775e-05
-4.65495947986002e-05
-3.93579210581004e-05
-2.20833078611919e-05
-5.79143603653437e-05
-3.83135548041709e-05
-3.04989835335641e-05
-2.43002046130256e-05
-3.87634549087335e-05
-1.12886475162728e-05
-1.3952350414529e-05
-8.46250201411912e-06
-5.14915693667332e-06
-1.38654196886601e-05
-4.62375658220339e-05
-3.82395202852153e-05
-7.22814620917646e-05
-2.10111910996732e-05
-4.59519692431861e-06
-6.17692872552423e-05
-2.56993909734635e-05
-2.10316788226401e-05
-4.16345529888176e-05
-2.78051791230985e-05
-3.06153222674371e-05
-3.87834724134911e-05
-4.92332771208145e-05
-1.20051430836308e-05
-7.15238846431968e-06
-4.84585041825548e-05
-2.11891825481006e-05
-3.00160764159911e-05
-3.35959718850242e-05
1.89792675647068e-06
-5.25954012417873e-05
-2.78773170524951e-05
-3.38554091446879e-05
-3.94826939225698e-05
-7.57053583432068e-05
-3.25834512914232e-05
-1.64859695116573e-05
-3.81755428935336e-05
-1.82621007328931e-05
-6.24529955743178e-05
-4.10986264687355e-05
-6.10160688292171e-05
-2.86825184063154e-05
-5.57218894504451e-05
-5.72255267972629e-05
-3.34243979299345e-05
-2.54056358901111e-05
-2.50292204735698e-05
-2.81785586791423e-05
-2.7504328183212e-05
-2.36579465140508e-05
-3.76288643068415e-05
-6.20572371282236e-05
-1.00402269630043e-05
-4.70431945907638e-05
-4.8976852806618e-05
-3.07365959422833e-05
-1.54044778341969e-05
-2.17319086338002e-05
-1.23294045515817e-05
-5.66327928669817e-05
-3.41589009692118e-05
-4.61583632746627e-05
-4.22204552331402e-05
-2.98141548761845e-05
1.69474178617936e-05
-2.58334807303251e-05
-3.37188958793899e-05
-1.01376812809449e-05
1.30279443599988e-05
-2.44022745151177e-05
-4.84817161683218e-05
-6.16934463151645e-06
3.51127781585354e-05
-5.58136517190332e-05
-1.04834903225907e-05
-1.74606793977929e-05
-1.76750866252582e-05
-4.82263713946437e-05
1.37935583253297e-05
-2.7098485001778e-05
-2.53036198231017e-05
-1.98062095267264e-05
-1.38560974453896e-05
-2.76059190173772e-05
-1.90062439844218e-05
-2.09291947904061e-05
-2.68881143313127e-05
-1.56097944660709e-05
-4.65776078731411e-05
-5.29335742066452e-05
-4.75052372398152e-05
-3.33838265449621e-05
-1.48484918783788e-05
-2.33383141826418e-05
-1.31377936889151e-05
-3.6785565061403e-05
-2.61701723565098e-05
-4.74988313396715e-05
-5.14667390391396e-05
-2.83142225484631e-05
-1.89039650164119e-05
-4.38125324778178e-05
-7.11219513370227e-05
-2.20112808858417e-05
-1.55042797575226e-05
-1.79004823734382e-05
-4.44505802691259e-05
-3.13194097263902e-05
3.30236480165755e-06
-3.15720153519472e-06
-4.12662100751454e-05
-1.67112631448226e-05
-3.72851939849788e-05
-5.34352697184727e-05
-7.43382037177768e-05
-3.87842599184655e-05
-6.46700149046257e-05
-3.97650661358006e-05
-2.77119373603613e-05
-5.69717353575303e-05
-5.59495203629857e-05
-2.46949878386611e-05
-4.69520268962972e-05
-1.1443307293522e-05
-1.2802555921207e-05
-2.61283447418464e-05
8.52520914491018e-08
-5.4886143425343e-05
-3.61257186045471e-05
-5.04664941375493e-05
-2.59247978646997e-05
-4.46214642610575e-05
-3.07019551926843e-05
-3.67826790793481e-05
-4.10677064932632e-05
-4.23261060978319e-05
-2.60654015597001e-05
-6.01965983412639e-05
-3.73326771068501e-05
-2.60246211113424e-05
-6.07837940612357e-05
-1.60732224138289e-05
-3.75675398977134e-05
-4.35633605368192e-05
-2.2923763041492e-05
-3.54067068344713e-05
-7.70315603905109e-06
-5.07202021743008e-05
-2.68562463243219e-05
-6.02233098718427e-05
-6.29447095535145e-05
-1.93305937639423e-05
-6.06028690221986e-05
-4.35484257665912e-05
-6.33093080229481e-05
-6.36843175259831e-05
-4.40300265268295e-05
-5.87729724383597e-05
-1.65794779192223e-05
-3.76310496204004e-05
-2.58785283330142e-05
-3.68985374002064e-05
-4.40450559988674e-05
-1.47049546204166e-05
-5.21431306878501e-05
-3.65894963032201e-05
-2.20261181858856e-05
-2.57257742662744e-05
-3.98711200803621e-05
-6.09433552716601e-05
-3.28443033407757e-05
-3.25357213687208e-05
-4.45768052746868e-05
-8.33107289692434e-05
-7.78301815979054e-05
-3.69400497885545e-05
-2.51242981831798e-05
-5.44207017377441e-06
-3.99681948523007e-05
-5.57459925646531e-06
-1.61214206083917e-06
-3.04515725561906e-05
-3.93766179189369e-05
-3.26011003143129e-05
-3.05275401073509e-05
-4.59599943149109e-05
-1.63677883618986e-05
-2.99363893136716e-05
-4.24400756807373e-05
-5.26114950558412e-05
-4.81413277899952e-05
-5.79188052236827e-05
-4.35899909651432e-06
-3.09496693958593e-05
-4.47279176527339e-05
-1.90959580826732e-05
-1.25714093336524e-05
-3.59352081291038e-05
-3.63605226017372e-05
-3.05652413523807e-05
-5.17140625326175e-05
-4.61563982226771e-05
-3.31091572429932e-05
-2.99554335144355e-05
-5.85398978075007e-05
-2.00716808515988e-05
-3.43106061946473e-05
-2.68692418917637e-05
-7.28405137986206e-05
-4.23072146596826e-05
-4.47524663649164e-05
