# Supplementary material for: Research on computational propagation and identification of mine microseismic signals based on deep learning
Source: PLoS One. 2025 Oct 22;20(10):e0334641. doi: 10.1371/journal.pone.0334641 (PMC12543183; doi:10.1371/journal.pone.0334641)
Supplement: S6 Data — (ZIP) [file pone.0334641.s006.zip › 000100900000054.xlsx_0.txt_24.txt.txt]

-3.20849851217745e-05
-3.11770858441388e-05
-2.283700970828e-05
-2.56597494154895e-05
-1.45686702659396e-05
-4.78254505027065e-05
-5.6976374335068e-05
-4.95676349678717e-05
-6.23221625726469e-05
-2.103388459956e-05
-3.60032316385559e-05
-2.41370839897076e-05
-3.46024696221105e-05
-5.47493927202031e-05
-2.0286454773864e-05
-4.30179180026384e-05
-5.17597269345078e-06
-3.62174744801563e-05
-6.60598193897855e-05
-5.22115039480171e-05
-3.13939014018847e-05
-5.52710290917044e-05
-3.40099151832048e-05
-5.01146818866983e-05
-4.63398015429766e-05
-1.00993122183591e-06
-6.54018570792461e-05
-6.06290253967298e-05
-4.38898384137005e-05
-8.73129986095604e-06
-7.08565326584662e-05
-3.76304867888811e-05
-2.13565233854262e-05
-1.32347664415553e-05
-1.62387750689567e-05
-4.67370233279621e-05
-3.44739805634719e-06
-2.58403624012148e-05
2.0691485033066e-06
-1.42790460966408e-05
-5.63659167697533e-05
-6.15348119763114e-05
-4.08187600899299e-05
-2.21044961220566e-05
-4.5092782951149e-05
-6.58100816022044e-05
-1.91701035353573e-06
-6.71610986944646e-05
-5.74994173953618e-05
-9.7019852243185e-06
-4.41185268354073e-05
-4.67825427141834e-05
-3.92879766771036e-05
-1.68235956221701e-05
-4.04016990103212e-05
-5.76986869859e-05
-3.39119159911039e-05
5.82771432373134e-06
-2.08316400042883e-05
-2.35253609746209e-05
-3.39828453210626e-05
-3.22347661014849e-05
-4.46903091656251e-05
-1.443348445404e-05
-1.89925785692074e-05
-3.71658981239713e-05
-2.88768765937689e-05
-4.81426395542872e-05
-6.30139218816726e-05
-1.73161225087572e-05
-1.3352470641111e-05
-1.7085063465651e-05
-5.03030678349317e-05
-8.90829920843e-05
-2.58194319481393e-05
-1.66467765284554e-05
-3.68524113057342e-05
-6.48150663926985e-05
-2.82265853796008e-05
-3.77141477153571e-05
-2.90706312802055e-05
-4.88544293423985e-05
-4.77899010467972e-05
-1.30327721022797e-05
-1.82124150769577e-05
-3.466654264024e-05
-4.49057477750016e-05
-3.2948526704306e-05
-5.26187090809921e-05
-1.87772795485722e-05
-1.763702951071e-05
-3.91225254524358e-05
-1.63936183863967e-05
-2.93424692169447e-05
-4.6816965188062e-05
-4.5531978064264e-05
-5.89757624097103e-05
-1.08630367535674e-05
-1.7481990128481e-05
-1.36556673938969e-05
-3.28392872479361e-05
-4.75907780968203e-05
-2.05751805934823e-05
-4.99895149702336e-05
-2.81088978272685e-05
-1.98678716315136e-05
-7.22049581795458e-06
-4.27909234199852e-05
-4.75353584511945e-05
-3.48258320752777e-06
-2.40784712539838e-05
-1.2458516597682e-05
-5.85793577557913e-05
-5.02041413978724e-05
-4.97901716004249e-05
-4.06318120361429e-05
-3.19787587076041e-05
-2.96750483195953e-05
-5.42333752900956e-05
-2.40428124399059e-05
-2.3073155624635e-05
-4.27359065756893e-05
-3.6419685568462e-05
-3.33774397865149e-05
-5.30112353845288e-05
-2.31618083192525e-05
-1.39616477521522e-05
9.17042946609343e-06
-1.39000355916198e-05
-1.53037681455276e-05
-4.21880605845944e-05
-6.49976199711748e-05
-2.9719174745443e-05
-4.83520928075044e-05
-2.54325420783168e-05
-2.10431707047392e-05
-5.6486191057413e-05
-5.84603322767492e-05
-3.10784398042063e-05
-5.14824823072954e-05
-4.23376230154342e-05
-6.87452272253288e-05
-3.73022206457201e-05
-4.92347118017556e-05
-1.96146366311616e-05
-4.49499712010111e-05
-2.76621821518947e-05
-5.33097488549751e-05
-2.92297188079582e-05
-5.51027768611484e-05
-3.16366581522592e-05
-2.8456817068661e-05
-3.45049152444793e-05
-4.38049077532623e-05
-4.75436546916342e-05
-3.26753793758672e-05
-4.67729930526625e-05
-2.25394017636155e-05
-3.51034408620213e-05
-3.59333711985811e-05
-2.58056184360686e-05
-1.38587854487902e-05
7.91307136727108e-06
-1.34372423983704e-05
-1.90366911561143e-05
-3.58248169952934e-05
-2.44390220610962e-05
-1.68159200134921e-05
-2.8644304032598e-05
-4.65170577680204e-05
-4.49221854644316e-05
-5.04246008186301e-05
-3.78823323890284e-05
-2.9075022871189e-05
-4.53273336720122e-05
-4.03851877743497e-05
-1.77712373493045e-05
-6.6450009147781e-05
-1.52576407657201e-05
-5.57939903773965e-05
-1.33809027429825e-05
1.20305671177165e-05
-4.3062262320159e-05
-2.85438362954087e-05
-6.57350840267229e-05
-2.89528734028718e-05
-1.13923273963387e-05
-7.51218338983124e-05
-2.65483825647758e-05
-1.52115027037295e-05
-5.99973408659701e-05
-5.45163960648061e-05
-6.7586980199486e-05
-4.98381600928728e-05
-4.63864359568669e-05
-7.22207652900751e-05
-2.65028229638704e-05
-3.24181294794146e-05
-4.44313083623929e-05
-2.91747466197118e-05
-3.29044389387251e-05
-2.05595625428898e-05
1.12651706546009e-05
8.52232761674172e-06
-8.39578065338301e-06
-1.35045203690466e-05
-6.23677982503217e-05
-3.90913473121821e-05
-3.63162363338618e-05
-4.05073943100992e-05
-5.19654416261233e-05
-5.30509954419665e-05
-5.47220052380723e-05
-6.15611200720294e-05
-3.09505612125438e-05
-1.48657032600063e-05
-4.66708852176528e-05
-2.25366277399111e-05
-2.7709023747277e-05
-5.20569382690599e-05
-2.67393944855883e-05
7.56722582808137e-07
-1.38705115989851e-05
-1.47952675512047e-05
8.17629036510379e-07
-9.04318989946258e-06
-2.92734055630957e-05
-4.19134470007877e-05
-4.4066760026934e-05
-2.77526090397951e-05
-7.02685502472613e-05
-2.5575279520129e-05
-1.09927930684082e-05
-4.14724488852072e-05
-3.84645657360291e-05
-4.42360423110249e-05
-4.34976030897784e-05
-3.03557223272434e-05
-3.77037417182513e-05
-1.91999353734273e-05
2.01921384535445e-06
-1.52741225472961e-05
2.56342779865371e-06
-3.5637542246905e-05
3.4798222413711e-08
-1.18919149439429e-05
-2.89342807943878e-05
-2.3320288715249e-05
-3.40695538213603e-05
-4.96125420831411e-05
-5.23823710044931e-05
-2.06885687229361e-05
-7.77372084160395e-05
-4.47125145429722e-05
-6.30963305116629e-05
-5.8518854102404e-05
-4.28271946966206e-05
-5.40096161784366e-05
-5.55032420908593e-05
-4.90111885894972e-05
-4.17250835928134e-05
-8.38994158820164e-06
-2.11978381651605e-05
-3.94223535806316e-05
-5.40904962829093e-05
-3.76644749101318e-05
-3.65718712451879e-05
-2.13037506583195e-05
-3.59955968248902e-05
-4.60960539081828e-05
-3.48762448905894e-05
-5.51815402506385e-05
-9.37794902776573e-05
-5.83386656696446e-05
-4.34276866687832e-05
-4.61987308889502e-05
-5.55614774632553e-05
-1.00298892191657e-05
-5.15423897895128e-05
-9.2188055071248e-06
-1.23247381514071e-05
-3.05690445896921e-05
-2.65334531827199e-05
-1.06903084410325e-05
-2.03715266661485e-05
-5.3645731508189e-05
-2.5830065649276e-05
-2.03669474762703e-05
-3.01199155283365e-05
-9.02953131568997e-05
-3.38841336639439e-05
-2.56752889319778e-05
-2.95342111068101e-05
-3.93576308569323e-05
-2.20974511637482e-05
-5.0562087689009e-05
-2.56684047140708e-05
-7.79303733912725e-05
-3.84495007604134e-06
-3.71645976382608e-05
-1.96990102030453e-05
-2.26179204743592e-05
-5.65144228391258e-05
-3.24687870818093e-05
-1.2807177964249e-05
-3.69899627762358e-05
-5.407263868167e-05
-5.95448668151396e-05
-4.59827657332025e-05
-2.28995325896836e-05
-3.08330842521844e-05
-6.06720787359777e-05
-3.43426950179392e-05
-3.06920155700119e-05
-4.15355282238853e-05
-3.46036820708355e-05
-3.76178877988966e-05
-5.51021242766836e-05
-1.2114495288682e-05
-2.4370879013879e-05
-2.31440943170824e-05
-2.80321456326589e-05
-1.68237826989428e-05
-7.47326529069157e-06
-2.59124947409618e-05
-4.83188395872764e-05
-2.65560736617258e-05
-2.66100216261715e-05
-4.21206218863947e-05
-4.24131323500145e-05
-2.93950912719524e-05
-2.73205853708146e-05
-1.48119718431288e-05
-4.93174298817044e-05
-5.77204514896296e-06
-6.01311660834864e-05
-1.34769042476154e-05
-5.14857502253678e-05
-3.03405205532136e-06
-1.73446916463851e-05
-2.90268114689297e-05
-5.37081409416043e-05
-1.71828894772575e-05
-3.15848710073109e-05
-5.35565998558832e-05
-1.67972029787891e-05
-5.80325943393764e-05
-3.81845492682859e-05
-1.49452157194834e-05
-3.48498515690475e-05
-4.27873867540314e-05
-5.3938080152966e-05
-4.88566723060772e-05
-4.12503180743684e-05
-3.52057123772706e-05
-4.20147634993969e-05
-1.24372777622051e-05
-2.68554372463711e-05
-2.96326792889326e-05
-4.40762426920723e-05
-3.43470015869553e-05
-8.53083718095288e-06
-3.30587570222713e-05
-2.05492903329707e-05
-3.29371814087027e-05
-5.22804144866102e-05
-2.85795732358875e-05
-1.99021693498285e-05
-1.5579083090953e-05
-2.31553273286728e-05
-1.78489736648584e-05
-9.33857928744161e-06
-1.16308359940121e-05
1.29772586863396e-06
-6.27371006865129e-05
-4.25478667760456e-05
-2.3426858829481e-05
-5.38917206709488e-05
-2.43372905397389e-05
-8.97510224018787e-06
-2.77156095056029e-05
-5.94646649455973e-05
-3.2416165066067e-05
-5.76577080334637e-05
-2.12572721707252e-05
-3.95731013811871e-05
-3.4968299967702e-05
-7.17479171214716e-05
-2.03427530880118e-05
-5.37970596007722e-05
-2.24791244884465e-05
-1.17767860818103e-05
-6.26179223303079e-05
-5.26349853311364e-06
8.68285655311741e-07
-1.71926160608017e-05
5.00791051668019e-06
-2.41793288530255e-05
-2.84504500661054e-05
-4.01107339177798e-05
-3.82429831619506e-05
-3.07087968867711e-05
-5.94339427839788e-05
-2.47470412833603e-05
-5.0494968849196e-05
-4.308607199164e-05
-4.41588611994708e-05
9.0734505857741e-06
-2.36436548354341e-05
-1.42051085696338e-05
-4.19286710930464e-05
-2.23864011335979e-05
-2.45327875944709e-05
-3.08158724298568e-05
-3.89775334011962e-05
-3.44111642137106e-05
-4.20180727030268e-05
-2.82496458562434e-05
-1.41682827437258e-05
-4.96386747325873e-05
-3.41775384486272e-05
-3.10275260643648e-05
-3.85163210699318e-05
-3.17153938922402e-05
-4.70453578488724e-05
-1.09061899103623e-05
-4.26421030229564e-05
-1.94281744532164e-05
-3.37032233927742e-05
-5.34684485243777e-05
-3.18364807995405e-05
-3.67214973450237e-05
-2.70906093023476e-05
-4.88907068350408e-05
-4.69176749550509e-05
-5.07740146611868e-05
-2.83156787581062e-05
-3.05897462566709e-06
-4.41022478716741e-05
-3.00903818407197e-05
-3.72077230635222e-05
-6.20485293516401e-05
-5.84975748044989e-05
-5.39081469324608e-05
-2.9362015343043e-05
-6.54558400779474e-05
-1.24037392148791e-05
-5.22441919713167e-05
-9.296334234223e-06
-6.23758113188931e-06
-2.50036425079871e-05
-2.11271719257082e-05
-4.68764319263719e-05
-3.19931377159899e-05
-2.60239147175825e-05
-1.64643218013141e-05
-2.67713903398963e-05
-4.81666780773451e-05
-2.35792037065321e-05
-3.08519003295458e-05
-3.5352416640992e-05
-5.85065876171383e-05
-5.53347938171494e-05
-6.55691160735467e-05
-4.48698542553537e-05
-4.99978410533958e-05
-6.94070882477969e-05
-6.81839005025177e-05
-1.59915718148757e-05
-4.84145506603784e-05
-1.26980071648212e-05
-4.15729698865599e-05
-2.15283708534352e-05
-1.14164082199103e-05
-1.79437142590242e-05
-3.24874453052716e-05
-3.00642183150775e-05
1.15118101937308e-05
-2.48490945990476e-05
-7.27275834348487e-05
-5.7363716013535e-05
-5.74316411374733e-05
-7.15619231375177e-05
-6.48355573765374e-05
-4.63827402315768e-06
-3.1819092783222e-05
-2.89971288880872e-05
-6.44362083420663e-06
-1.4171428134031e-05
-2.25402082714028e-05
-6.88223104975402e-06
-1.94228734431726e-05
-2.62200813671474e-05
6.51111134600872e-06
-1.04954970302479e-05
1.26618349428986e-05
-4.0363567377288e-05
-4.79785156592536e-05
-2.63933794981503e-05
-4.23983409061279e-05
-6.85747068766969e-05
-5.22705108925764e-05
-3.15045789887618e-05
-3.06519009819201e-05
-4.19589661844518e-05
-3.33397230240767e-05
-2.11894831840377e-05
-4.04716236956523e-05
-1.73293936753981e-05
-1.38742617868785e-05
-1.57004585191098e-05
-2.6787410945424e-05
-2.54193782312225e-05
-2.27573360649551e-05
-2.71048138564695e-05
-9.27389013073281e-05
-3.09047839395802e-05
-4.16610490798259e-05
-4.62789595074232e-05
-5.33989219673995e-05
-3.9140331106087e-05
1.87741575209622e-06
-3.29239464663538e-05
-4.08259524365556e-05
-5.44662571642645e-05
-5.0943780298538e-05
-6.5166675600073e-06
-2.62647015173714e-05
-4.93428430303449e-05
-1.48320550727837e-05
-1.90779510010222e-05
-1.84566146988085e-05
-6.79749678683719e-06
-3.69613940299622e-05
-3.00627769965121e-05
2.79606756045373e-05
1.62672775077839e-05
-2.1734785298053e-05
-4.60007568336101e-05
-3.28143834267624e-05
-4.40452151757451e-05
-3.84864151052042e-06
-5.20412954791772e-05
-4.67021360849318e-05
-2.00514085418555e-05
-3.2651553633764e-05
-4.8907081799093e-05
-6.63106822360638e-05
-3.41044585898048e-05
-3.3091735752167e-05
-3.23318755370402e-05
2.65450677412005e-06
-1.69045505444327e-05
-1.93864829213785e-05
-4.00648211483397e-05
-2.7819871558817e-05
-3.86993693963543e-05
-2.16600552376849e-06
-3.83891302777111e-05
-3.96033525874517e-05
-2.78284643817129e-05
-5.89471903791268e-05
-4.89678677169892e-05
-2.71587540137054e-05
-2.78655613259743e-05
-7.3438075565486e-05
-3.35111226572147e-05
-3.53650369243995e-05
-5.27995892670937e-05
-1.72715990840407e-05
-1.83503945975032e-05
-5.70303177087061e-06
-3.22093783444831e-05
-2.57953389804984e-05
-1.29001971596228e-05
-3.8558571908735e-05
-5.02780236604819e-05
-4.84998158099876e-05
-3.28486902635638e-05
-2.21362393656453e-05
-4.59523828158065e-05
-5.7774030624551e-05
-7.07065085927092e-06
-2.47571256588615e-05
-6.84212215969131e-05
-3.51916058103044e-05
-3.34122616701565e-05
-5.64065291624175e-05
-2.538672482232e-05
-4.66855589110319e-05
-3.49210019409679e-06
-1.84951785253399e-05
-4.31733035151722e-05
-3.22149111751803e-05
-2.79539252663777e-05
-4.36684672616167e-05
-5.92271125194125e-05
-4.01631203562778e-05
-4.84094197683858e-05
-5.97989438262209e-05
-1.8691990940182e-05
-2.94908891698639e-05
-4.78563060992601e-05
-5.83169415230502e-06
-5.97491791886653e-05
-1.00721551565014e-05
-3.87186083347626e-05
-7.04333400377239e-06
-4.01953564637296e-05
-1.68250949618119e-05
-1.08205957724124e-05
-4.45739740897132e-05
-4.84114550846322e-05
-1.377131055107e-05
-9.58251826375058e-06
-5.11900931881827e-05
-7.61675100059933e-05
-1.39653610617935e-05
-9.01119276535712e-05
-2.30493325042505e-05
-3.99454233604795e-05
-2.13074955328031e-05
-6.70731467960188e-06
-5.93028229198722e-05
-4.47101321044541e-05
-4.78408312917641e-05
-2.78599052472364e-05
-2.44179613325112e-05
-1.72042467166274e-06
-2.39776972010731e-05
-4.53886484964633e-05
-3.21237350163359e-05
-4.33257520741163e-05
-5.61896400874199e-05
-3.21769069603203e-05
-3.02129505292566e-05
-5.33307846808176e-05
-3.54214787362213e-05
-4.86484837118815e-05
-5.62509338549151e-05
-4.99621432214024e-05
-2.69870675689339e-05
1.03772253974081e-05
-1.07315491588425e-05
-1.68500964255189e-05
-2.55882271133553e-05
3.05449343993777e-05
1.42720288194664e-05
-3.52530802519165e-05
-3.64192050315612e-05
-4.4006820718818e-05
-5.43266610958712e-05
-4.71514912169923e-05
-3.85741783988972e-05
-5.90804402499239e-05
-6.26069084476423e-05
-4.79462408792131e-05
-6.98322888671803e-05
-7.07516287008562e-05
-3.51268423937309e-05
-3.49970906076347e-05
-3.47262490516706e-06
-1.78513835419283e-05
-3.31734818861654e-05
-8.65104268016898e-06
-5.09857462219729e-05
-2.4078001359295e-05
-4.14639925794146e-05
-2.33776784774049e-05
-6.04805000785737e-05
-2.63100523592726e-05
2.32412826382966e-06
-3.26683736131696e-05
-3.35926275786768e-05
-3.66918831724922e-05
-1.85914331160246e-05
-4.13673894093472e-05
-6.67963435832109e-05
-5.71581996924452e-06
-2.9119525781896e-05
-4.66808061033524e-05
-9.27643722296219e-06
-2.60948738801732e-05
-1.2576583702951e-05
-2.68049767317361e-05
-2.52997428436542e-05
-1.11178784523376e-05
-3.45002252422798e-05
-5.37033043276663e-05
-1.23931371828942e-05
-5.9422194120466e-05
-4.37113018389946e-05
-7.51293475310642e-05
-5.74060695792934e-05
-5.58943979373786e-05
-3.73914933527517e-05
-1.26281350176437e-05
-4.86788904101965e-05
-3.02091924746671e-05
-1.34542481918395e-05
-5.50552669445556e-05
-2.894787957702e-05
-5.18791634305023e-05
-2.7263376181539e-05
-2.3995286224837e-05
-5.21879565428091e-05
-3.61044432077049e-05
-3.6123118820991e-05
-3.32104726603764e-05
-5.30298151756621e-05
-3.65359604854533e-05
-4.74972867382769e-05
-3.83992825376765e-05
-5.77642461298844e-05
-2.17544870237009e-05
-3.60943367434024e-05
-3.69720787958763e-05
-2.41863096559145e-05
-5.52856856165759e-05
-5.53223826547645e-05
-3.50786799550795e-05
-2.55515721986124e-05
-1.77763568919889e-05
-5.4708617090394e-05
-4.84676441852027e-05
-3.50572291526011e-05
-1.53104410465921e-05
-2.61337089459071e-05
-1.0459498438366e-05
-4.81641700671014e-05
-1.86566742328485e-05
-4.16535919809546e-05
-3.88795340891401e-05
-3.69231727042051e-05
-2.83276715030297e-06
1.21388136713131e-05
-2.98177485371431e-05
-4.39501146098396e-05
-3.37320913463958e-05
-4.39804976982103e-05
-4.37781959622839e-05
-2.4611710158726e-05
-4.05247600680002e-05
-3.65611497370229e-05
-9.56507284006087e-06
-3.23578454991339e-05
-5.04899176389826e-05
-2.33826301219814e-05
-4.94641204333716e-05
-3.79259214238041e-06
-5.43695445866496e-06
-4.17069861734279e-05
-1.31142514546199e-05
-2.1963250154493e-05
-1.29223058690847e-05
-3.30340320626268e-05
-2.61582644438889e-05
-3.4331906725034e-05
-1.62471212495125e-05
-4.50247337067863e-05
-2.94181006730435e-05
-2.44467123141684e-05
-5.04627054307753e-05
-8.24968950100039e-06
-4.4345453681922e-05
-5.29119299589332e-05
-1.21387203835727e-07
-3.69614297666183e-05
-1.10975469787219e-05
-4.77078116741506e-05
-2.8521361469752e-05
-1.32454690171465e-05
-3.7758444103769e-05
-2.87509922625838e-05
-1.37922451716733e-05
-3.65394506558186e-05
6.79164797345534e-07
-3.64449082108316e-05
-3.97638414655016e-05
-5.73640605083017e-05
-3.29511207842221e-05
-2.41325911667222e-05
-1.95638819496999e-05
4.09784310097126e-06
-2.26484425145698e-05
-1.51825810514809e-05
-1.20474529449911e-05
-5.13527543877142e-06
-3.40184997538497e-05
-1.90100535607708e-05
-4.55880788478003e-05
-7.30619380360831e-05
-1.95058921119785e-05
-3.13536850982114e-05
-3.09541205719916e-05
-1.97419056083631e-05
-8.23337103604681e-06
-7.45484889434507e-05
-3.75316420678136e-05
-4.0976768106055e-05
-3.91882462498317e-05
9.33212095677156e-06
-3.53922697991011e-05
-4.61758376333179e-05
-4.42426040253352e-05
3.73737228270317e-06
-3.19429387719642e-05
1.44106682105295e-05
-3.63514736943753e-05
4.08145273997937e-06
-2.24125847825926e-06
-6.37273481926084e-05
-4.34029522187638e-05
-4.00114012727586e-05
-3.66619878641242e-05
-6.55696130437797e-05
-4.49412655376882e-05
-2.37119215598304e-05
-1.84132640268652e-05
-5.68914567842987e-05
-9.95034225655669e-06
-3.23972003382591e-05
-1.84608734441023e-05
-1.7605417961822e-05
1.56485489373198e-05
-4.03593191967715e-05
-3.21810436973239e-05
-3.81664714111868e-05
-4.55166392687493e-05
-2.85700096798675e-05
-3.56369554853774e-05
-2.75746559589753e-05
-5.11371728370456e-05
-2.88078366284094e-05
-2.15032167069576e-05
-7.15520702483923e-05
-3.38896213478502e-05
-5.71781109343551e-05
-6.04905891727282e-05
-8.97728641836088e-05
-2.04773212963974e-05
-2.52644160640204e-05
-1.81959623216258e-05
7.19865766384897e-06
-1.05835216724288e-05
-5.63678416834585e-05
-1.55169460236364e-05
-1.95955868653131e-05
-5.22819117804006e-05
-6.04060982642353e-05
1.86228666925262e-06
-3.93264599569653e-05
-5.19700618473168e-05
-1.87428421040448e-05
-6.42058802268285e-05
-3.47260140299228e-05
-4.35980388043067e-05
-5.36695911448158e-05
-6.64524086479239e-05
-3.58032506786869e-05
-3.50489679963513e-06
-3.31394650020451e-05
8.46795720156993e-07
-3.35345968402493e-05
-2.90559036723012e-05
-1.94291242180115e-05
-2.25898317296691e-05
-5.09047530309412e-05
-3.74871760393928e-05
-3.97939142642837e-05
-4.03826429887963e-05
-6.10570112914428e-05
-3.1703568566556e-05
-2.26131267192419e-05
-4.2363405073175e-06
-1.16862678421147e-05
-3.61203353881094e-05
-3.0724023537594e-05
-2.49343947434394e-05
-2.97090599377674e-05
-4.04310593373319e-05
-5.20611581180007e-05
-3.87996018772844e-05
-2.3527923941592e-05
-2.1453371722891e-05
-3.09240458837252e-05
-4.51688267933769e-05
-9.65581325847797e-06
-2.81809863005208e-05
-3.98851760641701e-05
-4.8352410128737e-05
-2.92209180638278e-05
-5.59098997371331e-05
-5.36758340152307e-05
-5.29648704203333e-05
-1.7835298183056e-05
-6.16339345338352e-05
-2.40042958088529e-05
-2.46668486778931e-05
5.57727747485906e-06
6.34662440079083e-06
-7.52921401670297e-06
-9.90045348624398e-07
-3.20413386573623e-05
-2.81944079957497e-05
1.55120613798524e-05
-3.61720018162534e-05
-2.93766900326799e-05
-3.38426312310499e-05
-5.65866160705832e-05
-6.05844569668567e-05
-1.7158957971936e-05
-6.2654378031141e-05
-5.78416370855998e-05
-4.83092341581828e-05
-4.93584356027456e-05
-2.62494267650662e-06
-3.91087793490679e-05
-2.02923904132598e-05
1.54721308329745e-05
-2.22644857446197e-05
-3.05228314247882e-05
1.78681826670315e-05
-6.26577686121182e-06
-1.80780714259662e-05
-3.43724414184741e-05
-2.93794115771008e-05
1.08210856561499e-06
-3.39390956582401e-05
-4.49067718014162e-05
-5.15946504837522e-05
-3.15098579249309e-05
-4.59606921193806e-05
-5.51426693705454e-05
-2.28395809628606e-05
-2.1749225165587e-05
-3.97181021805602e-05
-2.00615392813627e-05
-6.61814807496777e-05
-4.88312862423603e-06
-4.1038271454131e-05
-7.05840583909397e-06
-8.12407373381444e-06
-4.41115847091407e-05
-3.13951521726773e-05
-4.88736602245075e-05
-4.02262313022221e-05
-3.89412506297633e-05
-5.7275921797432e-05
-5.53553216264061e-05
-8.21016318182604e-05
-3.64411589314225e-05
-3.59241447680378e-05
-4.51498618324522e-05
-5.6311239715972e-05
-9.04025612485037e-07
-1.57145449718313e-05
7.80295217899368e-07
-7.19451442629488e-06
-2.70609284074578e-05
-5.12701290276465e-05
-4.17441939822499e-05
-1.37503328143532e-05
-3.57893770872373e-05
-5.11814428884729e-06
-1.43990318154502e-05
-1.51546428136929e-05
-5.23421187922376e-05
-5.30010323978495e-05
-3.11612716293031e-05
-5.40501371331334e-05
-4.18323887120526e-05
-3.74540731124167e-05
-4.81571426353448e-05
-1.85639563681748e-05
1.53049808192662e-06
-6.124424552983e-05
-4.04557942247669e-05
-3.39742958961909e-05
-2.1436661870617e-06
-1.66181350569045e-05
1.10187556203124e-05
-4.86442961268114e-05
-6.75421649349372e-05
-1.17203537585826e-05
-5.45805988926554e-05
-4.29944288061474e-05
-2.77219622219137e-05
-4.92878995574758e-05
-6.27283063115787e-05
-2.6648651447221e-05
-3.47208119545193e-05
-4.6747500237257e-05
-7.44345779410196e-06
-2.28793089414333e-05
5.89812402650238e-06
-1.30165174779388e-05
-2.03460529527875e-05
-5.25771456625999e-05
-1.29027262530671e-05
6.00669097304806e-06
-1.52096414058578e-05
-3.10012843520843e-05
-4.62911088499217e-05
-3.60215978359027e-05
-4.18899013508633e-05
-2.55048079098732e-05
-3.49930245522752e-05
-2.23838712330798e-05
-5.29155855456495e-05
-8.64125620527597e-06
-5.34782523593841e-05
-3.56094930634755e-05
-5.43558715309391e-05
-4.32068244214527e-05
-2.17723652847356e-05
-2.30013242374923e-05
-5.58252173221982e-05
-2.71893634518821e-05
-5.3741053960078e-06
-3.64975300658839e-05
-2.99121358306134e-05
-1.2028895546925e-05
-2.81099725246123e-05
7.4042444453892e-07
-8.92151462685824e-06
-4.31855736059758e-05
-2.81970918588532e-05
-5.63836184293175e-05
-1.47244653901102e-05
-5.51293595967888e-05
-3.84669801564294e-05
-7.63239981337988e-05
-4.95987465229927e-05
-4.627686236785e-05
-5.06441417588309e-05
-3.34274751440592e-05
-2.28325547692792e-05
-4.10213632369059e-05
-2.28706629474585e-05
-3.88471107903902e-05
-5.59186776162137e-05
3.19178984756084e-06
2.82939239612831e-05
-8.81722205388223e-06
-6.68117975106928e-05
-4.10653342400709e-05
-3.08831925675209e-05
-2.59898436685093e-05
-3.2651066404418e-05
-3.05006302302718e-05
-6.63098192004145e-05
-3.43391975843559e-05
-3.41108268397798e-05
-4.72548329913019e-05
-2.63084378293168e-05
-3.66447475817915e-05
-4.93252829022674e-05
-1.90126325016916e-05
-4.48018072965909e-05
-2.97393493471324e-05
-5.97601858116715e-05
-4.98896344322298e-05
-3.2171029411401e-05
-1.55207912960092e-05
-2.90571593953226e-05
-4.07855091277259e-05
-2.02213737839529e-05
-6.39277393780852e-06
-4.95897265312083e-05
-5.1507077432335e-06
5.09961037552908e-06
-2.23706989455079e-05
-3.10803447035594e-05
-1.61462828237115e-05
-3.93208293738914e-05
-4.80024799434423e-05
-2.71060925967135e-05
-1.30390709592843e-05
-4.72039508215035e-05
-2.68634677100324e-05
-3.2826070664571e-05
-4.07241281361077e-05
-1.93525687656323e-05
-1.80654385402601e-05
-5.04348693337014e-05
-4.49230601526004e-05
-6.72225004019468e-05
-3.17239484833788e-05
-2.64029503405134e-05
-4.86619092516426e-05
-4.28237747510734e-05
-2.17096929429142e-06
-1.94378342361316e-05
-2.93011284276875e-05
-3.06409687377997e-05
-4.18029951191134e-05
-3.90872173706571e-06
-2.40231854559324e-05
-2.89368999923497e-05
-3.32741515416089e-05
-1.18084298834824e-05
-7.33211757050315e-05
-1.73227812388681e-05
-1.59089899128973e-06
-2.69342580032894e-05
-7.74637996869711e-05
-4.77901877634916e-05
-3.58083157475248e-05
-6.1395952743856e-05
-8.32463615689246e-06
-5.67217775362353e-05
-4.09424093669594e-05
-1.67728626749578e-05
-3.61287049210548e-05
-5.1807068232753e-05
-5.58017032427277e-05
-4.24135310243197e-05
-3.09193260227984e-05
-6.27244866140805e-05
-7.78058390490324e-06
-4.34127874948732e-05
1.41777870939407e-05
-4.81076256445182e-05
-4.46266566041915e-05
2.95970808008848e-06
-4.04662614315311e-05
1.87449149839272e-05
-4.55828061464606e-05
-4.66256665823359e-05
-7.78997459203821e-05
-3.71545615004712e-05
-5.12082389209072e-05
-4.34158142766822e-05
-1.44835439087653e-05
-5.2642729674901e-05
-4.84205550520358e-05
-4.71491769003227e-05
-3.26444931339878e-06
-4.05776702300161e-05
-4.18988489455905e-05
-6.2569235526085e-05
-4.87493050396009e-05
-5.38194950901887e-05
-2.12152263572121e-05
-2.54173837249725e-05
-1.06755336596879e-05
-7.74260342406351e-05
-6.70548319199209e-05
-3.03914059139419e-05
-1.91420591409694e-05
-4.89352656125015e-05
-5.97375647070724e-05
-2.79849746347322e-05
-2.80186703370426e-05
-1.9457827894292e-05
-2.72377154241819e-05
-1.49825636313906e-05
-4.52487906456979e-05
-5.10332603102914e-05
-2.32456244335603e-05
-4.4766210923541e-05
-4.89829241036742e-05
-4.67861908121296e-05
4.63283161005726e-06
-5.90867932139094e-05
-3.02774644106485e-05
-2.78898437680412e-05
6.00916711258601e-06
-3.32836276579483e-05
-6.0215226205761e-05
-7.68514544114228e-05
-4.81355168611997e-05
-1.72444322321756e-05
-5.07668098507883e-05
-2.735926405387e-05
-2.88276252370597e-05
-4.41794556717427e-05
-2.94914308164379e-05
-2.55096135294815e-05
-2.77919939645185e-05
-4.60671526853914e-06
-3.73473837838264e-05
-4.24368911098321e-05
-3.08425154502484e-05
-5.46955770177217e-05
-3.73548285645861e-05
-4.71913548478682e-05
-3.7782231753164e-05
-2.80117567715159e-05
-4.98881830289304e-05
-1.767324122405e-05
-4.85971196177202e-05
8.97538382127056e-07
-6.37800230052173e-05
-5.21736470432953e-05
6.60233378150754e-06
2.60257724843837e-07
-1.90073672978119e-05
-4.6292705409832e-05
-3.68183617847016e-05
-1.8225284796132e-05
-4.67591732812718e-05
-3.74209726406108e-05
-1.99511496017153e-05
-3.0585859524665e-06
-1.56612367638482e-05
-2.79115648311257e-05
-6.86379972063427e-05
-4.08730772838756e-05
-3.00189174110779e-05
-4.74611553598904e-05
-7.26298847111096e-05
-3.20405438683359e-05
-3.21630282078763e-05
-5.06678870206045e-05
-4.30783455541897e-05
-5.10771020452491e-05
-1.63939652858353e-05
-3.13557465207123e-05
-5.48459451275163e-05
-3.80031756765553e-05
-4.65238019634863e-05
-8.68554147782144e-06
-2.02001981682542e-05
-3.74874301912185e-05
-3.36649992512214e-05
-2.38232057462774e-05
-3.74990613238782e-05
-1.80407175090784e-05
-7.64311400436046e-05
-2.82495779203638e-05
-7.7032311935689e-06
-3.97235938393464e-05
-4.25638686409651e-05
-3.85016268848105e-05
-2.73493623122376e-05
3.9577385942087e-06
-4.40075765228697e-05
-4.46250503750327e-05
-6.11436977149297e-05
-2.09999508205716e-05
-5.29098453912473e-05
-1.01143260390961e-05
-2.61021570691953e-05
-3.87477084261794e-05
-4.94408618684344e-05
-1.46379753586858e-05
-1.71260510452433e-05
-4.97284811107412e-05
-2.22248337716718e-05
-3.16933903363559e-05
-3.91825263046464e-05
-4.33778368088342e-06
-6.39213028268449e-05
-3.74801911458347e-05
-4.83012386183823e-05
-3.22819727254963e-05
-4.70691828487556e-05
-5.42191341103998e-05
-2.9799141966523e-05
3.12508040197785e-06
-5.61333433867741e-05
-4.34077545768462e-05
-7.98438230518187e-05
-5.96511774372573e-05
-2.35230206340114e-05
-4.90042482705959e-05
-3.44877850294843e-05
-3.9971605151117e-05
-1.6754395319911e-05
-4.07134946100141e-05
-4.28615930041555e-05
1.97929444236974e-05
-3.86701841188468e-05
-6.98889257830468e-05
-5.79064143402181e-05
-4.66530567944212e-05
-6.19071299970838e-05
-3.01307222693545e-05
-1.52070532134421e-05
-2.58557651615318e-05
-5.12197734633854e-05
-5.52090028572683e-05
-4.20772343211716e-05
-5.83730472320026e-05
-4.09303783311444e-05
-3.26920153061342e-05
-2.89989230008104e-05
-2.20166103849841e-05
-2.7310640603224e-05
-3.9809153066141e-05
-5.67229313495571e-05
1.18105294562415e-06
-1.82133952897083e-05
-3.11780822480039e-05
-2.56031981663581e-05
-2.16608724049052e-05
-5.8013529545449e-05
-3.36499101739415e-05
-2.97047789695153e-05
-3.97228494726667e-05
-2.15979306213272e-05
-1.68739752185359e-05
-1.87472069979425e-05
-2.56668281237403e-05
-4.55410610757514e-05
-5.00326849078429e-05
-4.57119681646348e-06
1.9709789016563e-07
-3.0145910044763e-05
-5.17661789519864e-05
-2.71273269036712e-05
-2.4135789314514e-06
-4.58713262359028e-05
-2.19191516201522e-05
-4.4033948353273e-05
-4.81113866259402e-05
-1.86291075879569e-05
-7.2979665747634e-05
-6.54076330122586e-05
-3.96876868748752e-05
-5.76912102550903e-05
-4.84847157274054e-05
-4.79555567928488e-05
-1.35285164134261e-05
-8.32292229311265e-06
-3.94280112298787e-05
-4.0467350864371e-05
-2.62030759093547e-05
-3.10443752448382e-05
-9.61283200234502e-06
-1.46805296885618e-05
-3.0248348799638e-05
-5.4784108307617e-05
-4.08087123986129e-06
-2.27307855524756e-05
-3.30285516993174e-05
-3.91689296119061e-05
-3.96221950824062e-05
-4.89523844784298e-05
-4.87281466894487e-05
-6.37009972365922e-06
-3.28402727107992e-05
-2.60177636610327e-05
-5.00137529573792e-05
-2.28410296039932e-05
-5.69629116104938e-05
-1.71649027924897e-05
-1.82154973325117e-05
-3.46968777846838e-05
-5.2078028422272e-05
-2.26448593266317e-05
-3.30483003118279e-05
-3.10911529906037e-05
-7.01858278699076e-05
-3.48288989252134e-05
-6.92591016117031e-05
-6.56110783225985e-05
-3.1493853707332e-05
-5.46782056281672e-05
-2.82068776733687e-05
-5.11052225018031e-05
-3.76160445900368e-05
-3.88117498743221e-05
-3.03985888619558e-06
-2.19360306516909e-05
-3.88590350017844e-06
-5.23804460139014e-05
-1.88662010166769e-05
-5.27563930546413e-05
-2.30295328009648e-05
-4.58666856802211e-05
-4.39246322414977e-05
-4.6413914774541e-05
-2.35089747319588e-05
-3.36221841943301e-05
-2.79146104601739e-05
-2.45824432921757e-05
-6.23041135943672e-05
-2.56093433168759e-05
-1.6656872141327e-06
-2.38301085466322e-05
-3.3416378338955e-05
-3.15642956106702e-05
-8.49846943582001e-06
-1.41624190952478e-05
-9.56871965781852e-06
-1.7552944696435e-05
-2.3251363122065e-05
-2.27490242277093e-05
-4.83061676144982e-05
-4.25527737744941e-05
-3.827669433071e-05
-5.2822023313356e-05
-4.36306133558655e-05
-2.90921467863932e-05
-3.87687518946e-06
-4.18998361407611e-05
-3.30055334876854e-05
-6.08665469277266e-05
-2.12845961893911e-05
-2.5083343814143e-05
-5.78286785822472e-06
-2.60374388988014e-05
-2.03103495332415e-05
-4.73024099423211e-05
-3.65450653281268e-05
-3.07033287744533e-05
-6.33972934802227e-05
-2.54656884834529e-05
-5.37623922960676e-05
-4.28229806958609e-05
-7.18440618268008e-06
-1.40824621177948e-05
-7.27042460383532e-06
-1.943160557818e-05
-3.60897685975819e-05
-4.06984369138134e-05
-1.49908990152653e-05
-4.57162007391401e-05
-5.69118469863651e-05
-8.07604688349316e-06
-2.78343085458308e-05
-6.83068195268464e-06
4.02825649494375e-07
-2.03310762709914e-06
8.13166821369939e-06
-9.04651121038621e-06
-3.33201198093822e-05
-4.68596565437953e-05
-9.00069202849723e-06
-4.13966937065257e-05
-2.50595458035528e-05
-2.43365843563725e-05
-2.06992539901258e-05
-3.64670929008767e-05
-4.56509825105934e-05
-4.75003109737253e-05
-4.10287358386341e-05
-2.04143067511413e-05
1.42819305144008e-05
-6.46506830609471e-05
8.48514036062705e-06
-3.33118129477757e-05
-3.77727405605847e-05
-1.02288368495201e-05
-5.43630236494983e-05
-3.09138762482905e-05
-3.14319074387627e-05
-3.21048444187692e-05
-8.93236916883839e-06
-3.72618758324224e-05
-3.73143376496148e-05
-4.67366202562576e-05
-5.11511577036844e-06
-1.07056682828494e-05
-4.24434433661182e-05
-8.61250895970458e-06
-3.94094767681496e-05
-2.50666283309833e-05
-3.46739235310148e-05
-1.72411504266009e-05
-5.98696027638327e-07
-1.61987710883084e-05
-2.91675036380197e-05
6.0923545274908e-06
-1.95881601249816e-06
-2.32322804036693e-05
-4.9022500439057e-05
-3.13645047696703e-05
-7.32999886374657e-05
-3.04171045724685e-05
-3.56071668256699e-05
-4.1120964829772e-05
-4.04635646032193e-05
-4.39220347937996e-05
-2.21989835226927e-05
-3.58636724476835e-05
-3.94497555650922e-05
-1.98793143874457e-05
-1.50412087796106e-05
-1.08741835302139e-05
8.70251840294009e-06
-3.67245229056639e-05
-1.44585420295973e-05
-5.6787364893497e-05
-4.42589011695016e-05
-7.07728755574797e-05
-6.07940699712231e-05
-1.5785926598712e-05
-4.86309656097261e-05
-3.09866667106526e-05
-3.46402718394484e-05
-1.07087864961278e-05
-2.87908877552916e-05
-1.3414781596297e-05
-1.444765189701e-05
-4.29723696462571e-05
-4.45757869306286e-05
-5.17803257826046e-05
-4.1377052494775e-05
-2.18167089109613e-05
-5.5195071113167e-05
-4.5982833947593e-05
-1.73928791078611e-05
-4.3345814338118e-05
-2.64258435283789e-05
-2.71695153275808e-05
-2.86022801918248e-05
-4.86204852601688e-05
-1.51151228175024e-05
-5.90045817426966e-05
-2.23512479693444e-05
-7.06523477046543e-05
-6.93050956645088e-05
-2.56855914506541e-05
-3.04420000626063e-05
-2.76863933711432e-05
-2.97936870253233e-05
-5.7041605870758e-05
-1.18309405562919e-05
-5.05502815380527e-05
-1.17565114468227e-06
-9.07301399245215e-05
-1.91912100494676e-05
-2.59814673028426e-05
-3.44777959877072e-05
-3.25678187861904e-05
-5.48138268630092e-05
-2.99925779147067e-05
-2.21716834179769e-05
4.55604266771228e-07
4.73711376774627e-06
-4.00180104260245e-05
-4.74047679007896e-05
-2.71609754423995e-05
-5.39471922543722e-06
-1.68297472736309e-05
-3.81051902282297e-05
-2.58686991954237e-05
-6.85854805900021e-05
-4.55305482510372e-05
-1.74009913039233e-05
-4.23366838750967e-05
-4.60395239060364e-05
1.08563674115859e-05
-3.23427045243878e-05
-5.70561844251835e-05
-2.18429055394062e-05
-3.52411057524768e-05
-3.53810529921466e-05
-5.94814513221627e-05
-4.24409247023034e-05
-3.16829969211998e-05
-3.22284042266389e-05
-4.91494261336895e-05
-4.73687603516108e-05
-4.18530435055032e-05
-1.58818584699681e-05
-4.58523363149247e-06
-4.62924310015169e-05
-6.64796240108649e-06
-1.42198871534504e-05
-5.76284134908914e-06
-5.49808986770933e-05
-5.44342873592034e-05
-4.05266607044036e-05
-3.36105919834509e-05
-5.22302654032386e-05
-6.97971163415543e-05
-5.20460528437937e-05
-4.35695303496811e-05
-1.77540028446517e-05
-5.8054800847834e-05
-3.4153307747752e-05
-9.80701749978653e-07
-3.60072710652721e-05
-4.0529559817929e-05
-1.65036797915594e-05
-3.6461056290189e-05
2.96833574662597e-06
-1.01816777633521e-05
3.46116857454254e-06
-1.52811490204775e-05
-3.99520436273001e-05
-4.05121650706365e-05
-1.14511447023951e-05
-3.51405869473229e-05
-6.66799546460791e-05
-5.78045547820001e-05
-3.64149333849334e-05
-3.73052449707653e-06
-2.14016396542775e-05
-4.23877969624776e-05
-1.75722614486926e-05
-3.06027161865736e-05
-4.16507089865392e-05
-9.74892658146563e-06
-4.18268120422818e-05
-1.36030839185378e-05
-1.97592571461739e-05
-3.53213777706682e-05
-4.04200881553667e-05
-1.85491800350142e-05
-3.41010578218097e-05
-5.29763831670365e-05
-4.5575088972863e-05
-2.32419277184208e-05
-3.05127921413506e-05
-2.76466710318328e-06
-2.60527126933588e-05
-2.95078537415065e-05
-2.24848872547174e-05
-1.84068847161687e-05
-1.20983372718847e-05
-1.51076646164383e-05
-2.19884462909897e-05
-5.73587599885814e-05
-4.54690839785603e-05
-2.60788078728801e-05
-7.38372903788543e-05
-6.08986104268712e-06
-5.33560584915308e-05
-6.12109274633535e-07
-3.20579949899673e-05
-6.37230499430496e-06
-2.62977399576933e-05
-2.14036044508024e-05
-2.213883230743e-05
8.4896184285021e-06
3.22817747412314e-07
-2.02974318783589e-05
-4.84836931287119e-05
-5.95362026707451e-05
-5.88453875697967e-05
-4.71031943542038e-05
-4.84613180821304e-05
-2.99062846351037e-05
-5.38996449101384e-05
-1.77704704331075e-05
-1.37551369865608e-05
-1.82791754861834e-05
-3.04226974227221e-05
-3.17789828002013e-05
-3.79831637057024e-05
5.12936117931204e-06
-4.20765769330863e-07
-1.28739286401753e-05
-3.22896997032291e-05
-5.70493001848271e-05
-2.19356668723403e-05
-3.34558776058777e-05
-2.76708736633111e-05
-3.1994609005867e-05
-4.62836768011119e-05
-3.02392749085239e-05
-3.5923331559043e-05
-5.12994670353292e-05
-3.1757001909709e-05
-4.35669629162023e-05
-7.60516164813391e-06
-3.60307735216703e-05
-3.88187815522803e-05
-4.50240940127462e-05
-1.26684677702995e-05
-1.56426459163339e-05
-4.99576080665573e-05
-6.01473934592712e-07
-2.62948845181744e-05
-4.97245607212596e-05
-1.93244104088144e-05
-1.28661613642988e-05
-1.56218891663757e-05
-1.9041019264878e-05
-3.71080850415635e-05
-5.18747314236844e-05
-4.40641862407007e-05
-2.26540558166697e-05
-4.92393683931805e-05
-3.50651313750714e-05
-4.72668076281358e-05
-2.54562976076586e-05
-3.44856496393563e-05
-9.77176754955711e-07
-7.92132846499113e-06
-2.74843870206637e-05
-2.95383546281304e-05
-1.53154450185546e-05
-2.8553299529076e-05
4.62931129894836e-06
-3.2772572105427e-05
-2.98642092465094e-05
-4.14859340404634e-05
-7.07791593525861e-05
-4.25799551426637e-05
-7.23332265621683e-05
-4.59944787912085e-05
-6.56608952307772e-05
-6.08426861607287e-05
-6.0083430259613e-05
-2.33651479696611e-05
-2.54633714490694e-05
-4.10838646959859e-05
-3.03228184969505e-05
-9.49842828227773e-06
-3.13043891999119e-05
-2.00163648275498e-05
-4.68230256464904e-05
-3.91288221052037e-05
-5.45806578764729e-05
-5.29745284148174e-05
-3.59448085293554e-05
-4.30054910575417e-05
-6.79576556122398e-05
-4.86296102201429e-05
-7.84836023249166e-05
-4.05972069027489e-05
-5.88845978911429e-05
-4.52460396112319e-05
-2.47213460861735e-05
-4.8548990148686e-05
-5.93178764604562e-05
-3.64966148777486e-05
-2.49903964343202e-05
-4.51372713532489e-05
1.23881689854278e-06
5.42991765424877e-06
-3.53724737007238e-05
-3.17135263519444e-05
-1.75330478638136e-05
-2.42730407193042e-05
-3.05315253233929e-05
-3.24890049271149e-05
-3.05978761976879e-05
-3.09013029446944e-05
-5.4952544982671e-05
-6.04847893663837e-05
-7.14787119256223e-05
-4.84986432574567e-05
-2.6876771904932e-05
-2.6617057531023e-05
-3.51500207832512e-07
3.00334270054457e-06
-1.04667335379712e-05
-1.25628194769897e-05
1.92958766233948e-06
-5.75380363054266e-05
-5.20555839849073e-05
-1.55773456386694e-06
-2.98395657703781e-05
-3.35673624878734e-05
-3.17200335825906e-05
-4.11577744109119e-05
-5.25727339838122e-05
-4.16288228543633e-05
-3.77801949232161e-05
-4.71598767898515e-05
-5.64623402713892e-05
-1.48808421563074e-05
-2.38065176356371e-05
-1.23577567652776e-05
-1.61885134803049e-05
-1.2402848310622e-05
-3.1943907369483e-06
-3.50320588765452e-05
-3.17462851340522e-05
-5.79078329733952e-05
-5.75084196145294e-06
-3.76713477391189e-05
-6.0687220482423e-05
-5.02605192656326e-05
-4.51714814652656e-05
-2.65180602607813e-05
-3.5475751876122e-05
-5.52687877068066e-05
-4.02278975570223e-05
-2.86902743585135e-05
-4.70827219875935e-05
-3.48880187301358e-05
-7.21599421379286e-06
-4.4059588976525e-06
-1.02457067414717e-05
-6.66990839257487e-05
-1.85228161497661e-05
-2.63201729161697e-05
-3.35648863045896e-05
-5.72497699111818e-05
-4.10302628156613e-05
-4.59065008700567e-05
-4.49772146336885e-05
-2.35313661955508e-05
-3.5529212738399e-05
-6.21274908048185e-05
-3.70041747197458e-05
-2.51766290989093e-05
-7.05548236484751e-05
-4.92677399174048e-05
-1.18858274514475e-05
-2.76032047055968e-05
-2.18141799947085e-05
-6.16448650037808e-06
-9.42652773653119e-06
-4.08991074927187e-05
-2.02216980892657e-05
-2.35181972232199e-05
-2.59169796224983e-05
-1.46751834598262e-07
-2.5451302041356e-05
-4.45664400537878e-05
-3.75959055288476e-05
-2.36793146343368e-05
-3.47117177138127e-05
-5.98285362882577e-05
-2.13173914706136e-05
-8.61546833981455e-05
-5.91966550178441e-05
-2.43126499205444e-05
2.04838538214887e-06
-1.36316235534964e-05
-6.18701494328417e-05
-6.32372354263915e-05
-1.34044244959233e-05
-6.39385369497565e-06
-2.41124391621196e-05
-4.69263157738384e-05
-4.25568899391882e-05
-3.08649654270585e-05
-2.22100341228175e-05
-2.92799939593682e-05
-1.05430208279649e-05
-5.99510837339756e-05
-5.80134218524843e-05
-3.64910896602802e-05
-3.59990913940683e-05
-1.9935563246098e-05
-3.70851954776536e-05
-1.71768284402992e-05
-4.09355832477512e-05
-2.03140108317323e-05
-2.61644594218664e-05
-4.57545116004256e-05
-4.58402065226592e-05
-5.28732139033656e-05
-1.50155797089462e-05
-7.12612738437066e-06
-2.05966340698626e-05
-2.47636407849846e-05
-6.52484287814561e-05
-3.87768196257771e-05
-4.50839423035e-05
-1.64083185040493e-05
-5.54378450302955e-05
-2.32178746191525e-05
-5.60459197352623e-05
-5.56823252842994e-05
-2.00114427047334e-05
-5.08767364542225e-05
-5.16960447371346e-05
-2.44386005034109e-05
-1.41624156734842e-05
-1.40492308877766e-05
-3.29312015171988e-05
-1.13990478766398e-05
-3.57533593140488e-05
-3.92344577731268e-05
-5.88016303976522e-05
-5.45581429584008e-05
-1.12987820410375e-05
-2.41952361883935e-05
-3.02975878812067e-05
-2.60403490297244e-05
-1.73638573635107e-05
-3.07535294952362e-05
-4.1558641180043e-05
-3.6309758964325e-05
-1.41107510715173e-05
-4.74028166794978e-05
-3.24823503807041e-05
-4.23136433145827e-05
-3.10702634397679e-05
1.01051608409906e-06
-2.17528336903968e-05
-1.65490618570197e-05
-4.59826441794621e-05
-3.23673911158961e-05
-3.60817034547588e-05
-4.19353816400641e-05
-3.96778387270722e-06
-5.61610929267752e-05
-4.70966600439237e-05
-1.64186701880651e-05
-5.33963868585954e-05
-4.43012121240078e-05
-6.37762168451218e-05
-7.09011961104574e-05
-2.97841519978597e-05
-4.29536751144165e-05
-3.8753050316059e-05
-3.22633739459335e-05
1.42797243016736e-06
-4.34196160991803e-05
-3.03812346729356e-05
-3.69958941316676e-05
1.27193661356336e-05
-2.21916111154106e-05
-3.99063529804585e-05
-6.24967939107663e-05
-1.76904570455112e-05
-1.46823353184055e-05
-2.01755150204627e-05
-5.17008460770004e-05
-6.96694078602043e-05
-3.54229688283193e-05
-5.10193037434886e-05
-4.09001147947102e-05
-3.29435408211141e-05
-4.16474430649929e-05
-3.08537251257258e-05
-3.66392536595289e-06
5.86632282911603e-06
-4.43223977052529e-05
-3.83179468989865e-05
-5.72967221081165e-05
1.87198624254394e-06
-3.10768090061195e-05
-2.3194154024509e-05
-4.77256163992029e-05
-1.5665143161077e-05
-2.09587968551658e-05
-4.70894579822961e-05
-4.1725192768611e-05
-3.56496447276351e-05
-2.00343349955263e-05
9.74873498308797e-06
-5.51052682969465e-05
-4.51422609559485e-05
-3.42386429320016e-05
-6.6202704722491e-05
-5.10509095363672e-05
-6.36282150211865e-05
-4.70462069255723e-05
-3.77042442113288e-05
4.67116715721023e-06
-4.36901917561533e-05
-3.08865304557746e-05
-2.73088742776937e-05
-2.38730497210473e-05
-3.6078524527825e-05
-3.70545574158707e-05
-2.59116788081857e-05
-2.4670803291048e-06
-4.49963547692196e-05
-3.25955137562523e-05
-3.74228287784305e-05
-4.77344286302762e-05
-4.41970676084334e-05
-4.49539134891196e-05
-8.0439850684976e-06
-1.69913078836922e-05
-1.92702368130713e-05
-5.44961576451231e-05
-1.29627175878365e-05
-2.0930407871317e-05
-2.86331132792812e-05
-2.17003046724065e-05
-2.86907758821788e-05
-3.02168853877962e-05
-4.32992301717503e-05
-1.80461010767123e-05
1.85726920634175e-06
-3.46681821297166e-05
-3.61019787468587e-05
-2.07945776088331e-05
-3.67738246140919e-05
-4.10767047974152e-05
-3.56552353513717e-05
-5.46866026074646e-05
-6.89302182259148e-05
-1.73573203051392e-05
-2.90717100731111e-05
-6.95221969654875e-05
-5.74198197073086e-05
-2.17056995719475e-05
-2.63141095753719e-05
-2.5090368872861e-05
-5.58161031179677e-05
-5.99195943213015e-05
-2.04917327218738e-05
-5.3873047398186e-05
-4.05299320691085e-05
-3.68388657748462e-05
3.93820850199098e-06
9.34337234420903e-06
-2.85629001261537e-05
-3.64808749066007e-05
-6.88633833814885e-05
-5.61093433219927e-05
-3.7235685529728e-05
-2.5825719593121e-05
-4.4301693534624e-05
-4.30899725345646e-05
-3.2132917889336e-05
-1.13130760129515e-05
-3.51783358472385e-05
-2.00159393812729e-05
-2.02915604994601e-05
-4.62734057897833e-05
-2.59168038295809e-05
-1.23275999089753e-05
-5.43258079535641e-06
-1.95670039988885e-05
-2.99622852401358e-05
-1.37740126451662e-05
-2.29464176820052e-05
-1.67618479996378e-05
-2.61090453280346e-05
-3.54916060560597e-05
-1.63440944752832e-05
-3.84695219540912e-05
-5.41220022507756e-05
-4.11377331416889e-05
-4.40995726267018e-05
-4.52890054810987e-05
-5.68223502111307e-05
2.23668295857139e-06
-1.49863747286227e-05
-2.08606412702611e-05
-7.88487046452518e-06
-4.69311741681232e-05
4.14294750840852e-06
-4.84062738974578e-05
-2.88080852377826e-05
-6.16261387819509e-05
-4.85070064960923e-05
-4.07586933704077e-05
-3.74500395834408e-05
-9.28762608727087e-06
-4.4921726567754e-05
-3.92470048133983e-05
-6.14647621981325e-05
-3.03909167805472e-05
-2.41163954576561e-05
-2.59527059428846e-05
-1.20563322613948e-05
-1.91900413425128e-05
-1.68694834566195e-05
-6.74118977707323e-05
-9.05654155585226e-06
-3.89632561293151e-05
2.70752855843908e-06
-3.86926694362092e-05
-4.29673259325378e-05
-7.17507311719074e-05
-2.2791785003396e-05
-3.9639110327896e-05
-1.91656546837405e-05
-6.77086730497832e-05
-3.6001816884401e-05
-4.06792330050516e-05
-7.7887068831082e-06
-2.41760110641239e-06
-5.19542993582432e-05
-3.0854621473056e-05
-7.06318983629931e-06
-3.89761487649448e-05
-2.25675276197029e-05
-1.45478084341261e-05
6.79955098598888e-06
-1.54654452374544e-05
-5.6324067973748e-05
-2.36666215236972e-05
-3.58195866888767e-05
-3.89625203047921e-05
-5.28217211097745e-05
-4.30590551018235e-05
-2.12688821008795e-05
-4.14350189073827e-05
-1.58349078276226e-05
-7.17396764186975e-05
-2.58675075251732e-05
-4.68066637557093e-05
-5.8864328980783e-05
-1.79896343617609e-05
-2.63883237370906e-05
-3.79398903941734e-05
-2.44702971692905e-05
-3.61513303297222e-05
-3.01315111430612e-05
-2.43535394982659e-05
-5.10702935341672e-05
-3.77524954068064e-05
-1.39097871298045e-05
-5.32833281038132e-05
-4.80216636030666e-05
6.12559365825592e-06
-8.24721570045288e-06
-7.50168258025917e-06
-3.41314068796041e-05
-2.36021592771148e-05
-4.40294916117064e-05
-1.11676236343337e-05
-2.61671462040671e-05
-3.02316440407755e-05
-9.10129412858067e-06
-1.28786725921827e-05
-3.15043325117485e-05
-4.82636976836384e-05
-3.19662050985677e-05
-2.62286595120355e-05
-1.44075383598267e-05
-6.47495060790633e-05
-2.24237494091294e-05
-1.29736820006634e-05
-1.0026309820567e-05
-1.73910607881467e-05
-2.97839559927579e-05
-6.83724883174534e-05
-4.02416574556948e-05
-4.77473687567708e-05
-1.07556026643232e-05
-2.81310881406949e-05
-4.43359067916923e-05
-1.90706329045911e-05
-2.23608807325366e-05
-2.60220977984478e-05
-5.61732034906928e-05
-4.17015959020861e-05
-5.95938347538472e-05
-2.19161299651795e-05
-5.45695882941886e-05
-3.10938772148982e-05
-4.20500907308912e-05
-3.05330642605108e-05
-4.93959352774676e-05
-4.3260202333105e-05
-3.24742074864723e-05
-3.54504197492847e-05
-2.33729496334476e-05
-3.8900993507094e-05
-3.87456735662098e-05
-5.64456682097111e-05
-4.52787925110826e-05
-3.69863717817419e-05
-1.40793908226794e-05
-7.32519638475209e-05
-6.07321320751419e-05
-4.70753302313145e-05
-3.16689143439964e-05
-3.29764386244416e-05
-3.07536605045133e-05
-2.39285508865766e-05
-3.83084735319209e-05
-9.02248216652579e-05
-5.84468670510633e-05
-1.79986394503377e-05
-4.4831502920785e-05
-1.98727348668967e-05
-8.38766256207366e-06
-3.14245675664346e-05
-3.61101891948174e-05
-2.88391268866184e-05
-6.42133405251585e-05
-2.01001714498338e-05
-2.7088079433302e-05
-6.58593450503547e-05
-3.37485062634659e-05
-2.66175801392368e-05
-8.49864111524782e-06
-2.77022504880091e-05
-1.08915587798889e-05
-2.39458730911691e-05
-3.23867172587896e-05
-5.01770379708699e-05
-5.40018307698746e-05
-9.49674039362439e-05
-3.62152490997061e-05
-3.85788476808728e-05
-6.31367114300945e-06
-5.27195866198514e-05
-2.5270925861978e-05
-3.19614009801707e-05
-2.88210682188433e-05
-6.01081492969164e-05
-4.34608659020498e-05
7.10083941612546e-06
-4.59593738064591e-05
-2.33101695763305e-05
-5.82209720805414e-05
-1.50066169888832e-05
-2.85494949635552e-05
-2.66717615388548e-05
-2.57571829593456e-05
-3.42406643931106e-06
-2.79165577912422e-05
-4.64486504814062e-05
-1.27087338637317e-05
-2.05996358843549e-05
-5.52273702547217e-05
-2.39019133365942e-05
-1.83156024333759e-05
-3.42480571363944e-05
-2.79993385770418e-05
-2.37303758739568e-05
-4.05626544975351e-05
-1.90932627812139e-05
-7.4258596984591e-05
-4.37580161493113e-05
-3.84079432251595e-05
-3.47394749643887e-05
-3.46172686570698e-05
-1.75912861319748e-05
-2.64623847119698e-05
-5.4855304154072e-05
-3.60719985454357e-05
-2.1184734720638e-05
-2.90141583685432e-05
-3.79173289273446e-05
-5.65691156536829e-05
-5.21517830745881e-05
-5.51361123043421e-05
-3.2046769219952e-05
-1.14020784050703e-05
-3.40775104770371e-05
-2.48120917392244e-05
-1.80463492710157e-05
-3.5748856578362e-05
-5.63324784775628e-05
-2.17055178648597e-05
-1.79736601771392e-05
-3.3592634215448e-05
-6.26024015449517e-05
-1.37361712135484e-05
-4.29396084700288e-05
-6.46204786668688e-06
-3.94249125503555e-05
-2.37793752722095e-05
-2.21917942205694e-05
-2.64893171514935e-05
-4.83784408997964e-05
-4.02938118687863e-05
9.95520886030083e-06
-8.24624318482737e-06
-7.5890111191584e-05
-1.70801571998294e-05
-6.31098325155617e-05
-5.98393031850654e-05
-1.86199011388283e-05
-4.85707607969596e-05
-1.4789750447162e-05
-5.12653850128483e-05
-6.40328661627148e-05
-4.03937401735078e-05
-3.93426605214316e-06
-4.77108170059143e-05
-6.77896908618651e-05
-5.57200305040601e-05
1.63563852015539e-05
-4.85504570136571e-05
-3.8535296117276e-05
-2.24215731635177e-05
-4.50792727818044e-05
-4.62595854746011e-05
-3.00204209869317e-05
-3.02534343673223e-05
-7.39015001798144e-05
-3.80361877472919e-05
-3.83638464811339e-05
-4.02471833825717e-05
-1.38738613965695e-05
-2.36013042157644e-05
-5.97362294099142e-05
-1.88219396718188e-05
-2.66670485203766e-05
-3.13583215147625e-05
-2.1664524857945e-05
-3.72299300332108e-05
-5.62736613852054e-05
-3.56073309558677e-05
-2.04314379293801e-05
-3.17447418354098e-05
-1.06308752782232e-05
-1.65149905393412e-05
-4.2066678737813e-05
1.32338803145052e-05
-5.22355247566534e-05
-3.16479613075573e-05
-1.57813839666293e-05
-2.30444652895033e-05
-2.95228096648921e-05
-5.85891576126762e-05
-2.66476291904934e-05
-3.96782562790577e-05
-3.88051504916315e-05
-3.12101437776123e-05
-1.62849320342729e-05
-5.90341723581691e-05
-3.92845692894133e-06
-2.61629604511402e-05
-4.08162274052737e-05
-2.99042646349441e-05
-1.35599168544275e-05
-2.92227930171138e-05
-3.77180105781138e-05
-4.84901859820216e-05
-8.58173620215274e-06
-4.5559874644385e-05
-4.79663462942565e-05
-1.05506318342816e-05
-2.35371761544564e-05
-1.93485329409152e-05
-3.30237466667601e-05
-5.35749561637786e-05
-3.67188693578838e-05
-1.95010153945522e-05
-3.44000909162028e-05
1.55339742075301e-05
-3.47156535571873e-05
-2.15615494216532e-05
-1.11423138239779e-05
-2.99335464940904e-05
-3.54594497075975e-05
-7.02090151818362e-05
-2.63967831860589e-05
-1.91447531178273e-05
-4.57335645486784e-05
-2.85677564528247e-05
-2.84035745442427e-05
-3.69748578994161e-05
-4.28121095467762e-05
-4.79425936194787e-05
-2.84601993930938e-05
-3.03772559219008e-05
5.80120919634543e-06
-1.24544556397895e-05
-3.96471170741192e-05
-4.25652291985364e-05
-1.61057174884992e-05
4.05677523197776e-06
-3.10412703815658e-05
-8.69417891938558e-06
-6.60515537851681e-05
-2.35041269397663e-05
-4.91203699211914e-05
-6.91779632101578e-05
-3.77094227515472e-05
-3.482033010775e-05
-1.63102355812745e-05
-4.95045228774919e-05
-5.57358571412671e-05
-3.74919354756898e-05
-3.12249901600775e-05
-1.65586056102014e-05
-4.58002866506599e-05
-6.48166347893062e-05
-3.86892462105439e-05
-5.25421532928074e-05
4.54421216398169e-06
-2.70932191326127e-05
-3.05230348957582e-05
-2.30035283049887e-05
-4.2189489046542e-05
-5.84992797435708e-05
1.59756309883872e-06
-5.04146239581113e-05
-5.44796090986337e-05
-3.32107947006176e-05
-1.66918794292461e-05
-9.21166299798362e-06
-3.68921122535742e-05
-2.80848679231282e-05
-1.34436262930999e-05
-2.41450383817022e-05
-4.78911129948538e-05
-7.08565461565292e-05
-5.37084356131948e-05
-1.2511476993208e-05
-3.01348867968999e-05
-6.5576127375364e-05
-4.14143389966691e-05
-5.42743511159489e-05
-4.65997097276233e-05
-5.03211096865004e-05
-5.53853917739929e-05
-2.19979307983445e-05
-1.94469328228468e-05
-1.1054923221589e-05
-3.29770462835654e-05
-2.56426808907588e-05
-6.66196670688973e-05
-3.46584253382954e-05
-6.04641975661467e-05
-3.06534908469595e-05
-5.07618853164434e-05
-4.64215122562343e-05
-5.84190241942262e-05
-2.19533143589807e-05
-4.24125708112738e-05
-6.21374468446792e-05
-1.9403086792945e-05
-1.91411112006936e-05
-1.55317639411875e-05
-1.6775654837499e-05
-4.48115424340739e-05
-3.99624953744102e-05
-4.62130591878479e-05
9.15573813364986e-06
-1.69794114483949e-05
-4.31618107824903e-05
-4.71132247650763e-05
-4.80617302554957e-05
-3.9541096900034e-05
-1.95244370638072e-06
-2.88602365631595e-05
-2.17552534478333e-05
-6.19246152917903e-05
-3.39962291991979e-05
-3.13780605561987e-05
-1.26371668452555e-05
-5.86998516126427e-05
-6.93768816094317e-05
-2.27008657312218e-05
2.96914014188598e-06
-4.24752607320171e-05
-7.84865319907112e-05
5.40630435800265e-06
-4.12042485130333e-05
-2.86543011664321e-05
-6.14772953732084e-05
-4.08237782188617e-05
-4.28962109016995e-05
-3.31966650019803e-05
-2.96722098795649e-05
-3.12678565106008e-05
-5.46000784600514e-05
-2.55229717028597e-05
3.09464211830518e-06
-3.96936647302774e-05
-2.83786682750509e-05
-4.74286512879022e-05
2.30643739733696e-06
-5.15206365596407e-05
-4.28135399961736e-05
-4.04943123525331e-05
-4.9492330529769e-05
-4.42250866058409e-05
-1.01379350220916e-05
-4.02620427530795e-05
-5.62822747444396e-05
7.04946696659046e-07
-5.75778225733251e-06
-1.95812121600327e-05
-8.18644097936595e-05
-4.0232695054469e-05
-5.37970320495236e-05
-2.11263573602262e-05
-6.4438849847249e-05
-6.19879460955586e-05
-3.99511934184565e-05
-4.09417375602664e-05
-1.72228834346501e-05
-5.82394311336633e-05
-1.17102217547819e-05
-1.76505378528059e-05
-4.08777050895147e-05
1.23212013364844e-07
-5.93639490901232e-05
-1.93592794415698e-05
-4.14571173024826e-05
-5.19800885419554e-05
-4.63522770559092e-05
-2.41183443871036e-05
-2.44100348787845e-05
-2.06484336246356e-05
-4.75566057770809e-05
-3.85200344296582e-05
-6.53084103439935e-05
-2.79036596603198e-05
-2.84284718139791e-05
-7.28258308988492e-06
-5.21382323121991e-05
-2.02752289414808e-05
-1.66509735247599e-05
-5.21468021419644e-05
-4.69638267359726e-05
-2.78200813625487e-05
-1.88385328493913e-05
-4.30845320808119e-06
-4.12465059981606e-05
-1.67321764146311e-05
-1.33179686320614e-05
-1.58186657842194e-05
-5.38644356215559e-05
-1.84463233891178e-05
4.67651120049172e-06
-6.02960332913835e-06
-3.29462508032286e-05
-1.99503225692813e-05
-2.43005365583788e-05
-3.190358811501e-06
-2.48734939864178e-05
-5.57313187419361e-05
-3.85727094759612e-05
-5.31847104374756e-05
-4.60578084829786e-05
-3.75029441050784e-05
-4.91980275664941e-05
-1.16911586265036e-05
-9.18491883291866e-06
-4.91381867846886e-05
-2.83631137562939e-05
-2.52279974373322e-05
-3.1078750237704e-05
-2.78875296468727e-05
-2.3782201408833e-05
-3.36577345979349e-05
-4.10596498330354e-06
-2.74820838125617e-05
-3.61667505486116e-05
-3.30091796582042e-05
-2.35298113688611e-05
-2.75133344254878e-05
-6.48895776075588e-05
-6.14592179709351e-05
-6.05685432856229e-05
-5.92786019781602e-05
-5.50250841873038e-05
-4.23949486463154e-05
-3.75341578252265e-05
-1.84455781539268e-05
-3.10005060859856e-05
-4.04012059696293e-05
-5.34045831461111e-05
9.09014063909973e-06
-2.31241667757653e-05
-6.66622812079202e-05
-3.27404424331545e-05
-2.31826474599802e-05
-1.01054752543877e-05
-2.13864052298201e-06
-4.24095699916844e-05
-2.697458553138e-05
-3.94888847664163e-05
-3.87855830355258e-05
-3.24125896159228e-05
-3.67438695738727e-05
-5.47141620465251e-06
-4.16254907572889e-05
-1.66682500095057e-05
-2.97030416704707e-05
-4.60628407377352e-05
-2.94862915791636e-05
-2.98828954987735e-05
-2.51830753929042e-05
-4.38013398822948e-05
-1.29901516880704e-05
-3.4764351761321e-05
-4.21043758185754e-05
-3.82676098525542e-05
-1.44433917880326e-05
-3.55372047619846e-05
-3.58370405932387e-05
-1.16908845155028e-05
-5.67747076974092e-05
-5.970384404782e-05
-3.34597461524026e-05
-2.34068554597436e-05
-2.85465886099351e-05
7.15091152557442e-07
-1.50158114048324e-05
-6.04424428703625e-05
-3.9642375736203e-05
-1.80520314933692e-05
-3.48910287754392e-07
-5.00458193216187e-05
-2.32693925382324e-05
-3.87339552646221e-05
-2.99566687036853e-05
-2.30310901210067e-05
-9.93867641749745e-06
-3.64077250267355e-05
-1.45167264171866e-05
-2.91897844642273e-05
-3.89510053954513e-05
-1.83157098046866e-05
-3.86963182204692e-05
-1.17997514555833e-05
-7.44326643621265e-05
-5.25757185718142e-05
-6.51225231263918e-05
-3.97884061370032e-05
-5.41822298082361e-05
-4.80739851367441e-05
-5.03362010479533e-05
-2.84070210997505e-05
-3.39694764485091e-05
1.4814432425539e-05
-2.32596598222381e-05
-9.44877416459041e-07
-1.27363182563671e-07
-2.38355916029486e-05
-3.49441456067119e-05
-2.76653123838539e-05
-1.7637449739591e-05
-3.90863435304603e-05
-3.05872860688078e-05
-3.14269483777123e-05
-5.51411938689258e-05
-4.19068660976465e-05
-5.15347043303417e-05
-1.69925291451657e-05
-4.13533780751728e-05
-1.98006028905133e-05
-2.54991203965859e-05
5.82708119735255e-07
1.12380973804951e-05
-3.47428798602456e-05
-4.06902476757611e-05
-4.98424792618215e-06
-3.82102940598744e-05
-1.30377207741162e-05
-6.06763996825727e-06
-4.40931765570192e-05
-2.79513905378318e-05
-5.36509676591448e-05
-3.01984656919772e-05
-4.35200592968404e-05
-3.15337048577863e-05
-5.62487283967641e-05
-5.0651753072632e-05
-5.22958937847718e-05
-1.0380231164759e-05
-8.77715952726998e-05
-4.79371905780192e-05
-4.05494018338131e-05
-3.40225117306158e-05
-1.64904201863001e-05
-8.82279849543835e-06
-5.01042921908621e-05
-5.56790422717782e-05
-4.45132235723188e-05
-4.53734673931175e-05
-2.8580562891433e-05
-4.15501668378117e-05
-5.00460705736254e-05
-4.75531363925817e-05
-1.36644951791269e-05
-4.27357436998903e-05
-3.58456207472994e-05
-2.47482901816093e-06
-2.69998725324377e-05
-1.18147305422578e-06
-2.22351711204315e-05
-1.63721721217431e-05
-2.35640948868306e-05
-1.28331063141955e-05
-1.52133136809408e-05
-2.99608717637001e-05
2.52907993932149e-05
-2.41676209763845e-05
-3.64354100346518e-05
-6.45337401094541e-05
-2.41586959916128e-05
-5.11876969481365e-06
-2.7953751716887e-05
-1.2165202433864e-06
-4.07987005904836e-05
-3.60824988351778e-05
-2.64520336186754e-05
1.78737153118805e-06
-1.64799747233749e-05
-1.6461416277769e-05
-3.19990847996335e-05
-1.88687508614549e-05
-3.50747790100208e-05
-1.55250070884716e-06
-4.84424880148345e-06
-2.30363158676289e-05
2.29884923198133e-06
-3.04317108999713e-05
-2.41949734338391e-05
-4.67805039391572e-05
-6.6162278062889e-05
-4.46947673012037e-05
-2.41053496551911e-05
-4.34533170807655e-05
-8.20755934252316e-05
-2.11313446016885e-06
-9.81404643175503e-06
-3.4579541391034e-05
-2.94978777055188e-05
-1.79671333052639e-05
-2.73615135742587e-05
-1.28732438213075e-05
-3.76852541399017e-05
-3.26112846821184e-05
-4.10366209240102e-05
-2.05820712054927e-06
2.23364831715038e-05
-3.96297064050248e-05
-1.31454557640343e-05
-1.36139572905264e-06
-1.64659705431317e-05
-3.84536646322008e-05
-2.13935566964735e-05
-4.59109891893296e-05
-7.79485408804717e-05
-4.64173789223671e-05
-1.50166626158871e-05
-5.59158426301214e-05
-5.06374905439444e-05
-2.6368344142017e-05
-4.51472102808298e-05
-3.90619456329164e-05
-3.43708649583584e-05
-3.77531419077203e-05
-4.7801487947153e-05
-1.3836280598755e-05
-2.96071677023025e-05
-1.04812285465361e-05
-4.69379103004655e-06
-4.5268247034213e-05
-2.77811881805145e-05
-4.67649675744693e-05
-2.65259005182748e-05
-3.38195379984593e-05
-5.02135489186217e-05
-4.52609708755785e-05
-1.97833300959966e-05
-3.45798243847306e-05
-1.24575886107317e-05
-1.09513037137306e-05
-3.83764217332025e-05
1.58106968528469e-05
-1.48638242733849e-05
-3.2637722816065e-05
-1.81254469276934e-05
1.16240700316697e-06
-1.84232638731867e-05
-8.3038916287692e-06
-2.72891890721808e-05
-2.67997863604616e-05
-2.20611198411911e-05
-3.65583296884403e-05
-3.62894309418353e-05
-1.36340107557074e-05
-3.62676218370253e-05
-4.00582434168246e-05
-1.87462949753223e-06
-1.98627761166678e-05
1.70997532933211e-05
-4.31251194133791e-05
-9.79744890305623e-06
-5.85108319828547e-06
-2.81516037799417e-05
-2.10044214760964e-05
-4.22948069913986e-05
-4.01604554882123e-05
-3.37982470215298e-06
-2.85524730642346e-05
-6.48205726648086e-05
-1.83220879979944e-05
-5.30550438272522e-05
-4.41675700975443e-05
-5.16763419385868e-05
-2.36855642074e-05
-3.51330455375916e-06
9.3100651926208e-06
-2.48011290513876e-05
-4.38756849155218e-06
-1.12847833471019e-05
-2.45155168576574e-05
-4.43414485947553e-05
-4.21375485198009e-05
-1.59215988530108e-05
-3.19597594587551e-05
-4.38515320680656e-05
-4.85332254680097e-05
-3.240231608386e-05
-6.18908780025166e-05
-1.98193417660335e-05
-2.90867932336932e-05
-4.63800628225475e-05
-4.59443530281092e-05
-1.91217188475368e-05
-7.55003007891929e-06
-3.57685702300049e-05
-2.5355636630625e-05
-3.08547547140813e-05
-2.92060274048395e-05
-1.64391602473345e-05
4.88339852567866e-06
-3.49308575277327e-05
-1.22649838379585e-05
-4.40559647682987e-05
-1.6560676708441e-05
-3.29601007231881e-05
-7.31821802344996e-05
-2.10214467250457e-05
-4.67910395167943e-05
-3.02845303461979e-06
-1.70306924546841e-06
-2.52638851180844e-05
-2.88474848959612e-05
-9.10693490551666e-06
-7.29552462081563e-06
-4.76907026378596e-05
1.37926184527065e-05
-1.07521784408947e-05
-2.67808807685173e-05
-1.98730304465193e-05
-3.9694935930102e-05
-1.97798770008677e-05
-3.69045434466579e-05
-3.23681590276089e-05
-4.17663114002458e-05
-6.10848704379772e-05
1.25130967928866e-05
-2.46676040568958e-05
-4.20428642788454e-05
-2.09228673739041e-05
-3.80347778376376e-05
-1.80071459230744e-05
-3.57780590246149e-05
-5.63513367432921e-06
8.23574594885572e-06
-2.62889242574109e-05
-3.1952398300555e-05
-2.88941570623423e-05
-2.73946258932465e-05
-2.38080060172286e-05
-2.95612975819179e-05
-3.21319754788774e-05
-2.51807260660012e-05
-7.24165061298548e-06
-1.59420330733194e-05
-3.34012921640735e-05
-5.22086184102726e-05
-4.83830500181446e-05
-6.06519909498795e-05
-2.47524825271298e-06
-1.62699463750258e-05
-3.07055005617965e-05
-4.38605353725465e-05
-2.22759070586298e-05
-2.38281100265257e-05
-3.93566921233808e-05
-1.94394710909213e-05
2.3133411730594e-07
-2.364526918415e-05
-1.19659481773515e-05
-3.492216949867e-05
-7.41078183358392e-05
-9.67480474544218e-06
-4.58789951276207e-05
-1.29936295071322e-05
-3.23943141701585e-05
-3.62549195115344e-05
-3.48974964396855e-05
-4.08109530195168e-05
-3.47848548585126e-05
-1.27904047064087e-05
-2.6135468295241e-05
-6.81081074371953e-06
-1.8348762020141e-05
-1.36492589867356e-05
-9.15269847632986e-06
-5.41415429447922e-05
-4.06014636030881e-05
-2.91685499136929e-05
-4.57292792861435e-05
-9.84073514395488e-07
-5.88363239932341e-05
-4.63448350745398e-05
-3.24872401351332e-05
-2.67916044082315e-05
-6.01288457066534e-05
-3.21363586512663e-05
-3.79048486621029e-05
-1.77341052373826e-05
-4.61413203751962e-05
-9.07716891078833e-06
-2.83021059942782e-05
-2.29636530918441e-05
-3.8045833292729e-05
-2.04995968232474e-05
-3.94680035112039e-05
-4.45811250281247e-05
-4.10963363662417e-05
-3.47847879833812e-05
-2.83629513043894e-05
-1.66735274611894e-05
-2.42212630413844e-05
2.43092906147523e-06
-2.42300814903261e-05
-3.75738222107305e-05
-1.0240141854077e-05
-4.95769434078914e-05
-4.20628857762132e-05
-4.49198411442781e-05
-1.3364056094623e-05
-7.86843007638271e-06
-1.031962231957e-05
-3.45000132666956e-05
-2.43460460649995e-05
-5.99974997868527e-05
-4.02688430071698e-05
-3.28515895731887e-05
-4.22499852914791e-05
-3.12396740024677e-05
-4.92981301731733e-05
-3.72214114923465e-05
-7.71028022410079e-05
-3.40934033225339e-05
-3.1417165347682e-05
-8.14705610769259e-06
-5.38651131194701e-05
-5.89650085737327e-05
-2.58166132131216e-05
-2.09360836704991e-05
-8.71006081053765e-06
-1.49667011056446e-05
-3.4275685297041e-05
-1.82500162586965e-05
-9.36838208971328e-06
4.93033598484116e-07
-1.58731088832651e-05
-2.70975826402514e-05
-1.54886898417305e-05
4.23430744650508e-06
-1.09875248077424e-05
-5.27311094773869e-05
-1.21321134647511e-06
-6.01482771927581e-05
-7.57643010185076e-06
-3.62252944914102e-05
-2.92315138219805e-05
-3.76609970412759e-05
-3.6515742089813e-05
-5.50905644618782e-05
-1.2987376945113e-05
-6.28093678231333e-06
-4.70931675966004e-05
-2.83291695049718e-05
-4.61217168468695e-05
-2.8148084908316e-05
-5.12386823933311e-05
-4.934117475654e-05
-2.94699558295553e-05
-5.10975312376927e-05
-1.21750715678503e-05
-1.24207418586193e-05
-4.06066885079948e-05
-2.62246957719082e-05
-3.53681676056601e-05
-2.70026906973566e-05
-2.92045451049841e-05
-7.24070160067875e-06
-4.14185455045251e-05
-4.33843873904579e-05
-4.28936082236683e-05
-2.97434821771767e-05
-4.08758072522858e-05
-4.08879449052975e-05
-2.46726754750314e-05
-4.16352770358961e-05
-2.40772174145683e-05
-4.06702921432807e-05
-5.80732273303047e-06
-2.76925832035236e-05
-2.1516016419441e-05
-2.22980414210281e-05
-3.12961905881313e-05
-1.92026863248419e-05
-3.36602420771824e-05
-8.39822282077709e-06
-6.7705573498356e-05
-2.7163977437715e-05
-3.77898333887791e-05
-1.80052997970517e-05
-1.93427655670685e-05
-5.40164866490648e-05
-1.7850702971605e-05
-2.01620580627459e-05
-3.59742853768185e-05
-3.51662477798791e-05
-3.82945893682213e-05
-2.80377968462428e-05
1.23839205862411e-05
1.33654103294243e-05
-2.58362874025237e-05
-3.26389134782141e-05
-4.21902002723055e-05
-2.5711608468926e-05
-6.90070879851246e-06
-4.92165827822408e-05
-3.97095930226664e-05
-2.11958466663961e-05
-1.95685545097128e-05
-5.94536909330306e-06
-5.21074867303633e-05
-4.98193782881681e-05
-3.11175542321209e-06
-6.86690420838726e-05
1.87315114415821e-05
-1.56853369468243e-05
-5.57775490734745e-05
-2.0436938579577e-05
-1.7194228826135e-05
-2.61961967353827e-05
2.35665908088319e-06
-2.04726506142132e-05
-3.67105379087755e-05
-2.60394222263641e-05
-4.48932126392149e-05
-2.56525549012884e-05
-4.04289948721634e-05
-3.54902708912537e-05
-1.12169874591541e-05
-3.8316979959115e-05
2.17423492347255e-06
-6.25745175245803e-05
-4.70616186228515e-05
-4.32767138683144e-05
-5.15717668751608e-05
-4.43922106744316e-05
-3.30989401037026e-05
-3.6230263103962e-05
1.77172576092876e-05
-5.27948893537938e-05
-3.17935033107841e-05
2.02069731070074e-06
-5.16850264469938e-05
-2.98881020647233e-05
-1.59808096726481e-05
-3.54821743486675e-05
-4.19203836444319e-05
-1.62874608893927e-05
-3.83033756274652e-05
-2.64953001872996e-05
-2.43161275095108e-05
-5.51883366725989e-06
4.16860796071492e-06
3.89371401428802e-06
-6.24193721796623e-07
-3.7150008358171e-05
-5.87412779221074e-05
-5.50703991852513e-05
-1.88150717205811e-05
-2.65563771786808e-05
-5.21773368046111e-05
-2.38175260553251e-05
-7.98072665367096e-06
-6.35016924251762e-05
-2.56620745696342e-05
9.52689913141503e-06
-4.99304436290171e-05
-4.15940325350206e-05
-1.48474670997948e-05
-1.65857957802565e-05
-4.136103310233e-05
-4.88483573852445e-05
-3.41154471467968e-05
-3.41092019544572e-05
-5.04766586614348e-05
-4.64424841916069e-05
-3.25705298008799e-05
-2.14109127494039e-05
-2.01555882949481e-05
-4.55503125834086e-05
-6.36911331321521e-05
-2.55538736575362e-05
-8.68976299524159e-06
-1.82969053782537e-05
-6.36895735183239e-05
7.55757103085986e-06
-4.11275278400137e-05
-1.82893372318017e-05
-3.48902923333714e-05
-1.39174347042709e-05
-2.07388794599574e-05
-6.25348605204671e-05
-9.73457526881961e-06
-1.73799421141389e-05
-1.30566954735977e-05
-4.12914962814358e-05
-5.03071828824817e-05
-3.37152874792489e-05
-3.28079731538817e-05
-2.05537762880664e-05
-4.5383296407011e-05
-1.21600716018178e-05
1.1616930152031e-05
-2.2748764762155e-05
8.32150780806496e-06
-4.94380961381874e-05
-1.49605467185172e-05
8.19228850498329e-07
-2.81628281020761e-05
-1.18499639255012e-05
-2.61601198347037e-05
-2.05189758806059e-06
-2.80578382968585e-05
-3.37928564823538e-06
-2.96939062772647e-05
-1.07542104802421e-05
-4.20582398248102e-05
-2.39638728063788e-05
4.50186762141435e-06
-3.62135466354582e-05
-7.56723526334123e-06
-3.60319392652579e-05
-4.53213493661712e-05
-3.41658531994092e-05
-1.73308707834555e-05
-3.23389358046086e-05
-4.52614182104739e-05
7.18603661324841e-07
-3.68566765448407e-05
-2.1289779853096e-05
-3.05350782286657e-05
-5.26084881385543e-05
-1.99230237925391e-05
1.48447597186251e-05
-1.14421248175193e-05
-2.27819060602335e-05
-5.90176494001463e-05
-4.40412969768958e-05
-3.27210468278363e-05
-2.09128975562802e-05
-7.40135787828474e-05
-4.69737213397048e-05
-1.94857792040839e-05
-3.7750763359699e-05
-3.7375599258429e-05
-1.80745882506446e-05
-1.34717191278379e-05
-3.5997438878973e-05
-3.41778085570803e-05
-1.55231981584002e-05
-3.24420954241615e-05
6.08683333225228e-07
-2.90394185663692e-05
-6.52833678498184e-06
-1.31911105762369e-06
-2.57571271960461e-05
-1.98011757912654e-05
-2.85452759195112e-05
-7.34750125817831e-05
-2.94363771808967e-05
-5.89034837128093e-05
-3.61018397258368e-06
-1.9600543239395e-05
-3.11806424929628e-05
-3.96818747889162e-08
-2.30191477756367e-05
-2.50108054585515e-06
-9.11806532848855e-06
-1.02418195453619e-05
-3.10112543402743e-05
-4.01178048915395e-05
-4.12042801892176e-05
-4.4065645024588e-05
-1.5086622357698e-05
-3.77577245456327e-05
-9.87023157906759e-05
-2.28953445424486e-05
-3.67290444843534e-05
-3.17918960167979e-05
-4.27296921491933e-05
-2.42460302012796e-05
-5.626121495575e-05
-4.25620024740044e-05
-3.44309683604563e-05
-3.67582262932303e-05
-5.97460965714268e-06
-2.05923192105477e-05
-6.94657444062539e-05
-8.21223083838496e-06
-1.22400154179127e-05
-1.30675832762416e-05
4.51557208151404e-06
-2.76714549436438e-06
-7.7712008759863e-05
-4.26293327813355e-05
-1.58301975192141e-05
-9.12460288094911e-06
-5.70771651079195e-05
-2.28386706879736e-05
-1.03992791781124e-05
-2.20234858961955e-05
-3.04360015827335e-05
-2.50001331546347e-05
-4.40474796017969e-05
-2.07120970352882e-05
-1.96909388705641e-05
-5.27138097305325e-05
-4.94840749697611e-05
-2.26788031376987e-05
-3.78603459034704e-05
-2.47766728708647e-05
-4.98519555297068e-05
-1.92088186275967e-05
-3.49437237750201e-05
-2.79834590737109e-05
-5.16381887637691e-05
-1.95763740808385e-05
-2.80051423610648e-05
-5.49691447160608e-05
-2.75438086083721e-05
-3.92742215115438e-05
-1.35835730934146e-05
-1.62161403067291e-05
-7.17733270493773e-05
-3.50517352791837e-05
-2.28908463924836e-05
-2.72818631865058e-05
-2.66821551074324e-05
-1.64535831147386e-05
-2.78974277523294e-05
-3.32499533206992e-05
-5.17060743606739e-05
-3.81954808717767e-05
-1.80963210510406e-05
-3.42816593121038e-05
-4.67257049034367e-05
-1.9997945175838e-05
2.2344236768829e-05
-3.50543763653899e-05
-5.14875983486389e-06
-6.43388964111085e-06
-5.35968269574301e-05
-1.63647521907179e-05
-1.00331443170942e-05
-2.7700588749849e-05
-4.34856816422469e-05
-1.60504510867923e-05
2.85531759697824e-07
-2.89194072856575e-05
-2.15213178874747e-05
-5.0106211210918e-05
-1.28816243166617e-05
-9.30466713711245e-06
-6.004843794449e-05
-2.9855433499781e-05
-6.21138674268763e-05
-3.88155114814529e-05
-1.86010252518767e-05
-5.64301800886029e-05
-5.11798486750076e-05
-1.3665009741732e-05
-1.21192942511124e-05
-1.74538497803908e-05
-3.01651092056683e-05
-2.59532370742772e-05
1.43872105052375e-05
-2.66674100546134e-05
-3.23012846557902e-05
-3.75445854451035e-05
-5.41558227106586e-05
-6.50496517987536e-05
-2.60186721590651e-05
-3.74315476623294e-05
-2.78893382692331e-05
-2.57622522921632e-05
-5.23504407584084e-05
-3.75174669907365e-05
-5.2219310860859e-05
-1.98303233214415e-05
2.29393694002762e-05
-2.85482516350088e-05
-8.175849371278e-06
-2.28130325012008e-05
-2.88827107989015e-05
-5.48778955569016e-05
-2.97611026707911e-05
4.33418559652559e-06
-2.59760544518647e-05
-5.4984701067387e-05
-7.80020764885413e-07
-2.00067047925513e-05
-3.65898840757497e-05
-5.17554052584691e-05
-4.52884361184572e-05
1.20755499642653e-05
-7.71716991007316e-05
-6.22903952018783e-05
-3.67313740102337e-05
-3.73874811936081e-06
-7.49201741498712e-06
-1.70657429921327e-05
-3.20546037371107e-05
5.2745333601881e-06
-2.29658862124882e-05
-9.87583416682332e-06
-2.10014571368471e-05
-4.12835481655433e-05
-2.79859981675891e-05
-1.33695176253646e-05
-4.7265593844171e-05
-5.04846098476111e-05
-7.62332201017807e-05
-5.9130913698716e-05
-1.28458238556841e-05
-2.06959940285938e-05
-2.55050685027291e-05
-2.60279318960962e-05
-2.67450734644683e-05
-1.30315700674485e-06
-6.46416257892215e-06
2.05654712249208e-05
-1.70064704189273e-05
-1.94828601289781e-05
2.07398627868252e-06
-2.41420435503308e-05
9.21337629211472e-06
-2.21916804625191e-06
-3.35132502512102e-05
-3.70344946686202e-05
-2.98221334513443e-05
-4.16253822313444e-05
-3.78474082179206e-05
-2.81263957013023e-05
-3.85823523425043e-05
3.49969499885605e-07
-1.14519798722073e-05
-2.23251294103273e-05
-3.3749827236963e-05
-8.78754459628124e-06
-9.16432544901913e-07
6.81696670283085e-07
2.8834137924327e-05
-1.78010371817497e-05
-8.35469095839674e-06
-5.57475160893428e-05
-3.72871414719894e-05
-4.15359530603912e-05
-7.2823076352954e-05
-4.81698013959489e-05
-4.30993133032412e-05
-3.13969787341797e-05
-1.20928421641992e-05
-2.27560573603135e-05
-7.26043866390964e-05
-4.51917863248021e-05
-2.07117899629796e-05
-9.63164301762345e-06
-1.04161216292919e-06
-6.29030287399453e-06
-3.03153069455386e-06
-6.49324042243387e-06
-3.35568815866473e-05
1.3705524965406e-06
-1.41867862801148e-05
-2.47733195870934e-05
-5.6871712823857e-05
-4.11078333778485e-05
-3.07464979253163e-05
-3.01546291503387e-05
-4.36203373229903e-05
-3.49173787796993e-05
-2.08895690634722e-05
-3.7850181912716e-05
-4.01104148787872e-05
-1.84270341582372e-05
-1.81826362593409e-05
-3.94879477149236e-05
2.22907991381387e-05
-8.55472619104126e-06
2.36567251308954e-05
-5.31220581793617e-06
-1.71544176343469e-05
-4.55334236516758e-06
1.33392403998202e-05
-5.67669952453997e-05
-2.35071865165466e-05
-2.07231077528395e-05
-5.24383490671922e-05
-1.8800600988675e-05
-7.33891310905875e-05
-5.41650252505968e-05
-4.9701178772379e-05
-2.24581529352976e-05
-3.08416912834548e-05
-4.56331115583514e-05
-2.50369813616818e-06
1.63501457345829e-05
-7.76400595426018e-07
1.49352909314906e-06
-1.68446853005938e-05
-4.83530493119921e-06
-1.09812499408164e-05
-5.56716677045039e-05
-2.93169656002549e-06
-5.3175812461014e-05
-1.16638153061037e-05
-4.51248462420005e-05
-3.77836198061301e-07
-3.50420807048917e-05
-2.61004192853855e-05
-6.39545240335548e-05
-2.93199085030323e-05
-2.30444311137616e-05
9.61122102730683e-06
9.17766807319273e-06
-1.65176592042489e-05
-2.45618726635363e-05
9.197657430161e-06
2.50267062484724e-05
-3.50312356472216e-05
-3.98400365152751e-05
-2.19123873848826e-05
-3.11507924561503e-05
-5.4514740272166e-05
-3.5221068289792e-05
-5.40266980006176e-05
-1.64781759488536e-05
-1.34433167798471e-05
-3.35629784801076e-05
-3.96620426705831e-05
-6.17329505901807e-05
-4.70089935870789e-05
-1.71984755085978e-06
1.24961417472676e-06
-2.69548245888568e-05
2.18576937883553e-05
-3.42927874613053e-05
3.71369251967788e-06
-1.35558242276318e-05
3.86392167339577e-07
-5.31466562482153e-07
-7.85161691087734e-06
-5.16947601053693e-05
-2.40921125373359e-05
-6.10908690570606e-05
-2.99659270867388e-05
-5.28824901937617e-05
-3.22964219116819e-05
-3.01163460078501e-05
-1.80372770423619e-05
-2.10889880640674e-05
-1.70325157047036e-05
-3.26175155802134e-05
-2.40044812893621e-05
7.34546109211292e-06
-3.6577039674245e-05
-2.39498644280079e-05
-1.00315679248608e-05
-2.70175392916141e-05
-2.46657509909897e-05
1.25137033218196e-05
-4.52695025690294e-05
-3.70112885444271e-05
-4.22701557212139e-05
-4.50743537164456e-05
-6.07354358035038e-05
-1.86288638059958e-05
-6.80899015075271e-06
-5.25843764319559e-05
-4.10692111932321e-06
-5.00594589577503e-05
-2.9230027440078e-05
6.27351317771405e-06
2.68196274426234e-06
-2.92241707410826e-05
-3.85463902020313e-05
-3.32345304032887e-05
-1.03662751544679e-05
-1.65253018536066e-05
-1.27049029133642e-06
-2.8218121981554e-05
-2.95038205202446e-05
-1.07077742156624e-05
-3.03401761494816e-05
-4.62984926837346e-05
-2.85845383417338e-05
-4.4224287590847e-05
-7.48789261236857e-05
-3.6045832419532e-05
-4.04177593409595e-05
-5.96278577166393e-05
-3.74603230179484e-05
-2.25979197281672e-05
-2.33947568418833e-05
-1.63511213877296e-05
-7.93644174396176e-06
-9.5411122728347e-06
-1.17773176612413e-05
-2.8002390709414e-05
-2.45380521604964e-05
-3.31595444024477e-05
-5.78740943107051e-05
-2.21386623744302e-05
-3.26894524432422e-05
-4.0695133692763e-05
-3.26659094214957e-05
-1.35445800560022e-06
-6.1136955384127e-05
-5.04781501240468e-05
-4.25180064314577e-05
-5.87169781840395e-05
-2.02203236765254e-05
-3.07914272418284e-05
-2.59553419074249e-05
-3.23945423316329e-05
-1.78781252746727e-05
-3.14672752951737e-05
-3.48632881826997e-05
-1.61538436727318e-06
-2.93269445420751e-05
-2.13834546960091e-05
-3.67966557547883e-05
-2.12803965033357e-06
-4.28931772415048e-05
-6.11693707224276e-05
-5.25517131144738e-05
-7.26361929890085e-05
-2.56910034510892e-05
-5.02153404059236e-05
-5.66338815176087e-05
-4.68239398557289e-05
-5.11564228355341e-05
-3.71469208054527e-05
-1.96113637845189e-05
-2.86737783557803e-05
-1.18446624787555e-05
-2.58851647958618e-05
-2.8839268230556e-05
7.26893458544481e-06
-1.14280017230142e-05
-3.8096831390048e-05
-6.95461497012811e-05
-4.47901334326228e-05
-2.71712322429435e-05
-5.21131245247333e-05
-2.63107513229133e-05
-3.57035563203277e-05
-4.23222822873503e-05
-4.9238004566322e-05
-2.06058905764441e-05
-4.23581515491383e-05
-3.52128899419617e-05
-3.54120781435802e-05
-3.78370534682651e-05
-2.6972628871455e-05
-4.04933126556775e-05
-4.40363825471286e-05
-4.19822553771578e-05
-3.83343923789475e-05
-3.86613280975311e-05
-6.51793604478744e-06
-3.48186918914641e-05
-1.36421157537296e-05
-3.95971513552143e-05
-3.46046661287813e-05
-4.64095552422426e-05
4.8442222961084e-06
-6.96298872886747e-05
-1.75276143581814e-05
-4.06491176686107e-05
-3.44975435915897e-05
-7.50403646784431e-06
-3.09256125714417e-05
-2.94263704651142e-05
-1.64025975300999e-05
-2.51299995446054e-05
-2.90216908443702e-05
2.03878570585613e-05
-8.55892093856721e-06
-1.85811789228439e-05
-3.61837527367884e-05
-1.83582892957997e-05
-4.78793088295353e-06
-2.98009598530855e-05
-3.57396290478173e-05
-3.90182253836019e-05
-6.16145331847171e-05
-5.61322636191017e-05
-5.46003806691625e-05
-3.62577507590179e-05
-2.87443085949251e-05
-2.45585281524722e-05
-4.8834650068595e-05
-1.39838716704436e-05
-2.11796411508453e-05
-1.74022870349417e-05
-5.7181318381122e-05
-5.61260899175422e-05
-3.29985797316739e-05
-2.58658358475642e-05
-2.58004675933801e-05
-2.58492254150571e-05
-3.97327835297542e-05
-8.51333779162804e-06
-3.5295232663062e-05
-5.62412618937609e-05
-3.74923978654445e-05
-5.27593542391989e-05
-1.24009207965726e-05
-4.34675434737846e-05
-6.71593062167126e-05
-1.610714057964e-05
-1.09752086271048e-06
-2.05957288263836e-05
-3.17563444631625e-05
-4.10860052316115e-06
-1.75588844414039e-06
-6.85965972534298e-06
-4.17695504262496e-05
-3.73251074499194e-05
-1.01183215814889e-06
-3.73132970482097e-05
-4.09046284701453e-06
-1.91287326217612e-05
-4.26162544983302e-05
-9.75446413486948e-06
-2.64209529123871e-05
-6.05018020278401e-05
-6.70498670105109e-07
-1.87295572638586e-05
-4.06245732642874e-05
-4.81873295702905e-05
-1.88441732178666e-05
-3.76109669231296e-06
-2.66224576637844e-05
-7.24691822554025e-05
-2.29030627809349e-05
-5.2535313963955e-05
-2.59955750951449e-05
-2.05241815840305e-05
-3.40372844584501e-06
-8.01657888876912e-05
-3.65959148220624e-05
-4.33044462373913e-05
-4.19862395718568e-06
-2.77099491979049e-05
-4.08806399546836e-05
-5.58950216715289e-05
-4.16951494128401e-05
-2.62972504443327e-05
-1.5637068651767e-05
-5.83447283719269e-05
-4.46448772372477e-05
-2.17057992875355e-05
-3.01147564942353e-05
-3.95836948561417e-05
-1.71323759342263e-05
-2.3642054112873e-05
-3.99959981931213e-05
-2.58972731744569e-05
-1.6519080976854e-05
-4.27715888414837e-05
-5.74481744112945e-05
-2.78714851216003e-05
1.96935241928408e-05
-4.81915565683125e-05
-4.30726436221125e-05
3.3882411769042e-06
-3.21745783725927e-05
-2.54362522041915e-05
-7.83083832158551e-05
-3.72731812853798e-05
-5.15207647895211e-05
-3.14190200868427e-05
-2.55314560523869e-05
-3.04211550861242e-05
-1.32405775020587e-05
-1.241457210665e-05
-1.86997255385164e-05
-5.67950410452814e-05
-4.77239312489156e-05
-2.57153517827272e-05
-9.97839551299557e-06
-2.93744300974308e-05
-6.36389372092916e-05
1.15626330554191e-05
-2.58175295402415e-05
-2.01030187761146e-05
-4.56637807245341e-05
-3.39298481677722e-05
-1.66346179015732e-05
5.71230556819627e-06
-1.38109329542804e-05
-2.06635002445305e-05
-2.80201637995414e-05
-3.74040275941223e-05
-4.37239701527155e-05
-2.80119697737922e-05
-9.68140383024172e-06
-3.16779620426806e-05
-3.57190717216041e-06
-6.09492295352411e-05
-3.66321626885846e-05
-1.82689868163084e-05
-2.39873125745889e-05
-4.24873779671646e-05
-1.54353134594587e-05
-1.23604718878042e-05
-5.26292448062953e-05
-2.21047563251841e-05
-6.38797620092961e-05
-2.4347592243237e-05
-3.56670314077732e-05
-3.54674685100984e-05
-5.7990363502585e-05
-2.43280583291989e-05
-3.14639036960137e-05
-8.17870305699871e-06
-1.82339892548653e-05
-6.99628537682097e-05
-2.04573629939626e-05
-3.65994328218566e-05
-1.54497101938969e-05
-3.0491014621551e-05
-2.48351459670659e-05
-3.36830220223454e-05
-2.62555976956525e-05
1.82194963334727e-06
-3.67582567125214e-05
-5.24414153557272e-05
-1.73583800093529e-05
-1.79104021742993e-05
-4.04187316177965e-05
-6.45857046219408e-05
-3.93571127791932e-05
-3.14719003378238e-05
-3.07957383457528e-05
-3.57013880932211e-05
-5.82513766512953e-05
-2.57316320875879e-05
-4.25438828136769e-05
9.41114623122061e-06
-3.09788188044969e-05
-9.01885208284441e-06
-1.836080477072e-06
-3.34257946173741e-05
-3.69980127004987e-05
-4.73688235211121e-05
-3.81365021846662e-05
-3.41137873540871e-05
-7.21551693926573e-05
-3.02489984962084e-05
-2.48709547692814e-05
-1.33319093728817e-05
-1.70741338513646e-05
-6.13936545095479e-06
-4.80524915242298e-05
-3.62267203890563e-05
-4.01861212612596e-05
-3.87537375294907e-05
-5.76076539441028e-05
-1.06875094525059e-05
-8.02698828095648e-06
-3.65959168095706e-06
-1.38790097652839e-05
-6.21777946403373e-06
-2.13363307848487e-05
-2.75459275495385e-05
-9.60788318944811e-06
-1.99762973673353e-05
-4.25933412208686e-05
-1.0677606152701e-06
-6.06118679371057e-05
-3.73513048360342e-05
-3.58978619241177e-05
1.14960372784993e-06
-2.27578679045788e-05
-1.8670134427832e-05
2.53566102868597e-06
-3.02487646755414e-05
-1.80269084422002e-05
3.86674159317321e-06
-3.33460188580505e-05
-3.76558831128023e-06
-3.20573237012495e-05
-3.70211175003603e-05
-5.59980691813804e-05
-3.94441347960621e-05
-4.40209522436338e-05
-1.68059038601002e-05
-2.3139088154183e-05
-4.66236481424834e-07
-6.23787376564085e-05
-3.0528902059978e-05
-1.68225549619658e-05
-4.3747593602619e-05
5.15611216444873e-06
-4.73644590796017e-05
-2.41003073774482e-05
-1.708312271992e-05
-2.58857689288894e-05
-1.96215523765822e-05
-4.51053582144786e-05
-3.44792010514895e-05
-4.69147911208712e-05
-1.83344187115775e-05
-4.91089842286314e-06
-4.86812031990363e-05
-1.68582261495784e-05
-1.43341853793492e-05
-1.99009815933913e-05
-4.266191364415e-05
-2.03599999049476e-05
-2.18778637739239e-05
-3.55481988428663e-05
1.48025834267393e-05
3.940635995205e-06
-1.57790871235841e-05
-5.24333637279107e-05
-2.76065803974116e-05
-8.23720730114104e-06
-3.34292566367058e-05
-3.31023182408403e-05
-5.46104269684669e-05
-1.89158086110703e-05
-2.10351114438245e-05
-5.50183620547157e-05
-5.44183489524117e-05
-2.33201351824112e-05
-7.12198951220076e-06
-1.47817794746376e-05
1.4017752545661e-05
-2.76780652006532e-06
-4.21631088209687e-05
-8.50735676848123e-06
1.22716095294577e-05
-4.89857869357754e-05
-1.22532661873553e-05
-5.06064392848656e-05
-3.15955945307307e-05
-1.71678377759296e-05
-4.29281927544418e-05
-6.64091360244028e-05
-4.01166483688532e-05
-2.77614334444132e-05
-2.46791528379112e-05
-6.87038153223613e-05
-5.46974210390068e-05
-3.73437922594385e-05
-1.71690638282136e-05
-4.635869573126e-05
-8.87562416558658e-06
-1.84646942837002e-05
-2.43013700411129e-05
-1.35934775857412e-05
-4.27617046659187e-05
-3.5214115904975e-05
-2.45215331434794e-05
-4.71210823585464e-05
-5.10582174714431e-05
-6.03812513859481e-05
4.9262431175512e-07
-5.25852438040514e-05
-5.27538271886587e-05
-6.23818378001679e-05
-4.91441069061166e-05
-5.95295912069562e-05
-3.08715937090951e-05
-2.58945707843187e-05
-2.21910017812893e-05
-3.44127392981669e-05
-3.30757829258086e-05
1.34897074726303e-05
-3.31954245456707e-05
-2.77643137010138e-05
-8.56154245995482e-06
-1.95004400858666e-06
-2.98708181818743e-05
-1.59369048939647e-05
-1.88197424333045e-05
-3.80669292348022e-05
-4.38845760403089e-06
-5.24064560329242e-05
-2.42296210447795e-05
-1.59679910006841e-05
-3.8552837205895e-05
-3.4682394448934e-05
-2.30401267070802e-05
-5.49111513000126e-05
-3.61598016548386e-05
-3.66055756882876e-05
-3.10106884475105e-05
1.14644329881404e-05
2.90169037497725e-06
-2.23760124921526e-05
-2.58169386014456e-05
-6.79665273137394e-06
-5.34582879631794e-05
-2.19675662058755e-05
-3.08013678003413e-05
-2.44924513400477e-05
-6.55241727478108e-05
-4.24880687135951e-05
-3.55998810438059e-05
-4.5371224644947e-05
-6.2164775395627e-05
-3.389658553241e-05
-2.46447844703633e-05
-2.43908190797876e-05
-1.68072493188674e-05
-3.59813069818952e-05
7.03558917460524e-06
-1.6157500956313e-05
1.14863455926456e-05
-2.62653607020992e-05
-2.02993255857477e-05
-2.30301000657358e-05
-1.52374613740003e-05
-2.82622008187012e-05
-4.09511700764861e-05
-3.46132618278503e-05
-4.74049625991086e-05
-1.95429289869723e-05
-7.59471919234341e-05
-4.03135339707344e-05
-3.78491523052629e-05
-4.59880196839808e-05
-1.38668884159435e-05
-5.54398095094726e-05
-3.90688939327317e-05
-4.7287748926406e-05
-1.48254889607784e-05
-1.71468500119493e-05
-2.13437126934436e-05
-9.14388681465936e-06
-7.42790601653904e-06
-2.07991019827961e-05
-1.3704027417111e-05
-2.50590773478886e-05
-3.07184669373458e-05
-6.69853063580043e-05
2.93739294127255e-06
-3.42216614989472e-05
-3.41482163006718e-05
-3.00017345134923e-05
-4.04297267506883e-05
-6.46111262207272e-07
8.57044802004899e-06
-2.29083487480641e-05
-1.11747993948741e-05
-3.5119259754423e-07
-2.79417151390301e-05
-2.69462350393031e-05
-1.23951331686931e-05
-4.50876922638707e-05
-1.26321304320638e-05
-2.12591798674385e-05
-3.18578444673459e-05
-1.61695679278293e-05
-6.36397304516708e-05
-5.59239269326926e-05
-3.9691939239911e-05
-4.86241294850809e-05
-3.78023006252105e-05
-4.25554882100595e-05
-4.65285080323947e-05
-1.60829969272153e-05
-2.68679900530727e-05
-1.55861633464789e-05
-1.11121387384061e-05
-3.00606851957924e-05
1.77869695868783e-05
-2.92828408498395e-05
-1.80297962074322e-05
-5.42263045231502e-05
-1.5762763293862e-05
-2.54696947555883e-05
-1.11079764561366e-05
-3.56271473482091e-05
-3.23396552554512e-05
-2.86794688866383e-05
-3.85160471213506e-05
-9.93733124290373e-06
-4.79536031449153e-05
-5.90165947293994e-05
-6.52331442021328e-05
-6.28047749866256e-05
-6.60083378247255e-05
-4.25510957342119e-05
-6.09635377635535e-05
-6.17983156027622e-06
-4.65825035593012e-07
-3.97681438442009e-05
1.00043977194673e-06
1.47742955885528e-06
-2.03984477905393e-05
-1.204839012616e-05
-2.65438765242959e-05
-2.55434421150015e-05
-3.29912606357214e-05
-3.52422635754863e-05
-1.58409677165346e-05
-2.48959031302484e-05
-2.51939604940615e-05
-2.40068860177092e-05
3.48635986198421e-06
-3.73054270485684e-06
-1.23952696922083e-05
-4.43204592028807e-05
6.18712522530049e-06
-2.56905548402739e-06
-3.71773227504155e-05
-7.16524512933095e-05
-3.56954351326508e-05
-3.53446594433266e-05
1.68181058160039e-06
-4.63985246069558e-05
-2.10951180868681e-05
-2.093346071377e-05
-2.46478105019939e-05
-4.02858947644374e-05
-2.6013744552799e-05
-3.89802414005651e-05
-3.68470988042525e-05
-4.29808893786666e-05
-8.18194692578811e-06
-6.41273153390049e-05
-5.49316367726592e-05
-5.70039832219453e-05
-7.33140706962289e-06
-4.25380318118252e-05
-1.84386196194875e-05
-2.23247915300251e-05
-1.39963269836762e-05
-2.96615363045219e-05
-9.98627107239231e-06
-2.29152704333013e-05
-4.92452273230873e-05
-1.65992236070688e-05
-2.9363847557349e-05
-8.12225480165747e-06
-1.28050515545465e-05
-6.58589407083719e-05
-1.01820857046854e-05
-2.17979625348159e-05
-3.14197303425385e-05
-5.91944537876615e-06
-4.37174375014876e-05
-3.91680403030073e-05
-2.96103122921031e-05
-3.26296214895069e-05
-2.08159650889253e-05
-2.79064821287777e-05
-6.05660903389943e-06
-1.19210547501404e-05
4.19848051367005e-05
-6.53869465653372e-05
-4.13841149879445e-05
-2.82373757798216e-05
-3.2922667517906e-05
-4.5577136538517e-05
-4.09131483818151e-05
-2.21512195201481e-05
-3.81471023168122e-05
-5.04055384516729e-05
-3.30685427667193e-05
-5.37660921697797e-05
-2.59014001222712e-05
-2.91152601837456e-05
-3.91246537838316e-06
-2.51592155880402e-05
-7.56123960837151e-09
-1.96991685773145e-05
6.60430485564048e-06
-2.58078850307326e-05
-1.61993172031261e-05
-2.2926540421973e-05
-6.71751802590397e-05
-4.68062326330799e-05
-2.69518727027372e-05
-2.78073967984947e-05
-2.84319306582402e-05
-3.64817853180814e-05
-4.02640140966692e-05
-2.74533696994861e-05
-5.37995318091963e-05
-2.91426403023749e-05
-3.12378055845444e-05
-2.41499840749365e-05
-2.39720891164025e-05
1.44261802731755e-05
-2.47167558046327e-05
2.89696895640967e-05
-2.33046407992239e-05
-8.58153393927436e-06
-5.20527814343385e-05
-5.61151460924165e-05
8.49931779313314e-06
-2.04020442611304e-05
-4.90098448327082e-05
-3.48147402458634e-05
-3.64568961190905e-05
-4.58781720429148e-05
-6.7837906664902e-05
-4.90000704661236e-05
-2.35499082027853e-05
-4.70784036479498e-05
-5.87128683691228e-06
1.44476169393192e-05
-4.70228125145098e-05
-6.47243386743219e-06
-1.51742380134114e-05
-7.51396387877103e-06
-3.91007962795377e-05
-6.99449586393481e-06
-2.44258113879295e-05
-4.67137886192774e-05
-1.10571207270979e-05
-1.76160316655492e-07
-3.98946871227963e-05
-4.42358570881749e-05
-1.20157068427699e-05
-1.41146733064497e-05
-4.14268108874862e-05
-6.73921618026463e-05
-2.04714230050595e-05
-2.81525088770661e-05
3.63171824461514e-06
-9.24648128280428e-06
-9.72279010932213e-06
-1.97277473201065e-05
-1.14118259365263e-05
-2.96642534982304e-05
-3.22245267033501e-05
-3.82086343142478e-05
-3.41532842915839e-05
-8.44514646634056e-05
-6.77371333244475e-05
-1.51458578443348e-05
-6.38422762861938e-05
-3.15125557037845e-05
-3.1160348426291e-05
-5.46911889656758e-05
-2.91293451109153e-05
-3.55457572524373e-05
-1.59546316763199e-05
1.68099286556031e-05
-2.00475648290228e-05
-3.66431281039935e-05
-2.64312075985706e-05
-9.45298981593147e-06
-1.93535536643474e-05
-2.39574385202041e-05
-3.96462728060473e-05
-4.60702283167293e-05
-4.71313616890888e-05
-4.25504918899257e-05
-5.60685523023289e-05
-1.40565540284827e-05
-4.3553925373489e-05
-4.78879806707113e-05
-2.42018354057788e-06
-4.45574147313228e-05
-1.83034969768143e-05
-8.13753161925187e-06
8.0653948636022e-07
-6.79465254501048e-06
-4.28965470607915e-05
-2.60414989869399e-05
-1.95822039142995e-05
-3.33571511624205e-05
-4.46034087145342e-05
-4.32397895435681e-05
-1.75211847623972e-05
2.1724693606314e-06
-4.03020714301076e-05
-1.35472658091283e-05
-1.26334563137949e-05
-5.62518821518588e-05
-9.6444443461754e-06
-2.15543145828391e-05
-3.04776659056776e-05
-3.44363653497615e-05
-2.83252860726743e-05
-5.59967604795641e-05
-1.44750785255407e-05
-2.7563722139756e-05
-1.4323399169029e-05
-6.11996270197565e-05
-3.94888786173703e-05
-2.62707285669665e-05
-4.01016621578721e-05
-2.38156022875529e-05
-3.42626877556974e-05
-2.88221982628744e-05
1.06190590241755e-05
-4.53087706499522e-05
-3.34069802904781e-05
-1.13726198649721e-05
-3.54032510799862e-05
5.71443350936211e-06
-4.32716169797735e-05
-5.09893154513463e-05
-1.58902796291649e-05
-3.98599461131627e-05
-2.81474994782179e-05
-2.61579173645844e-05
-2.59925245539221e-05
-4.00755064849218e-05
-5.01756768817922e-05
-1.4395219245682e-05
-1.06333880187762e-05
-1.34057497365189e-05
-4.10329699729894e-05
-1.58124677103997e-05
-4.43902303881291e-05
-4.15496225099082e-05
-3.38627247485511e-05
-3.59191173059357e-05
-9.24953343101314e-06
-4.43135750352515e-05
-3.88271457316036e-05
-2.3134293973266e-05
-4.2547504098038e-05
-1.87164159119411e-05
-2.17959732963402e-05
-1.19229344304484e-05
-4.53399372701855e-05
-3.2454471334108e-05
-5.01801260466529e-05
-4.21186411388831e-05
-4.79610819128832e-05
-4.59237451685864e-05
-4.69138061665898e-05
-1.59762762133811e-05
-2.83897407946703e-05
6.18059468711602e-06
-1.85549739317025e-05
-4.54179928774976e-05
-2.13195475533248e-05
-6.75610163996054e-06
8.67904777864332e-07
-3.75190865613983e-05
-4.92164503192805e-05
-4.317962304993e-05
-9.95168399993586e-06
1.74010515464277e-06
-3.86107059917954e-05
-4.13478573061209e-05
-3.93466035835241e-05
-3.76522801858127e-05
-3.08208797359016e-05
-7.44099853007794e-05
-4.48512048101256e-05
-3.69196980517764e-05
-1.5493061891808e-05
-3.53620368391977e-05
-2.11392499631229e-05
-4.1968691740382e-05
-3.67206569814155e-05
-1.85876148031411e-05
-1.65614769182972e-05
-3.20313530807219e-05
-1.93391225257267e-05
-5.88581573329969e-05
-8.4740962880034e-06
-3.37404281174056e-05
-3.70515341750553e-05
-2.82640618618137e-05
-6.81521812404493e-05
-5.92052938971324e-05
-4.74594227333553e-05
-3.16801109155595e-05
-3.96847356539146e-05
-2.36387503447367e-05
-1.67852153538402e-05
-1.8936223660154e-05
-3.99089736932524e-05
-1.72360220725259e-05
-1.61406065264325e-05
-4.21056028948285e-05
-3.23506013520752e-05
-7.240935558332e-06
9.65560467359778e-06
-4.91015079863345e-05
-5.75378709019183e-05
-2.79468222076189e-05
-3.25928181641494e-05
-2.24642364230699e-05
-6.20927100620232e-05
-6.44427330229459e-05
-5.91492101181649e-05
-4.10330980651282e-05
-1.83584952092408e-05
-1.88680710308661e-05
-1.51876532897118e-05
-4.37195080798349e-05
1.03454308218579e-05
-2.17635751046922e-05
-1.4122931552813e-05
-4.50963217871622e-05
3.18226420985822e-06
6.87488939394435e-06
-4.97284725126843e-05
-7.39067026282201e-05
-5.03274885701276e-05
-4.85691682323909e-05
-4.71391666791969e-05
-3.88958364113858e-05
-2.90055581923517e-05
-3.86761265467204e-05
-4.64006400876106e-05
-3.28597113017987e-06
6.34566354392708e-06
-2.36843634678784e-05
-3.48871490491105e-05
-3.23728807197139e-05
2.50886937826095e-06
-3.56827410552298e-05
-3.48273501768087e-05
-3.36628004384953e-05
-6.95321242024813e-05
-1.20943956055925e-05
-2.85276293787438e-05
-6.24384782052481e-05
-4.04633054957385e-05
-1.06438187490741e-05
-1.70484004421418e-05
-3.72946749305897e-05
-3.63284197702074e-05
-2.47779111387098e-05
-3.62502966266838e-05
-2.62271670107802e-05
-2.31961149807489e-05
-2.11270181387236e-05
-3.40438485417396e-05
-2.51108843101433e-05
-6.0263311114984e-05
-3.99022034188155e-05
-1.8913609765939e-05
-4.62775234956212e-05
-3.28868300726737e-05
-4.97742831760843e-05
-3.89943934815906e-05
-5.37150315312946e-05
-5.29686917763648e-05
-2.57646226010433e-05
-3.05812525961584e-05
-2.19405569530872e-05
-2.23439680658816e-05
-3.58486316877928e-05
-4.7544538053636e-05
-4.12046432226798e-05
6.1261244885732e-06
-2.45849964756796e-05
-6.36141917065966e-06
-2.18256342372405e-05
-2.12760234607073e-05
-2.81061461237934e-05
-4.33101721970861e-05
-3.73763792097903e-05
-4.58745348978768e-05
2.02163217966308e-06
-2.47631650030577e-05
-2.19702815171452e-05
-4.22220197709518e-05
-3.39628247816972e-05
-1.11370941584077e-05
-3.54466736608882e-05
-3.43656665900179e-05
-3.80959039544807e-05
-2.98855654168923e-05
-6.46546832255841e-06
-4.55324744524867e-05
-4.23497007218296e-05
-1.12959940971483e-05
-2.20054505302872e-05
-3.27287055253923e-05
-4.1709384701157e-05
-8.15446786725763e-06
-2.05620378844489e-05
-2.87020167009109e-05
-1.77869020240637e-05
-6.4984215559824e-05
-4.63544382879303e-05
3.67061527445648e-06
-3.22680106209405e-05
-4.5342211507773e-06
-1.28200200851569e-05
-9.50815034388496e-06
-4.59418061736805e-05
-6.52686138763561e-06
-1.79172025733979e-05
-8.57604683555784e-06
-3.66371227403282e-05
-4.108942637929e-05
-4.56249359827471e-05
-4.36784546390239e-05
-4.21669931136116e-05
-2.30353230892854e-05
-4.83890477964778e-05
-4.39345943464521e-05
-3.46353483514246e-05
-2.12921774024613e-05
-3.25315433089442e-05
-2.03839420459744e-05
-4.17445154607361e-05
8.86828645829365e-06
-1.74016517386252e-05
-1.85609237993415e-05
-4.83321956735007e-05
1.6440282284987e-05
-2.91051341702621e-05
-1.33920626832594e-05
-6.00458103306444e-05
-5.76352666723101e-05
-1.88640091575251e-05
1.05728153418966e-05
-3.02084280678265e-05
-6.35131562242742e-05
-7.22351637447701e-05
-4.31914277466463e-05
-1.26390950937233e-05
-6.24565340395841e-05
-2.35877961241715e-05
-1.37093249953718e-05
-3.07352236314313e-05
-2.92496191191751e-06
-1.96952729204287e-05
-2.51852770916115e-05
-2.61266603896791e-05
-2.84367923280294e-05
-2.09609100980979e-05
-2.17019007313381e-05
2.12388899884441e-05
-2.48462542096423e-05
-4.15244707754658e-05
-2.43903672453398e-05
-1.79499779839357e-05
-8.40175399942377e-06
-1.63706413941532e-05
-2.51692677120888e-05
-1.72382612663586e-05
-8.25246218353283e-06
-3.80855987741372e-05
-4.86569967589821e-05
2.20653711068196e-06
1.89208200782525e-05
-1.71946234105827e-05
-5.86269188305946e-06
-5.76159338077654e-05
-4.62802800968978e-05
-3.71474169253148e-05
-2.83830106503448e-05
-6.80720660140725e-06
-5.94448230407148e-05
-1.37034168696425e-05
-3.20261012321332e-08
-5.96580217110327e-05
-2.80298655824076e-05
-3.88587814044964e-05
-1.8973453575835e-05
1.48285610021291e-06
-2.61913544853499e-05
-4.97714879832415e-05
-2.70251240740528e-05
-5.23174028310133e-05
-3.32253587871968e-05
-4.46287869284958e-05
-6.28593392659086e-05
-3.05926873372049e-05
-4.0243307679238e-06
-2.38110001930681e-05
-5.48052209471259e-05
1.66004411356446e-05
-5.25368795104803e-05
-3.76753807323693e-05
-1.71423338640954e-05
-3.87307880266287e-05
-3.62883043217205e-05
-1.78201574434379e-05
-6.29879532736927e-06
1.10579396743175e-05
-8.67996175580183e-06
-6.02730621600844e-05
-3.19979553872614e-05
-6.54428863522149e-05
-1.49800853014445e-05
-3.37662597569879e-05
-4.3889449398138e-05
-2.38803203224315e-05
-7.10755633081716e-05
-1.48580554457137e-05
-2.64157801494931e-05
-1.08461319401189e-05
-4.5548183504582e-05
-2.87866728524828e-05
-3.4782876701425e-05
-3.16015203562431e-05
-8.39141375271734e-06
7.74276610868808e-06
-3.14433166856047e-05
-4.91280723726417e-06
-2.69513798178893e-05
-3.19551834712314e-05
-6.70517013536545e-05
-8.23043556279801e-07
-2.38956750430161e-05
-6.27719813072047e-05
-3.23738929535484e-05
-4.22197826543244e-05
-7.88559715456479e-05
-1.35238915946749e-05
-4.38526618734786e-05
-7.47468746279531e-05
-4.34482123160528e-05
-2.75440448532413e-05
-4.72778052494945e-05
-1.9994768512884e-05
-6.92312237948532e-06
-3.35723014865783e-05
1.346397441515e-05
-3.78405281193675e-05
-2.65064125796058e-05
-2.45378741795802e-05
1.16867401269497e-05
-1.09398852008896e-05
-4.52224689210425e-05
-4.76739524009669e-05
-2.42701922796621e-05
-4.94753033831878e-05
-5.09105475928965e-05
-1.151392810451e-07
-2.09962828184999e-05
-3.237978001453e-05
-1.76783786979282e-05
-3.00226700581994e-05
-4.96571766967513e-05
-2.83155705101423e-05
6.48635908176089e-06
-1.5576547370272e-05
-1.44268332727178e-06
-1.39574433173292e-05
-5.33783208116659e-05
-5.21510159130991e-05
-5.01618211008637e-05
-2.66680612569847e-05
-2.06755253551477e-05
-6.46380112691411e-05
-3.23939098929065e-05
-4.68398012931156e-05
-3.26771750819875e-05
3.17537474929997e-06
-2.68355487380792e-05
-5.9982346440238e-05
-2.64681812226495e-05
-3.78415422448525e-05
-5.84863023317466e-06
4.34303377107386e-06
-2.51367221977622e-05
-6.44178148782962e-05
-5.74273841293312e-06
-5.51312694328001e-05
-1.74486952688832e-05
-2.39190769990494e-05
-2.32199370512785e-05
-3.43192364461059e-05
-5.65461482063147e-05
-2.77803325294334e-05
-4.16224049961208e-05
-3.47963021532391e-05
-6.24560962201319e-06
-3.58094443757547e-05
-3.57904418795778e-06
-3.4500475577076e-05
-1.64709953062689e-05
-3.78957553213164e-05
-4.20311830246133e-05
-2.87086403662667e-05
-7.99259895989463e-06
5.34660047657743e-06
-5.07957677013228e-05
-2.36950579704864e-05
-2.46931825112431e-05
-1.2292556339931e-05
-5.43483874478173e-05
-6.40590050378932e-05
-3.51220137221647e-05
-3.01409718876293e-05
-4.15506624109481e-05
-8.11048435499646e-07
-4.3656263660575e-05
-1.30748355648186e-05
-6.63601282496834e-06
-2.2986531255e-05
-5.54649179841393e-06
-3.00630003649062e-05
1.48776358036446e-06
-2.50653576382635e-05
-3.38594345472805e-05
-3.53996759091401e-05
-5.17797438406952e-05
-1.50742922543236e-05
-4.05079578177179e-05
-7.0287644618851e-05
-3.58024349382684e-05
-7.87696611175251e-06
-7.04423976779165e-05
-5.49276604041937e-05
-2.20172811625345e-05
-5.14279589935885e-05
-2.13626737779114e-05
-5.99641520956816e-05
-3.57185061831961e-05
-3.47939997094028e-05
3.25390944457228e-07
-1.92578220360358e-05
-1.24374723528299e-05
-2.4992602359705e-05
-6.89359720577376e-05
-2.28003202844139e-05
-3.59274890363984e-05
-2.03806609807488e-05
-3.70517169438775e-06
-4.42717320923004e-05
-5.24934406679585e-05
-4.14929083088924e-05
-1.82090906654315e-05
-2.47049516500483e-05
-3.73851472517338e-05
-3.78115613951412e-05
-1.55977080255182e-05
-5.4505553582602e-05
8.01085657717469e-07
-1.26316384086631e-05
-3.90767069108096e-05
-4.93160063391304e-05
-3.86796147745045e-05
1.35013845328936e-06
-3.85754193359229e-05
-3.78664175987509e-05
-5.45601659118593e-05
-4.41860529094538e-05
-4.88295312653145e-05
-3.1296905413579e-05
-1.80472778006736e-05
-4.62109689233148e-05
-2.798498225635e-05
-1.85074929115082e-05
-1.19575354261429e-05
-1.86454343672107e-05
-2.35707850448967e-05
-7.46561935124006e-06
-4.0099838124941e-05
-5.52985853276616e-05
3.85602519472122e-05
-2.37105558312447e-05
-6.55870944171533e-05
-2.01597083982299e-05
-4.98101322872229e-05
-5.80679101281634e-05
-4.25924027088934e-05
-2.79483013809432e-05
-4.34457702844811e-05
-1.46333219565967e-05
-5.05917906836058e-05
-4.4747899023774e-05
-3.6018685831305e-05
-2.31782472646336e-05
-4.27895831082127e-05
2.21248281641955e-06
-3.66061855470809e-05
-3.63411622730523e-05
-3.91349187910827e-05
4.74938578329576e-06
-3.57574006279595e-05
-1.04089202344725e-05
-2.9825302872699e-05
-1.67545374577004e-05
-4.84004484511004e-05
-2.53347842200456e-05
-4.46861034156023e-06
-1.1299157096409e-05
-3.760822191212e-05
-1.94897557154487e-05
-3.308206302567e-05
-4.05853965867525e-05
-2.33060545183859e-05
-1.48826316388921e-05
-5.917834082794e-05
-1.03388413085907e-05
1.34148255022257e-05
-3.43973748565733e-05
-8.00030848974098e-06
4.33147201869108e-06
-4.12368394275835e-05
-2.38521116293751e-05
-4.37493902599142e-05
-5.42329358219345e-05
-7.02876058888578e-05
-1.88083352118309e-05
-3.68777523234468e-05
-1.87295504530387e-05
1.01233812648036e-05
-1.80378666002519e-05
-2.82665135088033e-05
-3.73673572043912e-05
-4.50321744500033e-05
-3.31222907870859e-05
-3.27938114137091e-05
-2.42741891134844e-05
4.6109977950357e-06
-5.57196990845518e-05
-3.73381707308435e-05
-3.47113016955765e-05
-3.57132544760022e-05
-3.22926169160398e-05
-2.03182181651231e-05
-4.1547205824565e-05
-3.59898250714792e-05
-3.00978400128413e-05
1.17769373147764e-05
-2.11665553625492e-05
-2.90181394350818e-05
-3.35798291519542e-05
-1.11376904987377e-05
-4.93317184077222e-05
-3.02813423647496e-05
-2.77222026299258e-05
-3.82488124074562e-05
-1.79329828394198e-05
-4.69518792432124e-05
-3.78659541818088e-05
-2.20550793332082e-05
-2.27696659667639e-05
-2.25228343523965e-05
-2.18205311715119e-06
-2.54710441311406e-05
-2.26508555273905e-05
-2.02881204729291e-05
-7.92527443476819e-05
-1.69603305939291e-05
-3.18467526560417e-05
-2.06508493294225e-05
-3.51339491706233e-05
-4.72002015737604e-05
-4.23555318076447e-05
-2.80364717869732e-05
-3.53420507732019e-05
-4.18499107722373e-05
-3.47160270181903e-05
8.20592646938401e-06
6.85301016072771e-06
5.59901144928149e-06
-2.29498450667882e-06
-1.97207785885631e-05
-2.74332787292779e-05
1.46854545242034e-05
-3.10329051104889e-05
-4.05895369798647e-05
-4.30917828038753e-05
-1.13037849913623e-05
-2.40239063648907e-05
-2.73537361542144e-05
-3.39430793370613e-05
2.03212647347978e-06
-4.50337737770996e-05
-1.48801830002385e-05
-1.2621607315411e-05
-3.53814127549906e-05
-1.14917668609061e-05
5.67321013901373e-06
1.77840417268223e-05
-4.3301151680607e-05
-2.12065683514751e-05
-3.77462409177627e-05
-2.77957860112353e-05
-1.88423973192859e-05
-2.02429419199392e-05
-1.84506424074031e-05
-2.18840146813265e-05
-1.72285090610525e-05
-2.46018837570825e-05
-4.60158750899482e-05
-7.10984321256002e-05
-3.16640668992678e-05
-4.87624037117403e-05
-5.75387402729576e-05
-1.88245006806202e-05
-1.21213133500173e-05
-4.58397388914673e-05
-1.11861476518516e-05
2.3304588642397e-07
-3.28608295898286e-05
-3.12120969922197e-05
-3.80608802246791e-05
-4.44596992575559e-05
-1.61315254820439e-05
-2.39224625924754e-05
1.93152330155882e-05
-6.87887475118903e-06
-2.07954956539919e-05
-2.78846239948733e-05
-5.82731722535493e-05
-8.53052136904452e-06
-4.15647965059054e-05
-2.29563131070982e-05
-6.67906920565783e-05
-2.48371227098532e-05
-2.34598973556977e-05
-9.81739983889092e-06
-9.42113987618024e-06
-2.6043545416042e-05
-2.60353859437739e-05
-3.9674910005383e-05
-3.59771661438232e-05
-1.72223091229807e-05
1.32927222928428e-05
2.57893840591046e-06
8.04986874371811e-06
-4.22454152871995e-05
-3.3334310541531e-05
-2.44888957195482e-05
-3.43286022806543e-05
-4.81000171495467e-05
-4.40993790048449e-05
-5.31536473023049e-05
3.44470699635127e-06
-2.75433640386287e-05
-1.86461112971081e-05
-6.0119868919896e-05
-1.93538857458546e-05
-3.64647642327864e-05
-1.70090548984025e-05
-1.53264121128409e-05
-5.51377565742763e-06
-2.31610747266996e-05
-4.6613554807538e-05
-6.12291775707045e-05
1.80038171105594e-05
-4.06571361735146e-05
-3.02536078346913e-05
-4.20120410684974e-05
-1.8864127786096e-05
-6.06646228498994e-05
-3.43180299513258e-05
1.57560365006002e-05
-1.29607787288271e-05
-4.15626993623725e-05
-2.31723000523009e-05
-1.74984390860868e-05
-2.52182910808074e-05
-1.23786542293198e-05
-1.37083856727972e-05
-4.09246866511168e-06
-2.74669011188215e-05
-5.02310854316779e-05
-4.44885370006354e-05
-5.30387570581744e-05
-5.59365230862712e-05
-1.69458844215533e-06
-3.53890838553127e-05
-3.05175812701884e-05
-2.9616586952308e-05
-3.12038599726347e-05
-4.09264223751704e-05
-1.9587450895191e-05
-4.75474248847802e-06
-1.7291407879864e-05
-5.00544733375269e-05
-6.17918449229193e-06
-1.14722828838249e-05
-1.81290826654387e-05
-1.44648822618367e-05
-2.67269396040905e-05
-3.40934592193419e-05
-5.96410799270097e-06
-3.56429252647128e-05
3.05047509540845e-06
-1.68843841207695e-06
-3.47814698169409e-05
-2.78161826605842e-05
-1.22990465884449e-05
-2.82902975360332e-05
-1.81535974889656e-05
-7.22568514706032e-05
-5.03846198067021e-05
-1.94010265277466e-05
-2.4779909172955e-05
-1.79387191490265e-05
-3.40528877670998e-05
7.22947110957559e-06
-3.53585048749317e-05
-1.56284135434921e-05
5.0611235262071e-06
-2.4979578559374e-05
-5.10476262090838e-05
-6.1676252348784e-05
-3.53483381323599e-05
-1.08947093890142e-05
-3.03237254708597e-05
-1.13237768759692e-05
-2.82168644349445e-05
-1.49618129268112e-05
4.24630948872952e-06
-5.01323270686781e-05
-5.25175242882878e-05
-2.0971672407228e-05
-2.64928981922012e-05
6.31499250699141e-06
-1.81962693201005e-05
-1.96274394569408e-05
-1.3526757346445e-05
-5.77918118407076e-05
-4.15655667757348e-05
-3.3321163495695e-05
-7.13043079245533e-06
6.37357085552311e-06
-5.8168380269108e-05
-4.91711473908369e-05
-2.363936062441e-05
-2.61365203034013e-05
6.95036304874162e-06
-4.85451717111871e-05
-3.87661348670083e-05
-2.88581176121928e-05
3.10812649609245e-05
-6.0734148163252e-05
-2.18787322305967e-05
-2.16750135012339e-05
-4.55324900890199e-05
-4.59867987871105e-05
-6.15381641742597e-05
-3.37196791113913e-05
-3.46330815534162e-05
-1.15844099938131e-05
-7.48652184489164e-05
-8.30858151356839e-06
-3.20867111962007e-05
-5.3931789725629e-05
-3.14469724631138e-05
-9.03820324542661e-06
-2.39630459307934e-05
-2.15025637509694e-05
-1.4668237632691e-05
-1.71437602092697e-05
-4.60326376334456e-05
-5.53000109870301e-05
-5.16876470840608e-05
-1.23897467727854e-05
-2.15035424597575e-05
-2.98384352484214e-05
-1.49701519841086e-05
-3.59342075159012e-05
-2.29415489111651e-05
-4.08974085563913e-05
-5.72275291258021e-05
-1.66049861536335e-05
-2.01199687307287e-05
-4.04047332968041e-05
-4.95266388634902e-05
-3.39376917316231e-05
-2.34811208542403e-05
-3.53530997005407e-05
-2.66745064035338e-05
-5.0023264258432e-05
-8.27221418956134e-05
-2.95127971779898e-05
-4.1459956445094e-05
-1.61009831468388e-05
-4.15231427844046e-05
-3.95505048114875e-05
-5.56869743780345e-06
-6.40229338095271e-05
-3.53519552632278e-05
-5.14222741805804e-05
-1.83898911217518e-05
-1.27539104628228e-05
-2.80618428048928e-05
-1.03063911952708e-05
-3.69509453746365e-05
-4.67098883685866e-05
-1.8321416470898e-05
-8.08524899672636e-05
-6.48016838951304e-05
-2.63280372196119e-05
-2.75539252835623e-05
-3.26032223816363e-05
-4.3963711469425e-05
-6.83173975511597e-06
-3.5991338887255e-05
-3.5606620532365e-05
-4.72162083390379e-05
-1.62828341564798e-05
-6.04406925587459e-06
-1.71247723121806e-05
3.46392522539076e-08
-2.6519283156512e-06
3.2315892899279e-06
-5.95785390178063e-06
-2.17478726501379e-05
-1.96851268908684e-05
-4.68290669496512e-05
-4.2963405524595e-05
-5.92023929912501e-05
-4.05969273666148e-06
-4.00757807363316e-05
-4.89363347956034e-05
-2.05664837296336e-05
-4.96942638245813e-05
