# Supplementary material for: Research on computational propagation and identification of mine microseismic signals based on deep learning
Source: PLoS One. 2025 Oct 22;20(10):e0334641. doi: 10.1371/journal.pone.0334641 (PMC12543183; doi:10.1371/journal.pone.0334641)
Supplement: S6 Data — (ZIP) [file pone.0334641.s006.zip › 000100900000066.xlsx_0.txt_24.txt.txt]

-3.51920315405112e-05
-2.72476959552708e-05
-1.78002052296307e-05
-2.42714634848713e-05
-2.33954478642779e-05
-6.05562111706638e-05
-7.57456514895948e-06
-4.58013456798555e-05
-1.74354363597865e-05
-4.79877653507389e-05
-2.85833772885478e-06
-1.67723130855055e-06
1.48343770228324e-05
-9.73309516015334e-06
-2.85591761231161e-05
-3.99664230273218e-05
-3.52607909610004e-05
-4.16688799838795e-05
-3.33991985627257e-05
-4.75035143290189e-06
-2.61407441654955e-05
-3.17007588494098e-05
-3.14295635044276e-05
-3.47656492452925e-05
-1.07906033059801e-06
-1.8804961319528e-05
-2.75035725152676e-05
7.94625318653296e-07
-1.74292900373752e-05
-1.43157101807368e-05
-2.27609160412169e-05
-1.04683737679189e-05
-2.27054361355649e-05
-2.5642522083715e-05
-2.33535755026575e-05
-1.69264417613074e-05
-3.60484134662807e-05
1.31812746590287e-05
3.38748422882888e-07
-1.79029273821703e-05
-3.36765634141282e-05
-7.91739391960894e-06
-1.86025157417593e-05
-3.03158863856809e-05
-3.37287079774273e-05
-3.50460477237015e-05
-4.9950535735135e-05
-2.82947805627475e-05
-2.06476247254913e-05
-2.10001058461622e-06
-2.5313035995709e-05
-3.36922012295529e-05
-8.2566830858612e-06
-2.1104983887721e-06
-2.27066053832935e-05
-1.12355024110756e-05
-1.32429446460022e-05
-1.05171252033664e-05
-1.84007832321796e-05
-1.60980284954792e-05
-6.77777211171756e-06
-4.79189657819625e-06
-2.96809647765561e-05
-4.2511844676074e-05
-8.22891425359345e-06
-3.29539154638612e-05
-4.02620544724633e-05
-1.35919371802488e-05
-3.77853814088448e-05
-1.72176893668859e-05
-2.24786620500835e-05
-5.99489433842022e-06
-1.74150215791594e-05
-1.26907621519932e-05
-1.98530027446532e-05
-4.48872323916066e-06
-1.1873572495095e-05
-1.08432447183179e-05
-1.15818968670028e-05
-2.49221676408114e-05
-2.69047111222555e-05
-3.64815932622484e-05
-1.0456449489031e-05
-2.00565559455679e-05
-3.08475273327235e-05
-5.00651269275889e-05
-3.37948363876458e-05
-8.63389004900061e-06
-3.06990406756414e-05
-2.84071357756713e-05
-2.03440641116974e-05
-4.15001176668092e-05
-3.95763626653013e-05
-2.31217168908968e-05
-1.59969784769984e-05
-3.35872129891219e-05
-2.98820575914791e-05
-1.45481458048486e-05
6.35645577600762e-06
-1.50675047083315e-05
-1.35279327232209e-05
-2.49208419419538e-05
-1.91586610395738e-05
-2.03886661976527e-05
-3.84510492821985e-05
-2.2959151610835e-05
-1.32759878270364e-05
-4.78635790703475e-05
-2.20483728817298e-05
-4.76735732970937e-05
-4.91049364720901e-05
-3.64213904749721e-05
-5.25999975230905e-05
-3.45815219302403e-05
-2.90530497441047e-05
-5.25515738622732e-05
-1.71865060618237e-05
-4.39424438692403e-05
8.06279004324668e-08
-1.08919238848323e-05
-2.97578220748354e-05
-1.29238926983251e-05
-1.58002620827653e-05
-1.33349818025626e-05
-2.5936862280146e-05
-2.14388434185432e-05
-3.7055492640113e-05
-3.5722677790698e-05
-5.80308327007839e-05
-3.34329313385428e-05
-2.01361413728957e-05
-1.81468364384747e-05
-4.53146700552929e-05
-2.74940195475011e-05
-3.07134844595476e-05
-6.46625565982557e-05
-3.57440894525695e-05
-3.71506221324374e-05
-5.32603986665464e-06
-5.51254520113784e-05
-3.3559596012519e-05
-4.43328195380945e-06
-7.21952892320845e-06
-6.80582772664272e-06
1.25446449519185e-05
-5.03424986026205e-06
-2.35006321821296e-05
-2.07124784539098e-05
-2.6599862867214e-05
-1.65813785997974e-05
-1.38267352354345e-05
-3.92152363115518e-05
-2.09919502789018e-05
-4.52556788132684e-05
-2.3352661906763e-05
-2.40789106684512e-05
-2.75437646630626e-05
-2.93827997968192e-05
-4.55075143961715e-05
-2.18066686143607e-05
-1.37669095027928e-05
-4.90019426117143e-05
1.27189724264153e-05
-1.92610268349112e-05
3.82347205737798e-07
-4.29415345509367e-05
-3.1214138425381e-05
-4.72211105786476e-05
-2.57822078136299e-05
-3.53599940728208e-05
-3.08683426573903e-05
-5.77082904449738e-05
-1.89846735842718e-05
-1.93929897117405e-05
-3.32399822933261e-05
-3.93090605232985e-06
-1.55737488847366e-05
-2.98285909039966e-05
1.56716485221654e-05
-3.40220000558926e-05
-1.93148083452127e-05
-2.74972241023553e-05
-2.36669953977941e-05
-2.27961676268925e-05
-1.53599721442524e-05
-5.55121182227304e-05
-3.10498484470111e-05
-2.98362843962409e-05
-1.3349545440802e-05
-2.05172593658295e-05
-4.2916612346577e-05
-4.61018738792652e-05
-1.13081571591896e-05
-2.66723816465925e-05
-2.57375360402496e-05
-1.71620575322601e-05
-3.25738154351018e-05
-1.34140360549368e-05
-1.04636449935589e-06
-2.05911216234347e-06
-4.24126524446661e-05
-7.93477907532202e-06
-1.42389196861486e-06
-2.60539982349294e-05
-2.98555544914638e-05
-3.36960718229382e-05
-2.6971161265526e-05
-4.91774602000167e-05
-3.54119942906611e-05
-2.17712335745444e-05
-3.93670912898289e-05
-1.59804938194893e-05
-3.40564129716217e-05
-3.21504478775522e-05
-1.88374952027772e-05
-9.31703063397647e-06
-1.12395493370111e-05
1.75915843176944e-06
-3.97907936620022e-05
-2.24384068622967e-05
-3.48182708685308e-06
-1.76559453707134e-05
-3.20336225796664e-05
-1.59347841486394e-05
-2.50219766912312e-05
-3.00252580907621e-05
-8.04069173706063e-05
-3.73168768863875e-05
-7.90736898168225e-06
-4.86481805740226e-05
-2.3494229993147e-05
-2.60568778107365e-05
-3.0730200029868e-05
-1.47303003668539e-05
-2.24198142215831e-05
-4.14097399178926e-05
-1.26710598189578e-05
-3.37469394653102e-06
-1.00571211103474e-05
-3.73373441601002e-05
-6.80670253736617e-06
-2.32202752491324e-05
-1.78141800676377e-05
-4.26107605257255e-05
-2.97540758197385e-05
-1.87362259027466e-05
-1.91162498875761e-05
-2.05686718068979e-05
-2.25600780824833e-05
-2.1729041789812e-05
-1.29712043100687e-05
-1.13816043553843e-05
-4.68095058067381e-06
-2.59467557612771e-05
-1.71676561205867e-06
-2.93327245881754e-05
-2.16958837488846e-05
-2.28860681581762e-05
6.42511143261229e-06
-5.25626219050767e-06
-3.36253404444384e-05
-4.91823576480889e-06
-3.65535983716627e-05
-1.52625060672595e-05
-2.55068433409873e-05
-4.6673073743426e-05
-1.82565453377008e-05
-6.70267762725267e-05
-3.6657284988364e-05
-2.87934977996308e-05
-4.36111190969441e-05
-1.42933695429453e-05
-2.48586601784774e-05
-2.27932624963552e-05
-3.02445847016319e-05
-1.42809164879849e-05
-8.09648083822172e-06
-2.96824411320544e-06
-2.25310505964865e-05
-2.97268923412917e-05
-2.15474393365003e-05
-3.59052325265585e-05
-3.2811806895769e-05
-2.58706697007754e-05
-2.05726824537479e-05
-1.68500929151284e-05
-2.72101340682751e-05
-3.05756704296328e-05
-5.04989661119132e-05
-1.48763389489594e-05
-1.06748207672484e-05
-3.03808328904001e-05
-8.5698502429222e-06
-6.09146862595537e-06
-1.10478554329747e-05
-2.20812542599716e-05
-7.10829154755984e-06
-2.29792981616237e-05
-4.16968412093383e-05
-3.07070960496349e-05
-4.27438932025599e-05
-3.13475091409458e-05
-4.08589581444018e-06
-2.37613329773198e-05
-9.97735484883413e-06
-2.85557168821844e-05
-2.70957735670608e-05
-3.84365367934246e-05
-2.8270532630703e-05
-1.86003768582331e-05
-2.10295116749536e-05
-2.38250500894134e-05
-1.11241630450915e-05
-3.07971794672933e-05
-1.87348657695127e-05
-4.50702998032531e-06
-3.00202507772717e-05
-1.12566960570355e-05
-2.60227895567179e-05
-4.9355818314629e-05
-3.42087485901249e-05
-3.58194359529457e-05
-2.51198260914606e-05
1.44924395493382e-06
-2.65433279216412e-05
-2.72425892070677e-06
-3.50924045407545e-05
-4.13495118874358e-06
-2.11875369962061e-05
-8.33810276523059e-06
-3.74966076134296e-05
2.65054848622745e-06
-3.90475630345921e-05
-4.66150934931537e-08
-2.4489903507368e-05
-2.18871263702716e-05
-4.48803162619076e-05
-5.9212889776642e-06
-3.76719467675826e-05
-3.3482786589362e-06
-7.6597009030043e-06
-4.90323502791809e-05
-2.83898210524955e-05
-4.64821999860317e-06
-1.31587105464037e-05
-1.84162171794893e-05
-2.3782892163913e-05
-1.68260103595188e-05
-1.9362215926034e-05
-1.86365349619399e-05
-3.83504464822074e-05
-7.28490461748499e-06
5.67127789245775e-07
-2.34856011265153e-05
-2.28352069561785e-05
-5.73274006914884e-06
-3.1875530350997e-05
-3.76503812128537e-05
-3.1218770621504e-05
-2.85478853583511e-05
-2.27464996939815e-05
-1.10932870508347e-05
-2.78585836996901e-05
-7.06312636340139e-05
-4.5033840074528e-05
-1.2009727319938e-05
-3.78506031371296e-05
-4.1494772674663e-05
-3.06868738307383e-05
-3.24177392504606e-05
-1.58742674065365e-05
-3.17855077509077e-06
-3.5093057945511e-05
-2.86135785273753e-05
-1.49034885367336e-05
-4.39682706956564e-05
-3.4785645263465e-05
-1.40455241585527e-05
-2.77552707952004e-05
-2.80726253491643e-05
-2.0279117671316e-05
-2.59068531961982e-05
-1.77390123933722e-05
-3.58825190417777e-05
-5.77601714647466e-05
-4.3917133334824e-05
-7.81866918784269e-06
-1.44825955323946e-05
-2.49328830240641e-05
-1.35464663828831e-05
-1.17244060860573e-05
-3.06187009838872e-05
-4.55213585646306e-07
-4.58346646933217e-05
-4.04923303190631e-05
1.18053670261747e-05
-3.31698436980215e-05
-2.4680356907226e-05
-7.67082999484038e-06
8.3576111099297e-06
-2.23320211470071e-05
-2.0326419662343e-05
-4.2897225693567e-05
-3.39864556660198e-05
-2.40098177517084e-05
-1.02060150904105e-05
-1.2880457188517e-05
-4.84741667245658e-05
-3.27089679155467e-05
-2.24091301296221e-05
-9.40224187740361e-06
-2.81487581733698e-05
-3.12668262708232e-05
-1.7237011827028e-05
-3.02103424318978e-05
-3.15091650810645e-05
-1.12643450553861e-05
4.49076698553159e-06
-9.17521751006669e-08
-1.23361271981102e-05
-5.56396866326157e-05
-2.52478980982716e-05
-1.36169748998733e-05
-8.04437758586703e-06
-8.34220400067742e-06
-2.5282850396674e-05
-7.04885842693763e-06
-5.59965848760993e-05
-2.09406900664454e-05
-1.54885186765741e-05
-1.0020053818058e-05
-3.09143654646373e-05
-1.79096649697175e-05
-2.38673020384177e-05
-5.21044957329723e-05
-2.74435901665748e-05
-2.3283107196524e-05
-1.44689843291231e-05
-3.36474826455274e-05
-1.56517575793287e-06
-1.92272720382567e-05
-1.72958171610381e-05
-8.04328553631547e-06
-4.34267207267481e-05
-2.36422340441681e-05
-3.56284714757948e-06
-2.01246804428567e-05
-1.51081189580083e-05
-1.23570156018686e-05
-2.20193171049674e-05
-1.39382484578799e-05
-4.82830689766028e-05
-4.36608978727356e-05
-7.45015795302662e-06
-5.47366977208324e-05
-2.3474911995585e-05
-3.48391854114071e-05
-3.65075833764278e-05
-2.80919382409331e-05
-2.61575386219395e-05
-2.14991189329318e-05
-3.87040090988564e-06
-2.48301021737274e-05
-3.28417556137502e-05
-1.12489073550526e-05
-1.57948781627009e-05
-1.5242150921678e-07
-3.34391762811275e-05
-2.01374970142649e-05
-1.26296874504975e-05
-3.37119825863726e-05
-5.12741064140506e-05
-2.15150387990664e-05
-2.17992952763065e-05
-4.49354712840153e-05
-2.67051138084327e-05
-5.17007118831971e-05
3.44087381185882e-06
-4.0247422026225e-05
-6.3267416251775e-06
-3.33739622261125e-05
-3.80589216603908e-05
-1.84256703772531e-05
1.93346579969147e-06
-2.4565229616884e-05
-1.37967063140536e-05
-2.07194285890432e-05
-2.10253397307785e-05
-3.04096712942063e-05
-1.60667469845848e-05
-8.2557033558816e-06
-3.18890814979687e-05
-5.57577107991436e-05
-4.47510901164053e-05
-3.511264574889e-05
-3.27848928703097e-05
-3.54696430100374e-05
-3.81892278196944e-05
-1.49399447268421e-05
-1.21086206652292e-05
-3.39494231810129e-05
-3.39907965545343e-05
4.74339025623709e-06
1.76120901931321e-05
6.18723425012614e-06
-2.44749084018162e-05
1.43299393588834e-07
-3.43430342762868e-05
-1.97827527248494e-05
-2.84411744256933e-05
-2.4024531021275e-05
-2.18260651625519e-05
-2.64478343668027e-05
-1.90684072879118e-05
-2.47362744233979e-05
-1.20164061712593e-05
-3.5171229253948e-05
-3.29577263163014e-05
-4.09267089796605e-05
1.40102147546545e-06
-4.07747504188008e-05
-1.9547900436388e-05
-1.34450199883467e-05
-4.5467363199143e-05
-1.4643899544818e-05
-2.91500178851089e-05
-2.65515378699896e-06
-4.20692673025409e-05
-3.30037064704289e-05
-2.34977786758216e-05
-1.22572184200113e-05
-2.83349033582505e-05
-2.29666132446324e-05
-2.88681772822909e-05
-3.76638540145996e-05
-4.83597676238547e-05
-1.41809832090931e-05
-4.09114299715329e-05
-4.0324286581828e-05
-9.1443088201494e-06
-2.19811766239337e-05
-5.22156503557021e-05
-3.6833286234122e-05
-1.47066458940855e-05
-1.91389531393997e-05
-2.05188143384047e-05
-2.51224249628803e-05
-2.28478519470955e-05
-8.29304964917448e-06
-6.74874792290539e-06
8.66375019067757e-06
-9.44738378608893e-06
-2.364124763974e-05
-2.67621349879067e-05
-3.73732622083369e-05
-3.15381372324608e-05
-1.59522763312523e-05
-1.92576955517222e-05
-1.31471607305123e-05
-1.63546457462262e-05
-3.26919179982023e-05
-1.93227362616077e-05
-1.74641639286738e-05
-2.20484575853495e-05
-2.99829020964687e-05
-1.16209466244369e-05
-2.07741227790626e-05
-1.08493734324942e-05
-4.67240299752444e-05
-2.10008947994146e-05
-1.32527755173875e-05
-1.24064417723176e-06
-2.07309755470719e-05
-2.03250838541839e-05
-2.7510171349366e-05
-3.50441975119358e-05
-2.32701932823105e-05
-2.09689322262333e-05
-3.16951433273832e-05
-1.89782789454841e-05
-3.07176828957429e-05
-2.90176188083882e-05
-2.59181019200123e-05
-3.58098617132884e-05
-5.36582050166702e-06
-2.77306185015658e-05
-2.34251273467443e-05
-3.39957919870561e-05
-1.00468470849238e-05
-1.27108944609078e-06
-1.40974548451804e-05
-1.7500902091049e-05
-2.36359332825747e-05
-2.48022143068687e-06
-1.75023322356237e-05
-9.96115311764888e-06
-1.65923534256442e-05
-3.01666817261498e-05
1.65911401184323e-05
-3.99641894167367e-05
-1.04852041145314e-05
-3.99362367533086e-06
-4.6784291702432e-05
-5.47386430380223e-05
-3.25538778086087e-05
-2.01566000623319e-05
-4.82615583234025e-05
-2.17789228502502e-05
-3.58716165933129e-05
-1.67183613956751e-05
-6.12321285982128e-06
-1.62208659192828e-05
-2.62542246682854e-05
-4.7838481145362e-06
-2.04340149471726e-05
-1.39565707477262e-05
7.94526990121971e-06
-7.31372918979155e-06
-1.0783890218171e-05
-9.7170992095456e-07
-4.09661374639652e-05
-2.3079172939573e-05
-1.3861418700036e-05
-2.45262374407594e-05
-3.57295762342335e-05
-3.33564254406745e-05
-2.3451668419541e-05
-1.95542930938453e-05
-3.36882530878164e-05
-1.56367833876903e-05
-2.98087706832509e-05
-1.80542743348656e-05
9.24804913830689e-06
-2.3474985146107e-05
1.17556590216845e-06
-8.44670697984152e-06
-2.96881175296112e-05
-4.19892200157065e-05
-4.25346351665431e-05
-3.82681127400875e-05
-1.63043959355211e-05
-1.50438122321119e-06
-1.69155500029181e-05
-2.93937476451531e-05
-4.61623744615273e-05
-3.68465508951224e-05
6.05372239566122e-06
-4.01154390161852e-05
-4.32590890346803e-05
-2.36407728364448e-05
-3.63404811091699e-05
-2.18807019540016e-06
2.05596876217438e-06
-2.59481489315677e-05
2.05972569105171e-06
-3.23713459496025e-05
-2.25804279479137e-05
-4.47723373570434e-05
7.43617843971807e-06
-2.7574694623128e-05
-3.41755812298116e-05
-3.131265746306e-05
-7.2601592286565e-06
-1.58231272073656e-05
-2.50171257438988e-05
-3.72322529471275e-05
-4.84725095742119e-05
-1.93224856363604e-05
-3.92023484051681e-05
-3.44908810344157e-05
-2.97360122422722e-05
-2.72296084329635e-05
-8.1793974891881e-06
-7.44920133791891e-06
-2.28240279790534e-05
-8.3903679646431e-06
-2.40206990610317e-06
-2.06262385215188e-05
-2.44476799957175e-05
-1.20628778914569e-05
-8.44778062438956e-06
-7.82647945541552e-06
-2.36056746222467e-05
-3.81199136603584e-05
-2.06419908071309e-05
-4.70807188876912e-05
-5.75236575946644e-05
-2.12177982305702e-05
-1.0052369370138e-05
-3.08606551263209e-05
-5.05431964905502e-05
-1.26414905366229e-05
-2.20124538002711e-05
-1.54660152264689e-05
-2.03586249412054e-05
-1.51279904476695e-05
-9.81769391667393e-07
-7.25513080041729e-06
-9.82736312412818e-06
-1.06536033922338e-05
-2.72140673647933e-05
-1.75248320869442e-05
-4.95260858234197e-05
-2.27770645411529e-05
-5.02713175536581e-05
-5.55129326669024e-05
-1.80264881852056e-05
-4.81534209598906e-05
-4.32562280138997e-05
-3.30213624496485e-05
-1.9394768703959e-05
-2.26083391493335e-05
-1.21768464251955e-05
-1.0600679785407e-05
-2.54900461632664e-05
-2.05129816022234e-06
-3.75776518969771e-05
-3.05843916489924e-06
-7.82100244132515e-06
-2.14823837677691e-05
1.43191959486038e-05
-1.96698055812865e-05
-4.1484751519698e-05
-3.02568177105621e-05
-4.55777753898885e-05
-3.27205847401486e-05
-4.61108592496526e-05
-2.83338496393815e-05
-2.84094472930876e-05
-4.16366628156027e-05
-7.54425884847774e-06
-2.24301364346101e-05
-8.47062548314525e-06
2.53136518043197e-06
-8.2812582939447e-06
-1.09516004002174e-05
-1.4259728644544e-05
-1.15364575172719e-05
-1.55203321446147e-05
-3.12077780401896e-05
-5.30903787243914e-05
-2.37573259160932e-06
-2.16220163153294e-05
-7.99238235953008e-06
-4.88637786295495e-05
-1.23550906032105e-05
-3.70759584841679e-05
-3.26696206484395e-05
-3.75249813072325e-05
-3.8396758213342e-05
-1.7949045970834e-06
2.35928117563403e-05
-2.08324048852665e-05
-3.36367516444721e-05
1.57511615246355e-06
-9.97547143068164e-06
-4.07442953980438e-05
9.84121433476643e-06
-4.4624953550618e-05
-4.68890247183057e-06
-3.23361678561255e-05
-1.09019745346438e-05
-3.85418817728791e-05
-3.16095560243521e-05
-3.14776549155277e-05
-3.55766999665013e-05
-3.50301854758722e-05
-2.56588171531351e-05
-3.85003008864535e-05
-2.97498009368981e-05
-1.79949370958036e-05
-3.08209890830177e-05
-2.68640228635213e-05
-3.28454410030193e-06
-5.13057513974098e-05
-2.61255824920749e-06
-9.06079464021601e-06
1.82870084151482e-05
-2.47599594327672e-05
-3.71281388362282e-05
-1.53742968127962e-05
-5.79235787119722e-05
-3.13215400646188e-05
-2.68289722705419e-06
-4.03768542198319e-05
-2.59826538542617e-05
-1.20206613021915e-05
-2.87980172421015e-05
-3.38214111430912e-05
-4.93927232065419e-05
-2.14145470944863e-05
-2.43328593285701e-05
-4.73339866867355e-05
-6.69424643863981e-06
-2.12867565311691e-05
-1.84615132790957e-05
-2.37576358942734e-05
-1.43646007248864e-05
-1.43639896605333e-05
-3.71132410096909e-05
-2.52271350308076e-05
-4.93606759097789e-05
-4.08430296779073e-05
-4.50884082321535e-05
-1.99231257989889e-05
-1.54769547213809e-05
-3.83065949243048e-06
-2.30463266551314e-05
-3.13579158904975e-06
-2.57808757175526e-05
-6.05379567508627e-06
-2.18436913244877e-05
-2.7929162202579e-05
-4.48950994463596e-05
-1.98190554665403e-05
-3.02469339591983e-05
-1.4272565496741e-05
-1.61295581797827e-05
-2.8281399540408e-05
-2.15922374168416e-05
-9.42341100915421e-06
-3.87025764190051e-05
-4.57043860611351e-05
5.19486558757202e-07
-2.84720809241772e-05
-3.89424771129225e-05
-1.04722249713205e-05
-2.29766593832049e-05
-8.36447224068042e-06
-1.37280294887273e-05
6.63009140923943e-06
-1.48886829699234e-05
-2.8098359826031e-05
-3.17044815963003e-05
-3.77232041134617e-05
-1.43728311130121e-05
-2.0206425157409e-05
-3.65173663519124e-05
7.88689990854449e-06
-1.47328735265168e-05
-2.15251367452987e-05
-2.66688553579742e-05
-3.30613754401027e-05
-2.0433681828428e-05
-3.1666400472606e-05
-3.13568741680697e-05
-3.0324137585727e-05
-2.0740396799529e-05
-2.92932264428985e-05
-2.48283879613274e-05
1.14702604626538e-06
-4.36963346521713e-05
-4.15388697563566e-06
-3.96722442700612e-05
-2.9120279161949e-07
3.10771593556419e-06
-1.77158697189169e-05
-1.53856952372973e-05
-3.31530568963444e-05
-3.01300862435205e-05
-2.36929027822931e-05
-2.90805411905924e-05
-1.12995104265507e-05
-5.20733639861303e-07
-2.56040770704835e-05
-2.74091626524309e-05
1.14781058634746e-05
-3.87087952111094e-05
-2.71934655504275e-05
-1.54250562161629e-05
-5.40905244818158e-05
1.78464143003846e-06
-9.27532041770583e-06
-4.41271484527079e-06
-1.58340903368086e-05
-3.10318502351608e-05
-3.17077434006347e-05
-4.65754426639829e-05
-1.78702676550049e-05
-1.84815539493378e-05
-2.51497496176082e-05
-5.11713466142502e-05
-2.53086473047896e-05
-3.34314207654343e-05
-1.74612884955309e-05
-3.60162602590993e-05
-2.23495215300026e-05
-3.94534762852208e-05
-6.271973578093e-06
-4.31984758570828e-05
-3.27449232806642e-05
-2.964933760574e-05
-2.19104005335277e-05
-3.56307093905829e-05
9.59417190778765e-06
-3.07591399572079e-05
-1.64365432204193e-05
-4.3648668546194e-05
-3.54016620514673e-05
-2.58772701148486e-05
-3.31746672767664e-05
-2.78767760872224e-05
-3.4053664602815e-05
-1.43054269422772e-05
-2.91047236688491e-05
-1.03472451165262e-05
-1.56626325602375e-05
-2.38554834688139e-05
-4.61065445651637e-05
-3.03712001556675e-05
-2.3284971892791e-05
-4.51951742453989e-05
-1.66213336982981e-05
1.38696699980763e-05
-4.41529066531357e-05
-9.25066733292512e-06
-3.78345978650947e-05
-2.49181670226029e-05
-2.36661475296689e-05
-2.68444763441286e-05
-2.85877507465273e-05
-4.22327294137232e-06
4.00433108452555e-06
-1.23924611411006e-05
-3.34215401250098e-05
-3.15646151530447e-05
-1.64497346198806e-05
-2.96508485455349e-05
-1.13820859974324e-05
-1.3821398964736e-05
-8.16456891202824e-06
-5.86552753849591e-05
-4.58370686247213e-05
-5.25287756780814e-05
-2.73971575989566e-05
-5.95087386128282e-05
-9.90725458185795e-06
-2.81401221012356e-05
-1.83664093772309e-05
-2.30588107949197e-06
-2.22324192565461e-06
4.04125140216657e-06
-2.98863792190365e-06
-1.4544953777573e-05
-2.65328439497467e-05
5.05843703261795e-06
-3.71786466024594e-05
6.69050178593235e-06
-2.1717657246058e-05
-4.2768199117848e-05
-3.55313918673277e-05
-5.09953369393142e-05
-3.08345055340289e-05
-4.22256965885794e-05
-3.47481691382268e-05
-3.5911724933912e-05
-3.38444307303147e-05
-2.15272295521794e-05
-3.98165183316094e-05
-1.22006177035175e-05
-9.02011471492006e-06
-1.73668383194772e-05
-1.68892791217134e-05
-8.54882667916589e-06
-1.51687090835215e-05
-1.21296107539216e-05
-5.01698059255138e-05
-3.2042218554022e-05
-3.07735385886224e-05
-3.83900272345019e-05
-3.15982884172941e-05
-3.67986929433473e-05
-3.07411105135776e-05
-3.05555301108059e-05
-5.51944664756038e-05
-4.46063118228661e-05
-3.13793764048281e-05
-2.82959038176928e-05
-8.97403130073198e-06
-4.12733719135853e-05
-5.81112654618233e-06
-3.97575902462702e-05
-4.32868155843964e-05
-1.09239328021383e-05
-6.16264132341828e-06
4.66602102217896e-06
-4.1475691673829e-05
-2.45481231855538e-05
-1.6496170861008e-05
-1.15975688911466e-05
-3.89208470932485e-05
-4.0234897390041e-05
-3.89055338264047e-05
-4.63866284365418e-05
-8.12214220409466e-06
-3.65176790614266e-05
-2.97681994659793e-05
-1.42034322703463e-05
-3.03996215862488e-05
5.97897075715368e-06
-4.14728842235848e-05
-1.44187421760604e-05
-3.84183051259995e-05
-1.64766611028e-05
-1.27498044153898e-05
-3.50403841321392e-05
-2.86202793604333e-05
-2.38662016400313e-05
-3.29990641692022e-05
-1.3642202790045e-05
-4.51759281003436e-05
-2.69059875807828e-05
-5.40836741327622e-05
-3.54991962354863e-05
-3.27396280486214e-05
-3.15644152315915e-05
-6.76518797911308e-05
-5.45131995150674e-05
1.56210173055174e-06
-2.82589531104538e-05
-1.97025227729357e-05
-3.24832558800664e-05
-9.15490468542339e-06
-2.70152259580342e-05
-3.19387660202482e-05
-2.15519573888966e-05
-2.01576420983544e-05
-4.56993537938021e-05
-2.26825712318173e-05
-3.32227968019896e-06
-6.85025916034163e-06
-1.95003269048127e-05
-4.3638746647282e-05
-1.9810510092734e-05
-4.05085725151618e-05
-2.08955326559705e-05
-4.2679538806901e-05
-3.67105408903527e-05
-1.89327319398902e-05
-3.64415670480975e-05
-3.15482759148958e-05
-3.82173225796768e-05
-1.23409822043937e-05
-3.67236167282262e-05
-3.0127390392026e-05
-1.71880460633841e-05
-1.10009372911392e-05
-4.19606550329013e-05
-1.57814487235384e-05
-3.04173059051178e-05
-1.21117782270338e-05
-1.88012376169363e-05
-5.15084123985879e-06
-2.32411801809725e-05
-9.61811689354295e-06
-3.16759683795686e-05
-1.9367467972832e-05
-3.57231987058418e-05
-2.24517883538127e-05
-1.58855522578048e-05
-1.80850495308531e-05
-1.81251793036339e-05
-1.21313301708381e-05
-2.60048662945756e-05
-3.59555140688256e-05
-3.47518852898467e-05
-2.59308585881025e-05
-2.02256536152046e-05
-1.89968313044896e-05
-2.33099797155494e-05
-2.91418093775208e-05
-2.63225637273021e-05
5.8425247971176e-06
-2.47025501616753e-05
-1.12727402679968e-05
-1.08082090838517e-05
-1.25868060785383e-05
-2.24123781343029e-05
-3.87997253388919e-05
-4.20812474708489e-05
-5.12267411572519e-05
-3.13685269303215e-05
-5.72342664664325e-05
-1.31237714420367e-05
-6.51090221942928e-06
-2.05107973516607e-05
-2.59834916666829e-05
-3.02063979837147e-05
-2.97856981545427e-05
-7.03120513666393e-06
-3.93139258083491e-05
-5.3612686507603e-05
-2.63356526812897e-05
-1.69972902474312e-05
-1.98398764386084e-05
-2.97678750459346e-06
-2.65361949897402e-05
-4.89884669047612e-05
-3.26826952988473e-05
-4.6769913224436e-05
-4.17735601082956e-05
-3.1796260838207e-05
-2.81099406482233e-05
-3.83046046624114e-05
-2.0874810105938e-05
-3.87370405813977e-05
6.17690272649982e-06
-3.93279759914814e-05
-1.39467033858354e-05
-2.60086626150478e-05
-9.88886106564432e-06
-3.15326991683367e-05
-2.30028199505082e-05
-3.83303928835281e-05
-4.13838076378999e-05
-1.57652243775074e-05
-2.34905521730606e-05
-3.88771476002453e-05
-3.90891964113664e-05
-2.82530130888069e-05
-4.51122514971441e-05
-2.47690245381187e-05
-2.12372364845521e-05
-5.06002966930161e-05
-1.27524790773784e-05
-2.97907313367835e-05
-3.60153332006975e-05
-2.14106816059179e-05
-2.18874573515287e-05
-1.40502170160689e-06
-3.47741268271905e-05
-2.67680899687905e-06
-1.94083941986283e-05
-1.63256561936699e-05
-2.93317844643258e-05
-1.44734010908617e-05
-3.11865497981981e-05
-4.06625391111598e-06
4.18664287215586e-07
-2.65152573758957e-05
-1.56964426546528e-05
-2.64153619628183e-05
-6.89525792035984e-06
-3.7872982323503e-05
-1.65064918007681e-05
-3.75073624802423e-05
-3.4093265201063e-05
-1.84218268328641e-05
-1.94561064150932e-05
-1.41563778237522e-05
-4.00291489316383e-05
-8.28007904409562e-06
-1.86267516992015e-05
3.76693765406403e-06
-4.29685566201345e-06
-1.24386690456042e-05
-3.26898080203317e-05
-3.03865627874432e-05
-2.14834419478035e-05
-9.75801997089076e-06
-3.10207121686007e-05
-5.10923803091184e-05
-9.3266147316296e-06
-2.25633967849491e-05
-2.36090435641026e-05
-1.6048094278867e-05
-4.27179553295426e-05
-3.23616879325271e-05
-1.2848145502033e-05
-1.01775567242284e-05
-9.1828295723214e-06
-6.56107131141103e-06
-4.19156603695951e-05
-1.20914091617039e-06
-1.54404733067203e-05
-3.8960209331171e-05
-2.58617276494202e-05
-2.3657499755272e-05
-5.35253641638603e-05
-2.63376109220903e-05
-3.51931598821613e-05
-4.77682589576713e-05
-4.9821553195362e-05
-3.26852735040828e-05
-3.96155453251129e-05
-4.20423617008233e-05
-3.24080931509992e-05
-2.56472817799199e-05
-2.30147703157547e-05
-3.99674141994432e-05
-4.38239023868099e-05
-1.26921627603941e-05
-2.50936511104705e-05
-9.41375234718096e-06
-3.06758353163765e-05
-3.28414065270136e-05
-1.55171779910887e-05
-1.9616382869674e-05
4.65787959435522e-06
-7.9711639023246e-07
-5.60200486680558e-05
-2.73892581153069e-05
-3.35833516789358e-05
-4.00273963210894e-05
-4.78736554653412e-05
-2.62969244256676e-05
-1.39384910751721e-05
-6.76760768357975e-05
-2.7699491119581e-05
-8.74896067001174e-06
-3.00826707422574e-05
-1.19734443014202e-05
-2.71198359568602e-05
-3.38110893390315e-05
-2.26992370137251e-05
-2.23568726315985e-05
-1.21969707156278e-05
-5.32231825570572e-06
-3.37857347694335e-05
-2.11881442169311e-05
-2.06625428454543e-05
-3.06327101595338e-05
-2.0125894790288e-05
-1.28417061233692e-05
-1.67634008551105e-05
-7.30188183905781e-06
-1.10071218491435e-05
-7.59946505299922e-06
-2.12595021655764e-05
-2.14648748514695e-05
-2.39888154264258e-05
-1.46315802917555e-05
-3.16896654540054e-05
-2.40887153559426e-06
-2.76936297317481e-05
-8.04050360426873e-06
-1.77508204755104e-05
-3.69625505101674e-05
-3.37666524820886e-05
-2.0830935362301e-05
-4.31569108774574e-05
-3.06225488325055e-05
-5.10654289353949e-06
-2.95111531672471e-05
-4.3083701478614e-05
-2.27619642681237e-05
-4.90545958731759e-05
-3.11144297216028e-05
-4.08318163491926e-06
-2.3169817061244e-06
-4.07355990034109e-05
-1.72356106665943e-05
-1.22155055684273e-05
-1.15202931572697e-05
-4.17445251599864e-05
-3.73592047510587e-05
-9.46361187277585e-06
8.88941588111855e-06
-8.65024928070087e-06
-4.72899131745651e-05
-1.19674166596066e-05
-4.36878115689392e-05
-2.33835416065085e-05
-4.00221667096327e-05
-3.34759437734587e-05
-2.39520070004255e-05
-2.40728480067663e-05
4.30282151537331e-07
-1.88070331691651e-05
-7.18497047473201e-06
-3.7513478935507e-05
-3.08350109797143e-05
-3.47716841978115e-05
-2.36249236906014e-05
-3.64643813439127e-05
-5.554167529569e-05
-3.13000079862578e-05
-4.45518287436717e-05
-6.93895572455212e-06
-3.23340444235978e-05
-2.92978168901244e-05
-4.20309447212562e-06
-2.89198885100583e-05
-3.9842657713589e-05
-1.84984571066189e-05
-2.24556723874533e-05
-1.48842660681013e-05
-2.12852458436796e-05
-3.92049963886456e-05
-2.4866875764009e-05
-4.80248175075653e-05
-4.39107282239484e-05
-2.39937341475496e-05
-2.7178452642299e-05
-3.27445759390926e-05
-2.57995314044081e-05
-3.16939036707496e-05
-2.05649643238332e-05
-1.08673213300218e-05
7.06050381415448e-06
-3.52067544005339e-05
-4.26269678015271e-06
-1.95472151985411e-06
-1.05609749007033e-05
-1.43795582264615e-05
-5.20760712845804e-05
-4.73149804703668e-05
-2.65682297545441e-05
-2.09960747732835e-05
-2.67209627166726e-05
-2.02650041179802e-05
-1.77428006466541e-05
-3.92742589208879e-05
-4.72363432711173e-05
-2.62680211669209e-05
-3.06803334307995e-05
-1.91997709929029e-05
-2.80791968912817e-05
-7.47505172380322e-06
-2.38920501756384e-05
8.16834064101949e-06
-2.43250537078102e-05
-2.37543446113831e-05
-5.13732957700509e-05
-1.61767138646429e-05
-2.8531558515751e-05
-2.60084607162928e-05
-2.22570730494785e-05
-2.08756399804783e-05
-3.76382602387445e-05
-7.87614742809929e-06
-2.03953124662288e-05
-5.25189067374449e-05
-1.38977087111975e-05
-3.29097703250584e-05
-2.30807575025666e-05
-2.07577365955942e-05
-7.36954192721975e-05
-1.15896251594184e-05
-3.80096106221976e-05
-2.42714942451153e-05
-2.55342150292033e-05
-2.30014623006661e-05
-4.04705415122735e-05
-1.76613849382914e-05
-2.29233509671128e-05
-4.16858415229316e-05
-1.07109885114073e-05
-3.399064230418e-05
-1.21312821247232e-05
-2.82688929740007e-05
-4.84019293159752e-05
-2.00381655717173e-05
-2.72430693309046e-05
-1.95575440125575e-05
-3.23605815268805e-05
-8.90552868488345e-06
-2.79384987737839e-05
-1.87585188298177e-05
1.17914808663322e-05
-4.22954944890886e-05
-3.08471484984885e-05
-2.83585338847768e-05
-2.00711885375494e-05
-2.39267125450698e-05
-4.62722196890498e-05
-3.41987181134829e-05
-4.61938922321636e-05
-4.37334580974004e-05
-5.07860743870169e-05
-1.38343027233884e-05
-4.40894987106921e-05
-1.98342544582614e-05
-3.40629028519868e-05
-1.6868540935712e-05
-1.55845853235363e-05
-1.41572124185036e-05
-2.40822003875883e-05
-2.11290667128398e-05
-1.62594208057928e-05
-2.27360129237893e-05
-1.62602259006091e-05
-3.04533103245414e-05
-1.13229839531435e-05
-4.85371536403465e-05
-1.50377292665251e-05
-4.78530164107425e-05
-1.68657822358561e-05
-1.81453872687809e-05
-7.43962345883134e-06
-4.25562096838911e-05
-2.73052615588047e-05
-1.10994272318967e-05
-3.54972582331661e-05
-3.66972445652944e-05
-2.63238468200182e-05
-1.78957123245084e-05
-2.11981717643344e-07
-3.09606455904412e-05
-1.96056961603221e-05
-1.57115469412806e-05
-1.17953037524602e-05
-1.7533407922216e-05
-2.65692480476601e-05
-1.50277333441263e-05
-1.53397936670571e-05
-1.52942336729353e-05
-5.02718896418934e-05
-3.09958391393101e-05
-1.93286057056158e-05
-2.3394146537403e-05
-2.08115089096927e-05
-4.76194395012547e-05
-2.7849270363811e-05
-4.36201706751728e-06
-7.9173737297768e-06
2.72913253919628e-07
-1.56835435687914e-05
-2.44876465131663e-05
-6.57054985424867e-06
-1.5747221034608e-05
-8.0881972802278e-06
-4.09523247112318e-05
-2.43767718839343e-05
-2.87556856886627e-05
-4.58336379072757e-05
-1.42151996637413e-05
-2.01048471286055e-05
-4.0868435292615e-05
-1.94379854760948e-05
-3.15036000593567e-05
-1.62759638963159e-05
-6.34212532522265e-05
-1.54224810528674e-05
-2.94143445091218e-05
-1.90354091444753e-06
-2.2296058593131e-05
-2.92459251015681e-05
-8.73331165030778e-06
-4.22358948388046e-05
-9.35148549380157e-06
-3.94714263385922e-05
-4.54115729643959e-05
-2.74678053379441e-05
-6.5092600309854e-06
-1.06423715863342e-05
-2.92493910087093e-05
-9.57019614916769e-06
-8.08555839911628e-06
-2.60338026139295e-05
-4.53100927353604e-06
-7.06120724236905e-06
-7.89670905220996e-06
1.88521375912499e-05
-2.09033106122017e-05
-2.25622229368766e-05
-1.89904107733405e-05
-7.59615022335853e-06
-8.19055338541246e-06
-3.14962840422359e-05
-1.76794382076737e-05
-3.04733435973177e-05
-2.56017968218603e-05
-2.22573869605673e-05
-3.86416867290946e-05
-4.02580174566417e-05
-2.81199849184476e-05
-2.79070897755411e-05
-2.81457795963717e-05
-1.12332465163109e-05
-2.29447978701878e-05
-2.77037241157341e-05
-1.763139491384e-05
-2.60007894707558e-05
-1.32678003997317e-05
-2.23882098323039e-05
-4.51040362863523e-06
-2.37436237338629e-05
-4.45943378958872e-05
-1.60377512306672e-06
-3.01765592176739e-05
-5.89383486981345e-05
-2.01739413076341e-05
-3.44178846714062e-05
-5.09767558649059e-05
-3.19682767994306e-05
-4.1661436726121e-05
-2.08407077352513e-05
-5.1690710150613e-05
-5.39655966001114e-06
1.01341092931715e-05
-2.88807097461801e-05
-4.16329267302705e-05
-1.30879689533179e-05
-7.94172058938409e-06
-3.00724719331455e-05
-4.1713738248807e-05
-2.72790853376638e-05
-4.52295967926101e-05
-1.77007990289421e-05
-4.17913262811195e-05
-5.69355405742558e-05
-1.24589292710888e-05
-1.17087956321239e-05
-1.33087778744487e-05
-1.59852629296109e-05
-4.97734533699622e-05
-3.94533928021822e-05
-2.2096110191552e-05
-1.29520079811666e-06
2.79717833024192e-06
-2.61284485347659e-05
-3.08657387153272e-05
-2.07854720917313e-05
1.64179759856869e-05
9.73921377937269e-06
-3.74385444483136e-05
-1.40948846174039e-05
-2.78557413501751e-05
-2.82537085505775e-05
-5.47676847954218e-05
-3.98256910692999e-05
-4.32653656847241e-05
-3.79616352913958e-05
-2.62469818932398e-05
-4.46136711780442e-05
-5.68947693751797e-05
-8.08689307067027e-06
-3.24798619345498e-05
-6.60168189752834e-06
8.15856150994464e-06
-2.05004089908771e-05
-2.7263681846013e-05
-3.27195471186462e-05
6.99272012945949e-06
-1.84357716962694e-05
-1.94699164232974e-05
-1.96357343347757e-05
-1.30495245551322e-05
-1.16508504902138e-06
-2.48560885247557e-05
-2.88845711490243e-05
-3.95926028174026e-05
-3.43843913576279e-05
-3.82030920273602e-05
-3.53950712902336e-05
-3.93818070057073e-05
-4.68588236441833e-05
-2.56074427816216e-05
-3.52066420164541e-05
-4.11036288818729e-05
-4.18079910598634e-06
-1.06024902828282e-05
-1.21504686561052e-05
-2.31043296602609e-05
-8.65502552872382e-06
-1.66842624701548e-05
-4.34718149605808e-05
-2.98133294743237e-05
-4.48628469236847e-05
-3.85207270164336e-05
-4.07218304909635e-05
-2.75804889204805e-05
-2.74167032820552e-05
-5.55872785598182e-05
-4.20143702621866e-05
-3.07851183093895e-05
-3.72933696721505e-05
9.4943613016765e-06
-3.74258073567267e-05
-2.09144191426875e-05
6.1617749913053e-07
-1.23405966154113e-05
-1.88428664314543e-05
-1.66919953822623e-05
-1.90318648649683e-05
-3.12083337040141e-05
-1.26583754508318e-05
-1.82513304361136e-05
-2.29589028077773e-05
-6.09656175152137e-05
-3.72417539213078e-05
-2.60973115385607e-05
-2.83566754262931e-05
-1.19731546903504e-05
-4.88335010668732e-05
-2.51944000775874e-05
-2.95821121643608e-05
-5.54066084888012e-06
-2.50959638410257e-05
-1.02470361754366e-06
-2.52272594170126e-05
-2.64964488726393e-06
-2.02893190751134e-05
-1.55702831849401e-05
-1.02508716704447e-05
-3.06990537709724e-05
-1.13989437727917e-05
-3.45218420032934e-05
-5.21609085001877e-05
-6.46158464146984e-05
-5.16162256262909e-05
-5.29172555563866e-05
-3.10678491742622e-05
-5.25916257637743e-05
-3.06554261763419e-05
-1.44883442273851e-05
3.60401703471971e-06
-3.49098420499711e-05
-8.18439567092651e-06
-9.85030467934162e-06
-4.37555546313281e-06
-3.36671846141115e-05
-4.12519810103676e-06
-3.31585366248739e-05
-8.77448810236653e-06
-2.96435788323174e-05
-3.79959609499964e-05
-5.96617756187657e-05
-2.55260604981036e-05
-4.36898054472725e-05
-4.6182222523419e-05
-3.30492898408398e-05
-2.43908675733732e-05
-4.1648056650807e-05
-1.67899744932231e-05
-2.69718599423614e-05
-1.34203037323966e-05
-3.49115203243718e-05
2.01495891264619e-06
-6.70447316984318e-06
-2.20381177632436e-05
-1.40857771683817e-05
-5.55305618867633e-06
-1.33837300369016e-07
-2.20837719335001e-05
-4.39210214606758e-05
-2.7714403397082e-05
-2.85812923263214e-05
-2.92348304161989e-05
-1.88957132069269e-05
-4.24946321454687e-05
-4.25159637884445e-05
-1.0321059622865e-05
-3.01959246505241e-05
-1.89203323926905e-05
-1.52440205739155e-05
2.53377850027856e-05
-2.03136018964149e-05
-2.95638511119548e-05
-2.18657752554588e-05
-4.78256351459611e-05
-3.73338956070949e-06
-4.14675779348551e-05
-1.84291741598133e-06
-5.64209248748437e-05
-3.38620652290003e-05
-2.94395093023945e-05
-7.40487651025369e-06
-3.2464315388462e-05
-4.79969786532805e-05
-2.30561097660057e-05
-1.44602171259258e-05
-4.29697460103248e-05
-4.46618902402394e-05
3.97998393652485e-06
5.34991597882184e-06
-2.56371027032216e-05
-1.24077701481209e-05
-8.60039933277786e-06
-2.3249629764842e-05
-3.49396278432826e-05
-3.92636403612225e-05
-3.68655660078164e-05
-4.28769143950369e-05
-3.65448954188069e-05
-4.15827761124704e-05
-3.1734517216269e-05
-2.42121745033135e-06
4.73666677566549e-06
-3.78840300864412e-05
-5.58182992125423e-05
-1.63748433733678e-05
-9.90248369163644e-06
-9.6101167301529e-06
-2.886979344111e-06
1.22949523749162e-06
-4.97289820656525e-05
-8.27414124228319e-06
-4.19024228981723e-05
-1.65613459168123e-05
-2.79351994897671e-05
-4.14224187989452e-05
-8.17563276620285e-06
-7.41532282555777e-05
-4.07196219503557e-05
-4.89544918111564e-05
-2.03925194883416e-05
-3.25190613234376e-05
-2.4907830362789e-05
-4.36600011224796e-05
-3.07130521643715e-05
-2.52203999600729e-05
-2.67352189238483e-05
-3.47331452948296e-07
-1.47573365898313e-05
-2.02145796374559e-05
-2.73576225161605e-05
-1.13209982143302e-05
-1.18204041966381e-05
-4.82220289288407e-05
-3.14243569167373e-05
-2.32806845480647e-05
-4.76047752716568e-05
-2.3354477603743e-05
-3.46969503385279e-05
-5.00735579541353e-05
-3.42513176292393e-05
-3.61873836476262e-05
-2.38890104499684e-05
-3.06601682202335e-05
-9.93532414700756e-06
-2.830149370543e-05
-2.35173400545042e-05
-1.00577683202162e-05
-1.38430776011891e-05
-8.19059479165065e-06
-2.18863590005526e-05
-1.95773433768088e-06
-3.88312022255338e-05
-3.57504949605992e-05
-3.99531820511725e-05
-2.20877830359178e-05
-1.61136620617343e-05
-2.3099248860536e-05
-3.51107298387982e-05
-4.64302638984249e-05
-2.77609742974007e-05
-6.66739649721787e-07
-3.56860176784158e-05
-9.9171413816838e-06
-3.4015331831579e-05
4.00355261474129e-06
-2.6211659168211e-05
-3.3267459450096e-05
-5.37003344344838e-07
-1.48824275225854e-05
-1.91384566316748e-05
-4.08169281528826e-05
-1.83834748893646e-05
-3.51544645900239e-05
-1.25865189332537e-05
-5.72776489058143e-05
-1.3092624880201e-05
-2.43590454696932e-05
-1.394236750766e-05
-2.96962230765695e-06
-1.57027131942852e-05
-4.17675686523717e-05
-2.86492119332197e-05
-2.3010904621783e-06
-1.97495915233593e-05
-1.42250024451878e-05
-1.37535123519581e-05
8.05768847561869e-06
-1.71680051442031e-05
-3.56441208301787e-05
-1.29813820837641e-05
-8.48722556061244e-06
-3.78604522344461e-05
-2.94352140217887e-05
-3.99161499154624e-05
-1.20755891103503e-05
-1.41148494207072e-05
-3.44719861473666e-05
-1.06377870390523e-05
-8.23861609132861e-06
-2.25564988935773e-05
-1.99242752448689e-05
-3.52392141031234e-05
-4.14518876089594e-06
3.74410725384941e-06
-2.03764108069524e-05
-3.18040359830554e-05
-2.96497166622436e-05
-2.57004441603474e-05
-2.61873951314854e-05
-2.58072705520454e-05
-2.10545755437045e-06
9.37888904996988e-06
1.47797526779919e-05
-2.12948681785045e-05
-3.45229647316973e-05
-2.28302445571121e-05
-1.90158521007419e-05
-3.73661512093198e-06
-2.39439716560264e-05
-3.21373261360742e-05
-2.36249238884508e-06
-5.70300329261269e-05
-3.24630064219427e-05
-5.28651178889219e-06
-1.84217963722453e-06
-4.18234854654975e-05
-1.91208360721277e-05
-2.65922397035429e-05
-2.36075451676549e-05
-9.03474761376063e-06
-6.42613520754132e-06
-5.26064633081088e-05
-1.69351077309864e-06
-1.87714241271537e-05
-2.58103051965189e-05
-1.39609257978447e-05
-1.44844919121947e-05
-7.64120500816704e-06
-3.12518172243066e-05
-2.23822582635423e-05
-2.71782533266781e-05
-3.47795087243489e-05
-2.11787198191809e-05
-6.77513829584314e-06
-1.56238408534992e-05
-2.37443399632903e-05
-1.93048740990187e-05
-3.38118268589429e-05
-3.28351325693621e-05
-2.05222927151906e-05
-3.00152663186793e-05
-8.61449887807483e-06
-3.1741315027212e-05
-2.84310654874741e-05
-3.39179194566469e-05
-3.68067712586769e-05
-2.26493925500834e-06
-1.40330513136609e-05
-1.70610587295039e-05
-9.09646138570252e-06
-2.84069350259489e-05
1.78627144484175e-05
-1.06375364747648e-05
-8.26900579979098e-06
5.27473382815219e-06
-4.30938696060614e-05
-1.01577781190126e-05
-3.19714454202501e-05
-2.55342821361212e-05
-3.46407925683685e-05
-3.81328036060812e-05
3.03929967089281e-06
-4.78608657016746e-05
-3.94204258069629e-05
-2.40467884149368e-05
-2.33820395394167e-05
-4.13649014709641e-05
-3.05063963842503e-05
5.01881028991454e-06
-7.20011874459624e-06
-3.58775607211769e-05
-5.99822607170287e-06
-1.424402487341e-05
-1.46013849556995e-05
-2.83246037253233e-05
-6.35259966752734e-05
-1.69570627034054e-06
-4.19506862292565e-05
-5.46940958235431e-05
-5.35699071962954e-05
-2.91871901487942e-05
-4.90980105996435e-05
-2.44711415007271e-05
-2.30657109361199e-05
-3.39607507307832e-05
-2.24457344688513e-05
-1.44824932243867e-05
-1.36315800072573e-05
2.09307522567639e-06
5.31277248096363e-06
-1.67887164972653e-05
-4.79122983116185e-06
-6.65716716167828e-06
-7.57978549548001e-06
-1.42191742799062e-05
-1.67072879481707e-05
-1.96249051060808e-05
-1.65825796352187e-05
-5.10376617624595e-05
-4.8901363829721e-05
-6.09348620109783e-05
-2.06279172823802e-05
-7.64985816629569e-05
-3.53533406664989e-05
-9.62052631350381e-06
-2.71710867734574e-05
-3.24871480093642e-05
-2.1968343824339e-05
-2.2931611171035e-05
1.97258150607155e-05
-4.19173066894718e-06
1.20985499355232e-05
-1.88566089669368e-05
-1.05001144171856e-05
-2.42951599915737e-05
-1.22191977574013e-05
-3.36772653318351e-05
-2.41201075231689e-05
-3.71124990161915e-05
-2.83589688094851e-05
-2.63421692315159e-05
-2.90241830111712e-05
-1.96996946951486e-05
-2.96091361139671e-05
-2.1211488326111e-05
-3.47731845978617e-05
-2.91622108459644e-05
-1.04841278225649e-05
-4.78007799531604e-06
2.39039583475571e-06
-2.17336723439799e-05
-1.22086791280558e-05
-1.43284947208106e-05
-3.23533513815584e-05
-3.06040291462281e-05
-2.74897298402657e-05
-4.97613152659684e-05
-4.00504047327951e-05
-2.46376971108831e-05
-3.84533867153974e-05
-5.68137780857234e-05
-2.35558013863633e-05
-4.21507741960478e-05
-1.74775249494653e-05
3.7634911896278e-07
-2.83283742790438e-05
-1.896117066873e-05
-1.60078574490174e-05
-1.30349238830224e-06
-1.35494180952886e-05
-8.54540825767982e-06
-3.05530086003828e-05
-1.63203454896059e-05
-3.13622203507194e-06
-1.10238435773736e-06
-3.33499990750004e-05
-3.93723178950934e-05
-1.18401228069686e-05
-2.01146316581077e-05
-2.68045267665683e-05
-4.25723971683254e-05
-3.24293518857261e-05
-2.21331486533197e-05
-1.08214374914525e-05
-4.44158689756641e-05
-5.9437477834668e-06
-3.04589381335161e-05
-3.19825581249969e-05
-1.11118012565035e-05
-3.74339808930977e-05
7.02556657915546e-06
-3.75614732147944e-06
-2.62186696090191e-05
-2.01335324745342e-05
-1.30692183690605e-05
-1.98148284585183e-07
-2.68390119529026e-05
-2.96900870250688e-05
-3.83698438245371e-05
-4.33146914464002e-05
-2.66275126408217e-05
-5.09487476000164e-05
-4.64208871302616e-05
-1.67771426205407e-05
4.25863290832639e-06
-6.48721592177538e-05
-4.0905992620124e-06
-5.74537087000581e-05
-2.17391670962872e-06
-2.59268970734504e-06
1.58111072505263e-06
-4.10011874741435e-05
-1.01126711454803e-06
-4.18579516193363e-05
-2.19193995774424e-05
4.67671503731855e-06
-4.16044726101259e-05
-1.09884385566455e-05
-4.62727922165537e-05
-2.02617469780888e-05
-4.35743223980625e-05
-4.19890230093976e-05
-2.11633926850993e-05
-1.7018063617777e-05
9.23923033068021e-06
-1.98958752051745e-05
-2.78089816087683e-05
-2.43931821196659e-05
-1.820735399847e-05
-1.63351297678722e-05
-8.39836300957113e-06
-1.45224519208764e-06
-1.61728589036146e-05
-2.40791453198319e-05
-1.98965507394634e-05
-3.75007978995721e-05
-4.14417308271307e-05
-3.51356025203796e-05
-5.09986984535495e-05
-4.49586923174526e-05
-2.21774319340724e-05
-7.03756621904904e-05
-4.57285306818714e-05
-1.06857267315123e-05
-2.6506531485702e-05
-1.52622207361264e-05
-1.95234459244473e-05
-1.88105344064099e-06
-3.40873219778331e-05
-3.82435064306971e-05
-5.61610249675371e-06
-1.40941702545632e-05
-8.86004885118537e-06
-5.15279300585961e-05
-5.01413868059424e-05
-5.4342100462001e-05
-1.61799643817656e-05
-3.01424720921809e-05
-2.64281544632912e-05
-4.19174517925161e-05
-1.42998845842168e-05
-3.01836706411852e-05
-2.37720962450894e-05
-3.11451414684238e-05
-2.20236452218352e-05
-3.44583534442767e-05
-3.63209622231704e-05
-2.11651879700221e-05
-1.79153917455123e-05
-2.14177555937052e-05
-1.58457703127176e-05
-8.66880468082367e-06
-2.91465849369373e-05
-4.40401779660311e-05
-1.00712764907857e-05
-4.33111474518723e-05
-3.96408136063782e-05
-3.61288635953219e-05
-4.79559521331303e-05
-4.13106169964647e-05
-4.08130882790973e-05
-2.1566776357722e-05
-2.5275063406207e-05
-1.92331404462597e-05
-7.43798580316896e-06
-2.18801977594359e-05
-2.97856518840959e-05
-3.8173602680189e-05
-1.81784976201588e-05
-1.29760594829473e-05
-1.46407280105232e-05
-3.20375008201231e-05
-2.33724944513911e-05
-3.41286155257036e-05
-1.56583464309171e-06
-1.98842453276544e-05
-3.07699225494395e-05
-2.15571151384991e-05
-3.54181789590372e-05
-2.86090318905741e-05
-3.41480464985431e-06
-2.94145911369027e-05
-3.20965295715264e-05
-4.61731116315818e-05
-2.90343845499325e-05
-2.35856521799864e-05
-2.06153624872892e-05
-1.92081657239727e-05
-1.85637239813123e-05
-3.87544082888285e-05
-3.80490439351215e-05
-2.06154054769076e-05
-2.54021181783299e-05
-2.09971647910253e-05
-4.80920388961145e-05
-2.33568172588112e-05
-1.23850284918341e-05
-1.37420132324098e-07
-2.51856537696336e-05
-2.55012036568141e-05
-2.2845767751843e-05
-2.89542292971148e-05
-2.02196300629268e-05
-2.86729593269032e-05
-2.29935999588314e-06
-3.67523023193222e-05
-3.15530669262031e-05
-2.37759549489084e-05
-2.96028725855204e-05
-1.3572901558032e-05
-4.16544258774571e-05
-4.32436096890523e-05
-1.23877082554442e-05
-1.59897904777655e-05
-1.13153563394215e-05
-1.93315759585043e-05
8.05646311075212e-06
-3.65044566401294e-05
-2.32038154062464e-05
-2.37352770951393e-05
-1.63205402546558e-05
-3.02055551000656e-05
-4.67296556817495e-05
-3.01495070731024e-05
-2.02490409427603e-05
-2.82335564239615e-05
-3.23300369962869e-05
-5.27769880260625e-05
-3.49768842550111e-05
-7.47074608937066e-06
-2.46913660530974e-05
-3.06598250132426e-05
-1.34980630359717e-05
-3.44323426221516e-05
-1.76400671332846e-05
-1.27362665106722e-05
-1.83577042131274e-05
-3.52146835867562e-05
-3.4194048884936e-05
-2.30391328876215e-05
-1.67263226006083e-05
-2.63929165111263e-05
-2.18433085775349e-05
-1.11308675020027e-05
-2.29194163091121e-05
-6.98153397482324e-06
1.28313927716072e-05
-4.42400310960055e-06
-1.14397109339027e-06
-6.7302337797246e-06
-2.73219823079001e-05
-3.02893595142783e-06
-1.09643393021605e-06
-1.96978002813487e-05
-5.49346532817773e-05
-2.72415806377327e-05
-1.24552533730365e-05
-4.58836970689919e-05
-4.75473219592265e-05
-2.73388190158923e-05
-3.79640005532593e-05
-3.20080558242708e-05
-3.21372130044412e-05
-2.29729933293486e-05
-2.01202937041236e-05
-1.27736367261043e-05
-5.93969721177458e-06
-1.15967195103482e-05
-2.91455745691168e-05
-5.57964340795855e-05
-3.68582500379403e-05
-2.9829428147298e-05
-1.93472135649714e-05
-3.93334896041199e-05
-2.92175293492417e-05
-3.01208024554504e-05
-6.58553311171709e-06
8.37648736867383e-07
-2.09657230967102e-05
-2.81324173423143e-05
-1.96904320074517e-05
-1.2409655479367e-05
-6.94637250478462e-06
-1.41522069347185e-05
7.56857597314453e-06
-2.27854842722137e-05
-3.39574294229211e-05
-2.08134267144954e-05
-1.2018488125534e-05
-1.29088680927464e-05
-3.82542059811459e-06
-1.49061010336606e-05
-2.81951160856199e-05
-1.2678400141304e-05
-9.69091374989577e-06
-2.61094537338109e-05
-2.1911734156193e-05
-3.83089152750904e-05
-1.53641209395419e-05
-6.06404175897779e-05
-1.50514764238482e-05
-2.92845450854361e-05
-2.76702976371907e-05
-1.06391054378946e-05
-5.36733898467184e-06
-3.11634002375967e-05
-2.36630255887305e-05
-2.74390321298337e-05
2.35510574141377e-06
-4.14973279366202e-05
-7.25222595897302e-06
-2.44897739448684e-05
-2.10611415808677e-05
-1.33034515710921e-05
-6.51603902218862e-06
-2.0836289938068e-05
-2.95355821832424e-05
-4.57134762115867e-05
-2.40091365171426e-05
-3.66465730589681e-05
-1.82025889017747e-05
-3.44893934767428e-05
-2.69024275338906e-05
-3.95562846495531e-05
-8.00260422412459e-05
-3.24148072054302e-05
-2.21253806634088e-05
-3.57037439916827e-05
-5.05890978894395e-05
-1.30110091359207e-05
-2.53217280275537e-05
-1.36908830823771e-05
2.75640950330089e-06
-1.6347312560972e-05
-8.36184151404007e-06
-3.27908695704236e-05
-3.89971875471873e-05
-1.64725751401116e-05
-1.47793321580292e-05
-3.34350132654045e-05
-2.90653711202556e-05
-1.14444717461183e-05
-6.86970012349212e-05
-3.60743417469179e-05
-1.5044974705084e-05
-2.5322115934863e-05
-1.68134588883966e-05
-3.44407153147898e-05
-4.68533491187094e-05
-3.21703625423207e-05
-1.81376343470642e-05
-4.56597839844894e-05
-1.78424866953239e-05
-1.52364466551735e-05
-1.36591825824563e-05
-2.75439771131192e-05
-2.99179174222223e-05
-3.24360916757329e-05
-1.84236135768595e-05
-1.96992596976786e-05
-5.41656981323088e-05
-2.00498696294201e-05
-9.02337283132422e-06
-2.3186916444914e-05
-1.58444144073178e-05
-5.27970335387132e-05
-4.88388071382293e-05
-3.96658937571783e-06
-1.44302127630764e-05
-1.94446035847238e-06
-2.3514005346969e-05
7.03021396218342e-06
-2.23029786603481e-05
-1.82521753598224e-05
1.43858280715427e-06
-3.67935009827417e-05
-3.15763834660983e-05
-1.1608145884645e-05
-3.57386561089017e-05
-3.44385003662602e-05
-2.52407772380685e-05
-2.16055560486993e-05
-4.2010824911028e-05
-8.36163115552746e-06
-1.92845449533338e-05
-1.2663991492462e-05
-4.49646371744343e-05
-1.84081266056866e-05
6.1047362876592e-06
-2.70967473225362e-05
-3.77459840009965e-05
-2.99250617623711e-05
-6.77711833723665e-06
-3.10988130878924e-05
-4.00972538288419e-05
-2.39155447310368e-05
-4.00453385643268e-05
-1.11526550612912e-05
1.54659434523892e-05
-3.24371134464539e-05
-4.37753288204955e-05
-3.59033582910945e-05
-4.43872215553121e-05
-4.25643187512458e-05
-3.88789133518815e-05
-3.08610176552162e-05
-1.73784653469015e-05
-8.92565221337838e-06
-3.50104578300748e-05
-1.33085240303655e-06
-3.84097788747812e-05
-1.36201655030946e-05
-9.7096715781861e-06
-2.90598647573282e-05
-2.53775472599011e-05
-2.56248640250481e-05
-9.22796451076141e-06
-7.91867416583669e-06
-1.22016581590923e-05
-2.68914589451016e-05
-4.36097274486624e-06
-1.53516174034444e-05
-1.41245715837484e-05
-2.83975174355069e-05
-2.66574288972452e-05
-2.51680960819281e-05
-3.74303670428423e-05
-3.16409801107457e-05
-3.40827235599354e-05
-3.13360203175781e-05
3.79779666536633e-06
-4.15172977386554e-05
-3.1872062684682e-05
6.32502479722065e-07
-2.82209432281381e-05
-1.71702688567808e-05
-1.18728148361944e-05
-2.47972209679754e-05
-2.73239222911835e-05
-1.25677749959061e-05
-4.17370615495791e-06
-3.2995171993669e-05
-6.51386223378504e-06
-3.24582678219904e-05
-2.36451177113044e-05
-3.65640476809005e-05
-9.52897507405464e-06
-5.013606275732e-05
-8.66237371213558e-06
-1.13080347123195e-05
-4.18976208298563e-05
-2.72194409923845e-06
-2.84491668848149e-05
-1.5880695978815e-05
-1.79918949044879e-05
-2.61109066068295e-05
-2.96630588726238e-05
-4.33030876139376e-05
-2.99841985267608e-05
-1.06708441291173e-05
-3.84453393533334e-05
-3.55287348724632e-05
-2.48043531187452e-05
-4.65687119718789e-05
-1.10621577913281e-05
-2.78080135924925e-05
-8.74672374102525e-06
9.56032693415148e-06
-4.87283807132359e-05
-2.20349729668343e-05
-1.00338694343774e-05
-4.31363170059496e-05
-2.60642374645472e-05
-2.76501732446287e-05
-2.78029589832645e-05
8.11191452402867e-06
-2.18251921925438e-05
-9.05525488441983e-06
-4.72958923233034e-05
-5.58724489116854e-05
-3.03350777808884e-05
-6.97914515165827e-05
-3.27496729239528e-05
-3.53776428863827e-05
-1.84244735577651e-05
-2.01106711660776e-05
-5.44253026612973e-06
-5.74472823414569e-05
-4.71690742242827e-05
6.77253479343925e-07
-1.8078664016292e-05
-7.1636473829764e-06
-3.81848213704211e-05
-2.69090856338209e-05
-3.57787559201659e-05
-3.55970796060452e-05
-1.52247597750854e-05
-5.82863023114034e-05
-7.74310774333914e-06
-3.58621638162082e-05
-1.92660846682002e-05
-1.33219368729492e-05
-2.88618149072063e-05
-7.47446409877684e-06
-1.66281543186466e-05
-3.86169065966553e-05
-2.94978522687452e-05
-2.86048721054326e-05
-1.49429730337349e-05
1.49538143357385e-05
-9.63899534074208e-06
-5.81236473042871e-06
-2.12696210033643e-05
-6.16245280671327e-05
-3.85437526091438e-05
-3.71473061246723e-05
-1.99514465125802e-05
-3.5306768191448e-05
-5.2580879526406e-05
-4.47892715248002e-06
-3.45853591428299e-05
-4.26216987889069e-05
-9.4820004951356e-06
-3.35097649925741e-05
-2.6146177679054e-05
-1.70235661038051e-05
-2.02057961448763e-05
-8.83818076967068e-06
-1.45031119223557e-05
6.40836464728834e-06
-1.48929505108194e-05
-8.18631947827583e-06
-1.88086142636551e-05
-1.5155116762957e-05
-3.97891902159367e-05
-4.82730839844075e-05
-2.57623483502506e-05
-2.57778554375826e-05
-3.99480014220462e-05
-4.08513557405991e-05
-3.82888091151685e-05
-5.70667767583277e-06
-2.12823703748633e-06
-2.49663063307267e-05
-5.2192752270514e-05
-3.36242695487031e-06
-6.2229375682517e-06
1.22593936713143e-05
1.18073146128594e-06
-1.58617696078019e-05
-1.03487324330814e-05
-3.27919955820979e-05
-2.65130403794619e-05
-3.67007436872143e-05
-3.43882367199353e-05
-4.19579795155484e-05
-3.69623342112694e-05
-4.3589617799259e-05
-4.44065455495977e-05
-2.74300782470681e-05
-3.49837397672493e-05
-3.96637085446499e-05
-1.83069495264185e-05
-3.00461920327264e-05
-8.80514491776447e-06
-2.21593026852014e-05
-1.00022317590525e-05
6.54018217501958e-06
-8.34288916622673e-06
-4.67632158593577e-07
-2.53209907299293e-05
-1.76834979013003e-05
-1.70919576138304e-05
-4.31129617696266e-05
-6.20556510416749e-05
-3.47748585025727e-05
-5.47163155751163e-05
-4.98265587306201e-06
-2.13926434681515e-05
-1.52336814968159e-05
-1.15653550604183e-05
-4.11461270287815e-05
-2.75618419828957e-05
-1.86606454976352e-06
-1.96046000219693e-05
-4.38101512361359e-05
-3.25420484789156e-05
-1.15501991026262e-05
-1.63693617232721e-05
-3.15848201170471e-05
-2.74812114538803e-05
1.41944038101731e-05
-3.7327576187446e-05
-4.06448205416196e-05
-2.83321483509483e-05
-1.33143633783603e-05
-3.43243638042664e-05
-2.68009090490655e-05
-2.63916743140035e-05
-2.27836642801903e-05
-1.39046686670381e-05
-4.86884683094343e-06
-8.82269551419726e-06
7.49435075611356e-07
-3.79613483603456e-06
-1.39659719010284e-05
-4.39335257412578e-05
-1.47449718180525e-05
-2.10578581522187e-05
-1.02255244577698e-05
-2.10016923592521e-05
-4.3663144067778e-05
-6.21148777526229e-05
-1.57929152725581e-05
-2.49642556585125e-05
-2.76544286384752e-05
-3.32699701474743e-05
-2.72490418551782e-05
-3.28056402330084e-05
-2.51050926007893e-05
-1.54088825870622e-05
-1.42107453450862e-05
-8.08670582615467e-06
6.63050780127091e-06
-2.42548080043521e-05
-3.43312669348548e-06
-3.51881096423368e-05
-3.11445923715751e-05
-4.82322294088227e-05
-5.598442098678e-05
-2.07106028771215e-05
-2.60034622634951e-05
-5.90321286876344e-05
-2.42888345753636e-05
-4.25902054933658e-05
-1.07602550885848e-05
-1.91687064607856e-05
2.80027185459077e-06
-4.43324288327479e-05
-3.57713654580064e-06
-1.30948655870624e-05
-2.20122682241219e-05
3.31647850732076e-07
-9.85610756177717e-06
-2.57669303747395e-05
-4.23544282598184e-05
-1.25099956031603e-05
-4.4285270020077e-05
-4.91185058582981e-05
-4.36797445343079e-05
-1.21052676473885e-05
-2.28739451895701e-06
-5.13397001088131e-06
-1.93821054943395e-05
-1.76445366452754e-05
1.49642403741495e-06
-2.90234708541781e-05
-1.96968760542588e-06
6.82384857117677e-06
-2.00972812822138e-05
-4.02422650391517e-05
-1.42992681998492e-05
6.95555958497971e-06
-2.76352356564136e-05
-7.77429374495015e-05
-1.13441633833079e-05
-5.4875310800265e-05
-2.67618921049533e-05
-2.94080023438139e-05
-2.76837149396327e-05
-2.28465298055807e-05
-5.38832077103927e-05
-3.11305368981201e-05
-3.67452228014133e-05
1.8522695494112e-06
-2.39527283085578e-05
3.49446502219914e-06
-3.06451917373931e-05
-1.19209211784357e-05
-3.01338775138881e-06
-1.79987539284274e-06
-2.37327209722633e-05
-5.47626316565318e-05
-3.25417169429877e-05
-2.85523337755819e-05
-3.73967110675633e-05
-3.03875983319942e-05
-2.80769670471446e-05
-4.05503365800139e-05
-4.85627176464544e-05
-1.37237569415366e-05
-8.264530697334e-06
-2.24838555936304e-05
-4.85571080839396e-05
5.54048141999065e-07
-2.81488316611719e-06
-1.60865352506401e-08
5.95316941758601e-06
-1.45151852635389e-05
2.92674058720947e-06
7.47982312594389e-06
-3.31338835758497e-05
-3.17939746758761e-05
-2.64527721461481e-05
-1.43139226228237e-05
-5.093586450016e-05
-3.97638429880539e-06
-2.95119450248773e-05
-2.05268812735096e-05
-2.8957909112807e-05
-2.45205947568602e-05
-3.37377094761766e-06
-1.73040435751537e-05
-2.72055978441982e-05
-1.6895379322426e-05
7.88276272413412e-06
-2.65055591339523e-05
-2.38044200415943e-05
9.52343576809192e-06
-2.42451285759736e-05
-1.28001197765017e-05
-2.8646614935524e-05
-4.3200397456182e-05
-2.14580662123384e-05
-5.82917613779109e-05
-3.18551751957464e-05
-3.16773803053916e-05
-3.20617621940454e-05
-2.62308726785318e-05
-3.32610941527814e-05
-2.89672868077379e-05
-4.94104824546592e-06
8.1502727328232e-06
-2.00486942697999e-05
-1.16180117314823e-05
-1.43675023897383e-05
-6.74595641634099e-06
-1.11416960837049e-05
1.36604012748833e-05
-1.32349009670902e-05
-2.59231051894824e-05
3.32460824597298e-06
-1.81227926747588e-05
-8.73021766753215e-07
-3.05302823385557e-05
-8.83493732956199e-06
-3.7439326786671e-05
-1.98217557013662e-05
8.50474991193538e-06
-3.03717788302322e-05
-1.97796940353359e-05
-4.14741744357374e-05
6.07205960782652e-06
-2.06637711906256e-05
-3.41249384483156e-05
-3.66609729395829e-05
-1.43709441435358e-05
-2.60055170417283e-05
-1.61896457496884e-05
-3.10612575457991e-05
-2.99700898488969e-05
-2.43148602679085e-05
-3.0425396710474e-05
-1.37948756200192e-05
-5.0054269604568e-05
-2.87219913130558e-05
-5.3231366968734e-05
-2.37379258457106e-05
-3.79571814678682e-05
-2.65595267581264e-05
-4.92673530017289e-05
1.32267425968375e-05
-1.431120856867e-05
-2.04371424112695e-05
-2.29546027601809e-05
-3.42963139401632e-06
-1.05524311709194e-05
-4.02670733463314e-05
-2.78681092946677e-05
-2.76577410945872e-06
-2.72825395262117e-05
-3.53024724309578e-05
-3.67744039482281e-06
-3.88310371835507e-05
-3.48904433125966e-05
-1.33612652473231e-05
-2.36717700236647e-05
-9.61088746447124e-06
-2.14287695311546e-05
-9.6487948803598e-06
-1.00513814124165e-05
-3.34246393533756e-05
-1.00958874348548e-05
-2.93866375611755e-05
-2.72060257977027e-05
-1.04759588691256e-05
-1.24956789599704e-05
-2.12826957723891e-05
-5.5452731526651e-05
-1.73460108660725e-05
-2.6702638946375e-06
-1.3349750546437e-05
-8.72096891866314e-06
-4.45027329010356e-05
-7.53431859005219e-07
-2.45399550318847e-05
-2.740052930646e-05
2.30145033238452e-06
-3.09798700384189e-05
-3.27527159094209e-05
-1.92303906820494e-05
-1.33849739441391e-05
-5.21354240583319e-05
-1.91213450404699e-05
-2.0517788102417e-05
-1.85023797706391e-05
-2.91639474385963e-05
-1.79672310989204e-05
-2.04644197487028e-05
-1.07801052735987e-05
-2.78162005806153e-05
-1.10854790653777e-05
-3.43117210688105e-05
-2.17775457799817e-05
-3.68526571730111e-05
-1.90062354818437e-05
-2.09034318253613e-05
-4.19280740407585e-05
-2.29134863146895e-05
-1.36881256380021e-05
-1.91805732673037e-05
-4.10291964834171e-05
-4.57067780557281e-05
-4.00029367422076e-05
-3.40246404907115e-05
-1.18098710286947e-05
-2.61969644651744e-05
-3.07833290285175e-05
-1.94312624559639e-05
-2.61719197611882e-05
-1.32800003397069e-05
-3.60255346073645e-05
-1.97361711859413e-05
-3.06755129846766e-05
7.25935687935803e-06
-2.36490504778133e-05
-1.9903032494635e-05
-5.05067191281527e-05
-9.3206157530725e-06
-2.05979323081243e-06
-4.91442537864343e-05
-3.02285084211992e-05
-1.64815882465897e-05
-3.63094887161022e-05
-1.8942495547175e-05
-1.82385097484348e-05
-2.64503105806188e-05
-2.1319235009741e-05
-1.89014334734527e-05
-5.80798473230696e-05
-4.42581676565837e-05
-4.02162612028029e-05
-2.78931560966165e-05
-2.16634741108329e-05
-3.38713837477901e-05
-2.76658740983233e-05
-2.04226208963085e-05
-1.84287257842897e-05
-2.59666527013233e-05
2.04683766564895e-06
-2.51658210436652e-05
-3.46351396670663e-05
-2.7631850851384e-05
-5.38553252051587e-05
-3.04202923944224e-05
-2.07959072012315e-05
-2.04536192191019e-05
-6.63536275047847e-05
-3.80327375745234e-06
-2.16697149508567e-05
-3.76522508071555e-05
-1.37206749434901e-05
-4.38640273504039e-05
-3.25714668939447e-05
-1.16885187442784e-05
-1.61719355101199e-05
-2.04297469512758e-05
-1.02366568766769e-05
-2.65287700970048e-05
-1.06829027421074e-05
-4.79682591548052e-05
-1.51498073900222e-05
-3.29138810509838e-05
-1.80885546598995e-05
-2.36540749327793e-05
-2.02613321019379e-05
-1.63031691964982e-05
-2.41674237462778e-05
-1.90797832812094e-05
-2.88616478686248e-05
-2.71892757620686e-05
-1.16731087034697e-05
-5.54263051278726e-05
-4.86838540743103e-05
-2.69498010756364e-05
-1.96334732959305e-05
-3.59527554288937e-05
-2.12437500499432e-05
-2.23858293915469e-05
3.58644028686995e-06
-3.73884494442016e-05
2.85879158206497e-06
-1.43554842421086e-05
2.71234794787948e-06
-4.04307315906308e-05
-3.36660711179998e-05
-5.33123483306341e-05
-2.20232834216737e-05
-2.13083295295588e-05
-2.02837602496917e-05
-4.05601231555574e-06
-3.82698970789075e-05
-2.31442673764639e-05
-2.46218109190294e-05
-1.51811740506444e-05
-2.13438670408832e-05
-3.11752248383592e-05
-9.32085843520216e-06
-1.01641615824065e-06
-1.28027516206118e-05
-1.63407037737349e-05
-2.14527444071922e-05
-9.48795025466902e-06
-2.46299213940188e-05
-2.55616303752722e-05
-4.0846207604259e-05
-9.54436993075081e-06
-3.03828980424457e-05
-1.40626036674533e-05
-1.94108185871751e-05
-3.21143202384782e-06
1.97304892802122e-07
-3.11846450518905e-05
-3.22463938823503e-05
-2.66803561211353e-05
-3.17320021431535e-05
-1.45781912934925e-05
-5.7232060562475e-05
-2.56972652012972e-05
-1.82439683903528e-05
-2.24216243729655e-05
-3.66421368885941e-05
-2.44964873499888e-05
-2.49012155017929e-05
-4.43736062646184e-05
-1.44087210711028e-05
-1.72845062640257e-05
-4.93218325754761e-05
-2.72082400228361e-05
-2.98319990854543e-05
-4.20936645759191e-05
-8.73966822575307e-06
-3.69781463888285e-05
-5.58776932701954e-05
-3.41364678400565e-05
-2.53657022881407e-05
-3.19050725155927e-06
-5.17921347062462e-05
-4.10796520365058e-05
-3.61542469246319e-05
-2.87463050460239e-05
-2.39425560445054e-05
-4.5194757737113e-05
-2.65591663997745e-05
-3.71007264244142e-06
-1.8821538445898e-05
-9.77552270194306e-06
-2.4823807811715e-05
-4.5129424716817e-06
-2.36869200883523e-05
-1.67735887653299e-05
-3.28098301179492e-05
-1.77112517318451e-05
-3.83789332330122e-05
-2.01537692828118e-05
-2.21192813534183e-06
-6.38853393336608e-05
-4.28415625145609e-06
-2.14152792058128e-05
-1.62694856509635e-05
-9.36030551633511e-06
-2.72055611028074e-05
-2.42485827189863e-05
-5.3331652620091e-05
-3.75908664778075e-05
-2.93662445140413e-05
-2.01216116670987e-05
-2.24513654360828e-05
-2.1777646479547e-05
-5.03601054154691e-05
1.23226666559839e-06
-2.87814471929514e-05
-3.09609708412727e-05
-1.88897862021342e-05
2.21309651270036e-06
-2.13520596624927e-05
-3.8340315165615e-05
-1.99889849830789e-05
-1.15652485301762e-05
-4.24156126510379e-05
-1.36667248160481e-05
-1.91069433544542e-05
-5.2383020442628e-05
-4.85117443615501e-05
-2.09460610004636e-05
-1.22755983951587e-05
-2.22905175857358e-06
-3.23951098701368e-05
-6.11955557585501e-05
-3.01518838841813e-05
-2.13579605010581e-05
-2.69368714060493e-05
-8.41072608942177e-06
2.59126695174309e-07
-2.09041043587507e-05
-1.25125104504259e-05
-5.13535710242027e-05
-4.14755761778393e-06
-1.61512784353243e-05
-1.1776102962764e-05
-1.98186133174914e-05
-4.75727785906447e-05
-3.63304927152104e-05
2.56183274460862e-06
-2.81083142465924e-05
-1.567037958944e-05
-3.07926220881347e-05
-3.96969646799456e-05
-2.47779708861918e-05
-3.40009037964849e-05
-6.26963623796779e-06
-2.83188775945792e-05
-2.11584250005071e-05
-3.11005439479313e-05
-3.70120014106152e-05
-4.03582728946921e-05
-3.64050846033798e-05
-5.33117117752302e-05
-3.5921255159069e-05
2.1383782001944e-06
-3.50666212756957e-05
-2.22945228503861e-05
-3.04740923775206e-05
-2.3791547875587e-05
-1.78493560671513e-05
-4.74831857113744e-05
-2.77548492850328e-05
-2.26255508419805e-05
-2.93856215774439e-05
-3.07156901673335e-05
-1.5367651831666e-05
-3.37823257728618e-05
-3.39939312137861e-05
-2.86172055711349e-05
-1.0539473053724e-05
-3.17313823660804e-05
-2.02795340034333e-05
-5.7889601126115e-06
-1.66999997918727e-05
-2.85384923401769e-05
-2.1834732003493e-06
-2.71371060848501e-05
-1.85608365681689e-05
-2.11987903671824e-05
-1.64530742545748e-05
-3.75761544345783e-05
-3.75505250499331e-05
-3.93476393989676e-05
-1.24288711792208e-05
-2.78945712285573e-05
-3.19227445317356e-05
-1.06383007565657e-05
-9.74383784053118e-06
6.05784180209168e-06
5.05164782197818e-06
-4.70844901789152e-05
-1.30984741792961e-05
-2.36885009627203e-05
-9.33694551615107e-06
1.37873309978839e-05
-4.28191798892209e-05
-3.71013877118768e-05
-4.36498970193528e-05
-3.06895811503926e-05
-2.6080307282031e-05
-2.12906784951075e-05
-9.82715634779378e-06
-2.45500282760514e-05
-3.00614755631643e-05
-1.60533740282457e-05
-2.18175005736864e-05
-4.26341616609685e-05
-6.13735853989203e-06
-3.00019166476022e-05
-1.83299591121721e-05
-4.20837618998578e-05
-1.50887742837649e-05
-5.05554459111731e-05
-5.47952656058393e-05
-3.91030411492793e-05
-6.64248404414438e-05
-1.46209720117309e-05
8.96500532199141e-06
-6.41777814798739e-06
-1.21758215824019e-05
-4.06348624252976e-05
-2.80468098283214e-05
-2.58450108758954e-05
-1.4031269138867e-05
-1.5316740596377e-05
-3.99686360963987e-05
-2.90770226164895e-05
-2.05021947451438e-05
-9.15538055525385e-06
-1.32040782495976e-05
1.12423469632327e-05
-4.58121201736596e-05
-5.04772577007516e-05
-2.93973261081339e-05
-4.63449791581416e-05
-3.66084636419583e-05
-6.22955940709777e-06
-3.09648250941138e-06
-5.35241075574127e-05
-1.84398463822945e-05
-2.503416931279e-05
-4.65823781335652e-06
-1.79779352215937e-05
-1.15338114548566e-05
-3.44382666143344e-05
-9.57785962255886e-06
-2.10233313685687e-05
-1.3234565401431e-05
-1.7857882127566e-05
-2.98487072500151e-05
-3.40117604059378e-05
-1.30624259438442e-05
-3.52362712355128e-05
-2.36070750812554e-05
-2.80394622864708e-05
-2.45643366143481e-05
-2.41782637679432e-05
-3.95034435527167e-05
1.23424223997312e-05
-2.63263607940755e-05
-1.99105745053896e-05
-2.30355364554434e-06
-2.51017748044089e-05
-1.95476342078714e-06
-1.20789369636525e-05
6.49915449354904e-06
-2.08800050305187e-05
-7.9532478211699e-06
-1.30167088075187e-05
-4.16079593181609e-05
-3.99210553385501e-05
-3.32014802741305e-05
-3.45318196871705e-05
-1.50632308871519e-05
-4.97796849096518e-05
-5.83608119972593e-05
-3.65749523815869e-05
-5.17820552172841e-05
-2.9117892410242e-06
-1.22661510852124e-05
-1.04232355627298e-05
1.23624626380297e-06
-9.40551213099523e-06
-1.20216974994237e-05
-1.15859039472938e-05
-2.8951742670285e-05
-2.94185059310177e-05
-2.76846485245257e-05
-3.84897317970604e-05
-3.62634208685618e-05
-5.33572158256294e-05
-4.39396281186272e-05
-3.39963799880708e-05
-3.56968089958534e-05
-2.73885539151372e-05
-2.12790297107598e-05
-1.15116602270128e-05
-2.8370115045426e-05
-1.66317397917227e-05
-9.67731032281546e-06
-5.90174865538866e-06
-3.19040467702656e-06
-9.30013937795599e-06
-2.57910795740295e-05
-1.62013632153061e-05
-3.23696521699802e-05
-2.58377101543277e-06
-2.21504218283261e-06
-3.4619439256732e-05
-2.75809229562485e-05
-3.08394424457044e-05
-4.43244901517873e-05
-2.37710744939634e-05
-3.10120544790738e-05
-3.63881087330568e-05
-1.40300066275774e-05
-4.91069109903882e-05
-2.95010845857564e-05
-2.4877827341418e-05
-1.03329594455972e-05
-1.48111318286308e-05
-2.42639762825021e-05
-2.39609770703624e-05
-9.09804001122558e-06
-4.91056852660723e-06
-3.78846846891554e-05
-2.97269977808585e-05
-5.50557375468433e-05
-3.63519640329386e-05
-3.90837030618147e-05
-2.58146289151779e-05
-3.9849608108527e-05
-2.35535362897506e-05
-3.62036088542426e-05
-3.80565638471656e-05
-6.12990523199379e-05
-5.14077012268498e-05
-4.52284036029554e-05
-2.2396090586743e-05
-4.6739596296639e-05
-1.80083494232386e-05
-3.8005300642318e-05
-2.51440341467934e-05
-2.71918050647942e-05
-2.73101589114266e-05
-2.86369039809443e-05
-4.37957892718097e-05
-7.1337052015105e-06
-2.93066708707753e-05
-1.91719009322478e-05
-5.92949700630894e-05
-5.00412883747505e-05
-2.22445975598448e-05
-3.62082094713968e-05
-3.79884692654815e-05
-2.32913427404943e-05
-1.28596474355417e-05
-3.05420592167288e-05
2.84666956891853e-06
5.50142233503974e-06
-3.36749964112916e-05
-1.67879178203069e-05
-2.70516986612252e-06
-1.61597413927675e-05
-3.50863920739659e-05
-7.80851601558541e-07
-1.0185685753865e-05
-5.15759851922643e-05
-3.2609379700421e-05
-2.83891442782782e-05
-4.89375738206592e-05
-1.94980162543653e-05
-4.58509421327999e-05
-3.06425406268095e-05
4.88578322443781e-06
-1.48856746105386e-05
-9.61168274759525e-07
-2.86094817782527e-05
-1.54580271064682e-05
-1.15451566068643e-05
-2.34096312215922e-05
3.09928764387559e-06
-1.41326596861756e-05
-3.2314387180915e-06
-2.7766428977574e-05
-3.60098388848637e-05
-6.58277878148271e-06
-4.08372159771947e-05
-3.74376985850577e-05
-2.0986018734486e-05
-3.46904433830095e-05
-3.27571809682825e-05
-2.15959812264794e-05
-2.2981884646536e-05
-3.63382951359645e-05
-3.26167633547435e-05
-2.53537938128445e-06
-2.34642236941509e-06
-2.77199014208724e-05
1.49769608426211e-05
-8.99482749236566e-06
-3.22421548158665e-05
-7.52901804232322e-06
-1.23257595080585e-05
-4.14939163469453e-05
-1.95542049535231e-05
-3.385924530683e-05
-2.08712941775236e-05
-3.04253230158612e-05
-1.42629117647662e-05
-1.25360820367454e-05
-2.31072690959905e-05
-1.34297142042709e-05
-2.45295936590429e-05
-2.79056257384575e-05
-4.11939490812518e-05
-2.35282403477422e-05
-3.35839197976409e-05
-1.97648624914323e-05
-1.24509689275855e-05
-3.61435656935817e-05
8.00882396367814e-06
-2.35298239782875e-05
-4.45599652360694e-05
-2.48792882885556e-05
-1.61679628568576e-05
1.49342490956146e-05
-3.46291665260211e-05
-5.00330378708387e-05
-3.50820339687444e-05
-4.92515799726409e-05
-4.17761817329886e-05
-3.31207144578613e-05
-2.42052110853888e-05
-1.39557872902659e-05
-2.41925357815879e-05
-2.54256276482818e-05
-7.3353743497769e-06
-1.10066935116076e-05
-9.88251702900359e-06
-1.35915190512004e-05
1.38687014252806e-05
-7.05685578380259e-06
7.65751790282168e-07
-1.63008318784799e-05
-3.11570682312013e-05
-7.62616110507868e-06
-1.46510938355785e-05
-3.03840848008378e-05
1.6609425459708e-06
-3.95204942189878e-05
-8.46261661734507e-06
-3.26001993563808e-05
-3.69708938085981e-05
-3.66084965130684e-05
-2.30903081046295e-05
-2.58343535756058e-05
-3.0821474606665e-05
-2.80213059925891e-05
-1.60004830350204e-05
-3.39094897038948e-05
-1.37594765981391e-05
-3.21186248321217e-05
-4.12133815454145e-05
-5.04446334901768e-05
-2.44178485503726e-05
-2.48749562535207e-05
-2.19865316690996e-05
-2.52849477356149e-05
-9.06567339383499e-06
-1.09984695782424e-05
-2.83162838872886e-05
-2.35336739275614e-05
-2.01682696251887e-05
-1.5097710003172e-05
-1.36678158371943e-05
-1.09779699894711e-05
-1.42927606942809e-05
-1.64134698139401e-06
-8.16523322550767e-06
8.67181353132674e-06
-1.17615824917594e-05
1.33483391408688e-06
3.50865305450522e-06
-3.99374754031717e-05
-2.88936935557495e-05
-3.38565393754257e-06
-1.62597908520252e-05
-5.22951301761891e-05
-2.34079801031273e-05
-1.68374774585386e-05
-3.11591667705618e-05
-4.04902405528626e-06
-5.80394764943174e-06
-2.01879749395737e-05
-3.84704571267917e-05
5.50255771454722e-06
-4.64221068707466e-05
-3.3132562068773e-05
-3.80016722716302e-06
-3.20488446938001e-05
-3.47879878878346e-05
-5.61746829576527e-05
-4.77896727906843e-05
-5.20125091618801e-05
-3.04689398509037e-05
-3.52395993167023e-05
-3.12313917370281e-05
-2.6458744950669e-05
-4.47177326919564e-06
-1.0389805750043e-05
-5.93884134806213e-05
-1.19635657820837e-05
-2.48130334789051e-05
-4.18225525194066e-05
-6.91791544184866e-05
-1.70185927257022e-05
-2.86204103800969e-05
-3.07563634433026e-05
-2.90164255569367e-05
-1.10719480993963e-05
-2.08393879834143e-05
-4.22078951484667e-05
-2.34751779720308e-05
-2.89266796698924e-05
-2.92566922689162e-05
-2.42637348662181e-05
-9.67268857025133e-06
-2.18242076083602e-05
3.50532080262508e-06
-5.55006681656793e-05
-2.3577289953713e-05
-4.17833365122938e-06
-2.66930761523577e-05
-1.60420387796958e-05
-1.29623393698208e-05
-1.10977673336276e-05
-6.32933355110693e-06
-2.52983059133355e-05
-7.30455253887187e-06
-5.7965758994529e-05
-4.37266696233744e-05
-3.63123735315146e-05
-4.2063214877699e-05
-2.4284762143157e-05
2.01163622314383e-06
-2.63035758500306e-05
-6.95823848271405e-06
-1.30672166466718e-05
-9.34279473172834e-06
-4.36389962720988e-05
-2.81105385778551e-05
-2.0524323461165e-05
-3.34749697732477e-05
-4.45186986506534e-05
2.38634776650976e-06
-1.57160073842413e-05
-6.17182662293784e-05
-7.7795788741739e-06
-3.51945324571915e-05
-2.19907631687521e-05
-5.51915706037058e-05
-3.432863956803e-05
1.20495686988823e-06
-3.17912136070373e-06
-4.85786463541222e-06
-2.1522737747846e-05
9.06276538938658e-06
-3.4864926285794e-05
-5.8282230433602e-06
-1.71109302179363e-05
-2.25786255909529e-05
-5.6531001763842e-06
-2.03152042159994e-05
-3.82562135178969e-05
-4.2404024310373e-05
-2.1715246090593e-05
-4.1271471481414e-05
-4.13410873534146e-06
-2.76454206072491e-05
-1.40252927773145e-05
-3.62839414027418e-05
-4.16630865800871e-05
-1.23171783442258e-05
-1.89430959606993e-05
-6.02728036508281e-06
-2.68693606032589e-05
-3.37107084710179e-05
-1.42910012913671e-06
-2.1423327683461e-05
-5.84674721909696e-06
-1.61439158535397e-05
-2.86663116620324e-05
-2.36512453677058e-05
-1.8553847291619e-05
-4.28456797600399e-05
-5.98350939632664e-06
-4.36320727934224e-05
-5.11337638982546e-05
-7.21410088104339e-06
-5.15037140044767e-05
-3.16629095140165e-05
-5.22741903478616e-06
-4.33534403540721e-05
-4.01770253032971e-05
-3.93972468861408e-05
-2.87344309776614e-05
-3.5785028767156e-05
-3.00888899814165e-05
1.60318357331405e-06
-9.03175561468308e-06
2.92299703739692e-06
-1.64335733494722e-06
-6.73033114751739e-06
-3.6375377913725e-05
-2.77360392895728e-05
-1.1248583432423e-05
-1.76042631316153e-05
-3.6725902515172e-05
-4.50288233671945e-05
-4.322823225089e-05
-4.17653227763506e-05
1.02452434753328e-05
-1.97155260896079e-05
-2.96477857799827e-05
-1.91802058851306e-05
-1.25427966199667e-05
-1.47528137755987e-05
-4.62623132762105e-05
-3.01421844227488e-05
-2.41126541489109e-05
-1.38544919780163e-05
-8.03588959655763e-06
-1.47124845737518e-05
-1.07897540709517e-05
-8.99203190991088e-06
-1.9003770087044e-05
-1.32480637442461e-05
-2.63230823046996e-05
3.42701875825967e-06
-1.96671932697053e-05
-4.24116138689818e-05
-3.12275905553474e-05
-2.86340056783214e-05
-2.0921960849512e-05
-2.98432977385484e-05
6.3104682491119e-06
-2.09281471369505e-05
-2.86043744923673e-05
-3.32688656018326e-05
-1.41391919515774e-05
-1.89510474507019e-05
-2.41199468762605e-05
-1.88960975848133e-05
-9.31133715000993e-06
-2.30063390068345e-05
-2.81659940079298e-05
-3.85485197822729e-05
-4.40943037838456e-05
1.54494241556808e-06
-5.13376153583726e-05
-3.84777239982833e-05
-2.94063997419141e-05
-2.66790765700725e-06
-3.98172667292867e-05
-1.2799255201849e-05
-2.28289727748347e-05
-4.50053438077045e-05
4.28186655991381e-06
-1.88719602450168e-05
-1.7407678926319e-05
-2.88583727083496e-05
-2.8815689103764e-05
-2.00043284979582e-05
-4.52035801730976e-05
-1.16412880427443e-05
-3.34939845349002e-05
-8.63021622503961e-06
-2.67678389081234e-05
-1.96093664219612e-05
-4.53083561906244e-06
-1.86617893082479e-05
-2.68847804717978e-05
-2.12271995661985e-05
-6.34467881997579e-06
-3.29942865718351e-05
-1.74775840635631e-05
-2.61920697643286e-05
-2.67097649361757e-05
-2.80394432581423e-05
-1.74930003210938e-05
-1.30015005491203e-05
-4.48863756392208e-05
-2.17309499028841e-05
-2.37182145725258e-05
-3.43885127213633e-05
-2.0158979796514e-05
-2.15132049840905e-05
-3.296110465206e-06
-1.92978721889573e-05
-7.85409560379566e-06
2.94840170604343e-05
-3.80515478204898e-05
-1.04385558676819e-05
-3.85430837870352e-05
-3.32626913664576e-05
-1.94841813486435e-05
-1.98388296344025e-05
-3.96833143584844e-05
-2.53368497361134e-05
-2.05586521610561e-05
-4.3988650313237e-05
-7.19186829844358e-06
-3.0272286074206e-05
-1.97563670113996e-05
-2.49354571901893e-05
-4.89669476799273e-05
-2.36069775468186e-05
-1.69082532724381e-05
-1.82509088410574e-05
-3.67714974446848e-05
-3.02038421595141e-06
-1.70845622885714e-05
-5.82946960111425e-05
-2.76887312166709e-05
-5.75852231531028e-05
-4.13034794314275e-05
-3.46813378409114e-05
-4.03322159359254e-06
-3.41988646565574e-05
-4.49304457542881e-05
-1.40929027990762e-05
-3.36165988043683e-05
-3.42329365253344e-05
-2.77024911126725e-05
-3.56909177238867e-05
-1.97121634392569e-05
-1.51123615358863e-06
-2.07555505709409e-05
-3.29010359766954e-06
4.83456290500698e-06
-2.39468491884142e-06
1.73228924612213e-05
-3.55490752334348e-05
-1.16205130527012e-05
-1.99784814393506e-05
-6.70212894725169e-06
-4.12429344225728e-05
-1.75419337526474e-05
-4.43589292876425e-05
-4.31298212034361e-05
8.96814200263732e-06
-2.81501151395387e-05
-3.18071111087983e-05
1.34320225336376e-05
-2.73331331411431e-05
6.33666456347879e-06
-1.68285721453614e-05
-1.56590454744815e-05
-2.98604915462289e-05
-4.2258813978649e-05
2.21975510906199e-06
-2.97980341035178e-05
-3.01623783054149e-05
-3.16129633915029e-05
-3.75673597402162e-05
-3.56010574665478e-05
-2.63218283244918e-05
-3.05006563466188e-05
-1.5284214808519e-05
-4.18692874688596e-05
-3.39777827032594e-05
-1.1211153275846e-05
-3.71815960989134e-05
-4.15347156338487e-05
-4.74496663463325e-05
-3.60338444083002e-05
-7.22874569818952e-06
-3.77438489100528e-06
-8.40494089519171e-06
-2.36371278424342e-05
-4.94237572519141e-05
-3.00154185221099e-05
-2.51419900406896e-05
3.47565417930323e-06
-1.34462684845512e-05
-1.89795466526278e-05
-2.22763112746046e-05
-2.59045074970366e-05
-2.93719262147226e-05
-2.85383606089801e-05
-6.42450145069257e-05
-2.79872440634193e-05
-4.04765174873165e-05
-1.82547823600398e-05
-3.62568801150281e-05
-1.55483027381081e-05
-3.74269172205943e-05
-2.41681455781027e-05
-2.20437686643447e-05
-2.86469868422348e-05
-8.81871686362781e-07
9.60741393413532e-06
-3.21452180100346e-05
-1.4804719451781e-05
2.90351577472226e-07
-2.79663379587665e-05
-1.73615665685322e-06
-2.04607850532542e-05
-4.65532129478552e-05
-2.55122710824924e-05
-2.56584401804098e-05
-3.11834839486255e-07
-2.71806762961408e-05
-9.81412571385218e-06
-6.11325396937629e-05
-5.96070247710759e-06
-4.27624979310664e-05
-1.24433620430839e-05
-2.36712338060756e-05
-3.72796168797714e-05
-1.19026191496707e-05
-3.12395951819026e-05
-9.12532873769419e-06
-4.27020270465585e-05
-3.88486030636379e-05
-1.45766359784256e-05
-2.20718871170015e-05
-1.00684475845621e-05
-3.60464715069365e-05
-3.50370534857197e-05
-2.67053158928428e-05
-1.45676620921613e-05
-1.66024617976194e-05
-1.65527726201134e-05
-2.59101623329871e-05
-1.83515538222541e-05
-1.49498415495443e-05
2.12017706398236e-06
-1.76133842760255e-05
-1.01931769101244e-06
-1.97650077672369e-05
6.94686881579273e-06
-3.81848326862e-05
-1.11484058471467e-05
-3.58836751806272e-05
-3.39962376782771e-05
-2.40240290109858e-05
-2.60347889054252e-05
-5.20502005961345e-05
-1.73807700104248e-05
-3.44653595917724e-05
-1.54336238423804e-05
-5.39357530556025e-05
-5.7451371025587e-05
-1.845060575479e-05
-1.25854840371792e-05
-1.070111078711e-05
1.95445826787057e-05
1.06806187525906e-05
-6.3155102533256e-06
-2.14581584863398e-05
-6.32987712701652e-06
-1.18397256149123e-05
-2.70469284566102e-05
-1.62891422602276e-05
-5.47482020958885e-05
-5.24207590465429e-05
-1.31349166428411e-05
-5.25011206593916e-05
-3.28927826194118e-05
-1.75589518936834e-05
-3.12223733071129e-05
-1.80770448127451e-05
-2.75863571550371e-05
-1.47533337871848e-05
-3.85569862969731e-05
-3.49022733721602e-05
-1.52633112051653e-05
-1.09117915280982e-05
1.13375774909429e-05
-3.90913237399852e-05
5.36656121472387e-06
-2.20403012940687e-06
-2.32928875633893e-05
-3.73661608125075e-05
-2.28602722613694e-05
-1.81208445081004e-05
-1.65735126951181e-05
5.64657721437611e-06
-1.92073598910268e-05
-4.32898430406994e-05
-3.70781608890319e-05
-1.51208187611851e-05
-4.03776439662687e-05
-2.29656886155599e-05
-3.87075377808982e-05
3.24827644636047e-06
-2.94572583325755e-05
-2.52934114689995e-05
-2.39013381711502e-05
-2.92183675985932e-05
-3.5475783012895e-05
-1.06218910411778e-05
-2.936074433883e-05
-1.17203484161581e-05
-2.55963915316495e-05
-2.30091678960236e-05
-1.44268793496986e-05
-2.15094801313132e-05
-1.43442888999366e-05
-3.41990372931045e-05
-1.64158917490288e-05
-2.60887469320174e-05
-5.03328227979685e-05
-2.91299055882544e-05
-3.6892684782587e-05
-2.35856534659557e-05
-3.5243284890635e-05
-1.84632211963028e-05
-3.01508216037859e-05
-3.50501553471855e-05
-6.49740580497079e-05
-3.07054297919288e-05
-4.29376320451961e-05
-3.65670375053642e-05
-2.07754051765996e-05
-3.74771982900083e-05
3.59951324586534e-06
-6.2603549258687e-07
-1.93870429707456e-05
-5.59541494084663e-06
-2.09710281245614e-05
-3.2526313589251e-05
-1.03661968298315e-05
-1.41413734224714e-05
-1.33334152023894e-05
-3.56653180010156e-06
-3.51721897165196e-05
-1.9571912275983e-05
-2.45390059579225e-05
-3.02116272356404e-05
-1.47997824661331e-05
-2.54113627655873e-05
-3.59443505111672e-05
-1.07667639966474e-05
-1.90406269131729e-05
-4.59766925776299e-05
2.58684041611902e-06
-2.09246086244012e-05
-5.67282226924684e-05
-2.09546188743247e-05
-1.6974635552588e-06
-5.30526323776922e-06
-7.10012063990781e-06
-1.29281068247229e-05
9.10131580261887e-08
-1.99804430214608e-05
-1.11916333575389e-05
-2.57672286840945e-05
-3.19923892574688e-05
-3.89124508913588e-05
-2.33968521949233e-05
-2.63457588848232e-05
-3.92507264942952e-05
-2.28138653266916e-05
-2.15933871135578e-05
-1.71305508412506e-06
-7.09444666865687e-06
-2.37251427765551e-05
-1.30840027297886e-05
-3.00306558345897e-06
-3.10753093920084e-05
-3.05038527355602e-05
-1.21505121793016e-06
-4.17635205948644e-05
-4.38521756201532e-05
-6.27931515649607e-05
-3.12377067461789e-05
-2.25750820584959e-05
-4.03994705272684e-05
-1.72960357927746e-05
-4.30490042180056e-05
-1.13590944815968e-05
-2.16092980950024e-05
-3.33372886337898e-05
-3.82697276987299e-05
-3.30322006996925e-05
-2.58258230454673e-05
-4.44970984109309e-06
-1.50966867570361e-05
-1.27627431773308e-05
-3.84409709328132e-05
-4.52007972416072e-05
-7.66750408017844e-06
-4.23456554599071e-05
-1.45854056214679e-05
-1.60916740638416e-05
-1.62774891371213e-05
-3.87251866739956e-05
-2.80046524998673e-05
-4.31474840328826e-05
-5.03044396808787e-05
-3.04245174271003e-05
-3.6934905532627e-05
-3.54029634906958e-05
-3.50251987476536e-05
-1.33109290994537e-05
-2.21192761345521e-05
5.11450468543618e-06
6.10695148562131e-06
-9.16304389853968e-06
2.77932714340096e-06
-2.52233039499775e-05
-2.02419543789839e-05
-2.14298374111895e-05
-4.14242572205187e-05
-4.98655313226319e-05
-4.83835133454222e-05
-2.29284044847497e-05
-3.01376580314008e-05
-5.16132594213543e-05
-1.82024171448327e-05
-1.62640619735353e-05
-2.22368912006479e-05
-2.10047140295422e-05
-3.96465226533048e-06
-1.53131671088529e-06
6.81918138015934e-06
-2.09431279683866e-05
-1.01528262232912e-05
-2.29955201238968e-05
-3.76134166143538e-05
-2.32138549930918e-05
-5.128116921238e-05
-1.61698651138039e-05
-2.12979388807683e-05
-4.55488527101365e-05
-2.56453303569697e-05
-3.71356622641574e-05
-4.025943920557e-05
-3.03694235491449e-05
-2.44689564292207e-05
-1.43626403298212e-05
-3.83297755007253e-05
-1.77050213077277e-05
-1.11409244329887e-05
7.04651617446669e-06
-2.29423271074849e-05
8.12132708511184e-08
-2.20389923531059e-05
-2.86244705085283e-05
-2.91189193658384e-05
-8.32024619119982e-06
-5.5525139290915e-05
-2.6204381069465e-05
-3.01497048945669e-05
-2.7171019666803e-05
-2.24511282454305e-05
-5.87247943149418e-05
-2.61868013608283e-05
-3.50561813258944e-05
-3.64241934263671e-05
-3.16247417631316e-06
-1.2862750411622e-05
-3.42874275674656e-06
-2.29421225577108e-05
-9.46370941120523e-06
-1.09419631113375e-05
-1.83825380836409e-05
-1.85641198858492e-05
-1.91762824348405e-05
-7.6489619147376e-06
-4.84468030357968e-06
-4.70244518292365e-05
-5.59685347096758e-05
-2.27205018776096e-05
-5.69688087016451e-05
-4.36044770466167e-05
-2.91726149205217e-05
-2.43923309438984e-05
-3.14109094726643e-05
-1.36802833431404e-05
-4.06667012660978e-05
-1.93700098855783e-05
-2.22814362525088e-05
-2.53761582255267e-05
-2.93553854318058e-05
7.44262786942618e-06
1.06428088612467e-05
-1.04077278254388e-05
-3.35819753446832e-05
-3.29137182042771e-05
-2.02585932841407e-05
-6.60578159608695e-06
-1.47303333981196e-05
-2.17907362313712e-05
-3.25974950226626e-05
-3.93323097666125e-05
-4.64345187207667e-05
-1.1771250266342e-05
-2.28595804104488e-05
-3.31789577500987e-05
-2.50047271360039e-05
-2.86674709349084e-05
-2.86095557131507e-05
-1.94222612320607e-05
-2.2866269386717e-05
-3.43548831632072e-05
-1.66848022559729e-05
-2.61173549654483e-05
-2.96374571340935e-05
-2.26381502155991e-05
-9.3998337019452e-06
-1.13208047749352e-06
-1.25427634817056e-05
-2.91424043736263e-05
-8.51018581364445e-06
-5.31735777148238e-06
-4.16081112410701e-05
-3.64195246785646e-05
-1.00833549735592e-05
-9.83096598724385e-06
-2.51145675173012e-05
-2.2702144095453e-05
-1.47154004379935e-06
-2.20273724531053e-06
-3.50566299693679e-05
-6.30949483911293e-06
-2.16380384098589e-05
-4.93383425195478e-05
9.83608611517397e-06
-3.03759461825472e-06
-2.51934233158043e-05
-1.62468358690205e-05
-6.6643558664636e-05
-2.23001334640398e-05
-3.32156089925605e-05
-3.90533472695052e-06
-1.751515319549e-05
-1.62572756129507e-05
-6.06610861230252e-05
-3.50395940460148e-05
-4.44486574285333e-05
-6.44724789438495e-06
-1.78222430413561e-05
-2.38100658959513e-05
-2.59777675647131e-05
-2.00665186673688e-05
-2.90980040741976e-05
-2.41838361899364e-05
-8.48765655944004e-06
-2.67125999424666e-05
-2.10965396839917e-05
3.7461360358136e-06
-1.54021680905251e-05
-2.04892170076554e-05
4.34981839465472e-06
-1.34464950478523e-05
-5.0983360275931e-06
-3.36616037267741e-05
-4.06973118106168e-05
-2.67796908364337e-05
-3.19842684690804e-05
-3.88759434890693e-05
-6.88543071190774e-06
-1.53584391852763e-05
-1.01556735130555e-05
-3.10456736503478e-05
-4.16185389847464e-05
-8.30146331469486e-06
-4.61900144696734e-05
-3.61557424273949e-05
-3.53047842901176e-05
-3.159509803482e-05
-5.3368100928885e-05
-2.6822058922108e-05
-5.53600550762175e-06
-7.05308412685579e-06
-2.54254388295597e-05
-5.48513439231181e-06
-1.96004049811639e-05
-8.37441350261519e-06
-1.62607291702584e-05
-2.85883086359221e-05
-1.41500065834092e-06
-4.06674546937327e-05
-7.08272321641317e-06
-8.60175411388953e-06
-3.56245969680313e-05
-3.27298505772461e-05
-8.34605023371993e-06
-3.75283656063282e-05
-2.24250007026336e-05
2.27752073040623e-05
-2.84622870470648e-05
1.14408316390478e-05
-1.40992468365803e-05
-2.1284419493156e-05
-8.59320675148426e-08
-1.90286397168211e-05
-4.14067110453663e-05
-2.07476908274601e-05
-3.00404395559631e-05
-3.14769208306063e-05
-2.87075352410255e-05
-1.84054614482332e-05
-2.0274946835945e-05
-1.54055980172774e-05
-5.19669389720439e-05
-2.38393583917214e-05
-1.01101015984026e-05
-1.92563102601259e-05
-4.36865142864213e-05
-3.22052599621375e-05
-8.38994134522618e-06
-1.45536474622441e-05
-2.83386874894565e-05
-1.08939865458697e-06
-3.55461985860871e-05
-1.84511727249384e-05
-4.01381883185968e-05
-1.62691532368678e-05
-1.97307680403885e-05
-2.67637866176829e-05
-2.52817875195013e-05
-4.10027658987289e-05
-1.63638276187073e-05
-2.01282805759466e-05
-5.1746135916423e-05
-1.25336797927354e-05
-1.08877481637659e-05
-2.14706045025504e-05
-5.46472198648131e-07
-6.50422809910165e-06
-1.35172301421878e-05
-4.44164194769692e-05
-2.72028299984832e-05
1.18357063584104e-06
-6.71153871208096e-06
-3.79579393805713e-05
-5.09167853005979e-05
-3.97419367695048e-05
-1.27346291236367e-05
-3.95308267697195e-05
-2.31495679323332e-05
-2.60728240983156e-05
-4.07973388261933e-05
-2.61492493726683e-05
-6.30507348888776e-06
-2.8134516410841e-05
5.64570139839474e-06
-3.29780746358009e-06
-4.63153876007919e-05
1.36880077718383e-05
-2.54744811845524e-05
-3.10481761637466e-05
-6.95760399625034e-06
-2.44899197226944e-05
-2.61446012786373e-05
-2.27521273055569e-05
-2.38791391706553e-05
-4.98357965051291e-05
-2.86919550584222e-05
-2.32700336145753e-05
-2.5153824720113e-05
-2.99824849693197e-05
-1.0932169112596e-05
-4.4117364827933e-05
-1.09016700248124e-05
-1.05265699047096e-06
-1.78834361278854e-05
-1.66609880415453e-05
-2.78315425098737e-05
-2.97883586791958e-05
-4.54607283565187e-05
-3.58525594701158e-05
-4.19777085191827e-05
-3.45372165588481e-05
-2.11389788193374e-05
-2.16118399118957e-05
-3.84577687470566e-05
-1.66957485952996e-05
-2.54230438873448e-05
-3.62600413176051e-05
-2.9755517718215e-05
-3.53316520829571e-05
-1.00692279368308e-05
-2.6817430733477e-05
-3.39137575447326e-05
1.49230606705535e-06
-3.25371326884693e-05
-2.72252934791947e-05
-2.03520175084843e-05
-2.0088797938491e-05
4.78584457556454e-06
-3.01888871445999e-05
-3.36976749326992e-05
5.89520179005452e-06
6.62254311627273e-06
-4.23784262591068e-05
-2.51212586861602e-07
-1.95193824125629e-05
-2.20400029380496e-05
-1.62650027069893e-05
-2.51152864300982e-05
-1.38823617294121e-05
-2.33893460515695e-05
-2.61299368516281e-05
-3.73651704567632e-05
-2.30020524273521e-05
-2.72814974800354e-05
-2.8012547255325e-05
-2.48911043074612e-05
-2.40606025436406e-05
-2.85015983801201e-05
-4.64908853038139e-06
-3.14008810360737e-05
-1.26029222266934e-05
-8.64679441676739e-06
-1.21750394733482e-05
-3.13707069928434e-05
-3.62999305260267e-06
-4.41258588137791e-05
-4.04111030397479e-05
-3.79587794647439e-05
-4.39524199288951e-05
-1.35365327428828e-05
-2.44059007706311e-05
-3.43709268317066e-05
-2.35942223394268e-05
-1.75609702803538e-05
-3.39575200396689e-05
-4.21981517184675e-05
-9.08671544420436e-06
-3.37208640786064e-05
-2.93776057773221e-05
-2.71611547349314e-06
-1.93569670670242e-05
-2.42599579055844e-05
6.25461197741887e-06
9.26404339652031e-06
-1.49723356162099e-05
-2.12423237322279e-05
-1.00482242297344e-05
-4.25090739106711e-05
-1.84750969710099e-06
-1.76878261679426e-05
-1.95180745288931e-05
-4.88188382907794e-06
-5.07662449349125e-05
-2.71512392521042e-05
-4.20516686730556e-05
-3.07795879776442e-05
-2.38750559757657e-05
-6.42739556016953e-05
-5.11360010102949e-05
-4.24138646260332e-05
-5.59570544744706e-05
-3.85173462816245e-05
-3.73911953205108e-05
-6.58879313381999e-06
-2.20417307435696e-05
-2.17076010722778e-05
-2.17925965492424e-05
-1.73188720650172e-05
-1.54732074093333e-05
-2.15947636162865e-05
-1.52484067982308e-05
-1.39397490273759e-05
-3.15972803707041e-05
-2.0634065862943e-05
-3.10674535880499e-05
-2.19324474269087e-05
-2.50213779509992e-05
-9.52310687240731e-06
-4.52744698867107e-05
-2.24890461684026e-05
-3.13102106252914e-05
-2.64564621087429e-05
-4.71019323668149e-05
-2.39926336508347e-05
-3.29926723220208e-06
-1.18932813706029e-05
-2.15076886284492e-06
-5.54384110421597e-06
-9.58978596160313e-06
-2.54314707449873e-05
-7.75302114385337e-06
-2.95114358906836e-05
-4.74026250359184e-05
-2.68494885756069e-06
-1.94819982556348e-05
-3.48198037518847e-05
-3.71286285296031e-05
-5.42699969173782e-05
-4.79889717423405e-05
2.66039959269786e-06
-2.79230421213801e-05
-1.36107044477448e-05
-2.83434559749605e-05
-1.84676793721137e-05
-1.33203312416645e-05
-5.2266987995693e-05
-3.28172809371525e-05
-6.50964139002198e-06
-2.32832029483837e-05
-7.39989456371553e-06
-2.35009149641765e-06
-2.65607332814067e-06
-6.36591377617013e-06
-1.86143323552118e-05
-2.82638602686613e-05
-1.68472694293321e-05
-2.65659820788451e-05
-3.26056272159918e-05
-5.75566287778694e-05
-4.42156761300655e-05
-2.42857373263475e-05
-5.00951645855184e-05
-2.85151297582492e-05
-1.97206364045442e-05
-1.69889770015506e-05
-1.2984728191194e-05
-2.48367363278623e-05
-2.38513145869373e-05
-5.40530855504004e-05
-1.49489678963111e-05
-3.23175222339746e-05
-3.00540724076296e-05
-1.30538324018475e-05
-3.50758211897523e-05
-2.63748286489872e-05
-3.18913678549714e-05
-2.49720212268187e-05
-1.80078443094676e-05
-3.26491097179064e-05
-5.21571407198918e-05
-4.66756116355646e-05
-3.52579318319975e-05
-2.58259293397641e-05
-2.55977095454765e-05
-3.49295390550246e-05
-1.7357095240385e-05
-3.23028728267281e-05
-1.0303597701519e-05
8.31647816219806e-06
-2.06812976759807e-05
-3.20862500401153e-06
-2.35136151121529e-05
-2.43684724486833e-05
-2.67154193394982e-05
-3.3807823854757e-05
-1.88457715089726e-05
-3.83950497156659e-05
-3.45844236042592e-05
-4.32892676470939e-05
-3.04473028184497e-05
-3.50676945671645e-05
-5.49746073043178e-05
-1.40121642473249e-05
-3.73964564751693e-05
-6.37122296421392e-06
-4.63894969101671e-05
-2.22300020430509e-05
-1.80115063135932e-05
-1.77863824736531e-05
-1.96199080971453e-05
-4.31115861453542e-05
-5.07494547581722e-05
-2.10019086064997e-05
-1.66380310532755e-05
-2.61363810458231e-05
-4.26805346905828e-05
-6.85923101095411e-07
-2.31765460882783e-05
-2.49361628206663e-05
-1.57650510453339e-05
-2.15234356945555e-05
-2.51825844259097e-05
-3.83687973530304e-05
-3.46741888573299e-05
-2.10023392779824e-05
-2.36840513035312e-05
-1.97201301042646e-05
-2.40385634665982e-05
-1.92307518288836e-05
-1.43900191314371e-05
-5.37207522981501e-06
-2.60893179117431e-05
5.14275418309084e-06
-2.81385645076926e-05
-3.83133098961852e-05
-3.02433858574002e-05
-1.43452174804572e-05
-1.09598634526484e-05
-3.04969416611744e-05
-3.4666552964006e-05
-3.02611195693615e-05
-2.75837344978548e-05
-3.08221271659619e-05
-3.67370438139133e-05
-2.42031367273841e-06
-1.40824312230254e-05
-1.28214287740943e-05
-1.7098979037636e-05
-2.77203335854242e-05
-2.37323548599262e-05
-1.79762751674679e-05
-4.20441313870198e-05
-2.43804319772655e-05
-1.56771118298749e-05
-3.30405540232532e-05
-2.55786917653525e-05
-4.43675994401093e-05
-3.39808626087673e-05
3.70595461709667e-06
-3.43948347650322e-05
-1.87188089931763e-05
-2.31098650834404e-05
-2.64481599718645e-05
-1.66279535710379e-05
-1.42165361684521e-05
-4.84032790036851e-05
-3.69677929071998e-05
-1.74989244729537e-05
-2.9162676098351e-05
1.08969634890435e-05
-2.79622915199455e-05
-1.26603795815944e-05
-2.64313881378387e-05
-2.88889749593837e-05
-2.98389279924252e-05
-2.2373832157725e-05
3.81300942077583e-06
-1.09400470746615e-05
-3.03756356667573e-05
-2.21828496528733e-05
-3.24871906512761e-05
-3.58413335237049e-05
-4.82667914039823e-05
-9.73169704189018e-06
-9.51534125248879e-06
-1.49270248544564e-05
-1.69819752771219e-05
-4.06851613274468e-05
-9.19056640180612e-06
-2.20576254624101e-05
-3.68630775552254e-05
-2.49256382153896e-05
-2.43868679961701e-05
-5.37802880499093e-05
-2.15416420901693e-05
5.66876229570908e-06
-2.35799931081749e-05
-1.97066514571181e-05
-1.77915751227317e-05
-5.05158244133422e-05
-8.86741790381565e-06
-4.55290407042662e-06
-2.42134949805748e-05
-4.11338515689185e-05
-2.51019029843244e-05
-7.32863707177502e-06
-2.68790129573914e-05
-1.06544713930463e-05
-2.37418277361961e-05
-3.10182004347595e-05
-1.19907102659558e-05
-1.21005662890677e-05
-1.04852727473527e-05
-1.378685146356e-05
-2.25596559642632e-05
-4.39891120298443e-05
-2.70015936214656e-05
-3.12128069108702e-05
-1.56928465482541e-05
-2.8091665497098e-05
-2.91690048889278e-05
8.08288234246533e-06
-2.80952212704056e-05
6.61870250828477e-06
-1.23901947592271e-05
-3.37836274171598e-05
-1.65331202422193e-05
-2.51139065800792e-05
-2.53758237082582e-05
-3.06081630471932e-05
-1.36812294045801e-05
-5.08806840116106e-05
-3.63027319377706e-05
-4.62134323238864e-05
-2.16964430547482e-05
-3.05895838314444e-05
-1.79436989398776e-05
-1.62631775704384e-05
-5.44639016438259e-05
-3.73978849730341e-05
-5.13742638846017e-06
1.01978801338887e-05
-1.39228978459574e-05
-3.50435782218026e-05
-2.47215390192009e-05
-1.93782283393733e-07
-1.58014273931127e-05
-2.59800527066992e-05
-1.24687218040524e-05
-5.61563059630852e-05
-1.40940117027459e-05
-2.67914082623108e-05
-2.49418008268389e-05
-3.05201083441144e-05
-3.84426461300489e-05
1.21921832757888e-06
-4.70531626423117e-05
-4.98312423770072e-05
-1.79892648818819e-05
-1.00929360668999e-05
-3.65141682128428e-05
-2.10653310698406e-05
-2.38119593501198e-05
-1.75034140571367e-05
-2.89447744225546e-05
-1.28579252814328e-05
-1.21623951842208e-05
-2.15070094836395e-05
-2.11108231736047e-05
-3.29300547690527e-05
-3.02998153893079e-05
-1.37484442488763e-05
-1.51768133650867e-05
-3.25308831196457e-05
-3.98790917711136e-05
-1.81157760238094e-05
-3.66443344876491e-05
-1.37802332386032e-05
1.74000186584546e-05
-1.82460870701754e-05
-1.832410221842e-05
-9.0056852165406e-06
-3.71794812784259e-05
-3.55788230164159e-05
-2.18591533251927e-05
-3.20911859783488e-05
-2.77073360845957e-05
-1.19344407067107e-05
-3.52265662964754e-05
-2.18979096724422e-05
-2.86874641291221e-05
-2.78719799541963e-05
-3.50177736006446e-05
-7.80184419336212e-06
-1.95010105964983e-05
-3.56197256352688e-05
-2.14012026966433e-05
-5.65345636252477e-05
-1.0282526249551e-05
-2.88018016033234e-05
-3.89425935564542e-05
-6.32431378462798e-06
8.61625114336766e-06
-3.05574008477346e-05
-2.42284866067294e-05
-1.58038293246018e-05
-7.97837387067489e-07
-3.78299132300512e-05
-4.6438416637941e-05
2.8614011021153e-06
-4.22754261752585e-05
-2.32959920627992e-05
-4.51937128211845e-05
-6.0087540244515e-05
-2.82218152311923e-05
-3.0803504425135e-05
-3.46725830619122e-05
-2.41164839980853e-05
-8.96497256219818e-06
-2.04200601982691e-05
-4.00067433807972e-05
-3.16439156846497e-05
-2.871335426817e-06
-2.42172378985475e-05
1.20337672182382e-06
-2.53815239501361e-05
-5.67499871272618e-06
-2.3502246256039e-05
-4.08663151715693e-05
-2.23438198050023e-05
-3.09607341220902e-05
-4.46407206307661e-05
-4.25570724679514e-05
-3.84048695760192e-05
-2.04966397770037e-05
-4.26086591401534e-05
-3.44741131963374e-05
-4.99500576370759e-05
-1.42749136109679e-05
-2.53318587904689e-05
-6.93457524781236e-06
-4.46180565740786e-05
-2.08634708856672e-05
2.10571373653431e-06
1.26394904938451e-05
-4.4900330136456e-07
-3.75980983063872e-05
-2.63464780542356e-05
-1.7151401483027e-05
-1.67846881948417e-05
-1.6821584212233e-05
-3.40074950430636e-05
-5.67303709844556e-05
-2.57047624478702e-05
-5.04107656967333e-05
-4.5619756846383e-05
-2.14589242872289e-05
-2.47476458395647e-05
-1.94657427349984e-05
-1.4799271801398e-05
-2.38059459439656e-05
-5.16763859662558e-07
-2.75020012988261e-05
-2.7203618719328e-05
-3.5023554968363e-06
-3.21942535125619e-05
-2.23464006514156e-05
-3.51071456728203e-06
-2.41745442565584e-05
-3.97661756773793e-05
-1.30105096355492e-05
-4.65214698150386e-05
-3.61528060221696e-05
-1.71072866792119e-05
-3.29932814462752e-05
-3.15102877795457e-05
-4.85274019203056e-05
-4.44035782134977e-05
-4.31588012630863e-05
-1.49788901321441e-05
-1.28357824442903e-05
-1.9905189911524e-05
-1.51524030184307e-05
7.54834301815845e-06
-1.72179425727432e-05
-2.17819302822757e-05
-9.1855869668929e-06
-2.68701326938431e-05
3.80712324177639e-06
-1.86318058399363e-05
-1.56117361872293e-05
-2.18257952500313e-05
-3.65859767475353e-05
-2.99464912014156e-05
-3.14318653591466e-05
-2.20813526401622e-05
-2.69661335409356e-05
-5.25964037647363e-05
-1.57518677146195e-05
-2.05938919796396e-05
-1.17483022018832e-05
-2.33686421204804e-05
-7.93407378803692e-06
2.8262127421493e-06
-5.44252640872952e-05
-1.65196887127503e-05
-7.62050585564947e-06
-1.36462134950583e-05
-1.96844684918182e-05
-2.05868046036727e-05
-3.35605021324209e-05
-2.37192416432113e-05
-4.0008774150206e-05
-3.0550125129484e-05
2.74855192175116e-06
-5.54061415998565e-06
-3.2480706461769e-05
-3.26068949560837e-05
-3.52761691254647e-05
-2.02128055743628e-05
-2.50565394039372e-05
-1.78843565512144e-05
-4.67242868686888e-05
-1.39651709382625e-05
-3.8389349783757e-05
-4.53245540677687e-05
-9.03498085144959e-06
-4.94729767142296e-05
-1.1288346875116e-05
-1.44550395042356e-05
-2.09997540643304e-05
-1.55531113900293e-05
-3.16203186739533e-05
-2.38737452154243e-05
-8.97256617850421e-06
-2.572294756734e-05
-2.35840098881557e-05
-1.03536914473506e-05
-2.67223566386018e-05
2.39618626152851e-05
-3.56200723082179e-05
-2.90798003397954e-05
-2.28093457368869e-06
-5.81726818394651e-05
-5.313117632194e-05
-1.12119954307987e-05
-3.80118225233874e-05
-2.24378768162002e-05
-7.77766212470974e-06
-3.76305262925474e-05
-4.25374357084088e-06
-4.71738214947968e-05
-2.13762079748911e-05
-3.07738173630277e-06
-3.40874450255313e-05
-2.88777636948628e-05
-1.94822045393883e-05
6.44326742291377e-06
-6.09723825560784e-05
-2.11657364596055e-05
-1.59041127886397e-05
-8.62570580412339e-06
-2.55718107285258e-05
-1.83710964511817e-05
-2.79866348592045e-05
-1.64917750582837e-05
-4.70428989124025e-05
-3.91630644716675e-05
-3.84758878625961e-06
-2.72665949707741e-05
-8.78172998949811e-06
-2.35430600967266e-05
-4.26311650008331e-06
-2.57362051282406e-05
1.01380438407557e-05
-1.13485500104735e-05
-3.40505562692059e-05
9.33379377530488e-06
-2.12037112277946e-05
-2.97700094358855e-05
-2.55022026987185e-05
-4.21049942555257e-06
-3.10167181961215e-05
-3.50093407675611e-05
-4.69619736395638e-05
-3.34752203053537e-05
-1.85441171652105e-05
-8.89891133087914e-06
-4.17236076521452e-05
-4.73370406400444e-08
-1.95771952596739e-05
-1.56059062150617e-05
-3.12574653128632e-06
-3.459724255092e-05
-2.03761225952753e-05
-6.06087737291239e-07
-2.49968006202422e-05
-4.66390732173521e-05
-3.77703699672684e-05
-2.79248614667234e-06
-3.17665455410411e-05
-3.79777211761863e-05
-5.32480191447897e-05
-6.43195884006915e-06
-1.25621281380188e-05
-2.89114525504432e-05
-4.48227284557603e-05
-2.23381733328087e-05
-7.10010755435531e-06
-9.89736311558438e-06
-4.6150078191771e-05
-1.16810393064819e-05
-5.55738451205107e-06
5.88833674452565e-06
3.64134023635421e-06
-6.44010229391066e-06
-7.37317767552734e-06
-9.45195750581267e-06
-2.33136149128253e-05
-6.00348561215973e-05
-1.25291179733875e-05
-3.27406634544657e-05
-2.58734477277934e-05
-5.20349212200622e-06
-4.56453129975188e-05
-3.18598506969776e-05
-3.13155952480624e-05
-3.44091590810019e-05
-8.72379092672487e-06
-4.44624098949735e-05
-3.39829251377223e-05
-6.16507998955016e-06
-3.46832253073382e-05
-2.88939082768266e-06
-2.30243144027801e-05
-1.80012993805802e-05
-4.47508594647499e-05
-3.21122399357768e-06
4.48862525264125e-06
-3.73929228696241e-05
-3.24232700046665e-05
-5.80591943527107e-05
-2.02667648609117e-05
-5.60423093522464e-05
-1.4542861508815e-05
-3.8734359023525e-05
-2.98794122452771e-05
-3.16965233198308e-05
-2.1806224234564e-05
-1.64168990959604e-05
-3.96068170566692e-05
-1.49644730130914e-05
-3.24522520715587e-05
-1.04825563566006e-05
-1.26124744362835e-05
-3.248740359391e-06
6.26448415667841e-06
-9.53469325483236e-06
-1.73486282813774e-05
-2.31109683586478e-05
-4.74328714768402e-05
-2.88305957152483e-05
-4.31941557278106e-06
-3.55740280200406e-05
-2.89301985644194e-05
5.54615436225299e-06
-2.08253758068978e-05
-2.02559828974589e-05
-3.47940403700689e-05
-2.5769523728128e-05
-1.15781175350951e-05
-8.98915638094348e-06
-2.1396333691357e-05
-8.05586445446905e-08
-2.69117119879236e-05
2.47758403991951e-06
-2.65631253457291e-05
-1.22688076660703e-05
-3.37324822925141e-05
-1.79039579959819e-05
-6.5626484112713e-06
-1.8135681756135e-05
-5.00421176487848e-05
-4.23072243403966e-05
-2.41760677104079e-05
-2.01654102838891e-05
-2.94989599767095e-05
-4.09375030169003e-05
-2.93977361808446e-05
-4.41783602769982e-05
-1.38666041492848e-05
-2.83271800152937e-05
-2.96100860549627e-05
-2.136985892884e-05
2.00650563481812e-05
-1.35059513608454e-05
-1.43845794063565e-05
-1.79369000935954e-05
-4.49700327090061e-06
-4.80354022662276e-06
-2.77363737168282e-05
-9.23510395105814e-06
-3.02959234606908e-05
-6.21547138132576e-06
-1.75887318351448e-05
-4.22578538795351e-05
-1.90385903104899e-05
-1.81359978751898e-05
-7.99821723654245e-06
-3.03076463656211e-05
-3.21683972647859e-05
-1.57291605742342e-05
-8.50938690363212e-06
-1.51085752323042e-05
-2.35744364144882e-05
-4.93832695480666e-06
-5.57585506001431e-06
-1.73118913819665e-05
-3.56400867683948e-05
-2.10800007163401e-05
-3.47104533545706e-05
-4.22456106747343e-05
-5.69857930773831e-05
-6.03195908343082e-05
-2.05804513525831e-05
-2.08020946980484e-05
-2.88944431013567e-05
-3.08368788372236e-05
-5.53617707911652e-05
-2.27674644168591e-05
-3.75370842010965e-05
-3.02404550637649e-05
-2.70402423249218e-05
-3.03887640091773e-05
-1.31480257607737e-05
-2.04915951195163e-05
-1.66235380233908e-05
-1.7513838479771e-06
-9.28875643768413e-06
-4.47654790955693e-05
-3.63378745077762e-05
-2.03494962949706e-05
-2.48834629492978e-05
-2.90424564959139e-05
-5.44339818437828e-05
-3.6936798627935e-05
-1.46565823308499e-05
-5.38898975089882e-05
-2.55074954693271e-05
-2.92646638428212e-05
-3.95842422207153e-05
1.49394026893967e-06
-3.31487112689875e-05
-8.67658051053359e-06
-1.45647326433081e-05
-2.89507575615032e-05
-2.52711161438744e-06
-3.6616747471209e-05
-2.15967958967903e-05
7.838257982046e-06
-1.60169925979504e-05
-2.55124016841983e-05
-2.92001608814223e-05
-2.36923530944344e-05
-1.87352079490771e-05
-2.63620716916565e-05
-1.33150591805291e-05
-3.06036938131499e-05
-3.10555893388001e-05
-4.44477475455611e-05
-4.57690970749522e-05
-7.35957366882831e-06
-3.38139018374133e-05
-2.83735690891215e-05
-1.51886030904394e-05
-2.78747631383479e-05
-2.21402185341938e-05
-2.68696445048615e-05
-1.89400994791848e-05
-3.74957933366152e-05
-1.83383276960664e-05
-1.86585178746602e-05
-3.47393468586507e-05
-4.48017728571838e-05
1.96089751302968e-06
-2.52517215111787e-05
-7.39310732733551e-06
-2.77386805896194e-05
-7.01762749956735e-06
-3.46495572452868e-05
-1.6586184700753e-05
-1.11488814603669e-05
-1.05440432187301e-06
-4.24017961256659e-05
-2.21708914862817e-05
-4.937556571378e-05
-3.34670258823533e-05
-2.74407771114268e-05
-1.20360482167712e-05
-5.46049699330813e-05
-1.72078601932055e-05
-3.12628889864075e-05
-1.31743608207233e-05
-3.57445419157249e-05
-2.99020736073428e-05
-2.79697223253279e-05
-2.71551259782728e-05
-1.53126918162893e-05
-1.12729550022232e-05
-2.00420197915475e-05
-2.10213130197478e-05
-2.19637822999953e-05
-4.31483182296901e-06
-2.5147113597169e-05
-1.74179320309603e-05
-2.93433543694084e-05
-3.39634373532941e-05
-2.15105100210995e-05
-2.38664916836051e-05
-2.46286984417755e-05
-3.14619395788933e-05
-2.04327656315296e-05
-5.38528287326892e-05
-3.65493291002392e-05
-5.099527852603e-06
-3.04854036662883e-05
-2.23072809284823e-05
-3.96303387313432e-05
-3.14221421723482e-05
-3.31603864979567e-05
-3.52063303334366e-05
-3.3350803136604e-05
-6.68030568271798e-05
-3.80205434872319e-05
-3.80987219011467e-06
-4.32955591596004e-06
-9.75973296023527e-06
-3.09929621271594e-05
-2.9776990348048e-05
-5.17596350235897e-05
-1.64500907570465e-05
-1.79675145454257e-05
-2.6378204684048e-05
-3.07679016330257e-05
-1.32964558275018e-05
-1.39281486471527e-05
-2.33583373815887e-05
-3.89374284059389e-05
-5.8171519056601e-05
-4.06290992997703e-05
-5.28593806612224e-06
-3.30542653966892e-05
-4.80627700766873e-05
-2.18017975562377e-05
-2.43736356550791e-05
-2.34963634368724e-05
-4.28493934031805e-05
-6.09399212127562e-05
-3.28990859261927e-05
1.58143205008803e-07
-1.68656394755561e-05
-2.56596447655152e-05
-4.02218837596009e-05
-2.6797724632174e-05
-2.18158197420891e-05
-3.34748074124854e-05
-2.62245818320175e-05
-1.14328066360091e-05
-1.96476520452975e-05
-1.64547265167546e-05
-2.60723884635433e-05
-1.59535299126525e-06
-2.94465744913329e-05
-2.71067875472072e-05
-1.43678044742286e-05
-2.12499688619e-06
-4.20071890783267e-05
-1.48250031095666e-05
-4.42429123871738e-05
-3.49931015109603e-05
-3.10785891998536e-05
-6.15966389160672e-05
-1.79042847743846e-05
-1.49031987495251e-05
6.80990541328709e-07
-3.76380493934104e-06
-2.65636922733848e-05
-2.5515376364408e-05
-2.12063153770132e-05
-4.4236767107638e-05
-1.33411503402771e-05
-3.42937566370841e-05
-1.43489628098344e-05
-2.40943347153021e-05
-3.92266593681847e-05
-4.77974192804203e-05
-1.81917623062475e-05
-3.48149341034532e-05
-1.50041032464675e-05
-5.12453493368388e-05
-2.97027885411332e-05
-2.03861546143962e-06
-3.70454984665378e-05
-1.62320921218721e-05
-1.86043525040263e-05
-2.93114142077293e-05
-4.0317140914092e-06
-9.86578960736649e-08
-3.68815307578539e-05
6.47798861202887e-06
-1.94002256613687e-05
-3.83468333763646e-05
-3.27924266969495e-05
-3.04127943424774e-05
-4.64327911578901e-05
-1.21028593853384e-05
-4.16136143831097e-05
-3.35821423058325e-05
-4.17003516102076e-05
-3.00781326748913e-05
-3.99671410098764e-05
-3.99538688783083e-05
-1.53447861551171e-05
-5.33789462955716e-05
-4.85746405902612e-05
-3.64729678438935e-05
-8.81802244345949e-06
-1.85750291163846e-05
-1.45290114939292e-05
4.59827894133059e-06
-1.20393422717796e-05
-2.7598987820905e-05
-3.59437558045179e-05
-1.81238913409637e-05
-1.44368826309695e-05
-5.1581538639119e-06
-2.83791029895593e-05
-3.79679303856938e-05
-2.39762400213309e-05
-3.24895816723263e-05
-6.46896589362821e-05
-3.4276884809308e-05
-4.16430483116923e-05
-1.57532965500976e-05
-3.27427890274939e-05
-3.88254473979531e-05
-1.5314346446632e-05
-8.96522457258392e-06
-1.79129089453996e-05
5.47803737946272e-06
-2.01167321850363e-05
-2.1082081370237e-05
-1.30058276632074e-05
-3.72661464728288e-05
-2.39068490142579e-05
-3.30543147291821e-05
-2.52091301844291e-05
-3.33601395659528e-05
-2.9003420998042e-05
