# Supplementary material for: Research on computational propagation and identification of mine microseismic signals based on deep learning
Source: PLoS One. 2025 Oct 22;20(10):e0334641. doi: 10.1371/journal.pone.0334641 (PMC12543183; doi:10.1371/journal.pone.0334641)
Supplement: S6 Data — (ZIP) [file pone.0334641.s006.zip › 000100900000067.xlsx_0.txt_24.txt.txt]

-4.29459188857691e-05
-1.76429372092877e-05
-3.79250258002431e-05
-3.72179075019087e-05
-4.1873475421392e-05
-2.26145133401651e-05
-2.66941216968351e-05
-3.43538281813183e-05
-2.11405655438449e-05
-1.18728586922547e-05
-4.10733754195957e-05
-1.30893301426132e-05
-4.82730604304567e-05
-2.8604054924658e-05
-3.29815621405529e-05
-1.99554085820325e-05
-3.04267053107365e-05
-9.60341686955481e-06
-1.14755860461305e-05
-3.72613167794967e-05
-5.32663763619583e-06
-9.38098305666359e-07
-3.21952028689156e-05
-2.84095474869708e-05
-1.89103209610007e-05
-2.60229663399515e-05
-2.49724979665391e-05
-4.09976390539837e-05
-3.26518125099185e-05
-3.7746637863366e-05
-3.72588746429302e-05
-1.50450728577688e-05
-3.27817237450146e-05
5.99992733043284e-06
-2.78490485759284e-05
-1.96015924957395e-05
-2.9378243965122e-05
-2.28912550104373e-05
-3.1326372310367e-05
-1.02412071022554e-05
-2.76725450405203e-05
-4.45547186747247e-05
-4.86492341920937e-06
-3.50477869353667e-05
-1.22703094319771e-05
-4.2333480592956e-05
-1.62216701709655e-05
-3.1963879117253e-05
-4.01562486339979e-05
-4.2079420105575e-06
-7.62815382367926e-07
-3.32949446706082e-05
-2.08653503262827e-05
-2.23368383945198e-05
-5.8941223774034e-06
-3.49843625316854e-06
1.13212669120487e-07
-1.73128075258386e-05
-1.9555772581657e-05
-3.77121251033446e-05
-3.34862982131248e-05
-2.89429724662034e-05
-3.36043541681514e-05
-4.18964715532278e-05
-4.90778865711291e-05
-3.0136439310042e-05
-2.73379690487538e-05
-2.15900796900018e-05
-2.45512230409331e-05
-1.77466715347244e-05
-4.04216748608763e-05
-3.72748877774138e-05
-1.78388971604273e-05
-3.97905448292652e-07
-1.49960505171874e-05
-1.68964001989054e-05
-8.5985398296545e-06
-1.22138989713592e-05
4.76112737930368e-06
-2.40593974459313e-05
-2.22640070271711e-05
-4.01887333507588e-05
-2.26991231924179e-05
-4.23488818312926e-05
-6.81959762082558e-06
-4.2126652236365e-05
-4.07866980193787e-05
-1.80985216684266e-05
-2.24953055514692e-05
-1.6930164857152e-05
-1.15794663121223e-05
-2.82949501281924e-06
-1.33771720274005e-05
-2.68789151842077e-06
2.98608431181363e-05
-1.05866775348588e-05
-1.38700217687054e-05
-5.07311181725701e-06
8.99984199197613e-06
-1.22987812918617e-05
-2.79977774442104e-05
-4.25652459120404e-05
-3.40940596721192e-05
-1.44509227685247e-05
-2.90764833857186e-05
-1.58809070208729e-05
-4.86344668727193e-05
-7.73052634314921e-06
-3.451890118499e-05
-1.49811535261567e-05
3.28360640270101e-06
-1.9717710324845e-05
-4.53340451266747e-06
2.54535181428674e-06
1.22427012953759e-07
-1.41434653685118e-06
1.13801714412145e-06
-3.65889741112747e-06
-3.85173082470794e-06
-2.81934142453158e-05
-6.15290915899513e-05
-3.17566655430064e-05
-2.51023323576369e-05
-5.49828145658371e-05
-4.85167521474742e-05
-4.42025100679542e-05
-1.73164206546226e-05
-1.39562953942194e-05
-9.46215745162173e-06
-3.26458648762875e-05
-8.48645064214128e-06
1.70672142506137e-05
-2.18362754367673e-05
-1.3132340536975e-05
-5.9405269034299e-05
-5.09756803257519e-05
-5.33700921742382e-05
-4.90318403601435e-05
-7.9732900706101e-06
-5.56266520785978e-05
-3.97232159037226e-05
-3.71374265743342e-05
-1.94772252679369e-05
-5.75047799492153e-05
-2.21622217783221e-05
-1.65705167503698e-05
-1.53502285832618e-05
-7.95375502516285e-06
1.40631353551091e-06
-5.61712163185784e-06
-2.75196631812999e-05
-2.18472301577221e-05
-2.33213016630324e-05
-2.59715093966165e-06
4.25084573966603e-06
-4.81722401178877e-06
-2.58776793430591e-05
-1.36511791078498e-05
-9.76532622333723e-06
-4.54506472161353e-05
-4.06512118931573e-05
-7.88482290970181e-06
-4.11500318939456e-05
-3.81656515516867e-05
-2.70901466706949e-05
-4.11845362676198e-05
-4.51476640746796e-06
-2.2774520920043e-07
6.42990185259184e-07
-1.69448123866573e-05
8.49006661015067e-06
-4.27786250278738e-06
-1.46398204666315e-05
-2.78509817740821e-05
-1.1508967718533e-05
-1.87862063476883e-05
-4.16061682125428e-05
-2.92888756707326e-05
-3.8482884752213e-05
-5.72542769684604e-05
-3.17259952050315e-05
-5.0981049099508e-05
-3.48440338281353e-05
-3.97823962214665e-06
-1.81822560815318e-05
-3.39696413081335e-05
-1.96478141477544e-05
1.45986900254058e-05
-3.17497086816179e-06
-2.82547518410216e-05
-6.19460657280191e-06
-1.04468509061134e-05
-1.47451388134603e-05
-2.88475982770814e-05
-2.63941230882996e-05
-2.8596853029182e-05
-5.34332369021457e-05
-3.89007478672237e-05
-2.26025383884768e-05
-4.02526958316812e-05
-2.42576314461873e-05
-3.15079221257309e-05
-4.25198768754619e-05
-2.72723195842374e-05
-3.32814997234972e-05
-2.01813838817189e-05
-2.3357408148046e-05
-1.75782994444226e-05
-7.35425687380426e-06
-1.36180568002806e-05
-1.14741935314361e-05
-3.56966543986246e-05
-4.84178377877325e-06
-1.47111111422964e-05
-1.33065042630767e-05
-1.55824721370969e-05
-3.47424845732974e-05
-4.42012095380775e-05
-2.19872267490356e-05
-3.20601250462432e-05
-3.50065948749017e-05
-2.58747590690293e-05
-3.88507668640947e-05
-8.57111310778943e-06
-2.93230388782612e-06
-4.05498686783736e-06
-6.90632543643464e-06
3.29868042419758e-06
-3.03243663381263e-05
-1.7913328115427e-05
-3.25826918412507e-05
-1.81649902888926e-05
-3.69166777713988e-05
-1.8273714527224e-05
-4.05193118457962e-05
-3.29917497661263e-05
-3.9605876647963e-05
-3.18214317328763e-05
-2.53322725562029e-05
-5.70900918618617e-05
-3.19983624356215e-05
-2.10322807536023e-05
-2.48644346642893e-05
-3.18707278186735e-05
-3.45579505581685e-05
-1.65291779089694e-05
-1.39991543094093e-05
6.57072473625737e-06
-1.15574751478724e-05
-2.91535915727725e-05
-2.14289340755681e-06
-2.23182776450072e-05
-1.09673432667537e-05
-2.87345586266408e-05
-3.62118322830451e-05
-2.64035330801717e-05
-2.63417799107378e-05
-2.94313144405156e-05
-2.1494659195459e-05
-2.4495067235696e-05
-1.66457509029369e-05
-6.98892560427906e-06
-1.30934350598925e-05
-2.96204683232543e-05
-6.00046448754205e-07
-2.1483002999936e-05
-4.66779701476744e-05
-2.3524384482246e-05
-1.34337608482438e-05
-1.70028620655334e-05
-1.29184168527929e-05
-4.09791444105651e-05
-5.05190055811784e-05
-3.30793521085679e-05
-1.13162917370968e-05
-5.3846286799459e-06
-9.27647231300548e-06
-3.72056521515978e-05
-2.07067858002846e-05
2.40948302036477e-06
-6.55394274039649e-06
-1.11749087936204e-05
2.298803286079e-05
-1.29676748541608e-05
-4.22492247792585e-05
-1.08062245261095e-05
-5.0159368318489e-05
-1.82499742429471e-05
-4.82551714778322e-05
-2.45825525984523e-05
-1.96589199386381e-05
-2.75590271116273e-05
-3.55367784891658e-05
-4.13313219982792e-05
-1.48568437086614e-05
-3.52072830212899e-06
-1.76285664030241e-05
-1.82036355459426e-05
-1.00047553351057e-05
9.33936671204005e-06
-3.81673344680857e-05
-3.32197249767327e-05
-3.10783701291139e-05
-4.43557224861639e-05
-1.98752221578251e-05
-4.95756756331977e-05
-6.19843366791427e-05
-4.0194155784057e-05
-4.12163893653893e-05
-1.88413975070117e-05
-3.10437505504964e-06
-4.77507690115386e-05
-3.53428670986987e-05
-4.19423397504581e-05
-2.58271133477132e-05
-2.81436157474988e-05
-1.89593852518719e-05
-2.5659153343762e-05
-2.40991838953548e-05
-4.31346381968986e-05
4.57681176932622e-07
-7.1101933912959e-06
-8.97773475070396e-06
-7.05150568360716e-06
-1.82056752891483e-05
-3.42235107620787e-05
-3.05102776200275e-05
-4.9942037131588e-05
-2.92842419771594e-05
-3.50285714660259e-05
-3.83040295506021e-05
-4.60920883570086e-05
-3.3549025357648e-05
-4.80667257612462e-05
-2.14160880428184e-05
-3.11981762612303e-05
-2.97736859967126e-05
-6.24175529817482e-06
-7.013097657814e-06
-4.92642559443804e-06
-5.61454164419285e-06
-9.79313266279173e-06
-1.85169984294066e-05
-4.10220508691569e-05
-2.28901717210113e-05
-2.88989520875525e-05
-5.46907858868376e-05
-5.27693682644608e-06
-2.88505697653731e-05
-3.15274266303559e-05
-6.07049684223611e-05
-4.45113602194589e-05
-3.89628561746554e-05
-1.16648831037253e-05
-2.80057709867429e-05
-3.59835861534944e-05
-4.64155605494957e-05
-5.20859951900345e-05
-2.01637128327257e-05
-2.89986884292208e-05
-1.20765005330571e-05
-3.49141781314969e-05
-1.30735868171471e-05
-2.41470862942417e-05
1.09596508358546e-05
1.18756464455722e-07
-2.12545127373864e-05
5.96655680456778e-06
-2.94657723347354e-05
-1.82338074509734e-05
-2.70461753681643e-05
-2.723115600891e-05
-3.48356035659846e-05
-2.09516752370482e-05
-2.09696633428084e-05
-4.10100732340332e-05
-2.61803042409242e-05
-1.1243520884834e-05
-5.61278261429579e-05
1.05971983799472e-05
-3.09378568170598e-05
-3.68839799194812e-05
-1.71509785402805e-05
-9.55551307009049e-06
-2.40536635902202e-05
-1.62526375776249e-05
-3.63755141732075e-05
-1.05518030925883e-05
-5.10449461550671e-05
-1.08191249936971e-05
-2.59294126466719e-05
-1.05857777375726e-05
-1.11761781114828e-05
-3.92116779059125e-05
-1.06201224421262e-05
-2.09870220354003e-05
-2.05330958823808e-05
-3.288245808808e-05
-2.17277617416161e-05
-4.32222099542605e-05
-2.02043579481868e-05
-1.70912641891248e-05
-1.4899717072389e-05
-4.36008136283603e-05
-6.29195850311432e-06
-1.04147745546086e-05
-2.68693581076267e-05
-1.84020907267144e-05
-1.96795070504751e-05
-1.51285907175636e-05
-3.58564972344512e-05
-2.33906513342665e-05
-4.29461231306508e-05
-8.37511688238685e-06
-2.71202865784947e-05
-2.21123529594494e-05
-2.77969748216222e-05
-1.75457240012845e-05
-3.26375716859054e-05
-1.57588664947756e-06
-4.11453936872181e-05
-3.13785389715975e-05
-2.70958939000669e-05
-3.32404401449744e-05
-1.3749210377763e-05
-2.01360211374845e-05
-3.33455292749629e-05
-3.45563318851035e-05
-2.39716451535217e-05
-2.99713683796992e-05
-3.84504697694708e-05
-4.17924460094199e-05
-2.8785112935589e-05
-5.74953967663251e-05
-1.41483123164427e-05
-2.53745597244099e-05
-1.70591210856481e-05
-1.26850143420761e-05
-1.29397808440823e-05
-1.31953647832997e-05
-9.62492976588024e-06
-1.11361193186996e-05
2.28272580878897e-06
-2.84323205601882e-05
-5.28769126687855e-05
-2.1631558566975e-05
-4.19377640058373e-06
-1.61735500935531e-05
-2.52579488452056e-05
-1.19222543310606e-08
-2.71535186251415e-05
-4.7242109318545e-05
-2.3593208282215e-05
-1.30587617732493e-05
-3.10398171932127e-05
-2.63513607314768e-05
-3.36835912034989e-05
-2.82403045170775e-05
-2.22359571654916e-06
-3.41470635109864e-05
-3.80278804679003e-05
-3.13324092678518e-07
-1.70692686808502e-05
-2.9098112874597e-05
-3.61569747740862e-06
-2.99005842215481e-05
-2.61400442516869e-05
-4.1921856796348e-05
-4.67027705685687e-05
-1.42965845455125e-05
-3.06074140103817e-05
-1.26990713272779e-05
9.52957303079546e-06
-1.39597917100329e-05
-2.58433875005183e-05
-2.26683726774997e-05
-2.7863516488342e-05
-6.31061454795536e-06
-3.98480594856747e-05
-1.9906683933587e-06
-4.53152417341702e-05
-1.7767961753651e-05
-2.66521098802875e-05
-3.52647460719489e-05
-4.60065718011713e-05
3.89911998224252e-06
-1.22032160145351e-05
-4.93941717897743e-06
-1.52091086288122e-05
-3.28625618929112e-05
-2.33827768555527e-05
-2.35736026000712e-05
-1.02702703763281e-05
-1.9847140582212e-05
-2.68197519367223e-05
-3.16951881274509e-05
-4.6087306242831e-05
-5.42905707103489e-05
-6.80215775674892e-06
-2.62793570454976e-05
-1.9962020804891e-05
-3.09372220048634e-05
-3.23997231834273e-05
-3.00686581976162e-05
-3.08703069287326e-06
-2.68229249586606e-05
-4.78698489259159e-06
-3.64703374950358e-05
1.79700889256166e-06
-2.1442200893207e-05
-2.64725790562811e-05
-3.41116613171606e-05
-3.25441783671347e-05
-3.50945783536825e-05
-3.10126160916614e-05
-4.01135447966143e-05
-2.07033219941238e-05
1.28165353830618e-05
-3.46750976146471e-05
-1.77545725039774e-06
-2.61720550039214e-05
-2.74904877509546e-05
1.77644180840598e-06
-1.84094821838762e-05
-1.95748996102415e-06
-1.56087941151859e-05
-1.25131121071842e-05
-2.63503343991772e-05
-5.95875169335856e-06
-2.77462729998931e-05
-1.70190836632376e-05
-1.82307798505876e-05
-1.77336550705281e-05
-2.74028739414564e-05
-4.66776619949683e-05
-2.52963614082219e-05
-5.51225298742777e-05
-3.73486810311742e-05
-2.82189330980461e-05
-8.32449730183461e-06
-4.00039930732489e-05
-2.04392687116687e-05
-8.21867309353756e-06
-4.28029173995915e-05
-2.87148799755304e-05
-4.90689703780214e-05
-4.15098433422562e-05
-2.03009162327953e-05
6.09088776723224e-06
-2.99558948905525e-05
-3.40982374818318e-05
-1.15932997338651e-05
-1.88636697540389e-05
-3.40216331014878e-05
-3.49830741287034e-05
-4.24404035061291e-05
-2.64554167923682e-05
-3.78107028482005e-05
1.19826743032086e-06
-3.35574265084841e-05
-3.58005153984134e-05
-3.82698049395221e-06
1.21792105927075e-05
3.68043223373031e-06
-1.04422765218608e-05
-2.03861001959337e-05
-1.55563510139824e-05
-3.04477635021579e-05
3.59960112981806e-06
-5.18479413586746e-05
-1.5402806956978e-05
-2.35483249964195e-05
-2.68797518391359e-05
-6.93333138698144e-06
-1.57707001284789e-05
-3.42857838646021e-05
-2.093894260906e-05
-6.01029755535947e-06
-2.82893013601934e-05
-3.90465771434396e-05
-5.32920089501791e-05
-5.61165317476913e-06
-4.575964819101e-05
-8.14672256715852e-06
-3.69396259748308e-05
-3.75644258752747e-05
-2.35302072846568e-05
-3.39543734438352e-05
-8.83736856423849e-06
-1.9688762223268e-05
-3.91885941502505e-05
-2.89389285316242e-05
-4.39003038417983e-05
-2.30852584248218e-05
-1.17866782703425e-05
-2.66037305422969e-05
-3.68723114334692e-05
-3.53492799989355e-05
-2.05834806148632e-05
8.34563383691242e-06
-1.71912190690727e-05
-1.09830016195313e-05
-4.51112290933158e-05
-2.41078701272138e-05
-2.48032224188903e-05
-2.83080822860373e-05
-3.16507784224924e-05
-1.14051460215759e-05
-2.17136978195852e-05
3.25010951626866e-06
-1.72763459930625e-05
-2.99883266708609e-05
-3.30233059846813e-05
-1.91786146998223e-05
-4.29573959548414e-05
-2.04965423962658e-05
-3.61451578684428e-05
-1.49600690910482e-05
2.31641629394992e-05
-2.19231640051254e-05
-3.58694016233916e-05
-2.56385792172036e-05
6.24871061759211e-06
-3.60630118737872e-05
-3.05073524429742e-05
-4.57684490836748e-05
-1.93423930930856e-05
-3.43853119546567e-05
-3.16199482620253e-05
-4.23507435036878e-05
-5.1180463356528e-05
-2.12235184036606e-05
-9.13407243670094e-06
-6.88997644162483e-06
1.36890133353494e-06
1.84959255141087e-05
-1.66414491116539e-05
-1.49612004037123e-05
-2.7014726084851e-05
-1.75427823453989e-05
1.10192217044835e-06
2.46302506955782e-06
-2.32882211118078e-05
-2.74716599392544e-05
-4.12214972551651e-05
-2.34700875605017e-05
-3.43189066330005e-05
-2.6880594303633e-05
-4.05665793540676e-05
-6.96268619848375e-06
-3.34056322345282e-05
-4.06369197403074e-05
-2.39259141201371e-05
-1.19837559891346e-05
-3.09685548342001e-05
-2.85724649615174e-05
-7.52957574806724e-06
-4.72327002003737e-05
-3.68811966038215e-05
-5.41740009672026e-05
-1.96539684571949e-05
-3.75922412516377e-05
-3.28359259096662e-05
-3.61679573560138e-05
-1.71744749703637e-05
-7.56286409695119e-06
-1.13435281727541e-05
7.60889026442954e-06
-7.18947427946852e-06
-9.62933594413193e-06
-6.81408133822128e-06
-2.55188542097602e-05
-9.82630236409076e-06
-1.00931265536674e-06
3.03164664546137e-06
-2.99488544076437e-05
-4.01837537577765e-05
-2.18935906139329e-05
-2.5067994871272e-07
-3.9631877932631e-05
-4.01050233814723e-05
-3.20150661400461e-05
-1.66002989321181e-05
-4.25105508919687e-06
-2.96861207384061e-05
-1.16784402081591e-05
-1.89960192546147e-05
-2.38396946174441e-05
-3.32348844560347e-05
-4.04193713242843e-05
-1.59125706766081e-05
-6.76205074469179e-06
-2.48383558467222e-05
1.62984563247368e-06
-1.18848850570345e-05
-2.87754031531585e-05
-8.5845440887366e-06
-2.16441303703745e-05
6.89899038556437e-06
-3.68009495323155e-05
-3.87838272583652e-05
-8.66322478137155e-06
-4.25080845140234e-05
-2.60040147031946e-05
-4.01748494267844e-05
-4.05122641528435e-05
-3.38140817953183e-06
-3.81247752018531e-06
-4.14320848937734e-05
-2.15056165091504e-06
-9.34530506552638e-06
-3.18097620808845e-05
-1.24563013696965e-05
-4.33434932911916e-05
-7.2923255879652e-06
4.67624812973802e-06
-1.35248012030646e-05
-4.39139537507822e-05
-2.7065763250081e-05
-1.29488950183593e-05
-2.26905335888761e-05
-1.14557434248602e-05
-2.46023007473886e-05
-3.52224096993598e-05
-2.63376012891944e-05
-2.16475975590255e-05
-3.65137631825148e-05
-3.2186181313748e-05
-2.54230229296499e-05
-1.56714180122236e-05
-1.40671040416553e-05
-3.4022888132679e-05
-1.80097415916905e-05
-3.15578853114853e-05
-2.77098236788456e-05
-1.05594210807327e-05
1.47690203532162e-05
-1.4778117655346e-05
7.4414361141904e-07
-1.31849656102155e-05
-4.07624712347602e-05
-1.64685166411756e-05
-7.34958392552732e-06
7.99875430015424e-06
-2.26600358348853e-05
-4.5631485156379e-05
-4.36040073175364e-05
-2.64465030757457e-05
-1.77845275641911e-05
-2.14767669460692e-05
-1.43368135576827e-05
-3.17863632265156e-05
-1.39232110439629e-05
-1.35568159371414e-05
-3.89941237156257e-05
-2.00794189806895e-05
-3.10560505799388e-05
-2.50307858793051e-05
-1.68720668199308e-05
-1.44732886887202e-05
-2.86207800956073e-05
-3.56111873715474e-05
-3.27344344694184e-05
-1.95120308419104e-05
-2.58026783103948e-05
-6.66851117957531e-05
-3.06599141377525e-05
-5.3305760123222e-05
-3.34535618262166e-05
-3.57875924478714e-05
-2.64669229753614e-05
-1.05590420071721e-05
-2.91942650877431e-05
-3.22191508622465e-05
-3.04986670722595e-05
-1.10602625824471e-05
-5.92739239465971e-06
-2.28870063823787e-05
-1.32589439693195e-05
-1.44863340509564e-05
-1.88261484854133e-05
-4.20714113844695e-05
-3.74001534122246e-05
-2.88591070030745e-05
-2.80821253710155e-05
-3.02147776177899e-05
-8.40141553624059e-06
-3.90036985635399e-05
9.4873293399867e-06
-3.43182079760246e-05
-2.94003804267476e-06
-3.40149556118919e-05
-1.18116284683756e-05
-4.16835125214435e-05
9.79468975728418e-06
-2.06740946753016e-05
-3.23477575875496e-05
-2.69178589017547e-05
-3.33612917405514e-05
9.4355869878123e-06
-2.69274936117993e-05
-2.99460466525094e-05
-1.1658547296464e-05
-3.92806218623208e-05
-3.16780488775318e-05
-2.19969578708852e-05
-3.14526390363765e-05
-5.13015179990758e-05
-1.28186798120037e-05
-2.9942184996214e-05
-3.50191234119806e-06
-2.04274851158276e-05
-1.64829823565927e-05
-3.15840460133052e-05
-6.23314434610812e-06
-3.28899019750544e-06
-3.21254778426682e-05
-4.54036507322324e-06
-1.27851880892633e-05
-2.73949469631595e-05
-6.56018461143188e-05
-1.77817587107275e-05
-3.73575196583942e-05
-3.38396414348149e-05
-2.07165783194089e-05
-5.75360708052197e-05
-8.75617175553949e-06
-1.98275314395639e-05
-2.28466760451744e-05
-3.16834169250477e-05
-1.64912176238292e-05
-6.13260112393333e-05
-3.46568717789411e-05
-2.86075828779408e-05
-5.44251399090266e-05
-2.04349961435331e-05
-5.09256077770948e-05
-3.24025104244893e-05
-2.02033549989607e-05
-1.97167033508767e-05
-3.36634011499499e-05
-3.76107206789038e-05
-2.85526299298088e-05
-2.09215876301278e-05
-4.31810149578898e-05
-4.74651200828392e-05
-5.7929219753893e-05
-1.56822137103152e-05
-2.63914341824436e-05
-1.51034444354845e-05
-4.87053132788039e-06
-3.88504409370325e-06
-2.03878230378645e-05
-3.2631723521467e-06
-3.90547233441766e-05
4.59081096340569e-06
-1.82801715189921e-05
-2.2963387528013e-05
-2.22245672325224e-05
-4.45891301766406e-05
-4.06034538688281e-05
-5.87684522011509e-05
-1.55654383874475e-05
-1.08583183649451e-05
-1.19919600446692e-05
1.66498230360732e-06
-2.17141018156331e-05
-7.59887044878876e-06
-2.74887098066457e-05
-1.59782452658967e-05
-1.56681004327721e-05
-2.54992477325864e-05
-2.9055268486168e-05
-2.66805619506746e-05
-1.43487065251759e-05
-3.57556475925075e-05
-2.63790231376072e-05
-1.00879893479381e-05
-5.79553622224175e-05
-2.52693269199272e-05
-1.28564394595944e-05
-6.75903354511731e-05
-2.54029421381689e-05
-4.05410145800744e-05
-2.22804568625544e-05
-2.74433679080189e-05
-2.71289047880505e-05
-3.71937501737739e-05
-1.69733573948375e-05
-1.11254638067137e-05
-6.80995871844205e-06
-6.13409287563137e-06
-9.6259354585511e-06
3.52821890500385e-06
-5.87957405266809e-06
-3.34688724427025e-06
-2.89919262602669e-05
-3.63349107730968e-05
-1.80272464506554e-05
-1.2123672696637e-05
-7.24209357909288e-05
-2.06610525692624e-05
-4.47750827396477e-05
-3.20891324412431e-05
-2.67031157883832e-05
-5.92097321730018e-05
-2.63597003150826e-05
-3.71213923126071e-05
-2.02265437526438e-05
4.60119091697178e-06
-2.56936993485324e-05
1.36321072748422e-05
-7.63707599965677e-07
-2.41824784055104e-05
-6.75358872309974e-06
-3.00695412757305e-05
-1.09771835577825e-05
-4.07224441922414e-05
-1.24137084451437e-05
-4.53691469946038e-05
-2.54242881929979e-05
-4.71965203567712e-05
-5.17559237252801e-05
-6.4987806876722e-05
-2.64270341384095e-05
-3.78650939870366e-05
-2.09469361165352e-05
-1.11698885135103e-06
-6.20011784590682e-06
2.51211707677386e-05
-2.26426969251499e-05
-2.27595717305911e-05
-2.157306039003e-05
-1.92639640546926e-05
-1.42699850595056e-05
-1.88276006860002e-05
-2.44556221845921e-05
-1.28743187029207e-05
-5.15528689427518e-05
-3.87492979508301e-05
-5.42480246218748e-05
-4.14606149706888e-05
-1.72653476300676e-05
-1.1875876916151e-05
-1.39337214944274e-05
-1.72841894044732e-05
-2.40309180382576e-05
7.56711336551931e-06
-2.73085646614337e-05
-3.13875774215756e-05
-2.71890791937457e-05
-3.08119806349688e-05
-2.81400736685105e-05
-2.15371807871737e-05
-3.86541871728978e-05
1.20041039719312e-05
-3.85410512395278e-05
-3.81103164905102e-05
-3.35648691146933e-05
-2.56412735668075e-05
-5.37708871864139e-05
-1.02411399040561e-05
-1.5695685856314e-05
1.4206516020497e-06
-7.9820619727441e-06
-1.61218378157037e-05
-1.95622355409393e-05
-6.89203440476926e-06
-2.87855280903678e-05
-3.45379406197116e-05
-2.7837820550094e-05
1.17103384620259e-05
-3.22931879823936e-05
-3.14542740817817e-05
-4.08675390918537e-05
-1.41403007818306e-05
-3.86750335668769e-05
-9.72726264536956e-06
-3.86496850943769e-05
-1.13313902574128e-05
-2.83279135358026e-05
-2.06685814365789e-05
-2.09953213329084e-05
-6.1552641444376e-06
-7.98470486612575e-06
-4.88657031174756e-07
-1.77113610896015e-06
-2.09280897306044e-05
-2.85845312324891e-05
-8.51530277524512e-06
-3.77878645919789e-05
-5.53678967311216e-06
-2.57565644377522e-05
-8.2183392704754e-06
-1.78273414070672e-05
-3.58725811867795e-05
-3.04169708314526e-05
-5.88021210093374e-05
-2.80446011365242e-05
-4.65494908009416e-05
-3.30361731095267e-05
-3.41645787123018e-05
-3.70122707167373e-05
-2.87013376139473e-05
-3.1229530566962e-05
-1.63828621387028e-05
-2.45268535358398e-05
-3.40803012032079e-05
-2.36154461380115e-05
-3.20589278869098e-05
-1.25049561324734e-05
-2.66038806097789e-05
-2.24593436951372e-05
-2.63780586288449e-05
-5.13515565272841e-05
-1.65313917095226e-05
-2.26091282251376e-05
1.65987431936447e-05
-3.38360604398097e-05
-1.49204532541004e-07
-4.31658771631253e-06
-2.80379675545675e-05
-7.64399692917211e-06
5.81829464832275e-08
-4.26683625297979e-05
-2.58394025010539e-06
-3.23346650131784e-05
-6.10954246741462e-05
-2.85167157395569e-05
-3.74747523708039e-05
-2.4035007666396e-05
-5.75501450757401e-05
-1.65244561120913e-05
-4.27364405893035e-05
-4.65623760526608e-05
-3.00395321869372e-05
-3.16623374158355e-05
-2.25820093994072e-05
-3.5392800882582e-05
-9.46361479191614e-06
-1.38417769357854e-05
-7.71965528891967e-06
-2.43753779376751e-05
-4.10567183332829e-05
-4.23327395465711e-05
-1.40011865441435e-05
-9.17873088674487e-06
-1.11440059205296e-05
-4.21198882032354e-05
-2.11209264955438e-05
-3.64702027282433e-05
-3.06202315528455e-05
-1.68565777178005e-05
-4.31897575592568e-05
-3.15372452919017e-05
-1.99968598471234e-05
-1.88397460863278e-05
-2.73388729207855e-05
-2.15646987079733e-05
-3.6029251689305e-05
-2.2011802563812e-05
-9.44995487421318e-06
-3.34950196074003e-05
-1.22599553627341e-05
-2.040566220036e-05
-2.59806908934201e-05
-2.72448827851903e-06
-3.61068068920621e-05
-2.41624649208247e-05
-2.46612144612472e-05
-1.42139257817585e-05
-4.92849336859454e-05
-4.02989656736168e-05
-3.73605651958991e-05
-4.17975254643372e-05
-3.83285603923566e-05
-1.92321742275267e-05
-5.79092890231167e-05
-4.37569493327828e-06
-1.8649013087482e-05
-7.90948878971233e-06
-2.65761763352612e-05
-1.88015353950059e-05
-2.47531531098962e-05
-7.6938985747247e-06
-2.6546869264241e-05
-3.03289925444266e-05
-3.50113239282257e-05
-3.63952572653973e-05
-4.3114206363276e-06
-3.57363822655059e-05
-2.4455420021634e-05
-5.41413365241513e-05
-8.14436349076156e-06
-1.18243723394767e-05
-3.73929667343454e-05
-1.5153401628528e-05
-2.53133301932164e-05
-6.99278593953604e-06
-1.47597913200125e-05
-1.63053195555501e-05
-2.08151501017584e-05
-1.90835519786783e-05
-1.76928417204796e-05
4.62420050270301e-06
-3.55686269828811e-05
-2.92291192540697e-05
-2.55665463475552e-05
-4.5682635560823e-05
-4.86885464399472e-05
-4.35323303216109e-05
-2.98630077392783e-05
-4.41841523225891e-05
-4.48802561500576e-05
-1.9312379420003e-06
-1.85880430321328e-05
-1.62363779628924e-05
-5.26184192129172e-05
5.15384913465417e-08
9.26599119005696e-08
-2.7308663862912e-05
-1.78659632604144e-05
-3.59046684041332e-05
-7.37204488248037e-06
-1.01699521789675e-05
-3.5058406735847e-05
-1.61013717743847e-06
-2.24827777363376e-05
-3.50152941306157e-05
-4.22375950194299e-07
-3.45516242099623e-05
-3.62441928372676e-05
-3.75750485596767e-05
-1.57944182152189e-05
-2.47884385202578e-05
-1.13240101873002e-05
-7.80937603491503e-06
-1.49651503850228e-05
-2.16785904542246e-05
-1.50670613395286e-05
-1.01593813203092e-05
-3.95399024548349e-05
-9.83539656277729e-06
-3.28396988613169e-05
-2.96332133382504e-05
-1.92510747279401e-05
-7.06678576256689e-05
-1.11066131077842e-05
-9.68049130273949e-06
-5.79025608298531e-05
-2.67162578604683e-05
-3.10493995752984e-05
-1.09437293431805e-05
-1.89853689747083e-05
1.515833721993e-05
6.43095221417763e-06
-4.60667584806891e-06
-4.66328795941453e-05
-1.33845881159433e-05
-2.74159544035214e-05
-1.26593974680077e-05
-2.63677047916813e-05
-7.67224903113141e-05
-2.90849958231951e-05
-7.89181458269404e-06
-2.68835061598667e-05
-2.33695093110372e-05
-2.39858417230461e-05
-2.43498332051958e-05
-3.00509347678243e-05
-3.19268470427017e-05
-2.81314004161098e-05
-2.84412469971654e-06
-3.81031891985565e-05
-2.54165222767792e-05
-2.55838931322529e-05
-2.11319318921069e-05
-2.80649814957872e-05
-1.97858701013853e-05
-4.14742510668934e-05
-2.58073920806625e-05
-2.89571146711804e-05
-2.91837945125556e-05
-3.4992700955048e-05
-2.92173513118505e-05
-9.36083173779618e-06
-4.3563543128997e-05
-1.90711016072883e-06
-4.26196457233641e-05
-1.51364510053123e-05
-1.12391742413257e-05
-2.37188404847706e-05
-4.62104473831412e-06
-3.50351396448324e-05
-7.06896526577962e-06
-2.88984600643079e-05
-1.63586193461429e-05
-2.85054063842073e-05
-5.01810073258415e-05
-3.24795265248923e-05
-4.56870836435303e-05
-3.02171369168365e-05
-1.72712035906769e-05
-3.20606452144122e-05
-4.13594827852237e-05
-1.57365778344818e-05
4.11031139778019e-07
-1.15369570415498e-05
3.1507053596592e-06
5.86051887946412e-06
-2.73043725139213e-05
-8.20069964014794e-06
1.12528029699754e-06
-1.92555851833634e-05
-7.18207908506614e-06
-1.40573429286757e-05
-1.47109730714621e-05
-4.68636826748167e-05
-3.02286461273277e-05
-4.14848422222905e-05
-4.55195114034588e-05
-5.03314603825078e-05
-4.68839150276716e-05
-4.53821342786309e-05
-2.19388544586849e-05
-1.93824700319885e-05
-2.53565536035926e-05
-9.24575634679179e-06
-1.82749016580246e-05
1.84094814698179e-06
-4.72569780580891e-06
-4.94921428064756e-06
-1.69785225843144e-05
1.48592507624359e-05
-1.18797946162626e-05
-2.38785899220787e-06
-3.0212207727076e-05
-2.97643960347557e-05
-1.85601175707549e-05
-7.67139093100348e-06
-2.62185389633113e-05
-1.51094478141135e-05
-4.04493628631862e-05
-2.94191464293096e-05
-2.59330879334774e-05
-2.49095692628379e-05
-2.12480833107966e-05
-1.85125776771698e-05
-1.96434033619641e-05
1.20102852996608e-06
-2.75813912638185e-05
-1.79334401902065e-05
-2.45222506611847e-05
-2.23866692232014e-05
-4.72049344200549e-05
-2.01664308042185e-05
-3.28494684681747e-05
-3.77435811572408e-05
-3.7763644754037e-05
-3.60761242187825e-05
-2.69485858705094e-05
-2.4504836464411e-05
-3.12700921926855e-05
-1.25880226710347e-07
-3.07227597550234e-05
8.93093495331112e-06
-2.86230634313419e-07
-9.27655257666342e-07
-3.88035516304318e-05
-5.35516670941891e-05
-4.58809058602286e-06
-6.45986621701422e-06
-2.12397836596456e-05
-7.59433588857719e-05
-3.19268593883751e-05
-4.74366778050093e-05
-3.11208357569814e-05
-6.03952810357428e-05
-1.40940922082093e-05
-1.19232715399759e-05
-1.71739745809002e-05
2.86539972908875e-06
-1.32856485581906e-05
3.12334818574297e-06
-2.3388098229428e-05
-1.15512951102835e-05
-1.38757714840989e-05
-8.58483372244306e-06
4.76504359893554e-06
-9.44944572952456e-06
-2.15285414733707e-05
-1.62057759573986e-05
-1.85809065936664e-05
-3.97842217989576e-06
-4.70206481051613e-05
-2.59506200972405e-05
-2.88897710024061e-05
-1.80167470130318e-05
-1.72675780988448e-05
-1.32412626287788e-05
-1.31516459936485e-05
-1.15918608956058e-05
-3.48065317411803e-05
-4.35901372403836e-05
-1.3047811178192e-05
-7.49634830573578e-07
-2.56126714595886e-05
-1.64558772245627e-05
-3.02601852520474e-05
-3.34134770216942e-05
-5.80900661215085e-05
-2.61259637475183e-05
-4.0690426836396e-05
-4.69599626980723e-05
-4.68118613382617e-05
-2.7246898431705e-05
-3.24791019716134e-05
-3.48045468258825e-05
-3.12202465008305e-05
-8.67520286789339e-06
-1.41747159595913e-05
-1.61681298196137e-05
-2.84591951126439e-05
-2.84667100746001e-05
-9.24582731136122e-06
7.05311237752612e-08
-1.6750211122736e-05
-2.05984586364633e-05
-2.10128681480515e-05
-2.77449226380929e-05
-3.27141414639198e-05
-1.67568635856438e-05
-3.47628407536924e-05
-2.09373530936172e-05
-3.14884476654133e-05
-4.3499124740651e-05
-1.28283218684482e-05
-4.18505686994531e-05
-2.59579736763587e-05
-2.07625612492202e-05
-4.26601453954472e-05
-2.01745369645182e-05
-2.89490980805987e-05
-1.07336174340472e-05
-3.7823289996936e-05
-8.96700669209791e-06
-2.61267837372166e-05
-2.95889256310072e-05
-2.53323424870416e-05
-9.71698494620231e-06
-3.46808474843006e-05
-1.44030094436479e-05
-1.62973242510497e-05
-1.87678282930265e-05
-1.10749933489689e-05
-1.62663565461269e-05
-4.04215380327653e-05
-2.90479997671629e-05
-3.23014564021964e-05
-2.24467422590496e-05
-4.9255050542461e-05
-3.36010046306648e-05
-3.20767631382959e-05
-3.18258275154278e-05
2.24882167455819e-06
7.17722826516823e-06
-4.19234220559172e-05
-3.01640932272842e-05
-1.53102093423839e-05
6.57284988287209e-06
-3.68518872083815e-05
-4.67569547624313e-05
-1.27871437885863e-05
-2.44646517863048e-05
-2.12709880801802e-05
-1.83641287609767e-05
-9.03428966399476e-06
1.29491449785952e-05
-1.80145406137935e-05
-3.02427910038838e-05
-2.34990988018276e-05
-6.241480374463e-06
-4.75792594884404e-05
-2.46956113457954e-06
-1.24247476918666e-05
-1.9250570786594e-05
-9.86374714742903e-06
-4.54770688056964e-05
-1.40129307414525e-05
-1.36666710860759e-05
-2.83659512264529e-05
-1.14931677106804e-05
-2.81791869854955e-05
-9.50853356657195e-06
-1.9759775642289e-05
-3.90278398769937e-05
1.13496924615725e-06
-2.55503588004797e-05
-3.82848241406664e-06
-2.43261222808025e-05
-1.75005376457694e-05
-3.14728686425162e-05
-2.4609221740473e-05
-3.95335465833946e-05
-3.09329839578594e-05
-1.94133403646769e-05
-4.38453710393791e-05
-3.0951432163237e-05
-2.25422379692019e-05
-1.76798629033028e-05
-5.01415247430079e-05
-1.07929596674104e-05
-1.59236485017114e-05
-3.20925444931553e-05
-8.67090568592705e-06
-2.02072466689777e-05
-4.12924634543314e-05
-2.65481386603762e-05
-2.99047992171945e-07
-2.90573584907501e-05
-2.06084843846995e-05
1.207213617506e-05
-2.30281255011461e-05
9.85174732407557e-06
5.62501416284884e-06
-1.95692364051782e-05
-3.90444208851447e-05
-2.46092560621858e-05
-9.91913904399791e-06
-1.21969387207319e-05
-2.13042528994377e-07
-1.99684363320891e-05
-4.38934993517634e-05
-4.88398087533649e-05
-4.9100240387359e-05
-2.91405535316208e-05
-2.60587348508505e-05
-5.7759932247261e-05
-1.84604814725353e-05
-2.92558820766145e-05
-3.53212870011946e-05
-4.2859787930036e-05
-6.45794683296174e-05
-5.09822551011232e-06
-3.99017382974112e-05
-3.42522517918453e-05
-2.08643926248591e-05
-1.4474734079849e-05
-1.51658851050527e-05
-2.02342923103462e-05
-2.91014870641477e-05
-2.91662957531634e-05
-1.88841654134591e-05
-2.18175186545395e-05
-2.27433448335931e-05
-3.86452051510621e-05
-9.2032693714514e-07
-7.61959164680223e-06
-3.97073092030992e-05
-4.14169321429899e-05
-2.80400830078347e-05
-2.41034736840765e-05
-3.68691606464615e-05
-1.71344944655002e-05
-3.85784728355326e-05
-1.84113020020754e-05
-3.33299171218923e-05
-1.52400088963628e-05
-2.43350328146367e-05
-2.555980554876e-05
-1.38040526885261e-05
-1.69951574458234e-05
-2.79522729189296e-05
-1.18485011126159e-05
-2.23186744673062e-05
-2.50277038814523e-05
-1.87593369131946e-05
5.19041199258029e-06
-1.81275148936715e-05
-1.91487442626363e-05
-4.43694815753312e-06
-2.41562166835571e-06
1.26508995037846e-06
4.32455427545995e-06
-1.38362344362017e-05
-1.24773953583184e-05
-4.05895259772284e-05
-2.29605772480237e-05
-6.11707560101119e-05
-1.5115548379488e-05
-3.54939415942558e-05
-2.67418945116387e-05
-2.76519353826078e-05
-4.10549464109466e-05
-3.82206138101525e-05
-4.61877392247982e-05
9.52297181096195e-06
-3.00777221023725e-05
-6.82695298686641e-06
-4.76797165670207e-05
-4.58343225260336e-05
-1.39459459284937e-05
-2.91231012292375e-05
-8.07291331213236e-06
-3.85468493473607e-05
1.09371492663524e-05
-1.73023955740797e-05
5.72819356812669e-06
-2.88879236419179e-05
-1.90483034389192e-05
-1.31514769968195e-05
-2.71539693949126e-05
-2.98335814356771e-05
-2.92972326925893e-05
-2.81782034115851e-05
-4.36637497240978e-05
-6.20017085101614e-06
-2.06351834244878e-05
-5.9891052884398e-05
-2.69583598135805e-05
-3.07689884115077e-05
-1.25659865945657e-05
-2.28736532790207e-05
-1.62413823727099e-05
-2.33290554042097e-05
-3.3863949837859e-05
-5.25458118938404e-05
-3.31050126881905e-05
-3.29219213640831e-05
-2.00915303612605e-05
-3.44917352776181e-05
-2.66145640902256e-05
-9.13478485438996e-06
-2.39230897706779e-05
-1.30561097957397e-05
-2.67359295201197e-05
-1.48752464808081e-05
-3.68726898030725e-05
-2.28559695706877e-05
-1.67513618950338e-05
-2.51938974956667e-05
-4.89514095354539e-05
-2.34735939916571e-05
-2.65177990824606e-05
-2.6087129856927e-05
-2.51921047014113e-05
-1.84392200870858e-05
-2.23858518659943e-05
-1.29493178080958e-05
-2.3975578662527e-05
-1.45645493894204e-05
-1.74533741464523e-05
-1.99773323376822e-05
-3.06142983553926e-05
-5.89310586151559e-05
-4.06829902646767e-05
-2.56510042930586e-05
6.60457652092712e-06
-3.48225257376516e-05
-2.47430796335451e-05
-5.08059385639565e-05
-4.88407739854441e-05
-3.51819128994529e-05
-5.16399233451575e-05
-1.00644418919398e-05
-2.03638288855936e-05
-1.93186281496912e-05
2.50200027617258e-06
-2.96335178947394e-05
-2.94334580372298e-05
-2.88939633747346e-05
-7.13297490643831e-06
-1.52066781987695e-05
-3.52907158772446e-05
-3.72621423182658e-05
-1.74714354571053e-05
-4.18991611430154e-05
7.76139319385741e-06
-4.26406834653666e-05
-1.9593868740129e-05
-6.16183006161456e-06
-6.84633995779797e-06
-3.79005071449299e-06
-1.63416677237972e-05
-9.35503128549329e-06
-3.79807827257882e-05
-4.32587950780559e-06
-3.47032374637101e-05
-2.91190477348181e-05
-2.11024176110966e-05
9.19692931362513e-07
-7.33168833907483e-06
-2.45088101763991e-05
-1.36099776764198e-05
-2.93985524116416e-05
1.44896140652276e-06
-1.00937451646355e-05
-4.87715878028925e-05
-1.94233500356356e-05
-2.34347831784776e-05
-1.86285842874363e-05
-1.07509376536154e-05
-3.55594076490828e-05
-3.98124754684383e-05
-4.38205350651617e-05
-4.25699747946058e-05
-1.76344549259679e-05
-3.15482409458794e-05
-2.89265091281384e-05
-1.81948766824279e-05
-1.37363733959322e-05
-5.4258303136899e-05
-2.64809680164739e-05
-1.84225898671389e-05
-1.22980803745386e-05
-1.23281974602258e-05
7.39202892347969e-06
-6.85462520163458e-06
-1.41057747443707e-06
-1.63743921994774e-05
-1.65995099607963e-05
-4.5709881851478e-05
7.45836465677289e-07
-3.52209644192141e-05
-1.1578799035866e-05
-4.88750185846685e-05
-2.75113443289904e-05
-1.78323980341654e-05
-1.5760877614644e-05
-1.74939563793288e-05
-3.51199061306293e-06
-1.28619614252686e-05
1.50416981682179e-06
-2.12500510285241e-05
3.3417889882624e-06
-1.42871890579452e-06
-2.18774966269636e-05
-2.3590798084346e-05
-1.31898409379182e-05
-5.59156646336536e-05
-3.93754555129045e-05
-5.75679747102478e-05
-1.80759433775211e-05
-3.0454614228321e-05
-1.28410247995475e-05
-1.73313987778443e-05
1.02924347905818e-05
-1.71766994789766e-05
-3.14410149758273e-05
-1.71728191311904e-05
6.35874351257008e-06
-3.4853616203394e-05
1.26365700977181e-05
-9.71167301543398e-06
-1.78161877408354e-05
-1.43398625475682e-06
-5.81645302290579e-05
-2.11222829728607e-05
-3.64495434436401e-06
-2.72463367226079e-08
-4.09515322844513e-05
-3.69699365049695e-05
-3.72296061082934e-05
-4.3305334530831e-05
-3.2047095257729e-05
-4.55498944502073e-05
-4.2523610015381e-06
-2.91029261112867e-05
-3.24637404926081e-06
-2.71067091409717e-05
-2.38806854057712e-05
-7.9635169980843e-06
-2.04637320096618e-05
5.94597147176162e-06
-2.78661117647478e-05
-6.68083357712796e-06
-1.44479715918837e-05
-3.89799881800974e-05
-1.37757900547602e-05
-2.54811836765326e-05
-3.59250123859731e-05
-1.84830244461553e-05
-6.40998312254245e-05
-4.03181894889417e-05
-3.8931068481913e-05
8.28987579600847e-06
-2.03961505976678e-05
-1.67056283114433e-05
-3.75314127566862e-06
-2.93961672932256e-05
-1.98448809100346e-05
-2.16380209378737e-05
-2.71900584485691e-05
-3.25596062421737e-05
-2.25769363025645e-05
-9.84625014596734e-06
-2.43450419029054e-06
-3.92051519583832e-05
-2.3381398374735e-05
-2.12272291000406e-05
-2.99238225550944e-05
-2.02868827013799e-05
-1.706583110431e-06
-3.05212412205408e-05
-1.5637384787901e-05
-1.70053198183802e-05
-2.52458113448753e-05
-2.48986905677675e-05
-3.8376584830614e-05
-2.44083284109081e-05
-2.458703126383e-05
-2.44660122461151e-05
-3.7952007327431e-05
-5.19809775078339e-06
-1.37751204489479e-05
-2.12098841000133e-05
-4.55893375240422e-05
6.89096958075134e-06
-3.38393669410078e-06
-3.83100460142719e-06
-4.11719230133463e-05
-1.55237888534203e-05
-3.65641745448748e-05
-2.72524570100278e-05
-2.92744087500334e-05
-6.35569245826213e-06
-2.076221363029e-05
-9.21893639887552e-06
-1.01975718868759e-05
-4.72570562668564e-05
-2.49703929498998e-05
-2.97883253155891e-05
-3.38735266529433e-05
-2.50897260941024e-05
-1.56879911132652e-05
-2.67289303921346e-05
5.93070106857607e-06
-4.85971428254042e-05
-3.73231911491843e-05
-2.333187110982e-05
-4.49926062110897e-05
-3.69791092776424e-05
-1.77663452557582e-05
-2.61634072297938e-05
-9.47324712972823e-06
-3.45392640190793e-05
-5.81930676826577e-05
-1.03892506638669e-05
2.88643638472802e-07
-1.83834541778781e-05
-2.773010100411e-05
-2.41886043268559e-05
-1.71788141227577e-05
-1.63885193692953e-05
-7.25686549908177e-06
-7.12420908309686e-06
-1.59355305886665e-05
-6.00966370127993e-06
-5.18276117081622e-05
-4.26079863127473e-05
-4.36049922872542e-05
-1.52999769795388e-05
-2.52052766654657e-05
-6.10487600785433e-05
-4.03076650291486e-05
3.1675641301809e-06
-7.80611827405008e-06
-2.67702653960554e-05
-2.40852095876983e-05
-7.624238798899e-06
-2.2862303940339e-05
-1.88639947112791e-05
-4.76655950515754e-05
-9.74326519841304e-06
2.59675779751755e-06
-4.28957737527028e-06
-1.1995343940553e-05
1.23641453531234e-05
-4.6835689865697e-05
-4.71490818772647e-05
6.19769102033995e-06
-1.07766445313293e-05
-5.92921648676515e-05
-4.27334662295073e-05
-3.75651126134822e-05
-4.34013855053559e-05
-1.84228570363284e-05
-3.79115035754304e-05
-1.74171239616511e-05
-2.13841207536375e-05
5.90402910399385e-06
-1.2509776467664e-05
-4.36490313452727e-05
-1.0716140801977e-05
-6.78971678491022e-06
-3.94241550916964e-05
-4.06530262226492e-06
-4.39508804486328e-05
-1.91903685809169e-05
-4.55866715424153e-05
-3.12963610091026e-05
-3.08463065047432e-05
-2.07966319328988e-05
-1.30260498294593e-05
-4.59104252794563e-05
-1.48077895632315e-05
-3.2169522653002e-05
-4.51429997263778e-06
-3.4975862351243e-05
-3.07545826737393e-05
-4.66928541225596e-05
1.10901736762842e-05
-4.00024877344196e-05
-2.42762301729482e-05
-5.29264121452087e-05
-4.59603195526598e-05
-3.81157250980575e-05
-1.99295706588009e-05
-4.21724654438183e-05
-8.49489777752252e-06
-4.25574209268474e-05
-1.13870574605475e-05
-1.50952257079443e-05
-2.32705650377344e-05
-2.09227167485026e-05
-1.41766356811207e-05
-1.80776566749471e-05
-1.77086716501135e-05
-1.08023536373819e-05
-4.04126449819935e-05
-2.62587168445464e-05
2.38599114750442e-06
-3.94446920022806e-05
-9.56249909512355e-06
-3.59974938302822e-05
-3.23774085937276e-05
-2.753932859247e-05
-2.36777017359685e-05
-3.03133412274037e-05
-5.91788268195848e-05
-3.66206156401744e-05
-3.10770419788231e-05
-5.0837327930388e-05
-2.61659668782418e-05
-1.83140513300112e-05
1.08711895623713e-06
-2.9386102326936e-05
-3.64088552281958e-05
-1.61826580102668e-05
-1.79062647321288e-05
1.53792959651286e-05
-2.0895906698802e-05
-1.24580641229385e-05
-4.98981239043944e-06
-2.45857956354905e-05
-9.66699321894037e-06
-2.51002728401586e-05
-4.95963750086396e-05
-1.13752349686342e-05
-2.87195813435589e-05
-7.76769234233298e-05
-1.40808945033067e-05
-1.05058997905584e-05
-1.7702280449671e-05
-5.79892306541634e-05
-2.11827006078952e-05
-1.34928240906543e-05
-2.61824652418399e-05
-1.86191139204418e-05
-1.45945464496963e-05
-1.2148037773308e-05
-2.92962416251015e-05
-2.68348770858667e-05
-2.58238827153239e-05
-7.64125635338421e-06
-2.84253513932136e-05
4.9691553756121e-06
-1.60288357630863e-05
-3.32737816975712e-05
-3.34724221932158e-05
-4.57015498758202e-05
3.88642770843483e-06
-5.38885199671446e-05
-4.31077240253401e-05
-7.08448343572259e-06
-1.21421883023178e-05
-1.79691890672548e-05
-1.77065626925877e-05
-2.12337718715131e-06
-3.7513424723321e-05
-3.91551114327957e-05
-1.56817887793389e-05
-4.68866457519678e-05
-4.28450000982915e-06
-2.57555075980398e-05
-6.18817892796368e-06
-3.85768002572014e-05
-3.18198284797593e-05
-5.26570252458461e-05
-3.69523619830692e-05
-8.11391161848708e-06
-2.06941793313666e-05
-3.01557145898449e-05
-3.36687517890188e-05
-2.92273761485367e-05
-1.77738102806012e-05
-2.57160782692144e-06
-1.63723273325052e-06
-3.8685469821027e-05
-1.37194942858069e-05
-1.60658190412773e-06
-3.17938819466408e-05
-1.24489317265927e-05
-1.70347792707042e-05
-2.84750288227455e-05
-2.73920582001453e-05
-2.93877435541311e-05
-1.55064401054716e-05
-1.68034438259358e-05
-8.88776007162436e-06
-1.27104823638022e-05
-4.10358727552326e-05
-2.25644293434647e-05
-3.33448803923906e-05
-5.54198568947785e-06
-3.18476331982553e-05
-4.4347859932121e-05
-2.32901473868508e-05
-3.24321355946644e-05
-4.41784163212338e-07
-4.21443609009789e-05
-3.77215522891149e-05
-1.90886284071891e-05
-3.24774018924867e-05
-4.19888750217708e-05
-2.20329866404225e-05
-3.65946535210418e-05
-2.76410324854796e-05
-3.0717177888934e-05
-3.16762916205488e-05
-6.68411833871577e-05
-9.47597066539698e-06
-9.74102001669536e-06
-1.72955156967827e-05
-1.67298254008315e-05
4.32802364595924e-06
-1.04964853914378e-05
1.34257675833131e-06
1.90753702276818e-06
-3.10439618246811e-05
-4.65716296443514e-05
-2.71297558775561e-05
-3.890405562145e-05
-5.49187838828524e-05
-2.25036572773056e-05
-4.27510135058141e-05
-2.74320240366339e-05
-5.94318157859327e-05
-4.84208414888964e-05
-8.31861017220018e-06
1.4020062043164e-07
-2.19281794829548e-05
-4.23154408222093e-06
1.8963659982884e-06
-1.25188096309349e-05
-1.19191164271416e-05
-1.15575014781452e-05
-8.13308322339668e-06
-3.96404877064048e-05
-3.01559087992378e-05
-5.10308680776573e-05
-4.1829844697813e-05
-1.50108828101259e-05
-5.1425576097329e-05
-5.52626050443407e-05
-2.03548327893222e-05
-4.06525151296066e-05
-4.79717347110947e-05
-1.26454516877819e-05
-1.1281353184269e-05
-3.61086279360242e-05
-4.44033018728118e-05
2.52322396951483e-06
-7.10458723570198e-06
-1.49873033928415e-05
-1.70987474805085e-05
-1.77690587708639e-05
-1.61179045756039e-05
-2.22194855109901e-05
-7.72324738091157e-06
-4.86515338679864e-05
-3.81925818702541e-05
-2.33761781962727e-05
-3.95866741986099e-05
-3.28843583454735e-05
-2.69737183345998e-05
-1.0139300419281e-05
-2.22865993088166e-05
-3.88389225691366e-05
-3.79626188795165e-05
-4.17035538523775e-06
-7.0730372175722e-06
-2.27736941789129e-05
3.7541719134574e-06
-7.05930699041072e-06
-3.2485955583114e-05
-1.40118781771161e-05
-7.2854093672131e-06
-5.13879630905624e-05
-2.28274093343689e-05
-1.42262959885798e-05
-1.72907581851467e-05
-2.07115401090637e-05
-4.27057719291482e-05
-1.94456630699352e-05
-4.69175118406912e-05
-2.02015123547774e-05
-8.43419816156505e-06
-1.96476133468748e-05
-1.55932026575709e-05
-1.17270487881391e-05
-3.48271732696026e-05
-7.73778589305449e-06
-5.18817750026989e-05
-2.00185309183771e-05
-1.15555103905363e-05
-1.93695091962756e-05
-4.14207180714556e-05
-2.72158231550375e-05
-3.09511849524191e-05
-1.81727289578282e-05
-2.87170464983581e-05
-8.10008919946091e-06
-6.07202156720881e-05
-3.28514877942894e-05
-3.13580111210181e-05
6.33134013529506e-06
-2.68380362969886e-05
-4.86791425142036e-06
-3.4211413777816e-05
-2.37115885634714e-05
-2.68981498583311e-05
-1.08136518295511e-05
-3.75788642563716e-05
-4.52928388718116e-06
-4.00155707302306e-07
-2.90231402308252e-05
-3.31194220873422e-05
-4.42743213425175e-05
-3.25580988142193e-05
-1.12790722917146e-05
-3.97339682075242e-05
-2.68370729064498e-05
-4.69821583874243e-05
-3.95116813386245e-05
-2.0247093381882e-05
-1.41813745903704e-05
-1.73254379975458e-05
-4.09411206352229e-05
-1.86604066271384e-06
-4.56916073592225e-05
-8.3667924450104e-06
-3.80386381862941e-05
-2.64241501741292e-05
-2.8462086134256e-05
-4.03603946667233e-05
-7.98919052992633e-06
-2.64324502330642e-05
-4.94167474805051e-05
-3.67165411759633e-05
-4.76114455555212e-05
-3.8839176956882e-05
-3.51932033816607e-05
-3.25194099631576e-05
-1.5270684029229e-05
-3.06859274731808e-05
-1.33821600634975e-05
1.12400445875549e-05
-2.36275654368086e-05
9.54473778244932e-06
-1.89434198539886e-05
-2.98384748631502e-06
-2.34124005141335e-07
-2.9813372363682e-05
-5.11544699517605e-05
-2.61823189590156e-05
-2.97433915265596e-05
-3.30513769780403e-05
-4.5793018239755e-05
-5.91294518572953e-05
-2.94800268361718e-05
-3.68662681706282e-05
-4.79965964244675e-05
-5.52363656270015e-05
-2.22203577405204e-05
-2.78731256131301e-05
-1.97961765803786e-05
-2.95508513316766e-05
1.40860255991848e-05
8.91151219485573e-08
-1.90255072871479e-05
-1.10458115471669e-05
-1.28103571637397e-05
9.47046381419968e-08
-2.13754855662977e-05
-2.52088516458236e-05
-4.16859304779545e-05
-4.39357872331964e-05
-4.0334129926205e-05
-2.63693764975296e-05
-4.62305781584593e-05
-3.33927539447741e-05
-3.42440625654171e-05
-4.26293537126112e-05
-3.72890960564516e-06
5.70104625721986e-06
-2.80940913692912e-05
-6.65621488460851e-06
9.21571550930756e-06
-2.94169349960978e-05
-2.83918347691173e-05
-1.98792002417882e-05
-3.59409364853328e-05
-1.31886386046577e-05
1.38354532428729e-06
-2.95568723945752e-05
-4.77372348755011e-05
-8.92946938644854e-06
-4.826974524958e-05
-5.29022681609495e-05
-1.04217559098508e-05
-5.20158234495512e-05
-1.9253044129844e-05
-3.46686586880691e-05
-2.37861103370549e-05
-3.51845243858603e-05
-1.45648571480692e-05
-1.21643146171182e-05
-7.33877238951606e-06
1.03373135918071e-05
-2.32605442086534e-05
-4.39000608704084e-06
-9.78170937183576e-06
-2.70929154598988e-05
-2.48194444193617e-05
-2.8443582733303e-05
-3.01336393882769e-05
-3.91401649064296e-05
-2.54205153407119e-05
-3.98733339173568e-05
-3.04625994315612e-05
-2.57974304363071e-05
-2.92368651823386e-05
-1.78556989281108e-05
3.96959746950506e-06
-1.00758749907209e-05
-2.01357771490337e-05
-1.2721065140681e-05
-4.01123098774238e-06
3.51675899531713e-05
-1.51684989007905e-05
-1.14251828338649e-05
-1.40177917295416e-05
-8.22444891911927e-06
-4.27675570454203e-05
-1.75190791694037e-05
-3.17669528235528e-05
-2.52539179893142e-05
-2.07152112215926e-05
-3.64347883639947e-05
-2.74404725012256e-05
-4.09289697512611e-06
-2.0715819836659e-05
-2.16265290039807e-05
-4.07260232394098e-05
-7.74342850426534e-06
-2.83189579837083e-05
-8.10515546495799e-06
1.18641069437666e-06
-8.48941782955099e-06
-1.38643989534457e-05
-2.75403259880536e-05
-2.02900235998165e-05
-4.41933570744193e-05
-1.6683985850648e-05
-3.13091217424964e-05
-3.79932807350158e-05
-3.39336295531812e-05
-3.33169223842029e-05
-2.27516289158006e-05
-2.69620090294363e-05
-3.12486229254227e-05
-4.79181995548785e-05
-3.67434885601784e-05
-3.77543745525983e-05
-2.33798908920681e-05
8.19987343112786e-06
1.46390642950725e-05
6.39719050573258e-06
-2.82454818805339e-05
-2.71304200476619e-05
-1.20192054535704e-05
-3.27207169533243e-06
-1.94149495683569e-05
-4.16737888012215e-05
-2.56305881733172e-05
-4.55402204374456e-05
-3.01299569565961e-05
-3.50951047423466e-05
-1.1432092477858e-05
-4.82853309762699e-05
-4.0916383130358e-05
-1.19784298357161e-05
-9.89888135513673e-06
-1.65066020219199e-05
1.46243511144819e-05
7.8379579692461e-06
-3.49740847191896e-05
-6.69308757226924e-06
-8.88586962707806e-06
-3.07752564927553e-05
-1.91401450677862e-05
-1.74695527282851e-05
-2.72841923512694e-05
-1.75927541226139e-05
-1.92406397696136e-05
-5.21212884872321e-05
-1.60059484212516e-05
-3.33974665530702e-05
-2.14923688094862e-05
-2.96900030740503e-05
-1.81197626639807e-06
-2.3994959605648e-05
-9.68012388172421e-06
-2.47150244889711e-05
-2.16469090491062e-05
-3.25419550225662e-05
-3.36287848324748e-05
-3.17359181826105e-05
-2.08657815562271e-05
-2.27096703352557e-05
-4.28893100261425e-05
-9.98357092411546e-06
-5.3492200711795e-05
-2.73619128709647e-05
-1.59345226900799e-05
-2.87176161472381e-05
-2.54856566823304e-05
-2.29901523086844e-05
-7.85722404665049e-06
-3.77896999215917e-05
-5.92079467401222e-06
-1.38269212009336e-05
-2.05140436230324e-05
-2.90571899075889e-07
-9.28424888454684e-06
2.90184270494018e-06
-2.63817424583178e-06
-1.89417009453808e-05
-2.278347124032e-05
-2.74365831872769e-05
-3.52631786537707e-05
-2.84229607640322e-05
-3.81828143386405e-05
-1.75067584367833e-05
-4.11253000810379e-05
-4.31189203130239e-05
-2.46741695134948e-05
-5.50034761088034e-06
-6.72784998960477e-07
-2.51569099360994e-05
2.53391650349221e-06
-1.15219650444438e-05
-2.3904006266786e-05
-1.98749469206392e-05
-4.26205379703751e-05
-1.48757961877137e-05
5.47869089063046e-06
-1.46627987873199e-05
-3.59005780146548e-05
-4.65992892079534e-06
-5.52255759395549e-06
-3.52110761275314e-05
-4.42368359016862e-05
-3.63957177350966e-05
-7.09504237236863e-05
-3.7129492153809e-05
-1.81281536613045e-05
-4.01693555367638e-05
-4.84398908776534e-05
-4.28198641939826e-05
-7.63541505812888e-06
-3.27506443131206e-05
4.30566097901929e-06
-3.47680370618682e-05
-5.21014055425177e-06
-1.31191104872051e-05
-2.79917181257472e-05
-1.82320737582845e-05
-3.26222996140659e-05
-1.77114051141078e-05
-2.71626764523949e-06
-4.60562908756479e-05
-1.78689796241494e-05
-2.122773855974e-05
-2.55065275566935e-05
-2.26962813242342e-05
-3.12365986127288e-05
-3.51265845187221e-06
-4.09803580822183e-05
-1.54110816912713e-05
-1.37440006965852e-05
-1.91180630837983e-05
5.56249421017556e-06
-2.83937875500154e-05
-6.34719799791396e-05
-1.55829099913535e-05
-8.81611256854365e-06
-1.00940743908558e-05
-3.14036016161954e-05
-2.08603489414239e-05
-2.65209544679399e-05
-2.02809873223911e-05
-3.92969514467372e-05
-3.77963864054315e-05
-1.70130457109269e-06
-3.5740330856925e-05
-4.17569018847634e-05
-3.52728567968795e-05
-3.56249117412031e-05
-3.13982795956214e-05
-1.57014495605176e-05
-1.31907968175644e-05
-4.72775012359641e-05
-2.46279364836556e-05
-9.5896042243544e-06
-2.55958113685547e-05
-4.47846434275875e-05
-3.19590049060236e-05
-2.09507466601857e-05
-2.13079011919484e-05
-8.54440920581554e-06
-4.54377330853361e-05
-1.87176112045893e-05
-2.1519310243124e-05
-2.6462136216014e-05
-2.2846445433701e-05
-2.29078565182939e-05
-2.50918216107493e-05
-2.91242217218403e-05
-2.90448906301673e-05
-1.65604572918269e-05
-3.02825770990259e-05
-2.11937372601017e-05
-4.25601104982779e-05
-2.64128598404076e-05
-5.56341549165665e-05
-2.55482185419719e-05
-3.20604341241542e-05
-8.663340696587e-06
-4.46786348126447e-05
-1.49557917754607e-05
-2.94856665741907e-05
-3.29109692407962e-05
-2.3476104174866e-05
-5.3863126429066e-05
-4.0774952494271e-05
-3.12438177653015e-05
-1.41500132617074e-05
-2.96750183367095e-05
-2.48480432534544e-05
-6.80951472222534e-05
-4.33085893384198e-05
7.70948329913322e-06
-4.02953969644295e-05
-3.84184493807623e-05
-2.25464087782303e-05
-4.27104464134046e-05
-4.7095133700925e-05
-1.75900046755261e-05
-2.98184105794916e-05
8.29583869902948e-06
-2.06614014360173e-05
-1.63974861805247e-06
-1.24022800191934e-05
-2.35694954153628e-05
-1.37607523040878e-05
-3.68378264739911e-05
-3.76125646605984e-05
-2.95460854592044e-05
-4.51956399263995e-05
-4.15343626249803e-05
-1.89534923858965e-05
-1.09651293524429e-05
-1.6190455060053e-05
-2.72308985519102e-06
-3.08463534499744e-05
-2.68129553455722e-05
-2.02075237454276e-05
-6.34014482094605e-07
-2.78684447609699e-05
-1.16650055935198e-05
-3.01516803788968e-05
-3.94067890315083e-05
-2.60589692977248e-05
-1.24471375648863e-05
-9.56908467164373e-06
-3.50348429366429e-05
-3.11263636998296e-05
-3.37994029331001e-05
-3.13493179736163e-05
-1.14591393624867e-05
-1.71320932707332e-05
-1.44481671132809e-05
-3.78340997540756e-05
-3.48565216958989e-05
-5.37555774019437e-05
-4.0575573789008e-05
-8.38173217613548e-06
-3.41361266564671e-05
-2.9884707178483e-05
-1.95777210509875e-05
-2.37467717114909e-05
2.07873421577774e-06
-4.27018717764694e-05
-3.9790100604141e-06
-3.30487474978142e-05
-2.70317951187166e-05
8.72078405055554e-06
-3.45365694503485e-05
-3.40276919473616e-05
-4.85146454575069e-05
-1.51414610332579e-05
-1.72291838610745e-05
-3.34064564965886e-05
-1.29221349504622e-05
-2.87649697078061e-06
-5.06871068001831e-05
-2.00512300094902e-05
-7.38652019298424e-06
1.27782224592958e-05
-2.28674499481089e-05
-3.42579447436816e-05
-1.15596334169751e-05
-2.42830376478616e-05
-2.24268301765006e-05
-3.83930543845162e-05
-3.37973225733918e-05
-3.26098292044254e-05
-2.65555691510654e-05
-3.09980751120744e-05
-2.08899530640006e-05
-7.36843356577271e-06
-5.26242911422844e-05
-5.24976048673403e-05
-3.79853731175767e-05
-2.53284068893949e-05
-3.39584749245681e-05
-2.63142273483088e-05
-1.03423277504738e-05
-2.60562566908085e-05
-4.6026691917719e-05
-1.32868924939948e-05
-1.79877881027794e-05
-2.16383482579139e-05
-3.12479458073934e-05
-1.9622530674307e-05
-2.92396028400294e-05
-1.98927869810284e-05
-2.05583270585684e-05
-3.13643707882977e-05
-1.60589782063677e-05
-1.98071261762878e-05
-4.36123202922284e-05
-2.86544036151775e-05
-2.24540650482619e-05
-1.65901931978732e-05
-3.67581028819028e-05
-4.39143930844198e-05
-2.58608396605839e-05
-2.9274043503e-05
-2.49641513806649e-05
-1.85100977201967e-05
-3.58455170316523e-05
-3.68856760595632e-05
-5.51449858587634e-05
-4.12575531017264e-05
-6.28427989802358e-06
-2.55970354352068e-05
1.18852423614816e-05
-4.80176641901649e-06
-3.34781978278538e-05
-1.39837994403927e-05
-2.55233531702389e-05
-2.48940911049953e-05
-3.10923300581465e-05
-1.8390754764667e-05
-8.18130656877929e-06
-2.97270759727309e-05
-1.77745281713464e-05
-2.82431728297303e-05
-2.14378155939275e-05
-3.57297683027749e-05
-3.17766505858369e-05
-2.57871153003467e-05
-3.01566182841655e-05
-6.18161653901858e-05
-2.86983517524918e-05
-1.81630902663019e-05
-2.29914730150209e-05
-2.59581351281363e-05
-1.43276720300227e-05
-1.07377435082749e-05
6.36815122853372e-08
-1.85523186198573e-05
-2.5481356853903e-05
-7.75535860225541e-06
-2.08875648451459e-05
-1.40690284235021e-05
-5.64146319028007e-06
-3.64816972184077e-05
-2.83441181677894e-05
-4.59370402176222e-05
9.07245912678611e-07
-1.27666771397764e-05
-1.81084720757586e-05
-2.10268535514628e-05
-4.02154207091549e-05
-6.80033596995281e-05
-1.90168747865414e-05
-6.853253079545e-06
-5.15125185688351e-06
-1.51062849152344e-06
-2.82825685423637e-05
-3.26561875755331e-05
-4.34202185065151e-06
-1.16999252589743e-05
-1.72523154848887e-05
-3.17316573770022e-05
-1.23302107570487e-05
-2.59471815890819e-05
-2.87150676388151e-05
-4.12877662839896e-05
-3.63797601544706e-05
-2.59012886530757e-05
-3.12168529315962e-05
-4.06410336233626e-05
-3.99653299337901e-05
-5.09896312000168e-05
-5.3860120677163e-05
-2.6054184400937e-05
-3.21710130033648e-05
-1.09449095075532e-05
-2.23294149387322e-06
-2.01315496842694e-05
-1.50785007243989e-05
-3.85359839847274e-05
1.73207098073013e-05
-3.41741512883198e-05
-1.86030747249671e-05
-3.09592465796523e-05
-3.3868491474693e-05
-3.76746223165934e-05
-2.8132204644677e-05
-1.27636144017657e-05
-4.14034345970766e-05
-3.34624646902322e-05
-1.85967725143482e-05
-2.85075574502146e-05
-1.14103354982323e-05
-1.88360066746316e-05
-1.84970803670028e-05
-2.36117157426498e-05
-9.6824206022442e-06
-2.29682520052794e-06
-3.22374658593085e-05
-1.86371278780062e-05
-8.27925186894778e-06
-1.40429755710131e-05
-3.09206175276857e-05
-3.16154071754272e-05
-1.89529750812071e-05
-3.38938087253886e-05
-4.77322347029092e-05
-7.81064621364039e-06
-3.70768550563613e-06
-9.56270993707215e-06
-4.62732850051276e-05
-2.24135534785792e-05
-3.62190933805587e-05
-1.02936748790782e-05
-2.19204927989092e-05
-4.33376767013463e-05
-2.65425342244917e-05
-5.55944128142713e-05
-3.33114315295694e-05
-1.60897011589837e-05
-3.07786312346013e-05
-1.79052682274767e-05
-1.48321568143405e-05
-1.36347768935682e-05
-2.37740334945577e-05
-5.84255812497818e-05
-3.27720843507946e-06
-1.05280796426823e-05
-2.84921492249486e-05
-1.4720915095481e-05
-2.73598657405443e-05
-5.26279914733294e-05
-3.58217147734118e-05
-1.64012080878941e-05
-3.39534675763986e-05
-1.97714040872427e-05
-3.96312237689055e-05
-2.62809000964411e-05
-2.03400493955891e-05
-4.11240883107245e-05
-2.55714245682063e-05
-1.88042797051881e-05
-2.0054375736335e-05
5.30770507293091e-06
-2.75049912117488e-05
-8.81011611643954e-06
-2.61751652198093e-05
-3.71802808025203e-05
-1.77511154759084e-05
-5.08955679080701e-05
-4.46438167802222e-05
-1.24499794103209e-05
-2.11841872992175e-05
-3.76719169845819e-05
-2.04307821549229e-05
-2.39434009667476e-05
-1.78450419032742e-05
-1.4289789840375e-05
-3.02690333267223e-05
-2.40888059666514e-05
-1.38424026649277e-05
-3.39119253229444e-06
-2.36578477424472e-05
-3.47740457929564e-06
-1.21039791129059e-05
-2.18543755567049e-05
-7.40916264400746e-06
-1.57473537645965e-05
-4.51437895958624e-05
-3.62973587345789e-05
-1.78903954239637e-05
-5.23308287968934e-05
-4.2441499343151e-05
-3.31617366651923e-05
-4.43280903106275e-05
-3.35204140574888e-05
-1.0403195254035e-05
-2.82421412903263e-05
-2.59432242108517e-05
-1.13423723494324e-05
-1.23646445487304e-05
2.64926090967988e-06
-1.59743569809239e-05
-2.54327259052641e-05
-2.25277652624464e-05
-1.7026951219994e-05
-4.66455442300206e-05
-3.51868048802147e-05
-2.2310230595291e-05
-1.02589247361972e-05
-1.21405299596311e-05
-2.94786623767113e-05
-1.88390120655974e-05
-5.89813109106405e-05
-2.68265842097384e-05
-1.93057129014248e-05
-3.38854249409282e-05
1.79918553393179e-05
-2.33137066011782e-05
1.89532295987854e-05
-1.99410514865317e-05
-4.81911524639027e-06
3.97498171079908e-06
-5.3861093248575e-05
-5.96889288944466e-06
-3.81875908792299e-05
-2.83465744797982e-05
-4.9557237366523e-05
-2.16575468598595e-05
-4.04640829244639e-05
-4.68589152084695e-05
-2.89137803453089e-05
-5.15179490238159e-05
-2.08176731950493e-05
-3.68083812917062e-05
-2.72432349079696e-05
-1.98272855262617e-05
-6.84695866433993e-06
-2.29716083129738e-05
-2.94555013217227e-05
1.47361684863684e-06
-1.24570584880093e-05
-3.54006325197745e-05
-9.01572827582343e-06
-8.46248249346173e-06
-2.09798939649341e-06
-1.16813414153869e-05
-1.46353803988482e-05
-4.21992730798215e-05
-2.36176606104555e-05
-3.77224947435204e-05
-2.63738589770118e-05
-2.30341830346494e-05
-3.66939573244398e-05
-3.9925724786219e-05
-4.03789625094434e-05
-2.95572953421017e-05
-3.25107779252856e-05
-2.63790087440417e-05
-1.06763012946659e-05
-2.40282609555444e-05
-2.96332506277364e-05
-1.47944543182369e-05
-1.48712891102673e-05
-1.6499678304476e-05
-2.87964617763648e-05
1.64250446230656e-06
-3.085300347598e-05
-8.08232578177218e-06
-1.6316126256789e-05
-5.83371422245391e-05
-2.31008461916939e-05
-1.45341536720734e-05
-7.58268661244191e-06
-4.04622890906162e-06
-4.92438419921182e-05
-4.70717942600466e-05
-3.41370538515855e-05
-5.4398566774966e-05
-3.11125613006513e-05
-3.94029006209834e-05
-4.43519064069673e-05
-1.97995726100662e-05
-7.56986782172554e-06
-2.76480914641441e-05
-5.62790137996583e-05
-2.53746556125786e-05
-2.43691838117045e-05
-1.9800047840193e-05
-3.19433669845965e-05
-2.28895852147012e-06
-2.29299982258371e-05
-4.28197995115071e-05
-2.74492410283863e-05
-2.57128803460461e-05
-4.95945864305796e-05
-2.0708016030946e-05
-2.96385036097866e-05
-2.23902126740709e-05
-3.75615352004729e-05
-3.53287925089398e-05
-6.4497810765733e-05
-4.05614691184205e-05
-4.55293938433631e-06
-3.58560019906691e-05
-2.42608644047454e-05
-2.4880209851314e-05
2.94637693255133e-06
2.70511809872083e-05
-2.37771885747351e-05
-4.49638718982728e-06
-1.63454050369118e-05
-3.93130349317329e-05
-1.4326082343148e-05
-3.8933857858077e-05
-3.23224210315443e-05
-4.07379785703012e-05
-4.09625147208084e-05
-2.3354757573635e-05
-1.78306590838793e-05
-3.90207524493476e-05
-1.5743245050867e-05
-8.25410418913118e-06
-2.65989498186917e-05
-4.18854308377689e-05
-1.03665112947993e-05
-1.61679672209948e-06
-1.28901961649138e-05
7.98668337283195e-06
-2.86863512605183e-05
-2.09912388412943e-05
-1.6979911557843e-05
-3.06269970174182e-05
-4.1752395221353e-05
-2.76855819426369e-05
-4.81824303843644e-05
-5.22592727418726e-05
-5.46061774497588e-05
-5.50675579083585e-05
-5.71222508207559e-05
-1.40401545579719e-05
-2.00994623212178e-05
-7.42761638632578e-06
-3.970406686363e-05
-4.60759631172858e-05
-2.82462288283582e-05
-7.41996798969948e-06
-2.13027356651426e-05
-1.61766917486138e-05
-2.48293140825452e-05
-1.78563047220647e-05
-7.76537410403693e-06
-4.84232265039038e-06
-1.41557921287524e-05
-2.63060974445207e-05
-4.05994777185551e-05
-3.13867411952056e-05
-1.47157145067896e-05
-1.11045187434964e-05
-3.23828632682937e-05
-1.39482263839085e-05
-2.52502656304638e-05
-2.02844009751208e-06
-3.56798917290349e-05
-3.82581095041279e-05
-4.04705263335569e-05
-7.10705601666322e-06
-1.03735508524734e-05
-2.47183566404598e-05
-3.46526872418139e-05
-1.17735125889146e-05
-3.72183187710322e-05
-3.01764351189442e-05
-1.1752707016979e-05
-3.53118956495116e-05
-3.66261631364621e-05
-3.28771063538051e-05
-1.689560873357e-05
-3.00638418550141e-05
-3.07711097122992e-05
-2.26805712012255e-05
-3.01318276799292e-05
-4.66797050913609e-05
-2.32716246019855e-05
-3.36115774945963e-05
-2.37180429705543e-05
-2.14257645975446e-05
-2.53342688434072e-05
-7.78289223959962e-06
-3.65254826429238e-05
-4.03431838701391e-08
-3.89336863530058e-05
-7.17213461730609e-06
-6.92783992726781e-06
-1.32724908560457e-05
-1.24853351320157e-05
-4.477419583402e-05
-2.83982074454828e-05
-2.7940070369597e-05
-2.79053392955845e-05
-3.34007233124784e-05
-3.20996243188091e-05
-4.95298730115907e-05
-3.36881121691544e-05
-6.70847026584233e-05
-2.96201571491239e-05
-4.47605462484732e-05
-1.92005425502951e-05
3.69610373825726e-06
6.53090906489969e-06
-2.54703003269056e-06
-3.45382457632819e-05
-4.82689258934796e-06
-5.21024295282778e-06
-1.17596256297303e-06
-1.44077275803927e-05
-4.40406915155477e-05
-4.77757794017088e-05
-2.71072601010963e-05
-2.79326731891054e-05
-8.10455815033976e-06
-3.31226118365453e-05
-2.61102953754586e-05
-4.0026552876036e-05
-1.28205953196577e-05
5.31286271042362e-07
2.28515018851034e-07
-2.68545608178294e-06
-3.53819521984716e-05
-2.27290016183707e-05
-1.34677585347915e-05
-5.18000064521484e-06
-2.33872822749273e-05
-2.18939394892794e-05
-3.6951138391054e-05
-3.9680487172826e-05
-3.11207176126585e-05
-7.44977859264108e-05
-4.83348855536519e-05
-2.86117963348999e-05
-5.16916225635369e-06
-1.12799874547622e-05
-2.77568055852721e-05
-8.92331470039837e-06
-3.91691345644814e-05
-1.57071276310475e-06
-4.53188540989427e-06
-2.73500304520451e-05
-2.5343804260321e-05
-4.04615728010313e-05
-2.74621198504701e-05
-1.5159735697209e-05
-2.41008256251328e-05
-1.47246759870062e-05
-2.60028850777886e-05
-3.15759167971964e-05
-1.20703729587751e-05
-7.21456150645584e-06
-3.63301770890621e-05
-9.33351420239294e-06
-1.9159460525862e-05
-1.03288709767898e-05
-6.80431218068984e-06
-4.99978318697012e-05
-3.72439458785589e-06
-3.64748549423285e-05
-3.54043965215262e-05
-3.08280310596169e-05
-6.24694622769255e-06
-9.79558165241473e-06
-3.0425544342697e-05
-1.32287813459472e-05
-2.29707752302774e-05
-4.91696059638902e-05
-3.39062040908165e-05
-1.91657980350708e-05
-5.57381905519721e-05
-1.97856459832733e-05
-2.51504352177564e-05
-3.98399919218974e-05
-3.26567986509053e-05
-3.72999669959874e-05
-1.19210519544558e-05
-1.73546968599812e-05
-3.79183687955046e-05
-3.83693495384541e-05
-1.04137607510734e-05
-5.05707366546678e-05
-1.37826848085835e-05
-2.42029545828787e-05
5.42197068471079e-06
-3.94015495597185e-05
-3.32288594974557e-05
1.19860165849303e-05
-3.4265805615724e-05
-1.97588020840168e-05
-2.69204656718358e-05
-1.80031802649116e-05
-3.62017756667865e-05
-2.98540766363498e-06
-1.94008892317385e-05
-4.70623653627307e-05
-1.15281656886716e-05
-2.93290597437957e-05
-1.99411100391048e-05
-1.18781637843469e-05
-1.52721959538183e-05
-2.46055075954357e-05
-6.38605734558413e-06
-4.40816607968449e-05
-3.29564383285644e-05
-4.19330870331953e-05
-1.0104929853792e-05
-1.91656650906237e-05
-3.16577689223964e-05
-2.34942337940806e-05
-2.88329675476204e-05
-2.99712366074568e-05
-4.00078597442182e-05
-3.55046934932116e-05
-4.23129022986942e-05
-1.78075272719318e-05
-1.60787088252515e-05
-1.780508066137e-05
-2.4602234251805e-05
-2.46077685541841e-05
-3.90564645752934e-06
-1.92017359260948e-05
-5.51383233337276e-05
-3.09328370633168e-05
-3.02512616241373e-05
-3.17115943086241e-05
-2.39492370641856e-05
-2.2538419925789e-05
-3.8697362276429e-05
-8.06915287194088e-06
-3.25877069244402e-05
-4.3883195327438e-05
-1.55911016155168e-05
-3.19357725331074e-05
-2.86516967760601e-05
-3.98332777653202e-05
-1.8742486088161e-05
-1.41388892562068e-05
-2.793225078027e-05
-1.75279650043043e-05
-3.14779311480286e-05
-1.00554573475258e-05
-4.31042731877178e-05
-4.65028175362359e-06
-4.38370080056112e-05
-5.23872434088578e-05
-3.29374525581772e-05
-6.21785870888159e-05
-2.06636777805045e-05
-2.5204695695895e-05
-4.03719839206561e-05
-1.43340560182435e-05
-4.21914288428902e-05
-1.39824105373887e-05
-5.00338887216552e-05
-3.08171012832606e-05
-2.97323320184661e-05
-3.11780918064421e-05
-1.30828760463669e-05
-1.25016656251943e-05
-2.79442173713681e-05
-3.01740014801355e-05
-4.39934352669056e-05
-4.82921432642917e-05
-8.58638688903928e-06
-3.16397581608236e-05
-4.26877262503916e-05
-5.07097356148604e-05
-2.06802638741425e-05
-1.45987558489972e-05
8.53571667040537e-06
-4.47015460201864e-05
-1.74306974906363e-05
-1.26155286504276e-05
-4.17915305571152e-05
-4.21248151072213e-06
-3.5124164548064e-05
-1.82342767032338e-05
-2.71147883365529e-05
-3.27840454256933e-05
-9.94351894955477e-06
-2.38113976652106e-05
-2.43630721931071e-05
-3.80020887994052e-05
-4.82531576310629e-05
-5.48735409368127e-05
1.77431030451501e-06
-1.45791854282234e-05
-2.23874154954486e-05
-1.6212194497078e-05
-8.97194384566357e-06
-2.80167318794589e-05
-4.7660956767187e-05
-3.41520579558015e-05
-1.62671117079982e-05
-1.8274677221323e-05
-8.82481371708558e-06
-9.65268613750242e-06
-3.83132790216666e-05
-2.86363714319981e-05
-3.82091605121987e-05
-2.32733056842634e-05
-2.62482051072323e-05
-8.11263500840959e-06
-3.80833877007646e-05
-3.5442257641591e-05
-7.93635553402938e-06
-3.81456548538813e-05
-2.7718785217983e-05
-3.12521151608706e-05
-1.45439002524435e-05
-2.33433505364447e-05
-2.60842221295484e-05
-1.154732220329e-05
-1.31143918812419e-05
-2.36655972763374e-05
-2.89118773256942e-05
-3.45762016195097e-05
-3.51878269912511e-05
-1.39515367469111e-05
-2.09534063058744e-05
-2.38050164524553e-05
-3.22810685428563e-05
5.62757072866265e-06
-4.11321149366944e-05
-6.67892088498423e-05
-3.97188515106977e-05
-1.06938613057112e-05
-6.96457055715912e-06
-2.94277548261299e-05
-9.22231106800106e-06
-1.34737209674715e-05
-3.34705044820826e-05
2.41255211502186e-05
-2.8160886141929e-05
-2.63925467822055e-05
-4.06544617222115e-06
-3.25486148027563e-06
-1.62871357881958e-05
-3.97204426394942e-05
-4.28407083917278e-05
-4.62789215116574e-05
-3.59484301914705e-05
-2.58791394310042e-05
-2.07861689199064e-05
-2.66207209627106e-05
-1.73134142264215e-05
-3.2564863709335e-05
-7.57132891774722e-06
-2.53279799107164e-05
-1.64271368573698e-05
-2.19686251617954e-05
-3.97687494284141e-05
-1.26616419925787e-05
2.56340482231811e-06
-2.3475677628732e-05
-2.08705043742231e-05
-2.63426436980844e-05
-2.40448148122241e-05
-3.39834496847858e-05
-5.48536953054947e-05
-3.30939100683897e-05
-3.00744582016496e-05
-1.93876581874674e-05
4.83200563034217e-06
-1.96107286739079e-05
-4.80863918529463e-05
-1.98972544556087e-05
-3.87698619420369e-05
-1.29089025319061e-05
-4.01834114493415e-05
-2.06898817182133e-05
-3.16993583472852e-05
-1.69321100261631e-05
-1.97275220881177e-05
-6.15375827035104e-05
-4.2718128740752e-05
-4.00450663007656e-05
-4.45702052975702e-05
-3.94462245389657e-05
-7.23086517243596e-06
-2.84457153266207e-05
-2.02447691008369e-05
-2.55889578343532e-05
-1.92855845209215e-05
-8.27023296843291e-06
-3.9489349719355e-05
-4.57951762134965e-05
-3.58077534294667e-05
-4.14005183264821e-05
-1.9562231959205e-05
-2.04829560242859e-05
-5.39477005051932e-07
5.58955904768634e-06
-4.88287204746008e-06
-2.76745271656786e-05
-4.11492817863488e-05
-3.83193825745442e-05
-2.86716338922312e-05
-3.06289419484144e-05
-4.30318016401526e-05
-3.08812390718236e-06
-3.52121133733016e-05
-4.57142779894807e-05
-2.85558128676951e-05
-3.83789635461221e-05
-2.02009794923446e-05
-2.92740247898739e-05
-3.20755574527962e-05
-3.70238397108663e-06
-4.08790430975487e-05
-1.03526739188342e-05
-1.01331234917133e-05
-1.87462245148267e-05
1.11056861315241e-05
-1.14122020705327e-05
-1.18355364056257e-05
-4.57125611645032e-05
-2.87996278407547e-05
-1.77382113154874e-05
-5.26407193791409e-06
-2.94657305008372e-05
-1.98248783657985e-05
-3.33803573764328e-05
-2.67166206465671e-05
-5.6008239162073e-05
-8.07603043043023e-06
-2.35981020933352e-05
-1.39604998071341e-05
-4.76699313159365e-07
-2.03111868978314e-05
-2.92750698354424e-05
-8.46810747643683e-06
-9.96752748077095e-06
-1.730352917579e-05
-4.32914269367375e-05
-2.17972969984226e-05
-2.02898646193757e-05
-7.10390984849898e-05
-2.40483329431224e-05
-3.28863406764423e-05
-3.12196288146289e-05
-1.1253384546032e-05
-1.99801661515114e-05
-3.279628845129e-05
-4.37076129427729e-05
-1.11411752770024e-05
-1.68872492827848e-05
-2.50283558425993e-05
-1.48245509397988e-05
-2.90057367051943e-05
-2.82369811250328e-06
1.62116804752108e-05
-3.76345213280987e-05
-2.24716738809221e-05
-2.09108567588755e-05
-3.06554772530976e-06
-4.43423029246722e-05
-1.98782886895947e-05
-2.76744996603839e-05
-3.65752556191304e-05
-3.99212604616173e-05
-5.7061824077828e-05
-3.67342497367343e-05
-1.26363431342511e-05
-3.91147411632166e-06
-2.53263358025159e-05
-3.30088431738332e-05
-1.58592010079208e-05
-2.00499008159282e-05
-6.07831130405766e-06
-7.05918731003983e-06
-2.58169315155735e-06
-1.94606367758261e-05
-1.8932826545105e-06
-1.09210463407845e-05
-3.05345189092363e-05
-3.89637600624083e-05
-2.16792281194742e-05
-4.16654403751688e-05
-2.45510534760766e-05
-5.96532908718898e-06
-3.70710864037214e-05
-4.01751026883089e-05
-4.24289422208002e-05
-2.72640372825715e-05
-1.0190474915466e-05
-1.53550322958538e-05
-5.12699451369378e-05
-2.2802578038486e-05
-9.69790035174854e-06
-1.70865548802416e-05
1.53678411894676e-05
-1.41224361174245e-06
-6.10933129246323e-06
2.52819595232932e-05
-3.2732855340718e-05
-2.98845380068793e-05
-9.36973096202393e-06
-2.80282272271678e-05
-2.72739004902476e-05
-5.86957275487941e-05
-4.31402413517947e-05
-3.25958095081482e-05
-5.27252023762227e-05
-1.62492666660087e-05
-4.1793750484661e-05
-3.88072707416904e-05
-2.30300587478962e-05
4.98727008288036e-06
-3.28773343891314e-05
-1.64630911186284e-05
-1.00954303976642e-05
4.75564671951329e-07
-4.37059559135943e-06
-1.11262888966556e-05
-1.93587580500188e-05
-4.66195760141758e-05
-2.77906279739057e-05
-3.53286583271448e-05
-1.23576151432479e-05
3.16188498661799e-06
-8.46133646015947e-05
-4.38215056038387e-05
-2.684880218467e-05
-2.04727318389665e-05
-1.91869689898063e-05
-2.23876291247199e-05
-2.50203125972015e-05
8.81392846991145e-06
-1.51001527557202e-05
-1.56523066371288e-05
3.79450757568361e-06
-1.74677233270574e-06
-1.61085201921943e-05
-3.67157889304286e-05
-3.40067175403475e-05
-4.66839692278311e-05
-3.58781246717836e-05
-3.35786236770191e-05
-2.69574349953928e-05
-2.46060014842155e-05
-2.91519516604224e-05
-1.22239268797805e-05
-2.92532816747082e-05
-9.27791518995751e-06
-1.95707589945452e-06
-4.91028201170054e-05
-5.26603751937618e-05
-2.4420955190737e-05
-7.30531909491022e-06
-3.2746672957148e-05
-1.22275434866955e-05
-6.1811459235114e-06
-2.1734948600308e-05
-2.7648399969069e-05
-5.01961601063127e-05
-5.05217442030669e-05
-5.82024074122029e-05
-2.82641282621671e-05
-1.6391172115896e-05
-2.1325598125514e-05
-2.19476821137457e-05
-3.25328403901975e-05
-2.17516871678116e-05
-2.99384635740674e-05
-2.96180676569839e-05
-8.37489125293315e-06
-1.07761313412788e-05
-1.76113581112053e-05
-4.58356399805071e-05
-5.91673548549861e-06
-1.34449207974303e-05
2.87071767411559e-06
-1.95769813509931e-05
-3.13219051981823e-05
-5.05936212206943e-05
-1.73061500855121e-06
-1.42491940527509e-05
-1.94126232051298e-05
-2.48851289061603e-05
-8.93910916708896e-06
-2.01173655788772e-05
-2.35867197787955e-05
-4.11173304792828e-05
8.25388933006542e-06
-3.60513412308844e-05
-3.54003524492166e-05
-2.27363539337098e-05
-3.82769190487987e-05
-1.57727745833015e-05
-5.68486032271218e-05
-7.28573691771418e-06
-1.89445707636445e-05
-1.45713128143981e-05
-1.07050218491593e-05
-2.53571583869447e-05
-1.08616080322034e-05
-2.09200307305583e-05
-3.43820313138381e-05
-2.89380071224138e-05
-2.82770773661495e-05
-9.54829253911552e-06
-2.41442198803154e-05
-5.85766682383475e-06
-3.34835139224911e-05
-2.56957100118893e-05
-8.91671880332545e-06
-2.78045354507763e-05
-1.93776466240146e-05
-2.97078937297766e-05
-2.28823950586854e-05
-3.75027714172001e-05
-4.27670416049899e-05
-1.96827435955296e-05
-3.83045469681246e-05
-4.36772642650612e-05
-1.50592013568248e-05
-3.85694718560171e-05
-1.0980776157473e-05
-2.3381204402577e-05
-1.34252945516466e-05
-1.19112212213776e-05
-1.654422633453e-05
-2.95542181041136e-05
-3.22934007757129e-05
-5.36223500266999e-06
-2.92955089925566e-05
-2.99199774999516e-05
-1.779343744196e-05
-2.07871922418372e-05
-7.22306425154017e-06
-2.50166471434067e-05
-3.73274310170792e-05
-2.87042744167553e-05
-4.7674627602032e-05
-5.68466438622517e-05
-1.73169249408305e-05
-3.61372347689433e-05
-2.61718263727409e-05
-3.15187145552997e-05
-1.84362255518493e-05
-3.09126387039623e-05
-4.62821611889976e-05
-3.14852731950676e-05
-4.34314875690469e-05
-1.07730069875839e-05
-3.67268949971449e-06
-3.58841459733723e-05
-4.37923809881478e-05
-3.74804836077343e-05
-4.79177069082483e-05
-2.8018559659123e-05
-3.04755595821429e-05
-1.38623065045896e-05
-4.20554108667482e-05
-2.81176669540468e-05
-2.5928135587487e-05
-6.9826321118943e-06
-3.13227875670597e-05
-3.0472410700961e-05
-3.03322792777294e-05
-3.07435876957295e-05
-3.41012112454818e-06
-2.34525236970264e-05
-4.43356633000951e-05
-2.01804443059297e-05
-3.65825650231536e-05
-2.82654523336731e-05
-2.75734370217831e-05
-2.91123778544115e-05
-6.61205319685295e-06
-8.50258307308036e-06
-3.5422224056174e-05
-5.34535123799374e-05
-2.91613119313147e-05
-3.81039960043898e-05
7.06290391361497e-06
-3.02671832620604e-05
-2.69450622375978e-05
-1.9211892103124e-05
-2.57035139873116e-05
-1.99467727306448e-05
-3.31962499110534e-05
-2.40062869940224e-05
-3.65993609709321e-05
-1.91917105587025e-05
-6.094915448305e-05
-2.5539440868169e-05
-2.6054707797397e-05
-2.2573536937534e-05
-3.0182159514497e-05
-4.43671628749583e-05
-2.35417131523638e-05
-2.10244907724274e-05
-5.20697266894097e-05
-6.58459890075854e-06
-4.82647824904504e-05
-7.22603592441375e-06
-3.06980928437941e-05
-4.97630870425578e-05
-5.74008414541975e-06
1.23638944628232e-05
-3.14245114048607e-05
-1.97790801991145e-05
-2.46343407139379e-05
-1.95644820619549e-05
-1.30142748771769e-05
-1.24987302848528e-05
-1.65787416655781e-05
-4.74174211392546e-05
-1.3736527080267e-05
-3.94297154481756e-05
-4.32441298179794e-05
-4.60337840973351e-05
-2.53853926810093e-05
-1.99647762210751e-05
-3.36189812355208e-05
2.58214985265303e-06
-2.20482975110254e-05
-1.83399700409445e-05
-1.73120250463871e-05
5.82536444710517e-06
-1.73351229351693e-05
-3.67790477335811e-05
1.05473928992314e-05
-1.40096702172399e-05
-2.75227409008846e-05
-4.14501499080077e-05
-1.33924297073346e-05
-4.73385515707196e-05
-4.64648822239941e-05
-2.954863063183e-05
-3.33225806253483e-05
-4.10267686910517e-06
-4.21964834375876e-05
-1.94177802060033e-05
-3.88856050050203e-05
-1.13206566335358e-05
-4.54016786779095e-05
-2.25746847425284e-06
-2.34638818498829e-05
-4.39952745420912e-05
-2.13129921779525e-05
-8.26289959726562e-06
-1.55899498550692e-05
-3.32526893647127e-05
-9.97912519548641e-06
-1.0428790189245e-05
-2.58844442760236e-05
-3.07715639075746e-05
-2.33020073292412e-05
-4.68558687567635e-05
-3.78515597392733e-05
-2.79185323168525e-05
-2.66774643914105e-05
-3.68418956331519e-05
-2.7414130030209e-05
-2.57968993310298e-05
-4.33268688380777e-06
-3.63365286464402e-05
1.71820083176529e-05
-2.65612957670701e-05
-2.33415098698998e-05
4.282953392348e-06
-2.99366665899452e-05
-2.46722107988869e-05
-5.47389283292592e-05
-1.35980747009114e-05
-8.61597198129937e-06
-4.87392111103747e-05
-8.2612954529909e-06
-1.75814059810686e-05
-3.76083120785601e-05
-1.09760105813578e-05
-4.27116046269105e-05
-3.63009200438438e-05
4.21068291071024e-05
-2.03131391161276e-05
-4.13742147443515e-05
-2.58502349022744e-05
-9.95148123557226e-06
-1.90317485282257e-05
-4.40093412067803e-06
-3.30860336666854e-06
-6.6325713182035e-06
-3.68441588996357e-05
-6.67746957351591e-06
-1.92380882850265e-05
-1.4842357477575e-05
-3.96697307016399e-05
-1.16167759547336e-05
-1.12785901457549e-05
-3.40994746651456e-05
-2.6326945752594e-05
-4.86550343968768e-05
-3.69717295082471e-05
-4.12314545510458e-05
-7.26131017368203e-06
-6.61685001639549e-06
-5.05356535091295e-05
-2.45802341879496e-05
-3.61570466827475e-06
-2.24258874316933e-05
-2.89877349966789e-05
-9.33025981010981e-06
-9.27974899370219e-06
-1.21470835175979e-05
-1.67634374468759e-06
-3.74976630449757e-05
-6.13981290498173e-06
-2.96129682151002e-05
-3.02273680195348e-05
-2.18794964522793e-05
-1.03684627396832e-05
-4.94188388544208e-05
-4.09666136023439e-05
-3.56936599476643e-05
-2.90300371201328e-05
-2.62320436118899e-05
-1.59994569862477e-05
-1.46310715371346e-05
-1.93621560130607e-05
-2.11842366432147e-05
-2.22577790205731e-05
-3.52519553937507e-05
-2.98414726301085e-06
-2.26956704663824e-05
-2.77201757044421e-05
-5.35375349909368e-05
-5.08703519118672e-05
-3.05499179580838e-05
-1.55330477228695e-05
-1.65684859887353e-05
-5.37003066507055e-06
-3.68874256759355e-05
-1.64821405623598e-05
-5.37608048546493e-05
-1.67464910097557e-05
-2.1658475484189e-05
-9.03847695270119e-06
-6.40202947308936e-06
-1.01332808248563e-05
-7.54569869867533e-06
5.46406625403946e-06
-4.81907512978202e-05
-2.34539906279791e-05
-1.86501519570154e-05
-5.6451191735951e-06
-4.41988982539734e-05
-3.36648153584332e-05
-1.87171264786502e-05
-2.41038315099547e-05
-4.85629654155451e-05
-4.44587312781206e-05
-1.78225606314741e-05
-3.67007040347623e-06
-2.96455540484163e-05
-4.36121744883805e-05
-9.52222644691547e-06
-2.03590325821613e-05
5.62788767579908e-06
-2.9959679028228e-05
-3.80545180586937e-05
-1.48831653476594e-06
-2.11646782624334e-06
-3.40060323468826e-05
-1.00665375378444e-05
-4.39595740226098e-05
-7.62822405693158e-06
-2.54267358290591e-05
-9.00301649547749e-06
-4.74516785534089e-05
-4.01987459133202e-05
-3.91541092378324e-05
-1.04422546875762e-05
-2.98294581518306e-05
-2.17535818530404e-05
-3.44777709546692e-05
-1.64362221001103e-05
-3.70774767300947e-05
-4.92047384862708e-06
-1.26520886335485e-05
-3.88741322119163e-05
-3.31139520502549e-05
-3.40706493282196e-05
-4.17752054957261e-05
-2.41358265413659e-05
-2.48386422093576e-05
-1.6643124317874e-05
-1.2695693127763e-05
-3.13649200826775e-05
-2.88876142213714e-05
-3.17669432545194e-05
-3.28422644987555e-05
-9.41836641587754e-06
-1.25891838293519e-05
-2.4716745157793e-05
-3.46229893122439e-05
-3.78126577732889e-05
-2.52692007524063e-05
-4.00873066572846e-05
-1.87924337311913e-05
-1.87536198725374e-05
-3.81524878879856e-05
-3.23563697879452e-05
-4.9521324705569e-05
-4.51862681280849e-05
-2.2167517746301e-05
-9.29495028974667e-06
-2.26676835991582e-05
-1.2287817331218e-05
-6.62909456418271e-06
-3.77506423937745e-05
-2.38375221452772e-05
-3.28663928121083e-06
-4.34048456411556e-05
-1.92384938398939e-05
-1.59838739473277e-05
-4.82075572596303e-05
-2.02114130638991e-05
-2.17783272671853e-05
-2.41070634455235e-05
-3.74017395072624e-05
-2.77230521316309e-05
-1.2140760953297e-05
-1.46043315504645e-05
-2.87583089031283e-05
-5.653405057364e-05
-2.68772349890759e-05
-1.87662885699851e-05
-1.05324397878422e-05
-3.18267085415477e-05
6.22546291059422e-06
-2.86565956183576e-05
-3.35637105446075e-05
-3.01241168406777e-05
-1.96216800517276e-05
-1.55496421452874e-05
-3.25103089476167e-05
-2.61124403928964e-05
-2.29765624855831e-05
-2.72737736683481e-05
-2.44933440868172e-05
-2.39758455803427e-05
-6.13376511286367e-05
-1.57232634057959e-05
-4.32598368150653e-05
-2.14444834332999e-05
-2.22969979129148e-05
-5.01756312443708e-05
-4.76359536820827e-05
-4.06421918241834e-05
-1.09476921410975e-05
-9.0092884154613e-06
1.88038501644151e-05
-2.65840998429475e-05
-3.29884658429745e-05
1.27509815962147e-06
8.94191199830261e-06
-3.01779356441053e-05
-2.31007395891769e-05
-1.81337836047668e-05
-1.35263143314202e-05
-4.5445801857071e-05
4.06808127202725e-06
-5.58377459489847e-05
-2.98531622209002e-05
-4.55686757007727e-05
-2.72270492323649e-05
-2.28098590004014e-05
-2.09573179471861e-05
-3.03713422115197e-05
-1.1287676495402e-05
-2.70743249101427e-05
-2.89781130583614e-05
-4.2807984561699e-05
-8.48015929165179e-06
-3.28321822271892e-05
-4.89310855672623e-05
-2.30919263517823e-05
-5.1937343654421e-05
-1.00002110479999e-05
-2.54427041696332e-05
-4.42138522290004e-05
-1.79347612464656e-05
-3.42479980933138e-05
-3.01304920079882e-05
-3.42110942209302e-05
-1.15398467419218e-05
-2.11675677112582e-05
-6.23261949646294e-06
-8.61726950914942e-06
-1.44201087404036e-05
-1.12931664228844e-05
-3.00627237045599e-06
-2.04555536165976e-05
-8.80490750513242e-06
-2.76638793702271e-05
-3.1567635802086e-05
-3.41146558420408e-05
-3.24020079394429e-05
-2.27326592576996e-05
-3.08363983594774e-05
-3.18282473095075e-05
-1.19595992863174e-05
-4.75728962557796e-05
-2.21073552553523e-08
-6.14512055799518e-06
-4.59501057401773e-05
-2.43122400350587e-05
-3.79640717078676e-05
-8.01830314885179e-06
-3.57789289019828e-06
-1.51885037464604e-05
-2.74920477285381e-05
-9.2448231824972e-06
-2.10305306290858e-05
-6.30119332681288e-05
-4.04906064736828e-05
-2.74433798863387e-05
-1.86604009669372e-05
-3.24078392461548e-05
-2.12913815224951e-06
-2.50706767327008e-05
-2.91589904929137e-05
-2.13462911362055e-05
-3.75499335654779e-05
1.2613284234846e-06
-1.27941161450137e-05
-2.30171831798133e-05
-3.34714687713454e-05
-4.54657815849717e-05
-2.30738473701694e-05
-2.58850530857437e-05
-2.31193576991711e-05
-3.44169069668059e-05
-4.23439149219105e-05
-4.60964446357285e-05
-1.74706500038503e-05
-3.55456275413874e-05
7.10580674304519e-06
-5.5238190771525e-05
-1.58403599652659e-05
9.63694693264046e-06
-1.5618192380983e-05
-1.78345653752781e-05
-7.66333147353543e-06
-2.71836521791067e-05
1.2114154523824e-05
-2.55224706505908e-05
-8.95124335246709e-07
-1.30564540053435e-05
-4.37325173618845e-05
-5.72618187569378e-05
-3.2311589772305e-05
1.152406552564e-05
-2.03714686461091e-05
-3.3687327307917e-05
-1.11125661788133e-05
-2.83394955895843e-05
-1.29824834611034e-05
-1.27987164192976e-05
-3.57887940170097e-05
-3.66698450547125e-06
-2.95871832031973e-05
-1.64674956004596e-05
7.85571865365152e-06
-3.38993716759394e-05
-2.42822528974568e-05
-2.53964533460558e-05
-1.79144103542655e-05
-3.35739564719082e-05
-8.51429781935389e-06
-2.36183295498632e-05
-4.01019747056277e-05
-1.96668384703364e-05
-2.21389802082769e-05
-1.42974845429421e-05
-2.1954232441218e-05
-1.59452503214718e-05
-2.95840846224691e-05
-4.94332374831042e-06
-2.57637327033863e-05
-3.48763069513048e-05
-5.93609023475271e-05
-4.48201996320519e-05
-2.97720664321814e-05
-2.67917593406015e-05
-1.39491247493783e-05
-2.28800581766581e-05
-2.80916152651002e-05
-4.66149381953563e-05
-3.6065041465896e-05
-5.65938385925305e-05
-2.19958669441608e-05
-3.19741870442557e-05
-2.40017237837176e-05
-1.09258729113052e-06
-1.93786537314732e-05
-2.3083980212405e-05
-6.78110003578181e-06
-1.06283750603423e-06
-1.67517271593784e-05
-5.62368770793391e-06
-2.18173295256059e-05
-7.49811071204504e-06
-2.20760985169053e-05
-2.86559178545576e-05
-4.37901767815189e-05
-1.41005441256596e-05
-5.92400962301688e-05
-2.12314861049878e-07
-2.80115345743257e-05
-4.56569587365638e-05
-2.92954676213639e-05
-2.92384210841463e-05
-4.46715922817609e-05
-1.76508551813168e-05
3.22744159705879e-06
-1.60825714143988e-06
1.6609339685079e-06
-2.86255054420913e-05
-1.15337388535136e-05
-1.46422952930788e-05
-2.22683500074218e-05
-2.15237990977038e-05
-1.44552908577574e-05
-2.77327129084905e-05
-1.8726816995485e-05
-2.84235096467758e-05
-3.63005399526486e-05
-2.37553228521257e-05
-5.64992369131223e-05
-3.48983901129453e-05
-3.37530006073674e-05
-3.78959083843637e-05
-1.04975018941193e-05
8.59451806479204e-06
6.93041040814981e-06
-2.49168905839285e-05
-2.03837501692876e-05
-5.49002811232287e-06
-2.28013696816576e-05
-3.04440600943829e-05
-2.06772010392913e-05
-2.26349784086828e-05
-7.92459356143268e-06
-3.12941735449708e-05
-1.1587265521849e-05
-4.23926269504623e-05
-4.28177367547766e-05
-4.7396287673317e-05
-7.47120949618244e-06
-8.77757095565921e-06
-2.60618218776783e-05
-1.29616238114194e-06
-1.04716647303177e-05
-2.47710937530855e-05
-2.20544360475181e-05
-6.82307400417848e-06
-8.91794525035988e-06
2.89684915767026e-06
-4.07995846004301e-05
-2.81846112878223e-05
-2.89755956739799e-05
-4.69981235899143e-05
-1.32352758825235e-06
-3.66314972905589e-05
-6.57046044667032e-06
-3.23181902192365e-05
-9.34082304872579e-06
-4.0062090027602e-05
-2.87665530220829e-05
-2.96549578946954e-05
-1.43075019219143e-05
-1.16934767048267e-05
-1.90130507248045e-05
-3.613344026567e-05
-3.36620658163076e-05
-5.73340337020522e-06
-1.83257376986521e-05
-2.36271155043484e-05
-1.85366309802942e-05
-8.73184658138187e-06
-1.85239056966101e-05
-2.88053939771549e-06
-2.02958074693305e-05
-1.45499236708579e-05
-3.17821242338663e-05
-1.22466534851279e-05
1.06955555705261e-05
-1.69238244436354e-07
-1.55061187786411e-05
-3.73633808489304e-06
-3.89259376561191e-05
-2.50328562892417e-05
-2.5807463743129e-05
-1.25623254392123e-06
-3.65165128889144e-05
-4.8047218017661e-05
-3.45335205980789e-05
-3.63112827268005e-05
-2.01055524193214e-05
-2.48209005093426e-05
-2.44667844053376e-05
-4.54630072805693e-05
-1.70197137772955e-05
-3.15768169302301e-05
-1.60840508915958e-05
-1.41923144680808e-05
-2.01559474040956e-05
-2.68457018332851e-05
-2.71892261267343e-05
-3.51656172808202e-05
-2.93806884507376e-05
-4.0700811029936e-05
-3.0455672572724e-05
-5.58612042656973e-06
-2.17036298322397e-05
-3.42757937648344e-05
-3.18181894982235e-05
-3.93968637732619e-05
-2.96004373747908e-05
-5.4407436518245e-05
-2.45172656668772e-05
-2.64117695241833e-05
-3.18163538817158e-05
-1.29678954453238e-05
-3.2408201052301e-05
-3.13169945086091e-05
-3.12673692882162e-05
-2.8350557496672e-05
-1.49885736473174e-05
-3.21028588076572e-05
-4.12952284147463e-05
-2.93636748570283e-05
-6.39587715090944e-05
-3.38636267006885e-05
-2.62343625831621e-05
-3.0849855509502e-05
-3.51146134327609e-05
-8.10389016822219e-06
-2.53835621827961e-05
1.37265321771937e-05
-6.09983191798371e-06
-1.32694511856592e-05
6.49315419732598e-06
-1.80375984832549e-05
-3.38511009012925e-05
-1.11743347139527e-05
5.10905266053481e-06
-2.30348670709091e-05
-5.31968970433815e-06
-3.76371504727894e-05
-2.40832490130561e-05
-4.02867674716415e-05
-4.34711807587414e-05
-2.00294439738751e-05
-2.48092243313534e-05
-4.87229964936923e-05
-1.78229861207156e-05
-1.88835925586643e-05
-3.89053988536887e-05
-9.62681603882372e-07
8.02492248903968e-06
-9.61730287447553e-06
-3.4853771044301e-05
-3.84461837742924e-06
-1.43806887747435e-05
-3.26826882346533e-05
-1.07614438943042e-05
-2.76049934447615e-05
-4.57766165322028e-05
-1.90189257969996e-05
-3.71837335869571e-05
-4.88558507737559e-05
-2.26416687424543e-05
-2.07231795185883e-05
-1.19802170433957e-05
-4.52536484308079e-06
-3.55181802551824e-06
-7.12680840259609e-06
-2.29065466934857e-07
3.34713110422734e-06
-1.26405664234112e-05
-3.71516977616959e-06
-1.41429528162544e-06
-1.81312664677741e-05
-1.70753186393444e-05
-1.61264583667922e-05
-1.9234935156635e-05
-2.03239675333679e-05
-5.84392807279653e-05
-3.93380441886789e-05
-1.77343108141719e-05
-4.01062304140115e-05
-5.06803545212266e-05
-4.85353151955984e-05
-4.68004171336381e-05
-2.69182672857922e-05
-3.9623130683186e-05
-3.70745550105277e-05
5.69914526430822e-06
-3.79671466010994e-06
-1.53767235079937e-05
-2.03483364015214e-05
-3.57457817807997e-06
-1.98268986647781e-05
-5.48244067211699e-05
-2.0582772200819e-05
-3.60822111551231e-05
-5.35088872042124e-06
-4.59897794887567e-05
-3.530053605238e-05
-1.88006872550769e-05
-3.06375494636355e-05
-1.76955808351606e-05
-2.993374859996e-05
-4.26999435435153e-06
-3.51825800541124e-06
-2.56089648525385e-05
-2.61953396280232e-05
-2.55831328808511e-06
-1.09713447273488e-05
3.94900864063132e-06
-9.47350223104359e-06
1.71851700070788e-06
-3.29431972158285e-05
5.29105544467322e-06
-4.1725528854762e-06
-7.53027140781743e-06
-4.08795496780305e-05
-4.17659637898386e-05
-2.2511556643832e-05
-3.87777317407214e-05
-1.798100686391e-05
-2.73721656546102e-05
-3.73849554965756e-05
-2.46713096620506e-05
-2.51901140769248e-06
-5.27267732475146e-05
-1.3566822823295e-05
1.4282371036328e-05
-2.33681339061825e-06
-2.37454095848894e-05
-1.01799085011875e-05
-6.26898284957893e-06
5.86600455734232e-06
-3.20658239603372e-06
-4.09935015681311e-05
-4.11194203756254e-05
-2.46185033764571e-05
-3.07641548223058e-05
-1.11882065154983e-05
-4.0307466152374e-05
-2.5963050426206e-05
-1.80732670135798e-05
-5.33378878777083e-05
-2.11657371561137e-05
-3.29132424572172e-05
-1.89710172394404e-05
-1.5991277636172e-05
2.85444839018489e-06
-1.65699231666449e-05
-1.05866311847554e-05
-3.803423357577e-05
-1.369077695547e-05
-1.65057177533567e-05
-4.10879749112885e-05
-1.30699823595426e-05
-1.3863824689737e-05
-2.87401353534808e-05
-4.50381822847362e-06
-1.96408193916276e-05
-3.22333044745999e-05
-1.53417709887103e-05
-1.89228957034444e-05
-2.21781064616976e-05
-1.55272246967403e-05
-3.80520450814666e-05
-3.24349112872034e-05
-3.41308530721143e-05
-3.55563425659372e-05
-5.13732971340857e-05
-4.45403980246749e-05
-2.67311114983763e-05
-5.816747398609e-05
-1.02001975739479e-05
1.92844215929734e-05
-5.64991462345562e-06
-6.38334528873186e-08
-2.5880944379441e-05
-3.15114357647032e-05
1.95801427037673e-06
-2.58283356790729e-05
-7.79977020637727e-06
-2.25284229460264e-05
-2.11065346642015e-05
-3.09497067957971e-05
-2.01036299279222e-05
-2.19680318860023e-05
-4.64995045581986e-05
-1.89247352078303e-05
-1.72453207084368e-05
-1.35682870599305e-05
-2.44188535561671e-05
-2.37706184823774e-05
-5.38492973893314e-06
-3.64355120486679e-05
-8.42138949467451e-06
-2.0233621526818e-05
-1.40105606349096e-05
-3.216356296164e-05
-3.99172256482929e-05
-1.91987758926352e-05
-1.23945756881837e-05
1.71549615870307e-06
-2.77463510753308e-05
-9.7561114439513e-06
-3.94530319790737e-06
-5.7459391719311e-05
-1.38534115090027e-05
-1.3483725882719e-05
-2.98358997482715e-05
-2.29290562863762e-05
-3.33697300330218e-05
-2.78792316180702e-05
-2.70426611150249e-05
-2.64036887060007e-05
-2.8940297634587e-05
-2.87142024305542e-05
-2.97482850255865e-05
-3.41554882843861e-05
-3.74198946221775e-05
-2.25953534847808e-05
-1.24063382812935e-05
-9.0575178425744e-06
-9.89728252246711e-06
-1.16903417174867e-06
-6.42553874217359e-06
-1.15153518245027e-05
-1.69505408739342e-05
-1.05711606772753e-05
3.31333513343808e-06
-4.05362775547885e-05
-3.52087144986047e-05
-4.72865038378715e-05
-3.60790147919861e-05
-4.80201012804204e-05
-3.19908816346427e-05
-4.31279389115994e-05
-4.25030867859204e-05
-6.71239782903744e-05
-1.71044143574509e-05
-2.5699087144456e-05
-3.47310264739784e-05
-2.12250639718792e-05
-1.25936766743813e-05
-2.05922448976033e-05
-1.44515113247387e-05
-3.37609921250645e-05
-2.67773582742369e-05
-9.83208866724494e-06
-4.6549438544645e-05
-3.6840545235331e-05
-4.57306773878248e-05
-4.16806808108917e-05
-2.09384428135032e-05
-4.0626816141392e-05
-2.532483019529e-05
-3.23754003934109e-05
-3.74150157521176e-05
-1.97535118564609e-05
-1.82277130317106e-05
-1.83879475730123e-05
-2.51399324515792e-05
-2.93534007689977e-05
-3.73492095167648e-05
-2.04217025261386e-05
-2.98366339589864e-05
-2.74983972450895e-05
-3.48958076005802e-05
8.31700486474995e-06
-1.59309084018915e-05
-3.80447254332375e-05
-1.67102234642587e-05
-4.18298381219311e-05
-4.10552541995707e-05
-2.43475047901588e-05
-2.9425684143265e-05
-5.88382301006295e-06
-2.22861029002776e-05
-3.27862759041955e-05
-4.1274947774032e-06
-2.45731312269669e-05
2.98065163922514e-06
-1.10962376940088e-05
-1.29857735544837e-05
-1.56444255223546e-06
-3.96824237311937e-05
-2.12234946756637e-05
-1.57964907134322e-05
-7.16299524349947e-05
-3.95786957639965e-05
-4.20935235512477e-05
-3.95935339264638e-05
-3.69936116332262e-05
-4.62956673228573e-05
-2.68140286694599e-05
-2.43958546162713e-05
-3.2636304457786e-05
-1.89086430647633e-05
-1.40354148831557e-05
1.64127298010226e-06
-3.8400789586264e-05
-2.40886542709908e-05
-1.18795427214405e-05
-2.24120199100636e-05
-3.33918005893694e-05
-3.08718428754326e-05
-1.20736466751019e-05
-2.91181655758029e-05
-2.1232345677144e-05
-4.72747732555926e-05
-3.93156767040141e-05
-3.1615333976518e-05
-1.1482269752947e-05
-1.33950202101227e-05
-3.07518778252977e-05
-4.51387003766674e-05
-3.02456993115678e-05
-6.78852700100959e-06
-2.25156881110689e-05
-3.02227207600788e-05
-1.33602385624189e-05
-1.82351391225363e-05
-5.35315848975126e-06
-1.6900879929695e-05
-3.35619666246801e-05
-4.22042802421267e-05
-3.41455324704826e-05
-2.24994496898515e-05
-8.71082874207706e-06
-5.04591529765386e-05
2.53752665356542e-06
-1.85117872954077e-05
-2.67075090261615e-05
-4.90128607115705e-06
-2.26187627776075e-05
-1.76273801607155e-05
-2.18996373457814e-05
-2.16576050520759e-05
-3.45287746781529e-05
-4.70439672731145e-05
-2.18005679571131e-05
-1.91529088781118e-05
-3.93966795651928e-05
-5.69657663330962e-05
-3.78902038661122e-05
-3.41652715356633e-05
-2.77106909348467e-05
-1.75910288968284e-05
-5.35687410918812e-05
2.67310702813528e-06
-3.73012093993753e-05
-7.3308147338135e-06
-1.97889476023577e-05
-1.3615573904303e-05
-6.40987817167037e-06
-1.17919732635095e-05
-1.69597765457178e-05
-9.3158238164143e-06
2.79012459591003e-06
-1.13875871347983e-06
-2.82093421818302e-05
-1.81765253501177e-05
-3.01367733158037e-05
-6.73613977618469e-06
-1.25457493946241e-05
-1.64023280166445e-05
-2.85068946468581e-05
-4.01889200947899e-05
-2.59636362118527e-05
-2.28163570593471e-05
-1.68110165037934e-05
-3.4144262079737e-05
-3.62683719048136e-05
-1.34367140690203e-05
-2.16444908633089e-05
-2.67257032854849e-05
-1.3531301867364e-05
-1.34899350302301e-05
-1.79589177975489e-05
-2.57712476588142e-05
2.02239923062813e-06
3.3248965343094e-07
-2.53896154602845e-05
-3.92198384837163e-05
-2.35559982094894e-06
-5.5831887050981e-05
-4.05010384559697e-05
-4.06659791555033e-05
-3.0479118038602e-05
-2.12658162645942e-05
-6.622383080545e-06
1.06068756427259e-05
-1.44312984617433e-05
-3.9028740122314e-05
-1.78013030440534e-05
-8.31586513147583e-06
-1.87331282400546e-05
-3.38453324071947e-05
-4.13577594682274e-05
-4.59374622320242e-05
-4.63476573291483e-05
-1.89925226712081e-05
-1.90621817051515e-05
-1.54013860163089e-05
-2.7772547795025e-05
-1.76057094911249e-05
-4.65986380466415e-05
-1.67145763718407e-05
-4.9219706273414e-05
-4.08409252519781e-05
-3.41018165280387e-05
-2.22022435291383e-05
1.08106262047863e-05
-2.56103173590976e-05
-4.57369895795546e-05
-2.64250198429412e-05
-2.14080769140227e-05
-1.86154167854617e-05
-2.89328323490163e-05
-2.69688411497657e-05
-3.18562602669493e-05
-3.13211367676922e-05
-2.8774468445299e-05
-3.07126831196175e-05
-1.6381570041632e-05
-3.57696954947531e-05
-1.55306817683043e-05
-2.80724833773419e-05
-9.19904384687358e-06
-3.48896910457715e-05
-2.01510430065317e-05
-4.4827302049188e-05
-4.32495969950755e-05
-2.70787260551273e-05
-3.5258925771837e-05
-2.32994696482634e-05
-1.0846550962096e-05
-1.52346503048322e-05
-3.49664926915683e-05
-1.70732806575634e-05
7.7460253957184e-06
-2.67270643755732e-05
-3.47273359831984e-05
-1.67959354989497e-05
-2.3608120426305e-05
-3.71179749406321e-05
-1.66592662709281e-05
-1.05370607705773e-05
-3.55365333610017e-05
-4.18120599101656e-05
-1.37422936355717e-05
-6.63548650573904e-05
-3.53336706045988e-05
-2.71343197139924e-05
-1.12847868356284e-05
-2.88889826898446e-05
-2.77009298099199e-05
-1.04992658928216e-05
-3.15976779727612e-05
-8.86813460941704e-06
-1.69170681461455e-05
-2.47758602457554e-05
-3.62391959209174e-05
-3.17576551635528e-05
-3.64567565250588e-05
-2.64542480471133e-05
-4.47799236009021e-06
5.15155708132551e-06
-2.96260017088235e-05
-4.13431453618771e-05
-1.73073434065882e-05
-3.92073119517536e-05
-2.14519188493415e-05
-2.60301884334708e-05
-2.470814229502e-05
-2.62057443133399e-05
-3.74396759890902e-05
-3.49043476988384e-05
-2.57335557305013e-05
-1.81045208803093e-05
-1.90448782094396e-05
-2.72705592620991e-05
-3.72708778322902e-05
-3.79640228268561e-05
-4.25781966066616e-05
-1.91815948391607e-05
-2.5595634238259e-05
-4.39010299670425e-05
-2.76891234859282e-05
-8.86513612952029e-06
-3.36649187231734e-05
-2.88279959609029e-05
-9.00101006887969e-06
-2.73877312583972e-05
-1.92209145934613e-05
-1.26090507477021e-05
-1.79193298350338e-05
-4.71166215775707e-05
-3.50579076576098e-05
-1.27716572278014e-05
-3.38639212870302e-05
-2.99425063110191e-05
-9.32373536559659e-06
-4.74891519241094e-05
-3.26483258699437e-05
-2.2512296956087e-05
-2.15981204130556e-05
-2.29889574067095e-05
-3.0079495574911e-05
-1.6396515785578e-05
-4.39717659533742e-05
-9.04577083874107e-06
-2.52668228028918e-05
-2.49131517146773e-05
-3.52320470868389e-05
-2.51497544115008e-05
-2.30763123573891e-05
-2.69851056852761e-05
-2.18416894139574e-05
-3.9199327558116e-05
-2.77311939654448e-05
-3.21644705591784e-06
-3.46316929212919e-05
-3.87758063726664e-05
-2.05126276144842e-05
-1.18176946810201e-05
-9.21583642962225e-06
-2.853298062875e-06
-3.09618070781496e-05
-2.11550309813077e-05
-2.588522805438e-05
-2.49822179484835e-05
-2.40021672642221e-05
1.48643944264449e-05
-2.00272732040042e-05
-3.02965601382075e-05
-5.89937983232167e-05
-4.46410153478976e-05
-4.22506410847605e-05
-8.68614521895463e-07
-2.45857454371157e-05
-4.33647225140923e-05
-2.99850617155615e-06
-1.71928106741311e-05
-1.95238219936163e-05
3.93434090554596e-06
-9.77571141021259e-06
2.38281287097847e-06
-2.66155632309935e-05
-2.23600913130554e-05
-2.86322986778429e-05
-2.44922328657312e-05
-2.86457724264842e-05
-1.73989895092134e-05
-3.58140209866684e-05
-3.18974509983923e-05
-2.2896933497104e-05
-1.06119623093559e-05
-1.03011374523114e-05
-4.39106815129541e-05
-4.31604793778898e-05
9.51380331221818e-06
-2.31056489708182e-05
-1.13183629427667e-05
-2.61985401213815e-05
-1.55191192130697e-05
-5.24909069635612e-05
-7.70604229670767e-06
-6.12691419829415e-05
-2.95169520691471e-05
-4.23902501170427e-05
-3.96918112954229e-05
-2.21195393798246e-05
-4.15827793473065e-05
-2.86925467244241e-05
-2.37259751965437e-05
-1.67389095520452e-05
-7.21048386886226e-06
-3.40872487876252e-05
-9.76286660925977e-06
-2.4351209907479e-06
-3.64195609405316e-05
-4.53596983581528e-05
-2.44792841141786e-05
-3.86642843227443e-05
-3.81788022469283e-05
-2.93387181459038e-05
-1.99568538048434e-05
-4.11921572603656e-05
-4.96277333773241e-05
-1.37856073985652e-05
-5.2237502344276e-05
-1.6885711509507e-05
-3.84126855420312e-05
-8.41271066735615e-06
-3.74628144383089e-05
-1.47691256537982e-05
-1.98129351069781e-05
-3.38218051199103e-05
1.47613739633414e-05
-3.5375916888559e-05
-1.11598907982103e-05
-3.07420590803255e-05
-1.67205210023114e-05
-2.19956539412746e-05
-3.97667604396338e-06
-1.31009188032017e-05
-2.03763880960367e-05
-9.66546957099642e-06
-5.29945587589814e-05
-2.5481492038921e-05
-3.2040303443437e-05
-1.25384106762076e-05
-1.08243996047732e-05
-1.42779180096128e-05
-3.89642364068117e-06
-1.77315282390968e-05
-1.97035943287516e-05
-3.2022493334577e-05
-2.70511250501643e-05
-4.72432714721741e-05
-1.64709226943304e-05
-1.92279163823406e-05
-5.96279026306205e-05
-4.56868121269744e-05
-6.04120361509498e-06
-4.8792451239427e-05
-2.04945102348474e-05
-2.02081074837698e-05
-2.59082984557816e-05
-6.81717860328016e-06
-1.13298190352288e-05
-4.16846588037579e-05
-2.71265483637278e-05
-1.00431375848326e-05
-2.81490907572175e-06
-9.34365712381077e-06
-1.69936249157163e-05
-2.10013668071953e-05
-1.67880826772653e-05
-1.91944324911366e-05
-2.19995799232702e-05
-2.43290294326864e-05
-2.95982181585566e-05
-2.3294620439664e-05
-3.31465452236563e-05
-4.60641001973452e-05
-2.64671031370892e-05
-1.99843644499565e-05
-2.05661547502581e-05
-3.31726897152021e-05
-2.02929408532483e-05
-9.90850625288286e-06
-1.03828710901231e-05
-2.08064021068891e-05
-1.99710787187515e-05
-2.06301054986312e-05
-2.46310442657856e-05
-2.27405094553488e-05
-1.52272011006148e-05
-5.01948970636178e-05
-9.90755967892681e-06
-4.72299901811506e-05
-9.22485253596667e-05
-1.88448582222878e-05
-1.6742573318116e-05
-6.76638015291868e-06
-4.65428814424687e-05
-1.36709428003439e-05
-4.70299972140488e-06
-1.11267586113044e-06
-2.15409428342788e-05
-1.98431508102322e-05
-2.11366348864006e-05
5.3730748154881e-07
-1.32214894220055e-05
-2.95951078148132e-05
-2.87454588194237e-05
-1.97277731669442e-05
-4.51344676734887e-05
-3.63942495423073e-05
-3.81100155237503e-05
-5.75799195184092e-05
-3.65817460203835e-05
-3.143674710279e-05
-1.58661463229085e-05
-2.08346409903806e-05
-2.61733814381668e-05
2.16829575323588e-05
-8.21340196945121e-06
-1.54423782896807e-05
-1.94499702747158e-05
-3.80718071144462e-05
-2.49435276799729e-05
-1.50212924871806e-06
-2.59190520216033e-05
-4.39326064746994e-05
-6.04177942265962e-05
-4.09100521323434e-05
-1.37558448766691e-05
-3.19586631831815e-05
-2.14730324569518e-05
-1.35135256544473e-05
-1.26030192725119e-05
8.73205968474004e-06
-4.19867744214911e-05
-3.82552619216437e-05
-2.36211274287923e-05
-1.59252555340619e-05
-2.19141080903165e-05
-2.54324755185325e-05
-2.61357169057642e-05
-1.19581275964876e-05
-1.7989910112013e-05
-5.03550043763515e-05
-3.93356521235693e-05
-3.80454354278928e-05
-1.26840356181392e-05
-3.02858847697229e-05
-3.3550836096185e-05
-3.28714369341902e-05
-6.76856639438532e-06
-2.73762422053752e-05
3.27312541714072e-06
-1.81975552126617e-05
-6.03885960871092e-06
-1.74454112392196e-05
8.91487638272893e-06
-4.39232385021246e-05
-4.28013033825204e-06
-1.90828094274778e-05
-2.30130345844403e-05
-3.03052918970285e-05
-4.4909531169419e-06
-2.33732582412661e-05
-3.64987654594192e-05
-5.52246111328226e-05
-4.66089216569785e-05
-2.97268178041481e-05
-4.98498406491832e-05
-3.65376111928519e-05
-2.95059348446148e-05
-2.52780014697177e-05
-9.03280984438638e-06
-1.6738524106864e-05
-2.98662080375962e-05
-2.98770133823243e-05
-8.92312171132271e-06
-1.8843658776681e-05
-2.5264509563801e-06
-1.40821275197995e-05
-4.67554969199137e-05
-1.94700735393007e-05
-3.0503093954751e-05
-3.45869352160865e-05
-2.61193688759807e-05
-4.54972105206968e-05
-3.07022405988033e-05
-4.00532836249524e-05
-3.36654889278443e-05
-2.3624598820566e-05
-2.19737706350823e-05
-2.18431048594619e-05
-1.42017873744754e-05
-2.57838304407488e-06
-1.57665321171746e-05
-1.05710881064447e-05
-2.17457275100329e-05
-5.22393265043519e-07
-1.01476304372514e-05
-9.83601401848012e-06
-4.14659953473201e-05
-4.03771606629615e-05
-2.06603745514335e-05
-2.42890054961559e-05
-4.5636837946731e-05
-4.60200035302277e-05
-2.57340823591424e-05
-2.14404220351983e-05
-2.64527261429069e-05
-4.08002786574736e-06
-9.97270859877935e-06
-7.0323178887291e-06
-5.0798847839474e-05
-7.7342586708837e-06
-2.05495002949819e-05
-3.75657080099667e-05
-2.5479934394835e-05
2.14283991690646e-06
-2.83626878632354e-05
-4.60759019594821e-05
-3.47756036829498e-05
-5.26965351755551e-05
-3.90162587533441e-05
-1.81350431018195e-05
-5.12845532729668e-05
-3.90213279790216e-05
-3.7114989389105e-05
-3.03591617294192e-05
-4.79234339619269e-06
-3.77060424309888e-06
-3.01483618394256e-05
2.08281319750984e-07
-1.00241349672455e-05
-1.74036673121047e-05
-2.29805310541543e-05
-1.5194608333843e-05
-1.6755484862283e-05
-3.28025824629832e-05
-2.17270126061376e-05
-2.52292694854114e-05
-4.50481796042885e-05
-3.08629458794501e-05
-1.99431597364703e-05
-2.46611074832355e-05
-4.21830298475413e-05
-3.09540811257681e-05
-2.72250403545997e-06
-8.47999456000287e-06
1.43942219110024e-06
-1.89758593479664e-05
-2.04738478843233e-05
-6.46927777554889e-06
-2.95953250469308e-05
-4.32963745295268e-06
-2.61616997085427e-05
-3.7881762085017e-07
-8.40935150700426e-06
-3.96054434578372e-05
-3.01911726252775e-05
-2.24021611396371e-05
-9.67209819221125e-06
-3.10968858198231e-05
-3.14233953575747e-05
-1.03154131072992e-05
-2.4775663844236e-05
-1.29469291533739e-05
-2.74035301183014e-05
-1.8774043958989e-05
-3.61520585895204e-05
-1.25689339982742e-05
-2.34954556406778e-05
-2.95054963964471e-05
-4.89606032991688e-05
-2.39358267663777e-05
-1.89356341134955e-05
-2.51123937359084e-05
-1.85902848903071e-05
-8.08620182718391e-06
-5.08119178726272e-05
-1.8182949867751e-05
-2.38836829975309e-05
-3.5463726127077e-05
-3.1718996328635e-05
-4.53801198666811e-06
-1.51374722323689e-05
-3.96160373435442e-05
3.30478300850903e-07
-4.01487804836888e-05
-2.538738309689e-05
-1.11359836074639e-05
-1.56496881372289e-05
5.05515581563245e-06
-4.03901300612978e-05
-2.93959011851049e-05
-2.13800288768595e-05
-1.76651608775996e-05
-2.88914476734315e-05
-3.85808125373043e-05
-6.18558683121005e-06
-1.65810583090373e-05
-3.80742613509031e-05
-6.76415704364027e-06
-2.62056110473423e-05
-2.44064236433086e-05
-3.32818642844225e-05
-1.82149480881856e-06
3.12928757891571e-06
-3.11838917895031e-05
-3.42195243832728e-05
-2.59334592766396e-05
-2.85598554838089e-05
-2.94232528646837e-05
-2.04804470572009e-05
-4.76911873452474e-05
-2.56860626309073e-05
-4.57848768107844e-05
-1.64142627487038e-05
-2.80884789219628e-05
-3.67068512073935e-05
-4.67323155550251e-05
-1.58705733501052e-05
-1.69243855508666e-05
1.66165547345347e-05
-2.64150022574807e-05
-1.59965065834382e-05
-2.83733999955734e-05
-3.12490795700034e-05
-1.6362103408083e-05
-3.55749189158099e-05
-2.34952647920421e-05
-4.48923023300748e-05
-2.86997732157224e-05
-1.24731611968655e-05
-1.82945175608926e-05
-3.63303669429719e-05
-1.86329634541028e-05
-2.39068606139053e-05
-6.29057419711972e-06
-3.95238280061805e-05
-8.20635381504148e-06
-2.73131431210455e-05
-3.74847772327564e-05
-3.61617470342976e-05
-2.94915502540973e-05
1.86740251573631e-06
-1.34792317055172e-05
9.31833437531037e-07
-1.72480310241249e-05
7.87455087328259e-08
-1.80616565517558e-05
-1.59950619965847e-05
-4.45849125817006e-06
-4.20870295456899e-05
-1.28628063476416e-05
-5.53751937764569e-07
-2.86831405857714e-05
-5.22668327356914e-05
-3.21633646480712e-05
-1.05232171781929e-05
-1.93875504910409e-05
-1.89062990698079e-05
-2.09725502867741e-05
2.38184179609437e-06
-2.33472414677315e-05
-1.74896547572369e-05
-1.91663342178653e-05
2.73823176095836e-05
-3.34922849580172e-06
-2.5586368460943e-06
-2.82969108566924e-05
-3.16936526395885e-05
-3.56761263144019e-06
-2.4329343867289e-05
-5.25755955215768e-05
-3.69095892161377e-05
-2.31012271381153e-05
6.53948976144835e-06
-4.37870331837542e-05
-2.73069257514657e-05
-2.62814647200611e-05
-1.50762776249984e-05
-3.49106973051964e-05
-2.21165918770378e-05
-4.13688946205823e-05
-1.45246725170056e-05
-8.70429182461113e-06
-1.65346014148717e-05
-6.98434275449444e-06
1.2617796891803e-05
-2.5054146355666e-05
-3.75335572435609e-05
-3.56564736020425e-05
-3.31718931846541e-05
-2.43032808473866e-05
-4.55857201195337e-05
-3.67228463342644e-05
-3.66097909891239e-05
-3.3723215848428e-05
-3.86507252151555e-05
-1.38090545298379e-05
-4.2162464928544e-05
-3.44693312872062e-05
-2.15574332393462e-05
-3.85970690544237e-05
-1.84941777861273e-05
-3.0724686989932e-06
8.07644325055559e-06
-1.1608719577196e-05
-1.8275206189059e-05
-2.21742488294583e-05
-3.59860277103439e-05
-2.77872375729004e-05
-4.30140555943231e-05
-1.55203574819925e-05
-1.57828291449652e-05
-6.35924672393062e-05
-2.09685690078732e-05
-4.83305038310228e-05
-3.92971605319306e-05
-3.78049237828511e-05
-8.39905207701747e-06
-3.15334435163332e-05
-1.15690769651147e-05
-3.36702311002232e-05
-1.88465309351153e-05
-1.2785413977478e-05
-4.74111299457157e-05
-1.41094175831627e-05
-4.38379005581754e-05
-3.89616625484123e-05
-2.81327867159947e-05
-2.8516418031701e-05
-3.17238752604863e-05
-2.9615203610188e-05
-2.99482225817618e-05
-1.72751043366462e-05
-2.4091737662746e-05
-3.25731595311323e-05
5.86409717394288e-06
-2.75373761197843e-05
-3.64638035375982e-05
-2.15231293938768e-05
7.16525258798922e-06
-7.40906021778829e-06
-4.19983114900413e-05
-2.56934851243991e-05
-2.28411946300415e-05
-3.12576742144543e-05
-7.51535227887498e-06
-2.22896584453122e-05
-2.69458580473204e-05
