# Supplementary material for: Research on computational propagation and identification of mine microseismic signals based on deep learning
Source: PLoS One. 2025 Oct 22;20(10):e0334641. doi: 10.1371/journal.pone.0334641 (PMC12543183; doi:10.1371/journal.pone.0334641)
Supplement: S6 Data — (ZIP) [file pone.0334641.s006.zip › 000100900000068.xlsx_0.txt_24.txt.txt]

-2.38158983915192e-05
2.17123038495759e-05
-2.8936140932302e-05
-5.8117733496187e-05
-3.32304244851434e-05
-3.34096586741435e-05
-3.77550194384499e-05
-4.60959268863185e-06
-1.95981851589438e-05
-2.82928291734074e-05
-1.03748686267036e-05
-1.73892042285764e-05
-1.54896179161567e-05
-1.87028208579332e-05
-1.6178651556217e-05
-1.13543705845744e-05
-2.14807583809468e-05
-1.3269152144972e-05
-2.32283054591206e-05
-1.73644277423841e-05
-3.04463818800876e-06
-1.34665822201819e-05
-2.64800807120391e-05
-2.83655718524164e-05
-1.80906878152323e-05
-5.51324784746012e-05
-4.32262279698664e-05
-4.63785943491582e-05
-1.3465111320489e-05
-3.31364105316948e-05
-4.63065217691168e-05
-1.74570107170892e-05
-1.5243303929319e-05
-1.46054737555457e-05
-3.08367101500988e-05
-9.36921525573263e-06
-4.85275381720602e-05
1.17169551738713e-05
-1.57362018756807e-05
-2.00605696575712e-05
-5.96010966077167e-05
-2.58172002079046e-05
-3.54243270225264e-05
-3.93182932226736e-05
-2.16158386633373e-05
-3.7710335736462e-05
-5.69397983112477e-05
-2.28537399744579e-05
-4.34819730379054e-05
-1.76992990028859e-05
-4.10050041017238e-05
-4.01652437081125e-05
-2.83807519469801e-05
-2.42596752060537e-05
-2.2616079229446e-05
-1.04968914346176e-05
4.91792781545482e-06
-3.82160330919007e-05
6.30062538035732e-06
-2.40643122975379e-05
-3.34577272318324e-05
-5.04931479252619e-05
-1.31342113945529e-05
-2.43785096327973e-05
-4.12046765011189e-05
-3.53468841789222e-05
-4.10029090430237e-05
-4.38371365279577e-05
-2.17413030309858e-05
-5.37834628877868e-05
-1.85388414443981e-05
-3.50394810237679e-05
-2.80006996706069e-05
-1.47239702166531e-05
-2.96762460240115e-05
-2.61834075127333e-05
-2.2343810225174e-05
-1.6396892073579e-05
-1.83406342309599e-05
-2.81099151389361e-05
-1.22886775841503e-06
-3.32482775679892e-05
-3.60380275547935e-05
-1.43317893811523e-05
-2.49299543300213e-05
-4.15114014135073e-05
-2.5778497828023e-05
-3.40233991774442e-06
-3.09512513196332e-05
-5.04977610144222e-05
-1.74616501030127e-05
-1.17910558147182e-05
-4.15413966579104e-05
-2.01785299846254e-05
-1.02520046587543e-05
-2.09716939598217e-05
-2.45957079728722e-05
-2.07257187577523e-05
-3.04289299478372e-05
-2.87572885883673e-06
-3.71189073950364e-05
-3.8734358445881e-05
-3.45059520345042e-05
-2.34690541475388e-05
-4.14540708757841e-05
-2.00450597817963e-05
-1.4885981041955e-05
-1.07883485734403e-05
-2.15076563939773e-05
-4.85713772145359e-06
6.17402745709851e-06
-6.08311157580497e-06
-2.67197237286358e-05
1.18448899233502e-05
-5.35308961413053e-06
-4.65226056436963e-05
-5.2869943702031e-05
-2.84463074028555e-05
-3.70659390509134e-05
-4.44687897352309e-05
-3.10223023772767e-05
6.78284928132123e-07
-2.25329158278203e-06
-2.38130147712991e-05
-1.0703123867473e-05
-4.09251523033307e-05
-3.44060607141007e-05
-8.0690386250698e-06
-1.89968418357268e-05
-3.50559755642683e-05
-2.04025164696917e-05
-2.14199416785503e-05
-8.26717133942112e-06
3.2456633351245e-06
-8.49187717266614e-06
-2.22717156835617e-05
-1.40729274138957e-05
-3.65699745440632e-05
-3.11513870283508e-05
-3.61528740257855e-05
-1.71268476150389e-05
-5.7918402531984e-06
-4.84626623348418e-05
-2.63371991323269e-05
-3.87820954695373e-05
-4.11205235791206e-05
-2.2718178478109e-05
-1.51177885073195e-05
-2.91558142819522e-05
-3.481186730792e-05
-5.53205976532098e-07
-2.5698451136062e-05
-2.14102066385745e-05
1.52441806055643e-05
-2.89701388779188e-05
-3.75577990139506e-05
-2.40166022394001e-05
-1.21275797739677e-05
-2.29545364958307e-05
-6.06893377247685e-05
-2.79527748432853e-05
-6.32756605657019e-06
-4.7583637361315e-05
-3.96006468702422e-05
-3.23721787459062e-05
-2.44483645264987e-05
-1.43628992205207e-05
2.08920476081181e-05
-3.65634209122677e-05
-3.26584156157656e-05
-8.65464785835235e-06
-3.26915444127933e-06
-1.36262993050425e-06
-1.54486151977702e-05
1.0916195301908e-05
-2.54078378674205e-05
-3.60751201783125e-05
-1.21981846451031e-05
-2.24932196458921e-05
-2.82177800793995e-05
-8.36235610799629e-06
-2.8053758012197e-05
5.0762295074884e-07
-2.40406238571709e-05
-1.2124340624567e-05
3.69689000188511e-06
-3.9658862784184e-05
-1.44379979631346e-05
-2.3290870910857e-05
-5.70139822285e-06
-3.88345983391608e-05
-1.41949529087098e-05
-4.48931586786578e-05
-1.8929013532046e-06
-1.98692844038267e-05
-1.36602719339168e-05
3.29601450105377e-06
-5.95023415383942e-05
-1.60763875964861e-05
-8.78536308118232e-06
-2.6788296828908e-05
-3.73117657624965e-05
-1.67640504120681e-05
-2.22501287642088e-05
-2.99826882007776e-05
-6.63112331347342e-06
-3.28210857793272e-05
-2.14768016832995e-05
2.61360074812866e-06
-2.38802147539063e-05
-3.69850615509872e-05
-3.20669812992082e-05
-2.72889493770332e-05
-3.33337750494955e-05
-2.85913551717733e-05
-3.24106577701984e-05
-2.57667387301828e-05
-1.96636873391438e-05
-1.56973534238349e-07
-5.31987066381671e-06
-1.97869273421383e-05
-2.11441594112136e-05
-1.96811371322536e-05
-7.96067247634645e-06
-6.10588854796499e-05
-4.8266560920761e-05
-1.70322880793555e-05
-3.07792786300022e-05
-2.00656389200153e-05
-5.13701610587678e-05
-3.70015115215669e-05
-1.94013150013702e-05
-3.00661252553578e-05
-1.21410104200827e-05
-1.95585779846677e-05
-3.26777318613864e-05
-2.48540051618761e-05
-2.17034254326753e-05
-7.64850275425871e-06
-3.60130814894313e-05
-9.19587970476903e-06
-2.19214177868508e-05
-2.58080490600869e-05
-1.40539696028742e-05
-1.81686801984867e-05
-2.68216096455894e-05
-1.386888083641e-05
-2.6317050872536e-05
-2.65839915860698e-05
-1.18040781267294e-06
1.72647407055894e-07
-1.99951079911704e-05
-3.32347859189948e-05
-1.09815252787036e-05
-5.16050599113407e-05
-1.48300875543398e-05
-4.80840325970582e-05
-3.29501952688654e-05
-1.61136750240326e-05
-1.18497450542968e-05
-9.24107565746049e-06
-1.22433710353654e-05
-2.2379163286985e-05
-9.63684962022239e-06
-1.05354455549519e-05
-7.36966476492722e-06
-1.86768735697932e-05
-2.21608969864012e-05
-4.09761482550175e-05
-1.85420462388559e-05
-1.60922755671317e-05
-1.48868293398259e-05
-3.99301331402723e-05
-3.5524101182098e-05
-3.22256969120741e-05
-5.98246771924689e-05
-2.00060596439444e-05
-1.7287066479679e-05
-2.81837408712733e-05
-3.57644690460049e-05
-1.48301229839538e-05
-3.10969126767663e-05
-8.43028205591648e-06
-1.30909073613873e-05
1.63623224286077e-06
-8.03907239092988e-06
-1.33776017920405e-05
-6.24951920971793e-06
-1.11344588602783e-05
1.90495256742647e-05
-1.95788636436002e-06
-2.81935430560281e-05
-3.13875108964645e-05
-4.56714410367691e-05
-1.20455245879185e-05
-2.90914797818232e-05
-9.00310238569924e-06
-3.27372673812035e-05
-4.3498168187058e-05
-2.79642777000556e-05
-2.07638744331834e-05
-4.8389502108048e-05
-1.8410677374167e-05
-4.48245945163619e-05
8.99514526040974e-07
-6.85560804156138e-06
-3.37723431496746e-05
-2.13215149166525e-05
-3.33170581360625e-05
3.94586206926305e-06
-2.99020323963932e-05
-5.29184010619396e-05
-3.33276281552543e-06
-4.60126433252551e-05
-9.88882103699382e-06
-4.01364432415783e-05
-2.46458707026713e-05
-3.21248965741421e-05
1.08402838110081e-05
-2.17649058889432e-05
-1.45134611418098e-05
-2.05862476309324e-05
-2.77877279975497e-06
-5.40425458457548e-06
-9.33745925652623e-07
-3.43900602036416e-05
-2.07205521382819e-05
1.14612658323652e-06
-1.52313160279745e-05
-2.60111056161992e-05
-2.38443925949464e-05
-2.02305253525452e-05
-2.51537627911777e-05
-7.60350983790764e-05
-4.00474294398866e-05
-3.58185010669365e-05
-4.41257720475973e-05
-3.06878371617602e-05
-5.87379683463573e-06
-3.43333137748747e-05
-2.73865617099701e-05
1.82616202014297e-06
1.05086505096833e-06
-4.7756966797355e-05
1.10331826661576e-05
-2.23584777739775e-05
-2.33248684984119e-05
-2.36148540584552e-05
-3.91461991609462e-05
-1.69744820524221e-05
-1.99055873388462e-05
-1.91829725544634e-05
-2.68870887446769e-05
-4.05526753439043e-05
-4.00108448579304e-05
-4.09482652847227e-05
-5.43643302140167e-05
-9.68396746663485e-06
-5.10586726909034e-05
-2.00455118626115e-05
1.15850084480719e-06
-2.40079148941537e-05
-1.31710614028108e-05
-1.29106773559193e-05
-1.65484140128666e-05
-4.02859807294411e-05
-9.10930980390521e-06
-9.28119705510543e-07
-2.53840993366457e-05
-1.47176344663347e-05
-2.92460053366647e-05
-4.75306833780823e-05
-3.75269896393863e-05
-5.56238489450939e-05
-4.87581660559102e-05
-3.31787136384056e-05
-3.9723434914287e-05
-5.5523148144434e-05
-3.72342713660362e-05
-1.6520382212573e-05
-2.49577906635405e-05
-3.99013288297817e-05
-2.43074961379405e-05
-1.17741461952125e-05
-2.7819015045652e-05
-5.97139496127735e-06
-6.92550420315088e-06
-5.84623416851253e-05
-3.4596690198819e-05
-2.75263765207742e-05
-1.30678986085271e-05
-3.78533197106973e-05
-2.00777770913883e-05
-4.38070529554192e-05
-5.42980928040326e-05
-4.01704339530307e-05
-3.76854627863965e-05
-5.03101726556389e-05
-3.47396789452566e-05
-2.29158882197821e-05
-2.5999462258845e-05
-3.29916568285678e-05
-9.49591542192785e-07
6.92133251739413e-06
-1.80223547454611e-06
-2.0567998244785e-05
-1.30826536993289e-05
-1.12197299378191e-05
-1.57627472635138e-05
-4.31912853763078e-05
-2.35077951516723e-05
-1.68972947247936e-05
-4.1275501679658e-05
-2.34017593031926e-05
-4.11461366192013e-05
-4.55468554691501e-05
-4.44117916021256e-05
-3.14763983963044e-05
-2.66291114087782e-05
-2.55700300863345e-05
-2.75238410740746e-05
-1.26958310364388e-05
-1.21031505383715e-05
-9.54049461291667e-06
-1.37044601581798e-05
-2.92757817591152e-05
-2.34723989571303e-05
-4.07646576964607e-05
-3.25350189647249e-05
1.71093151475415e-06
-1.32283460511788e-05
-3.32285768219247e-05
-3.79850570238407e-05
-2.59836062895778e-05
-4.67571225655943e-05
-4.43925697133622e-05
-4.35695331335254e-06
-3.20144348066791e-05
-2.65550403943469e-05
-2.35262053302859e-05
-4.89533180364795e-06
-3.38973591856627e-05
-3.45214422170378e-05
-1.94762950642053e-05
-8.62781424439485e-06
-2.89951498917109e-05
-1.68220294749199e-05
-4.84000049029102e-05
-2.59327917251382e-05
-6.23938307906473e-05
-7.71358223819497e-06
-2.04462800458865e-05
-3.07494399023962e-05
-1.6840276256856e-05
-5.0805999147201e-05
-2.7829614147857e-05
-1.51095914830015e-05
-2.01740417473896e-05
-2.26652666076984e-05
-3.98435661895751e-05
-2.86046377932942e-05
-2.103377102332e-05
-2.22207025534893e-05
-2.90953542980422e-05
-5.11507393894805e-06
-1.10263880701631e-05
-3.85976554846968e-05
-1.34270684936117e-05
-2.69835361913274e-05
-1.33756316032943e-05
-3.11926525862475e-05
-5.38289072832545e-05
-6.65699392323751e-05
-1.94443369347622e-05
-2.21033706463573e-05
-1.58127983446232e-05
-2.09332507209248e-05
-4.13490188836674e-05
-3.82904961743738e-05
-2.87431844555568e-05
-1.56845265990194e-05
-1.45943624642418e-05
-2.9932982366435e-05
-4.84970420262278e-05
-4.25119916429122e-05
-2.60006931399498e-05
-2.59543125884404e-05
-3.1673815668143e-05
-1.7575136915087e-05
-5.58484902034449e-05
-3.05901047304968e-05
7.5704582654569e-06
-2.58498139731878e-05
-2.5331237976156e-05
-3.6947290145055e-05
-2.57013055336702e-05
-2.14988959068748e-05
-2.93534876341713e-05
-1.65273186189103e-05
1.33646933700715e-05
-1.077382638871e-05
-3.20926842720933e-05
-3.73008662810944e-05
-1.69231581807226e-05
-3.88297773513485e-05
-2.92824160923109e-05
-1.03878731359132e-05
-1.80967100016114e-05
-2.04847865393198e-05
-1.00814110551258e-05
-3.21767207751292e-05
-2.45384283861811e-05
-1.58983791333448e-05
-4.96805086452502e-05
-2.07442618370422e-05
-1.70013566868418e-05
-4.88758620313869e-06
-2.89521391874433e-05
-1.83471338264224e-05
-5.34633357863597e-05
-2.10257043490166e-05
-8.49197786533721e-06
-9.63377756178462e-06
-2.98618576790351e-05
-4.35661010221556e-05
-1.86557159070392e-05
-2.39484800341642e-05
-2.4611917759422e-05
-5.78696452014005e-05
-3.70910642921219e-05
-5.9174780138649e-05
-2.23267693362667e-05
-4.01219693715672e-05
-2.81814743782523e-05
-6.11095343477309e-05
-8.92125802930686e-06
-1.93192099857047e-05
-2.68754115577664e-05
-3.02782147046365e-05
-2.53266867712721e-05
-2.55241106797002e-05
-1.59820311492452e-05
-3.56464971718635e-05
-2.9596165405423e-05
-1.85342097013809e-05
-2.78633394260597e-05
-1.46211856034182e-05
-3.37012819706537e-05
-5.06124937931522e-05
-5.07019442206713e-05
-1.85973563392929e-05
-3.14984715139277e-05
-3.13513282622493e-05
-3.78622587767124e-05
-2.48832004808277e-05
-3.38241440262629e-05
-2.07975515188339e-06
-1.77118589469813e-05
-3.2095130756623e-05
-8.21787775972776e-06
-2.32499956558113e-05
-2.06673346547237e-05
-4.57242395558729e-05
-2.74477688616972e-05
-4.05982533409749e-05
-4.35518775670302e-05
-2.08317062017523e-05
-7.53738344965076e-06
-3.13481116163053e-05
-3.94228175676083e-05
-7.26844010651783e-05
-5.07557402705941e-06
-3.53424388020049e-05
4.13960030607673e-06
-1.01729293800241e-05
-1.25817463418663e-05
-2.70709246597726e-05
2.10989991832487e-06
-1.14169931401787e-05
-2.06870319677209e-05
-9.00002934993061e-06
1.75012915811776e-05
-1.75820117218799e-05
-1.6536767739348e-05
-9.6249567282664e-06
-2.26823399626217e-05
-1.63444328329654e-05
-3.81617561922847e-05
-3.15258932643644e-05
-4.83129621729734e-05
-1.88458663225748e-05
-2.18023022369594e-05
-3.24726494000989e-05
-1.15278917544876e-05
-1.07498788893774e-05
7.85753066031259e-06
-2.25313172902465e-05
-3.51171788001275e-05
2.17181174854968e-05
-1.96834951518422e-05
-8.3082388192781e-06
-2.61080138973318e-05
-3.5207462275667e-05
-1.7504029975309e-05
-5.04112796847495e-05
-1.33940372805699e-05
-4.98640203464772e-05
-2.23591863928814e-05
2.24293808609837e-06
-2.38828240496267e-05
-3.65217916376858e-05
-2.40018317507719e-05
-2.71203669346751e-05
-6.67858918146718e-06
-3.2299746295773e-05
8.28649358669763e-06
1.77637840797808e-05
-3.01301170611673e-05
-1.46976836982465e-05
-3.05905299083605e-05
-6.29288766833542e-06
-2.77710089226933e-05
-2.28222774950941e-05
-1.58618237981782e-05
-2.11803679117943e-06
-8.45919432932821e-06
-3.13556595168365e-05
-1.31345993228613e-05
-1.78910761173184e-05
-1.1509949185247e-05
-2.42316730810629e-05
-6.69147395516493e-06
3.35492893296391e-06
-2.05730418731231e-05
-4.55902956592706e-06
-2.40977395995754e-05
-6.63195707129203e-06
-1.15435669117373e-05
-1.95911248889588e-05
-1.77722975720944e-05
-3.19374158281729e-05
-3.7729986372219e-05
-1.62605185820671e-05
-2.37904702468525e-05
-4.98152059803892e-05
-4.04426309401782e-05
-5.2941675305364e-05
-4.1727816862232e-05
-1.02523788306122e-05
-4.72583031147759e-05
-2.30243869789472e-05
-4.13221375187589e-05
-6.47236694589755e-05
-2.69332179560301e-05
-1.99033493715922e-05
-1.63327351973319e-05
-2.91755056924963e-05
-3.79714645432947e-05
-2.33155176393025e-05
-1.29479735827783e-05
-2.70536039990101e-05
-2.34029087378218e-05
-9.9139143887273e-06
-5.43507921629812e-06
-2.67523348485896e-05
-2.88912944115692e-05
-2.41343952079868e-05
-1.73989707141869e-05
-2.20217166152149e-05
-2.07920680092967e-05
-1.16300247280642e-05
-1.79250218383142e-05
-2.41365599582104e-05
-4.25057832876521e-05
-3.25649169866764e-06
-2.70586763133013e-05
-3.10450685344549e-05
-1.98810290879532e-05
-4.48163110158849e-05
-4.45035768429552e-05
-2.23049396619841e-05
-2.77824468642861e-05
-3.2129659479821e-05
-5.21871813649619e-05
-2.14224831981961e-05
-6.12890208722568e-05
-2.79374235284377e-06
-1.03016597067475e-05
-1.75358214829895e-05
5.0701500087353e-08
-2.7525430200137e-05
-8.10995887042483e-06
-3.30062507059376e-05
-1.97899846068925e-05
-6.26805451660184e-05
-3.69215573722635e-05
-3.73149466856239e-05
-2.76350177376131e-05
-4.97313691745076e-05
-3.73580836173059e-05
-1.55437716864506e-05
-1.70153528496905e-05
-4.71509707786665e-05
-2.39354172719067e-05
-2.13991410373652e-05
-2.71393608849505e-05
1.58572115877359e-05
-2.88221028335959e-05
-3.47732475035664e-05
-3.99380692648099e-05
-2.87840693736815e-05
-1.49016528455842e-05
-1.13714056862575e-05
4.77491296760696e-06
-3.75682527244447e-05
-6.64527886415553e-06
-5.741443399586e-05
-4.2709582758318e-05
-2.28481837209826e-05
-2.54761352553576e-05
-3.10937121487772e-05
-3.7144304468539e-05
-5.16986823242531e-05
-3.60451444098624e-05
-3.37491138479851e-05
-3.91257545212832e-05
-6.38135982533753e-06
-2.46127027480727e-05
-1.6867237441926e-05
-1.15849845954249e-05
-2.15920177619243e-05
-2.04294393888162e-05
-2.75906471805875e-05
-2.50605179858474e-05
-1.80428946038743e-05
-1.70672247215093e-05
-4.36078889172498e-05
-4.88007807233996e-05
-1.06132633399067e-05
-4.70674340998933e-05
-4.02495971224325e-05
-3.37048955138861e-05
-3.39551053777173e-05
-2.10433114518957e-05
-1.92109126453066e-05
-1.90310926440794e-05
-6.91791745544862e-06
-2.57181720662533e-05
-4.54798085687675e-05
-2.34888869146385e-05
-9.33332722535739e-06
-2.41087092974454e-05
-1.75102972928555e-06
-2.50552215376263e-05
-1.96454770999683e-05
-3.18056794428966e-05
-1.17773195456029e-05
-2.67527820977776e-05
-4.87738058833926e-05
-3.84452815306712e-05
-3.40062953631656e-05
-1.55384105055472e-05
-4.13738378601925e-05
-3.47758335413665e-05
-5.30633688452913e-05
-3.38447540999107e-05
-2.38096151258369e-05
-1.75760408170925e-05
-2.23755080348462e-05
-1.31311957726923e-05
-3.04168172503095e-05
-2.15248864269337e-05
-2.8911717691591e-05
-2.50859807640756e-05
-3.59182800383903e-06
-3.4677567557633e-05
-2.01060895522867e-05
-2.4465738251635e-05
-1.64937099949968e-05
-2.87164853667586e-05
-3.93118604822344e-05
-4.42912596896665e-05
-5.1925454764636e-05
-4.13307125604736e-05
-3.22148646902458e-05
-2.44732676957002e-05
-6.90630464414924e-06
-2.22457412307027e-05
-1.66971263377824e-05
-6.44584845399782e-06
-8.12919293396484e-06
1.09057068278398e-06
-1.53704069141119e-05
-2.21011049019396e-05
-1.78077503213725e-05
-2.63611731774026e-05
-2.92816781232587e-05
-2.88967811895038e-05
-3.63268375503193e-05
-6.59511746669944e-05
-9.51569476053132e-06
-3.02120194440743e-05
-5.47929066338948e-05
-5.0258506370946e-05
-4.78917129314619e-05
-3.66909201625768e-05
-2.43826270092517e-05
8.7775837918252e-06
-4.4846974756982e-05
6.90183363537697e-06
1.26462556883977e-05
-2.94730544290153e-05
-7.01843813804738e-06
-1.86411350401018e-05
1.55110418658467e-05
-9.14246609650811e-06
-3.32849004450774e-05
-3.39662696879203e-05
-5.17666054924623e-05
-3.55149619444886e-05
-2.60545364888525e-05
-4.08743089522322e-05
-4.90493094261159e-05
-2.0490305773175e-05
-4.35531789550089e-05
-5.41045228822557e-05
-6.53760308059916e-06
-9.64896824823053e-06
-8.59887285234096e-07
-4.2376628150791e-05
5.67676781788328e-06
-2.52555858868899e-05
-7.87091639346123e-06
9.93535045819059e-06
-3.66373799513683e-05
3.00990350422269e-07
-1.86488854042627e-05
-4.08722488928029e-05
-3.06738358412476e-05
-3.25606828966952e-05
-4.0668518537118e-05
-3.8109305025309e-05
-5.21204288206338e-05
-4.18247920320395e-05
-4.7146283812466e-05
-5.61872178752585e-05
-1.14450242827277e-05
-2.072353351412e-05
-3.51913468859194e-05
-2.77668876745525e-06
-4.65585908680487e-06
3.56726866067576e-06
-4.13799420936327e-06
-3.23156435201806e-05
-3.53648830214037e-06
-1.48826254853352e-05
-1.19318208115081e-05
-8.89013013651576e-06
-4.1665288952497e-05
-4.3966442690757e-05
-3.18144867069186e-05
-4.21369835409819e-05
-1.42712388937308e-05
-1.56908447808808e-05
1.17100781982392e-07
-2.8985771521324e-05
-4.65465580556221e-05
-1.4548756132829e-05
-7.17661123239387e-06
7.42979016999739e-06
1.25218748663415e-06
-3.89327821768222e-05
-2.95116458557485e-05
-4.26130397593735e-05
-4.86246911561037e-05
-3.10400896365519e-05
-1.49873819587272e-05
-2.84078999884993e-05
-1.01044597652759e-05
-2.34101173301778e-05
-3.89143733970751e-05
-3.50194996319157e-05
-4.83340018206546e-05
-4.26797268937517e-05
-1.07963192833966e-05
-2.50152452203642e-05
-2.37477817449506e-05
-2.54782054175392e-05
-3.54970796949729e-05
1.19781071497653e-05
-2.2117678418239e-05
-1.34304065155676e-06
-5.01360313718307e-05
-1.56618032597255e-05
-2.10838567866015e-05
-2.92474316186153e-05
-2.55137284710612e-05
-6.31963265015075e-05
-1.14023564479079e-05
-1.56806758736059e-05
-3.3666258863566e-05
-3.35776904200751e-05
-4.41604532885279e-05
-6.91172855946536e-06
-1.57528342899146e-05
-8.54571146601021e-07
-3.585466158084e-05
-3.09682985475788e-05
1.24621877105784e-05
-2.52832726361401e-05
-2.19854953645501e-05
9.78363931164345e-07
-6.25992745333335e-06
-3.11512824439356e-05
-3.39626141386656e-05
-2.27113157062285e-05
-3.76781686017912e-05
-3.58059402409464e-05
-2.2264926490742e-05
-5.27819147590946e-05
-4.69938360233874e-05
-2.26119193582599e-05
-2.36988525627757e-05
-2.46606541172352e-05
-5.62915031547202e-06
-1.46879377820414e-05
-2.15985705228295e-05
-5.88891925608694e-06
-3.23785214246473e-06
-1.12007256759118e-05
2.28140253866712e-06
-1.20520203392472e-05
-3.28509964846003e-05
2.70625432546429e-06
-2.69091400595159e-05
-9.83010717367982e-06
-4.42297352936843e-05
-4.99329373940442e-05
-3.24650588965111e-05
-1.28398660867246e-05
-5.04982778729677e-05
-4.61718748609854e-05
-1.63039625445846e-05
-2.74179680331492e-06
-1.93397674787101e-05
-2.2799286464258e-05
9.68194368562437e-06
-2.50469571695541e-05
-1.64191177579008e-05
-1.71974355007281e-05
1.39971266063857e-06
-2.69070443656162e-05
-2.5709146658502e-05
-1.91343966678362e-05
-3.72395979036023e-05
1.77748490955503e-05
-2.25147574922408e-05
-3.33614345341509e-05
-2.54573031839036e-05
-9.43790569988448e-06
-1.71584283123625e-05
-2.55254810906392e-05
9.71064815573618e-07
-3.43522638418875e-05
-2.7301387103898e-05
-2.91012207338248e-05
-3.40599576189942e-05
-2.40251059768859e-05
-4.04524709333149e-05
-3.86203709913843e-05
-3.43359164438983e-05
-2.19532619947857e-05
-3.17312138868845e-05
-4.54146853850474e-05
-2.25986182392535e-05
-2.13534915525747e-05
-4.38124957755216e-05
-2.09063574473144e-05
-3.38142359853459e-05
-1.29343887936249e-05
-3.52623587122391e-06
-3.60160642226602e-06
-2.57896324977075e-05
-3.10301429536962e-05
-2.60360643280859e-05
-2.49956710748693e-05
1.31923470746593e-06
-1.06614597274915e-05
-5.46600535767236e-05
-4.02937201803643e-05
-4.67415261639571e-05
-3.65243413134809e-05
-3.79698177998821e-05
-2.84882368132511e-05
-1.8602490153424e-05
-4.61643742557979e-05
-1.64033747815402e-05
-2.32518944461729e-05
-1.30122468573152e-05
-4.41496147690906e-05
-9.44590605114665e-06
-3.4424464544088e-05
7.26780857091373e-06
1.78275725399137e-06
-2.34623105744514e-06
-2.32137636323735e-05
-4.33173397743525e-05
-2.9334882077305e-05
-1.39849667811337e-05
-4.43868696206783e-05
-2.32318036159212e-05
-1.34982769542622e-05
-6.69419582569811e-06
5.83390233792034e-06
-3.48449696781681e-05
-2.06448178757486e-05
-6.93940042795972e-06
-2.96516868673105e-05
-2.77119212421618e-05
-3.58879430129885e-05
-2.86581104556285e-05
-6.01172775612386e-06
-3.9963064093348e-05
-6.57759659575803e-05
-2.47491143105743e-05
-4.62678546648413e-05
-3.71291200920456e-05
-3.66025002381533e-05
-4.39893632280503e-05
-2.30185016557987e-05
-1.92658226654516e-05
-3.22628053307639e-05
-1.57449574919322e-05
1.11228847020809e-05
-5.79405999909699e-07
-7.90433002990151e-06
-4.23083203376775e-05
-1.01197611420708e-05
-1.13950497748284e-05
-2.24139314072018e-05
-3.00638079883875e-05
-2.68504662779111e-05
-3.33815191587464e-05
-4.98080493699633e-05
-3.70626911623435e-05
5.55417671369142e-06
-3.39163183328459e-05
-3.43872464942469e-05
-2.41123154060767e-05
-2.53774931514894e-05
-1.89841191670498e-05
-3.14619720793338e-05
-3.15678338479862e-05
-1.85145946708561e-05
-2.05184847167204e-05
-3.34768273414581e-05
9.58437241254547e-06
6.90487889353238e-06
-3.70732950016379e-05
-2.16331493746042e-05
-1.4642934369546e-05
-2.25591111266839e-06
-1.13902982799677e-05
-2.06101818944368e-06
-2.09724362520704e-05
-4.97122407635884e-05
-1.61267862434723e-05
-3.41145496650134e-05
-3.1015438762768e-05
-3.5732400466296e-05
-2.93441772018413e-05
-1.86830054368529e-05
-2.1013720375465e-05
-3.54575146719907e-05
-1.56742606430231e-05
-7.27709120056563e-06
-7.75884186787902e-06
-2.55300115825577e-05
1.15413876585512e-05
-3.86617837498387e-05
-4.86156025091696e-07
-2.08696401728376e-05
-2.92565140738955e-05
-1.088433998234e-05
-3.67229639295154e-05
-2.14076655987281e-05
-2.56261311172943e-05
-3.365729605358e-05
-4.40108997080692e-05
-3.88274178561406e-05
-4.88014709276718e-05
-3.64552110704973e-05
-4.74851940414994e-05
-1.2415382911643e-05
-4.42265776150126e-05
-2.95518074778188e-05
-5.98784224566039e-05
-8.1339963252843e-06
-1.65237700749947e-05
-2.89713583329796e-05
-2.63073329683989e-05
-2.10486855883215e-05
-1.97633115691521e-05
-1.74901105354861e-05
1.16008821966724e-05
-1.71393403072187e-05
-3.15304435822237e-05
-3.92136498262484e-05
-3.10162450222874e-05
-1.70446438205515e-05
-1.72503254392558e-05
-1.51296593817072e-05
-1.36030216456655e-05
-3.59249269224828e-05
-1.48699994605173e-05
-1.2296650995229e-05
-1.735713360793e-05
-2.12661180003959e-05
-1.94005341384179e-06
-1.28689013360664e-05
1.44593377438225e-06
-3.7035883744959e-05
-9.73758313541122e-06
-3.50416182779065e-05
-1.26275841935699e-05
-2.84186294069718e-05
-1.35412625500885e-05
-3.42834841965627e-05
-2.95780418004013e-05
-1.42229077577337e-05
-1.14291801195678e-05
-3.71561158992104e-05
1.27072880007946e-05
8.79443719661617e-06
-1.56766709375285e-05
-1.92579585591985e-05
-8.59695909200742e-06
-4.54056939652645e-05
-2.65917851412047e-05
-2.04871154436344e-05
-3.16401663115389e-05
-3.68281836206707e-05
1.53730856331266e-06
-3.33436697771928e-05
-6.41420641212066e-06
-2.7422069970558e-05
-9.88683038435629e-06
-4.76468680114359e-05
-3.42990825681461e-05
-1.02854957599124e-05
-3.97329329340481e-05
-2.92732368958097e-05
-1.57670311764069e-05
-2.62171856301609e-06
-2.44797919407276e-05
6.08683303022528e-06
-1.16090818647374e-05
-2.78971406481359e-06
-3.3632909779391e-05
-2.23731254164259e-05
-6.23463588974252e-05
-3.49019905969077e-05
-3.01134697954846e-05
-4.77848653241976e-05
-2.07724121256516e-05
-3.59291582211167e-05
-2.6767086128761e-05
-5.56704207664734e-05
-3.91191274103076e-05
-2.92839276187502e-05
-2.65838995212278e-05
-2.74826447277868e-05
-1.9200656492698e-05
-3.8970879569356e-05
-6.99050305143409e-06
-3.56578198906254e-05
-2.59270483312853e-05
-3.6416933973645e-05
-1.78316658675862e-05
-1.36664117133058e-05
-1.59694858668425e-05
-4.17828652895148e-05
-7.34561737395321e-06
-1.33858885536147e-05
-5.65006414913704e-05
-4.14007634020614e-05
-3.26937626501175e-05
-4.53706244683581e-05
-2.62447464491332e-05
-1.84960323194084e-05
-3.72360869857533e-05
-2.83024784550309e-05
-5.44165522019435e-06
-2.97625200733351e-06
-4.9475081854928e-06
-1.37736998581474e-05
-2.26098699136068e-05
-1.6800209511602e-05
-2.62255760807135e-05
2.84051593330591e-06
1.0708322992843e-06
-2.44332953648708e-05
-4.96656498349354e-05
-3.15037967999584e-05
-4.00655728652741e-05
-1.08457884285294e-05
-8.8767217816342e-06
-5.2561467457356e-05
-4.74249728068448e-05
-3.25392824197173e-05
-1.1157732664705e-05
-2.78687271052979e-05
-2.2519975080169e-05
-3.16637385411638e-05
8.3522013094942e-07
-1.43115517028108e-05
-1.91281514546201e-05
-2.03905085237198e-05
-8.73213482502412e-06
-5.71543947823832e-05
-3.96868172440188e-05
-3.7811719485449e-05
-2.11349543092947e-05
-2.35278610858673e-05
-5.29271145754542e-05
-6.30448004190617e-05
-4.0464945304921e-05
-5.93083847692134e-05
-4.55372473611419e-05
-1.11292126735416e-05
1.49365147060777e-05
-3.73990499873637e-05
-4.21883046996707e-06
-3.44543870978595e-05
-2.66306779244467e-05
-7.52940496375582e-08
-8.29433472116805e-06
-2.74888660334998e-05
-1.43003156696024e-05
-1.26150024208046e-05
-1.62087916606577e-05
-3.57162323392929e-05
-1.28908549767778e-05
-1.73556140040357e-05
-5.81364554743213e-05
-3.35198050386936e-05
-2.62680135369149e-05
-3.30593073050725e-05
-3.29824926305197e-06
-1.47558170455724e-05
-3.88974459967258e-05
-1.47993146825852e-05
-2.30805963040124e-05
-2.88180079098084e-05
-2.23781321349741e-05
1.09429554678362e-06
-2.81761242979261e-05
-2.27834049904446e-05
-2.08153535007675e-05
-5.37158780127171e-05
-4.00123453538107e-05
-3.67906596101511e-05
-1.72039473261722e-05
-3.41131895510894e-05
-1.95022468565267e-05
-7.58712920983108e-06
-2.38339347699788e-05
-2.22607609803966e-05
-1.59863375532733e-05
-3.90521657039099e-05
-4.08937864535816e-05
-8.22301755889535e-06
-3.74674423428949e-05
-6.27714670626515e-06
-4.12103315941136e-05
-2.35137678950779e-05
-3.59126735609658e-05
-3.23041940142737e-05
-4.30018567331444e-05
-2.35277097290119e-05
-1.31918176051039e-05
-3.24814208012772e-05
-2.46800218423335e-05
-1.01571248483387e-05
-2.75189332648697e-05
-1.96149615035857e-05
4.34461435470176e-07
-1.96469926282669e-05
1.86782263318902e-05
-3.67637239691508e-06
-5.24368549616858e-06
-2.06910418925857e-05
-3.05636858705574e-05
-4.90949974850906e-05
-3.16664007788211e-05
-4.71550122944689e-05
-3.67219358819001e-05
-3.42779544587182e-05
-1.83586808834767e-05
-1.39764316269876e-05
-2.05205407963404e-05
-1.23862532459022e-05
-1.49832631312982e-05
-2.27749426108371e-05
-4.78622993720152e-05
-2.25549062904087e-05
-2.46713592588852e-05
-5.09876399647585e-06
-3.63734796724426e-05
-2.12101241116074e-05
-3.95062089794721e-05
-1.53301292381911e-05
-1.58258351360379e-05
-4.8471326821372e-05
-3.55551975963799e-05
-3.55022280222631e-05
-3.39768715268199e-05
-1.37017528613737e-05
-3.24179417891327e-05
-2.15741740366289e-05
-2.73813731591026e-05
-1.3242069293158e-05
-3.83741641038212e-05
-5.88688208963e-06
-3.11935624733101e-05
-2.53468037263847e-05
-3.61154567783271e-05
-4.29014211623685e-05
-1.45313081999313e-05
-3.87412821767922e-05
-4.14036584754178e-05
-3.85464905961191e-05
-7.09313193592334e-05
-1.70459525202986e-05
-4.05281686127766e-05
-4.02612493827624e-05
-1.67787247616958e-05
-5.13765690579286e-05
-2.72782239777716e-05
-1.50432005477075e-06
-2.92145534030055e-05
-2.63521166609467e-05
9.71518143404552e-07
-1.17654548730623e-05
-1.59945558505427e-05
-4.26859581754167e-05
-3.13591088124254e-06
-1.22441935244692e-05
-1.28782589749518e-05
-2.86750874387365e-06
-3.58385554714839e-05
-3.26485033521094e-05
-4.12470420051504e-05
-4.20004506585615e-05
-2.94393743949087e-05
-2.81350177497762e-06
-2.31084690784089e-05
-2.65087545807424e-05
-2.22672848824548e-05
-4.73826138231645e-05
-4.44465000847521e-05
-3.3711474878406e-05
-2.76511212775767e-05
-5.79935013489665e-05
-2.41460197254596e-05
-2.30849641514249e-05
1.39837086507964e-06
-1.50551290886302e-05
-1.94324459469393e-05
-2.22786460182509e-05
-7.21849672440351e-06
-1.74869061481901e-06
-2.46445268775993e-05
-2.63955948113632e-05
-2.36074241768634e-05
-4.44016797027561e-05
-8.95320880616386e-06
-2.43213173164974e-05
-3.57080100188167e-05
-3.88090331086362e-05
-3.67866531516925e-05
-1.8131776463225e-05
-1.17749556522896e-05
-1.89447750451185e-05
-2.29538194245572e-05
-7.77898468555614e-06
-2.01440589543536e-05
8.67284335611875e-06
-1.57919163801983e-05
-5.17133459994792e-05
-5.22460112006893e-06
-3.40116234887412e-05
-3.0135203261805e-05
-2.33499250845281e-05
-3.48421288590763e-05
-2.71967458411807e-05
-3.18140338014597e-05
-1.8320146560601e-05
-4.77926214024231e-05
-5.18822727205337e-05
-3.81076777499359e-05
8.6356325214761e-06
-2.42286571204859e-05
-2.5531135153767e-05
-1.22491672124109e-05
-1.63320508218444e-05
-2.90313547842659e-05
-3.58874325766247e-05
-3.03187697920361e-05
-2.73239435708397e-05
-4.01213591102846e-05
-3.53421819101253e-05
5.69932367738389e-07
-2.71319742527924e-05
-2.30581220912802e-06
-1.64300489224961e-05
-2.24670123108446e-05
-3.11480271939969e-05
-2.89561942822208e-05
-1.86799385193618e-05
-1.81855915734304e-05
-3.08096256842662e-05
9.92519696721329e-06
-3.25803038009722e-05
-3.5264430835847e-05
-2.60881719969062e-05
-2.79133168881666e-05
-3.03756285502302e-05
-3.53017543117174e-05
-2.27044394418477e-05
-5.36874870709244e-05
-3.6258890656734e-05
-3.22235464634723e-05
-2.56631495306223e-05
-1.20065472932734e-05
-1.09113508606346e-05
-2.21294722684086e-05
1.48470061499947e-07
-4.33175941649641e-06
-4.00498820342548e-05
-1.96671938149603e-05
-1.4354085964229e-05
-1.02851717458736e-06
-2.41668096129547e-05
-8.59908724610512e-06
-3.6669759596345e-05
-1.6491928826799e-05
-2.76163919691312e-05
-3.75178306384473e-05
-5.67298618452913e-05
-3.82866653390575e-05
-2.71254216603635e-05
-2.95858852103592e-05
-2.42090268344442e-05
-7.36070081415888e-06
-2.39067423296099e-05
-2.81025411686566e-05
-1.25071929640657e-05
-4.31350657461228e-05
-3.12240487430166e-06
-1.92768510062136e-05
-1.76734247377808e-05
-2.44390880119755e-06
-1.35107573254663e-05
-5.32159898464499e-06
-3.16936474312389e-05
-4.36493521570809e-05
-4.67375635635398e-05
-2.35053002183914e-05
-3.84425279432206e-05
-2.86265098531542e-05
-1.79504539229698e-05
-3.72850457698961e-05
-4.82631633086623e-05
-1.21310003647767e-05
-1.23375308255386e-05
-2.11553428568822e-05
-3.09918954691062e-05
-1.22240299887296e-05
-1.11834494866654e-05
-2.7320605312564e-05
-1.77475296934116e-05
-2.64089129111443e-05
-4.10779808912283e-05
-1.90315598804078e-05
-3.80062555751372e-05
-3.13573666861398e-05
-2.36497698681212e-05
-2.34110084018902e-05
-3.17893002389771e-05
-3.74396738310864e-05
-2.69733379449223e-05
-3.15086842591872e-05
-1.80641832535901e-05
-6.73539696983541e-06
-1.19258133408064e-05
1.33686195533246e-05
-1.06424174496859e-05
-2.28088650053788e-05
-1.67767027500255e-05
2.70245926402408e-06
-2.52661634796848e-05
-3.75251895779584e-05
-3.61578807805287e-05
-3.06321904205996e-05
-3.57037766024682e-05
-3.65921364611838e-05
-5.63479495229689e-05
-1.32315177851096e-05
-3.21213597843061e-05
-2.43398490809027e-05
-1.91349580413391e-05
-2.41349020783303e-05
-1.03375726978955e-05
6.46668182828521e-06
8.02726262660668e-07
-2.08310439138061e-05
-1.05465572175687e-05
-5.01670288251588e-05
-1.59320371737137e-05
-2.30076148361023e-05
-3.15082132389309e-05
-2.31401963449899e-05
-3.52318541761492e-05
-6.97475575154509e-05
-4.46589184644619e-05
-3.91846404345853e-05
-5.52606530735686e-05
-3.53189865665398e-05
-2.86762289703949e-06
-1.47006039005928e-05
-2.05562853071733e-05
-1.32245446334014e-06
8.46670147695518e-06
2.47470614647984e-07
5.04226334684531e-06
-3.02514851322665e-06
-1.64257705613042e-05
-2.57807453871348e-05
-1.74247100360501e-05
-1.15613180070312e-05
-2.15858590995115e-05
-4.03102837362437e-05
-4.31435924226835e-05
-6.85111652307932e-05
-5.08979814389061e-05
-6.20167203212118e-05
1.18844975200087e-05
-1.26722963017814e-05
-2.77843276660518e-05
-2.05663699781789e-05
-1.36978049708353e-05
-3.01750215405374e-05
-2.56383184853345e-05
-2.21060396503279e-05
-2.31939635021003e-05
-1.77936130817773e-05
-1.51760943215714e-05
-1.65243341181936e-05
-1.53526048830951e-05
-1.64349669694329e-05
-3.50812313835654e-05
-2.09376402198101e-05
-3.48007236976345e-05
-5.16499603527299e-05
-3.48723923092111e-05
-4.6573088530834e-05
-4.350063341472e-05
-2.94038947299981e-05
-2.0392307833433e-05
-2.51644378333011e-05
-1.95484180921582e-05
-6.16184497847412e-06
-2.93718161245653e-05
-1.76853049217694e-05
-4.92102637198613e-05
-1.85792256728596e-05
1.50099909075272e-05
-1.34074563341755e-05
-1.24635133290558e-05
-4.59634804131702e-05
-4.85862448409909e-05
-3.84821301416912e-05
-2.81701969434826e-05
-1.91726993947467e-05
-1.38553447058578e-05
-3.63232190941846e-05
-3.71434007029206e-05
-3.00216753791722e-05
-7.24849104827419e-06
6.3237758882099e-06
-4.16281024367142e-05
-4.68783509527765e-06
-1.21620010726491e-05
-1.33226288281489e-05
-1.37993188560395e-05
-7.47770311877491e-06
-3.54591853450614e-05
-1.23042008920338e-05
-2.54563890067977e-05
-2.56123426365689e-05
-3.13873359937952e-05
-4.81480970231085e-05
-9.36262669627967e-06
-1.51967812164227e-05
-1.83778639815179e-05
-1.92962873510713e-05
-1.26637242765443e-05
-1.34817130158006e-05
-2.4730442872229e-05
-5.18768781898147e-05
-3.33607837909616e-05
-1.84697541358572e-06
-5.58964972527403e-05
-1.35546849320283e-05
-2.48687140401905e-05
-1.82545009831148e-05
-2.05625467546771e-05
-2.55508350578555e-05
-1.24538154537997e-05
-5.85622311406483e-06
-1.76643193047988e-05
-3.04520161941123e-05
-2.28684181028384e-05
-3.19328007902917e-05
-3.33117401937908e-05
-2.68345311126517e-05
-2.78351517669965e-05
-3.62700610678021e-05
-2.07195063794039e-05
-1.62670917117551e-05
-2.21309804204075e-05
1.78154020855299e-06
-2.19915698409426e-05
-1.27652253101431e-05
-3.34100196036567e-05
-2.68389388091773e-05
-1.83250870624225e-05
-8.29017911304488e-06
-2.53883876691235e-05
-2.36443729207921e-05
-3.06457383980973e-05
-9.1924533009174e-06
-4.43294226370171e-05
-2.39411846761824e-05
-5.82095553814831e-05
4.57233760474633e-07
-2.71432513257171e-05
-4.72009725693004e-05
-1.18097474252701e-05
-1.9167252568877e-05
-1.34292936099139e-05
-2.50710409104633e-05
-3.26512248031979e-05
-1.67940864500065e-05
-2.99333846441611e-05
-3.18651855953819e-05
-3.68842874579238e-05
-2.99299703614104e-05
-2.38858797532442e-05
-4.33847513379228e-05
-1.98170412861809e-05
-8.84812453981954e-06
-2.27482335557081e-05
-2.05752198641522e-05
-2.19310340816039e-05
-7.98624966074579e-06
-4.39855779964254e-08
-2.70124333529552e-05
-2.31154576570262e-05
-3.57908896619646e-05
-3.38061221812996e-05
-1.6102262169526e-05
-3.73329284718076e-05
-3.99722496176495e-05
-1.66183834724828e-05
-2.163592511413e-05
-3.46765605429907e-05
-1.89808620492843e-05
-2.97642385503928e-05
2.21279684716085e-07
-7.91077117508658e-07
-2.18611913594188e-05
-2.97790600268282e-05
-9.91930076751914e-06
-4.20672558369802e-05
-3.05755646061557e-05
-5.41659400621322e-05
-2.63785727288302e-05
-4.79039643559301e-05
-4.40741181307135e-05
-3.81506793940548e-05
-2.8344626703639e-05
-5.55557512240764e-06
-1.24848047888004e-05
-3.16202832096748e-05
-4.4815654044007e-05
-2.90946074297681e-05
-1.58617504951537e-05
-1.89899084409072e-05
5.67561476587054e-06
-9.32067502983471e-06
-3.64192675744409e-05
-2.67926273129877e-05
-3.22059894541678e-05
-1.16165596736656e-05
-3.96077548335193e-05
-3.34349590662761e-06
-4.00197192452428e-05
-4.27980624995943e-05
-3.21994480761414e-05
-4.47868403572529e-05
-2.86202506166397e-05
-2.7527608401283e-05
5.24396258314111e-06
-2.34341929101646e-05
-1.91757863077254e-05
-9.24816375892629e-06
-8.91479727443494e-06
-1.72605963472586e-05
-2.75460053986042e-05
-1.95648457058956e-05
-4.52764379115899e-05
-4.92541558678986e-05
-2.40714825533685e-05
-2.04211570087397e-05
-1.18404373862891e-05
-3.73439397900564e-05
-1.17374301109235e-05
-4.25953913709585e-05
-3.17360660980096e-05
-2.43628733642395e-05
-3.05615264134287e-05
-1.99207981727672e-05
-1.81573554016312e-05
-3.19951596404877e-05
-3.00844638734851e-05
-3.11242876694374e-05
-1.39235867605327e-05
-2.50311724100901e-05
-1.81658298116984e-05
-2.41665968132491e-06
-3.13357360256489e-05
-1.42528328921911e-05
-1.45286885367305e-05
-1.8194709532914e-05
-1.49010251557269e-05
-4.16441070908733e-05
-4.97294159315978e-06
-2.82825810873032e-05
-2.63258906131047e-05
-1.5505267222027e-05
-2.20332562210895e-05
-3.33380834896182e-05
-3.58419323107765e-05
-1.53212727775783e-05
-3.40811151660148e-05
-2.10837215301158e-05
-8.81017846422066e-06
1.10783433052318e-05
-4.18677219976515e-05
-2.92138593939594e-05
-2.80808672105644e-05
1.16118081529853e-05
-1.6193014652494e-05
-1.6512211281679e-05
-3.16226826950775e-05
-2.04628777181047e-05
-3.55163340069662e-05
-3.58958880519809e-05
-2.78351471257338e-05
-2.97869031241514e-05
-2.31306531944289e-05
2.36655997204797e-06
-1.23855091594135e-05
-3.17963856748685e-05
-3.63493306329331e-05
-3.37358096642995e-05
-3.46368049731272e-05
1.22116739911146e-06
-4.50841199081555e-05
-2.27230355280332e-05
-2.70155160381488e-05
-3.50077259403996e-05
-5.42256832848033e-05
-3.19927815016673e-05
-2.74928563094604e-05
-3.4032731760305e-05
-1.00574462407874e-05
-5.17692641958041e-05
-2.31885143807929e-05
-2.70374433672677e-06
-2.84043552719652e-05
-3.40577285860044e-05
-2.32723029566845e-05
-1.96570316596555e-05
-3.43624776712211e-05
-4.08915721772045e-05
-1.20572245349732e-05
-2.76669976799293e-05
-3.15451418958521e-06
-1.41067466118927e-05
-3.08512421752358e-05
-2.05188170097593e-05
-1.03116068747213e-08
-3.70388306105829e-05
-2.92643906004475e-05
-1.17654539708039e-05
-4.51701284732337e-05
-4.34404158699633e-05
-5.22435177767627e-06
-5.62339026237499e-05
-1.35270174586753e-05
-2.42506683303475e-05
-3.57218170668828e-05
1.91259915262626e-05
-3.59529520768852e-05
-2.6837936417214e-05
-1.06169374616944e-05
-4.20394883333954e-05
-3.62603130104792e-05
-2.86637330413912e-05
-3.0652213119403e-05
-4.17638908777873e-07
-1.18544234273093e-05
-2.21709183215272e-05
-2.84576351228004e-05
-2.19759621172766e-05
-4.41065508719084e-05
-2.09150602293816e-05
-3.67633059896838e-05
-2.27008733011283e-05
-4.85573332489831e-05
-3.9827062650644e-06
-4.90898072620364e-05
-2.28734632653687e-05
-3.81120748333228e-05
-2.67058066458338e-05
-2.460099174508e-05
-2.90660506765726e-05
-2.2686580274634e-05
-6.99688583787921e-06
-9.62889985247638e-06
-2.9172956494394e-05
-1.28830515568285e-05
-2.5318816338137e-05
-2.25663785608924e-05
-5.32467794175073e-06
-4.16725032408284e-05
-3.9791713357225e-05
-3.79771195631274e-05
-1.58741283978741e-05
-2.84652098247067e-05
-1.80924747682075e-05
-3.52508049094139e-05
-1.90340652081218e-05
-5.85015362335984e-05
-3.46327632849747e-05
-2.55069601578314e-05
-1.19406052189223e-05
-2.65469576557375e-06
-3.01162815283737e-05
-1.70819681071141e-05
9.80665725618807e-07
-8.79169208478594e-06
6.2247967163037e-07
-3.64745406407658e-05
-3.03630979878611e-05
-1.33229955037459e-05
-7.97272206422906e-06
-2.82237734375149e-05
-2.82973586804612e-05
-2.6809467540887e-05
-4.52928930410096e-05
-3.63841856605582e-05
-4.76922421834641e-05
-5.29575218369975e-05
-1.76280633639347e-05
-6.16565973261172e-05
-1.47136012569737e-05
-2.78237612089043e-05
-2.84120145208254e-05
-3.21657561557177e-05
-2.48179141989419e-05
2.22463078907287e-05
-2.97180288148626e-05
-6.32505402646656e-06
-1.54234261011266e-06
-2.04953095591727e-05
-3.29595170068921e-05
-1.44248247317343e-05
-3.11471061808346e-05
-3.1268730768459e-05
-2.99170597644505e-05
-3.80993822798676e-05
-3.77907347133882e-05
-2.35156741471388e-05
-2.86711470627462e-05
-4.24057374837809e-05
-2.53715515391978e-05
-1.05325786334878e-05
-2.59282280129642e-05
-3.22633790060975e-05
-2.99076370227669e-05
-1.76072825357936e-05
4.75824319472921e-06
5.13515961579029e-06
-9.46365258128256e-06
-2.88989150383353e-05
-1.94383167923154e-05
3.66629834370658e-06
-4.04440612315302e-05
-2.01203465601347e-05
-2.72906490762951e-05
-3.05930861598538e-05
-3.79765167830245e-05
-1.28012460638284e-05
-3.86936314046623e-05
-7.32625746518026e-06
3.77268812071777e-06
-2.72763820663698e-05
-1.11269346519902e-05
-1.78652554865255e-06
-2.20831234922843e-05
-3.39663187960181e-05
-1.46708579253368e-05
-3.38125577565355e-05
-2.63883083675763e-05
-3.08954982536863e-05
-1.05692139866029e-05
-1.84184739636963e-05
-1.5688744535143e-05
-1.77280086439899e-05
-2.50835481715693e-05
-4.01446007294165e-06
-2.83373859584804e-05
-1.49257304902367e-05
-3.87740439549045e-05
-3.59248653742936e-05
-2.89368079900053e-05
9.86990455023347e-07
-2.29086152986212e-05
-2.36752302664068e-05
-2.44985916426179e-05
-1.57650049918136e-06
-1.89440758286623e-05
-1.26727938016956e-05
1.34041877350908e-05
-3.60286461416578e-05
-2.45412854838507e-05
-3.53685624087171e-05
-3.0250989112541e-05
-5.60950715276497e-05
-4.25026825622903e-05
-4.32547919498168e-05
-2.57562198114482e-05
-3.7514925705016e-05
-1.7959886875359e-05
-7.67414487508267e-06
-3.38010545104605e-05
-1.92551085100006e-05
-8.61765032191884e-06
-2.49975898414751e-05
-3.68784374512354e-05
-3.28266458671187e-05
-1.35546248236309e-05
-3.19527838824114e-05
-2.20186299933776e-05
-3.12894905728145e-05
-2.21906449742635e-05
-3.3207391464543e-05
-2.44346512443224e-05
-1.19187427073496e-05
5.75530370920255e-06
-2.04147486199281e-05
-3.70591428198813e-06
-1.53947482696204e-05
-1.91429028246164e-05
-5.32442151853422e-06
-5.14537527528018e-05
-2.20257202248785e-05
-1.95658885890833e-05
-2.28724884946602e-05
-2.98911279701924e-05
-1.52082109489362e-05
-3.22873463156641e-05
-1.02304395960942e-05
-3.51572610142347e-05
-2.6091071382877e-05
-1.55305084047873e-05
-2.92167548185095e-05
-1.87411217652071e-05
-4.07400978951595e-05
-2.9702003597865e-05
-2.07686473365645e-05
-2.44290486326485e-05
5.33977364794821e-07
-5.14026847303819e-05
-5.80149768566664e-05
-4.5488585055711e-05
-1.9204747899707e-05
-1.08046847632135e-05
-3.14420960609336e-05
-3.55045207624727e-05
-2.92521433815398e-05
-3.23700934611406e-05
-3.9592225235149e-05
-2.97485468918239e-05
-3.16278104862545e-05
-4.17962946738143e-05
-3.57532807415134e-05
-3.39065048081636e-05
-3.08098030557328e-05
-1.61827817130831e-05
-1.51521966857903e-05
2.11656550202826e-06
-2.88867059581005e-05
-7.30803315073879e-06
-3.57321120846035e-06
-1.60814016359466e-05
-1.77065566072761e-05
-2.9131511861387e-05
-4.78813482600121e-05
-1.61159002676249e-05
-2.22836919372706e-05
-3.34037546985556e-05
-3.19129865152183e-05
-2.10246745660139e-05
-2.40428623127061e-05
-4.32569765139641e-05
-3.85979784390631e-07
-4.52958025982279e-05
-2.95692426620156e-05
-2.54230860896543e-05
-7.18049184163692e-06
-8.23086635929893e-06
-2.97423497544485e-05
-3.40907454788771e-05
-2.30253983813023e-05
-3.9739635724382e-05
-1.30760726693535e-05
-5.48822677181761e-06
2.66301946201225e-06
-2.09453122176217e-05
-3.00556871557218e-06
-3.63524803092571e-05
-2.88888566728101e-05
-2.02356926605183e-05
-3.30753702244591e-05
-2.80284690348301e-05
-3.56746562310716e-05
-4.07495813968761e-05
-9.09195375175365e-06
-3.32683506490539e-05
-1.33299014353045e-05
-7.93609501148782e-06
-2.74049388467112e-06
-2.71997805437966e-05
-1.18311120568367e-06
-5.024900210733e-06
-2.29822811345138e-05
-4.29052450872988e-05
-3.27052872666856e-05
-1.9410125718651e-06
-1.29876657198424e-05
-7.43190471129135e-06
-2.16059096948342e-05
-2.82698007053666e-05
-3.96613912907035e-05
-2.66344054774042e-05
-4.31918141542527e-05
-5.78975105269368e-05
-3.3954835803035e-05
-2.16954377767453e-05
-4.37637814194977e-05
-4.92778323467458e-05
-1.01387212578298e-05
-1.06941333746772e-05
-2.75797555637588e-05
-2.77602488610166e-06
-1.28451476458603e-05
-9.70012472045803e-06
-1.91905036085751e-06
-1.64100658873851e-05
-2.85685946939615e-05
4.36056736930176e-06
-1.95607114178759e-05
-3.45906499781546e-05
-3.77239171471987e-05
-4.30625576736393e-05
-8.39662246339679e-06
-6.57546636728315e-06
-3.02827410407015e-05
-2.8100499620865e-05
-4.49104386273371e-05
-1.70293675240214e-05
-2.46762267815461e-05
-1.48775354449013e-05
-2.03690351417697e-05
-2.20904732348391e-05
-3.52502676650198e-05
-3.56894636466108e-05
-1.81401748898184e-05
1.39076437736235e-05
2.79229251257244e-06
-1.26593050278374e-05
-3.38159371865818e-05
-1.19369217426192e-05
-1.51130097950384e-05
-4.19205859099022e-06
-4.54875847384447e-05
-5.17639862842335e-05
-5.7447032618021e-05
-4.27895666553174e-05
-2.07586901380612e-05
5.06174667900633e-06
-1.03326929193119e-05
-2.27328774676403e-05
-3.22187576546503e-05
-3.50460522458356e-05
-1.98502823622614e-05
-2.36752852213547e-05
-2.00864849162894e-05
-1.13040237477294e-05
-2.18925187544558e-05
-2.85476462985857e-05
-3.82009278151033e-05
-2.17597720581692e-05
-2.47629075079304e-05
-4.95053189061652e-05
-2.70215419989477e-05
-2.43353144724539e-05
-3.68311179241885e-05
-1.76436476508711e-05
-3.11856736969451e-05
-9.73504174224043e-06
4.19361315028543e-06
1.12792120609713e-05
-2.51766666036148e-05
-4.21053689256704e-05
-3.6012904498489e-05
-1.80556194917805e-05
-1.53821784929186e-05
-3.97935145226746e-05
-7.38398488618475e-06
-3.22972142299845e-05
-1.09439842685671e-05
-4.81008947226351e-05
-3.71846580195024e-05
-3.99624287209676e-05
-2.35212033328623e-05
-1.38935985544282e-05
-1.60977955684495e-05
-1.6414499830133e-05
-1.08488723014927e-05
-9.76955025950539e-06
-1.96485028393632e-05
-2.74216788022044e-05
-1.66081037210947e-06
-4.25424846813354e-05
-2.09410940430341e-05
-1.39886018475602e-05
-3.15808160349325e-05
-6.22504495261421e-05
-2.61413397035297e-05
-2.05383851216704e-05
-3.01158123718515e-05
-3.27237564929192e-05
-3.41643343381708e-05
-2.37864698818987e-05
-2.27121757368433e-05
-2.82913849149103e-05
-8.73685233701906e-06
-2.23306668405661e-05
-1.32137549219061e-05
-1.73010205813815e-05
2.09411407157377e-06
3.43592805285364e-06
-1.83171524928562e-05
-4.81024640840879e-06
2.13934579857801e-05
1.03207565641378e-06
-2.19284164889823e-05
-2.20980771031245e-05
-2.45880456658174e-06
-3.04791224593709e-05
-3.87701425962975e-05
-4.37621069160396e-05
-3.40445867555313e-05
-3.85532511504896e-05
-2.10793083790673e-05
-1.09734567603658e-05
1.24254914565253e-05
6.39293529668127e-07
-1.24362245305016e-05
-3.62444695527526e-05
-1.56355294935694e-05
-3.33550500651444e-05
-1.79058449673165e-05
2.40037921634383e-05
-3.12123283210485e-05
-2.35162685256055e-05
-3.29458727080633e-05
-4.50523286955378e-05
-1.8243363535765e-05
-7.04849732204425e-06
-4.11669024674342e-05
-3.0793141891966e-05
-4.48363043406565e-05
-3.04041403229547e-06
-3.66696465290063e-05
-3.64599205300763e-05
-3.13400615602217e-05
-2.10673272161967e-05
-1.13097821339959e-05
8.03845354493885e-06
-1.00386873937027e-05
1.55425770085575e-06
-6.46743732786709e-06
-1.02025628330014e-05
-9.92325871897113e-06
-2.18831593840798e-05
-4.1677949376176e-05
-2.50484105886643e-05
-2.82730130561753e-05
-5.85217200503132e-05
-1.78533887971981e-05
-5.81272268961885e-05
-4.444967994173e-05
-4.36600033199015e-05
-4.44146234922814e-05
-4.38323086183879e-05
-3.29147236879845e-05
-1.73250693535291e-05
-8.54301730475879e-06
-1.4520524246168e-05
-1.97509830225429e-07
-1.40050248946972e-05
-1.24543928590601e-06
-4.4118067204515e-05
-3.59097060957185e-05
-3.1494156824597e-05
-7.61695748501874e-06
-4.37369470808286e-05
-4.19356045583757e-05
-3.53432789866291e-05
-5.59217388649165e-05
-6.49227554042978e-05
-2.26743019738075e-05
-3.3081244110906e-05
-2.43872623726604e-05
-3.17178933430264e-05
-3.54807130252869e-05
-3.85255613007216e-05
-2.79690829490068e-06
-1.92679940327278e-05
-3.65432924387584e-05
-1.63816284175944e-05
-3.49719712831805e-05
2.55994825735484e-06
-1.74235839817581e-05
-1.48933573674508e-05
-3.57591301155176e-05
-2.44565450030626e-05
-3.50643500712957e-05
-2.53780040199303e-05
-2.05001003156965e-05
-3.27768326991386e-05
-1.85530766530104e-05
-2.07360002902734e-05
-1.36384315536529e-05
-2.07999047346736e-05
-1.34616664841042e-05
-1.54379014224329e-05
-2.81995243918267e-05
-1.04317450777378e-05
-1.46716501159079e-05
-4.1883628115703e-05
-3.81231272883623e-05
-1.64830716870078e-05
-3.59022689380287e-05
-3.11439650737555e-05
-5.04436365224478e-05
-1.81018290641375e-05
-2.44056822935488e-05
-2.90178861020108e-05
-2.39900125619511e-05
-1.34209703919025e-05
7.32435049630954e-06
-5.35400813443203e-05
-3.06523287061878e-05
-3.15017788587518e-05
-2.63385135466631e-05
-2.28842282174254e-05
-3.5978758083388e-05
-2.13077040465044e-05
-1.7434910203837e-05
-2.18360271880211e-05
-1.51458301500476e-05
-2.54483685088252e-05
-3.87466801240117e-05
-3.68535104453375e-05
-2.14983953007185e-05
-3.57286637945439e-05
-1.6369330922301e-05
-4.50304393563426e-05
-2.62110202478392e-05
-4.33579517540753e-05
-2.62325592741811e-05
-1.47237274716269e-05
-2.80906854240681e-05
-1.77528228542985e-05
-3.94554177753521e-05
-2.16559938981551e-05
7.61975191155293e-06
-1.72192791215406e-05
-4.77616964712311e-06
-1.5791073311194e-07
-3.49926726044445e-05
-2.68806909258562e-05
-1.5808349736507e-05
-1.75434224806709e-05
-2.3687921875427e-05
-3.25575819079766e-05
-2.50600677511293e-05
-2.66603097293621e-05
-5.04759662955276e-05
-5.05253288967189e-05
-3.9924144324132e-05
-5.43068833408209e-05
-5.15896615523294e-05
-1.8137259672792e-05
4.64624747004781e-06
-2.91431680569627e-05
-2.09284853223838e-05
-1.88563518044567e-05
-2.84912134058601e-05
-2.60013227606987e-06
-5.17726809497379e-05
-3.14087258928172e-05
-1.57031366983966e-05
-1.18976787303367e-05
-1.54921376645719e-05
-8.26838172637199e-06
1.77914829479249e-06
-6.5912704104843e-06
5.31785518201913e-06
6.28885598425035e-06
-2.83945105761044e-05
-3.22822292625712e-05
-4.71341143804123e-05
-6.41890037212869e-06
-1.80130072257175e-05
-2.49356777978673e-05
-6.22608283950004e-06
-3.74799675928077e-05
-1.85228392073282e-05
-1.91403190133654e-05
-2.97068236669004e-05
4.93408014221845e-07
-2.4465229586161e-05
-3.84453657098778e-05
-4.49732829052611e-06
-1.55378665666242e-05
-2.76819920349346e-05
-8.12352048740536e-06
-1.32156769453809e-05
-5.32033984132034e-06
-4.50259043592109e-05
-1.78992830329776e-05
-2.8518505140805e-05
1.44070662270038e-06
-4.99633787251288e-06
-4.00787940455691e-06
-3.64943783247508e-05
-3.44830474331744e-05
-2.32650500519335e-05
-4.14560644215328e-05
-3.38103492173508e-05
-2.62192761763689e-05
-3.17549109161721e-05
8.88006027885601e-06
-4.27875130360574e-05
-1.80638387821842e-05
-3.1740291557651e-05
-2.43560390086469e-05
-1.41498867889349e-05
-1.67154259459117e-05
-2.25442270630804e-05
-1.4162918827685e-05
-3.395912575105e-06
-3.31289281819485e-05
-2.53308553388951e-05
-2.35399521256226e-05
-2.16425980558695e-05
-3.50456599947007e-05
-1.35498434617346e-05
-4.18615941075347e-05
-3.05845710404267e-05
-3.56076770957337e-05
-1.72468864050432e-05
1.12808654737005e-06
-2.49414462767253e-05
-3.9304425792989e-05
-8.99134911357081e-06
-1.16866410298693e-05
-3.92679350333288e-05
-4.88452027704143e-07
-9.0143377583949e-06
-3.40499743044489e-05
-1.24696751868191e-05
-7.49054153230303e-06
-3.66859413641674e-05
-3.09618562400121e-05
-1.45039399238463e-05
-1.53081177517159e-05
-3.78223361989489e-05
-4.18182653574618e-05
-2.57620618962565e-05
-1.57666432469975e-05
-2.3810202558763e-05
-5.01787474527587e-05
-4.10943619008519e-05
2.02456026781976e-05
-3.20904255263236e-05
-7.95996075714705e-06
-2.52495914910882e-05
-4.39340041718046e-06
-2.10059454601373e-05
-9.93071104963482e-06
-1.5375910361127e-05
-2.14025780641771e-05
-2.52025779951527e-05
-2.5636696319825e-05
-3.23427590537549e-05
-5.21965249650625e-05
5.49826195675799e-06
-3.57273339158087e-05
-9.92595189882333e-06
-3.06095512346061e-05
-3.18716512924207e-05
-1.76868148970464e-05
-2.84359549583838e-05
-2.28255329811612e-05
-1.188446178963e-05
-1.56490001360449e-05
5.02308863512289e-06
-5.49593695739217e-05
-2.76771270091044e-05
-3.42546407054187e-05
-2.43667404644616e-05
-4.33564327056531e-05
-3.95832760177894e-05
-3.7662283228141e-05
-2.72501491717972e-05
-2.79587990804884e-05
-1.85587540941829e-05
-3.00428293639882e-05
-3.336879311539e-05
-2.40618141456415e-05
-3.82943058877225e-05
-2.77225392004799e-05
-4.24494567193691e-05
-9.23590394054883e-06
-1.97343007261106e-05
-3.67210629484998e-05
-4.1460781859901e-05
-1.63058025765536e-05
-4.12620195237479e-05
-2.41425225563605e-05
-2.18891609336228e-05
-1.91295837475054e-05
-2.14150228007301e-05
-5.86495497147973e-05
-1.8167924105313e-05
-1.14691073551462e-05
-3.23879618476383e-05
-5.0556739052966e-05
-9.77003262552935e-06
-1.03091576809943e-05
-6.23351638053224e-06
-1.67029256423442e-05
-3.65413492354964e-05
-2.1541790539388e-05
-1.54421550521961e-05
-5.32249684980023e-05
-1.94482517670788e-05
-1.57120257053648e-05
-5.74361178516079e-05
-2.56679073431483e-05
-3.89267722633601e-06
-3.29358315272764e-05
-1.98040218094874e-05
-3.46612601763474e-05
-2.45310313251097e-05
3.64859462520493e-06
3.43250281255354e-06
-1.57658782370948e-05
-2.76015476087252e-06
-1.62807767657786e-05
-2.10484741719514e-05
-1.49169072796299e-05
-4.84242749633646e-05
-3.35863957131721e-05
7.8334511378252e-06
-2.09552318750371e-05
1.65448628870519e-06
-3.27683163336091e-05
-5.4500872448948e-05
-2.31341818515224e-05
-2.26755831617179e-05
-2.61480371707484e-05
-3.47861751607649e-05
-2.56685296765911e-05
-1.93706606763228e-05
-2.66655092657596e-05
-1.1599091654507e-05
-1.26312094318596e-05
-1.33849093688874e-05
-6.40875802600746e-06
-1.96277457127685e-05
-1.39048140451143e-05
6.06049556993131e-06
-1.67841871332958e-05
-4.07465848094542e-05
-5.22020587806978e-05
-2.98986541635655e-05
-2.64233777704789e-05
-4.15755836016649e-05
-2.39697863887793e-05
-4.49511531306797e-05
-2.19823561791284e-05
-1.06983371620215e-05
-2.28335919600009e-05
-3.29559206128029e-05
-4.85737434621231e-05
-1.9911790282925e-05
-9.60189821085375e-06
-3.03683036924596e-05
-1.63459912855563e-05
-5.91091922987643e-05
-1.10357575644971e-05
-3.12791463757549e-05
-4.22784097081868e-05
-2.65642056379358e-05
-2.82407046102819e-05
-7.52109675916327e-06
-1.91829682821414e-05
-3.68644237526894e-05
-1.07386007223149e-05
-2.90176151135862e-05
-2.56587396956122e-05
-3.28921631485017e-06
-2.39878598540624e-05
-7.09308448921856e-06
-4.04961121790117e-05
-1.34963283957897e-05
-2.04055843471764e-05
-9.06527420771607e-06
-2.08327827690788e-05
-2.4009152913615e-05
-2.41431268712803e-05
-2.16171551015653e-05
-5.29466286511818e-05
-3.48332052918917e-05
-3.48056986284276e-05
-3.74054458785904e-05
1.29534924029771e-06
-2.47454254938992e-05
-3.16686495977519e-05
-4.75942739210497e-06
-5.29076946838778e-06
-1.80859537117372e-05
-3.01470613426303e-05
9.34101054568035e-08
-2.67482414492669e-05
-2.69090588346609e-05
-8.05271870941303e-06
-1.55789822736892e-05
-5.85865268397516e-06
-1.95926065245756e-05
-3.10984257040268e-05
-3.68448464254899e-05
-1.29466586470161e-05
-1.9411220535978e-05
-1.60217149267241e-05
-4.74567458863364e-05
-2.23265191398036e-05
-2.84126131062828e-05
4.21021052587819e-06
4.72088505638333e-06
-2.10922881902001e-05
1.50050730550646e-05
-1.37664464949059e-05
-1.8219677299225e-05
-4.32611699495e-05
-2.37708152902874e-05
-2.57896411792612e-05
-4.12729877679524e-06
-4.50764001973692e-05
-1.24612575290603e-05
-1.69833393549829e-05
-2.42779251567196e-05
-2.90258469015347e-05
-2.60570580693035e-05
-2.05361796037068e-05
-1.40730206006899e-05
-5.95972355808332e-05
-4.05891754443935e-05
-7.02412983407466e-07
-1.15795030478914e-05
-9.68578035511254e-06
-3.94322564306904e-05
-2.78556159859491e-05
-2.12352632962771e-05
-1.32932378953223e-05
-5.89863046884634e-07
-1.75390602276047e-05
-2.30330807117747e-05
8.15447251024201e-06
-3.08273381349358e-05
-4.499446122932e-05
-3.32167171823465e-05
-1.48380067017703e-05
9.68292276471454e-06
-7.28535061824641e-06
-4.00318607381571e-05
-1.25769989373068e-05
-3.24913997200624e-05
-4.68352845318627e-05
-4.01504055066911e-05
-2.9055832293362e-05
-1.67611685893972e-05
-5.14415622885145e-07
6.23967088946313e-06
-3.25490270384095e-05
-1.42473168423102e-05
-2.87600484455009e-05
-3.0611054327426e-05
-3.42685538949388e-05
-2.61136014828461e-05
-2.20445955990537e-05
-3.46548970723359e-05
-7.1657932113818e-05
3.44614684214487e-07
-1.56364594919163e-05
-2.68579803787964e-05
-5.50612140904198e-05
-1.44472946970103e-05
-2.91493222433747e-05
-2.75406443550729e-05
-1.5158760929357e-05
-5.86817969183705e-06
-1.77604333946614e-05
-6.77872184787645e-06
-1.6629840924112e-05
-1.02072683261026e-05
-7.15382539332971e-06
6.60621875770006e-07
-3.47488864058461e-05
-6.53779114544399e-05
1.1001351869896e-06
-2.38002237732412e-05
-4.31254314052445e-05
-2.93193812795373e-05
-2.67986659600498e-05
-3.79749685948193e-05
-1.85720127108925e-05
-4.94558547141011e-05
-2.53614188542121e-05
-2.04593272012137e-05
-3.44226045165473e-05
-4.41551774215687e-05
-2.52732339203882e-05
-1.68164986819489e-05
-3.15029458487763e-05
-3.72283781600401e-05
3.55569357471843e-06
-1.37506495154423e-05
-6.24155786876855e-06
-2.429075282052e-05
-1.35765928610165e-05
-2.11063561775565e-05
-5.12518045947555e-06
-2.68820882802046e-05
-9.1583583877923e-06
-1.27883967242512e-05
-1.98868096271862e-06
-1.55506586887507e-05
-3.36453293602939e-05
-1.60744618185884e-05
-4.38444126062022e-05
-1.82539912143632e-05
-1.47895712645372e-05
-4.35182845864521e-05
-1.11371789518256e-05
-2.01582452981161e-05
1.97420291373043e-06
-3.26814689481984e-05
-7.88219695792755e-06
-4.46589193747299e-05
-2.48936100853175e-05
-2.10323628883166e-05
-2.52036868568404e-05
-2.02679958289638e-05
-3.77124173887526e-05
-3.08427776304071e-05
-1.52508428650544e-05
-1.83643138951328e-05
-1.13850137330871e-05
-6.72301173944263e-06
-4.69183759733365e-05
-2.46609716082177e-05
-1.36548657066984e-05
-3.5585749587617e-05
-3.95371707584344e-05
-2.49929355500393e-05
-1.67140475451912e-05
-1.8495916531342e-05
-8.06099385055021e-06
-2.53243881406258e-05
6.5418960448308e-06
-3.20329095385089e-05
-2.63128571886783e-05
-2.5785175230584e-05
-2.2914769337248e-05
-3.36031807995622e-05
-2.01131551635681e-05
-4.71312566358698e-05
-6.53978483730128e-06
-1.1423017119035e-05
-1.1354504662026e-05
-1.96632355909381e-05
-2.50915526252247e-05
-2.69856865844787e-05
-2.64668972330587e-05
-2.48714004809303e-05
-2.66047024336974e-05
-3.85270526272752e-05
-9.3640938000543e-06
-3.75072521153955e-05
-7.85572010457068e-06
-4.62426207679582e-05
-3.64379370548036e-05
-3.47870220468209e-05
-2.36499414455562e-05
6.5809130251704e-06
-3.75704136967284e-05
-1.21837448381202e-05
-3.62596674960693e-06
-7.65493375389741e-07
-2.27656294875484e-05
-1.87308990569037e-05
1.024117429674e-05
-2.67790383312388e-05
-5.50872372380742e-05
-4.37257317081609e-07
-1.75931635454951e-05
-2.18590930838995e-05
9.07779760945024e-06
-3.14440335795653e-05
-1.99338492471408e-05
-2.29876051616872e-05
-4.6396802898686e-05
-1.27734709698536e-05
-2.1208964971666e-05
-4.21718883272247e-05
-4.22151002445285e-05
-1.27825801373524e-05
-6.33458391535339e-06
-1.24072514594903e-05
-1.77670136763614e-05
-1.29806581251241e-05
-3.5660662331125e-05
-2.93415666655162e-05
-3.39848068179571e-05
-2.07012913064457e-05
-1.61770370274276e-05
-3.22779150891562e-05
-4.72051042972496e-06
-1.42452027203304e-05
-2.5776558429111e-05
-1.85337613473701e-05
-2.51795849993375e-05
-1.49639257417391e-05
-1.94983634073965e-05
-2.11860418962465e-05
-4.80166443830918e-05
-4.60094490744523e-06
-9.20349909948745e-06
-1.67545960460293e-05
-1.95285479524546e-05
-2.12496102672125e-05
-1.83907893165716e-05
-3.54216304739214e-05
-2.12427928508121e-05
-4.43921683919423e-05
-2.17223306355754e-05
-3.18222482484025e-05
-2.37642183874567e-05
-1.09889050785586e-05
-4.29525586687758e-05
-7.66644515311342e-06
-1.10828584637891e-05
3.73714564809124e-06
-6.97419755517057e-06
2.40473824745821e-07
-1.98032666177496e-05
1.18937828742098e-05
-3.54000904951855e-05
-1.07504087176956e-05
-1.92592427496262e-05
-3.87623281145351e-05
-4.34695515332885e-05
-3.24020784793276e-05
-2.18428089059097e-05
-5.43951872749196e-05
-3.78412591929051e-05
-6.07888303964749e-05
-2.39462221359732e-05
-1.48796822688873e-05
-1.91514465041794e-05
-1.98845431634848e-05
1.08455320276621e-05
-4.96315810785972e-06
-2.03847903284115e-05
-1.48176772966813e-05
-2.32663524491231e-05
-1.34768952530342e-05
-2.68048242147291e-05
-6.1714782507495e-05
-4.66153295327209e-05
-3.15804096149922e-05
-2.52095812086227e-05
-3.41454678300964e-05
-2.73337231795269e-05
-3.83693502521695e-05
-6.0243769693286e-06
-3.73689439494827e-05
-1.01123801809603e-07
-5.10408796593998e-05
-1.78652840206831e-05
1.57319162206154e-05
-1.90099709966917e-05
-2.62430983830385e-05
-2.69074936702176e-05
-1.74509424334008e-05
-1.94539480583969e-05
-3.25807740541547e-05
-4.82669339909607e-05
-1.2290501520235e-05
-1.14493105730242e-05
-3.63492815321252e-05
-3.89411599926501e-05
-4.57760878865789e-06
-8.38878306689371e-06
-3.94715512844526e-05
4.22558283830035e-06
-3.22862979244109e-05
-7.68181937933629e-06
-3.18070660628554e-05
-4.84343494880153e-05
-3.05313840966368e-05
-1.14520627179497e-05
-3.57123624213691e-05
-2.33010240752556e-05
-2.44411839947181e-05
-6.05686954666355e-06
-4.03576648577642e-07
-2.45745536444522e-05
-2.25527590096777e-05
-2.80073468550085e-05
-4.41659777971249e-05
-4.97966869006673e-05
-3.77680542696661e-05
-2.55875797162468e-05
-1.66347411464869e-05
-3.60815847710572e-05
-2.31168116758011e-05
-4.75598048298083e-05
-1.56409228087971e-06
-1.87322705484589e-05
-7.75755543330319e-06
9.08300201048082e-06
-2.35435076158426e-05
-1.21466431802282e-05
-3.3096792444646e-05
-4.27606979948559e-05
-3.51717484065728e-05
-3.03967262084934e-05
-1.77387866302837e-05
-2.13476267606575e-05
-2.28398685851544e-05
-4.44942594299507e-05
-3.24108051924612e-05
-3.58973788175133e-06
-3.36011802887681e-05
-1.67187503136994e-05
-3.62344254397672e-05
-3.98195590435524e-05
-2.56382639598361e-05
-5.63997791019811e-06
-2.86676291254475e-05
-5.06229074088287e-06
-5.40422159653641e-07
-1.99638070184317e-05
-4.56416294529936e-05
-2.29923394476835e-05
-2.66903202254494e-05
-8.97285995338214e-06
-1.54853363448928e-05
-2.15516365581263e-05
-3.69689505916878e-05
-2.84512829762204e-06
-4.07000482000952e-05
-1.86038193594011e-05
-3.57316798953466e-05
-2.85588829001473e-05
-2.87206630715301e-05
-1.81835272862622e-05
-5.97445821433699e-05
-3.06024985468511e-05
-4.31698749474871e-05
-2.37993669996849e-06
4.75322238026526e-07
-1.83057982634124e-05
-1.51957768946766e-05
-5.6888172730353e-05
4.65710493630143e-07
-1.93502736745513e-05
-2.52268132159832e-05
-4.88038733185643e-05
-1.7030265876162e-05
-2.59756890420235e-05
-6.14504008754161e-06
-2.03940519971713e-05
-2.43467696610224e-05
-2.13274756036e-05
6.15125900673855e-07
-4.03225774879697e-05
-2.84977476762379e-05
-2.02969707953616e-05
-5.00345430109348e-06
-3.69799889336856e-05
-2.99832994975032e-05
-1.84497625858953e-05
-1.61331861966465e-05
-2.77232219671164e-05
-5.1168348496399e-06
-5.56620554983209e-05
-2.42908102702855e-05
-4.17892126527104e-05
-1.47838414302708e-05
-2.17765719951534e-05
-8.14096431410033e-06
-1.92552853497215e-05
-2.89362468695663e-05
-3.19109039194605e-05
-2.40351945788186e-05
-3.26119410721858e-05
-2.63598782331337e-05
-2.3892344988277e-05
-1.65976910123818e-05
-1.4658924548677e-05
-3.72497289976003e-05
-4.91961349176188e-06
-3.02957915762665e-06
-1.73542006694734e-05
-2.17524330387476e-05
-1.97359131528104e-06
-1.8275519141396e-05
-6.3069397411236e-07
-3.04004431624127e-05
-3.52978852200965e-05
-2.85325427839238e-06
-2.38267256076612e-05
-2.96977699701951e-05
-2.41163371769347e-05
-4.07913398317121e-05
-4.85278067013288e-06
-1.45784894395234e-05
-2.20608392731089e-05
-1.56566484916826e-05
-3.19408516278674e-05
-2.50527568460686e-05
-3.9822698024134e-05
-1.31393798997795e-05
-2.54686195616775e-05
-5.12776343243169e-05
-2.07800780562718e-05
-4.94105828100303e-06
-1.91672037770615e-05
-3.82865868540069e-05
-3.66162404226038e-05
-1.69583064316586e-05
-2.7030921822403e-05
-1.11920449425789e-05
-1.92737726365762e-05
-1.85728939185731e-05
-3.35347788595447e-05
-1.2915519265284e-05
-6.82545560238198e-07
-4.52704328018727e-05
-4.38848107108071e-05
-6.15995959407373e-05
-2.88035300440614e-05
-2.19919518384491e-05
2.1165183647336e-07
-3.84382282672069e-05
-1.55234446245239e-05
-2.71992009454259e-05
-1.6440459342885e-05
-1.49455236538964e-06
-1.68418603784686e-06
-9.41585932042631e-06
-1.98351934363283e-05
-2.20226349364552e-05
-3.99813999553087e-05
-3.30262179647029e-05
-3.42825702080819e-05
-3.37048535433687e-05
-1.82944198984857e-05
-4.10711973072765e-05
-2.71605661459618e-05
-3.21451962464735e-05
-4.80131011944985e-06
-6.23828311954946e-05
-6.30184229584127e-05
-3.10212713846533e-05
-1.01563903608658e-06
-5.55663496387739e-05
-9.44963601893899e-06
-1.65695491822744e-05
-4.49566446625459e-05
-3.8998374699046e-05
-3.57384555846997e-05
-1.03962570471851e-05
-2.51964270231921e-05
-2.41973706750292e-05
-2.39980484947049e-05
-4.14294783729834e-05
-6.19425795735611e-05
-4.04039504884359e-05
-1.48574123906857e-05
-1.98630720773032e-05
-1.71054745900962e-05
-1.28254844063002e-05
-3.71578178296514e-05
-4.33892390423227e-06
-2.11896249306816e-05
-2.21933322771443e-05
-3.13041417463843e-05
-3.04547457964427e-05
-4.0432272074666e-05
-2.11264857241575e-05
-2.23370450434574e-05
-2.78169500839838e-05
-2.49192198469348e-05
-2.36195645789927e-05
-1.27574309646298e-05
-1.83540657027056e-05
-6.40615679517232e-06
-4.15396025364796e-05
5.39343403717644e-06
-2.83426455043431e-05
-4.45628447960675e-05
-2.54154895591559e-05
-2.22252358660531e-05
-3.56411438267932e-05
-1.22550174678278e-05
-2.23201232687226e-06
-3.6629419602976e-06
-3.40704914468924e-05
-3.46739058032981e-05
-4.18399600736481e-05
-3.48371732975874e-05
-3.28897954107444e-05
-5.9909984490643e-06
-2.47679729724004e-05
1.23235288200606e-05
-6.39856188817102e-06
-2.33060203228664e-05
-3.3129119986531e-05
-2.66442043013833e-05
-4.2503936794826e-05
-3.81590227077337e-05
-2.74176805087261e-05
-7.49601173661329e-05
-4.30486582215735e-05
-4.79295314799687e-05
-1.6711673865728e-05
-2.00411797268301e-05
-5.3545514386898e-05
-3.00763457498087e-05
-2.79000501708291e-05
-1.40922445934864e-05
2.81447662076008e-06
-1.78322126888145e-06
-6.87768293425562e-06
4.30680341681849e-06
-9.90240377696361e-06
-1.94448233415928e-05
-5.06609315881496e-06
-5.82057057036007e-06
-3.62706698354041e-05
-7.39287104779285e-06
-4.02224562679794e-05
-4.40401510029592e-05
-5.3619961678411e-05
-3.92720771491535e-05
-2.85913743597147e-05
-2.92140142089103e-05
-2.58420646971203e-05
-5.29895282684923e-05
-4.38114390135262e-05
-1.87252404694595e-05
-3.24483576958744e-05
-4.64283062012207e-05
-3.8906594278171e-05
1.86182395537638e-05
-6.65153824398109e-07
-2.42873447938609e-05
-9.44700479014417e-06
-2.70902518123184e-05
-2.60188576564796e-05
-1.40294680237555e-05
-4.2534674023862e-05
-1.18179713511184e-05
-4.14909578782653e-05
-4.65747802548459e-05
-4.65209083743663e-05
-4.256715353284e-05
-3.60556921799166e-05
-5.50808234148951e-05
-5.34356800713358e-05
-2.15787562981738e-05
-1.94985313611404e-05
-4.33483410151142e-06
-1.69842644855435e-05
2.1951265240251e-06
-5.44575623764302e-07
-1.04748599003904e-05
-1.59391570584207e-05
-2.16079528473857e-05
-1.5432076043294e-05
-1.69479204712475e-05
-1.91990536191118e-05
-2.72105108829021e-05
-3.60972074418355e-05
-1.84928242435376e-05
-2.98511504722069e-05
-2.36078486575586e-05
-3.87556342104282e-05
-2.94736241878128e-05
-2.43831347091773e-05
-2.04436045817124e-05
-2.05931950830847e-05
-2.03222249299716e-05
-1.55021406956587e-05
-1.66718341026249e-05
-2.7813465582049e-05
-7.09057789070238e-06
-1.51994719830371e-05
-2.80293142729539e-05
-2.69773922929333e-05
1.096205482628e-06
-3.43485722494082e-06
-1.95627238767759e-05
-4.31759454814723e-05
-2.51007732790824e-05
-5.19599125055157e-05
-4.12127423623641e-05
-3.02792658881633e-05
-6.56622987208447e-05
-2.27077251717846e-05
-3.07484734073779e-05
-2.56976672477736e-05
-4.75004548282452e-05
-1.22231972213252e-05
-3.13773615378334e-05
-1.87062719359664e-05
-2.7083841256653e-05
-1.53873633020999e-05
-3.14304354725233e-05
-4.18126616533623e-05
-1.76480630967674e-05
-4.23357675626607e-05
-2.6189456278499e-05
-3.34390666848589e-05
-1.34769749046509e-05
1.7614686217395e-05
-2.96466053991334e-05
-5.71831131090081e-06
-2.73818666732594e-05
-3.02308454287613e-05
-1.34767955460248e-05
-2.82462538116612e-05
6.48699771696694e-06
2.68461125552078e-05
-2.69152182418109e-05
-2.63988209758713e-05
-1.25733350301059e-05
-3.0703378517556e-05
-1.09809363820327e-05
-1.06401827354655e-05
-2.08619772945496e-05
-1.45642699236152e-05
-8.19356859716973e-06
-4.755284246919e-06
-2.22882606631646e-05
-1.99019755309973e-06
-1.39827438010914e-05
-3.58778762589506e-05
4.97565333945525e-06
-2.05385365833297e-05
-1.88947180260533e-05
-5.72548667750449e-05
-1.54473382272375e-05
-1.87885574301505e-06
-1.58830100100096e-05
-4.0938427006803e-06
-2.63420276241212e-05
-1.51683234039987e-05
-4.29786806884412e-05
-4.93118000349313e-05
-3.44723809415448e-05
-2.63749640300565e-05
-3.93663307655143e-05
-4.69083805190214e-05
-6.37244186704236e-06
-1.04763341023668e-05
-1.49145123988939e-05
-1.82129165065461e-05
-2.30886414488427e-05
-1.0302425164155e-05
-1.87772683971142e-05
-2.6332977751624e-05
-4.00610847103473e-07
-2.78020014988129e-05
-2.5446475762458e-05
-3.12314115594615e-05
-3.08907292095641e-05
-3.30314235804135e-05
-2.02987568600842e-05
-3.2898430517007e-05
9.15637901808545e-06
-2.0043437691141e-05
-3.3839020208458e-05
-2.03878246218163e-05
1.37836378051414e-06
1.27255883725229e-05
-9.52463802734147e-06
-2.86677495853202e-05
-1.07672588653336e-06
-2.53855673832417e-05
-9.02485502231034e-06
-3.46263430359197e-05
-1.71608672309471e-05
-3.75245461770829e-05
6.91116414650694e-06
-3.82520091089239e-05
-3.77023883945148e-05
-1.64755431912039e-05
-2.27349876812493e-05
-3.10280386820011e-05
-7.82050676535532e-06
-2.34385809445189e-05
-3.21024249848887e-05
-3.80269952922991e-05
-1.7294249742999e-05
-3.69628686773324e-05
-1.94586322945524e-05
9.6187528544053e-06
-3.18663273910088e-05
-9.49209340622553e-06
-2.97213414966108e-05
-1.0512141501635e-05
-1.44311151089255e-05
-1.85683111034875e-05
-1.80149851773936e-05
-3.67598717376626e-05
-1.55678989789327e-05
-1.45608762097808e-05
-3.4735263268246e-05
-4.91455706496217e-05
-7.4099788890989e-06
-3.91285506950456e-05
-4.76114062567541e-05
-1.91066353979962e-05
-1.10335804247029e-05
-4.93460609891868e-05
-4.57906646627639e-05
-8.72991262666461e-06
-4.84259970284154e-05
-3.72127214145679e-05
-6.33713690651068e-06
-1.69154174987133e-05
-2.01396769054724e-05
-2.39557803849675e-05
-2.6113623131322e-05
-4.57238369160301e-05
-2.79055679444939e-05
-3.71821253225838e-05
-3.76305822563095e-05
-2.06554590651379e-05
-1.55567019066829e-05
-2.47724352189922e-05
4.74162461469193e-07
-2.52739223471437e-05
-2.76517204046114e-05
-2.45223104463429e-05
-5.20716021724177e-05
-2.2576603728082e-05
-2.80355872386882e-05
-2.44466275702446e-06
-1.38462396967611e-05
-4.60554898659535e-05
-3.25888838904715e-05
-2.85914950618723e-05
-3.56055117558867e-05
3.56479443660312e-06
-2.95753693344598e-05
-2.75559847385427e-05
-2.30754659520925e-05
-2.50685339022262e-05
-2.94476225402903e-05
-1.3868792985378e-05
-1.57768220415762e-05
-3.66604131751877e-06
2.16081850819192e-06
-1.27711372166042e-05
-3.60626052904877e-05
-2.71461143529958e-05
-2.6462667280503e-05
-5.80987024707649e-05
-2.72107299171092e-05
-3.42423077046176e-05
-4.12185239665843e-05
-2.9608925144758e-05
-1.08476458811992e-05
-1.81918886610468e-05
-2.3741306996236e-05
-2.97740474006843e-05
-1.09504831636127e-05
-1.50339220337276e-05
-2.87900844574185e-05
-4.37820153415777e-06
-2.914360776691e-05
-1.24534860111775e-05
-7.615119249555e-06
-2.15350799923568e-05
-3.426987391261e-05
-3.33045096703775e-05
-3.2552512264676e-05
-1.23567146163755e-05
-1.99386502607075e-05
-5.24379039768877e-05
-3.05955499094217e-05
-2.23661025858857e-05
-7.57270008819205e-06
-1.97965547184106e-05
-2.95854752842137e-05
-8.8710408839432e-07
-3.58721881021528e-05
-1.74612199619055e-05
-4.6065765699562e-06
-1.02697352480937e-05
-3.09870159416738e-05
-1.91568587798609e-05
-7.51081323768906e-06
-9.20899342020606e-06
-8.63620353842736e-06
-5.08903944127328e-06
-4.99630491932865e-05
-2.26737202897531e-05
-3.43532030841542e-05
-4.54663433237661e-05
-2.43225449000566e-05
-2.14403532205706e-05
-2.5402148769463e-05
-1.46387197073548e-05
-1.4642029717862e-05
-3.46274092995385e-05
6.26304097504257e-07
5.86709240907946e-06
-1.1682238591424e-05
-8.61732057463227e-06
-2.6016468779746e-05
-3.11889890811468e-06
-1.77544491809526e-05
-1.54826248368463e-05
-2.48954399565804e-05
-2.60797495738157e-05
-1.27822448041916e-05
-3.61824494603196e-05
-5.68552553815131e-05
-4.72328057258597e-05
-4.26609713887146e-05
-3.20572319759269e-05
-4.35433058306788e-06
-5.35982372386894e-05
-4.59145015253086e-05
-4.70815871369313e-05
-1.66925884902666e-05
-3.33390217668352e-05
-2.46337224052568e-05
-2.36189037282876e-05
-2.05096869732199e-05
-2.5492803557588e-05
-1.83382079661812e-05
-3.37989829014151e-05
-4.76544034581275e-05
-3.79332800843063e-05
4.87237799481338e-06
-5.28600691538472e-05
-3.37214765449658e-05
-3.11174407934443e-05
-4.08483954588573e-05
-4.30228535625099e-05
-3.07923297263659e-05
-2.92994570165078e-05
-3.10854939967271e-05
-3.72212629758368e-06
-1.44046694100015e-05
-1.48200194179983e-05
-1.98140005038761e-05
-2.2742176251812e-06
-3.03088592734872e-05
-2.5396374572058e-05
-1.27843672406237e-05
-3.86556038340739e-05
-1.63511786494989e-05
-1.46413210812312e-05
-1.31464115823065e-05
-3.64686051273803e-05
-2.61409784751216e-05
-3.51466606182547e-05
-3.66547122811624e-05
-1.70721315306168e-05
1.56283029352821e-06
6.03235971878869e-06
-1.07095677637646e-05
-7.17927927406458e-06
-4.96011542321147e-06
-1.80463121590928e-05
1.60646281615801e-06
-2.5168344407528e-05
-1.12172750225144e-05
-1.96900607065572e-05
-3.13860527535234e-05
-2.92818726787541e-05
-1.15849143316653e-05
-4.11293140188608e-05
-3.44709796183335e-05
-2.10157262199084e-05
-2.50050910994897e-05
-1.93966414928745e-05
-4.80093532477978e-05
-2.10201855825731e-05
-2.10045590084346e-05
-8.98245326949242e-06
-1.09472947905003e-05
-9.2594309415603e-06
-4.06282055761955e-05
-4.339922019423e-05
-3.39596986433098e-05
-1.03039988243394e-05
-1.76492136083213e-05
-2.55745941278731e-05
-1.84947700507713e-05
-1.48814511568195e-05
-4.23185797006391e-05
-2.31813272956918e-05
4.47185350241562e-06
-3.2038822267676e-05
-1.64451755548678e-05
-2.38759259988784e-05
-2.29210008992565e-05
-2.89690249773965e-05
-1.07254051277922e-05
-4.51099423708109e-05
-1.69593890967677e-05
-2.95571804093269e-05
-3.4788266521696e-05
-3.00013222890851e-05
-1.39302103277178e-05
-2.51453328637801e-05
-1.27001535009734e-05
-1.6815237963377e-05
-4.08496252163669e-05
1.19170843926523e-05
-2.78835888827196e-06
-2.47053812148544e-05
-4.34009366965599e-05
-2.93697296607615e-06
-1.43417050929627e-05
-1.11633492557051e-05
-1.27894010722208e-05
-9.36484127679775e-06
-4.53611028886147e-05
-3.30452845887573e-05
-1.75038675437981e-05
-1.63525330484851e-05
-3.33133001156895e-05
-2.91193444494066e-05
-2.22834150574709e-05
-3.3844782976763e-05
-2.96496061276183e-06
-2.76792725470447e-05
-1.35596197862697e-05
-3.10002368763729e-05
-3.18817490748804e-05
-2.5318284085475e-05
-1.25920684264157e-05
-2.26094908046202e-05
-8.71742860862721e-06
-1.71732807560249e-05
-7.27199973823457e-06
-1.06134846718369e-05
-1.33836893761987e-05
-1.29879285349561e-05
-2.1861130754287e-05
8.6185051534712e-07
-4.4807332929737e-05
-2.92472395450816e-05
-3.16955259855224e-05
-2.39643943922923e-05
-2.06480288467667e-05
-1.90918242121361e-05
-1.5421389265909e-05
-1.55435243314026e-05
-3.66899560362667e-06
-3.08334919097913e-05
-3.24940801838355e-05
-3.73484547666543e-05
-9.82628422908272e-06
-9.14265733418318e-06
2.02739020313891e-05
-1.88663039459754e-06
2.94503421032633e-06
-2.6920222076908e-05
-5.89736051557843e-05
-1.9917072861509e-05
1.66351380195547e-05
-3.40339782710103e-05
1.02755077769034e-05
-2.45902478756359e-05
-5.2852280562504e-06
-8.68343855611356e-06
-3.7170881505729e-06
-5.53794865252188e-06
-5.67536275523171e-06
-2.2330079882761e-05
3.31992525287947e-06
-3.71062779571125e-05
-4.93745285500405e-05
-1.50562544802175e-05
-4.34490022626671e-05
-1.76668652818005e-05
-1.68744252234245e-05
-3.63096717670922e-05
-3.61674212676982e-05
-3.1060894131273e-05
-9.1087457137544e-07
-6.92887721129914e-06
-2.02076462705719e-05
-1.47732577725237e-05
-1.74966164439953e-05
-1.80970845260727e-05
-8.30841095886129e-06
-2.60231882179918e-05
-3.71864051919913e-05
-3.73132662871257e-05
-4.36677739828057e-05
-4.72687320816219e-06
-2.91306714341977e-05
-9.79932894911222e-06
-2.36939048410876e-05
-3.19148377569718e-05
-4.24559146482017e-05
-1.77065176097651e-05
-1.82837359800901e-05
-2.14817747668928e-06
-2.31985123951586e-05
-8.28025799927163e-06
-1.65268816315348e-05
-4.71932653698676e-06
-1.41266298137813e-05
-3.10349073705961e-05
-5.84821499564796e-06
-3.11156725448017e-05
-1.88144894620177e-05
-3.04513786560695e-05
-3.40965863562148e-05
-2.99023957199914e-05
-8.10194040047846e-06
-2.33169784713466e-05
-1.05038288090668e-05
-4.26627525927409e-05
-3.75299347042278e-05
-4.5277902763115e-05
-2.24630921952366e-05
-1.9798112744756e-05
-5.27762600665511e-06
-5.49173309320842e-06
-6.55381314320166e-07
-3.02935395554637e-05
-4.66816165997473e-05
-2.31931532774067e-05
-3.32528736664781e-05
-9.04922521288715e-06
-4.94046232995556e-05
-1.82375648278615e-05
-9.21403387896496e-06
-2.77678691539939e-05
-1.52363094183937e-05
-3.19733516017844e-05
-3.00156657255971e-05
4.07368533774599e-06
9.8819982401699e-06
-1.27413508528789e-05
-3.85287022810464e-05
-1.13143146765318e-05
-3.53129565129733e-05
-3.32466416119446e-05
-1.85037437645178e-05
-1.03453292041124e-05
-3.07736716288829e-05
-7.34655045719101e-06
-1.1318181030582e-05
-2.45647959747646e-05
-1.79862614123007e-05
-4.11813324862993e-05
-5.43017344725522e-05
-3.52427245336729e-05
-2.87639371979616e-05
3.06321090140623e-06
-1.39141714537932e-05
-1.03110158331872e-05
-4.09202940715207e-06
-9.63374170877669e-06
-3.93901027810882e-05
-2.66477296127794e-05
-2.17291021072824e-05
-3.64042038976871e-05
-2.38026697058337e-05
-2.42586221677827e-05
-5.18093252369326e-05
-4.06923344272846e-05
-3.71659606094766e-05
-4.10541747948177e-05
-3.10209399826413e-05
-3.46225733384962e-05
-5.34324950721222e-05
-2.88444291523565e-05
-3.94420928456274e-05
-3.17350093120314e-05
-1.76099769845682e-05
1.4115626873701e-05
-3.28441141859471e-05
-4.06963684573543e-05
6.42933600985958e-06
-4.61365856081658e-05
-1.20676510082973e-05
-1.69212919383404e-05
-2.1462119392988e-05
-2.44863928302582e-05
-4.86339203942838e-05
-3.10304808721582e-05
-4.4360395289489e-05
-2.40985991341412e-05
-3.33348210945147e-05
-1.34133568759737e-05
-2.70965841919825e-05
-2.92137928825235e-05
-2.24833085727935e-05
-3.15465982251451e-05
-2.93959137527762e-05
3.48299165105942e-06
-1.39830571634255e-05
-2.06357264340946e-05
-2.58713945325331e-05
-2.13447090020836e-05
7.72937597804343e-06
-3.31643283045891e-05
-3.76503457259288e-05
-4.95071436366956e-05
-1.28923717147151e-05
-2.34577004545244e-05
-2.96968419324055e-05
-1.3671760619359e-05
-3.20159683814329e-05
-3.05207387128428e-05
-3.03075545426411e-05
-2.72716537989107e-05
-5.06700587481897e-05
-2.44159724700673e-06
-3.57612800725357e-06
-3.35991861093646e-05
-1.96667908687314e-05
-2.21993670001021e-05
-2.90897629806776e-05
3.88877530121963e-06
-1.69691869221089e-05
-3.78542462093335e-05
-3.99539368264883e-05
-4.33023049560821e-05
-2.67817246903264e-05
-1.25663695678565e-05
-3.41387873433756e-05
-4.70338837947826e-05
-2.57190715451396e-05
-1.92054619329407e-05
-3.22292172195134e-05
5.0810650879211e-06
1.21138956379892e-06
-9.33461831110849e-06
-4.56508003757297e-05
-1.7930919900259e-05
-1.97577606557758e-05
-1.81437644079293e-05
-3.17553208404649e-05
1.66212219083639e-05
-2.71999726955532e-05
-4.38687744222692e-05
2.55103944488218e-06
-4.10075752309629e-05
-1.257114121399e-05
-2.76599100723873e-05
-1.52079707660433e-05
-3.49934797201859e-05
-3.57730267666235e-05
-3.23753426602869e-05
-4.18041032240277e-05
-1.82426552756736e-05
-2.3067100097451e-05
-1.27429222091063e-05
-2.74685408886817e-05
-1.44742450804085e-05
-3.43079375350183e-05
-2.45959964282153e-05
-9.71413724292029e-06
-3.83211399268901e-05
-2.51641125502915e-05
1.00587938490762e-06
-1.66167082247678e-06
-2.84638993892021e-05
-1.46146494813683e-06
-5.99780542952414e-06
-2.95797510034433e-06
-1.68976040402027e-05
4.33741712213343e-06
-1.1934695598954e-05
-3.75345700128179e-05
-4.31201173634457e-05
-3.98536547829302e-05
-9.76403600079716e-06
-1.28736541814834e-05
-1.69296362419011e-05
-3.03231613943413e-05
-8.16856761813747e-06
3.19335544938675e-06
-7.13458743377428e-06
-9.37688764171196e-06
-1.6942854944413e-05
-4.55803679387736e-05
-1.55017266760177e-05
-9.53391991784553e-06
-1.24943505002286e-05
-3.26336079220676e-05
-2.61447029774124e-05
-4.54496700420912e-05
-2.59576245488901e-06
-3.60387160086817e-05
-3.27258673856983e-05
-1.92406532126718e-05
2.35700271738953e-06
-1.73240468658806e-05
-6.11257203254051e-05
-1.55322840062369e-05
-1.50863060082846e-05
-1.60094602967409e-05
-7.01496252865773e-06
-2.08617183111562e-05
-4.66710420168296e-05
-2.3035947701454e-05
-3.7175900551725e-05
-3.79891021481285e-05
-3.56503811917302e-05
-2.93234636784075e-05
-2.88303579885696e-05
-1.60989651782302e-05
-1.54191107419727e-05
-2.308081942144e-05
-1.52934327352988e-05
-1.260214925145e-05
-2.8881438960996e-05
-3.87536156791165e-06
-4.636049834953e-05
-3.85133172418995e-05
-1.72763406543288e-05
-1.98574758256789e-05
-3.389145966797e-05
-4.41957531838616e-05
-3.26547044784233e-05
-3.50100147102883e-05
-3.14917936987078e-05
-2.39501655427403e-05
-6.94199602074306e-05
-4.3987225009292e-05
-5.83697029798019e-05
-1.90655498644341e-05
-2.00263986023127e-05
-8.47457184880854e-06
-2.48251883148996e-05
-5.14124738266057e-05
-4.83825812504522e-05
-1.36531175232672e-05
-2.38756249252405e-05
-2.05618646338781e-05
-1.41576839076514e-05
-2.26453498424831e-05
-2.06302544575532e-05
-2.78438311782356e-05
-2.37505152910628e-05
-1.26164244117788e-05
-3.37037079285194e-05
-2.33345294952872e-05
-5.3147973098985e-06
-4.44317054474855e-05
-3.29792678428458e-05
-1.59099493215166e-05
-2.79922737447896e-05
-4.24393805109275e-06
-2.84865676740928e-05
-1.80048684800773e-05
-3.07082439824736e-05
-2.40524160250932e-06
-2.69125224988153e-05
-3.8375555173964e-05
-6.21147400218921e-06
-5.6458919373271e-05
-1.20897375635842e-05
-3.35604216794305e-05
-5.14472097580106e-05
-2.26037130733691e-05
-9.24023179876332e-06
-2.57277477514423e-05
-1.56144279280102e-05
-4.62247550376305e-05
-6.98650241942132e-06
-3.07446672156449e-05
-1.14567655837156e-05
-2.25949490938263e-06
-2.34156461762315e-05
-1.69416063764259e-05
-2.20979193125964e-05
-2.36435820713883e-05
-1.77453944843464e-05
-1.64795115028899e-06
-3.10070046079059e-05
-6.31138216759552e-05
8.32692600163927e-06
-5.18979074322874e-05
-2.54760982242749e-05
-3.22106610938233e-05
9.78175924390662e-07
-4.12391084213452e-05
-4.35640871113505e-05
-3.76576741187202e-05
-3.78472316358923e-05
-2.1653770036132e-05
-4.19713245733213e-05
-9.90747062316818e-06
1.16959765852041e-05
-4.28453555330266e-05
-1.67348335676343e-05
-1.65133279997861e-05
-1.64755889691056e-05
-1.95356469970214e-05
-5.2176078522892e-06
-2.00990881253455e-05
-4.33598848961027e-05
1.71586795679067e-05
-3.54386142991048e-05
-3.95789282633765e-05
-3.05892795713555e-05
-3.21779563283259e-05
-8.87142095477865e-06
-3.05809598075707e-05
-2.15576533339875e-05
-2.85350981529821e-05
-1.70372643898409e-05
-3.84696519938368e-05
-2.04087307607739e-05
7.21731226872502e-06
-1.60716150006818e-06
-3.1970971173747e-07
-1.65213837052567e-07
-2.90255553212161e-05
-6.00520523169092e-05
-3.61144617109611e-05
-3.4773213814916e-05
-2.31834619224644e-05
-2.62719957006701e-05
-3.22536929438373e-05
-5.56893095962736e-06
-1.92986099565632e-05
-3.73275220963945e-05
-1.67459313710687e-05
-3.40630150982893e-05
-2.7990293397743e-05
-2.29908084050365e-05
-1.70358717934732e-06
6.04938724971342e-06
-1.70496836797505e-05
-3.96238569666725e-05
-1.49155202433132e-05
-1.89612238825298e-05
-1.18357481608452e-05
-2.28174227772625e-05
-2.3432967266073e-05
-3.10809772050716e-07
-2.67052305630296e-05
-3.38368176454816e-05
2.71846442369187e-06
-3.7715753533094e-05
-4.28737114331842e-05
-2.08442956396138e-05
-1.17449537194757e-05
-3.16793806992272e-05
-4.32057272692415e-05
9.08612726885278e-06
-2.70754634700241e-05
-2.99809618739687e-05
-3.02595852192187e-05
-1.01291506958501e-05
-2.60000964964358e-05
-4.05338255136498e-05
-1.73288314749211e-05
-1.91747762916788e-05
-3.99269964257089e-05
-1.8707024661584e-05
-3.62881827380976e-05
-1.00631968218773e-05
-3.39581381376038e-05
-2.8214310265244e-05
-3.03760502560622e-05
-5.62963107522343e-05
-1.23068054689653e-05
-1.49286857073928e-05
-3.81365573875581e-05
-2.55209100782547e-05
-1.88727197753802e-05
-4.74982947924289e-05
-2.09935526005671e-05
-1.95080329334226e-05
-3.02196278997804e-05
-3.69173412246675e-05
-3.12776294578476e-05
-8.23582760003819e-06
-2.7478276109834e-05
-3.17256325791459e-05
-2.60509143986393e-05
-4.25723455770126e-05
-1.41968049437812e-05
-4.0709474079301e-05
-1.65869456226333e-05
-1.09625135344724e-05
-1.22821437759683e-05
-2.13036222278159e-05
-2.16702164675432e-05
-2.80727064980033e-05
-1.93368799751436e-05
-2.77441184911552e-05
-1.36130690719195e-05
-2.70996837382522e-05
-5.34961600215129e-06
-3.38640453364039e-05
-3.62343221239148e-05
-3.26164312849434e-05
-6.71631968256242e-05
-1.78884914498148e-05
-3.40874122599023e-06
-2.58004258031962e-06
-2.91964646806973e-05
-2.72708447911318e-05
-2.21411197313739e-05
-1.49886063811432e-05
-3.21985104296069e-05
-4.39350923839523e-05
-3.13353710349051e-05
-9.27475729572353e-07
-3.45005840951463e-05
-2.75348499485204e-05
-5.55280224592046e-05
-3.18721623517995e-05
-2.3417022660723e-05
-3.11274401156111e-05
-1.57837565169782e-05
-3.85882879504266e-05
-1.4525211569846e-05
-2.33807820913571e-05
-4.1451673226515e-05
-4.75367426951159e-05
-2.6429341799036e-05
-2.79237637694532e-05
-3.02345375853742e-05
-4.07241749127449e-05
-2.36191757859987e-05
-2.0382595567177e-05
-1.91206163464212e-05
-1.63770992159247e-05
-2.59544709786051e-05
-4.14323654277709e-05
-2.1694796690206e-05
-9.70526937774703e-06
-1.68827033775389e-05
-2.6698516792234e-05
-2.91864063623936e-05
-1.22755938449779e-05
-3.08829717016489e-05
-5.2877537898668e-06
1.76392630386002e-06
-2.17306460385357e-05
-4.06433857367392e-05
-1.19909310020169e-05
-1.71829345634628e-06
-6.75590851167052e-06
-4.6512877055273e-06
-1.18219777051933e-05
-5.24505191951703e-05
-3.25896832949913e-05
-2.24631915044151e-05
-1.24013615925468e-05
-3.74362867555448e-05
-7.15571157961957e-06
-4.67691363777378e-05
-1.79748031031476e-05
-1.20608287147644e-05
-2.07290252392722e-05
-7.10062680478405e-06
-2.47482881404215e-05
4.03036047260936e-06
-3.81660190500743e-05
-4.41070937558102e-05
-1.12489953271197e-05
-3.01470705100041e-05
-3.42352002752564e-05
-7.10996187297567e-06
-3.79716601494204e-05
-2.88759885643253e-05
-2.70573901879983e-05
-1.88752789507819e-05
-2.85330961854276e-05
-4.04536459423322e-05
-3.79137894282898e-05
-1.17908675371011e-05
-3.79754803139645e-05
-2.86926386926969e-05
-1.49255902536957e-05
-3.29108654412302e-05
-1.53064395318898e-05
-1.49526353743075e-05
-2.88980399918321e-05
-3.75203740688855e-05
-2.70425621161646e-05
-3.35243692651837e-05
-3.39119842391933e-05
-2.61196531021605e-05
-3.13819823243586e-05
-2.71452890799104e-05
-2.36678141432689e-05
-2.95907584293839e-05
-4.13664546311267e-05
-1.69729791469199e-05
2.24740630064094e-05
9.54761449986179e-06
-3.14724143243868e-05
3.28010919122632e-06
-1.4664026237344e-05
-2.17076616409685e-05
4.25994533381552e-06
-1.67399096749748e-05
-3.81431242628093e-05
-5.23657372509136e-05
-5.25265068341156e-05
-3.43431291724599e-05
-2.17634993214055e-05
-4.97836821433544e-05
-3.91159224989738e-05
-4.06856041190874e-05
-2.89326968993599e-05
-3.45902610623241e-05
-2.58450450439188e-05
-2.99899986376739e-05
-3.53332000406004e-06
-1.15011579313326e-05
3.45788893512255e-06
-1.86285763889922e-05
-1.54907805085137e-05
-2.42220417551443e-05
-2.25548446797909e-05
-2.96706759419007e-05
-2.24269190107791e-05
-3.44618018110605e-05
-1.65016944614567e-05
-2.24561506734617e-05
-6.38482709690231e-06
-4.06160395318666e-05
-3.1674131667296e-05
-3.06451395483549e-05
-2.87977044757612e-05
-4.37427481300099e-05
-1.90905325962592e-05
-2.30844267379339e-05
-1.01314836998624e-05
-3.12618413341342e-05
-5.16841662039408e-05
-1.43820950350493e-05
-2.13698051268711e-05
-3.41631813248573e-05
-4.18563511929125e-05
-1.03287231188114e-05
-1.88851083346551e-05
-3.63290535236658e-05
-2.64310233733452e-05
-4.72471773102919e-05
-3.88502838002807e-05
-3.84062397422932e-05
-3.47017210629562e-05
-3.19847466729756e-05
-2.44730642897144e-05
-4.12967632747892e-05
-1.34393004700844e-05
-3.20796337760847e-05
-1.59587162349185e-05
9.29474096026372e-06
-5.55363520845444e-06
-1.88026661347448e-05
3.30131539115494e-06
-1.82646048656642e-05
-2.38544483867131e-05
-3.53164234838279e-07
9.01682548571946e-07
-1.7799562082512e-05
-1.58400959783327e-05
-2.2140935570984e-05
-2.79758545580646e-05
-3.29992351816562e-05
-4.02630608029971e-05
-4.99401549951826e-05
-4.56206576414161e-05
-1.79741897335282e-05
-1.0148595794566e-05
-1.8693742057121e-05
-1.2915271359513e-05
-3.11919984083451e-05
-3.04918793497788e-05
-4.53227351095775e-05
-1.16392040883012e-05
-2.12703884082757e-05
-4.55142567959033e-05
-6.95718796353594e-06
-2.17692881674556e-05
-2.66116727603019e-05
-2.78493574610911e-05
-2.73447954801485e-05
-2.75661175755195e-05
-1.79490348252416e-05
-3.6897772034308e-05
-1.75021678216455e-05
-6.31850167214554e-05
-1.54826051970333e-05
-2.52743102756551e-05
-1.05990887626898e-06
-3.77282746617123e-05
-1.56310387923783e-05
-3.43566264784043e-05
-3.25619976396323e-05
-1.33043852418036e-05
-3.13591067238907e-05
-3.04680423738104e-05
-1.57072030615915e-05
-3.65753255786423e-05
-1.76452887264482e-05
-1.99623007661137e-05
-3.4263069780761e-05
-4.25370793769301e-05
-2.59006910855852e-05
-4.0024502750729e-05
-2.19603313797367e-05
-3.05249250363202e-05
-8.00331692834505e-06
-1.60704171913812e-05
-1.88049370060627e-05
-2.50055110033949e-05
-3.14642039086903e-05
-3.7723440170505e-05
-3.36962812865631e-05
-1.5646023334372e-05
-3.20325475003169e-05
-3.34990551963123e-05
-2.37388268819907e-05
-5.31013845946808e-05
-3.52878886640015e-05
-4.16467884077448e-05
-3.3472913083035e-05
-4.92727686749626e-05
-1.62013582682544e-05
-7.66422700271048e-06
-2.37687205876533e-05
-2.50709245312978e-05
-2.73334078819073e-05
-2.42646178691344e-06
-6.44044673197299e-06
-1.84116010104459e-05
1.78715684841376e-06
-2.10846033278592e-05
-1.02094592294127e-05
-3.6759927156079e-05
-3.76507206274464e-05
-1.12307038207668e-05
-2.73310436463349e-05
-3.36629820147278e-05
-5.25593174159113e-05
-1.91297066265795e-05
-2.37580062044036e-05
-1.58402164694756e-05
-2.59570326019354e-05
-2.21096981685112e-05
-4.97759140932089e-05
-3.21450789308963e-05
-1.5597301882347e-05
-1.07999093953055e-05
-3.20857763036852e-05
-1.55323083887183e-05
-3.32090338690511e-05
-2.63331923303931e-05
-4.12545683579189e-05
-8.41917389725843e-06
-4.35390122459812e-05
-2.34466619388871e-05
-5.55566602189206e-05
-1.98118713865643e-05
-1.01364347430616e-05
-5.21395934714955e-05
-4.91596305258315e-05
-2.34670361916641e-05
-1.63896529818468e-05
-1.80742501207233e-05
-2.11996010771149e-05
-1.90870992362686e-05
-1.27327994517653e-05
-2.38693375429995e-05
-1.66310712033607e-05
-2.94358559840382e-05
-5.40797165830955e-05
-1.35201731882473e-05
-2.16401920248676e-05
-3.46726599440453e-06
-1.33322844075107e-05
-2.50364926727923e-05
4.48392158016266e-06
-3.71816593540555e-05
-1.86256564806096e-05
-1.71101802870093e-05
-2.32769316905839e-05
-2.23236757625933e-05
-8.5610096604714e-06
-4.0443356089217e-05
-3.12451803936464e-05
-5.3565568175307e-06
-2.19556643324908e-05
-1.52196835559302e-05
-1.71790815641542e-05
8.75144249218108e-07
-4.07897303951972e-05
-4.56122302196187e-05
-2.12628626932264e-05
-4.39286686686816e-05
-2.57006160539323e-05
-1.71636389127285e-05
-2.46151778300054e-05
-2.00010060085678e-05
-3.62223469887542e-05
-1.40474358187455e-05
-7.25454115647198e-06
-1.0036393364066e-05
-1.5642188108671e-05
-7.45749541329499e-06
-5.01894970761971e-05
6.64686719786247e-06
-4.46965799340084e-05
-9.43327036560319e-06
-2.06852060882574e-05
-2.98978176337977e-05
-3.1220480464732e-05
-4.47039184571511e-05
-1.34181196839762e-05
-2.26566011142348e-05
-2.4211804445501e-05
-1.87466254533062e-05
-2.46068301891549e-05
-5.06127081222822e-05
-3.3930971096339e-05
-3.70684393924993e-05
-1.34614878569352e-05
-3.2119023158381e-05
-3.98717874378385e-05
-1.6904135153407e-05
-3.30089959460107e-05
-2.4369747134565e-06
-6.24874500578807e-05
-4.26902813673806e-05
-3.24056430107937e-05
-2.58474461363496e-05
-2.82754058374227e-05
-2.28856494793568e-05
-1.59296471329975e-05
2.32460220084522e-05
-4.9136704681913e-05
-6.22716945009015e-06
-4.74851138498591e-05
-1.68619607377927e-05
-2.18578552569505e-05
-1.35688622366605e-05
-5.71639582475533e-06
1.40266532431619e-06
-3.6558591506358e-06
9.23652486958742e-06
-3.03548654382107e-05
-1.58725915282715e-05
-3.53591599462933e-05
-1.1348085979957e-05
-4.62594958831743e-05
-3.88611882748894e-05
-9.43006855614329e-06
-8.72856083858211e-06
-4.49526712730435e-05
-3.88945267080202e-05
-2.56632874354067e-05
-7.45053229578688e-06
-2.14181342849334e-05
-2.18998031935657e-05
-1.59559796908178e-05
-2.08698203505017e-05
-4.63331769701473e-05
-9.55688596922431e-06
-9.09858826362824e-06
-1.86403349440858e-06
-9.17708456156485e-06
-2.77053046038311e-05
-1.89329766918909e-06
-3.3187763756096e-05
-1.98465582126668e-05
-1.73682798689167e-05
-3.43700618903359e-05
-2.60929096066576e-05
-4.88219692897127e-05
-2.31046758610903e-05
-2.31230115248962e-05
-5.16346323995474e-06
5.80635556702803e-06
-2.58125332701552e-05
2.92004015765867e-06
-2.04054485846799e-05
4.02544088096612e-07
-1.87542291360754e-05
8.89213626965942e-06
-1.68419294936998e-05
-1.0435928401101e-05
-9.25172251255798e-06
-3.45797549005169e-05
-2.03336301941974e-05
2.01622785116159e-05
-4.68242646222483e-06
-3.67200378567886e-05
-6.28779622541682e-05
-4.51844000814779e-05
-3.5384889496547e-05
9.66524218276985e-06
-2.26777073522001e-05
-2.0613305953369e-05
-2.52995260489925e-05
-2.52388756017341e-05
-1.6034146094282e-05
-2.03314505382782e-05
-1.21000878810301e-05
-3.14228640541963e-05
-1.32419763742345e-05
5.83843328257989e-06
-2.38146358100953e-05
-6.59878844411429e-05
-3.33679015922437e-05
-3.34682879819905e-05
-4.31690010494463e-05
-2.02356987568685e-05
-2.78328665065852e-05
-3.00294138712283e-05
-4.76677569544699e-05
-4.40478360849833e-05
-1.96411711068843e-05
-3.91214398160044e-05
-1.3180428112471e-05
-2.93773141014361e-05
-3.01222845281955e-05
-1.95362875102928e-06
-9.58203351927797e-06
-2.02997263166336e-05
-2.32570645413566e-05
-2.61099277988912e-05
-9.63396001210889e-06
-1.12718322499467e-05
-2.22136299741573e-05
-3.42227911951375e-05
-3.34507038891043e-05
-1.09319832008145e-05
2.05173739777084e-06
-1.20466980089166e-05
-5.85907384979356e-05
-3.42949433093338e-05
-2.86594461239099e-05
-1.1344841836622e-05
-2.59782309116302e-05
-1.43388617490785e-05
-1.2504954173693e-05
-1.5894337118149e-05
-1.36178654344456e-05
-2.5377351786438e-05
-3.56335760851402e-05
3.19574050940005e-06
-4.60141256351995e-06
-3.4838078422861e-05
-3.3587551114158e-05
-2.02052319988978e-05
-3.47295681796803e-05
-4.05650265936735e-05
-1.0120317531047e-05
-2.84280936983876e-05
-2.120829108667e-07
-1.56106244681404e-05
-3.24268992793373e-05
-6.11946004370594e-05
-3.95238187457247e-05
-2.61554100689097e-05
-2.92155124160986e-05
-2.3903835134018e-05
-3.13559095589976e-05
-5.6945022318692e-05
-3.31223852620767e-05
-1.02770605624291e-05
-4.07195615309846e-05
-1.72656005682596e-05
-2.67109108148994e-05
-1.15707526421874e-05
-2.19970586722215e-05
-2.52827122006703e-05
-1.41552352956948e-05
-3.0467115535293e-05
-1.38624626979314e-05
-2.19875939763963e-05
-1.12245555532761e-05
-3.33206655713032e-05
-3.07522251299667e-05
-4.30633685972812e-05
-3.76714411568791e-05
-1.01028024959704e-05
-1.33260845839505e-05
6.21074820149883e-06
-5.02727402395831e-06
-1.41913519691877e-05
-1.85961872925257e-05
-2.25960392355497e-05
-4.15978674024795e-05
4.2065899195691e-06
-3.40541809691941e-05
-2.15163938720151e-05
-3.7470557459775e-05
-1.97484694268318e-05
-2.95816918776753e-05
-2.50529048002248e-05
-2.4787091563275e-05
-1.90337607714159e-05
-3.34786554849857e-05
-1.56647006948781e-05
-2.84683943565145e-05
-7.30346687204569e-06
-5.13072328338506e-05
-1.64886374127851e-05
-7.82659792306443e-06
-2.53359981102756e-05
-2.10202652525488e-05
-3.5267085755034e-05
-1.59704168243996e-05
-2.77760395527132e-05
-3.75783000030045e-05
-3.92783909969844e-05
-3.82943944345709e-05
-1.4799813313619e-05
-3.08399448581549e-05
-2.11370914992327e-05
-8.88532357203611e-06
1.54570404800397e-06
-3.09610550438599e-05
8.97182545682538e-06
-2.15221588563502e-05
-5.28009213632964e-06
8.66446053548312e-06
1.04417535372545e-06
-2.45852995909594e-05
-1.33317455200862e-05
-1.07678316668391e-05
-4.18346339908754e-05
-5.13905057894924e-05
-3.25646775111649e-05
-2.99065406032585e-05
-2.09281549361339e-05
-4.05878984645185e-05
-5.3477374523609e-06
-2.968078909905e-05
-5.10060329704384e-05
-2.21825091801159e-05
-2.99622746985044e-05
-3.17500448361601e-05
-7.26828322769833e-06
8.57518591950774e-06
-1.96652177906319e-05
-3.55553423669763e-05
-4.16837783094786e-05
-3.54860451587147e-05
-2.68538269141912e-05
-3.26403058433019e-05
-1.77690107439094e-05
-1.05907433519485e-05
-2.5421956217524e-05
-2.09652117594212e-05
-1.36073544507142e-05
-1.97318984288802e-05
-3.69740334731993e-05
-2.7881262248706e-06
-3.92345446720365e-05
6.54437858358347e-07
-2.96915056799884e-05
-2.71084331547337e-05
-2.45495180199572e-05
-2.96791214800213e-05
-3.02890336164717e-05
-2.4501375368505e-05
-2.38480955959707e-05
-2.80940592819124e-05
-1.18416193452549e-05
-2.9948721061739e-05
-1.72461512074153e-05
-1.39059120848131e-05
-4.87394368810112e-05
-2.70904429467078e-05
-5.13007748236323e-05
-1.36639369132971e-05
-2.49550607256569e-05
-1.02065971499889e-05
-2.44710618695257e-05
1.67324311395205e-05
-1.13912217027549e-05
-1.8767009595246e-05
-1.81057374150821e-05
-9.3805850691107e-06
1.56832353548055e-05
-1.8238442012709e-05
4.25773572885721e-06
-2.50485322359837e-05
-4.05289695501809e-05
-3.00357814215714e-05
-2.82854110092488e-05
-3.77876043850696e-05
-2.83384587043496e-05
-3.22384376180536e-05
-2.66140614985774e-05
-4.39786689448909e-05
-4.39355564359096e-05
-2.9499741734448e-05
-1.85515160047261e-06
-7.53114134662977e-06
-3.40722325356535e-05
-2.20889009914512e-05
-1.5780235619566e-05
-1.31539697685402e-05
-1.25047834759491e-05
-3.25368071023649e-05
-3.86218161191379e-05
-3.01096185737184e-05
-3.08862662821139e-05
-2.99223324379221e-05
-3.1046257675532e-05
-2.72372510945972e-05
-3.83263290365518e-05
-8.959285491445e-06
-1.64394848674364e-05
-1.06162422667568e-05
-2.62755289780317e-05
-1.92002436797046e-05
5.16069739832939e-06
-6.0764219916453e-06
-1.75515578974492e-05
-2.25063319142473e-05
-2.61820058610234e-05
-3.477211039878e-05
-5.59860836637119e-05
-3.42429237759938e-05
-1.45119187496053e-05
-4.24512396026858e-05
-3.64280992881388e-05
-3.6415005532394e-06
-2.21935018120684e-05
-2.34734414734028e-05
-1.42962017214709e-05
-3.07404411046985e-05
-4.68928751470414e-05
-3.23221410410465e-05
-3.8402373426686e-05
-1.55879357916709e-05
-1.00124155312436e-05
-3.93833763573969e-05
-9.61166515209085e-06
-2.4480358830244e-05
-4.0774650667055e-05
-3.04398899833469e-05
-1.1408858487653e-06
-1.09981218248415e-05
-1.54706846078266e-05
-1.24155500896312e-05
-2.7772817823737e-05
-2.5106746407494e-05
-3.01403104732222e-05
-3.34116308341179e-05
-3.55690881348573e-05
-5.65004632353363e-05
-3.82410491199094e-05
-3.13366872193513e-05
-3.20749194651717e-05
-3.06911922400859e-05
-2.36188383066174e-05
-4.40309349325285e-05
-3.16072084544399e-05
-7.95847314692937e-06
-1.9597989389919e-06
1.43107271071261e-06
-1.69018638790943e-05
-2.83472547210822e-05
-1.05526153902207e-05
-5.39802853532043e-06
-1.3611591362962e-05
-5.26557444445182e-06
-7.63819418174074e-06
-1.6141646486523e-05
-4.49503852140239e-05
-2.06890888776593e-05
-4.09711342226992e-05
-1.29840256656429e-05
-1.46101438087449e-05
-4.35775483348132e-05
-3.03038495159712e-05
-1.91185312202561e-05
-1.3514910284544e-05
-1.71025135720743e-05
-1.82351415498254e-05
-3.44611136482064e-05
-3.63924315136597e-05
-2.20265120811317e-05
-3.08389947065428e-06
-4.82198213959409e-05
-3.36005275902388e-05
-3.06236314996257e-05
-2.95746789510609e-06
-6.46098446025884e-05
-2.56973226217327e-05
-2.10998143448232e-05
-2.74053284878945e-05
-1.77101620663187e-05
-1.96002966692002e-05
-1.58922967802267e-05
-3.72044675885713e-05
-3.02847951070352e-05
-3.6477111595278e-05
-3.35405398886563e-05
-4.98270609387603e-05
-2.95518407140788e-05
-1.19788025125815e-05
-1.6378481135767e-05
-2.40038111011214e-05
-3.05417561403537e-05
-7.59522873624568e-06
-1.84485151823875e-05
-2.55984105101668e-05
-3.83149511574847e-05
-2.95258489082449e-05
-3.87179725470457e-05
-3.60303061664023e-06
-6.4281813896309e-06
-3.79323597288791e-06
-4.69343171344736e-05
-8.43903125559947e-06
-2.58395801928453e-05
-2.02260543787578e-05
-3.39628915167325e-05
-3.2302673406007e-05
-2.6921256016827e-05
-4.73609917446908e-05
-3.27693588183611e-05
-1.57836821427424e-05
-1.61410225615302e-05
-1.07956029650262e-05
-4.30851575334567e-05
-3.16974666810951e-05
-4.56840582891351e-05
-2.14101300665018e-05
-2.08589531842626e-05
-1.844802204908e-05
-3.27077249487955e-05
-1.05709515328708e-05
-4.2489779135845e-05
-3.50324294085169e-05
-3.23897631913031e-05
-9.70965345018557e-06
-6.63707527846716e-06
-1.49350311922662e-05
1.07419420108928e-06
-3.33072663620484e-05
-5.85014281828082e-06
-4.06074846954328e-05
-1.93826726529391e-05
-3.60289312759375e-05
-8.06645567136008e-06
-2.0976871321204e-05
-1.56148499154749e-05
-1.12926622978055e-05
-1.55327477756041e-05
-4.05145998524848e-05
-2.37231658033028e-05
-6.29752259272452e-05
-8.19906531680807e-06
-2.15023256326042e-05
-1.6583008001962e-05
-2.04664011718237e-05
-5.80929861844632e-05
-2.05084526643699e-05
-1.59849045514022e-05
-4.79837571089023e-05
-2.57711713733758e-05
-9.56544077004353e-06
-4.70480712522163e-05
-2.24235613935489e-05
-3.45498737908168e-05
-5.2148652423822e-05
-3.38866826883595e-05
-5.02301920443619e-05
-2.68041936067744e-05
-5.04603208820194e-05
-4.1941791963264e-05
-3.08625183188829e-05
-1.56743810530409e-05
-3.52955948359779e-05
-5.13768908176891e-06
-2.28497822331669e-05
-1.94949252165294e-05
-3.61687455107354e-05
-2.04723436940664e-05
-4.98620546514331e-05
-2.12311565715509e-05
-2.26403397195202e-05
-2.35194442893776e-05
-4.54747685061278e-06
-1.96244381489998e-05
-1.95444694171571e-05
-2.47123718747226e-05
-5.78449309948116e-05
-3.86844095173146e-05
1.57874823140802e-06
-5.06597025817216e-06
-2.60075484587373e-05
-1.72143539869204e-05
-1.87441585054464e-05
-2.95233567017063e-05
-2.70961250457681e-05
-4.49431318485071e-05
-1.91770663653683e-05
-4.98216471024918e-05
-4.70482024360667e-05
-2.08267697741066e-05
-3.99906731358977e-05
5.81017216689155e-06
1.62920533264704e-05
-1.56957039739866e-05
-4.61479920757325e-05
-3.06108266196358e-05
-3.76690276732684e-05
-1.17801232476845e-05
-2.40873963184552e-05
-3.62151461010293e-05
-5.95986943752431e-05
-1.14116118092613e-05
-1.09932100555263e-05
-2.84698931388251e-05
-2.25683158824872e-05
-4.45786641527266e-05
-1.14955909886833e-05
-4.02944738031936e-05
-1.78721191839125e-05
-3.7974072711575e-07
-2.81224455920356e-05
-2.11170029426062e-05
-2.08553828470481e-05
-1.56349496700812e-05
-3.77221642769338e-05
-1.86634551124648e-05
-3.86206978281689e-05
-4.26105511825514e-05
-1.63701105619757e-05
-4.30210747753051e-05
-4.91377344570742e-05
-2.67009786908012e-05
-3.83967411583319e-05
-1.98752308067722e-05
-2.16421501011811e-05
-9.44847393175976e-06
-1.79600307956668e-06
-1.79664108955081e-05
-2.60288182942924e-05
-2.95148868491324e-05
-1.65486072215369e-05
-4.87823920470537e-05
-2.89258495880457e-05
-8.36089633251027e-06
-3.80343121550403e-05
-3.57170708107041e-05
-3.33238620669416e-05
-5.30163737127057e-05
-3.5575303902218e-05
-3.23047921778166e-05
-4.18434845565766e-05
-4.45097806214457e-05
-2.6258117783e-05
-2.58946160628992e-05
-8.89057593824337e-07
-2.15704706029519e-05
-1.11579881831596e-05
-3.39269660170566e-05
-2.21988578134754e-05
-2.73347222145324e-05
-7.13755417476547e-06
1.58057490284702e-06
-4.79658073748087e-05
-2.06618819490352e-05
-2.54440081184803e-05
-1.73423270191322e-05
1.58041043743267e-05
-1.80572096161294e-05
-2.41835709475716e-05
-2.50495964028743e-05
-1.25465621050241e-05
-1.49511150119105e-05
-5.02775223865161e-05
-2.32507685101701e-05
-1.99469598540858e-05
-2.98772091241042e-05
-3.56176238488288e-05
-1.27297902603183e-05
-1.86289962381833e-05
6.591239037601e-06
-4.45843516968658e-05
-1.78896167744787e-05
-3.45707623300597e-05
-3.28899127998406e-05
-1.67981996798016e-05
-2.57225567848074e-05
-2.67416311819031e-05
-2.24460856712158e-05
-3.17830808781188e-05
-1.6231277249834e-05
-3.37782798971485e-05
-2.83652132181246e-05
-1.93769985458338e-05
-3.45920463475107e-05
-5.45210528161167e-05
-5.38171552634609e-06
-3.09922812409708e-05
-3.08748607632116e-05
-2.02652748456451e-05
1.87061722486895e-06
-2.85860529833722e-05
-7.75039532200064e-06
-2.34183967486678e-05
-1.8713855124538e-06
-4.12588262127165e-06
-2.12017577306851e-05
-5.90068506267965e-05
-1.51692403118892e-05
-4.45441921941116e-05
-4.55622360570677e-05
-2.41045321035067e-05
4.04072778377343e-06
-1.17253365570456e-05
-2.82626352848731e-05
-1.82231217504315e-05
-2.46193970816679e-05
-1.14925857089468e-05
-1.53571225984277e-05
-4.00031263269951e-05
-2.47014823657191e-05
1.5079938034373e-05
-2.56961424583507e-05
-3.46055269482867e-05
-3.35596760142413e-05
-3.03236445982906e-05
-3.15242049272066e-05
-1.69827640276009e-05
-3.85555528417368e-05
-2.45324996813002e-05
-2.26961734276245e-05
-3.44279117563915e-05
-3.99755762345523e-05
-1.21016983989654e-05
-1.7041788634462e-05
-3.5744056623326e-05
7.8011666782923e-06
-3.04554911666594e-05
-2.60613252253865e-05
-9.53372817313053e-06
-4.72429441316621e-05
-1.94070819888618e-05
-3.57791952796805e-05
-5.56242265499341e-06
-5.75595472283693e-05
-3.89802829570916e-05
-1.86942475308233e-05
-4.01241868753218e-05
-1.23257879501202e-05
-3.02133060382914e-05
-2.74034480634755e-05
-3.30986272091229e-05
-2.85046303812098e-05
3.15187643001999e-06
-4.21203243601269e-05
-3.0063352819401e-05
2.34288308815513e-07
-2.79362874924869e-05
4.01005317982538e-05
4.44834974236898e-06
-3.29821013879546e-05
-1.62766057096518e-05
-3.50304712196978e-05
-3.2031456923579e-05
-2.3177602057493e-05
-3.54131888714933e-05
-3.3448037908475e-05
-4.51156602651879e-05
-1.49120933545839e-05
-4.49148405417786e-05
-1.98711860688103e-05
-2.56963536842964e-05
-2.22604113038517e-05
-2.60943413955302e-05
-3.1436566007713e-05
-1.31270018486817e-05
-1.1601286709045e-05
-2.50268546793e-06
-2.13951719102506e-05
-4.30175175353271e-06
-2.45436200461103e-05
-2.91690878399685e-05
-3.66797427878058e-05
-1.47292563516371e-05
-3.54140361941634e-05
-2.44265336541732e-05
-2.63863939993655e-05
-3.37380393227623e-05
-3.0715839911593e-05
-2.52952207029411e-05
-1.24172062361086e-05
-3.45438891830505e-05
-2.08855568780199e-05
-1.67427088804155e-05
-3.10309717634e-05
-8.73660688701568e-06
-2.89901458548014e-05
-2.55327789074801e-06
-1.22622125288138e-05
-7.94443924265791e-06
-3.13843225909057e-05
-1.89111121445899e-05
-2.16911417845409e-05
-6.20080632151785e-06
-1.08711109956598e-05
-1.02457633974298e-05
-3.39748209383809e-05
-1.16574093440943e-05
-2.7972238855481e-05
2.53812633392278e-06
-5.3855457431941e-05
-4.9618441286653e-05
