# Supplementary material for: Research on computational propagation and identification of mine microseismic signals based on deep learning
Source: PLoS One. 2025 Oct 22;20(10):e0334641. doi: 10.1371/journal.pone.0334641 (PMC12543183; doi:10.1371/journal.pone.0334641)
Supplement: S6 Data — (ZIP) [file pone.0334641.s006.zip › 000100900000069.xlsx_0.txt_24.txt.txt]

-1.71592669390198e-05
-2.16258519333993e-05
-2.30945318754805e-05
-2.1149890049155e-05
1.47914846056883e-05
-2.16507512673972e-05
-2.86973361775962e-05
-1.71657229965521e-05
-4.31780251276195e-06
-4.46528915431599e-05
1.02571292966444e-06
-2.96463379368213e-05
2.19869538578753e-06
-3.1136584205222e-05
-1.70303255978889e-06
-3.33704561665291e-05
-2.5177107734492e-05
-3.40729123953375e-05
-1.61819999239148e-05
-2.914993140492e-05
-8.13722855107022e-06
-2.97812295367133e-05
-2.37278725644099e-05
-1.36131878880874e-05
1.18377071285593e-06
-1.98957206559517e-05
-3.11313932733007e-05
-3.68470672441906e-06
-2.27601569248818e-05
-1.13380168426989e-05
-2.5091054949479e-05
-4.48014104291804e-05
-1.77705762595759e-05
-2.2091735554558e-05
-1.83461356697292e-05
-4.23778372136514e-05
-2.67191428188459e-05
7.23944263701053e-06
-3.64544659509381e-05
-1.06651420819334e-05
-3.87178515451963e-05
-3.15814890964737e-05
-1.7402819580455e-05
-3.13874681900041e-05
-2.41313294647241e-05
-1.30991147828398e-05
-4.27179852492843e-05
-1.69572313024342e-05
-6.04033300464524e-07
-3.77840402570885e-05
-3.46907588535595e-05
-4.41476011676521e-05
-3.60092543545311e-05
-3.19623775627885e-05
-2.465184514554e-05
-5.46174579580016e-06
-3.44620593292991e-05
-3.0740476545302e-05
-2.32159419837123e-05
-3.48478569508037e-05
-5.44255902952611e-06
-4.40025312882132e-05
-4.68031849312381e-05
-3.5648043724132e-05
-3.92199534592377e-05
-3.12256452813595e-05
-4.05331975912663e-05
-1.86206607924305e-05
-2.98755594565507e-05
-1.33968205188669e-05
-3.76423171148179e-05
-1.77904200483747e-05
-4.32201694814995e-05
-2.0800541691608e-05
-1.51881720866621e-05
-2.86970838827422e-05
-2.29716020849857e-05
-3.85411589332595e-05
-4.30935410004325e-05
-2.00895902111956e-05
-3.97133179849747e-05
-2.41226753950524e-05
-1.75476623502455e-06
-7.49936641335331e-06
-3.15991009074556e-05
-2.29320399962358e-05
-2.98500901303244e-05
-3.10333205744476e-05
-3.18160906717892e-05
-2.764191120745e-05
-2.9358266248071e-05
-6.9357149296134e-06
-6.70520358414282e-06
-1.72116304254259e-05
-3.67185791324073e-05
-2.40069897493243e-05
-2.55126105094284e-05
-2.39835323324093e-05
-3.52140868555088e-05
-1.8941843208152e-05
-3.75116063560784e-05
-2.29947354424902e-05
2.90696774401227e-06
-1.65704470370155e-05
-2.59819861318083e-05
2.86318442377056e-06
-1.33917293996692e-05
-6.36506369587075e-07
-2.82141370478819e-05
-1.50725800538661e-05
-3.13490375941539e-05
-5.78606796308399e-05
-2.87068093385766e-05
-8.3031218267218e-06
-1.7311416444155e-05
-3.09882842570222e-05
-4.66817286955159e-05
-2.95136668784204e-05
-2.26940971511199e-05
-6.41900596369129e-06
-6.38202015064295e-06
-1.88921104783835e-05
-2.93786232313045e-05
-1.83083189039956e-05
-1.89221847039471e-05
-3.10524495286539e-05
9.90952756091769e-06
-3.08187265239305e-05
-3.7574294506427e-05
-2.87651679054849e-05
-2.9117868161003e-05
-5.67939980566366e-05
-5.25500569912181e-05
-6.84336198909572e-06
-3.05031954968879e-05
-3.02505942192687e-05
-2.2960796089826e-05
-3.5930499010792e-05
-2.55278161962582e-05
-3.93537680600156e-05
-1.36806334133592e-05
4.21635004920801e-06
-3.72088191313695e-05
-1.14699077429819e-05
-2.73646011658045e-05
-7.37332505226012e-06
-2.02446956575392e-05
-2.24525317570932e-05
-8.74189307662944e-06
-5.71884676557397e-05
-3.34839300575558e-05
-1.73492549037652e-05
-3.99002064898741e-05
-4.2766545210819e-05
-3.77611748725712e-05
-1.19655729615463e-05
-1.64485017767476e-05
-2.80862519801838e-05
-3.52091084214961e-05
-2.85641812666673e-05
-5.56722759138442e-06
1.21241004477798e-05
-3.0845021800807e-05
-8.14821417637912e-06
-2.56561235291431e-05
1.53824712868135e-05
-1.44007466886896e-05
-3.46113762680298e-05
-1.01698987771422e-05
-1.07757729265544e-05
-5.99426502000377e-06
-6.02294785516032e-05
-5.47966203209483e-05
-3.32548940589066e-05
-3.07639464486624e-05
-2.27682652054715e-05
-1.12550095580954e-05
-1.98208736512473e-05
-2.87119319465922e-05
-1.20721703140762e-05
-2.72713081559682e-05
2.16440644922808e-06
7.04899656388293e-06
1.06739674280217e-05
-1.19537636895496e-05
-1.39201930051117e-05
-2.79469408365384e-05
-2.69955141312875e-06
-5.21815907378504e-06
-1.17211494413218e-05
-4.62595004490791e-05
-2.61053417783345e-05
-6.48603446514526e-05
-3.14697510404718e-05
-3.78802861114236e-05
-6.5610842040795e-06
-2.17613322412914e-05
-1.51210375342045e-05
-1.36975588814044e-05
-1.55440861094612e-05
-2.88617920334214e-05
-1.57969736598902e-05
4.83684939345718e-07
-1.69602391344231e-05
-9.50220742786702e-06
-1.96637162673277e-05
-2.00801381397432e-05
-2.23608939392143e-05
-2.92040229118892e-05
-4.59346062079544e-05
-5.08986470301332e-05
-3.48433906622986e-05
-5.1722934390058e-05
-6.67887511622183e-05
-1.32339536257172e-05
-2.12720253759451e-05
-2.93592855191655e-06
-3.27722588690362e-05
-2.33078632907344e-05
5.65026413450152e-06
-2.72997679307472e-05
-2.829076136494e-05
-1.55011974478613e-05
-2.78907360948181e-05
-1.06232392941238e-05
-2.15153125972361e-05
-1.88216623178028e-05
-2.46967994548426e-05
-2.84219892118419e-05
-3.45576216239842e-05
-8.82925219292011e-06
-6.94717856529142e-05
-3.25717510955977e-05
-1.92090737979491e-05
-1.32374516236894e-05
-1.00635081326366e-05
-1.71023304190636e-05
-1.33421827610726e-05
-3.07803621272897e-05
2.63010101256854e-06
-3.98045051308188e-05
-1.45849278134176e-05
-5.8739290616129e-06
-2.89952998241811e-05
-3.13365101571268e-05
-4.26008315505761e-05
-3.29742650562368e-05
1.04946051727223e-05
-2.13646895497992e-05
-5.33024770001131e-05
2.06249618678145e-06
-1.90406246264065e-05
-3.39054796556398e-05
-2.5840879222221e-05
-1.38346391181129e-05
-3.31337736397661e-05
-1.35918183669733e-05
-3.87291812106404e-05
-4.34819417643167e-05
-3.68430914206091e-05
-9.49740915983047e-06
-1.64168909428985e-05
-3.35390732149967e-05
-1.08060444563368e-05
-3.55759577717749e-05
-2.32816304764552e-05
-4.12115768982461e-05
-2.9779579986389e-05
-3.1718389199684e-05
-2.60553574697382e-05
-2.91544353803371e-05
-3.37819437519966e-05
-3.50157272925673e-05
-2.64609730881375e-05
-1.600365006575e-05
-3.24688784286317e-05
-2.05220584859249e-05
-7.35612580028261e-06
4.47503540307064e-06
-4.37490978558425e-05
-2.63046784138989e-05
-9.08188609697711e-06
-2.13839192806298e-05
-1.02210450157281e-06
-3.04936191873489e-05
-4.22993878388613e-05
-1.5428007596544e-05
-1.18254258537993e-05
-8.23438165106829e-06
-1.73386377236681e-05
-3.35269210236714e-05
-3.78130337270193e-05
-2.99725626904199e-05
-1.2349079626206e-05
-2.40352678016838e-05
-2.08770216403403e-05
-1.73098551503341e-05
-2.1398188167003e-05
-1.9819202538968e-05
-1.56880875176945e-06
-2.1577406584091e-05
-1.8639698962642e-05
-3.01123940081137e-05
-6.85432242440405e-06
-3.00991945404457e-05
-4.24334531701012e-05
-2.99497728005919e-05
-4.00535458245099e-05
-1.9898688559168e-05
-7.59244647043623e-06
-6.27870810279081e-05
-5.0843575045533e-05
-1.39075984059495e-05
-2.23471269124824e-05
-1.8038747363503e-05
-1.59179561285563e-05
-1.8328414542577e-05
-2.69007786899013e-05
-4.2129984921107e-06
-4.57449568129654e-05
-4.48148846241138e-05
-4.88987066169077e-05
-4.6991002408646e-05
-1.74780462478797e-05
-1.25197855445683e-05
-4.3497283512754e-05
-2.27585168782028e-05
-3.17296770972335e-05
-4.4626227855725e-05
-1.75155246780909e-05
-1.65269821604085e-05
-2.44155211289048e-05
-3.17911173117181e-05
-1.44748424721056e-05
-4.34462076325083e-05
-1.37692829343163e-05
-3.02281567722964e-05
-7.62279100226153e-06
-2.17486524550078e-06
-1.32442480110283e-05
-2.05837647655455e-05
9.82481704353095e-06
-1.41782835527944e-05
-2.81761660441171e-05
-2.10895861697632e-05
-4.90980701616468e-05
-1.51925710179587e-05
-3.5150743324103e-05
-2.56437738255196e-05
-3.24196546963036e-05
-1.87032372701196e-05
2.61280471824214e-06
-2.08987199960193e-05
-1.78268198086005e-05
-5.20593150861862e-05
-1.21899239186684e-05
-9.10153651305501e-06
-3.80155095317358e-05
-2.42356446950381e-06
-3.68689286211502e-05
-3.82773315533568e-05
-3.59509795847844e-06
-4.18987209518131e-05
-7.69484939736768e-06
-6.85901391687884e-06
-2.13934112311785e-05
-3.48799274035239e-05
-2.98510395633192e-05
-3.61352550929428e-05
-1.44518228456238e-05
-2.08300945244055e-05
-2.90452554954782e-05
-2.53252964884767e-05
-2.97945305216324e-05
-2.65625964803374e-05
-2.83164128763129e-05
-2.41289734381299e-05
-1.26595978192949e-05
-1.12717165640137e-05
-4.30364789399591e-05
-9.53063549364939e-06
-5.88350051777075e-05
-3.78691611089725e-05
-3.43159366627806e-05
-2.21502957151538e-05
-2.89147104571482e-05
-9.5704806219983e-06
-2.81068834858392e-05
-1.76959944257648e-05
-4.37434438162971e-05
-3.20827721169388e-05
-1.11702314313199e-05
-2.08025109108332e-05
-3.91028228980331e-05
-1.34973668795576e-05
-1.71520620577472e-05
-1.94503762318524e-05
-3.30525245135375e-05
-2.46443421961584e-05
-3.77334867171701e-05
-5.10641521548847e-05
-2.88874325332355e-05
-4.5173664957701e-05
-3.66214845824073e-05
-6.98787412181308e-06
-2.62564229298345e-05
-5.3334880849728e-06
-2.68500618729495e-05
-3.04195459860986e-08
-1.99751130867589e-05
-4.74938351381551e-05
-1.60379114830797e-05
-1.25726554040821e-05
-1.3274106670218e-05
-1.79585897897245e-05
-9.94092759984643e-06
-3.91823718967359e-06
-1.28720379654442e-05
-1.98272782288273e-05
-2.97156884725072e-05
-1.20473821318542e-05
-1.29151823908989e-05
3.34180943946905e-06
9.49533732819789e-07
4.3708355463552e-06
-1.08263813522787e-05
-1.57991714565158e-05
-4.75135416498315e-06
-2.21440543905189e-05
-3.00184536880939e-05
-4.79905231070768e-05
5.65521666209451e-06
-4.38656346816703e-05
-4.78287629113245e-05
-3.23556497933836e-05
-1.39488079612406e-05
-3.44320326967554e-05
-1.05595828636452e-05
-3.21013823826075e-05
-4.50443415299575e-06
4.18297404727132e-06
-2.77450820201173e-05
-3.39768488934239e-05
-2.21177025861641e-05
-3.28868498968004e-05
-6.65120249897383e-06
-7.55724317373372e-07
-2.00550414696706e-05
-4.34118996126103e-06
-3.25575832252629e-05
-4.88478413897325e-05
-2.86216414915124e-05
-2.94256525865588e-05
-1.60997998175285e-05
-4.77643278238674e-05
-2.94091213693352e-05
-1.07740133485813e-05
-1.14224858072199e-05
-9.78094924201926e-06
-2.25845080608236e-05
-2.50855139105098e-05
-9.33027590542971e-06
-1.06660643977665e-05
-3.18323948514898e-05
-4.73964839211858e-05
-2.43605067638827e-05
-1.59256251915899e-05
-1.88961493762498e-05
-2.95719560912777e-05
-4.43101096116052e-05
-2.75875527936509e-05
-3.22151509402929e-05
-1.76153522835183e-05
-2.20819685434461e-05
-9.6436406985403e-06
-3.73584444843692e-05
-1.29543980802274e-05
-5.85307645733906e-06
-1.78841660881524e-05
2.30221018745012e-06
-4.30129044460139e-05
8.25653983333371e-06
-2.93412961790088e-05
-3.2762132808851e-05
-2.16125216149248e-05
-1.17139700605318e-05
-2.84936729566895e-05
-2.7839504756676e-05
-2.67575800158956e-05
-1.87709885070697e-05
-5.0737563434057e-05
-1.65183268004529e-05
-1.9008663547584e-05
-9.87416083355634e-06
-3.27613069843421e-05
-1.08913455435416e-05
-4.89219630263209e-06
-2.93321277867106e-06
-3.45555519201684e-05
-2.86146504141248e-06
-1.02620057989494e-06
-8.26843656170054e-06
-3.40080747036219e-05
-1.77034472295702e-05
-4.56289420717204e-05
1.60719780485016e-05
-2.54794432823994e-06
-4.04516836066424e-05
-5.3778565451548e-05
-3.77040301685453e-05
-2.37190825736473e-05
-1.82349903049386e-05
-4.35007554627818e-05
-6.11152460024163e-05
-3.54767201809236e-05
-2.11231734720984e-05
-6.87508030866792e-06
1.39250336429563e-05
-4.29955622486567e-07
-2.53138486758351e-05
-2.47433954905673e-05
-1.5695174286824e-05
-2.42765628249835e-05
-1.7402060527933e-05
-1.56720540657664e-05
-2.43799688692131e-05
-5.68134340108126e-06
-2.64277512765591e-05
-5.00027711788253e-05
-3.1916881300252e-05
-2.74225675837077e-05
-1.65056825600345e-05
-6.50901733415738e-05
-2.6694167337287e-05
-1.94011477115072e-05
-6.83884881351153e-05
-1.91649067184225e-05
-2.42591521637458e-05
-2.40133683800943e-05
-4.37317181195696e-05
-3.51747528029469e-05
-2.57869566190734e-05
-9.27056512125875e-06
-2.88031829224542e-05
-2.77664950825254e-05
-1.41242843236383e-05
-4.19962642107802e-05
-2.12670034597817e-05
-4.0925668321995e-05
-8.50168981620293e-06
-3.65543342314388e-05
-3.83487985862172e-05
-3.14433401685333e-05
-4.29854103956935e-05
-2.40741939872734e-05
-2.81434376594464e-05
-5.67958775032583e-05
-8.84342851980773e-06
-2.23423699940642e-05
-3.71649293348684e-05
-2.11455281531984e-05
-3.11602530144312e-05
-2.14638463569076e-05
-2.69287363871006e-05
-2.21980700648166e-05
-3.76681950953519e-05
-3.43327516247e-05
-1.81580879966208e-05
-1.63631078544562e-05
-3.51576800833061e-05
-4.19477016452291e-06
-3.41439231896901e-05
-3.31693535992136e-05
-3.31009161874571e-05
-2.02967333986654e-05
-2.27969445489959e-06
-4.56286773886364e-05
-2.17375471495378e-05
4.81137320364086e-06
-2.08985619271582e-05
-4.47138279333138e-05
-2.60104560040652e-06
-2.60893645693499e-05
-3.82170477944993e-05
-2.94250512873993e-05
-6.46033241529082e-06
-3.17553142833079e-05
-3.88083379084281e-05
-2.54875763961307e-05
-2.20116691454519e-05
-1.28522630610084e-05
-1.37531148190395e-05
-1.40226709514844e-05
-1.32186751007423e-05
9.88162729877898e-06
1.02352391587774e-05
-3.21461826758337e-05
1.53143683864673e-05
-2.44906655829004e-05
-2.68922507552436e-05
-3.36528417257884e-06
-2.15808659114523e-05
-5.0492759319678e-05
-2.95897085024583e-05
-6.00619011713049e-05
-3.76078553795414e-05
-4.11410202342373e-05
-4.1662196488253e-05
-2.68773585582661e-05
-1.63277475741671e-05
-2.00392586104807e-05
-2.0117368975638e-05
-3.45978270935281e-05
1.09133612377223e-05
-3.00332220485888e-05
-5.12253783146212e-05
-2.23519588714637e-05
-2.98406872235936e-05
-2.50294088414296e-05
-3.79627205407437e-05
-7.37590070600328e-06
-2.60221461962731e-05
-1.70076272384638e-05
-1.37652552713628e-05
-2.04352897144975e-05
9.47893459612846e-07
-1.34791680116168e-05
-2.44054850946954e-05
-3.07260880934814e-05
-3.73106909766375e-05
-1.086763243694e-05
-1.41075824552195e-05
-3.95781582562123e-05
4.51561793715358e-06
-2.78066898480668e-05
-6.09455060808088e-06
-2.96807037509604e-05
-1.36314787662763e-05
-1.73151837146507e-05
-1.41387089795398e-05
-2.48407964164904e-05
-1.57599740576782e-05
-4.30078320198212e-05
-6.66382542987757e-05
-4.23520033944462e-05
-2.19995700636836e-05
6.13418124083324e-06
-2.81709063735102e-05
-3.2553412661724e-05
-1.59194417712402e-05
-1.34669661758443e-05
-3.03582230022512e-05
-2.80803366190983e-05
-3.53493852976315e-05
-1.39365731662095e-05
-2.00424087964729e-05
-1.78980264201778e-05
-1.30151041109868e-05
-1.62496592595599e-05
-3.96141544120327e-05
-3.29887401009142e-05
-4.70868858944161e-05
-1.88375103039241e-05
-3.15644234793488e-05
-2.6569176237459e-05
-4.42058904434188e-05
-2.45199624660316e-05
-5.62669797354488e-06
-5.54866584357401e-05
-3.53935135251848e-05
-2.34796850169446e-05
-2.98447009903047e-05
3.1190270703253e-06
-2.61176952457131e-05
-1.59156049652494e-05
-1.12616140232532e-05
-2.80964313490776e-05
-2.04688096579714e-05
-7.6488743963944e-06
-2.62048074641669e-05
-2.32241369649629e-05
7.1611892147806e-06
-1.88165990485801e-06
-5.65372290133156e-05
-4.62876885999023e-05
-9.87951024035014e-06
-5.56094276443101e-06
-3.62320079188246e-05
-2.99931567739155e-05
-3.28887146948839e-05
-3.60460437588711e-05
-1.00760026710847e-05
-1.66911486969111e-05
-4.70956630693379e-06
-8.88322153472896e-06
-6.29468741390685e-06
-1.26766816149785e-05
-1.76878186600976e-05
-2.32744757564964e-05
-7.7025673156283e-05
-1.34585857776182e-05
-4.83176528536105e-05
-4.07394463198416e-05
-2.47841025995394e-05
-3.71212703039494e-05
-2.52737354050055e-05
-4.624743459952e-05
-1.13059703381745e-05
-1.8418615772116e-05
-1.20083905223345e-05
2.26682469968641e-07
-2.23774624509559e-05
-1.21158727572599e-05
-2.47677709941754e-05
-2.88894387938487e-05
-1.51795800921021e-05
-4.57422218791061e-05
-2.12307693010266e-05
-2.31797706906203e-05
-1.42802390212877e-05
-4.20478049087534e-05
-2.67540365030568e-05
-7.43512460721879e-05
-2.04544227873411e-05
3.6599803093299e-08
-6.29855619974518e-06
-1.36387874045609e-05
-2.51895548564031e-05
-7.07459184766195e-06
-2.30414521370276e-05
-1.85848180555678e-05
6.69019519874367e-07
-1.43391283827346e-05
-6.20840711255167e-06
3.55215271043162e-06
1.33685105110803e-05
-2.29139345598511e-05
-1.07007905340375e-05
-2.76529812872991e-05
-3.984441933969e-05
-4.26225739331753e-05
-3.5245047512112e-05
-4.23449429114484e-05
-3.60153676551539e-05
-3.27493284181324e-05
-3.09941721607258e-05
-3.81491251428168e-05
-2.95898260811532e-05
-3.33092175746745e-05
-2.11231970724091e-05
-3.16399710126742e-05
-1.43795097132076e-05
-2.37303379443815e-05
-1.74245556883626e-05
-5.1701265344407e-05
2.40228601904075e-06
-1.15350726748406e-05
-3.36893768652841e-05
-2.26437799916811e-05
-2.58600760607771e-05
-3.56731211801653e-05
-6.76377768482607e-05
-2.74250218550105e-05
-3.70819233278313e-05
-3.51059274281019e-05
-2.71883929440813e-05
-4.72275161717055e-06
-1.92282262276851e-05
-2.03839543793267e-06
-1.05034421944531e-05
-2.33123875214911e-05
-5.27830864364027e-05
-2.95777497780208e-05
-1.51058135413404e-05
-1.06825397259173e-05
-1.45115694039678e-05
-2.0466130991704e-05
-3.12874553425047e-05
-4.07897334371541e-05
-3.87065302390777e-05
-4.2030955070468e-05
-5.89604243863169e-05
-2.71351781622789e-05
-6.21008686692672e-06
-1.89644920006908e-05
-1.58557086292445e-05
-9.81023583261884e-06
-3.56779161020491e-05
-3.52545396123427e-05
-2.11233401585965e-05
-3.66182404697375e-05
-2.94480295639167e-05
-1.30999164144355e-05
-3.2103948849659e-05
-2.37904582121602e-05
-4.3936771187917e-05
-2.3417034002278e-05
-4.00562651985478e-05
-5.0022789708279e-05
-3.85275335272608e-05
2.78286413774034e-06
-2.7101487613701e-05
-2.152055018642e-05
7.57702203429266e-06
-4.3032968127196e-06
-4.70539121685436e-05
-2.65489821055191e-05
5.13000020835154e-07
-4.05787199557058e-06
-1.22056744985417e-05
-2.04677781583235e-05
-2.7259719862064e-05
-2.38186365336309e-05
-4.29132045465774e-05
-2.13895785920063e-05
-6.06930672957115e-05
-2.9846901939982e-05
-2.40591901674702e-05
-2.09314452278463e-05
-1.78163431867578e-05
-1.62431131378284e-05
-4.07464722282875e-05
-3.23487307500111e-05
-2.09702580097917e-05
-1.57500018469941e-05
-2.37209334982007e-05
-5.88062552768736e-06
-1.66792634026731e-05
-2.92233811513797e-05
-3.22299362008604e-05
-3.37897373546229e-05
-1.310431462235e-05
-7.81964365720022e-06
-1.39515714510998e-05
-2.55676806594945e-05
-2.43896990875058e-05
-2.26976030522971e-05
-5.54115468433808e-05
-3.41391623545211e-05
-2.72073450780107e-05
-2.09076674078781e-05
-7.52413494188976e-06
-3.76373070494477e-05
-1.24027730904438e-05
-2.84696146561259e-05
-5.56255708790963e-05
-2.04158378079264e-05
-2.33941705513093e-05
-2.90043249616832e-05
-3.49440679812148e-05
-3.51567225171969e-05
-3.99254384626474e-05
-2.94030358700388e-05
-3.71527645388735e-05
-5.62972204480379e-05
-5.99513518735983e-06
-3.12734519428192e-05
-2.2623311631739e-05
-2.20990175160655e-05
-5.6221265119217e-06
-2.50273504462235e-05
-1.2413888791366e-05
-1.42628929226704e-05
-4.497880526481e-05
-1.5585619338937e-05
-2.87837305568614e-05
1.68653285867093e-07
-2.84219040283983e-05
-3.02319385486247e-05
-1.59314217072949e-05
-2.07344105446491e-05
-1.70928754608735e-05
-1.08912957816273e-05
-1.86507226622524e-05
-8.84128051199944e-07
-4.86583044802558e-05
-2.20631396590008e-05
-2.77299033313268e-05
-1.30336750004088e-05
6.66655519511939e-06
-3.93439905082419e-05
-1.83788968864565e-05
-3.39344681767903e-05
1.75679802964928e-05
-3.54822347332822e-05
-2.70688650940833e-05
-3.26781496442723e-05
-2.63208234446001e-05
-1.49608373438359e-05
-3.4650864495655e-05
-3.51828595064101e-05
-1.93764983036304e-05
-7.26758224424075e-06
2.16363423856764e-06
-7.56402299797099e-06
-1.88658494467052e-05
-2.35345479967234e-06
-2.38679125869036e-05
-3.94435643944241e-05
-4.1070632851189e-05
7.16438424606837e-06
-2.50513638420314e-05
-4.39243852805174e-06
4.09848440971896e-06
-1.90221106168701e-05
-4.36390318481326e-05
-4.86693904265569e-06
-2.76646502980393e-05
-2.75986798118996e-05
-2.60698053934514e-06
-2.31377810684001e-05
-3.652792893095e-05
-2.66408638940916e-05
-3.25129570642428e-05
-1.16057022742103e-05
-2.90575494956843e-05
-4.00720313994759e-05
-3.40628645434271e-05
-4.98003336919426e-05
-5.41124034512828e-05
-3.13124394924385e-05
-4.42850094640459e-05
1.55332980894907e-05
-3.90883663656817e-06
-1.86952151016213e-05
-2.30864766699258e-05
-1.07101398566638e-05
-1.99717885691513e-05
-6.86025345192e-06
-3.31858619125138e-05
-4.54103350357996e-05
-3.54533624979599e-05
-2.2393373138449e-05
-3.83201272456787e-05
-5.01533485595909e-05
-2.22723898996046e-05
-4.68944468216304e-05
-2.88300270203693e-05
-2.17184168246196e-05
-2.90801669551623e-05
-3.68145211467854e-05
-2.61691791643208e-05
-1.80330887182626e-05
-3.0628236121076e-05
-1.63032580568744e-05
-1.14870478811595e-05
-3.16343236055752e-05
-1.71829382941854e-05
-1.51814800408391e-05
-3.51016751392422e-05
-1.04871115079226e-05
-4.7732319901049e-05
-2.86801490923629e-05
-3.99979304753342e-05
-3.79180217585399e-05
-1.51431948669518e-05
-2.49771864643004e-05
-4.10372868081812e-05
-3.73198603278962e-05
-1.76604327850133e-05
-1.64997282003266e-05
1.36720830181485e-05
-9.44263305596474e-06
-2.97292355750841e-05
-2.03726059525553e-05
-1.57932654609287e-06
-2.84092417132933e-05
-2.51478996171996e-05
-4.85427137695511e-05
-1.51725836693005e-05
-2.69782523955844e-05
-4.40965937846686e-05
-5.45407309100968e-05
-2.80336933341334e-05
-5.00140744471295e-05
-2.75972294280318e-05
-2.82876244385514e-05
-4.49159911503932e-05
-4.81839204480249e-05
-3.00460462889561e-05
-3.81611240160777e-05
-3.33192584254329e-05
-1.45489772743785e-05
-9.49283973442164e-06
-1.43195959939569e-05
-1.59998548380789e-05
9.37730771581811e-07
-6.75197953503934e-06
-1.63448612265503e-05
-3.78517517580051e-05
-9.63640050049906e-06
-6.29495625090959e-05
-4.19951423965307e-05
-5.85969503481738e-05
-3.90449932790238e-05
-2.88261251177199e-05
-4.4903377553349e-05
-2.22625221762363e-05
-2.62081779086588e-05
-3.04405582576131e-05
-2.56665967949456e-05
-3.62465159897838e-05
-1.75049994348486e-05
9.42145737551859e-07
-7.03756329738457e-06
-3.0963230176825e-05
-1.07193688825423e-05
-1.75191559800675e-05
-1.4732190715701e-05
-4.74532609389738e-05
-1.13126048226642e-05
-1.59970210198791e-05
-7.79699825648201e-05
-1.77166417830853e-05
-1.71471534148646e-05
-1.73319950077553e-05
3.93682468045003e-07
-2.19092164778005e-05
-2.59888505988569e-05
6.1896126064146e-06
-3.24710437152381e-05
-5.40387848724865e-05
-4.58626934138528e-05
-5.25718628944147e-05
-7.43745876073566e-06
-2.15738640883461e-05
-3.85993529296626e-05
-2.57511154717273e-05
-4.04289853770498e-05
-2.75325331990187e-06
-2.55510982988253e-05
-1.87824850971731e-05
-1.94159373296608e-05
-5.58468850153215e-06
-6.11587111554251e-05
-2.89929657529835e-05
-3.0963961681761e-05
-2.15023902122744e-05
-2.18011291242925e-05
-2.40720970719208e-05
-2.87914078669832e-05
-3.61810616957736e-05
-1.75419356458127e-05
-3.5743606306553e-05
-8.83537805172856e-06
-6.2785921852317e-06
-2.81443643678147e-06
-6.15564172972629e-06
-2.76402567619351e-05
-5.21692406789261e-05
-2.45383260013557e-05
-3.73015093491334e-05
-3.6881831475684e-05
-1.08161932625789e-05
-2.97215380764125e-05
-3.05585285426919e-06
-3.91916403742401e-05
6.37887521861434e-06
-8.58518699873827e-06
-2.18908672657983e-05
-2.21031710651821e-05
-1.87025721312778e-05
-4.32308634978556e-05
-5.61412857928307e-05
-3.38644102347068e-05
-3.03268260009746e-05
-5.0573263103994e-05
-5.47208383262739e-05
-3.75037923185806e-05
-5.71905373655778e-05
-2.56846111527448e-05
-4.28801310943293e-05
-1.65236397591402e-05
-2.74058581369656e-05
-7.30772963248956e-06
-3.64084724715782e-05
-1.32908702329943e-05
-1.17935798474972e-05
-1.44286051753261e-05
-1.79829278434087e-05
-3.03649924744089e-07
-2.27378853692605e-05
-2.10074702954605e-05
-3.67535936935564e-05
-2.9692203146757e-05
-4.5137033947859e-05
-1.01927042879498e-05
-3.21026066142741e-05
-5.29735153849535e-05
-4.99949164206582e-05
-3.32872665502545e-05
-6.88288909029974e-05
-1.96823085802398e-05
-6.21257948509766e-05
-2.66866021753073e-05
-5.16216332226273e-05
-3.25381810554935e-05
1.65461787585564e-05
-1.12775393333783e-05
-6.45820449133857e-06
1.11102946330009e-05
-4.12159116941285e-05
-3.83571776879587e-05
-2.981583660306e-05
-3.43769643642478e-05
-2.18150663453212e-05
-3.40321767081009e-05
-4.06278093911904e-05
-1.23102101059114e-05
-2.88563669863115e-05
-3.27904275064114e-05
-7.49026230467023e-07
-2.60249298090316e-05
-3.11465306427582e-05
-1.53818428198744e-05
-1.05520022839187e-06
-1.59791455578568e-05
-4.54625128063326e-05
-9.05382829958319e-06
-3.87450574649357e-06
-2.79596587249238e-05
-1.99929326766392e-05
-1.81360923566859e-05
-2.72488957180496e-05
-3.5832242471379e-05
-2.59162049623653e-05
-5.45107224830272e-05
-2.6819637577359e-05
-2.7176301843883e-05
-1.31464517162512e-05
-9.45375361119379e-07
-2.03773966877454e-05
-1.183390236446e-06
2.36543071664992e-06
-2.44020573588742e-05
2.49530725720164e-06
-1.85359077364778e-05
-4.77891428479985e-05
-5.86942382562123e-06
-3.34658793691167e-05
-3.28389925373009e-05
-3.24509732687534e-05
-4.11064328126531e-05
-2.3546574966762e-05
-2.68421611127857e-06
-1.87155156129585e-05
-2.1018923583515e-05
-7.96175116354686e-07
1.86075047232886e-05
2.72376358456829e-06
-6.31996796068268e-06
2.31469473792825e-05
-2.02415754206139e-05
-1.51444863215739e-06
5.52788526257459e-06
-1.43175447671026e-05
4.37163593006424e-06
-1.52014801680829e-05
-3.7754650961723e-05
-5.08065950515594e-05
-2.62412630182634e-05
-2.19280453260637e-05
-5.14499468056759e-05
-3.62338437374571e-05
-2.36918719952223e-05
-5.10090918555233e-05
-4.02933958564075e-05
-1.33650831934256e-05
-1.63512175736158e-05
-3.6809166572295e-05
-1.43392349849368e-05
-6.07943772877021e-06
-1.63621568771633e-05
-8.47188143880846e-06
8.15172167946276e-06
-1.10841490412503e-05
-2.1506364647567e-05
-2.73899786357579e-05
-2.51071930505822e-05
-2.28820207152062e-05
-6.40061352527612e-05
-5.0343007465346e-05
-2.21076935932908e-05
-3.15884712693505e-05
-1.68799047177248e-05
-2.37228504073919e-05
-3.22154627069678e-05
-1.43482725363214e-05
1.54652912191704e-06
-4.79278136627653e-06
-4.35512144818291e-06
-1.14477777713333e-05
2.28066469682952e-05
-1.3622512694543e-05
-1.23154468123192e-05
-2.29519931889105e-05
-2.06289079584282e-05
-2.71848080678468e-05
-3.83261376771263e-05
-3.52158726843491e-05
-5.88576050940329e-05
-3.22360287143751e-05
-2.04635584535613e-05
-4.38352603886104e-05
-2.75578927695958e-05
-1.97234703745967e-05
-4.36233121991975e-05
-2.86424533026638e-05
-2.13104005323358e-05
-4.76016980565468e-05
-2.44387767728838e-05
-9.52092955977921e-06
9.58538995641961e-06
-3.07726752393335e-05
-2.53532192012017e-05
7.38125558145502e-06
-4.35663732841058e-05
-2.31501506688285e-05
1.51496701616988e-06
-2.06852150840359e-05
-6.53153096518338e-05
-3.19876567364862e-05
-2.36900989753839e-05
-3.88706820765652e-05
-3.24521328958434e-05
-9.9043428768825e-06
-2.38457860337429e-05
-3.94256153551939e-05
-1.2890541729145e-05
-4.20784656462703e-05
-3.24813632490918e-05
-2.19683067869136e-05
-2.52739189165168e-05
-2.13821125423078e-05
-2.53909224782099e-05
-2.61589966695417e-05
-4.39623577282647e-05
-3.73057340388723e-05
-2.18553292058434e-05
-3.42252338166358e-05
-2.05309899360317e-05
-2.41479204982363e-05
-2.66126488732262e-05
-2.74585798123715e-05
-1.02332382239338e-05
7.2583565493364e-06
-2.37969068546275e-05
-1.89079289054097e-05
-1.65188708344075e-05
-2.28432649168871e-05
-2.61557863643732e-05
-4.24023627911108e-05
-4.03131493142962e-05
-1.93390661541502e-05
-5.33127747218998e-05
-1.54943423455349e-05
-3.2555421015665e-05
-1.73928761864567e-05
-3.63844574009603e-05
-3.5153503026816e-05
-2.15404996959745e-05
-1.87150692665264e-05
-2.25101874199695e-05
-2.81933612678424e-05
-1.61690175231328e-05
-1.97641775770044e-05
5.63519325845361e-06
-2.43689569045724e-05
-1.22986257303993e-05
-1.54431834269222e-05
-5.52934112509162e-06
-3.31002299697541e-05
-3.97018088375694e-05
-2.59206438874763e-05
-2.58298311510122e-05
-3.87365557567212e-05
-2.91137847433285e-08
-3.72140242920586e-06
-2.40934212225361e-05
-2.09063073743177e-05
-3.3564195016544e-05
-1.68410520597857e-05
-2.35672233582672e-05
-7.12104675219567e-06
-3.34705511252322e-06
-1.87929366647554e-05
-2.63964172868451e-05
-1.21234078375196e-05
-1.46584380472692e-05
-3.10949912629735e-05
-4.94078435753354e-05
-3.69807458513097e-05
-3.02859614498437e-05
-3.49930168788787e-05
-4.03223214547251e-05
-2.74700692877774e-05
-4.21226856442275e-05
-9.46425628211063e-06
-3.19881024840096e-05
-2.58724524941065e-05
-1.63452711043698e-05
-1.80031791988064e-05
-1.450920621863e-05
-2.85389429529144e-05
-4.88287221997287e-06
-2.01496960726014e-05
-6.60496351046263e-07
-2.49717658668412e-05
5.45911103101717e-06
-1.73650612285443e-05
-1.01183398616536e-06
-1.80730680934663e-05
-3.6277118191081e-05
-4.46362539864535e-06
-5.13127784733778e-05
-3.15394186247432e-05
-3.17726471155956e-05
-3.92658478590957e-05
-2.16876837531427e-05
-2.47712206314678e-05
-4.63280117799135e-05
-2.36873495382266e-05
-4.78884225391326e-05
-1.53965197773874e-05
-1.32304380656501e-05
-2.65368595798433e-05
-1.66673397349824e-05
-3.01298119174285e-05
3.38575796272897e-07
-2.69058365471427e-05
-5.76006157569052e-05
-5.82197282402924e-07
-2.54359407309021e-05
-3.46584367527034e-05
-2.29225285546564e-05
-4.29003766467987e-05
-1.86664644985428e-05
-3.88100754044909e-05
-3.03612246098622e-05
-3.51125287641322e-05
-1.83386998986069e-05
-2.90631522881703e-05
-3.15097852321368e-05
-1.25156246761615e-05
-4.50592179492761e-06
-1.57622573661021e-05
-2.04202681830032e-05
-2.26643031838105e-05
-5.32324951578961e-06
-2.29158292948234e-05
-2.61252915304756e-05
-2.87373213730994e-05
-5.35327405173968e-05
-2.94018983852808e-05
-4.78450007884281e-05
-2.70885262070009e-05
-4.6859892425295e-05
-2.85100424356101e-05
-3.96403553092321e-05
-3.18614128312558e-05
-1.64271889648285e-05
-1.63186802253689e-05
-1.47783534289575e-05
-3.81119759093004e-05
-3.92803368103497e-05
-1.86836266284529e-05
-1.83008616607791e-05
-2.05402413084412e-05
-1.8010512881259e-05
2.3599850039879e-06
-2.24458878194673e-05
-3.16239491295562e-05
-1.78790858795508e-05
-2.00262431336887e-05
-8.91821879767083e-06
-2.42226430760622e-05
-4.24798165865736e-05
-1.68101637622193e-05
-3.42343430390506e-05
-4.76915528046174e-05
-7.69591881319873e-06
-3.70239074876508e-05
-2.34438214365391e-05
-3.23194763222404e-05
-5.77108995907632e-05
-2.25202050865977e-05
-2.45700575825917e-05
-1.24643217823411e-05
-2.19371944800709e-05
-2.14047200748926e-05
-1.27079118293762e-05
-3.78572467555436e-05
-2.58383520792607e-05
-2.49819374974238e-05
-4.99794755581677e-05
-3.38411447735711e-05
-1.88286824288371e-05
-2.32038113254897e-05
-1.10068031182435e-05
-1.28522787664306e-05
2.14293265076451e-06
-1.85111622110788e-05
-3.56895640406912e-05
-9.67234105853326e-06
-1.73306988381885e-05
-2.05781792024791e-05
-9.08003347040052e-06
-3.6959162794215e-05
-3.38754748234042e-05
-2.27748901006805e-05
-2.5409437450026e-05
-2.93006421644339e-05
-4.70274916337537e-05
-1.27208748577743e-05
-2.73794072574588e-05
-2.07850583602412e-05
-7.2231022765354e-06
7.55944864982389e-06
1.2045794286005e-05
-2.3951558146426e-05
-4.32710287340279e-05
-2.19735090161235e-05
-2.7039723256101e-05
-1.48679988015843e-05
-1.75322990485956e-05
8.59850146703852e-06
3.09831370553017e-06
-3.88181434649872e-05
-1.50962688959852e-05
-8.8542658882839e-06
-3.75434551177037e-05
-2.64758124367572e-05
-3.37596943093712e-05
-4.02557640520735e-05
-3.35244497585193e-05
-6.02443382613266e-06
-1.02572995033977e-05
-4.72352653510894e-05
-4.11878464952828e-05
-3.10754851299273e-05
-4.24987722805998e-05
-2.26349840412486e-05
-3.02760735526438e-05
-9.37657757837304e-06
-2.88567688772156e-05
-8.76916362195215e-06
-8.00176765810327e-06
-2.86390344180927e-05
-1.46823676881134e-05
-2.09716188593778e-05
-4.76021939330339e-05
-2.69976115343075e-05
-1.55351483883007e-05
-1.36272028444039e-05
-5.05574744423176e-05
-8.71891812905901e-06
-2.1508264317483e-05
-1.95826906715951e-05
-3.84316125516846e-05
-4.19181865619257e-05
-9.75316715282607e-06
-1.68711016335029e-05
-9.68253810522454e-06
2.78148960997436e-06
-1.50751967077043e-05
-7.20804867352617e-06
-4.37729784670015e-05
-3.64458423873582e-05
-9.16813432503491e-06
-1.58004764755207e-05
-2.74083429183586e-05
-1.58025023406162e-05
-3.264874057554e-05
-1.12823440903142e-05
-1.76551749810122e-05
-1.64295728204403e-05
-2.15725007109919e-05
-2.13557052106929e-05
-4.77787957057093e-05
-5.41833065342451e-05
-2.00906147011764e-05
-2.63965136180441e-05
-4.7664145352237e-05
-3.25494437153755e-05
-1.50561617608792e-05
-4.49414069759375e-05
-1.63473098904175e-05
-7.39818409508694e-06
-2.89882538097511e-05
-1.0725224233891e-05
-2.14367060341352e-05
-3.36355789161274e-05
-3.0518110255375e-05
-1.62403829170705e-05
-1.16767169918956e-05
-2.69269086497856e-05
-4.9320387387023e-05
-2.26747452599311e-05
-4.45695626222256e-05
-2.45273147596561e-05
-2.98384376346756e-05
-2.33700622774734e-05
-5.47737312417168e-05
-4.62117336007455e-05
-2.75989873659333e-05
-1.51558590985208e-05
-2.13538595888168e-05
-2.03458490214129e-05
-1.88873056206463e-05
-3.43726118890463e-05
-2.03891059853882e-05
-4.51792848775423e-06
-6.34717438194655e-06
-3.42828413902809e-05
-1.22978390916171e-05
-1.50719743121897e-05
-1.46538290167573e-05
-3.95817507883632e-05
-3.94827099610529e-05
-4.57690872813762e-05
-1.86213191199465e-05
-3.51788363405808e-05
-2.5958472208759e-05
-3.74896101174152e-05
-2.13034822117257e-06
-3.64622181452689e-05
-3.73189568539376e-05
-2.67889216469774e-05
-8.29052196625874e-06
-1.46741320574954e-05
-2.10959983095993e-05
-6.76967884058102e-06
-1.24730477127694e-05
-9.30647900202844e-06
-1.71928803139284e-05
-3.42639158632334e-05
-4.32705921215944e-05
-1.34137334863579e-05
-2.57112156347655e-05
-3.1722754663614e-05
-1.65663291684163e-05
-3.54055825852984e-05
-1.06086244871016e-05
-3.79949087711662e-05
-2.47049824238521e-05
-2.16652151219217e-05
-4.68139547519836e-06
-1.58272047601113e-05
-2.38398661765247e-05
-9.18384659158713e-06
-1.28759627346641e-05
-2.55993390639217e-05
-3.63929838394677e-05
-3.86795225433256e-05
-2.29702337824825e-05
-2.10407875594101e-05
-4.67952127228262e-05
-3.05505814266059e-05
-4.54493560232773e-05
-3.67105661279638e-05
-4.91082537589348e-05
-1.36978750476667e-05
-4.26750741560703e-05
-5.15240139803277e-05
-2.63561896217271e-05
-1.68629925116678e-05
-3.17113452132431e-05
-2.97548348300991e-05
-1.10088384464017e-05
-9.42884492409563e-06
-1.25689570738115e-05
-3.93793336174416e-05
-4.39727009583852e-06
-3.32728486629521e-05
-3.47815059759907e-05
-1.46037938531097e-05
-2.98564948918898e-05
-3.22928599263633e-05
-2.73451427465961e-05
-2.1781108792139e-05
-2.14171845444898e-05
-3.65461861634915e-06
-1.8497381643244e-05
-1.69620651133505e-05
-1.97683947445646e-05
-3.14946074713705e-05
-1.94139727118287e-05
-3.22932262268171e-05
-3.77162528576701e-05
-1.33877659738488e-05
-2.14053671275081e-05
-2.67557699714866e-05
-1.43074283429776e-05
-4.55909269273002e-05
-3.90902904245028e-06
-3.40276723522367e-05
-4.49977423006452e-05
-4.959334908154e-05
-4.8484810072327e-06
-3.64610841007401e-05
4.70746954184744e-06
-2.99818010956562e-05
-1.52204454135897e-05
-2.6055345007507e-05
3.9686211273866e-06
-6.78793086857972e-06
-1.21604224027945e-05
-3.09701746758939e-06
-1.87269099101031e-05
-3.3969366509078e-05
-4.44085979785855e-05
-3.36387943655633e-05
-3.65921363452226e-05
-2.07153923486256e-05
-4.28864112094752e-05
-1.78984663810085e-05
-1.82446546461382e-05
-2.05292497089819e-05
-2.51278460417176e-05
-2.36333885953469e-05
-4.82634853475538e-05
-1.89890336908423e-05
-2.7295012924807e-05
-9.03195523702103e-06
-1.14479054872996e-05
-2.17729467646075e-05
-2.092870213889e-05
-2.34066692273197e-06
-4.14356586192212e-05
-1.74577377196937e-05
-5.60143251109535e-05
-4.37620739516837e-05
-3.02299457717281e-05
-2.44355563189327e-05
-4.66287726551013e-05
-3.12283656372878e-05
-9.62422560909951e-06
-3.39798411889705e-05
-2.44336887549963e-05
-1.41744125855468e-05
-3.83439158195508e-05
-3.48534430248017e-05
-1.35963713879391e-05
-2.12825882833557e-05
-3.91512908635042e-05
-4.89152983295614e-06
-2.76895493440607e-05
6.8337683765375e-06
-3.23146090893078e-05
-3.33812600340016e-05
-2.35327634106903e-05
-3.50386048171098e-05
-1.39104927018689e-05
-2.69037658988984e-05
-4.51524066053273e-05
-1.04367421436604e-05
-2.16273859115856e-05
-1.2479172118701e-05
-2.19731657607932e-05
-1.82751762304698e-05
-5.07795154239439e-05
6.77455973645683e-06
-2.28745271625323e-05
-9.08157350838722e-06
-2.77196266758362e-06
-2.91260345872478e-05
-1.80471285053024e-05
-2.77052365246089e-05
-3.35196028622038e-05
-2.90118788483362e-05
-4.17131312753261e-05
-1.40359329176321e-05
-5.15830420359859e-05
-3.85538098476568e-05
-5.18160137453896e-05
-2.94919893937459e-06
-2.62658734794562e-05
-2.6342962413633e-05
-5.72033155646431e-05
-2.02497684374573e-05
-4.72612538144525e-05
-1.00048532398303e-05
-6.11353185758814e-06
-1.94643809259418e-05
-3.165253683976e-05
-4.36922120375799e-05
-1.14615300074811e-05
-2.16359856965768e-05
-2.88461002865502e-05
-1.20490342519388e-05
-4.29281036784678e-05
-2.68449633191558e-05
-2.97345892807789e-05
-4.38215788826245e-05
-4.13115568554507e-05
-1.86488667878907e-05
-2.52111139019086e-05
-1.51400760271054e-05
-4.68557367572032e-05
-4.63450547560176e-05
-4.59574808233829e-06
-2.75873077902754e-05
-2.69739693135324e-05
-8.68617688127645e-06
-3.42021917596027e-05
-2.22688960809329e-05
-2.1886346381518e-05
-4.29743122788315e-06
-2.5240355713594e-05
-5.17162489250416e-08
-3.96263272402776e-05
-1.85140879505974e-05
-2.92205882265234e-05
-2.88134721531718e-05
-3.87751829642509e-05
7.61999459403494e-06
-1.78245289267097e-05
-1.06360090349734e-05
-1.04664587528647e-06
-1.27625253862346e-05
-2.73820933612219e-05
-9.70658454447243e-06
-3.08123889171781e-05
-2.46023428717071e-05
-2.19800830683124e-05
-5.19499463840807e-05
-2.04974740342819e-05
-4.29831894954959e-05
-5.79519608746313e-05
-6.11635108762319e-05
-2.21426059481528e-05
-6.41114658565692e-05
-4.02356693336264e-05
-2.47873111420934e-05
-2.95566515109529e-05
-4.64806390637293e-05
-2.21154626513827e-05
-2.87085435839004e-05
-2.76861749050147e-05
-6.12938838580656e-07
-2.51290322800216e-05
-1.37819296401753e-05
-2.29655518724556e-05
-1.96390010766951e-05
-3.35277008071267e-05
-2.95254767916526e-05
-2.2904418497509e-05
-4.93251383824972e-05
-4.74113401619044e-05
-4.27879438622959e-05
-3.45375938277535e-05
-4.67866110692831e-05
-2.51804625222346e-05
-4.0954605061608e-05
-4.56080392052021e-05
-7.65571286271575e-06
4.2130230546474e-05
-3.45850271942701e-05
-7.85586881078517e-06
-1.15635586802165e-05
3.2429647959929e-06
-6.09619878851398e-07
-3.10997656754228e-05
-6.87312868809185e-06
-3.73661588369137e-05
-1.65156328744731e-05
-2.89844714995943e-05
-2.4967655324286e-05
-5.08982198145896e-05
-4.42626266546479e-05
-2.65149513975263e-05
-9.83278487444467e-06
-2.0033716736049e-05
-8.41631145357138e-06
-4.05223928819572e-05
6.04574227081385e-07
-2.60694344248022e-05
2.48187432052756e-07
-4.36931054342273e-05
-2.61382567623736e-05
-2.14619337790098e-05
-4.31591501323745e-06
-3.29172697067625e-05
-1.84990628995081e-05
-2.58517650984767e-05
-1.50643149498097e-05
-3.92552904058353e-05
-2.38182980623232e-05
-2.50302118193032e-05
-2.34544838065852e-05
-2.15849334569594e-05
-3.46797313868455e-05
-1.77090883035276e-05
-8.8128423247136e-06
-2.17854313695167e-05
4.25506311868312e-06
-3.79980383376925e-05
3.74603329298705e-06
7.8013441206499e-06
-1.39612148916729e-05
-2.53964573385444e-05
-3.05610969008537e-05
-1.15364526383152e-05
-5.76641327093582e-05
-2.43910600630038e-05
-3.51098178290667e-05
-3.9327358786876e-05
-1.86364247288527e-05
-3.76162876900306e-05
-4.45562618992536e-05
-1.0854267809892e-05
-1.47000847329539e-05
-9.95515921985207e-06
-5.16179592989134e-06
-3.47901978293813e-05
-4.68924646800976e-06
-7.47389230729189e-07
-2.55983964303553e-06
-2.25742014063608e-05
-1.9375415398656e-05
-1.71571513204338e-05
-3.29529690174801e-05
-2.82999257576963e-05
-1.16308527344304e-05
-3.61799235709674e-05
-3.68041308165231e-06
-2.77858198483218e-05
-7.65385263760473e-05
-6.27727061014699e-06
-2.60707042691553e-05
-3.80418316928912e-05
-1.72382889240768e-05
8.77789085673071e-06
-3.46195023909875e-05
9.62061263446319e-07
-2.0001446514203e-05
2.31051395871767e-06
-1.12681389424054e-05
9.82662311816768e-07
-5.2086766414744e-05
-1.66277684460908e-05
-8.66607291126368e-06
-1.57211699002601e-05
-2.14246447957096e-05
-4.05752056177044e-05
-1.56867744765327e-05
-2.59141270362408e-05
-2.70492739358295e-05
-2.12263010300255e-05
-2.63754863915659e-05
-3.68725080900618e-05
-1.54228562514933e-05
-3.18162862600797e-05
-1.2211401769931e-05
1.76335232489459e-07
-1.73627156668116e-05
-2.04270146806612e-05
-3.08951197954987e-05
-9.4202190637493e-06
-9.36127226425532e-06
-3.50876586396142e-05
-4.38329012423982e-05
-1.37729714709523e-05
-2.37715594993144e-05
-2.33263677805232e-05
-4.03152804520153e-05
-5.00738150672607e-05
-2.99632159200065e-05
-3.55168208464679e-05
-1.77648309249007e-05
-3.24748764009958e-05
-3.74855805769384e-06
-1.69996634534786e-05
-1.31558516726177e-05
-3.33332003128306e-06
-1.6173425203081e-05
-4.75780749547603e-05
-2.55114205187463e-05
-3.17900361186966e-06
-5.13579124628411e-05
-2.49020252651786e-05
-1.64460749243302e-05
-1.12965010334658e-05
-4.14950619604514e-05
-3.4088950648977e-05
-9.21963554498304e-06
-3.95854205106929e-05
-2.25046679670428e-05
-2.39466960803732e-05
-5.08894551746404e-07
-4.94254603987348e-05
-9.82890322030165e-06
-4.16903665306206e-06
2.53319154815787e-06
-3.55174883806315e-05
-1.44350500184936e-05
-3.39595039286514e-05
-6.51286943907302e-06
-9.27403798041276e-06
-3.37950121009078e-05
-2.14590172800536e-05
-2.48426234920635e-06
-3.51976005787914e-05
-4.8623313361866e-06
-2.13617382432457e-05
-3.14190189821486e-05
-2.33851281615648e-05
-3.54880889479255e-05
-1.47371660415568e-05
-1.78431269799312e-05
-5.29875746585668e-05
-2.03722788476791e-05
-3.49826050473205e-05
-7.40850360022182e-06
-3.42485617727328e-05
-1.28887454288409e-05
-3.69839681915544e-05
-3.06216711707052e-05
-2.07204146616818e-05
9.75519239630659e-06
-4.48873835483259e-05
-8.91175492168982e-06
-8.49464385276554e-06
-3.96349049978195e-05
-6.6503838952992e-06
-3.83420035267899e-06
-1.09205973656092e-05
-7.66446255539515e-06
-1.32465795101959e-05
-2.00029464666495e-05
-2.10814468190881e-05
7.90660738522765e-07
-2.69077752764469e-05
6.81555188881542e-06
-4.73783462710587e-05
-2.26435875084379e-05
2.84402838526032e-07
-2.93008341394693e-05
-3.49573311689835e-05
-1.81485781336749e-05
-1.71846628896736e-05
-4.05365581082346e-05
-2.70089300263857e-05
-6.18351465246515e-06
-3.07977636140078e-05
2.24542115336661e-06
-1.70550947212036e-05
-1.80090813371382e-05
-2.08436891283094e-05
-3.02544386257832e-05
-2.04977069956903e-05
-3.2540101452321e-05
-2.63832373593279e-05
-3.98904540218687e-05
-8.92589890482759e-06
-1.19892818996356e-05
-1.98025200598797e-05
-2.54469241548386e-05
-2.65498395101236e-05
-1.76896164880085e-05
-1.85276490513622e-05
-2.6329545069333e-05
-1.05789601010046e-05
-2.01029410687382e-05
-1.32679903028595e-05
-1.73699910117761e-05
-2.25473958454564e-05
-4.16683619327288e-05
-2.20713162521581e-05
-2.99506560110801e-05
-2.47452115172223e-05
-3.02402615587285e-06
-3.2675459507228e-05
-2.11606557412089e-05
-3.17633346101228e-05
-3.48185480315148e-05
-2.15969400015653e-05
-2.31076001308084e-05
-4.17896137884226e-05
-2.96325982998579e-05
-5.71215240172456e-06
-4.10254256705185e-05
-3.87325412744429e-06
-1.88130104823315e-05
-1.92529713376961e-05
-1.16753190043861e-05
-5.04713207208918e-05
-3.56093577148208e-06
-3.70040923515866e-05
-5.73553111596893e-06
-1.01379477736245e-05
-3.62343212731378e-05
-1.98058585889924e-05
-2.65860751137609e-05
-3.65325504109159e-05
-2.25272630296486e-05
-8.58747947852448e-06
-3.92407544361593e-05
-3.68285421945112e-05
-2.81723540637981e-05
-1.79371030744848e-05
-3.88296121457003e-05
3.61200826190199e-06
-2.9825240817831e-05
-1.85355137546571e-05
-1.608683741897e-05
-3.99087507148152e-05
-9.28212266612504e-06
-2.81137652630401e-05
-1.81841587593139e-06
-3.74157083929467e-05
-1.57812789182999e-05
-3.85678317375367e-05
-2.0301953202523e-06
-2.96555087467786e-05
-4.63863301471721e-05
-1.43750774388335e-05
-1.82159255968816e-05
-4.22352855875617e-05
-1.97618240770059e-05
-2.24973083709507e-05
-2.42995906403566e-05
-1.96937957186673e-05
-2.66270947247214e-05
-7.62995228716819e-06
-9.68108023284302e-06
1.01150729936889e-05
-1.75822963471259e-05
-4.04483371602553e-05
-1.64999419293512e-05
-4.40066461042506e-05
-1.00763629525972e-05
-3.18887135233067e-05
-2.97628773110088e-05
-2.82998583405268e-05
-4.63766637898035e-05
-3.56316816600456e-05
-7.73715261025478e-06
-2.03103757051203e-05
-2.43399802610354e-05
-7.19922007457452e-06
-2.29489486388254e-05
-3.09665062034917e-05
-3.61648638660972e-05
-2.69376288323146e-07
-9.84151887711554e-06
-4.25529277761262e-06
-7.08169552793293e-06
-1.5964278943816e-05
-1.18575837585726e-05
-1.46168486641209e-05
-2.17402222534171e-05
-4.22396660103381e-05
-4.66570115050478e-05
-3.89729540076317e-05
-2.63586969589497e-05
-5.16711098148012e-05
-4.40018979378562e-05
-4.89451903913183e-05
-3.57771320469309e-05
-2.53841697621494e-05
-9.25188635555521e-06
-3.64112220471698e-05
8.00357615147033e-06
-1.40306179903648e-05
-1.34703320139267e-05
-2.18084639970806e-05
-1.19542147847016e-05
-7.36925548939494e-06
-1.36649149649197e-05
-1.40966308976462e-05
-3.03702712738706e-05
-6.05944828939413e-05
-4.51706106629241e-05
-5.85151833591038e-05
-4.09874159825817e-05
-2.95498184615991e-05
-3.81933393588407e-05
-2.75344459076534e-05
-2.82909941361541e-05
-1.22188595522743e-05
-3.79545557494884e-05
-1.47920661937789e-05
-1.63817948254616e-05
-5.2570912911142e-06
-1.06303736808687e-05
-7.4911716280778e-06
1.04257285046761e-05
-9.7299580515807e-06
-6.84549760520859e-06
-2.58203781787918e-05
-1.08582479894675e-05
-4.34971134599647e-05
-2.09547233607967e-05
-3.93919159688863e-05
-4.38228394785468e-05
-1.13769078752581e-05
-6.07670436302161e-05
-3.07624487916625e-05
-2.10622101567578e-05
-4.27603535148621e-05
-2.0990240085083e-05
3.12973069075663e-06
-8.21170680219906e-06
-3.81606910027753e-05
-4.67783659658643e-06
8.43142510359035e-06
-1.90398700292329e-05
-2.59530546622292e-05
-3.49980653865248e-05
-3.26751053556316e-05
-2.21630488152357e-05
-3.117587957032e-05
-1.80809282703496e-05
-4.7379634680545e-05
-2.77112235617668e-05
-3.09712905803869e-05
-2.02906967728183e-05
-5.93576203223871e-05
-1.23001696803973e-05
-4.50308306924841e-05
-1.84514448803132e-05
-2.59778677540813e-05
-3.53268840518762e-05
-2.21524069084876e-05
1.08976341375928e-05
-1.12602903550661e-05
-4.78267209765338e-05
-1.9639972363094e-05
-4.11843543968477e-05
-2.32425913729049e-05
-1.42940564794125e-05
-1.02669560288157e-06
-4.00142967757058e-05
-4.00456567896897e-05
-4.09077510466575e-05
-3.37447116268348e-05
-1.72044493673574e-05
-3.89664916739478e-05
-1.59264446756499e-05
-9.46861818795782e-06
-1.08346488226077e-05
-3.5942719287695e-05
-7.08104896014919e-06
-2.14066446824654e-05
-2.75989632380396e-05
-1.79935432700383e-05
-1.61865846837243e-05
-3.80888526457412e-05
-3.06214554458576e-05
-4.33145242307559e-05
-2.34431951722769e-05
-1.79470683188546e-05
2.65239660602241e-06
-1.94333222436227e-05
-2.79321581824982e-05
-4.01944747815601e-05
-1.75414528257173e-05
-1.81548129657558e-05
-8.49626039946739e-06
-1.94510446682401e-05
-4.75870252493399e-05
-7.50025383531313e-06
-1.82181330856668e-05
-2.48080178698923e-05
-3.59618785729349e-05
-4.89531822017932e-05
-1.93968096757366e-05
-3.57258413093557e-05
-9.39485882104741e-06
-4.63421571236259e-05
-2.43447870563511e-05
-3.71465669110092e-05
-1.53778312157531e-05
-2.28420967993588e-05
-1.69157727714548e-05
-2.06544428845385e-05
-4.10681217477934e-05
-3.33533573117367e-05
-3.8358627299181e-05
-4.03873301947134e-05
-7.12919777821762e-06
-4.81557225495824e-06
-4.24482262598506e-05
-1.35503156889657e-06
-6.14526619213607e-05
-2.81309988324755e-05
1.06718518645792e-05
-2.70279834760885e-05
-3.87290597391818e-05
-3.39512392769885e-05
-4.97714633328474e-06
-3.30835308428488e-05
-4.64203124068436e-06
-3.42415536801858e-05
-9.36743874278748e-06
-3.74967313885483e-05
-5.20793438761391e-05
-2.22450451532437e-05
-2.20455735823408e-05
-4.29788507474948e-05
-3.15084919151703e-05
-2.05694365841728e-05
-3.31128364427014e-05
-2.81431063198795e-05
-8.82768665297384e-06
-3.16518649421233e-05
-3.53016361804069e-05
-2.62339050034142e-05
-1.51467910428943e-05
-3.03391471092604e-05
1.39965715505646e-05
-2.02324956304868e-05
-3.61352626953281e-05
-3.8627439800776e-05
-3.73879957446407e-05
-5.22495207182981e-05
-5.25824759241031e-05
-2.30311493457152e-05
-1.59515665936747e-05
-4.23220433205002e-05
-8.10291895986532e-06
-1.17098447846492e-05
-1.91266417215879e-05
8.78689930893676e-06
-1.06979577274046e-05
-2.38174348676943e-05
-4.50443599614445e-05
-2.37031785041568e-05
-2.88459986052836e-05
-4.15237006999622e-06
-3.59347529992595e-05
-2.74561292439435e-05
-2.99235842504322e-05
9.52547827473747e-07
-3.20087750060521e-05
-4.01789933298597e-05
-2.66787691437223e-05
-4.17794921399942e-05
-2.75519587709338e-05
-1.2973427606341e-05
-3.37868993626627e-06
-2.95574202311703e-06
-2.00086714676968e-05
-2.31555878489293e-05
-2.5341280453705e-05
-4.1901516333588e-05
4.7991601713923e-06
-2.88938083929067e-05
-1.51878667451617e-05
-2.94158582889428e-05
-2.85830857623005e-05
-2.47492679570579e-05
-2.56142134791711e-05
-3.99495999264167e-05
-1.05680364544796e-05
-3.88567286643521e-05
-3.054687641423e-05
-4.92266008278074e-06
-2.45223742644925e-05
1.24455038399015e-05
-1.84224445607579e-05
-2.79817945294202e-05
-4.52206395514188e-05
-3.63193852236477e-05
-2.67403878058664e-05
-3.47822565478722e-05
-2.51541496058479e-05
-2.55961357914829e-05
7.06035731614826e-06
-9.66853317817755e-06
-1.79868190489957e-05
-4.02973317670132e-06
-2.77299276252881e-05
1.73596478427997e-06
-1.76950056873853e-05
-3.17569113531637e-05
-1.39038132628321e-05
-2.71411966943847e-05
-3.16693656346199e-05
-2.16517203535727e-05
-9.38007026222847e-06
-3.94132051633518e-06
-1.84022936404493e-05
-2.27734965933764e-05
-2.88954426479518e-05
-7.49055680914961e-06
-1.39976298520329e-05
-2.27634708743349e-05
-2.67417915317275e-05
-3.85368881842132e-05
-1.38908350138541e-05
-9.34337647662522e-06
-2.14597373979154e-05
-2.90979469156627e-05
-3.58315502273142e-05
-2.64960168399035e-06
-1.86639686188856e-05
-2.3976506596269e-05
1.31956771971531e-05
-3.60946440446956e-06
-3.61294835621278e-05
-1.20067140601914e-05
-2.8926369698376e-05
-1.88152771982376e-05
-3.19201565783783e-05
-2.02824380329334e-05
-7.15074531505883e-06
-3.94357388967749e-05
-1.28020640978631e-05
-2.06201935900741e-05
3.9361585657765e-06
-3.34065072780561e-05
-2.52144780504814e-05
-1.45203619972852e-05
-6.93587510723218e-06
-3.28180114712885e-05
-3.27040137135396e-05
-3.35482812042178e-05
-2.72812727257939e-05
-3.11524601505739e-05
-3.81302439536577e-05
-6.81791653098109e-06
-1.20581960989922e-05
-3.70317047491818e-05
-1.45039256825676e-05
-3.83981113860709e-05
-6.34730084374201e-05
-1.09430042893992e-05
-4.45194071996556e-05
-3.32986431554232e-05
-3.71134100447418e-05
-2.06300114657861e-05
-1.99636694326191e-05
-1.05058445927322e-05
-1.74777403054004e-05
-3.09551458016161e-05
-2.19724357130314e-05
-1.63129758712441e-05
-7.00008160417034e-06
-4.50587583756173e-05
8.09315211784221e-07
-2.28833529939307e-05
-4.40729157838608e-05
-5.82144866071247e-05
-4.11939626831974e-05
2.11735473202688e-06
-2.33542128653896e-05
-1.7892860899628e-05
-3.3215826685393e-05
-2.28569047089842e-05
-3.18112030626611e-05
-1.89536592181868e-05
-4.47525444330727e-05
2.75044820581748e-06
-5.39615015054934e-05
7.50006892066794e-06
-2.52968451820809e-05
-5.30851264134431e-05
-3.05480746473229e-05
-2.79835016980215e-05
-3.30657461415291e-05
-4.28577508389906e-05
-2.42667767963303e-05
-2.23870338535494e-05
-5.10739844675959e-05
-4.76112684783201e-05
-2.705121772423e-05
9.29124677684729e-06
-2.23661895530074e-05
-4.53612835471085e-05
-1.67688274668767e-05
3.16150078038489e-06
-2.51843354657934e-05
-2.35494808666086e-05
9.42567347412516e-06
-3.67857907243659e-05
-2.79137438169537e-05
-6.80307324581087e-05
-2.55257266729695e-05
-1.81767783753334e-05
-2.07795412947856e-05
-6.76028656524024e-05
-1.36702985743706e-05
-3.37865024891475e-05
-1.96104533967251e-05
-1.59939021011268e-05
-1.99800686892292e-05
-4.69862252552243e-06
-2.14532746246652e-05
1.15812748471813e-05
-2.59448616718592e-05
-1.35825040974381e-05
-3.21024634085755e-05
-1.3117700771405e-05
-2.8770629767927e-05
-4.14146894215963e-06
-3.24189653394988e-05
-4.32460813741122e-06
-2.87996966023396e-05
5.02471943375464e-06
-3.26735089676429e-05
-1.90994237900615e-05
-1.46825538826637e-05
-3.1586915422268e-05
-5.01552679977251e-05
-2.10340080515284e-05
-2.53546482595443e-05
-2.78822373502521e-05
-4.05167830990146e-05
-1.98888672619194e-05
-3.40999008760745e-05
-1.75253555498067e-05
-2.56619801910857e-05
-2.08233098840935e-05
-9.82515421205985e-06
-2.09764274907375e-05
-3.38777634705295e-05
-1.53742760956425e-05
-2.24788285459099e-05
-2.63188210724672e-05
-2.79801511746123e-05
-3.29580140227832e-05
-4.14983441546014e-05
-4.08849147276112e-05
-2.32579028115454e-05
-1.72393653778556e-05
-1.34938434993525e-05
-2.83837654912227e-05
-3.51557282419311e-05
-2.89134167615533e-06
-7.92735208388799e-06
-6.49453401830894e-06
-2.05109593014139e-05
-2.50293663648575e-05
-2.68930005352571e-05
-2.22022261069219e-05
-3.82447036932572e-06
-5.32473540686039e-05
-3.62944863158316e-05
-3.40436574421087e-05
-1.44266580747118e-05
-1.82935619894908e-05
-4.06934516315257e-05
-2.17131669834265e-05
-1.0886266654791e-05
-3.59065598608434e-05
-1.68872441260256e-05
-1.83438522240962e-05
-5.52160670238225e-05
-2.27592136482237e-05
-1.4948993109132e-05
-2.01636002317037e-05
-3.59717915223047e-05
7.3140987023924e-06
-2.51110623872801e-05
-9.91407200309495e-06
-2.93777531267588e-05
-3.71258640618685e-05
-2.38391490147899e-05
-1.65389677916465e-05
-2.33252297788037e-05
-3.36113143049848e-05
-3.79919121350011e-05
-1.09223826042149e-05
-1.65917922945224e-05
-3.18003231624039e-05
-2.91311849597729e-05
-2.31796634781963e-05
-3.4401200949484e-05
-2.43052834733223e-05
-8.68954464598116e-07
-2.35072511942486e-05
-2.05871298353223e-05
-3.56084837931806e-05
-4.67919181854956e-05
-4.17093100057405e-05
-3.83494803978426e-05
-5.15007886520242e-05
-3.76595585793713e-05
-3.52387297659262e-05
-2.5392260261703e-05
-3.92794515791091e-05
-2.76215307742712e-05
-1.66163109637242e-05
-2.61595160538911e-05
-1.72200661286795e-05
-3.70090864895493e-06
-4.03183266056055e-05
-2.57759187461035e-05
-2.48023222875945e-05
-1.72048271593733e-05
-1.10816119043696e-05
-7.52451170843011e-06
-2.7606725133919e-05
-1.93603112624845e-05
-2.09294176883925e-05
-3.49425446753951e-05
-3.01934188845194e-05
-1.37623327152224e-05
-1.68909677232741e-06
-1.23045078461324e-05
-1.3511315497857e-05
3.55881601485165e-06
-2.76956894632192e-05
-3.78602434331467e-05
-6.88824785458879e-06
-2.54206156485611e-05
-2.2771020706215e-05
-2.48378443717358e-05
-2.20409486124382e-05
3.63472185596188e-06
-3.66799003430573e-05
-1.56491848297973e-05
-3.1939880901026e-05
-2.61254551317174e-05
-1.41024138455113e-05
-4.50303150455286e-05
-2.18010967886299e-05
-2.88837086885908e-05
-7.99558714273897e-06
-2.39384077835478e-05
-2.25701070097718e-05
-3.83448227005843e-05
-9.56476917057065e-06
-4.05126672545419e-05
-4.64050321367778e-05
-3.64525109120517e-05
-2.57794535092338e-05
-4.05744726197362e-05
-4.65091620573657e-06
-6.91002932195089e-06
-3.44624496508857e-06
-4.79738614976038e-06
-3.36189257126235e-05
-2.65086361960753e-05
6.95554303154997e-07
-1.69081660453238e-05
-5.05973417353043e-06
-4.09548139808307e-05
-1.77516699985774e-05
-2.53603913627414e-05
-2.22415786243119e-05
-2.48078273520961e-05
-1.56884351219739e-05
-2.41478844774394e-05
-1.67918706510758e-05
-1.50878835821893e-05
-2.84269158064342e-05
-2.1193283243159e-05
-3.68233051083254e-05
-2.67820682753425e-05
-2.89606920328667e-05
-2.86219678627087e-05
-1.97347083122412e-05
-1.67517524320747e-05
-3.26027563783812e-05
-3.30295954602756e-05
-3.75587211790218e-05
-2.60304998483278e-05
-3.68205584852147e-05
-8.96053566347307e-07
-4.01036538732779e-05
-2.7581868459151e-05
-2.57053033503191e-05
-1.99980647797029e-05
-1.63608447686852e-05
-1.78436261357388e-05
-2.1904003840624e-05
5.74492046205057e-06
-2.32425599817075e-05
-2.29514367814631e-05
-3.23130765730953e-05
-1.49880620181624e-05
-2.297104275111e-05
-4.94457510380433e-05
-1.95986800089102e-05
-4.43178497482353e-05
-3.35257752991757e-05
-1.21456309464989e-05
-1.17688639240269e-05
-1.9132211962399e-05
-3.56102981736693e-05
-1.6907884416243e-05
-2.360952067882e-05
-9.58750051059983e-06
4.04568790962451e-07
-2.09537314666232e-05
-3.41526664542148e-06
-1.90652819803931e-05
-3.72835890643437e-05
-3.131702864285e-05
-2.48922854029864e-05
-6.17775108552781e-05
-1.88247022312774e-05
-2.6640823566041e-05
-2.80831764643945e-05
-2.68932511958988e-05
-5.03462299606743e-05
-2.66575167935177e-05
-3.45559950822917e-05
-9.81273854198159e-06
-4.27453460504287e-05
-4.91507425747051e-05
-6.89037965750622e-06
-1.62479879580417e-05
-2.77988211914043e-05
-7.50627063941092e-06
-1.94393764946119e-05
-3.00633423993941e-05
-5.22930518006939e-05
-2.34102458115052e-05
-3.11095563621423e-05
-2.61411123559233e-05
-1.97284960559166e-05
-1.55322203323803e-05
-2.74454812412407e-05
-2.70216073730835e-06
-2.5287383264559e-05
-2.1965928566938e-05
9.97075792285409e-07
-2.16801013933437e-05
-1.91452193304044e-05
-9.19653855453636e-06
-1.18653965240286e-05
6.7723727301522e-06
-2.73731653252619e-05
6.62066770859221e-06
-9.41982631466105e-06
-4.27576766562175e-06
-2.26595034903689e-05
-2.55878701040595e-05
-2.25657627759736e-05
-2.98249380306002e-05
-4.06302762780131e-05
-6.05933157607373e-05
-2.49084696530367e-05
-2.71303539457668e-05
-1.2912542334975e-05
-4.92299926709133e-05
-2.27272922823508e-05
-1.94069637965281e-05
-1.19473453983491e-05
-1.93024077448678e-06
-1.60259214447916e-05
1.15317766697004e-05
-8.73314615763784e-06
-5.5134756701545e-06
-1.5278298160467e-05
-4.49927264448885e-05
-3.37936235010452e-05
-3.07532669196174e-05
-2.97535799310815e-05
-4.74181667794663e-05
-9.54687623269328e-06
-3.62070102019985e-05
-2.54531214517575e-05
-3.73229429680564e-05
-1.52007951157019e-05
-2.95902831290168e-06
-3.2587733128049e-06
-1.61916798872394e-05
-1.35416224649536e-05
-2.21852154391434e-06
-3.52215068799324e-05
-3.22962683834014e-05
-1.60074591284622e-05
-1.23369424285205e-05
-1.68630795175783e-05
-2.88079678638793e-05
-2.11384230407501e-05
-4.25484110474832e-05
-3.3472202261254e-05
-5.21850771659069e-05
-3.3930341205062e-05
-4.99670973046584e-06
-8.78778697685188e-06
-5.93322277461366e-05
-3.04015454713548e-05
-4.69101436004604e-05
-1.28801890538001e-05
-2.68484728297879e-05
-2.60028589581589e-05
-2.65561332031426e-05
-2.92619836251494e-05
-1.29099155257124e-05
-9.48651102740579e-06
-3.63574559625616e-05
-2.35309904055708e-05
-1.30063932489178e-05
-4.9542830031636e-06
-2.35834011638843e-05
-2.66889369676931e-05
-6.94909264050765e-06
-3.10797323311285e-05
-5.10006562741288e-05
-5.83042538315682e-06
-3.99274886865353e-05
-3.31218535225415e-05
-2.57772293929675e-05
-1.49009869320332e-05
-3.88771753231015e-05
-4.19326317101431e-05
-2.58338562059376e-05
-2.6635089382981e-05
-2.93809935393557e-05
-3.61690080318696e-06
-9.1781805748578e-06
-1.73817274878808e-05
-1.86153831989729e-05
-3.1541758682199e-05
-2.43407551714371e-05
-4.00043149030487e-05
-2.95084092116284e-05
-4.74420060046106e-05
-3.42638763783086e-06
8.04931839241398e-06
-2.13597329722013e-05
-2.57742084540567e-06
-1.92665060526773e-06
-3.24041522549073e-05
-2.15751390270482e-05
-3.03989650137241e-05
-2.16546935151988e-05
-3.52891669940824e-05
-4.51947389837538e-05
-2.62835183662707e-05
-1.28011903722407e-05
-1.31354138357015e-05
-2.4517883771908e-05
-4.75266167590685e-06
-2.20664036429832e-05
-1.23072694193122e-05
-1.03380173975846e-05
-3.9146622806914e-05
-5.1652972271401e-05
-2.10101438279451e-05
-4.46710355323056e-05
-2.14063991240486e-05
-4.161610111384e-05
-1.70120294887727e-05
-7.2591804079081e-06
-6.13502046008631e-07
-3.25395269997151e-05
-2.79803898548706e-05
-2.47012659934006e-05
-4.46936640680796e-05
-1.91174056776399e-06
-5.22843097844116e-06
-2.71647583910519e-05
-4.69542450601891e-05
-1.06837310819127e-05
-3.13784926582185e-05
-3.19269841271388e-05
-1.88066256666543e-05
-3.5651381650927e-05
-1.45145773919477e-05
-8.43677968302318e-06
-3.47365035632639e-05
-2.91942341772902e-05
-4.33269568996912e-05
-2.27934534117176e-05
-2.0234608228868e-05
-6.80690649417849e-06
7.32269045217839e-06
-1.37573524296616e-05
1.0723686296625e-05
-5.85465024933936e-06
-1.07870849951888e-05
-1.69736127318988e-05
1.96967955510485e-06
-2.64013257056592e-06
-2.05934829045141e-05
-2.22735287265651e-05
-4.67975386130611e-05
-4.98737970797004e-05
-3.84495700655241e-05
-2.26589688254847e-05
-2.76432669669028e-05
-1.27772613594285e-05
-3.81988570813747e-05
-2.3392036780332e-05
-2.65559317584275e-05
-9.56487838201802e-06
-8.56765784770372e-06
-2.60947542164843e-05
-1.03835220122982e-05
2.32797945881851e-06
-1.23395718289543e-05
-2.77279311681225e-05
-3.16979489716159e-05
-2.02947291321771e-05
-1.77612828208954e-05
-2.02663081224363e-05
-5.8232426365192e-06
-2.35994884808845e-05
-3.02579747510547e-05
-1.82673146274848e-05
-1.99806263085255e-05
-5.190241603421e-05
-3.67722084228114e-05
-3.95398711220604e-05
6.13216487024904e-06
-1.86634834331189e-05
-3.2698752865471e-05
-3.02103894328651e-05
-9.97710037886767e-06
-3.09824315629703e-05
-2.76839042143834e-05
-3.1303916966286e-05
-3.89077655608728e-05
-1.35478218082915e-05
-3.97021888641272e-05
-2.50894586450158e-05
-2.13067650555014e-05
-2.29200091927013e-05
-3.62521581528479e-05
-2.41395275627153e-05
-1.96661783004411e-05
-1.94353556267718e-05
-2.70750405159676e-05
-1.70673573677111e-05
-3.03559191359782e-05
-2.46940860173972e-05
-4.0352952406437e-05
-3.79087669056381e-05
-2.57829576855033e-05
-2.94218465364388e-05
-3.87415681975346e-05
-4.43161835784556e-05
1.44613259622538e-05
-4.20893823858473e-05
-3.15239766283069e-05
-2.65346769645393e-05
-2.205013095405e-05
-1.5783563779157e-05
-2.22859262341176e-05
-7.28688525066113e-06
-2.49728512302124e-05
-1.10487555774745e-05
-5.38155490011048e-05
3.57790406149741e-06
1.1599879701304e-05
-4.04215219685462e-05
-1.88877637827162e-05
-2.44025815887991e-05
-3.49071916616051e-05
-3.6979613960757e-05
8.04216219198478e-06
-1.50211780597593e-05
-8.13295789316167e-06
-1.77930666401078e-05
-2.68970416532717e-05
-2.39770920387616e-05
-2.88038148464636e-05
-4.77091620344208e-05
-1.01875487738046e-05
-3.8518333036268e-05
-1.75385429440558e-06
-2.87572473227165e-05
-2.00878320860706e-05
-2.46757228005276e-05
-2.3416661282024e-05
-2.75028905965823e-06
-2.16243783763899e-05
-9.03995109066249e-07
-3.17258907503878e-05
-4.31458965089128e-05
5.06624385507919e-06
-1.70630965050034e-05
-2.5852865608397e-05
-2.91151110763566e-05
-3.45788131853952e-05
-3.01382949831845e-05
3.84006735958027e-06
-4.85288476004167e-05
-1.47979590364751e-05
-9.25826510973669e-06
-8.35623059366946e-06
-1.20622513928109e-05
-3.50482902129218e-05
4.11041891210894e-06
-2.09873749702206e-05
-3.37350645906611e-05
6.75752236006538e-06
-3.14282097940099e-05
-3.27418637581068e-05
-7.54287103770937e-06
-2.18442480827126e-05
-3.24797384580974e-05
-1.20001653881848e-05
-1.21441359672907e-05
-1.61128123342637e-05
-2.24184887738441e-05
-1.35933569244181e-05
-2.05199716980393e-05
-2.13422254637916e-05
-2.73610012258632e-05
-4.83069497192718e-05
-3.76778631618579e-05
-2.4038425816451e-05
-1.54554712862157e-05
-2.35036199416018e-05
-1.87847698899325e-05
-3.11863736144186e-05
-3.0250716520408e-05
-2.84817742605777e-05
-2.83090017455537e-05
-2.83469477396934e-05
-2.17934254464477e-05
-1.32294750830448e-05
-2.00393893539762e-05
-9.1111721632188e-07
-2.06591094016895e-05
-2.13712273116254e-05
6.11777805224319e-07
-2.1737373096474e-05
-2.18890022163806e-05
-9.94242453548254e-06
-4.21492477200607e-05
-1.60549996312597e-05
-2.22729903691556e-05
-3.04277516651286e-05
-3.229645220888e-05
-2.32509616929736e-05
-2.77915692014571e-05
-3.32491182031674e-05
-2.62364389335983e-05
-3.70262524783353e-05
-4.86277209907334e-07
3.33951612776643e-06
-3.16934544799389e-05
-1.61836882935093e-05
-3.81226691039517e-05
-1.67425638494498e-05
-1.3807633727306e-05
-1.76662908728995e-05
-9.11175653244744e-06
-1.06832036770992e-05
-2.89983962200528e-05
-5.5357777727316e-05
-4.27016004143196e-05
-3.19596425609723e-05
-3.00234058459074e-05
-2.40791017973883e-05
-7.524298372698e-06
-1.33237087000716e-05
-6.72397513119129e-06
-3.14939863263976e-05
-2.7496898539653e-05
-3.41680990288358e-05
-2.21340780325069e-05
-9.07205073373752e-06
1.88406519258308e-05
-9.68222794537225e-06
-3.33268086036096e-05
-2.11208601850951e-05
-3.34400496974802e-05
3.78979290890484e-06
-3.11403206926871e-05
-3.85912146115601e-05
-4.1057124217603e-06
-2.88401752365064e-05
-2.31968781673062e-05
-1.09274984386696e-05
-2.2820056616732e-05
-1.77546549721635e-05
-7.58556839862601e-06
3.9177002546556e-06
-2.02094280332351e-05
-1.10240858434158e-05
-4.70705472051491e-05
-3.81168118826057e-05
-1.97357444371039e-05
-2.23031182982407e-06
-2.82444342095372e-05
-4.54109916830868e-05
-3.23650871442192e-05
-4.69010135742255e-05
-2.15773441569642e-05
-2.99928370906815e-05
-2.55723677849056e-05
-4.00169192153304e-05
-2.12124957801253e-05
-1.10471447796057e-05
-1.0592222547415e-05
-1.24034301917094e-05
-3.04685908115265e-05
-4.49463555340953e-06
-2.53974269616043e-05
-2.33203898106666e-05
-1.46721018064885e-05
-2.88885784267981e-05
-2.86635355522563e-05
-2.81733040232357e-05
-2.87397972205699e-05
-2.40620806107289e-05
-3.45485489532699e-05
-2.84352299742836e-05
-1.5650440507192e-05
-5.16048630398167e-05
-2.5533817233659e-05
-4.04985071414298e-05
-5.34784264310678e-05
-4.79956194237981e-06
-2.79234067090475e-05
-3.33864610995173e-05
-4.09015370440084e-05
-3.624643472263e-05
-1.26782230893298e-05
-7.43942171951987e-06
-1.38737920021402e-06
2.29478501752787e-07
-1.14156850069778e-05
-2.4028811255259e-05
5.55265094837537e-06
-8.94738626357853e-06
8.47723499050765e-07
-4.32216523174121e-05
-8.13246386038769e-06
-2.11979170458612e-05
-3.57951158590791e-05
-2.80264868601163e-05
-2.63989937054558e-05
-4.49470227768308e-05
-3.21179398477343e-05
-2.74278531705344e-05
-1.96286541650368e-05
-3.34457818053138e-05
-1.86947546943175e-05
-7.11550605560349e-06
-1.97865502758806e-05
-5.73221725394906e-06
2.27102475207397e-06
-3.12378896684639e-05
-2.78882945801153e-05
-2.38888361771234e-05
-1.00062932430793e-05
-3.74778192691808e-05
-3.63055859453152e-05
-3.39059486954438e-05
-1.63086309100162e-05
-2.97015396113839e-05
-3.31727374735196e-05
-3.12384334606355e-05
-3.09394435313217e-05
-1.63411914846905e-05
-1.19967875029805e-05
-5.755790811889e-05
-1.71744625580795e-05
-3.89433125301395e-06
-8.57486879208268e-06
-2.79658353230808e-05
-3.20433286284936e-05
-4.15477152665923e-05
-3.5937329994977e-05
-1.15888123213825e-05
-3.34841053186083e-05
1.022160258835e-05
-5.42332002608042e-05
-2.13807300191087e-05
-9.38635511669973e-06
-2.55524969806225e-05
-3.72287826401441e-05
-4.11202517172406e-05
-2.48145163720315e-05
-3.82873540564109e-05
-1.94184053885721e-05
-2.44740501241453e-05
-3.60577649548246e-05
-1.92020760122879e-05
-5.48578270460369e-06
-1.28529478512341e-05
-2.50525986193841e-05
-2.0613496550807e-05
-1.09607122562107e-05
-1.81798142928802e-05
-3.24316563499851e-05
-1.77453098981126e-05
-4.6792740898467e-06
-3.04894751346892e-05
-1.16698535152229e-05
-1.70003570062313e-05
-3.22567325682964e-05
-2.76088327583804e-05
-2.30124100551252e-05
-3.39784494289798e-05
-2.91117129614399e-05
-2.24264567010747e-05
2.19320708519023e-06
-1.16956289855245e-05
-8.05934613679988e-06
9.77626973900026e-07
-3.20289687235659e-05
-1.47013699405083e-05
-7.51632738072708e-06
-1.65103352851587e-05
-3.77671328209339e-05
-1.73889648818939e-05
-3.93659194639411e-05
-2.01538051581383e-05
-3.36192453498087e-05
-3.98784081985907e-05
-2.3601385515786e-05
-4.61645113090522e-05
-1.46546939758444e-05
-1.39213288758139e-05
-2.0737621242248e-05
-2.66429144249221e-05
-1.51315731546802e-05
-1.0676135558946e-05
4.44646885121446e-06
-4.18393349300953e-06
-1.34591907405036e-05
-2.02973635978869e-05
-1.71212789821475e-05
-1.4159781684782e-05
-3.36503444166227e-05
-3.88485222607749e-05
-4.40646154112164e-05
-2.90704740197276e-05
-3.30911861688706e-05
-3.25945475248167e-05
-2.80971246466273e-05
-3.29004687384061e-05
-1.89686591790244e-05
-3.47453132135683e-05
-3.07352083100474e-05
-1.50366858483682e-05
-8.78978603083243e-06
-3.81143031044291e-05
-9.60664431522902e-06
-3.33412803522928e-05
-1.42850809651739e-05
-2.30519685794647e-05
-2.2328755947259e-05
-1.59046718519311e-05
-1.09989765126551e-05
-5.557493304296e-06
-3.00023554612658e-05
-2.29603071171223e-05
-5.75799258138081e-05
-6.28334079450827e-05
-3.6542034407737e-05
-2.67647300499161e-05
-2.49156157711843e-05
-1.64186082308554e-05
-1.34879292313329e-05
-1.83860983524815e-05
-3.24384226873068e-05
-1.50939704404888e-05
-6.64798493185277e-06
-2.07156038710312e-05
-2.68888245642547e-05
1.13976741949083e-05
-9.76280885278403e-06
-5.45463444635655e-06
-2.02171110498829e-05
-5.24776285965948e-05
-2.18495737832996e-05
-1.65891087456335e-05
-3.29060246915966e-05
-4.31059369809485e-05
-2.62935833511011e-05
-9.32512766797078e-06
-1.76202333298362e-05
-2.46469257392532e-05
4.57244819417413e-06
-3.16209244285282e-06
-8.68317400987018e-06
-4.07541545810514e-05
-1.35301566604715e-05
-3.7029539660934e-05
-1.4093933990181e-05
-4.71739812109783e-05
-1.49915280535679e-05
-3.3615801134189e-06
-1.73374619331134e-05
-1.84132491221943e-05
-1.17693800109503e-05
-5.89740554319957e-05
-1.63488900243337e-05
-3.30912082754555e-05
-2.99345507789888e-05
1.27956419509839e-06
-2.45375833932699e-05
4.05849697767476e-06
-5.4551764627833e-05
-1.2693459340895e-05
-3.33285545714936e-05
-1.08970581161041e-05
-3.60394434146539e-05
-2.42590862935851e-05
-1.31239667720023e-05
-3.02045603208641e-05
6.23525532487568e-06
-5.43726385798399e-06
-1.90525286189356e-05
-2.69892387677966e-05
-5.56817993192519e-05
-7.62612320685903e-05
-2.78824537124009e-05
-1.34256708326215e-05
-3.15505010171799e-05
-1.6933388525612e-05
-1.96839076032909e-05
-1.20227078429025e-05
-1.97745485032879e-05
-3.43408354516245e-05
-1.77484274332061e-05
-1.47923097833952e-05
-6.1432596513284e-06
-5.44699852728739e-05
-1.01330398824899e-06
-4.17437527796982e-05
-1.99722852463195e-05
-4.98212334411456e-05
-2.36539653377166e-05
-4.05224573252959e-05
-3.33536544193794e-05
-2.01903989952126e-05
-2.53890277261276e-05
2.36569300445805e-06
-2.74392895130694e-05
-2.20291118849942e-05
-1.58561510822553e-05
-2.9352743019832e-05
-1.79374977709632e-05
-4.97456318827547e-05
1.31871693655975e-05
-2.42241399165043e-05
-8.73372189261261e-06
-2.51997979350986e-05
-1.49688855164315e-05
-4.12700872473871e-05
-2.16934168064225e-05
-4.68273830263771e-05
-1.66152221546637e-05
-3.21036237032082e-05
-2.74147654108838e-05
-8.49027501914257e-06
-3.31058340725005e-05
-3.80004891821646e-05
-2.13374810246012e-05
-3.13674833048765e-05
-1.88309851149941e-05
-4.35386652796378e-05
-4.34048215698704e-05
-3.25794997450536e-06
-7.75355801986374e-06
-1.90125107549934e-05
-2.07182910349775e-05
-2.34005445278936e-05
-3.23777915494817e-05
-1.73226352294381e-05
-3.21272196585895e-05
-2.01489147435564e-05
-5.34385248075024e-05
-4.4366755657744e-05
-3.08694737337711e-05
-4.03986317821245e-05
-3.72063872142158e-05
-3.69239006389864e-05
-4.00722968269828e-05
-2.62951100919401e-05
-7.40622469609176e-06
-3.09978547555357e-05
-1.77969505761842e-05
-4.50610666950055e-05
-1.70736123697379e-05
-3.39126762397956e-05
-8.76369653313567e-06
-1.70845107719984e-05
-1.15827651626967e-05
-3.07362000475401e-05
-3.89976913682674e-05
-1.10384861421573e-05
-3.06120912446472e-05
-3.55621169839216e-05
-2.05809254322806e-07
-2.43774540273226e-05
-1.58488778987867e-05
-1.06261021409872e-05
-3.04095051922411e-05
-2.19147378016257e-05
-1.23407969744858e-05
-3.08357004567281e-05
-2.80920147017019e-05
-8.57107048560655e-06
-1.44676445968326e-05
-4.04934247599661e-05
-1.94763018684955e-05
-4.23554709521713e-05
-1.72860743708417e-05
-1.90025559840708e-05
-1.07523888431688e-05
-5.97458567213547e-06
-2.77764730272647e-05
-5.42506179683181e-05
-3.05893247593971e-05
-3.73287012536429e-05
-2.84284250328777e-05
-2.98333986193615e-05
2.93439225610678e-06
-1.0065155838022e-06
-2.74408782861494e-05
-7.54597647148452e-06
-4.86352005776346e-05
-2.92838589656505e-05
-2.59423592119656e-05
-2.3615208530059e-05
-3.06189307746378e-05
1.27771605541215e-06
-1.27620265588284e-05
-1.3487210628839e-05
-2.40891556598717e-05
-5.32973401213794e-06
2.18931311968326e-06
-1.43461094689532e-05
-5.23036676349789e-06
-3.34899351361544e-05
-4.07330325942587e-06
-3.12650428554943e-05
-3.90123385098613e-05
-3.84372328253634e-05
-2.04871529471065e-05
-3.56854905987105e-05
-3.56924535029409e-05
-7.9934367025399e-06
-2.17056545397112e-05
-3.28734785107472e-05
-1.03204747568858e-05
-3.34676275402061e-05
-2.49878835014663e-05
-2.77181420072814e-05
-1.21078689661887e-05
-2.53219763903511e-05
-4.6248787553185e-05
-2.9799965799713e-05
-8.04279885431861e-06
-2.45144515242151e-05
-2.76525770655784e-05
-4.25188028108232e-05
-7.64977110648318e-06
-1.97049286108584e-05
-3.66982706260888e-05
-1.08942519119327e-05
-3.62983371725313e-05
-1.99124224710511e-06
-2.96061254459263e-05
-2.8092360961674e-05
-4.3120003293598e-05
-1.80607159217661e-05
-5.61669335176271e-05
-1.40850468470907e-05
-1.09608682604287e-05
-2.03940898834529e-05
-3.97813997094621e-05
-2.60879097133889e-05
-3.10046787861769e-05
-2.30332038670493e-05
-2.02713013532117e-05
-2.95065478940655e-05
-3.32653976941532e-05
-2.46199593331668e-05
-2.36019506673049e-05
-1.95191769546166e-05
-1.49260813652871e-05
-2.07130897233385e-05
-1.41602538116594e-05
5.44605428231502e-06
-2.06434042443416e-05
-2.77189886385918e-05
-2.14278596026312e-05
-2.40524213662628e-05
-2.69588482807158e-06
-1.16178099088598e-05
-1.44877867281701e-05
-4.35671312743202e-06
-3.86199781307999e-05
-5.6780853479579e-05
1.28298078595512e-05
-2.71196003699454e-05
-8.39655470236261e-06
-2.09858664588193e-05
-3.48301883624706e-05
-6.03749089898081e-06
-4.30888840403175e-05
-3.63227182675335e-05
-2.47129027495307e-05
-2.23240639103174e-05
-1.13074392688821e-05
-1.28286661617669e-05
-1.73543245181965e-05
-3.38591649736556e-05
-1.59631980428222e-06
-3.3196372305925e-05
-5.32798297758271e-06
-2.46617569951521e-05
-2.15570310234814e-05
5.35692550315763e-06
-6.11963993158151e-08
-8.06314431591045e-06
-4.61318898541138e-05
-1.99146918628112e-05
-1.31409447339857e-05
-4.003732349416e-06
-4.3055843760025e-05
-1.81255196082716e-05
2.6122666144926e-06
-1.21457677469659e-05
-2.84694523848692e-05
-2.52754177067837e-05
-1.9223014104044e-05
-4.02211154859949e-05
-5.79475203281016e-05
-1.50452728826234e-05
-1.69601907586823e-05
-2.78772793947563e-05
-6.63821399420905e-06
-4.29890464769055e-05
-1.60515640281891e-05
-1.83296526962957e-05
-6.19909014243115e-06
-9.04541895911856e-06
-1.49999108399271e-05
-8.54678735440062e-06
-1.42374870345737e-05
-1.90139146709291e-05
-3.25765025878597e-05
-4.09974220160625e-05
-7.46895555863032e-06
-3.98948030282168e-05
-2.92836379207795e-05
-7.65666553517192e-06
-3.04486424227118e-05
-2.20043249692324e-05
-4.33589662121209e-05
-2.01653225520851e-05
-1.46212779500822e-05
-2.91922398837334e-05
-1.48865968350745e-05
-3.72811601522281e-05
-2.40910855273566e-06
-5.76538713202964e-06
-2.80723015600354e-05
-5.90156611851364e-06
-1.26458099521731e-05
-9.82639114127475e-06
-2.1720180751029e-05
2.33527959245606e-07
-1.26517266673801e-05
-4.14601705651293e-05
-3.51639451602673e-05
-3.504038100226e-05
-4.63400910765265e-05
-6.04614817810077e-05
-4.25278822360833e-05
-2.47955371458156e-05
-3.1596840887903e-05
-2.59841620501e-05
-3.22235563791491e-05
-2.08100083177508e-05
-2.7861440427059e-05
-3.91392565908741e-05
-2.23015335309794e-05
-8.16063309842844e-06
-5.72481368501845e-06
-1.50513118923536e-05
-3.16803303930636e-05
-1.84688496458182e-05
-3.56953325726347e-05
-2.13921149418295e-05
-3.57241256251382e-05
-1.72320023209233e-05
-6.63254341707251e-05
-2.24735443233963e-05
-4.12010017500639e-05
-2.57661133851372e-05
-4.10962559050753e-05
-3.58685497378898e-05
-4.3750898081207e-05
-1.63032858061616e-05
-1.48081997341027e-05
-2.78234457082e-05
-3.22522289363801e-05
-1.24234369962983e-05
-2.3253722036428e-05
7.30836994595638e-06
-3.96962134468756e-06
-2.82806116260663e-05
-1.36427169045389e-05
-2.0231625821446e-05
-2.28892305172708e-05
-1.31148251151723e-05
-1.26946835802584e-05
-2.49506060790305e-05
-2.51295665297686e-05
-3.17972950848139e-05
-3.08366174447075e-05
-1.40939373377569e-05
-2.48245028170101e-05
-5.57409390502659e-05
-7.98090703474057e-06
-4.50570474264574e-05
-2.57462478373227e-05
4.76261849053959e-06
-4.78042956076204e-05
-1.32516154336185e-05
-1.14388888636995e-05
-1.72194988535144e-05
1.07871744170899e-06
-3.77896338654097e-06
-3.75440393349459e-05
-5.44468710779376e-06
-2.84368306390221e-05
-3.70740456816025e-05
-2.44149574294002e-05
-2.68820443629988e-05
-4.6362838942116e-05
-4.4986713852375e-05
-3.42811300043627e-05
-5.257190302287e-05
-1.94148822983903e-05
-7.3853172259922e-06
-1.1591036615462e-05
-2.35592135354614e-05
-3.11288847448692e-05
-2.52590215706306e-05
-3.75042396513668e-05
-1.81840505644409e-05
-1.77074906822957e-05
-4.15184900098744e-05
-3.66054358231567e-05
-1.80504171768161e-05
-5.05625838809472e-05
-2.05597375301675e-05
-1.91490370712292e-05
-1.52335191011291e-05
-1.56936333885683e-05
-2.84555410335845e-05
-2.46095733410126e-05
-3.05612836233359e-05
-2.51813067915114e-05
-5.30046113700492e-06
-1.38547439320102e-05
-9.35003814021549e-06
-2.07037322575308e-05
-2.19545540132455e-06
-3.5200199741787e-05
-2.03979455795801e-05
1.74165515335242e-06
-4.39904456789088e-05
-2.89029252833993e-06
-2.42846356735149e-05
-4.29522075254309e-06
-6.69787637198085e-06
-3.17291371829628e-05
-1.52747036932954e-05
-3.80817410486229e-06
-2.13419270500362e-05
-1.79471057676432e-05
-5.89298267950119e-05
2.31110269188565e-06
-4.42855463614418e-05
-2.38639091736691e-05
-1.93036352138626e-05
-2.15834488831146e-05
-3.76753284765726e-05
-2.9896807902798e-05
-1.03547784290742e-05
-3.77522163639638e-06
-4.20446492381036e-05
-5.55843316197796e-05
-2.63619712065357e-05
-6.02822696227492e-05
-5.17155199858058e-05
-4.48750663500884e-05
-2.17961010474018e-05
-5.30399497705785e-05
-2.28821526496686e-05
-1.41064619030503e-05
-6.75665587191523e-07
8.07036411736523e-06
-3.80194753617679e-05
-3.73043572257721e-06
-1.06138261881798e-05
-3.93313750393783e-05
-2.43015094779103e-05
-6.8840333753996e-06
-2.37537901610804e-05
-9.23478585219494e-06
-4.22561783440162e-05
-3.06005343353594e-05
2.6828729528723e-06
-3.74022738614304e-05
-2.15311268038209e-05
-3.71099798574995e-05
-1.99606782750264e-05
-2.60815224439984e-05
-6.71846873609241e-06
-1.74314513837898e-05
-2.64267900080904e-05
1.95543784295129e-06
1.46968013591074e-05
1.79749291509161e-06
-1.97064591733907e-05
-2.5850517662145e-05
-1.85043806802063e-05
-4.71140206823882e-05
-1.44238135272638e-05
-3.61258436935675e-05
-3.62084309822906e-05
-2.28671984850178e-05
-2.27379249601018e-05
-2.02402800703983e-06
-2.28831528617042e-05
-4.77725663577918e-05
-1.8360378689986e-05
-3.71192096371301e-05
-1.69468288484995e-05
-3.47944698337025e-06
3.09140235781198e-06
-2.56408198021268e-05
-1.43298044442643e-05
-2.66550436183242e-05
-1.37726327037098e-05
-3.53596151082425e-05
-1.12301014921441e-05
-1.7619374427055e-05
-1.65314153373919e-05
-5.24018115713915e-05
-3.02698228710295e-05
-1.74840858306604e-05
-2.67589353339923e-05
-3.01312972153024e-05
-4.67242737580843e-06
-3.76521068962489e-05
-1.49923484997986e-05
-1.91880757555606e-05
-2.46606429854063e-05
-8.33070590321423e-06
-2.84143762918476e-05
-2.14304069853135e-05
-2.35507330398252e-05
-2.19204226688082e-05
-1.44317437180692e-05
-2.39774341805436e-05
-4.33212798318063e-05
-5.03168231175324e-05
-3.77072708382864e-05
-3.89521719619206e-05
-2.12185059765657e-05
-2.51908324483276e-05
-2.16703230740758e-05
2.79272458673321e-06
1.52894559098015e-09
-2.93598163739204e-05
-1.83900054420902e-05
-9.7672445822439e-07
-4.08386997053597e-05
-1.60445379266205e-05
-1.44654748156164e-05
-3.71120703211681e-05
-3.34867772445532e-05
-1.99311738875414e-05
-4.27978147671332e-06
-1.62636710133833e-05
-2.29839501459494e-05
-2.53432443940633e-05
-2.92287969758087e-05
-2.59203115522832e-05
3.9512036174241e-06
-2.79306942792124e-05
-1.10465196508851e-05
-2.69657189572457e-05
-2.3797782119649e-05
1.63697347987453e-06
-2.14217676479133e-05
-1.76975579339085e-05
-2.41273232896314e-05
-2.10913943087826e-05
-2.05057968352667e-05
-2.49221504221472e-05
-1.14801713080052e-05
-3.14476837044151e-05
-3.10170602633028e-05
-3.98462306369653e-05
-2.38157248586792e-06
-3.29480387494852e-05
9.0724162478074e-06
-5.66552073905747e-06
-9.78001702551953e-06
-1.99369212743266e-05
-1.47316532037077e-05
-3.61125912512965e-06
-1.25656817188362e-05
-2.7176847161357e-05
-1.98554420373598e-05
-2.31096133719531e-05
-2.15242183772447e-05
-4.57758971245078e-05
-7.34902757272121e-06
-2.51463488301128e-05
-3.59970209381356e-05
-1.48935372672743e-05
-2.83031441329733e-05
-3.09733222643939e-05
-1.40525499153386e-05
-3.70234686612987e-05
-1.24073442892944e-05
-2.69762585295326e-05
-2.85328756839803e-05
-2.35793414733426e-05
-2.0812309372226e-05
-2.24869377470743e-05
-5.42351861662331e-06
-1.98603959611098e-05
-1.82015891139161e-05
5.24884176109099e-06
-2.63516312185402e-05
-2.08216447460925e-05
-3.06089240502379e-05
-1.85780610360406e-05
-2.63479019311733e-05
-3.11214423687998e-05
-2.48566347497168e-05
-2.18039894937796e-05
-2.24770856042352e-06
-2.39379527491707e-05
-3.07406911743201e-05
-4.05652309274232e-05
-2.25072358290274e-05
-2.71756402991922e-05
-1.02468185730182e-05
-1.7223288849511e-05
-8.51522544029203e-06
-1.09201971434635e-05
-1.36506311981821e-05
-2.66007693466517e-05
-2.60724025781669e-05
-3.61290204576568e-05
-2.57514764991651e-05
-4.49478074023066e-06
-3.71404120338576e-05
-1.1301614287025e-05
-2.26266405891042e-05
-3.69709160055245e-05
-2.49839558693149e-05
-1.35052899307953e-05
-2.12150133604019e-05
-9.53374343008702e-06
-1.6532195201213e-05
-2.36313707506978e-05
-3.40288369219983e-07
-2.84999960125762e-06
7.01429947033948e-06
-1.74545373812642e-05
-1.12763479353388e-05
-2.98014420662303e-05
-3.82625785407818e-05
-2.62461122682549e-05
-4.06853931703403e-05
-1.49427844017686e-05
-1.32730562846528e-05
-1.93697952012527e-05
-1.28950198559532e-05
-4.12685277996111e-06
-2.42439928151428e-05
-3.43019546964273e-05
-2.31545666552573e-05
-4.78257477393437e-05
4.76846743609223e-07
-1.52872745254624e-05
-3.82581207017032e-06
-1.82758920493436e-05
-3.39063928401514e-05
-1.1955951034108e-05
-3.40502269061809e-05
-1.95020928770808e-05
-9.38020041313002e-06
-1.56656002409492e-06
-3.84463651008929e-05
-1.70268545527301e-05
-3.59441329688055e-06
-2.57903215166417e-05
-1.51091510379022e-05
-3.17679984359337e-05
-3.31134573249182e-05
-5.13419815018399e-05
-2.16051870499676e-05
-4.68698059069254e-05
-1.77468314783854e-05
-1.89320179323945e-05
-7.18735963924562e-06
-2.33147727168418e-05
-3.6285129125747e-05
-1.99929875431079e-05
-3.24787969441014e-05
-1.90081397411902e-05
-5.23610822351025e-05
-1.94854962166524e-05
-7.00122167429793e-06
-2.85066827383025e-05
-1.63435131112097e-05
-2.63050473763085e-05
-2.47985354573962e-05
-3.46574690867423e-05
-2.48332669349628e-05
-1.37159509235775e-05
-1.74457687633893e-05
-2.01791391986957e-05
-5.16816685328793e-05
-1.30562874962965e-05
-2.89180781269462e-05
-5.26754452390055e-05
-3.4390940486044e-05
-4.46882343640536e-05
-1.05650373460775e-05
-6.36646844055169e-06
-7.93304229216877e-06
-3.83488181387334e-05
-3.78809231242039e-05
-3.80587456195283e-05
-1.18428042937954e-05
-9.57391612560005e-06
-1.31211501411876e-05
-3.53084342525315e-05
-4.20684943214884e-05
-1.40943239945467e-05
-1.26124477470648e-05
-1.55081202153594e-05
-2.8261453734893e-05
-1.45760258469784e-05
-3.71062328820679e-05
-5.54825288750624e-05
-2.50854259406415e-06
-2.92083819693093e-05
-3.35350776863459e-05
-4.12947371364609e-05
-1.87322841595414e-05
-2.45778815076083e-05
-3.11882813080387e-05
-4.17536818153789e-05
-1.85763955014709e-05
-1.14545614311211e-05
-2.25376638629752e-05
-1.68366389022852e-05
-3.57035097279514e-05
-4.13140247893226e-05
-2.22355125251047e-05
-3.23709445921167e-05
-3.6653594729176e-05
-2.36908581283152e-05
-4.63747489785079e-05
-3.56372546796304e-05
-2.69683294722395e-05
-4.38617237084493e-05
-3.73469553496052e-05
-2.35201244944599e-05
-1.42650464615715e-05
-1.25728102479393e-05
-6.75261348244276e-06
-1.62960169622893e-05
-6.30490273189854e-06
-2.72090089497162e-05
-3.67152345362964e-06
-1.685123229575e-05
-1.85582151000816e-05
-6.41448881082412e-06
-6.95170140472697e-06
-3.86321073022418e-05
-3.45078658182956e-05
-2.68743169196462e-05
-2.33482996034191e-05
-1.41571179728351e-05
-4.52513710710415e-05
-1.19008920841554e-05
-6.07769425027929e-07
-1.95039419843676e-05
-3.01189541615864e-05
-2.98520435776707e-05
-1.88482312540332e-05
-7.74740264894804e-06
-3.54408243571106e-05
-6.10106764039078e-05
-3.23169298044798e-05
-3.39894322228719e-05
-3.57525541121583e-05
8.14443250352251e-07
-5.66311655492346e-06
-3.05882556308158e-05
-2.29447460142066e-05
-3.47370561569387e-05
-2.10127610956248e-05
-5.43816657777472e-06
1.61339741742323e-06
-9.04243536773277e-06
-3.32572036742241e-05
-1.00558568552845e-05
-1.01813783979137e-05
-2.63164468849759e-05
-2.57777569627527e-05
-5.14741441393659e-05
-1.34610087811972e-05
-3.68170981420476e-05
-3.1197592156094e-05
-4.21487758869423e-05
-4.81838235097905e-05
-1.81410634861974e-05
-2.13996173268693e-05
-2.58006763405596e-05
-1.27808857550235e-05
-2.01659384400374e-05
-1.98920580274407e-05
-4.15294882201487e-05
-6.67778378905516e-06
-4.01296420190997e-05
-2.90196932828605e-05
-2.52025096693105e-05
-8.6663597547206e-06
-1.72860391116053e-05
-1.43436777528505e-05
-2.30095164049386e-05
-3.69293372698817e-05
-4.56580710304696e-05
-5.34301441653495e-05
-2.51811030853899e-05
-3.60903492658184e-05
-1.59364385700733e-05
-4.3291325755458e-05
1.00456558535368e-05
-1.4277028098678e-05
-5.01837700665875e-05
-1.77024565152098e-05
-1.63200791152289e-06
-1.19746494858322e-05
8.71951593219967e-06
-9.20377874982567e-06
-6.94374750573347e-06
-1.64753685959774e-05
-2.2128643392786e-05
-7.898824955242e-06
-4.55355428744333e-05
-3.45122865673317e-05
-1.21247412554386e-05
-3.42831615666833e-05
-3.79173079826233e-05
-2.71340132551942e-05
-3.70627138508271e-05
-3.42591329354485e-05
-7.89549431435573e-06
-4.2544507214566e-06
-4.32350671968474e-05
-8.24836617240779e-06
-1.41732862146458e-05
-3.53016868290322e-05
-1.27245749562043e-05
-1.06433487762727e-05
-3.34816807999532e-05
-2.5571513806937e-05
-5.40457722608628e-05
-2.66079354478386e-05
-4.73571517707445e-05
-4.70441124254889e-05
-2.91154739897492e-05
-2.58844578138606e-05
-4.5744027297868e-05
-3.30373525470945e-05
-4.28535166006113e-05
-5.27209868054818e-06
-2.65064028274188e-05
-8.51886047946417e-06
-1.54700263549562e-05
-1.00196154306535e-05
-1.50842862656032e-05
-1.13081146831149e-06
6.03840922715261e-06
1.1648977782308e-05
-3.74263216831706e-07
-2.44898607975217e-05
-2.01769603925422e-05
-4.01780723281559e-05
-2.47047398880842e-05
-6.50766809419228e-05
-2.43057136462234e-05
-3.3328752740912e-05
-3.74235243692938e-05
-4.44259477670367e-05
-1.6548470892566e-05
-3.15232638730947e-05
-2.75860337526922e-05
-3.3401088872859e-05
-2.7478044107996e-05
-1.38703820397082e-05
-4.38520948204865e-05
-3.9445453234088e-05
-1.17221498741546e-05
-3.34782414099617e-05
-2.32174447835057e-05
8.02848491813636e-06
-3.50394768401123e-05
-2.99364003938725e-05
-3.37694982735121e-05
-2.89656895480793e-05
-7.79510367870047e-06
-1.66184728753319e-05
-8.63672001911442e-06
-1.87026745322643e-05
-2.2781884765081e-05
-3.48319457929104e-05
-1.09837071061416e-05
-2.74632668175786e-05
-3.27723020115563e-05
5.85967862227983e-06
-1.94689353555152e-05
-1.6175515205114e-05
-2.27695966936347e-05
-1.26318634010315e-05
-3.04110756941026e-05
-3.42376233573946e-05
-4.40967387264743e-05
-2.75181746877262e-05
-1.09652313456215e-05
-1.30293932052423e-05
-5.92080262091599e-06
-3.45986467900314e-05
-1.6654742035131e-05
-1.00338766974368e-05
-3.51574337277516e-05
-1.03263750900674e-05
-3.25007848754964e-05
-2.3262440645443e-05
-1.14001516361355e-05
-2.72215231438956e-05
-6.21260408623092e-06
-2.77356417377278e-05
-1.85652747036438e-05
-3.32522468907782e-05
-1.88492896656399e-05
-3.08692075357322e-05
-3.05063209361942e-05
-3.46655475371416e-05
-5.07469605447384e-05
-2.51665211193022e-05
-3.47295842417508e-05
-4.12349847481957e-05
-4.61380649413652e-05
-1.8076608565308e-05
-3.65200610058395e-05
-9.29719514746253e-06
-1.95820019256887e-05
-3.36376760223687e-05
-4.98789052734936e-08
-4.58853781454958e-05
-5.83223863010239e-06
4.21623486752299e-06
-6.974656331121e-06
-2.96044503734829e-05
-2.25599221325169e-05
-5.11039802545744e-06
-1.27415809527086e-05
-3.16859002859822e-05
-5.90726433670128e-06
-8.54007959847753e-06
-3.72940136362959e-05
-1.28120072808091e-05
-2.7530906494702e-05
-1.6815654211669e-05
-3.52773465369708e-05
-2.14434788201479e-06
-2.88347021217025e-05
-1.63331583538963e-05
-2.32849671082522e-05
-1.0177251413687e-05
-3.85029476868283e-05
-3.55719495631866e-06
-4.1114620393843e-05
-2.9839249209355e-05
-2.11105028370317e-05
-1.75648142512587e-05
-9.80818184478173e-06
-2.23544768372408e-05
-2.40913821372963e-05
-2.35163475566028e-05
-1.7295240988025e-05
-2.64429162153729e-05
-2.0032597369572e-05
-2.35938099077711e-05
-3.92710195785004e-05
-1.11315825268673e-05
-3.20872787266375e-05
-9.25935467311125e-06
-2.20173396771194e-05
-1.49860439767345e-05
-9.18842506431731e-06
-3.07332663496653e-05
-2.11611770116844e-05
-8.42131288002124e-06
-1.20199861813363e-05
-2.05747320094735e-05
-1.86243487333685e-05
-3.03023492323785e-05
-2.62306908098533e-05
-1.47357897591233e-05
-5.85490414367259e-06
-1.88938716362483e-05
-3.27337392052576e-05
-2.36535308839852e-05
-3.863424530432e-05
-5.79836697241918e-05
-1.24486386734048e-05
-1.17796090155103e-05
-1.8654245078245e-05
-3.0017572514214e-05
-2.70346095796094e-05
2.75385576622261e-06
1.60614125163544e-05
-2.29672361710884e-05
-3.07775913897614e-05
-1.12274213271234e-05
-3.03903041707055e-05
-1.42305862475979e-05
-3.32201826897836e-05
-4.858639600127e-05
-4.95077108401029e-05
-3.0796165156876e-05
-4.65703121394123e-05
-3.35140927096916e-05
-5.67300719353921e-05
-2.0673471246524e-05
-1.99909572025137e-05
-9.84430649879845e-06
-4.04156061091171e-05
-3.88665506189342e-05
-2.47699044346603e-05
-3.66415954945165e-05
-2.13784179063403e-05
-2.87254600839599e-05
-5.42280034941467e-06
-4.41221921795422e-05
-1.86721061502987e-05
-5.01732777206757e-05
-3.99562229367205e-05
-4.58927295262666e-05
-4.07149670146409e-05
-4.51442248466917e-05
-4.56862230850121e-05
-1.32052463825815e-05
-5.15449162152016e-05
-3.31760132301996e-05
-3.6562815142311e-05
-3.35781198590798e-05
-3.69650467307664e-05
-2.90857561346121e-05
-1.89054885234593e-06
-2.57082408962537e-05
-3.74483079756317e-05
-2.68891324873373e-05
-7.17504931979424e-06
-2.53176509145579e-05
-2.76452838515248e-05
3.16106772416979e-06
-2.41012916036283e-05
-2.0962459896451e-06
-5.27447214974333e-06
-4.68759380813504e-05
-1.572381154625e-05
-1.67186134728698e-05
-3.43881710201634e-05
-2.15405916013759e-05
-2.25825417983424e-05
-1.35997885579323e-06
-2.63596215849035e-05
-2.1527323180672e-06
-3.60849804275466e-05
-1.50766362497559e-05
-5.02831118012181e-05
-3.11237621726554e-05
-2.97059194944595e-05
-1.03708640892738e-05
-3.39159352928285e-05
-8.89564791428228e-06
-1.29930664537948e-05
-1.38865467957292e-06
-2.44164609438349e-05
-2.33705446570522e-05
-2.90494789974573e-05
7.25638357427847e-06
-2.45241069461865e-05
-8.8253017695672e-06
-2.03905486740487e-05
-2.27750878509018e-05
-1.85399983226143e-05
-2.61586588712934e-05
-3.11466273132145e-05
-5.17170071511742e-05
-7.68588520390624e-06
-2.25606213424034e-05
-3.56001462465676e-05
-5.48447162050139e-05
-1.58756916423469e-05
-4.73558960054402e-05
-2.72792684555799e-05
-4.0825658135961e-05
-2.61182531889796e-05
-3.57123854508271e-05
-6.97337128887768e-06
-2.36837186401271e-05
-2.23501763712432e-06
-3.00502406578057e-05
7.31547216869511e-06
2.51751734970188e-05
-3.75496397649664e-05
-9.49667136230817e-06
-1.26221824734934e-05
-5.26254704549421e-05
-2.13447186433581e-05
-2.42583224114186e-05
-3.60612548887062e-05
-5.48606292709941e-06
-4.70940709291644e-05
-1.30629052308369e-05
-2.85831787993031e-05
-1.55524187381397e-05
-3.10916529996045e-05
-2.39055766691657e-05
-3.18365880444026e-06
-2.61519560540023e-05
-4.14028489774609e-05
-1.14773238079403e-05
-6.89320922631e-06
-2.29233450790395e-05
-2.48052144283513e-05
-4.21452446902075e-05
-2.76576080035262e-05
-1.96299265542549e-05
-3.23913751279313e-05
-2.03617826791081e-05
-3.51657327464439e-05
-1.21593994897795e-05
-1.13854630820303e-05
-4.27542530795811e-05
-4.40512718362721e-05
-2.34540265478733e-05
-8.62882577733031e-06
-2.79133670852605e-05
-1.52445206975952e-06
-3.83597968550497e-05
-3.04749058972249e-05
-1.57514447510971e-05
-2.11388270046944e-05
-1.0686765428418e-05
-2.87607268400942e-05
-2.89380233004873e-05
-3.18158862273997e-05
-3.87041276323705e-05
-2.68512915144499e-05
-8.05021071406727e-06
-3.82799238830932e-06
-1.60276326507594e-05
-2.76262189465805e-05
-9.68045734875888e-06
-3.77295210184313e-05
-3.46343216767416e-05
-2.23432059768819e-05
-3.75802869072412e-05
-3.88407445725244e-06
-4.15163905340471e-05
-5.04959805138127e-05
-5.07544949937378e-05
-1.2432229721245e-05
1.53795020581779e-05
-1.91846774552372e-05
-4.21454128717696e-05
-3.40186400642152e-05
-3.73642425753545e-05
-3.26752991958598e-05
-1.00387065959653e-06
-2.22818942954683e-05
-1.29727191365218e-05
-3.75134183634224e-05
-8.07301054473591e-06
-6.86456730593415e-05
-3.77461377084348e-05
-5.30158608997973e-06
-3.12910307950304e-05
-4.93133960990698e-05
-3.09275390899612e-05
-3.77816293238826e-05
-1.39239740598387e-05
-5.36747380548432e-05
-5.34977413561786e-05
-3.66388633438537e-05
-7.06834507647152e-05
-1.27915626545489e-05
-1.92585029911724e-05
-1.51842005582399e-05
-3.27618614144467e-06
-1.07268331090921e-05
-4.16810960956298e-05
-2.65181689428574e-05
-3.21577381541514e-05
-2.86041948297264e-06
-1.29072790993205e-05
-1.13547122310238e-05
-2.24450435531508e-05
-4.56027003013511e-05
-1.91460352218194e-05
-3.71627781774686e-05
-4.4149772434818e-05
-1.66769984915783e-05
-4.5277333687804e-05
-2.44738884358009e-05
-6.17393233842126e-06
-1.84874057122943e-05
-9.9097132237175e-06
-2.78690053244479e-05
-1.98679179072549e-05
-1.74538830118748e-05
-1.41289342560247e-05
-2.85619351801462e-05
-2.53346074013515e-05
-1.05857539480014e-05
-1.26137127532231e-05
5.90986538975741e-07
-3.08150572044801e-05
-3.89787358299421e-05
-4.386501781038e-05
-2.49846514660126e-05
-1.02542187730609e-05
-2.81249779737766e-05
-2.85850062075543e-05
-2.47336022169268e-06
-9.16565225187124e-06
-4.07854093396723e-06
8.75877669453099e-06
-4.19825498668313e-05
-1.15978553641422e-05
7.82316349752336e-06
-2.33887292046315e-05
-2.04090656585645e-05
-1.93173920396535e-05
-3.48924308336212e-05
-2.35377351272774e-05
-4.06762703903207e-05
-4.26264391853094e-05
-2.22710561468642e-05
-3.25856012998055e-05
-7.14171683386934e-05
-1.86018560585844e-05
-3.54015349540729e-05
-3.97145828287305e-05
-2.30785466581541e-05
-3.96946974742906e-05
-2.26473948916989e-05
-1.28693520589439e-06
-1.54291329595312e-05
-1.14944212106003e-05
-1.96702240217134e-05
-2.84772043645107e-05
-8.0682035792063e-06
-3.23094169670829e-05
-2.254745400007e-05
-1.91617891212509e-05
-1.91134359062599e-05
-1.37252464824557e-05
-8.96627953196221e-06
-3.14430727864383e-05
-5.3174619654648e-06
-5.98943431968289e-05
-3.13557543078196e-05
1.41357607124978e-05
-3.10930143806431e-05
-1.91310856388622e-05
-3.43033258829231e-05
-2.07791587500617e-05
-3.5716316826278e-05
-2.93244223133743e-05
-2.59846435353413e-05
-2.35638096188245e-05
-2.83018210542092e-05
-2.63368524829688e-05
-3.26529980544239e-05
-1.93273284504989e-05
-4.63862931388286e-05
-3.21364212255907e-05
-2.91440365800709e-05
-1.48016523919657e-05
-1.43686485861974e-05
-1.07955211623533e-05
-3.64779675536356e-05
-2.16301880624576e-05
-4.0384050590427e-05
-1.35838945665638e-05
-2.16301218200411e-05
-6.43470113543615e-06
-3.00725937755139e-05
-3.54013819037181e-06
-2.76979293234272e-05
-1.12243624836555e-05
-1.95892012030152e-05
-1.58344746931392e-05
-2.29283553883565e-05
-7.22465039825626e-06
-2.66963157404207e-05
-4.25478869577653e-05
-3.67049709299109e-05
-9.27836611989525e-06
-2.05281901912724e-05
-2.88901825119236e-05
-1.34134137109388e-05
-3.55232252542956e-05
-2.43597658230854e-05
-3.97673465407879e-05
-2.69403668018322e-05
-3.83640746297055e-05
-2.2695707656125e-05
-1.34298058514043e-05
-2.70683936180833e-05
-2.93137513033996e-06
-2.04347314569097e-05
1.85532578535188e-05
1.60511621617239e-06
-2.25018942226093e-05
-2.55003018237244e-05
-3.56729581349934e-05
-1.55094024705624e-05
-4.97254714340291e-06
-1.31241116532387e-05
-1.05921245281135e-05
-2.48129054042678e-05
-2.07987051839609e-05
-2.61634879836916e-05
-1.57023467777065e-05
-3.39404048609286e-05
-1.87820027200495e-05
-3.72276067151801e-05
-2.16422616170388e-05
-2.78025648952865e-06
-1.66027791894764e-05
7.78629943066224e-06
-4.65185637189989e-05
-1.20056961728415e-05
-3.26204560028354e-05
-4.08997360954751e-06
-3.90627646356061e-05
-1.55245041319724e-05
5.65822047341854e-06
-1.0950134200778e-05
-2.10447552461133e-05
-3.52809008150992e-06
-6.00469857466147e-06
-2.96262130176398e-05
-4.2357210045641e-05
-4.98090889698568e-05
-3.49142304427779e-05
-2.77804816364576e-05
-3.57152436278343e-05
-2.36002642921444e-05
-4.92957821152936e-05
-2.08184974925337e-05
-2.55927488281775e-05
-3.36012864484674e-05
-1.47214688402187e-05
-1.2226804903835e-06
-1.54760162476334e-05
-5.25485358682109e-05
-1.94655705822697e-05
-2.37447922908659e-05
-4.72780830538024e-05
-2.90455316041644e-05
-4.08871364567334e-05
-3.96038243115669e-05
-2.19938757910786e-05
-3.46147323710814e-05
-2.13244029515676e-05
-1.16751251139867e-05
-1.49971908705107e-05
-1.85804400642457e-05
-2.73818244704591e-05
1.09729129186379e-05
-1.55059660304064e-05
-1.90920163900866e-05
-5.98509697232318e-06
-1.81340192421971e-05
-2.23295894519741e-05
-1.48518351249034e-05
-3.38731263233086e-05
-7.14661940991753e-06
-5.02756749309082e-05
-3.14635323019521e-05
-4.35350987110674e-05
-4.60518252103588e-05
-2.25222121431892e-05
-2.70588902799692e-05
-1.73161066217858e-05
-3.745075450424e-05
-2.66750816572132e-05
-2.0452802058476e-05
-2.5684821885599e-05
-1.19038256556851e-06
-2.43155914180557e-05
-1.93293711181308e-05
-1.60823790664038e-05
-2.59300253462439e-05
-1.349292432857e-05
-2.36536452264318e-05
-1.8373814328768e-06
-2.26228010348577e-05
-1.92531425145668e-05
-4.10327239949063e-05
-4.79236016225529e-05
-3.04660932821664e-05
-5.08183517630905e-05
-3.60340700288998e-05
-2.24126778082119e-05
-2.06915690584459e-05
3.19840859977223e-08
-7.52904155812246e-06
-4.60922460482625e-05
-2.40275655867684e-05
-3.298613833418e-05
-2.82436214111569e-05
-4.73020477749243e-05
-1.70994389824043e-05
-1.13213728439574e-05
-2.45764596811766e-05
-3.21064325666076e-05
-1.30878460790001e-05
-3.30669093813262e-05
-2.12353058304977e-05
-2.26179780015919e-05
-2.90211609627194e-05
-9.24046462120939e-06
-8.05410816527791e-06
-2.78584603018444e-05
3.73205491432645e-06
-1.32845533804896e-05
-1.53559190982277e-05
5.04041876518551e-06
9.58923020278291e-06
-3.14090583751083e-05
-2.72992921223761e-05
-2.55415106043154e-05
-1.73931163830663e-05
-2.36141466754935e-05
-4.49721452975286e-05
-2.23646648478887e-05
-2.76188032628149e-05
-3.87648490631037e-05
-2.73232830682567e-05
-4.53961368631319e-05
-2.07014829095021e-05
-1.8248707527375e-05
-4.81057105963191e-05
-4.54170552833551e-05
-3.66466612958271e-05
-2.44317293240484e-05
-1.95395052171974e-05
-3.89859767034668e-05
-5.00228182451362e-05
-4.12315862539903e-05
-3.14076887267614e-05
-1.91603221709663e-05
-3.01775043951087e-06
-4.43637600562481e-05
-1.70375425314138e-05
-2.01500780074587e-05
-1.4897814832909e-05
-1.65049671160489e-05
6.264627996185e-06
-4.83745186702608e-06
-3.88911534903604e-05
-1.83982207031245e-05
3.63552216134436e-08
-9.8207403348909e-06
-3.4758073045936e-05
-2.12849749741705e-05
-2.64181948565044e-05
-2.92111651293253e-05
-4.01691655710036e-05
-7.02492340868501e-07
-2.40919647511922e-05
-3.9397164315738e-05
-4.00947394964091e-05
-8.20180209143207e-06
-2.01415729361006e-05
-2.68490568987079e-05
-3.67537456901103e-05
-2.07367385642841e-05
6.73962277563589e-06
-5.21763347948297e-05
-1.12194782148973e-05
-4.10467471725499e-05
3.50759868953719e-06
-9.74108140324066e-06
-2.62964356340915e-05
1.13256553358991e-06
-7.92705017179215e-06
-1.73750118531938e-05
-3.57005621836876e-05
-2.93615339444318e-05
-2.3591888978549e-05
-4.33806674852379e-05
-2.38823535028066e-05
-2.97360515309546e-05
-4.32626617427419e-05
-2.70268362885175e-05
-3.90778467040194e-06
-4.35282398442685e-05
-3.71012123071189e-05
-4.24756231897744e-05
-4.3285586770509e-05
-2.50071096246503e-05
-1.76904075854835e-05
-4.0717650347287e-05
-4.0264888092897e-05
-2.50466133209889e-05
-4.64516750628927e-05
-3.29623199336654e-05
-1.01587385525268e-05
-2.08866754395658e-06
-2.01474514436498e-05
-4.09299716238834e-06
-3.83452275746554e-05
-5.88098888168161e-06
-5.29157181108033e-06
-2.67198432547794e-05
-7.10504657405501e-06
-2.79814824955038e-05
-1.14693424209714e-05
-2.15300261795996e-05
-4.06158531396787e-05
-2.93160467205728e-05
-2.25095147831949e-05
-3.54685229202083e-05
-1.91017582775243e-05
-3.9144382798879e-05
-6.83742850293693e-05
-1.98311789326924e-05
-3.3988182494814e-05
-2.57322829885472e-05
-3.05248854082653e-05
-2.33555142515145e-05
-2.47011891748757e-05
-2.82368497599964e-05
-1.61925968356992e-05
-3.2830847287069e-05
-1.98527414716742e-05
-2.61838466054578e-05
-3.16632271658973e-05
-2.51004418209207e-05
-5.16331670556189e-05
-1.81206421683973e-05
-4.76385383092237e-05
-3.72728523831678e-05
-1.95499904045005e-05
9.35394329107394e-06
1.11493090952441e-05
-1.11499856515409e-05
-2.30041537828983e-05
-2.5496083000485e-05
-1.94244389188284e-05
-3.36731720695693e-05
-1.00664528347561e-05
-1.72582706480014e-05
-2.24311482692151e-05
-3.98104168193594e-05
-3.70476702334714e-05
-1.00159365406127e-05
-2.45551497441545e-05
-3.79170615836114e-06
-1.53830249546084e-05
-3.92294545344866e-05
-3.3855495311641e-05
-1.74963380549444e-05
-1.0878610526332e-05
-8.57447441107584e-06
-2.71813345420617e-05
-1.98588441326651e-05
-4.23867115509824e-05
-1.51961291435078e-05
-4.28932436800144e-05
-1.45982074233631e-05
-1.6917301399821e-05
-1.47247443422483e-05
-2.26906817827649e-05
-4.23219800970767e-05
-3.27633069837946e-05
-1.67375373237019e-05
-3.50998736816758e-05
-2.51452541359298e-05
-2.29895017056979e-05
-1.54206812189412e-05
-6.88633504556779e-06
-2.91324600958859e-05
-1.29490217401644e-05
-3.02643428052933e-05
-2.98308442456195e-05
-3.31829081516915e-05
-2.68556591550632e-05
-2.20065882232129e-05
-4.0619757566271e-05
-5.00505380965806e-05
1.14831056013549e-06
-2.6846469831461e-05
-3.07515683307408e-05
-2.99054089038503e-06
-1.89544608331735e-05
-3.00912445973181e-05
-3.72106437989639e-05
-3.86450907995982e-05
-3.33687343363946e-05
-1.59859396746759e-05
-2.93384579622343e-06
-2.9543141879053e-05
-3.99772109443344e-05
-3.97722306877809e-06
-1.66388225470166e-05
2.68755736858665e-06
-2.52696030427307e-05
-3.19781270292184e-05
-3.07091273473958e-05
-3.22946044182963e-05
-2.32439791395746e-05
-2.28784962884289e-05
-4.57299061174752e-05
-2.21623956210344e-05
-4.56336182224704e-05
-3.76709764316896e-05
-2.94758103005837e-05
-2.48327107974591e-06
9.61965260208185e-06
-1.86051889351116e-05
1.00796410893123e-05
3.56046180895573e-06
-1.45554426879191e-05
1.59490738003905e-07
-2.58636585392409e-05
3.11070014869459e-07
-1.50617555717078e-05
-1.81267013751263e-05
-2.08608993579106e-05
-3.52425095089185e-05
-7.85041554014732e-06
-3.60260792670521e-05
-1.84932278136632e-05
-4.7191212155091e-05
-1.44038621369427e-05
-2.60020328894296e-05
-1.33134168176583e-05
-2.00447798612041e-05
-6.43758894869266e-06
-4.52867629711363e-05
-1.27931932297881e-05
1.15478946009755e-06
-8.06910794032005e-06
-8.77634119013495e-06
-1.66142707018383e-05
-1.74569215385541e-05
-4.93104561077542e-05
-4.30554239164553e-05
-4.4747149053524e-05
-2.14680654125026e-05
-4.4418375273713e-05
-3.5542845514229e-05
-1.86113704537107e-05
-1.83880679676687e-05
-1.56957084318482e-05
-1.62580920146681e-05
-3.20045902923253e-05
-1.69948859539635e-05
-1.21543003452597e-05
-1.2688833383514e-05
-2.79715790135573e-05
-1.40420910519442e-05
-6.95804718988997e-06
-1.96564670692083e-05
-2.43251732944814e-05
-4.26903131419945e-05
-1.09187172725073e-05
-1.7604112855653e-05
6.01002056843569e-06
-1.94944803891912e-05
-5.13152886976099e-05
-2.55231938687618e-05
-3.97377711809351e-05
-3.25724423115659e-05
-4.02247046005887e-05
-3.51318846833249e-05
-4.28948084970221e-05
4.33963973415345e-06
-1.0499097303409e-05
-3.69057685205742e-05
-2.51932714807918e-06
-1.59580957306575e-05
-1.26290678419159e-05
-8.12394891330581e-06
-2.23512436508175e-05
-3.67101324423735e-05
-2.5898709989756e-05
-2.82363137661198e-05
-3.71481087844443e-05
-4.82049227138376e-05
-1.94732458950726e-05
-7.30971732645298e-05
-4.71490652654883e-05
-2.05163275757735e-05
-2.93654849017055e-05
-3.06571276922107e-05
-1.58465955095752e-05
-3.13030264294828e-05
-1.73729497332902e-05
-4.18633529160222e-05
-3.62879922392697e-05
-1.40268832034754e-05
-2.68579837531184e-05
-3.06546156489136e-05
-4.93856131483091e-05
-3.39978243401156e-05
-1.12181540825207e-05
-3.46476914697021e-05
6.67009153236732e-06
-3.03827582442219e-05
-4.05546863476308e-05
8.17852663298622e-06
-2.18779285894033e-05
-3.59166206439101e-05
-4.35273706571971e-05
-3.34635550137151e-05
-1.54212558089778e-05
-7.39229967006076e-06
-7.38709409725743e-06
-3.9081713052239e-05
-2.74912277454078e-05
-2.92458262778253e-05
-3.51373857113789e-05
-3.85627260110009e-05
-4.55263001462077e-05
-5.25851955076455e-06
-4.27432222667154e-05
-4.3237515265479e-05
2.18970021424607e-05
-4.11132852537777e-05
-3.15157801857624e-05
-4.48654667272615e-05
-1.33272522896636e-05
-2.86814660267925e-05
-3.61887817442358e-05
-1.72887444252386e-05
-1.93806792926183e-05
-4.66391781790627e-05
-1.49810020899013e-05
-4.37291491331432e-05
-3.29357317021927e-06
-3.00720987239918e-05
-4.56344348702476e-05
7.49000087478107e-06
-5.14242089096138e-05
-1.15315833268664e-05
-3.5137872181346e-05
-9.25266441149118e-06
-2.93363998810981e-05
-1.09002465963101e-05
-3.36642161510971e-05
-2.45848837089986e-05
-2.95755988224248e-05
-2.90086735657688e-05
1.62390720023221e-06
-2.25946211938757e-05
-1.46801749743615e-05
-4.33240145801628e-06
-4.47963554859387e-05
-8.24311974352599e-06
-3.08021490036628e-05
-2.37309729809484e-05
-2.37606270531908e-05
3.43519372178813e-07
-4.22089804969007e-05
-3.39144976498746e-05
-4.02638057870287e-05
-2.91345104046992e-05
-1.52367881910572e-05
-4.93765649152339e-05
-1.02834057775238e-05
-2.2802293157228e-05
-3.004896416137e-06
6.82533302401376e-06
2.78321527998268e-07
3.52046481682346e-06
-8.34864665026327e-06
-2.82590016498673e-05
-1.17029879627546e-05
-4.62322733493256e-05
-2.10829530450865e-05
-2.52175902572869e-05
-3.29428241896748e-05
-5.21548095453392e-05
-4.46610456365298e-05
-2.41743889197278e-05
-3.33481278433887e-05
-1.9789520049037e-05
-2.35141918710144e-05
-3.70796658742975e-05
-5.65648645749244e-06
-2.49915033516909e-05
-9.26184416542337e-06
-6.79871865408114e-06
-1.18805410114039e-05
2.12574703591053e-06
-6.53784421903829e-06
-8.97508619961278e-06
-1.02229380942931e-05
-3.10453151787654e-05
-2.31123489199121e-05
-4.49756245368702e-05
-4.73858903378737e-05
-2.21543541825884e-05
-4.67284939684783e-05
-4.15905839025096e-05
-1.93308617685183e-05
-1.76870050456649e-05
-3.54097377203928e-05
-4.89275132635033e-08
-2.08879712426298e-05
-1.87577702408956e-05
-4.18786062991266e-05
-3.38543250968736e-05
-2.798214841586e-05
-3.33397503458338e-05
-2.19124980767736e-05
-2.91445599965663e-05
-4.32363239542523e-05
-1.55085964360956e-05
-2.40688522497484e-05
-2.33678978720744e-05
-4.77900701190282e-05
-2.24344873236128e-05
-1.24168768848736e-05
-3.69647883861055e-05
-3.23214089224979e-05
-2.39195659364444e-05
-4.45401038063055e-05
-1.42018379393076e-05
-3.27422562961285e-05
-2.98536895303422e-05
-4.12425918197381e-06
-1.86350809343346e-05
-2.82148255577721e-05
-2.87569558955674e-05
-4.12671340819588e-05
-1.85124523374299e-05
-2.88696799914192e-05
-3.37369612924837e-05
-2.94959597509429e-05
-4.47234783319678e-05
-2.25829072929336e-05
-1.30649387906173e-05
-3.27867236999063e-05
-7.79481302430298e-06
-1.58152870514024e-05
-7.4339688936632e-06
-4.3800675901351e-05
-3.35502249744159e-05
-4.43399487334834e-05
-1.48898647640659e-06
-4.46744565416222e-05
-3.76084253898067e-05
-4.31909541183078e-05
-1.68197172899711e-05
-2.09136500394065e-06
-2.65078302493379e-05
-5.07073923515571e-06
1.45065279340257e-06
-1.25594157198884e-05
-4.73114123858784e-05
-3.07297289357408e-05
-1.72320748142051e-05
-7.37539641091356e-06
-1.01476976370227e-05
-5.11646114928022e-07
-3.62424839075666e-05
-4.44678597019692e-05
-3.79787433688461e-05
-4.4258074564778e-05
-2.32210368561295e-05
-1.49690016700594e-05
-1.41779874354512e-06
-3.83847795461181e-05
9.47900029718242e-06
-1.83540494759849e-05
-1.70021492020473e-06
6.07484032360568e-06
-7.0224999469258e-06
-1.40163168862849e-05
-3.67074491116182e-05
-3.86897162994228e-05
-2.50861576611954e-05
-2.08704006544579e-05
