# Supplementary material for: Research on computational propagation and identification of mine microseismic signals based on deep learning
Source: PLoS One. 2025 Oct 22;20(10):e0334641. doi: 10.1371/journal.pone.0334641 (PMC12543183; doi:10.1371/journal.pone.0334641)
Supplement: S6 Data — (ZIP) [file pone.0334641.s006.zip › 000100900000070.xlsx_0.txt_24.txt.txt]

-5.20838453400405e-05
-1.33191209325378e-05
2.1966504357991e-06
-5.99553478992541e-05
-2.68733719105349e-05
-3.71020505412566e-05
-3.35235877840408e-05
-9.16059741852772e-06
-4.24274592318886e-05
-4.09223428165469e-05
-2.70731084056619e-05
-1.95976622122163e-05
-1.27198835186433e-05
-1.84083522882351e-05
-2.11056279118531e-05
-4.89250959425685e-05
-1.75154377458098e-05
-4.05440155882728e-05
-1.71499815151419e-05
-7.19390972524897e-06
-2.25688776666592e-05
-2.91704827365274e-05
-3.31836645386241e-05
-5.19988352524543e-05
-4.04237511651213e-05
-4.07340419804741e-05
-3.43591214371535e-05
-1.47852613882134e-05
-2.50919965147219e-05
-3.64189807347832e-05
-4.84751736479304e-05
-8.84679543149903e-06
-4.29373453212884e-06
5.5458747942158e-06
-1.81272232829604e-05
-1.54342398447505e-05
-3.87817936048828e-06
-8.78902333109043e-06
-2.56925995351423e-05
-3.1661341067096e-05
7.94789854208806e-06
-8.84685677241534e-06
-2.82385391277349e-05
-2.11161851151721e-05
-5.16155824791985e-05
-5.65173432629289e-05
-4.35920261014076e-05
-2.1404718639753e-05
-6.06003202108329e-05
-3.24513780133844e-05
3.47375307798144e-06
-1.87329546491502e-05
-4.05420939675266e-05
-6.81420934890632e-06
-2.39068010259233e-05
-1.07172490269022e-05
-1.03758583411759e-05
-2.45675923027515e-05
-2.53422819934835e-05
-7.4762982937092e-06
-1.80025655253157e-05
-3.36326985365116e-05
-2.72957641754276e-05
-4.00549971851158e-05
-2.67965821284102e-05
-2.3646184625998e-05
-3.23294287768444e-05
-5.56610400904015e-05
-3.42856963244658e-05
-7.43541598480123e-06
-2.79517505973959e-05
-3.01256956653679e-05
-3.15963991513889e-05
-2.98820039778343e-05
-1.92057734652977e-05
3.29437302131527e-05
-1.85001290480694e-05
-8.83467538996047e-06
-4.29169918375613e-05
-1.52345303789964e-05
-3.06290596339064e-06
-2.9695111365857e-05
-4.15326079742073e-05
-1.74960766591776e-05
-3.55621902788369e-05
-2.75041500051713e-05
-6.08243307434288e-05
-1.5527309706974e-05
-4.24491728881241e-05
-5.32857158224855e-05
-7.69536178513268e-06
-2.60402195326914e-05
4.31649637769237e-06
-6.03097906409658e-06
-2.96082334462992e-06
-2.82950088420896e-05
-1.48817273308782e-05
-1.51684172224134e-05
-4.64477292567729e-05
-2.59392433083034e-05
-1.30643393758719e-05
-3.37244973428618e-05
-2.88438944201764e-05
-4.44075689385041e-05
-2.51798897534973e-05
-2.88920288665814e-05
-4.98510727894472e-05
-4.53675936852148e-05
-6.225952666935e-05
-1.63484488225782e-05
-2.03026927740184e-05
-1.69180239751903e-05
-3.78730702822399e-06
-6.21949115920916e-06
-5.94383308808035e-06
-4.02993993704837e-05
-2.39876763879228e-05
-3.55604747350726e-05
-1.01182167610703e-05
-1.23114424591146e-05
-3.20126389222063e-06
-6.35333139684586e-05
-5.30688147113023e-05
-3.21059258405602e-05
-1.61856978186948e-05
-2.21147973509968e-05
-5.26176623071205e-05
-1.35747769652649e-05
-8.74914286583621e-06
-5.56040733980687e-06
-2.46842614978543e-05
-2.31864394013274e-05
-1.17464572433136e-05
-2.54116220061902e-05
-2.57484328337197e-05
-1.71926058577921e-05
3.70381801748727e-06
-8.26133537191506e-06
-2.39790867222133e-05
-1.84435240906283e-05
-3.67661084759078e-05
-3.67071445339819e-05
-2.45055216953018e-05
-4.70624816034981e-05
-5.48958248764542e-05
-2.76742380023782e-05
-1.63396732506863e-05
-2.16875522746981e-05
-3.03828180383816e-05
-1.66754652630715e-05
-7.56339644418352e-06
-1.85532091831414e-05
-1.99931443933069e-05
-5.61233859262116e-06
-3.67717986743836e-06
-1.24122871769555e-05
-2.10502595739995e-05
-5.61425357317316e-05
-3.41339759239024e-05
9.2408025909363e-06
-9.9252317728145e-06
-2.76699924822241e-05
-3.85194362770449e-05
-3.13131934576258e-05
-3.67186658074805e-06
-1.74452554304043e-05
-3.29244900054815e-05
-1.580969754193e-05
-2.1898960283326e-05
-3.07050454983203e-05
6.54296657167712e-06
-2.38396904910888e-05
-1.29936930606505e-05
-1.94727872586535e-05
-3.95167235847517e-05
-2.79132402004742e-05
-3.15552170210463e-05
-2.48727940246973e-05
-2.9076150026125e-05
-2.46137254336652e-05
-2.23685644256039e-05
-2.41205353646222e-05
-2.21342504234304e-05
-1.60007021444711e-05
-2.58342353118812e-05
-4.03329887509733e-06
-2.69828669217074e-05
-3.10696510783662e-05
-2.46729446571462e-05
1.95592963546115e-05
-4.10985174216513e-05
-3.6155712076841e-05
-5.53830461947914e-05
-1.69393577716759e-05
-1.46391191732751e-05
1.12307635632777e-05
-1.21026632307302e-05
-4.28826578940713e-05
-1.6606693898309e-05
-4.7735830560957e-05
-2.56873430590032e-05
-5.59796249977164e-05
-3.77016348406036e-05
-2.18222990277039e-05
-4.75704645105217e-05
-1.949828541279e-05
1.40482157399795e-07
-4.9621404530692e-06
-2.69985961969231e-05
-3.26267099239694e-05
-3.47683275382126e-05
-1.48921624767559e-05
-1.06153528450916e-05
-2.34336762861786e-05
-2.61036729409217e-05
-2.27831175449772e-05
-1.10658012702631e-05
-3.34679651617555e-05
-4.20989954943558e-05
-1.94490066474248e-05
-4.15977623618863e-05
-3.96685803379889e-05
-1.25431537925177e-05
-4.96009362733319e-05
5.31922638428992e-06
-1.56535519142084e-05
-3.13836436845931e-05
-2.55043293196812e-05
-9.13245304957223e-06
-2.07426599715639e-05
4.76335169293241e-06
-3.34732578982944e-05
-2.44617128943758e-05
-1.95289313241756e-05
-3.4762123076191e-05
-3.94604866378648e-05
-4.83394955874556e-06
-4.76161622228108e-05
-3.30045940423676e-05
-3.33299837392143e-05
-4.27440280085846e-05
-3.03900998079296e-05
-3.64126199401435e-05
-3.98654859589026e-05
-7.67200011468299e-07
-4.06217994737021e-05
-1.2141057742588e-05
-3.1324134719344e-05
-2.41646040926219e-05
1.17217879675903e-05
-3.19330747630126e-05
1.82221946063167e-05
-1.46662436814616e-05
-7.43865418434925e-06
-4.70493528462292e-05
-2.0695034439691e-05
-3.52916755281022e-05
-3.90711044362951e-05
-3.73429090631557e-05
-3.14340104922815e-05
-5.10683124644173e-05
-2.69932942046135e-05
-2.80444248769903e-05
-3.35206964622533e-05
-1.33524955268344e-05
-7.74759666613865e-06
-2.63576252087145e-05
1.05951909360341e-05
-2.46676053789142e-05
-1.20665599851849e-05
-2.02617559306645e-05
-1.38746442385495e-05
-4.82912754196888e-05
-1.57225714850001e-05
-2.08017731957017e-05
-3.57101529559587e-05
-4.20214243482528e-05
-4.08714375358424e-05
-1.62938899809316e-05
-3.75944167621777e-05
-3.60490344571241e-05
-3.49265450937284e-05
-4.69198709747057e-05
-3.23009669983582e-05
-2.99625197431994e-05
-5.55341823792232e-06
-2.35366185179275e-05
-1.74452361097393e-05
-3.03457202931724e-05
-1.1875280252799e-05
-2.18601322762773e-05
-1.59552163268352e-05
-2.6058286458675e-05
-3.95419611364331e-05
-1.71351272928425e-05
-4.88304957456704e-05
-5.31856420653898e-05
-2.24252013177574e-05
-4.82421606896384e-05
-3.11440219070528e-05
-4.78304554607704e-06
-4.71471431731153e-05
-3.52226664690658e-05
-1.53602294835735e-05
-1.97749666641078e-05
-3.05436273487326e-05
-1.63055268561561e-05
3.51532855763927e-06
-2.12392696815068e-05
-2.68864717941873e-05
-2.51713370092391e-05
-3.145471598352e-05
-6.52837970154594e-06
-1.07569877651735e-05
-2.93980360800865e-05
-2.87355824116705e-05
-4.12403461900283e-05
-2.90259587796779e-05
-4.04850785519461e-05
-1.68218899779882e-05
-1.05813492860348e-05
-5.53296759500296e-05
-1.97689602514208e-05
-1.2734665772601e-05
-2.65154417704977e-05
-1.7004039202763e-05
-4.83980605450335e-06
-1.82756464559027e-05
-4.93630124453424e-06
-7.25568453981875e-06
-1.34744548930175e-05
-2.68729078240045e-05
-2.12774456542529e-05
-1.33611736320783e-06
-1.66098340674226e-05
-3.10921774021843e-05
-2.413818412383e-05
-2.40835813802274e-05
-5.94445035172387e-05
-3.66151274492268e-05
6.73327968967557e-06
-2.83490067367116e-05
-8.19054251563048e-06
-4.87848722019724e-05
-1.14600980804916e-06
-3.25137620984779e-05
2.85569122787422e-07
-3.08211737537385e-05
-1.05494980753659e-05
-1.89102623847629e-05
-2.1435158938102e-05
-1.57407666671793e-05
-5.11427907620259e-05
-1.42997227869163e-05
-2.10395321619202e-05
-3.51599949818629e-05
-9.72324160195381e-06
-4.79971191739644e-05
-2.99564776003075e-05
-4.4619379543781e-05
-3.23176595564004e-05
-1.39597796005048e-05
-5.60433523036866e-05
-2.12098523714352e-05
-3.30187171514838e-05
-3.49441927709657e-05
-1.63004423186506e-05
-2.76550296018237e-05
-3.03888306107014e-05
-2.45702029597552e-05
-2.22022042485274e-05
-7.0586544518091e-06
-2.58530799785465e-05
-7.55652334758979e-06
-2.00713550114857e-05
-2.87929328691409e-06
-2.04752353697441e-05
-1.84935334355072e-05
-5.4694743442079e-05
-2.99663652809082e-05
-2.68750278621098e-05
-2.64848554444999e-06
-2.7207151816162e-05
-1.10200726776921e-05
-3.25434083198148e-05
-3.64313053353914e-05
-1.37361635520812e-05
-6.56289439428699e-06
-3.85639200959847e-05
-3.80275834247548e-05
-3.36154834642713e-05
-1.65883782971346e-05
-8.90685775206112e-06
-3.14434412802169e-05
-1.88900874828291e-05
-7.24051374540391e-06
-3.29572096021653e-05
-2.59844481942502e-05
-1.91632441030957e-05
-5.20372187745695e-06
-1.27717674288817e-05
-1.28139077470876e-05
-1.65377084346661e-05
-2.4763984792948e-05
-2.57426298040566e-05
-3.7726548173884e-05
-2.95636748339941e-05
-2.84911300130086e-05
-3.29978970984114e-05
-2.26321060082656e-05
-1.88672842659636e-05
5.18568186919274e-06
-3.31062991636217e-05
-2.97347138950426e-05
-1.42535230851454e-05
-5.36303007195991e-05
-1.87724574914224e-05
-1.11772537956788e-05
-1.12087472337628e-05
-4.12161863705756e-05
-1.31303083843401e-05
-2.25756338087795e-05
-2.08295717725254e-05
-3.6133539125033e-06
-2.21143199565277e-05
-4.04112394289585e-05
-2.05257360266058e-05
-5.1560706853054e-05
-2.91078928115585e-05
-2.72823539348542e-05
-8.0022005712098e-06
-4.5319570298936e-05
-3.14099227703792e-05
-1.88192731569172e-05
-1.20951598316718e-05
-2.89459672859209e-05
-3.27528226918081e-05
-5.43787736473174e-05
-2.98753971035446e-05
-2.44046920180875e-05
-1.57120670089223e-05
-2.99276252932072e-05
-2.53631827164951e-05
-5.67217901873539e-05
-1.27235742252735e-05
-3.4900399473666e-05
-2.06289118434327e-05
-2.8877271778584e-05
-3.11868402825368e-05
4.37403834975405e-07
-3.74714977392955e-05
-2.35196955158097e-05
-3.13823834010892e-05
-2.88237125474055e-05
-3.55394356945541e-05
-2.01626309653988e-05
-2.57983430593122e-05
-2.47343987882028e-05
-2.7616805399568e-05
-1.78793560175004e-05
-3.96362687399333e-05
-1.06945392681998e-05
-1.02545051846972e-05
-3.77347866839679e-05
-2.43379653628093e-05
-3.7835717146528e-05
-2.26755730413344e-05
-1.6883634725853e-05
-3.13601976047885e-05
-1.7169812168617e-05
-2.6318793008529e-05
-2.61284654950303e-05
-2.40143753252764e-05
-6.00614068454743e-05
-1.73923346612052e-05
-2.88668089093833e-05
-4.67026589649e-05
-4.22831862565957e-05
-1.1949196756469e-05
-4.71650580067019e-05
-3.90926285306271e-06
-2.27890734676672e-05
-1.70612065423841e-05
-3.14632122570617e-05
-1.44965275848715e-05
-3.25662850669579e-05
-4.69515769098257e-05
-2.19278085699709e-05
-1.9603396132048e-05
-3.96466513767127e-05
-8.62163478235952e-06
-6.25139116215557e-06
1.82311230695534e-05
-3.74925921379033e-05
-3.51902701306664e-05
-2.17426887217646e-05
-3.64253757910996e-05
-1.12749795336019e-05
-2.65427516492393e-05
-2.29608009285423e-05
-2.09719487283021e-05
-2.66762287749298e-05
-3.89559533106081e-05
-3.86482424669848e-05
-3.47231006149736e-05
-3.78198841683111e-05
-3.001392781268e-05
-1.67881268964035e-05
-3.17884003487912e-05
-3.1234432285066e-05
-1.64693679644364e-05
-2.17546026462773e-05
-8.09792081272698e-06
-4.75666748124039e-05
-7.95534021319311e-06
-8.90177668709366e-06
-3.28915647500556e-05
-2.53087863583527e-05
-1.37162723101296e-05
-4.55823104192001e-05
-3.62826766749695e-05
-7.79939747160954e-06
-2.83201671272656e-05
-3.86742573582948e-05
-1.31624397776559e-05
-3.6151449645789e-05
-1.74108347155068e-05
-1.91562524513167e-05
-2.44554587162533e-05
-2.57717074811338e-05
-1.51947411586998e-05
-2.10190688863361e-05
-5.38429260790797e-05
-2.43112114547934e-05
-1.0680828492942e-05
-3.39630212448237e-05
-1.53770402113102e-05
-1.81295571019861e-05
-2.43724683004933e-05
-2.15464679084463e-05
-1.3721218502335e-05
-7.37556127932512e-06
5.05279810777466e-06
-1.74781557011659e-05
5.71414547231057e-06
-2.4901624342905e-05
-2.30746029608988e-05
-3.65569453554916e-05
-2.91840608628389e-05
-2.55406864801539e-05
-3.18732743446717e-05
-2.39995769875101e-05
-3.81981883799054e-05
-3.81136403501973e-05
-2.56123601422966e-05
-3.64614981555425e-05
-2.74059166902297e-05
-1.46006442491157e-05
-3.7718098789786e-05
-5.18031804464636e-05
-2.23864803600891e-05
-2.79055107887605e-05
-2.98872081792671e-05
-2.52354748698563e-05
-3.62801815138073e-05
-2.48946692896407e-05
-3.97524369442893e-05
-1.20572738621685e-05
-1.93658499401871e-05
-1.48042050368389e-05
-1.86789904052605e-05
-4.20096971601734e-05
-9.93501078672805e-06
-3.78222624382535e-05
-1.86150726727284e-05
-1.9558499789852e-06
-2.60826923289503e-05
-3.42768488273552e-05
-1.50445573850888e-05
-2.61749296634241e-05
-2.12319088272834e-05
-1.17461137368893e-05
-2.69272633245407e-05
-2.24434042947217e-05
-1.63735980751222e-05
-3.25404281870478e-05
-4.07268119540951e-05
-2.27445857755756e-05
-1.50531424484673e-05
-1.42404341200382e-05
-4.90478707207285e-05
5.77021210782033e-06
-3.77544856989808e-05
-2.46298338310265e-05
-3.39223741336524e-05
-3.66131299479309e-05
-4.76587076453667e-06
-1.01821127289013e-05
-2.42223227946499e-06
-3.685886983996e-05
-4.19967142832803e-05
-1.77461828020387e-05
-3.08736986734994e-05
-2.64257845147347e-05
-2.25308498794829e-05
1.36047236640356e-05
-3.81051162126428e-05
3.06164964575511e-06
-2.41361725838215e-05
-3.3439986170114e-05
-1.11730135724708e-06
-2.23784147161214e-05
-2.43267152157679e-05
-2.06945639900196e-05
-3.01281412560214e-05
-4.35576525616398e-05
-1.63259731588681e-05
-3.74621488516165e-05
4.97179070837577e-07
-1.81698963302581e-05
-3.4541908725322e-05
-1.76960124308633e-05
-2.74549795314667e-05
-3.3277408003797e-05
-2.85583481658506e-05
-2.20849608511502e-05
-2.70476313626984e-05
-3.75793790741497e-06
-7.42985532571706e-06
-1.65294258509923e-05
-1.17171031205881e-05
-1.13380181533787e-05
-2.30386478050042e-05
-2.46680053134042e-05
-3.82774704014767e-05
-5.41843322760437e-05
-2.05006271949407e-05
-2.26450788654467e-05
-3.28682995620552e-05
-2.77742071581365e-05
-4.88607089271534e-05
-3.8681043919232e-05
-2.19983469625968e-05
-1.99824203355406e-06
-2.3436285931045e-05
-1.87602227445989e-05
-1.45493240555142e-06
-1.52479916377753e-05
-1.55387046365679e-05
-3.3592612691121e-06
-3.60104835729823e-05
-2.7761517001206e-06
-2.33386335781666e-05
-2.29410277063246e-05
1.27654611655911e-05
-1.61306194736736e-05
-2.56510364929749e-05
-8.09318832125083e-06
-3.99503813493556e-06
-1.21641220835286e-05
7.37529674288548e-06
-1.17013384142807e-05
-1.12586079133342e-05
-2.51710554636516e-05
-2.97383316495839e-05
-4.87574820027093e-06
-3.26780782940054e-05
-2.69250901764693e-05
-2.23247029875112e-05
-1.78331634663228e-05
-4.15514500481669e-05
-1.68245057172002e-05
-4.73978265946672e-05
-3.31700043693898e-05
-3.66052361540758e-05
-2.48662951194597e-05
-1.69886572386463e-05
-1.75588635150205e-05
-4.94540077610181e-05
-3.56958168892951e-05
-3.7216723449649e-05
-5.25363494556027e-06
-5.35821757160682e-05
6.80963063975448e-06
-2.40312487129595e-05
-3.1472575785237e-05
-1.12117969726998e-05
-1.06069550829061e-05
-1.05988731807391e-05
-2.19585455496779e-05
-1.87024513436063e-05
-2.6789791152329e-05
-2.83033157600563e-05
-2.76671402222901e-05
-2.37957675586467e-05
-2.04885351759424e-05
-4.06645603877203e-05
8.46113560846983e-06
-1.33845066999454e-05
-4.80505850593326e-05
-1.94627501566953e-05
-4.02472296094046e-05
-2.26176568679972e-05
-1.04241012284522e-05
-2.74372090556239e-05
-2.44706196112864e-05
-2.58120432068508e-05
-2.27179481972119e-05
-3.78302938289444e-05
-2.31252430495008e-05
5.65164393350198e-06
-3.151674710627e-05
-2.45364590739273e-05
-1.21171996911456e-05
-3.89017229589358e-05
-2.52658909926759e-05
-1.026452816701e-06
-3.75326454210951e-05
-3.97103680062529e-05
-2.03326778898395e-05
-4.72910821153802e-05
-2.71937786678541e-05
-4.21392227106457e-05
-3.15783994294219e-05
-4.8005829057702e-05
-7.62689767306761e-06
-3.4117334331141e-05
-1.5508168149229e-05
-7.9879294876844e-06
-2.7511898373232e-05
-2.18357416230738e-05
-1.98851653308903e-05
4.40041128659709e-06
5.35227611775416e-07
-2.21147080389004e-05
-2.64774525903e-05
-4.76879425828428e-05
-4.37669747182824e-05
-2.74749464668882e-05
-2.61874082235258e-05
-2.22380114628227e-05
-2.66078086968189e-05
-1.85086268023148e-05
-1.3048418408361e-05
-2.87150123291677e-05
-3.47636338461213e-05
-1.47515102884087e-05
-5.07583917525139e-05
-2.22645174511432e-05
-3.72374250947249e-05
-3.66268152092772e-05
7.99162479140467e-06
-3.05136359088671e-05
-6.7244287420554e-06
-3.61930204765929e-05
-2.71632992641155e-05
-2.65068801715682e-05
-2.65030538464638e-05
-4.99128933228437e-05
-1.73496238578679e-05
-4.545850654021e-06
-3.59236992303257e-06
-2.80855053513907e-06
-1.31792304923774e-05
-3.49130039468014e-05
-4.32981249677778e-05
-2.57328966854797e-05
-1.4178934927261e-05
-1.10778031548473e-05
-2.30575009625092e-05
-1.94755235219989e-05
-1.58554252486492e-05
-2.51333892936804e-05
-1.81910303550466e-05
-2.45734919129016e-05
-2.8843462254958e-05
6.63258075109749e-06
-1.08771844292895e-05
-3.19291152718645e-05
-7.5037057765197e-06
-2.59595911735758e-05
-2.32022230093049e-05
-3.69539445670761e-05
-2.30134264856834e-05
-7.49608510132705e-06
-3.65334463417394e-05
-3.27873057488402e-05
-3.2358271217502e-05
-2.58562920250603e-05
-1.44550524195599e-05
-1.53807484192521e-05
-2.93980540476638e-05
-7.27644800032951e-06
-4.59989444648038e-05
-2.26978435407638e-05
-8.50188760545674e-06
-2.88265424791996e-05
-3.05886807925866e-05
-1.91686176091885e-05
-7.61660282698989e-06
-2.77405367914212e-05
-2.6086710346975e-05
-2.22250582488373e-05
-4.8270757197826e-06
-2.01891615988123e-05
-2.33047226868529e-05
-2.01789247976161e-05
-4.08907538320508e-05
-2.20201461377474e-05
-3.47256435639982e-05
-5.35897056709616e-05
-4.56716349975464e-05
-2.16209835406737e-05
-2.75721639272691e-05
-9.94814453368945e-06
-5.13500873709617e-05
4.52559867941961e-06
-9.21782783481346e-06
-2.11928881648351e-05
-2.54157782104423e-06
-2.80181736994724e-05
-6.31196899635649e-06
-3.46861694732036e-05
-2.6222187442256e-05
-7.59523195679666e-06
-1.75434181918576e-05
7.0836499583529e-06
-1.08669789749916e-06
7.82500722164508e-06
-4.29835316940284e-05
-2.30106200253743e-05
-5.00727699680537e-06
-5.93073378772285e-05
-2.51078682805251e-05
-2.14007523022727e-05
-4.76282326830282e-05
-9.71734689983413e-06
-1.63677367921666e-05
-2.86481062041687e-06
-2.54005636961411e-05
1.25374816253944e-06
-3.15985990713194e-05
-2.37292790424069e-05
-3.35046831319258e-05
-3.14725827027202e-05
-2.20298775075859e-05
-3.22844368099279e-05
-4.2586456036169e-05
-2.09735980745273e-05
-5.10970186293461e-05
-2.25415786761063e-05
-4.72266074645677e-05
-2.2994615357027e-05
-2.08937977226662e-05
5.23326109377005e-07
-3.00658816654957e-05
-3.37782062783018e-05
-1.89784049861774e-05
-3.24216919269784e-05
-1.64821090829655e-05
-3.8606789753813e-05
-2.20978119054794e-05
-2.90117811941135e-05
-1.76738465947924e-05
-1.73175975910368e-05
-1.28542843659779e-05
-1.87930242475062e-05
-6.43035103169257e-05
-1.69458820562987e-05
-1.44156535950306e-05
-2.5995933732025e-05
-2.57337530738357e-05
-4.10041921490038e-05
-3.56429194760628e-05
-4.79023047968386e-05
-1.85004331923095e-05
-5.824381344863e-05
-2.60464099404283e-05
6.57570218496814e-07
-1.77911810515499e-05
-8.69464809672507e-06
-1.08581482904828e-05
8.18335893752563e-06
-2.28663574862275e-05
-1.44800165134587e-05
-2.14821399651414e-05
-3.09135754987097e-05
-1.31284903052623e-05
-4.37251596584235e-05
-6.60778044429719e-05
-4.47422796986801e-05
6.70192502618757e-07
-2.50056128838005e-05
-1.9364179908129e-05
-2.99741575347643e-05
-2.23289240345813e-05
-2.19843519903113e-05
-1.70585218211594e-05
-2.6407315667676e-06
-3.36955155310424e-05
-2.24687459846837e-05
-1.86977436362002e-05
-2.86128733448618e-05
-4.39739152983596e-05
-3.18086906263829e-05
-3.13868010323507e-05
-3.89124594294882e-05
-2.60764649417718e-05
-2.13440250581473e-05
-4.54472793829224e-05
-2.02442944135824e-05
-3.37635921585282e-05
-1.04060991497261e-05
-2.4142262943025e-05
-1.77070334851324e-05
-1.01620676698378e-05
-1.6301944878182e-05
-1.13322770250135e-05
-2.37828904318039e-05
-6.0061370885031e-06
-4.68662491952876e-05
-4.69188201609428e-06
-3.57399706008327e-06
-9.11127336136123e-06
-1.11293159387011e-05
-3.40591732060741e-05
-2.52368969098422e-05
-1.54003552668448e-05
-1.33567879068336e-05
-3.14182500596534e-05
-3.92977219813022e-05
-3.02455436272171e-05
1.11021033063315e-06
-3.49929123635341e-05
-2.48900577725106e-05
-7.7209549934079e-06
-2.3891892538672e-05
-5.8977474723923e-06
-3.5171194456233e-05
-3.77713269118626e-05
-2.79383861435899e-05
-5.2080834888347e-05
-3.43355613608739e-05
-4.69326935206104e-05
-6.10881812908475e-05
-3.55370907767464e-05
-1.60522438562898e-05
-3.0044730730133e-05
-1.84356509734748e-05
2.58062607892547e-06
-1.32105956518033e-05
-1.29665187410224e-05
-1.62638538122376e-05
-2.48609293036772e-05
-3.62077336642238e-05
9.5555538124957e-06
-2.02459301753133e-05
9.30299561737724e-06
-5.20395829210766e-06
-3.28463942001201e-05
-3.56871524648903e-05
-3.57940433359423e-05
-3.80560849623846e-06
-2.43383082461211e-05
-3.57684209160503e-05
-1.54191950312508e-05
-2.01997435877097e-05
-2.08621285444739e-05
-2.5891012484757e-05
-4.77153441362592e-05
-6.6322041696016e-06
-2.83173118316437e-05
-1.99358970796101e-05
-4.56381852969891e-05
-3.23470745236083e-05
1.68147120719395e-05
-4.93849181509022e-05
-1.80818857308698e-05
-3.08055059153086e-05
-3.11247795007545e-05
-2.61874687596085e-05
-3.78088481815298e-05
-2.13325538983102e-05
-2.53777585856839e-05
-2.57783086003663e-05
-3.34258537306972e-05
-1.25724049747741e-05
-1.02723677761816e-05
-3.56035649263537e-05
-4.03047996106593e-05
-3.62187235941579e-05
-3.92214106601308e-05
-3.36189524891504e-05
-2.0621969973539e-05
-2.89895878401283e-05
-1.88340557733477e-05
-3.72044150873853e-05
-3.09264654503773e-05
-3.49686395339157e-05
-5.36401932903791e-06
-4.62589247062259e-05
-1.1506135958854e-05
-2.48707941848422e-07
-1.81281423692165e-05
7.11308329930371e-06
-3.02881167378912e-05
-3.96895790483122e-05
-1.09093213965631e-05
-1.52808043461148e-05
-1.54845869214593e-05
-1.16424445471466e-05
-1.84228600174155e-05
-4.44877277530403e-05
-3.12336288211739e-05
-5.35569151047319e-05
-4.67025269519804e-05
-3.73311534699985e-05
1.50024738915396e-05
-2.70429002542762e-05
-2.1387817653439e-05
-3.99642584120679e-05
-2.6863295304933e-05
-3.30189815604296e-05
-3.17267873437493e-05
-5.45422388645923e-05
-3.39540400586457e-05
-2.66637935360711e-05
-1.80588395638682e-05
-2.7254232656798e-05
-3.55984022432509e-05
-3.8589070274384e-05
-5.60370967416682e-05
-1.51544761937101e-05
-2.58532588725878e-05
-3.34913957731348e-05
-7.0169921184503e-06
-9.11006613422506e-06
-3.29629952808601e-05
-7.68340690984419e-06
-1.21354333575515e-05
-3.47983737135922e-05
-2.02190743489044e-05
-2.19878463652608e-05
-5.04395164878764e-06
-5.93015117491024e-05
-2.38620109147578e-05
-4.47576644885164e-05
-4.8711467149858e-05
-1.20362033977677e-05
-2.65908142361566e-05
-2.38596759786625e-05
-1.22169415369726e-05
-2.26021775170303e-05
-3.47370183587987e-05
2.17332089995365e-06
-1.21971377650976e-05
-8.91029916818545e-06
-3.30522100275481e-05
-3.40032276271524e-05
-5.01608716025112e-05
-9.55724297246291e-06
-9.06053656254095e-06
-1.04556871732586e-05
-1.95197665750229e-05
-1.33877250831009e-05
-1.56502965337674e-05
-3.82209492170416e-05
-2.34368390457772e-05
-2.31629403807544e-05
-4.57052588760407e-05
-1.50567367825603e-05
-3.8276536236035e-05
-4.6027556076034e-05
-5.24835972898182e-05
-2.05225550975708e-05
-2.81528187105998e-05
-4.78510334691824e-06
-3.32681348832242e-05
-3.15261272730082e-05
-1.73303588476652e-05
-3.19714966128012e-05
-2.37491996955612e-05
-2.47617835406086e-05
-3.99197375710088e-06
-3.15490271149172e-05
-1.88475010168894e-05
-5.14879952469961e-05
-2.82178054476272e-05
-3.18059968441328e-05
-4.11492246366086e-06
-2.55609860157968e-05
8.2744214355947e-06
-1.60878553784783e-05
-1.99536193348947e-05
-4.27074508191421e-05
-3.44126359261493e-05
-2.28478960701345e-05
-2.24022321093204e-05
-3.11208339011779e-05
-1.82667407475462e-05
-1.25527525214861e-05
-3.67933048934947e-05
-2.21023227860349e-05
-5.6939401535748e-06
-6.20134763167823e-07
-2.94358222142516e-05
-3.88772290142446e-05
-5.33872923560597e-07
-4.03885791930708e-05
-4.24001060247135e-05
-3.20667082397622e-05
-3.43785300680506e-05
-2.89934743223564e-05
-1.42480703575234e-05
-3.35030066869375e-05
4.73103523928873e-06
-1.78735553590002e-05
4.0281162730009e-06
-4.35439580315941e-05
-4.31647065296414e-06
-1.79712166742491e-05
-2.43661328857956e-05
-2.39439112090636e-06
-3.27636559734656e-05
-4.30335280443111e-05
-1.90178853705656e-05
-3.92119817444792e-05
-2.66801663350972e-05
-4.55297349582248e-05
-3.09811114006686e-05
-2.39549757339096e-05
-2.55738813060524e-05
-1.31362104812846e-05
-2.3398354000502e-05
-3.70194611753047e-05
-2.2761810899786e-05
-3.88292563794434e-05
-1.22966431430639e-05
-5.87854126816161e-06
-9.78993568165665e-06
-3.85668931729136e-05
-2.78128933718198e-05
-2.42713915328797e-05
-1.692220529845e-05
-3.47806327371268e-05
-1.48889396560779e-05
-2.789781635653e-05
-3.31355902679368e-06
-3.85766677130159e-05
-3.38843073752778e-05
-1.69866831680956e-05
2.89142707673336e-07
-3.1043255929899e-05
-3.43037812146163e-05
-2.27833031801455e-05
-1.27973958514428e-05
-3.90599230434622e-05
-4.09033804636577e-05
-3.92614940209666e-05
-1.19525085082812e-05
-3.54024546881584e-05
-3.39642707372923e-05
-3.75508800058887e-05
-2.40852723065073e-05
-3.01724695289605e-05
-3.60404180364711e-05
-3.40170085029995e-05
-4.74449743381985e-05
-4.34424189257676e-05
-4.00043750696591e-05
-3.75645562548534e-05
-3.03945881990752e-05
-2.76094013191801e-05
-2.32328872089439e-05
-3.61106599747679e-05
-3.16817033001965e-05
-7.23198002183896e-07
-6.42536659908508e-06
-2.25509362254919e-05
-5.0888150718096e-05
-3.59664599118347e-05
-2.6160873515544e-05
-1.47514241585814e-06
-3.65388824255449e-05
-3.70705237841404e-05
-1.20014364644083e-05
-3.29968861383019e-05
-1.82161519656074e-05
-3.12776610529683e-05
-2.24112834448517e-06
-3.93246895460459e-05
-2.85112864017326e-05
-1.57687259124294e-05
-1.92188733774319e-05
-4.00955386923867e-06
-3.20759541331668e-05
-1.35525503901154e-05
-1.07346562340407e-05
-4.49649026302764e-05
-2.23794243045223e-05
-3.35012268349315e-05
-3.68548076949792e-05
-2.76272895917592e-05
1.08854696297494e-05
-2.34204422868668e-05
-1.88873388426536e-05
1.00949021858578e-05
-6.70889729411258e-06
3.41258063598785e-06
-2.56687269088028e-05
-2.96477135752076e-05
-1.19455885507316e-05
-1.25893324299586e-05
-1.36203215805313e-05
-2.83392078526746e-05
-2.1916582621057e-05
-3.43474483442965e-05
-3.45967975408889e-05
-2.12512252914081e-05
-5.73366968015202e-05
-3.09425591785871e-05
-3.76241259576048e-05
-2.39297699464651e-05
-3.81363338406296e-05
-2.77327375508866e-05
1.57813275319501e-06
-2.6491690809746e-05
-3.06773935384811e-05
-1.23488011223564e-05
-5.56224755957224e-05
4.07100376505231e-06
-2.17557233243466e-05
-4.42133797189676e-05
-3.39016695207257e-07
-2.98659676826985e-05
-1.70394744050936e-05
-3.95432035341283e-05
-2.54991169136162e-05
-1.80305647967642e-05
-2.93533329257097e-05
-3.76794503424614e-05
-3.87352099641532e-05
-3.78123989815452e-05
-1.67297071801958e-05
-8.05346908367459e-06
2.2719031350652e-06
-2.95000229526051e-05
-4.23656711405714e-05
-2.54333817013277e-05
-9.7363672112875e-06
-1.60587006533344e-05
-4.12286714694879e-05
-8.0703475368685e-06
-3.1480866411077e-05
-2.51117485274369e-07
-3.59193750565253e-05
-3.96257618919167e-05
-1.29064771125942e-05
-3.23315366923874e-05
-3.25173721649148e-05
-4.27981047226554e-05
-2.26291511541851e-05
-4.41738906617305e-05
-6.35644553959536e-06
-9.28853757236398e-06
-6.72892017555009e-06
-2.63170624944029e-05
-2.04257682814589e-05
-4.42820003891952e-06
-4.2209443224232e-05
-1.20524986744763e-05
-4.94683419104981e-07
-2.89229620392167e-05
-3.41693453971209e-05
-2.34947765214797e-05
-4.7092524123179e-05
-4.05057711205608e-05
-3.90747552738138e-05
-4.10171378906224e-05
-1.47592109819252e-05
-1.56658797149526e-05
-2.44913255821956e-05
-2.34651707624527e-05
-1.72258179880471e-05
-4.09115636481653e-05
-1.60084793138005e-05
-1.13365061015379e-05
-5.19135705663089e-06
-8.91842203940741e-06
-2.0136817866715e-05
-2.65531457700904e-05
-2.97002713462889e-05
-1.65310446572311e-05
-1.06876725846391e-05
-1.36964879210804e-05
-3.52099544570464e-05
-1.17117377465476e-05
-2.06607169926102e-05
-1.51154200378013e-05
-1.77298794826141e-05
-2.13645107533838e-05
-3.21712443352493e-05
-8.48624926542246e-06
-1.47922469148125e-05
-3.5237205722426e-05
-4.13956316470465e-05
-5.45293707181191e-06
-2.82437915167718e-05
-3.18422930668301e-06
-1.77948921324542e-05
-9.74163957439582e-06
-2.74470138788072e-05
-1.31908353290469e-05
-2.44621785710608e-05
-2.02776886384713e-05
-1.88730332340272e-05
-3.61019371094025e-05
-1.69753304590072e-05
-2.02218298950528e-05
-2.64054916520082e-05
-2.23759043933313e-05
-2.15865022430589e-05
-2.78217567613356e-05
-3.22799955743224e-05
-1.24472747852046e-05
6.4350468354399e-07
-4.31305013787433e-05
-4.19232408504704e-05
-4.13707600410578e-05
-5.25013302755551e-06
-4.16785164633324e-05
-1.67658791522843e-05
-2.08599959455363e-05
-4.38436323756849e-05
-3.86116906658515e-05
-2.13497542103073e-05
-2.74794309262601e-05
-3.15621853345066e-05
-4.62746851233333e-05
-1.78290844964031e-05
-1.44472399750987e-05
-5.90394540659406e-06
-1.54939108524784e-05
-1.11927654726139e-05
-1.11457628376441e-05
-7.9608851497328e-06
-1.56477603231759e-05
-1.99885461756317e-05
-1.82376690232627e-05
-3.1799699893614e-05
-2.68558217947384e-05
-2.23984667319916e-05
-1.45434611945573e-05
-3.15265842923885e-06
-5.97603611038139e-05
-2.97133826816046e-05
-1.96668297023484e-05
-3.90766555964192e-05
-5.15942134919163e-05
-2.45555436790096e-05
-2.85141241031915e-05
-4.56151705754546e-05
-3.64533224907696e-05
-2.96677471652778e-05
-2.42531641513528e-05
-2.47408988280979e-05
-4.9177700465946e-06
2.75352270324435e-07
-1.04385463003945e-06
-3.14621948389767e-05
-6.15972322805766e-06
-3.93318475201537e-06
-1.89961273014581e-05
-1.21352208197989e-05
-1.4713572486786e-05
-3.47108245234205e-05
-4.48826750085731e-05
-5.36772238823911e-06
-1.85639666637294e-05
-4.07507891254267e-05
-1.92581824467199e-05
-1.39693176365919e-05
-2.68893170395191e-05
-1.80052349208683e-05
-1.24545564393218e-05
-3.58531162160999e-05
-2.79174293118127e-05
-7.24384438540271e-06
-2.39757314999365e-05
-4.00019062249909e-05
-2.24387231119919e-05
-4.35068850894891e-05
-3.71878533011682e-05
-1.61323421468875e-05
-1.5464661359089e-05
-2.32119528570613e-05
-1.44875305511227e-05
-1.32612234533199e-05
4.81030880450164e-06
-2.98965502261242e-05
-1.41585961702405e-05
-7.48548436551063e-07
-1.77005274323477e-05
-2.87175315396018e-05
-2.97562106409281e-05
-2.36634056268325e-05
-3.18563002121015e-05
-9.30014093598976e-06
-9.40424263148721e-06
-2.18869227575563e-05
-3.40847687193727e-05
-5.39479421117458e-06
-2.83761986241804e-05
-1.01247538740486e-05
-4.82999679776492e-05
-1.8375697682483e-05
-6.98163186444418e-05
-3.98314518690975e-05
-3.2432870572005e-05
-3.788161778778e-05
-7.81923702808501e-06
-4.54695266093898e-05
-8.94838669327477e-07
-1.91276921814851e-05
-4.80636414882563e-05
-1.8330411689355e-05
-2.31854754902969e-05
-2.21111423972936e-05
-1.96730473856128e-05
-9.22605264880761e-06
-4.41299828995153e-05
-1.81716556743087e-05
-3.45559053329737e-05
-3.73248167578841e-05
-2.8885788698983e-05
-3.6130896052833e-05
-2.51960231168161e-05
-1.32847887459571e-05
-1.32703941667935e-05
-2.32216263240245e-05
-1.08449082635661e-05
-2.9763956118261e-05
-2.00762401745192e-05
-1.65945718230153e-05
-2.0326030829939e-05
-6.62928777764485e-06
-4.5186760552434e-05
-2.31189205723046e-05
-3.66102590635687e-05
-3.55845791699773e-05
-2.48284328627541e-05
-8.20242066940643e-06
-4.41981005249108e-05
-2.38500657159618e-05
-5.94772498799449e-06
-1.72921505816918e-05
-2.89321092522055e-05
-3.09819931317812e-05
-3.59680855304188e-05
-3.74826703759921e-06
-2.71352138194872e-05
-4.8985503949378e-05
-1.7024967424692e-05
-3.70108269211023e-06
-7.13538688021936e-06
-2.64997754207999e-05
-3.66229740163451e-05
-2.80431551298318e-05
-1.09878607549945e-05
-1.67010787411573e-05
-2.40260540890254e-05
-2.28621408481158e-05
-3.39398083124689e-05
-1.24863840456918e-05
-3.71717083978497e-05
-3.91531425212892e-05
-2.80632402297738e-05
-4.5369354158039e-05
-3.62239110844555e-05
-2.16878729049016e-05
-3.96419406756385e-05
-1.5155854319924e-05
-1.52557407449575e-05
-2.19150176711079e-05
-1.96390741766307e-05
-3.39334486897425e-05
-9.5944129324503e-06
-3.33281549565699e-05
-3.29198909498128e-05
-1.98885186633971e-05
6.75447411991383e-06
-1.55395807337441e-05
-3.24761508056551e-05
-3.15508612676064e-05
-2.48804040781953e-05
-2.77741732019986e-05
-4.3883062628507e-05
-5.62724547800773e-05
-1.65466192969189e-05
-3.2620735644927e-05
-1.71069220286033e-05
-3.46776042340396e-05
-1.38654165698861e-05
-2.54690980684205e-05
-3.37201192298961e-05
-7.51708791019471e-06
-4.56775915462206e-06
1.74380239633336e-06
7.17137894035604e-06
-8.97305375499483e-06
-1.65402789170496e-05
-5.44290420703346e-06
-3.80821854642719e-05
-2.67708306242121e-05
-4.06784654723368e-05
-5.22510368776479e-05
-3.50199140327876e-05
-3.84902704382759e-05
-3.77689352109506e-05
-3.42498652299716e-05
-4.02794588596084e-05
-3.89853351264341e-05
-1.74297186807099e-05
-1.6993014139034e-05
-2.74964456859769e-05
-2.06998730846312e-05
-1.26056126060779e-06
-1.58035087503443e-05
-5.00710355900258e-05
-1.4306569323324e-06
-2.76097403949794e-05
-3.81701682075955e-05
-2.08162981578074e-05
-4.40819901743103e-05
-9.29334279532564e-06
-4.38237487879386e-05
-7.00753907459043e-05
-2.66151898756773e-05
-2.59756069227281e-05
-3.01404848562537e-05
-1.98259612883234e-05
-4.54654987114725e-05
-3.45170766856131e-05
-6.97761880216667e-06
-1.51087315731652e-05
-2.03849172044907e-05
-2.51223149652147e-05
-2.09212946861307e-05
-4.14667127231138e-05
-1.0535632365666e-05
-3.15281590332332e-05
-4.12642374983547e-05
-1.1061654225401e-05
-3.24392512060842e-05
-1.01444069992095e-05
-5.02114497899567e-05
-4.23188515828145e-05
-2.81713432526331e-05
-4.26308396372624e-05
-5.53446015133647e-05
-1.84554682542302e-05
-1.78100506477035e-05
-2.2564931873095e-05
-1.97715908092733e-05
-9.49788803205752e-06
3.78739295172354e-06
-1.94692825431929e-05
-2.52503467641691e-05
-3.84973024740959e-05
-2.49974878165081e-05
-2.88107525349833e-05
-1.20985086932991e-05
1.15607274734644e-05
-2.12380298104865e-06
-2.40358553076741e-06
-1.6392860530456e-05
-4.66453430904652e-06
-2.79179968801771e-05
-1.29383921418361e-05
-2.55067288094534e-05
-2.80930252137173e-06
-3.12218196778076e-05
2.45135612174857e-06
-3.17090901897422e-05
-1.9553322890586e-05
-3.41640201534372e-05
-2.60646176427776e-05
-4.08794734114059e-05
-3.50103169265035e-05
-2.19490800690621e-05
-2.45772311406242e-05
-1.6367766850663e-05
-1.85860834466247e-05
-2.1227201444742e-05
-1.88240397789476e-05
-2.12269552787637e-05
-1.92759990929496e-05
4.904958028313e-06
-1.12068658840901e-05
-5.40305775159219e-05
-1.95201880328684e-05
-1.29899663245711e-05
-2.89906273043871e-05
-4.23310021000433e-05
-1.53793114963381e-05
-7.68057165467737e-06
-2.24299188696625e-05
-3.68256853481812e-05
-1.73616210621419e-05
-1.25227196463285e-05
-4.83595669972258e-06
-2.4384827000421e-05
-1.25547751087024e-05
-2.76351281180558e-05
-1.39971547796333e-05
-9.22901999705322e-06
-1.2830618141329e-06
-2.82386184341647e-05
-2.85114551628119e-05
1.32529362256478e-06
-2.25183500971691e-05
-3.52432250204799e-05
-2.47059101942863e-05
-2.13767422702289e-06
-3.30171584585132e-05
-3.93665447638632e-05
-3.94644533955908e-05
-4.86029346831422e-05
-1.67531705293283e-05
-4.1260020177027e-05
-1.1184062581391e-05
-5.46572429204792e-05
-4.06143365308155e-05
-1.32856594867994e-05
-3.81539594700909e-05
-2.68157094029442e-05
2.16561990956945e-05
-1.68156880560952e-05
-2.87918229661915e-07
-2.18410080999174e-05
-3.84823882835386e-05
-1.09701999935819e-05
-4.99039947880405e-05
-4.26749679437175e-05
-1.86742736356356e-05
-2.41530299420862e-05
-4.10064743761301e-05
-2.93923430123904e-05
-4.92517808645445e-05
-3.5196224578162e-05
-1.59309718297904e-05
-4.10592896638391e-05
-2.12625923321812e-05
-7.2577779089344e-06
-2.64291237098012e-05
-5.11384454914627e-06
-3.60157043133834e-05
-1.21809974450434e-05
-1.12322916304623e-05
-7.5598290749406e-06
-2.47409474680047e-05
-1.68586533023278e-05
-2.60808647167641e-05
-1.73605657520784e-05
-5.34271578229272e-05
-3.42979431728187e-05
-3.10069241553882e-05
-5.29388996917223e-06
-1.36026099164306e-05
-3.03049563134794e-05
-1.67568384459956e-05
-2.27767262175398e-05
-1.15357638170609e-05
-3.21485368034506e-05
-3.64224724877681e-05
-1.6418047563464e-05
-4.47213156845811e-05
-3.61509892319532e-05
-1.93533973854233e-05
-3.65379640020529e-05
-3.71385996666232e-05
-4.16790888023601e-06
-3.00840064226501e-05
-3.77846401620173e-05
-1.35861855780538e-05
-6.82449636833671e-06
-1.81422996267564e-05
-3.98860302025544e-05
-1.05919681722584e-05
-4.17286583325625e-06
-2.62206340621874e-08
-3.10245907934799e-05
-4.11230621172856e-05
5.5684160190713e-06
-1.01826102835833e-05
-2.10397025267238e-05
-1.51934506041405e-05
-4.34207531981896e-05
-3.91815524654297e-05
-4.26861714191347e-05
-4.92810772713322e-05
-5.187132543277e-05
-3.9238303162913e-05
-2.24930628878935e-05
-1.6089884750699e-05
-3.35505411280963e-05
-2.20858673813082e-05
-2.87881602032453e-05
-2.83622514201486e-05
-2.38935375208886e-05
-4.07412606751097e-05
-3.31714606134625e-05
-3.59444220264267e-05
-2.85563274327213e-05
5.65584018712652e-06
-2.59489299753273e-05
-4.50688111438163e-05
-3.26441538698918e-05
-1.55674241370828e-05
-1.05431020093706e-05
-2.9125428911203e-06
-2.1040409046283e-05
-2.72988249278746e-05
8.09868944715615e-07
-2.29404386855302e-05
-1.90684829466635e-05
-1.18170395874044e-05
-1.33771439024304e-05
-2.48158521749132e-05
6.70682926554653e-06
1.30628892346819e-05
-1.68277037693572e-05
-1.75176264810459e-05
-3.4769880077196e-05
-2.11310816620385e-05
-3.3684816898139e-05
-3.28888272779384e-05
-1.92170839379755e-05
-1.83745092594032e-05
-1.60802416203906e-05
-3.92829340538806e-05
-4.31793688637881e-05
-2.35733208433301e-05
-1.11009183645408e-05
-1.03072857871878e-05
-1.81100495625198e-05
-1.55029595508815e-05
-3.1940576546061e-06
-1.48557458386117e-05
1.49587362345297e-06
-1.94865946383281e-05
-1.21740146413976e-05
-1.57607177452105e-05
-1.81432688755552e-05
-1.24483935852972e-05
-2.77964374942209e-05
-4.21653935980201e-05
-1.02472993992679e-05
-2.10995236637058e-05
-1.85768205038013e-05
-2.17172282056431e-05
-1.63885069367763e-06
-4.39129221007658e-06
-2.52128065815125e-05
-5.72142157718206e-05
-1.38566642559418e-05
-1.94801162175698e-05
-7.21299529720881e-06
-1.58949946291947e-05
-2.12035143642139e-05
-1.95130844264254e-05
-1.4574219571351e-05
-3.8331716982234e-05
-2.68143661075309e-05
-1.33432289654825e-05
-1.44968112975271e-05
-2.36661967703884e-05
-3.17583413365133e-05
-9.3727780239207e-07
-3.73597337370757e-05
-2.56933852284609e-05
-5.48278318660081e-06
-5.5263148644514e-06
-2.69349493412683e-05
-1.00043146070017e-05
-2.26578498221395e-05
-3.36448541673394e-05
-4.4754354335391e-05
-4.5554012882219e-05
-8.33519021981909e-06
-3.17196140356676e-05
-3.40349510538415e-05
-3.76608792711916e-05
-2.48615432207216e-05
-3.43613895714919e-05
-4.50499739438713e-05
-4.07318350779103e-05
-2.53159589238703e-05
-2.67270259340158e-05
-6.65627095412228e-05
-1.03697766535597e-05
-1.2462732423011e-05
-2.28630306138087e-05
-2.05709397009526e-05
-1.63147467204718e-05
5.38491663001595e-06
-1.63360721631858e-05
-5.6689813238768e-05
-1.78407315854371e-05
-5.1384269539379e-05
-5.30597259840998e-05
-3.18186206358e-05
-4.25787362497656e-05
-5.51581798862421e-05
-4.15768577712517e-05
-5.08461948986053e-05
-2.5090043749468e-05
-3.409359893571e-05
-4.59923434696453e-06
7.25336543743364e-06
-1.91064141979251e-05
-2.12754351077468e-05
-1.11280515161351e-05
-4.64104573788365e-06
-1.45931543518532e-05
-4.37963169545868e-05
-4.23463627500046e-05
-1.62158153873463e-05
-2.44623346217091e-05
-3.44988710396859e-05
-3.59737585981347e-05
-4.93069605774136e-05
-2.28523364178762e-05
-2.16246371626664e-05
-3.15257787908453e-05
-2.11118231317009e-05
-2.14555334874377e-05
-2.31480328283563e-05
-3.45799793917564e-05
-1.85656455660208e-05
-3.58013532948929e-05
-1.85169081821862e-05
-1.77531928361901e-07
-2.21658955055632e-05
-1.40187468474508e-05
-8.86553910803288e-06
-5.38653853420465e-06
-3.20717773986229e-05
-4.48690861724866e-05
-7.33064756292794e-06
-1.49311176555138e-05
-6.47427043739078e-06
-5.5815848719904e-05
-3.98787279022192e-05
-2.26110168210017e-06
-2.28894236642863e-05
-6.98546989429089e-06
-2.7335473229484e-05
-2.77862984537651e-05
-4.25254752024573e-05
-3.37808667977366e-05
-5.92557071501655e-06
-1.19630691245802e-05
-1.01575944398064e-05
-2.66265726150885e-05
-4.39409818304846e-05
8.93790237971546e-06
-3.59799589132681e-05
-1.54746421953332e-05
-5.17549823503038e-05
-4.86024938303128e-05
-2.65528455932314e-05
-1.26073575937229e-05
-4.47620011695751e-05
-1.69635096834667e-05
-3.98666496085672e-05
-2.40662519568843e-05
-3.58026025365894e-05
-1.83561069703621e-05
-3.43220128916037e-05
-1.90860965156783e-05
-1.94802376452082e-06
-4.23016527209897e-05
-7.01306062137105e-06
-1.84543714081986e-05
-2.04308990416287e-05
-2.32617219976122e-05
-3.46499042737434e-05
-4.38433968266942e-05
-2.57368538452091e-05
-1.71200824574862e-05
-2.05140231135399e-05
-3.74680400395009e-05
-3.99562160695366e-05
-2.6931456075844e-05
-3.0538363183881e-05
-1.98415650068689e-05
-2.91446710293833e-05
-6.20877462778192e-06
-1.11589927769444e-05
-3.6320322639233e-05
-2.50059738656586e-05
-1.30083720238288e-05
-2.98394312263084e-05
-2.34325773363008e-05
-2.1885937553436e-05
-3.93299472772597e-05
-2.93773318930465e-05
-3.76549986077299e-05
-1.25379838104602e-05
-3.43219319093992e-05
-5.42952988789239e-05
-5.20648937307774e-05
1.49122717435227e-05
3.22963175576258e-06
-3.50285762966908e-05
-4.5546262002063e-05
-7.41457084260989e-06
-9.94522796769551e-06
-2.13044058161128e-05
-1.50771732325464e-05
-2.65528552874032e-05
-1.70206073847197e-05
-1.0141634665658e-05
1.03064210266699e-05
-1.12289926285488e-05
-1.43576322129543e-05
-3.32269317420082e-05
-3.57544376985431e-05
-3.79447650298031e-05
1.08367216466719e-05
-1.38116690445601e-05
-8.53075107980134e-06
-4.13628488917994e-05
-1.82687175054171e-05
-1.23478134834264e-05
-3.00808717772589e-05
-2.39496052991296e-05
-2.20505210421987e-05
-3.80129623769731e-05
1.29620876937072e-05
-6.55022467828072e-07
-1.59833732888168e-05
-2.90412630550929e-05
-2.04528983961901e-05
-2.6825211007237e-05
-1.50121463497815e-05
-5.38271680922242e-05
-2.44415264691332e-05
-2.92809567340591e-05
-5.95997655538153e-05
-2.60617818354776e-05
5.16411880863357e-06
-2.35694817160983e-05
-2.10230356183598e-05
2.58406876304483e-06
-3.32636333866429e-05
-1.80529829025265e-05
-1.89630843836047e-05
-5.38508336523474e-06
-4.26902372570274e-05
-2.59953346859192e-05
-3.57782738518899e-05
-2.28977714711359e-05
-3.35107672539406e-05
-4.44805248584108e-05
-3.44493644353433e-05
-2.92611947971695e-05
-2.66764114584499e-05
7.77465617091132e-06
-3.38867373515032e-05
-7.8923516470312e-06
-1.95169858907502e-05
-1.41540915859896e-05
-1.77999257431887e-05
-1.29266808690814e-05
-1.67911942355754e-05
-4.8055068830684e-05
-1.11241504974758e-05
-4.10545418222239e-05
-2.49907049010686e-05
-5.41958318696896e-06
-2.92398687998511e-05
-2.56662876775497e-05
-3.89049646889366e-05
-4.54295391930584e-05
-4.12903246625425e-06
-6.03621605053248e-05
-8.21359438078301e-06
-4.21800118031561e-05
-4.08393040152273e-05
-3.46316625302103e-05
-4.34927344269336e-05
-3.05846008786253e-05
-3.42919182956357e-05
-7.02220277898631e-07
-5.5063225839068e-06
1.82381881281861e-06
-5.15463120574717e-05
-2.83685340064672e-06
-1.24842033253511e-06
-2.5274358591878e-05
-6.60311596855437e-06
-2.25849612534911e-05
-5.37887578624755e-05
-1.35180440794759e-05
-3.28962627787817e-05
-3.15246827282641e-05
-3.73671167207064e-05
-5.06463896770139e-05
-1.88991815339147e-05
-2.64957974062726e-05
-3.6599030262847e-05
-1.72960568774825e-05
-3.53593598415263e-05
-3.35539978488249e-05
-4.12929789292111e-05
-1.89889840174002e-05
-2.13099110043063e-05
-3.6091207619851e-05
-1.89723473457368e-05
-2.03864827748021e-05
-3.45667079727083e-05
4.64909734855571e-08
4.67461821403948e-07
-2.33622426956332e-05
-1.65030985058648e-05
5.07900787823649e-06
-2.203642212191e-05
-2.04953273287001e-05
-1.44846277800523e-05
-3.82595737089487e-05
-2.74854050867704e-05
-1.33751396345105e-05
-3.66334388934233e-05
-5.85948105962544e-05
-2.16823370936603e-05
-2.86780778011418e-05
-5.473515232297e-05
-3.25498125036622e-05
-3.93281788720517e-05
-1.92736286363608e-06
-2.75457878504571e-05
-2.8479462437464e-05
-1.89562339279156e-05
-2.7040629669944e-05
-1.52326784386767e-05
-9.57869276926003e-06
-2.84162848491847e-05
-2.89664393189681e-05
-2.89944326281276e-05
-5.966528535327e-06
-2.75343764859062e-05
-3.96507673187693e-05
-3.18768284748239e-05
-1.60598427693851e-05
-3.91827333207874e-05
-5.46969675433627e-05
-2.9318278727567e-05
-3.78934762633718e-05
-4.92974315782317e-05
-3.3262080346756e-05
-2.72131318691752e-05
-3.82491072958706e-05
-2.81620224820763e-05
-3.77423105940005e-05
-2.73470344544372e-05
-2.97450290053319e-05
-1.40130738862018e-05
6.12939625271049e-06
-2.74543020290738e-05
-1.12677006576335e-05
-1.53842430334188e-05
-4.04090267356536e-05
4.08703687773768e-07
-9.36034786089769e-07
4.13705523588236e-06
-1.82692460199396e-05
-1.93476797189851e-05
-3.52110967922551e-05
5.68087443033388e-06
-9.46294145165082e-06
-4.00647109512568e-05
-2.08345163679047e-05
-2.32259875783538e-05
-2.47746682446707e-05
-1.49368091043095e-05
-2.24830576003011e-05
-3.63274494248887e-05
-1.45265621822665e-05
-4.35401925944045e-05
-3.23915836454258e-05
-4.15650872258677e-05
-2.45750335852937e-06
-3.01650281323498e-05
-3.13512442342083e-05
-2.04143759546351e-05
-1.52265864907361e-05
-2.71996808068172e-05
-2.01506724239939e-05
-2.75766226403457e-05
-1.6490765678989e-05
-4.04667125666685e-05
-2.32670699799464e-05
-2.08116479875861e-05
-4.21628449724846e-05
-2.36158772761218e-05
-5.22394067691551e-05
-3.65793818492287e-07
-1.49050354062174e-06
-2.16464097340364e-05
-1.85129764326077e-05
-3.29778223427813e-05
-2.64449580352213e-05
-7.1750177677049e-05
-2.12305083328059e-05
-3.83971082625053e-05
-3.95415872341808e-05
-3.08872418200221e-05
-1.35935104975246e-05
-3.81603397545404e-05
-4.23182798414414e-05
-1.23320937150545e-05
-4.01296668703275e-05
-1.05833102220008e-05
-2.20788466926666e-05
-9.43759948371822e-06
-3.26091642764021e-05
-1.61640227128565e-05
-2.23777574785957e-05
-2.53013098231453e-05
-5.35911812249583e-05
-2.98461294279207e-06
-1.7548995039821e-06
-1.48859032590191e-05
-2.55263098900081e-05
-1.90924354438125e-06
-2.55651203692491e-05
-3.49590614523198e-05
-1.22787536614386e-05
-4.47388840102668e-06
-1.56736284041164e-05
-4.6182654455351e-05
1.33426970393833e-06
-2.50268829840703e-05
-5.38449609980914e-05
-2.80701787779761e-05
-1.82295023711433e-05
-3.38943011758959e-05
-3.888395456619e-05
-1.63880402750144e-05
-3.153540714274e-05
-2.18240876764774e-05
-5.7004672425699e-06
-2.1376923508474e-05
-1.46812074477693e-05
-2.54849912868842e-05
-1.34124507282137e-05
-2.92928965221977e-07
8.04989324986626e-06
-1.79633755690336e-05
-8.27271057854599e-06
-3.42702810715518e-05
-6.52994591587891e-06
-3.66848178345985e-05
-2.41939750963439e-05
-3.62113962515723e-05
-3.99379687139209e-05
-3.65893924510332e-05
-3.48964520315947e-05
-1.26984066520029e-05
-2.5879305780225e-05
-1.16277477134701e-05
-4.6554037471883e-05
-1.86503142791014e-05
-3.02426656973997e-05
-6.45972175510356e-06
-1.03326230597492e-05
-3.21140636194933e-05
-3.12090614675816e-05
-5.78196533178739e-06
-1.14571807865165e-05
-4.79300506078102e-05
-4.88719503867577e-05
-1.62555923112055e-05
-4.38663801388968e-05
-1.52481536180214e-05
-2.51466258880864e-05
-4.64010065820574e-05
-1.91040970865936e-05
-2.37419468968775e-05
-2.43659244396062e-05
-4.72371510445798e-05
-8.92492872424674e-07
-1.15916685792175e-05
-2.44615860625662e-05
-1.55209017353681e-05
-3.91532457125576e-05
-1.54817990755024e-05
7.25629821081385e-06
-1.51787111043053e-05
-1.91101244656716e-05
-2.90281419628068e-05
-3.7108259946418e-05
-1.85934112923678e-05
-2.25030724141699e-05
-2.7509105081012e-05
-3.72738941969695e-05
-5.30047082784369e-05
-4.22982265185586e-05
-2.20593201590233e-05
-5.22516607240836e-06
-1.31039939140813e-05
3.12809184297077e-06
-4.65446078398353e-06
-2.12887691745501e-05
5.64800013218335e-06
-6.94909585001556e-06
-1.18946879224451e-06
-1.39796863733993e-05
-4.71688600931064e-05
-3.50257741410498e-05
-5.42438450197473e-05
-2.52226490641898e-05
-2.32964503528473e-05
-8.67726745138448e-05
-6.13995488333984e-05
-5.13654883024546e-05
-4.7304633661366e-05
-3.74132757762721e-05
-2.43049100149817e-05
5.75888038287018e-06
8.2740771441277e-06
-1.98826871693418e-05
-9.73850531457884e-06
-2.28704938359508e-05
-5.97451219842945e-06
-7.10092576918778e-06
3.60962338603773e-06
-1.90666633979143e-05
-2.50667881577945e-05
-3.56606179101634e-05
-1.67696675451107e-05
-4.506230550648e-05
-4.09417387802443e-05
-5.18692900117345e-06
-1.91331704551442e-05
-2.77398972755692e-05
-3.36968405319389e-05
-2.57278300173214e-05
-1.29611401111816e-05
-7.11616760708248e-06
-1.77794330616442e-05
-2.00653541878872e-05
-5.09509424226298e-05
-2.57695124674076e-05
-1.54264731096872e-05
-1.77184848979043e-05
-1.29212826424892e-05
-2.47747851492415e-05
-2.42927345103571e-05
-2.03218559412052e-05
-4.10739982698654e-05
-3.07602243865247e-05
-1.46176373742725e-05
-3.43803746621237e-06
-1.90914108442534e-05
-1.6126033749204e-05
-2.80301016035515e-05
-3.25559695825536e-05
-1.61193040470433e-05
-1.56575126618651e-05
2.12664177517912e-06
-3.49594338492807e-06
-2.92584131377845e-05
-3.0616624640865e-06
-1.93680552877714e-05
-1.88789377708527e-05
-4.72370432045911e-05
-2.41210652238117e-05
-3.56815040916999e-05
-4.37092392754291e-05
-3.73859892622668e-05
-4.9051624291913e-05
-3.31902436151275e-05
-1.22311697047723e-05
-4.45119749276122e-05
-2.30284166749208e-05
-4.22532661353903e-05
-1.8074011353858e-05
-3.21899311469927e-05
-2.20363070828352e-05
2.08827628412574e-05
-1.58910051813534e-05
-2.61805719225323e-05
-3.11711295252206e-05
-6.24154958055047e-06
-9.71587902591726e-06
-3.3606515319057e-05
-2.6546707288028e-05
-2.78712917219487e-05
-1.83436027380151e-05
-1.90327529768146e-05
-5.48933196403891e-05
-2.84898647801261e-05
-2.94346414243704e-05
-2.50392076910525e-05
-9.28348326717808e-06
-6.89624343549361e-06
-3.32346549023834e-05
1.65092346053769e-06
9.8635164295167e-07
-1.51682421006513e-05
9.18081183036875e-06
-1.18664419081122e-05
-6.78310625647785e-06
-3.15379529447389e-05
-3.87582147495341e-05
-2.03176182671162e-05
-2.24647736055681e-05
-4.163837511354e-05
-6.08903789227777e-05
-4.39734405383587e-05
-2.18516138726417e-05
-3.76394382691808e-05
-1.34821750594202e-05
-2.34655211590025e-05
-4.7942581502453e-06
-7.3817252290388e-06
-3.34816370051294e-05
-1.26732466919039e-05
-2.63331927080517e-05
-4.14379861977002e-05
-3.32823043949698e-05
4.18294842562589e-06
-1.38170821980691e-05
-3.77267961029979e-05
-3.41528704520662e-05
-2.73209049112511e-05
-4.3245328207144e-06
-1.49153365796115e-05
-1.57494449548993e-05
-2.02081776439686e-06
-2.24697522352664e-05
-2.68857768820938e-05
-2.13478756297548e-05
-3.49874466137074e-05
-4.84869842416608e-05
-2.17333542214916e-05
-1.81882806585562e-05
-1.75332534995868e-05
-2.87605126744777e-05
-4.58557890479825e-05
-4.56547937429511e-05
-6.24440650026117e-05
-1.40639122351534e-05
-3.38120365028874e-05
-1.1010191956068e-05
-3.74307829379359e-05
-2.04424275160334e-05
-1.12084197747437e-05
-4.26291971170676e-05
-1.54675501076555e-05
6.51911872803166e-06
-2.93971282280723e-05
-2.14635896408469e-05
-2.44905634991763e-05
-5.55389665561616e-06
-6.75835467290589e-06
-2.15861698881991e-05
-3.62448533554001e-05
-3.12462536947342e-05
-3.14565947807444e-05
-5.00195198763681e-05
-3.18729401978728e-05
-7.35997794356958e-06
-2.16830674551815e-05
-3.21782068416885e-05
-1.5868434643867e-05
-2.48219773911751e-07
-2.28319442366329e-05
2.98276103907059e-06
-3.61792948252107e-05
-3.0113457495228e-05
-2.5184773962118e-05
-1.82438581784074e-05
-3.40991643686297e-05
-1.43203724729894e-05
-1.33149005191647e-05
-2.27677616712239e-05
-2.16477740505863e-05
-1.46249060071733e-05
-1.23874049248054e-05
-4.13134427273187e-05
-3.41189444290637e-05
-2.45430559735196e-05
-3.36278075566839e-05
-4.55873885324789e-05
-4.08705529998069e-05
-3.4752725687791e-06
-2.27836425649845e-05
-5.19357863217035e-05
-1.25851462668419e-05
-1.42804154230368e-05
-1.84278732499756e-05
-6.28960381036737e-06
-1.22347638966708e-05
-2.89752812068124e-05
-3.17444584346717e-05
-1.57393418480829e-05
-2.08540874099503e-05
-1.22592763951296e-05
-4.24211362813811e-05
-2.8314366907852e-05
-1.80399844022204e-05
-7.42119788916663e-06
-4.84992298457997e-05
-3.62363042378836e-05
-2.53259355798383e-05
-1.98502293746392e-05
-2.00036711256198e-05
-6.45919814136081e-06
-1.86738423493538e-05
9.88179313247644e-06
-3.19030142268588e-05
-3.02117814676224e-05
-1.82732137776356e-05
1.7635076737273e-05
-1.6814272879778e-05
-5.36945457408243e-06
-2.48080729635674e-05
-3.63572247312503e-05
1.85457474136157e-06
-1.20253413947747e-05
-3.15062913264124e-05
-1.08355412832419e-05
-3.65611339860343e-05
-1.56827360141604e-05
-1.70560829115441e-05
-3.82720725251165e-05
-4.47202186600297e-05
-1.72878899552964e-06
-9.75766931985217e-06
-3.49840191745487e-05
-1.61508302187496e-05
-8.05273169009142e-06
-9.53418252237662e-06
3.5109887760538e-06
2.05657630488818e-06
-3.281170685493e-05
-2.77756531083725e-05
-2.25530121759481e-05
-1.70000221257445e-05
-3.75310247203349e-05
-3.00366437164939e-05
-5.02541265835664e-05
-1.74335907586068e-05
-4.69616666104592e-05
-1.52378753031224e-05
4.57803900419546e-07
6.98381048698014e-06
-4.0563997315467e-05
-1.75009722565652e-05
-2.15247567810003e-05
-4.21550199710966e-05
-3.842366849948e-06
-1.92546465213797e-05
-3.88776321621018e-05
-3.59274067956579e-06
-3.60416619715586e-05
-2.65387480221858e-05
-7.81456019246067e-06
1.87725086786837e-06
-1.95237639843568e-05
7.43814195134949e-06
-1.81981601554725e-05
-1.76642110031293e-05
-3.46221155134248e-05
-3.10585918252486e-06
-3.94359552963196e-05
-3.97044131237853e-05
-3.59033846852095e-05
-4.16088385443739e-05
-1.29727877141066e-05
-2.194214314133e-05
-2.26370760999935e-05
3.54243448925196e-06
2.22122967519566e-06
4.89295231673126e-06
-2.25464579297401e-05
-1.97825370166635e-05
1.59309689022226e-05
-1.08701617819084e-05
-2.22057079473407e-05
-2.3864378124089e-05
-3.43979584493532e-05
-4.69815549637961e-05
-4.17498555549497e-05
-1.3429075124762e-05
-4.74213360960744e-05
-1.56105666812859e-05
-3.90524804882472e-05
-3.22819055718891e-05
-2.90555649127065e-05
-2.67248511803772e-05
-1.77754763667748e-05
-1.81900654344819e-05
-4.64807430259532e-05
-1.41387280050658e-05
-3.69483203606349e-05
-3.12908510757674e-05
-1.62794237105874e-05
6.92695040226385e-07
-4.43281925423449e-05
-2.80196091990754e-05
-1.77382566280389e-05
-8.43179864546017e-06
-3.27217941242902e-05
-2.1120435612428e-05
-4.11442664413437e-05
-6.12626871095846e-05
-2.49228077983521e-05
-3.29380603495153e-05
-3.12695318784361e-05
-1.5865872301432e-05
-2.12575535559444e-05
-1.90751985250511e-05
-6.24131158517793e-05
-1.49614714819529e-05
-1.68158504479041e-05
-2.84630020006402e-05
-3.54687454550648e-05
-3.75709398346762e-06
-2.89660292736979e-05
-2.62806831515094e-05
-2.87605442658986e-05
-2.07791195254646e-05
-3.89083260178956e-05
-1.30602488843966e-05
-5.15151086054549e-05
-3.55688905522066e-05
-2.39544984544302e-05
-2.81786650919465e-05
-4.21907838979514e-05
-3.0253733964016e-05
-3.67772181938706e-05
-2.3274385486363e-05
1.9545187046432e-05
4.58083758838535e-06
-1.487625972375e-05
-1.46485155105113e-05
-1.72846484654557e-05
-2.87830319997679e-05
-1.34520526898372e-05
-3.45308113259675e-05
-3.48542680779552e-05
-6.0400644394192e-05
-1.6646212328475e-05
-3.71363009075023e-05
-6.1574915653175e-05
-1.60894380086754e-05
-2.76301135274134e-05
-1.54661784860354e-05
-1.79613836925254e-05
-1.75957012583335e-05
-3.09377725857205e-05
-1.6462865088621e-05
-7.58481981964412e-05
-2.06527949108928e-05
9.23880781632858e-07
-3.71524077076475e-05
-2.63237424892524e-05
-2.45060560639739e-05
-2.08574241482517e-05
-4.25633340718452e-05
-1.40353913888758e-05
-1.34967447493302e-05
-1.351643139422e-05
-1.59442679587528e-05
-1.6555698277874e-05
-3.79209094556041e-05
-1.33137755210765e-05
-4.2592962002229e-05
-1.20015821764436e-05
-1.62890801352614e-06
-4.29569436447555e-05
-4.71635101782487e-05
-1.11209750818384e-05
-2.37066227720858e-05
-2.29320053160132e-05
-2.49390112896515e-05
-2.56661126697215e-05
-1.2469680039235e-05
-5.90857022368135e-05
-1.90810467605643e-05
-9.88581777593932e-07
-1.74658618988018e-05
6.79724373463703e-08
-2.47614664502398e-05
-1.98376960655173e-05
-4.35966987499959e-05
-1.68604297488595e-05
-8.56830437286164e-06
-2.3619249542202e-07
-2.92916539793997e-05
-2.08217595555366e-05
-2.57499081380045e-05
-4.54956562591299e-05
-2.553769090888e-05
-2.93509033671477e-05
-5.29697831765149e-05
-2.62032588241718e-05
-3.57887639071798e-05
-1.9913797833331e-05
-2.60698336886921e-05
-2.90818795218045e-05
-2.20674371203935e-05
-4.30556533279455e-05
-4.66964613162238e-05
-1.74789287561078e-05
-4.28524699990866e-05
-3.2773146059479e-05
-3.44429387872953e-05
-4.62669910738641e-05
-3.2405114088854e-05
-2.27930229727463e-05
-4.32509187933244e-06
-2.22455523618054e-05
-2.11474209504846e-05
-6.0800725067547e-06
3.99604222016677e-05
1.24453928124435e-06
-1.00435003846469e-05
-3.31909804321793e-05
-1.49244513122247e-05
-2.36316768357787e-05
-2.0186354363383e-05
-1.82085800147599e-06
-2.07285290007299e-05
-1.38290748020231e-05
-1.81084175480063e-05
-1.63240930195003e-05
-2.97632754205508e-05
-2.37120236365485e-05
-3.5411819869248e-05
-2.04124701725147e-05
-1.41738145993311e-05
-1.61327014280659e-05
-1.42344667351301e-05
1.61690314486637e-06
4.26228110961591e-06
1.20016525000505e-05
-3.29516698704572e-05
-1.54850344662333e-06
-1.08575611240771e-05
-4.88251401729111e-05
-1.09169787579111e-05
-5.55535805340602e-06
-7.09133354126651e-06
-2.95477317032586e-05
-2.69481064957972e-05
-3.01295225191455e-05
-2.57946138007298e-05
-7.37258330493602e-06
-3.52772595057727e-05
-3.92778305294729e-05
-2.43881692454022e-05
6.0969541831393e-06
-3.17398974983733e-05
-2.29414110601547e-05
-3.40490918089811e-05
-2.41298593992384e-05
-8.45080762651342e-06
-3.99084471620207e-05
-1.64996842338993e-05
-4.44303591535902e-05
-2.05203171954232e-05
-2.59959969303827e-05
-2.89837055666792e-05
-2.21335371625107e-05
-2.92265959510727e-05
-4.29919708405889e-05
-5.7868970276181e-06
-3.99353405048881e-05
-2.78299139545807e-05
-2.29986687520584e-05
-5.09898531301583e-06
-4.87334618018981e-05
-4.54121960365463e-05
-4.78939544785345e-06
-1.28532404743749e-05
-3.2968231235985e-05
-2.91717997732995e-05
-3.38560529741423e-05
-4.33816231672606e-05
3.61284691627697e-06
-2.69902875518783e-05
-3.29875545193617e-06
-4.93741824094178e-06
-2.24630087854928e-05
-4.8771290890421e-05
-3.46645167874566e-05
-2.92805186300802e-05
-3.57508194403212e-05
-2.58274637562451e-05
-2.67827892749389e-05
-3.56274761720981e-05
-1.07855581098263e-06
-1.94321965016891e-05
1.09410136804711e-05
-1.65010219244686e-05
-2.90469902641302e-05
-2.55636565421839e-05
-3.99135618126485e-05
-3.59378245801603e-05
-3.65308803696813e-05
-1.38610183521897e-05
-6.57670522069283e-06
-2.66345659449529e-05
-3.70679977545928e-05
1.49224651001234e-06
-3.90025199542979e-05
-1.07314906741913e-05
-2.73950953892588e-05
-3.47797675294667e-05
-2.8081304429499e-05
-1.4123904606057e-05
-1.45041215479538e-05
-1.02287006535085e-05
-3.24035181007659e-05
-3.73588226826598e-05
-5.34384982522896e-06
-1.53208245102585e-05
-4.77234021924841e-05
-3.65729567921958e-05
-1.27148156391817e-05
-4.08646655077963e-05
-2.81899540856469e-05
-1.67209525240726e-05
1.29206883558226e-06
-1.95195964294651e-05
-3.85361039959598e-05
-1.25727077207083e-05
-1.25508513434631e-05
-3.64033273329486e-06
-1.35172475564009e-05
-6.2325040299807e-06
-3.61840352322722e-06
-3.60676596792485e-05
-2.36775997769511e-05
-5.01640253884892e-05
-1.22065187735066e-05
-2.19110433307849e-05
-4.87325974742044e-05
-1.22032209979829e-05
-2.79573613146669e-05
-5.25451809185922e-05
-2.73429377009004e-05
-3.92151221295856e-05
-1.64672291802622e-05
-2.69596928274378e-07
-1.29276581369355e-05
-1.09242024638084e-05
-2.39742574667688e-05
-2.67913115440084e-05
-2.63355155209417e-05
1.5796266224468e-05
-2.09298720168095e-05
-1.15646349125504e-05
-2.74810002913812e-05
-3.86573313754344e-05
-2.72736086385193e-05
-2.44809777098242e-05
-1.91464315835549e-05
-3.33624287793267e-05
-4.51094202505974e-05
-1.57608794283224e-05
-1.54910812062527e-05
-8.68046248042154e-06
-3.17674395313515e-06
-1.62965593241228e-05
-2.16285728173372e-05
-2.93825823544101e-05
-2.4677329767434e-06
-3.51971290492634e-05
-2.16210205053214e-05
1.82551149774385e-06
-1.53722713172076e-05
-4.53815954077696e-05
1.25036950425605e-07
-1.89558185893463e-05
-4.12317790750349e-05
-3.83412342612058e-05
-2.42027080670114e-05
-2.6844097362385e-05
-3.11615184781468e-05
-2.17009830667095e-05
-1.76051029792915e-05
-3.41185180873069e-05
-1.93083021048081e-05
-2.06541044422027e-05
-6.66016577917086e-06
9.79387817527321e-07
-4.08857836273464e-05
-3.3573917705725e-05
-7.50416638355053e-06
-2.38981578660144e-05
-2.65415289087284e-05
-1.21297377538399e-05
-3.30721520968905e-05
-7.69387706519027e-06
-4.42477087148058e-05
-2.28470894426185e-05
-3.2183550300888e-05
-3.33428231126314e-05
-1.67937004459711e-05
-2.82733875699456e-05
-2.83745518989592e-05
-4.01043406380761e-05
-2.51080887546897e-05
-1.94167934655498e-05
-6.81433726347443e-06
-1.47766835830463e-05
-1.52688122719945e-05
-3.00921045921492e-05
1.47456055656397e-05
-1.39807346723245e-05
-4.43128654608512e-05
-2.70179122300434e-05
-3.54102127453892e-05
-3.7740358037477e-05
-2.02680723923567e-05
-2.8793527825012e-05
-1.10644822660857e-05
-5.16005430890857e-05
-8.84316296567509e-06
-2.56739654381813e-05
-3.98752851387713e-05
-2.18262118459399e-05
-1.62672354820763e-05
-4.90686531547342e-05
-8.85615529273272e-07
-2.96549700582956e-05
-6.76128954279967e-06
-2.88726109037733e-05
-4.95290955326318e-05
-1.39881268270379e-05
-2.31605038183781e-05
-2.52985258057102e-05
-1.70241627741521e-05
-2.67352606584217e-05
-3.71685833099858e-05
-1.42071482564335e-06
-1.02788749712658e-05
-4.80345084269294e-05
-4.66897513535438e-05
-3.11796983071985e-05
-4.11908972907285e-05
-1.23579593190037e-05
-2.16964401550162e-05
-3.23291691957694e-05
-1.84731323344829e-06
-3.55884139643153e-05
-1.99363618437853e-05
-3.95386318518686e-05
-4.99075724515716e-05
-3.58925287625868e-05
-2.3695143707654e-05
-1.14377381765911e-05
-3.16498660787177e-05
-3.21153444319772e-06
1.12407923351922e-06
-2.19232888050819e-05
-3.73358485987762e-05
-3.24716741053522e-05
-1.2471081304531e-05
-2.84394993927029e-05
-3.72929200777491e-05
-2.90706431672895e-05
-1.29523621123492e-05
-2.39968299076301e-05
-1.27344133391289e-05
-3.13058760368646e-05
-1.77607520572188e-05
-3.19919459705906e-05
-2.21704743959115e-05
-3.39979681184505e-05
1.59307804159114e-05
-3.59787663378553e-05
-2.7462810206486e-05
-2.01899712711808e-05
-1.73312497446623e-05
-2.51450447394678e-05
-2.09086359496258e-05
-8.87202442582947e-06
-2.13151569371321e-05
-3.170689928265e-05
-2.23938521268804e-05
-2.47860773470589e-05
-4.92675099412605e-05
-2.65021508050597e-05
-1.65085974156704e-05
-3.6296663380718e-05
-4.42110427168043e-05
-2.17025806784302e-05
-4.10800402324627e-06
-1.66515533503378e-05
-6.15164473450156e-06
-1.86524309211931e-05
-2.04822679828495e-05
-6.59521087146673e-08
-2.84313599153827e-05
-2.06365314766693e-05
-3.27307912794413e-05
-4.5017804898649e-05
-3.03033417279401e-05
-4.31983870150965e-05
-4.9668063289476e-05
-3.42052478514862e-05
-1.65804638786749e-05
-2.86281314509539e-05
-1.38373346283532e-05
-1.2753616017817e-05
-3.13997113311992e-05
-2.93962211568178e-05
-2.91320789814915e-05
-3.44999919142623e-05
-1.45102456307017e-05
-3.21407254260659e-05
-7.88177774496539e-06
-4.15037301913605e-06
-9.06570722189164e-06
-5.42394143614329e-05
-3.37787359043792e-05
-6.65695059668002e-05
-3.40079357407136e-05
-1.65050950962707e-05
-4.26631392824185e-05
-4.98222701180294e-05
-2.90485899129335e-05
-5.00204448871886e-05
-4.6046920489419e-05
-4.85558037007369e-05
-2.92312207892473e-05
1.33123833931102e-06
6.96938652515196e-07
-1.73518686602761e-05
-2.76985483166744e-05
-1.61453572002378e-05
-1.87075566820734e-05
-2.84881634119343e-05
-3.20348726504661e-06
-3.64389017177277e-05
-2.61907023501391e-05
-2.99376232047927e-05
-9.58337024582084e-06
-2.41055324898543e-05
-5.21688670298122e-05
-2.62402611682729e-05
-3.97290886289479e-05
-4.54083955219891e-05
-2.07162300890381e-05
-3.52989097324619e-05
-3.69547093973852e-05
-5.42207668332276e-05
-2.82191244898452e-05
-4.47654452814863e-05
-4.80552802467642e-06
2.20957308349747e-05
-2.2587803003219e-05
-1.49139749682413e-05
-1.69157436361918e-06
-1.56936411271707e-05
-2.30826141349519e-05
-2.28698491396424e-05
-2.37654028104102e-05
-4.57290685794071e-05
-3.70318519533706e-05
-1.64470370043104e-05
-2.32850104986881e-05
-4.23435779310982e-05
-1.52629032164594e-05
-1.0788058770399e-05
-1.18542980486706e-05
-7.47627754295056e-06
-1.05224302310067e-05
-5.02628721794178e-05
-1.05242261021292e-05
-2.30457173738133e-05
-6.31249712132747e-06
-2.78322289042405e-05
-9.58864851388018e-06
-4.72610711757254e-05
-2.17405017007799e-05
-3.18958949447348e-05
-1.50358144205183e-05
-4.68115412766138e-05
-3.67502445968121e-06
-1.80805093301578e-05
-3.09510782049708e-05
-4.75059313110385e-05
-3.0479786999807e-05
-3.48561763977787e-05
7.17336923317609e-06
-3.37583778705939e-05
3.06592704877755e-06
-3.13296910389392e-05
-1.15840950773919e-05
-2.91915719660967e-05
-1.60693350512509e-05
1.34018928575396e-05
-4.07541435027734e-05
-4.00846309710011e-05
-6.6549892416738e-05
-4.19520014739195e-05
-5.48917396672824e-05
-4.07865551655519e-05
-3.75138851023976e-05
-2.8897694063233e-05
-3.70328104270779e-05
-2.07500434363181e-05
-3.12928484748731e-05
-2.86429881479783e-05
-2.0211404695682e-05
1.02507436655324e-05
-2.61997459391225e-05
-7.69725552322518e-06
-1.80375699727097e-05
-1.57035844721417e-05
-1.46446370083455e-05
-2.96506309434641e-05
-1.19983651929945e-05
-3.65378015817119e-05
-4.79109417167374e-05
-1.82602812924135e-05
-2.92159727736424e-05
-5.1210134590461e-05
-2.21266567474886e-05
-8.27469295372667e-06
-8.64039223148606e-06
-2.26041168458678e-05
-2.17854218406342e-05
-3.44437576973596e-05
-1.67249788569819e-05
-1.91497328210574e-05
-6.35409272922538e-06
-6.70269251313766e-06
-1.61035387080988e-05
-2.09919128679008e-05
-2.1718724942794e-07
-3.80619274410195e-05
-1.09569125764023e-05
-1.88230518755834e-05
-3.40375880687145e-05
-1.6361334622413e-05
-2.25631171222667e-05
-1.2376704390103e-05
-2.29244211718599e-05
-3.4614333547892e-05
-3.94625961955141e-05
-1.19356683518065e-05
-2.19684463963543e-05
-3.32718699456944e-05
-2.358998138814e-05
-2.34983351403607e-05
-2.51454684511775e-05
-2.92795862515865e-05
-1.97591781732842e-06
-2.01891600364643e-05
-2.3644790913659e-05
-2.18580513395165e-05
-2.28904330042262e-05
-2.68521204799947e-05
-5.20184802850965e-05
-1.92816918262193e-05
-1.7913148541985e-05
-3.78256628653031e-05
-2.89191601003881e-05
-1.32277200991053e-05
-2.18724695009689e-05
-3.08530863317535e-05
-2.13015444216766e-05
-1.23666902128528e-05
-1.15072574965736e-05
1.10157110620695e-06
-8.23094804117836e-06
1.08361113873427e-06
-2.04651222015914e-05
-1.58685287119346e-05
-5.36568164037014e-05
-5.34225907374874e-05
-7.0857543226995e-08
-3.98522836886712e-05
-1.46932319552668e-05
-4.95860378959984e-05
-2.31305444239309e-05
-5.15951044576713e-05
-3.49319393358219e-06
-3.37611544716473e-05
-4.12625654150144e-05
4.75900670290982e-06
-2.80899705528235e-05
-7.26253125602582e-06
-4.290864037275e-06
-4.04230004725551e-05
-2.61685181885584e-05
-3.92603310254538e-05
-8.89297011530917e-06
-1.68228215811747e-05
-1.46403183510448e-05
-1.74748003624539e-05
-3.53166120096712e-05
-1.66815587775698e-05
-2.8186704768583e-05
-4.20105908517468e-05
-2.32503521430165e-05
-3.24489057288204e-05
-2.10929774017718e-05
-1.40883955172685e-05
-2.70664052359868e-05
6.09839578797459e-06
-7.33049898327184e-06
-3.78676708292113e-05
-1.48304254146619e-05
-6.8493306011976e-06
-3.56289635526912e-05
-2.50992094758661e-06
2.63057067989974e-06
-2.24969175764673e-05
-3.44949433621776e-05
-1.45157585916792e-05
-1.32072281712561e-05
-3.46959917585016e-05
-3.02883742717848e-05
-3.4547305525428e-05
1.03230632426913e-06
-3.14953506490671e-05
-1.96578467098848e-05
-3.33574853071403e-05
-2.57938541138799e-05
-2.51464051607258e-05
-1.46419954360928e-05
4.63730367571642e-06
-5.20808669432878e-07
-2.97328603771222e-05
-3.28244094316164e-05
-2.31010686116701e-05
-3.12457972472831e-05
-2.93452763712903e-05
-2.54035760814186e-05
-1.21936666750442e-05
-2.72944611165797e-05
-3.37420335225612e-05
-3.28564949928872e-05
-2.46437447069396e-06
-3.14624469162772e-05
-6.29506398013585e-06
-3.78221088539673e-05
-1.75394346406358e-05
-4.82527611950687e-05
8.7087052094661e-06
-2.02474278522667e-05
-2.75900564087529e-05
-2.61831193460623e-05
-3.04688521483096e-05
-6.56002637732329e-05
-4.17116043555507e-05
-2.9971140142075e-05
-2.13535549010464e-05
-3.25058536746066e-05
-2.19379924432515e-05
-1.10048945746122e-06
-9.69770446797924e-06
-3.1022096324841e-05
-1.00221300653266e-05
-2.64217822596946e-05
-3.28578829739007e-05
-3.07720956317064e-05
-1.14364723618143e-05
-1.76341745619281e-05
-1.2605461953257e-05
-2.53328245385997e-05
-7.25872059486131e-06
-5.1093984135825e-05
-1.53937652093527e-05
-2.87179406942158e-05
-7.28594493023827e-06
-1.31981447985656e-05
-2.77918241893602e-05
-1.43077127653405e-05
-1.26558262598076e-05
-4.80457350790914e-05
-2.97154108309283e-05
-2.28355679454587e-05
-1.34926723274172e-05
-3.72953632439543e-05
-2.58075605745174e-05
-3.11514407960431e-05
-2.58712532981337e-05
-4.6746662482628e-05
-2.62979152420937e-05
-3.53872934410079e-05
-2.14435879444286e-05
4.75755609962026e-06
-9.35784369077744e-06
-2.7254496690159e-05
-2.41211320589442e-05
-4.64467656830969e-05
-3.37760829203289e-05
-7.11730115332064e-06
-4.38634560485123e-05
-1.54938326433888e-05
-1.79758497668504e-05
-9.4489435168372e-06
-3.33145128328425e-05
-6.20774142598547e-06
-2.64547129672091e-06
-2.37686925803412e-05
7.2370352779926e-07
-1.81012230805231e-05
-1.96305550160905e-05
-1.02956395617911e-05
-2.91778662863056e-05
-1.8399420430716e-05
-1.0140746992595e-05
-2.00667303442018e-05
-2.23619864245648e-05
-2.10166069987209e-05
-1.88852170995889e-05
-2.96602897008611e-05
-1.09853911394767e-05
-1.97555300555065e-05
-3.5354056174044e-05
-1.34385667323227e-05
-1.35058505885715e-05
-3.36182888767944e-05
-3.11043281882899e-05
-1.55878454533838e-05
-5.28148578856333e-05
-2.71336733288755e-05
5.53746791904278e-06
-2.72417980456425e-05
-1.70813594181374e-05
-3.3835022097969e-05
-3.43230319646917e-05
-5.14345170239139e-05
-3.62371370395256e-05
-2.60771260399924e-05
-3.8772076946335e-05
-1.34096251949819e-05
-4.43734038364292e-06
-1.8134315186591e-06
-1.30881769615796e-05
-2.03661530536242e-05
-3.87712616698664e-05
-4.60489383561386e-05
-1.86880472506506e-05
-3.10388628559777e-05
-2.19517269584333e-05
-2.02756253088715e-05
8.02955315986146e-06
-1.63967989175612e-05
-5.14890571453111e-05
-2.86147793582361e-05
-1.48397671385432e-05
-1.30303344360754e-05
-2.27648214863602e-05
-3.15673199805575e-05
-2.70062971831401e-05
-1.9239375992154e-05
-3.6859552782976e-05
-4.41951243312644e-05
-2.78266940607893e-05
-4.64896306020082e-06
-4.92233461058778e-07
-1.02075907962628e-05
-1.40418279413741e-05
-2.98780195222078e-05
-3.17456331963798e-05
-2.00034265751535e-05
-2.70533797177099e-05
-1.35811168858139e-05
-3.9091889941292e-05
-1.98647246306335e-05
-2.91058406265769e-05
-2.86406489014429e-05
-1.38251325888704e-05
-1.53954094870472e-05
-5.03383593823573e-05
-3.69782704928728e-05
-2.33388927523893e-05
-4.34765542364883e-05
-2.48168629285857e-05
-4.06506837379222e-05
-2.75181234048049e-05
-1.6795965186909e-06
3.65005146411628e-07
-3.20351820594097e-06
-2.20405746537284e-05
-3.01785377602808e-05
-1.06837685056206e-05
-2.74149994825333e-05
-4.1513498640359e-05
-2.75600505958526e-05
-3.07015132297172e-05
2.80444970710432e-07
-3.27665034498962e-05
-2.24127532836473e-05
-1.3163815441622e-05
-3.77580703626452e-05
-3.53919695761779e-05
-1.83529207708242e-05
-4.78644522621683e-05
-1.7679948978894e-05
-2.41505966760791e-05
-3.60599545159722e-05
-2.33546342694132e-05
-1.55883957785459e-05
-2.3641546214317e-05
-3.43077138276216e-05
-3.21136529689622e-05
-2.57113646230816e-05
-2.96508960180179e-05
-3.52876108683491e-05
-2.39500975040889e-05
-1.98144698150898e-05
-4.72389939100285e-05
-2.26548659465403e-05
-2.82909964543425e-05
-3.16980329389334e-05
-3.85668218120343e-05
-2.79187765889161e-05
-4.54080119311022e-05
-2.28797105939294e-05
-1.60814705098014e-05
-2.71989991859882e-05
-3.65965968916517e-05
-1.01152312103318e-05
-3.47830466885318e-05
-1.97310577993238e-05
-4.52636847292616e-05
-1.63624630435692e-05
-3.05087665100858e-05
-5.06221460129142e-05
-2.64134488202539e-05
-4.34821573767833e-05
-1.75599432471195e-05
-2.61545896265422e-05
-2.10522296478957e-05
-2.07647413571164e-05
-3.85339463791853e-05
-3.31083583432105e-05
-2.92875096461205e-05
-2.64500892353758e-05
-2.24189106055495e-05
-1.01683553432652e-05
-2.69082142444963e-05
-1.80712022055456e-05
6.33608720487201e-06
-2.95774681743079e-05
-5.20529137685565e-05
-4.79397976893896e-05
-3.28646972753856e-05
-1.50135258018694e-05
-5.77517564769039e-05
-1.80834364651629e-05
-2.59319239314509e-05
-3.39733307191134e-05
-4.48877276487254e-06
-1.62154102166837e-05
-1.10598391711843e-05
1.83981680324009e-06
3.69079293699116e-06
-3.02082702071307e-05
-4.09150493429687e-06
-3.10851823404388e-05
-3.60321855507365e-06
-8.89444181263312e-06
-2.64756570439009e-05
-1.21032322146703e-05
-1.48212953119309e-05
-4.81864141573471e-05
-3.2733253877313e-05
-3.63876507660575e-05
-5.94508306309871e-05
-3.76111899853957e-05
-3.91602523225493e-05
-3.41478085499182e-05
-1.3466674270979e-05
-1.82846101323393e-05
-5.12010831929607e-06
-2.75341973937327e-05
-1.26588526274663e-05
-3.10709063957443e-05
-4.10824482949001e-06
-2.03960119965665e-05
-1.42079802694838e-05
-3.26540657396921e-06
-7.33792878247437e-06
-2.54106128846815e-05
-2.88785140252681e-05
-1.47210478069931e-05
-6.36928194183829e-05
-1.84525415078476e-05
-4.95852997152956e-05
-3.3388189998359e-05
-4.60400175811796e-05
-1.63355720269221e-05
-1.76204634838244e-05
3.20540512435045e-06
-2.58610535084539e-05
1.5962927129742e-06
-1.56950179102915e-05
-1.94525255656532e-05
-3.37189841049761e-05
-3.98730716399797e-05
-2.63090138862579e-05
-1.23297545979905e-05
-3.35188467949946e-05
-2.76436638484709e-05
-4.31138051053679e-05
-2.87030534256767e-05
-4.28175311459139e-05
-3.30938612036549e-05
8.19859188945173e-06
-3.55394057018575e-05
-3.66199724456467e-05
-2.25978134500413e-05
-2.09082441973235e-05
7.58166135274243e-06
1.35093700445468e-05
-2.81712928664844e-06
-2.07684155925689e-06
-1.52870075277518e-05
-4.19266254421972e-05
-3.46685548161567e-05
-2.23999401223443e-05
-2.77307653248051e-05
-4.12185805329908e-05
-1.73074783424193e-05
-4.57400959203983e-05
-6.71673160872319e-05
-3.37932831405148e-05
-2.5671233165546e-05
-3.04914477317863e-05
-5.21515914423115e-05
-3.19098273809911e-05
-1.00701651236452e-05
-1.72876552300101e-05
-2.7746247851501e-05
-2.53281594599101e-05
-2.78347929597756e-05
-2.2349671310931e-05
-1.45831904921898e-05
-7.1923135839762e-06
-2.65896938720207e-05
-1.95443882675874e-05
-1.33895507632114e-05
-2.24980597125703e-05
-3.16650148110729e-05
-1.59117628453444e-05
-2.57769624803593e-05
-3.08808522462545e-05
-2.25596430834678e-05
-3.48565334427595e-05
2.84837518000424e-06
-1.59994844360383e-05
-1.67936191942455e-05
-3.39804026282449e-06
-2.04119957793878e-05
-2.89135528388869e-05
-1.52820303917794e-05
-6.80643393514703e-06
-1.33098584125589e-05
-3.39137141972119e-05
-6.58750022529079e-05
-4.79410192410492e-05
-5.05221488954003e-05
-3.79954287568822e-05
-1.67090010036618e-05
-5.53496812672129e-05
-1.20896297137503e-05
-1.92955614315699e-05
8.15276330547986e-06
-1.1095037312434e-05
-8.63579951287184e-06
-2.24471757764811e-05
-8.9976178315428e-06
-5.66498627391192e-06
-3.6675643272917e-05
-1.56437793065777e-05
-5.00139842265345e-06
-1.45916798030903e-05
-5.03402240638826e-05
-3.40899300303842e-05
-2.2094893938094e-05
-2.28143576595121e-05
-4.09195857104265e-05
-2.25552126993526e-05
-7.05597908642743e-05
-3.9839194264796e-05
-3.01000236834605e-05
-3.10420846274294e-06
-2.75571603438845e-05
-5.42832189582878e-05
-3.25962111318965e-05
-1.23059062392474e-05
1.543819066375e-05
5.97263374334372e-06
-1.45319820948126e-05
-2.53664134448918e-05
-7.19364785807364e-06
-4.50907407668128e-06
-2.42364739143404e-05
-3.56995237514465e-05
-2.22370090430065e-05
-3.25614720678004e-05
-2.83479743279656e-05
-3.72637575537585e-05
-3.79661903421041e-05
-2.84957930015833e-05
-1.53936465650862e-05
-3.05402935350292e-05
-6.725580519229e-06
-1.9114642999172e-05
6.83990511712428e-06
9.77875128400951e-06
-2.28845321624118e-05
1.12110582246182e-05
1.70616020732593e-05
-1.49676273724999e-05
7.07945834319363e-06
-6.03914554778134e-06
-3.76930923612317e-05
-2.83497151666394e-05
-3.50968037651259e-05
-3.88363311265924e-05
-4.61881830049905e-05
-2.1247766931701e-05
-2.30402554963252e-05
-1.54036511599551e-05
-4.06675656665481e-05
-5.02406730145178e-05
-1.44974756473145e-05
-2.34371432870138e-05
-2.82586665133203e-05
-2.35839324713648e-05
-2.22761832757636e-05
-1.65585607447152e-05
-1.22308431402767e-05
-1.67831604326627e-05
-2.44744006000687e-05
-1.92167186184873e-05
-3.44089015895978e-06
-2.05483595994328e-05
-4.88919494769268e-05
-3.48790802680935e-05
-3.06410623300372e-05
-2.43994273529779e-05
-4.01599873585998e-05
-3.88561269561896e-05
-4.81511522242052e-05
-4.34423509580505e-05
-1.13042395109706e-05
-1.73623021938194e-05
-3.2392143076217e-05
-2.2573233313654e-05
-1.66324683349092e-05
-1.59873109567152e-05
-3.10567654395129e-05
-6.94115159869628e-06
-4.06050513009134e-05
-1.30084382549371e-05
-3.27897908039332e-05
-2.93252728356137e-05
-3.9864179220858e-05
-1.75916545332851e-05
-3.02630445507272e-05
-3.18343849028214e-05
-1.91577621248343e-05
-6.35180563508023e-06
-3.30646198813419e-05
-7.66356510098236e-06
-4.21860238172799e-05
-1.57099102528333e-05
-1.70961646971432e-05
-2.00602095185307e-05
-3.02654709636684e-05
-2.98207447707196e-05
-1.8097573121811e-05
-9.90653256664792e-06
-2.6737722700611e-05
-1.73096119696e-05
-2.062742453164e-05
-1.30719395300738e-05
-1.77769496987012e-05
-6.47941121086857e-05
-4.99272792923675e-05
-2.76635225139106e-05
-1.1242840024486e-06
-3.98138832579288e-05
-2.93612541350033e-05
-1.14121499312861e-05
-1.47703917082632e-05
-3.08330352564758e-05
-5.69543772713488e-06
-1.49277286600755e-05
-2.13242498313086e-05
2.95068889518716e-06
-3.21837699096977e-06
-1.00151989919378e-05
-6.41900877885609e-06
-2.32905288971308e-05
-2.40523148172889e-05
-1.4505096350574e-05
-6.08501960644388e-06
-4.50240199382786e-05
-9.03688603435068e-06
-4.47795627266219e-05
-3.1588604868025e-05
-4.45760728751635e-05
-3.58285298490611e-05
-3.52315705206497e-05
-3.46330744069293e-05
-2.70866350261723e-05
-1.03047832842045e-05
-3.57086715764484e-05
-6.89709383075107e-06
-2.91138260567564e-05
-2.74129881095041e-05
-8.74140148062431e-06
-4.33461951266997e-05
-2.40297954451267e-05
-1.39879119638626e-05
-3.627217487147e-05
-4.6326740614747e-05
-2.26263308400196e-05
-4.60716016654198e-05
-1.25002323932454e-05
-2.00512720672663e-05
-1.39632323486313e-05
-3.17522231813089e-05
-3.13942678758122e-05
-3.24775784112849e-05
-2.14790664272007e-05
-7.31404666484962e-06
-2.65262059835677e-05
-3.13898919578105e-05
-3.26870497697969e-06
-3.02378163437309e-05
-2.77945646634508e-05
-2.54600881868156e-05
-4.69595842925413e-05
-3.59696594448721e-05
-2.99644980303956e-05
-1.68119945120627e-05
-5.75574201331778e-05
-3.22619381671486e-05
-3.67113818993287e-05
-1.50331962010934e-05
-3.24100273197839e-05
-1.69302978753929e-05
-2.75998654856317e-06
-2.06172988337936e-05
-1.75406058292827e-05
-2.31946669809848e-05
-2.35788660183061e-05
-1.0520908906773e-05
-7.35802027779559e-06
-9.51522270348265e-06
-2.29932635775342e-05
-4.74372854629283e-05
-4.3890809894657e-05
-1.75828014290995e-06
-2.6730549144652e-06
-1.41473406383136e-05
-4.31560167466502e-05
-4.0343880219846e-06
-2.35397219343685e-05
-7.5403745593834e-05
-1.32042619028506e-05
-1.13372042467088e-05
-3.14612998639858e-05
-1.67573934239517e-06
-1.92832572737959e-05
-1.98637307884834e-05
-2.72109884709548e-05
-3.1549964056789e-05
-8.51886242154501e-06
-1.90642097600454e-05
-2.30756850442083e-05
-1.75739953472116e-05
-1.30735743459104e-05
-1.52706553773361e-05
-2.50268424492779e-06
-2.34624451447491e-05
-2.71121350237746e-05
-2.50880928513015e-05
-2.13314734882736e-05
-3.61221791831993e-05
-2.29155803382875e-05
-2.28595376415517e-05
-2.33018320432317e-05
4.45994478414841e-06
-2.34613310602765e-05
-3.25531394296688e-05
-1.16625949518241e-05
-1.95860852717095e-05
-7.32226248588e-06
-2.73392245446543e-05
-4.95323385302752e-05
-4.36049137567436e-05
-2.0839179688805e-05
-1.88094981736974e-05
-1.50702183692893e-06
-1.75294085788979e-05
-1.22806602521002e-06
-3.10321980437583e-05
-3.76218187555989e-05
-1.37822840972951e-05
-1.87737793666111e-05
-3.58877594408951e-05
-2.10165900118491e-05
-3.63340074115773e-05
-1.13055465197655e-05
-2.7102946892895e-05
-4.54503136125619e-05
-2.46060501771203e-05
-2.51498327782913e-05
-3.78956908971734e-05
-4.43085140962499e-05
-8.68782235934667e-06
-2.82514006592063e-05
-3.27328083360882e-05
-8.53642306236374e-06
-3.23743453545962e-05
-1.2662572024984e-05
-7.69678719649098e-06
8.8013158194647e-06
-1.4455258715442e-05
-8.90411696286919e-06
-1.76943472140701e-05
-7.77424185701319e-06
-1.96707148562283e-05
-1.96795197337068e-05
-3.80465671132509e-05
4.40380184748422e-06
-2.41934029285729e-05
-4.20958526030686e-05
-4.52467223559932e-05
-3.07056659039645e-05
-1.87987039490131e-05
-2.56934801857439e-05
-2.62542424819411e-05
-5.4441155040322e-05
-3.43685368663797e-05
-4.4581349504654e-05
-1.72182911173739e-05
-6.68592548633744e-06
2.5680175185434e-06
-2.71426884579059e-05
-1.18711391320846e-05
5.37805372091997e-06
-2.65844192588424e-05
-2.3703118679126e-05
-8.55003868848401e-06
-6.31773899882574e-06
-3.61530692481001e-05
-2.97877884515199e-05
-2.03503908986867e-05
-1.59607683247396e-05
-1.28001694175233e-05
-2.80722067968598e-05
-3.24320002756053e-05
-5.70576391578688e-06
-2.68512738941332e-05
-1.46321792297064e-05
-2.51104540773846e-05
-2.82338155459982e-05
-4.4357070402482e-05
-4.37309699817739e-05
-4.28073654929151e-05
-1.69074065287151e-05
-1.44569326002759e-05
-1.29765394199849e-05
-4.80875706046589e-05
-1.1272380362186e-05
-2.54353397938181e-05
-2.10274187705447e-05
-4.62608062867665e-06
1.7008406579187e-05
1.12922799468389e-05
-4.67527605650402e-05
-3.33987621926133e-05
-1.92196771321474e-05
-4.36545051069951e-05
-7.76142637951929e-06
7.24076366864362e-07
-4.36025407360966e-05
-1.27839000321727e-05
9.14393200583414e-06
-5.43477850851579e-05
-2.33796710220569e-05
-1.04718101179672e-05
-4.44104764242285e-05
-4.38842846735556e-06
-3.27226414304106e-05
-4.47537666788751e-05
-3.17233431768308e-05
-6.35240545300352e-06
-9.86524592470617e-06
-3.07969984708088e-05
-1.39672528161725e-05
-6.83620775460988e-06
-9.48284899153644e-06
-3.06347897272965e-05
-2.78672382808387e-05
-3.76828808187686e-05
-2.32582648186784e-06
-7.42093575902154e-06
-2.85241605173518e-05
-2.91541856910353e-05
-3.37068880441095e-05
-5.02763905538405e-05
-4.50372243980295e-05
-2.08715901169643e-05
-4.31360602386435e-05
-3.03078698716575e-05
-2.7449184299755e-05
-2.81600631056214e-05
-2.72891550855446e-05
-3.60370055947086e-05
-1.89000898815619e-05
1.46639552232931e-05
-2.34295050705884e-05
1.95525217055432e-05
1.60580522488281e-05
3.33407431463217e-06
-1.98526543237547e-05
-1.76888644077858e-05
-4.09115908362878e-05
-8.06325915793011e-06
-4.87659076217767e-05
-5.4901119947224e-05
-3.24401058589693e-05
-3.33936241105678e-05
-2.89868783519262e-05
-4.07862618772596e-05
-2.89861722163857e-05
-4.27195324886446e-05
-3.71516113248568e-05
5.59851407455219e-06
-2.76735194157807e-05
-9.18718470483037e-06
1.61038626415429e-05
1.57313931603231e-06
3.0163317090247e-06
-1.21876281635901e-05
-3.11914043311225e-05
-2.11892057914179e-05
-6.13743232629932e-05
-5.67350053313452e-05
-1.69383472857943e-05
-3.85723188640697e-05
-9.70089706286544e-06
-2.57195935744055e-05
-4.58262388446071e-05
-3.7159282518913e-05
-3.78927320454347e-05
-4.88476219864008e-05
-3.75401527827636e-05
-3.70027449253161e-05
-3.86902725361845e-06
-1.36763850285034e-05
-1.80478239439764e-05
-2.53366261694613e-05
-4.13633864090559e-05
-3.01625314752341e-05
-2.4065301058643e-05
-3.53376924763749e-05
-1.85407328003832e-05
-4.63368994272608e-05
-2.78284702661973e-05
-4.51913076798223e-06
-1.73647306832239e-05
-3.23956504225212e-05
-4.21734301362015e-05
-4.16201217054512e-05
-4.16852277722598e-05
-4.70174166207032e-05
-4.36150815662564e-05
3.49386209769639e-06
7.61506247820462e-06
-1.16774985698241e-05
-5.44345648069143e-06
9.99146778031062e-06
1.73952756634157e-05
-2.26811820410605e-05
-4.55453668841608e-05
-3.6201884244947e-05
-3.31983820911261e-05
-5.59411364836796e-05
-1.19919628830267e-05
-5.37151801805039e-05
-9.67409820619984e-06
-9.93592121166985e-06
-2.5936669874697e-05
-3.84826539466483e-05
-1.1854391054951e-05
-1.2900722954283e-05
-6.17716193056456e-06
-5.80494504539015e-07
-1.15131802631132e-05
-1.99610487455518e-05
-1.90891891923523e-05
-3.20252735978892e-05
6.03988136190059e-06
-2.86142781574294e-05
-6.16273398520793e-06
-4.55033418160344e-05
-3.12814366184755e-05
-2.49300223946364e-05
4.19813602432954e-07
-4.82432824117079e-05
-1.34424434268271e-05
-2.47308905055828e-05
-3.99967562796012e-05
-2.68684768251654e-05
-2.43438854955414e-05
-4.06271468879549e-05
-1.52599411953598e-05
-5.88540800808539e-06
-1.44379364450213e-05
-7.93793553008899e-07
2.13917462543428e-05
-2.13228986100241e-05
-5.06275786464032e-05
1.27109399254761e-06
-2.32996232047294e-05
-3.19027369008269e-05
-4.15725823060604e-05
-3.52898764363032e-05
-2.09708510779351e-05
-6.41705506249501e-06
-1.44054709295005e-05
-2.54465725521436e-05
-1.03152823560628e-05
-2.14304624850457e-05
-1.47259215316223e-05
-1.20492511541029e-05
-1.80709440336834e-05
-3.47798288011204e-05
-4.75070427459521e-05
-4.50199698572717e-06
-1.47088048578985e-05
-9.9659962576323e-06
7.01460413310952e-06
-7.80492117771353e-06
-2.53390016310239e-05
-3.40834337821807e-05
-7.75757324572886e-06
-1.9906336917352e-05
-1.46571825886183e-05
-2.90844482237466e-05
1.73884797659856e-06
-1.9947283995468e-05
2.24530363190363e-07
-2.60282060707167e-05
-3.14654680653184e-05
-2.24590412777866e-05
-2.54157759521122e-05
-3.45087097723845e-05
-2.48957557666927e-05
-5.47802885760165e-06
-3.71428286579149e-05
-2.21093971015716e-05
-2.14523106659745e-05
-4.58076031850077e-05
-5.25596546513074e-05
-2.8298069633865e-05
-3.57701021024699e-05
-3.73514073531682e-05
-3.95464190121096e-05
-2.42371395597142e-05
-2.22810594353112e-05
-3.759367869728e-06
-1.14701863701458e-05
1.06816401112324e-08
-2.28694429044493e-05
-1.15034954257855e-06
3.68321124143218e-06
-6.64781823136741e-07
-1.63120250570468e-05
-1.53835656206711e-05
-2.83343805109496e-05
-3.13691215348317e-07
-3.44005365822523e-05
-2.87702731357715e-05
-3.38412624388364e-05
-3.12818718198661e-05
-1.72370779211402e-05
-2.66893002005282e-05
-4.1103125388665e-05
-2.17567452652081e-05
-1.54838935804387e-05
-2.65558623812702e-05
-2.6823638942773e-05
-2.60906130531307e-05
1.54836300556934e-05
-2.54096232008001e-05
-6.8884386595894e-06
-5.35353828434418e-05
-2.23631307744593e-05
-2.36804284063461e-05
-3.10438880115122e-05
-6.52640332575064e-06
-2.87450942215156e-05
-1.04158129495635e-05
-1.22448018524731e-05
-3.08117501966328e-05
-1.43069856442991e-05
-2.96760162752947e-05
-2.11657354505133e-05
-3.77230569304169e-05
-2.43423128300388e-05
-1.45859229282512e-05
-2.46731422694841e-05
-3.07061856118346e-06
-1.31838825170176e-05
-5.67977377886562e-06
-2.31934761726177e-05
-6.40779763253556e-05
-3.22726329219697e-05
-3.60800967801378e-05
-3.91882444004698e-05
-3.36815287430103e-06
-4.02877426376893e-05
-2.07702141864435e-05
-3.2242957596613e-05
-4.00098201214139e-05
-2.32357074117165e-05
-3.84966275995718e-05
9.68595034937572e-06
-3.73333719679169e-05
-2.38481717828046e-05
1.11883935534741e-05
-1.83560233106668e-05
-3.64658827985464e-05
-4.91099450968619e-06
-3.47934361913205e-05
-3.19761812126788e-05
1.86775192487611e-06
-2.53698391157618e-05
-4.00317017153175e-05
-2.07867001083057e-05
-4.06443826267849e-05
-4.70600732269915e-06
-3.31162589124884e-05
-2.39080782303592e-05
-3.07370368640965e-05
-4.57065368812686e-05
-2.46275296289163e-05
-3.31099553982765e-06
-2.96408895909317e-05
-1.96405140621212e-06
-1.97454901538866e-06
-2.06976323330063e-05
-3.94229808435786e-05
-2.07044235136503e-05
-1.41713051071488e-05
-4.3030720259577e-05
-4.81522663146776e-07
-3.22281031939487e-06
-4.86670308825247e-05
-6.99933560883838e-06
-2.87731891705465e-05
-2.99324378982171e-05
-4.09616157090158e-06
-2.63412322430822e-05
5.91866083098174e-06
-5.97017067518027e-06
-1.00372875018716e-05
-3.70467518608227e-05
1.32371604907433e-06
-2.06405013086395e-05
-3.75824976697867e-05
-4.65041215528451e-05
-3.38306326444791e-06
-3.95886824270424e-05
-7.13960152366308e-06
-2.35265434824773e-05
-3.66102532673466e-05
-1.44957505713707e-05
-1.23614686559106e-05
-4.11761846250008e-05
3.84827308101235e-07
-1.99999700454963e-05
-1.04832923214148e-05
-2.1193629974047e-05
4.02782627339229e-06
1.86019535404726e-05
-1.60385532652892e-05
6.82390036938001e-06
-2.66251047627629e-05
-3.80714062800344e-05
-1.59403133657515e-05
-2.26403912257473e-05
-4.422348341927e-05
-3.99490489758547e-05
-2.13764446165408e-05
-2.14692490991818e-05
-3.07615192433742e-05
-2.97122681563013e-05
-1.95824874935645e-05
-4.74903948574503e-06
-2.17272639937997e-05
-3.46171069431582e-05
-1.28278116482785e-05
-3.24474417790219e-05
-2.15127443517148e-05
-4.93576462893804e-06
-3.2323540175698e-05
-2.62600352909239e-05
-1.52019109829793e-05
-2.87337827082254e-05
-2.91459421114786e-05
-2.90683901529261e-05
-3.62765768392588e-05
-2.81129130802377e-05
-2.04088220608844e-05
-1.09122215327233e-05
-4.73401816785333e-05
-7.48849035977233e-06
-2.65502682915864e-05
-2.78075756055829e-05
-1.82091551163724e-05
-3.18144631025075e-05
-2.35466952820982e-05
-1.53323496983193e-05
-6.71297703247513e-06
-2.92495285529969e-05
-3.17412938359678e-05
-1.15307354007058e-05
-2.48013642689492e-05
-5.59632662667947e-05
-2.02773447170996e-05
-6.44074109692252e-05
-2.89124147246693e-05
-1.73921966579558e-05
-3.72968812799691e-05
-4.10484381617739e-05
-2.14943971694891e-05
-2.80178111955443e-05
-2.65418006355829e-05
-1.12974941174235e-05
-8.8006955272293e-06
-3.60500851078894e-05
-2.94191754826161e-05
-3.68414670851065e-05
-1.44751483447567e-05
-3.35728508001138e-05
-4.55863647108496e-05
-3.34000181607453e-05
-2.44272111565228e-05
-3.73028701142358e-05
-5.93123162650615e-06
-1.57711810100444e-05
-3.55256252818108e-05
-1.72980006272655e-05
-3.04701771976692e-05
-9.07652630544375e-06
-3.3042995138749e-05
-7.35071576896357e-06
6.70930171297629e-06
-1.9910683265402e-05
-3.31451751297109e-05
-3.41514581134194e-05
-3.46622589381457e-05
2.56173121906611e-06
-4.33540731304275e-05
-4.96300207214029e-05
-3.13985230435812e-05
-3.1616350686875e-05
-4.46129319966616e-05
-4.81983666286996e-05
-3.02697881009788e-05
-2.90899575457334e-05
3.72102305106473e-07
-2.43647686737091e-05
-1.00781984132676e-05
-2.47776299912815e-05
-2.33938731947129e-05
-3.15316250168978e-05
8.14013841261404e-07
-2.14315311957662e-05
-1.00541934354145e-05
-2.08934118632784e-05
-2.96796569028222e-05
-3.31167568146969e-05
-3.06900347112847e-05
-2.72238041812238e-05
-3.23297317815117e-05
-2.86034233122365e-05
-4.71683038019786e-05
-3.67037612910187e-05
-2.93572105752422e-05
1.01382708779741e-05
-4.61653568293184e-05
-4.42936726326339e-06
-2.21904491844505e-05
1.11036550036332e-06
-1.50295103238934e-06
-2.14807240977565e-05
-1.07967286989244e-05
-2.34506607493005e-05
-1.08428478792976e-05
1.76203737772198e-06
1.1593272032293e-05
-4.5116160294746e-05
-2.25002068184454e-05
-3.80659451175861e-05
-3.07450245139913e-05
-9.45568368486366e-06
-1.38224892923776e-05
-2.45822468058447e-05
-4.49601882672691e-05
-2.08923403279358e-05
-5.90301569937494e-06
-2.04140661011969e-07
-1.33583177696443e-05
-5.2646119745694e-06
-2.62204797542298e-05
-5.71035914259947e-06
-1.9232912327023e-05
1.08845104117651e-05
-5.2798674107781e-06
-3.77157815853282e-05
-2.80393358280505e-06
-2.55481005390628e-05
-4.19972910666314e-05
-3.05797178675993e-05
-4.36490677022198e-05
-2.06758414334067e-05
-3.87634786357736e-05
-2.47549573911978e-05
-2.88717772384315e-05
-4.73727807975178e-06
-8.17573459334371e-06
-3.99623437811568e-05
1.21724498880081e-05
-5.47308399916634e-06
2.14704855363653e-05
-2.92058828403743e-05
-9.99995619356496e-06
-3.16170122087806e-06
-1.24674979529968e-05
-2.99923287312411e-05
-1.53145475868357e-05
-4.2310953143792e-05
-4.59183321249138e-05
-3.47061339877222e-05
-3.85442577555684e-05
-3.46372070120645e-05
-4.10046291854092e-05
-1.64529111853348e-05
-7.27282969996421e-06
-3.23977640409366e-05
-8.02541626652756e-06
-3.39822939762403e-05
-6.59600605426169e-06
-2.24022921802604e-05
-2.28014945787927e-05
-9.64473813397344e-07
-2.81473409226718e-05
-2.58002304758171e-05
-1.86133612963682e-05
-5.09798256299185e-05
-3.54116218014295e-05
-5.08917519334418e-05
-2.87567453684691e-05
-4.65571192599158e-05
-5.90188614885134e-05
-3.4216413640797e-05
-3.41059918162016e-05
-3.54772721145362e-05
-2.06761795749193e-05
-1.7396806555293e-05
-3.77750559423911e-06
-2.32258665828715e-05
-2.02066885540479e-05
-1.53106534756422e-05
-1.55798424621679e-05
-1.4526303897427e-06
6.75715137035128e-06
-3.85704009054706e-05
-2.44723163125488e-05
-8.52822827567712e-06
-4.69512615125666e-05
-6.84054318803461e-06
-4.77165565559083e-05
-2.75390823875396e-05
-2.54412682234591e-05
-1.73736404871641e-05
-2.27314605983705e-05
-3.07332291097177e-05
-1.23554882488638e-05
-2.95729464226817e-05
-1.50599846539766e-06
-2.29230933325942e-05
-3.4782925082952e-06
-1.19183108773882e-05
-2.1836554940797e-06
1.09049041806813e-05
-1.56597747552655e-05
-3.53362662614819e-05
-2.31215396638844e-05
-4.09684703317673e-05
-1.3210787423501e-05
-3.04804590968779e-05
-1.69317545623931e-05
-2.5834330293657e-05
-3.69041457020417e-05
-3.22377312403549e-05
-4.26267365563464e-05
-1.3340533322798e-05
-2.91830407091218e-05
-1.75094556938425e-05
-2.00755274227642e-05
-1.63682808233098e-05
-1.89960014588509e-05
-1.27824933572771e-06
-3.04142883821638e-05
-2.13565987945893e-05
3.88420246500237e-06
-3.35009176615642e-05
-2.92550009036104e-05
-1.83450404478771e-05
-5.6666824943994e-05
-4.77430570676879e-05
-1.13558396238928e-05
-4.75029161961331e-05
-2.91588153369446e-05
-3.41428250584766e-05
-1.71386486976366e-05
-2.62689106535615e-05
-2.34101366624041e-05
-5.33906424654004e-06
-1.77818558011224e-05
-3.19665302116541e-05
-2.54483057305407e-05
-2.25430291694941e-05
-3.54937807078813e-05
-2.130659906421e-05
-1.72159032184879e-05
-5.56145311118215e-05
-4.15572952515959e-05
-4.53883270850913e-05
-2.62709384042989e-05
-3.05467706387051e-05
-1.08589505939666e-05
-4.82794696488406e-05
-2.29030411368259e-05
-2.43224996286031e-05
-4.91775792367598e-05
-1.53822663860253e-05
-2.3647123886283e-05
-2.01472163252544e-05
4.37920368780779e-06
-1.1165921514575e-05
-1.84142193867878e-05
-3.65243796456011e-05
-8.49942755728943e-06
-1.22569662561698e-05
-2.40291889426569e-05
-3.95523338235965e-05
-3.9805331321531e-05
-4.02140477714113e-05
-2.34409791066243e-05
-1.20833810447242e-05
-1.57472945482462e-05
-6.83899481669505e-06
-2.74727703531046e-05
-2.12036527276668e-05
-3.8350564228329e-06
-1.78612930170698e-05
-1.30701964614256e-05
-3.36119304614139e-05
-2.20126476213677e-05
-4.02258198038486e-05
-1.73629076656163e-05
-2.54140076774691e-05
-1.81081147443821e-05
-4.84327701211949e-05
-2.81822260259222e-05
-4.3888249917518e-05
-2.30897180145939e-05
-1.52357862875651e-06
-4.22146218712416e-05
-2.64932488507837e-05
-2.25505922891695e-05
-9.88001434118493e-06
-2.25757149186335e-05
-7.37039675185893e-06
-3.16556421516551e-05
-2.09228859419803e-05
-2.41390783884406e-05
-1.08119329399783e-05
-1.29319852936323e-05
-1.69073108130377e-05
-7.32622086706911e-06
-2.87953785920693e-05
-2.56694726265275e-05
-1.80848482968034e-05
-2.82108218080866e-05
-4.2839681165996e-05
-3.06099401010084e-05
-3.32748557597785e-05
-1.08619887180949e-05
-3.32399657846409e-05
-5.91304838702361e-06
-1.66157298887532e-05
-2.10577524742949e-05
-4.93388136275991e-05
-2.27624124919794e-05
-4.55828694426904e-05
-5.11179758635735e-05
-4.54374460256197e-05
-2.55089661049061e-05
-2.48712400040133e-05
4.43600002181276e-06
-3.67452461531044e-05
-3.41759096985295e-05
-3.66618893254208e-05
-2.34843751072896e-05
-3.52088227392485e-05
-2.484690428071e-05
-2.40856576206113e-05
-7.32459967992921e-06
-3.59284835687831e-05
-7.26190997221856e-06
-5.51338385433068e-05
-4.41008577066636e-05
-4.1210000164148e-05
4.95490836414618e-07
-2.59861250166503e-05
-1.30851896887294e-05
-1.79452699313023e-05
-3.43170743068867e-05
-3.72952035048904e-05
-1.47659935291464e-05
-8.6795078137167e-06
-1.50893537619924e-05
-1.55552436526979e-05
-2.26857312631008e-05
-2.05579686632715e-05
-2.19386305360994e-05
4.34629608658208e-07
-2.48503370709978e-05
-2.89639455715506e-05
-2.00829808907793e-05
-3.49867200213442e-05
-5.53219352034358e-05
-5.1959170260098e-05
-5.59931055252093e-05
-2.06887053458058e-05
-1.5520080277189e-05
-2.68969855331162e-05
-2.20275710286914e-05
-3.19231855696671e-05
-9.63165823037582e-06
-2.17570377572994e-05
-1.40005640985006e-06
3.93007118631898e-06
1.27258268030286e-05
-9.26096366910766e-06
-1.21472560339796e-05
-3.54222039939657e-05
-3.17652540953655e-05
-2.2077001959835e-05
-2.34272398404452e-05
-4.79977780043505e-05
-2.44782997890186e-05
-4.01590008901892e-05
-5.60253963657336e-05
-3.10375364807285e-05
-2.53274132111092e-05
-5.1051531708739e-05
-4.76581574779375e-05
-1.17133419119424e-06
-4.26197770350695e-06
-2.48607676226833e-05
3.04888625361336e-06
-6.45922399088289e-06
8.37364692747614e-06
-3.57386355079501e-05
-1.59472343390401e-05
-2.36594977157878e-05
-3.21492566489541e-05
-4.9567993387394e-05
-5.66816793833507e-05
-4.49557948613993e-05
-5.63677703277908e-05
-3.31689074459343e-05
-2.61919673904938e-05
-5.09694061807566e-05
-2.78670665935545e-05
-2.49252046499575e-05
-2.55910307068396e-05
-4.31394957921896e-05
-2.72931715783626e-05
8.69603585590965e-06
-2.75125230149509e-06
1.350957845039e-06
6.89588953943929e-07
-2.30397408395023e-05
-1.61788455730621e-05
-3.51567536525452e-05
-3.50177830103087e-05
-1.88242084583889e-05
-3.80892071512512e-05
-2.13633344230103e-05
-2.38173663775108e-05
-1.496992209046e-05
-1.36268287723558e-05
-2.13006220952333e-05
-2.17313162903265e-05
-2.96458943037305e-05
-6.08805105030435e-06
-1.81035452400802e-05
-2.19081926932952e-05
-1.19557987369626e-05
-1.02388513076664e-05
-3.85838177063978e-05
-1.83956045641494e-05
-1.28170543693974e-05
-3.9226608721111e-05
-1.99783596013568e-05
-3.82630043748661e-05
-2.00309435973227e-05
-6.26092320376248e-05
1.98059890808242e-06
-1.84647116966255e-05
-1.53623040627827e-05
-2.04143910420076e-05
-2.10333271573023e-05
-1.68993285837244e-05
-2.21770863733774e-05
-2.20473710318566e-05
-2.45124394933486e-05
-4.07409110546233e-05
-3.74999649016992e-05
-3.2305661520734e-05
-1.68375797248497e-05
-1.91671842853956e-05
-4.47192133735121e-05
-2.30153144133904e-05
-3.64044658321352e-05
-1.4097827494813e-05
-1.35469872830287e-05
-4.55750256325086e-05
-2.86746733403866e-05
-2.39180644020863e-05
-3.15341410800014e-05
-2.81163574822516e-05
-2.53318504102143e-05
-1.80263900347993e-05
-4.17948223296231e-05
-1.05840923102804e-05
2.86338249575765e-06
-2.29280378958472e-06
-4.53758230575417e-05
-4.06905584030705e-05
-4.05867516414072e-05
-2.78552443725439e-05
-2.54522063098525e-05
-3.42139417830154e-05
-3.28923742668348e-05
-1.02312392275643e-05
-3.46443520500384e-05
-2.52117243726024e-05
-3.71392088047402e-05
-3.88260777714202e-05
-1.36706095527542e-05
-6.28606940849931e-06
-1.59199924526516e-05
-1.41780991245951e-05
-2.22136331430221e-05
-3.00946288243493e-05
-4.76038037467482e-05
-2.77347392379128e-05
-1.54726889500101e-05
-1.09864306878277e-05
-1.71854129582711e-05
-3.00810048518788e-05
-3.77762911231496e-05
-3.0639815316507e-05
-6.63273725022794e-05
-4.82362574989911e-06
-1.40944725626981e-05
-1.3805865470702e-05
-9.78193479637308e-06
-4.76664562747714e-06
-3.68140610567134e-05
-9.38890527918933e-06
-2.03583109794415e-05
-2.89832060650874e-05
-9.01952081152985e-06
-4.24970011527829e-05
-1.57603435226348e-05
-1.6261984960474e-05
-3.84959191680723e-05
-2.17353151058814e-05
-1.52215036913546e-05
-2.88185347237526e-05
-1.24442957883613e-05
-1.29185767205369e-05
-5.6479136187521e-05
-1.48265817508697e-05
-6.30486804591599e-05
-1.13225720762305e-05
6.60810540233999e-06
-1.93496636833414e-06
-2.20126752307173e-05
-1.34863705328856e-05
-4.14398451591117e-05
-3.03662607687974e-05
-1.90217924002861e-05
-1.99725620530482e-05
-2.81876176796624e-05
-3.90749722492188e-06
-3.98170630956271e-05
5.57580554372412e-06
-2.21434720514693e-05
6.77921911882629e-06
-2.86921806159506e-05
-3.03353323668061e-05
-1.70437814362508e-05
-1.18552868868057e-05
-2.28890473472906e-05
-2.60375351333521e-05
-1.56959504844139e-05
-1.27598543494549e-05
-1.40257353351621e-05
-3.00267957591477e-05
-2.05498501918994e-05
-2.69296310235721e-05
-5.15569347698715e-06
-1.30332162395762e-05
7.38643054701282e-06
-1.19824998939047e-05
-2.34195581416571e-05
-2.61842712955359e-05
-2.33745700734567e-05
-3.50054903085048e-05
-4.27035481243168e-05
-5.91833335065287e-05
-2.24583394295367e-05
-3.58171160195596e-06
-4.25438975958152e-05
-4.30466317611408e-05
-3.59592558474355e-05
-2.65961362678168e-05
-2.69460234692966e-05
-1.02394081262942e-05
-2.20529768922293e-05
-1.14451234199463e-05
-3.02697947697177e-05
-4.96043705270401e-05
-1.16469992799579e-05
-2.33377231582973e-05
-3.03219242763907e-05
-2.4835915691911e-05
-3.47961627809166e-05
-2.78097255981529e-05
-2.7850782493935e-05
-1.25944672289225e-05
-1.6711786463537e-05
-3.35106947537081e-05
-2.66713845173885e-05
-3.99279736972509e-05
-2.93124199763803e-05
-4.32460078579218e-05
-1.38147547121259e-05
-5.37799429755327e-06
-3.60155085336865e-05
-4.52392128599857e-05
-3.50536048316659e-05
-3.00516888460796e-05
-4.31678688207354e-06
-5.76297756077521e-05
-2.59267998683804e-05
-3.39566463159567e-05
-3.47689345921198e-05
-2.16979106826805e-05
-8.32669817951293e-06
-1.02095739308446e-05
-4.26265688722514e-06
-2.83248011701617e-05
-2.57059545000431e-05
-2.22820621142139e-05
-2.9475181816046e-05
-2.75529401510985e-05
-1.44592655819791e-05
-4.41361045032794e-05
-2.23071190091886e-05
-3.71906214200255e-05
-2.98101569375311e-05
-1.90828392244663e-05
-2.91928791482229e-05
-2.10489790390477e-05
-1.26010130217508e-07
-2.13021674215789e-05
-3.20556431716341e-05
-1.74721598060715e-05
-2.8472328985874e-05
-1.51681912314318e-05
-1.39702033487811e-05
-6.45279638835014e-06
-1.16332864912616e-05
-7.04891691362084e-06
-1.61967402406708e-05
-3.49700741067662e-05
9.20384794564371e-07
-2.86334104773911e-05
-3.72339138850856e-05
-5.77614404650363e-05
-2.21431470265847e-05
-3.01358462314426e-05
-5.55895845342207e-05
-3.16247589428785e-05
-4.0599658687909e-05
-5.79576975614891e-05
-2.86474148059673e-05
-2.57213714606044e-05
-3.88571280008483e-05
-6.34258125610467e-06
-1.86003600816648e-05
-2.48125867528996e-05
-4.7964809151082e-05
1.23863504960803e-05
-1.92933951974554e-05
-2.3216962063611e-05
-3.36486130875788e-05
9.3954385074667e-06
-2.82290335740075e-05
-3.53414117744531e-05
-5.43970469031522e-05
-2.95204891240879e-05
-2.89262775118136e-05
-2.56154329581833e-05
-3.32069454053828e-05
-2.15076095849294e-05
-2.97033581047283e-05
-1.49438387481006e-05
-5.07890274827084e-05
-3.81700902031344e-05
-3.50109779644245e-05
-3.79334599192472e-05
1.23491601710306e-05
-2.63113836661919e-05
-2.37355106096324e-05
-1.35709598912216e-05
-1.6001584062344e-05
-1.17499766407451e-05
-1.82027788681362e-05
-3.7876047499457e-05
-1.21899626272328e-05
-1.2573736672981e-05
-2.46994008434066e-05
-4.06876030184078e-05
-2.45115412142665e-05
-9.02989249929431e-06
-1.39080477610871e-05
-4.14344972258075e-05
-3.02896865499912e-05
-6.60170055005959e-06
-1.80660153986854e-05
-3.01905179061567e-05
-5.91204301455314e-06
-3.28882352906852e-05
-3.27752820272245e-05
-4.32289658917488e-06
-2.88139699227774e-05
-2.13619744935632e-05
-3.94115092882555e-05
2.38882177573473e-06
4.79723724633165e-06
-1.62531117458913e-05
-1.29392585076687e-05
-8.14766096027229e-06
-2.60098282683099e-05
-1.0176981920661e-05
-9.40896119888039e-06
1.02510147423711e-05
-2.9062085632569e-06
-2.64541988774161e-05
2.90051177789534e-07
-3.05161457235214e-06
-2.50793824663997e-05
-1.05017109059201e-05
-1.72367323371107e-05
-2.57240116441222e-05
-2.88981968602897e-05
-1.34276967106874e-05
-6.69989774835721e-06
-2.44440035445964e-05
-3.12009994583678e-05
-7.11407792236556e-05
-2.89116121010524e-05
-4.848094397202e-05
-4.82210512959215e-05
-6.33227652433982e-05
-2.68474734298892e-05
-3.1313793371703e-05
-3.54259198359852e-05
-5.63320359909766e-06
-1.10530574598241e-05
-6.15445802893206e-06
-1.92414175705862e-05
-2.82846291113628e-05
-5.82229674376529e-06
-1.85857567740522e-05
-1.92216108838988e-05
1.01206617365342e-05
-2.6503284466422e-05
-3.63326788759854e-05
-3.84783710049969e-05
-1.42805923908939e-05
-1.84063363294218e-05
-3.69815419859593e-05
-3.19730448566748e-05
-3.03272706596745e-05
-2.43373493780512e-05
-2.84823528786167e-05
-1.48291848622072e-05
-1.80430199667983e-05
7.6820463869884e-06
-2.18387100741747e-05
-2.53380621652339e-05
-2.03329436385118e-05
-6.98016056748281e-06
-2.42860134495525e-05
-1.00030110876243e-05
-2.73835921665048e-05
-4.15289176299325e-05
-3.89593431071685e-05
-9.81494476640796e-06
-3.50087120953775e-05
-5.34926172831285e-05
-3.47028609735854e-05
-1.70926920075729e-05
-2.68928489290364e-05
-3.66536209413512e-06
-2.26736987283701e-05
-8.3923200650975e-06
-2.64778991195917e-05
-1.44797343842451e-05
-3.31496853834408e-06
-3.33106725469017e-05
-2.05941457610034e-05
-2.98157170489255e-06
-2.74040631838792e-05
-3.12724256388542e-05
-2.81415802350124e-05
-2.56260995414335e-05
-3.41431668384439e-05
-1.78377517167309e-05
-4.48916419818438e-05
-1.47370010600019e-05
-3.52347992579432e-05
-1.93264185775674e-05
-2.14533598348396e-05
-9.75261073597781e-06
-2.88926223729439e-05
-1.20829509583767e-05
-7.91582616188727e-06
-2.42709330928559e-05
-1.30781864318117e-05
-6.4565868010954e-06
-8.56040918740169e-06
-3.04703503954293e-05
-1.87415937562233e-05
-2.86515555841667e-05
-2.27278039135349e-05
-2.74025188490176e-05
-3.95172864551171e-05
-2.40687555622551e-05
-8.24827738191565e-07
-3.94987675517812e-05
-2.82904651270483e-05
-2.62772350988564e-05
-2.40285953519395e-05
-1.37211656771655e-05
-9.43022394269631e-06
-7.17937240386732e-07
-2.64744127365767e-05
3.62633761657087e-07
1.50165942890222e-05
3.6303305667271e-06
-4.28361479845555e-05
-6.18814020956287e-06
-1.43049833866663e-05
-3.4350321998777e-05
-3.20989467720782e-05
-3.04986217293511e-05
-2.9527210658331e-05
-5.7200090065578e-05
-5.04827568725051e-05
-3.49947288164156e-05
-5.44270101404169e-05
-5.05207538565742e-05
-3.87565914481411e-05
-9.67994348026445e-06
-6.95717457272412e-06
-2.47578086000716e-05
9.74434150472037e-06
2.55900845301701e-05
-2.00894760269261e-05
-3.42309636345214e-05
2.26649341025085e-05
-1.73953738867135e-05
-1.32306859170597e-05
-1.31601727689612e-06
-4.25794652492029e-05
-2.90239709321469e-05
-2.5343614515713e-05
-5.27724732383863e-05
-5.6143081231797e-05
-2.68513399900275e-05
-2.70836330406482e-05
-2.6606275553849e-05
-3.28293516820098e-05
-2.0814203706517e-05
-4.57423233505371e-05
-1.54391343312518e-05
-8.54687539791043e-06
-9.26642284972316e-06
-1.40703260190943e-05
-4.42136852315674e-05
-2.83321487343514e-05
-4.39467582453463e-05
-2.97071577717995e-05
-3.07462737338396e-05
-4.52925785962404e-05
-1.58642389542404e-05
-3.79632508739296e-05
-4.59679897402085e-05
-1.97403766591116e-05
-4.09229158251882e-05
-4.0803144161941e-05
-3.49090015096747e-05
-1.41663937586967e-05
-1.30475098317691e-05
-2.22447244039167e-05
-4.09116352390809e-05
-4.03117016975997e-06
-3.8126207808267e-06
-1.98638044613697e-05
-1.69956483477702e-05
-2.1219994059571e-05
-3.89046953470523e-05
-1.54559047104301e-05
2.07529166154648e-06
-3.30972623074382e-05
-1.25279650138358e-05
-2.21088814746449e-05
-2.86998576024916e-05
-3.11808505377695e-05
-1.18073436733641e-05
-2.61708806631904e-05
-3.9183342897219e-05
-3.29501388309896e-05
-3.83464847244957e-05
-1.37574405686972e-05
-7.75701035232698e-06
-3.33911201684111e-05
-1.98379230287949e-05
-4.06205947810252e-05
-1.28527625909125e-05
-1.50824598239605e-05
-5.18108298759009e-06
-2.77753381318159e-05
-2.71732103382715e-05
-9.55675445566435e-06
-5.01532840277559e-05
-4.04320613237404e-05
1.22368319543084e-06
-1.54852104739603e-05
-2.82476774461427e-05
-7.08070183130014e-06
2.38132478244089e-06
-2.70806395161489e-05
-2.54084935951464e-05
-3.66173833717954e-05
-1.99637483842788e-05
-2.86696927203111e-05
-5.01961732272911e-05
3.62661266460603e-06
-4.62685783419299e-05
-4.27607885307778e-06
