# Supplementary material for: Research on computational propagation and identification of mine microseismic signals based on deep learning
Source: PLoS One. 2025 Oct 22;20(10):e0334641. doi: 10.1371/journal.pone.0334641 (PMC12543183; doi:10.1371/journal.pone.0334641)
Supplement: S6 Data — (ZIP) [file pone.0334641.s006.zip › 000100900000071.xlsx_0.txt_24.txt.txt]

-1.7500294404642e-05
-1.05207086549326e-05
-5.09875538758091e-05
-3.10342114937046e-05
-2.39291111433674e-05
-2.07009619436225e-05
-3.42174056134356e-05
-3.28929321802782e-05
-4.91761958147373e-05
-2.80742479153181e-05
-1.48861822459968e-05
-2.99598217755487e-05
-1.16438696784725e-05
-1.92754657329654e-05
-4.12957294262908e-05
-3.86637302821185e-05
-2.51980337864799e-05
-3.75721604097862e-05
-8.00085364195502e-07
6.27369422386273e-06
-2.12080871069809e-05
-2.27743301729438e-05
-3.33166660557665e-05
-2.39971048562623e-05
-1.92908830439669e-05
-1.75637569004759e-05
-1.81152230130994e-05
-3.86537595446061e-05
-2.67885489466396e-05
-2.86293069914424e-05
-1.10286003538024e-05
-1.24048388391275e-05
5.81975100574231e-06
-3.46203593399458e-05
-3.58293671537376e-05
-3.05090177848492e-05
-3.50695146941354e-05
3.75915210410802e-06
-1.24323344499011e-05
-2.32982922755366e-05
-3.13970030152339e-05
-2.88131762240491e-05
-2.59352274760859e-05
-3.68186199082523e-05
-1.37803981612222e-05
-1.10361349455453e-05
-4.18845009002426e-05
-2.2117321472798e-05
-5.01438099269962e-05
-2.62305028075174e-05
-1.66393815020048e-05
-2.82088550570205e-05
-3.74301123971101e-05
-3.00758434061516e-05
-2.1843748672995e-05
-8.87653158336341e-06
-3.66488662975887e-05
-4.30291292578061e-05
-8.8790309523196e-06
-2.99500770631409e-05
-3.40772086187343e-05
-1.52777004735609e-05
-6.91052577425411e-06
-2.03781396720649e-05
-1.28187847109566e-05
-3.85231631723197e-05
-2.51380493134046e-05
-3.70263537217869e-05
-1.5882260523099e-05
-4.62632139738747e-05
-2.17273490286181e-05
-4.57390857584808e-05
-2.4023145430911e-05
-3.30483173199194e-05
-5.17648934332437e-05
-1.20166947381601e-05
-1.17267992249828e-05
-3.522146284337e-05
8.76056609195399e-06
1.46399522424941e-06
-2.1055173890047e-05
-4.40475163003253e-05
-2.8761436959911e-05
-5.80084114345325e-05
-4.49508556301015e-06
-1.30526912833528e-05
-4.15707688996426e-05
-5.16254673456149e-05
-1.57966899973441e-05
-2.7680046557891e-05
-2.78264586130232e-05
-2.70807142499247e-05
-2.26131523628983e-05
-1.06471806451918e-05
-1.88513096566553e-05
-2.40065221603007e-05
-3.58162636614961e-05
4.97886142924903e-06
-2.91166954976192e-05
-1.32354290694936e-05
-3.13953296323155e-05
-3.49782939880437e-05
-1.36318367702375e-05
-2.46118102922781e-05
-3.93074820157785e-05
-3.18450696178782e-05
-3.67027935474301e-05
-5.36634024914613e-05
-3.06586566713179e-05
-5.40217168184553e-05
-3.11643010312835e-05
-2.90572191020187e-05
-4.63435680461635e-05
-1.73441930755818e-05
-1.8666739852988e-05
-2.01511356006496e-05
1.10922515968742e-05
-2.12374007186128e-05
-2.21973141947443e-07
5.76253716131629e-06
-2.56474027475508e-05
-2.43273280369347e-05
-8.77628630168447e-06
-9.19315060107772e-06
-1.83281115646997e-05
-5.1054493583169e-05
-4.0864909654104e-05
-2.04757533968976e-05
-2.20087263095703e-05
-1.77124394790351e-05
-6.57996716892799e-06
-2.55729731417581e-05
-9.570461488135e-06
-1.96906666523096e-05
-1.20817213006945e-05
-1.65543436102427e-05
-3.87004388549745e-05
-1.20342809862576e-05
-1.14351928904265e-05
-2.60920656611048e-05
-3.49778782643275e-05
-1.56704679327216e-05
-3.75169168772393e-05
-1.08025976929378e-05
5.81080385072138e-06
-1.65223806708492e-05
-1.56062121894897e-05
-1.24254900107636e-05
-2.13684945821438e-05
-3.39661164786306e-05
-1.91797776441228e-05
-1.24855103644471e-05
-2.33420596194015e-05
-1.85436120872784e-05
-2.00401343452389e-05
-3.56827193955141e-05
-2.19491214028334e-05
-6.10350524232856e-05
7.34627746877763e-06
-1.75344341782762e-05
-1.45327599860775e-05
-1.33425861862559e-05
-2.7021507977091e-05
-2.40317807169883e-05
5.5080353497357e-06
-2.062193241671e-05
-4.07647470950899e-06
-3.44435303419469e-05
-1.84027699287822e-05
-2.40859200234421e-05
-1.13079128824103e-05
-2.80889450100697e-05
-1.42683198811408e-05
-4.13504298359256e-05
-3.47773404349857e-05
-3.3365099283342e-05
-3.47372888823329e-05
-2.35844546927089e-05
-3.06851552496931e-05
-3.63263017719489e-05
-5.22580663888454e-05
-2.20731384398324e-05
-1.269070470155e-05
-1.08864117992914e-05
-2.13748013925548e-05
1.15342820403468e-05
-8.06914061198895e-06
-7.23004773942537e-06
-4.57688397533755e-05
-2.82395125662624e-05
-1.67779285414057e-05
-3.09715452782288e-05
-2.53063473494355e-05
-1.92405546191786e-05
-2.38519336873532e-05
-5.06088954228712e-05
-2.87679361687799e-05
-4.57033569581355e-05
-3.75065595048192e-05
-1.96789643624125e-05
-3.88713569298286e-05
-8.53584218728676e-06
-1.32506356212277e-05
-9.31810244261099e-06
1.76204916518379e-06
-7.51490063617256e-06
-1.91030348572231e-05
-1.93079775136087e-05
-1.6272114920686e-05
-3.21569212435638e-05
-2.66056413428864e-06
-3.72892123039516e-05
-1.05587446107459e-05
-5.33520858646105e-05
-3.87673500848761e-05
-2.49064743743772e-05
-2.82148401575895e-05
1.68406976297409e-05
-1.77875882755566e-05
-1.7816290850297e-05
-1.54210343445568e-05
-3.01563695352304e-05
-1.00175953415402e-05
-1.93121920176683e-05
-2.98880805254976e-05
-4.72245227840155e-05
-1.76716824343265e-05
-2.61055590431493e-06
-2.15238386119965e-05
-1.2109780086059e-05
-2.30066929766898e-05
-4.25728747817691e-05
-3.59612522117887e-06
-5.47185716140149e-05
-4.13546320331941e-05
-2.70159311649418e-05
-4.95650313690592e-06
-2.91544404620784e-05
-2.4547877680266e-05
-5.52291386631438e-06
-4.73164023924961e-05
-1.4674938273863e-05
-3.1634562414568e-05
-4.51121676393956e-05
-2.25723819805116e-05
-1.42378237782366e-05
-1.21674754207159e-05
-3.52023482162302e-05
-2.85078289799717e-07
9.60486104053116e-07
-3.07935113103559e-05
-1.24243501047936e-05
-2.03706949594351e-05
-4.24576662085109e-05
-3.49129517810376e-08
-3.5840557751501e-05
-3.56457867006409e-05
-2.18259200719277e-05
-2.46501616420712e-05
-1.73745366777881e-05
-3.00026012556164e-05
-3.02648953416671e-07
-3.50220990919427e-05
-3.83281956710604e-05
9.0337701189549e-06
-4.63496017744049e-05
-1.39590890216166e-05
-1.75062669717422e-05
-2.73819129697004e-05
2.21793286726219e-06
-3.35318307951876e-05
-1.79933633104883e-05
-3.38458223098775e-05
-2.45065050586475e-05
-2.82571978320782e-05
-4.12482972730776e-05
-3.85055271340419e-05
-2.09556736216635e-05
-2.44099297432845e-05
-2.79846533954303e-05
-2.61828898315654e-05
-3.34843583038809e-05
-1.10961275438339e-05
-4.33645835604464e-05
-2.5807789451805e-05
-5.17579447545153e-06
-1.54500721588184e-05
1.62263150400494e-06
-3.02719594781931e-05
-3.61820379005106e-05
-7.34821365922186e-06
-2.00182489066795e-06
3.94148127233759e-07
-2.14998921104142e-05
-1.04597957144928e-05
-8.26048421178307e-06
-3.62254421103793e-05
-1.5925439817673e-05
-2.80810102194315e-06
-2.04195331311414e-05
1.87251956208231e-06
-1.41018470115256e-05
-4.67358176072359e-05
-4.88074743494321e-06
-2.26800481310407e-05
-3.19846082930555e-05
-2.11536306589961e-05
-6.22363072649514e-05
-7.66267474213946e-06
-3.57116874610818e-05
-2.34750330172233e-06
-4.00104165499883e-05
-2.67168275669103e-05
1.00743489829041e-05
-5.58942197718791e-05
-1.95320919634537e-05
1.09154666120586e-05
-1.64311446222909e-06
-1.99796269902805e-05
-1.69001174587737e-05
-3.90303327862909e-05
-2.60025860786505e-05
-4.26872941161366e-05
-1.56607926100679e-05
-3.00184934851039e-05
-2.26470473812841e-05
-1.11773562265737e-05
-3.03354883556508e-05
-6.7036028400465e-06
1.19816850032612e-05
-4.45216892643628e-05
-3.16526639592568e-05
-2.09054825098261e-05
-1.84800293971908e-05
-1.37324597377294e-06
-2.8794633018419e-05
-1.2702880365416e-05
-3.02383459199107e-05
-3.40919793600403e-05
-3.38009940187761e-05
-1.65462780544726e-05
-4.53130645908707e-05
1.08262344767041e-05
-3.16057813180221e-05
-4.01243659142376e-05
-2.53322732873211e-05
-2.09096519924282e-05
-2.62551791349721e-05
-5.8287693503526e-06
-3.78112295463144e-05
-4.63790620642766e-05
-4.24552184735921e-05
-2.17561853308737e-05
-7.325522745446e-06
-2.07578171950643e-05
-2.55746699888671e-05
-2.18057111351441e-05
-2.21669574215262e-05
-1.54598517765336e-05
-2.73093989897474e-05
-2.68960472798177e-05
-1.83653107084341e-05
-2.14036205795277e-05
-2.24519058045449e-05
-1.01783054552579e-05
2.05113964330458e-06
-1.33904513543356e-05
-3.79102527840087e-05
-2.78801768947795e-05
-1.90829220706887e-05
-9.14947933516967e-06
-4.52808048422457e-05
-2.77076622660656e-05
-1.7266432745086e-05
-3.5360074409684e-05
-3.33881312341312e-05
-3.05213593261383e-05
-2.40531205122168e-05
-1.56686238005486e-05
-5.22930821344304e-05
-2.0573548632678e-05
-5.89021674403088e-06
-3.12593976662804e-05
-2.43637527812693e-05
-3.25035439962997e-05
-2.96491840415475e-05
-2.22832385287816e-05
-2.79844117997042e-05
-3.02505937142516e-05
-1.86230503785551e-05
-1.82251707430053e-05
-8.15393682087177e-06
-1.49135466231052e-05
-1.17766663533587e-05
-1.27484632241006e-05
-3.66203244554037e-05
-2.63357680987179e-05
-7.05414141691622e-06
-4.44683376939791e-05
-2.55023040071629e-05
-2.92246064574714e-05
6.58550481554402e-06
-4.52707958165855e-05
-3.64253585183126e-05
-8.57664420883675e-06
-4.91131304294199e-05
-3.36436010285889e-05
1.3969288405751e-06
-3.07276788434521e-05
-3.05083775772134e-05
-3.00560501238448e-05
-5.92270407981378e-05
-2.15595737762472e-05
-2.03502193846927e-05
-1.12779336818179e-05
-2.32272974369731e-05
-2.11668309000593e-05
-1.84012416833539e-05
-2.31257401901981e-05
-2.79215781044448e-05
-2.81040221512812e-05
-2.91639134427854e-05
-1.00865325263375e-05
-1.87152418954787e-05
-1.78937167270749e-05
2.31876577508803e-06
-4.67931301731703e-06
-3.3381453599082e-05
-1.92732474818276e-05
-3.6860341780003e-05
-2.46917765944587e-05
-4.04033105990027e-05
-5.19861507796078e-05
-2.99991996981268e-05
-2.92617623067048e-05
-8.01583074947488e-06
-2.77039155263022e-05
-1.82925459770669e-05
-4.87101911468805e-05
-1.93510090785697e-05
-1.12752312927359e-05
-1.51986527009869e-05
-1.10957074833658e-05
2.9613212758857e-06
-2.40135430464184e-05
-2.36906701031e-05
-1.13041679007604e-05
-4.09694108785443e-05
-6.10962138775685e-05
-4.93445386279955e-06
-1.13494650215657e-05
-3.39931006604065e-05
-2.41830417767245e-05
-3.74902653463215e-05
-2.22832701991501e-05
-3.88179417507313e-05
-1.10195467941205e-05
-3.89497470308448e-05
-1.26329718621307e-05
-2.34133976519606e-05
-4.39039089365667e-05
-1.01051673016688e-05
-1.04751405798699e-05
-1.49181142741621e-05
-1.97381648890519e-05
-1.73298740395399e-05
-2.19353702847704e-05
-1.83870425860608e-05
-3.02200693554428e-05
-1.48225877935872e-05
-1.8753177451792e-05
-2.47434250267256e-06
-1.96597715183804e-05
-3.23507049837788e-05
-4.88075644913303e-05
-3.618463511137e-05
-3.33717502979498e-05
-7.37882613064624e-06
-4.10273500034597e-05
-4.32824354434048e-05
-3.72757477511685e-05
-2.14930815170951e-05
1.52131845295094e-05
-3.13959815048895e-05
-4.55276018434885e-05
-1.2360597326675e-05
-2.69143313905428e-05
-8.02904981024115e-06
-1.2500816967395e-05
-2.51443066058761e-05
-2.59726032909749e-06
-3.86176111462674e-05
1.79759304477491e-05
-2.72359024839032e-05
-2.65194503630724e-05
-4.00248073756479e-05
-4.36784728312764e-05
-9.89850808220844e-06
-4.11775749474188e-05
-1.90246894710741e-05
-2.79578882963873e-05
-3.81703407329821e-05
-4.75968696143602e-06
7.97987451352694e-06
-1.46407881417196e-05
-2.75004123814811e-05
1.95271044575097e-05
-1.66171708977008e-05
-3.41834860928507e-05
-1.94218797044831e-05
-3.68066240847466e-05
-3.54274520478196e-05
-1.52870538974345e-05
-4.14361169139488e-05
-1.23548217312141e-05
-8.96968608341913e-06
-2.41655900630727e-06
-1.62011073661074e-05
-1.75818970807841e-05
-5.0375747684206e-05
-1.97680998728238e-05
-2.79616019573076e-06
-3.24872926595667e-05
-2.41121996809447e-05
-2.24791014706011e-05
-2.15557547013556e-05
-3.10726499954331e-05
-4.16004027491111e-05
-4.13729195342902e-05
-3.24446880527505e-05
-4.8455320648313e-05
-2.10345438794747e-05
-3.33493784241911e-05
-3.67976080674734e-05
-2.90024300409546e-05
-7.25972752051474e-06
-2.24191187758001e-05
1.1052555581217e-05
-2.78914249551569e-05
-5.23610873587227e-05
-1.80106360949214e-05
-3.08430018866168e-05
-4.0065077118193e-05
-3.78884532697268e-05
-2.91631427266905e-05
-3.24789971142665e-05
-7.02348882512041e-06
-1.11578292618222e-05
-4.55389709712807e-05
-1.33519984450826e-05
-4.87286379905455e-05
-2.21885358713689e-05
-3.8093214766611e-05
-2.98993392226898e-05
1.10823461790755e-05
-3.67994878817169e-05
-5.4211264976194e-05
-2.50954416699697e-05
-2.0121031641902e-05
-1.52415273197331e-05
-4.05997227719684e-05
-6.81325238669271e-05
1.54941974625604e-06
-2.46092584345565e-05
-1.65688644445659e-05
-1.71516207490829e-05
-6.31872849601482e-06
-2.50499958863328e-05
5.58441145022188e-06
-1.77511475111946e-05
-4.06162180878056e-05
-3.24789095373257e-05
1.45985059660699e-06
-4.28844420485672e-05
-2.65647786602851e-05
-1.76021993718666e-05
-4.62825874813346e-05
-4.72050999943996e-05
-2.88996295073566e-05
-3.71811336379204e-05
-1.35684521610934e-05
-3.35243106265527e-05
4.38362157082031e-06
-3.42183676343062e-05
-3.14531638389732e-05
-4.99002884638194e-05
-4.50138912849038e-05
-4.118214302733e-05
-1.29495374821149e-05
-3.07132614810761e-05
-3.86722154695186e-05
-3.71338712571912e-05
-2.3309540157289e-05
-3.80263001360732e-06
-2.96798716639761e-05
-2.05460064041491e-05
-3.46808703336193e-05
-5.54480237439754e-05
-5.80014608014238e-05
-2.52831882635776e-05
3.31078376201014e-06
-3.54326605193355e-05
-1.71713249660302e-05
-1.99739257411258e-05
-1.63492107608316e-05
-2.22524666902089e-05
1.4322273502807e-06
-2.15950358147236e-05
-3.75191328929947e-05
-7.68702362633973e-06
-4.2229354939857e-05
-5.43686890278634e-06
8.92887916495154e-06
-4.50721197651148e-06
6.53663665982802e-06
-2.69101033209342e-05
-4.3246769963295e-05
-4.65159876449653e-05
-2.04347339479903e-05
-1.29648871735365e-05
-2.32436709615074e-05
-3.16943356314076e-05
-1.5500495085658e-05
-2.84296696778684e-05
-2.87641899734146e-05
-2.87823493049508e-05
-1.5592317262722e-05
-7.42462509702219e-06
-4.30746389800145e-05
-2.60266817758433e-05
-3.42707497180156e-05
-2.42149473369663e-05
-1.98663853714204e-05
-1.21414873945393e-05
-3.24232595900016e-05
-6.57424143815606e-06
-4.5564620409251e-06
-2.24452849041007e-05
-2.27349526878857e-05
-3.71946454006229e-05
-4.63621889180693e-05
-2.4517271306479e-06
-3.68962947247171e-05
-2.92038732995178e-05
-4.01260060469689e-05
-6.45352550512123e-06
-1.81750882834e-05
-1.99992119290988e-05
-1.55967988772764e-05
-4.37286959794809e-05
-2.55465740586399e-05
-2.45352870829723e-05
-2.18320836595267e-05
-7.69536593509104e-05
-3.67178684140297e-05
-1.80155813653738e-05
-5.59257128888351e-05
-3.10845175205754e-05
-1.16650608937045e-05
-4.69329390314842e-05
-3.05210193710997e-05
-1.54018951146742e-05
-1.21014842583834e-05
-1.18541264772419e-05
-3.55705299194459e-05
-2.38098526618283e-05
-5.47748195775459e-06
-2.81906564097832e-05
-2.26849809893868e-05
-1.31060820255458e-05
-2.73971329138024e-05
-1.14683301699536e-05
-3.10959684863323e-05
-2.9795288414898e-05
-1.49733859090666e-05
-3.02257628162276e-05
-2.46909295825864e-05
-2.02114204684602e-05
-1.96735232865141e-05
-8.10418632903367e-06
-1.86752895503521e-05
-4.25249617040283e-05
-2.03979350171239e-06
-1.11426532191636e-05
-3.3061928504275e-05
-1.28404594824171e-05
-3.28258779148574e-05
-4.33454027235534e-05
-1.86867767977441e-05
-4.34825637473318e-06
-2.75926604431121e-05
-2.27073032937099e-05
-1.2174040555726e-05
-2.40304564749151e-05
-2.92058136104515e-05
-2.45557856900045e-05
-3.24227877108373e-07
-2.93240236940316e-05
-1.38195071080242e-06
-1.03168269102889e-05
-3.37579697423828e-05
-1.14205866560441e-05
-2.22057345583965e-05
-1.34390973856062e-05
-2.05467851615375e-05
-4.37359945457607e-05
-2.10627678846984e-05
-1.88377309951811e-05
-3.96417899390962e-05
-2.03244668725078e-05
-2.19325536470725e-05
-2.34263924869541e-05
-1.81207636225778e-05
-1.126135154385e-05
-2.69429460126763e-05
-2.87626021873031e-05
-2.97448659218189e-05
-1.51238413871881e-05
-1.84364783371236e-05
-2.4568831090072e-05
-4.53841376403394e-05
-8.80538895695816e-06
-3.51899592610017e-05
-3.43997924515887e-05
-2.12864351851072e-05
-3.91222116940543e-05
-1.83792891794941e-06
-1.61972024488427e-05
-3.52043374820779e-05
-5.76164665789051e-05
3.7861357758136e-06
-2.71450205929781e-05
-1.13879238635426e-05
-3.46822880370274e-05
-9.15295970541268e-06
-1.61595458144648e-05
-2.60187936394365e-05
-2.43402094552336e-05
-2.40471681654817e-05
-8.48818895237848e-06
-2.06640383330632e-05
-4.28005473606392e-05
-5.37696923847265e-05
-5.65182877413028e-05
-4.4264139184079e-05
-4.43147734391963e-05
-4.47562231093366e-05
-4.37788647751909e-05
-3.66055243968342e-05
-2.3652565600917e-05
-3.12219134698868e-05
-1.08098257996332e-05
-1.55155307144558e-05
-1.66109330313052e-05
-1.79148487224415e-05
-1.71385764788735e-05
-1.66892362154616e-05
-8.37173438265361e-06
-1.73740684979418e-05
-5.36203448411829e-06
-4.34427213701205e-05
-5.15618141216023e-05
-1.84632952183849e-05
-2.50388569285499e-05
-4.07215049666938e-05
-3.55218585277085e-05
-2.84948575373422e-05
-2.67500053360023e-05
-3.87309089263576e-05
-2.43288967537019e-05
-3.32186516128595e-05
-5.19229824808691e-05
-1.22668764306977e-05
2.17762193304889e-06
-1.18676077941911e-05
-1.53240901835833e-05
-1.10904000931225e-05
-1.91312806686726e-05
-3.10617760593559e-05
-1.90681583034379e-05
-4.68943564312543e-05
-1.38394464602368e-05
-3.136703839203e-08
-3.98908042351457e-05
-4.96350489514438e-05
-1.38237680630755e-05
-2.47746169946757e-06
-3.55026074833903e-05
-1.86749421789445e-05
-4.24990337661477e-05
-4.55961720802994e-05
-1.20268632551133e-05
-6.53712013172098e-06
-2.28100280069131e-05
-1.98140441914015e-05
-2.75895055454359e-05
-4.7432765230236e-06
-2.52571681560147e-05
-5.14616671908865e-05
-2.62710995096655e-05
-5.88205554100923e-05
-2.77610194750989e-05
-2.12863241609215e-05
-4.21615800567332e-05
-1.67210235231105e-05
-1.49318089582637e-05
-1.3424510811297e-05
-1.30432517639696e-05
-3.26248967131518e-05
-1.95362881415895e-05
-3.59048438392237e-05
-2.25104087576869e-05
-2.98968563765729e-05
-2.68599527287251e-05
-1.10001400085075e-05
-1.70184683004464e-05
-1.5959316110445e-05
-1.45062461104125e-05
-3.91979520359324e-05
-1.83520270554836e-05
-3.39140218083941e-05
-5.00474165568745e-06
-1.68504413291683e-05
-2.73206277653616e-05
-4.40060463741777e-05
-6.75904123154185e-06
-1.06577891753872e-05
1.76180706347961e-05
-4.68306045662454e-05
2.04674256477963e-06
-2.81526994284058e-05
-3.85881796857838e-05
-2.04389107622456e-05
-2.99025838998977e-05
-2.98354657642725e-05
-2.14873117581548e-05
5.92856715496647e-06
-2.17813725580221e-05
-9.4772240606711e-06
-3.3044516593424e-05
-8.06107527074854e-06
-4.9968946479412e-05
-2.06727303758904e-05
-4.12854849414079e-06
-2.08527099273275e-05
-3.58509300932064e-05
-1.14536444362647e-05
-2.93724826132191e-05
-3.69266002854515e-06
-1.49684476582694e-05
-2.42699456513698e-05
-3.38444652955885e-05
-7.39686336740975e-05
-2.59171199607129e-05
-1.61179285883067e-05
-2.25927156527838e-05
-2.19542701540262e-05
-3.97365339974364e-05
-2.8644651961979e-05
-9.44469897175836e-06
-3.00425988468086e-05
-3.67557752453038e-05
-5.9180700061444e-07
-1.7989473259598e-05
-1.90065630876354e-05
-1.13056395767877e-05
-1.99869472636792e-05
-3.08256637719765e-05
-9.20720221527533e-06
1.9439122078033e-06
-3.02013235234531e-05
-2.25666141374606e-05
-3.81291143827956e-05
-5.57008311331406e-05
-2.24871861981526e-05
-3.4392486124086e-05
-2.6266477919941e-05
-1.90500002847276e-05
-1.28348192549622e-05
-7.10695951100037e-06
-2.74902755119758e-05
-2.33190043846437e-06
-3.79862665738507e-05
-2.95919534678773e-06
-2.46627583896689e-05
-3.58180451483151e-05
-2.46704983766168e-05
-1.90131262547712e-05
-3.59493946055557e-05
-1.91244853623825e-05
-2.81606147943783e-05
-3.08703791659864e-05
-3.15108377225637e-05
-3.95495579124234e-05
-3.99030953068273e-05
-2.55688055411318e-05
-3.80567363222512e-05
-3.99635898709294e-05
-7.73287778525127e-06
-1.58112195653433e-05
-2.78016988255382e-05
-4.47417816156444e-05
-2.07047869357481e-06
-2.18957140063986e-05
-3.15477532808027e-05
-3.84455797988261e-05
-1.8720221171066e-05
-4.29167232812246e-05
-5.12726922684225e-06
-2.8064441773518e-05
-3.37581221805395e-05
-1.61208934866206e-05
-4.98987994393559e-05
-2.68830319710118e-05
-1.63494562532998e-05
-1.48503884363014e-05
-2.22143323592005e-05
1.587200523656e-06
-2.19755581227961e-05
-1.18976326718476e-05
-8.42591543704565e-06
-8.63831457105222e-06
-1.92617292443886e-06
-1.69479610919047e-06
-1.03100030653978e-05
-2.39694426678599e-05
-2.94574018770948e-05
-1.51266521897931e-05
-1.31743439666713e-05
-1.54809326415966e-05
-2.94058259902777e-05
-3.07632028258832e-05
-3.09380920561428e-05
-4.83682954504012e-05
-6.00360077987987e-05
-3.32806909983348e-05
-3.56412667063329e-05
-3.86583680949256e-05
-1.16920828172418e-05
-2.01884165041356e-05
-2.28601476699378e-05
-1.70544979996212e-05
-2.95770892835248e-05
-2.50657807677758e-05
-1.61777103110302e-06
-8.42650916286848e-06
9.66705763258808e-06
5.19401633073543e-07
-3.97667923165632e-05
-4.72031809939189e-05
-3.6047527904395e-05
-3.97312614061595e-05
-2.94812106095145e-06
-3.98564433748188e-06
-2.35958296172749e-05
-1.54331157874185e-05
-1.65923250756548e-05
-2.24081866343913e-05
-2.41621461843784e-05
-1.05008288546665e-05
-1.70248061575536e-05
-5.9188235056532e-06
-2.61687543093767e-05
-1.36971287368906e-05
-1.95307227355349e-05
4.39777736722771e-06
-1.78997799976211e-05
-3.38672818984428e-05
-1.84962655604568e-05
-2.92527852163593e-05
-5.77800300482509e-06
-3.01972674215388e-05
-8.94505944288745e-06
-8.33336582481746e-06
-4.82658178450736e-05
-3.80325820921301e-06
-1.76578576647264e-05
-5.66251142630043e-05
-6.44820330328146e-06
-2.71351856823334e-05
-2.51532306418272e-05
-3.66685843315601e-05
-4.21721972888917e-05
-2.34191326198334e-05
-1.12117864292941e-05
-2.48568681706119e-05
-5.21580722550715e-06
-3.5827406061153e-05
-2.56060797589154e-05
-1.34452937369518e-05
-3.80933978246923e-05
-2.67853443242445e-05
-5.28706788001041e-05
-3.14742352227414e-05
1.03995369847123e-06
-2.3672522896698e-05
-9.45130065955291e-06
-1.48189853197145e-05
-4.35984658268822e-05
-2.29371895167585e-05
-2.40200226710977e-05
-2.5304111932997e-05
-1.30746739450894e-05
-3.93472599782762e-05
-2.3832939287101e-05
-2.13215740108698e-05
-2.30745836201709e-05
-2.44689669812382e-05
-4.89993953782749e-07
-3.6510257710633e-05
-2.59434580670715e-05
-3.35999957601755e-06
-6.71633545285131e-06
-2.0061977731139e-05
-3.04966180349756e-05
-1.74919873058958e-05
-4.48180907773839e-05
-1.33501851646923e-05
-1.84527450716317e-06
-2.13760060550241e-05
-1.26644338429789e-05
-2.55340140912295e-05
-3.53505697154411e-05
-1.22105262146847e-05
-7.95727543237676e-06
-3.40936783243032e-05
-9.62701432181198e-06
-3.23469309643978e-05
-5.08595217786355e-05
-3.5132074729927e-05
-1.03019172003237e-05
-3.00799044496268e-05
-1.99559528394816e-05
-5.13762813793029e-05
-4.30969339419504e-05
-1.79711946297094e-05
-4.81462961976629e-05
-2.03040756669446e-05
-3.40870554786082e-05
-4.55338557692125e-05
-4.12162598928344e-05
-1.11303263044979e-05
-3.45046191549088e-05
-3.10498733748373e-05
-3.2409987842364e-05
-1.90787261802311e-05
-3.20070103566745e-05
-1.9717043023071e-05
-1.68982593291153e-05
-3.38998090965567e-05
-6.48974534414249e-06
-2.03093084944079e-05
-8.52369642055913e-06
-3.16950974556707e-05
-5.50195512001798e-05
3.94014031944799e-07
-2.09825468126021e-05
-3.27175283364628e-05
-1.15501902371284e-05
-4.80582672993271e-05
-1.79248669565707e-05
-8.73195327078209e-06
-9.98959140130422e-06
-2.03542765452248e-05
-2.26452868796448e-05
-1.00349663757797e-05
6.15626393361002e-07
5.31744783161189e-06
8.87560865223788e-07
-4.02122844573332e-06
-1.85108059772386e-05
-3.04273161452081e-05
-2.15644766090939e-05
-4.24576631188544e-05
-1.49992130566169e-05
-4.72431148803624e-05
-5.03925096494764e-05
-2.44687443899595e-05
-2.76418241605641e-05
-1.89293416491117e-05
-3.66968803429103e-05
-1.80377873078099e-05
3.65682282555696e-06
-2.3884344378807e-05
-5.15100421193918e-05
-3.73383938210376e-05
-2.56986559467723e-05
-2.3445793515508e-05
-4.69742820495135e-05
-2.38742738140702e-05
-1.4747131448656e-05
-2.56635474642674e-05
-2.31392026618684e-05
-4.62847651531065e-05
-2.24998513544e-05
-3.3839679266138e-05
-6.04876745564928e-05
-2.40399412082686e-06
-2.71175555955145e-05
-8.62483046674951e-06
-4.71897511556803e-05
-9.11366875777835e-06
-2.69636287609849e-05
-9.3049375225199e-06
-8.9705373089182e-06
-6.59895734971304e-06
-4.02986694143283e-06
-2.82309289391311e-06
8.94982431550977e-06
-5.98325089602809e-06
-2.49062596593195e-05
-3.49399430868725e-05
-4.35593163752283e-05
-2.93722529330689e-05
-3.75418499182294e-05
-2.7983874004312e-05
-3.5031073506957e-05
-5.83170330164591e-05
-5.82052875485526e-05
-1.80290596971105e-05
-3.37158339859215e-05
-1.26584621317549e-05
-1.01019202545346e-05
-2.34071168912479e-05
-4.6414676052363e-06
-8.3775290010539e-06
-1.70347403581273e-05
-1.66855789816414e-05
-3.19878027939315e-06
-9.73791710613978e-06
-3.8690520719665e-05
-2.78182332000076e-05
-5.07426599316455e-05
-2.55960243890912e-05
-2.52471996398207e-05
-5.75558837848907e-05
-4.88299740522519e-05
-2.64865324192977e-05
-3.04907266494819e-05
-1.99037379742481e-05
1.27400335819178e-05
1.4076423051248e-06
-1.4186132685786e-05
-4.92955480233183e-06
4.64934114958114e-06
-1.64330940577215e-05
2.47162922171636e-06
8.56674430995261e-06
-3.75214470010698e-06
-1.34717359550431e-05
-1.57322524894608e-05
-4.92573595012327e-05
-2.39488739878139e-05
-4.82783667171674e-05
-2.45053224197405e-05
-3.30781191110795e-05
-7.98317925266244e-05
-2.81056933670132e-05
-2.72785586098712e-05
-2.19313446601829e-06
-2.56106124637649e-05
-1.64107592809836e-05
8.18283988621843e-06
-1.55401943312828e-05
1.90883220722578e-05
7.53924169267387e-06
-2.8744666286264e-05
1.67948100281705e-05
-4.86840584541382e-06
-2.86787372672708e-05
-3.95465982559739e-05
-3.14150596958526e-05
-3.64471740978985e-05
-4.56607689099939e-05
-5.61677198980826e-05
-2.97036230442263e-05
-3.44228559829053e-05
-3.11659650731974e-05
-1.04172344024659e-05
-1.99994871273406e-05
-3.59400415957969e-05
-6.67682588921681e-06
-2.73159676975619e-05
-1.75175521946248e-05
-3.82795790373858e-05
8.08517636144685e-06
-1.4447799058594e-05
-1.40005622315669e-05
-2.07645540919345e-06
-6.4843110278e-06
-4.41208075312871e-05
-1.09024082755682e-05
-3.30095282815363e-05
-3.9954989610802e-05
-2.84176251298319e-05
-2.7440589423625e-05
-4.44771094652357e-05
-2.17106007092394e-05
-3.33351439462278e-05
-1.88305777332332e-05
-3.65757016920361e-05
-4.02055579549769e-05
-4.04403575585921e-05
-2.87999009290364e-05
-2.36758139969342e-05
-1.4566919907432e-05
-1.48276353244239e-05
-8.95937212755784e-06
-1.64825020467565e-05
-1.74693470910584e-05
-2.41714964901003e-05
3.80674472380218e-06
-3.0543793188493e-05
-1.91129413269375e-05
-2.23148267511169e-05
-3.77460954429163e-05
-1.43648062222437e-05
-3.80788659728911e-05
-2.37095261385773e-05
-2.68786859839851e-05
-4.2862093037985e-05
-3.58830258377906e-05
-1.19275902034559e-05
-2.21304831137465e-05
-1.67513297227781e-05
-3.10930374428151e-05
-6.33263692561971e-05
-1.11762725923937e-05
-3.56837474748964e-05
-2.02802692398408e-05
-2.62331525701148e-05
-3.95992147081372e-05
-3.74333697828444e-05
-2.34922995321631e-05
-3.19522960065707e-05
-1.20342911923662e-05
-4.63777160104745e-05
-5.90180567717038e-05
-3.38632727645715e-05
-6.83809530849281e-05
-3.61473233518186e-05
-4.69497456125033e-05
-4.37048045597977e-05
1.38959724920081e-07
-2.39579685898566e-05
-2.77879798522449e-05
-1.56033559027166e-05
-4.47328079540424e-06
-5.58934221917503e-05
-1.73158475047656e-05
-1.63651430073201e-05
-3.11642687574848e-05
9.28736609482867e-07
-2.24818559323003e-05
-3.49346069461497e-05
-2.22358736742802e-05
-3.96065887658067e-05
-6.60053279931956e-05
-3.47202705923582e-05
-1.53386895713279e-05
-5.06602502118988e-05
-4.0975155153831e-05
-2.81597077390358e-05
-7.1727113857425e-06
-2.87679261494711e-05
-2.13832541563831e-05
-2.61622123346706e-05
-1.81895521696739e-05
-4.08027469471781e-05
-3.3844870805704e-05
-1.59426642682509e-05
-2.26243036272885e-05
-2.84764342050849e-05
-3.46391277742555e-05
-7.05590658238279e-06
-3.5703767899954e-05
-1.7329650687981e-05
-3.90415850399991e-05
-2.11640445711867e-05
-3.80184662252502e-05
-3.78814839402299e-05
-4.04097525327479e-05
-8.20676586415883e-06
-3.50662386515929e-05
-2.23647823411835e-06
-1.53459575800725e-05
-8.47524971230086e-06
-7.28086132437471e-06
-1.22575325738603e-05
-1.22798754361998e-05
-1.41001474013913e-05
-6.04692996902415e-06
7.56782993965615e-07
-2.10720040067913e-05
4.72567020901284e-06
-5.13985233739846e-05
-2.43595344181233e-05
-2.11433565519807e-05
-3.67542340763896e-05
-7.11692001911039e-06
-3.19188508683477e-05
-1.23555421027087e-05
-3.27076824733251e-06
-2.04822240542304e-05
-1.58396788859492e-05
-1.53208181035756e-05
-2.77302356003373e-05
-2.42350115569997e-06
-2.05088170027152e-05
-1.66741726423579e-06
-2.38981063930046e-05
-2.40790809000004e-05
-4.69635280385778e-05
-3.60453139217094e-05
-4.25113072023467e-05
-2.67810106746533e-05
-1.87190930038791e-05
-3.02341656213725e-05
-2.804600554535e-05
-4.90576027919087e-05
-2.45909323976368e-05
-1.86119246962856e-05
-1.07523021801642e-05
-1.37940612971559e-05
-3.99560562923778e-05
-1.3893826083633e-05
7.85650935332699e-06
-2.64941782738822e-05
-2.93926607583158e-06
-9.34115748616585e-06
-2.6748807617372e-05
-7.88250050031262e-06
-6.04044037046815e-05
-3.19631759432796e-05
-2.00814258164049e-05
-2.18338401189212e-05
-4.62783933213856e-05
-5.17038859970078e-05
-2.44826703166246e-05
-3.18596285767425e-05
-1.58378997877537e-05
-3.16613132334075e-05
2.16493823761088e-06
-7.66946962568518e-06
-1.46126260871506e-05
-1.95385645413953e-05
-2.86283517025855e-05
-7.89194478962209e-06
-7.98767582019117e-06
-1.88213721495451e-05
-1.25487488843532e-05
-2.81534668929278e-05
-2.63874653921105e-05
-2.11779979157189e-05
-2.99659361214186e-05
-1.28257147859487e-05
-2.53060623591996e-05
-1.41904415998453e-05
-2.73916826013758e-05
-3.28009457856159e-05
3.17730553304717e-06
-2.18968936431558e-05
-3.06327978049454e-05
2.01172583773062e-06
-1.3144760954687e-05
-3.10420284434728e-06
-3.99410428459562e-05
-2.38368716560983e-05
-2.87730957821949e-05
-4.52453007383593e-05
-1.52247447613266e-05
-1.13346223100261e-05
-1.51680209895492e-05
-2.76240725963001e-05
-2.44449684037163e-05
-4.64561754269817e-05
-2.4448654289282e-05
-3.05198553018743e-05
-2.69315341453279e-05
-5.58979613741545e-06
-2.48109290990989e-05
-2.11848817327166e-05
-1.75493600443322e-05
-5.4995025169025e-07
-4.17104320155226e-05
-2.93138079966049e-05
-3.1247416679031e-05
-4.75964819520894e-05
-4.01231346023819e-05
-2.23133275401656e-05
-2.03515605486439e-05
-1.57988012433115e-05
-1.88136078444373e-05
-2.31154307531622e-05
-4.40929258062897e-05
-2.52515633271395e-05
-2.44167662020639e-05
-2.07657372957261e-05
-4.13898164189948e-05
-2.76428532281775e-05
-1.9106684944501e-05
-2.79914303551331e-05
-2.59462826543159e-05
-2.06868074870638e-05
-3.15464755451295e-05
-4.24229886290836e-05
-1.16964005888207e-05
-6.02847100818261e-05
-2.75294427101023e-05
-4.63664506859746e-05
-6.22382743473276e-05
-3.17075318397725e-05
-3.2191354800915e-05
-1.69495539249962e-05
-3.08215709489662e-05
-2.05233073037558e-05
-1.85813171736541e-05
-4.1765034919212e-06
-3.73509455011254e-06
1.01953419312614e-05
-3.9067390401619e-05
-1.65817044566038e-05
1.58249167651949e-06
-4.01275398911138e-05
-2.2525137966696e-05
1.15049092770867e-05
-2.81328568913371e-05
-5.30199448906141e-05
-4.08123888015672e-05
-4.29970859494643e-05
-5.50011533050899e-05
-2.57266869242531e-05
-2.89472955623908e-05
-1.76319258078838e-05
-3.47792267719824e-05
-1.29722890365625e-05
-3.1001333292059e-05
-4.08006999071355e-06
-4.88428083078879e-05
-5.87827359802024e-06
-2.22478172014758e-05
-2.10667310282369e-05
-2.64523320574647e-05
-3.81613814318617e-05
-4.61818639068568e-05
-4.40003381194427e-05
-2.36234580276688e-05
-3.0316017982289e-05
-3.80842142017604e-05
-5.64268925695806e-05
-4.37301255369488e-05
-1.17213906678976e-05
-4.97178134045636e-05
-4.40903586308668e-05
-2.96669138796253e-05
-3.91012715281104e-05
-2.74098482755081e-05
-2.55756657921247e-05
-1.74251666042783e-05
-6.19958412432935e-07
-1.07743148235014e-05
-2.65108191725744e-05
-2.65480057332296e-05
-6.97191088580679e-06
-5.02072046724977e-05
-2.0866261884389e-05
-1.99387063357975e-05
-2.56528444646218e-05
-3.13623738911271e-05
-2.75663287162817e-05
-1.75598767151377e-05
-5.86673882305738e-05
-1.88191182322245e-05
-4.21063174039739e-05
-2.26115117883304e-05
-5.9433386109037e-05
-2.57159023572619e-05
-3.7304765225525e-05
-1.65378864504035e-05
1.47991285037733e-06
-6.02213912737896e-06
-2.78946774231353e-05
9.16522783384931e-06
-3.54151652202437e-05
-2.80659403042654e-05
-2.45213027437574e-05
-3.09286612214319e-05
-2.46616537213698e-05
-4.81147782318565e-05
-1.55443594237423e-05
-4.49533762921192e-05
-2.34005197385218e-05
-2.90255005820518e-05
-2.60705516200847e-05
-4.95508736313338e-05
-4.68835543945895e-05
-2.26342145458641e-05
-2.82230367623021e-05
-6.20338665593079e-06
-2.46120580579058e-05
-4.28326792154026e-06
-8.80379069198519e-06
-2.00925206585033e-05
-2.41833359971494e-05
-4.11258658454257e-05
-4.95458279069871e-06
-3.06099652928481e-05
-4.02243087786617e-05
-2.94302618971094e-05
-2.14195013406454e-05
-3.47519761637727e-05
-4.78024320014021e-05
-2.93296618461497e-05
-4.43070416183306e-05
-1.04775263826587e-05
-4.63827585785412e-06
-1.08852579734942e-05
-2.78297871686035e-05
3.17370081008587e-06
-4.425060914783e-06
-2.77794702137131e-05
-9.78216040703832e-06
-3.20657485732687e-05
-3.06043780685931e-05
-2.53330686513053e-05
-1.14222460235332e-05
-5.23764552678461e-05
-2.13152269987039e-05
-2.90659224662822e-05
-4.09284598926612e-05
-3.98314444407761e-05
-3.24359458154924e-05
-3.00414523769973e-05
-3.6097128562786e-05
-3.12298488008027e-05
-2.64387912397336e-05
-3.6950142953683e-05
-1.68454062285347e-05
-2.13534009636915e-05
-5.82440310759095e-05
-3.62087580615401e-05
-1.57671050901308e-05
-1.70007244839688e-05
-1.92977772028169e-05
-2.49955592279319e-05
-2.88754844672337e-05
-3.7008968768597e-05
-2.80115856140075e-05
-5.04123984695861e-06
-4.37905540240917e-05
-4.84090700622367e-05
-1.95818149921533e-05
-4.2595721595298e-05
-9.36437969263611e-06
-3.60373047507083e-05
-1.24597818414092e-05
-1.47231185000354e-05
-1.99071754364546e-05
-2.61527349223621e-05
-2.91700919440695e-05
-1.97723851789351e-05
-3.96363833048579e-05
-2.84748206552682e-05
1.174703950774e-05
-2.88184799708722e-05
-2.36221349048074e-05
-2.42792618627696e-05
-9.73272521174947e-06
-4.02760791981436e-05
-4.49038555284681e-05
-2.22802169640442e-05
-3.43942318755421e-05
-4.30228815191144e-05
-6.89504573182338e-05
-4.47672307103689e-05
-4.03905287329958e-05
-3.26146319012528e-05
-3.73301877379507e-05
-2.70592371921473e-05
-1.12822272022128e-05
-1.05745736408142e-06
-1.11757676511953e-05
-2.99678474117514e-05
-3.56316173966574e-05
-3.4663969691447e-05
-5.53562903761218e-05
-1.72310831105758e-05
-1.25544882153939e-06
-1.66759153618847e-05
-1.88377636423975e-05
-2.33166540576734e-05
-2.98531829355315e-05
-9.87012236335056e-06
-3.82468934854114e-05
-2.28955363653045e-05
-1.61749780461711e-05
-3.64841331973814e-05
-8.87997968146987e-06
-3.60429914494557e-05
-2.60795178923681e-05
-1.9809364039819e-05
-2.72709912244359e-05
-1.64799387043525e-05
-3.38294969938222e-05
-7.6425984535348e-06
-2.19189514598934e-05
-3.19433867790234e-05
-3.75276484513941e-05
-4.84883749565404e-07
6.68919175876159e-06
-1.71066885162385e-05
-2.00039944743525e-05
-2.7836912759111e-05
-1.86631564761844e-06
-6.19938494659139e-05
-1.33199085227184e-05
-4.78188802695242e-05
-3.22016240308509e-05
-5.6708591950354e-05
-1.96532077036684e-05
-1.65078279360928e-05
-2.1453831493029e-05
-3.10851986313004e-05
-1.79231764925292e-05
-1.55541419254721e-06
-3.23481208067916e-05
-1.14345120971269e-05
-2.028368769776e-05
-2.9511710088517e-05
-2.88391595538564e-05
-1.16561958612811e-06
-1.84616743813126e-06
-5.33735329708932e-06
-1.97642878185101e-05
-3.00799345149163e-05
-3.1943599352349e-05
-2.00027969879039e-05
-6.10209208408143e-06
-2.4034967081816e-05
-2.53689981896734e-05
-2.64480336581266e-05
-3.4523695306506e-05
-2.61275720652899e-05
-1.90708871954596e-05
-1.01798294481772e-05
-1.76862620481133e-05
-3.24948087206798e-05
-3.43273074810996e-05
-2.7935293879797e-05
-1.99129023142373e-05
-4.68703490258427e-05
-4.29229935601776e-05
-1.7952857703938e-05
-2.59833688794464e-05
-2.92478662813323e-05
-1.05803122434068e-05
-5.59364031526591e-05
-4.02317136493159e-05
-4.96236946395939e-05
-3.26951600150964e-05
-4.44959537080662e-05
-2.65618991197216e-05
-7.89949778064153e-06
-2.76879877884793e-05
-3.11197044626111e-05
-1.14183007815778e-06
-1.66822541146297e-05
-2.40529609694881e-06
-2.68238141819782e-05
-2.08950903313326e-05
-4.0815041662286e-05
-3.44045408196834e-07
-3.37682062388508e-05
-1.36930302808142e-05
1.05127981166618e-06
-3.97522997132181e-05
-4.72854489632933e-05
-2.66419252005003e-05
-3.56302334654203e-05
-4.41026569701734e-05
-1.87260657273212e-05
-2.32250669171211e-05
-2.85637113042145e-05
-1.69287812504174e-05
-3.84340218832141e-05
-3.24198216157862e-05
-3.25625282918099e-05
-3.03180447060503e-05
-1.68012453162903e-05
-1.61839331224935e-05
-1.48155021575823e-05
-3.15914592142168e-05
-5.32942690668067e-05
-6.6167745510434e-06
-2.76348479897695e-05
-2.71909196961963e-05
2.24661455490316e-06
-4.36981875994401e-05
-3.46608690669958e-05
-1.27687720660728e-05
-4.01310608446163e-05
-4.10230229148015e-05
-1.98746982963638e-05
-8.48759960080129e-06
-5.12331564100936e-05
-2.31909265964505e-05
-1.3377751131462e-05
-1.46305164172791e-05
-5.03253052804714e-06
-3.49997689886804e-05
-5.25118658875064e-05
-2.0027857146211e-05
-1.84136354836902e-05
-4.00465005215854e-05
-2.48379168193928e-05
-3.81176994999929e-05
-1.1558802438559e-05
-3.34604381241265e-05
-2.0312790318159e-05
-1.09776877022265e-05
-3.9538740445698e-06
1.22800541146203e-05
-3.06362447212866e-05
-1.86323506654958e-06
-2.59195748626877e-05
-3.4838290838291e-05
-6.05681518998162e-06
-3.20309443540387e-05
6.29513695512306e-08
-2.73639047305605e-05
-4.5217402950851e-06
-1.99276936466202e-05
-2.43624808889569e-05
-1.72032742955702e-05
-2.89613359277391e-05
-2.82701352730325e-05
8.51858751344938e-06
-1.20162174289818e-05
-1.6549196521812e-05
-8.7926869405006e-06
-1.5573089072181e-05
-3.38988193272946e-05
-2.08408504606631e-05
-4.2842975214298e-05
-2.47147569581484e-05
-2.60621353307614e-05
-3.1094475882321e-05
-1.30990888039223e-05
-3.90620181872196e-05
-1.96682652900621e-05
-3.85970172621501e-05
-3.92731283016725e-05
-2.73603378595851e-05
-1.60866767169697e-05
-2.82585117873396e-05
-2.85037054140982e-05
-3.55930761782618e-05
-5.02670910337071e-05
-2.83330281425236e-05
-3.59759734172296e-05
-2.19774831505936e-05
-2.20230089322817e-05
-2.96042471048917e-05
6.23281456194255e-07
-2.19680460898307e-05
-4.70715538555227e-05
-4.64832057160271e-05
-2.33312454045659e-05
-3.86080694269142e-05
-3.47682450017168e-05
-2.66118772312058e-05
-3.91821633846872e-05
-6.52093130800035e-06
-1.04520940439729e-05
7.45005258284268e-06
-2.66355923474861e-05
-1.6986984006835e-05
-2.35091205835172e-05
1.6794560021394e-06
-3.01087645282695e-05
-1.08967812031093e-05
-2.45301842699102e-05
2.6071996161364e-07
-5.82295855907984e-05
5.31756377236963e-06
-1.72766041607411e-05
-3.42822204328567e-05
4.45745034560425e-06
-1.09598548667614e-05
-3.5163715059493e-05
-2.0288639455187e-05
-1.8938476494573e-05
-4.35051925510024e-05
-4.42267372119821e-05
-4.8795438733121e-05
3.35881601331596e-07
-2.16588292935056e-05
-3.99669703607264e-05
-2.94287951132598e-05
-3.76197540806669e-05
-1.20625533757436e-05
-2.07440342612396e-05
-1.69018904318691e-05
-1.60494572193155e-05
-1.56558752782846e-05
-2.31867436107759e-05
-5.56987005137211e-05
-3.16609043008134e-05
-3.63880735691988e-05
-2.08730136362715e-05
-3.69963022798802e-05
-3.03719940330244e-05
-1.2713228045497e-05
-4.09781594412966e-05
-2.26475479691353e-05
-4.89728785802762e-05
-4.41074678022653e-05
-9.02730589040621e-06
-3.61441893237055e-05
-2.4415668976625e-05
-2.18855101958255e-05
-5.0945235778714e-05
-2.1376516303402e-05
-3.40676636388922e-05
-3.63315668706353e-05
-2.80261368711947e-05
-1.20320599606689e-07
1.42513393670972e-05
-1.75444882917166e-05
-1.80183933620891e-05
-2.98543798208068e-05
-1.95412467405546e-05
-8.78178711078628e-06
-7.27597736171691e-05
-2.6353028810368e-05
-2.1899088551586e-05
-4.72743824957929e-05
-7.41166988853369e-06
-1.82464217526353e-05
-4.32697797034138e-05
-1.23899293421344e-05
-2.22967781748271e-05
-1.53738860780876e-05
-5.60206878600155e-05
-1.68312836886272e-05
1.58868035593225e-05
-1.73234993392021e-05
-2.81230876094495e-05
-1.11817600334898e-05
-7.72357041074592e-06
-9.82152073180157e-06
-5.02562522106247e-05
-2.97230900005778e-05
-2.82548648120516e-05
-5.45168875650642e-05
-7.06098632856346e-05
-5.3912348458586e-05
-2.15636083838081e-05
-1.56367255538029e-05
-3.70405571412987e-05
-3.04948533028323e-05
9.82789799659564e-06
9.29566337885248e-06
-9.55147981392423e-06
-2.13786460353076e-05
-3.95400231228438e-05
-3.25835881070211e-05
-3.34466615735918e-05
-3.50396720728147e-05
-1.87498986434882e-05
-1.82572366854608e-05
-1.61332830664574e-05
-4.31654801210634e-05
-2.31347544368031e-05
-2.94382860943983e-05
-1.96446194795555e-05
-2.2033489380658e-05
-4.12193675359915e-05
-2.31382740822708e-05
-3.41916326953559e-05
-4.66772794022379e-05
-3.72633709806772e-06
-1.85740126629523e-05
-2.20765295081714e-05
-3.23950059422033e-05
-1.01272840751669e-05
-2.64515708175944e-05
-1.22128520807824e-05
-3.61870387645097e-05
-2.22482801270657e-05
-4.35897825537118e-05
-5.22050608865802e-05
-3.95265472698712e-05
-2.41186608502239e-05
-5.88056523874482e-05
-4.255634534539e-05
-2.65820363248062e-05
-5.80688175954627e-05
-5.19101433660645e-06
-1.5586255261125e-05
-2.92223743586166e-05
-3.98272307933023e-05
-3.0023146875861e-05
-1.99872155189328e-05
-6.86973390655302e-06
7.97201193766799e-06
-1.96598683388694e-05
-1.43824982413174e-05
-3.36060567242271e-05
-8.00618960355506e-06
-4.81103705979141e-05
-3.2216341222736e-05
-4.75346719592564e-05
-2.50208769163245e-05
-4.39299852830921e-05
-1.77595874264562e-05
-4.87541454518367e-05
-2.68510908565767e-05
-3.43792097504672e-05
-3.15791480298163e-05
-2.77778671270453e-05
-1.44795615626915e-05
-1.81930480376605e-05
9.11681164666135e-06
-2.51437135956895e-05
-8.38984575660186e-06
-3.95437174457647e-05
-3.10108205952948e-05
-2.32948062334816e-05
-2.52653188487739e-06
-1.70207074715234e-06
-3.21166253991588e-06
-3.32026866068276e-05
-5.51002044039765e-05
-1.71875512616028e-05
-3.12161201471454e-05
-4.1134929976169e-05
-2.14726393956601e-05
-3.78584715359904e-05
-1.12701976377458e-05
-2.60354139023499e-05
-1.82009375582077e-05
-1.87966296932523e-05
-1.77351183368739e-05
-1.34222518175213e-05
-3.72787917756137e-05
-1.59970949753674e-05
-5.96782046348246e-06
9.29127827463096e-07
-2.25711439162429e-06
-1.81351233816108e-05
-2.29015278052928e-05
-4.05691766213587e-05
-5.24952595324132e-05
-4.66807799078312e-05
-2.92513874153515e-05
-1.87630261992123e-05
-4.40864841508637e-05
-1.93739972723158e-05
-2.70352052979239e-05
-2.71292421754091e-05
-2.77318125608426e-05
4.59747583641125e-06
-1.40127007381399e-05
-2.83764169999809e-05
-2.7912043186378e-05
-1.59210074215532e-05
2.07358514408126e-06
-3.29557932297277e-05
-5.95124512203766e-05
2.31233655951807e-06
-2.06559100466577e-05
-1.67813251150266e-05
-2.55170669320957e-05
-1.48856638181601e-05
-2.85504858967069e-05
-4.70468520481493e-05
-3.63998509021667e-05
-8.6832727297061e-06
-4.24959418158021e-05
-2.09725549556525e-05
-2.85053772735524e-06
-2.25936598878018e-06
-2.98700037119078e-05
-3.51816040109013e-05
-1.30723031081915e-05
-3.57744754403982e-05
-2.54910511255112e-05
-1.49331828382564e-05
-2.54955636483425e-05
-4.29039147031772e-05
-3.0806986396839e-05
-3.28433496275984e-05
-2.39478511860724e-05
-5.36410827552607e-05
-2.10955020408711e-05
-2.78415596432296e-05
-3.83581856952551e-05
-7.41121730781859e-07
-1.41819306732846e-05
9.60488631179153e-07
-9.46254700120489e-06
-5.24542031578224e-06
2.63628927439992e-06
-2.14275125467765e-05
1.98085815388884e-06
-2.64375372195919e-05
-2.73336185238371e-05
-4.08031826023724e-05
-3.42841383246563e-05
-2.41845523732433e-05
-1.91224406195838e-05
-1.83617509140285e-05
-1.32555348663359e-05
-5.71683786848025e-05
-1.3726688667155e-05
-1.25871568864609e-05
-2.10578015394805e-05
-1.30403929212754e-05
-1.15472104099532e-05
-3.93531958034746e-05
1.09936256346206e-05
-3.95584602741454e-06
-3.37035172723284e-06
-2.77101759048717e-05
-1.03105790716142e-05
-2.62565121700809e-05
-1.5501403797188e-05
-4.14562649358896e-05
-2.10164365276243e-05
-3.17548657897458e-05
-1.83060265836362e-05
-2.63714734025836e-05
-3.11754473180611e-05
-4.48641040693277e-05
-1.47657465029369e-05
-9.55723054093156e-06
-3.1807777738268e-05
-2.18760404305968e-05
-3.63186190728415e-05
-2.75813926623245e-05
-1.46500892443764e-05
-1.83194637343892e-05
1.11850173114545e-06
-3.02231429795418e-05
-7.06492979849643e-06
-2.30930707914055e-05
-8.1188071112869e-06
-7.71011178709521e-06
-5.14801724972136e-05
-1.06510104645442e-05
-3.43753059779616e-05
-2.76565400670322e-05
-1.72254752377026e-05
-1.62383374394911e-05
-2.43239736746647e-05
-3.13981897728728e-05
-1.07340062852262e-05
-3.52771376148434e-05
-2.90047606280888e-05
-3.69511457598549e-05
5.26095001241267e-06
1.68899595337042e-06
-2.02279057027243e-05
-3.86562488383856e-06
8.64582716692821e-07
1.05390695311076e-06
-2.48958575638134e-05
-9.36576501356497e-06
-1.02766713351883e-05
-2.31339926513831e-05
-3.25088451061159e-05
-3.76775413429504e-05
-3.06125211686621e-05
8.12875566009165e-06
-2.10505551026749e-05
-1.93400599726191e-05
-2.45700124907664e-05
-1.81333061267414e-05
-1.42001150209079e-05
-9.36756427652039e-06
-1.22865573574361e-05
-1.42206538348922e-05
-1.87684209400663e-05
-2.86070998388093e-05
-4.44115833897983e-05
-2.9935320726248e-05
-3.93772403691324e-05
-2.70401754269869e-05
-2.48901874444221e-05
-6.61809478426334e-06
-3.21242570581678e-06
-3.16151930410221e-06
-3.55503907857716e-05
-1.41515997440459e-05
-8.55032724938867e-06
-1.53420899071747e-05
6.07753900436921e-06
-1.79834946410516e-05
-1.46272234785522e-05
-6.305050024246e-06
-2.41106274584315e-05
-4.47859515778458e-05
-2.9355781387557e-05
-1.96896442947689e-05
-3.42686833183997e-05
-2.79766021191867e-05
-1.99471537444003e-05
-4.20849504054335e-05
-2.89985687315124e-05
-2.8040212033594e-05
-2.39764805601343e-05
-2.03214223697435e-05
-3.45094400522917e-05
-2.0251058116706e-05
-2.17133383166641e-05
-4.20124390884529e-06
-2.60180756231632e-05
-1.61800574163245e-05
-1.84206651008793e-05
-2.68393124481776e-05
-3.34462780886913e-05
-3.67441918575442e-05
-2.724837439396e-05
-1.80083734598776e-05
-3.18155252919205e-05
-2.3587083527852e-05
-1.38899771851201e-05
-5.71790378842834e-05
-7.16497841286406e-05
-6.72713926633812e-05
-2.84494328502437e-05
-6.44410983542093e-06
-1.0267134714156e-05
-6.69156204467567e-06
-1.04122770414559e-05
-3.63685775412707e-05
-1.29191169841634e-05
-3.17764936635927e-05
-2.92393534094589e-05
-1.96852330836173e-05
8.01698372275362e-08
-2.43215423592187e-05
-1.18916227473e-05
-4.55814863518755e-06
-2.82302637438792e-05
-3.69350196094325e-05
-2.05398881872423e-05
-2.98540350853715e-05
-3.56728789675942e-05
-3.16524839486063e-06
-9.7008608100281e-06
-1.28097698804647e-05
-1.14581643368114e-05
-6.552643463021e-06
-3.0369857327231e-05
-2.73628096812265e-05
-2.12421641458918e-05
-4.99960000749643e-05
-4.65946737894487e-05
-2.10860483797399e-05
-5.56982609759952e-05
-4.30421422452539e-05
-2.46742616854638e-05
-1.91866370030938e-05
-8.38366044912927e-06
-4.27479226786608e-05
-1.82588732628601e-05
-2.5187871077819e-05
-9.10658706713625e-06
-1.31993179015702e-05
-1.21412225986219e-05
-2.82438797754033e-05
-2.14795629896662e-05
-5.3652838530109e-06
-1.36799018754801e-05
-4.43674213493258e-05
-6.58589622800896e-06
-2.56853252289797e-05
-2.62008321887251e-05
-8.23714562203381e-06
-1.40702978849747e-05
-3.75422636782488e-05
-2.234572083035e-05
-6.41522087069365e-06
-2.13545989544093e-05
-2.09102181867493e-05
-1.61594729885944e-05
-1.49738106372415e-05
-2.00855701466954e-05
-3.68829470399089e-05
-1.68560019487704e-05
-2.87907431120168e-05
-1.16917558742463e-05
-5.08201408934972e-05
-4.31520375909371e-05
-2.21326076012768e-05
-2.9872614093133e-05
3.97416143742816e-06
-5.00656137328822e-05
-4.99299111555119e-05
-3.70827254727807e-05
-1.43852995240855e-05
1.89362450468403e-06
-2.29149295349939e-05
-2.72210188500979e-05
6.24302246046431e-06
-3.78507305676012e-05
-1.6180797242186e-05
-2.19079690061025e-05
2.00162309915878e-06
1.76306616379121e-06
-4.24401532936628e-05
-3.07653026496557e-05
-1.25121704421294e-05
-5.29275126980076e-05
-1.27909050443463e-05
4.45135383008132e-06
-2.66208637315205e-05
-3.93204151931243e-05
-1.62890491181165e-06
-2.97303854234485e-05
-4.92059908619486e-05
-3.68478982934732e-05
7.00114810495749e-08
-1.88142628230497e-05
2.13763523810663e-05
-3.10091871905992e-06
-1.50911707529812e-05
-3.94995748672355e-05
-3.51970687268502e-05
-3.36339161471533e-05
-4.29931311211422e-05
-2.84189902397955e-05
-5.07217246148185e-06
-3.17193052502668e-05
-3.77905493955618e-05
5.49989964787883e-06
-2.6969286646828e-05
-3.1377224043333e-05
-1.56675825890951e-05
-2.255968861216e-05
1.05064140930402e-05
-2.53116773701126e-05
-2.81373124837827e-05
-1.91681566522946e-06
-2.46275285625838e-05
-4.72357526743834e-05
-2.12688614825338e-05
-2.07565959406583e-05
-4.07482325501737e-05
-4.49705568943055e-05
-2.11578690749024e-05
-3.63104323401581e-05
-2.90724531504303e-05
-1.46223029005412e-05
-3.50785841638516e-05
-5.90592942409371e-06
-4.73183581685073e-06
-1.53465159409794e-05
-3.79937289765081e-05
-1.12920162879998e-05
-3.2165237654935e-05
-3.38771527997408e-05
-5.5164703839469e-06
-2.97864896272477e-05
-2.61555368654287e-05
3.19565019631955e-06
-1.3264505880361e-05
-1.68385256675983e-05
-5.43844828833551e-05
-1.54346130754592e-05
-2.27133522395265e-05
-4.42186233051197e-05
-3.30011594219513e-05
-2.74462585426519e-05
-3.71745148020114e-05
-9.86546771128203e-06
-1.09591313679837e-05
-2.68891871514476e-05
-2.23937702559286e-05
-3.3836848841026e-05
-3.97634049062214e-05
-3.28881855385286e-05
-2.07313605144323e-05
-1.34719857293533e-05
-1.20540997306323e-05
-2.96742651266575e-05
-2.5562872764782e-05
-3.82400689494702e-05
-3.57437069921239e-05
-4.59547639461555e-05
-4.15910060612705e-05
-4.24042445748605e-05
-5.92893193969032e-05
-1.39036665358027e-05
-3.41457122065112e-05
-2.60982171345637e-05
-9.25582685283311e-06
-1.84649732558742e-05
-2.52218287549043e-05
-3.81746325581339e-05
-2.14517287533783e-06
-3.11769364065154e-05
-1.84672555433799e-05
-4.34141338016956e-05
-4.61607117349038e-05
-3.28450581041737e-05
-3.22904407781944e-05
-4.63673704392349e-05
-3.1487127893024e-05
-2.25008139258316e-05
-2.33795288089896e-05
-3.91170202681701e-05
-1.84106216312797e-05
-9.11439946860695e-06
-1.51979724470877e-05
-1.88826598764617e-05
-1.3504206376293e-05
-3.55203274822638e-05
-2.6353996018725e-05
-5.69786482494789e-05
-3.25334541172101e-05
-1.8652176984415e-05
-3.69378484155176e-05
-1.82932477176202e-06
-2.14470059079324e-05
-2.02128997463432e-05
-2.02422051911096e-05
-2.69304211671622e-05
-2.75056985018933e-05
-1.01592114079404e-05
-1.59273516144405e-05
-3.98213359626601e-06
-3.37458786038023e-05
-2.56623992934542e-05
-3.26637449840716e-05
-1.59255612197633e-05
-3.47648847278389e-05
-1.75127271301167e-05
-1.27101324950946e-05
-2.43638015742247e-05
-5.62002956805516e-05
-1.81658472951278e-05
-3.16484981444132e-05
-3.47714542607088e-05
-2.5167276934228e-05
-4.17939216148558e-05
-2.06183481310281e-05
-2.80156855438433e-05
-3.58657242966997e-05
-3.06482077297069e-05
-2.62711200511408e-05
-2.68628680517304e-05
1.15710404161071e-05
-2.666061034032e-05
-3.72651471899091e-05
-1.98182216478589e-05
-2.87229828024657e-05
-1.40448727331292e-05
-2.578722176613e-05
-2.22099793429183e-05
-4.22551052620087e-05
5.99273645559616e-06
-1.37297515120728e-05
-6.33381292267202e-05
-3.50835018700697e-05
-2.66265934631713e-05
-2.74353746392633e-05
-1.94630075395772e-05
-4.73529102374925e-05
-3.94912260008931e-05
-1.83474780039161e-05
-3.22776305155756e-05
-2.56808263495495e-05
-1.47313751949763e-05
-1.8650105426821e-06
-1.73665079244293e-05
-1.72694514750616e-05
-2.57789395281432e-05
-1.5552503045802e-05
-3.36468371341433e-05
-3.81789176334667e-05
-4.38952932544269e-05
-1.57922229041569e-05
-2.03113400523578e-05
-1.63578418854123e-05
-3.06474486661205e-05
-1.76883325308426e-05
-3.52222903357448e-05
-2.0649735411219e-05
-1.91845477798019e-05
-2.98757206221985e-05
-1.53041161734e-05
-2.70520668697966e-05
-3.62538133586172e-05
-4.93295785436149e-05
-3.10749188383149e-06
-3.14746600987218e-05
-6.85530713528135e-06
-2.72564753071285e-05
-3.98104896705363e-05
-3.34686710923589e-05
-8.39853197559949e-06
-3.04050811858789e-05
-2.93183811977268e-05
5.87759569973423e-07
-1.16923918857364e-05
-3.12709554191583e-05
-1.35105382969606e-05
-2.19978123701593e-05
-4.04755060729755e-06
-1.7437321873854e-05
-3.96781919575792e-05
2.32978986459229e-06
2.07070601057153e-05
-1.59838328967183e-05
-3.42804807664402e-05
-1.19044535067029e-05
-1.362949662411e-05
-3.56111362029302e-05
-9.04062097670869e-06
-4.16127445370434e-05
-5.17598323975455e-05
-2.74323038188915e-05
-1.69536225732071e-05
-3.39664461942371e-05
-1.87579518007879e-05
-3.7308397028153e-05
-1.29314256481293e-05
-2.60815765118799e-05
-8.00443275271984e-06
-3.84467319380731e-05
-7.08929848527066e-06
8.49681096086965e-06
-2.06658241945332e-06
5.73585686501914e-07
-4.95297429541645e-05
-4.31935696849632e-05
-4.42889202360086e-06
-3.9511169981279e-06
-4.51382487774275e-05
-5.68727098541981e-05
-4.81817503492092e-05
-3.45413904134604e-05
-3.34572013850871e-05
-3.32851382863963e-05
-1.34817555080729e-06
-2.20636021659781e-05
-2.03837194304776e-05
-1.39665856840645e-05
-2.84846447338003e-05
-2.28685927012995e-05
-4.74779848247667e-05
7.64066228319603e-08
-3.36200834914694e-05
-3.08902715095208e-05
-2.2653977761993e-05
-4.846068495733e-05
-1.17663147763678e-05
-2.44821373046201e-05
-4.52720948525112e-05
-4.16810347050689e-05
-3.55038222257027e-05
-2.96611203702365e-05
-4.11397501926274e-05
6.84952379407245e-06
-1.34733057997279e-05
-3.25966496909536e-05
-5.0925927769032e-05
-2.64238397995945e-05
-6.04475722956693e-06
-4.21749556877424e-05
-2.7481480962793e-05
-1.48550174980938e-05
-3.36228482945353e-06
-2.05522414533802e-05
-5.43535700075738e-05
-3.75666109160714e-05
-2.37037062289743e-05
-3.26725557310545e-05
-3.62043622930296e-05
-2.30912886805752e-05
-1.85700282197912e-05
-4.10057138049906e-05
-2.49939250420972e-05
-1.70270585353011e-05
-2.86230477831745e-05
-2.62261085684507e-05
-2.40803170019667e-06
-2.41381911313953e-05
-3.5290469795432e-05
-4.08899640314162e-05
-2.61102975471001e-05
-2.48698364973398e-05
-2.00069114818207e-05
-3.04543075109063e-05
-2.15869899667691e-05
-3.05795658464025e-05
-2.07882270153686e-05
-1.3950947234275e-05
-1.68212961334721e-05
-2.44161552744437e-05
-2.22745129612444e-05
-1.47979793923683e-05
-2.5816707870257e-05
-2.64443954218511e-05
-2.82922074803785e-05
-2.58718634872013e-05
-4.05902731318793e-05
-1.93497037374592e-05
-4.18438537007077e-05
-2.04949640874469e-05
-1.96430039184426e-05
-5.137255885203e-05
-2.2999401751436e-05
-5.54507771388363e-05
-8.26298656364874e-06
-1.00398628596346e-05
-1.32962809927345e-05
7.99294405975368e-07
-3.74642895029288e-06
-3.27196258317181e-05
-3.69580952563027e-05
-2.62443886661136e-05
-2.54553856280737e-06
-4.20154995622539e-05
-4.36024359723268e-05
1.74332910866394e-06
-1.04615688916766e-05
-2.22864206795355e-06
-5.55140447935955e-05
-2.17120582468756e-05
-2.07885377207495e-05
-3.82509816477044e-05
-1.62738915453034e-05
-2.67658337436145e-05
-2.76084468345816e-05
-2.79083515170885e-05
-2.17570615801229e-05
-6.28711735255961e-06
-2.93378949891803e-05
-1.88168391735624e-05
3.33111787637353e-06
-9.9936649074135e-06
-2.75850622103279e-05
1.17729783063137e-06
-1.530624717747e-05
1.05897644775057e-05
-6.83725033633195e-06
-1.89464589801849e-05
-4.29703481167229e-06
-3.89711058687734e-05
-2.04052408084503e-05
-5.20746933169008e-05
-4.30948893640364e-05
-4.29852657507791e-05
-2.99036293405434e-05
-4.889062475838e-05
-2.61851161964717e-05
-2.98027782022427e-05
-2.7245272941709e-05
-2.93042770227431e-05
-3.59623352047984e-05
4.97162185003899e-06
-3.0335779362972e-05
-7.55417842996706e-06
-3.03731796192298e-05
-5.01257595469729e-06
-3.63450821380678e-05
-3.05003374862565e-05
-2.97715479834213e-05
-3.44686773558082e-05
-5.58565975473269e-05
-3.31402287600814e-05
-4.81923303591606e-05
-3.68323590545732e-05
-1.42942157072732e-05
-1.78354907548293e-05
-2.04670179133957e-05
-5.50999277086829e-06
8.68570056003018e-06
-2.12749870040456e-05
9.95154560600294e-06
-1.93803179233901e-05
-2.37704587179331e-05
-2.18117899461978e-05
-2.40167239492308e-05
-1.91803146220572e-05
-5.67888183354093e-05
-3.82947622648973e-05
-5.63063011092429e-05
-3.0527351134305e-05
-3.0104350084592e-05
-2.42995933972332e-05
-4.15944250783376e-05
-2.13887445573671e-05
-3.181160503831e-05
-2.93082205629637e-05
-4.77640277166333e-05
-3.07154693850078e-05
-3.30017195731514e-05
1.01160062788066e-05
-2.12229066370772e-05
-1.1394314925303e-05
-1.62237593497539e-06
-2.26611246546814e-05
-4.72555544523041e-05
-2.51412822718725e-05
-2.87346483968116e-07
-2.1400284545846e-05
-4.31305180201618e-05
-2.44905925854266e-05
-3.53650202260621e-05
-2.92154544322853e-05
-4.9465067828626e-05
-9.8038892840147e-06
-3.32546655232987e-05
-6.13579736887362e-06
-7.11973657655646e-06
-1.41609859657584e-05
-1.42302405729975e-05
-1.74709861841863e-05
-8.11201968731697e-06
-4.24870441085359e-05
-1.06116071843573e-06
-2.74536420923375e-05
-3.63450403268481e-05
-1.39191328237668e-05
-2.94719562057268e-05
-2.42113624812521e-05
-2.56287280696318e-05
-4.15521598109082e-05
-4.60998692637754e-05
-4.53266276207281e-05
-5.74172344261897e-05
-1.37289856782979e-05
-1.84758708418572e-05
-2.96922709774251e-05
-2.92678471369436e-05
-1.93384660194528e-05
-5.61919154654986e-05
-1.46777632426565e-05
-2.07706671681846e-05
-2.51345259886906e-05
-3.40708372392549e-05
-3.07641906351907e-05
-1.93872493279095e-05
-3.61179428271807e-05
-2.55193766290862e-05
2.23151736219021e-06
-2.81428423597969e-05
-1.76182707098398e-05
-4.10877011676581e-05
-2.91944779718924e-05
-6.52774017055576e-06
-4.27079579386743e-05
-1.36370848956938e-05
-1.2184644313265e-05
-1.27817065438075e-05
-2.04768343674322e-05
-2.12220538197294e-06
-3.1579840992063e-05
-2.3682783532579e-05
-2.67452609837566e-05
-9.85409125152518e-06
-1.03590842466376e-05
-2.21734497144175e-05
-2.55125235022431e-05
-2.84158321814904e-05
-1.18047639162512e-05
-4.13211731516608e-05
3.54537185816977e-06
-3.84787603987242e-05
-3.10717904841857e-05
-2.33913384574081e-05
-1.8003900454029e-05
-2.67877639887954e-05
-2.35009519336444e-05
-2.06830015373286e-06
-3.16586717232724e-05
-1.53566168244861e-05
-4.70925229794172e-05
-4.16713453552125e-05
-2.59306384644603e-05
-2.8978752914915e-05
-2.39556289839813e-05
-2.08304993266761e-05
-3.63667760106936e-05
-2.25147198339727e-05
-4.1635202424999e-05
-2.68250011459279e-05
-4.63241870378179e-06
-2.89067900745545e-05
-1.38847290083283e-05
-2.6307483534731e-05
-2.64680662871405e-05
-2.25792526844582e-05
-2.69990891445563e-05
-2.22584696245896e-05
-2.37410139265813e-05
-1.51265419245988e-05
-4.79254801667555e-05
-2.82234477536671e-05
-3.72035207703356e-05
-2.01710847423292e-05
-2.57213481590528e-05
-1.12720689612942e-05
-7.17433043546917e-08
-2.15547470536127e-05
-2.28199974730035e-05
-1.53652084845593e-05
-3.12337553984445e-05
-3.73295363064609e-05
-2.26791597550313e-05
-2.0808269576497e-05
-2.75609197031061e-05
-2.56860449319573e-05
-2.78996026149776e-05
-2.46438712641858e-05
-3.77662799056501e-05
-3.85545091760193e-05
-2.29875930501241e-05
-4.67707245928298e-05
-2.94887345405935e-05
-2.41190548939701e-06
1.67566832207013e-05
-1.09599607978312e-05
-3.26357189678586e-05
-1.14286280272639e-05
-1.85729504571214e-05
-2.27952862582892e-05
6.37142107245796e-06
-3.40864431578355e-05
-1.38273976603617e-05
-1.58851435999113e-05
-4.38608755595906e-05
-4.2811511228264e-05
-2.72807177509394e-05
-5.1502651487537e-06
-1.69304986133558e-05
-5.16519221870052e-06
-6.67678264575558e-06
-1.17517215831581e-05
-1.67067113266636e-05
-4.25630148889926e-05
-8.44315731497283e-06
4.70329441739783e-06
-1.50853774140999e-05
-3.78153022553977e-05
-1.34777672017043e-06
-2.10247583382256e-05
-5.91878555904689e-05
-3.03949465273613e-05
-2.23134949040647e-05
-4.75100152004397e-05
-1.12160974222479e-05
-3.33182315250789e-05
-2.82339549891529e-05
1.43682537091362e-05
-3.0415214121375e-05
-3.95949933960016e-05
-2.87999979227895e-05
-1.23838633600764e-05
-1.10317796201429e-05
-1.11490099618027e-05
-1.082268526606e-05
-2.1686100697825e-05
-3.28425370972627e-05
-4.02170491382513e-05
-3.57162936232095e-05
-4.22879777762286e-05
-2.38229281276101e-05
-4.98545806766067e-05
-3.00285270788966e-05
-3.00618346462872e-05
-2.24629209885211e-05
-1.94271999650905e-05
1.17941353387514e-05
4.52503011017468e-06
-1.4749400723675e-05
-4.38455049247009e-05
-2.29449131620951e-05
-6.55653930919278e-07
-2.8071746336597e-06
-1.73795448422193e-05
-3.81910243118999e-05
-1.88462994629019e-05
-1.32859077262048e-05
-5.16737751081322e-05
-3.37760201887222e-05
-5.57524140121511e-05
-4.85164094562545e-05
-4.99896961555419e-05
-2.16435355059603e-05
-5.21045491690519e-05
-3.60295313668567e-06
-1.09834576996388e-05
-5.47797214961237e-06
-2.37655314726655e-05
-4.77821335007988e-05
2.3377352587798e-06
1.61001875719295e-06
-1.3924284633137e-05
-1.37377311105687e-05
-1.09606733928021e-05
-4.40804238424917e-05
-2.42955555575396e-05
-3.10360678974894e-05
-2.74614655718276e-05
-1.66611540590718e-05
-2.62003181785317e-05
-1.799602571162e-05
-3.94744111161686e-05
-3.09668099688276e-05
-5.12257180132985e-06
-2.70395104323422e-05
-2.05952374906292e-05
-7.91179315482706e-06
-1.31082937003069e-05
1.09079943596901e-05
-1.29676288853947e-06
3.57634503743811e-06
-1.36109900360886e-05
-3.8240554635338e-05
-2.82040616705331e-05
-3.88326168231812e-05
-3.22168041055044e-05
-9.38589881750794e-06
-6.24873994604829e-05
-4.48741944899863e-05
-3.8438124324167e-05
-2.65293651276462e-05
-5.83523668384167e-05
-2.69654130559094e-05
1.54883244993963e-05
-1.05111156313797e-05
-3.33607241486901e-05
-2.24949778855098e-05
-1.89054661913908e-05
-1.61441147827058e-05
-6.27419779652824e-07
2.67627525243809e-06
-2.3011142183665e-05
-2.99071430612972e-05
-3.09914657272814e-05
-1.40315815078665e-05
-1.19252939507784e-05
-3.29525350297971e-05
-3.18212258535629e-05
-1.16682279175348e-05
-5.51264262438865e-05
-5.20799960484185e-05
-3.4921911987375e-05
-4.76456323169194e-05
-4.94749322546425e-06
-3.79018582491675e-05
-2.3369556234025e-05
-3.65995266821479e-05
-4.91231693921447e-05
-4.05478740178324e-05
-1.80024300930459e-05
-1.47507162553192e-05
-1.98580389307607e-05
-3.75539909929005e-05
4.45894011485596e-06
-2.15930701945914e-05
-2.47319627119844e-05
-1.72679301792427e-05
-1.31276198979888e-05
-2.14744669711103e-05
8.36537737552129e-07
-2.41398798063562e-05
-1.56297993230081e-05
-3.06219176645827e-05
-3.41868366553781e-05
-2.57881975645756e-06
6.84754467899118e-06
-2.79949598717276e-05
-4.0951535510101e-05
-2.73933395091313e-05
-3.67541608338459e-05
-2.5504396956304e-05
-4.43465676235843e-05
-4.80001699450742e-05
-3.05516795045733e-05
-4.0611046883074e-06
-4.55260571241108e-05
-2.7866856766654e-05
-3.97084948379259e-06
-1.82157642808096e-05
-1.19602605638213e-05
-2.30485047418633e-05
8.92498486212203e-06
-1.9587879894886e-05
-2.73845542822142e-05
-3.11739970526601e-05
-2.8441179394231e-05
-2.454114682433e-05
-2.40138021251772e-05
-4.19363632354125e-05
-3.08820241971804e-05
-3.18874653138492e-05
-3.35149598098585e-05
-1.40288663538319e-05
-3.67044745195321e-05
-4.28966741149669e-05
-1.92501383506067e-05
-3.34240768744774e-05
-2.16983103060306e-05
-1.05899179769411e-05
-3.18342719200554e-05
-3.80395335398868e-05
6.22940985246919e-06
-5.19165513831072e-05
-1.0230049503873e-05
-2.10491568371485e-05
-1.82540755667895e-05
-1.86616081477428e-05
-5.06029010307682e-05
-2.44142497582972e-05
-1.15361394134177e-05
-3.98107251882145e-05
7.68184445102307e-06
-1.46658862915784e-05
-4.90518812705458e-05
-1.12412201976625e-05
-3.41522391683452e-06
-2.85896629837993e-05
-2.61679022613727e-05
-3.67869527099632e-05
-1.16049453222375e-05
-3.04265472997414e-05
-1.13750939201377e-05
-5.41331914509457e-05
-2.42748756958245e-05
-2.90668303155205e-05
-4.55063413901978e-05
-4.61164969175461e-05
-4.42938092949084e-05
-1.84370907430035e-05
-3.12095310267832e-05
-3.40934721691476e-05
-1.859473323416e-05
-2.63312061753011e-05
-1.53780794936133e-05
-1.35915405044554e-05
-2.0310553133065e-05
-4.86150579743576e-05
-8.43896719620618e-06
-4.57584498697338e-06
-3.74210805849348e-05
-4.33505630712389e-05
-3.42268135991101e-05
-3.48025328926016e-05
-3.23634296849347e-05
-3.70313264131815e-05
-2.19482199278516e-05
-3.32228858808308e-05
-5.36909825556182e-05
-2.29553207959e-05
-3.50123615740076e-05
-1.37250582721498e-05
-3.82421540175236e-06
1.28970344375918e-07
-1.13117373849594e-05
-2.22205741207291e-06
-1.13965760053525e-05
-4.27683663996805e-05
-3.20489561272297e-05
-9.92027722989347e-06
-2.02041748913184e-05
-2.9501993530873e-05
-4.5776950641536e-05
-5.03159780534933e-05
-2.85144591180327e-05
-4.81473352851047e-05
-9.77755669912643e-06
-3.53566918034744e-05
-2.20472746640679e-05
-2.47759120368618e-05
-3.99380720174153e-05
-1.81890765172322e-05
-3.38411223897431e-05
-1.29208245799949e-05
-1.30716643969042e-05
-2.28945447127112e-05
-3.43443148693457e-05
-3.08138383709039e-05
-3.42991054879975e-05
-4.79735035970956e-05
-4.56722641993973e-05
-6.29346433938526e-05
-3.74653414591889e-05
-9.35954608732993e-06
-1.14617908784051e-05
-6.92214326094877e-06
-2.24311083508705e-05
9.19121262106186e-06
-1.49279068794848e-05
7.72274685632313e-06
-4.53387347082155e-06
-6.55527862672555e-06
-2.11971861711092e-05
-4.15975209109507e-05
-2.33221180431355e-05
-2.86424098177362e-05
-2.08187121409494e-05
-5.63928774606142e-05
-4.51664139043798e-05
-2.09483347612399e-05
-3.00346076084033e-05
-1.3692279029948e-05
-2.21355355710716e-05
-5.55451280885749e-05
-3.18570337832823e-05
-1.84916612522414e-05
-4.5090718679503e-05
-4.58909443942285e-05
-1.48620529525415e-05
-2.59573562614547e-05
-1.98322710426613e-05
4.98658648170358e-06
-3.13369014491833e-05
-2.73070578404105e-05
-3.63342317804147e-05
-2.59918089744007e-05
-4.10402714143098e-05
-1.01186449226566e-05
-4.8874525272057e-05
-3.13913555319254e-06
-2.59302301084865e-05
-5.26810487982967e-05
-3.82674960930558e-05
-4.92816147507654e-05
-3.69138769944689e-05
-2.95895207803491e-05
-3.21950722107133e-05
-2.93195600361924e-05
-3.36346660202844e-05
-1.01216569477066e-05
-1.87586907806711e-05
-2.7299196649094e-05
-2.44659677303948e-05
-1.73463654315181e-05
2.58784699277964e-06
-3.53711026692071e-05
-1.56927985371288e-05
-1.76410017744293e-05
-3.39942066768905e-05
4.9003498778191e-06
-3.18315484941864e-05
-3.67382768721238e-05
-3.47140483127905e-05
-3.29848978239126e-05
-2.03453901242695e-05
-1.43332603773656e-05
-4.74898410470435e-05
-3.91296651959917e-05
-4.37195947147161e-05
-2.07752582797526e-05
-1.97181573412693e-05
-1.71475510826925e-05
-2.80433898750699e-05
-3.64371406798679e-05
-2.78992398261155e-05
-4.06625005709936e-06
-1.55743836571106e-05
-3.34179380083201e-05
-6.38540054813224e-05
-5.17758727158014e-06
-3.92043978946052e-05
-1.99114839233999e-05
-3.58019193557587e-05
-2.63720915151361e-05
-3.22391671999965e-05
-3.11560667546289e-05
-1.84217333393305e-05
-2.29690256573517e-05
-1.59339066114526e-05
-3.31807876081965e-05
-1.32838167452803e-05
-2.106444037813e-05
-1.67328553856722e-05
-2.80276429695588e-05
-5.95076696503298e-06
-5.80985409267653e-05
-3.09507613831963e-05
-1.95131233395093e-05
-4.59521724522068e-05
-1.20622454029452e-05
-1.42700054276031e-05
-2.45220284279079e-05
-7.61596744781897e-06
2.64154108470406e-08
-1.24290933932377e-05
-3.44394639144124e-05
-2.47332395419949e-05
-5.86226448670743e-06
-2.07370087984508e-05
-1.6487349110922e-05
-6.81748946642461e-05
-3.45623704004198e-05
1.90206818589914e-06
-1.63709965774583e-05
-3.13105087502168e-05
-3.64354727358739e-05
-3.48484794416346e-05
-2.96440696398205e-05
-2.05299779322769e-05
-2.20176131121293e-05
-6.15297819588135e-06
-2.98170926247645e-05
-1.35717415923132e-05
8.89356780999206e-06
-2.97345831725146e-05
-2.79214934208963e-05
-2.87548131923016e-05
-3.75269307797958e-05
-2.3091493156459e-05
-2.92057428650655e-05
-4.60180025420643e-05
-3.75952299287815e-05
-4.57042851274341e-05
5.58782335890549e-06
-2.95569430156669e-05
1.92082733972305e-06
-1.83759714381409e-05
-1.53905997000311e-05
5.50774486605253e-06
2.9084760249017e-06
-8.58071280789627e-06
-6.53793102281353e-06
-3.53943613721085e-05
-3.23257693839846e-05
-3.7344056981712e-05
-3.22214629933381e-05
-3.51224375522907e-05
-2.68980767343282e-05
-8.25041303733766e-05
-5.71386229521203e-05
-5.51822705537343e-05
-1.57335224448345e-05
-2.62990480340901e-05
-2.41000684736482e-05
-4.66275848997849e-05
-1.43401340708206e-05
2.33919455156268e-06
-3.54706734898595e-05
-4.42185926350741e-05
-7.98901410063843e-06
-1.36449859964508e-05
-7.42114785126693e-06
-5.29061226470933e-05
-1.31427525349112e-05
-3.24896666781153e-05
-2.01067313062994e-05
-4.20363977197413e-05
-3.48143250656578e-05
-4.37362411340695e-05
-2.75304739206632e-05
-4.43615396899883e-05
-1.33682017855953e-05
-2.80191872484744e-05
-1.2927899246625e-05
-2.40681633547758e-05
-2.84031924343087e-05
1.0634841068631e-05
8.04601623574099e-06
-2.47541401269062e-05
-4.5139576297199e-06
-3.02248519394518e-05
-3.09795874721539e-05
-9.26707741412271e-06
-2.24145205471816e-05
-9.9927910709198e-06
-4.20359760073138e-05
-4.01576230011347e-05
-5.23509304071339e-05
-3.91099010403598e-05
9.20279361608385e-07
-1.45867159229637e-05
-3.16527794118842e-05
-1.44367488124777e-05
-2.90442790091286e-05
2.46414308238419e-06
-1.73022872321122e-05
-1.16633017697468e-05
-1.17978917066868e-05
-2.16377629655124e-05
1.56460704994241e-05
-5.55544615309948e-06
-3.94154278337228e-05
4.07178104549192e-06
-2.80965001794295e-05
-4.67547443945302e-05
-1.57164099349322e-05
-3.69291194438329e-05
-4.81637343308622e-05
-2.61894312874088e-05
-2.59844336498128e-05
-2.52678267736501e-05
-4.88638695329296e-06
1.3425552509886e-05
2.49094968255712e-06
2.27221921100582e-06
-1.38840384339202e-05
3.38783140995896e-05
-2.05840491489888e-05
7.77224424281954e-06
-3.20745829708851e-05
-2.10588875867448e-05
-4.21867088074017e-05
-3.82902742768313e-05
-1.70118003591115e-05
-6.28335189747708e-05
-3.89904100727764e-05
-2.57402180279225e-05
-5.08127230766404e-05
-4.64877288306025e-05
-3.46268753397936e-05
-2.16906192156166e-05
-3.02512596235517e-05
-1.5561664811255e-05
1.67663118966155e-06
-2.73469735083061e-05
-1.29330229524963e-05
1.13297931172679e-05
-2.11546961885006e-05
-2.06918515386185e-05
-2.99065169248326e-05
-3.51595170890689e-05
-6.23763359749655e-05
-4.49406486229304e-05
-6.81688872491474e-05
-5.89727083466016e-05
-2.52050592612507e-05
-3.47643493395533e-05
-2.80697591181693e-05
-2.8425555690277e-05
-4.04432965332417e-05
-2.00053588493501e-05
-1.74774304968099e-05
-1.52440725775564e-05
1.11592407310741e-06
-2.15293199322966e-05
1.07991356598589e-05
-3.70763954577382e-05
-3.62819445497524e-05
-3.8125411479217e-05
-2.93506545414772e-06
-4.22247025020369e-05
-3.64356551482614e-05
-2.39024797031714e-05
-2.81626783812887e-05
-4.63530466566029e-05
-2.64632094789281e-05
-1.91032359142149e-05
-5.10234306443673e-05
-3.94898398331892e-06
1.86083438190837e-06
-1.21593317130588e-06
-1.97937453273159e-05
-2.64114786048515e-06
-5.31911992820475e-06
-1.39818992625793e-06
-2.62211044651257e-05
-4.14256982120491e-05
-1.7811458761821e-05
-1.73654983774816e-05
-1.3187712772713e-06
6.26423646174111e-07
-1.78113934671843e-05
-2.41960174952385e-05
-8.75475461112248e-06
-4.38565910879015e-05
-3.19941754374716e-05
-1.56272771033281e-05
-2.12029306411059e-05
-2.22851158358665e-05
-2.90311314195403e-05
-2.60376531303069e-05
-2.4578750365982e-05
-2.9456457078589e-05
-2.98123102971113e-06
-1.40287953431465e-05
5.47436378828635e-06
-1.3978627153785e-05
-2.88609414346408e-05
-2.0906157796817e-05
-3.27746942066449e-05
-2.66198527782052e-05
-1.47546881761112e-05
-5.13002789953351e-05
-5.36007641650455e-05
-3.44846594850464e-06
-1.92265156675034e-05
1.2218465240959e-06
-4.90367948369014e-05
-2.13435955046199e-05
-2.62583657302676e-05
-1.15874082855642e-06
-4.29309682961095e-05
-3.37701356579696e-05
-4.8018971682634e-06
-2.20168001928428e-05
-2.79454446070569e-05
-3.06674756956829e-05
-3.29846428244445e-05
-3.64120198526189e-05
-4.84405833415187e-05
-4.0634285842979e-05
-7.93479204687031e-06
-3.19450661641284e-05
-2.43471934035563e-05
-3.19454655799901e-05
-3.48407637515421e-05
-1.5132413315791e-05
-2.16865854197483e-05
-4.10982398650855e-05
-3.93391562661885e-05
-6.52953030441376e-06
-3.36714249738333e-05
-1.9769689551738e-05
-1.21745846278174e-05
-3.0739012651901e-05
3.24545656376997e-06
-8.64168065863586e-07
-2.22916278221754e-05
-1.42045240741368e-05
-3.01282257524904e-05
-1.64154637517873e-05
-4.0763475285608e-05
-8.01762653479332e-06
-4.05244374560052e-05
-1.53232779675887e-05
-3.92537951720015e-05
-5.88378693606412e-06
-4.04082163913308e-05
-3.17562261850528e-05
-3.91416338642869e-06
-2.51766729645051e-05
-2.12319174733336e-05
-1.83374870344309e-05
-1.42765667318133e-05
-1.29623297238366e-05
-1.72424254147034e-05
-2.28596906205093e-05
-4.87195850618516e-05
-1.7212911727519e-05
-4.77428758836555e-06
-2.44270290680635e-05
-1.02348027949662e-05
-2.91857716603226e-05
2.74613016856814e-07
-2.71150406690486e-05
-1.91127414591164e-05
-2.53564068279762e-05
-3.90538971779321e-05
-2.19025849136125e-05
-2.13089143227858e-05
-1.70437641373173e-05
-2.46458112880746e-05
-2.36495830616317e-05
-3.26132865200977e-05
-4.70031592690331e-05
-1.44669404997971e-05
-3.48217653751075e-06
-9.03351221730016e-06
-2.63187556120206e-05
-1.76543276376789e-05
-1.24181108695659e-05
-3.39275274095664e-05
-2.09216243800902e-05
-2.67148249267993e-05
-9.26692678245804e-06
-2.55347820342147e-06
-1.50957672261082e-05
2.41048422392023e-06
-8.43603813301027e-06
-2.40743031220161e-05
-2.11807413377478e-05
-2.1243507984719e-06
-3.99704152169921e-05
-3.41367723739724e-05
-3.63089137138722e-05
-2.70906199305203e-05
-1.01929119257629e-05
-1.94847797920288e-05
-1.88954957462822e-05
-2.14376340320357e-05
-3.49856583215228e-05
-1.62626911467472e-05
-2.93181090057847e-05
-2.8386895656084e-05
-3.24478238113663e-05
-3.23233399467731e-05
1.12708991788862e-05
-3.56158362417715e-05
-1.90732607004554e-05
-1.50095668717925e-05
-1.82452431100545e-05
-3.00436244934851e-05
-3.0437431995003e-05
-5.35969256144333e-07
-3.20121332576426e-05
-3.03881353223991e-05
-1.90290745800972e-05
5.78233361281885e-06
-2.55331276889749e-05
-1.52315644699499e-05
-6.70622161760805e-06
1.73799711900512e-05
-1.5218025397706e-05
-6.90272832876823e-06
-3.7029997615713e-05
-5.07518110397767e-05
-3.38643512395352e-05
-1.6857970090957e-05
-4.48066764316707e-06
-2.94199789761856e-05
-2.32253549729131e-05
1.21856663246824e-05
-1.1803055806579e-05
-1.739600855054e-05
-3.09985192553484e-05
-1.14385091140497e-06
-2.56656809683302e-05
-1.11575866344462e-05
-2.96694476102723e-05
-2.60086056502852e-05
-2.74702835324794e-05
-3.0952923031548e-05
-2.73294295005365e-05
-2.15222243737057e-05
-1.9655086751039e-05
-2.99215062397111e-05
-1.99712065800736e-05
-2.89796239977578e-05
-4.27866055966575e-05
2.69327600361175e-06
-1.29197785428415e-05
-3.79939995578814e-05
-3.85602340516731e-05
-7.99059971644854e-06
-9.68908744400052e-06
-9.6571615787135e-06
-3.1308398888724e-05
-3.50076093823405e-05
-2.40341147139405e-05
-1.60510756877373e-05
-1.12868921109961e-05
-1.0187528650466e-05
-3.58226413031866e-05
-2.73411381265343e-05
-2.48405631573438e-05
-3.58422422337947e-05
-9.13809699876625e-06
-1.23568765190552e-05
2.80177752016297e-06
-6.18925258116439e-06
-1.32642354508004e-05
-2.44564763861575e-05
-2.45978185650116e-06
-1.83841838338759e-05
-4.20484616136189e-05
-1.34549102620838e-05
-2.27717206449946e-05
-3.063080272485e-05
-3.31929252219323e-05
-2.78872968736898e-05
-6.99525608261061e-06
-6.14995669485077e-06
-4.64396838682719e-05
-2.90723918817123e-05
-3.20577268033186e-05
-1.95799914488027e-05
-1.21240057671151e-05
-4.73641685985426e-05
-2.3758883168864e-05
-4.39141114891555e-05
-2.66456186954288e-05
6.97225257957312e-06
-3.31004113101504e-05
-1.29547631883089e-05
-2.34345626183012e-05
-1.61262107998458e-05
-8.36946092324727e-06
-3.30727620322601e-05
-4.38074730660881e-06
-1.68599929434481e-05
-5.918163886077e-06
-3.22569803054833e-05
-5.35886399397117e-05
-4.71705230273017e-05
-3.59572434202508e-05
-3.84183689955174e-05
-4.66662279955323e-05
-1.21551740135759e-05
-2.69408589243985e-05
-4.26173285687724e-05
-3.47719265721939e-05
-2.73416152385553e-05
-1.34965942604519e-05
1.29964538197039e-07
-1.47818979716796e-05
-1.17983208567338e-05
-8.62797287004503e-06
8.14463573216932e-06
-2.68120840543433e-05
-1.94989951826122e-05
-3.59202172109122e-05
4.80936625648261e-06
-4.10371164364295e-05
-3.43330565098146e-05
4.17016062881554e-06
-7.46763706984541e-06
-2.58061428464504e-05
-6.12321293273103e-05
-3.45979933353609e-05
-2.7660240345293e-05
-3.12001927153452e-05
-3.461418084779e-05
-3.17464818279079e-05
-4.91957158300057e-05
-4.66405141249259e-07
-3.33087885457825e-05
-3.57376405092086e-05
-2.72752626208362e-05
-3.50400531411568e-05
-4.30743168171695e-05
-3.67508231983757e-05
-1.87016512811113e-05
-3.84172064524832e-05
-4.16841538595515e-06
-4.13501269201109e-05
-1.4080788503003e-05
-1.91033370459181e-05
-1.55095144777043e-05
-2.66178953849323e-05
-1.7750622862383e-05
-2.2699378445773e-05
-3.4486029308338e-05
-2.32590313666507e-05
-2.3321661274137e-05
-2.14836991907341e-05
-3.56583893460355e-05
-5.32947350496198e-05
-3.27405063537554e-06
-3.57049952655734e-05
-2.67138010216806e-05
-1.78341133983364e-05
-3.41178699994e-05
-1.89258591033155e-05
-2.46838476571434e-06
-3.94962046939496e-05
-2.43796868021536e-05
-3.32872954412627e-05
-2.53992425314364e-05
8.92131059046409e-07
-3.80865183534062e-05
6.25713404387854e-06
-3.08997456150176e-05
-4.16185500848797e-05
-1.04004778466282e-05
-3.18043523876998e-05
-2.88899291627217e-05
-2.26338871432995e-05
-1.92296230922381e-05
-3.80732870960338e-05
-3.21436728384725e-05
-2.10561797156201e-05
-3.37110243792043e-05
-2.79048456567773e-05
-3.69970929847643e-05
-7.28153875610798e-06
-1.27796909723014e-05
-2.65137569591987e-05
-9.33378031932489e-06
6.83402399659212e-06
-2.89717901631303e-05
-1.76766215671689e-05
-1.69760019622376e-05
-1.5413503460047e-05
-4.72363607116505e-05
-2.20093567013193e-05
-5.05695697747081e-05
-4.15770747171608e-05
-1.60953684509487e-05
-3.63560835324262e-05
-2.54971411454667e-05
-4.69129230809139e-05
-1.48085339779664e-05
-2.57278154661874e-05
3.33935987376387e-06
-1.64685466742923e-06
-4.69391665054671e-05
7.8392672832582e-06
-1.83534489300829e-05
-1.86239133204881e-05
-7.36640046703742e-08
-3.02259529851535e-05
-2.11912578501237e-05
-4.51227045055273e-05
-5.10334921744279e-05
-4.54383100970005e-05
-4.69426783820847e-05
-1.60204439420711e-05
-4.93500188397792e-05
-2.18132682839295e-05
-3.8694669312813e-05
-1.15557951344793e-05
-2.00196048299025e-05
4.75717748581864e-06
-1.12980799881027e-05
-1.61766412372021e-05
-1.90552237526689e-06
1.09063806481859e-05
-7.4683288914405e-06
-4.55535647806758e-07
-2.67801473482632e-05
-5.24911985308593e-05
-3.97457755355801e-05
-3.38269033616585e-05
-5.21264018820299e-05
-3.93284855598933e-05
-1.23103469226551e-05
-3.57348650782604e-05
-3.33245147689303e-05
-7.7073758528315e-06
-4.28173065466908e-05
-5.06075951679786e-05
-1.59825165802692e-05
-1.65252958308221e-05
-2.19165079599142e-05
-3.49085000820266e-05
-1.76068915961572e-05
-1.71396986610414e-05
-4.33609871456234e-05
-1.82637687659233e-05
-2.63944555324128e-05
-3.37619916498767e-05
-3.59665627163062e-05
-3.70099551103136e-05
-3.41626185450799e-05
-1.70128369186615e-05
-2.95570275695023e-05
-2.93083846609306e-05
-2.67480882844474e-05
-1.5796374818023e-05
-5.97193725955575e-06
-1.21729985472325e-05
-1.39723807196477e-05
9.48659971575174e-06
2.27055710633824e-06
-1.33634445766851e-05
-2.1881745924788e-05
-2.68244390959213e-05
-4.74940135590961e-06
-3.1965763411926e-05
-2.66238362654644e-05
-5.73386293886617e-05
-3.91885031981353e-05
-5.82768047148855e-05
-5.34032002750468e-05
-5.12340599828706e-05
-1.96873837546053e-05
-3.1946949700255e-05
-1.54487349038808e-05
-2.11866094505424e-05
-1.98250527698961e-05
3.16585342770011e-06
-5.74840423510444e-06
3.79782165700885e-06
1.37948174661416e-05
-2.29843747931712e-06
-8.71105720497649e-06
-4.94844845037532e-05
-4.87050214367479e-06
-6.08445791234073e-05
-2.64859283346101e-05
-5.96667113741214e-05
-4.13140464066604e-05
-3.13353916995863e-05
-4.19633062237604e-05
-2.87033940192572e-05
-6.5131076198784e-05
-4.5805653254316e-05
1.50350949212351e-05
-3.37753994225232e-05
-8.47081471146808e-06
1.85201700712102e-06
-2.44658243854218e-05
-3.18352540679198e-05
-6.99178788851496e-06
1.24323114185135e-06
-2.81331938983461e-05
-7.15430507545598e-06
-2.142252443091e-06
-5.09298269485459e-05
-1.75688042215439e-05
-6.07206396199649e-05
-5.26251854678492e-05
-6.87126013025721e-05
-4.46898408797778e-05
-2.78981817287038e-05
-5.41922143904076e-05
-3.53045824583095e-05
-2.56300825980526e-05
-2.18697318628196e-05
-4.84241588884914e-06
-3.11465115986926e-06
-1.67198038399686e-05
-3.31716574619519e-06
-2.71996421617474e-05
-4.00078038184279e-06
-1.03420981502658e-05
-1.98231225073614e-05
-1.2521617681238e-06
-3.58599804173149e-05
-3.74075615041186e-05
-5.40253423247518e-05
-3.26918753481445e-05
-2.7559495742984e-05
-4.93143079780421e-05
-5.986866831965e-05
-1.8855753444686e-05
-3.65125046580486e-05
-2.0281424023215e-05
-3.43747173260651e-05
-1.71679451583563e-05
-3.75367035135994e-05
-2.57120825355198e-05
8.45319066518917e-07
2.86550176313435e-06
1.07606857211513e-05
-4.23991260758539e-06
-1.72592469681887e-05
-5.58498792859504e-06
-2.5778655524974e-05
-1.53747347512187e-05
-1.77408803515441e-05
-3.48599507055023e-05
-3.05595426094578e-05
-2.46257201807061e-05
-3.37659337312582e-05
-3.44437485344334e-05
-1.1261244396676e-05
-3.91384314585398e-05
-2.85900774721021e-05
-3.11919341019063e-05
-1.04114980394346e-05
-1.72475350136996e-05
1.08584284409377e-05
-6.74088351754746e-06
7.87578359222424e-06
-4.23022351078951e-05
1.46052940731926e-05
-3.29311206130266e-05
-2.73266275759021e-05
-5.34861134730457e-05
-2.47507555404998e-05
-4.28301469032107e-05
-1.78861361671678e-05
-3.3904886337604e-05
-3.45550664812243e-05
-1.74991391762026e-05
-3.35277084153043e-05
-1.7064394782871e-05
-4.17662854800234e-05
-8.70668585871134e-06
-2.35150639058454e-05
9.19884091545517e-06
-1.29989242603673e-05
-2.3917917810601e-05
-2.61037135523343e-05
9.24078813760622e-07
-8.64610326255437e-06
-4.80360308396606e-05
-5.08756270935655e-05
-7.62617403365632e-05
-5.50074398957541e-05
-4.81768896384841e-05
-2.32699474984092e-05
-4.38546214201186e-05
-3.20739115813008e-05
-1.54845169632731e-05
-4.09654495232868e-05
-2.43413593660846e-05
-1.17385950370663e-06
-3.51527194719367e-05
-1.31555198833885e-05
-1.09855390668434e-06
-1.56017944604561e-05
-2.05969222444444e-05
-2.68120109000521e-05
-1.68796085282371e-05
-1.65418884311369e-05
-4.1930563841894e-05
-3.46487233266192e-05
-4.27129665766835e-05
-3.80159344228114e-05
-3.9502543609509e-05
-6.62522776492573e-06
-4.14831395602275e-05
-1.55277175633762e-05
-2.0695276866332e-05
-2.06001580094059e-05
-1.75751996215798e-05
-1.32700889954964e-05
5.60373077997481e-06
-1.88199403527807e-05
-2.3920030212466e-05
-1.01604845472983e-05
-1.6656193279956e-05
7.9612106572609e-06
-1.4821362701933e-05
-5.35530045942087e-05
-1.4888915798013e-05
-2.61716567964108e-05
-2.62432046822532e-05
-3.52394609126829e-05
-1.75451535046225e-05
-3.99208674905445e-05
-4.02526021070341e-05
-5.60395288500712e-06
-1.27231118204403e-05
-6.57502735915468e-06
-2.44875631033172e-05
-2.04952143054389e-05
-9.80466044544846e-06
-4.77095505026962e-06
7.91588722695445e-06
1.27969086110117e-05
-1.40649273164147e-05
5.85924313703343e-06
-4.33473991836919e-05
-5.81855856916947e-06
-2.9042730576039e-05
-4.15050316463537e-05
-4.55134296586169e-05
-2.57034871701193e-05
-3.76629321736917e-05
-1.78678609488515e-05
-2.27011017942039e-05
-4.20292066943803e-05
-1.42311281828678e-05
4.54835484349601e-06
1.05346007534687e-05
-3.97036076597347e-05
-3.45174289571585e-05
-2.12799692798937e-05
-7.49952404316491e-06
-6.63575834003405e-07
-5.88707203989431e-05
-2.18169288687116e-05
-4.54782239345074e-06
-3.20378994051563e-05
-2.23354586540637e-05
-2.37854840855882e-05
-3.22284469031963e-05
-3.17159248307847e-05
-4.11367127103064e-05
-2.98853160871164e-05
-3.25666479461385e-05
-1.56138221715727e-05
-7.92742343884311e-06
-2.43122873046144e-05
-4.3342255289662e-05
-3.0608837798449e-06
-3.18418646705032e-05
-1.79388543118714e-05
-3.34462843615785e-05
-4.87654311010786e-05
1.30300130205649e-05
-6.236826542658e-05
-3.88470371891278e-05
-2.28669090485861e-05
-9.28365831125028e-06
-3.29067481442858e-05
-1.70432653069116e-05
-3.21752618119598e-05
-2.79925084445384e-05
-1.5737328895936e-05
-1.2555987321715e-06
-1.59901353645242e-05
-3.14620937475875e-05
-6.6905341352256e-06
-2.55732867916238e-05
-2.88955245037899e-05
-2.02281744421969e-05
-3.45015759824834e-06
-7.3372852262754e-06
-2.32172885892734e-05
-4.26754450714807e-05
-1.00075595577081e-05
-7.3436597698365e-07
-9.91435690019068e-06
-2.04830836120364e-05
-4.02741469333339e-05
-1.73195891924377e-05
-3.57600138479754e-05
-2.67771172134536e-05
-2.3592504480776e-05
-3.68495515439142e-05
-1.14349121863506e-05
-4.75866616630368e-05
-3.54523832349247e-05
-1.21638660796403e-05
-1.86295263038718e-05
-1.54421721135813e-05
-3.29425423443492e-05
-1.89175508514489e-05
-2.50431930003911e-05
-4.30099206089206e-05
-2.53528210497986e-05
-2.51982406284059e-05
-2.06035887408096e-05
-6.28168122947597e-06
-4.29063511443014e-05
-2.22233533113032e-05
-2.29066346787659e-05
-1.98190898542632e-05
-2.1157482062933e-05
-1.95424339241614e-05
-1.35053089187866e-05
-2.42403565132694e-05
-4.37764042378646e-05
-1.96579862768431e-05
-4.61722532388664e-05
-3.15911710705185e-05
-1.35714246236688e-05
-2.52689760535086e-05
-2.23090536792897e-05
-4.49413957523622e-05
-2.85863771112852e-05
-3.566916867116e-05
-3.53726930365549e-05
-3.27462779013091e-05
-2.413599434661e-05
-1.30448361836967e-05
-4.78210038319293e-06
-3.00532599057901e-05
-4.58551551907625e-05
-1.7457245858125e-05
-1.41772573886412e-05
-4.64279810400337e-05
-3.76647580274729e-05
-7.58449297146615e-06
-3.56830882783457e-05
-2.6133541748245e-05
-3.16030424033706e-05
-1.38515313300222e-05
-2.28479588302646e-05
-3.06975093246191e-05
-1.43701406547818e-05
-1.2779523662306e-05
-2.49980976784682e-05
-1.88738577679245e-05
-2.48821349948152e-05
-2.7691297918603e-05
5.21422250688497e-06
-2.16007329777946e-05
-4.0319993727977e-05
-3.1429734929388e-05
1.18168026653105e-07
-3.19825810576721e-05
-2.6383580312248e-05
-3.78475665792344e-05
-3.15193530593975e-05
-1.74551123929506e-05
-1.72058854016464e-05
-3.80599301189248e-05
-1.16885082640534e-05
-3.49422676765146e-05
-3.71696030590655e-05
-2.045491611575e-05
-3.98453356316611e-05
-2.50637794633533e-05
-1.2482072092536e-05
-3.19693373991422e-05
-2.4845170242542e-05
-2.02206935251079e-05
-3.34185599803567e-06
-5.27169451087291e-06
-5.01054048152456e-06
-1.61106116607525e-05
-3.81918042332561e-05
-1.67157472644641e-05
-4.02464195854729e-05
-2.08945931157985e-05
-1.15757096678609e-05
-4.30083598227867e-05
-4.90447933102474e-05
-1.2974049840342e-05
-4.23437940826768e-05
-2.92960243933557e-05
-2.20595943763552e-05
-2.26914393155017e-05
-5.32795697412885e-06
-2.36177121763249e-05
-5.3982503977005e-06
-1.54529978113386e-05
3.60053828141704e-06
3.37262479383886e-06
-2.66791997149681e-05
-3.96189559619163e-05
-2.4999421491158e-05
-2.31524433281434e-05
-1.99054317273286e-05
-2.47036756394019e-05
-3.96614934948254e-05
-3.4073043380787e-05
-4.49337745776701e-05
-4.3088758092137e-05
-2.12025916355646e-05
-1.19548556578367e-05
-9.93094159604881e-06
-8.50543672219807e-06
-9.29638564331588e-06
-7.46487216491581e-06
-2.0281436027271e-05
-4.46558035699573e-05
-9.29369754314677e-06
-3.23658691606528e-05
-5.19762880138934e-05
-9.10214652876475e-06
-3.85349310107218e-05
-1.32486979910753e-05
-3.48937753231109e-05
-6.82839772028753e-05
-3.11422226637648e-05
-3.67500681700684e-05
6.88981097723314e-06
-6.87390471026056e-05
-2.38672581337716e-06
-2.08427438731747e-05
-5.32648025071029e-06
-2.56307441152095e-05
3.02693242035989e-06
-4.67706949509951e-06
-3.01132613123824e-05
-5.29777091572864e-05
-2.43855055465548e-05
8.49515999826235e-06
-2.04243871432494e-05
-7.62412124591138e-06
-4.23847774404382e-05
4.78341131665079e-06
-5.99317808457159e-06
-1.01655033866136e-05
8.38557527018914e-07
-1.56002556037538e-05
-4.89272759662409e-05
-5.79911399978814e-06
-2.42149019516424e-05
-2.88340836224946e-05
-5.73692680715577e-05
-1.85495548607865e-05
-8.58111285390217e-06
-2.38582217811903e-05
-2.27271033841144e-05
-2.08117879635254e-05
-2.91912795743898e-06
-1.41837247353089e-05
-1.43650371345068e-05
-1.92222123193859e-05
-4.32750981881438e-05
-4.51131943115926e-05
-3.01828376868901e-05
-7.77348858943489e-06
-2.15606382318351e-05
-2.85884539692834e-05
-2.50152010574558e-05
-2.89648251128119e-05
-3.78310963123791e-05
2.92716726276395e-06
-1.07457689590555e-05
-1.53687625737498e-05
-2.0939293724116e-05
-3.33901750577295e-05
-1.19633274660957e-05
-1.38483716034055e-05
-4.18781156092437e-05
-2.04813435195374e-05
-1.48564040520359e-05
-2.97970285361556e-05
-3.07447092708613e-05
-2.55853969179412e-05
-2.86431403174551e-05
-2.53385286952035e-05
-2.42117908589085e-05
-2.58845393483666e-05
-2.07277239758704e-05
-1.92433660298634e-05
-3.68120084731888e-05
-2.55015546815277e-05
-1.73970340046105e-05
-4.8700976591784e-06
-2.55773095618324e-05
-2.1536115298044e-05
-1.62023961228014e-05
-1.0330846934279e-05
-2.09154076624918e-05
-1.93999260194373e-05
-4.09415798846079e-05
-3.15386127760425e-05
-1.60355280563281e-05
-5.05552457532563e-05
-3.58627896048967e-05
-4.14937130966137e-05
-3.05896591013965e-05
-4.41132247990216e-05
-5.66191938139568e-05
-6.94977320228731e-06
-6.75902889595571e-06
-3.27669641560829e-05
-1.92710233689739e-05
-1.91244400852169e-05
-2.90308289087556e-05
-4.84420498512658e-05
-1.76489864740334e-05
-3.1955261201713e-05
-2.38046138390341e-05
-2.91847156420812e-05
-4.89512293847723e-05
-3.50420836318778e-05
-5.87550148136968e-06
-2.29866531821936e-05
-1.08998688393739e-05
-1.75767206968001e-05
-2.07246322669775e-05
-7.12142460728459e-06
-2.98912356258135e-05
-3.45559858770284e-05
-1.86811735023871e-05
-4.08026109789735e-05
-1.24650237851634e-05
-8.26722677846324e-06
-1.36931246566509e-05
-3.59553461885642e-05
-2.15613591285189e-05
-1.38401106523329e-05
-2.61759750737996e-05
-2.45999436838439e-05
-1.28898065480165e-05
-2.49343215200686e-05
-3.22239246814544e-05
-9.73130145258222e-06
-2.54770467498098e-05
2.44831514560077e-06
-3.21136725467797e-05
-2.7186920733208e-05
-3.08232987439796e-05
-9.84926576526275e-06
-1.87262294408376e-05
-3.88139654003975e-05
-2.83197541798909e-05
-3.8783496977971e-05
-2.84316418767575e-05
-2.57519949348638e-05
-1.35306107907407e-05
-1.99829538221704e-05
-2.44246523825596e-05
-2.0842193833107e-05
-4.68766675059993e-06
-1.08633573018201e-05
-3.05138547479203e-05
-1.57157382682265e-05
-5.95189250334014e-06
-2.73675144821404e-05
-1.4397516979959e-05
-2.40117983416482e-05
-1.15127591376797e-05
-5.88584542146066e-06
-2.26057116898695e-05
-5.63099010330837e-05
-1.79826936472928e-05
-5.53160134109909e-05
-3.81551460456672e-05
-4.52511261291167e-05
-1.67127010372119e-05
-4.10082191370009e-05
-3.33471144471517e-05
4.16086773429027e-06
-2.57473011730364e-05
-2.97098375278869e-05
-3.19137649304574e-05
-3.81606473526177e-05
-1.41727156886907e-05
-2.59196589931106e-05
-2.05288962983234e-05
-1.90974438511639e-05
-1.62925280496204e-05
-1.49439137164649e-05
-2.35298167933377e-05
-2.81375498664831e-05
-4.01845187156087e-05
-4.30131180975475e-05
-3.61859205753163e-05
-2.88492435397437e-05
-7.06981132180554e-05
-1.89955939103662e-05
-1.55785411035076e-05
-5.14368028712393e-05
-7.21540040464864e-08
-2.62860610275852e-05
-6.68388277015612e-05
-5.17779880621177e-06
-3.35623612804669e-05
-1.71999468762182e-05
-4.82704867256998e-05
-2.27415356008218e-05
-2.58678941041322e-05
-3.22882396125765e-05
-2.36861218934687e-05
-3.48331212056005e-05
-1.47327639491665e-05
-2.10413103261736e-05
-2.58033924276809e-05
-2.00909713471726e-05
-7.27366688293134e-06
-1.42403048690938e-05
-3.85231941311363e-05
-6.64933478460124e-06
-2.18996465873815e-05
-3.53585377714376e-05
-2.06723033473593e-05
-1.92657595589837e-05
3.56913673833692e-06
-1.57778128183214e-05
-2.92760553748707e-05
-2.98525346808785e-05
-3.03612379269611e-05
-4.48636536766228e-05
-3.35637324006396e-05
-2.17102809691889e-05
-3.79857103505706e-05
-1.70522947673134e-05
-1.96351222616154e-05
2.27835440681362e-06
-2.06490120302283e-05
-1.42469190574815e-05
-2.90037792625502e-05
-2.50428633483531e-05
-3.76943508697483e-05
-1.88521727659398e-05
-1.74506542683687e-05
7.26973571223151e-06
1.05900707084312e-05
-2.31439175640024e-05
-2.07239531462915e-05
-8.23762025723982e-06
-3.8947050591267e-05
-8.39934389431922e-06
-2.41362604253541e-05
-2.70843144296872e-05
6.38627620315827e-06
-3.24683567950955e-05
-1.94730155390198e-05
-3.52581056219198e-05
-8.41124742062688e-06
-3.2609286767382e-05
-3.51453974422635e-05
1.14405049298777e-05
-1.89868449068404e-05
-5.35062511077794e-06
-2.61516418845397e-05
-8.52776374759935e-06
-8.48149407816884e-07
-3.9708976195105e-05
-2.78982297183642e-05
-2.47692170634823e-05
-3.75210487040607e-05
-3.55305758485135e-05
-5.80221188252685e-06
-4.52051284202715e-05
-2.70368136880841e-05
-1.8671165751044e-05
-3.80548930461359e-05
-2.09636463542054e-05
-6.16348672796642e-05
-5.74416558911918e-05
-5.51029282305038e-06
-1.20581247565457e-05
-3.36288090836073e-05
-2.41707334128757e-05
-2.66115667515636e-05
-4.96007888345508e-05
-3.42118165550744e-05
-3.15728484592995e-05
3.1955129535722e-06
-8.94327243694783e-06
-1.43425709548242e-05
-1.95427196874274e-05
-1.02967251069365e-05
-8.43370166487579e-06
-1.57901916869159e-05
-2.07087039183218e-05
-1.90067988471761e-05
-2.12695354215067e-05
-2.73601036234753e-05
-2.97071004637625e-05
-5.78638661021689e-05
-5.41662785018518e-05
-5.32751711983427e-05
-1.96623840442458e-05
-3.75185796321484e-05
-5.94726461858145e-06
-1.97252911442335e-05
-2.45257119018827e-05
-2.45441513966641e-05
-2.17819696608371e-05
1.4447148663061e-05
-9.6694175450375e-06
-2.45217700917874e-05
-2.92586213648653e-05
-2.29202289214202e-05
-1.99948664238914e-05
-3.66241158734134e-05
-3.06900155590233e-05
-1.89243258181638e-05
-4.35647823282352e-05
-4.9233446345831e-05
-4.18826844048578e-05
-4.56060669659865e-05
-3.11543169494758e-05
-4.82550683099746e-05
-3.27801714793955e-05
-5.88604322735195e-05
-7.46208944449902e-06
-1.93806667531026e-05
-1.48151194486362e-05
-1.80556102999407e-05
-1.16439700399586e-05
1.11772387936305e-05
1.55083958540395e-05
-8.98854909526026e-06
-8.90970260046496e-06
-1.19690278317632e-05
-2.95620160538753e-05
-3.58906601495259e-05
-4.79749445334545e-05
-1.12258184588107e-05
-4.10159767926241e-05
-3.21908772176765e-05
-2.6041492935284e-05
-3.17908124007476e-05
-2.59153577970482e-05
-1.98127473613356e-05
-2.09381554719835e-05
-1.6419233521257e-06
4.48660194547137e-06
-2.50934866563627e-05
-4.32372134032472e-05
7.0262431931558e-06
-1.32101755568376e-05
3.08966184805904e-06
-1.55635729069992e-05
-1.56168186608005e-05
-1.25926390354716e-05
-4.0675369290311e-05
-3.68954026384058e-05
-4.31987645012067e-05
-1.49057098230086e-05
-5.53835047826227e-06
-5.07513817958108e-05
-2.58261600454604e-05
-1.95706020035097e-05
-4.91634171766305e-05
-3.33134433979396e-05
-1.34613644198053e-05
-6.60612392127034e-06
-1.79053172168982e-05
-2.83578764448381e-05
-1.30180245541922e-05
-5.28457974846772e-06
2.76126455187272e-06
-1.60215648413057e-05
-1.06188817183269e-05
-2.23876806512062e-05
-2.42553409262937e-05
-3.58467931275356e-05
-5.02869053475452e-05
-1.5298343496518e-05
-4.27604592761057e-05
-3.48113433420729e-05
-2.86782923910361e-05
-1.23367745153631e-05
-2.22820038499748e-05
-3.5564384427926e-05
-1.4991572312939e-05
-1.25446204423752e-05
-1.54858582100845e-05
-1.5432484921306e-05
-1.64528212796062e-05
-1.51019964249719e-05
-1.04464236837314e-05
-3.27150747283473e-05
-2.03061695383665e-05
-2.05186207506085e-05
-7.47526876749256e-06
-5.37966859804106e-05
-5.81916335984216e-05
-2.51949794320381e-05
-2.56376753635629e-05
-4.35107024886563e-05
-3.17552418320937e-05
-2.84413890609985e-05
-1.55854107230989e-05
-2.87160280771152e-05
-6.30701893600651e-06
-1.67719604657372e-06
-1.58323482637412e-05
-2.25586525182423e-05
-1.39710462486787e-05
-4.07044328525594e-06
-1.50782230099127e-05
-1.12106394317085e-05
-1.42074035034109e-05
-1.41808058690832e-05
-4.43418794847256e-05
-2.87120716244061e-05
-3.29325087972545e-05
-2.63080750694188e-05
-4.65991311108561e-05
-3.81140961114583e-05
-2.37905132240726e-05
-2.77674065380324e-05
-9.65212373099882e-06
-2.46499694481188e-05
-2.19192041152961e-05
-7.56857526869187e-06
-3.65890775900937e-05
-2.24535621713435e-05
-9.65245718294825e-06
-3.66019874989589e-05
-1.2598706057355e-05
-3.20770257269999e-05
-1.99776433733394e-05
-1.81872832780675e-05
-8.06957911535147e-06
-8.21794111823881e-06
-3.83573708922591e-05
-8.92834032352936e-06
-1.28015936950055e-05
-1.53897427708634e-05
-2.87546546284312e-05
-1.45668415623219e-05
-2.62170865602389e-05
-3.73615066196944e-05
-1.17825636831443e-06
-2.26833539871608e-05
-1.15802766462624e-05
-4.20461584532029e-05
2.8261795296297e-06
-2.8295080538605e-05
-1.57342422825718e-05
-2.35743840860628e-05
-4.71536757352826e-05
-1.42595271591651e-05
-4.1129956800067e-05
-2.01062639937856e-05
-5.21773411827477e-05
-4.87012555457304e-05
-5.00063206782932e-05
-1.434715231257e-05
-1.7344955539113e-05
-3.19567627145797e-06
-5.68377586500861e-06
2.64338800771521e-06
-5.50485402098084e-05
-3.08635067244765e-05
-2.72159536371345e-05
-2.27377487898895e-06
7.33797835234879e-06
-2.19137535167007e-05
-5.23679648405143e-05
-2.68569881058187e-05
-1.68050558247685e-05
-6.03216164405691e-05
-3.72683482888431e-05
-2.61270160827406e-05
-2.68151484647717e-05
-5.14920286141382e-05
-2.76462768256367e-05
-2.12122943433902e-05
-1.91381279908218e-05
-2.39352636622453e-05
-3.30759951347872e-05
-1.6723375427998e-05
-1.46990074600946e-07
-3.63048778422528e-05
-2.90890682243548e-05
1.95858151056288e-05
-1.93173181368056e-05
-1.46732388343643e-05
-1.11260905818209e-05
-3.75901251419288e-05
-3.5722717172051e-05
-4.74723007025642e-05
-2.65123508395146e-05
-2.26039091709152e-05
-2.39984907111969e-05
-2.06151956541937e-05
-3.86764033248511e-05
-2.32536455545151e-05
-2.44177335935873e-05
-1.14314827997905e-05
-1.99516567307461e-05
-6.23072970970994e-07
-6.99262546977058e-05
-7.84920861051582e-06
-3.23154248925862e-05
-4.61100301202698e-05
-1.41058546244522e-05
-2.3833334192423e-05
-5.49985983286976e-05
-2.15593039278847e-05
-4.74624972240862e-05
-6.07838011362909e-05
-4.07116432983858e-05
-2.29324484164302e-05
-3.7771415705108e-05
-3.23320031653786e-05
-1.70323829013533e-05
-4.87400936932754e-06
-3.38254002487103e-05
-8.95760723127823e-06
-2.11196434689976e-05
-3.78621889192499e-06
-1.3037152011911e-05
-2.1288272305024e-05
-2.36512721463723e-05
-2.93286385373275e-05
-3.91228879365511e-05
-4.46491510753416e-05
-2.71887285331133e-05
-3.46523839005017e-05
-4.53096871459123e-05
-2.00320511473477e-05
-1.06511762089204e-06
-1.75815125866548e-05
-4.45072536333814e-05
-3.16363049366453e-05
1.43877965032227e-05
8.7753076811593e-06
-1.52012977346736e-05
-1.79547029041305e-05
-1.87721642379057e-06
-1.40643672834018e-05
-1.9636240849863e-05
-1.98995177308702e-05
-5.2828490514958e-05
-3.75019757057148e-05
-3.70770627102725e-05
-2.64656151414804e-05
-2.24779909414761e-05
-3.60788146309496e-05
-2.22603561901676e-05
-2.61005911423772e-05
-2.20972119150844e-05
-2.68099509367871e-05
-2.79386726825757e-05
-1.86677972784674e-05
-2.76755818212229e-05
-2.69023935814431e-05
-1.36942366988534e-05
-2.42941113901184e-05
-4.30766640466408e-05
-2.42541970267471e-05
-3.1611050388851e-05
-4.99558487910776e-05
-1.24105766468449e-06
-3.4265534591398e-05
-3.59057345350069e-05
-6.37316784152601e-06
-3.01041471470206e-05
-3.92425027145342e-05
-7.46480742876019e-06
-4.49712862350631e-05
-2.81073951635721e-05
-1.2791545814806e-05
3.03380070093615e-06
-2.4584137987677e-05
-2.45535476505149e-05
4.60003943790432e-06
7.02840482852838e-08
-1.7459835784957e-05
-3.75017236610311e-05
-5.8040786197472e-05
-3.02150266384648e-05
-3.26586963756607e-05
-4.71120623183535e-05
-5.26583410569457e-05
-4.4556713128412e-05
-4.32011005538643e-05
-4.69922283609866e-05
-2.4918337538854e-05
-1.9366544673807e-05
-4.50208218711791e-06
-2.3344739077086e-05
-3.37064255249266e-05
-5.27539631343484e-06
7.17743276457644e-06
-1.20401921755588e-05
-5.80868841641747e-07
-2.99570423327761e-05
-2.68567974830452e-05
-1.45050976881686e-05
-1.64669599126631e-05
-2.80447378597324e-05
-2.18189880977941e-05
-4.95374979808406e-05
-2.55170737395581e-05
-2.51591350549431e-05
-1.58520728467979e-05
-4.10318601809036e-06
-4.52644801702446e-05
-2.00986719532478e-05
-4.95233596865909e-05
-3.42387246693528e-05
-2.9646675143247e-06
-1.49921723062775e-05
-8.83448093761037e-06
-4.05144436263258e-05
3.21128579046335e-06
-2.02153078459064e-06
-4.61629268853594e-05
-4.53915028465919e-05
-2.00423135541455e-05
-6.31767806826141e-06
-8.25927814863031e-07
-1.92658281680358e-05
-4.26326844535795e-05
-2.42939786846594e-05
-5.68458744902504e-05
-4.97351878956344e-05
-2.07790603744431e-05
-1.00317957876726e-05
-1.43174072735963e-05
4.40757230067799e-07
-2.97575370164828e-05
-3.17237940525656e-05
-2.01204510306111e-05
2.82403306175346e-06
2.95533578969743e-06
-3.34941649596647e-05
-2.21607016653638e-05
-2.6469409826781e-07
-1.12550604249634e-05
-5.96966121550358e-06
1.4499040557533e-06
2.14090843737887e-05
-2.64972381763237e-06
-2.19584775832011e-05
-2.1333079127161e-05
-3.88903702139391e-05
-1.12279224969635e-05
-1.651333554533e-05
-7.52028162758732e-07
-2.58100156854701e-05
-3.70728961649735e-05
-3.44793245335312e-05
-5.17041694278543e-05
-4.00199919830145e-05
-5.7254223832135e-05
-6.74226273976003e-06
-8.92864228252e-06
-1.92175286098987e-05
-1.38615939195201e-05
-3.1602483554615e-05
-2.68727266241805e-05
4.3026891786477e-07
-1.74999953206489e-05
-3.22042906485281e-05
-2.93216047056915e-05
-2.58631073628318e-05
-1.09637177562694e-05
-1.77313668153845e-05
-1.29043988508888e-05
-4.15306623745133e-05
-4.09502958612258e-05
-6.07977678104257e-06
-2.82481548371981e-05
-1.56296725799685e-06
-8.78615400309123e-06
-1.18993940943228e-05
-1.70270162836276e-05
-2.79571237793831e-06
-1.40837943122214e-05
-2.77017086379349e-05
-2.35629279310935e-05
-3.57879939002693e-05
-1.24197994771763e-05
-1.78213493937566e-05
-3.54479042326484e-05
-1.91636545028581e-05
-3.15007055613225e-05
-2.36296180320125e-05
-9.32652568219916e-06
2.25306480183525e-06
-2.3440341611773e-05
-3.83980043377348e-05
-1.05475158064914e-05
-1.75492531017614e-05
-1.60304898568126e-05
-2.45017721369476e-05
-3.52613889925056e-06
-1.4746654726707e-05
-2.10289395025454e-05
-1.11511622487545e-05
-7.13585869555434e-06
-1.98240682620421e-05
-1.35796163273057e-06
-2.33644150640403e-05
-5.86057591618281e-05
-4.84244372451316e-06
-2.0460847042029e-05
-4.21651785356671e-05
-4.9177535538161e-05
-1.22497322151742e-05
3.5206878429273e-06
-1.40351781986466e-05
-1.83576793804733e-05
5.82736013608e-07
-1.8842060933287e-05
8.04315800961775e-06
-2.72781732679196e-05
-1.64096502442678e-05
-2.29321361475955e-05
-2.44406988139854e-05
-4.08756270667532e-05
-1.70442130226708e-05
-1.89429978380767e-05
-3.90340583270695e-05
-2.75066017549449e-05
-1.11222572559723e-06
-9.63700376868867e-06
-2.25953420425676e-05
6.47899864160227e-06
4.92948399605047e-07
-4.05964113116454e-05
-2.66038590966623e-05
-2.0515850408175e-05
-2.43083461721391e-05
-1.53347186988753e-05
-2.68462368197555e-05
-3.68527674784895e-05
-3.52256746021217e-05
-7.89683709880037e-06
-3.34149739583535e-05
-2.96785439969998e-05
-4.36878839777507e-05
-1.76324737764704e-05
-2.89470370493892e-05
-3.21263666511329e-05
-2.33592599030987e-05
-3.07774635324666e-05
-9.09031501919383e-06
-2.24581008351072e-05
-1.64112596040563e-05
-9.79674164295054e-06
-2.82171376248848e-05
-6.98957910939638e-06
-1.35189907278406e-05
-1.37516204969526e-05
-3.31444768546229e-05
-3.00709784794824e-05
-3.75903075800014e-05
-2.08085726109523e-05
-1.6876764981802e-05
-1.93858382845798e-05
-1.05328008373093e-06
2.32386351143952e-06
-3.27010538027649e-05
-1.875758994363e-05
-2.86589207135293e-05
-9.74705644525569e-06
-1.95790559200896e-05
-1.05204090143368e-05
-4.44699058338332e-05
-4.09345324350888e-05
-1.22380855387775e-05
-3.84364011165303e-05
-2.07592609016308e-05
-2.80575429114578e-05
-4.50168126904773e-05
-1.4058098567652e-05
-8.63572387584861e-07
-2.179100637494e-05
-1.73177049000456e-05
-4.6090709311511e-06
-3.20941544684998e-06
2.62507809723425e-06
-4.21364083062525e-06
-1.66606691447747e-05
-3.35985276400634e-05
-2.79809704059113e-05
-2.41521580999783e-05
-2.15947774641991e-05
-3.80209414734192e-05
-2.94678256970216e-05
-2.92465635781252e-05
-1.99180573281949e-05
-1.56133787737344e-05
-2.14176406517423e-05
-1.73953232183109e-05
-1.32785956966602e-05
-2.6011673750379e-05
-2.94403140368144e-05
-1.67714984519998e-05
-1.5519070994639e-06
1.13203995087372e-05
-2.60148733756143e-05
-1.55082092349106e-05
-2.75267232766134e-05
-3.0769843887754e-05
-4.47392317472584e-05
-2.78693456758183e-05
-3.04582656352238e-05
-5.82982746354876e-05
-6.59906947446476e-06
-1.88276455904885e-05
-1.32362468470779e-05
-1.1054851681077e-05
-1.54362538379927e-05
-2.81352954906558e-05
-2.72699542274877e-05
-7.5722650356844e-06
-3.48234315736384e-06
-5.31629599789252e-05
-2.91522798169221e-05
-8.86249657782386e-06
-1.10578791842121e-05
-2.25334852086943e-05
-8.15362366041746e-07
-2.03778186337247e-05
-3.24515548791983e-05
-2.54691407305307e-05
2.22355784525206e-06
-2.58120317199329e-05
-2.5743698450397e-05
-1.24198290416981e-05
-5.05327277947908e-05
-1.34779810344353e-05
-2.96978595157781e-05
-3.90862640988545e-05
-8.59413019283209e-06
-2.60044197911198e-05
-2.1765100708144e-05
-1.736152646478e-05
-2.58978731965497e-05
-2.70848571812656e-05
-6.10123665092496e-06
-2.6859584908096e-05
-1.96526247292466e-05
-3.39081788663556e-05
-3.74514558182635e-05
-1.43464294154849e-05
-4.0981776164724e-06
-1.53153569598476e-05
-1.07295455380524e-05
-1.91387320611578e-05
-1.22328838108927e-05
-2.26599318262836e-05
-2.1633454036432e-05
-2.37063745818741e-05
-3.24438081253767e-05
-4.75193898374901e-05
-1.4950468392151e-05
-5.07270624360036e-07
-3.19169023389129e-05
-2.61040422747599e-05
-1.40451973940695e-05
-3.89696356048916e-05
-1.64684788819303e-05
-2.06844928335803e-05
-2.55853367051741e-05
-1.92265174897853e-05
-4.27136990101717e-05
-1.94016792705021e-05
-3.09402267796907e-05
-3.30620313820596e-05
-2.9057682062858e-05
-3.48671013164815e-05
-9.33102251696518e-06
-5.57557070298534e-05
-4.44618739634078e-06
-2.47407517901729e-05
-2.10035803053457e-05
-2.20833164670049e-05
-4.07783887923266e-05
-2.98404765817398e-05
-2.45047906587286e-05
-4.65484232459873e-05
-5.24609712288907e-06
7.2649012330294e-06
-3.43818491601252e-05
-1.46865782320818e-05
-3.11581417811176e-05
-9.38476888867201e-06
-3.44569872193475e-05
-1.80163930276749e-05
-2.43503794928782e-05
-3.34699714235352e-05
-2.3997648204326e-05
-2.72101221325015e-05
-7.2856560869816e-06
-3.22908659071608e-05
-3.37426251828162e-05
-3.78862054683068e-05
-1.5612038988959e-05
-4.74990162930673e-05
-1.55238315434991e-05
-2.82260258404432e-05
-1.51663845733938e-05
9.20193026717554e-06
-3.31219880952652e-05
-3.77134171004458e-05
-8.95211641177888e-06
-1.59147379829327e-05
-2.51284514437106e-05
-3.2009834304176e-05
-3.4795305289818e-05
-4.05944143576167e-05
-6.71237232889025e-05
-5.83163369538615e-05
7.07012961589476e-06
-3.76600161663384e-05
-3.39780038949127e-05
-3.55532349893749e-05
-1.89549879929877e-05
-8.69872098877481e-06
-4.12050311889127e-05
-1.67619808920918e-05
-1.29175577643832e-05
-1.39970077539115e-05
-2.15881796166392e-05
-1.71482434721184e-05
-1.1500206193182e-05
-1.84256032283458e-05
-3.06196667015134e-06
-2.37429147992019e-05
-1.86486534995261e-05
-1.70878373050435e-05
-3.27785107104004e-05
-1.68306063649411e-06
-4.19755095403029e-05
-2.6321502657759e-05
-3.51843250661928e-05
-6.96100471528938e-06
-1.12365786906029e-05
-2.99796103093779e-05
-2.79819850869466e-05
-3.38338422754009e-05
-3.81231344934053e-05
-1.38323629194172e-06
-1.7547581965358e-05
-3.38157736181421e-05
1.3208045696583e-05
-2.76233494278227e-05
-4.61634758020177e-05
-1.71478673333571e-05
-4.73238302709087e-05
-5.26081543747738e-06
-1.75571742237791e-05
-4.41138647146464e-06
-1.79187628473365e-05
-4.56288534828143e-06
-1.20224500371753e-05
-4.09554507216467e-05
-1.26921335142043e-05
-1.1172418335869e-05
-3.01922809787115e-05
-9.10690797942289e-07
-2.43283434245195e-05
-1.09142286837422e-05
-9.22400047154211e-06
-3.94004805908864e-05
-1.27433273941602e-05
-3.98009809196289e-05
-4.87668625796431e-05
-2.63412998387445e-05
-2.24556870812196e-05
-2.68849825051292e-05
-2.79028151086114e-05
-3.33454793929606e-05
-1.02657572073342e-06
-3.55914490307986e-05
-1.71541402041583e-05
-2.13160069917445e-05
-2.94780322818252e-05
-3.79602125567492e-05
-3.07339644175219e-05
-8.44756730957034e-06
-1.5871291554974e-05
-8.59476969786144e-06
-1.04401354298665e-05
-3.39966230232216e-05
