# Supplementary material for: Research on computational propagation and identification of mine microseismic signals based on deep learning
Source: PLoS One. 2025 Oct 22;20(10):e0334641. doi: 10.1371/journal.pone.0334641 (PMC12543183; doi:10.1371/journal.pone.0334641)
Supplement: S6 Data — (ZIP) [file pone.0334641.s006.zip › 000100900000072.xlsx_0.txt_24.txt.txt]

-2.70240632375254e-06
1.4297044989915e-05
-8.16482355112211e-06
-1.3592871689721e-05
-1.04781343957083e-05
-1.43446205635224e-05
-2.92550651867089e-05
-1.05042447128193e-05
-1.30424421770252e-05
-2.59160515470353e-05
-3.3033124574481e-05
-9.47529848195736e-06
-2.87719666893246e-05
-4.07622334916827e-05
-3.01028248752151e-05
-6.40442396760122e-05
-2.54210720707244e-05
-3.38099211822024e-05
-2.89630772322914e-05
-4.75009158261658e-06
-4.90240789304463e-05
-2.07578594925239e-05
-3.12449694979529e-05
-3.69392124873854e-06
-3.00362408630989e-05
-6.06274684594327e-05
-4.9098556465985e-05
2.42317856851028e-06
-3.9737473049335e-05
-1.51099700873839e-05
-1.85899643171611e-05
-8.68315741853053e-06
-4.04237085030505e-05
-3.85747628251022e-05
-3.94702961478231e-05
-2.24475740461196e-05
-1.43672991782473e-05
-1.43254100902665e-05
-1.83351139294062e-05
-4.28120048593902e-05
-2.09202102954329e-05
-3.2525053786684e-05
5.89157027972865e-06
-1.18370878007266e-05
-4.90153757339595e-05
-1.80540433755666e-05
-2.94408356661221e-05
-2.29082805886887e-05
-1.35238953527036e-05
-2.99060029707372e-05
-1.64302587982818e-05
-1.97908868816306e-05
-4.58874136989627e-05
-2.11350158105212e-05
-3.28115935302522e-05
3.6185025506917e-07
1.45722558972401e-05
-8.43900378110298e-06
-6.6669728728284e-06
-3.94079532332484e-05
-5.51988575715452e-06
-1.20283605842118e-05
-1.04125958186704e-05
-6.34683298978444e-06
-4.64449815157803e-05
-1.79454618628877e-05
-2.45129884173135e-05
-1.01722458932705e-05
-1.12707737530398e-05
-5.57114219498544e-05
-4.59527075364018e-05
-1.65596098195657e-05
-6.10491035075256e-05
-3.56676706376858e-05
-2.40680404300509e-05
-3.96813216238017e-05
-7.03217554854508e-06
-1.71628072256972e-05
-1.39452151354327e-05
2.38982341212053e-06
-3.00149215145072e-06
-2.33112170725543e-05
-3.85766300019533e-05
-5.50474457595763e-05
-7.85983375693476e-06
-3.77790242723946e-05
-3.9716937095713e-05
-4.40993384050473e-05
-2.9283541605901e-05
-3.74902724483406e-05
1.43981888140647e-05
-3.14352046020704e-05
-2.56580507164854e-05
-1.71086047485293e-05
-3.46926110302922e-05
-2.51158455240071e-05
-2.65233425230233e-05
-3.91311326497227e-05
-1.21650792600366e-05
-2.19871523677293e-05
-2.57181612824967e-05
-1.0223797362626e-05
-2.49250680490357e-05
-1.7505304470641e-05
-2.84420427119522e-05
-2.17026632471633e-05
-3.70036256563243e-05
-4.33486276050431e-05
-2.38364298211807e-05
-3.0649552344191e-05
-2.67066436781871e-05
-1.39505237525408e-05
-3.56215873444867e-05
-1.57021587685264e-05
-1.18542714716198e-05
-2.64062089185357e-05
-1.21284835700374e-05
-6.51002203882685e-06
-1.52977313540978e-05
-1.03995480991024e-05
-3.76545064152243e-06
-5.63468062492215e-06
-4.59380407476393e-05
-3.44836125465842e-05
-4.45905547122164e-07
-3.25868643303299e-05
-3.18312814530256e-05
-1.85750628871907e-05
-5.15700038466157e-05
-3.98816808867085e-05
-2.48448774338184e-05
-3.16800901039869e-05
-2.69458285771421e-05
-1.85773665000245e-05
-8.40472860770127e-07
-1.5654202884373e-05
-5.09915706796204e-06
1.7247392154034e-05
-1.29654896763792e-05
-2.6379983071472e-05
-2.49039395397703e-05
-2.00225728448518e-05
9.07060611765057e-06
-2.17749938817118e-05
-1.13772788494078e-05
-1.96723500005205e-05
-5.00934022886682e-05
-3.97713056881398e-05
-4.70759422174136e-05
-5.00225767868158e-05
-1.94021983798866e-05
-3.58944287923711e-06
-2.1864693124227e-05
-1.96296406161517e-05
-1.38845526210867e-05
-2.69009548268948e-05
-4.00908788248972e-05
-2.71790025987026e-05
-1.25554819134582e-05
-3.08845168133002e-05
-1.6402123519161e-05
-8.43549522479543e-06
1.30378307757979e-06
-8.41178232966311e-06
-2.67166197591466e-05
-3.14458284601551e-05
-1.25534552815609e-05
-3.18721185847428e-05
-1.9107364879228e-05
-1.92067914387096e-05
-8.2675836047494e-06
-3.15100488562908e-05
-1.51014554961566e-05
-4.63455250828551e-06
-2.84700283818558e-05
-1.2394374477087e-05
-1.9763116453923e-05
-1.36194980550209e-05
-1.84391698405284e-05
-2.10369299640704e-05
-3.23821261685927e-05
-1.00019172993823e-05
-4.66089227001012e-05
-5.28260555848011e-05
-4.01248648150168e-05
-5.16998518015414e-05
-5.18935043345262e-05
-1.5524681790112e-05
-3.18631875945287e-05
-3.67133449528739e-05
-4.6088276683033e-05
-1.44370756959743e-05
-2.6815992434007e-05
-5.00020358607281e-05
-6.41196982428888e-06
-6.78891979561837e-06
-8.20690441851194e-07
-2.77526196289262e-06
-4.44178861840699e-05
-2.80212202509792e-05
-3.85535114656713e-05
-4.19921881061136e-05
-4.05431248485904e-05
-9.57459722981286e-06
-3.17437858027109e-05
-2.62715442393166e-05
-2.78490754043673e-05
-2.15395404926192e-05
-2.50850769823287e-05
-4.04089981476971e-05
-5.40783578296339e-05
-1.63171906629764e-05
-2.14758906692079e-05
-1.94907988140239e-05
-1.56502133817078e-05
-4.13254997360579e-05
-1.28654195340273e-05
-4.0565924251313e-06
-3.07465964015025e-05
-1.74341780613234e-05
-2.25747261918791e-05
-3.80915457064533e-05
-1.55597112791466e-05
-4.48727783122494e-05
-3.23673400743378e-05
-3.98004646992294e-05
-3.56649481247405e-05
-4.47152917027043e-06
-4.3457973308615e-05
-9.31546704133845e-06
-2.64104732029864e-05
-3.21363750179041e-05
-1.61324369047071e-05
-3.35229557623711e-05
-2.42661550131902e-05
-1.19146862775933e-05
-1.78614627186252e-06
-3.12806599179806e-05
-1.68276155874008e-05
-1.13395734090278e-05
-3.81818977035932e-05
-2.5107903403881e-05
-3.46014424004601e-05
-3.163727705994e-05
-4.78250660718699e-05
-2.94070518025078e-05
-1.38268871899907e-05
-3.25563162569359e-05
5.18008812628311e-06
8.54843595663317e-06
-3.80468274584317e-05
-4.47294101212658e-05
-5.57118827566165e-05
-4.5648985243663e-05
-3.04183168067745e-05
-2.28447408358841e-05
-1.93251348914583e-05
-6.27511367855349e-06
-2.62548483062533e-05
-9.51712948745284e-06
-4.89354942980656e-05
-4.43306266356767e-05
-3.58245041040139e-05
-2.21106635202633e-05
-4.50461092226449e-05
1.0648086390336e-05
-2.80694133913446e-05
-3.53385995144193e-05
-2.00462575659945e-05
-3.34185194104261e-05
-3.4046646232262e-05
-3.04729425793146e-05
-2.55114045529533e-05
-5.09341404772815e-05
-2.88165774780726e-05
-2.67261821299157e-05
-1.6347444775185e-05
-1.13494863531088e-05
-2.181910858319e-05
-1.65201555348453e-05
-2.01082506793101e-05
-2.4334344815657e-05
-3.17771939422578e-05
-2.0655713979456e-05
-2.87063748045545e-05
-3.59637351308664e-05
2.68543692861593e-06
-2.88657831830661e-05
-2.21585824827399e-05
3.42456415764467e-07
-3.24177240598921e-05
-1.21222777422986e-05
-6.109137507594e-05
-1.99419018601821e-05
-1.99584193304083e-05
1.67711749640447e-05
-6.54368517067447e-06
-1.77464704844768e-05
3.33569392607408e-06
3.04997833084398e-06
-4.79589852704755e-05
-1.29594606971511e-05
-8.4607583368047e-06
-2.98553839643312e-05
-4.30531734252708e-05
-2.1522627561941e-05
-3.23085282552069e-05
-2.20602404898185e-05
-4.04461913897616e-06
-3.02370914119201e-05
3.46854929698276e-06
-5.09915320232876e-05
-4.06833393105492e-05
-3.12104857378964e-05
-1.26004701947642e-05
-2.28633411052738e-05
-2.43963652384881e-05
-2.00836338838823e-05
-2.32212890983565e-05
-3.92941809257565e-07
-9.6091660599848e-06
2.83048945242345e-06
6.66109549575706e-07
-2.38281077526098e-05
-2.72898442344752e-05
-3.39339065845229e-05
-1.51706746133196e-05
-1.08103193649006e-05
-1.04677944313507e-05
-1.74186022686378e-05
-2.54305359586337e-05
-5.05970824471958e-05
-2.68051401284925e-05
-2.36128399632485e-05
-1.8078764136946e-05
-1.27101866237671e-05
-3.34926445222392e-05
-4.67091207917171e-05
-1.97936226375479e-05
-4.82489371456447e-05
-3.95013532260647e-05
-1.47650873797178e-05
-6.82372691348932e-06
-1.727496776078e-05
-1.99763879438602e-05
-1.28506793410847e-05
-4.26110745851851e-06
-2.59822964919213e-05
-2.22897666873239e-05
-3.17006131322554e-05
-1.95572449502007e-05
-1.43641522821713e-05
1.796557839114e-06
-2.47626907979848e-05
-2.01409483360295e-05
-6.1621627347245e-05
-3.69568534973217e-05
-3.51645215762329e-05
-5.46737558058871e-05
-3.59607345574302e-05
-3.23781468698762e-05
-7.11062687707002e-06
-1.88755746301863e-05
-2.58838484635374e-05
-2.19488451170591e-05
-2.51049605705656e-05
-2.57044823624264e-05
-2.47351401700619e-05
-1.22981243058949e-05
-3.18991157243973e-05
-4.6587242555888e-05
-1.30251661901239e-05
-2.20298571167985e-05
-1.55516167859934e-05
1.14952140422928e-06
-5.13023162797353e-05
-2.54468045616539e-05
-3.58932299273597e-05
-3.41604506981957e-05
-4.87314975741594e-06
-4.32731532788579e-05
-2.96975074196705e-05
-1.85478053100839e-05
-1.99206488516689e-05
-3.02141342194604e-05
-1.42566341454519e-05
-2.50999986547713e-05
-3.78739493469027e-05
-9.28875919981744e-06
8.39323065144781e-06
-3.39120056064365e-05
-1.63063881787247e-05
1.33428730752437e-05
-4.21856948185623e-05
-3.62404380144162e-05
-8.68848892133321e-06
-1.86785468029574e-05
-7.37109393443889e-06
-3.97668387147987e-05
-1.27110917016322e-05
-3.45763194748378e-05
-3.00766590732908e-05
-3.16172925885084e-05
-2.02492446907991e-05
-2.92318794989017e-05
-2.56556436355619e-05
-1.04134531343066e-05
-2.47560499423843e-05
-3.00682875249289e-05
-2.18335975976025e-05
-3.15589985602084e-05
-9.01915412012029e-06
-4.93712201200076e-05
-1.91460213170134e-05
-3.24736736025814e-05
-5.12512653245041e-05
-3.25203216685491e-05
-1.47973365114628e-05
-1.2023071275532e-05
-3.69961253202918e-05
-1.9939915562247e-05
-2.91257452823861e-05
-7.33500637244642e-06
-5.93169285231952e-05
-3.0274293982104e-05
-2.75750426792668e-05
-4.40042735988343e-05
-2.48943835365743e-05
-2.57911400706903e-05
-1.12083265603365e-05
-2.51359936164592e-05
-1.28750158703461e-05
8.29261718178181e-06
-1.85136664847011e-05
-2.47578421694495e-05
1.57238467574246e-05
-4.75641746847119e-05
-3.2394855989819e-05
-2.94282303341371e-05
-1.53020491549529e-05
-2.50668043051338e-05
-3.16972402165521e-05
-2.61200126653058e-05
-1.73155584868874e-05
-2.59324930537679e-05
-1.96612620427675e-05
-4.40389279628104e-05
-4.18098917489694e-05
-1.02085165805086e-05
-2.4275028757921e-05
-4.16160547130847e-05
-4.94869632737411e-05
-2.27466327441675e-05
-2.1545413780628e-05
-1.32405534279023e-05
-6.81397009428797e-05
-4.97036158043985e-05
-1.92200705445585e-05
-9.02549377585821e-06
-3.08439993857501e-05
-1.99066077292516e-05
-2.57704005859098e-05
-3.89066376492237e-05
-3.28247629915363e-05
-8.48802548597985e-06
-8.56632869470449e-07
-3.33349130296868e-05
-3.65396764895407e-05
-3.20352683067609e-05
-3.19867606006417e-05
-1.19714407242694e-05
-1.84541495596053e-05
-2.04826192795341e-05
-2.9582280017613e-05
-2.23691772452933e-05
-1.38548690340591e-05
-3.27261054547208e-05
-4.03896103018622e-05
-1.26961200174219e-05
7.72111092788803e-06
-2.58270466980283e-05
-3.13125775913771e-05
-1.65599378428438e-05
-2.63137126452698e-05
-2.01685472169676e-05
-2.54986632806392e-06
-3.12327068627868e-05
-4.36076846749025e-05
-3.74859133015235e-05
-5.41216506863416e-05
-4.70639092540181e-05
-2.6444722866266e-05
-3.42004757255821e-05
-4.09941689728848e-05
-1.7147283835791e-05
-2.50190463975337e-05
-2.90148762007437e-05
4.60532191531208e-06
-2.08961784161925e-05
-1.9126225641148e-06
-2.5747510129717e-05
-3.28659482491845e-06
-1.48004763418533e-06
-3.36913548708723e-05
-3.16192328142729e-05
-3.46313706436927e-05
-2.70206557399793e-05
-2.79713638015371e-05
-1.57197244775682e-05
-6.20607953052114e-05
-2.77730166579822e-05
-2.20539569080685e-05
9.91820762883863e-06
-3.45894739864361e-05
-9.44646132139115e-06
-8.94524707730396e-06
3.94028406339217e-06
-2.43182820734888e-06
-2.15096683716289e-05
-8.66678755548587e-06
-1.35950995526814e-05
-3.71710688672598e-07
-4.20271348297882e-05
-3.26518944935365e-05
-4.31164952344194e-05
-2.6393394127889e-05
-3.54037509773304e-05
-5.07097636959494e-05
-3.41033242653881e-05
-3.15985825135558e-05
-6.23117822794417e-05
-3.09054639581208e-05
-2.45105805196248e-05
-9.13292374272371e-06
-2.38276922538317e-05
-1.9812218026929e-05
-4.6840108367771e-06
-2.22850841731195e-05
7.73132221558568e-06
-2.74606479509935e-05
1.6680030388898e-06
-2.50795496149553e-05
-1.1949862549948e-05
-2.95669810251669e-05
-1.51330188127824e-05
-1.61645564827939e-05
-4.70558873473766e-05
-4.21041613617965e-06
-1.917233258259e-05
-3.18286217491268e-05
-2.30840190650486e-05
-1.96937771977327e-06
5.47283026278411e-06
-9.43615695055082e-06
-3.52595693268429e-05
-2.53892079609428e-05
-3.257040574036e-05
-1.2472211578706e-05
-2.405073502349e-05
-3.35343399992488e-05
-1.84770305115463e-05
-2.42490027775028e-05
-3.19919131513747e-05
-8.62719759376124e-06
-2.90624685950235e-05
2.60938648230543e-06
-2.68921974727257e-05
-1.08182008772773e-05
-1.48706909509741e-05
-1.35663417492094e-05
-3.98178234151521e-05
-1.58661488429096e-05
-1.623176636435e-05
-3.26586118974446e-05
-1.73060845600609e-05
-1.46991125704701e-05
-3.33512292690608e-05
-1.54243514148138e-05
-2.23012333351505e-05
-2.54716021557506e-05
-1.13968630651782e-05
-8.9821741859571e-06
-2.36614305322976e-05
5.83957806072146e-06
-2.92905115467058e-06
-3.14554675822789e-05
-1.5596885103992e-05
-1.55865919054976e-05
-3.45296927700744e-05
-5.05569260098693e-05
-6.47896465495751e-06
-4.63182656669978e-05
-1.19486171554909e-05
-3.57028342051742e-06
-2.70620971535194e-05
-8.34050304658367e-06
-2.66993268317379e-05
-4.16332992744438e-06
-2.58599395979019e-05
1.37431501602233e-05
-3.70488885415365e-06
-1.05199332595405e-06
-3.23620698863587e-05
-2.4326497966255e-05
-2.78840011232109e-05
-2.93201826927657e-05
-3.40395395476041e-05
-3.1513276750581e-05
-3.46758473246921e-05
1.21573728949543e-06
-1.62391893851136e-05
-1.83437018840203e-05
-4.02096270726002e-05
-1.1192992869169e-05
-1.60464773248994e-05
-8.75284296927487e-06
-5.29474562010464e-06
-6.13068919053686e-06
-3.37337658198422e-05
-1.0625558495928e-05
-1.77766429460313e-05
-1.39571347281047e-06
-1.59957678570234e-06
-2.89434364621867e-06
-4.20519186875918e-05
-3.83292228890063e-05
-1.65837108286263e-05
-3.14171399533723e-05
-3.01556266060575e-05
-4.20187942412339e-05
-1.2933444775267e-05
-4.68812847967819e-05
-2.07811527164132e-05
-1.84503776030217e-05
-2.40641049739817e-05
4.80869423557495e-06
8.61220254671197e-06
-1.20926054746982e-05
-1.90109036453975e-05
-3.82907603835015e-06
-2.20936448581872e-05
3.62019018963593e-06
-1.15249821105479e-05
-3.33222140229721e-05
-3.68683569782224e-06
-3.06233072653248e-05
-2.80510731763555e-05
-2.58293496769061e-05
-2.61463456251706e-05
-1.96675267436722e-05
-1.28016192248002e-05
-3.70570185292121e-05
-2.04215473164957e-05
-2.24533352770497e-05
-4.92867772358597e-05
-1.31520076788038e-05
-2.46088612490131e-05
-4.75888799270367e-05
-2.90204725115196e-05
-6.50384542010679e-06
-1.54008046885677e-05
-1.00853605256006e-05
-1.48279530476636e-05
-4.21612308470251e-05
-2.28150984219128e-05
-5.69529656119203e-06
-3.45844592671859e-05
-4.40993785475981e-05
3.24658996667479e-06
-1.90393083038984e-05
-2.85708185404386e-05
-3.32101982353937e-05
7.68849720233377e-06
-2.44947890161475e-05
-3.38719764591678e-05
-3.35156094696025e-05
-3.8256129724008e-05
4.50598415548058e-06
-1.07470583725095e-06
-4.20283241643002e-05
-2.89484129853011e-06
-2.67592369361209e-05
-3.41205069193325e-05
-8.87392033515887e-07
-1.65964318030834e-05
-1.78480068468586e-05
-2.03145343679617e-05
-2.30416511881444e-05
-2.76529167168792e-05
-1.94145224448307e-05
-3.3258027371287e-05
-3.96095011007024e-05
-1.93370011491371e-05
-2.99134422133538e-05
7.15342915389061e-06
-2.57346448627882e-05
-1.84254414316264e-05
1.98209778985727e-06
-1.99233809322068e-05
-1.51261010863244e-05
-2.38654920933764e-05
-2.41827972150262e-05
-2.13955941357593e-05
-2.92125378911965e-05
-4.21133558457811e-05
-6.04471767864693e-05
-5.0956890519645e-05
-4.50695144712162e-05
-4.57953490807936e-05
-3.62617752887117e-05
1.08702922012083e-06
-3.61542166699253e-06
-4.26822711556689e-05
-1.37690840403731e-05
-1.61091488500023e-05
7.81532748723998e-06
-1.03010278549479e-05
-6.45100768295895e-06
-3.34582501176135e-05
-1.86793053825068e-05
-4.12270521070691e-05
-4.28557410130247e-05
-3.61156454469535e-05
-4.25481309941458e-06
-3.45879273856815e-05
-3.76744215618825e-05
-3.77375930596206e-05
-4.24090257711045e-05
-1.76455765924947e-05
-1.65853353307604e-05
-1.16478928996704e-05
-1.97426383168575e-05
-2.07512540936716e-05
-3.14300185318149e-06
-2.00823664823903e-05
-2.00031888562812e-05
1.19076979153817e-05
-2.53639305766048e-05
-2.57943043509399e-05
-2.68701144584243e-05
-1.34844453481396e-05
-5.14718381880076e-05
-1.916624693023e-05
-3.96586709199489e-05
-2.60376945922708e-05
-3.05129032343693e-05
-5.90457142672685e-05
-9.52406386458703e-06
-4.16509151587494e-05
-1.35457868242967e-05
-1.22023190286954e-05
6.23916383203021e-06
-2.5216170807557e-05
-1.47854641515528e-06
6.07045724185318e-06
-1.78184946143651e-05
-1.71674234359734e-05
-1.27002117676087e-06
-5.57929138841267e-06
-4.17336330188272e-05
-4.55165364967999e-05
-1.82257205478334e-05
-2.97521728234921e-06
-2.28175150193734e-05
-1.94096184958972e-05
-4.65690273316862e-05
-3.23054700626795e-05
-2.48594399267951e-05
-2.37131233683654e-05
-5.04336769251765e-06
-1.85127326728812e-05
-3.92248887244398e-05
-5.66336759237368e-05
-9.57604544753139e-06
-1.82277245909038e-05
-1.75601423468565e-05
-1.75405218726742e-05
-1.66720702440502e-05
-4.70569086017689e-06
-1.9436669886095e-05
-1.61137044545586e-05
-1.49326783289386e-05
-3.51071023504428e-05
-2.02140203815488e-05
-4.64605123264168e-05
-7.51951590075577e-06
-1.78582495344057e-05
-1.54544255532009e-05
-3.25022507956729e-05
-2.07932950457953e-05
-2.61013441769307e-05
-4.27330479733837e-05
-9.16529532668894e-06
-1.03503811737298e-05
9.99787756073581e-06
-2.38836757680862e-05
6.55067693736915e-06
7.17807441594513e-06
-1.28824667438572e-05
-9.10564466270496e-06
-2.04881019702375e-06
1.29429175275109e-06
-2.2732327708196e-05
-3.41132324981255e-05
-1.8731031518781e-05
-2.33460547477637e-05
-2.44683026596546e-05
7.14422670615181e-06
-4.15446638957965e-05
-4.18315515254777e-05
-5.37142766388482e-05
-9.46773766876191e-06
-2.2169342334046e-05
-3.1070336750423e-05
-7.6724713825063e-06
-1.79643178503046e-05
7.8706405907119e-06
-3.49366681471445e-05
-4.63938203217174e-05
8.18509491503855e-07
-1.09538909266399e-05
-5.04407036904629e-05
-3.20366272203058e-05
-9.61929794911924e-06
-7.85746170624677e-05
-2.74062744305163e-06
-2.63191011898992e-06
4.35730586140945e-06
-4.52092478593775e-05
-1.37122361041479e-05
-8.30033711212766e-06
-2.34888316779085e-05
-1.29106428302557e-05
4.62756194270018e-07
-4.454431029946e-05
3.88358360587195e-06
-2.67977480736064e-06
-1.45857042638826e-07
-2.5335518977752e-05
-2.93384755961047e-05
-2.86138251673184e-05
-4.81072721917854e-05
-4.02352635425397e-05
-3.77522391741169e-05
-3.75497584344545e-05
-4.71897067831844e-05
-2.86869172002513e-05
-2.52255371328932e-05
-3.35457644891963e-05
-5.75494157549418e-06
-1.75914832069526e-05
-2.07509006338878e-05
-4.40251866071186e-06
2.41506816601294e-07
-3.61654266053964e-05
-3.02376292401338e-05
-1.24636328980326e-05
-2.23758637688792e-05
-2.88643118377815e-05
-3.01209445855324e-05
-1.28042057478976e-05
-2.90663532848087e-05
-2.86508013378114e-05
-1.09518553360128e-05
-2.51122636698848e-05
-4.17504874460792e-05
-2.58670140393919e-05
-2.71747219404576e-05
-1.48988021619027e-05
-3.59361759237384e-06
-3.42096240446021e-05
6.65441017382504e-06
-3.3815692431592e-05
-3.56456794576136e-05
2.88855185981815e-06
-4.81325283056508e-05
-1.79344149827849e-06
-4.66002797635109e-05
-2.43006767206228e-05
-4.10769245523159e-05
-2.12167024007355e-05
-2.13698694241844e-05
-3.03058311544817e-05
-2.08354498420633e-05
-3.87896401359317e-05
-3.78130243714962e-05
-2.71285386834833e-05
-8.02851595533047e-06
-4.80575641107449e-05
-2.77416313406715e-05
2.92388462206456e-06
-2.91608494721436e-05
-2.26183872432134e-05
-1.17520821807684e-05
-6.70402793247202e-06
9.3914020632229e-06
-1.63357667058252e-05
-3.25954475520251e-05
-2.67811771049495e-05
-4.33137209075243e-05
-4.7724375581498e-05
-1.75799251607779e-05
-7.92120269116754e-06
-2.49966131497081e-05
-2.09331540454355e-05
-1.89301534226323e-05
4.8003815651509e-07
-1.31810462056564e-05
-1.20174210621438e-05
-4.626600791537e-05
-8.67869228048234e-06
-1.31270695891163e-05
-1.89871315396814e-05
-3.12528928969311e-05
6.18297216430524e-06
-2.46671290985593e-05
-1.65010634211807e-05
-2.53840648264128e-05
-2.98607624461066e-05
-2.17603872367475e-05
-4.29991301443453e-06
-3.62497659932311e-05
-2.11535321064329e-05
-3.13275182524499e-05
-1.21675158653715e-05
-1.36408184851293e-05
-4.86459797669937e-05
-2.82460928140513e-05
-1.10033354359714e-05
-1.38093687113736e-05
-9.69128880335153e-06
-4.39399714833493e-05
-2.2613286745831e-05
-3.17496434078964e-05
-4.11523941683033e-05
-5.66448544592053e-06
-4.7164571911534e-05
-3.0891392912665e-05
-3.026563898921e-05
-2.55109561532955e-05
-1.04733371658781e-05
-4.50948020319309e-05
-2.15401448730749e-05
-6.63780349755714e-07
-3.73367097624446e-06
-2.26436191996164e-05
-9.96404804740551e-06
9.21918201321856e-06
-1.34029457479036e-05
-2.70991593753391e-05
-2.78499064112324e-05
-3.11771020462528e-05
-2.59270736054686e-05
-1.73207836041376e-05
-3.62479001584031e-05
-2.43265256620264e-05
-1.54073446088246e-05
-4.88352778912432e-05
2.00926201208554e-08
-1.75645404875384e-05
-7.87658197379181e-06
-1.94550051447253e-05
-1.43421178006847e-05
-2.86196955373411e-05
-1.95470486180431e-05
-1.99009796294487e-06
-3.0777429058768e-05
-2.22007033179471e-05
-2.86025927587256e-05
-2.93662090766987e-05
-3.74213149811746e-05
-6.91069909140608e-05
-3.44426200447321e-06
-4.06899897832116e-05
-1.7563152958633e-05
-4.6252743067781e-05
-3.0435374824474e-05
-4.22111642319608e-05
-1.12407188686171e-05
-4.4936907787605e-05
-8.33245829984464e-06
-2.03286266786088e-05
-3.04154472604108e-05
-3.09077165302814e-05
-5.34505023209194e-06
-3.61730745726889e-05
-2.83685645595946e-05
-9.52713304007245e-06
-4.70349570912662e-06
-5.22494026962687e-06
-8.24525267182962e-06
-3.4548377163763e-06
-3.36497963588344e-05
-3.31180512325511e-05
-2.87835218718873e-05
-2.57912671611602e-05
-5.04654748356894e-05
-3.59181618362709e-05
-1.92831081886136e-05
-4.19078011049916e-05
-1.73361281031077e-05
-3.59519116636898e-05
3.63704266137924e-07
-2.1082388941462e-05
-2.26148689452421e-05
-1.42179367701282e-05
-4.95673141505401e-05
-3.43651824959337e-05
-4.23178352082836e-05
-4.46045304927317e-05
-3.06310839385242e-05
-4.87265170978922e-05
-5.4492503927183e-05
-1.68609044050861e-05
-2.97260019592839e-05
6.13269135673912e-06
-3.79470675248511e-05
-2.7338240503017e-05
1.15218269101778e-05
-2.76648865727837e-05
-1.82350050662461e-05
-2.14522054014713e-05
-1.60639861583174e-05
-2.69254311221932e-05
-3.61684896393996e-05
-4.45677403328547e-05
-2.55436433021205e-06
-3.12251439887901e-05
-1.4720739297448e-05
-5.1854524247848e-06
-2.41637368375174e-05
-1.24144294976457e-05
8.72212247446145e-07
-2.73669690326985e-05
-3.20238964754919e-05
-6.6852742926196e-06
-2.18446457021787e-05
-6.77892320100474e-06
-8.49389265458616e-06
-4.23952237059284e-05
-8.92273202046886e-06
-1.16367416160509e-05
1.16940571712519e-05
-4.18608784021096e-05
-4.04455243134348e-05
1.19580632680107e-06
-3.45142306092582e-05
1.09282687560272e-05
-1.71394066488547e-05
-3.02293193420289e-05
-3.34952301337999e-05
-4.1231673567604e-05
-3.70638855199612e-05
-2.29296656488356e-05
-4.0418201437673e-06
-4.09237625468878e-06
-3.94881372475909e-05
-1.47215108728616e-05
-3.32137621687276e-05
-1.07560176643295e-05
-2.45561289798838e-05
-1.36023522581059e-05
-4.48826319353686e-05
-3.28712596972093e-05
-1.98224864166269e-05
-3.87431307720521e-05
-5.12550870777436e-05
-2.89199567795589e-05
-3.92352572549536e-05
3.96310597344126e-06
-3.27733760217453e-05
-1.5975209495917e-05
-1.92651285402789e-05
-2.67105622281342e-05
-3.3007076173413e-05
-2.41177807734226e-05
-2.28036201943386e-05
-1.15932015848859e-05
-3.57788508055757e-05
-3.05533478011824e-05
-4.64060331574159e-05
-2.04222576929442e-05
-2.59924988354366e-05
-4.12464669080643e-05
-2.16212779770582e-05
-5.23326563672017e-05
-2.56075025143801e-05
-1.71411970823946e-05
-2.06236388989209e-05
-3.55065673812296e-06
-1.23171082268313e-05
-3.2734906722253e-05
-5.07788337634474e-06
-1.93911212228153e-05
-1.76683939935067e-05
-1.12227991212908e-05
-3.1008591603442e-05
-3.4764144297546e-05
-1.99647094760424e-05
-2.47126557362189e-05
-1.85130583435988e-05
-6.23279100664268e-05
-3.11774931774154e-05
-6.31502969939202e-05
-4.81041355928998e-05
-4.05337708326883e-05
-1.69586663230194e-05
-2.39577704396844e-05
-1.28838521094989e-05
-1.78228637330452e-05
-2.9748696239674e-05
-2.0808956963481e-05
2.63165540837062e-05
-1.36751004592795e-05
-1.86035467521075e-05
-2.4745533256533e-05
-3.53739576561126e-05
-3.22728425231092e-05
-3.33334971865565e-05
-9.99618947173381e-06
-2.14942714792485e-05
-6.10891722547698e-06
-5.20598883620679e-05
-1.15808980427378e-06
-4.50401313396467e-05
-4.02725067436232e-05
-5.15215027359487e-05
-4.39186358151927e-06
-3.87061291195048e-06
-1.89020988514492e-05
-1.0139642680885e-05
-1.94763834010055e-05
-2.20255891817325e-05
-1.74068868984445e-05
7.79978093813018e-06
-2.79705160983273e-05
-1.5716891950598e-05
-3.1932437291033e-05
-4.90699570780344e-05
-3.3895530828486e-05
-5.2083149457872e-05
-5.1692575389695e-05
-3.8814984627644e-05
-6.23347066937088e-06
-3.16934517754362e-05
-2.45496298247502e-05
5.58858761025809e-07
-2.91021710481628e-06
-2.5919705075016e-05
2.55077856281813e-06
-2.65931940047352e-05
-1.01382794794257e-05
-2.45225567199399e-05
-8.66674739348238e-06
-3.48384150585281e-05
-3.49026116014073e-05
-3.5342722315891e-05
-3.979340584005e-05
-1.19779740794808e-05
-2.62345250874408e-05
-3.77097411062113e-05
-4.25298338564225e-05
-1.66883168522239e-05
-3.75301810533514e-05
-4.58344811312361e-05
-1.34715748291884e-05
-2.41699155740262e-05
6.08481056253203e-06
-4.09189628491415e-06
-3.41763477811262e-05
-1.05456088048252e-05
-4.93204086421674e-05
-2.51523650926371e-05
-9.05996733640419e-06
-1.00191584656827e-05
-2.60140080778844e-05
-3.78885540817889e-05
-4.74779780877508e-05
-2.46770311923513e-05
-1.17061898117515e-05
-1.12739862482425e-05
-2.69474660768122e-05
9.97726357528321e-07
-1.2440906510918e-05
-4.9633220058365e-05
-1.67785040034257e-05
-1.05135323702242e-05
1.14860004762556e-06
-4.34100370358292e-06
-1.52890410051287e-05
-2.37613586921341e-05
-3.19045376227602e-05
-1.04414875080738e-05
-3.35306396710505e-05
-2.39813924539057e-05
-3.21978347725112e-05
-3.20500867190686e-05
-2.54590386163828e-05
-3.06909379533749e-06
-3.13829857365808e-05
-2.30483286207613e-05
-2.63076710646863e-05
-3.70939800174489e-06
-3.36578239319379e-06
-2.2453088062994e-05
-2.49201763934342e-05
-1.78132115948453e-05
-2.66196010266477e-05
-3.21765206753995e-05
-3.52831976293293e-05
-3.10858496530414e-05
-4.36349093107142e-05
-3.25410632552524e-05
-2.86644040184107e-05
-3.22994891443646e-05
-1.90027936530508e-05
-3.40370611801836e-05
-2.21026451851127e-05
-2.38515143474521e-05
-1.948896849785e-05
-2.33416344865209e-05
-1.81112069382821e-05
-2.29585356256632e-05
-1.99406339690815e-05
-3.22974755884194e-05
-2.81639883969037e-05
-1.70068396030065e-06
-4.12210626220118e-05
-7.14920934359837e-06
-4.16696470763626e-05
-3.13504023638717e-05
-1.22704696255458e-05
-5.42295497725078e-05
-3.03183842464293e-05
-4.10368526102717e-05
-5.84198655331983e-05
-6.31081367179163e-05
-4.37063336397203e-05
-7.31406326224555e-06
-3.62317398554535e-05
-3.54898066000085e-05
-7.19787793545353e-06
-3.72186585666801e-05
-2.74249050713942e-05
1.43862987118896e-05
-3.17061057301234e-05
-1.028786406995e-05
-1.97345334209388e-05
1.42563686139355e-05
-2.64034352934559e-05
-1.98193456304257e-05
-4.36755194237592e-05
-1.41413248471056e-05
-2.66073222008744e-05
-4.59949844932874e-05
-5.45545882590156e-06
-3.63077143942829e-05
-3.83396689151954e-05
-1.65061804130525e-05
-1.16009126060649e-05
-3.67293815522878e-05
-1.89157313776417e-05
-1.22617727544711e-05
-2.09768729044999e-05
-8.21804910195919e-06
-1.98759735497195e-05
-1.68964881838636e-05
-2.4810897158543e-05
-9.76553372239998e-06
-5.22453410821535e-05
-3.67046544375136e-05
-4.76673770480114e-05
-4.82297963345437e-05
-4.67953001288571e-05
-3.79722680834322e-05
-3.12492311048196e-05
-5.77566240347781e-05
-1.15423274581199e-05
-1.07679486941199e-05
6.56648781621201e-06
1.48285673795182e-06
-3.65968752406899e-05
-1.51556227137e-05
-9.05108542708706e-06
-4.70154144434916e-06
-4.4518863996976e-06
-1.63707605724176e-05
-1.34219714044253e-05
-1.81776534976442e-05
-1.33574396307562e-05
-2.8091933126845e-05
-7.94320146288382e-05
-2.42179688405125e-05
-5.40007923809031e-05
-2.85799510718816e-05
-3.89818330376234e-05
-3.33973853106542e-05
-3.75299764969838e-05
-1.9340021104339e-05
-3.08276009308739e-05
-2.40564466008972e-05
-2.97123399099735e-06
6.21665843734926e-06
-1.78602692784432e-05
-2.226926548309e-05
-2.32507732498425e-05
-4.80509997013522e-05
-2.98453924327038e-05
-5.00214823189181e-05
-2.9938885059433e-05
-2.66822188167236e-05
-1.94635457294372e-05
-2.26058852682231e-05
-4.19238040466743e-05
-3.36226364581683e-05
-4.52053173151131e-05
-2.87283183919154e-05
-1.89294890432423e-05
-8.98186724977542e-06
-2.22008271713161e-05
-6.84389805815815e-06
-2.05611243166441e-05
-3.54971534944629e-05
-1.06673302119419e-05
-1.71072938026564e-05
-1.76151412853745e-05
-2.60922338432023e-05
-1.96748105505986e-05
-1.54620367184653e-05
-3.71238048776104e-05
-4.63221608961185e-05
-2.94030210891073e-05
-3.66343524848767e-05
-1.29337038872417e-05
-2.47390463130569e-05
-3.59580856712652e-05
-2.34735185404945e-05
-4.40205692384154e-05
-4.10502795947693e-05
-5.83289665125064e-06
-1.59094260253489e-05
-9.18023219949188e-06
4.64030117063256e-08
-1.06512462496322e-05
-3.88225698475953e-06
-2.58620534291445e-05
-4.11867436062065e-05
-2.11151911886416e-05
-3.42071835842603e-05
-3.12452188229956e-05
-1.15124365217716e-05
-3.72652487586376e-05
-1.89524689570231e-05
-1.67041634168597e-05
-3.53052182333221e-05
-3.58564725765744e-05
-1.49509278253916e-05
-3.18153630023712e-05
2.5063666131113e-06
-2.50568478108106e-05
-1.94026988669714e-05
-1.56977288032799e-05
-2.04748344627689e-05
-4.03817907858329e-05
-2.89066753103638e-05
-2.46515009803585e-05
-2.07321997363033e-05
-4.55205316519987e-05
-3.26881312606488e-05
-4.93076948578897e-05
-3.47571188563903e-05
-5.72314204790406e-05
-1.65255461111908e-05
-2.94963793729075e-05
-4.2328884653412e-05
-5.641190033584e-06
-2.33459687434348e-05
-2.29249460971708e-05
-1.38431991845279e-05
-4.68546709820669e-06
-1.25907831354968e-05
-3.00495402091526e-05
-1.91247539858188e-06
-2.90938771972978e-05
-6.06972620363778e-06
-3.82851032407133e-05
-1.64147376813468e-05
-2.06873356641832e-05
-4.12473566017413e-05
-2.2761593860228e-05
-4.01157624459083e-05
-6.90984881192962e-06
-2.42554533513389e-05
-2.59746299841615e-05
-3.76554439140825e-05
-1.67498552372415e-05
-1.6712265815549e-05
-7.02255796924852e-06
-1.16539221092197e-05
5.07982975949675e-06
-2.65744022547669e-05
-1.30747867702075e-06
-3.8055302555948e-05
-2.57176173227835e-05
-3.81582407593166e-07
-2.80820267122236e-05
-2.41117118340936e-05
-2.73537169273764e-05
-4.140266391044e-05
-1.21989500868617e-05
-4.11850300016725e-05
-4.20408049947457e-05
-4.2127570441958e-05
-2.81401105356114e-05
-2.76264761458588e-05
-4.12875386251916e-05
-1.94827789212844e-05
-9.03917937077123e-06
-5.35302521870068e-06
-1.96705182874817e-05
-1.79485069630984e-05
-2.82503462759864e-05
-2.42517367906153e-05
-1.61660423036431e-05
1.45772618570032e-06
-2.19750044090422e-05
-1.58523681195123e-05
-3.9587855494961e-05
-4.21975412588983e-05
-1.86247328927676e-05
-5.01147237191387e-05
-3.68582078643424e-05
-1.33751931409758e-05
-5.84384008444993e-05
-7.63806079859709e-06
-2.35484662635617e-06
-3.66129684470852e-05
-1.43350043934128e-05
-1.49774372728519e-05
5.56586982875751e-06
-4.70036745942238e-06
-3.42973264627595e-05
-1.43146159188744e-05
-1.81376012012335e-05
-1.00064029078871e-05
-1.52275874816231e-05
-2.44070880106074e-05
-2.74908631351633e-05
-4.28809254714202e-05
-2.848532383667e-05
-2.89754638395473e-05
-3.85838083956106e-05
-3.3621435321381e-05
-4.39207599807604e-05
-1.52976482220034e-05
-1.93493634225386e-05
-4.97843275291321e-06
-3.54797085104339e-05
-7.09691794577234e-06
-1.64864867528086e-05
-3.39063952954682e-05
-2.33462482114339e-05
-1.97141114905458e-05
-3.02921228349836e-05
-1.78233081248122e-05
-5.10174584633536e-05
-1.59694287129953e-05
-3.53645976415003e-05
-3.9478258692927e-05
-4.29777871933025e-05
-2.5538885102274e-05
-2.89189671757282e-05
-3.38297837748889e-05
-4.50085475171744e-05
-4.53960376788116e-05
-2.26295927791369e-05
-5.36553709608237e-05
4.01951595687816e-07
-3.43444619843471e-06
-3.07189528771907e-05
-1.28334163352259e-05
-2.03305395543453e-05
-1.69114827559377e-05
-2.86735669210848e-05
-3.26277418639839e-05
-1.90195928538161e-05
-2.43015327695477e-05
-1.8911769641017e-05
3.33503248025912e-06
-1.62266219857802e-05
-1.4993179779011e-05
-1.61329907211797e-05
4.03819399120827e-06
1.89987455041088e-06
-3.32378171100144e-05
-2.21559383750656e-05
-3.30037062897753e-05
-4.39666778759518e-05
-2.03821177447082e-05
-3.48252712334538e-05
-3.99999408005353e-05
-2.54878131247379e-05
-2.52381237882162e-05
-1.02854082089449e-05
-4.09111457387311e-05
-4.01538418693845e-05
-4.81398269855572e-06
-1.09548638039298e-06
2.56012279619364e-05
-3.02313568312633e-05
-1.7717829638673e-06
2.55141411406898e-06
-2.10306688373987e-05
1.24452227773639e-05
-1.54493276372301e-05
-1.69274148422157e-06
-4.33217182964652e-05
-2.99882031073333e-05
-4.12987694159566e-05
-3.37130006395775e-05
-3.08369881935685e-05
-2.39767189650344e-05
-4.58879680305305e-05
-6.17771935064554e-06
-2.5726315473523e-05
-3.49414868536696e-05
-1.56294596491709e-06
2.00845585118444e-08
1.22984373466338e-06
-1.73893584563726e-05
-2.60833307681357e-05
-1.69118688801299e-05
-3.61875342571233e-05
-3.28604736297172e-05
-2.52024938213915e-05
-1.22113827573374e-05
-1.83501441071562e-05
-4.4235019927129e-05
-4.2887646340332e-05
-3.1095537459089e-05
-4.64894626718467e-05
-4.76773491124239e-05
-7.48076325752422e-06
-5.83749987427817e-06
-3.3696531847528e-05
-1.90096682287033e-05
-2.47264968048169e-05
3.00363075761205e-06
-1.40869888920736e-05
-9.9843201950321e-06
-3.01335703833927e-05
-2.64179183122343e-05
-1.56282712299789e-05
-2.80947815243078e-05
-4.53592318615745e-05
-8.50610419060202e-08
-3.22598480220308e-05
-2.55619973923402e-05
-2.78908022190084e-05
-6.66187685007066e-05
-3.60686922611235e-05
-2.86497515519348e-05
-4.34091606707286e-05
-2.94856261182741e-05
3.31805116302343e-06
-2.81030852673829e-05
1.10781492390124e-05
-2.27483484964293e-05
-4.65376356058511e-06
-1.29653121755134e-05
-2.17067905782365e-05
-2.33282806508915e-05
-4.85131810093907e-05
-3.75116344225384e-05
-2.24871521705868e-05
-2.29086660857786e-05
-1.61541585808345e-05
-1.173214503649e-05
-2.86499556340418e-05
-2.49012976185819e-05
-1.97411401713074e-05
-1.30526429965781e-05
-2.03046737205893e-05
-3.11455658646126e-05
-2.62894641893952e-05
-2.88520556204869e-05
-1.90807197504114e-05
1.65201489313303e-06
-3.58054364075724e-06
-1.65432181995145e-05
-4.01067844618742e-05
-1.05182051288083e-05
-1.54623431754968e-05
-2.33546838312776e-05
-4.65619138016562e-05
-3.97771138409243e-05
-2.1404023099115e-05
-3.2533297605404e-05
-3.78889537509e-05
-3.51291769526702e-05
-3.88081082569207e-05
-5.79814279536009e-06
-2.13694129606201e-05
-2.60098529642623e-05
-6.43428591357388e-07
-5.7954805095903e-05
-1.33304180640738e-05
-1.63910920503048e-05
-2.7490210548947e-05
-2.77425010166305e-05
-2.54206705251561e-05
1.76713904240655e-07
-2.18781181113203e-05
-1.13743867974144e-05
-1.80421369971338e-05
-1.46220373608904e-05
-2.3929711536368e-05
-4.69812415414591e-05
-3.71264505654067e-05
-3.57125602634767e-05
-1.28822319556994e-05
-2.046971251447e-05
-6.94466955243261e-06
-1.97296011945733e-06
-3.6445124276962e-05
-1.32165866873182e-05
-1.96615807659617e-05
-2.29529113424126e-05
-1.35928025005381e-05
-1.57629751085457e-05
-2.79466084208001e-05
-3.63531980560117e-05
-5.01964404223693e-05
-8.00518049680859e-06
-2.97967491998834e-05
7.78041672664341e-07
-3.5289212667899e-05
-5.15068767486714e-05
-7.13764284915977e-05
-1.77158401775694e-05
-5.23655267228025e-06
-2.3633259935569e-05
-9.14727410206201e-06
-2.03148803754925e-05
-1.59499798684524e-05
-6.49499961305487e-06
-1.3417448299269e-05
2.75610694920366e-06
-1.79386413718922e-05
-4.09352137380514e-05
-2.07476422386031e-05
-1.07165000515341e-05
-5.63685802106283e-05
-1.22034740674708e-05
-1.66726457029042e-05
-3.30772528284343e-05
-1.9798991511261e-06
-1.49138992548145e-05
-3.64509431896405e-05
-2.77579007719842e-05
-2.4505647842305e-05
-4.83610649311344e-05
-2.44932642551652e-05
-6.28562237641534e-06
-1.91245610793204e-05
-2.25994474246081e-05
-2.14298018114297e-05
-1.39589328553187e-05
-4.73968381393312e-05
-2.75052175785437e-05
-4.50104792311198e-05
-3.03630338029071e-05
-2.84753762870273e-05
-1.88054379471476e-05
-9.54570463311504e-06
-4.32800194531198e-05
-5.95934239996903e-06
-2.31826156947126e-05
-2.68685360108914e-05
-2.3783915836439e-05
-4.57515763093692e-06
-2.97592205151308e-05
-2.71360125262022e-05
7.02855110307033e-06
-3.69800589599077e-05
-2.4218919288278e-05
3.22047542012936e-06
-2.73063189477227e-05
-3.08136369160016e-05
-1.0052548038206e-05
-3.3422064551933e-05
-4.27649330883073e-05
-2.96962374639187e-05
-4.2399384938029e-05
-2.37993857206394e-05
-3.98148172218239e-05
-3.53190296639298e-05
-2.81255585761047e-05
-2.9556651854367e-05
-2.02429999959909e-05
-4.10125215948799e-05
-5.0089945889535e-06
-3.76799574986963e-06
1.98156686759425e-05
-1.67359127853808e-05
-2.16171854266621e-05
1.06655853826168e-05
-2.71747652347864e-05
-4.30529863652509e-05
-1.65551339215004e-05
-2.97190835751668e-05
-3.54516537001629e-05
-2.20301101927083e-05
-2.58789900018332e-05
-2.17321597764528e-05
-3.37003062961823e-05
-1.82867927968635e-05
-2.95752672711712e-05
-9.05747855129225e-06
-2.10381097155657e-05
-1.62625689253667e-05
-1.056071159879e-05
-3.13067754950753e-05
-9.37055855605971e-06
-3.14116944916825e-05
-3.8427082027693e-05
-3.48116607753813e-05
-4.06322066866343e-05
-3.14001448505932e-05
-1.04300922561855e-05
-8.02540030764983e-06
-1.55746867078506e-05
-4.05147452030124e-05
-3.55396847170053e-05
-1.59423656965218e-05
-3.05942363432401e-05
-1.14396176884147e-05
-6.62351411062981e-06
-7.65628697294035e-06
-2.4228148157862e-05
-4.69291110304083e-05
-3.07593495363353e-05
-9.11365805114974e-07
-2.22052562160249e-05
-2.95757314994423e-05
-1.07862415361468e-05
-1.58061357401795e-05
-2.96269811705282e-05
-3.8475513232969e-05
-4.48517861811178e-05
-4.24257388439452e-05
-1.04431227945597e-05
-4.44188024313198e-05
-3.21473820902366e-05
-2.36473891953508e-05
-2.23150407434764e-05
-1.77035026896703e-05
-7.01353089929917e-06
-5.60741438445884e-06
-3.69799065010166e-05
-2.68513718840615e-05
-3.14839183949371e-05
-1.97383690284006e-05
-1.43906381966061e-05
-3.11527505576722e-05
-1.01354286400962e-05
5.37127465624291e-06
-3.99230440921561e-05
-3.4424154523755e-05
-5.37865668280907e-05
-3.06899733100353e-05
-1.52806425355094e-05
-3.91867447611567e-05
-3.95988507393093e-05
-2.16087158562365e-05
-5.44409582849922e-05
-3.84539023662106e-05
-3.13057804270995e-05
-2.31523051656666e-05
-4.226733882526e-05
-3.30029105976075e-05
-3.52176528655613e-05
-1.7740552682652e-05
-2.18899859093121e-05
-5.46685982528183e-06
-4.47462186798585e-05
-3.46362968177343e-05
-3.85156856830914e-05
-6.25549906686317e-05
-9.13582131233489e-07
-2.7983821480863e-05
-2.03796099197112e-05
-3.37543769366146e-05
-4.14569707986834e-05
-3.5792553857931e-05
-3.31696466349442e-05
-1.19582069004952e-05
-3.38851975483889e-05
-2.25299735610971e-05
-2.61347718084327e-05
-2.45973197246802e-05
-2.96936986898264e-05
-2.36634442871998e-05
-1.17131845413911e-05
-1.96947898706499e-05
-3.19074607149351e-05
7.18536236059083e-06
-1.89523912027363e-05
-1.38096625158257e-05
-9.81334676924379e-06
-1.81887845485273e-05
-1.91692633168566e-05
-2.6993116841967e-05
-2.74974811924725e-05
-2.7833876547365e-05
-3.27196840299083e-05
-3.81931267741872e-05
-3.22996965508301e-05
-2.58471061599513e-05
-2.93186769290812e-05
1.52690250227304e-06
-3.54921993873757e-06
-1.08863691283499e-06
-2.55171861136171e-05
-2.46726173108324e-05
-2.05404533922543e-07
1.63553508628515e-05
-3.41845731159066e-05
-3.00251817218669e-05
-2.17365173097223e-05
-4.36256758960564e-05
-2.9461415965241e-05
-1.14799155908217e-05
-2.03633896711084e-05
-1.64693901123119e-06
-3.57790406951435e-05
-3.74069166521415e-05
-3.43066936514724e-05
-2.95917659668146e-05
-3.92728449901578e-05
-2.73592972971477e-06
1.69913602721845e-06
9.6256583949485e-08
-1.16142076170679e-05
-3.33299557936534e-05
-9.35361145175589e-06
-3.76505175688849e-05
-4.4146218915739e-05
-2.80573065910754e-05
-2.17214503650897e-05
-4.30096164303113e-06
-3.13734409443961e-05
-4.22422905694937e-06
-3.9841174427905e-05
-2.22615190432405e-05
-2.96716880971387e-05
-1.44638730434291e-05
-1.65849230328633e-05
-2.25130928226882e-05
-3.40709798464915e-05
-2.70539198958819e-05
-8.29901831531074e-06
-4.96338871142595e-05
-1.36019741859077e-06
-3.64422438017621e-05
-4.22183161490601e-05
-1.80196445226517e-05
-3.92839041180279e-05
-5.29411363131404e-05
-2.04647485747841e-05
-3.74824402675644e-05
-2.52408956134405e-05
-2.80203027117751e-05
-1.70374961653624e-05
-4.20061092853871e-05
-3.19238522430242e-05
5.35922171630472e-06
-2.14524897875779e-05
3.41489578081993e-06
-1.78928960275623e-05
-1.30917095453397e-05
-3.52478818098114e-05
-2.26922893274883e-05
-1.26648858828938e-05
-2.60582281917605e-05
-8.29858114296887e-06
-1.8501124779115e-05
-2.56524558838411e-05
-2.82781125101451e-05
-3.25201564158941e-05
-2.47320191640068e-05
-4.98721371041194e-05
-1.14448698849785e-05
-2.9801214888985e-05
-3.376371402117e-05
-1.68660405644348e-05
-1.39989026764574e-05
-1.53194415752729e-05
-1.53525218845757e-05
-1.41304208702271e-05
-2.20350259624541e-05
4.46353091936967e-07
-1.58400503615553e-05
-2.40686844116174e-05
2.94109709389445e-06
-1.70208881734424e-05
-2.66835380483308e-05
-5.39002034954781e-05
-3.46002813766863e-05
-3.279664828401e-05
-2.47058376872973e-05
-1.69320058410466e-05
-2.88393494770175e-05
-2.54612297904019e-05
-4.73794942685502e-05
-2.39124980595755e-05
-3.11531387691497e-05
-3.70671795851026e-05
-1.27745297128469e-05
-1.82034841775661e-05
-9.39683591159194e-06
-9.20667444801697e-06
-2.49866328687329e-05
-6.39887434011426e-06
-4.07088709121517e-05
-3.09536385666247e-05
-3.60870548618323e-05
-3.65522528609474e-05
-3.39184563069986e-05
-2.3196500114797e-05
-4.26050787181192e-05
-2.82496265355913e-05
-5.48663649735795e-05
-3.35530153606423e-05
-3.36057326500432e-05
-1.95194848425136e-05
-3.67830657546874e-05
-3.43243017835432e-05
-4.1613508735114e-05
-2.59879563316065e-05
-2.01030958757862e-05
-3.75989270382758e-05
-3.53519489388004e-05
-2.7117557388915e-05
-6.32443508838427e-05
-5.01836093674978e-05
-2.76197197486155e-05
-1.46761559094206e-05
-3.54787979387966e-05
-4.37301644567189e-05
-3.13749488685618e-05
-1.54492263544808e-05
-1.36007786016042e-05
-1.81354469895736e-05
-8.37904594654861e-06
-1.35206032254706e-05
-4.72824120783473e-05
-1.26323313303845e-05
-2.92840980472153e-05
-1.32268097767402e-05
-7.76108186164823e-06
3.5545606447742e-06
-1.98250588797553e-05
-1.72494868798599e-05
-1.1856277135163e-05
-2.0950610071431e-05
-4.21464368995276e-05
-3.86868323137179e-05
-5.64255981480165e-05
-2.92855705631438e-05
-1.32297953732828e-05
-4.21795184533508e-05
-4.08347153493487e-05
-3.01269607966062e-05
-3.18612472000101e-05
-9.47468770532096e-06
-2.07554825137041e-05
-2.66705961719102e-05
-2.01199002640713e-05
-9.68141541381434e-06
-1.00377320337423e-05
-3.33992239154132e-05
-3.22008309789034e-05
-1.00776479809241e-05
-2.71333466447254e-05
-3.5312268985914e-05
-3.88788009743595e-05
-2.1286281347722e-05
-1.93626344646761e-05
-4.02677747848877e-05
-1.95904001226249e-05
-1.15679044874189e-05
-1.53491459401045e-05
-1.60373281275351e-05
-2.44541735163643e-05
-2.18622891519347e-05
-2.41033641390966e-05
-2.58004786182709e-05
-1.97746300517247e-05
-1.09289922658314e-05
-2.61775214299538e-05
-2.56577002386794e-05
-3.66500515818565e-05
-2.34292915779808e-05
-1.12894930514053e-05
-2.77299291434764e-05
-3.56366068500626e-05
-6.17198623499367e-05
-2.70912197507952e-05
-2.45936745096269e-05
-3.15940320639567e-05
-3.21346176522431e-05
-1.67245140856771e-05
-2.02085364254399e-05
-4.21436357314332e-05
-1.40402963289836e-05
1.79400066017948e-06
4.52048933094563e-06
6.95411394253794e-06
-1.4027843892261e-05
-3.37612519612818e-05
-2.26145963583611e-05
-3.23790180131938e-05
-2.45594010255507e-05
-5.40734754928806e-05
-3.95964860139811e-05
-3.29474593765491e-05
-4.60554534726674e-05
-2.33845825417061e-05
-3.5875650524488e-05
-4.30143146547063e-05
2.54840031477715e-06
-2.28114482668988e-05
-2.02446860310899e-05
-1.23804969611084e-05
-2.15501838646997e-05
-9.48775777800481e-06
4.77123069193932e-07
-1.09031535175741e-05
-1.13273980263268e-05
-3.09600708967379e-05
-2.99307423955207e-05
-4.28015246226735e-05
-2.62355615099617e-05
-4.05504379634046e-05
-4.91972613653303e-05
-1.96146873758643e-05
-4.66484863629628e-05
-2.8143621609993e-05
-1.97841217761762e-05
-2.17738066105192e-05
-5.04973441502608e-05
-2.9678355747202e-05
-1.63343237933283e-05
-1.78592769612819e-05
2.16690298137009e-05
1.47684779341531e-05
-2.43469695824084e-05
-2.15181011531584e-05
-3.00097310156476e-05
-2.065438966965e-05
-3.7107670849409e-05
-2.4644869432716e-05
3.30009521622457e-06
-2.40431003577996e-05
-2.18886667808002e-05
-3.11806123410119e-05
-3.73185970002936e-05
-2.87042383832507e-05
-1.54708839917666e-05
-2.55904303237124e-05
-2.96068801783389e-06
-5.01308417020464e-06
-2.92095656100174e-05
-1.27767286906662e-05
4.42659502996135e-06
-1.36276528211207e-05
-1.77770505505763e-05
-2.35696936265249e-05
-4.6871104046473e-09
-1.59409979193336e-05
-1.47471851213548e-05
-1.7562090148114e-05
-3.61632760976161e-05
-4.19770962028012e-05
-3.31190774539819e-05
-1.72200576481845e-05
-3.77375031671592e-05
-1.37009785953228e-05
-3.49582028851181e-05
-2.23917803276908e-05
-3.85829781409294e-05
-4.60091511380093e-05
-3.14075745521306e-05
-1.94377080667958e-05
-1.02059057317688e-05
-1.4908989390988e-05
-1.59461570388518e-05
-2.54727798939672e-05
-1.70926321054309e-05
-4.58587171670154e-05
-2.15498278951236e-05
-4.71563756336636e-05
-4.47679587026902e-05
-5.90760772049461e-05
-2.63843080952209e-05
-1.35700491653501e-05
-1.45549057744999e-05
-2.41335172864567e-05
-4.40937307586047e-06
7.51052205525173e-06
-1.92221685325219e-05
4.00996692162464e-07
-1.2879906926281e-05
8.6183656295065e-06
-1.32613744023083e-05
-8.15078929694732e-06
-1.25993688110276e-06
4.17597563007698e-06
-6.22139615022751e-06
-2.00137789320759e-05
-2.08157375323118e-05
-4.73620047038433e-05
-4.18945359108632e-05
-2.37924925254918e-05
-3.73085939707727e-05
-2.96646892336259e-05
-2.41134280686817e-05
-2.98875871998083e-05
-3.20313230072716e-05
-1.14364150749801e-05
-2.48214027383461e-05
-7.42973321265128e-06
1.13649205233787e-05
-1.08106367781465e-05
-2.11021691457592e-05
-8.4381457067725e-06
-6.14173585165921e-06
-2.75665757893546e-05
-9.75341979416166e-06
-2.58154244663615e-05
-3.58546206593422e-05
-4.27838276961337e-05
-2.42582145691944e-05
-3.71197092703227e-05
-3.06666216394675e-05
-2.52714022486108e-05
-3.82409057988251e-05
-2.43507827622401e-05
-2.43119791918732e-05
-2.83720658420153e-05
-4.07672471981243e-05
-2.11128982281258e-05
-2.65101286532293e-05
-2.852460323631e-05
-1.45178157126024e-05
-3.82262215947012e-05
-2.88676325949189e-05
-2.74930401603632e-05
-2.98695578636635e-05
-5.18764622248669e-05
-2.77749038619072e-05
-4.69407025995346e-05
-1.73177990108917e-05
-2.16481153598306e-05
-3.6092102467792e-05
-4.56920386293438e-05
-1.20335473608644e-05
-9.10898631563184e-06
-3.30088511884825e-05
6.22664161006708e-07
-1.65839194517297e-05
-8.7004025500756e-06
-8.72481315701258e-06
-3.1507883527521e-05
-1.41334489164239e-05
-3.47929194198162e-05
-3.7169376162655e-05
-2.10750025331181e-05
-1.6487486152657e-05
-2.01067457571815e-05
-4.2011094747995e-05
-4.56190150991948e-05
-3.37063691516145e-05
-4.12698358907211e-05
-2.61484352839408e-05
-3.32040710373964e-05
-1.65516213406126e-05
-2.95490729945687e-05
-3.61322353407077e-05
-1.09895758693658e-05
-6.21172360825878e-06
-3.74044445041183e-05
-2.074302669885e-05
-1.05541319688847e-05
-8.50853373046479e-06
-2.6081116958389e-05
-5.50367740459771e-05
-1.7643475651476e-05
-1.92087862288405e-05
-3.57126234735208e-05
-1.74113367849554e-05
-2.71023341711545e-05
-1.78853812685252e-05
-2.81025019750702e-05
-3.89488260116847e-05
-2.61967868412321e-05
-8.23229505154121e-06
-1.48403969100799e-05
-2.25582699150671e-05
8.46856280849266e-06
-1.01652839613229e-05
-3.1114350280385e-05
3.89686517804872e-06
-9.62311271026122e-06
-3.24239916977603e-05
-3.64575990498842e-05
-8.33935605118855e-06
-3.36077068420712e-05
-1.64475898351979e-05
-6.12912089133914e-05
-4.39386295105167e-05
-3.09862816871234e-05
-1.97234960018902e-06
-1.60011507714495e-05
-2.63075001112239e-05
-1.87181633836998e-05
-2.47486527627423e-05
-2.01533095341892e-06
-7.54139232007284e-06
9.73199719486282e-06
-4.29336190746243e-05
-2.60366725143654e-05
-2.06137380308722e-06
-2.12740088773376e-05
-2.96621273242341e-05
-1.04161310149309e-06
-2.64042808499852e-05
-3.17701396473125e-05
-2.91372194010021e-05
-2.54085253012068e-05
-5.29485143193638e-05
-1.35284054356597e-05
-1.85259568357481e-05
-2.19861757267048e-05
-1.22607334431756e-05
-3.05913942053839e-05
-1.18391097378367e-05
-1.83493743047286e-05
-1.21108179918129e-05
5.43542629601221e-06
-4.95903387123637e-05
-2.68195439850434e-05
-6.21366489976608e-06
-4.03970210923808e-05
-2.70359635001584e-05
-3.79941562664974e-06
-3.63966928394934e-05
-3.23513899840956e-05
-7.29723293323697e-06
-5.31811675026361e-06
-1.17090015538493e-05
-2.92310761549004e-05
-2.59810765895267e-05
-3.43977510800276e-05
-7.33553408977256e-05
-3.45471177707594e-05
-4.51155007232296e-05
-2.48114692281505e-05
-2.55590136545389e-05
-3.68010342055508e-05
-2.79097626426623e-05
-3.79796246280212e-05
-3.97189006563018e-05
-3.90498764317897e-05
-1.63023370765835e-05
-1.5172747830727e-05
-5.57868184250877e-06
-8.94231930201701e-06
-3.27863465040846e-05
-2.13745403886897e-05
-3.63118303246609e-05
-2.02471667002409e-05
-2.45548232228478e-05
-6.07980390674681e-05
-2.87967666938967e-05
-1.6766368809508e-05
-7.86086902875498e-06
-1.93214790166642e-05
-2.71931798924478e-05
-3.18487033219568e-05
-3.5770384085114e-05
-2.85957654430225e-05
-1.07244094033897e-05
-1.33386436550778e-05
-3.53355715940399e-05
-2.80047430377432e-05
-3.51158631818116e-05
-5.64694199130259e-05
-1.74201412325991e-06
-1.38237180381229e-05
2.62443365293615e-06
-2.24122678613341e-05
-5.05359756571339e-06
-2.99106850790278e-05
-3.68545996047585e-05
-4.884435983661e-05
-2.98908392315919e-05
-1.15476440561691e-05
-2.85643148912481e-05
-1.94118573923017e-05
-1.41732782359001e-05
-2.1534450762265e-05
-9.31965397572114e-06
-1.37067271736209e-05
-2.93765032323291e-05
-5.74289266346274e-06
-4.10790101216167e-05
-4.35027317956836e-05
-1.72364983478761e-05
1.38508586559957e-06
-1.72201941768902e-05
-1.76709299841154e-05
-3.39839157814227e-05
-2.02850418551066e-05
-2.0404427642184e-05
-1.17054519229583e-05
-2.10801381484237e-05
-3.76827520247497e-05
-2.0713001490646e-05
-2.57095334441296e-05
-1.99752400080685e-06
-1.69173590948845e-05
-7.11386267236333e-06
-4.71896733975993e-05
-2.71508282408712e-05
-1.73289927539304e-05
-3.14655130028578e-05
-1.47217876741544e-05
-2.9611320762764e-05
-3.41732131500261e-05
-2.1103024081272e-05
-1.63711979400561e-05
-7.15069104093706e-06
-4.2393178111056e-05
-1.30428286336116e-05
-3.08564763521996e-05
-2.68972526913637e-05
-5.12986932419449e-05
-2.36896034876295e-05
-1.45991137237196e-05
-2.04178562536839e-05
-6.68484871247651e-06
-9.65308097607671e-06
-2.96966766492944e-05
-2.49681801772872e-05
-1.01231531428187e-05
-3.15042937981385e-06
-1.2896391060233e-05
-2.02769895520122e-05
-3.85204096891558e-05
-5.04826416341605e-05
-3.39272876848091e-05
-3.87958731277909e-05
-3.14503161105112e-05
-2.36867329754259e-05
-5.81903482086745e-05
-3.27927958122291e-05
-1.71529312237866e-05
-8.71348449729735e-06
-2.86261097450762e-05
-3.67236679787318e-05
-8.67901573309025e-06
-8.06775693885359e-06
-1.40455326049749e-05
-1.51282465138315e-05
6.30409160433018e-06
1.74530939029114e-05
-4.48649535497943e-05
-1.80266787819559e-05
-8.12505081919919e-06
-1.03100067996786e-05
-6.21228396235051e-06
-3.05071105707277e-05
-2.7887993408015e-05
-1.43727137058276e-05
-4.0610531824361e-05
-2.63663084998646e-05
-1.37039660018553e-05
-2.65208926676639e-05
-4.30816786197898e-05
-9.5561304382655e-06
-2.2121086444044e-05
-2.43184967280505e-05
-2.60955045053002e-05
-2.48253736162492e-05
-1.25701488571172e-05
-8.13650726492015e-06
-2.39932604007931e-05
-1.54678039589192e-05
-2.6960883945035e-05
-2.56623329651967e-05
-3.12025290775061e-05
-1.47123986104692e-05
-2.62659391496226e-05
-2.77502233198311e-05
-3.45168136679747e-05
-3.73071952219228e-05
-1.80667773867679e-05
-4.44370294909852e-05
-1.28946931834718e-05
-2.12114773431287e-05
-9.29007800355022e-06
5.49407337839696e-06
-2.41732879895392e-05
-2.42674828813621e-05
-9.905117340711e-06
-1.21181440894104e-05
-3.2954861549679e-06
-2.02053950419684e-05
1.11425252611787e-05
-3.46552829882117e-05
-2.17130168161556e-05
-2.80564110546394e-05
-2.29434919901092e-05
-3.1574408289731e-05
-1.23808681982421e-05
-3.64012154564699e-05
-6.89043403099793e-06
-3.59283099231379e-05
-5.26374202503939e-05
-1.32022517795114e-05
-3.85569323672823e-05
-1.92528617688168e-05
-2.40646507305112e-05
1.27497574372968e-05
-1.19648146710758e-05
-2.30899428559944e-05
-4.20215638029827e-06
-2.93463418139935e-05
-7.02955909936012e-06
-3.46847240518958e-05
-4.41144085595323e-05
-1.93714318341385e-05
-1.39463153595223e-05
6.06077717667803e-06
-2.22625160505602e-05
-4.68235853554008e-05
-4.69112912265658e-05
-3.9848590925434e-05
-2.83858315940602e-05
-2.99061280943895e-05
-2.71521439931958e-05
-3.71808019840068e-05
-2.75013947727089e-05
-2.54799178529889e-05
8.31154245670352e-06
-8.49887304704e-07
-1.99028793320568e-05
-9.21283982392495e-06
-1.57902169214329e-05
-2.99039102896144e-05
-2.05705813067066e-05
-3.53459809354214e-05
-4.5694669065847e-05
-1.3838301964923e-05
-3.21621739172761e-05
-1.75275037922194e-05
-4.18188489550621e-05
-3.64217112207135e-05
-3.81869515404248e-05
-1.17960432669551e-05
9.1261631622286e-07
-8.23384571032529e-06
-2.13498545845841e-05
-3.2070049946556e-05
-4.30238860928248e-06
-2.53286631934627e-05
-6.18355912484709e-06
-3.93003430489907e-05
-4.0632235099908e-05
-1.45336378430907e-05
-2.94368117063761e-05
-4.00451579059002e-05
-2.88078506554526e-05
-2.66436060195546e-05
-4.20959253188433e-05
-2.58175473640847e-05
-2.15773279276569e-05
1.02844767492988e-05
-1.25467244752499e-05
-6.84554184081221e-06
-2.1432622284023e-05
-2.42529436540088e-05
-5.70156944206478e-06
-1.43334163979439e-05
-2.76354305826931e-05
-2.02046433740058e-05
-2.83322083480705e-05
-1.62163880712142e-05
-1.49124912448808e-05
-1.97666413399832e-05
-1.91266687479441e-05
-2.87422264661713e-05
-4.13351692156456e-05
-4.02616169392931e-05
-3.50464404907551e-05
-1.90296764709184e-05
-1.53431493972922e-06
-2.65572544487804e-05
-1.68010379075994e-05
-2.76707425466342e-05
2.89394367482885e-06
-1.76419415115072e-05
-3.89502100103408e-06
-3.23994613594059e-05
-3.2342587915518e-05
-2.55184810414627e-05
-1.06787563661385e-05
-4.22265141442179e-05
-5.04181321504789e-05
-3.47253886685003e-05
-6.82057737956636e-05
-7.62584097483446e-06
-4.10562330758487e-05
-2.31901849365737e-05
-3.78643670344622e-05
-6.67402177846145e-06
-2.31915385243057e-05
-1.37022121609468e-05
-2.52345442743985e-05
-5.01192278817996e-06
-4.31232099485067e-06
-3.80612564477783e-05
-2.28929208773114e-05
-8.14037639642332e-06
-1.67231242005987e-05
-1.96599588913113e-05
-4.68070473951493e-05
-2.58285918589486e-05
-3.30303541754519e-05
-1.99782996689062e-05
-3.69935823709926e-05
-4.83725425892946e-05
-3.19799277944603e-05
1.81281526380103e-06
-4.16140368616112e-06
-1.19069041607633e-05
2.84112354053418e-06
-4.45543947561716e-05
-2.92134716363263e-05
1.82873312771602e-06
-7.8059701325657e-06
3.11115967691251e-06
-1.9125614421578e-05
-4.8724295869172e-05
-4.7945936297516e-05
-5.4372498662542e-05
-2.12715440954471e-05
-4.28038231048042e-05
-3.77713510456052e-05
-2.26232276968176e-05
-3.47157791790803e-05
-2.41725516113895e-05
-1.21539969007415e-05
-2.51424390204146e-05
-6.60609239953982e-06
-3.08458430833033e-05
-1.85420746906425e-05
-1.75613079957549e-05
-2.48200043801417e-05
-5.19436223869577e-06
3.11654376057023e-06
-3.00465785479812e-06
-1.29666383951977e-05
-9.27143955250706e-06
-2.42472445229644e-05
-2.89917181572251e-05
-3.11080553922927e-05
-3.76281305025782e-05
-8.0466855020811e-05
-5.39113545221245e-05
-6.62520991371825e-05
-4.28441145710691e-05
-2.93173113795415e-05
-3.2886684624053e-05
-2.2398974413844e-05
-1.65459049237095e-05
-1.73836515671046e-05
-1.42388591288595e-05
8.40497420304735e-06
-7.71127402245952e-07
7.64421307494937e-07
1.24433074964507e-05
-2.59966183089316e-05
-7.1262938107661e-06
-2.5348312676827e-05
-2.43342933974768e-05
-2.62758059972534e-05
-2.29249163559117e-05
-5.42589773880035e-05
-3.33331832025996e-05
-2.05351908523936e-05
-3.57467993206933e-05
-2.39799407808099e-05
6.57002319312402e-06
-2.77003658733501e-05
-3.64534140406214e-08
-8.98807799276201e-06
-6.87154987184132e-07
-3.04844449756185e-05
-4.08245846689458e-05
-1.66595523619373e-05
-2.34318021010615e-05
-3.97481329767271e-05
-2.76793747694019e-05
-3.75432314381018e-05
-2.12589676776909e-05
-6.81043017177588e-05
-4.63694556430313e-05
-1.8608448475199e-05
-1.08058006297985e-05
-3.20831762466282e-05
-2.49056204197471e-05
-1.16704228446526e-05
3.83136158723308e-06
-9.40132154875572e-07
-1.87295755822056e-05
5.89858508860374e-07
-1.20999927786079e-05
-2.66444502681011e-05
-8.68099576674948e-06
-1.47208158343657e-05
-2.14304241478308e-05
-5.38193345406916e-05
-1.87208063205201e-05
-3.45779488410574e-05
-3.13904082529393e-05
-3.27964731872877e-05
-1.45533291370642e-05
-1.92108256193127e-05
-3.60363418289139e-05
-1.55703136859686e-06
1.83300531475699e-06
-8.66106866657298e-06
-3.27773805682342e-05
7.06013015362219e-06
-4.81277489640368e-05
-2.95101234666727e-05
-1.45865969326874e-05
-3.27670372367461e-06
-4.02593612868909e-05
1.56017795973575e-05
-2.50058883916755e-05
-8.12783225399807e-06
-1.51097153360705e-05
-1.32805797660767e-05
-3.98620725595428e-05
-2.30794059889586e-05
-3.51420222867133e-05
-9.16850025355709e-07
-2.59814920024663e-05
-3.5848323646246e-05
-1.2966290919864e-05
-4.14848919202929e-05
-3.00446615445947e-05
-2.76477267399188e-05
5.37086918476774e-06
-1.96307272119895e-05
-5.20500158133789e-05
-3.51442227844689e-05
-2.92753277569723e-05
-1.16133318188012e-05
-2.86756238401161e-05
-4.3025253898946e-05
-3.75733364705865e-05
-2.3469612391392e-05
-4.75456048763903e-06
-2.99552317509219e-05
-4.38800577151747e-05
-3.11570608753025e-05
-1.97531610797459e-05
-6.45494247114435e-05
-5.03312772394831e-06
-2.67438201376526e-05
-2.40709679599732e-05
-1.16957911311395e-05
-1.92307125809847e-05
3.73842074559146e-06
-4.51675617035022e-05
-8.39271570050811e-06
-2.01010172324355e-05
-3.48957928966392e-05
-1.12966203456442e-05
-3.62563408898614e-05
-2.50888462335251e-05
2.92642830770314e-07
-3.92418053630322e-05
-2.53246041141381e-05
-2.51814374830271e-05
-6.26165677464908e-06
-3.33487138959387e-05
-1.26123681674508e-05
-5.05638456261706e-06
-2.83086013371649e-06
-2.77387775330901e-06
-2.39993641919514e-05
-2.13967709499784e-05
-2.15655532345095e-05
-1.0703312711529e-05
-3.59161576233311e-05
-4.2920208993534e-05
-4.92535582046261e-05
-3.58093278902486e-05
-9.4448880631897e-06
-3.00386076364605e-05
-1.30547742163172e-05
-1.77168645422546e-05
-5.24679202393644e-05
-1.98378751411251e-05
3.97083659714231e-06
7.74648510629967e-06
-5.11338687238562e-06
-1.0735065930041e-05
-9.92718443623591e-06
-2.14925728592428e-05
-1.49870462976126e-05
-2.17988014682074e-05
-4.75017351770639e-06
-1.09669403570056e-05
-2.2627739730327e-05
1.353877810624e-06
-3.3951727964722e-05
-3.82390658012319e-05
-3.58625137878924e-05
4.63886188507598e-06
-8.31282258285423e-06
-2.44504555038743e-05
-9.96141609874001e-06
-1.67165295779967e-05
-3.03943257420884e-05
4.32301516700617e-06
-1.85519292019847e-05
-3.58040440911478e-05
-5.4855025182753e-06
-3.61357074104936e-05
-7.42542140830393e-06
-2.49307741116134e-05
-3.71420256260608e-06
-2.89892142027687e-05
-5.84909329745413e-05
-2.69412507359979e-05
-2.59296371933815e-05
-1.86237648440402e-05
-3.21649727015241e-05
-2.96602062397486e-05
-1.88680764177592e-05
-3.43447049981141e-05
-1.61627219144637e-05
-1.96550651396913e-05
-2.08823896672802e-05
-2.23285064370262e-05
-5.252821389185e-05
-2.7261616554041e-05
-1.24786609556232e-05
-1.07116789520103e-05
-3.02093999240755e-05
-1.82914202416014e-05
-1.01910928292257e-05
-3.28721672647949e-05
-3.49044303310944e-05
-2.24449224606206e-05
1.46545128002809e-05
-3.96568806057543e-05
-9.81607066452736e-06
-1.79970432817448e-05
-2.09354173388191e-05
1.65326045351967e-06
8.70366329695889e-06
-2.47732913443899e-05
-3.14748322749802e-05
-1.84615555091942e-05
3.95059930720545e-07
-3.60873350158752e-05
-3.27695620331977e-05
-4.61523217667138e-05
-4.60109822586053e-05
-4.41438311975765e-05
-5.65550393192525e-05
-5.49984362988243e-05
-1.32519575756362e-05
-3.41265012058892e-06
-8.28369918923852e-06
-3.9988254277011e-05
1.16805293098519e-05
-1.24171407615934e-05
-6.89481238814444e-06
-2.03972422649341e-05
-1.3513687729176e-05
-2.91742808082213e-05
-3.12213647550589e-05
-4.12242499541334e-05
-4.90238840109243e-05
-4.40540452442093e-05
-5.76813541923496e-05
-2.8008948901585e-05
-2.77896577421518e-05
-3.37689809623909e-05
-3.80710486777889e-05
-2.48351513966317e-05
-1.0194806565855e-05
4.78768828507623e-06
-7.85905692921511e-06
-6.63649497192102e-06
7.91147686529493e-06
-3.10983463706153e-07
6.58583425708145e-06
-1.67649555676523e-05
-1.12943616787673e-05
-2.62078285091764e-05
4.04871347181757e-06
-1.94739810515359e-05
-4.46341872643749e-05
-2.54956963690831e-05
-5.52764819267655e-05
-1.05729263440155e-05
-3.00978964899833e-05
-2.63459025140978e-05
-1.6139706069418e-05
-4.5321674853569e-05
-3.69121270070836e-05
2.14403492642267e-07
1.20497082745678e-05
1.18223431062889e-05
-7.87578722819169e-06
-9.83753526274993e-06
-4.19472533210244e-07
-1.69638911595507e-05
-4.34398272262231e-05
-2.50509520230691e-05
-1.94714859510486e-05
-2.05860226257116e-05
-2.7911842629822e-05
-3.9342660527151e-05
-2.35799621278267e-05
-2.21346085630601e-06
-2.11787906825876e-05
-4.80008204334015e-05
-1.75319706777408e-05
6.51827071271971e-06
-3.30866246239924e-05
-2.34421475690358e-06
-2.62777787328444e-05
-3.83675947640644e-05
-3.48685469834997e-05
-1.58764788909597e-05
1.48359626247519e-06
-2.08259930788744e-05
-3.13272756942069e-05
-3.07443375791847e-05
-4.75750230994515e-05
-1.422461848308e-05
-1.65043127916363e-05
-1.57975733335265e-05
-4.80324357329258e-05
-1.40569722107262e-05
-1.73623536632463e-05
-1.2245463017067e-05
-2.70254494807569e-05
-3.30761311730626e-05
-2.88419712034792e-05
3.81454729105721e-06
-1.7437314321868e-05
8.69963247822779e-06
-2.17501818335707e-07
-3.40378886324901e-05
-3.94475568875158e-05
-3.12457637060436e-05
-1.98803550286324e-05
-3.1064029486349e-05
-8.74304076439492e-06
-3.1706641245181e-05
-2.95049146694754e-05
-4.30908628358111e-05
-3.52012802702702e-05
-2.03552078482275e-05
-3.14615106046636e-05
-9.538287120751e-06
-2.57864700015945e-05
-3.4203941054405e-05
-1.04734555039811e-05
-4.43383336264219e-05
-2.36617121327227e-05
-3.25226781546674e-05
-8.90497559359696e-06
-1.5343497773517e-05
-9.46692921544158e-06
-1.37668960380981e-05
-2.55994875801549e-05
-4.77692591313654e-05
-5.05742625809753e-05
-2.23192460173927e-05
-4.43600201514882e-06
-5.13215099309883e-05
-2.23766440569782e-05
-1.72074350859365e-05
-2.54095946734096e-05
-1.37377363986045e-05
-4.89859814771269e-05
-3.06227761671279e-07
-2.40718926341631e-05
-9.06429944858509e-06
-1.91397666639453e-05
-1.82591187136577e-05
-9.79210047668875e-06
-1.40048695591646e-05
-3.50439210017973e-05
-1.63521860696752e-05
-3.06905789397847e-05
-2.78332398416659e-05
-2.16872529285143e-05
-3.0931660959247e-06
-2.06316189522284e-05
-3.59861238709382e-05
-3.0708729575667e-05
-2.64669015311174e-05
-1.37131752919495e-05
-3.84753637568487e-05
-3.40593420215198e-05
-1.2759313993444e-05
-3.43618839623697e-05
-3.37222831079931e-05
-2.08108871032967e-05
-3.39796386884168e-05
-3.0843984922933e-05
-3.12080862700842e-05
-3.25339714703495e-05
-2.50492505526332e-05
-2.421405625889e-06
-2.12845603151775e-05
3.61885866565728e-06
-4.22251353544075e-05
-1.97374483233537e-05
-9.25473235055657e-06
-1.89658263536406e-05
-1.37412203158034e-06
-3.16994743163004e-05
-1.6149644120613e-05
-5.18954811239944e-06
-1.58192672581843e-05
-1.97966765693246e-05
-1.46215673237623e-05
-2.98788668501434e-05
-3.48031987908855e-06
-1.33569093077217e-05
-3.77425183483973e-05
-2.59178189918557e-05
-3.31462163510243e-05
-1.04527364617073e-05
-2.1987636709136e-05
-1.59050365492607e-05
-2.25991064974988e-05
-1.97660078761009e-05
-2.53043500271786e-05
-3.13376359816409e-05
-1.51507543803417e-05
-2.97154361208371e-05
-4.2228085400852e-05
-2.86513587362831e-05
-2.60511735443553e-05
-2.54263702518105e-05
-3.19800014625795e-05
-4.14757364367803e-05
-2.0748461719193e-05
-3.12523283819453e-05
-2.53475121744086e-05
1.00281221254457e-06
-3.12721473488893e-05
-1.35759294687643e-05
-3.21938862987543e-05
-1.04441111457157e-05
-3.28664514165918e-05
-2.41409440429031e-05
-4.65082875858205e-05
-2.19565117571179e-05
-3.09274573942046e-05
-4.02198545431218e-05
-1.90128193546064e-05
-4.14018344582416e-05
-2.33413706910338e-05
-1.31266887555589e-05
-3.69488822798519e-06
-9.45340720810752e-06
-1.79336167290686e-05
-3.19062517718098e-06
-5.66536068717919e-06
2.24241116268062e-06
-3.56882642507836e-05
-3.25039904906599e-05
-1.6660016295836e-05
-5.23804526807499e-05
3.46824468322206e-07
-2.14295840082893e-05
-3.64167044470009e-05
-4.91262467357377e-05
-3.09600562425729e-05
-2.70880150889196e-05
-3.40116375355839e-05
-2.24829165304542e-05
5.72126084058802e-06
-2.88597660462489e-05
-3.66664702340931e-05
8.7010690150335e-06
-1.54654664374265e-05
-2.53736101156454e-05
-8.04844583384798e-06
-7.39220414559938e-06
-2.97591038024864e-05
-1.13375326075283e-05
-3.37752002235394e-05
-4.6752169831788e-05
5.45921741280052e-07
-2.36392771023486e-05
-2.71833242347298e-05
-1.1209178203214e-06
-2.86998312463412e-05
-7.19690799583601e-06
-3.95476015367269e-05
-2.40469718832672e-05
-1.90345729039396e-05
-3.15818747402134e-05
-3.34654615265217e-05
-4.17748321718669e-05
-4.81301529030781e-05
-1.68543029909926e-05
-1.33353682661245e-05
-3.57674717526568e-05
-3.47827512485638e-05
-1.79432829376697e-05
-1.00158417595256e-05
-3.990198716723e-06
-4.99704952832062e-05
-5.4083843149177e-05
-2.54844514288146e-05
-4.56804328098206e-05
-6.78948623896231e-06
-3.02293112764863e-05
-3.52304163508081e-05
-8.24282775405343e-06
-3.562658149881e-05
-2.3045238279544e-05
-4.11852964937952e-05
-2.3422383728597e-05
-1.22501143338087e-06
-2.27314834648672e-05
-4.9215470389223e-05
-1.35093815338359e-05
-5.67998158740671e-05
-2.83493330449811e-05
-4.07625624638425e-05
-2.09209580770622e-05
-3.1845027492093e-05
-4.78137249193672e-05
-3.60695650693497e-05
-1.84332926628165e-05
-2.64594728271014e-05
-4.59313396212979e-05
-7.68024517514874e-06
-3.74143597900241e-05
-5.17563950484973e-05
-4.82211801181964e-05
-4.24323839969223e-05
-4.08141349328154e-05
-5.37715008998059e-06
-3.0786769677273e-05
-2.59616270170045e-05
-6.54388796370311e-06
-1.84381408017598e-05
-1.73024318705097e-05
-3.90176222860885e-05
-3.40360286215056e-05
-5.02287535732237e-06
-2.77130703061595e-05
-4.30447127174005e-05
-4.47355293416659e-05
-2.35500523707433e-05
-3.8088925062493e-05
-3.71386347120112e-05
-3.97485835707841e-05
-4.06049301598899e-05
-1.39313312065601e-05
1.56184064218985e-06
-3.25917720334642e-05
-4.31967325950139e-05
-2.85739561695301e-05
-1.91803649450399e-05
-5.41289319653194e-06
-3.16675250250489e-05
-4.57297128623242e-05
-1.48575193744474e-05
-3.43600314892972e-05
-1.15125887911138e-05
-1.14475204686201e-05
-1.55818908074848e-05
1.33058858160424e-05
-2.66681945999514e-05
-3.62609385993231e-05
-8.8874631816589e-06
-6.95285574206607e-06
-1.58175172741503e-05
1.14414994933322e-06
-1.54335135146122e-05
-2.72023652572941e-05
-1.14342727518749e-05
-1.59401539177452e-05
-1.80526892368786e-05
-2.35923171756972e-05
-2.24300143196919e-05
-2.40642837693564e-05
9.24546148576652e-06
6.16844269461887e-06
-3.11258954879785e-05
-2.75198771557475e-05
-4.94972501834738e-06
-7.79377570488422e-06
-2.21560526553468e-05
-3.54106218481514e-05
-6.29681894340012e-05
-3.28503083220363e-05
-2.4560483360131e-05
-2.10236814619278e-05
-2.66920255848388e-05
-3.41273339730226e-05
-4.11527353123869e-05
-3.44422463950174e-05
-2.22838202120376e-05
4.26291393216282e-06
-3.27928089693755e-05
-2.94806559942254e-05
-1.4704868672552e-05
-2.27106189106162e-05
-3.13155691661325e-05
4.73299480256583e-07
-2.59501796543482e-05
-1.13931012278694e-05
-5.16561880659614e-05
-1.95250053996851e-05
-1.37543892673078e-05
-6.3048137246711e-05
-2.55707005509712e-05
-2.99714150820201e-05
-4.93256955723509e-05
-3.29550953225506e-05
-1.28214638395319e-05
-1.25544026217676e-05
-2.22825468361343e-05
-2.79531034336658e-05
-7.97170123842128e-06
-3.42899050055249e-05
-2.95139326211236e-05
-3.0328396385261e-05
-4.36236615187543e-05
-3.18962582745352e-05
-4.33343331791284e-05
-1.71370039456963e-05
-4.34820416541529e-05
-4.45413022433805e-05
-2.64799296909485e-05
-1.70271706709493e-05
-1.8739193214338e-05
-3.41149793360066e-05
-4.08853160522024e-05
-3.64499815005261e-05
-2.8379819871596e-05
-3.66761346048234e-05
-1.77822060068701e-05
-3.00968929357816e-05
-2.99093190225751e-05
-1.64666890344936e-05
-1.13611382926012e-05
-2.93090064592283e-05
-3.034748660008e-05
-3.02539125217066e-05
-1.59787312777624e-05
-1.84246422890619e-06
-8.40601482535599e-06
-1.6694238999674e-05
-3.83221544494152e-05
-2.92912359783746e-05
-4.40270418744999e-05
-3.97663344956235e-05
-4.03337011263635e-05
-3.24879396883035e-05
-3.99375762516067e-05
-1.49492644727032e-05
-2.72421837672915e-05
-3.86828556834944e-05
-2.63247763288939e-05
-2.199910692603e-05
-2.31026936138404e-06
-2.95932250783169e-05
-1.66005439956618e-05
-1.8266594347735e-08
-1.21719235490416e-05
-1.44878318784919e-05
-1.97144170538444e-05
-3.025820696985e-05
-3.29914232064632e-05
-3.94281359506532e-05
-2.59013003417472e-05
-1.74158271330198e-05
-2.96794736169604e-05
-1.40690605275126e-05
-2.55720368967468e-05
-4.53335774384695e-06
-3.32357284303297e-05
-3.65421540021795e-05
-3.77791543786252e-06
-2.93084284157846e-05
-4.46827117501104e-05
-1.99858401113588e-05
-2.92119874212407e-05
-5.02564866050988e-05
-3.1462638256894e-05
-3.34552759650216e-05
-3.8667499874656e-05
-1.94698820549104e-05
-1.30317031650273e-05
-1.19983264030404e-05
-5.73978306469223e-06
-2.28861282154515e-05
-6.8895454142537e-06
-2.45618250083895e-05
-3.93856284886792e-05
-4.21925939063575e-05
-1.76620082895625e-05
-1.0777475818713e-05
-3.12108371193774e-05
-2.59501630050576e-05
-5.64009358059586e-06
-2.08936537790903e-05
-2.44113459414371e-05
-2.92139062624891e-05
-1.2487249052491e-05
-3.1025898228551e-05
-2.97176878068935e-05
-3.69846688474565e-05
-4.91506374210806e-05
7.62120518908427e-06
-1.75934285293464e-05
-1.58759854141902e-05
-1.37111675205586e-05
-8.61080632083212e-06
-1.17205827206497e-05
-1.26340815149195e-05
-3.76513843376081e-05
-1.30809448983137e-05
-2.22838412497736e-06
-3.81218046118818e-05
-3.34876556431057e-05
-4.03151465512303e-05
-4.47314008296148e-05
-1.86885849204764e-05
-1.35684843728238e-05
-3.12490893867486e-05
-1.70802394852945e-05
-5.51321886976473e-05
-4.42795454916085e-05
-3.35276814492612e-05
-1.98383975885924e-05
-4.02781191048182e-06
-3.81529210313992e-05
-6.33909515362265e-05
-1.35886575555621e-05
-8.27552158391393e-06
-1.96586085121857e-05
9.58726910500903e-06
-3.44410603679808e-06
-3.1617871084004e-06
-3.85843129099576e-05
-1.43773140190375e-05
-4.8718492550102e-06
3.71621011805372e-07
-4.63059610253555e-05
-3.94295106974413e-05
-2.31352366249665e-05
-4.20535847531939e-06
-4.31605922465499e-05
-3.22771359562275e-05
2.23178070287847e-06
-2.32073734248235e-05
-2.17329248709846e-06
-5.53935657806593e-06
-1.36429537752509e-05
-1.73350851239007e-05
-2.8341466551062e-05
-2.21957890761723e-05
-4.00463304529447e-05
-3.03568379768193e-05
-2.48109373248638e-05
-6.95237733194103e-06
-2.60425558982792e-05
-5.07526105199815e-05
-4.19551450549217e-05
-1.60810147316458e-05
-3.7871155223666e-05
-1.40784615078373e-05
-4.20108180566055e-06
-1.315635713017e-05
-2.77675603946709e-05
-1.38023474398969e-05
-3.0655327329247e-05
-3.06744012304273e-06
-3.42374405192619e-05
-1.85176340276773e-05
-1.00464952846046e-05
-1.89842638671228e-05
-3.57562960658646e-05
-1.08078579656515e-05
-1.10273857535406e-05
-4.11401243712605e-05
-4.30769618002638e-05
-2.80606082923194e-05
-4.2604073387512e-05
-3.86835933095369e-05
-4.65468538321415e-05
-1.64944981045956e-05
-2.90587052757626e-05
-1.94438975444775e-05
-3.11477637719441e-05
-1.56112524183012e-05
7.33295824556166e-07
-1.3968054773731e-05
1.64852089509285e-05
-2.86122392431815e-05
-1.75865551769304e-05
-8.00082096245331e-06
6.33663510432789e-06
-4.40989634063292e-05
-2.12004697537967e-05
-3.36747477821005e-05
-4.49036422044256e-05
-3.45505962592586e-05
-5.13700554326647e-05
-3.62582450165036e-05
-3.90108558240352e-05
-3.57644467136543e-05
-3.6553919066176e-05
-1.48939138710391e-05
-2.27344493366273e-05
-1.68463899132398e-05
5.76454616470943e-06
-1.59725258141844e-05
-3.98289400538301e-05
1.52090116645351e-06
-8.16195255284172e-06
-2.57032936398141e-05
-1.99485524256709e-05
-5.66516336991999e-06
-2.54950707404597e-05
-2.69177324259856e-05
-3.17633493025367e-05
-1.72527257652177e-05
-2.49097141991956e-05
-2.25589508517057e-05
-3.52897961153357e-05
-2.6323841607441e-05
-2.0509099089426e-05
-2.17798022718479e-05
-1.39670927152948e-06
-2.8785194253024e-05
-4.73942497063036e-06
-8.02627978852988e-06
-1.30635194663435e-05
-1.52602672111681e-05
-1.56157743504781e-06
-5.59725815803546e-05
-2.43283510357066e-05
-2.36661446127862e-05
-4.85832124869389e-05
-3.53282587410727e-05
-3.98425305404573e-05
-2.70293081126645e-05
-3.43949649663867e-05
-4.49004848486512e-05
-2.78562705590524e-05
-2.91102926039202e-05
-2.24786650794121e-05
-1.55986563267794e-05
-1.04557767219289e-05
-2.37442673352104e-05
-1.06019491414578e-05
-8.84899097583631e-06
-1.51274734124959e-05
-1.49515099272807e-05
-2.82901229826864e-05
-3.17200152194343e-05
-2.7371275986979e-05
-2.61717761325187e-05
-2.34731558008984e-05
-3.8401440731371e-05
-4.0626811244259e-05
-1.87963816187191e-05
-2.51345309167333e-05
-1.66226260188555e-05
-1.60453478528023e-05
-2.3628128697259e-05
-2.17206679048749e-05
-1.78389797495948e-05
-1.49122650868269e-05
-1.45264807621689e-05
-4.1079023201435e-05
-3.0808188965297e-05
-5.43142163854939e-05
-2.00993527930354e-05
-4.57214005710338e-05
-3.33205606808311e-05
-5.64966494612796e-05
-5.04084744360075e-05
-3.56386565262208e-05
-3.16881050651069e-05
-4.48029269501823e-05
-8.23871142743896e-06
-8.49255046966959e-06
1.34618368190621e-05
-2.86996058226111e-05
-2.98113655459743e-05
-2.80532631483929e-05
-2.64034691763896e-05
-2.66785160645842e-05
-8.42853992380608e-06
-3.15858485347574e-05
-3.30169006858558e-05
-2.774041790106e-05
-2.9823631846004e-05
-4.87817106276452e-05
-2.99537717150962e-05
-2.89318663303045e-05
-3.29769068433426e-05
-2.86008006013101e-05
-1.16629441516963e-05
-3.74101192475729e-05
-1.92260397914257e-05
-4.35636667809246e-06
-1.92728283955372e-05
-7.55037796971212e-06
-1.53166956036311e-05
-1.60714860647674e-05
-4.89264786903925e-06
-1.01568472001472e-05
-3.11709837233991e-05
-4.0288449797812e-05
-2.42214066613317e-05
-9.26304131276224e-06
-1.70039001409179e-05
-3.51757184132054e-05
-3.87243380758872e-05
-2.7943296982634e-05
-2.70029467774775e-05
-2.38621312643941e-05
-9.45891235926272e-06
-3.49839946594687e-06
-2.63287706618612e-05
-5.28979677122172e-06
-1.59918581923381e-05
-5.68594963194956e-07
-5.10750869434455e-06
-3.12225672115607e-05
-1.03816900468889e-05
-1.83074854299979e-05
-1.0207446586246e-05
-1.78481366676386e-05
-5.56995420359979e-05
-1.84480163430825e-05
-2.34806682102275e-05
-3.71791618925158e-05
-4.76545415042599e-05
-1.32181271014958e-05
-1.63385775552929e-05
-6.57571457210191e-06
-3.16877157072376e-05
-2.9268887345148e-05
-3.08125634912383e-05
-3.53234226262858e-05
-2.59335106788649e-05
-2.81409189627334e-05
8.98935750029004e-06
-3.59369740658527e-05
-3.71213061383365e-05
-3.19725844651117e-05
-1.63477624814243e-05
-1.6228344751906e-05
-4.78081321836835e-05
-3.13065800535827e-05
-3.83445107740612e-05
-1.48533520052574e-05
-4.13316220905422e-05
-2.63794621970443e-05
-1.61997879993392e-05
-1.2415581171681e-05
-1.89386176611803e-05
-3.1301534207271e-05
-1.69285347601355e-05
-2.98460368221521e-05
-1.67984963740296e-05
-1.13281237001264e-05
-2.8954122551601e-05
-2.40844949284741e-05
-4.15390552031209e-05
8.64033352928638e-08
-2.78651139629328e-05
-1.98005836761647e-05
-3.60860321123794e-05
-3.69028876887768e-05
-2.10617880842366e-05
-3.87452476198092e-05
-4.50122082752382e-05
-3.4564127370481e-05
-2.11669301519932e-05
-3.05545304638039e-05
-1.33441352181191e-05
-5.54408224916863e-06
-7.67866319527565e-06
-3.82062266848328e-05
-2.8541698738148e-05
-1.13085628757566e-05
-8.23209274261724e-06
-1.67417693785452e-05
-3.65959827826377e-05
-1.8979349662161e-05
-3.93912312801153e-05
-3.54738935372895e-05
-5.32725965167865e-05
-3.62142223126207e-05
-2.67718025482405e-05
-1.82521943513894e-05
-2.63431018027876e-05
-3.85612329471707e-05
-2.13190135383084e-05
-2.15413266271935e-05
-4.11888595927786e-05
9.81715675400926e-06
-8.52643861063264e-06
-1.86494281787255e-05
-2.4897762053979e-05
-5.25288784081291e-05
-9.33391715081507e-06
-1.69754131594832e-05
-1.47377345014236e-05
-1.74778900252766e-07
-5.08811259079755e-05
-3.49430179288469e-05
-3.33490360901921e-05
-3.07516265731499e-05
-3.29588206415996e-05
-2.51947060324041e-05
-4.5954432649381e-05
-2.75560133522581e-05
-1.70570479346577e-05
-2.48444803552693e-05
-2.21313752775492e-05
-3.16184297615995e-05
-1.67178871004786e-05
2.90093487375438e-06
-3.91825745440157e-05
2.88293018139186e-06
-2.75372201230598e-05
-3.06350893913599e-05
-3.05807701730023e-05
-2.46412256062641e-05
-1.25628803771601e-05
-6.24103227055307e-05
-4.73142787281763e-05
-4.84864716120565e-05
-3.3300259929949e-05
-5.86869984048702e-05
-3.1708729956438e-05
1.31816828007332e-06
-1.67541738273094e-05
-3.923944282582e-05
-9.73134630003312e-06
-2.29924849750552e-05
-1.76749195939547e-06
-1.54298496017433e-05
-1.94057989336735e-06
-9.25985859121498e-06
-3.06828603257442e-05
-7.44479432173435e-06
-1.94779731782004e-05
-3.03986396157903e-05
-2.99531277671977e-05
-3.89916279622676e-05
-2.54408846251481e-05
-5.25193291076047e-05
-3.7004919538436e-05
-4.4472640317621e-05
-3.56860134875368e-05
-3.59903718936787e-05
-6.95373624694079e-07
-1.51307667488049e-05
-1.26960508627073e-05
-7.43646037805074e-06
-2.74995939144748e-05
-2.08378436785876e-05
-1.55076566621041e-05
8.35386273604455e-06
-3.4356531907952e-05
7.22998422095672e-08
-2.17070676793028e-05
-2.0824143935488e-05
-3.15374531103884e-05
-4.29170562192306e-05
-4.5619616561013e-05
-3.27354129784267e-05
-3.79467651379593e-05
-1.15995709418245e-05
-3.13294259495589e-05
-3.26779313762379e-05
-3.57810641271424e-05
3.94739762706845e-08
2.84894037812852e-06
-4.7041181733207e-05
-3.6164655618217e-05
7.33612790206749e-06
-3.09275804633576e-05
-2.6372091403168e-05
-3.16597232630403e-06
-3.17373152112714e-05
-2.55524412362705e-06
-2.33445915818351e-05
-2.89888615546379e-05
-2.89364383388938e-05
-2.8631719275661e-05
2.46625053528693e-06
-3.13628055491748e-05
-2.95608741590282e-05
-5.12306884095314e-05
-2.26686769888255e-05
-7.63984516458524e-06
-8.26918797713635e-06
-1.16667648147258e-05
-2.37494132164451e-06
-2.56751167968321e-05
-3.6251284336034e-05
2.58071450317404e-06
-2.26777319616967e-05
-2.01218942412811e-05
-2.60639850847657e-05
-9.73206277039532e-06
-1.7663627558042e-05
-2.59000206846631e-05
-2.52060354174909e-05
-2.94262086690423e-05
-2.68699094180268e-05
-1.44600315803612e-05
-2.93390580746484e-05
-6.71304290402523e-05
-2.7940179094827e-05
-1.96625303445664e-05
-9.87043675948723e-06
1.60505197876895e-06
-1.5033289161332e-05
-8.10662146288803e-06
-1.85445628520676e-05
-1.78300095553688e-05
-1.43839168508495e-05
-1.20624064006318e-05
-3.60291937000839e-05
-4.2077688358869e-05
-2.1480295338353e-05
-3.28470886696565e-05
-1.37299420022502e-05
-5.04581153072805e-05
-3.9038194459774e-05
-1.44112922403386e-05
-2.94601978024635e-05
-3.77587538280584e-05
-2.69381802621814e-05
7.61606013585711e-06
-7.96645346382209e-06
-1.30728340482105e-05
-5.26557152985697e-06
-1.10473087998914e-05
-2.85702563669354e-05
-1.77376062226494e-05
-2.58392363834515e-05
-1.00629228679613e-05
-2.52531916736977e-05
-3.09135113011851e-05
-2.58132294446094e-05
-2.13306935639255e-05
-3.178527867923e-05
-8.12955031940524e-06
-1.01734499216246e-05
-3.37824148878233e-05
-2.39478856466221e-05
-2.21087067315238e-05
-3.44434459975399e-05
-2.21168373768135e-05
-1.3424978246625e-05
-1.22441595969073e-05
-1.07882117938785e-05
-2.89624397840009e-05
-2.18424172552718e-05
-5.666425618482e-05
4.73621049659133e-06
-4.1819361246962e-05
-4.01950369830855e-05
-3.02819750936392e-05
-3.31512410087742e-05
1.63912231336279e-05
-1.67113409432412e-05
9.91807496500083e-06
-1.8339948153595e-05
-1.99816412139191e-05
-3.48994301336223e-05
-1.72446953439528e-05
-1.9464604489256e-05
-1.75299452422329e-05
-4.60102906370716e-05
-6.00495555509135e-05
-6.68429040803726e-06
-2.39568869106433e-05
-4.92069872162993e-05
-5.69744635748173e-05
-1.62173074910078e-05
-1.61772427935852e-05
-2.70116182588108e-05
-5.31436469236922e-05
-1.69160683719186e-05
-2.14176660772178e-05
-1.84916241947931e-05
-3.34218517291921e-05
-2.64197975172109e-05
-6.37239356494283e-06
-1.77031340107516e-05
-2.71017716417859e-05
-1.51076252141773e-05
-4.45336218209748e-05
-2.42498610952801e-05
-4.93347288496955e-05
-3.45455528642728e-05
-3.29503110764437e-05
-1.52552802055083e-05
-3.04830830131544e-05
-4.52282652069503e-05
-4.9377220947547e-05
-2.97290291553169e-05
-1.01268289073861e-05
-3.42519298751083e-05
-3.6470925520178e-05
-2.89292491178726e-05
-5.02137204933586e-05
-1.69395512843862e-05
-6.41376423265558e-06
-2.15992240605594e-05
-2.99968083693918e-05
-4.95087175843e-05
-3.43832264719743e-05
-3.42942721393367e-05
-1.99417301682318e-05
-1.75981439575869e-05
-3.95645943028373e-05
-2.32268982558996e-05
-9.42795973736868e-06
-3.15727777651528e-05
-4.83098354523146e-05
-8.97979451705093e-06
-1.24848851180926e-05
7.01877003716291e-07
-1.30862592402002e-05
-3.90832549459251e-05
-2.67354491625246e-05
-2.05931077826148e-05
-2.44571031019848e-05
-3.81565694280824e-05
-1.65301534057423e-05
-1.47943744366534e-05
-6.51908142287452e-05
-3.99168578547517e-05
-2.35535992341263e-07
-3.45984847328299e-05
-2.02852478614172e-05
-1.21788152842495e-05
-7.259645384095e-06
-1.08919229778758e-05
-1.45607340827515e-05
-1.96683741846342e-05
-3.63120450057744e-05
-4.17532171867834e-05
-3.0421929657062e-05
-2.8033891949284e-05
-2.30769857913962e-05
-1.81135248850735e-05
-2.6430173974504e-05
-2.94826139675518e-05
-1.35811779482459e-05
-9.93854865447466e-06
-2.05149768129365e-05
-4.25758357283589e-05
-1.34968630434065e-05
-9.77003419289305e-06
-2.50161275056477e-05
-1.72604832833618e-05
-9.14244947656776e-06
-3.03882867196243e-05
-3.93672619906932e-05
-3.9523487819229e-05
-3.27652173557686e-05
-1.88392297652514e-05
-5.78995290753683e-05
-5.17175236544774e-05
-6.00818370450774e-06
-1.84349088416398e-05
-5.32038538214316e-06
-1.1235482171626e-05
-4.30824008560684e-05
-2.68321187919669e-05
-3.40245272499912e-05
-2.51089173112571e-05
-3.32942415799372e-06
-3.15434358300813e-05
-5.76759575495089e-06
-1.42531428451398e-05
-2.34135114448852e-05
-4.3251402920263e-05
1.45398517798513e-06
-3.04545661350376e-05
-1.994796530157e-05
3.4216435632432e-06
-3.26040155897959e-05
-4.65394298825043e-05
-2.80341762654399e-05
-1.68100722052391e-05
-5.44230004433971e-05
-3.29864078320687e-05
-2.95382950923322e-05
-2.01832453321728e-05
-2.35125753278959e-05
-1.10143035066392e-05
-1.34351406593415e-05
-3.98576886295552e-05
1.35330845817642e-05
-1.37254408466189e-05
-4.78172794248944e-06
-2.37565792702023e-05
-3.23472392068887e-05
-2.4274045349271e-06
-2.51560226889702e-05
-3.69016261519623e-05
-2.79479406508401e-05
-3.18896931545192e-05
-2.53985145078681e-05
-1.77503714056258e-05
-4.07088557370917e-05
-4.6981137982927e-05
-4.86987642321756e-05
-1.01954268923901e-05
-1.74757526013327e-05
-5.19451397462806e-06
-3.39076199260623e-06
-1.55574970631075e-05
-3.41852285616118e-05
-2.46699039941512e-05
-3.94987575203692e-05
-1.47675738438341e-05
-4.20613538706959e-06
-1.96065023264652e-05
-3.44144868445626e-05
-3.06967298886776e-05
-3.67270985011608e-05
-2.80263316306644e-05
-1.25621827135497e-05
-9.73118389207708e-06
-9.27257611330668e-06
-3.51225166146586e-05
-5.18273604174897e-05
1.48262158611961e-05
-2.16794923438498e-05
-3.96449730993236e-05
-3.46208574050558e-05
-2.18607065648922e-05
-2.18910259946814e-05
-3.655010061228e-05
-2.1985921651331e-05
-1.30438811366134e-06
-2.40482503302717e-05
-2.17653306491714e-05
-1.76497372180126e-05
-2.95813467983704e-05
-1.33583389792528e-05
-2.77825082537252e-05
-2.13853735428559e-05
-4.59309730744961e-05
-2.36328564487701e-05
-3.75008021004928e-05
-2.86630566235266e-05
-2.31877821634975e-05
-1.76791170478656e-05
-3.99952474375577e-05
-1.74264806515355e-05
-3.69150594219865e-05
-1.40090514313093e-05
-1.38746129108124e-05
-3.43895159092879e-05
-3.21374460978569e-05
-1.95088266550515e-05
-2.10382649343455e-05
-3.00290220834405e-06
-2.39674891413561e-05
-2.48826593478945e-05
2.97367446559179e-06
-3.91714812394388e-05
-5.05634651477915e-05
-2.25267496597407e-05
-5.4363426888581e-05
-3.82232246611563e-05
-3.99016319755509e-05
-5.75466376939529e-05
-3.63607218740963e-05
-2.37100840703074e-05
-3.98857101454049e-05
-2.72506202828078e-05
-2.41700009118128e-05
-2.97290016244556e-05
-3.34832990839737e-05
-4.46089851082253e-05
-8.9305364784332e-06
-4.9325711312423e-06
-9.62013699679502e-06
-3.27236700528714e-05
-2.69610498114737e-05
1.7993153842488e-05
-2.12358419015776e-05
-2.95047630950117e-05
-2.20690046584045e-05
-3.77185659440788e-05
-1.68651809948119e-05
-2.98225070385699e-05
-4.73299037308298e-05
-2.55315233705006e-05
-4.16824735167885e-05
-1.01960246264624e-05
-3.06812751071548e-05
-3.23293069632152e-05
-4.15917621433097e-05
9.68449366132946e-06
-2.49111506405796e-05
-8.58273854392241e-06
-1.3966963561938e-05
-3.32993337556666e-05
-1.6198674608183e-05
-4.74723775279777e-05
-2.40164574813219e-05
-1.34638856753158e-05
-3.56160443354952e-05
-3.22744448925923e-05
-1.34775045013812e-05
-5.74144236652094e-05
-2.23001832769328e-05
-2.75910364272531e-05
-3.5128814794042e-05
-1.22351574319525e-05
-3.01519131127678e-05
-1.41071117551396e-05
-1.65678845419378e-05
-2.93913130498519e-05
-2.07144938086682e-05
-4.11082817692623e-06
-2.70204852994619e-05
-2.73393999309528e-05
-1.85296892613637e-05
-3.81590285494706e-05
-2.04025680160502e-05
-4.28198888716915e-05
-3.36399194946671e-05
-2.78695074664753e-05
-1.39068187770759e-05
-4.0450166389788e-05
-1.52699371803455e-05
-5.8056693753625e-06
-2.71371361274885e-05
-3.97460315333377e-05
-1.59265396403138e-05
-4.05423343880806e-05
-2.81212722012705e-05
-3.36476506642154e-05
-2.57025381721463e-05
-1.86399352486919e-05
-9.04787463957167e-07
-1.45957621597633e-05
-3.22487913805683e-05
-4.84588122826513e-05
-2.61506911766161e-05
-2.55138789764817e-05
-1.36457655619512e-05
-2.00070984010483e-05
-1.70291529777032e-05
-2.29188967281095e-05
-2.18751143887354e-05
-3.59345782564225e-05
-2.96855839445588e-05
-2.38254667773893e-05
-3.3991790857013e-05
-4.13155861958139e-05
-2.86231178576722e-05
1.77388303453453e-06
-1.9464609521867e-05
-2.81077747331459e-05
-1.79833586006479e-05
-3.33512823350265e-05
-2.74170436539772e-05
-1.40135172702287e-06
-4.5987247327871e-05
-2.33050780418096e-05
-1.23835100500351e-05
-3.33780778336008e-05
-5.21418606197095e-05
-3.04053086688075e-05
3.67986702731403e-06
-2.20237238426473e-05
-2.5059953332068e-05
4.39242544801124e-06
-3.66629094654114e-05
-1.67398228487338e-05
-2.64966896603639e-05
-2.85811733699309e-05
-3.4531028839214e-05
-7.17274857020102e-05
-5.40815546047994e-05
-2.00516549854694e-05
-4.95409061612221e-05
-3.65877399133579e-05
-2.51843235504385e-05
-2.41553344422812e-05
-3.69220280692369e-05
-2.49454072890762e-05
-2.2660382125518e-05
-2.98836745413234e-05
5.94503726356517e-06
-1.72837088813938e-05
9.42105599387222e-06
-6.32851516198221e-06
-2.14947716819247e-05
-5.36612454077029e-05
-2.55364810468459e-05
-2.73251501423768e-05
-1.18153206578696e-06
-4.63226698299629e-05
-4.93235711522024e-05
-4.5132516576861e-05
-6.06628313855757e-05
-1.372146204012e-05
-2.29732234687656e-05
-3.14494551993013e-05
-3.05214781980874e-06
-9.01901581736575e-06
-4.90512806610736e-05
-2.63841684086241e-05
3.11376126630254e-06
-6.97576533834454e-06
-1.06498667373483e-05
-4.99685270046892e-05
-4.56261816695189e-05
-2.07434690664941e-05
-1.99635145665671e-05
-4.5724869298714e-05
-2.8468994366624e-05
-1.7291437990928e-05
-1.14926574168792e-05
-2.54113773508922e-05
-5.11910653254805e-05
-1.76166063099785e-05
-2.56008595494867e-05
-3.82185240404303e-05
-3.29443766586402e-05
-2.42198947951795e-05
-7.05729442089165e-06
-3.6778676271703e-06
-1.83091370641829e-05
-2.44623049929244e-05
-8.28495265951512e-06
-4.55816543832733e-05
-3.3550033341197e-05
4.94066758328445e-07
-1.92957799040776e-05
-1.85954688318674e-05
-1.26384539817237e-05
-1.60788772985304e-05
-3.44617868548452e-05
-5.72994459059275e-05
-3.92074899632963e-05
-1.11968819782139e-05
-2.11297716405488e-05
-2.65771802679426e-05
-3.31725282521324e-05
-3.88242316499862e-06
-6.31280730066316e-06
-3.53034557776101e-05
-6.1077668132371e-06
-4.79579754776184e-05
-1.78336700182604e-05
-2.72937521666372e-05
-1.65781065105568e-05
-1.59849338045456e-05
-9.86505614929329e-06
-6.04605388296534e-05
-2.05243831722451e-05
-7.8285059963211e-06
-4.56812247407443e-05
-1.4606288710442e-05
-2.99208663671425e-05
-2.69574636491094e-05
-2.41578494941021e-05
-1.43603206457263e-05
-3.55479119142596e-05
-2.39739808422913e-05
-1.02785912662578e-05
-3.19219943781189e-05
-5.42866900863314e-05
-3.80072292469157e-05
-2.52709605240402e-05
-1.1455365884183e-05
-4.99946951061779e-05
-5.87007792691262e-05
-2.93529354622556e-05
-2.29312825892709e-05
-1.20674813424537e-05
-1.00066904252937e-05
-3.85046305580218e-05
-2.18815536182096e-05
3.39319624841539e-06
-1.12204570842406e-05
-3.28130332056008e-05
-1.92674666330509e-05
-1.71225141637994e-05
-4.98576885467008e-05
-3.17450304712459e-05
-2.308625875542e-05
-2.41855611422499e-05
-4.00573693309298e-05
-3.78951339099955e-05
-2.37634233986127e-05
-3.18680644253623e-05
-6.10389321398685e-05
-3.2566070800065e-05
-5.48673417554934e-05
-6.24590388489793e-05
-4.27997257329089e-05
-2.8838002892969e-05
-1.116084352612e-05
-3.75263339554962e-05
-4.45149890895793e-06
-2.12934642586025e-07
-2.20918936242672e-05
4.34245611291216e-06
-1.98100316922017e-05
-1.52410115565335e-05
5.92945377915435e-06
-8.47801497356413e-06
-2.92399234098162e-05
-3.0926618904331e-05
-1.67699410849776e-05
-4.11948897040377e-05
-3.61724164831175e-05
-2.63653882307997e-05
-1.4220729621335e-05
-1.63254234771613e-05
-1.27272788168268e-05
-1.38611715975852e-05
-2.7407697913333e-06
-2.58415093448189e-06
6.72584827845539e-06
-2.43507419378575e-05
-2.40838076029847e-05
-2.19241169428324e-05
-4.08791503518071e-05
6.51357337514262e-06
-1.76413896512038e-05
-1.44050681320572e-05
-2.27552804347579e-05
-3.21070671060056e-05
-2.07565591031657e-05
-3.26582128054935e-05
-4.07796647422512e-05
1.12002214046344e-06
-3.77620515908717e-05
-1.53838559113365e-05
-3.47601986899045e-05
-3.07875674643816e-05
-4.59319948352064e-05
-4.6467339144621e-05
-2.44928644121733e-05
-2.00979131809666e-05
-9.30848433262503e-06
-7.43176577215976e-06
-1.6904135522674e-05
-1.5159911774217e-05
-1.11000629951546e-05
-1.872448306354e-05
-4.17478222531429e-05
-3.67569027588695e-05
-3.66309111080826e-05
-3.87745031152464e-05
-2.52414288059187e-05
-3.01203872543317e-05
-2.86934994935033e-05
-4.71752103587235e-05
-1.51991626052743e-05
-3.50622686708057e-05
-3.87549336663342e-05
-1.61184614051117e-05
-5.00158016960619e-05
-1.39155706631324e-05
-1.66854534962974e-05
-2.11142536787966e-05
-7.7178206289945e-06
-1.2874451777519e-05
-2.16614430860004e-05
-1.59556144446873e-05
-6.41872241799659e-06
1.8708715406244e-06
-2.33824678404552e-05
-1.53911060819036e-05
-1.67127421057902e-05
-1.4669129596988e-05
-2.39950580526256e-05
-3.72994254633571e-05
-6.06974539599736e-05
-3.1806541795671e-05
-5.83569004327647e-05
-2.00172939743519e-05
-5.78454687862365e-05
-3.73455552933114e-05
-4.78945806241655e-05
-3.37498554324748e-05
-1.66743565662199e-05
-1.15650623205126e-05
4.32075481470267e-06
-1.68583351299179e-06
-2.34340283222102e-05
-2.51580409506102e-05
4.45875108948891e-06
-3.21794025849588e-05
-1.78816523245713e-05
-3.32617892398194e-05
-2.44060954689256e-05
-3.30988853436048e-05
-8.64818498090144e-07
-4.65717972877798e-05
-2.05241301230991e-05
-2.96574978982386e-05
-1.60517522732786e-05
1.03864101932546e-05
-3.00050035983669e-05
-1.3466041843588e-05
-2.67226486938971e-05
-8.42149221288887e-06
-1.95343841675281e-05
-2.59444929050323e-05
-3.57488933278396e-05
-2.68542799268995e-05
4.22352770947219e-06
-2.51451319766072e-05
-4.00647796639065e-05
-3.80852418546814e-05
-1.56747624011538e-05
-2.19600209559785e-05
-3.80191004718625e-05
-4.04062270793277e-05
-2.84390981527463e-05
-3.64888181539064e-05
-3.2270456725651e-05
-1.3617012300933e-05
-4.33238239996116e-05
3.80614199946869e-06
-1.8075590448928e-05
-3.01348312922955e-05
-3.05203135046255e-05
-9.07970971363813e-06
-1.86973407618046e-05
-1.16106348417382e-05
-2.05037297077011e-05
-4.348692552878e-05
-3.64294634217418e-05
-2.35875072787656e-05
-3.60423593129388e-05
-7.81280844323159e-06
-3.77317479255499e-06
-2.30616417976844e-05
-3.00509044204808e-05
-1.18296805044511e-05
-3.09603885474579e-05
-2.19082582675762e-05
-1.34796701994053e-05
-1.28582534184185e-05
-2.27337740772839e-05
-1.84199644352775e-05
-2.08356149727316e-05
-3.12417817129431e-05
2.34448634797184e-06
-1.95123793837787e-05
-2.05580017909682e-05
-3.8190058185657e-05
-2.92394947993587e-05
-4.29609849598501e-05
-4.4523016667927e-05
-2.51747758513376e-05
-3.20039556916743e-05
-3.18145782058839e-05
-1.73484747411911e-05
-2.43371158393445e-05
-8.89761090411416e-06
-2.66099831557347e-05
-2.97139647760083e-05
-2.81935246912284e-05
-2.32691238789041e-05
1.24323426853758e-05
2.29129504422097e-06
-2.4182517249501e-05
-2.47354777397948e-05
-5.02941984690631e-07
-3.3425868789669e-05
-2.58575423001804e-05
-4.19236466925752e-05
-1.2629652025814e-05
-5.23655127602219e-06
-3.11958914991749e-05
-3.73785196577952e-05
-2.03680841180394e-05
-3.73040448172702e-05
-3.81304621167772e-05
-4.76641479138263e-06
1.61213029915595e-05
-1.0660880924611e-05
8.99941287842799e-07
-3.04479041081554e-05
-3.21778189915989e-05
-4.43503312266412e-06
-1.15905050242865e-05
-3.0967160380436e-05
-3.48386708505184e-05
1.38628763382421e-06
-4.22097411419779e-06
-6.61247639647122e-06
-3.01682383002386e-05
-2.4039600016967e-05
-5.1015424721207e-05
-2.07364440307616e-05
-1.08914748260259e-05
-3.85231633781494e-05
-2.24369125011693e-05
-3.32261406656107e-06
-1.41739598395658e-05
-7.73733114876071e-06
-1.06713824154041e-05
-1.94323632938158e-05
-3.10330464207736e-05
-2.80809665042585e-06
-4.06428836616436e-05
-3.19808535747125e-05
-1.2760352546267e-05
-1.63107724023418e-05
-4.39477232192759e-05
-1.00898312677703e-05
-1.27475070714729e-05
-7.38637852721786e-06
-3.66700924675879e-05
-4.52857671304186e-05
-4.32885445774101e-05
-4.8656756587062e-05
-3.8414766714929e-05
-3.07279793799337e-05
-1.26934810421745e-05
-7.62465950433292e-06
-1.66772558450683e-05
-6.5767581273707e-06
-4.23600924156388e-05
-8.89506732346695e-06
-3.87877918757403e-05
-4.35366608526368e-05
-8.29506619872802e-06
-4.0480339313197e-05
-3.0743707394847e-05
-4.60148578416729e-05
-3.56376370252677e-05
-3.09337876561654e-05
-1.72790749580629e-05
-3.43557529216744e-05
-3.37557663420594e-05
-2.14201227115958e-06
-1.30775219097469e-05
-2.72901499423732e-05
1.02485713595416e-05
-1.49547291989286e-05
-2.03968322872516e-05
-3.60248770075112e-05
-1.70382371773055e-05
2.72484072890174e-06
-2.04085978722121e-05
-3.10806835332735e-05
-2.18718380186501e-05
-2.49771058971505e-05
-2.04353598566052e-05
-5.85269307788581e-05
-1.66709497390004e-05
-1.98550773371379e-05
-1.45522840189022e-05
2.21881932261407e-05
-3.68216426868174e-05
-1.8486995815083e-05
1.07967336043601e-05
-1.17951326648875e-05
-2.85871492772986e-05
-4.56872109435528e-06
-1.85754542350978e-05
-3.20454030252227e-05
-4.19975507340702e-05
-3.10073316202589e-05
-2.98842712283446e-05
-1.60244621546148e-06
-2.88787820290731e-05
-1.51428792479384e-05
-7.57863419178687e-06
-2.85696188661874e-06
-3.33929816568432e-05
-2.55049096159125e-05
-2.57224673352933e-05
-1.36537443155203e-05
-4.78955637860957e-05
-1.75720815908481e-05
-1.4164102231784e-05
-2.06682267875216e-05
-1.71145845648731e-05
-4.29620453563054e-05
-3.93811472144375e-05
-1.64587215709965e-05
-1.40715195176942e-05
-4.31671154946433e-05
-3.52160716603179e-05
-3.37297641352638e-05
-1.65662276217814e-05
-3.0512418287317e-05
-3.22641927134147e-05
-3.88483607249433e-05
-5.36933605336973e-05
-2.37895712426256e-05
-9.96855915883375e-06
-3.86328983740719e-05
-2.97548096236901e-05
-3.845728522451e-05
-4.51787282915974e-05
-2.65966732709394e-05
-4.15481189813346e-05
-4.13524260918446e-05
-1.35096298110192e-05
-2.45969751143909e-06
-8.71112860629407e-06
-3.64005462702121e-05
-1.37834001995261e-05
-1.92675774535234e-05
-2.4860204495189e-05
-1.59964511274197e-05
2.16075075754996e-06
-2.08943262193497e-05
-2.88989390015593e-05
-1.14662051536089e-05
-4.40445744963382e-05
-4.13497500558157e-05
2.25377953149898e-05
-9.71575311650787e-06
-8.11266821803431e-05
-4.70857277096455e-05
-2.71435792590958e-05
-2.29953441561373e-05
5.24423023645553e-06
-3.34553422767298e-05
-4.24409508605776e-05
-4.96103859165974e-05
-2.58456674596907e-05
-2.93015453392086e-05
-1.68345107998438e-05
4.64576403077565e-07
-1.42370574759788e-05
-9.78523794796133e-06
-4.06832584977675e-05
-1.58441962047905e-05
-2.73489552215113e-05
-3.89481703934935e-05
-9.93727678016595e-06
-3.29910117921102e-05
-2.1788122687806e-05
-3.1679143958278e-05
3.02374622433153e-06
9.12081542309242e-06
-2.10230778772243e-05
-3.40138077379028e-05
-2.73338297439353e-05
-2.0593052550997e-05
-5.51679471459196e-05
-1.99565453421584e-05
-2.28586250853834e-05
-2.89049684904567e-05
-3.18956706274881e-05
-7.78316882334916e-06
-1.07616791934635e-06
-2.87316230189636e-05
-1.18176549947248e-05
-5.10453058022977e-05
-1.9219754337166e-05
-3.34190730488394e-05
-2.70995830621783e-05
1.10305463092343e-05
-1.23612294759767e-05
-1.56848830892455e-05
-1.22898225107855e-05
-1.95895345353366e-05
-2.83753536841295e-05
-2.04955784854353e-05
-3.00540723993592e-05
-2.44106507345834e-05
-2.34116768131439e-05
-1.37969260428717e-05
-1.91764883995313e-05
-3.40589428753749e-05
-2.23792686518896e-05
-1.00696775758727e-05
-1.46474474145478e-05
-3.14543007966894e-05
-1.35255800807767e-05
-5.82914267721317e-06
-4.34138469555923e-05
-1.55545608797774e-05
-2.90146299041755e-05
-1.02727709544936e-05
-1.98989256772458e-05
-4.79980345683275e-05
-1.98388346053474e-05
-1.54384249393144e-05
-2.71979574522716e-05
-1.30990154791837e-05
-1.13984932959937e-05
-1.91112436910804e-05
-3.35685820108284e-05
-9.26810603122513e-06
-7.15113018927292e-06
6.39860388366958e-06
-1.93482090705172e-05
4.70079622611367e-06
-3.06675378203341e-05
-1.14823293883805e-05
-2.83717955483726e-05
-3.10992217651932e-05
-2.95533821654765e-06
-2.79357257306977e-05
-1.93387454494245e-05
-3.41989446997607e-05
-4.5250095724094e-05
-1.19875023376656e-05
-3.32961913717835e-05
-2.87767281632197e-05
-1.64017806587467e-05
-9.03998550829733e-06
-5.15921545471147e-05
-2.10229314375299e-05
-1.82854099736708e-05
-3.09010587100724e-05
-4.89694944851774e-06
-3.14468742511147e-05
-1.50764653569413e-05
-2.04425405402474e-05
-4.80209311978573e-05
-4.17430931570089e-05
-5.19493318244095e-05
-1.82662316596275e-05
-1.47209283752321e-05
-9.55682923110391e-06
-1.87470560967038e-05
-8.10603149851451e-06
-1.7750575705191e-05
-1.89472682301071e-05
-1.53450646725566e-05
7.42815216982749e-06
-2.37347920926929e-05
-1.62463157356533e-05
-6.9112151552287e-06
-1.42079009733273e-05
-3.5316754659979e-05
-3.61127971276192e-05
-2.95148731087384e-05
-4.43946123316702e-05
-2.42437828768107e-05
-3.17833889300998e-05
-2.11264602508145e-05
-3.90388617640775e-05
-2.93619123153528e-05
-2.26752108532546e-05
-2.14166104721198e-05
-4.95692123784725e-05
-2.07443491370994e-05
-1.2678107821287e-05
-1.662903499867e-05
-8.57902153676549e-06
-4.48152060922289e-05
1.6397572947586e-05
-1.86465473675119e-05
-3.57159538422398e-05
-1.54946246807942e-05
-2.79860691664934e-05
-5.17103380723805e-05
-3.88650078146915e-05
-1.50084634350742e-05
-3.92162712180966e-05
-1.1197327823936e-05
-2.04955485016918e-05
-3.21891731501352e-05
-1.05280428179319e-05
-1.00976582611212e-05
6.96202116841299e-06
-3.89580419789674e-06
-2.89347925112455e-05
2.0417323847983e-05
-4.2775339931727e-05
-3.2505660639904e-05
-1.90250389096589e-05
-2.51745466662513e-05
-1.08475306475868e-05
-1.02626141785664e-05
-3.38590889908236e-05
-4.12079571676725e-05
-3.67642688151764e-05
-4.5511969693976e-05
-2.61784027945268e-05
-1.96587594390302e-05
-1.90556428900618e-05
-1.64082357269789e-05
-1.95958035511338e-05
-2.54636212544491e-05
-2.49608874156542e-05
-2.04344647364558e-05
-2.50902620273566e-05
-8.97623866540717e-07
-2.4209840742829e-05
-3.42300461779732e-05
-2.48121142262018e-05
-4.0479364011685e-05
-3.3485546889118e-05
-3.35665805197007e-05
-5.70405716132058e-05
-2.5395744272443e-05
-3.18399659585944e-05
-1.61278060458055e-05
-3.56224846603001e-05
-3.58664088438574e-05
-1.30810589300152e-05
-3.62957899702709e-05
-3.27894070393392e-05
-3.79316582264253e-05
-1.66909988358947e-05
5.77106605223416e-06
-2.72594899197598e-05
-7.25135767598156e-06
-1.08586675676495e-05
-1.86605836294935e-05
5.43069075751987e-06
-2.33939291440455e-05
-2.57349761281732e-05
-1.07790486601276e-05
-2.53187407810147e-05
-3.13326993759608e-05
-2.82418392909293e-05
-2.85891399025748e-05
-4.90963446921692e-05
-3.17619361282899e-05
-2.07363605450537e-05
-1.59538989316306e-05
-2.14890670933808e-05
-3.01375403124637e-05
-1.67456225188061e-05
-2.7440662736181e-05
-1.16247927658859e-05
4.06664247813561e-06
-2.87068841977577e-05
-2.84333377838768e-05
-1.84033584700639e-05
-1.00963364651322e-05
-2.45704897268481e-05
-8.16513442515481e-07
-1.4983161501268e-05
-5.95072471328508e-05
-2.4125453493186e-05
-4.12957850650113e-05
-3.41236580737457e-05
-4.34194947848738e-05
-2.73603749244851e-05
-2.3239872128534e-06
-2.62475158832599e-05
6.12290491313314e-06
-2.84971050019041e-05
-3.36535232833447e-05
-1.91138404609701e-05
-3.95900759830629e-05
-3.6663736056153e-05
-3.44591734705119e-05
-2.17531285941692e-05
-2.95470300156128e-05
-4.47603240786738e-05
-1.19321152859688e-05
-3.67932173897181e-05
-1.48749783601649e-05
-2.12145123817639e-05
-1.28453061674478e-05
-4.0236724705517e-05
-2.80006335831332e-05
-9.58728806722417e-06
-2.62852898213323e-05
-7.33449415060917e-06
-2.47278918179562e-05
-5.91878845655975e-06
-1.52924436207888e-05
-3.40640430979711e-05
3.12234719204395e-06
-4.11909403004539e-05
-1.23168936225841e-05
4.79506083491409e-06
-2.61014928208942e-05
-9.00004761640978e-06
-1.26256355733667e-05
-2.35975584437326e-05
-2.70350506706246e-05
-8.76924706998585e-05
-2.12780354304488e-05
-2.58968970106741e-05
-2.9101093428026e-05
-1.7245981484297e-05
-3.00656937313202e-05
-4.93874261432074e-06
-1.13784313772736e-05
-3.44509709586943e-05
4.98106113957591e-06
-1.26148342534859e-07
-3.4041194496314e-05
1.55880742807509e-05
-5.50447519821795e-05
-3.29633417976496e-05
-3.52012909762787e-05
-3.23212729583061e-05
-2.36426585343301e-05
-2.88965255681731e-05
-3.3811940303102e-05
-1.98090909120616e-05
-6.94285451365859e-06
-4.28122618542982e-05
-3.59071685935674e-05
-9.6305864985308e-06
-2.00450995579083e-05
-3.61928322963953e-05
-3.80055478249149e-05
-2.45211429089825e-05
-2.69149360868292e-05
-3.82925747915904e-05
-1.72637235043229e-05
-1.89241819380992e-05
-1.4013329531335e-05
-1.86633326997005e-05
-1.07816141751035e-05
-2.32463432818601e-05
-1.21346108141902e-05
-3.3493102070142e-05
-5.11009231209001e-05
-5.04985277569197e-06
-5.03064172210734e-06
-3.21545013686537e-05
-1.9840053597083e-05
-3.4540179965976e-06
-9.90083057756237e-06
-1.06990411030189e-05
-1.75534830328584e-05
-8.86023930768042e-06
5.979616275984e-07
-1.98178792330151e-05
-2.93829485247019e-05
-2.48580849116203e-05
-1.97497674249382e-05
-5.07565536332432e-05
-4.41058281553021e-05
-4.15080778782495e-06
-4.15862223111774e-05
-2.34311250322122e-05
-2.5959684775974e-05
-2.34989043278601e-05
-1.66249130105598e-05
-2.61449126678744e-05
-4.06033165949713e-05
-2.95662681009056e-05
-4.25048619812178e-05
6.44600797144264e-06
-1.98871795518142e-05
-9.39606244544176e-06
-4.23038134123584e-05
2.20943628774939e-06
-2.4957039110796e-05
-3.51685096126729e-05
-2.6267442819948e-05
-1.74286174835818e-05
-3.57859336902307e-05
-1.49347078751491e-05
-7.90818102630022e-06
-3.42231109829879e-05
-7.04509510222262e-06
-2.68080389031409e-05
-4.97354725477581e-05
-8.90602333250888e-06
-1.44423321248746e-05
-9.47393366993915e-06
-1.19644604065688e-07
-3.39639062213071e-05
-2.94133230242664e-05
-1.90337601156999e-05
-3.09807839617994e-05
-1.3999790012193e-05
-3.1712884401788e-05
-2.88042471472223e-05
-5.14066814668194e-05
-3.07639050034064e-05
-3.35853985226845e-05
-1.17491905273872e-05
-2.17931491561557e-05
-1.18022573056521e-05
-4.13377751781881e-05
-3.98464496721625e-05
-3.93252404391354e-05
-3.85839160962453e-05
-5.47838841774574e-06
-1.84043977959068e-05
-1.50407102622568e-05
-2.13716122309549e-05
-3.27029856936262e-05
-3.32669220693553e-05
-1.859103619441e-05
-1.25819110956678e-05
-6.20634185446854e-06
-9.9624991745276e-06
-3.4368231532132e-05
-1.29852998947236e-05
-4.40076324421323e-05
-1.94588930834998e-05
-5.5692952242512e-06
-3.01135071428885e-05
-2.55823503049246e-05
-1.97012022923104e-05
-3.52854031070274e-05
-2.00614307176675e-05
-5.77692983406431e-05
-3.43217527873537e-05
-1.43701499934932e-05
-1.44714272228693e-06
2.00992474203185e-05
-1.94518200881906e-05
-8.28569580732881e-06
-1.92950145615102e-05
-3.02245492316051e-05
-1.06041162429914e-05
-2.17284822030432e-05
-2.34553961583464e-05
-1.97959689497496e-05
-5.22121472552309e-05
-7.76213593286909e-06
-1.79394292087841e-05
-4.08999178501347e-05
-3.31672642686735e-05
-4.46808666892686e-05
-4.95119150600176e-05
-3.28664812134664e-05
-3.91774499716933e-05
-1.14333255391042e-05
-1.29226201487056e-05
-1.61230522007706e-05
-2.0353386054036e-05
-1.35737856832928e-05
-1.65690276306908e-05
-1.96882253249555e-05
-3.02375434688149e-05
-2.48630067757438e-05
-2.36222751901384e-05
-4.18257445945944e-05
-3.37309779881472e-06
-1.93221413407932e-05
-3.57845876743689e-05
-4.58538937634821e-05
-1.90440833979432e-05
-4.30605010496648e-05
-2.10001643866632e-05
-3.01088680004197e-05
-2.16183474178501e-05
-2.19061727895038e-05
-3.69087773654009e-05
-5.32812655887845e-06
2.25534211831095e-05
-2.91749685005473e-05
-7.35223791136518e-06
-2.02014227165172e-05
-4.49342603126377e-05
-3.23406154530258e-05
-1.84787794431972e-05
-1.09925607877976e-05
-2.67643964268011e-05
-5.3785936672011e-05
-2.55620277845543e-05
-2.31194664905175e-05
-3.97503844576737e-05
-3.47228642182975e-05
-4.43753052910373e-05
6.01701867443414e-06
-1.74521783725384e-05
-3.5203092581886e-05
-3.8142231816729e-05
-7.52015071046241e-06
-2.01863796715727e-05
-8.90598777737536e-06
-3.7267918857372e-06
-4.40776516080639e-05
-4.62763837550955e-05
-3.2340198615258e-07
-4.37883298581991e-05
-1.97783869796043e-05
-3.59157981054365e-05
-4.0479523282435e-05
-4.55119355227879e-05
-1.1529801882243e-05
-2.63958334893086e-05
-3.22400184544876e-05
-2.86552687230556e-05
-2.18830778841392e-05
-1.85067222638353e-05
-3.39297143354871e-05
-3.33506672456542e-05
-2.93816730376297e-05
-2.00456146219123e-05
-5.34477696463054e-06
-1.48220053834369e-05
-5.74429943503491e-06
-1.94760496571669e-05
-3.42268524581914e-05
1.28107858352386e-05
-9.08913789055939e-06
-3.57938253014045e-05
-1.34746170784071e-05
-2.82838380274766e-05
-1.67157996515564e-05
-3.15391543519197e-05
-1.32190430322572e-05
-4.09480476873083e-05
-2.30366203617396e-05
-1.06512394890674e-05
2.09020669527971e-06
1.86618233452567e-06
-4.02502347704716e-05
-2.17948717495722e-05
-8.1708608922415e-06
-1.1385827169949e-05
-3.75041543649006e-05
-1.08126399515751e-05
-4.21891077909291e-05
-3.36625179026264e-05
-1.76137193594929e-05
-1.46694944270202e-05
-3.52010022119468e-05
-4.45186275180585e-05
-3.1731056994566e-05
-9.74489049362845e-06
-1.16541306692321e-05
-2.29798565862588e-05
-3.26060089065491e-05
-4.05773450984756e-05
-4.14867506925461e-06
-2.0350727408219e-05
-3.42632080572663e-05
-2.15769909946873e-05
-1.67158925037698e-05
-3.73857649839374e-05
-3.34016840266833e-05
-2.91099854255454e-05
-3.54216688701134e-05
-1.6884208651208e-05
-2.29852966143495e-05
-2.36559092347694e-05
-3.09168558343596e-05
-3.09790902273965e-05
-1.08197300669323e-05
-4.36651498015191e-05
-2.13921928417808e-06
-1.80573610653428e-05
7.58106645241694e-06
-2.69957404625198e-05
-7.66241566448248e-06
-6.58094452655053e-06
-3.00555804031823e-05
7.35909148222803e-06
-2.36731679641226e-05
