# Supplementary material for: Research on computational propagation and identification of mine microseismic signals based on deep learning
Source: PLoS One. 2025 Oct 22;20(10):e0334641. doi: 10.1371/journal.pone.0334641 (PMC12543183; doi:10.1371/journal.pone.0334641)
Supplement: S6 Data — (ZIP) [file pone.0334641.s006.zip › 000100900000081.xlsx_0.txt_24.txt.txt]

-2.68311805788195e-05
-2.39373592025293e-05
-1.77597002338405e-05
-7.17355229523461e-05
-1.16367484406253e-05
-2.86788871756717e-05
-1.20182911204323e-05
-3.41602501887016e-05
-4.63137011495388e-05
-2.974489977053e-05
-7.76513549489905e-06
-3.74729952301158e-05
-3.23522321305684e-05
-9.96928843043053e-06
1.04085399620497e-05
-1.32388279277109e-05
-4.78246885616399e-05
-1.92402811488774e-05
-2.13263900047765e-05
-2.35121989865327e-05
-2.85046550647864e-05
-3.3532525664767e-05
-3.16322095844679e-05
-2.40673475489683e-05
-4.51842681189649e-05
-3.37101766513446e-05
-2.00598644580395e-05
-5.93735452061483e-06
-3.79839817819896e-05
-3.19608592648818e-05
2.82661401268186e-06
-2.75931974329743e-05
-3.6695615725865e-05
1.27691496153596e-06
-1.07940739067388e-05
-1.80986261704224e-05
-1.50700512639804e-05
3.52114347832615e-06
-4.80970873679788e-05
-1.7080949727378e-05
-7.08317327372624e-05
-3.44009317634782e-05
-3.58970874178081e-05
-1.83674356025761e-05
-4.27678107276587e-05
-2.96157876309044e-06
-2.18218509776875e-05
-1.96542275664908e-05
-3.94184609834223e-05
-1.0528414280552e-05
3.90221652081847e-06
-1.03343292756583e-05
-4.12984211681626e-05
-4.46896076569597e-05
-2.99326262163344e-05
-4.29348070411109e-05
-1.55508418841393e-05
-5.32989583610164e-05
-1.30054850809175e-05
-4.80650181645078e-05
-3.27232007471078e-05
-3.29765466611278e-05
-2.17404995329131e-05
-4.32560097675546e-05
-1.75241460019544e-05
-5.53458767109912e-05
-1.97741083946249e-05
-3.59505654425474e-05
-3.81667781872574e-05
-3.99359428151287e-05
-4.1138279870572e-05
-4.21291437258851e-05
-1.69928157923526e-05
-4.52124516787575e-05
-4.29033152618811e-05
-3.79699603587292e-05
-4.18981085150374e-05
-3.0340209087565e-05
-2.84434085185498e-05
-4.96961308029742e-05
-3.80495683551876e-05
7.26282846616755e-06
-3.15878691277247e-05
-4.60999193339223e-05
-2.97892742182432e-05
-5.03875264702354e-05
-3.5982500053955e-05
-3.30010475983854e-05
-3.4546626223467e-05
-5.00403557678723e-05
-3.13363926620534e-05
-4.19632628508921e-05
-3.97172405009174e-05
-2.47945604043109e-05
-3.76478703816283e-05
-3.18630731460746e-05
-4.82397346530439e-05
-5.12085068403127e-05
-3.23457889588187e-05
-2.60378736741188e-05
-2.26843958389594e-05
-4.98543545429646e-05
-2.30693196496911e-05
-2.36629932368791e-05
-5.66600677243333e-05
-7.98567883605006e-06
-3.55936314750305e-06
-6.54152004606342e-05
-6.4631157500652e-06
-2.34568397530284e-05
-1.47321598324774e-05
-2.8622402525982e-05
-4.20531436426176e-05
-4.72614702795119e-05
-1.83014074595415e-05
-3.66696614089908e-06
-6.82638244425994e-05
-1.05847396075742e-05
-1.19852617687393e-05
-4.51935055468141e-06
-3.91281640286636e-05
-1.62378749246398e-05
-3.11374346306462e-05
-2.82761770236976e-05
-1.88593967539057e-05
-2.65560088169176e-05
-3.30420214609937e-05
-2.20391808382298e-05
-1.91197516054389e-05
-1.26659755591491e-05
7.45584044283762e-06
-1.58544112137323e-05
-3.62889557046217e-05
-5.29024673487547e-06
-6.99457211703452e-06
-6.09505176711532e-06
-4.21482934400148e-05
9.2243947621525e-06
-3.22856399177052e-05
-5.50444963102942e-05
-3.14472966882092e-05
-1.06428203601377e-05
-7.53515251261035e-06
-3.60066503099664e-05
-3.9783316614929e-05
-4.38176230520438e-05
-2.95461407933527e-05
-8.17923281490621e-06
-3.53573709069824e-05
-3.22312036636059e-05
-3.61214918445327e-05
-3.91172608208957e-05
-4.0622281376242e-05
-1.30845578302368e-05
-1.14071083070177e-05
-5.61153128910898e-06
-1.4226218342012e-05
7.09611783694152e-07
-3.7538846998635e-05
-2.4316093463813e-05
-3.86830592897095e-05
-2.26148266861697e-05
-3.30372648053741e-05
-2.3065833386834e-05
-4.34145565869981e-05
-2.60830592646724e-05
-7.05784264809903e-05
-5.3960106056733e-05
-1.32331380272251e-05
-2.55330113106141e-05
-1.28146711218058e-05
-1.02936615323464e-05
-3.74658074520399e-05
-1.51596599724996e-05
-1.69481984102137e-05
-2.16910408341567e-05
-3.53314023056886e-05
-3.60061251424042e-05
-2.15488113499042e-05
-2.56814358213221e-05
-7.604134367008e-06
-2.41649433524748e-05
-1.54252318616394e-05
-2.96394268679684e-05
-4.08281847138019e-05
-5.17265171753227e-05
-4.43180419696855e-05
-2.73725192124614e-05
-3.26814505025417e-05
-4.64672304830166e-05
-5.14023527886835e-05
-3.83436243175605e-05
-3.23091951773229e-05
2.3347956952896e-06
-4.63833366620671e-05
-3.15600141899631e-05
-2.84554249380806e-05
-1.79339662138508e-05
-2.30578184102862e-05
8.18008185735737e-06
-2.65805317537573e-05
3.62138570194474e-06
-1.8217410450369e-05
-4.59125885940119e-05
-8.18156973888776e-05
-1.26596255758431e-05
-3.24196934960308e-05
-3.09786204560694e-05
-1.88308200801021e-05
-3.74683717305452e-05
-2.92058061317424e-05
-1.93964420741917e-05
-4.47904563534404e-05
-2.2664951044508e-05
-5.27730135931725e-05
-3.84644243568447e-05
1.77864165647114e-06
-1.68943936878043e-05
-3.79573614865677e-05
-2.38864891591325e-05
-2.60959600229624e-05
-9.18826701860415e-06
-2.25725638776279e-05
-1.41805256115364e-05
-6.8268784292537e-05
-5.18860784276619e-06
-4.69971406295012e-05
-4.2389558430733e-05
-3.06159549151433e-05
-3.77119776798238e-05
-5.46918494520417e-05
-7.28888097365146e-05
-3.61575795025555e-05
-4.4047640467061e-05
-3.87707456248619e-05
-2.33256288069391e-05
-2.31748906891898e-05
-2.50246455328583e-05
-3.18644350346017e-05
-1.25718660328838e-05
-2.16743144359515e-06
-1.27225435745151e-05
-1.69119322191738e-05
-1.2238753352778e-05
-1.49867312837348e-05
-2.6990537826801e-05
-3.06731520203769e-05
-5.54550185118512e-06
-1.5364745428091e-05
-2.27364899879087e-05
-2.75910282268436e-05
-6.01046104204968e-05
-2.06831554538717e-05
-3.97683946609072e-05
-3.81801702665603e-05
-4.17287858485169e-05
-1.45260510113763e-05
-5.49134224768918e-06
8.20075584060125e-06
-1.8387909354224e-05
-2.78990270462684e-05
-9.64707111694086e-06
-3.34547288555173e-05
-2.84541156266902e-05
-4.77892514540666e-05
-5.49742696363291e-05
-4.92875253805174e-05
-2.4479193729194e-05
-5.02783230709923e-05
-3.19224358975113e-05
-1.99510084938599e-05
-4.00059649160709e-05
-5.54653754447041e-05
-3.12311564426104e-05
-3.10803008221434e-05
-4.10281392572499e-05
-2.49009264724565e-06
-2.0773886152696e-05
-3.98799035703796e-05
-1.57714791191552e-05
-2.26248874893801e-05
-1.60837479409147e-05
-1.1583283852483e-05
3.19992791555644e-06
-3.08238379714402e-05
-2.25463486806324e-05
-6.22970592891305e-05
-3.66277183213464e-05
-5.26397653327102e-05
-4.27080692540345e-05
-1.68765710038853e-05
-3.98974044810093e-05
-3.19327694322378e-05
-3.04615984541236e-06
-7.5056662994483e-06
-3.72266588688775e-05
-6.80123141171888e-06
-7.40784096336008e-06
-4.22043368557221e-05
-4.64191950523056e-05
-1.27594924769733e-05
-1.52408183685288e-05
-2.70508989777206e-05
-2.2367659428142e-05
-3.10469970278061e-05
-9.29694051364945e-06
-2.52882692304765e-05
-3.07402390996951e-05
-2.70042054381525e-05
-3.69717743782082e-05
-5.84673045175291e-05
-3.43385854289676e-05
-1.07135003572315e-05
1.14400418023955e-05
-4.5925014749419e-05
-1.68089207715449e-05
-5.4273339289318e-05
-4.54757214593904e-05
-2.07356633094575e-05
-3.64038333591183e-05
-2.67946916182336e-05
-1.87322269491459e-05
-3.206217930316e-05
-1.4958477567536e-05
-1.77072428335959e-05
-2.92756471148715e-05
-4.26183363262173e-05
-4.49605160596478e-05
-3.44000056727728e-05
-6.48197227832139e-05
-3.70135381986204e-05
-8.12023353421635e-06
-1.45116622990414e-05
-1.23606018870394e-05
-2.10236928106733e-05
2.31838018415866e-05
-1.37142873735494e-05
-3.25241161893856e-05
-1.6898994716509e-05
-2.89862076839736e-05
-4.28107979184965e-05
-1.67304375834468e-05
-4.98233560429161e-05
-5.01298565862525e-06
-9.7600436658092e-06
-2.03416515604969e-05
-1.41064718447991e-05
-5.82728617118678e-05
-6.34683525023961e-05
-1.50866900931876e-05
-3.2682172024707e-05
-4.27288074892053e-05
-1.52065571885442e-05
1.86880200809279e-06
-4.24332812198032e-05
-3.34514284962126e-05
-1.74590023795014e-06
-4.46665895006725e-06
7.27400355519223e-06
-1.5869330010688e-05
-7.1829953876434e-06
-2.57232581141988e-06
-1.913783761767e-05
-3.71872345289291e-05
-3.17090329278311e-05
-4.40567414017542e-05
-4.26861911888078e-05
-3.64656808398724e-05
-1.65095001747709e-05
-3.31659907779033e-06
-4.26328550906697e-05
-6.80305121909923e-05
-4.65532459489874e-06
-3.52389699082099e-05
-1.80389988309728e-05
-1.08144160532691e-05
-1.22045655352322e-05
-2.67438709463042e-05
-4.49076344723333e-05
-1.2346691517175e-05
-2.19234323710986e-05
-3.13085988495327e-05
-5.32312346833032e-05
-1.13120903244948e-05
-4.44383366100062e-05
-4.54058784904824e-05
-3.82671378309495e-05
-4.51723577045383e-05
-3.26673331138731e-05
-3.53463460683616e-05
-2.91100166409555e-05
-2.00495055203714e-05
-3.59890926409521e-05
1.28773606315098e-07
-1.60595871278659e-05
-4.30795370683927e-05
-3.18178209004606e-05
-4.43800853733729e-06
-2.69084429990393e-05
-8.72772479320211e-06
-4.81068236057329e-05
-2.2333526888564e-05
-4.727646061052e-05
-4.15221931135518e-05
-5.94002155205387e-05
-3.95965908118033e-05
-8.49359700636546e-06
-8.51258650333386e-05
-2.95323079712671e-05
-3.92220457130305e-05
2.46653148286802e-07
7.70849194623537e-06
-3.41102124123513e-06
-4.27253855084398e-05
-3.94966512164341e-05
-1.34530894310189e-05
-4.43043887090054e-05
-4.63484491313806e-06
-1.175885133553e-05
-1.52403137997103e-05
-3.86244306963223e-05
-2.07362426714266e-05
-2.63119632945378e-05
-2.41622770694053e-05
-1.9880561102354e-05
-2.96349734770365e-05
-4.11476574289343e-05
-2.71783289581423e-05
-1.37534711967646e-05
-2.41493481064638e-05
-6.8893896405936e-06
-6.32934854776369e-05
-1.84495179983016e-05
-1.45405126420872e-05
-2.10198754143754e-05
-2.66325933861835e-05
-1.92664596256143e-05
-1.05145609535655e-05
-3.93902791467276e-05
-9.44692171745235e-06
-2.14617317546344e-05
-7.84621173136234e-06
-4.97267364196443e-05
-3.36742960555621e-05
-4.92268402377274e-05
-2.36125117122797e-05
-4.11289629832241e-05
-2.38583911329279e-05
-1.53354735133599e-05
-4.48176224257966e-06
-2.9721041397856e-05
-2.85473475381612e-05
8.63370492022455e-06
-4.1557534257754e-05
-3.36721967895674e-05
-1.26849146590216e-05
-8.58216048360296e-06
-7.67926054078873e-06
-3.02417806300563e-05
-3.44374657893253e-05
-2.76262386337228e-05
-5.00677383470572e-05
-4.65525099333046e-05
-4.41023526384159e-05
-4.89867592737889e-05
-2.98319524593964e-06
-4.06528974435765e-05
-1.86008961426551e-05
-3.40370250481966e-05
-2.37015149127381e-05
-1.36774806366397e-05
-4.45298077299065e-05
-2.97069996166003e-05
-1.67166956486076e-05
-1.03881849780916e-05
-3.97440896707951e-05
-3.98129553156338e-05
-4.96531064330222e-05
-4.26449204974968e-05
-2.90677944008672e-05
-1.85686342734814e-05
-5.49770504669939e-05
-1.2073647705695e-05
-2.6215472408674e-05
-4.90728677967475e-06
-3.02694057925873e-05
-1.70071240161706e-05
-6.18192486233747e-05
-4.3914379058448e-05
-1.22285130410206e-05
-9.75990119081421e-06
-3.00779512655529e-05
-2.43330133964929e-05
-4.8188554372455e-06
-2.30265418654444e-05
-3.8106062373735e-05
-3.29338838520595e-05
-1.29718010813205e-05
-4.6105652280536e-05
-6.15279727325002e-05
-4.1337710445915e-05
-1.35546953490045e-05
-2.84901094959111e-05
-4.67295757992811e-05
-1.40390270204411e-05
-3.95401234897966e-05
-6.46678568849481e-06
-1.61140240515589e-05
-4.9981095971692e-06
-2.20895772188842e-05
-1.94411029465645e-05
-8.21322624434616e-06
-1.50252347213042e-06
-5.60258733952933e-05
-3.73882714511588e-05
-2.90841627926433e-05
-1.92819017993303e-05
-2.78167456548823e-05
-3.03078134794108e-05
-4.44783370312209e-05
-1.50173473832034e-05
-4.05783864392379e-05
-2.11824511361886e-05
-4.0673109611815e-05
-3.07112239559047e-05
-2.0473955017162e-05
-1.33031173012598e-05
-1.14573785470921e-05
-1.19554266477343e-05
-2.12301649167143e-05
-5.55871963063912e-05
-2.86411151273963e-05
-2.58119692684226e-05
-1.88964037099766e-05
-3.11492281838497e-05
-4.22191325770965e-05
-4.63357637092971e-05
-5.10742747348744e-05
-4.98547884546594e-05
-5.00983770610606e-05
-1.32934119050415e-05
-3.92201621639536e-05
-3.35975855559838e-05
-2.12064826694949e-05
-4.16230801551326e-05
-1.71048577410792e-05
-4.00134915953985e-05
1.17575639097801e-05
-2.64345668248946e-05
-4.68863773437407e-05
-9.46205886696849e-06
-4.12364885165381e-06
-3.5689005879972e-05
-6.79482347671032e-05
-3.03523199839562e-05
-2.87398684714011e-05
-4.2849427865462e-05
-2.80996968348035e-05
-3.91569872484766e-05
-3.25117304046974e-05
-4.70935449910085e-05
-3.9956543819708e-05
-5.57037333905898e-05
1.34133210400691e-06
-2.21912405245664e-05
5.49974126439696e-06
-4.6592846438252e-06
-4.25384858240798e-06
-7.35172606518444e-06
-1.89590831845606e-05
5.91329322793251e-06
-4.24120284451456e-05
-3.55616494430796e-05
-3.56335580165872e-05
-3.80261410952859e-05
-5.13551343855971e-05
-3.06342704035037e-05
-1.56672444409291e-05
-7.40289463626063e-05
-4.4962437098187e-05
-5.08027886865291e-05
-3.32972667880422e-05
-3.9879554946734e-06
-3.87939098586904e-05
3.34844545723539e-06
-4.26026530090586e-05
-1.2283703629947e-05
-3.1146221112613e-05
-3.21251780498027e-06
-4.87975711656585e-05
-2.8961831904322e-05
-4.27616146531262e-05
-2.45975521053594e-05
-3.74268597363263e-05
-4.92895832920213e-05
-5.87429508500337e-05
-4.25183019318963e-05
-2.29902553727076e-05
-4.71822395344337e-05
-2.80327518981918e-05
-4.08659355093187e-05
-7.03066497609494e-05
-5.43230126498113e-06
-2.83372772151652e-05
-1.1246136837555e-05
-1.69259030234492e-05
4.18120588339347e-06
-3.73281274892682e-05
-2.74076975058338e-05
-2.07226146761953e-05
-2.52537720860116e-05
1.10301475633353e-05
-1.07011574406784e-05
-3.75343379900595e-05
-2.00031543677988e-05
-5.59246050215986e-05
-4.88746056026425e-05
-5.53125510128454e-05
-4.89562209491679e-05
-3.62312943226188e-05
-8.06163302441898e-06
-2.79477961684073e-05
-3.77193221850572e-05
-5.64162227825252e-05
-2.43608769131978e-05
-2.38720038503466e-05
-5.98968188164404e-06
-4.62958034478176e-05
-1.75633525214608e-05
-1.54978074086624e-05
-1.15986400337013e-05
-5.69919957893779e-06
-2.82756825619543e-05
-3.60009574769797e-05
-3.03601500027268e-05
-2.18400204730703e-05
-4.2858766086523e-05
-5.86134037891626e-05
-4.9324306119612e-05
-2.39853820148757e-05
-2.0235824377639e-05
-4.83592615560225e-05
-1.25175910252383e-05
-3.8175315845828e-05
-2.36627697283181e-05
-1.27948938168891e-05
8.81550623920083e-06
-2.29312741332132e-05
-2.45237559234897e-05
-1.72493158789932e-05
-2.37873381192072e-05
-3.10828410426331e-05
-5.07057307772514e-05
-3.50544886715191e-05
-4.17579417718009e-05
-2.32328474055578e-05
-6.05170919826061e-05
-1.12419652767321e-05
-4.10008613251298e-05
-3.6486274151408e-05
-3.13280946997814e-05
-2.53028176876398e-06
-2.81116341156277e-05
-9.28528420908171e-06
-1.98684438784323e-05
-4.95980487516196e-05
-2.71114780711367e-05
-2.97640451332109e-05
-1.30450099875532e-05
-6.84421372652142e-07
-5.63139592778896e-05
-3.58441867883129e-07
-2.8617762711381e-05
-1.50536469587869e-05
-3.12886223728001e-05
-1.75400372047046e-05
-4.35790154482291e-05
-4.92703983495377e-05
-4.64782115051919e-05
-6.27878882861111e-05
-3.24408300043067e-05
-2.72989355055452e-05
-1.66975254965136e-06
-2.99440365852837e-05
-5.36038674566515e-05
-4.43016512414773e-06
-4.55045408219718e-05
-5.8650947213476e-05
-2.4198549552181e-05
-3.26733714774348e-05
2.37908998654354e-06
-3.89602540203889e-05
-2.20185226117741e-05
-3.46143594795756e-05
-1.97714643979334e-05
-3.67869908834336e-05
-2.25812637898817e-05
-1.13768978135122e-06
-1.58599720446235e-05
-4.66810576397241e-06
-2.30887581114959e-05
-4.35361205192233e-05
-3.38379283610456e-05
-4.76123562492606e-05
-3.46851507649572e-05
-1.61883246322926e-05
-3.79635315622708e-05
-2.64481637683185e-05
-3.34749319470724e-05
-3.36471937168386e-05
-3.82071757180864e-05
-6.13634372757018e-05
-4.55150379246419e-05
-4.58848529995393e-06
-1.21470734755488e-05
-4.10703349052415e-05
-2.88441997147293e-05
-1.56362833525287e-05
-2.78880190366737e-05
-2.58024654929428e-05
-5.17415362923336e-05
-2.35204850372704e-05
-2.89143369587605e-05
-3.19953356088359e-05
-5.82714885606771e-05
-3.81533551235621e-05
-4.27751239536097e-06
-4.41125509072769e-05
-4.36810394391868e-05
-3.47119072806049e-05
-5.96421706271069e-05
-3.04085555396579e-05
-2.25733493952043e-05
-2.79127941861286e-05
-3.46141929471939e-05
-4.68850006472869e-05
-4.97260933283613e-05
-1.75896539694441e-05
-4.31658914065813e-06
-1.11511332911076e-05
-1.69823357659314e-06
-2.67532517574136e-05
-5.26240181637993e-05
1.37901987425908e-06
-2.2079150793587e-05
-2.93560275288671e-05
-1.89009161510799e-05
-4.56947883570754e-05
-4.06553512926974e-05
-4.0040246612587e-05
-2.60907328843833e-05
-4.10707281077303e-05
-5.61484378065655e-05
-5.12743881588635e-05
-4.58364298625413e-05
-5.1680740159173e-05
-4.02850474451827e-05
-3.94766390025516e-06
-2.87250782657758e-05
-2.50758979523851e-05
-4.36076215703873e-05
-1.62767064123574e-05
-1.82335767205121e-05
-5.51493367002545e-06
-1.58010908047246e-05
-1.89655258178765e-05
-1.61775445686762e-05
-1.38850506473231e-05
-2.85490534376699e-05
-4.92742726713451e-05
-4.9777668135852e-05
-2.81466811611274e-05
-2.62595735579048e-06
-1.27796867406928e-05
-4.79030772870555e-05
-2.73680374288545e-05
-6.86265959345545e-05
-2.87021231888678e-05
-1.0064070493124e-05
-2.03495275351027e-05
-4.68957820419924e-05
-3.1217919316097e-05
-4.74128448766439e-05
-1.25595473723142e-05
-3.00193983143345e-05
-3.21746268264717e-05
-4.11143354294893e-05
-3.76914540251482e-05
-4.74593645633902e-05
-1.06882021564444e-05
-3.05454758410538e-05
-4.87868332092605e-05
-3.13600054751648e-05
-2.53548028935778e-05
-4.36368447765487e-05
-4.05061664340809e-05
-1.20033168952351e-05
-2.79874794994417e-05
-2.64062491209822e-05
-3.83715358771792e-05
-2.62371556381012e-05
-2.78704432721767e-05
-2.31182472687772e-05
-3.94636946921441e-05
-3.8006243325932e-05
-1.1683905728276e-05
-2.35829654948829e-05
-1.41786767709361e-05
-6.45093380629898e-06
-3.45275514003612e-05
-2.13256343061232e-05
-3.23203379594446e-05
-5.39095549720892e-05
-7.96137042758858e-06
-5.06177624568696e-05
-5.76229372305546e-05
-6.66445822923594e-05
-2.0286671432664e-05
-2.13326226318095e-05
-1.74817036748943e-05
-3.5305053999839e-05
-1.78549456873676e-05
-3.49380924561343e-05
-2.51739152683229e-05
-3.45809628654417e-05
-3.73082699682609e-05
-3.26323451907268e-05
-3.68274358068226e-05
-2.13614794730675e-05
-3.59346633320668e-06
-3.8725392588514e-05
-4.13304901887797e-05
-3.23818588386267e-05
-1.91930432901441e-05
-3.98983326479832e-05
-1.1649374995622e-05
-2.26774868970613e-05
-2.67010478334512e-06
-2.55824749364335e-05
-2.62562915008279e-05
-1.42750120818842e-05
-1.72962334756709e-05
-2.24075005970587e-05
-3.91778387268244e-05
-1.9508318321499e-05
-3.85814884394283e-05
-8.63594048685159e-06
-5.82762679808996e-05
-4.40452249285578e-05
-6.23214579660585e-05
-5.43750969772025e-05
-1.48344963263345e-05
-4.59501295875427e-05
-4.06942214522121e-05
-4.31637119905327e-05
-1.1441507220306e-05
-2.1117346450188e-05
1.8833032621918e-05
-4.1607690766651e-05
-1.01545444385284e-05
6.06140629589537e-07
-2.82755611667587e-05
-5.33141351473921e-06
-3.9404344128679e-06
-8.51548020326823e-06
-3.62133758421515e-05
-2.75393334472204e-05
-2.97829892917825e-05
-5.03183139539589e-05
-4.73098246061682e-05
-6.13339654586674e-05
-1.80230104305536e-05
-3.42187835278837e-05
-2.85837065987069e-05
-2.53612397717489e-05
-2.53309027335317e-05
-3.20743848723807e-05
-5.09691428221292e-05
-4.9073390971792e-05
7.64555470674243e-07
-4.68813648118976e-05
-6.91314332666869e-06
-1.22448614372363e-05
-4.02535621603254e-05
-1.83015865734375e-06
-4.50599988807176e-05
1.68240365582952e-05
-2.31273316253915e-05
-6.28174354427095e-06
-3.51140264130947e-05
-3.51494838267304e-05
-3.50788034316664e-05
-2.69752897091489e-05
-2.53359588168763e-05
-1.87425928075489e-05
-5.20688951579442e-05
-2.29741129993821e-05
-4.85709937030963e-05
-2.29006673926116e-05
-3.23336179031552e-05
-1.91641399470639e-05
-1.87557567471181e-05
-3.83419244838071e-05
-4.02375647577836e-05
-2.56909336657723e-05
-6.91225012669007e-07
-3.55639914858002e-05
-1.50394165529365e-05
-2.15148715714748e-05
-2.85170278028879e-05
-4.42951847797198e-05
-1.97956027558055e-05
-1.67917936131278e-05
-3.70377852542776e-05
-4.3248403273975e-05
-3.06555291545103e-05
-3.70511955894625e-05
-1.78805507139714e-05
-1.8819952363753e-05
-1.3106579439066e-05
-2.61340844549804e-05
-3.80879301573143e-05
-4.59855195862945e-05
-5.15190821725431e-05
-4.64151658139376e-05
5.11849335275855e-06
-1.12419598853577e-05
-2.58327404514484e-05
-3.01145333536829e-05
-2.54433818669854e-05
-2.22216616673409e-05
3.17535108690713e-06
-2.69296598142929e-05
-1.60328678990289e-05
-4.20969673897153e-06
-8.8621770095273e-06
-2.85011319506924e-05
-2.88685286086549e-05
-1.86652677057656e-05
-3.56638876759567e-05
-6.32805221076821e-05
-5.31346040339337e-05
-3.20436360532814e-05
-2.70250921011657e-05
-2.95116713286294e-05
-2.65994297769722e-05
-2.09185471552963e-05
-3.79567506159922e-05
-2.23704451733007e-05
-4.60810203832397e-06
-2.06436382832564e-05
-2.87720561321501e-05
-2.32453521459365e-05
-2.70817856749753e-05
-6.95861157510432e-06
-4.9487253005827e-05
-5.94024219844299e-06
-2.55706431717453e-05
-6.59602871536106e-05
-1.26249143381821e-05
-3.03054276712148e-05
-2.61584957408823e-05
-3.23994334076435e-05
-5.67218711033312e-05
-3.40923901684582e-05
-2.22318588566473e-05
-6.71482647818012e-05
-1.52634218537976e-05
6.6451809236252e-06
-4.89140674618636e-05
-8.26400014945022e-06
-3.97802454197872e-05
-1.47751672952785e-05
-1.40250656110019e-05
-6.73410710405265e-06
-2.45968986726253e-05
-1.29066137252244e-05
-1.17933221223026e-05
-1.98040127818061e-05
-3.04731769921634e-05
-9.27572534648042e-06
-2.16755837594004e-05
-6.48980196127634e-05
-1.31538792478296e-05
-3.31558272809913e-05
-3.65416025642028e-05
-3.04534321836309e-05
-4.98484056848842e-05
-5.13822359747873e-06
2.21838799766638e-05
-1.59973442863697e-05
-2.43621160126092e-05
-1.55471183921489e-05
-1.17857080140314e-05
4.15766637168408e-06
-3.88611573516952e-05
-2.33823635658968e-05
-5.26056040100055e-05
-2.84624991309488e-05
-1.43597056864278e-05
-4.26701132690878e-05
-1.70737100919913e-05
-2.90036537022522e-05
-6.38046377455754e-05
-1.09326304610075e-05
-6.70569073735218e-05
-3.5338451961993e-05
-1.66175886777551e-05
-4.33121263331639e-05
-3.2986897717679e-05
5.18695145670901e-06
8.82501326252214e-06
-5.31208779370958e-05
-3.18586510350063e-05
1.10248484701094e-06
-3.64118135306945e-05
-4.76486224474543e-05
-4.45785598003449e-05
-6.2313787954872e-05
-2.31417178786637e-05
-2.47292455337593e-05
-3.16114077704361e-05
-1.61863679881253e-05
-4.08483149031539e-05
-3.99837420058349e-05
-4.12813496582118e-05
-2.54480594570522e-05
-3.32834013583306e-05
-2.69897420118471e-05
-1.96125725078404e-05
-1.46425469873155e-05
2.83674199873188e-05
-2.91311111943696e-05
-3.26219879850447e-05
-7.7837634110594e-06
-2.07552547114421e-05
-1.72279880798226e-06
-4.25610251041383e-05
-2.23868381254517e-05
-1.06188320112293e-05
-4.43905309975834e-05
-2.59202606154921e-05
-4.39491226398417e-05
-3.26759115536954e-05
-3.37272660941482e-05
-1.75184206513045e-05
-4.05137660764085e-05
-1.36995889539559e-05
-1.39785668262598e-05
-2.61752981620391e-05
-4.27632685656016e-05
-7.07788615187531e-06
-3.56160594180274e-05
-2.2255279008539e-05
-3.94465131013345e-05
-1.99844545569703e-05
-3.99205360282152e-05
-4.39806774106116e-05
-1.58657403851712e-05
-1.12807752391124e-05
-7.99113397425609e-06
-1.98464817618941e-05
-3.3241156861899e-05
-6.90307240900581e-05
-1.66743293444691e-05
-3.60975199260705e-05
-3.98803125245449e-05
-1.27841087795418e-05
-1.90001735949688e-05
-3.14754994525999e-05
-4.10440903743462e-05
-3.66430387304413e-05
-3.17730461355203e-05
-1.83137328260177e-05
-3.96888634434392e-05
-3.81255479478124e-05
-5.69161046958265e-05
-9.77204398993675e-06
-3.07971744585687e-05
-5.47393087821016e-05
-2.07054366033451e-05
-2.99648082696877e-05
-2.81316904379626e-05
-2.14370792446079e-05
-7.0443676508664e-05
-1.87166183237687e-05
-3.68627045227412e-06
-1.0836395947539e-05
-1.9413936711162e-05
-1.36508257299633e-06
-3.15043773294085e-05
-5.52181104123644e-05
-3.27243294366242e-05
-4.31703904260791e-05
-4.26703905150126e-05
-4.43523527735833e-05
-2.95991511459956e-05
9.4038492240141e-06
-1.33939322401441e-05
-3.68802297654549e-05
-5.71847967512213e-05
-7.62777986801257e-05
-6.16998846509124e-05
-5.21302732686742e-05
-7.11727952779803e-06
-3.06190204613354e-05
-1.12816989584756e-05
-1.19687074500744e-05
-1.55362072037811e-05
-3.99547791201315e-05
-3.30744701706293e-05
-5.83220738150648e-05
-3.27593950552333e-05
-1.86915365178715e-05
7.64754036792334e-07
-4.46246837775407e-05
-2.85892231235673e-05
-2.63934385504289e-05
-4.81138070264632e-05
-5.02781232963841e-05
-3.60122136818577e-06
-1.67888275057249e-07
-1.11765949482884e-05
-3.39616704732231e-05
-6.78286645045633e-05
-3.51372826425641e-05
-4.75749686502865e-05
2.00624986403113e-05
-4.29720346029238e-05
-3.02509441190891e-05
-4.23552097642826e-05
-3.39295002331723e-05
-3.09162301377537e-05
1.3549424047759e-05
-4.12294196312162e-05
-3.34619569262595e-05
-1.96923825130347e-05
-5.6697016849567e-05
-1.92237816839005e-06
-3.25850797285912e-05
-3.21214918703294e-05
-4.17657410197208e-05
-9.2652949923821e-06
1.19958779990707e-05
-5.46046699772546e-05
-4.57711538294464e-05
-4.26834450316098e-06
-3.76808991777718e-05
-2.53594332616785e-05
-2.12738516602918e-05
-7.90767616124802e-07
-2.13992636698296e-05
-1.86033400168134e-05
-2.53893240057819e-05
-3.68942391707823e-05
2.23056297694726e-05
-2.79879669311748e-05
-9.55805818909555e-07
-2.98963258384531e-05
-4.36279939795832e-05
-1.76489367140178e-05
-4.22855493977372e-05
-4.17046460013764e-05
-3.5353103521128e-05
-1.95680781292622e-05
-2.38285170457426e-05
-2.70125775652785e-05
-1.22563097556302e-05
-2.54041267199573e-05
-4.63392734724517e-05
-1.96960433667362e-05
-5.56909316417547e-05
-2.29114035995092e-05
-1.7759451187407e-05
7.7230181559067e-07
-4.07792778997816e-05
-2.35554230357585e-06
-1.94750494051452e-05
-7.20362297356262e-06
-1.62541223531014e-05
-1.81825907437943e-05
-1.25670669252346e-05
-4.12989842778463e-05
6.40854126389069e-06
-2.75321691397169e-05
-2.83492751780004e-05
-3.85501154583819e-05
-4.80222951947119e-05
-2.26148993183059e-05
-4.73941846494309e-05
1.36261854711884e-05
-2.53340834154084e-05
-4.9839057375247e-05
-1.60069767192631e-05
-2.00061155831843e-05
-3.34580837339355e-05
-2.98414055174717e-05
-2.40698868567136e-05
-9.43034779438249e-06
-1.36946695947072e-05
-2.41559313780562e-05
-1.50139494814236e-05
-2.68175680650638e-05
-1.12528647632882e-05
-4.57511328589067e-05
-3.96196635941919e-05
1.27445172904739e-07
-4.09231106526004e-05
-4.72171161465716e-05
-1.06161167422985e-05
-2.4302201107757e-05
-1.31328197148643e-05
-1.23719960785623e-05
-5.11689160550447e-05
-3.32775409987483e-05
-3.08703068173732e-05
-8.96405288900185e-06
-2.16480466069164e-06
-2.05447931977957e-05
-1.45638272084877e-05
-1.24653890000885e-05
-8.90142195313322e-06
-3.41649192001823e-05
-5.05709522693286e-05
-9.74145580625733e-06
-5.7377532213475e-05
-3.74874678528183e-06
-4.35532499151166e-05
-2.80094703892561e-05
-2.52950675160514e-05
-2.50823406318845e-05
-2.98443466745277e-05
-3.562833980047e-05
-6.44447170368012e-05
-3.84132791340203e-05
-3.00079344146623e-05
-2.90195872735519e-05
-1.9435742189517e-05
-1.48753310977515e-05
-1.57300409173628e-05
-1.49480903445388e-05
-2.45095681557279e-05
-3.01615581024807e-05
-2.78683150195826e-05
-4.37453251984994e-05
-3.74941827551184e-05
-3.97973754318212e-05
-3.59192123589066e-05
-4.22709529701605e-05
-2.87778149832615e-05
-5.86938470233544e-05
-1.09170759719578e-05
-4.62395559562675e-05
-2.47641537984889e-05
-1.04885472425747e-05
-2.46739148296016e-06
-4.99570095807847e-05
-5.62164198484879e-05
7.17699270762342e-06
-3.57914392219827e-05
-1.46521000505735e-05
-2.63094320918528e-05
-1.39283273851536e-05
-3.60786500687976e-05
-2.06789217419444e-05
-1.55381698838829e-05
-5.48539404600929e-05
-4.44825706550293e-05
-2.68124031177297e-05
-4.0512313067755e-05
-1.37935289648948e-05
-2.76616749823372e-05
-1.8706501307592e-05
-5.49281739190777e-05
-4.67115174235471e-06
-1.59875525004731e-05
4.05777165148995e-06
-1.10440734230051e-05
-2.31371079913757e-05
-1.59096458622479e-05
-4.45891369347452e-05
-8.91700082875962e-06
-4.69711641268138e-06
-4.70809635528009e-05
4.24676962099532e-06
-1.50775515302502e-05
-1.72163746889393e-05
-1.62636650311134e-05
-5.48118433600975e-05
-1.28671192528119e-05
-1.56360653584284e-05
-3.83387759440198e-05
-4.7037877530983e-05
-4.9723441761031e-05
2.35922837483544e-06
-2.82305460317825e-05
-1.99263145279222e-05
1.16451747884938e-05
-4.86278921097215e-05
-2.04199211044694e-05
-1.7575363031661e-05
-4.89548761535134e-06
-4.23305020713558e-05
-7.26309911013168e-05
-2.14165373432181e-05
-2.5463575517568e-05
-5.79432788729803e-05
-2.85471703893354e-05
-2.32882464242931e-05
-4.78971377872409e-05
-4.46357235574456e-05
-4.38024787720372e-05
-3.48158957011084e-05
-3.72017876021186e-05
-4.52969184393385e-05
-1.38916015519654e-05
-2.61869291960245e-05
-7.32297638292344e-06
-3.63045737904687e-05
-3.98028949756467e-05
-3.02705575960843e-05
1.20004731568683e-06
-1.37789754802799e-05
-1.37933760710707e-05
-4.26744184596953e-05
-5.20094518153671e-05
-2.15275018812514e-05
-2.04697343136815e-05
-5.96011954033898e-05
-2.66390525032326e-05
-3.91315490755206e-05
-3.59088054721013e-05
-2.64615606849815e-05
-4.07359010381948e-05
-2.79242018567512e-05
-3.02855127542919e-05
-4.74724314161414e-05
-1.02738461659652e-05
-4.75963266089295e-05
-2.14317184674388e-05
-2.70557035401435e-05
-4.89463544578028e-06
-1.69855736579697e-05
-4.61172638269608e-05
-3.09478738409819e-05
-3.56696537749864e-05
-4.45930713381691e-05
-2.45606602858158e-06
-3.63682285192963e-05
-3.16752825915983e-05
-8.98740322175237e-06
5.24393203980093e-06
-2.92740566353766e-05
-1.6110659241015e-05
-4.99538027582584e-05
-1.81228148369131e-05
-4.9322833542649e-05
-3.853800710682e-05
-4.73212314479278e-05
-4.30535876633279e-05
-1.6561527444176e-05
-4.0192646406757e-05
-2.19807465894302e-05
-2.96732906336196e-06
5.07442002114672e-06
-1.04298171494038e-06
-3.73710096312278e-06
-4.24889419625513e-05
-4.70878111675488e-05
-5.46718238086681e-05
-4.22601903752684e-05
-1.59382227443523e-05
7.58149152301034e-06
-4.45442822925876e-05
-2.79996961924962e-05
-2.53947357999776e-05
-5.4002982544036e-05
-3.91750258751002e-05
-1.12937812318596e-05
-5.02146249037289e-05
1.4582268560573e-06
-3.79991509219946e-05
-2.72117011731072e-05
-1.32833530020556e-05
-4.32468494231563e-05
-8.51458984823786e-06
-4.18759897994712e-05
-1.57270915663911e-05
-4.11096920434723e-06
-1.8317162188632e-05
-1.32894872133597e-05
-4.7194897720324e-05
-2.12303336749708e-05
-7.17334894505976e-05
-5.30613241181775e-05
-4.25942533422417e-05
-3.72946512325546e-05
-5.44466064863915e-05
-2.69311105544208e-05
-4.62164137982669e-05
-2.40746719468312e-05
-2.76148523794792e-05
-4.04514813178099e-05
-5.24807797786836e-05
-5.13600349380867e-05
-1.45030515108104e-05
-1.72890383250135e-06
-1.96474502629363e-05
-4.53815669867045e-06
-5.42958588079706e-05
-4.09750133931321e-05
-3.44521853936883e-05
-5.09001579679937e-05
-3.63448815324909e-05
-5.78422763478543e-05
-3.89103367326436e-05
-1.30556886007979e-05
-1.83730476496932e-05
-2.18233462794859e-05
-5.23865044969633e-06
-3.0418209697903e-05
-1.59153033056324e-05
-3.14272644171458e-05
-1.4939756425839e-05
-4.04454503605966e-05
-1.83769968490039e-05
-8.11564276437431e-06
-2.88487950002484e-05
-3.19292613540305e-05
-2.47593659333132e-05
-4.98651319578134e-05
-4.82878083198531e-06
-1.79392380260519e-05
-3.45269654654686e-05
-4.88911329866643e-06
-2.68667742381839e-05
-2.70657468534111e-05
-3.74763561281308e-05
-2.61155697934361e-05
-2.42896294995351e-05
-5.29425218485663e-05
-4.09577734469256e-05
-1.95737893341905e-05
-1.02137747394185e-05
-2.22656570032678e-06
-1.54581510940496e-05
-1.58522947213966e-05
-3.90332395949121e-05
-1.85845512571995e-05
-6.23458940233359e-05
-2.23032751981783e-05
-4.94972049138069e-05
-1.30280026010115e-05
5.66512841729903e-06
-2.68707748981177e-05
-4.73878487003332e-05
-2.76341469266584e-05
-4.9828336614646e-06
-2.94059481032771e-05
1.1963266196441e-05
-1.3106126429064e-05
-3.89739557764881e-05
-2.99704190127197e-05
-3.655576368041e-05
-9.77846471972576e-06
-6.88510931689425e-05
-2.85380106778801e-05
-3.2897358162429e-05
-3.0802734377599e-05
-3.83523601957159e-05
-2.26788125345113e-05
-8.63128689386146e-06
-2.93710452429744e-05
-5.07820997534168e-05
-8.7439587350403e-06
-3.16361625181563e-05
-5.19682540081356e-06
-3.54026475852185e-05
-6.20517086389222e-06
-1.86627737377178e-06
-2.42657900465781e-05
-3.52338157097679e-05
-7.33325263116466e-05
-4.72872255597122e-05
-3.69061522306804e-05
-3.88907033816177e-05
-3.11896749790558e-05
-1.08156476365689e-05
-1.81057728675488e-05
-2.39234982305246e-05
-3.70254904769857e-06
-3.99157645650221e-05
-3.52417813022126e-05
-3.45891383283432e-05
-1.63552110507436e-05
-3.47513725599071e-05
-2.36158856855434e-05
-4.74537394050509e-05
-2.95677007653292e-05
-6.98473179666937e-06
-4.40126309791489e-05
-3.41570210160414e-05
-4.4453851228601e-05
-5.54596455055211e-05
-2.48650075186384e-05
-3.32596072032978e-05
-3.33909189714781e-05
5.20731596099716e-06
-9.19628862954703e-06
6.93545296938872e-06
-3.53296908972594e-05
-7.68153932599009e-06
-2.55742291570446e-05
-4.58816964517516e-05
-3.86723353351262e-05
-3.60427767120367e-05
-5.3222481407107e-05
-4.1300140909456e-05
-4.19314008652037e-05
-2.0921970902937e-05
-3.04126541308702e-05
-2.51269728498826e-05
-2.55244417730601e-05
-4.20218565485361e-05
-4.00121098218629e-05
-3.50480767017847e-05
-6.17899470047018e-06
-5.23569122967265e-05
-7.15235738491834e-05
-1.62268429315014e-05
-1.00305515500043e-05
-3.9922987979101e-05
-1.1708156672696e-05
-3.05810698078284e-05
-3.7936654377667e-05
-2.37586975246493e-05
-1.32264298610086e-05
-3.82830835238736e-05
-2.80850503555007e-05
-3.05875192913483e-05
-1.80955738293089e-05
-1.558529209523e-05
-4.76420054451179e-05
-1.47362973389377e-05
-2.99865467086262e-05
-2.84994988708676e-06
-3.15792153442611e-05
-2.63182283223641e-05
-2.76887828328435e-05
-2.78083093986544e-05
-3.78282090577854e-05
-4.05050850401119e-05
-5.0164591733214e-05
-1.35859529548778e-05
-9.51764152751559e-06
-1.54342983124178e-05
-2.63670158245915e-05
-2.13337929579218e-05
-4.8873544921926e-05
-1.50228477480533e-05
-6.69605818225268e-05
-3.65669750570675e-05
-2.62583959764053e-05
-1.59661614397095e-05
-3.3432306075862e-05
-1.81664207931847e-05
-4.11942273174562e-05
-3.15594254947335e-05
-1.87678824964282e-05
-2.21292285134447e-05
-3.41161937341755e-05
-1.09162080631855e-05
-4.76014029506332e-05
-4.09461017427519e-05
-1.40796975754393e-05
-3.56528880226147e-05
-4.36134954110775e-05
-4.90898821926319e-05
-3.13244588971191e-05
-2.01332065239324e-05
-2.51642839046798e-05
-1.32024727744542e-05
-4.51065079053996e-05
-1.47836112432991e-05
-5.58768787500961e-05
-2.55848442853403e-05
-1.78413909810111e-05
-3.57601016372909e-05
-1.68189230691987e-05
-5.17390387729143e-05
-5.82416002486208e-06
-2.31469048874368e-05
-4.01237364181743e-05
-2.34301803832255e-05
-3.10828536424783e-05
-9.86708139535314e-06
-3.29813343206744e-05
-5.20073603441141e-05
-1.83865464050037e-05
-4.01273521965732e-05
-2.43475710041225e-06
-4.43690105598302e-05
-3.13390558425773e-05
-2.85714559460474e-05
-2.07760682493125e-05
-2.5615070394152e-05
-3.57456235314416e-05
-1.65666061259577e-05
-4.06957691464705e-05
-1.23840084689687e-05
-3.68777535334457e-05
-2.96840745650612e-05
-1.28068898448738e-05
-1.73738735294822e-05
-3.17758698074323e-05
-5.14776194586592e-05
-5.93639121182091e-05
-1.48350884168674e-05
-1.49469370288797e-05
-3.22784345292925e-05
-5.8179698321977e-05
-1.66903581462705e-05
-5.74599515680336e-05
-2.21158855423992e-05
-1.81358296386876e-05
-9.01516417745163e-06
-3.80389017185655e-05
-1.04492749479029e-05
-6.8354723638518e-06
-3.63820334199437e-05
-4.86829677344174e-05
-1.90014440022561e-06
-1.01989987132531e-05
-7.97955726599373e-06
-4.30622849870918e-05
-4.2357828282167e-05
-3.20717429766055e-05
-4.2773403385377e-05
-2.32071687171718e-05
-4.67933683163822e-05
-3.15348448035204e-05
-4.13335599164368e-05
-2.44235362770336e-05
-3.04624280754152e-05
-5.16128020531586e-05
2.4431992679761e-05
-3.80096301245701e-05
-2.31231283255055e-05
-4.93377315823101e-05
-4.17960997710183e-05
-3.70318042066478e-05
-1.4407306732101e-08
-4.35066585266389e-05
-2.87156101642016e-05
-1.94409117246491e-05
-3.68044722647098e-05
-2.39707049151726e-06
-3.68820313176743e-05
-4.39013174073705e-06
-5.05907965433115e-05
-4.13466969149577e-05
-1.6068787304593e-05
-1.85764849610245e-05
-2.02342158053639e-05
-1.86203964378525e-05
-1.36959067590446e-06
-2.50825846222291e-05
-3.80054570159278e-05
-4.62969214539816e-05
-4.39956184963527e-05
-5.41754173516802e-05
1.12077925312079e-05
-5.24050160930466e-05
-2.65252053967565e-05
-5.68597150795814e-06
-2.86076727993324e-05
-4.98467860185023e-05
-1.30497428968144e-05
3.17848475749735e-06
7.35680974790563e-07
-4.5757653820682e-05
-3.04988921762078e-05
-4.07060683640651e-05
-1.02860085741225e-05
-1.62195043437714e-05
-1.51570550388937e-05
-1.41849472062901e-05
-3.08340656680317e-05
-5.68983366175634e-05
-3.21314805095797e-05
-4.8053933194282e-05
-3.89354847067971e-05
-1.7364558582707e-05
-3.62461253312327e-06
-2.95326347582498e-05
-5.26456915227335e-05
-1.89765921732402e-05
-2.15754326411114e-05
-3.8868789416162e-05
-1.35320548643646e-05
-4.40672155380531e-05
-3.71556626937757e-05
-2.64996770101017e-05
-4.48990176472633e-05
-3.34404317811025e-05
1.05088582956006e-06
-4.63572668719809e-05
-3.36825480101296e-05
-2.02314886531999e-05
-8.14080501633413e-06
-2.0398176829227e-05
-1.58512227628785e-05
-3.76213056598168e-05
-1.1759977443605e-05
-3.89819648232467e-05
-2.04664942489341e-05
-5.07323575951747e-05
-4.36310416120918e-05
-2.74760372437059e-06
-2.05869373664756e-05
-6.6612204478927e-06
-2.24414052353246e-05
-1.99445311050384e-05
1.24187374808349e-05
-3.91347265245118e-05
-2.31628983385161e-05
-3.7731042303854e-05
-3.0323227580229e-05
-3.25489269218296e-05
-8.33361114778456e-05
-2.52434955657808e-05
-3.47358137430286e-05
-4.29944709482049e-05
-4.10686519358456e-05
-9.54230325765555e-06
-5.10453034154749e-05
-2.88495393593962e-05
-7.2062987363275e-06
-3.47403421561243e-05
-2.76903444562301e-05
-4.15694394934249e-05
-4.74235996068355e-05
-3.30907043168496e-05
-2.08388069390017e-05
-4.24408709066489e-05
-4.38355363861746e-05
-1.70411419573595e-05
-1.71095417162662e-05
-3.23556704686122e-05
-3.9784371866702e-05
-2.38791705391061e-05
-4.19231312570587e-05
-3.35189109482106e-05
-4.16632295385991e-05
-5.70132064824243e-05
-5.10548406498836e-05
-2.97027043905704e-05
-1.13682688486961e-05
-1.84981349124678e-05
-3.47137710341566e-05
-1.92137959530482e-05
-3.24414466065954e-05
-2.57901161629629e-05
-4.5143730441493e-05
-2.30696090584928e-05
-5.58393280169056e-05
-1.70804992393181e-05
-2.67576524924686e-05
-2.71030144426757e-05
-1.06522747815593e-05
-2.52016702990507e-05
-2.02135700727408e-05
-3.78147991893401e-05
-2.40500895050415e-05
-3.52556038218188e-05
-3.45050026757546e-05
-1.5516896441147e-05
-4.66038430186128e-05
-4.71741064035909e-05
-2.67984077782766e-05
-1.69974763870656e-05
-4.33409634733239e-05
-5.82440951281335e-05
-6.37581180893536e-05
-3.9073516212245e-05
7.87776644968745e-06
-2.37047408924342e-06
-3.89897376404729e-05
-2.08635861082807e-05
-3.23882110469072e-05
-2.29202510585542e-05
-4.75963587067188e-06
-3.45443231883177e-05
-4.8650737285923e-05
-5.80859152943743e-05
-3.10963640464656e-05
-4.38980000521154e-05
-2.03676320953983e-05
-3.6069871601006e-05
-1.58472337106475e-05
-5.01040899794699e-05
-6.1169880212261e-06
-2.54197241937083e-06
-3.47017046589059e-05
-1.39203353690205e-05
-3.46546031778552e-05
-3.73873356891896e-05
-6.17452217953022e-05
-3.15691095854138e-05
-1.87510001196001e-05
-1.59151035889498e-05
-2.93187338784212e-05
-5.32174139399832e-06
2.15250064952218e-05
-3.71138510347941e-05
-1.52708418913915e-05
-3.0222063252797e-05
-2.9845049550981e-05
-2.46475928580875e-05
-2.41908464724634e-05
-3.08732209864476e-05
-7.55254408303536e-06
-2.93405756604154e-05
1.18183177757835e-07
-1.05962126053221e-05
-6.16185171518725e-05
-4.07675419278445e-05
-3.03992726620855e-05
9.05900600485699e-06
-2.3079617910354e-05
-2.07476970358384e-05
1.93051004130133e-06
-1.34527114897798e-05
-6.43080119685661e-05
-3.45465623311466e-05
-2.75185187701485e-05
-1.89286313376438e-05
-5.51077787846997e-05
-3.1041876125373e-05
-3.71377113257686e-05
-6.05904516448677e-05
-4.63083690400146e-05
-2.10097732512746e-05
-2.11602821908515e-06
-5.43768892758395e-05
-4.55573269657949e-05
-2.10718624755361e-05
1.26430887673893e-06
-1.95215601778137e-05
-2.57905619565998e-05
-1.86049717370134e-06
-4.49265684133755e-05
-3.69011419970591e-05
-2.64553324230278e-05
-4.35086050785204e-05
-2.84628307801178e-05
-6.52333260861191e-05
-4.72036115000454e-05
-4.94697621860823e-05
-4.0224037931606e-05
-2.58727391436024e-05
-2.70094597418106e-05
-3.64318834110996e-05
-3.05549533092253e-06
-7.28337593267777e-06
-1.53143105165092e-05
1.36355700292125e-05
-1.66224864430297e-05
-6.12930337523505e-05
-2.4200898340028e-05
-2.62511548685733e-05
-3.22695296967674e-05
-4.79619228820087e-05
-3.25224651481792e-05
-2.82049601272703e-06
-2.46241295550518e-05
-1.38684330776045e-05
-3.19501567703809e-05
-4.08418844268297e-05
-3.76079531824534e-05
-1.86318267290806e-05
-1.80424736912245e-05
3.2302140158506e-06
-1.33055436391486e-05
-3.18827166118586e-05
-1.7144211174327e-05
-2.32673814229437e-05
-1.75324912121575e-05
-6.38675792920114e-05
-4.70872156613143e-05
-1.77592524848169e-05
-3.30024239509877e-05
-3.33479400996776e-05
-3.71597572020233e-05
-2.38050090593482e-05
-2.35845701648606e-05
-2.26243868449708e-05
-1.40691887489247e-05
-1.71005626894686e-05
-2.76530883034275e-05
-3.89451497708809e-05
-2.32654306616455e-05
-6.39279844049056e-06
-9.95709437483922e-06
-2.91489588536332e-05
-1.15889537161536e-05
-4.09100257790304e-05
-3.84004503737952e-05
-3.89479268529183e-05
-5.49519944773546e-05
-3.24813577412007e-06
-3.52864613362433e-05
-2.94501666222864e-05
-4.99304121929484e-05
-9.10756077007559e-06
-2.35274972061459e-05
-2.17113652702197e-05
-4.08320806168187e-05
-5.37486463392674e-05
-4.06042479590985e-05
-3.77496909330463e-05
-2.57944608334004e-05
-6.42119445377422e-05
-6.18540100817909e-06
-1.56722514271382e-06
-3.5627164739927e-05
-4.77156682461903e-05
-1.98371902526298e-05
-5.55412919196328e-05
-9.95813167270192e-06
-3.17090731405757e-05
-3.80992806256362e-05
-5.77713416797575e-05
-1.38719591327391e-05
-3.90929943154769e-05
-4.9001280882449e-05
-3.87132596524266e-05
-2.52885336387857e-05
1.69039973046853e-05
-1.50429843771064e-05
-2.32577548834538e-05
1.02559544598584e-05
-4.03571031075956e-07
-3.9247454116673e-05
-1.66888172344938e-05
-2.4996605646294e-05
-4.52128444915123e-05
-4.15823614502364e-05
-2.83950958169419e-05
-3.70911794843647e-05
-2.79561000871886e-05
-2.11754573399357e-05
-4.51773341236798e-05
-3.09679926723042e-05
-6.09680499655235e-06
-6.01792667791355e-05
-5.34214791037294e-05
-4.18862918396159e-05
-4.57738602274817e-05
-4.16403566671914e-05
-9.1649458359615e-06
-5.44337845428822e-05
-4.73294782474327e-05
-4.40625029253164e-05
-4.40794743990447e-05
-2.91874668471801e-05
-1.3484603218083e-05
-3.09186528254716e-05
-4.20682816952167e-05
-7.42838000903909e-05
-3.17656773316845e-05
-2.48205925297141e-05
-4.7673538163031e-05
-3.68930267208325e-05
-2.70235623782687e-05
-3.25675221599288e-05
-1.87881333942472e-05
2.02352972546267e-05
-3.21936498905268e-05
-3.51842217637515e-05
-2.66513306453175e-05
-2.48195032910554e-05
-2.72106813509172e-06
-3.09984147846476e-05
-5.27269674373843e-06
2.60714589854638e-06
-3.70817338831138e-05
-2.98832279304774e-05
-2.32503101418584e-05
-1.12797827621811e-05
-8.94266594542959e-06
-2.03979023688627e-05
-3.38542803537402e-05
-5.33210953313367e-05
3.59952427106879e-06
-3.9782101504221e-05
-1.25168006447391e-05
-2.57806031971332e-05
-1.65851269871472e-05
-6.39014172912727e-06
-3.44105245987263e-05
-4.61943380229154e-05
-1.98438788141418e-05
-2.7135642949091e-05
-4.62956148545937e-05
-6.32620444937492e-05
-2.19930836725729e-05
-3.15045707997996e-05
-3.67760789839478e-05
-2.93582564608402e-05
-4.07689470744438e-05
-1.55846987798535e-05
-4.43302368627074e-05
-2.7693662781057e-05
-2.33482313831225e-05
-2.89987116584418e-05
-7.4444777948694e-06
-8.96163134660729e-06
-3.25082501144462e-05
-1.69922991554713e-05
-4.64260903607829e-05
-4.9609454319758e-05
-2.30217183255773e-05
-5.94439483320054e-05
-4.72820142055069e-05
-3.13765824138205e-05
-5.53245524124622e-05
-2.74240870618173e-05
-2.40653806215774e-05
-2.26718044816511e-05
-3.35976366247926e-05
-4.92786200743999e-05
-2.73565141009311e-05
-3.0351831496394e-05
-2.07755359826141e-05
-1.86313198954168e-05
-1.03037803158702e-05
-3.27667932165847e-05
2.55763047853486e-06
-3.69212257076015e-05
-4.49709806205728e-05
-5.42275114463579e-05
-4.74261892401326e-05
-3.56866266990539e-05
-2.82261836993938e-05
-1.49003088482441e-05
-1.32227779055105e-05
-1.50711407431825e-05
-4.03283374984593e-06
-2.04098098009682e-05
-2.06610226848093e-05
-9.12651880458606e-06
-2.00271857406938e-05
-3.36987686147386e-05
-4.03576573860157e-05
-3.01226822222843e-05
-1.60218986319289e-05
-1.91638153371971e-05
-3.8564505939716e-05
-4.11972006924489e-05
-4.79171946246e-05
-2.51046540063983e-05
-2.00268376506499e-05
-5.85108242477284e-06
-2.87739181064146e-05
-4.06374768008883e-05
-3.33345049635508e-05
-4.64155135130718e-05
-4.43393986338071e-05
-4.88533357583097e-05
-3.39211483094009e-05
-3.00365848994328e-05
-2.05169475416847e-05
-3.71364982369747e-05
-2.59269508103403e-05
-6.04805596679661e-05
-5.30187094730789e-05
-2.34965780118206e-05
-3.98683638327971e-05
-1.60254251918073e-05
-4.92432185833782e-06
-1.52548788919959e-05
-3.26627586761663e-05
-6.85411104814988e-05
-5.0302160238727e-05
-3.52326475485423e-05
-5.08432305366096e-05
-3.53194091380108e-05
-4.0056166278399e-06
-6.79904919291783e-05
5.74562588177075e-06
-2.33425847282888e-05
-2.24282887809318e-05
-1.34069836765791e-05
-3.52222783699599e-05
-1.23216882379103e-05
-4.73810438819301e-05
7.14318582258154e-06
-1.77913078457849e-05
-2.03618782842089e-05
-3.98472024980216e-05
-2.61377329941252e-05
-2.22537365411835e-05
-4.9713204037754e-05
-5.75902831010171e-05
-1.29499671722612e-05
-3.43570328157683e-05
-2.25058355909388e-05
-2.00621050697505e-05
-3.98668436265462e-05
-2.48029663212344e-05
-1.9644757626734e-05
-2.72266186653909e-05
-3.47994566830899e-05
8.18339859126996e-06
-1.22061102655279e-05
-4.46233884949724e-05
-2.54341854787175e-05
-2.35333836360592e-05
-2.6067552600972e-05
-2.08458702167486e-05
-6.2582210983841e-05
3.51505712931239e-07
-4.5976147150435e-05
-6.071547156092e-05
-4.01916540701168e-05
-3.7881498177407e-05
-1.27910356145226e-05
-3.1521340332383e-05
-1.32854191021841e-05
-2.2746367175317e-05
-2.5952866206861e-06
-2.08662645063894e-05
-8.12676368322201e-06
-2.74395215139304e-05
-1.54649695523908e-05
-2.27451726338827e-05
-3.14818050939702e-05
-3.66310461188511e-05
-4.42418083140376e-05
-3.24482249021374e-05
6.16353052073417e-06
-5.07360338904372e-05
-5.40104480833935e-05
-5.53318293287316e-05
-7.37759249928562e-05
-2.08659066049414e-05
-5.45383552191864e-05
-2.64572302579591e-05
-2.37539856009852e-05
-4.92958763439006e-06
4.33045381908849e-06
-5.73272109207055e-06
-4.33598751747197e-05
-4.0939528284323e-05
-9.94970474841469e-06
-2.2498054854697e-05
-2.33629891660582e-05
-3.53297675677809e-05
-1.39940816126061e-05
-6.60121177928795e-05
-2.22357710027027e-05
-3.21384972822211e-05
-3.17828195115855e-05
-4.28263238888874e-05
-3.78443914345959e-05
-4.44332275505399e-05
-1.13599407455378e-05
-1.13854150256115e-05
1.05866813089782e-06
-2.98785690621478e-05
-1.53384743547198e-05
-4.63975695332242e-05
5.01244482053771e-06
-1.86684452275636e-05
-3.05449611566417e-05
-3.60097114258723e-06
-2.45332662897305e-05
-1.02226110704026e-05
-2.01397826773791e-05
-4.0669702514935e-05
-2.0984807372676e-05
-3.36157956161722e-05
-5.60425910897449e-05
-4.49249326072053e-05
-3.22653605918765e-05
-3.05804313390988e-05
-3.22432673862379e-05
-3.07659449615372e-05
1.50427068746115e-06
-9.10135914942453e-06
-4.2154453117592e-06
-3.85034040845611e-06
-1.31151418285264e-05
3.3212662713257e-06
-3.95021701673795e-06
-2.3690050466165e-05
-3.44150365057286e-05
-4.02338314221995e-05
-3.2690660102035e-05
-6.04380045248077e-05
-4.21631750584727e-05
-3.07000007725328e-05
-4.93602228284729e-05
-6.70365170657883e-05
-4.77060780236397e-05
-3.23598013998804e-05
-3.62862455002828e-05
-2.54652444221266e-05
-1.14873859863003e-05
-2.52282855069558e-05
-1.28751784540363e-05
-6.25371195468589e-06
-4.15082342253241e-06
-5.32148126060017e-06
1.14351943863388e-05
-3.15641585579428e-05
-6.17593779937269e-05
-3.14431127510854e-05
-1.98602763911544e-05
-8.38373843961756e-06
-2.346568563367e-05
-4.87484486873604e-05
-1.03669826158369e-05
-8.08830887315829e-06
-3.78201941394503e-05
-4.84843493314037e-05
-3.45685174330319e-05
-2.47056271143777e-05
-4.37964449401578e-05
-1.5206716781585e-05
-1.380291111558e-05
-2.03624789906782e-05
-1.35146951528013e-05
-6.8331429549964e-06
-3.53697094468974e-06
-1.25325837854314e-05
-6.54504619330611e-05
-6.06167106691107e-06
-6.77051107558443e-05
-2.03184991919743e-05
-5.05540001354274e-05
-1.57446127795845e-05
-7.26973867235968e-06
-4.78995260625348e-05
-2.52237055411993e-05
-4.0624146694526e-05
-3.95114330355702e-05
-3.16061188627073e-06
-2.76698144077676e-05
-5.02433355144208e-05
-3.31334378262138e-05
-2.40713314602335e-05
-2.74887521065711e-05
2.23003079601848e-07
-4.96646194186534e-05
1.2531894208715e-05
-4.94589647768613e-05
-4.57627921614087e-05
-2.23281480611459e-05
-2.80526568490085e-05
-5.6253625457858e-05
-1.88588793135322e-05
-3.59073940963223e-05
-6.00461378795387e-05
1.66175581506945e-05
-2.75618505350678e-05
-1.5454298421452e-05
-2.35847299707087e-05
-4.07185112434126e-06
-2.90706507788624e-05
9.1326327100691e-07
-1.66999192340115e-05
-5.08508349510612e-05
4.51355666216713e-06
5.45132908186549e-06
-3.5433936171067e-05
-9.37538481418326e-06
-3.1362458137936e-05
-1.70438183827232e-05
-2.4848521087087e-05
-2.52227167118912e-06
-4.1152639217531e-05
-2.44363659447595e-05
-2.53730548850679e-05
-4.0480281517448e-05
-5.36120937138206e-05
-1.67526011484212e-05
-1.42747883246425e-05
-2.50718994976033e-05
-1.46521531028925e-06
-8.38065904383251e-06
-1.94920313968825e-05
-9.86362892382831e-06
-1.40497095131004e-05
-3.6702534704116e-05
-7.33929777139951e-06
1.11361438226441e-05
-4.31990666750811e-05
-1.35734957777578e-05
-1.76463885706955e-05
-3.98474563019472e-05
-5.92093245833547e-05
-6.03323441973079e-05
-4.23741239367233e-05
-3.10633408468264e-05
-2.63105422908661e-05
1.37374088490428e-06
-4.47704973444581e-07
-1.32776577530096e-05
-2.00610786850341e-05
-1.67117014683347e-05
-2.47356927853921e-05
-4.18960790254447e-05
-4.37009950466306e-05
-6.00308418745994e-08
-4.14992070145179e-05
-3.95967751665464e-05
-5.06069794180339e-05
-4.74722214339462e-05
-6.61393342238205e-05
-1.16217694851461e-05
2.8407704253453e-06
-2.30141320936594e-05
-4.17069950066982e-05
-4.66865202904386e-05
-1.10091553586439e-05
-1.0288823501842e-06
5.14373765402387e-06
-3.09448437611462e-05
-1.31856349101313e-05
-2.78563936046936e-05
-3.8614761719291e-05
-4.07640211338746e-05
-6.02622342821629e-05
1.00400852543693e-05
-3.34943521371376e-05
-1.60163320667157e-05
-5.74497064460356e-05
-1.81875554817878e-05
-2.45872152008961e-05
-2.56900692243908e-05
-5.16367930234614e-05
-4.69082151479025e-05
-3.19364307585493e-05
-1.70391199185634e-05
-2.17658182630875e-05
-4.56835572756123e-05
-2.94473413069785e-05
-2.6340073169057e-05
-1.71655732236042e-05
4.94147459849759e-06
-2.78416164153949e-05
-5.02035999161745e-05
-1.11621346791181e-05
-2.24349100765046e-05
-3.21219234216e-06
-1.97996173271151e-05
-7.69312358266441e-06
-2.7426203487295e-05
-4.50270714076393e-05
-2.14461806404028e-05
-1.3937924277281e-05
-5.13856398300088e-05
-4.04749337660551e-05
-1.3984187315085e-05
-4.58557857371728e-05
-3.55618052815445e-05
1.69690814983104e-06
-9.50154027365299e-06
-5.83743065414618e-05
-3.22389904332386e-05
-8.39331622189424e-06
-2.47318120545289e-05
-4.99875359829186e-05
-3.52346812926671e-05
-4.05938275300498e-05
-4.41633411801394e-07
-2.00560919183251e-05
-2.72256995602384e-05
-4.98027956077999e-05
1.06112161061996e-05
-2.78056905237631e-05
5.36389858409278e-07
-1.99355685768109e-05
-2.82204538031881e-05
-3.4869152479849e-05
-1.54675923583176e-05
-2.50527181468852e-05
-1.84086125381506e-05
-1.64477793492145e-05
-2.1406052610476e-05
-5.81741433842837e-05
-2.57351693617275e-05
-1.91822375332893e-05
-2.64811966427973e-05
-1.13078860262158e-05
-2.23581196147891e-05
-8.75200577959304e-06
-3.62379613693132e-05
-6.90132285227419e-05
-2.07830116137013e-05
-2.73192621152709e-05
-1.61968008348764e-05
-5.85075882852127e-06
-2.02156284927171e-05
-5.09452553004931e-05
-4.14226117711786e-05
-3.14008145689176e-05
-1.71667567533664e-05
-3.89223937478559e-05
-1.20648437519982e-05
-8.9162786816523e-06
-1.7612956533555e-05
-5.62668289756834e-05
-8.99073766535968e-06
-5.62071749645576e-05
-5.08091515499586e-05
-5.14574216523197e-05
-1.44454021230187e-05
-2.63747194319276e-05
-2.8308299396795e-05
4.71720195031922e-06
-1.30870100265405e-05
-8.24869164706988e-06
-5.12603550689478e-05
-2.22563628679843e-05
-2.26983820771072e-05
-1.20914022043686e-05
-3.06178856567273e-05
-1.64508056889811e-05
-1.42553207197713e-05
-3.41523169475707e-05
-5.90806770002452e-05
-5.28572325596186e-05
-6.10716465643084e-05
-4.59229495861916e-05
-5.5151052763201e-05
-3.4471544809053e-05
-2.82684366632217e-05
-2.85448530312293e-05
-5.15487441100918e-05
-9.91245918754953e-06
-2.78859169071259e-05
-3.50343563378438e-05
-9.67161169443831e-06
1.88463601433487e-06
-2.75356109795536e-05
-3.52282974501463e-05
-2.07714984046675e-05
-5.24407550492619e-05
-3.8351036479636e-05
-4.84552463982319e-05
-3.07623685134282e-05
-3.19258857435046e-05
-2.49026355271778e-05
-8.4725852202981e-06
-3.99570367014194e-05
-4.1021823540317e-05
-3.83579173358698e-05
-3.48326020122805e-05
-3.03042158958866e-05
-1.08949917434933e-05
-1.62382853004453e-07
-3.83765354970471e-05
-4.07172071933446e-05
-1.02140181192966e-05
-2.87870354524423e-05
-1.06373690601292e-05
-4.55022377119079e-05
-2.3938235530422e-05
-3.93164088945277e-05
8.20037994992782e-06
-2.88701871920442e-05
-1.33614361381287e-05
-5.05821313909144e-05
-3.10931553143665e-05
-3.73001187259865e-05
-2.73789207258386e-05
-1.04103142178203e-05
-4.68050885107389e-05
-3.09881368294878e-05
-5.21391437108028e-05
-4.0717222267608e-05
-1.40440931258842e-05
-5.66679277616485e-05
-5.78372249601736e-05
-4.01916281321586e-05
-2.82739239310412e-05
-4.91260399937841e-05
-2.97937259811135e-05
-4.44309770447849e-05
-3.10982859925935e-05
-2.7676444629036e-05
-4.00001330708151e-05
-1.8598251260105e-05
-1.33508111531175e-05
-1.22134906679332e-05
-2.66907833409041e-05
-2.46988856470356e-05
-3.60665068332109e-05
-2.58127834114338e-05
-2.04246096071752e-05
-3.27730571179868e-05
-2.45424969469034e-05
-4.75717567616347e-05
-5.32485471045353e-05
-3.46332831134046e-05
-4.31453939286013e-06
-3.80186178875963e-05
-3.73279219707017e-05
4.16295561607278e-06
-3.37750306211634e-05
-4.23423258502334e-05
-5.47005503292429e-05
-5.62118022198014e-05
5.46354158564741e-06
1.0422671979335e-05
-7.7908825003537e-06
-2.8295101898406e-05
-4.29206618710306e-05
-1.95822105806192e-05
-2.32652133636386e-05
-4.63385519863492e-05
-2.56254980922326e-05
-3.19882523040873e-05
-4.26703890668867e-05
-4.33410215022119e-05
-2.76894459328658e-05
-3.14710814917752e-05
-3.93290466101626e-05
-3.67502635350015e-05
-4.66971021432071e-05
-1.47614986439577e-05
-4.38748630041069e-05
-2.23528779426688e-05
-1.93506132368309e-05
1.56004776358293e-05
-4.26603146661284e-06
-2.02602506597343e-05
-2.82101122679274e-05
-2.41422186389182e-05
-2.06944364946839e-05
-2.4211636701962e-05
-3.78054092529129e-05
-4.6925837108759e-05
-4.06287908180254e-05
-6.24466166381184e-05
-1.38629194838458e-05
-5.68894658734069e-05
-1.49616807609182e-05
-1.91162098097534e-05
-3.55802618956666e-06
-1.35241441987701e-05
-3.96270359061687e-05
-2.74193097500393e-05
-3.32805943841175e-05
-2.71017447544774e-05
-1.04796386096853e-05
-3.18819823156618e-05
-3.17663298310624e-05
-3.70916305600913e-07
-4.23737304838238e-05
-3.16371692327471e-05
-5.30084633341833e-05
-3.39920408583903e-05
-6.85938799507343e-05
-4.38213106990053e-05
-3.8438224335378e-05
-7.82971421054426e-05
-4.01045084466551e-05
-2.67260816254882e-05
2.09996885893718e-06
-1.55840712906183e-05
-2.57342367770026e-05
8.92998473212156e-06
-1.92977919389171e-05
-1.5629958883597e-05
-2.8811264617657e-05
-3.2787964973887e-06
-3.22279899192452e-05
-1.55057435123611e-05
-2.77134375322437e-05
-4.99499527268591e-05
-3.39974126483474e-05
-2.25165293325935e-05
-3.14842973706622e-05
-1.94178819709633e-05
-4.11167228621595e-05
-3.37280511256861e-05
-1.22547130300514e-05
-4.69659954724522e-05
-4.59692748887198e-05
-2.41260302822487e-05
-1.22081070188351e-05
-2.45366773992773e-05
6.13666453704143e-08
-9.8565448147805e-06
-2.88665653265424e-05
-1.81721217395198e-05
-2.65849000430298e-05
-2.57621311821626e-05
-4.52725294032456e-05
-4.62030888693902e-05
-3.74033637283785e-05
-4.00796024892858e-05
-2.66357488186627e-05
-2.86019690543723e-05
-3.28998854321676e-05
-3.0833080844832e-05
-4.06872865309727e-05
-2.53828068472608e-05
-1.23889490563598e-05
7.7349368310499e-06
-8.39709954612663e-06
-1.41389223801104e-05
-3.92051933093019e-05
-1.1330524182515e-05
-1.81352777799503e-05
-3.14154859537925e-05
-2.56603019801387e-05
-1.49313161885757e-06
-3.96781675675863e-05
7.21118453161403e-06
-2.18470549986536e-05
-4.71183273820397e-05
-3.33343392764755e-05
-3.56900503090454e-05
-1.3895613997153e-05
-3.85992625323115e-05
-9.0090975466279e-06
-3.75387954236843e-05
-2.21557930201044e-05
5.10007327216034e-06
1.22787890377299e-05
1.25934258222667e-05
-2.25774980774832e-05
-5.87765126157035e-05
-2.18259943750911e-05
-4.52565323402186e-05
-3.5334453827687e-05
-1.45569977858274e-05
-2.35972729448785e-05
-2.94186573075676e-05
-1.923833124422e-05
-3.80687185969438e-05
-5.78452856539575e-05
-3.62111264642999e-05
-1.89483984898766e-05
1.95845214982119e-06
-1.28680495170785e-05
2.15314612872842e-05
-2.66073091812003e-05
-2.46239237811172e-05
-2.32385743262359e-05
2.69101825334579e-06
-5.12062069794951e-06
-3.31323077957439e-05
-6.39018712200156e-05
-3.47931274979153e-05
-2.2914111214281e-05
-1.77971246653984e-05
-5.05740107930837e-05
-5.08082924946457e-05
-5.04325366350524e-05
2.6575225053745e-07
-2.49945120592025e-05
-4.48658204665557e-05
-3.18319358405186e-05
-4.31042076759487e-05
-2.65360799274216e-06
-4.05906549699973e-05
-1.76296257922016e-05
-3.18064817506281e-05
-3.09303004171854e-05
-3.1663546086495e-05
-1.47257993126424e-05
1.92484110868919e-05
-6.53732733157374e-06
-4.09073972448754e-05
-2.6418230693745e-05
-4.02546430352704e-05
-4.42940131226107e-05
-3.15277730610278e-05
-3.02506193550753e-05
-3.89727518709315e-06
-1.2023641473767e-06
-1.44786985813916e-05
-3.76626862182578e-05
-1.15283079789079e-05
-5.98162385080433e-06
-1.78625063885188e-05
-4.55947617288932e-05
-3.06534718912813e-05
-3.06141605751193e-05
-3.29844080217185e-05
-2.35177770241928e-05
-4.29019033127814e-06
-2.95221737223281e-05
-2.21505338439363e-05
-3.88424309152461e-05
-3.36644666701057e-05
-2.88353623345146e-05
-6.09825585975233e-05
-5.72310263305545e-05
-2.9919647600016e-05
-4.93617312849121e-05
-3.79306630479807e-05
-6.76311730710293e-06
-2.41213407467198e-05
-3.38907907036177e-05
-5.6167961612456e-07
-2.65745513998505e-05
2.23321964430464e-06
-1.45406036078255e-05
-2.80713241558175e-05
-1.94803314422007e-05
-3.58682216223081e-05
-4.10237746321478e-05
-4.67950357572191e-05
-6.2700909842737e-05
-3.02246583113628e-05
-2.27521466565338e-05
9.29682708896784e-07
-2.89742910680046e-05
-5.37327228252484e-05
1.15513304815665e-05
-2.43219409509933e-05
-8.23424215343544e-05
-4.8470929380747e-05
-2.71369287776781e-05
-2.79905103822783e-05
-9.51285395530651e-06
-1.67598218858613e-05
-8.06979821001574e-06
-1.3058255288531e-05
-1.91283790170581e-05
-1.98894160774603e-05
-2.84504488482481e-05
-2.98716764882704e-05
-4.53384319940138e-05
-8.74896779915761e-07
-4.59720676348553e-05
-2.89350860759938e-05
-4.87306693475339e-05
-6.92208609366433e-05
-6.1895981454308e-05
-3.52940331835568e-05
-4.77403905607327e-05
-3.5521039862606e-05
-2.69452947119857e-05
-3.97923667229521e-05
-1.38508959262287e-05
-1.47529163759941e-05
-4.74399653728361e-05
-1.74167027120389e-05
-1.23427701984228e-05
-3.56537870132004e-05
-4.40926329513622e-05
-2.7854605996549e-05
-4.16851885812051e-05
-1.37389863309712e-05
-2.6265391798175e-05
-2.61791800318535e-05
-2.56960282501279e-05
-3.30096411517989e-05
-1.62650700933334e-05
-1.45229164034778e-05
-9.04487066903604e-07
-4.65636879575644e-05
-5.58174966171371e-05
-5.15821038349413e-05
6.44335635487156e-06
-2.44547481848155e-05
-2.08049308183167e-05
-4.21962030856209e-05
-2.18590031155774e-05
-2.30986574528066e-05
-3.53652614668059e-05
-4.82926319891474e-05
-3.81261788336283e-05
-4.37603221499061e-05
3.02587738535122e-05
-3.12601131479189e-05
-2.96318095069243e-05
-5.24674855593715e-05
-1.17968237536438e-05
-6.502101621896e-06
-1.19161444449501e-05
-1.22154361179398e-05
-2.40363348913313e-05
-3.50970569212285e-05
-2.95997388758073e-05
-4.06084897625952e-05
-3.74335422657405e-05
-2.97021629358818e-06
-3.342232831444e-05
-1.5679134662416e-05
-2.15085508723949e-05
-6.30406020700923e-06
-4.68322162355134e-05
-4.66661108900427e-05
-2.05331608667708e-05
-3.547334129776e-05
-3.36512875414758e-05
-1.24319524568113e-05
-3.77999842944461e-05
-5.14227715715207e-05
-2.16116041852354e-05
-3.54648130363286e-05
-2.83725632876303e-05
-3.06355094775564e-05
-4.84075156161426e-05
-2.4728279402549e-05
-3.07855890262512e-05
-2.31229776614552e-05
-3.05864604674449e-05
-3.55735087673378e-05
-3.40841627471511e-05
-3.16978587362124e-05
-3.58501798003229e-05
-2.59207922545525e-05
-4.05363479921983e-05
-2.41002034441236e-05
-5.13819299161367e-05
-3.88980098406548e-05
-5.69478003362579e-05
-4.37847923185039e-05
-5.61502467693412e-05
-5.60090054683494e-05
-3.15479438702584e-05
-1.34011219754607e-05
-5.75550936304163e-05
4.19283201593208e-06
-3.54875407776228e-05
-1.31756020244787e-05
-2.45769482979774e-06
-2.50422506600571e-05
-3.37320537476655e-05
-2.59131912379543e-05
-2.65078613545844e-05
-3.5652940270447e-05
-3.88256202204542e-05
-3.84258731025404e-05
-1.5757640535333e-05
-2.13188126998625e-05
-2.81359274847318e-05
-2.6643788513932e-05
-6.47895992388686e-05
-1.82124550350759e-05
-2.63003713088167e-05
-1.36309576674969e-05
5.13858643138101e-06
-1.3214752906197e-05
-5.20689732106729e-05
-6.7428549451097e-06
-2.03535977993681e-05
-4.40039579020343e-05
-3.51850952377241e-05
-4.01361082652693e-05
-1.16804468706097e-05
-6.16570519466842e-05
-2.02550942164955e-05
-1.24312397962691e-06
-4.85842755993055e-05
-3.21637467723606e-05
-2.57840011894672e-05
-5.05817469188348e-05
-5.20293072693736e-05
-2.62909463393116e-05
-1.98268854238334e-05
-1.67520988451421e-05
-2.06684971822342e-05
-2.91748444905418e-05
-2.54683309231163e-05
-3.32953317345084e-05
-1.74033617826015e-05
-2.66113071122546e-05
-2.44938884627077e-05
-3.99027489956601e-05
-3.10318622916257e-05
-9.15995654081775e-06
-5.93133270521302e-05
-5.22393786069491e-05
-1.82268208243386e-05
-2.91635869540222e-05
-4.52883082733639e-05
-4.05766351089679e-05
-1.66836950664199e-05
-5.62574148094336e-06
-2.80519003459349e-05
-2.70366648846956e-05
-3.02032864018914e-05
-2.25677689436925e-05
8.16004376339503e-06
-2.12229638615177e-05
-2.0933099648556e-05
-7.14786260409848e-05
-1.86625957264779e-05
-1.02662661531688e-05
-4.94182379652346e-05
-5.89065494977819e-05
-2.92498067833008e-05
-4.27567172256493e-05
-6.17137453049511e-05
-2.14722279173316e-05
-2.44676127403645e-05
-5.38587492748954e-05
1.58043949550524e-05
-1.23362038380946e-05
-2.71262704980251e-05
-1.68665301069879e-05
-3.01949278607402e-05
-5.0759022271739e-05
-3.53512595782291e-05
-7.66006769521995e-06
-1.46376438874866e-05
-3.4338551390073e-05
5.75144586071939e-06
-3.37515199128561e-05
-2.97905108580249e-05
-3.77555489905424e-05
-5.06703486385332e-05
-2.61730940846647e-05
-3.97553908097965e-05
2.9985724190875e-06
-2.23050113156491e-05
-2.3746213558893e-05
-2.42601831361712e-05
-2.76446060511996e-05
-2.33061655044923e-05
-3.42681181170257e-05
-2.78608403943306e-05
-3.55858101969778e-05
-4.00117715900747e-05
-1.31784051636537e-05
2.34710800249826e-05
-3.40849465021304e-05
-3.931295506379e-05
-2.42464730869645e-05
-1.65877310474789e-05
-2.34596327509442e-05
-1.03741072966475e-05
-4.26731661112021e-05
-4.41070211604238e-05
-4.68897708315823e-05
-3.09493484332871e-05
-2.94633184936274e-05
-2.89031676323566e-05
-4.94726009538966e-05
-2.09596101918107e-05
-3.73781058189235e-05
-1.88141343580581e-05
-4.19324254083282e-06
-1.81923734662685e-05
-1.62598159543666e-05
-2.06214498794908e-05
-5.84417389957308e-05
-1.47699446990038e-05
-1.09667655535068e-05
-5.23439199956775e-05
-1.13477241243773e-05
-2.33902361187003e-05
-3.63634072789759e-05
-1.72899050826613e-05
-5.59418184389554e-05
-2.67132730557154e-05
-4.98057321882999e-05
-3.85396597131875e-05
-3.22945887689098e-05
-4.3594050645579e-05
-4.19996077189797e-05
-2.59405792865544e-05
3.26981819473084e-07
-4.78053449489654e-05
-1.68817375380373e-05
-1.96728014440051e-05
-5.07875741815042e-05
-2.05202274638971e-05
7.36908292461915e-07
-4.49248545654056e-05
-3.70030132956029e-05
-2.04326292414463e-05
-1.89234951312827e-05
-8.86806569900102e-06
-2.28467407455382e-05
-6.73005153053152e-05
-4.05186023973699e-05
-3.26926053051837e-05
-3.07915158383149e-05
-3.00343968977006e-05
-2.77151027719956e-05
-3.94537866387302e-05
-2.1890098269749e-05
-4.63651118153372e-06
7.40980905599852e-07
-4.13378093469043e-05
-4.22355478313604e-05
-4.95116551308531e-05
-1.76272349953809e-05
-5.19093300367278e-05
-6.57817191761547e-05
-1.2411503298715e-05
-1.4928869830692e-05
-1.60970060172578e-05
-2.24135911620055e-05
-1.05805863870392e-05
-4.40310618659724e-05
-1.9143390336487e-05
-8.92784562999427e-06
-7.97141229193958e-06
-1.48585386687438e-05
-2.1417103188302e-05
-3.08912008813589e-05
6.36262528608879e-06
-3.21477331883293e-05
-2.91531817119241e-05
-3.5733626759327e-05
-5.18135435475587e-05
-1.61321072422366e-05
-4.30698390718617e-05
-4.57519252248401e-05
-5.25600765114442e-05
-8.34976686772025e-05
-1.37767137691976e-05
-1.34705097610184e-05
-5.80916127282783e-05
-3.22026173044421e-05
-1.98939228535279e-05
-2.23646614040083e-05
-3.67477631765745e-05
-3.03111426405219e-05
-1.02139537029304e-05
6.46664636762714e-06
-2.38654779890111e-05
-3.24741393012876e-05
-8.37024711435609e-06
-7.16504686260732e-05
-3.21306803963324e-05
-2.7230256542845e-05
-5.19986086639866e-05
-2.02851525489524e-05
-6.3993252565652e-05
-4.44028144396737e-05
-1.52838284098014e-05
-2.92016585759968e-05
2.91642968348146e-06
1.89961827297764e-05
-1.52840344061535e-05
-4.65279401014044e-05
1.14083341960066e-06
-2.09657730465571e-05
-2.6998276900647e-05
-1.12565181063801e-05
-4.02808304052047e-05
-4.87941435945097e-05
-1.62308408836616e-05
-2.4985977579586e-05
-4.44600110599311e-05
-6.40218955158162e-05
-3.89196149475245e-05
-4.81038052771732e-05
-5.90721110182778e-05
-2.35043253727723e-05
-3.06706251086256e-05
-7.84696094724844e-06
-1.48768211789121e-05
-4.84958481280551e-05
4.63390520166884e-06
-2.69366237703695e-05
-7.18552395937376e-06
-2.76502650089012e-05
-1.34440525413533e-05
-5.93157602592369e-06
-6.71797121464264e-06
5.03522859698037e-06
-3.36809862437732e-05
-1.89203010458594e-05
-4.29117358920998e-05
-4.67475832675268e-05
-4.80769167230647e-05
-2.2719521387154e-05
-5.20551659117014e-05
-5.48818995514864e-05
-3.58213909664348e-05
-2.09668216315035e-05
-2.43489996022574e-06
1.3857575605726e-05
-2.23162700214833e-05
-2.34654275036162e-05
-1.58517231098459e-05
-2.3732273109916e-05
-3.50852492031812e-06
-2.63534377579711e-05
-4.14489531401497e-05
-3.59723275616935e-05
-3.11754869387655e-05
-4.73222658831561e-05
-7.00989814126712e-05
-3.18622265348758e-05
-6.30027033044769e-05
-5.23107633446133e-06
-5.38091746096377e-05
-4.63973291633647e-05
-5.77905744370464e-05
-5.91235386154253e-05
-1.49779854754301e-05
-1.84496294851775e-05
-3.35946625582704e-05
-5.73560067908883e-06
-2.59461715131501e-05
-3.42278500697136e-05
-3.22330535271567e-05
-3.33175013917131e-05
-5.02350628791702e-05
-5.60124518540071e-05
-4.10072373284637e-05
-8.17271682124861e-05
-5.57665491681786e-05
-3.30964353758895e-05
-3.0346764530685e-05
-1.99737819726031e-05
-2.38239755549776e-05
-3.35921700616521e-05
-4.24642383504533e-05
-3.6451221708603e-05
-1.33986643484421e-05
-1.36181744817409e-05
1.27676519095794e-05
-1.48393959409706e-05
1.77448922382219e-05
-1.95469369178814e-05
-5.32036762858342e-05
-2.15594382804494e-05
-1.31750189230973e-05
-7.09235993018402e-06
-1.37660411966536e-05
-5.57229322324993e-05
-2.6742450688627e-05
-5.31499514417834e-05
-2.53822844053096e-05
-1.9936507478671e-05
-1.42773414748959e-05
-5.15613400223026e-06
-2.25126032633911e-05
-2.52236254589653e-05
-3.98287652868639e-05
-1.49701370672617e-05
-2.68525680844424e-05
-3.08403201947677e-05
-3.55064635816001e-05
-1.96470206995102e-05
-5.03044618395248e-05
-1.23449893206196e-05
-5.45036035112678e-05
-5.60350546748628e-05
-4.36491018842931e-05
-3.13511566047331e-05
-3.25078956930736e-05
6.07719880246976e-06
-3.51766277145949e-05
-1.78619668900533e-05
-2.59648929031147e-05
-4.45081601107947e-06
-1.98914754441135e-05
-4.93216114304379e-05
-5.82638490222508e-05
6.66649585097522e-06
-5.0257432978223e-05
-3.60620360388063e-05
-1.7722346000553e-05
-2.72670397098934e-05
-4.45644657673553e-05
-4.31252163169565e-05
-2.02934321960695e-05
-2.82029849982058e-05
-6.53992241274065e-05
-6.56410151235834e-06
-6.26861383775297e-05
-3.63978565647269e-05
-2.05397858581983e-05
-4.70360496858408e-05
-2.47189910296293e-05
-1.94128880344543e-05
-5.18859971006777e-06
-6.11536428110423e-06
5.38664982304777e-06
-3.41955334582541e-05
-1.60594812235864e-05
-2.27387025494277e-05
-3.29405404119286e-05
-1.65982082089438e-05
-4.1625461916034e-05
-6.38453708637329e-05
-5.54091286190269e-05
-2.46218176495519e-05
-4.30350355754344e-05
-9.1598793106059e-06
-4.41100813302607e-05
-3.0304697712681e-05
-1.1846598773775e-05
-2.64707029520497e-05
-1.70651283204036e-05
1.1579911390058e-06
5.58434893580283e-06
-2.66091883233196e-05
-2.25672345201956e-05
-5.8634417898621e-06
-3.27977912283815e-05
6.35750539934468e-06
-3.51818295663916e-05
-2.16587381847512e-05
-3.08344224174068e-05
-3.31074876690125e-05
-4.13318983437106e-05
-3.20498277544327e-05
-5.92786555224828e-05
-5.21609998694914e-05
-2.44302708911681e-05
-3.47691359513209e-05
-1.99677227197758e-05
-1.8895178274737e-05
-5.48661141709697e-05
-5.17076766413674e-05
-4.27017191311734e-05
-3.63945544749448e-05
-4.49712685395133e-06
-2.66017503717126e-05
-3.78149674122371e-05
-3.00528638406622e-06
-4.38274130128815e-05
-2.16837016311931e-05
-4.53891197304644e-05
-5.12901284221517e-05
-3.40157475150329e-05
-1.20124280818491e-05
-5.87198765289504e-05
-5.1468033744838e-05
-3.58929255287299e-05
-1.86057106298651e-05
-4.43181644382158e-05
-2.15538679298077e-05
-2.67882961449728e-05
-2.84971461985618e-05
-6.61695168347088e-05
-4.42685573969036e-05
-1.08778256870508e-05
-2.68410419568461e-05
-1.02556588137286e-05
-9.32378928358979e-06
-5.55916033567029e-05
-4.6916408770468e-05
-2.9033877548295e-05
1.36695580229019e-05
-5.11352774874136e-05
-5.60208669497212e-05
-5.26964695454417e-05
-1.71194414966842e-05
-4.6986886990989e-05
-2.17041453397192e-05
-5.60775123056863e-06
-1.16174075875391e-05
-2.76480796903251e-05
-1.31250194589883e-05
-1.86040674931436e-05
5.35667988638196e-06
-4.04570154054018e-05
-9.90825489256205e-06
-1.39607768473422e-05
-1.39881732101997e-06
-4.04187178143997e-05
-1.05893031256894e-05
-3.14005214043193e-05
-4.44354021292737e-05
-3.42530906973078e-05
-1.7895963363627e-05
-3.09301219422259e-05
-3.55528968077514e-05
-5.69844432634801e-05
-4.01495704848765e-05
-3.83719838361911e-05
-6.78904439474228e-06
-1.99562534378372e-05
-3.67861729767503e-05
-1.19056542767428e-06
-2.17717087389642e-05
9.90752635263155e-06
-2.07040824300221e-05
-2.71552742393136e-05
1.07766587288476e-05
-2.98537402065082e-05
-1.6346694821898e-05
3.45176093009421e-06
-2.64014691571453e-05
-1.90965995885173e-05
1.79864175032757e-06
-1.95225620622044e-05
-6.46002838595636e-05
-5.32644055947079e-05
-1.04898333901749e-05
-1.43652338821192e-05
-1.22073526774016e-05
-3.51726890985665e-05
-1.88442590323252e-05
2.36117367071484e-05
-2.7966169511565e-05
1.92651083283818e-05
-4.96129874712683e-05
-3.93232799013215e-05
1.26350686033683e-05
-3.86341409225017e-05
-2.43865020567417e-05
-2.13291739795722e-05
-3.29121490430387e-05
-4.18135710188085e-05
-6.84037586408394e-05
-2.44709791438912e-05
-3.05398123187785e-05
-2.10649418748096e-05
-3.33750054393545e-05
-6.17244510383803e-05
-3.75175870716814e-05
-9.64852861648592e-06
-3.44680524975924e-05
-2.06378040939401e-05
-2.24875298276739e-05
-3.6451891694593e-05
-1.56169555552866e-05
-3.76709423259451e-05
-5.66712263061586e-06
-1.823491754185e-05
-1.96481283945378e-05
-3.16542107086712e-05
-5.57580560046054e-05
-4.71181570000985e-05
-3.13036342634977e-05
-3.53159056181363e-05
-4.31508036790635e-05
-3.54095353584902e-05
-5.88303710223788e-05
-4.79077598275637e-05
-2.5829798326981e-05
-2.4367029292735e-05
-1.9654252799562e-05
-4.48747980596815e-05
-9.1600323950066e-06
-1.79345764250245e-05
-9.53415064806702e-06
-1.05968954167027e-05
-2.91887156164403e-05
-2.15481599493888e-05
-3.70577038493793e-05
-2.05507280251064e-05
-3.96263269726055e-05
-4.89238499800882e-05
-2.25644898444856e-05
-4.89313002198895e-05
-3.55497495350433e-05
-1.50427666610938e-05
-4.03866138592637e-05
-6.26756837615703e-05
-1.09533020208055e-05
-1.48008094863191e-05
-1.02970075027542e-05
-1.58905740054366e-05
-6.49574378051502e-05
-8.53610535269996e-06
-2.10505239600827e-05
-3.32845123137089e-05
-3.13602886615888e-05
-2.98343742291348e-05
-2.32258907606551e-05
-8.47890383061187e-06
-5.88976936209142e-05
-4.79883874116016e-05
-5.38435691783499e-05
-1.55677644730573e-05
-2.34576081010091e-05
-1.19075928268307e-05
-2.37728388835597e-05
-1.92936396731347e-05
-1.39573003224541e-05
-5.32739374025272e-06
-9.18319313173548e-06
-1.91409963712844e-05
-9.29797511054873e-06
-3.15760108633332e-05
-3.53600603766562e-05
-3.88186524449367e-05
-3.10354837465965e-05
-3.6168561089181e-05
-3.15769575274005e-05
-5.4620481443891e-05
-5.12405007725546e-05
-3.44964414633366e-05
-2.18533659270777e-05
-3.33081398149622e-05
-3.22939457337572e-05
-1.87868926826803e-05
-3.51080812675177e-05
1.79189386389289e-05
-5.95039168350005e-05
-3.498974555847e-08
-3.47252843818584e-05
-1.79504686540987e-05
-1.59823790320148e-05
-2.74628009115677e-05
-3.61045101266796e-05
-5.73928384367825e-05
-3.32595812734924e-05
-2.42174762787397e-05
-5.54802117518061e-05
-3.93100696164545e-05
-3.57623334183597e-05
-2.76902241439071e-05
-4.21439362929227e-05
-5.1870301340644e-05
-3.54810953451024e-05
-2.30226452816765e-05
-2.2574262016028e-05
-1.82205577005884e-05
1.34753119737242e-05
7.69425739109198e-06
-3.07687616187099e-05
1.05731600438066e-05
-3.5222683801967e-05
-2.93462772239194e-05
-3.56585840375721e-05
-3.81724872037337e-05
-1.25433510231115e-05
-4.75617488638665e-05
-4.77780219562356e-05
-3.12342929917037e-05
-2.93779457545324e-05
-3.02890815489059e-05
-2.68647514035419e-05
-2.31558178918281e-05
-4.12882684868729e-05
1.04851336272261e-06
-3.78740821873249e-05
-3.52796519386816e-05
-2.19702012165269e-05
-3.3393825037319e-05
-2.45568889239726e-05
-4.61251878333402e-05
-5.21869864512887e-05
-6.17255398331125e-06
-4.13307546093731e-05
-2.01982387376305e-05
-4.29416677000281e-05
-1.32740050403386e-05
-1.99966520862655e-05
-3.41894496096285e-05
-1.02193985193384e-05
-8.51184963860355e-06
-2.38354022838943e-05
-9.00069837817648e-06
-2.76996714964171e-05
-7.07051846015912e-05
-5.13882065661209e-06
-3.91947044953258e-05
-4.60757388067817e-05
-4.69528928943365e-06
-4.39302574688276e-05
-1.53916850154912e-05
-1.91587191903738e-05
-4.02492600089309e-05
-1.74870150159186e-05
-5.11623255814115e-05
-1.78898706539056e-05
-3.57782840887894e-05
-4.06311638293962e-05
-3.76608442108207e-05
-2.76337375975576e-06
-9.36920437278314e-06
-9.18944100354456e-06
-1.45767269020737e-05
-1.87993827039362e-05
5.47902859621651e-06
-3.78717805630321e-05
-1.36190789663868e-05
-2.77243508565261e-05
-3.5704960379508e-05
-3.85082710112947e-05
-3.62827571731632e-05
-3.36737746140353e-05
-7.20129862044639e-05
-2.5904231684865e-05
-2.61168674845194e-05
-4.60925737109164e-05
-3.01743727053565e-05
-3.79986425161251e-05
-2.78637998293332e-05
-1.61112835886931e-05
-2.64797533765024e-05
-3.57081821067051e-05
-2.32483760612064e-05
2.15580649280312e-05
-3.63365257764315e-05
-1.26677593551357e-05
-1.55919265001161e-07
-7.16863819728503e-06
-3.67985336228057e-05
-2.53621653256051e-05
-5.02694991938561e-05
-3.63346878242798e-05
-2.28664757249175e-05
-2.91661005314005e-05
-4.15354735795403e-05
-2.5218770830147e-05
-8.64847178107724e-06
-2.04911425595187e-05
-3.63346319084353e-05
1.57521227132136e-05
-3.46776506480664e-05
9.17775901049141e-06
2.08352131931116e-05
-3.90989956638586e-05
-2.18687434213613e-05
-2.69913186700114e-06
-2.20382974444795e-05
-4.51470998047718e-05
-1.51599129604825e-05
-2.54370881346879e-05
-3.49363121343516e-05
-2.79709323852534e-05
-1.69602440929224e-05
-4.35702211162318e-05
-2.82217169521915e-05
-3.71970017270125e-05
-6.64418040941034e-06
-6.86652804340984e-06
-4.12433514856923e-05
-1.02057396225912e-05
-3.20856398935131e-05
-8.44325763246876e-06
-2.75551153742432e-05
-4.15864442957168e-05
1.71875797247288e-06
-2.52029036605225e-05
-3.07569936717598e-05
-3.55639584142914e-05
-4.92910663336033e-05
-4.7195947949665e-05
-1.81827522200542e-05
-1.21058204555178e-05
-3.04945455589486e-05
-4.2392673785322e-05
5.29555222908707e-06
-1.29462588988389e-05
-2.89678485624094e-05
-5.54218493201567e-06
-4.8184756509144e-05
-2.72562078645448e-05
-3.88064975612139e-05
-3.02142769796519e-06
-2.73280099049815e-05
-2.14462437263325e-05
-1.78397216447974e-05
-5.16754002601723e-05
-2.18860619139049e-05
-2.46597755240937e-05
-4.00359441994559e-05
-4.99857035411208e-05
-3.44873259787542e-05
-6.06650413890454e-05
-4.35815841906602e-05
-1.39270652220201e-05
-5.29845246759745e-06
-2.69062773775025e-05
-1.97211087636294e-05
-1.73337969892139e-05
-1.61880008578585e-05
-4.8536372283778e-05
-6.56035016424163e-06
7.03370769331403e-06
-2.03281666704812e-05
-5.65205486714681e-05
-2.98448672234962e-05
-4.94103819267425e-05
-4.67837920593777e-05
-2.17092296669648e-05
-2.78393093047445e-05
-7.67010117895129e-05
-1.35061385848815e-05
-3.00885614226747e-05
-3.28433188418911e-05
-1.74998059994143e-05
-4.28342390232134e-05
-2.42990446146324e-05
-3.50717409317104e-05
-2.85039412153591e-05
1.36391966152288e-07
-1.61318157069892e-05
-5.45836665546847e-05
-1.75962434244593e-05
-2.03727217395939e-05
-3.65387192546284e-05
-2.58135411210057e-05
-2.50960335569472e-05
-2.66252792950986e-05
-2.53527496629559e-05
-4.95801607001113e-05
-2.71919643983566e-05
-4.50007593495825e-05
-4.36624992061163e-05
-4.15765981330927e-05
-2.0688731195658e-05
-3.04275074297419e-05
-4.48920256194459e-05
-2.48508927211235e-05
-1.16009612021227e-05
-3.28313541884089e-07
-2.08734436545308e-05
-4.54110805431882e-05
-1.75093483388419e-05
-1.61035553641823e-05
-4.62358457913612e-06
-2.65467550231869e-05
-6.41121006527151e-05
-4.54917268764049e-05
3.18952384444501e-06
3.45529952726162e-06
-3.70348343932908e-05
-1.65788506087616e-05
-3.99359800139699e-05
-2.95600429290736e-05
-3.41860272196697e-05
-4.19167691402933e-05
-4.60644760495437e-05
-1.20938295519689e-05
-1.97110174839786e-05
-2.90257357119495e-05
-3.61483070311433e-05
-7.8375907795883e-06
-2.88685598056999e-05
-3.69916548462332e-05
-6.02708501144073e-05
-4.95758717740535e-05
-2.90358958823724e-05
-4.46420681104587e-05
-2.00612929920737e-05
-2.53097015694468e-05
-2.76104250897289e-05
-2.64088581311361e-05
-2.64427892144204e-05
-4.2667374325901e-05
-4.69951393732001e-06
1.6050814852885e-06
-9.18434357111836e-06
-8.97629952378149e-06
-1.20313313196616e-05
-2.80960332091728e-05
-2.401171054004e-05
-3.08461934418322e-05
-4.99963289806208e-05
-3.66740917878385e-05
-5.01976303682436e-05
-5.60231935416704e-05
-2.28284659307934e-05
-4.5864865116928e-05
-5.51409680280266e-05
-5.27935764524595e-05
-1.82256107774822e-05
-7.85787618348747e-06
-3.11061762502642e-05
-3.11884138028451e-05
-3.94092439575797e-05
-1.41166270944776e-05
-2.76381069466623e-06
-2.16709692271318e-05
-4.24797704890954e-05
-1.60875171211232e-05
-1.27951748582522e-05
-4.59771232318073e-05
-4.79986376971269e-05
-6.00792126841373e-05
-7.80388522246773e-06
-9.68536404112837e-06
-4.01310206850206e-05
-1.27906134733305e-05
-2.56833823252036e-05
-3.0431556070564e-06
-9.89916415339484e-06
-2.97083441622221e-05
-1.53912888757116e-05
-3.30096449581983e-06
-1.90847305017525e-05
-4.17825002863356e-05
-4.72540872116408e-05
-3.44042859890088e-05
-3.60849352795138e-05
-2.87086823621779e-06
-4.5820195255019e-05
-7.59299152682438e-06
-6.29445622235678e-05
-4.94947736972149e-05
-5.3402385948895e-05
-2.46159441331055e-05
-3.7656901891024e-05
-4.44535708505503e-05
-5.21503523412153e-05
-5.28668456912794e-06
-6.08314221192038e-05
-2.66268368071999e-05
-2.17988328477771e-05
-5.16713069350614e-06
-4.30635236558037e-05
-2.46881584728174e-05
-3.05738982902744e-05
-3.15324277588572e-05
-1.60420587608753e-05
-2.3007007553631e-05
2.53613013779581e-06
-1.84492365728733e-05
-4.40512279235263e-05
9.31250214370508e-06
-2.85890243204062e-05
-5.72711539648944e-05
-1.62884022541844e-05
-4.37177011018619e-05
-3.84025711711938e-05
-5.01216766929305e-05
-1.88975279209502e-05
-2.05780901825166e-06
-4.16871690908268e-05
-4.08260849529223e-05
-9.67168777812229e-06
-3.55268221406432e-05
-3.87787444318654e-05
-1.00794585268412e-05
1.51432819159338e-05
1.46092237256711e-05
-3.54420694970959e-05
-3.62700987039448e-05
-3.59334798410002e-05
-6.03929026917801e-05
-2.34723970656553e-05
-5.71487686741304e-05
-4.35891052611356e-05
-2.44535700848061e-05
-1.57384617487592e-05
-2.97290646033794e-05
-7.0573940353176e-05
-1.73356148547625e-05
-2.52588357650641e-05
1.114959963497e-05
-4.94751791005386e-05
-1.60936448829396e-05
-4.22723884099269e-05
-3.84247713063451e-05
-4.30290137964886e-06
-1.29283583377202e-05
7.02352756619745e-06
-4.86366225102928e-05
-2.72292500092465e-05
-2.24846689027808e-05
-2.24638973846389e-05
-3.80353649094401e-05
-1.97957480425166e-05
-3.09232649782915e-05
-7.09325375606423e-05
-4.22927303824932e-05
-4.25645100876952e-05
-5.66109054176932e-05
-3.03222471724746e-05
-2.92280920727137e-05
-1.76404763127258e-06
-4.26522665411695e-05
-5.62141314417208e-05
-2.1683258830541e-05
-1.23306883887736e-05
-3.73134254795164e-05
-4.996284275291e-06
6.47526375510446e-07
-3.21942182662056e-05
-3.32811857793423e-05
-5.04841902362954e-05
-1.60065519288994e-05
-3.46371087578212e-05
-1.92627176518793e-05
-9.36918550048949e-06
-1.01539748559709e-05
-5.34734222956824e-05
-2.54077584994964e-05
-1.01508613833024e-05
-4.85614426343993e-05
-3.85820228215225e-05
-1.01012076705638e-05
-2.51052972305445e-05
-2.9507941082467e-05
-1.37568099077371e-05
-1.87245827406185e-05
-2.15073597067146e-05
-3.66572041189229e-05
-2.16173903373919e-05
-3.9713677230416e-05
-1.01946002424979e-05
-4.21066646719248e-05
-1.30131450391914e-05
-2.46604111433194e-05
-2.76640537296e-05
-3.43566353948892e-05
-1.8696438829838e-05
-1.26086213112056e-05
-6.37318648259394e-05
-7.65899119988431e-05
-5.3835184640665e-05
-3.13324663902589e-05
-2.89843280755677e-05
-2.54609793419061e-05
-4.4368724291324e-05
-2.96594604378556e-05
-3.05794481461452e-05
5.95855573633886e-06
-3.93386943403594e-05
-2.58898228731837e-05
-4.88716285595003e-05
-2.61996156187843e-05
-3.45353674735258e-05
-2.30842071855339e-05
-1.36428779582139e-05
-2.2124943159845e-05
-6.07547568834821e-05
-8.87385924066877e-06
-5.28756156002716e-05
-1.24510072236181e-05
-5.11826132980958e-05
-8.68115835167621e-06
-2.3227518589844e-05
-4.91039935101601e-05
-2.46319294020777e-05
-1.00012173875045e-05
-4.25727372653128e-05
-3.46175192408908e-05
2.9787475755553e-06
-2.52336816390015e-05
-1.63480298022866e-05
-1.21801167957905e-05
-8.87132730623042e-08
-3.51501137620344e-05
-3.8870990007046e-05
-4.58751323870626e-05
-4.24505635355241e-05
-6.06904106470515e-05
-1.89457530327665e-05
-2.66589727550978e-05
-1.67941394122275e-05
-6.77058190607641e-05
-2.73882618211514e-05
-1.61401098774294e-05
-1.97859970573846e-05
9.87639558830858e-06
-1.80772107543478e-05
-2.1449175026756e-05
-3.50639542723713e-05
-4.52756787147253e-05
-4.49977804890477e-05
-4.3687022242994e-05
-2.35966244963244e-05
-5.10523960982465e-05
-7.25276649642453e-05
-3.12708966731044e-05
-2.05569986390852e-05
-3.97958827800187e-05
1.67809167996554e-06
-3.54032764357658e-05
-4.75674051333743e-05
-4.67465836295825e-05
-4.83954108966006e-05
-2.83930254829857e-05
-5.18649743229951e-05
-5.70397407302707e-05
-5.13322711611957e-05
-5.85472059876383e-06
-5.14136194579904e-06
-3.69200928537457e-05
-5.03520195889571e-05
-3.97681026715511e-05
-3.87016794163115e-05
-3.91006423705458e-05
-2.8478736392034e-05
-4.07211817368208e-05
-2.39024800201951e-05
-2.92330888128745e-05
-3.5284237557012e-05
-3.81376432868983e-05
-4.47706710271899e-05
-1.01376099809218e-05
-9.93798085890039e-06
-3.26174822304496e-05
-1.20266777633335e-06
1.1995449098877e-05
-1.25210492600859e-05
-4.63552674010963e-05
-2.61041988412062e-05
-4.2881490854357e-05
1.00305110129454e-05
-2.27933911038316e-05
-4.81318800424653e-05
-1.62337222304048e-05
-4.75090970458094e-05
-2.42005046055454e-05
-1.32801716339787e-05
-2.54245951623614e-05
-5.0424115557243e-05
-5.13911530636158e-05
-2.88706581590536e-05
-1.2342782500776e-05
-2.38479215930116e-05
-5.62281005837395e-05
-4.39835012993085e-05
-1.90213034931481e-05
-2.8750233896381e-05
-5.03292011901022e-05
-1.73373060030069e-05
-1.32953241596908e-05
-2.34144287564264e-05
-1.35958252553476e-05
-3.70397370241859e-05
-1.92266930265088e-05
-2.36909922398453e-05
-2.88580892535508e-05
-2.6934652490297e-05
-3.05501048026752e-05
-1.60558567218015e-05
-3.04345583789476e-05
-1.40395798130422e-05
-3.34383639498297e-05
-3.74353991321394e-05
-3.48474627941932e-05
-6.16460242862497e-05
-5.85791695372867e-05
-3.16414936385037e-05
-5.94011645521209e-05
-3.16791908191464e-05
-4.64947255895559e-05
-1.93488530175996e-05
-2.26945489655863e-05
-2.86028931905128e-05
-1.04585098110735e-05
-1.05362446706321e-05
-2.38531915959496e-05
-3.43260345299001e-05
-3.43262454376571e-05
-1.17165807483789e-05
-3.43164554044004e-05
-2.86143436105256e-05
6.31629032764304e-06
2.19729118051397e-06
-2.09943281059936e-05
-1.34521488066114e-05
-2.09059057544831e-05
-5.05747058890912e-05
-2.8464791555064e-06
-1.14394447228674e-05
-2.88782246262311e-05
-2.14867778175567e-05
-3.12306840664287e-05
-4.0634210630376e-05
-6.45676141697948e-06
-5.88454226771684e-05
2.71647977753741e-07
1.06467813006361e-05
-2.36105704626932e-05
-4.04946781857528e-05
-2.89104097172557e-05
-3.28759743169816e-05
-2.53876586253083e-05
-4.02211067950445e-05
-3.84951798306323e-05
-3.94983521295725e-05
-1.22617425394343e-05
-6.12664411691979e-05
-1.38709862925712e-05
-1.76031265389323e-05
-4.32406800714124e-05
-5.88581841008555e-05
-2.626906472098e-05
-7.94835939334276e-06
-3.81976972101687e-05
-4.57384938326876e-05
-3.81368347750948e-05
-1.78902747121342e-05
-2.3878108273686e-05
-3.39985549162322e-05
-5.44161970539947e-06
-1.50506322018404e-05
-3.44536811484358e-05
1.84415855011709e-06
-1.7348172349801e-05
-5.6801187475192e-05
-1.16427835846061e-05
-2.99660561969188e-05
-3.62717268123329e-05
-2.34928364424826e-05
-2.45649211644533e-05
-3.9256473528347e-05
-1.6372301181723e-05
-1.8047223701336e-05
-3.01959810777131e-05
3.49131011266634e-07
-2.63708481455449e-05
-2.085408329768e-05
-4.51057461043733e-05
-3.41428836286883e-05
-6.26965933046505e-06
-1.93249591180592e-06
1.16894545323493e-05
-1.92539342381401e-05
-5.60151045806769e-05
-3.98350311980421e-05
-3.26602731026319e-05
-1.20255181778911e-05
-2.90087862100601e-05
-1.74506600010777e-05
-1.43529469471304e-05
-6.51835169590061e-05
-1.43191953844896e-05
-2.19669910314914e-05
-4.88368349874711e-05
-3.00094335666172e-05
-6.1618329650752e-05
-1.72438101170861e-05
-3.69324733081795e-05
-2.08838621503402e-05
-2.82110368656132e-05
-4.25199273140536e-05
-2.24621946068237e-05
-7.96069611779532e-05
-5.72979318716231e-05
-6.74361780386587e-05
-1.63868491216367e-05
-4.71862969534855e-05
-3.0893520203591e-05
-3.30013974437926e-05
9.39496626676581e-06
-3.28791890660072e-05
-2.92756976657836e-05
-3.34912822778483e-05
-3.16785896351162e-05
-1.60753748394994e-05
2.28001528980191e-06
-5.97824059831053e-05
-2.11245255450089e-05
-5.94297770480926e-05
-6.69965286666528e-05
-1.77600302268315e-05
-6.2855619527551e-05
-5.32543889124708e-05
-4.36407276166462e-05
-2.24527648225616e-05
-2.45014401633289e-05
-1.96012453261233e-05
-2.13370171395916e-05
-4.23466188129378e-05
-1.17497460416096e-05
-1.19780063300174e-05
-3.97216272915955e-05
-4.65347438848606e-05
-5.02340188909495e-05
-2.14307117428317e-05
-4.31764745929489e-05
-4.07705531083838e-05
-8.19332598896331e-05
-3.03166490219386e-05
-4.7429280393731e-05
-4.36869292904766e-05
-2.72302314477441e-05
-4.36151654808613e-05
-6.11370292262153e-05
-4.35876668641443e-05
-2.12970341819456e-05
5.79352593814901e-06
-3.92686802496127e-05
-2.12775319200489e-05
-1.64440503924085e-06
-2.62484178176135e-05
-6.56530028541851e-06
-2.57951446001641e-05
-4.01653204114724e-05
-5.32692626242896e-05
1.55648565537619e-05
-3.19932941723246e-05
-4.52010996287073e-05
-3.5184197755805e-05
-3.5730729370591e-05
-2.36515527178046e-05
-2.85278724669709e-05
-1.783091976096e-05
-2.28042315431055e-05
-1.59532452466318e-05
-1.9244578672202e-05
-2.10395323226665e-06
-3.02615628849539e-05
-1.26780337998793e-05
-5.34442871238885e-05
-2.25893265762884e-05
-2.36873812317821e-05
-4.29071743048425e-05
-2.02688595414333e-05
-4.9396895869846e-05
-2.55594496795124e-05
-2.6404366206117e-05
-4.47621257335015e-05
-1.0554242214098e-05
-5.00109119080272e-05
-3.69565538541307e-05
-8.88761520734287e-06
1.55929097560967e-06
-3.55712141653173e-05
1.25195960748216e-05
-2.35731688184216e-05
-3.32691862086573e-05
-3.23669141439992e-05
6.95586114346916e-06
-2.66319432722313e-05
-2.26629367651932e-05
-2.2925051407693e-05
-1.88224953041131e-05
-3.31576285244346e-05
-6.20137904515047e-05
-1.49487188153972e-05
-4.14370328232457e-05
-4.5316656791357e-05
-3.00500612195592e-05
-4.68057143957903e-05
-3.89580374444759e-05
1.70824212848234e-06
-3.55662196017019e-05
-1.31361282180119e-05
-2.01779118930955e-05
-2.80590226375412e-05
-3.34556797258755e-05
-3.90620765705141e-05
-1.1040960630747e-05
-4.52082606172492e-05
-1.3448155796356e-05
-3.19446228762417e-05
-2.79448765859026e-05
-5.31793866073692e-05
-1.27925882338048e-05
-5.49192823050021e-05
-5.18630827251817e-05
-4.63390659795762e-05
-2.4939494049491e-05
-4.28356392619061e-05
-3.27939115635171e-05
-3.349506312401e-05
-3.95739549628781e-05
-3.969517753909e-05
-3.22835928995763e-05
-4.83434436918788e-06
-2.27978240130021e-05
-4.70222951032064e-05
9.65935454789478e-08
-4.19652714315947e-05
-1.57453135627981e-05
-1.54309866372032e-05
8.97105242430857e-06
-3.19325394025303e-05
-1.37868689548083e-05
-2.74563592038448e-05
-4.53927954248416e-05
-5.47124753670171e-05
-3.73400772059316e-05
-6.54068611239703e-06
-1.24104365826789e-05
-4.5709783574537e-05
-1.30918083796648e-05
-1.82644063209231e-05
-4.96190373099137e-06
-6.28745665165494e-06
-5.55997907472796e-05
-1.8633711685839e-05
-2.75658767848811e-05
-3.5698683194568e-05
-5.48251935330023e-05
-3.25640742039936e-05
-3.80681875637737e-05
-6.7136053869622e-05
-3.92794677847072e-05
-4.64999110279878e-05
-2.04409239661856e-05
-2.04596117922008e-05
-5.16116524194896e-06
-2.96167152509585e-05
-4.99589310196352e-05
-1.74492641180648e-05
-1.25027874474691e-06
-1.49160754605364e-05
-2.86613442709023e-05
-3.16178523258768e-05
-1.85025366101901e-05
-4.06298609991581e-05
-6.85630677626561e-05
-2.44282209138944e-05
-2.98296819818269e-05
-6.2386813274112e-05
-3.3250660069089e-05
-5.04604621983492e-05
-4.53745581229762e-05
-1.06378581113634e-05
-1.03771937610823e-05
-2.91866992335482e-05
-4.40020001312347e-05
-5.5282864897066e-05
-3.38834398660722e-05
-4.58662140293516e-05
-2.95490105359883e-05
-5.72258742540307e-05
-2.89219050369639e-05
-2.99256599270324e-05
-6.41092058661353e-05
-2.06376710334016e-05
-3.22503091767839e-05
-2.68979180395356e-05
-1.92867085926809e-05
-2.3112234291575e-05
-5.04960786762827e-05
-3.91992113675394e-05
5.03347732488906e-07
-3.15413185722594e-05
-1.3125792517555e-05
-1.76660078757418e-05
-2.43213988527533e-05
-1.1488518544867e-05
-2.32168368115593e-05
-5.22977410447081e-05
-2.76766808830381e-05
-1.72617893026151e-05
-6.09335809621852e-05
5.5463754089058e-06
-1.64721583929217e-05
-9.77882742056459e-06
-2.37300173527588e-05
-4.35542206377532e-05
-1.91874564552018e-05
-1.01235411438725e-05
-2.16954319189359e-05
-2.1667514727439e-05
-2.31715630579395e-05
-2.29119513427867e-05
-3.26321097464457e-05
-1.56602678681427e-05
-4.55226486185646e-05
-2.33573499438869e-05
-4.38619523463097e-05
-5.66465215052197e-05
-2.93016414781124e-05
-3.48582012410472e-05
-5.7708262050269e-05
-1.32529134040784e-05
-3.26574174467929e-05
-3.16685519396767e-05
-3.35820385186233e-06
-1.5917772980344e-05
-1.95396377031792e-05
-4.33947870769989e-05
-1.73935800917519e-05
-1.46884603217062e-05
-4.6832235779095e-05
-3.01369904281817e-05
-2.20222367093239e-05
-3.02144567049898e-05
-1.34779010566264e-05
-2.66971355633866e-05
-6.64337356111602e-06
-3.18667976738798e-05
-5.29986773524863e-05
-3.35220032381335e-05
-3.34088228215722e-05
-4.91857146503724e-06
-4.68004784526665e-05
8.65873892041353e-06
-5.11604837678798e-05
-7.6332851372182e-06
-4.76743248954419e-06
-2.55788338682833e-05
-2.72339470792567e-05
-7.32946503844305e-06
-3.89581809956557e-05
-4.18335467367834e-05
-2.84895662379945e-05
-4.3010361525787e-05
-1.53459543305212e-05
-4.09032380084889e-05
-4.00501357393521e-06
-2.25456350938597e-05
-1.30813926462958e-05
-7.680822892872e-06
-4.49240449296733e-05
-3.20594363075342e-05
-2.05318049702685e-05
-3.2850400047767e-05
-2.98972847947135e-05
-1.98390751554164e-05
-1.38396608570365e-05
-3.5622516725356e-05
-6.72721489077181e-05
-5.87028536936219e-05
-3.67648903168153e-05
-6.19632167257084e-05
-4.00718382519111e-05
-1.83381028828075e-05
-4.31566850785103e-05
-3.4118755725797e-05
-2.79548779985328e-05
-3.59896356036608e-05
2.03190299003564e-05
-1.13778824585803e-05
-3.17586669515727e-05
-5.78195859247328e-05
-4.70806385541497e-05
-2.65103584406671e-05
-4.6888922933672e-05
-4.84104583248909e-05
-2.76007673838078e-05
-3.58185920113284e-05
-2.7108618514883e-05
-5.64647348111324e-05
-3.6267082164336e-05
-2.49397457358521e-05
-4.33319573504237e-05
-2.4257709090747e-05
-2.23248617331296e-05
-6.95855661362185e-06
-2.80833091779301e-05
-1.73353445810419e-05
-4.70743928735895e-05
-1.61595685172645e-05
-2.70514620790412e-05
-2.02618142627899e-06
-3.02015792605069e-05
-3.63621622452802e-05
-4.64538717851942e-05
-2.72680844989834e-05
-2.93270687824909e-05
-2.38987761149491e-05
-3.09815741643571e-05
-1.98532459569804e-05
-4.25667041333835e-06
-2.60668624224342e-05
-9.77840465095923e-06
-8.8304426539546e-06
-9.74172752945893e-06
-6.74696912329129e-06
-1.491944023403e-05
-2.92358361677851e-05
3.65511951817149e-05
-4.02002663329052e-05
-9.97255404647583e-06
-2.6507486160209e-05
-1.29003837312566e-05
-4.58105798700034e-05
-3.77328908346459e-05
-2.34026360117812e-05
-4.91636249052558e-05
-3.04410645609763e-05
-2.42346063956187e-05
-3.06412019622808e-05
-6.32984377483007e-05
-1.9080292208457e-05
-3.26024371782345e-05
-3.03371585913976e-05
-2.57481398793777e-05
-5.14181098805461e-05
-1.30318382200421e-05
-3.12243131554449e-05
-3.82175854208965e-05
-4.85417658152035e-05
-2.16624118878243e-05
1.56894099697424e-06
-1.88196372359742e-05
-3.99856319118777e-05
-5.91626573754229e-05
-2.45745896736125e-05
-4.92620647615096e-05
-2.84930992756486e-05
-4.12916188632934e-05
-2.54062735769742e-05
-4.79241500816803e-05
-1.15246583738536e-05
-3.24483354482069e-05
-1.63709616575765e-05
-4.04064876241407e-05
-2.79920137122098e-05
-4.03473545252052e-05
-6.17335253675174e-06
-1.1063155983001e-05
-2.33963185714079e-05
-9.34746662382989e-06
-4.43490980885798e-05
-5.73006629097243e-05
-2.58745636564886e-05
-1.00344723199287e-05
-4.73615331731663e-05
-4.29833095398256e-05
-4.64243014907131e-05
-3.08058286442128e-05
-2.37570830497227e-05
-3.5477753539159e-05
-4.1728095308387e-05
-4.48886466169812e-05
-2.14793046384879e-05
-1.64205310884615e-05
-1.03140593130839e-05
-3.73220701098902e-05
-4.09332630596758e-05
3.65745626940551e-06
-4.62330902088433e-06
9.95655724809183e-06
-3.5648223058514e-05
-2.61881113917724e-05
-3.93329554362838e-05
-4.40184779292264e-05
-4.83363528172383e-05
-3.67503305268182e-05
-3.85053373428384e-05
-5.03353942708142e-05
-5.00573489304285e-06
-4.47905357172398e-05
-3.34462011241907e-05
-2.16355970068708e-05
-2.46307182955081e-05
-5.00582429339852e-06
-3.29589388069476e-05
-5.12472790344462e-05
-2.79356512721069e-05
-2.5533746499692e-05
-4.45938186272648e-05
-6.21432507454728e-05
-3.97876134763931e-05
-3.72971404213497e-05
-1.96187716593745e-05
-1.44176628913337e-05
-3.42219607522462e-05
-2.17847264353695e-05
-4.70020750461284e-05
-4.23315248109417e-05
-1.96967776835847e-05
-2.02871302107351e-05
-3.05995716948723e-05
-4.37885201145427e-05
-4.78987703328758e-05
-1.56545936081422e-05
-2.4592421983808e-05
7.74025992512529e-06
-2.86266430792812e-05
-9.09827345587917e-06
-3.465462605445e-05
-3.08370240606546e-05
-2.63379848670517e-05
-2.02742139878882e-05
-3.09210397549973e-05
-2.5879703702651e-05
-3.96435200887444e-05
-5.52693756239139e-05
-1.1561283576227e-05
-3.03213519069727e-05
-1.52194964595325e-05
-5.37783582035664e-05
-2.58820708732015e-05
-2.24023779089366e-05
-4.78285619950236e-05
-1.26506055441957e-05
-2.51770378426309e-05
-3.07404144380129e-05
-3.07545869460622e-05
-3.56735774293926e-05
-2.53815999169149e-05
-2.30571748543222e-05
-4.25258918610073e-05
-5.46360084598253e-05
-4.62341034238306e-05
-1.77767816420515e-05
8.03036424750103e-06
-2.24834898396356e-05
-7.72332860384627e-06
-1.83979096008447e-05
-3.01318021886412e-05
-1.38618079301885e-05
-4.88783231384164e-05
-1.2474004397063e-05
-1.83015588187624e-05
-2.78360119922551e-05
-2.50573954727988e-05
-2.76330853885317e-05
-5.68384160931913e-05
-4.64829468480933e-05
-4.48317488600049e-05
-2.93835560013052e-05
-3.68160720959113e-05
-4.2497303042163e-05
-1.27863360137413e-05
-2.64022514973701e-05
-3.98121080541875e-05
-3.60630628877068e-05
-3.13656837020461e-05
1.60241204280877e-06
-3.6206058975043e-05
-4.16720728318631e-05
-3.1298056458702e-05
-5.43985655821235e-05
-2.80833726861163e-05
-3.15474296602049e-05
-3.14672675392968e-05
-1.77698381942576e-05
-3.74389474728112e-05
-1.24617650393047e-05
-1.90129391000385e-05
-2.99802568673569e-05
-4.04120309299099e-06
-2.74543731456829e-05
-3.34481720987062e-05
-2.6803163106946e-05
-1.85673260454518e-05
-5.11888183393118e-05
-1.87688397216511e-05
-3.17787612195058e-05
-3.20862215612567e-05
-3.92638458866353e-05
-2.96428149718782e-05
-3.42491351014309e-05
-9.54739047553517e-06
-3.61636246040901e-05
-3.12177336625585e-05
-4.4341972008272e-05
-1.05478765236325e-05
-2.3902313784524e-05
-4.71244304782856e-05
1.63482306346428e-05
-1.57873937240297e-05
-1.04933715166025e-06
-3.88980483144875e-05
-3.55389318161216e-05
-3.48003443788435e-05
-3.42530921160878e-05
-2.15653449610914e-05
-4.20684108682579e-05
-4.5115616727342e-05
-4.84482298296708e-05
-4.38105099692949e-05
-5.10032867011338e-05
-4.28006730553269e-05
-7.24138322646478e-05
-3.55367017576363e-05
-1.98362529103668e-05
-1.67380339723971e-05
-5.33009443873373e-05
-1.1591326666471e-05
-4.27152450255945e-05
1.91345615623481e-06
-3.0287794261143e-05
-5.40308661191001e-05
-3.44119103540197e-05
-3.32834344598389e-05
-2.38848086416222e-05
-1.34750377514097e-05
-2.20631010021888e-05
-3.07749838764503e-05
-6.18036994895523e-05
-5.30162165789002e-05
-3.36997186496526e-05
-2.61218713424212e-05
-1.10964717871431e-05
-2.23837439337978e-05
-2.44704933821669e-05
-1.02102470897358e-05
-2.45126853952379e-05
-2.69206461651876e-05
-2.29253143582614e-05
-3.12621346276451e-05
-2.16144039520194e-05
-1.8100062304448e-05
-4.80187144500757e-05
-1.43423949802509e-05
-4.37280651765496e-05
-3.125434256468e-05
-4.35093179209839e-05
-3.02240052803232e-05
-3.19719421380621e-05
-4.1984253629478e-05
-2.61133356592884e-05
-4.04010881863221e-05
-5.7167851721209e-05
-2.90630813165471e-05
-2.02017908002458e-05
-2.24432872096718e-05
-3.09193396892892e-05
-2.20146350524203e-05
-4.16237816948351e-06
-4.62662794226143e-05
-4.76392237662942e-06
-2.59755671496922e-05
-1.53924124868333e-05
-2.68163685679728e-05
-1.41751554133231e-05
-4.56455258370176e-05
-3.7212563552022e-05
-5.60253360295874e-05
-5.75498568663434e-05
-4.04863732630765e-05
-4.69844579816297e-05
-5.23238089924991e-05
-2.24187000845111e-05
-2.87639110203798e-05
-3.03392733673993e-05
-3.99281910285334e-05
-6.01839635129929e-06
-2.92256874054621e-06
-3.57100135251071e-05
-3.43430287522275e-05
-2.1206860263205e-05
-2.75893019467633e-05
7.96711441662454e-06
-2.27140938608699e-05
-1.20786659754957e-05
-3.55632669625386e-05
-4.54942901903749e-05
-2.72163651327716e-05
-2.87694302812685e-05
-1.63705671909473e-05
-2.65469770676217e-05
-2.47960682458463e-05
-1.85868119600292e-05
-8.64493737279173e-06
-2.26423017968114e-05
-3.51637865711321e-05
-2.19948514533948e-05
-6.08517428725292e-06
-1.61193882064703e-05
-1.92382416527593e-05
-8.63597031027869e-07
-2.29295176330682e-05
-1.51065048992826e-05
-4.98589832266859e-05
-3.21297494574922e-05
-3.24122404947943e-05
6.22300023789386e-06
-2.02938869876555e-05
-3.76707250935178e-05
-3.65519773790673e-05
-2.69757634488531e-05
-2.30097877430301e-05
-1.65031020330539e-05
-4.27240156867864e-06
-3.86238327767505e-05
-7.74503771798038e-06
-4.3315216963015e-05
-2.03136625076282e-06
-2.07087813642693e-05
-2.27335363992704e-05
-2.57041817241663e-05
-3.00712443064005e-05
-1.80574093123593e-06
-3.81961062937943e-06
-4.68339496193086e-05
-5.06353593614627e-05
-4.14930278020591e-05
-3.5506410869066e-05
-3.03952097560961e-05
-5.06753692715761e-05
-3.57629275355311e-05
-9.85794545462172e-06
-3.08000832847519e-05
-4.80342871904057e-05
1.60506475691244e-05
-1.90856607297527e-05
-2.39584340564926e-05
-2.71538583970011e-06
-1.2357540577001e-05
-3.08566993355368e-06
-3.85272124219108e-05
-2.85880698937396e-05
4.08971332431284e-06
-3.49234972208209e-05
-9.29914443931605e-06
-3.63415880642192e-05
-4.11748277490933e-05
-4.91778001604172e-05
-4.63898862322644e-05
-4.6823098230788e-05
-4.39171494455461e-05
-4.05521070383811e-05
-4.75766251510563e-06
-3.70407863979891e-05
-2.23229371360352e-05
-7.1826628883674e-06
-2.86602659761318e-06
1.05237726386034e-06
-1.00077860792732e-05
-4.31072013471104e-05
-2.4067513361725e-05
-2.55846721968539e-05
-4.89798194720967e-05
-1.27629284136281e-05
-2.2321214648552e-05
-3.29751223158378e-05
-4.40005644922471e-05
-2.89695874875292e-05
-2.84325868334307e-05
-3.86085332535061e-05
6.28487622069555e-06
-3.72675400868183e-05
-3.39108947732629e-05
-1.82691713767382e-05
-1.90774106753529e-05
1.52601406240398e-05
-4.51564158023657e-05
-3.53286366608074e-05
2.58412453734598e-07
-4.37597767326047e-05
-3.02399218732102e-05
-1.73716534357807e-05
-3.4763192485945e-05
-4.44934391420834e-05
-1.45485512306307e-05
-7.54106794363747e-05
-9.76679918091484e-06
-4.08243695363933e-05
-5.25870580031797e-05
-2.57740599082766e-05
-1.78059751830456e-05
-4.08232375459022e-05
-1.36081020946457e-05
2.3168147982568e-05
-1.7887695261824e-05
-2.20445493472891e-05
-9.84648343843013e-06
-3.02251073065697e-05
-9.55577395831278e-06
-1.29167624383809e-05
-2.10722797637054e-05
-1.91276452169503e-05
-1.15634703767792e-05
-7.18809247235031e-06
-3.12299410047016e-05
-5.89258372515231e-05
-3.45694389489856e-05
-2.58173841374409e-05
-2.99158646210104e-05
-3.37687926854119e-05
-1.25612295071716e-05
-2.14058704846923e-05
-3.021363489335e-05
-3.76615506282048e-06
-1.7490828764614e-05
-2.55415990351578e-05
-2.91459199843348e-05
-1.44376420314449e-05
-4.47482497381314e-05
-3.39753557771581e-05
-3.94570241047199e-07
-4.23562913565108e-05
1.80355284217602e-05
-5.72321648532736e-05
-3.91595765529792e-05
-2.61559762569477e-05
-3.97161565858739e-05
-1.23956286716868e-05
-6.30066562839496e-05
-2.71376222384499e-05
-1.9904595099873e-05
-3.89596777554054e-05
-1.49368374313027e-05
8.07647337388467e-06
-3.16883163820804e-05
-1.32317118705599e-06
9.90662706980121e-06
-2.97514910287793e-05
-3.34749699129954e-05
-3.41714572112102e-05
-1.70334954331682e-05
-4.22976354991338e-06
-4.54739780776911e-06
-3.25021184200638e-05
-5.07575158898637e-05
-5.83587157892919e-05
-6.06193583932532e-05
-1.36753171821808e-05
-2.59286360932404e-05
-2.10136438909195e-05
-3.89852390206677e-05
-3.23489105269896e-05
-3.91418916247097e-05
-3.51724235330352e-05
-3.76936529109221e-05
-4.28496180608884e-05
9.08984476592303e-06
-1.79859420998844e-05
-5.83560316268653e-06
-5.48953986696393e-06
-1.51505416163208e-05
-2.42783923831747e-05
-5.04966657211121e-05
-6.02854036323804e-05
-3.11041151417501e-05
-3.78760731660752e-06
-3.75622552716313e-05
-5.77484001372652e-05
-3.84492742333471e-05
5.92666694669249e-09
-3.83395058808682e-05
-3.08897033767437e-05
-1.46505926910083e-05
-1.46849350246439e-05
-1.89324209583477e-05
-2.97331164066626e-05
-4.37860744719164e-05
-4.57855713103026e-05
-1.16416831366082e-05
-2.12785416473194e-05
-4.32320380749554e-06
-1.85635096351394e-05
-2.24403470641708e-05
-1.96236812213816e-05
-7.4662114056165e-05
-4.1859979171197e-05
-2.73081076637872e-05
-1.58190390595088e-05
-4.48395862979876e-05
-5.67423506194471e-05
-2.82343664810564e-05
-4.33898977552716e-05
-2.01712124579747e-05
-4.23125601842051e-05
-4.52984839761722e-05
-1.28928877345112e-05
-4.60472902866331e-05
-3.47024899747668e-05
-3.52230769808477e-05
-4.93262263664122e-05
-3.33052365052209e-05
-5.17843136750938e-05
-2.13969385775537e-05
-4.22177979667416e-05
-1.36891791707164e-05
-5.29287461946169e-05
-2.87733441033952e-05
-2.64150665171023e-05
-1.27602478803659e-05
-3.17146890479216e-05
-4.3325755393988e-05
7.79540868895564e-06
-3.07610006813478e-05
-3.82780752708612e-05
-3.40675595563126e-05
-3.30609013267272e-05
-1.69866335708287e-05
-1.53253736763316e-05
-3.2949764729457e-05
-4.25904857113586e-05
-2.90672560294786e-05
-9.46245304697517e-06
-3.61333278307976e-05
-2.11965939837604e-05
-1.01033603332163e-05
-4.75946305830582e-05
-4.03961301215234e-05
-2.68008203524676e-05
-2.84728108299821e-05
-2.53740474289349e-05
-3.68727110565167e-05
-3.64971202984872e-05
-2.30503187167752e-05
-3.82685046164827e-05
-5.05070578223513e-05
-3.26861460284234e-05
-2.15303047658523e-06
-3.46194770828774e-05
-6.83004210811506e-07
-2.04362680875377e-05
-3.68651036575277e-05
-4.25521345874016e-05
-3.08884514793205e-05
-9.55086668191304e-06
-6.84102808921719e-05
-4.06469726913692e-05
-5.78608696691223e-05
-4.31729670584604e-05
-5.21618012287813e-05
8.67446532832723e-07
-4.58707894175426e-05
-8.15214379384309e-06
-4.44280564902157e-05
-2.38663042595864e-05
-2.83101486968959e-05
-4.5080602808656e-05
-3.25037287228289e-05
-6.58489549564363e-06
-2.27951033485282e-05
-4.77135505203827e-05
-1.58901997517067e-05
-4.27878890417037e-05
-2.61688752354304e-05
-4.87590503124097e-05
-4.77979250743086e-05
-1.5431615350016e-06
-8.80177937238794e-07
-4.21994465098522e-05
-4.93252882412726e-05
-1.82340340671957e-05
-4.67334754220887e-05
-4.89612502179545e-05
-8.61678365364368e-06
1.84877723371216e-06
-2.24321279366769e-05
-1.9156806652773e-05
-3.86864785920928e-05
-3.5030001176546e-05
-4.1484945626395e-05
-3.73172660021276e-05
-2.23008782900794e-05
-2.83201853529111e-05
-5.34093601267497e-05
-6.42813541933203e-05
-2.11471735125634e-05
-4.58405077352479e-05
-2.80214282217523e-05
2.1621841428283e-05
6.5758088423775e-06
-1.44763686690116e-05
-1.77059118261214e-05
-1.35279378617864e-05
-1.21389129739318e-05
-1.62546514336694e-05
-5.0640707877886e-05
-3.77465711952686e-05
-4.87760434207164e-05
-1.5796161300939e-06
-4.00163487076229e-05
-4.25807382294348e-05
-1.74336675140868e-05
-6.2968940414929e-05
-3.57618628428146e-05
-2.99629570147647e-05
-3.94258310998392e-05
-1.54919828353324e-05
-2.13800468254452e-05
-3.44416236795366e-05
-3.47374032734747e-05
-2.89189628797829e-05
-3.50736784137675e-05
-2.53776741986149e-05
-3.40376398912263e-05
-4.68539343255274e-05
-3.09387903383827e-05
-1.01069276060499e-05
-3.07817476744474e-05
-3.19495597331212e-05
-4.47283312295061e-05
-4.53924823719602e-05
-3.64188527332293e-05
-3.27603992977231e-05
-1.91801884224931e-05
1.10385966057758e-05
-3.27194609735571e-05
-4.96453296239813e-05
-3.94432880531056e-05
4.63750156518822e-06
-3.44894747150078e-05
-3.52631222297727e-05
-1.30875600486925e-05
-5.32691188631843e-06
-1.8256618591752e-05
-1.79923922650302e-05
-5.34638908333184e-05
-3.56045483334399e-05
-3.08788202453108e-05
-4.26269479695075e-05
-7.29207482005545e-05
-3.71222083998887e-05
-2.07022299216183e-05
-6.65442701105105e-05
-1.86105325280152e-05
-3.61449159033507e-05
-2.19562273045099e-05
-4.96991558582588e-06
1.50051618845493e-06
-3.98483212538239e-05
-2.35079987080245e-05
3.40270619282066e-06
-1.78108008914968e-05
-1.47425435642152e-05
-2.04600970768969e-05
-4.0035101951073e-05
-2.21205466753803e-05
-4.06589368538333e-05
-3.85851518081253e-06
-4.59156614836942e-05
-3.67429286457307e-05
-1.80642296583923e-05
-2.97585879100049e-05
-4.63929096457007e-05
1.48226910535256e-06
-1.5721749827927e-05
-2.39705346627931e-05
-3.67606582988644e-05
-2.01454445010347e-05
