# Supplementary material for: Research on computational propagation and identification of mine microseismic signals based on deep learning
Source: PLoS One. 2025 Oct 22;20(10):e0334641. doi: 10.1371/journal.pone.0334641 (PMC12543183; doi:10.1371/journal.pone.0334641)
Supplement: S6 Data — (ZIP) [file pone.0334641.s006.zip › 000100900000084.xlsx_0.txt_24.txt.txt]

-4.58255917982164e-05
-4.37418563637727e-05
-3.41975747330779e-05
-4.18708000119106e-05
-4.12678175604156e-05
-2.99254091668629e-05
-1.80856468402594e-05
-6.23691349644767e-05
-1.0776849004599e-06
-3.22578475345681e-05
-1.33072427842399e-05
-1.1267698562423e-05
-5.18868151532622e-05
-5.40976847517767e-05
2.9608969868176e-06
-2.97902605721146e-05
-2.09096884173901e-05
-8.0503739846167e-05
-3.25142964708946e-05
-2.08795666323565e-05
-2.92888798599339e-05
-6.23414828189849e-06
-6.85124474951808e-06
-6.02784731465355e-05
-6.12835167656943e-05
-1.96997807051854e-05
-1.51207594019685e-05
-2.31843207842234e-05
-5.35319383555858e-05
-1.91760084632064e-05
-9.97901936186817e-06
-2.22209572367567e-05
-1.71962914058273e-05
-5.24255709046579e-05
-4.69171144799589e-05
-3.72432891907923e-05
-2.23259243107301e-05
-3.13707729650463e-05
-2.14804490309825e-05
-4.78605867253808e-05
-4.90228967942672e-05
-6.07591430620247e-05
-2.1345354491352e-05
-4.66006242987052e-06
-1.45994222162718e-05
-4.14447886886355e-05
-1.7799626086927e-05
-3.43059343815967e-05
-2.37196777079652e-05
-2.48233161664548e-05
-4.3832594862319e-05
-2.75460802717923e-05
-5.76897308932604e-06
-3.82568158269421e-05
-2.69694676300589e-05
-4.32700099150019e-05
-4.80238873093415e-05
-1.31066704856803e-05
-3.37725745173482e-05
-3.28023041894533e-05
-1.51636294902237e-05
-5.27736745483527e-05
-4.8211977812022e-05
-5.38985631298218e-05
-2.32487527272625e-05
-7.81000824405752e-05
3.8772736600872e-06
-4.41813304731462e-05
-5.58740490785921e-05
-2.08308801079978e-05
-2.88613030295405e-05
-4.57507260946979e-05
-5.53392363900485e-05
-2.33508092747993e-05
-6.66367774327209e-05
-2.37443090780376e-05
-1.9670296878815e-05
-6.41276826890897e-05
-3.52839739923162e-05
-4.28059609594147e-05
2.79791830252465e-06
-3.81815024840462e-05
-3.54653966620107e-05
-3.83506295551658e-05
-3.28758467723618e-05
-3.62313501491143e-05
-7.00157283859766e-06
-4.04840750372812e-05
1.86372905397713e-05
-2.51075784832647e-05
-2.6414119429715e-05
-2.40164989298253e-05
-1.80071836330225e-05
-3.27060602525455e-05
-5.30019217776402e-05
-3.42618249672906e-05
-4.46713210659147e-05
-4.27172623710364e-05
-2.40435441827466e-05
-3.9738752989508e-05
-6.39049065545775e-05
-4.8204032407647e-05
-2.57580463691725e-05
-4.08388779193885e-05
-2.80288866261346e-05
-1.35016139660926e-05
-2.75239208423968e-05
-2.2496448233401e-05
-3.29803103778712e-05
-3.44146960552355e-05
-8.57679820596568e-06
-3.84730398374985e-05
-5.33114129110573e-05
-1.92899137136869e-05
-6.15724807847805e-05
-5.33052938321266e-05
-5.85774709153599e-05
-7.4046393596422e-05
-5.22616486895762e-05
-4.1528187546068e-05
-4.76120876861036e-05
-2.6583756115796e-05
2.28503045328088e-06
-1.33529419380473e-05
-4.39612144626992e-05
-3.10333264006546e-05
-2.30814295622351e-05
-2.85129988979857e-05
-1.14644762910064e-05
-2.79112323834833e-05
-8.32168879654066e-06
-5.20584300563458e-05
-3.52566564505528e-05
-4.10289302813715e-05
-5.20276301244455e-05
-5.2322378749638e-05
-3.71765967537942e-05
-3.96304732635503e-05
-4.12066831826156e-05
-1.64715400174217e-05
-3.40846347221362e-05
-2.31654227204667e-05
-1.92875885107852e-05
-3.59102072353717e-05
-3.46637674377444e-05
-2.60658716537271e-05
2.38224537926116e-06
-2.98826164504156e-05
-1.84286491360369e-05
-2.62963983432434e-05
-1.48643009153725e-05
-5.09426388397674e-05
-5.81554297351444e-05
-4.46481297020926e-05
-4.99325576458638e-05
-4.37405770530455e-05
-5.03506805629855e-05
-7.61994100887578e-05
-6.21641894949644e-05
-1.9993109164335e-05
-6.09686671634322e-05
-1.55280373955162e-05
-2.01194054894778e-06
-3.39602115681257e-05
2.48327366695181e-05
-1.14211573947652e-05
-3.60937892835242e-05
-4.87867884727421e-05
-1.78974200140729e-05
-7.05069526043237e-05
-3.96657027067438e-05
-2.19687624484838e-05
-4.80941926767489e-05
-7.8315798461712e-05
-5.51793161620059e-05
-1.9861661826517e-05
-4.38802508612559e-05
-4.03456550033802e-05
-6.16206288083471e-05
-4.97724323635891e-05
-6.00561110171061e-05
-4.16366788070639e-05
-4.73763348876049e-05
-4.35845593896753e-05
-1.29280167653022e-05
-2.05267868238867e-05
-1.03902097375389e-05
-3.02922025723031e-05
-3.07639815100197e-05
-4.1433375996278e-05
-1.78166603381365e-05
-2.84320603878829e-05
-5.51947880003917e-05
-4.38518560201789e-05
-7.07230045274402e-05
-4.23872492469383e-05
-1.94292499300932e-05
-1.78879026406015e-05
-6.41844944186589e-05
-2.54507795335805e-05
-3.00326530303392e-05
-3.39693419874882e-05
-1.16316121273821e-05
-1.17648356068484e-06
-4.55059035768642e-05
-2.96013699568706e-05
-3.53760162593953e-05
-1.66781203647274e-05
-1.73413221303891e-05
-2.30667468994655e-05
-4.49858410201397e-05
-4.42512778921199e-05
-7.56449977690297e-05
-5.9656177926668e-05
8.49605650002174e-06
-4.69741111302682e-05
-5.73529610779358e-05
-6.91020084618572e-05
-2.76707974445992e-05
-4.71823167124526e-05
-1.85527429845069e-05
-8.43852643704426e-06
-2.38007905678485e-05
-2.03114319864623e-05
-4.87054496428757e-05
-1.2145463503323e-05
-4.33113630276684e-05
-1.19785280372654e-05
-2.87483464375603e-05
-1.33945326915948e-05
-5.33998052935985e-06
-3.37278214210195e-05
-4.66791922088345e-05
-3.17577329336181e-05
9.88020380971418e-08
-7.12595449028988e-05
-3.87738374594521e-05
-8.90240469899374e-06
-2.53331849753357e-05
-2.23615146371211e-05
-5.94036225925359e-05
-2.91434616278403e-05
-3.80591978273364e-05
-5.09907480111463e-05
-4.70902371384973e-05
-8.4153218669181e-06
-2.50183900280609e-05
-2.03690777777889e-05
5.75764263630483e-06
-6.36723029910354e-05
-4.60439209747504e-05
-3.67935324819426e-06
-3.77126455897887e-05
-2.69120666930762e-05
-4.68792456108496e-05
-2.48633402633853e-05
-3.20505308558293e-05
-4.81873074689172e-05
-4.41866437824365e-05
-3.32317615727937e-05
-2.56176804499604e-05
-3.14436269440159e-05
-3.97015420614355e-05
-1.22142965985934e-05
-7.11404553131165e-05
-4.53860481933576e-05
-2.02381347325555e-05
-1.75557972943431e-05
-2.43022866179055e-05
-4.40440868517575e-05
-3.52265368279383e-05
-4.05167873628353e-05
-5.52105361109065e-05
-2.04340855633673e-05
-3.68830535811689e-05
-1.28685489327322e-05
-3.48276668162337e-05
-1.1542285887457e-05
-1.17733912928085e-05
-3.51099464692938e-05
2.9869606174486e-07
-3.83060789218894e-05
-2.8714453851323e-05
-6.89771766435464e-05
-3.98615947771372e-05
-4.46465057520559e-05
-2.08826450922767e-05
-5.14216821884131e-05
-5.87988454264288e-05
-5.8729566408248e-05
-5.25421149173337e-05
-4.61291598850777e-05
-4.36366625692074e-05
-9.66527477296818e-06
-4.2855656147015e-05
-1.73133429598095e-05
-1.6170777800542e-05
-2.67888008542048e-05
-9.16249464972271e-06
-3.01755116376197e-05
-2.29161265004812e-05
-1.62392367247296e-05
-2.43319953474332e-05
-2.61611094559426e-05
-1.92844944530431e-05
-3.6210397484709e-05
-4.4062385351313e-05
-2.51532937227869e-06
-2.85656921397999e-05
-6.48955372113497e-05
1.35620700656815e-05
-7.15762870479488e-05
-3.4068143853797e-05
7.03419772994544e-06
-2.63157018389403e-05
-1.4484945784311e-06
-4.99223074328107e-05
-2.28964373806778e-05
-2.75595526111819e-05
-9.53935811593637e-05
-3.10733452313999e-05
-3.79465273125245e-05
-3.48162100877548e-05
-3.8884488066529e-05
4.88682806344712e-06
-1.98693852805197e-05
-8.99210907578854e-06
-3.49426506969141e-05
-3.01906205344036e-05
-6.83522355627693e-05
-3.87471072458545e-05
-4.03246526802924e-05
-2.48275540803636e-05
-2.69131477179776e-05
-7.63497962394524e-07
-4.23566227287032e-05
-1.12103120918343e-05
-7.1433052001603e-06
-2.54857350703392e-05
-5.00067897432366e-05
-2.75652613252781e-05
-3.68684785359354e-05
-1.05403276606022e-05
-4.45659283202793e-05
-4.09850516316353e-05
-2.75320560871041e-05
-2.45204163550594e-05
-2.11944435965577e-05
-1.46148271181637e-05
6.13396821030061e-06
-2.23416467631101e-05
-6.26366418121788e-05
-2.22456865235021e-05
-2.05420879649668e-05
-3.56035453243136e-05
-5.85071776706128e-05
-2.70401783346447e-06
-1.7408073476148e-05
-3.52298328266866e-05
-6.65170796209445e-08
-4.14705612155981e-05
-5.98774188231761e-05
-6.10866672761647e-05
-3.01091659792246e-06
-5.73884394974704e-06
-2.55682954026685e-05
-3.30094497557139e-05
-4.37162585766335e-05
-6.50267338648376e-05
-3.65203158587825e-05
-2.35495130404755e-05
-2.28833887030006e-05
-4.77431118981767e-05
-4.68827734775543e-05
-1.12575303795787e-05
-2.25980743757661e-05
-5.22640722237643e-05
-1.22729700557572e-05
-6.27456956120636e-05
-4.43811151439956e-05
-1.86259474827123e-05
-2.52423195581245e-05
-5.63227917643391e-05
-2.60889129270839e-05
-6.22480575721395e-05
2.26301546277095e-06
-7.88687546817032e-06
-4.20723432699344e-05
-4.84082874856905e-05
-1.71529814371565e-05
-2.25637674179589e-05
-5.25206423607923e-05
-4.35150773757147e-05
-3.94818414242512e-05
-2.62561936805425e-05
-2.92653646239077e-05
-5.08466257963774e-05
-1.97070030760118e-05
-1.52279601765045e-05
-7.53314753639651e-05
-2.225514367451e-06
-3.17042018378879e-05
-4.94601159924733e-05
-3.2277562528673e-05
-5.89088617061816e-05
-3.29022915463334e-05
-2.07811890873774e-05
-1.61978132834013e-05
-4.13287175669936e-05
-2.37806760973596e-05
-1.55273215109252e-05
-6.49058264863418e-06
-2.51872322085556e-05
-1.97958646415375e-05
1.78689041234142e-05
-4.79569875232144e-05
-7.01026728942003e-05
6.96076096730805e-06
-4.65965840907791e-05
-1.18861636437724e-05
-3.5639053681769e-05
-4.66667430580642e-05
-5.46737427110697e-05
-7.72366692417089e-05
-2.51620055063557e-05
-4.92708832031871e-05
-3.52450050786962e-05
-2.19935682756939e-05
-5.42304195450517e-05
-1.47329199827855e-06
-7.73235443102328e-06
-3.67318031185448e-05
-2.03202109889105e-05
-2.08715946249282e-05
-5.75773620774867e-05
-4.06388505665541e-05
-9.01850296273303e-06
-5.17372687676205e-06
-4.35760030124651e-05
-3.34835966066414e-05
-5.46146925494065e-05
-1.88189268238181e-05
-2.13657127419741e-05
-4.63921566338316e-05
-2.69364867855029e-05
-4.20012183173087e-05
-4.14219493234935e-05
-2.62239854191952e-05
-5.9705721281169e-06
-3.00867454231323e-05
-4.5761567325345e-05
-2.01319462738218e-05
-9.50790483229314e-06
1.09707293411832e-05
-4.16339877661484e-05
-1.81665311085348e-05
-4.36161358035627e-06
-3.27762543270932e-05
-5.41732652467454e-05
-4.77921263779694e-05
-4.36567829907302e-05
-3.49497522955454e-05
-5.04060531701487e-05
-1.61523380966798e-05
-2.95939292798997e-05
-9.41526051667746e-05
-4.47840638995766e-05
-5.84824420634187e-05
7.99489874375731e-06
-3.38502364311968e-05
-3.82361490024511e-05
-2.69587910504377e-05
-2.96049004520105e-05
-5.30133029953572e-05
-4.45696527169076e-06
-4.23560093911342e-06
-3.72817879748132e-05
-4.25391206127657e-05
-3.58931315873009e-05
-1.62983777328822e-05
-4.79699903650383e-05
-4.00186222879467e-05
-3.72830814593385e-05
-3.08148609300999e-05
-4.83201767600827e-05
-3.15570124590812e-05
-3.65435348686588e-05
-4.82299386504409e-05
-3.32337444301195e-05
-2.66777887952326e-05
-6.42344055886891e-05
-2.78025957824167e-05
-2.04644148566831e-05
-3.82496897980584e-05
-1.19837269353237e-05
-4.20055922936105e-05
-2.90498202379916e-05
-6.89519524415593e-05
-1.42822876635579e-05
-2.30560635032057e-05
-4.34961709205311e-05
-4.75558696973634e-05
-2.26063267270477e-05
-2.20101274238835e-05
-6.48262549528368e-05
-3.56607850797151e-05
-2.92674762042501e-05
-4.83048076013826e-05
-2.75601338345766e-06
-2.86082437388027e-05
-1.96304698311435e-05
-6.16320698002013e-06
-1.65455710446107e-05
-4.08077699605286e-05
-5.63635012596434e-05
-5.86647380040659e-05
-5.71803767082493e-05
-5.43648175137166e-05
-3.3933592058488e-05
-2.54200740471134e-05
-6.11501634018186e-05
-1.38743364196944e-05
-5.05965035727585e-05
-3.83515148917399e-05
-3.2720343817929e-05
-4.10405507574548e-05
-2.10761490762318e-05
-2.50532748343501e-05
-1.47142149154147e-05
-1.14002010250973e-05
-1.58841251625214e-05
-3.69619626024705e-05
-1.80933723039427e-05
-4.08811567270994e-05
-5.01139371046107e-05
-2.12463547307769e-05
-5.56684230247569e-05
-2.29469954445589e-05
-9.02664064626142e-05
-3.77302965564963e-05
-2.93788851106762e-05
-4.85513856682733e-05
3.44165368639161e-07
-1.9300046625824e-06
-3.12739096507723e-07
-5.12084197819778e-05
6.27384379936239e-07
-1.51399121178828e-05
-1.53363024584647e-05
-3.4327675493129e-05
-5.56190786857304e-05
-2.95319076574178e-05
-1.54527613270136e-05
-3.95849846148829e-05
-3.88619048080828e-05
-5.00331243296363e-05
-2.56510757708842e-05
-6.26839193859024e-05
-4.39789023987177e-05
-2.31156632075113e-05
-3.72599928204499e-05
-4.15769653060862e-05
-2.26016262444299e-05
-4.6354280295185e-05
-2.34917089322657e-05
-5.69473797170958e-05
-6.16867589011957e-05
-4.22499828451108e-05
-3.0121475910048e-05
9.58687760973421e-06
-6.29455214920779e-05
-3.54860431869239e-05
1.23881229094618e-05
-3.89174811119369e-05
-1.02823258761912e-05
-4.23700963893048e-05
-4.58911880408906e-05
-4.78311888567554e-05
-3.11522117573921e-06
-6.48314689529582e-05
-2.16846709303912e-05
-2.17426852383308e-05
-3.6853354287352e-05
-6.32078823970407e-05
-2.07969084027412e-05
-4.40462232892304e-05
-5.72600690982592e-05
-8.27370914808846e-06
-5.09997458795767e-05
-2.61224403391162e-05
-7.19128513262003e-06
-1.493829748622e-05
-5.88781108435085e-05
-2.81010188827806e-05
-5.276266042777e-05
-2.68268662517644e-05
-2.46009338845195e-05
-1.96756778622931e-05
-2.68486279439516e-05
-3.93944111800829e-05
-3.74546310144251e-05
-3.40267687106911e-05
-3.28358940350037e-06
-2.92056222367914e-05
-1.91014142026647e-05
-5.632292413237e-05
-1.95879979282737e-05
-2.62800986087103e-05
-1.28038736440499e-06
-2.99597276513575e-05
-3.90349580772641e-05
-4.00350214475089e-05
-3.09985991751475e-06
-7.26129739034457e-05
-3.28064521850975e-05
1.05685955607995e-06
-1.95134226265644e-05
-2.16708719500294e-05
-5.95349445776217e-05
-5.0347866439214e-05
-1.83448589925703e-05
-2.38709397437777e-05
-5.08828842952755e-05
-8.56364077901149e-06
-5.86203753832511e-06
-6.69069800647595e-05
-5.32850012675079e-05
-3.67114821909129e-05
-6.96004511159413e-06
7.09620273571723e-06
-4.2848082472543e-06
-1.75772027894739e-05
-1.15458379693879e-05
-8.80778970336061e-06
-4.21059778902857e-05
-4.80437455885653e-05
-2.28635501669743e-05
-5.46772792948919e-05
-6.3356087994085e-05
-4.82279856981073e-05
-4.10964736342961e-05
-4.02906153926642e-05
-3.21580764691274e-05
-4.41506669384423e-05
-4.12856268486136e-05
-3.51304762550067e-05
-3.61067930078287e-05
-2.48478355513551e-05
-1.88514979094512e-05
-3.38297252313903e-05
6.64833556352623e-06
4.91656369600508e-06
-5.17596762889117e-05
-4.63687855782579e-05
-3.07579651772608e-05
-1.0929771503583e-06
-3.48084109412978e-05
-3.77703243583075e-05
-2.47519389278223e-05
-6.53232289715249e-05
-6.38116555770573e-05
-4.09679441263083e-05
-6.68305258851202e-05
-7.5093641333792e-05
-1.11942043394383e-05
-6.91606281293808e-05
-3.5036562225808e-05
-1.56261113631026e-05
-3.14166490407412e-05
-3.72062716933744e-05
-2.05527698776827e-05
-5.68019237711678e-05
-4.89743656647257e-05
-8.93095819958149e-07
-2.40053332051208e-05
-1.62386772674561e-05
-2.28637192804825e-05
-2.20896147566764e-05
-3.11474068544175e-05
-3.89520580756638e-05
-7.73260395098639e-05
-5.59366517677644e-05
-3.67901531356627e-05
-5.28288323299869e-05
-2.71347744335697e-05
-3.50333978770386e-05
-2.21583461214923e-05
-1.79445274514616e-05
-5.11286348743857e-05
1.1620834390298e-05
-5.06898872217883e-05
-2.51016420064805e-05
-2.90753224667025e-05
-3.24561250991551e-05
-3.75215643487778e-05
1.67965549479398e-05
-1.2352289626361e-05
-6.42004493995369e-05
-2.81433940294119e-05
-6.47090389627605e-05
-8.76880998591902e-06
-6.38574980015598e-05
-3.18128557712125e-05
-6.47944791164224e-05
-3.759803378639e-05
-4.20424832010343e-07
-1.43241498413084e-05
-9.12195500512187e-06
-1.51843694048651e-05
-4.27086581138396e-05
-2.20234801321719e-05
-4.24320973675017e-06
-2.30238498098952e-05
-3.56499876080201e-05
-2.60306405718378e-05
-2.6191536384085e-05
-5.55467155584893e-05
-4.19399257739377e-05
-2.66832830527175e-05
-7.64019468408074e-06
-2.90957422018486e-05
-6.66930175206001e-05
-3.45205869974485e-05
6.54798387209658e-06
1.56853728872342e-05
-3.8627827289289e-05
-2.16826224798468e-05
-1.67862009008071e-05
-2.99457687701063e-05
-2.17167708217634e-05
-8.01608206398619e-05
-1.94788068620998e-05
-1.74135507522494e-05
-4.54289188121373e-05
-2.56057023487479e-05
5.71280713080185e-06
-3.78662963841908e-05
-1.64180550826576e-05
-1.93054948230723e-05
-4.00498237659712e-05
-5.56883536455071e-05
-1.66286064473192e-05
-5.10727356650368e-05
-3.11646197516942e-05
-7.79424092092309e-06
2.3519350616631e-06
-5.11645051404511e-05
-1.6183983963272e-05
-2.65324708963882e-05
5.3968586184449e-06
-3.61404239177867e-05
-4.1684260380764e-05
-6.92816881810155e-05
-2.20655225478532e-05
-2.60734188974538e-05
-4.4879596963251e-05
-4.47613588047596e-05
-5.54657977239035e-05
-2.67866111873834e-05
-2.64888623870943e-05
-5.3818545317641e-05
-8.2785322700678e-06
-6.3355848345772e-05
-2.55902546215324e-05
-4.65908151785787e-05
-2.88995259302603e-05
-1.88999638803275e-05
-7.78259162191865e-05
-2.98699675436081e-05
-3.50241311743041e-05
-2.80960699095628e-05
-4.51200275499154e-05
-2.56881693631271e-05
-8.89872504995585e-06
-2.84148845015878e-05
5.76819060201108e-08
-8.34496311907908e-06
-5.68030917544247e-05
-1.37765977488436e-05
-5.05783180509493e-05
-5.59898644322404e-05
3.82742175008702e-06
-8.75809091679399e-06
-2.55178043161494e-05
-7.63484500442764e-05
-6.72949829341084e-05
-2.1026053099134e-05
-3.60855127087403e-05
-4.21653407289024e-05
-1.47721442862107e-05
-3.24208747334673e-05
-6.82393855728968e-05
-5.1590822551446e-05
-5.66056530699333e-05
-2.58598237394149e-05
3.27106967117619e-06
-3.20474914493624e-05
-1.47483164525257e-05
-6.24393476099899e-05
-4.23695003501714e-05
-4.49342417064897e-05
-5.80477526105954e-05
-5.05992216201174e-05
-1.83546331244027e-05
-3.74999119284847e-06
-3.1543418804701e-05
-5.87091040958596e-06
-4.01890214452579e-05
-1.31323886753065e-05
-5.27933860347019e-05
-5.04131911596235e-05
-5.80864769098319e-05
-3.14343145584377e-05
-2.88892044456815e-05
-1.08853930860641e-05
-3.52277266051875e-05
-6.3307275820271e-05
-3.1522394719691e-05
-3.17624727898252e-05
-2.62352592108899e-05
-1.32983514607449e-05
-2.67031255128241e-05
-3.98933323173313e-05
-4.10168993570018e-05
-3.96882735733161e-05
-4.25129014422472e-05
-1.60045559166105e-05
-5.43009890040712e-05
-3.37203362386323e-05
-5.00539007332854e-05
-4.65472203338964e-05
-4.41186127442551e-05
-5.28231860561152e-05
-5.21229296964442e-05
-1.08037816274821e-05
-3.14907464720391e-05
-2.91902570538883e-05
-5.71653823507611e-06
-2.01446615591913e-05
-3.67154202528984e-05
-5.61149147348548e-05
-2.12949412824523e-05
-4.3979230860624e-05
-1.374247202382e-05
-4.73864593082707e-05
-7.71348930338693e-05
-4.86387756011804e-05
-1.53698601707407e-05
-3.69623721578549e-05
-2.26492792140216e-05
-4.32964957225979e-05
-6.03805207947071e-05
-5.16954847081728e-05
-3.32632032982669e-05
-2.71596407654302e-06
-2.36908706506817e-05
-4.61722261625146e-05
1.4770239296714e-05
-7.29292760098071e-06
-4.36711763833507e-05
-1.95615679600238e-05
-3.31993036097509e-05
-4.19507738960047e-05
-6.84355961422975e-06
-7.04338925832361e-05
-6.83840336823701e-05
-4.90162315786544e-05
-2.97395910430584e-05
-6.47761216043418e-05
-6.6902643841832e-05
-4.24931935858309e-06
-4.85811957295342e-05
-3.77430202358981e-05
-1.74502339232619e-05
-3.75772287115559e-05
-6.03033981056299e-05
-1.82513755413026e-05
-2.72409772779001e-05
-4.40248948969458e-06
-5.94576368778688e-06
-1.94097088108088e-05
-1.86898641458885e-05
-2.76750909781523e-05
-4.59706065209648e-05
-2.88261297003502e-05
-3.26374616114247e-05
-5.15227223543462e-05
-5.00347226761872e-05
-7.70356509150093e-05
-2.12449884191375e-05
-3.90339804848304e-05
-8.37354567156721e-05
-5.61531465373364e-05
-5.62731564167198e-05
-3.46903241972228e-05
-3.22891669699243e-05
-1.69220215703849e-05
-2.03515715324787e-05
5.09474473109559e-06
2.80769235929156e-06
-5.0109610785714e-05
-1.0624530893074e-05
-4.88043984802991e-05
-3.48246922594087e-05
-8.53733749972014e-06
-3.75882083720588e-05
-4.77392923486921e-05
-1.7781949079841e-05
-1.5375274684205e-05
-4.44171213310156e-05
-4.35270044751972e-05
-1.0350154350245e-05
-4.6835852431245e-05
-2.48233393279829e-05
1.85650385449578e-05
-3.53275319927758e-05
-3.48193066533751e-05
-3.37171477384147e-05
-1.19923667867642e-05
-3.19033219472187e-05
5.17484908874598e-06
-3.06413137182379e-05
-6.38937557165879e-05
-3.6333300200966e-05
-3.70437181449682e-05
-4.9175528568228e-05
-1.92088583657555e-05
-3.9227174843411e-05
-4.29307250601415e-05
-3.92381450219441e-05
-1.39008655087455e-05
-5.79029884500567e-05
-3.98587045100524e-05
-5.79085248708096e-05
-5.17475970669779e-05
-2.81893461161023e-05
-4.09374932368821e-05
-4.79239761634561e-05
-2.49995283543508e-05
-6.63837336169081e-05
-3.37749303169299e-05
-3.16688945258124e-05
-3.47008026780992e-05
-4.67423421540728e-05
-4.83976128412318e-05
-1.87884565003398e-05
-3.76625047659483e-05
-4.27984075957284e-05
-3.70993752142871e-05
-5.79687901949681e-05
-1.66660176285611e-05
-5.96709457002591e-05
-5.89974711286114e-05
-3.48591736464512e-05
-3.29611971507565e-05
-5.58385159624576e-05
-4.87685558563058e-05
3.24116794522324e-05
-2.64314518746423e-05
-2.32355038732634e-05
-3.93030415068466e-05
-4.35419847758592e-05
-2.14001835668676e-05
-1.25239691134093e-05
-2.41741972746078e-05
-3.15328525242606e-05
-1.95395097365199e-05
-4.02241303152594e-05
-5.33580817354898e-05
-3.75502613121565e-05
-6.5960464561455e-05
-4.12776655258856e-05
-3.00627666568964e-05
-2.8216031300451e-05
-1.88198800462241e-05
-2.76009690557275e-05
-1.01257857514459e-05
-3.36533018786597e-05
-3.01857967690927e-05
-2.34284107276778e-05
2.57067348425697e-06
-4.75951723022864e-05
-3.78003636881567e-05
-6.77744105343376e-05
-4.53250709943373e-05
-5.29013874625676e-05
-1.81345124564281e-05
-3.61166876610641e-05
-4.80116223661134e-05
-7.14453596416319e-05
-2.19095751250635e-05
-4.8339324312199e-05
-3.06999067941369e-05
-5.97198692236502e-06
-5.15426518918411e-05
-7.22984799576462e-05
-3.66127069084683e-05
-6.29504930602149e-06
-8.30415305270472e-06
-4.16159804473958e-05
-2.17016236869336e-05
-3.99708842645455e-05
-3.88845748949468e-05
-6.84827925665901e-05
-3.6800737555669e-05
-2.63476104041064e-05
-1.90179975841634e-05
-1.09974102593067e-05
-4.39591318225216e-05
-1.61786713706497e-05
-9.95250458889991e-06
-2.80845069034196e-05
-1.82280663085017e-05
-2.45276805647185e-05
1.95716391800023e-06
-7.28661619117802e-06
-5.33039324270749e-05
-3.26027732798275e-05
-3.02431784080156e-05
-3.88934791154077e-05
-3.33761246695779e-05
-3.70662783455967e-05
-4.0928433156839e-05
-1.41512272592218e-05
-2.5742512894633e-05
-2.14478029674124e-05
-2.48051914081735e-05
-7.9097545065012e-05
-5.23052918218141e-05
-1.50299735361907e-05
-3.00141240721244e-05
-3.8655550929037e-05
-5.12104029974529e-05
-6.82171371163085e-05
-7.54082761435308e-06
-4.90157920414223e-05
1.65888629901616e-05
-2.2314841134362e-05
-1.26337035171464e-05
-4.75968315095082e-05
-4.5969658327327e-05
-3.76181039491818e-05
-2.06855122765725e-05
-3.89312890892257e-05
-7.07936972159026e-05
-1.66267871682611e-05
-2.00867446922539e-05
-6.49671197964115e-05
-1.76179513453958e-05
-5.22341864903841e-05
-3.92766566137568e-06
-6.51370644511321e-05
-2.28826148507945e-05
-5.85563426685736e-05
-4.67238070521123e-05
-1.08789060882319e-05
-2.61833286471041e-05
-2.40759921892044e-05
-7.41804582214048e-05
-3.37401117600592e-05
-5.0498579677423e-05
-2.90615651327279e-05
-4.309093105224e-05
-5.2523934539714e-05
-3.63597930285034e-05
-2.63199558445544e-05
-4.73317054623878e-05
-6.72571384250862e-06
-3.57618256064372e-05
-4.48412209014786e-05
-2.57482864692795e-05
-2.49334280020111e-05
-2.14330721990228e-05
-4.2669621590208e-05
-2.31110929482229e-05
-2.89098161641339e-05
-6.87402967221686e-05
-1.94539555666531e-05
-2.79491641254202e-05
-2.91506208396862e-05
-1.74410395596126e-05
-3.23250142686499e-05
-1.11830564081817e-05
-3.13085975660287e-05
7.11969675045134e-07
-1.16374022358975e-05
-2.61649166183659e-05
1.97178826452812e-05
-2.47355257050537e-05
-3.30948047198543e-05
1.74864889293658e-05
-6.87489759298271e-05
-1.85300904927108e-05
-7.16369820283819e-05
-1.97916330371073e-05
1.07890724835153e-05
-4.34279898882781e-05
-1.45077509770343e-05
-2.50522973038452e-05
-5.42156049906985e-05
-1.82996787821993e-05
-6.5647693024377e-05
-3.16612288914961e-05
-3.52786511262833e-05
-5.15347421188552e-05
-6.12029357427197e-06
-5.24092016156099e-05
-1.96531571276824e-05
-3.31140601204802e-05
-2.93035799700235e-05
-2.31151793317264e-05
-6.4514435332488e-05
-7.93563869087688e-05
-3.80003514133489e-05
-2.25247614059762e-05
-1.81475234222823e-05
-3.32943283805919e-05
-3.50521969380635e-05
-4.81334754976326e-05
-1.70690870266907e-05
-2.10209337653889e-05
-3.87968315603176e-05
-5.72974417803159e-05
-2.8262386349518e-06
-3.51747963889932e-06
-6.51422121485384e-06
-4.51175691121429e-05
-3.0487210211187e-05
-5.60241647538274e-05
-5.08136692325574e-05
-5.31485368254695e-05
-4.31213358012903e-05
-6.95467804769357e-05
-6.4332087077464e-05
-1.15056616346217e-05
-1.84114253478503e-05
-1.36532435718342e-05
-1.6988857494775e-05
-5.03749220377809e-05
-3.96127637658949e-05
-2.21410976468708e-05
-1.42512362598911e-05
-1.83253141473777e-05
-4.95552504913453e-05
-2.72501832578884e-05
-2.02863242583392e-05
-3.42986906130735e-05
-6.36644561431268e-05
-3.49926225641959e-05
-6.37015091686216e-05
-5.7734800045889e-05
-1.22991399163476e-05
-2.62182932562447e-05
-4.85847209240744e-05
-3.74323529144556e-05
-2.28770757293928e-05
-2.61406883251351e-05
-2.92662240120668e-05
-5.27853767606107e-05
-6.73221416808042e-05
-2.65989405794859e-05
-3.10229932104702e-05
-5.39527369800954e-05
-6.30823707341915e-05
-6.91352075083068e-05
-6.95510400433717e-05
-5.21578681395752e-05
-3.18547972196453e-05
-5.47663713728232e-05
-2.56274254610289e-05
-4.43849430519513e-05
-1.58510039148951e-05
-3.00859484047078e-05
-2.57352810364925e-05
1.01665364637764e-06
-1.81945901234283e-06
-2.6466815090158e-05
-9.7908815424248e-06
-1.16264576419576e-05
1.10663592035175e-05
-3.77765785138615e-05
-2.93308309700127e-05
-5.13204328432893e-05
-6.38738844880419e-05
-1.7151051346349e-05
-3.16668866128693e-05
-4.70133260839078e-05
-6.70205810993576e-05
-7.40103359603187e-05
-6.18953466053023e-05
-7.00297821301291e-05
-4.69814207258246e-05
-5.47210615005982e-07
-4.32599934335855e-05
-3.25208576193414e-05
-5.73006787651445e-06
-4.45847086400888e-05
-1.82726242852978e-05
-3.97153903552556e-05
-1.9234497144342e-05
-6.44158679056624e-05
-7.03585737659831e-05
-7.64125619692207e-06
-6.13804518073018e-05
-4.36326254275898e-05
-2.48979223782038e-05
-1.96338696673963e-05
-4.5181614642425e-05
-3.29059976337753e-05
-2.05813604370091e-05
-5.07071214615002e-05
-2.86586721564466e-05
-4.776869320513e-05
-1.6498249204871e-05
-1.69826059502271e-05
-1.21310148829716e-05
-2.08816749429859e-05
-3.43010939735525e-05
-5.17356981622719e-05
1.50100283145324e-06
-2.29334849575274e-05
-4.81702974801912e-05
-5.51328221072929e-05
-4.94353968998067e-05
-3.79767407385497e-06
-5.71127692517343e-05
-4.26484584070352e-05
-3.54310070008714e-05
-3.83957809371426e-05
-7.41701524100156e-05
-1.10674716304159e-05
-4.84717623143319e-05
-2.78514332496224e-05
-2.43600315953806e-05
-3.29977473382516e-05
-3.5566416333157e-05
-3.21814807805238e-05
-8.51167260866427e-06
-4.65711562353018e-05
-3.88934202911325e-05
-3.82331719362371e-05
-4.28990925756252e-05
-3.80707092950955e-05
7.00938968207442e-06
-2.07336966753863e-05
-2.15873328682473e-05
-1.49054621298392e-05
-6.84516649927974e-05
-3.85105604768562e-05
-3.1355643063651e-05
-7.34131652223945e-06
-4.12728050184214e-05
-5.37639942117624e-05
-5.58487374236502e-05
-1.67294338725716e-05
1.95675699379821e-05
-9.85859186247836e-06
-1.76163921560831e-05
2.45125476932043e-06
-2.15257209049654e-05
-3.13443836388852e-05
-8.24290592563948e-06
-4.44072013393093e-05
-5.51403732574653e-05
-4.61194553479239e-05
-1.98905860296708e-05
-7.88391111839091e-05
-8.56069949221887e-05
-3.94844311520948e-05
-2.73386902338169e-05
-4.63747139594158e-05
-4.12355580530803e-05
1.41566118852829e-05
-2.26717392560904e-05
-5.14303587024118e-05
-4.60433618621989e-05
-4.47307215983658e-05
-2.20437727894845e-05
-4.72383925766238e-05
-4.19588622310128e-05
-5.56032542006023e-05
-3.17704375993307e-05
-3.93925047124466e-05
-6.24514707269166e-06
-6.19552593915248e-05
-2.53641823672794e-05
-3.4787614237642e-05
-3.38115007442417e-05
-2.41927421914459e-05
-3.41276915058159e-05
-5.26388803908196e-05
-1.90974812955352e-05
-2.81783714921771e-05
-2.39883309987319e-05
-4.22130930446599e-05
-6.55876039950639e-05
-5.85595037405132e-05
-2.25490927510951e-05
-5.58176244219885e-05
-3.65737182134753e-05
-1.6540242566635e-05
-4.20468193434106e-05
-4.84940094152714e-05
-6.45092946508174e-05
-2.13968659251587e-05
-6.04177940774635e-05
-2.40667485342031e-05
-4.97850449352607e-05
-4.03217491036084e-05
-4.39417547192364e-05
-3.89144241756157e-05
-2.54020492452214e-05
-1.97032130910276e-05
1.22224094141788e-05
-5.09553623666882e-05
-3.23237492112987e-05
-6.07886468869679e-05
-4.75372450950755e-05
-3.26840169924026e-05
-3.11287969271534e-05
-4.04928620628504e-05
-5.02068346350578e-05
-4.17694687954137e-05
-3.88838896399149e-05
-2.35781804710374e-05
-2.2909800714399e-05
5.1588418331422e-06
2.0583639105739e-06
-1.7175572522934e-05
-3.83730236275626e-05
-2.67439273626616e-05
-3.05523551097074e-05
-4.71334511518142e-05
-2.39352407358099e-05
-2.97030992569833e-05
-5.92164586388088e-05
-4.05760449094809e-05
-2.41474829520144e-05
-3.36220396795246e-05
-1.05975154827745e-05
-4.4122409330359e-05
-3.6994435204487e-05
-4.56865317372547e-05
-3.80337024500388e-05
-2.79292579487475e-05
-1.57653996452112e-05
-1.18172862998052e-05
-3.56507246242754e-05
-2.97543412201594e-05
-5.57599127019993e-05
-3.61086120540134e-05
-1.40903501396306e-05
-6.22342510777437e-05
-1.43704056496527e-05
-2.58506363849797e-05
-3.5172559894956e-05
-3.73149508624131e-05
-2.69523326183566e-05
-4.6072096757904e-05
-8.62701479173822e-06
7.16419032447775e-06
-2.97009219860685e-05
-3.18655821442682e-05
-3.34539014315408e-05
-1.98589106162123e-05
-2.8920300989877e-05
-3.84212352151624e-05
-4.06299130532447e-05
-6.59132589093967e-05
-5.35133959775538e-05
-1.93931419101883e-08
-6.07389553830788e-06
-1.99231475417321e-05
-5.35937780392696e-05
-1.50383136836328e-05
-1.92965419387641e-05
-8.33758485153331e-05
-7.11802656231011e-05
-8.35896597749499e-05
-3.20533302698691e-05
-5.80317519886339e-06
-1.75546230648369e-05
-4.03770919697845e-05
-3.71088149974244e-05
-5.67997602235151e-05
-4.9984656657521e-05
-3.41102328814144e-05
-2.7681347074587e-05
-3.3580971338393e-05
-2.75404153407551e-05
-2.28506392989706e-05
-1.58005012097208e-05
-6.15605153541349e-05
-1.98709794332239e-05
-5.70806844588257e-05
-2.03390249289712e-05
-5.13960192877816e-05
-3.12165107249383e-05
-3.35559029409319e-05
-2.19702204253295e-05
-7.20578810242482e-05
-2.09765887862789e-05
-3.57253005050971e-06
-3.69945649769657e-05
-3.2002836888262e-05
-6.03753976404666e-05
-3.60681808937044e-05
-3.03223423417239e-05
-2.5555249188584e-05
-4.37326146219839e-05
-9.78685816327875e-06
-2.92203367075587e-05
-1.20653447948171e-05
-6.6064569666332e-05
-5.98903712206019e-05
-1.90229064461001e-05
-2.35823160146525e-05
-2.98012172399044e-05
-1.0441675477467e-05
-5.3162319930992e-05
-6.56260070317605e-05
-4.87348328352863e-05
1.22388177014767e-05
-4.60674123848082e-05
-5.02620940342089e-05
-2.40874827195753e-05
-4.22071740606111e-05
-4.64472602231095e-05
-1.83023182438097e-05
-3.93183762282044e-05
-5.76135174649936e-05
-5.56516013194208e-05
-3.11193421344622e-05
-5.48726187864007e-05
-1.55086569629769e-05
-2.8003541103364e-05
-2.1962889343148e-05
-1.91845836444023e-05
-2.69222109477048e-05
-6.2572756663393e-05
-1.12565250949127e-05
-6.88288349824926e-05
-4.44441728322232e-05
-3.44117533577937e-05
-6.28131682487209e-05
-3.72434354954458e-05
9.85298228334501e-06
-3.50973768169941e-05
-6.05167867284584e-05
-3.12611023588933e-05
-8.08314835095948e-06
-4.922892020604e-05
-6.24281801962433e-05
-4.64681793032889e-05
-2.23789944626213e-05
-1.7597191476955e-05
-2.44565002136367e-05
-2.8364704725531e-05
-5.04929061070165e-05
-5.63395627909925e-05
-3.10702720654625e-05
-3.06757238028126e-05
-2.78198969458323e-05
-1.34182768657526e-05
-2.42532339830937e-05
-4.65373002222923e-05
-2.61644937037048e-05
-3.52722776274635e-05
-1.01278341160573e-05
-4.69822683242814e-05
-1.36161142422887e-05
-3.3993411771608e-05
-2.21729748395917e-05
-5.41644068225906e-05
-5.13571467495597e-05
-5.54875680407e-05
-2.15773528647292e-05
-1.43255495819399e-05
-4.66708660888664e-05
-6.15953994910564e-05
-2.46945411063444e-05
-4.18977157266525e-05
-2.28433873933406e-05
-4.6980881831013e-05
-5.77214744322781e-05
-4.16331308072621e-05
-3.9959260231645e-05
-4.61444000851772e-05
-1.62612911976966e-05
-2.84510194799719e-05
-3.27865595798848e-05
-1.58353303122393e-05
5.62752795979508e-06
-7.15130875896144e-05
-4.25787806032697e-05
-4.94608498144341e-05
-3.01329743613798e-05
-2.18359559307173e-05
-1.38843131837759e-05
-5.97809995997574e-05
-4.27987892930959e-05
-3.95703803084613e-05
-2.23710082253467e-05
-5.70596663797171e-05
-2.14684503602595e-05
-3.47400210281315e-05
-1.49940516089136e-05
-6.36422538811764e-06
-2.56844202633859e-05
-4.9699169587495e-05
-1.23568316042213e-05
-2.68460594747222e-05
-5.87584406814882e-05
-3.21347459098786e-05
-1.48315504453449e-05
-2.55963128943609e-05
-2.07735278096508e-05
-6.78318205557364e-05
-4.89499327972619e-05
-3.26646329047662e-05
-2.54632556470997e-05
-1.31742347245109e-05
-4.24937552607745e-05
-5.93460401364328e-05
-3.62133938343882e-05
-3.29806838179115e-05
-2.71410111203846e-05
-5.410285527362e-05
-7.54298308264472e-05
1.64229945101966e-05
-2.61700887377241e-05
-3.28696485776546e-05
-6.1387356566635e-05
-1.61049578193208e-05
-3.09051489024731e-05
-6.02318863139337e-05
-6.17968076196788e-05
-5.29561636968059e-05
-4.2309127768496e-05
-4.1160908592699e-05
-2.9442481621555e-05
-5.77864995765397e-05
-2.92239334723614e-05
-5.53307051367261e-05
-1.67227433608364e-05
-3.30931764762588e-05
-7.62475059371986e-06
-2.02544059088911e-05
-5.96446837967286e-06
-7.67428772806934e-05
-2.87162709323819e-05
-5.20444475114694e-05
-3.19556227030399e-05
-3.41784362710584e-05
-3.70960894721791e-05
-2.75049172805885e-05
-4.19831795319657e-05
-3.88983104878946e-05
-3.71658927481397e-05
-3.33447410145443e-05
-2.37792229232247e-05
-3.52706994309505e-05
-4.32798790669895e-05
-6.32243574639416e-05
-3.32059410854765e-05
-4.94584639670675e-05
-3.09782853182463e-05
-3.85480614976168e-05
-4.62653312783146e-05
-6.87385130166957e-05
-5.58743233696141e-05
-4.47276877796727e-05
-3.22347268410223e-05
-1.02232228405747e-05
-3.49825161777636e-05
-1.02691744748126e-05
-2.91725090631297e-05
-1.01890961670713e-05
-1.56008564268358e-05
-2.88135948455545e-05
-3.37617833109222e-05
-3.54390506214054e-05
-2.66738546143932e-05
-1.66721302000645e-05
-1.17903891953804e-05
-7.3637391425905e-05
-3.57593581573125e-05
-1.7238696407927e-05
-5.19830264805333e-05
-1.72110696936243e-05
-3.56650586619883e-05
-3.76071329340637e-05
-5.39974736792177e-05
-3.37898793192352e-05
-4.92525441852654e-05
-9.86123000713411e-06
-3.41690321279366e-05
7.55274506803471e-06
-5.28363740832712e-05
-1.1345060751275e-05
7.77213486554748e-06
-6.01041447567794e-06
-6.64302449561826e-06
-3.66745574495445e-06
-5.12214576888677e-05
-4.52166025497069e-05
-6.20432493314125e-05
-5.98522609316466e-05
-4.58922048017778e-05
-5.42048503997398e-05
-2.10528604207924e-05
-3.66870966974881e-05
-5.55859951242597e-05
-1.60859304068814e-05
-4.66402159877672e-05
-2.35127029029092e-05
-5.07263077443025e-05
-3.4145922619012e-05
-2.62276188195977e-05
-2.28299662503708e-05
-4.14757884662558e-05
-1.75466102788479e-05
3.23108318185495e-06
-4.33886657010684e-05
-4.62897670837925e-05
-3.29572755924517e-05
-3.26668486122186e-05
-6.41128043182707e-05
-2.86343499240873e-05
-3.98545887846667e-05
-2.2646270759701e-05
-3.27240350107604e-05
-4.264169175516e-05
-4.66754398060222e-05
-1.22313518186729e-05
-3.95454355642815e-05
6.13953147861458e-06
1.45663131630959e-06
-2.64386773894969e-05
-2.91673180042434e-05
-2.82104243417115e-05
-1.477721703899e-05
-1.16153689868201e-05
-1.45466191874553e-05
-3.50689873951647e-05
-3.60451315217624e-05
-4.4097807388775e-05
-2.54344984484124e-05
4.31355315312563e-06
-2.13718133549503e-05
-2.36835419211767e-05
-6.18148239383557e-05
-3.86359654544807e-05
-1.83485870379649e-05
9.2783180564678e-06
-4.84940830156538e-05
6.8334885369773e-06
-2.30269776365225e-05
-6.02550485064664e-05
-7.84065227478959e-06
-2.87772223764215e-05
-2.18211986667946e-05
-2.0037376770293e-05
-2.08879895219869e-05
-2.65411412868262e-05
-1.68257261313408e-05
-3.41737800489382e-05
-7.6992565211299e-05
-8.58660534814871e-05
-2.6071842019906e-05
-3.5030619395515e-05
-2.7292517173995e-05
-1.98170795901687e-05
-4.85328757712726e-05
-4.87389540055668e-05
-3.5371865089455e-05
-4.6173025759793e-05
-1.25770985091907e-05
-2.78608463681545e-05
-1.34234114916001e-05
9.75958905822594e-06
8.41015585243367e-06
-1.85441752460283e-05
-3.67445099983005e-05
-1.31343271484279e-05
-5.31184901616522e-05
-5.96436120625747e-05
-3.15051865394007e-05
-1.90023895216289e-05
8.23045246502903e-07
-5.1967263207022e-05
-5.01200967940858e-05
3.28004062766948e-06
-2.50542188067539e-05
-3.89897733386087e-05
-3.02079656786632e-05
-3.08441703574782e-05
9.09788891302843e-08
-4.62885366501127e-06
-3.08951742017132e-05
-9.62962113826115e-06
-4.36622846250169e-05
-6.96810150496621e-06
-8.71114471966152e-06
-6.17329799098221e-05
-4.99523244735291e-05
-4.33005699219854e-05
-4.90336235274252e-05
-5.09582340613289e-05
-5.3785761481912e-05
-7.47827517723757e-05
-3.26206186984716e-05
-5.30551466533641e-05
-3.32147349794522e-05
-3.10992756147826e-05
-9.82587127795616e-05
-7.43306822761355e-06
-5.14103814128227e-05
-8.18799495100817e-06
-2.72825418509837e-05
-2.69693773919571e-05
-1.16405472825382e-05
-9.93386177390932e-06
-1.33456004229675e-05
-5.96517081601284e-05
-5.53797721144052e-05
-5.43577427706008e-05
-2.7130520750841e-05
-5.91339682478463e-05
-5.00672359722362e-05
-5.17819989978942e-05
-5.92266690368772e-05
-3.8255179395243e-05
-3.54880040943978e-05
-4.07699345321139e-06
-1.28138488959619e-05
-4.45087714560287e-05
-1.03953938921872e-05
2.10825288165901e-06
-2.91779005829443e-05
-1.32468030084406e-05
-4.86996032295296e-05
5.36152519762365e-06
-3.54738661857907e-05
-4.25194521469879e-05
-6.12733530107631e-05
-4.63641846658874e-05
1.11632405180469e-05
-3.66404198635427e-05
-2.31399583839003e-05
-2.80051968632368e-05
-5.48612672928115e-05
-2.98345676091826e-05
-1.31383355772873e-06
-3.1982750740109e-05
-3.90469644022131e-05
-7.03679586334306e-06
-2.24419828259222e-05
-2.7982499889634e-05
-2.58894019436297e-05
-2.50937394942068e-05
-4.93658017036163e-05
-2.85969921780302e-05
-5.25834497507931e-05
-3.60133838249968e-05
1.20791447960966e-08
-4.41762095397561e-05
-3.41192918324935e-05
-3.65896999009769e-05
-6.88567327632414e-06
-4.18631242884606e-05
-3.62083606467644e-05
-2.64959188951035e-05
-4.00862675905039e-06
1.06197187721772e-05
-2.96242321882088e-05
-4.78964767102962e-05
-3.32935914181901e-06
-1.20313223340075e-05
-2.57205125946384e-05
-2.38184841204679e-05
-3.71345131008245e-05
-1.37124696281879e-05
-3.89845308406129e-05
-4.85347081361237e-05
-2.05721496711161e-05
-4.01875561371333e-05
-6.23252835483536e-05
-4.67667456241993e-05
-3.74595328284631e-05
-3.68219672965253e-05
-1.49748082366294e-05
-1.60813327336584e-05
-8.14725361685047e-06
-4.93020240153951e-05
1.78032372354258e-05
-4.24368898860265e-05
-4.69903290430628e-05
-2.85401296935586e-05
-5.87146931973985e-05
-2.21043131063071e-05
-3.81938195025354e-05
-1.33433430885187e-05
-4.97516546241771e-05
-1.52807956697928e-05
-2.03583792082617e-05
-5.62066179165879e-05
-4.13130086839678e-05
-3.23082868216061e-05
-1.08393484211376e-05
-2.1487176914627e-05
-2.50803345917377e-05
-2.78426162214898e-05
-3.43550181994319e-05
-4.00288769642409e-05
-1.86309512995785e-05
-3.67336287508622e-05
-1.78873203572287e-05
-1.64073500792859e-05
-6.27035991121748e-05
-3.80512331114511e-05
-3.75221112415758e-05
-4.41309583462755e-05
-3.47687728980812e-05
-5.16627181396127e-05
-3.93769983762143e-05
-4.5246789591977e-05
-6.03439743869214e-05
-2.44784937049301e-05
-4.10654796702719e-05
5.13234448974636e-06
-3.0064937649668e-05
-6.7621713650355e-05
-2.07302958303314e-05
-2.96168162192527e-05
3.57223089554728e-06
5.74581393897863e-06
-4.61273685286061e-05
-1.22118391762846e-05
-3.09159991172125e-05
-4.18772172744317e-05
-3.86400426914878e-05
-4.67184534834782e-05
-5.84287672330055e-05
-4.06771477238057e-05
-3.71559236357106e-05
-3.74344839136395e-05
-1.99377108538601e-05
-2.21583667264461e-05
-5.0092927824733e-05
-2.5277544730873e-05
-6.20739271953566e-05
-1.12526779471577e-05
-4.7399310368975e-05
-3.22070748113071e-05
-2.71089452230479e-05
8.19537417380128e-06
-4.22044966420537e-05
2.5297173281505e-06
-2.90616934943551e-05
-3.59248011162166e-05
-2.57261976586642e-05
3.30128397031857e-06
-6.33951218700405e-05
-2.55170198215054e-05
1.02848627044694e-05
-5.6421026858159e-05
-4.39031205212136e-05
-8.61220858100319e-05
-1.94079136119721e-05
-3.43799625155822e-05
-4.0182090214541e-05
-4.66022098100522e-05
-1.99831606039945e-05
-4.59049903355313e-05
-4.32515640907609e-05
-1.61192760772072e-05
1.12138303812231e-06
-2.88774219451835e-05
-4.00253528553568e-05
-3.36051581193671e-05
-6.50933604158457e-06
-4.68209837035644e-05
-2.5682558290506e-05
-1.94077554700801e-05
-6.3873607107486e-05
-4.39658217257042e-05
-4.72667781260383e-05
-5.24709107400523e-05
-4.25571786228122e-05
-5.01918710378222e-05
-1.76185880178729e-06
-2.78389660536686e-05
-5.37725374653961e-05
-2.09822342800242e-05
-4.64546736793383e-05
-6.91379529069208e-05
-3.97857710581191e-05
-5.34085664468396e-05
-1.68285732973279e-05
-2.21490232051269e-05
-6.03298726037897e-06
-2.44918424771047e-05
-3.43015224959667e-05
3.24069571221596e-06
-4.31159080764878e-05
-1.76697904656989e-05
-4.25152078660845e-05
-3.70587870674937e-05
-1.63039254205094e-05
-1.61521586542636e-05
-5.63589119949058e-05
-4.02204841346804e-05
-1.52865623965136e-05
-6.32822819484836e-05
-4.64735539532681e-05
-5.58795019634591e-05
-1.78755494950588e-05
-6.96162346242027e-06
-5.35923240944309e-05
-6.22745901648682e-06
-2.54759552932283e-05
-1.94573399238783e-05
-3.75452314779187e-05
-1.29082381651723e-05
-6.02300915432925e-06
9.11269999914462e-06
-8.71217024560129e-06
-1.12423291760787e-05
-3.89730515766414e-05
-5.16141534484267e-05
-6.22202362159327e-05
-2.3124583161064e-05
-1.91092910281323e-05
-3.78027256790585e-05
-1.09044415069719e-05
-5.60014057375211e-05
-4.39157810495086e-05
-2.34120353892476e-05
-1.35230505073865e-05
-2.95298777093838e-05
1.2104924655436e-06
-2.15300590235649e-05
-2.01091675808822e-05
-3.14763247358795e-05
-3.93509883446107e-05
-1.65515569323286e-05
4.80837510479154e-05
-5.6299639063548e-05
-3.66601000756746e-05
-3.81818617589726e-05
-6.30881135711946e-06
-4.55351830458238e-05
-5.73126493513356e-05
-4.06881124676401e-05
-4.67390909415502e-05
-6.13306405109524e-05
-4.41940293386808e-05
-2.20609453071847e-05
-1.24390590463515e-05
-3.39146725817029e-05
-4.30937276626838e-05
-2.79019417858393e-05
-4.83051634181259e-05
-6.08026753695752e-05
-2.81165875973931e-05
-2.50437996269049e-05
-2.84223992218314e-05
-1.50075228275297e-05
-4.22568444380054e-05
-1.37394200286111e-05
-6.16275130429344e-05
-3.88745629858215e-05
-6.54068990514352e-05
1.4005199957445e-05
-2.57715169672352e-05
8.59402378726824e-06
-6.84469301589412e-06
-4.22536294542142e-06
-2.51713209472383e-05
-1.31152340017944e-05
-2.33920524330469e-05
-2.93866645190163e-05
9.45077496870048e-07
-1.68316704388593e-05
-4.34286218314358e-05
-4.72992252026949e-05
-2.61788826804456e-05
-8.67576970303306e-05
-3.29024772263221e-05
-6.64836118410263e-05
-3.15878548706059e-05
-2.06977043702311e-05
-3.31204573340783e-05
-1.71290121455078e-05
-4.79982699096897e-05
-6.88322859429884e-05
-2.92903822587722e-05
-3.72975874123982e-05
-4.59147841530976e-05
-2.69992438730906e-05
-5.66411888357132e-05
-3.428633356225e-05
-9.12564269899762e-06
-3.70690073463797e-05
-3.37214359295434e-05
-3.28133524477471e-05
-9.28843173073826e-06
-4.22132588253146e-05
-1.05085529222141e-05
-7.65005902681827e-05
-5.20361282173414e-05
-2.48787601828596e-05
-1.09353936010052e-05
-6.93501258553674e-05
-8.503549310491e-06
-3.65949127128879e-05
-6.51901483371961e-05
-3.19609169519704e-05
-9.9345036561855e-06
-3.09343829176303e-05
-2.80000078596503e-05
-4.41457099311395e-05
-2.25321660379404e-05
-1.21699420605203e-05
-2.817859674111e-05
-5.44210181899862e-05
-9.31403034713844e-06
-1.827282594111e-05
-2.47950252820458e-05
-4.83241151625289e-05
-3.69051236979549e-05
-2.72735762496777e-05
-1.50364021427177e-05
-4.79594911907787e-05
-7.45275739092208e-06
-3.08545287193905e-05
-2.68755398952994e-05
4.70693909501142e-06
-4.91723122375986e-05
-4.12165397270344e-05
-4.21084725925682e-05
-6.04709291940338e-05
-3.08121625022706e-05
-2.316748413118e-05
-7.74582639847965e-07
1.45012967224591e-06
-3.42049752427001e-05
-6.03386863648034e-05
-3.46389678225591e-05
-1.77793485005126e-05
-5.30744870270701e-05
-6.8477967715564e-05
-1.07316394969644e-05
-1.04721008205998e-05
4.66837604665846e-06
-6.60572495709298e-05
-5.77923376766299e-06
-9.0215633427138e-06
-3.30572048746606e-05
-1.5601931616548e-05
-6.5304045525383e-05
-2.66709399804126e-05
-5.52300637351787e-05
-2.32288518735407e-05
-9.26909314921867e-06
-1.79718549208256e-05
-1.70885329802348e-05
-3.02642398742482e-05
-1.49657240187337e-05
-2.25279720270243e-05
-4.88265189252377e-05
-1.75801748111116e-05
-5.64757157175376e-05
-5.34154266346933e-05
-2.86857299603643e-05
-4.69307735065053e-05
-1.64089950966076e-06
-1.15308801894735e-05
-2.33225756541631e-05
-6.77026732191262e-05
-4.62168606784631e-05
-2.81078702811354e-05
-3.3612415185105e-05
-4.20668106153969e-05
-7.04766096958632e-06
-2.20505198741199e-05
-4.5011185829478e-05
-2.47962773283183e-05
-2.83907310125366e-05
-4.74224934946462e-06
-5.92198424986745e-05
-3.26684696362333e-05
-4.92665235482606e-05
-7.9944483336026e-05
-3.19542357694015e-05
-7.28168314698323e-05
-3.48136778310875e-05
-5.23138543463252e-05
-3.35987388365097e-05
-4.02884059165978e-05
-3.83701343118809e-05
-3.46154016304183e-05
6.57392870089668e-07
7.07257615191333e-06
-4.64166496519536e-05
-2.00384948770038e-05
-5.40239564344705e-05
-1.26879817256709e-05
-3.77365814696639e-05
-3.62670234268462e-05
-3.42148770013594e-05
-1.63768417725442e-05
-3.04695998039152e-05
-3.26986393486015e-05
-2.3220428187346e-05
-3.38457685073714e-05
-3.99355819917046e-05
-1.88578475209729e-05
-7.85810326745321e-06
-4.71432226141282e-05
-2.32074683854913e-05
-5.7078990492906e-05
-6.89933771213184e-05
-2.62153841974917e-05
-2.67373016816838e-05
-7.13431007639152e-05
-5.6718818309586e-05
-7.24480060765948e-05
-2.30861005758036e-05
-1.90292197955924e-05
-5.74760563591819e-05
-4.05176866777038e-05
5.85034342557296e-06
-3.6757926179487e-05
-2.101933463113e-05
-3.18506100989967e-05
-1.69080070819163e-05
-7.76213623220422e-06
-5.4722564448209e-05
-2.09994089276801e-05
-3.31798526576887e-05
-1.62460379051901e-05
-6.98927466279233e-05
-2.7906293564438e-05
-4.2014795584999e-05
-3.21155610230504e-05
-5.53238810080352e-05
-1.48043687729581e-05
-1.8139536753794e-05
-4.39572389551037e-05
-4.93837826960843e-05
9.93718874759487e-06
-2.10709033323863e-05
-4.65522681921445e-05
-4.74311882240853e-05
-2.09430713515871e-05
-1.66284883019164e-05
-3.66824789977549e-05
-4.08253197639305e-05
-3.85455299035601e-05
-6.78088758793467e-05
-4.93507408991449e-05
-9.07923736311801e-05
-3.87301691719752e-05
-3.1370802142244e-05
-4.80257625104399e-05
-1.79964433435528e-05
-3.33627042709894e-05
-6.43055571051298e-05
-2.91731160345331e-05
-3.69280071488319e-05
-2.33495044914653e-05
-2.38689014356781e-05
-6.48605503966227e-06
-7.21087038056598e-05
3.21121906345387e-06
-2.5875505353587e-05
-1.76170820810317e-05
-2.87986927652781e-05
-5.53064394877578e-05
-5.96159875834906e-05
-3.92476420457564e-05
-1.91752121394749e-05
-6.78799454789006e-05
-6.31146304711334e-05
-1.30306317927048e-05
-3.98968578695019e-05
-4.27205942706681e-05
-1.91246973362053e-05
-1.83850487930906e-05
-2.45226096687496e-05
-3.26475803413362e-05
-4.91776440630954e-05
-4.47021617977454e-05
-5.22466448860017e-05
-2.74972187640827e-05
-1.65637385016122e-05
-1.68512706316536e-05
-5.53663512554636e-06
-3.29800415218433e-05
-3.76402716677421e-05
-3.9651612101638e-05
-5.62334216422142e-05
-5.12883641340762e-05
-2.13590632527037e-05
-4.39468149764933e-05
-3.90789760786563e-05
-1.88556387528975e-05
-3.34802664667045e-05
-4.39192741095537e-05
-3.54820620333498e-05
-5.79863771505287e-06
-5.15509993927422e-05
-1.88236761952413e-05
-1.28989837200166e-05
-7.9534005392413e-06
-9.85644908347773e-06
-4.62610040436406e-05
-3.36996285724387e-05
-2.47521661856081e-05
-1.74715483786747e-05
-6.20628577585026e-05
-2.65415237815025e-05
-4.35120297204816e-05
-4.37727899065408e-05
-3.93125592075921e-05
-9.38437057448748e-06
-4.37451717479381e-05
-6.34832006630346e-05
-5.82011995623305e-05
-4.25563722636194e-05
-1.75259332108171e-05
-3.59732344325542e-05
-3.25438047967001e-05
-5.35669942167493e-05
-5.42578983941769e-05
-5.70033105619477e-05
-7.42475597582795e-05
-1.60275510553813e-05
-5.33629989763126e-05
-4.91319513366706e-05
-3.31415613212039e-05
-3.89675624492767e-05
-5.09681978381776e-05
-3.95331687048708e-05
-5.69824097014969e-05
-2.33110027089856e-05
-2.26165804637435e-05
-3.15183138794359e-05
-4.23078901903928e-05
-9.06111138412024e-06
-3.36768656253435e-05
-1.87299219178679e-05
-4.86840459644299e-06
-1.85019902199104e-05
-8.10765767084724e-05
-3.32055657919776e-05
-1.72827718395476e-05
-4.60844196508993e-05
-5.46522715743984e-05
-3.80701477806018e-05
-3.95426903013084e-05
-1.01106981219832e-05
-7.90095203741862e-06
9.46698902653963e-06
-2.44332705068264e-05
-2.75798605255048e-05
-3.77073541305358e-05
-2.75691110988232e-05
-4.97586922742219e-05
-3.82087759618652e-05
-4.09923945558237e-05
-3.23347027048303e-05
-4.65817108697867e-05
-1.88951808424379e-05
-1.07768252949104e-05
-4.82863083661571e-05
-3.3964731288496e-05
-1.79333218281663e-05
-2.49538788673987e-06
-3.81538104359719e-05
-1.97017406926268e-05
-3.42116210648863e-05
6.80437054705052e-06
-3.6025520865046e-05
-3.09127108493185e-05
-5.41325017906111e-05
-1.01502629305875e-05
-2.54035282079709e-05
-4.87693045745955e-05
-2.71355075002927e-05
-4.71123250194139e-05
-1.07018178288212e-05
-4.11805381536017e-05
-5.77937987124629e-07
-2.57034405810034e-05
-7.32580653095651e-05
-5.69490308263341e-05
-5.5947672385661e-05
1.42550737812694e-05
-4.45782061525582e-05
1.05042563592183e-06
-1.23717392269508e-05
-3.73982721684704e-06
6.94766164040082e-06
-4.94808909863022e-05
-4.42588698243952e-05
-4.48503827131564e-05
-4.36345111203529e-05
-3.43186988604932e-05
-2.88627012478854e-05
-1.55912559168234e-05
-6.34209767701036e-05
-2.22469054451621e-05
-2.83545401917794e-05
-6.10611565941581e-05
-4.34920908327825e-05
-7.97640731246037e-05
-2.68302495820981e-05
-1.37195090263341e-05
-5.30127386918707e-05
-4.52584282227905e-05
-3.57950207563814e-05
1.21928612520024e-05
-6.06129497867877e-05
-1.70695171205748e-05
-1.76346094858489e-05
-1.98736578982284e-05
-4.25311982811206e-05
-4.25345401619862e-05
-1.75270294368644e-05
-3.81678770352089e-05
-3.80270900238675e-05
-2.01615889083038e-06
-3.5383331065006e-05
-4.22731806965889e-05
-2.27915481983957e-05
-4.06047647118285e-05
-6.46618875568203e-05
-2.94347627588685e-05
-3.81529547047535e-05
-3.08108869486162e-05
-3.56545621263032e-05
-3.84950716332227e-05
-4.70104330937646e-05
-7.99809067493202e-06
-3.8787195615779e-05
-6.77564545833886e-06
-2.61995013813424e-05
-9.49670064981607e-05
-3.63402968270441e-05
-2.37735649473395e-05
-3.31644929261074e-05
-4.68372804257536e-05
-2.14846056138381e-05
-5.07482920658014e-05
-5.51517990710361e-05
-4.02050027977958e-05
-2.81125823535661e-05
-4.1060634726582e-05
-2.88100023038419e-05
-6.25079491644571e-05
-4.23697201644868e-05
-1.5253909051235e-05
-1.14427403959059e-05
-4.08914043416995e-05
-6.69639743320184e-05
-3.30238482294488e-05
-3.31392934506353e-05
-2.79468731430464e-05
-1.33338132640844e-05
-4.06959169296014e-06
-4.08439514605622e-06
-2.37857438288691e-05
-4.84764797209411e-05
-6.12841056893654e-06
-2.62372018965163e-05
-5.9710245973035e-05
-1.48266708285138e-05
-4.11761127041095e-05
-4.03919921376342e-06
-2.89858341061978e-05
-5.75279046795257e-05
-1.41112184602638e-05
-2.26281760729942e-05
-4.00895800938866e-05
-3.47473567286412e-05
-2.11900901389318e-05
-4.2195058931881e-05
-5.01798973221205e-05
-2.07824968736864e-05
-2.30044467771313e-05
-3.49547028199164e-05
-2.93759402850312e-05
-1.8223459179206e-05
-3.2424689177173e-05
-1.6963905471813e-05
-3.87053142520264e-05
-1.19684110282638e-06
-4.99746807224029e-06
-1.70230793545627e-05
-4.103079464446e-05
-2.92592803488649e-05
-1.79413270441472e-05
-3.10741921314363e-05
-3.99019253078184e-05
-2.84848580452144e-05
-4.28590445733766e-05
-5.70659947365215e-05
-1.62724877488846e-05
-4.20551815531074e-05
-3.55343370852009e-05
-1.81339079123897e-05
-5.27932586287657e-05
-3.41582235641229e-05
-1.25204517110125e-05
-3.60543506512468e-05
-8.36071991210871e-06
-4.81017667714713e-05
1.26014114047258e-05
-3.01978975082166e-05
-5.57916647781401e-05
-1.31240945550189e-06
-5.88190170026334e-05
-5.20114447925569e-05
3.25750156244379e-06
-3.28690198772522e-05
-2.24640555460094e-05
-1.90864346253073e-05
-2.25219205329924e-05
-4.10420520893019e-05
-3.13269840403807e-05
-2.0656960314321e-05
-9.72364295252239e-06
-1.00641273558427e-05
-3.95603741378462e-05
-6.58721597647273e-05
-1.65215097184007e-05
-3.72848988563347e-05
-5.40581590653821e-05
-3.91182883322177e-05
-3.64667758943834e-05
-5.79424969014454e-06
-1.70231717860756e-05
-2.62126996993738e-05
-2.44083661303113e-05
-3.80207409599865e-05
-3.63685336410561e-05
-2.63013526928154e-05
-7.72129659558166e-06
-4.04749339555811e-05
-6.56715911926335e-05
-6.32642122041331e-05
-4.7216351934762e-05
-8.18973610177289e-05
-5.32741184859706e-05
-5.19690178572539e-05
-7.2204836381824e-05
-3.98216200238014e-05
-3.9390306991942e-05
-1.02765490695378e-05
-5.03242874767824e-05
-4.52874225867171e-05
-5.84555610228619e-06
-4.6419493418271e-05
-5.99696414751203e-05
-2.84924833240061e-05
-2.21690181563561e-05
-2.59102690986146e-05
6.12105639720485e-06
-3.14001570978934e-05
-4.43853917478381e-05
-3.09537713856386e-05
-3.65859968447116e-05
-1.76916312862006e-05
-5.85381959862093e-05
-4.83586368205094e-05
-3.84116772637042e-06
-3.65851218342079e-05
-1.97951914017352e-05
-1.35196036010592e-05
-2.01083951980499e-05
-3.72371212947262e-05
-2.75318557824657e-05
-8.93190888745969e-06
-4.42713116918123e-05
-1.2352963263577e-05
-3.2104745047937e-05
-6.38010207425919e-05
7.60534342302199e-07
-3.56503862589616e-05
-4.29979017637144e-05
-1.68889150042255e-05
-1.72372900022177e-05
-1.94179950324324e-05
-5.86969197874823e-05
-2.95395769607594e-05
-1.59949430873041e-05
-1.61224376497282e-05
-4.23777663956616e-05
-3.82114238071965e-05
-1.29796620773181e-05
-9.75061133545835e-06
-3.69053286342258e-05
-4.00648499726997e-05
-1.35079012516962e-05
-4.77786188266057e-05
-1.6126959949331e-05
-6.00836495640429e-06
-5.4529122959462e-05
-4.9667122699662e-05
-3.4253421375709e-05
-3.67207874845095e-05
-4.50475648113218e-05
-3.75744890150237e-05
-7.83421534782143e-06
-5.82255470728721e-05
-3.1061824553423e-05
-3.90412640640651e-06
-2.84351802731787e-06
-3.36685872192635e-05
-5.27769089603494e-05
-4.47894255258342e-05
-3.07034049700946e-05
-2.08965205192472e-05
-3.5705180240299e-05
-6.39428689769957e-05
-3.27243078153858e-05
-4.73217039151218e-05
-3.31875341312053e-05
-4.79325408870055e-05
-3.58029255374644e-05
-5.97104353002445e-05
-3.93907602340119e-05
-4.22048328851479e-05
8.4735697822286e-06
-6.54670219250421e-06
-2.90918333387569e-05
-2.47390751544088e-05
-7.83787395172859e-06
-1.85849584163413e-05
-7.09349294034643e-06
-4.23060473261484e-05
-1.56337079004823e-05
-1.87037209662341e-05
-4.02107318835676e-05
4.62272917520832e-06
-1.95161655948902e-05
-3.51687475376922e-05
-5.94162064625326e-05
-5.91638316650757e-05
-4.35425687652038e-05
-5.09394715539964e-05
-2.89250893712934e-05
-6.1532362032431e-05
-9.94857830331069e-06
1.42757413040876e-05
-5.01938081972431e-06
-3.05465413714491e-05
-3.46937984558365e-05
-2.27778605652006e-05
-4.46952792423912e-05
1.25470474368639e-06
-2.75024835709471e-05
-3.3948581569701e-05
-3.63469686963259e-05
-1.71783728669042e-05
-3.84451597802002e-05
-1.47729963270635e-05
-3.6809271376641e-05
-5.0711975374453e-05
-6.87297396627223e-05
-2.33649412928398e-05
-4.39398737354864e-05
-7.9600154808385e-05
-2.4045050431948e-05
-6.41642773969185e-05
-2.29026713905648e-05
-4.14229033925281e-05
-1.96446518949015e-05
-7.08309021340239e-05
-3.8727734114525e-05
-1.92225684888607e-05
7.53724715492336e-06
-5.00456251443138e-05
-5.84230793137717e-06
-3.28955322375519e-05
-5.82843856066861e-05
-6.91133639411462e-05
-3.73829965249817e-05
-7.70857175230967e-05
-2.24695275108038e-05
-5.44388393357386e-05
-5.03679805482738e-05
-4.49818291999642e-05
-1.08175550725888e-05
-1.25109872571209e-05
1.49059700836134e-05
-3.61311040932103e-05
-1.68403831949253e-05
1.64701018175566e-05
-3.35272551305223e-05
-1.84421564197933e-05
-1.10906564458498e-05
-1.52453717945658e-05
-6.25405269439168e-05
-3.741157666502e-05
-5.40904754894448e-05
-4.20380478422799e-05
-1.44451620566708e-05
-8.8934119898885e-05
-4.45487044747818e-05
-3.49421341695754e-05
-2.4864470709161e-05
-1.35964373526121e-05
-1.16151574649208e-05
-6.54163436899777e-07
-2.70794596403757e-05
-4.2273855742792e-05
-5.00768406904629e-06
-3.45187062012434e-05
-2.21826877800341e-05
-3.58568845419856e-05
-2.374020159168e-05
-5.384356046675e-05
-3.3380633170197e-05
-5.47578041386993e-05
-5.01569725711699e-05
-4.31322818659935e-05
-3.07684169854814e-05
-4.74884889124073e-05
1.96925006701562e-07
-3.93002528317164e-05
-3.1299078978466e-05
-3.08346402762465e-05
-1.93656492532527e-05
-4.57769398037561e-05
-3.04375396567482e-05
-2.08857486565259e-05
-4.14842182426673e-05
-1.5434667180863e-05
-2.46177951301793e-05
-4.03531223663918e-05
-3.42130366076235e-05
-2.79227159323895e-05
-6.09185111161079e-05
-3.14388080951662e-05
-3.4184603018875e-05
-7.54907682532509e-05
-1.75571891677079e-05
-5.26417944173002e-05
-9.96010295626869e-06
-9.34173575260792e-05
-2.78200877590483e-05
-3.90730399858157e-05
4.18306726586197e-06
-3.37077149500917e-05
-6.57218205429772e-05
-4.9393174713802e-05
-1.90701013120827e-05
-4.87612073499734e-05
-5.56022667696239e-05
-3.04260712187222e-05
-2.53957062435511e-05
-4.80515943258212e-05
-4.82393252519903e-05
-1.81904915077189e-05
-4.5388496043624e-05
-3.31368118515457e-05
-6.54987917136217e-05
-8.63685637006204e-05
-1.60957687990338e-05
-1.73927359911178e-05
-3.09643501352683e-05
-3.51770868495347e-05
-7.39416642159374e-06
-3.595218248301e-05
-5.77762265594851e-05
-7.61326192266925e-05
-7.36131891989548e-05
-4.24351591661394e-05
-2.93532560048504e-05
-3.38398497722584e-05
-6.73447849985174e-05
2.40639965929497e-06
-5.78475916139065e-05
-5.4961170146729e-06
-4.16785280736523e-05
-2.60814789674211e-07
-3.25455988689653e-05
-2.25670124650466e-05
-1.68194153548054e-05
-3.03161628750776e-05
-2.10496528082059e-05
-3.68845098789667e-05
-5.74567462917746e-05
-1.47398871995343e-05
-3.95073759767269e-05
-1.19367461571119e-05
-4.21390992177914e-05
5.96068999542743e-06
-7.28300874101086e-05
1.26135631450992e-05
-2.57434002669791e-05
-5.425495046694e-05
-3.64235182902242e-05
-1.54404868437999e-05
-1.41690028649579e-05
-4.8734698107407e-05
-4.79731997980085e-05
-2.58248641634223e-05
-1.736226165331e-05
-3.72223086441212e-05
-2.92836258637599e-06
-6.04609064583273e-05
-4.05693337345309e-05
-4.63837344843534e-05
-5.93497864116075e-05
-1.89823872149866e-05
-4.23735056254458e-05
-5.80563411232193e-05
-2.33717162884167e-05
-2.49087684243118e-05
-3.03978559120842e-05
-3.98949891716607e-05
-1.12151181054959e-06
-5.84724546635961e-05
-2.74391649774456e-06
-1.12320712497797e-05
-1.8041685228789e-05
-2.32060218524851e-05
5.4127944688405e-07
1.1128876419409e-05
-3.5669761523525e-05
-4.91463899684413e-05
-2.64995323779293e-05
-3.58327635421673e-05
-5.72961512140707e-05
-6.74177522255217e-05
-3.06533321863349e-05
-2.49907240713855e-05
-2.01223689910931e-05
-3.10610574766712e-05
-2.75001180378274e-05
-2.84281128411513e-05
-1.17684139503169e-05
-2.63958092739356e-05
-5.50616105312583e-05
-4.33736312471558e-05
-4.71612422651274e-05
-4.13368387904045e-05
-4.02048153212279e-05
-5.43252164525687e-05
-5.23298559960598e-05
-7.85077156565365e-05
-4.93559790203144e-05
-3.52241563399827e-05
-4.07563501797321e-05
-2.25185201291713e-05
-4.68323033645366e-05
-4.78338790769457e-05
-1.24969616447256e-05
-2.90432598688163e-05
-3.95602429609274e-05
-1.9984985423032e-05
-3.0119727872248e-05
-1.91695139794259e-05
-5.60620868485067e-05
-4.29625478605919e-05
-1.33984793505623e-05
-8.35010177679136e-06
-3.81203118646428e-05
-1.57743552105713e-05
-3.80195671268703e-06
-2.65978633103036e-05
-1.27585571875843e-05
-2.83276606807719e-05
-4.05275216024526e-05
-3.49898406075736e-05
-1.8392573172868e-05
-4.54156088062099e-05
-6.37564218725478e-05
-3.94016572411778e-05
-4.02771904189399e-05
-3.27532972549546e-05
-5.02608396852821e-05
-5.41359528609234e-05
-3.96047855328517e-05
-3.49219036890178e-05
-6.89744013933988e-05
-5.94656620539413e-05
-5.34380420473308e-05
-2.27636056688287e-05
-2.7126009367899e-05
-3.83849310522493e-05
-4.05478096038937e-05
-2.80531877375503e-05
-2.49136090621449e-05
-2.01436157391995e-05
-1.14368652862675e-05
-2.222651769871e-05
-1.31278215269702e-06
-4.21691645338667e-05
-5.69358706967624e-05
-1.73971477422632e-05
-5.07926468390075e-05
-6.24431379472573e-05
-5.31534632994525e-05
-3.63058559696104e-05
-3.43890422955987e-05
1.14524392804777e-05
-1.63514069031131e-05
-4.9263573831595e-05
-3.47994938898203e-05
-4.68650330353433e-05
-4.53752348309383e-05
-3.21723018680391e-05
-4.54723511006792e-05
-4.51899820185513e-05
-1.54496520709987e-05
-1.54352250303791e-05
-1.00985501297833e-06
-2.43955585256174e-05
-3.28706880235289e-05
-1.6256781915896e-05
-1.20763392535647e-05
-3.20832565849585e-05
-1.24171645133875e-05
-5.24755700465765e-05
-5.55504580542398e-05
-4.93064477230597e-05
-2.05329066567003e-05
-8.98318455872952e-06
-5.80635289862173e-05
-1.59720862752071e-05
-1.49486880867427e-05
-3.6178455161444e-05
-9.69547757598657e-06
-4.40001459928289e-05
7.03745225655867e-08
-1.81690815420655e-05
-2.43295400850151e-05
-2.86637023969817e-05
7.51769230390034e-06
-3.39108264854366e-05
-3.61100295875907e-05
-2.30259141467866e-05
-2.96709139661968e-05
-3.22801757671369e-05
-4.85976028268273e-05
-2.11810677656908e-05
-2.75665195952789e-05
-3.57196549911326e-05
-2.49939388674424e-05
-4.52714144568887e-05
-3.55115877436627e-05
-5.83614212912728e-06
-4.56449391186692e-05
-3.89613121197029e-05
-1.50163016936451e-05
-4.82166600407011e-05
-3.11421970998873e-06
-5.60499649477004e-05
-2.57585852872563e-05
-2.74316418401384e-05
-6.59047928677409e-06
-4.48608368218225e-05
-4.75187085632256e-05
-4.72596332411091e-05
-2.40600186008708e-05
-2.39029508620316e-05
-5.56414024898528e-05
-2.28238784075675e-05
-3.58542044098156e-05
5.01405337595562e-06
-3.30297228902204e-05
-4.09929792622562e-05
-3.20734546173209e-05
2.63404250847255e-06
-4.50205281248853e-05
-4.0202747897793e-05
-2.44404596580543e-06
-7.46060067197834e-06
-5.49398662997049e-05
-3.43058712663262e-05
-3.23891353811956e-05
-3.74883835395903e-05
-5.91597576062521e-05
-6.85723729954827e-05
-3.67235068341734e-05
-3.61706255268673e-05
-2.96051199774301e-05
-3.80092377320431e-05
-3.02262468890161e-06
-4.77434587802889e-05
-8.15152815251174e-05
-5.2683989480312e-05
-3.48110628223459e-05
-2.09285763436281e-05
-5.61443045336893e-05
-3.63028207486269e-05
-3.60653660064659e-05
-5.65074485858611e-05
-6.25763372653333e-05
-1.11008041063446e-05
-3.18979014970641e-05
9.30245957008244e-06
-1.58277340924659e-05
-4.22574857905389e-05
-4.24053184172918e-05
-2.14625961944483e-05
-5.09818027863321e-05
-8.59078741711388e-06
-1.64749626491982e-05
-2.67622187810823e-05
-1.36494149354024e-05
-3.17786837986139e-05
-2.22566483541459e-05
-2.98491257395561e-05
-6.93826250774204e-05
-4.60481086082867e-05
-4.34753303535933e-05
-3.96316062340222e-06
-4.59032620957858e-05
-3.24493903156872e-05
1.51281354471002e-05
-3.66068359488483e-05
-3.22240113834273e-05
-1.46497567066404e-05
-2.71269061679296e-05
-3.15711086858662e-05
2.72573114202062e-06
-8.25692762655199e-06
-5.66848623461124e-05
-3.65256260969943e-05
-7.39306406031747e-06
-5.05934359560574e-05
-6.84127503785472e-05
-1.7296696841186e-06
-6.27269453870575e-05
-3.52829498735019e-05
-4.35704245665257e-05
-5.88745612561645e-05
-5.79239196444577e-05
-2.97836430691698e-05
-4.71998618534093e-05
-2.79088566544498e-05
-1.96199886562069e-05
-2.6579851257144e-05
-4.07351081580244e-05
-8.26243347883567e-05
-5.89545947200547e-05
-6.9218033971567e-05
-4.09210245049629e-05
-3.43970788990825e-06
-1.09085307475612e-05
-2.56615053912462e-05
-3.93246861950857e-05
4.40155475908779e-06
-3.10499342688229e-05
-3.88818628216391e-05
-4.20542262584147e-05
-2.18040016083611e-05
-4.18846834980882e-05
-3.94156680210599e-05
-5.09523164424718e-05
-5.31115886726574e-05
-2.98628333002112e-05
-2.860422051991e-05
-2.27458577258057e-05
4.81410718510318e-06
-8.45188942552793e-06
-5.905660060587e-05
-1.19120591884293e-05
-1.87595278865279e-05
-5.11888870921574e-05
-3.00196521310757e-06
-2.55678678230587e-06
-3.06726726506787e-05
1.11606805224685e-05
-1.65706574721291e-05
-3.54873396766961e-05
-1.00647633482504e-06
-6.19002962661459e-05
-5.29417431692725e-05
-2.30014302813805e-05
-3.99047957050236e-05
-6.76526075877015e-05
-3.50357299781268e-05
-3.95813743785718e-05
-4.65903189267383e-05
-3.74100189516954e-05
-3.61926349812143e-05
7.56917167659129e-07
-3.54580416882193e-05
-5.39472619200548e-05
-2.9447848827539e-05
-2.86962032857151e-05
-3.51456355350422e-05
-1.33099189347799e-05
-1.39966437063737e-06
-5.06363157423868e-05
-6.22677644240085e-05
-2.22324156629012e-05
-3.27518568914358e-05
-4.13096383023901e-05
-6.9478023266497e-05
-7.46335464880093e-05
-5.17696483419326e-05
-6.46666733087557e-05
-2.70533455304711e-05
-2.70908699595566e-05
-1.90800436728085e-05
-2.04360955401224e-05
-2.41922267631528e-05
-1.31862807711573e-05
-1.37820164927915e-05
-3.98947097158151e-06
-4.4416238810669e-05
-4.25028504396155e-05
-3.49401890085546e-05
-5.65579866288719e-05
-3.76875475547424e-05
-2.3691371171705e-05
-4.34669805788773e-05
-4.63002398615855e-05
-3.09568451285668e-05
-1.8036575344413e-05
-2.51600764004406e-05
-5.18018423514922e-05
-3.07447487368906e-05
-2.68273404726571e-05
-4.06224261543427e-05
-3.23514842513638e-05
-2.73569774272603e-05
-1.06799852296897e-05
-3.66721022475887e-05
-1.00001239667091e-05
-3.53316404317635e-05
-7.01317495937915e-05
-3.91618496216468e-05
-3.60553156073265e-05
-4.74754172888464e-05
-4.73662053550395e-05
-2.29792582390267e-05
-5.40834493401174e-05
-3.32223325057659e-05
-2.81148242282139e-06
-5.43015043657777e-05
-2.47470721407302e-05
-7.38789911807886e-05
-3.87811377827635e-05
-7.02161684158409e-05
-2.38126501828499e-05
-8.36200306130769e-06
-8.12699507314941e-06
-1.47552532219184e-05
-4.40627282422197e-06
-2.84326750183606e-05
2.10560513001106e-06
-5.67212411880979e-05
-3.62802388180959e-05
-3.54168483491619e-05
-2.78427624785488e-05
-4.91654788767741e-05
-5.19643555102768e-05
-3.87057554273494e-05
-3.42340671322214e-05
-2.48650542002264e-05
-2.96832442744571e-05
-5.93608913714847e-05
-3.0491092316312e-05
-4.79228575840313e-05
-4.30476852957026e-05
-3.73701793592304e-05
-5.27564943225413e-05
2.10631463502734e-06
-4.29186583592274e-05
-5.22884638312259e-05
-2.09641322489315e-05
-3.76162534928512e-05
-2.80117333334571e-05
-1.88665762593147e-05
-2.2750229336307e-05
-1.7797730323877e-05
3.2087400386465e-07
-4.84233101258215e-05
-4.47052401889369e-05
-4.4336475367013e-05
-6.25579007169652e-05
-6.1600605649487e-05
-2.58045686482625e-05
-9.95608945096842e-06
-2.93214752404834e-05
-6.00315955836125e-05
-1.23504865889962e-05
-2.20305696499678e-05
-3.74183081505796e-05
-3.84980209169182e-05
-3.32624162078171e-05
-1.74318618376724e-05
2.07549968130587e-06
-2.97769373150614e-05
-3.4293421846788e-05
-8.22278711377379e-05
-3.10827252569486e-05
-6.33163771844831e-05
-2.8320168394823e-05
-3.92442050573098e-05
-3.11480396571012e-05
-3.48425411066223e-05
-5.02376205637833e-05
-3.14480878982499e-05
-2.34836315627663e-05
-2.38260965162692e-05
-5.83344457748711e-05
-3.51557230230187e-05
-1.72400826395452e-05
-4.24406416547131e-05
-1.75781011076598e-05
-4.11069188876748e-05
-8.32256568831837e-06
7.11837752110964e-06
-4.79594723359651e-05
-4.56651336667442e-05
-9.64533093110753e-06
-1.10148404292762e-05
-8.45538389634152e-05
-3.60155314746955e-05
-6.16898827399112e-05
-5.87425816045948e-05
-2.52447258583468e-05
-2.83070069314019e-05
-2.99912834754815e-05
-1.74246901673336e-05
-2.82777195533943e-05
-3.72665356433861e-05
-7.68857542201666e-05
-1.95124574955843e-05
-4.55149369645001e-05
-4.47182034099622e-06
-3.05311343591508e-05
-4.31748869934908e-05
5.75200965720956e-06
-2.22714988073055e-05
-5.41667779863297e-06
-4.02581204722268e-05
-3.67127370472146e-05
-4.91075133584961e-05
-5.45660426304937e-05
-2.3780959590972e-05
-8.29096067555869e-06
-3.89171988007949e-05
-5.65579705167828e-05
-2.97337315074075e-05
-1.83248325382248e-05
-4.56207376824154e-05
-5.29575841531345e-05
1.55992614615179e-05
-3.62101217307735e-05
-1.04598906983659e-05
-2.83454847911474e-05
-3.70405083549902e-05
-4.32136011453916e-05
-3.25593867492122e-05
-5.42259116414414e-05
-4.73487205286156e-05
-3.80556521414805e-05
-4.17032055254724e-05
-2.92591479890734e-05
-2.14606636120929e-05
-2.35318470984119e-05
-4.20848052297909e-05
-3.25945240841715e-05
-6.22852792144944e-06
-2.27325208176143e-05
-4.03531582195347e-05
-1.2950509441423e-05
-2.46293529702424e-05
-4.25614074743018e-05
-2.19966296558128e-05
-1.66855558182623e-05
-4.35911679624879e-05
-2.53058015488678e-05
-5.36018787725977e-05
-3.20430577120249e-05
-3.56478408263278e-05
-5.51422518990887e-05
-3.26505829442563e-05
-5.62301779472102e-05
-4.29261267544074e-05
-5.59015801309719e-05
-4.84093667051937e-05
-3.60967184400778e-05
-5.77690644684072e-05
-3.61229267786906e-05
-3.21284095954717e-05
-1.64166015560148e-05
-1.98250172481284e-05
-8.59155499757977e-07
-2.80135798411656e-05
-4.5334281050688e-05
-4.34494650942961e-05
-1.14567700210954e-05
-1.84406402241304e-05
-5.82948150779681e-05
-4.45385100737418e-05
-6.99925342213352e-05
-4.9065536257438e-05
-5.13855566777064e-05
-5.65601867629003e-05
-1.80521180836248e-05
-2.9018017608063e-05
-2.72831965847999e-05
-3.68422534646824e-05
-3.49549307154615e-05
-4.57698934635929e-05
-5.75932878271542e-05
-5.0705093104261e-05
-5.47059692156945e-05
-3.59056230457648e-05
-5.12268168864209e-05
-2.11478531110331e-05
-5.17682150237581e-05
-2.70083203963099e-05
-5.06932815582179e-05
-4.19454887736989e-05
-4.23414736111025e-05
-9.33683814083561e-06
-5.86840681376776e-06
-2.50330770623871e-05
-4.88437901371569e-05
1.07912503218097e-05
-5.0407516083355e-05
-2.53559140863777e-05
-4.91485296521729e-05
-1.36680345836756e-05
-5.57936917307612e-05
-2.86371290751863e-05
-1.05117308013014e-05
-2.82483038723262e-05
-7.13015869857364e-05
-6.51857098659916e-05
-2.17981272698798e-05
-1.14329783585903e-05
-1.97178350403133e-05
-3.15633379236393e-05
-1.98007482405706e-05
-3.51872024114251e-05
-4.21026997552499e-05
-1.82515081355056e-07
1.36597356332164e-05
-4.48608293724364e-05
-5.30956021458162e-05
-2.32567960961332e-05
-2.75234998310775e-05
-3.26240381259819e-05
-3.22055463136053e-05
-4.50643309855794e-05
-4.00539474760166e-05
-2.86938527755597e-05
-5.16285573219815e-05
-5.47288437429744e-05
-4.61412108225562e-05
-2.15266667609216e-05
-4.09168532251065e-05
-3.40782961249443e-05
-5.11916056228066e-05
-3.28061610320342e-05
-3.95353519944474e-05
-7.28243797320872e-05
-2.23158986082537e-05
-4.16437576554394e-05
-4.70463490402912e-05
1.74758316277448e-06
-4.23308262558788e-05
-6.58238295965512e-05
-9.01711865920072e-06
-1.98987713756414e-05
-4.05383343359069e-05
-2.14979163413863e-05
-3.20476263477969e-05
-2.22544180192303e-05
-3.06137518962458e-05
-6.27610243604929e-05
-4.70897215551005e-05
-2.59891402681655e-05
-4.63930922425687e-05
-1.43895983358663e-06
-7.09678355239187e-05
7.79342306544064e-06
-2.98183987096235e-05
-2.20391961398001e-05
-4.64232960938706e-05
-1.22075094975118e-05
-3.9617171723588e-05
-3.64619512109262e-05
-1.8529461828303e-06
-1.72901796878138e-05
-3.52705067319895e-05
-1.14537340152631e-05
-1.2245429804264e-05
-5.73851596031232e-05
-2.18859453028905e-05
-2.92355053040946e-05
-1.78190180699937e-05
-3.99845647622209e-05
-1.65479283878959e-05
-4.56772016370681e-05
-5.78628928834412e-05
-1.48146769976914e-05
-5.78402685744761e-05
-4.94526103478382e-05
-6.27346042403877e-06
-4.41558756681905e-05
-2.96218935115975e-05
-6.02131868890161e-06
-6.26431344593012e-05
-4.33779596310051e-05
-4.13197652129542e-05
-1.95039786270582e-05
-3.69117164188139e-05
-3.30896961465732e-05
-3.85505854813924e-05
-3.70018530498396e-06
-3.72493352504248e-05
-3.28190470527408e-05
-5.374821746164e-05
-2.11567507617603e-05
-3.98995029521582e-05
-1.77949888793101e-05
-4.37232922062579e-05
-3.5643101772389e-05
1.55589388061527e-05
-3.96016472756613e-05
-6.20075204864888e-06
-1.14939151665812e-05
-3.67451677552611e-05
-1.71661814463722e-05
-2.35055900929501e-05
-4.60636392998389e-05
-3.12859020423746e-05
-3.22814549717602e-05
-3.28463020675338e-05
-1.92973072488711e-05
-4.86361276738196e-05
-3.7809430152326e-05
-3.83586279017508e-05
-4.22025356998915e-05
-2.56853749672596e-05
-2.98402704653388e-05
-5.17938153466249e-05
-5.94771228690697e-05
-3.41154119123611e-05
-3.45696759244315e-05
-1.96363943261064e-05
-4.47949936930138e-05
-7.95797402666492e-06
-3.57396236513131e-05
-2.08909155511429e-05
-2.44422027444143e-05
-5.75929307480784e-05
-3.95138680828122e-05
-4.23310437471218e-05
-4.11235798894106e-05
-2.51776933069092e-06
-2.54589444718746e-05
-1.20240840837384e-05
9.84413288008245e-06
-5.03230795171192e-05
-1.43986567030909e-05
-4.71715992702815e-05
-5.95682736838917e-05
-1.27303561288882e-05
-3.7125668816053e-05
-1.69696011262894e-05
-2.62747095860652e-05
-2.32629954348777e-05
-3.61922075431506e-05
-4.01616449806911e-05
-5.92425933345765e-05
-3.20458069526009e-06
-1.60105281074533e-05
-2.62938865652907e-05
-5.05136520633425e-05
-1.17129350086074e-05
-2.96321130322453e-05
-1.77945825729767e-05
-1.99320418670086e-05
-4.07260890312442e-05
-4.25511783510509e-05
-3.55078595996884e-05
-2.30215428073252e-05
-4.36408482289583e-05
-2.21204443853179e-05
-4.40109909516306e-05
-1.18879916603946e-05
-5.43094115816207e-05
-4.50778252602406e-05
-2.15984232201357e-05
-3.14510774562307e-05
-5.86145399397871e-05
-1.24996752025958e-05
-3.87215060060648e-05
1.95408630426868e-05
-2.57003979573766e-05
-5.7408278191948e-05
-1.92876644516323e-05
-5.34418213382131e-05
-3.80270893051118e-05
-4.0523488424202e-05
-4.821875994549e-05
-4.35103239690792e-05
-7.10076256078696e-05
-2.85867985914029e-05
9.86604450922354e-06
-3.39047314569812e-06
-4.86881492896027e-05
-5.24172331790502e-06
9.64920481799344e-06
-4.22096475668992e-05
-3.72776073238392e-06
-2.83463840506191e-05
-6.04754980959618e-05
-4.79457069893332e-05
-4.28595660869494e-05
-4.03436031252988e-05
-6.47741255318838e-05
-6.15613221258751e-05
-7.41795500005919e-05
-4.90194283777583e-05
-1.04606694468657e-05
-1.00356523902721e-05
-2.76964886530739e-05
-4.99178940876307e-05
-2.61819717126766e-05
-3.573017940995e-05
-4.71464162080225e-05
-4.12220846749177e-05
-2.90835135646102e-05
-5.75920301383438e-05
-6.38912608547084e-05
-2.69323954037531e-05
-5.05515980714378e-05
-4.51418722964268e-05
-4.59300593159091e-05
-2.5052288559773e-05
-2.82863848366823e-05
-2.43487526348658e-05
-2.53353030543999e-05
-5.42528567721319e-05
-2.32230710536031e-05
-1.6471127331844e-05
-2.53066549102581e-05
-2.00650553664805e-05
-1.9075277305596e-05
1.38157637161145e-06
-4.55564330673815e-05
-2.04610636408235e-05
-3.64289455860923e-05
-4.37939422584726e-05
-4.05548732052491e-05
-6.80735891118302e-05
-3.12912116391306e-05
-1.53912083543073e-06
-4.91942458574632e-05
-2.07091383015899e-05
-1.20658642357401e-05
-4.28749508546731e-05
4.83082776754992e-06
-9.2377477061836e-07
-1.8012394263958e-05
-3.21761555820333e-06
-2.93938154476591e-05
-8.03695233192755e-05
-1.79504804269128e-05
-2.33854497517574e-05
-3.61915069653522e-05
-4.40757138891471e-05
-2.33998399873686e-05
-4.27543414110424e-05
-4.36778904355862e-05
-1.23464631751074e-05
-1.62848344993095e-06
-3.3954461474684e-05
-3.43079686748547e-05
-4.25213573690422e-05
-4.28542819082594e-05
-4.05647049899607e-05
-4.21068664876635e-05
-1.86122749037318e-05
-3.4541942526318e-05
-2.98679903937313e-05
-4.84604588784138e-05
-5.47432730257201e-06
-4.98765414598149e-05
-2.54555054591588e-05
-5.23087548568718e-05
-4.94068850611206e-05
-5.10470371620393e-05
-5.71075232966561e-05
-2.80030885210285e-05
-4.09450445273431e-05
-4.7241809354819e-05
-4.58477139219678e-05
-5.54398753350375e-05
-3.07226257843074e-05
-1.113906434551e-05
3.55393785317005e-06
-3.22376713451639e-05
-3.80654825985072e-05
-1.7236294370919e-05
-1.432999987081e-05
-1.34120763790537e-05
-3.51294204892442e-05
-5.00573654359705e-05
-3.84933365490351e-05
-7.15565997967681e-07
1.42845688717178e-05
-6.79973913650622e-05
-6.58889025311662e-05
-6.6981032444717e-05
-6.50667243784475e-05
-1.93948984853439e-05
-4.31153000206299e-05
-1.91511194686615e-05
-5.78924386694404e-05
-3.09569099558753e-05
-2.8784999702205e-05
5.88863067169093e-06
-8.47609274676325e-07
-3.30323308871617e-05
1.57853826189162e-05
-4.02004036357048e-06
-3.82494103115258e-05
-4.26078002468129e-05
-2.35574373120168e-05
-1.82962601989485e-05
-5.01915081714979e-05
-3.59075700710018e-05
-1.05092458578463e-05
-1.92107490488526e-05
-5.39915638841308e-05
-2.84833785496815e-05
-2.49870984441915e-05
-3.65151056332633e-05
-2.99748276231055e-05
-1.16449257896677e-05
-4.93363009034236e-05
-3.36667524458417e-05
-1.49882550802731e-05
-7.20331280981089e-05
-2.72491641199716e-05
6.58897815816318e-06
-4.11600847636764e-05
-1.85081984644238e-05
-4.22212377978256e-05
-4.72031459000982e-05
2.5388814744674e-06
-4.30124684364933e-05
-2.21817810029984e-05
-1.26992238669676e-05
-4.08154736963042e-05
-2.74814106857842e-05
-5.21075230255872e-05
-4.31493815859595e-05
-1.85799694403846e-05
2.41833830852549e-06
-3.63925650103728e-05
-4.19581793000949e-05
-4.06592452028701e-05
-3.17422722082551e-05
-1.95803059733959e-05
1.78339889218874e-05
1.73737582453474e-06
-4.49584225487038e-05
-5.08332007931534e-05
-3.61915433185912e-05
-3.76390770118015e-05
-2.98750089268504e-05
-2.88362854822168e-05
-6.66166517334764e-05
-5.16943209493161e-05
-3.67067131053628e-05
-5.4403533027978e-05
-4.69434659005457e-05
-2.31952697696593e-06
-4.19719885528405e-05
-2.02395027372755e-05
-3.6323429223217e-05
-2.3007880131078e-05
-6.41213362592549e-06
-4.30607009750702e-05
-4.74850219176575e-05
1.02029546151102e-06
-5.03576131387299e-05
-3.14004486338929e-05
-2.78041660656895e-05
-3.32368418045682e-05
-1.82919539557658e-05
-4.71505462584152e-05
-2.03237653834914e-05
-2.93260918534108e-05
-4.36424882971424e-07
-3.24256725096714e-05
-2.66601787616961e-05
-4.04535067612419e-05
-2.14808371773254e-05
-5.91016187017682e-05
-3.94733576946073e-05
-1.56025258073338e-05
-2.72233443379319e-05
-3.77496444027071e-05
-4.57929322896166e-05
4.65224197393993e-06
-2.33922272863446e-05
-6.92338432364138e-05
-6.05786423602868e-06
-3.74289905115011e-05
-1.62610583008046e-05
-4.03261592282938e-05
-2.21770010050712e-05
-6.49962215351359e-05
-8.82829502339131e-06
-4.14078266311202e-05
-3.77988827913035e-05
-8.66549807528919e-06
-4.75881687418643e-05
-1.46962263868934e-05
-6.91344461294698e-06
-4.14355319625608e-05
-3.77016363239412e-05
-1.78904909219133e-05
-6.2055421790377e-05
-3.42745422216434e-05
-1.36021494669978e-05
-3.48406555721697e-05
-2.59804476601101e-05
-3.49144563926125e-05
-4.81255946129639e-05
-5.02876265049004e-05
-4.64064438748957e-05
-2.64143679910401e-05
-2.08048776125609e-05
-2.65445910817152e-05
-2.70795036247057e-05
-6.24711131428325e-06
-6.04833442279403e-05
-1.99173139848202e-05
-3.8207496152732e-05
-5.26654943057669e-05
-4.25338518558143e-05
-3.59869655396787e-05
2.67902748890208e-06
-4.99193058198473e-06
-1.73962252093718e-05
-4.31144304885985e-05
-3.43474014345176e-05
-3.86511576944565e-05
-4.86076503018149e-05
-2.75150513535122e-05
-3.96029571619918e-05
-2.20532132396887e-05
-2.10594914265837e-05
-3.91143317099662e-05
-2.92317019362665e-05
-4.44090878588488e-05
-2.145992538845e-05
-1.49431783124822e-05
-5.12305812359007e-05
-3.23306373185078e-05
-1.79250571983714e-05
-7.74544795157484e-06
-2.17546685380819e-05
-4.73864257765367e-05
-3.58119006761392e-05
-4.45282926443474e-05
-7.45394250945003e-05
-1.46632762059721e-05
-2.07163068034288e-05
-4.55929040301935e-05
-2.42908142554537e-05
-5.33893426876538e-05
-5.72316680978365e-05
-3.07158861907704e-05
-2.27600464337628e-05
-1.71632505626492e-05
-5.50590438067057e-05
-2.62681089944759e-05
-3.22538260732169e-05
6.1374808954814e-06
4.39599474020277e-06
-3.8871328600028e-05
1.41288090749167e-06
-3.90986004455925e-05
-5.56889424250512e-06
-4.27672255636364e-05
-2.20072033460002e-05
-4.1485609067191e-05
-3.99164887395526e-05
-5.3735271517091e-05
-5.79727118485837e-05
-5.05877959516803e-05
-3.15066502184764e-05
-4.20521160534476e-05
-2.55511855547476e-05
-4.53364785700839e-05
-8.27988041298652e-06
-1.31357612069334e-05
-4.05986025066425e-05
-2.8377535566683e-05
-3.61773896564629e-05
-2.23023771153531e-05
-4.59636602207104e-05
1.16795677445416e-05
-3.96645288104927e-05
-2.77079626537815e-05
-1.86511975470565e-05
-2.22146065887919e-05
-4.30211668389969e-05
-3.80466289888091e-05
-4.18850495628779e-05
-5.93890030355546e-05
-4.19378360562233e-05
-4.09319647387765e-05
-3.94120643406896e-05
-1.60753502636819e-05
-5.55763106938625e-05
-3.66159192089445e-05
-5.40646394133028e-05
-3.89828348232473e-05
-3.60649755843982e-05
-5.2308524587769e-05
-2.69721072743829e-05
-7.27640797749164e-05
-3.11940075314492e-05
-5.44866193893189e-05
-1.74532112561099e-05
-2.7699683444859e-06
-5.05522198352803e-05
-2.90146303296794e-05
-5.31346314919235e-05
-2.81085204548711e-05
-4.57842726096188e-05
-2.17355116096274e-05
-4.50600235098677e-05
-2.79804896265813e-05
-3.88386200704408e-05
-4.18708468937183e-05
-4.13564808115986e-05
9.18356728175444e-06
-2.64010203720881e-05
-2.07456063766549e-05
-5.07761651286171e-05
-2.78697181701219e-05
-3.43963497452664e-05
-4.85436722507219e-05
-2.69931686760603e-05
-2.34282921495856e-05
-5.43267107528087e-05
-2.37661889626317e-06
-8.69072056826433e-05
-4.17381089588005e-05
-4.14913868580976e-05
-4.21005126768147e-05
-2.70921880199564e-05
-3.55939983455996e-05
-2.74344349403506e-05
-2.01785970014903e-06
-1.53580040464971e-05
-3.6608830898545e-05
-6.31915392823699e-05
-3.99110625540827e-05
-6.19157647085403e-05
-5.53432950878577e-05
-3.54500330093161e-05
-9.24538458861371e-06
-3.99638860857668e-05
-3.61125712026526e-05
-4.12347433082055e-05
-2.92836806739626e-05
-3.16763454058643e-05
-1.60973033124526e-05
-2.78795253166872e-05
-1.1315067581455e-05
-2.48594430547549e-05
-5.90791647605096e-05
-2.61460018951875e-05
-3.36665311285948e-05
-1.37710944943635e-05
-4.73099003313651e-05
-6.65136412474471e-05
-2.32999188268479e-05
-2.96657160270329e-05
-3.98061953889358e-05
-3.33676501413926e-05
-4.16997109767336e-05
-5.6774290154645e-05
-3.81215688033131e-05
-1.97848208938463e-05
-4.27960500534425e-05
-2.10089662055319e-06
-7.00015469474679e-06
-4.11572079837788e-05
-7.3578112699914e-05
-5.28647755710948e-05
-5.93076720116943e-05
-4.31202103677095e-05
-1.60748702698118e-05
-1.17779422569867e-06
-2.21924202812037e-05
-4.64395415840199e-05
-5.71052857065894e-05
-4.15704267101304e-05
-5.48662434860721e-05
-2.51536896530022e-05
-5.00923040900777e-05
-2.12545684071996e-05
-3.93762055264831e-05
-1.02292795470325e-05
-3.7288715621016e-05
-3.12831088637462e-05
-3.86864503461536e-05
-3.24636598167928e-05
-8.74013930811489e-06
-3.73595583166068e-05
-2.2173262680689e-05
-7.6463319094372e-05
-3.43815218450461e-05
-2.16326339875656e-05
-5.38592446284701e-05
-4.01413297148341e-05
-3.83123827944456e-05
-3.45245840657425e-05
-3.83882368973799e-05
-6.24244358675258e-06
-3.85709305364847e-05
-1.30690509690609e-06
-2.73172735021951e-05
-6.33196811993004e-05
-6.17703905923019e-05
-2.05538120387173e-05
-1.7254563047869e-05
-3.37111703361113e-05
-5.89411205451325e-05
-3.28134885693618e-05
-3.607147346707e-05
-2.10006118397743e-05
-6.54170080395917e-05
-7.23086892650062e-05
-1.21918968964768e-05
-1.78032506961859e-05
1.0177084519416e-05
-4.43607823764195e-06
-2.92715069788978e-05
-4.50983526583242e-05
-7.89278327556059e-07
1.92312074384662e-06
-3.97424515205168e-05
-1.4654051455592e-05
-1.83084183886507e-05
-4.98628573130837e-05
-1.49227472995016e-05
-3.21756600197509e-05
-2.28222527117218e-05
-2.55775910093011e-05
-1.45146898134262e-05
4.00773659955723e-06
-4.38453721271541e-05
-3.54145753351548e-05
4.09120566539902e-06
-2.13488328400274e-05
-3.78365212843294e-05
-4.31881032053947e-05
-8.30449360457014e-06
-5.88204459830726e-05
-3.61877457389013e-05
-3.8119311905274e-05
-2.40160566231198e-05
1.28008249665206e-06
-2.61930466511436e-05
-2.19131107158692e-05
-2.82253727646746e-05
8.84687718500824e-06
-4.08976474031566e-05
-5.91953126441378e-05
-3.72725262735336e-05
-2.36888478473807e-05
-3.20449308587873e-05
-5.28950305857527e-05
-1.40414713610156e-05
-1.70046537093906e-05
-4.60904484464954e-05
-4.27435591939958e-05
-1.30879721304391e-05
-1.46884747217427e-05
-6.77146930176805e-05
-5.16682818710023e-05
-6.71355755697997e-05
-2.36673280095731e-05
-4.96223585607122e-05
-3.07258529629175e-05
-1.60665736990479e-05
-2.62063182741487e-05
-4.60374076404119e-05
-4.05909356709947e-05
-3.53996423845475e-05
-3.91202933594691e-05
-2.88078835444427e-05
-6.53816453339122e-05
-2.12029637103433e-05
-5.43416031334053e-05
-4.77248157288039e-05
-3.181403572806e-05
-5.31967335555329e-05
3.77087541572054e-07
-1.27623933535656e-06
-2.0967279885081e-05
-2.39329168599696e-05
-4.65792575527259e-05
-1.00455261226168e-05
-3.1532094882636e-05
-5.93229301272421e-05
-3.25885388831656e-06
-2.33481163011797e-05
-3.72605647363887e-05
-7.56120386252409e-05
-3.3232496087721e-05
-2.29724564583346e-05
-6.16485231730671e-05
-5.55770302140182e-05
-4.44609030589737e-05
-7.78555765866759e-05
-6.87677160248434e-05
-1.9535352740349e-05
-2.49880083626954e-05
-3.3781504365291e-05
-1.07990325327485e-05
-7.2683877055591e-06
-2.959166828721e-05
-6.44082483257508e-06
-2.95347474664969e-05
-2.65516649474659e-06
-7.33752744727775e-05
-2.69543613801319e-05
-6.11600308535446e-05
8.45737735937628e-06
-0.000104229744471303
-4.0360798895434e-05
-5.5148789165075e-05
-3.699442090507e-05
-2.77593627135423e-05
-3.8605953108627e-05
-7.84005035289851e-05
-8.90871087240827e-06
-4.08130840838063e-05
-4.31948858508583e-05
-2.43120082747287e-05
-2.15149527095214e-05
-5.04679973969835e-05
-4.32434183702257e-05
-1.39317647565099e-05
2.45990797377684e-07
-3.3805862177741e-05
-3.97187746754249e-05
-3.86523203429035e-05
-4.83442582457502e-05
-3.89881697748638e-05
-6.23685104368218e-05
-3.13672598463773e-05
-5.22175299011725e-05
-2.28504894264635e-05
-5.63914287159157e-05
-4.01349135474642e-05
-1.47022032570783e-05
-2.24963955609101e-06
-3.3687318867073e-05
-9.07004988101161e-06
-1.84558356729315e-07
-2.84041075242773e-05
1.88758973386647e-06
2.34539788341107e-06
-9.8642100444421e-06
-2.37441529050811e-05
-2.57000666449843e-05
-2.85932578010553e-05
-4.81072669425948e-05
-5.74101084270151e-05
-9.05559126702609e-05
-3.90169077173146e-05
-7.60289938622147e-05
-1.80453013566235e-05
-2.40314932337327e-05
-5.41598277532442e-05
-3.42768315632265e-05
-4.52470013973876e-05
1.05096596023531e-05
-5.67843257822829e-07
-1.00443280166359e-05
4.63160991965772e-06
-2.30755218900481e-05
-3.34413441147804e-05
-3.8013186688635e-06
-4.83583001233444e-05
-3.41548264642591e-05
-2.94454104645056e-05
-7.58028127258948e-05
-1.78984821975799e-05
-5.40562122212679e-05
-7.4890654668966e-05
-3.04106549046697e-05
-4.85092247357906e-05
-5.4033483012921e-05
-2.85706087193131e-05
-6.94346101234442e-06
-4.37942111828623e-06
4.97051963138013e-06
6.5160444387882e-07
-1.40289288098382e-05
-3.02732662472383e-05
-3.62282961381952e-05
-3.73042213507147e-05
-1.4668431495397e-05
-2.77789453608415e-05
-6.50236808939368e-06
-3.80231087938716e-05
-4.72613640312595e-05
-5.46740330598421e-05
-7.07898888980258e-05
-7.31386239605835e-05
-6.60618733028978e-05
-3.86752648810549e-05
-2.9672419753164e-05
-1.46386892881619e-05
-4.08220023173357e-05
-2.79428243269285e-06
-2.78630534223368e-05
8.3818679274933e-07
-2.76991025810846e-05
-3.92387737447965e-05
-3.33911832020955e-05
-2.93701507236211e-05
1.11061320526934e-05
-3.32323759596528e-05
-1.80794034778706e-05
-3.52092571516705e-05
-2.24027393538088e-05
-2.68996790204238e-05
-2.03476350884771e-05
-4.68428532149017e-05
-2.92747679289788e-05
-5.55568445245017e-05
-1.75372845397797e-06
-1.08745934652817e-05
-1.07828207457096e-05
-6.24579244823927e-05
8.99105379150578e-06
-4.31794919490945e-05
-3.12290972272399e-05
-4.26069613402011e-05
-4.22468107425408e-05
-4.97571693226386e-05
-4.56692160285105e-05
-3.14899050805353e-05
-4.454359586244e-05
-3.15991825004107e-05
-2.00369176055503e-05
-4.56813385072207e-05
-4.09473771304492e-05
-8.03341115154533e-05
5.33361888884233e-06
-2.95813905804257e-05
-8.52377346613058e-05
-8.11955209312344e-06
-2.13330434321538e-05
-4.67609558686639e-05
-4.09763852337496e-05
-2.05892073436166e-05
-3.58686757900043e-06
-7.59651442597993e-05
-9.13713790490181e-06
-8.49177036463825e-06
-2.00242154974928e-05
8.90793868984741e-06
-5.45729039846146e-05
-3.79393310471657e-05
-5.98049009959549e-05
-4.34928970222178e-05
-4.30176685520447e-05
-3.1756927534339e-05
7.98942575490574e-08
-3.7078838678086e-05
-2.15042435803671e-05
-1.3967770409361e-05
-3.81812355684876e-05
-4.90832370717622e-05
-1.30769195140268e-07
-3.53702936314939e-05
-1.17526103722556e-05
-3.07510277968936e-05
-4.19915922288187e-05
-2.06614318944073e-05
-4.26662077919917e-05
-4.11069158412561e-05
-2.42472197733227e-05
-3.12714387382079e-05
-5.24595609034202e-06
-5.73963449625304e-05
-2.67039452326852e-05
-6.82891441150125e-05
-7.35900363634496e-06
-4.26924816525369e-05
-3.87074347609191e-05
-1.91675565671393e-05
-4.65578814809727e-05
-6.13130920260436e-06
-4.56744807610434e-05
-2.22055785652186e-05
1.537416631149e-05
-1.04371067773882e-05
-2.1275964677433e-05
-3.07751340945504e-05
-5.16447121460875e-05
-2.43288828244418e-05
-2.24381428353545e-05
-1.67533396652122e-05
-3.11080974624818e-05
-1.51426428170397e-05
-5.2790882492768e-05
-7.46014576725432e-05
-4.39717508188446e-05
-1.25107775009513e-05
-2.13161241955022e-05
-1.05665624369003e-06
-4.07680070943483e-05
-1.50982932478949e-05
-1.93044799197045e-05
-4.61743743490477e-05
-1.2562150654406e-05
-2.31964758746149e-05
-4.51593117142245e-05
-4.77694526401571e-05
-5.80899697819143e-05
-3.93789921151842e-05
3.9109268930235e-07
-3.10646788681599e-05
-4.59258640688517e-05
-5.31463796680075e-05
-1.70448085349868e-05
-3.21685654794479e-06
-2.63492485116668e-05
-1.55273295853116e-05
-5.10486436919664e-05
-3.63862387946572e-05
-1.71307788074838e-05
-4.76211347115935e-05
-1.34779695556287e-06
-1.54649729504226e-05
-6.58883852334205e-05
3.55730393063951e-05
-3.58937979984991e-05
-1.30943770179474e-05
-5.33560352385119e-05
-4.85468314491266e-05
-4.52566884021576e-05
-1.32881735170325e-05
-6.50273451952948e-05
-5.36277939192232e-05
-5.04914152699805e-05
8.66660618534841e-06
-1.38739224611163e-05
-3.51617838535346e-06
-2.75377306489779e-05
-4.89273213530645e-05
1.48840518270726e-07
1.52707343151443e-05
2.13198093206105e-06
-1.22263235543239e-05
-1.91566128357848e-05
-3.04181676812257e-05
-3.18566500256134e-05
-4.60617193893799e-05
-5.20353128991327e-05
-4.89987931543317e-05
-6.42531021142688e-05
-3.71958476829741e-05
-4.31388726992779e-05
-1.85238938941624e-05
-8.75467272094515e-05
-5.23484359980027e-05
-6.01206531889755e-05
-5.50979646698657e-05
-2.03604511806488e-05
-7.45453970992674e-06
-6.32400031429535e-05
4.39163130640744e-07
-2.44387800134853e-05
-9.27110651639394e-06
-2.92373259463301e-05
-1.24347371025817e-05
-2.08670169373942e-05
-2.66006480149455e-05
-4.26727417188284e-05
-1.60653011750565e-06
-4.63499428321949e-05
-8.99331982251364e-06
-5.43281513952439e-05
-6.35512433362942e-05
-5.08249118766069e-05
-1.13716165141347e-05
-5.25376714869856e-05
-6.55221696952583e-05
-4.43690169976223e-05
-8.45902125534383e-06
-6.35597962619197e-06
-1.38803782208419e-05
-3.14911172717266e-05
6.87287664780321e-07
-1.39750279171401e-05
-1.95092749291407e-05
-2.10931430648497e-05
-5.91227649985497e-05
-2.51332133859229e-07
-3.95802831987765e-05
7.79170787930307e-06
-6.71573429794223e-05
-6.05955379465948e-05
-3.58656346675464e-05
-4.3389454427227e-05
-4.863367600822e-05
-1.10201646114709e-05
-4.85243877782056e-05
-3.49093340290752e-05
-4.16189697754892e-05
-1.19758182456092e-05
1.64386537529324e-05
-3.61004110506853e-05
-1.81999447995324e-05
-3.72257539310743e-05
-4.89432765205895e-06
-3.57832017479612e-06
-3.3259125335328e-05
-3.0355900428985e-05
-3.53021025498203e-05
-6.61852309611459e-05
-6.10819213504411e-05
-4.43340975188146e-05
-6.86250552607993e-05
-3.52925517887356e-05
-4.57506775144271e-05
-4.31896279368133e-05
-2.18913775383293e-05
-2.86604964195352e-05
2.19552291425305e-06
-1.61233205117406e-05
-7.34784809147867e-06
-2.10798997320643e-05
-6.57057076266328e-06
-3.09822356055549e-05
-3.22301394593698e-05
-3.55186618293325e-05
-4.81073250822967e-05
-2.59458982169047e-05
-4.38695646260201e-05
-1.28694518248349e-05
-4.05907573549079e-05
-3.90442072984068e-05
-1.44062090748872e-05
-3.20981141608143e-05
-2.57034122683108e-05
-7.54397268534439e-06
-3.45420586772356e-05
-8.0014191251926e-05
-4.95149952235556e-05
1.30095582574293e-06
-8.15450346718826e-06
-3.6269076437115e-06
-2.78471074902244e-05
-3.29957466381272e-05
-7.94005581694127e-05
-3.03517955774344e-05
-2.225222321364e-05
-3.27647092182042e-05
-4.10381567130408e-05
-5.48561541813938e-05
-2.23376007832267e-05
-4.39652132450762e-05
-6.28912593983676e-05
-3.29730287958142e-05
-4.45913616074198e-05
-2.83020998923637e-05
-8.11145907189945e-05
-1.86043503098627e-05
-3.61332923355953e-05
-4.32957186357331e-05
-1.49080594652158e-05
-3.32143143352121e-05
-2.1916504520393e-05
-1.92366340668817e-05
-1.48067354687963e-05
-2.71323260737813e-05
-3.41775312692841e-05
-2.11748316811859e-05
-7.07969834673293e-06
-3.69691410761262e-05
-4.42873770426895e-05
-3.28061666669784e-05
-3.6249631784164e-05
-2.7295968793382e-05
-2.56892739752665e-05
-3.19921052695259e-05
-4.15257122405789e-05
-3.67516962806986e-05
-6.57356458538601e-05
-3.23834376485295e-05
-2.91328104484471e-05
-5.33940305223462e-05
-4.83115981451862e-05
-3.17930163323259e-05
-8.64016384047068e-05
-2.87962805419749e-05
-5.57180018117952e-05
-7.9479019395677e-05
-2.39328549230516e-05
-4.67102006267969e-05
-3.36112846591693e-05
-3.61617467257431e-05
-1.13448839249963e-05
-3.41348551002429e-05
-4.89623532452646e-06
-5.41416471776991e-05
-5.91331880383763e-05
-3.87573822880306e-05
-3.33282870864447e-05
-3.3543393460937e-05
-2.66108695552715e-05
-6.13923606744414e-05
-7.29243657804169e-06
-4.35885784604194e-05
-3.29470023486905e-05
-6.32294046431787e-05
-3.54236421362214e-05
-2.92686388159825e-05
-3.13912345303473e-05
-1.965142066805e-05
-5.95280699355381e-05
-2.1837129578413e-05
-4.34536250816105e-05
-1.59864420427137e-05
-8.33383348662702e-06
-5.67461299446531e-05
1.73467939637031e-05
-1.88750767421274e-05
-2.74127881234043e-05
-2.81854216765702e-05
-5.95960081253412e-05
2.65104908170186e-06
-4.60790133316553e-05
-3.47548526562667e-05
-3.73422561712332e-05
-5.07849438883106e-05
-7.8328825476405e-05
-1.37711990034844e-05
-6.25836399675704e-05
-4.62645250542678e-05
-2.73097592711775e-06
-3.30791120138747e-05
-1.25971745390924e-06
7.52770316511451e-06
-2.8457742938916e-05
-2.02113671450761e-05
-4.55008379239132e-05
-2.38395310613074e-05
-6.19000791720637e-05
-2.7980347923253e-05
-2.98334554726924e-05
-6.0354796439196e-05
-7.73473095655733e-05
-3.08330425870125e-05
-8.52255492232844e-05
-3.74662726553222e-05
-3.74718237878963e-05
-2.93616210903624e-05
-6.16609821022317e-05
-4.46067892270612e-05
-1.99003742946843e-05
-4.01183995081817e-05
-2.40579635340839e-05
-1.69262420316972e-05
-2.64658630385297e-05
-5.38386789716824e-05
-1.5274529248407e-05
3.70626467123039e-06
-3.50840984371989e-05
-3.58127434589543e-05
-5.95480931800797e-05
-3.16218616635207e-05
-5.09279809110586e-05
2.45233040065888e-06
-5.33926026859824e-05
-7.56732847449569e-05
-3.88202326051299e-05
-6.06614372115295e-06
-3.06765922463802e-05
-2.29122468888379e-05
-1.51214347108776e-05
-3.73337841642667e-05
-2.32836361052364e-05
-3.59854802922979e-05
-5.79162150419173e-05
-1.92701991250351e-05
-3.49533694219841e-05
-1.71298921658533e-05
-6.21858832800378e-05
-3.67463633082989e-05
-3.06635859947026e-05
-2.66280412314402e-05
-3.09575619395087e-05
-1.10043858036009e-05
-3.81734278219063e-05
-5.80633227270473e-05
-3.41670493426289e-05
-4.6279918597534e-05
-1.11848592296865e-06
-4.00098254879608e-06
-4.93757331896587e-05
-3.76388024176822e-05
-2.95895862753734e-05
-4.0825005832802e-05
-3.69614566197744e-05
-4.09019733083927e-05
-3.66317024675369e-05
-2.17421270541908e-05
-5.84401488398334e-05
-6.24226752862003e-06
-3.39806072655107e-05
-3.03702911098231e-05
-3.36338592670135e-05
-1.62417496027784e-05
-4.67775679564079e-05
-4.3520152118433e-05
-6.36693683430563e-05
-3.80288142437295e-05
-1.40033902412499e-05
3.58788526703756e-07
-2.1609340042349e-05
-4.81580596765272e-05
-2.43363840894713e-05
-2.11262902514031e-07
9.98889085559792e-07
-4.31421961333797e-05
-4.14730041659947e-05
-6.73642315705434e-05
-2.30416174131293e-06
-3.89548185017733e-05
-5.25622359656533e-05
-4.37970122301762e-05
-6.1029055160435e-05
-3.22722944631311e-05
-2.808940873066e-05
-2.8930112567955e-05
-9.67296810089572e-06
-4.49879873332088e-05
-2.91361827357198e-05
-4.32902534788778e-05
6.54819176217583e-07
-1.11388066899412e-05
-1.40603059755317e-05
-3.75588171655121e-05
-4.43391700467393e-05
-1.05819381864048e-05
-7.33419510147634e-05
-6.44392171101494e-06
-5.34477784305564e-05
-1.82215387075964e-05
-4.02802323910233e-05
-2.54104252315296e-05
-5.14589998558206e-05
-3.37521558058692e-05
-5.87619065187023e-05
-3.22194834897198e-05
-2.81420509819603e-05
-3.28189626552121e-05
-1.51487037856506e-05
-1.88101999054414e-07
-2.39746057676095e-05
-2.57461275061483e-05
-4.49531324565967e-05
-2.63913900764863e-05
-3.23901276495448e-05
-2.45461483799108e-05
-3.56850037855132e-05
-4.22931066673592e-05
5.27677615995169e-06
-4.01995438814288e-05
-1.76139834090017e-05
-3.90081631644637e-05
-2.52771808319076e-05
-3.35480508835938e-05
-2.55693523487137e-05
-5.73526202370756e-05
-5.34187901352531e-05
-5.62385825754668e-05
-3.82474548089706e-05
-4.72937197011003e-05
-2.02742716481483e-05
-1.79191709921384e-05
-9.96606345849007e-07
-1.67156759334597e-05
-5.56668565480083e-05
-3.09373323402947e-05
-4.7868273373921e-05
-6.28048063396038e-05
-2.77969663724485e-05
-7.92355568379405e-05
-2.25666364948446e-05
-6.53858886476396e-05
-2.45887842194344e-05
-1.75602538332835e-05
-1.02882009544596e-05
-3.34261389344062e-05
-3.29208710585168e-05
-3.82780009043232e-05
9.97254722617538e-06
-7.48838976488808e-05
-1.96875817629257e-05
-4.89981668489552e-05
-4.49378910257081e-05
-4.29993915796398e-05
-2.39821574263864e-05
2.902416554543e-05
-4.05342097210557e-05
-3.27871755031937e-05
-6.4429674654282e-05
-2.80059493876704e-05
-5.6060229307584e-05
-3.77430971544492e-05
-1.13818187511539e-05
-2.0140532849206e-05
-3.52015076015522e-05
-3.53891058637604e-05
-2.26291661972661e-05
-1.57280157666811e-05
-1.21455840821343e-05
-2.09915123599481e-05
-4.82940264358435e-05
-5.35658696653384e-05
-5.52186580726166e-05
-1.79516563494666e-05
-1.49805426126596e-05
-4.71454835568207e-05
-3.17112854893089e-05
-5.66789578659434e-05
-5.01895038160789e-05
-3.99619347309915e-05
-5.18980442973461e-05
8.76899122387169e-06
-4.04293731691822e-05
1.22473811955503e-05
-1.38176543599868e-05
-4.61456527256668e-05
-7.14593577823796e-05
-6.46624989247265e-05
-4.42042949253666e-05
-3.30072274167649e-05
-5.22488933498672e-05
-2.82095796183544e-05
-5.46683662918587e-05
-3.0297128253442e-05
-1.54127753286037e-05
-5.21878782168655e-05
-3.67312392106264e-05
-2.30547259524515e-05
-5.38429470001021e-05
-4.34813726185943e-05
-2.43983313601339e-05
-4.02508454194382e-05
-2.5180009791305e-05
-5.43005465062115e-05
-3.01327072423925e-05
-2.42842766033983e-05
-2.93325888833719e-05
-4.23002246753705e-05
-2.11287642314697e-05
-2.21479401988604e-05
-4.803139061114e-05
-3.51853718422209e-05
-5.073073249831e-05
-8.16291365695628e-06
-1.41815500153525e-05
-5.65655958757755e-05
-1.16666159661686e-05
-4.06419399874049e-05
-2.03754864625708e-05
-5.04422964213917e-05
-1.29959900678901e-05
-9.08309148713511e-07
-3.33670869567572e-05
-3.42457260408367e-05
-2.87375662393112e-05
-2.03540026639977e-05
-2.68522373142526e-05
-4.2636547323743e-05
-1.87989601822193e-05
-6.1225204111486e-05
-3.69444695448775e-05
-4.19275261454906e-05
-2.07404245311273e-05
-2.39757114610445e-05
-4.94347052335068e-05
-3.10880972217381e-05
-5.84779318523628e-06
-2.63875583268486e-05
-1.95421786088336e-05
8.07059559731031e-06
-3.37929909391514e-05
-4.75049094019849e-05
-3.06626563284162e-06
-2.36751404132635e-05
-5.16523859706286e-05
-3.78086088088444e-05
-4.08649163163231e-05
-1.44716397069849e-05
-5.27912128847034e-05
-5.84552111895432e-05
-5.35699108615603e-05
-3.7504432789634e-05
3.45223878098928e-06
-5.11804611353852e-05
-3.56176738310642e-05
-7.84206114283145e-06
-3.80320447621651e-05
-3.38930821110559e-05
-1.49365900886673e-05
-3.704797109263e-05
-1.70567983644633e-05
-2.50171590961753e-05
-1.36997224381094e-05
-2.0182843701073e-05
-3.63623783905653e-05
-2.12723667371077e-05
-1.36097136774386e-06
5.24343761309644e-06
-1.24223604394368e-05
-3.79484558442714e-05
-3.54630657497954e-05
-1.49872191320287e-05
-4.03780736323209e-05
7.88060014085408e-06
-2.314837117777e-05
-5.52046552827523e-05
-1.55752954828658e-05
-4.81619289721794e-05
-1.6438675013676e-05
-3.63540982707574e-05
-3.55120274177235e-05
-1.82984852384577e-05
-2.82720871708807e-05
-3.12042255494182e-05
-5.05184406634751e-05
-4.96319114182404e-05
-2.18656991369729e-05
-1.3579626203333e-05
-2.51353158928732e-05
-1.02864754795718e-05
-3.74291505485875e-05
-2.64971338585684e-05
-3.94429310412928e-05
-5.64336392010944e-05
-4.76690755409677e-05
1.25812501141441e-05
-2.22181009165424e-06
-5.31458663242352e-05
-3.81803079075854e-05
-4.03316067586111e-05
-6.60066879817472e-05
4.519265495025e-07
-2.47939546943951e-05
-2.40546736442705e-05
-5.3598084548672e-05
-9.92894231669175e-06
-2.57667641987209e-05
-5.94066010928424e-05
-2.98808956793086e-05
-1.67690847607725e-05
-5.62751384859321e-05
-2.93628146982736e-05
-5.6359402408845e-05
-4.92895411107449e-05
-4.23066091436484e-05
-1.850001842949e-05
-3.69241583619862e-05
-2.93128661813032e-05
-3.73707426003952e-05
-2.91145942585913e-05
-5.49689454621638e-05
-3.19532434274386e-05
-1.88942370853513e-05
-5.54770353257787e-05
-2.10812813165845e-05
-3.39333216506989e-05
-3.2219921543875e-05
-4.40837799438078e-05
-2.7768843792316e-05
-1.30259720665837e-06
-3.56149044494513e-05
-1.31431381041676e-05
-3.67817433932485e-05
-4.15322575345969e-05
-6.52498458944172e-05
-4.23830204969056e-05
-4.44933926345882e-05
-3.0884715354432e-05
-5.24468310857096e-05
-4.64978716076028e-05
-2.50907520980842e-05
-4.52239451451416e-05
-7.99461880381599e-06
-7.81675190097308e-06
-3.55554200933171e-05
-2.28328042519054e-05
-2.3880840138096e-05
-7.71600439599597e-05
-5.61484430103795e-05
-2.10604577175768e-05
-4.53093551669148e-05
-5.4030421295729e-06
-6.3357309117025e-06
-3.24500783166109e-05
-4.41149942788401e-05
-3.43755141207466e-05
-6.40677439174264e-05
-4.91968095473954e-05
-1.76675729659055e-05
-5.04080537716181e-06
-2.9816158447384e-05
-3.45400290536518e-05
-4.3253246876271e-05
-2.11431415626326e-05
-3.8363303470595e-05
-3.302581021152e-05
-1.70589173509285e-05
-5.27165523696894e-06
-3.8878566254691e-05
-1.96459151492929e-05
-3.00180178832436e-05
-6.08272210903807e-05
-2.53832852663563e-05
-5.37881581244063e-05
-1.93380427936361e-05
-2.93662085166367e-05
-3.84536383632321e-05
-1.52104922828002e-05
-4.6565354583944e-05
-4.65755209246914e-05
-3.23861220533654e-05
-4.71983183560324e-05
-3.1102168045157e-05
-3.49579769187632e-05
-2.11777961927339e-05
-1.99680251638571e-05
-3.44945482518744e-05
-2.69388698525481e-05
-1.07908497585678e-05
-4.4447035633654e-05
-4.8015848827185e-05
5.68862025917236e-06
-5.66923501758399e-05
-5.63031136198258e-05
-5.48899883010226e-05
-2.54239400706546e-05
-4.61614493286198e-05
-5.56925777500568e-05
-1.37730980867402e-05
-5.1829296749145e-05
-3.13692961339946e-05
-3.4126896899137e-05
-3.65518561684487e-05
-7.67164107265573e-05
-5.00680637345434e-05
-4.34774734211594e-05
-1.91332647576424e-05
-1.69481335207252e-05
-2.35616671884586e-06
-4.7242283527918e-05
-1.85517326429139e-05
-5.14408786025e-05
-6.10658736585183e-05
-2.97956797739464e-05
-2.43728778706353e-05
-4.46881606157331e-05
-6.07338978748912e-05
-3.34667899401062e-05
-5.77237747228809e-05
-6.52186602763525e-05
-4.69373077657199e-05
-2.0980277312797e-05
-6.31405752374201e-05
-2.66480346784692e-05
-4.49066733298427e-05
-2.9521986139603e-05
-1.37873395041334e-05
-3.70803486164396e-05
-2.60114293472376e-05
-3.4378946940029e-05
-3.27940288102979e-05
-3.75909860472921e-06
-1.02133756976409e-05
-3.09736176254885e-05
-5.77681561333421e-05
-1.61779591415302e-05
-2.46710142691091e-05
-2.99005940240202e-05
-5.82947375958632e-05
-7.80651086903336e-05
-2.93633147963702e-05
-9.87734366752056e-06
-1.50387906980072e-05
-3.21253592378508e-05
-1.6060778508546e-05
-1.83154037670516e-05
-3.74896398342169e-06
-5.95690176824569e-05
-6.1713084094712e-05
-3.232166578932e-05
-1.8526396617647e-06
-2.92340801721895e-05
-1.7211823553003e-05
-3.28020771810319e-05
-2.18475735632573e-05
-3.10435654920227e-05
-2.9896527672373e-05
2.41773314879855e-05
-7.15612636705192e-06
-6.03266801901247e-05
-1.18803273684156e-05
-2.42971944997405e-05
-1.77223000112068e-05
-2.33607190542796e-05
-4.85610952716845e-05
-3.24798781691552e-05
-5.11188091969781e-05
-2.05505473470867e-05
-1.2192024748437e-05
-7.03942649329877e-05
-5.61529747818025e-05
-4.38607078439847e-05
-4.97974161315447e-05
-2.22860199290123e-05
-2.28191975130256e-05
-5.25398312918257e-05
-2.19344973838739e-05
-7.35254756229465e-05
-6.79831986871008e-05
-2.10871567492379e-05
-3.11353423576178e-05
-3.88535791769034e-05
-3.38117311378424e-05
-6.47378443932122e-05
-4.88975666679909e-05
-4.57313530465418e-05
9.35803248654456e-06
-3.80136164253225e-05
-5.28705431192651e-05
-4.0394180313734e-05
-3.39133984100501e-05
-5.35886189330369e-05
-3.94858209747518e-05
-3.94859806938344e-05
-4.62210050637321e-05
-6.08453304075359e-07
-2.09980172452719e-05
-7.11062038997765e-06
-4.17907811660335e-05
-2.84436671012196e-05
-1.05675432322293e-05
-3.47310589092597e-05
-1.90443931743434e-05
-3.17625032813039e-06
1.81328783587207e-05
-2.45414028762084e-05
-4.64656682429718e-05
-2.96554052848408e-05
-4.0298617049778e-06
-5.38097482382229e-05
-2.54581295500255e-05
-6.09164699863476e-05
-2.27435483475228e-05
-5.01452876919244e-06
-6.28663975456081e-06
-4.1471615264502e-05
-7.60491965629685e-05
-4.31601426732938e-05
-2.33677349258628e-05
-3.8686485795723e-05
-5.94075344970861e-05
-3.7936965456649e-05
-1.4853729809194e-05
-1.3167359887787e-05
-2.18170499296486e-05
-1.11090974347645e-05
-3.34769669266808e-05
-6.67747979666077e-06
-5.89597258313342e-05
-1.68778679385615e-05
-2.77132842820337e-05
-1.80162190612954e-05
-4.52448273885333e-05
-5.49285387949755e-05
-3.11282039834751e-05
-2.46869815486526e-05
-1.37485674014341e-05
-3.74016721726129e-05
-1.5336416246779e-06
-4.58503438759701e-05
-5.52108703595783e-05
-1.39485919003168e-05
2.03753051232472e-06
-3.46642270134803e-05
-6.31864358304777e-05
3.12254473101377e-06
-3.05535114060248e-05
-4.20618960637092e-05
-6.89729498544307e-05
-7.29251201206474e-05
-4.94411219603162e-05
-3.8787671028707e-05
-5.57313089282764e-05
-3.70508123039357e-05
-3.50152332566011e-05
-2.65468675393468e-05
1.13183504382831e-06
-1.45524093159457e-05
-4.33585635502843e-05
-1.44528580267342e-05
-3.68964916129223e-05
-1.54684188901848e-05
-5.44788111437213e-05
-2.29155700228826e-05
-4.97121385084696e-05
2.88696691561495e-06
-1.5772488496154e-05
-5.52240551613348e-05
-3.27060794928289e-05
-3.03151748393191e-05
-5.44580577922687e-05
-5.09192277959281e-05
-4.68014686174652e-05
-2.02867250509329e-05
-3.82135631972677e-05
-2.90359250921042e-05
-6.85816360692042e-05
-8.26047133833341e-07
-3.58402557992725e-05
-1.66088620111709e-05
-3.57549069004176e-05
-2.0073351740117e-05
1.54653360740581e-05
-1.81314936083302e-05
-3.0932273277738e-05
-4.61911970141758e-05
-3.41972733175687e-05
-3.75032485048033e-05
-5.87962762907506e-05
-5.67521971830234e-05
-2.80453731309821e-05
-5.88733990018265e-05
-2.10991182113456e-05
-1.15336022084786e-05
-5.65714867046752e-05
-3.21991643807571e-05
-4.99234515495839e-05
-1.89560468544299e-05
-3.16154386591477e-05
4.023013487409e-07
-1.33279120274068e-05
4.91240998822368e-06
-1.60914323756e-06
-6.61159054960455e-05
-4.7747310922243e-05
-1.6846433446128e-05
-3.57612002757027e-05
-3.2789278479619e-05
-4.48722872256052e-05
-1.09980278566961e-05
-7.78185955264398e-05
-1.9322112172967e-05
-2.16900287310218e-05
-4.06830358838961e-05
-5.48035821779273e-05
-1.65983426424028e-05
-4.72834167911502e-05
-4.1377858986052e-05
-3.26621169979642e-05
-3.74051356320681e-05
-4.79258557283248e-05
-2.3638817315127e-05
-1.4185328517634e-05
-4.28634945374754e-05
