# Supplementary material for: Research on computational propagation and identification of mine microseismic signals based on deep learning
Source: PLoS One. 2025 Oct 22;20(10):e0334641. doi: 10.1371/journal.pone.0334641 (PMC12543183; doi:10.1371/journal.pone.0334641)
Supplement: S6 Data — (ZIP) [file pone.0334641.s006.zip › 000100900000085.xlsx_0.txt_24.txt.txt]

-2.70493037778101e-05
-7.10742340455931e-05
-5.29687533097567e-05
-2.27428204418118e-05
-2.55285403798725e-05
-2.55581999729136e-05
-4.6307673899257e-05
-3.09230756196206e-05
-6.1317230873326e-05
-4.61226076963727e-05
-1.98684935089959e-05
-3.31220338517601e-05
9.99389568380431e-06
-3.39933585326774e-05
-1.30742721349651e-05
-3.61058201686484e-05
-3.99321008572599e-05
-3.31047001493925e-05
-2.98849688277181e-05
-4.75994349740912e-05
3.81640262184956e-06
-2.96184563233471e-05
-6.63365291729188e-05
-4.28395753263675e-05
-3.7062778274699e-05
-3.57875707914685e-05
-4.06525853545408e-05
-2.31240443235628e-05
-2.46713017235233e-05
-1.55807471036686e-05
-3.13601034518058e-05
1.19325562413812e-05
-4.24724776508173e-05
-4.21957356525953e-05
-3.01287137916872e-05
-4.65060656743823e-05
-5.12502525504346e-05
-3.47551935809629e-05
-2.97753564690201e-06
1.24277585382285e-05
2.49445894716352e-05
-2.81211504300974e-05
-3.23164245260356e-05
-5.72979376944298e-05
-3.9604138255656e-05
-4.67774315461754e-05
-4.149201066591e-05
-6.67596938466214e-06
-5.24725715015564e-05
-4.43484037561944e-05
-3.57139471775634e-06
-6.70865174041616e-05
-2.73361463686574e-05
-4.07387248280704e-05
-4.71435622558275e-05
-1.52251482624994e-05
-2.67986240161549e-05
-1.86499294981301e-05
-2.57436502685143e-05
-6.02726249568918e-06
-3.8416051747257e-05
-2.18098482166435e-05
-6.31853416965706e-05
-1.47063381746842e-05
-7.2282441303824e-05
-6.24066288413514e-05
-4.68198457023725e-05
-2.11201268837188e-05
-4.50982210093453e-05
-1.01214209120735e-05
-3.05381165700645e-05
-5.24962824941274e-05
-2.83883264132746e-05
-2.91441375826794e-05
-5.51003851798625e-05
-2.51621652117473e-05
-4.93829237436929e-05
-2.10690837634011e-05
-7.55187901612276e-05
-6.72738070647348e-05
-4.77128042461335e-05
-8.40286037617598e-06
-5.73097640655734e-05
-3.94516024482282e-05
-2.97911437060614e-05
-3.49455211336618e-05
-5.66385167436059e-05
-2.70297988815589e-05
-2.62676770524661e-05
-2.58019643792532e-06
-3.27654762085559e-05
-2.69592148027712e-05
1.56660092646257e-05
-1.8325782013328e-05
-9.25973582895212e-06
-1.13265269741729e-05
-2.41239572431665e-05
-5.46633081299276e-05
-7.78736239120702e-05
-1.51186968045594e-05
-7.09430153477878e-05
-7.21569669092963e-05
-6.00667138435497e-05
-2.33571586226244e-05
3.69149207863277e-06
-2.55281279255558e-05
-3.884941737167e-05
-2.26393242064243e-05
-1.00533647755969e-05
-3.07156975381123e-05
-2.15705397751759e-05
-6.35127884658904e-05
-4.5779546494782e-05
-1.54686771889949e-05
-7.90100397055117e-06
-1.07585467381453e-05
-5.38373759735092e-05
-2.82807303252779e-06
-1.38238365446906e-05
-4.12614168005485e-05
-4.73131784511123e-05
-1.74351787763086e-05
-3.21952419781607e-05
-4.67345509882785e-05
-4.41129122597873e-05
-2.06483515611952e-05
-1.80916001903421e-05
-2.19977213899939e-05
-3.26532688074743e-05
-4.11576935092713e-05
-1.37900935781716e-05
-5.13268470997613e-05
-2.0959533925535e-05
-2.06364490553845e-05
-1.81047691470415e-05
-5.83976433415425e-05
-4.19797657714587e-05
-5.19320601618257e-05
-2.26650296762111e-05
-2.85089358610113e-05
-1.34088378501969e-06
-5.14305486382441e-05
-3.39179592303864e-05
-2.62726045727961e-05
-1.17562908209888e-05
-1.63752689778281e-05
-1.09499999816751e-05
-4.02401584185694e-05
5.84966023717339e-06
-4.2034975622426e-05
-3.47356128780594e-05
-5.11533350775715e-05
-3.00976933386206e-05
-4.75380076551147e-05
-1.74715752431111e-05
-5.93625796163054e-05
1.66389815970533e-06
-3.02770085772136e-05
-1.69401816255346e-05
-1.11209054270924e-05
-3.44227233269191e-05
-2.80294471237497e-05
-4.34082312446676e-05
-4.27683831988295e-05
-5.08356068232552e-05
-6.03874960463377e-05
-2.03166396499002e-05
-1.34581375642218e-05
-6.04765224369747e-06
-3.11790759353756e-05
-3.84460184897771e-05
-1.72673619196118e-06
-4.24990299545893e-05
-2.30959654809351e-05
-6.01216232545519e-05
-1.72416127585223e-05
-3.86452749869661e-05
-3.162435404504e-05
-3.05735815923534e-05
-4.28607544487285e-05
-4.8563266831435e-05
-4.0295865701244e-05
-3.63951350476806e-05
-4.71691038391737e-05
-1.08021663258772e-07
-4.7685074134602e-06
-1.92459880205197e-05
-3.93017053436625e-05
-2.35517497036161e-05
-2.95240629919503e-05
-2.54643908013632e-05
-3.88455632741956e-05
-5.21461589367968e-05
-3.90265809304737e-05
-3.88197717073016e-05
-4.72699020453122e-05
-3.71652199724717e-05
-2.92483639369387e-05
-4.61795322786509e-05
-3.3952597835709e-05
-3.74899947580476e-05
1.40381208968346e-05
-3.34431808761693e-06
-3.1545142916556e-05
-4.30003834842996e-05
-3.52538850037071e-05
4.95788457741094e-06
-1.96390086136261e-07
-3.69971939431419e-05
-4.1037334735588e-05
-6.96834127847143e-05
-5.46053202211263e-05
-4.41570495553173e-05
-6.67045713427109e-05
-3.24006359467964e-05
-6.2712950576055e-05
-2.53998545203402e-05
-2.20986225851183e-05
-5.814915938513e-06
-6.01864723267859e-05
-5.41112511870084e-05
-3.35795200049548e-05
3.76514101599877e-06
-6.93702529664064e-05
-6.67671542219957e-06
-1.42233508030598e-05
-2.42225620158973e-05
-2.59180735490367e-05
-4.72722238019794e-06
-2.33604959037902e-05
-5.39595105373633e-05
-3.94662861021396e-05
-3.70491523581864e-05
-4.10831182388199e-05
-5.83641812453467e-05
-5.00952740693322e-05
-1.64102949847349e-05
-4.86404393407861e-05
-8.49197606811503e-06
-5.03759405721436e-05
-3.87979410208009e-05
-3.2961285066689e-05
-2.0671757520319e-05
-1.98451027248305e-05
-4.01625619497672e-06
-2.55233917560888e-05
-4.93880848590582e-05
-5.93066673369661e-05
-2.61443224112093e-05
-1.37631868544269e-05
-5.64061937952513e-05
-3.70290028745712e-05
-5.81669290429452e-05
-4.81123197880295e-05
-3.64708239102112e-05
-5.00893878630226e-05
-2.66263478195353e-05
-4.80040438424462e-05
-2.8388217161196e-05
-6.37932377817677e-05
-1.60323993379214e-05
-2.31318686111471e-05
-5.69005788153023e-05
-3.65002049170466e-05
-2.63984836932683e-05
-2.08147930036261e-05
-3.58584751347552e-05
-4.98945736075827e-05
-4.83883205802982e-05
-4.78820237454484e-05
-8.95225241920678e-06
-3.26519215245997e-05
-6.18357069716305e-05
-4.76353458735596e-05
-9.74481280040059e-06
-4.73981457328498e-05
-7.62353438197985e-05
-3.95728793597428e-05
-2.07256490547728e-05
-2.1191484569715e-05
-6.73489392926514e-06
-6.83931107144732e-05
-3.14809447212146e-05
-2.5959889383061e-05
-3.75745159473078e-05
-5.13780236880512e-05
-4.23405343023759e-05
-4.97116369825448e-05
-3.91389050159614e-05
-2.44713708354075e-05
-3.99248963517457e-05
-3.91786212231158e-05
-2.98088011651945e-05
-5.16144955265312e-05
-2.47628498137344e-05
-3.87360861632673e-05
-4.13455856965511e-05
-5.56388102587405e-05
-2.66123278207419e-05
-2.09744889886883e-05
-1.95068793802897e-05
-5.25194959469891e-05
-4.56237958606823e-05
-9.83473791400807e-07
-5.57713074264195e-05
-1.95283492707936e-05
-5.00049847094827e-05
-5.56560723733348e-05
-6.16127344171226e-05
-5.81029795299916e-05
-2.68281449750212e-05
-4.2056378107604e-05
9.91267676989346e-06
-7.87595420967027e-06
-4.73528597843829e-05
-2.64726186998066e-05
-2.45016999102993e-05
-2.66321278409972e-05
-6.48272801668267e-06
-5.3371972486709e-05
-2.29825762164742e-05
-6.18883312636036e-05
-4.23133634050189e-05
-1.68388572963548e-05
-1.58813284044751e-05
-1.11220494480758e-05
-5.2717135113442e-07
-4.8923904198401e-06
-6.77771504999575e-05
-4.38170660930367e-05
-4.89300637539375e-05
-4.31210311986806e-05
-5.99434203703247e-05
-7.37946416190958e-06
-2.67900676390085e-05
-3.93949620043814e-05
-5.36893135017503e-05
-4.95958787438865e-05
-1.97834975619351e-05
-4.80967215024198e-05
-7.0872872237944e-05
-3.94937936020815e-05
-2.80243202437182e-05
-6.57592927237862e-05
-4.88815567527599e-05
-4.77896373096746e-05
-3.13442223317332e-05
-2.88662244274873e-05
-1.41317994962174e-05
1.55362529592234e-05
-5.26741740433789e-05
-2.84000434776087e-05
-3.8869497939388e-05
-4.18250805740368e-05
-2.16878945089832e-05
-4.32320559538432e-05
-2.49505264624627e-05
-4.62959922738756e-05
-2.54198963711006e-05
-2.07947303615738e-05
-2.48745254439575e-05
-8.30830581039502e-06
-3.46848775297115e-05
-2.44080863771505e-05
-2.6297351349631e-05
-1.93212530202867e-05
-1.36144603780553e-05
-3.9902022895646e-05
-6.52089571041975e-05
-4.15255790818245e-05
-1.80867804478673e-05
-3.38270194321062e-05
-6.48047792831734e-05
-7.39027066559315e-05
-5.38132029893958e-05
-5.60854126675739e-05
-2.16719364331275e-05
-2.18784411822269e-05
-3.37004198868675e-05
4.10294969813109e-06
-1.39442067295905e-05
-1.18890205505e-05
-9.38002698127001e-06
-3.82126480698799e-05
-3.78278490578396e-05
-3.30446361319472e-05
-1.46913713443613e-05
-4.96681543940301e-05
-1.41331466645406e-05
-3.72221112150045e-05
-1.82734293934321e-05
-4.61014505316257e-05
-6.91921256048387e-05
-5.62345814695071e-05
-5.78422684216982e-05
-7.24140192303064e-05
-4.43004586632327e-05
-1.40488347447661e-05
-3.17851851359129e-05
-5.33385720870817e-06
-1.8924395017315e-05
-3.36160104309898e-05
-1.55848457067453e-05
-3.38376430535267e-05
-4.33481069677181e-05
-4.89291406268297e-05
-6.37582578580007e-05
8.48883291287002e-07
2.95311180354389e-07
-3.44221084215314e-05
-1.70223757263125e-05
-5.21603729330967e-05
-5.79778323162364e-05
-5.28438525472583e-05
-5.41400502070177e-05
-3.32155355983778e-05
-3.5320102299005e-05
-3.40613074111863e-05
-1.6430362189178e-05
2.12400784953085e-05
-5.2197583206326e-05
-2.46122970241498e-05
-3.59446757805405e-05
-2.10766718785018e-05
-5.05729220904578e-05
7.53643387852948e-07
-1.72498929023967e-05
-0.000101246766472452
-4.31136963835475e-05
-1.16040981846142e-05
-4.72313904883542e-05
-2.42123056362081e-05
-4.24975883638931e-05
-4.05161279551992e-05
-4.94376338975465e-05
-5.42672982538799e-05
-3.2215694383297e-05
-5.96136876984456e-05
-3.59287722270873e-05
-2.51529434256749e-05
-7.52813472900957e-06
-4.89378726033904e-05
-3.36404416254161e-05
-1.39602193861493e-05
-2.50812309435462e-05
-2.62030990206956e-05
-1.985726547328e-05
-3.44256483257871e-05
-5.13699520184227e-05
-2.36240237161434e-05
-4.06845160026374e-05
-3.12189587518072e-05
-1.0880438618879e-05
-2.28773109689729e-05
-2.03927005091502e-05
-8.45568628916018e-05
-5.47506695763302e-05
-2.67860451451542e-05
-6.70382265135956e-06
-1.32678027232766e-05
-6.23622447748416e-05
-4.22969323528722e-05
-4.19624518867372e-05
-3.0174706520106e-05
-2.98631126881947e-05
-4.38128123323132e-05
-4.98174254309997e-05
-1.70029558466934e-05
-5.30553349882725e-05
-4.13308397805128e-05
-5.12053436148395e-05
-4.13771068623856e-05
-3.857058683389e-05
-5.03555184190205e-05
-1.60153626907247e-05
-8.71880914407002e-06
-1.67119615368549e-05
-2.76760600123576e-05
2.02914325473208e-05
-1.67564754287391e-05
-2.17352775362291e-05
-2.79020578419847e-05
-2.88464010615422e-05
-1.74298714349618e-05
-5.60945454562598e-05
-5.76929520639475e-05
-1.75510668295256e-05
-1.76997531917258e-05
-2.08545266760588e-05
-7.98878816542594e-06
-5.69805495044571e-05
-1.93751008919448e-05
-3.53026718239313e-05
-4.25134322869903e-05
-3.48313638561873e-05
-3.00439512010532e-05
-2.55410971012921e-05
-4.49740220782747e-05
-3.45886113766836e-05
-2.6694953117999e-05
-4.98899366544873e-05
-3.98544165877602e-05
-1.56931983914129e-05
-2.29281912844324e-05
-5.26439549884336e-05
-9.73535207057762e-07
-4.22359426627853e-05
-4.61635671775413e-05
-1.55580532241228e-05
-4.24634239475181e-05
-3.70259109366954e-05
-2.47177065731437e-05
-4.29457879463847e-05
-2.97281032305908e-05
-1.83313848399525e-05
-2.03861865054066e-05
-4.06077588900547e-05
-5.1424677081036e-05
-2.74948236128176e-05
-3.8702299017628e-05
-5.70469882311095e-05
-3.73944638222367e-05
-1.66081388782115e-05
-1.73208874990319e-05
-3.35560678233581e-05
-1.61927776437606e-05
-3.86863691026156e-05
-2.89159313311835e-05
-4.47704548564257e-05
-6.48999839447058e-05
-5.39707757188668e-05
-2.75725174729914e-05
-2.40668129171209e-05
-5.04444018632319e-06
-3.25650522724016e-05
-2.91442769740794e-05
-2.71096187461486e-05
-2.16819277688613e-05
-5.21354774741914e-06
-2.54473612645798e-05
-7.91974931866884e-06
-4.30412824466481e-05
-2.07544085488217e-05
-1.32077114570118e-05
-2.46725395338954e-05
-2.90504498375824e-05
-6.23383391144614e-05
-1.38475932917707e-05
-4.97486205796236e-06
-4.77122012846188e-05
-1.4285783718784e-05
-2.13050689831023e-05
-1.63939403716577e-05
-6.25402964601352e-05
-5.71091492936796e-05
-2.86770520980907e-05
-5.52036565456984e-05
-5.99278694969668e-05
-5.79942917253013e-05
1.55669567876145e-06
-3.60479428899354e-05
-1.99437611854464e-05
-1.90841644718675e-05
-7.46526430378515e-06
-1.42225470492543e-05
-3.53272007780068e-05
-4.08666115867454e-05
-1.39442569051108e-05
-3.70316347286156e-05
-1.98798921062499e-05
-3.52451610912543e-05
-2.54669629503206e-05
-4.46040607520221e-05
-1.05851825227597e-05
-3.25751404630507e-05
-5.64066296869343e-05
-2.96432567905584e-05
-6.03977875096398e-05
-8.874093629441e-06
-6.03443895245479e-05
-4.44188593333154e-05
-2.87721405335673e-05
-2.55016136169758e-05
-1.85596952888437e-05
-1.68405965332222e-05
-9.45098533440588e-06
1.46333148333499e-05
3.26721482142522e-06
-9.06834432985247e-06
-2.9975461174219e-05
-1.01394050575142e-05
-3.80947024783016e-05
-6.08816902090128e-06
-5.17783485526655e-05
-1.12853884986098e-05
-4.92391660803208e-05
-4.72511233798262e-05
-3.56626298648272e-05
-2.05303174573155e-05
-2.39133354077779e-05
-3.56377152091507e-05
-3.25577488410167e-05
-4.53097827466383e-05
-2.22345194750574e-05
-3.02481506852367e-05
-3.54813124898713e-05
-8.03143445602779e-06
-3.43425092060777e-05
-3.41235826790567e-05
-4.0062698757225e-05
-4.10348416913767e-05
-2.41437106721253e-05
-4.97118248398782e-05
-1.14193638706098e-05
-5.79264264112018e-05
-2.66710112976434e-05
-5.06441826838132e-05
-3.69491195042015e-05
-3.14877236635053e-05
-3.85300193885378e-05
-2.41180737259473e-05
-2.54458370390528e-05
-6.84604050447992e-05
6.36184841920113e-06
-2.63122341558556e-05
-1.48620302911227e-05
-7.29953468596946e-06
-4.70234034843806e-05
-5.4860732021536e-05
-3.65492211794763e-05
-1.38266481733039e-06
-1.23161135176475e-05
-1.04212532947563e-05
-6.49426623054723e-05
-3.71230505654658e-05
-1.35287007839898e-05
-2.51966741468081e-05
-3.33668940021487e-05
-5.04358431540096e-05
-5.04543573547631e-05
-2.03253931004029e-05
-2.37078882837967e-05
-3.51202510914713e-06
-8.19061530802843e-07
-2.76795797994171e-06
9.09436903325224e-06
-2.28143783788169e-05
-1.7630916688867e-05
-3.02025524495278e-05
-3.16738622663183e-05
-4.28151588124691e-05
-4.09126937619662e-05
-8.10625069304564e-05
-5.37991348680688e-05
-3.4351627947965e-05
-5.83084656357905e-05
-2.7284777429131e-05
-3.26804031058353e-05
-3.32281406962539e-05
-9.4799529549607e-06
-4.66161290602307e-05
7.24912792690216e-06
-3.76432448840726e-05
-6.2289206895651e-05
-3.02358138021441e-05
-4.66765297233304e-05
-3.14002048243117e-05
-4.86450286763739e-05
-5.73308276887756e-05
-2.88113615919456e-05
-5.33050955059222e-05
-4.93726279600054e-05
-6.0644046510551e-05
-5.8837043898762e-05
-2.88369934046561e-05
-5.80351165762752e-05
-3.03153464985627e-05
-9.60470046557468e-06
-1.7425792477508e-05
-4.02048392778967e-05
-3.44403240996983e-05
-4.50477158219891e-05
-1.53569475695549e-05
-1.57852947885279e-05
-3.13410913061577e-05
-1.0400410645378e-05
-6.97361356729576e-06
-8.3882884721914e-06
-3.25795519054207e-05
-4.84025031375246e-05
-5.38267099473201e-05
-4.02626898197935e-05
-6.95506674486922e-05
-4.39153265058985e-05
-2.09565462525128e-06
-2.49889806457887e-05
-4.49728481960743e-05
-2.16532899534887e-05
-1.98856712692119e-05
-3.8803896166656e-05
-3.41193568589424e-05
-2.92030394013719e-05
-5.75083937952056e-05
-2.5021259242629e-05
-2.5879738814782e-06
-2.44140065887176e-05
-5.9064734487705e-05
-2.50315536909239e-05
-2.52821443051362e-05
-2.27871430855882e-05
-4.0832548236964e-05
-6.36593021652074e-05
-5.02138599497653e-05
-4.08061230501363e-05
-6.69534003360053e-05
-3.08337503878162e-05
-2.16378690948355e-05
-1.30062437286847e-05
-5.04656006797265e-05
-3.50563765183059e-05
-3.5025974830458e-05
-2.89588209507907e-05
-1.50924213802645e-05
-6.022054294702e-05
-4.5656517681707e-05
-3.3609780290313e-05
-1.43546626614394e-05
2.19586849991676e-05
-5.06888495435032e-05
-4.35811371280007e-05
-4.26528773199201e-05
-3.05127515775988e-05
-2.73612725830013e-05
-5.54571450078564e-05
-3.40046693340551e-05
-4.18599912446887e-05
-5.96884985492006e-05
-4.01230257520617e-06
-6.08904962867941e-05
-4.06454102639932e-05
-4.27874697333e-06
-3.05603123030923e-05
-3.73630015610238e-05
-2.46404835408429e-05
-1.05777254611551e-05
-2.48381704294279e-05
-7.55421187160383e-05
-4.73034975501649e-05
-5.53502348182334e-05
-7.54393938759198e-05
-4.36720041128234e-05
-4.80047974346743e-05
-8.72949259070523e-05
-5.96052580735311e-05
-1.01414624942463e-05
1.88711331362981e-05
-2.989954815493e-05
2.62028105743818e-06
-1.00233935553846e-05
3.60672390007212e-06
-8.33320124600702e-06
2.47658907067795e-06
-4.69592448024037e-05
-3.31988566261979e-05
-2.39227328078827e-05
-4.82231994213964e-05
-2.22578676866857e-05
-3.45383606564456e-05
-2.92927005051343e-05
-3.53459879686173e-05
-4.26059781159548e-05
-5.96544996275737e-05
-2.32994732743776e-05
-1.68279931255385e-05
-3.21175663003406e-05
-4.9132136229943e-05
-1.05798296346285e-05
-3.83012048526997e-05
-5.37416801007143e-06
-3.29190685760698e-05
-2.5586098256447e-05
-3.63748584781892e-05
-5.59573268249812e-05
-5.10193180725081e-05
-4.2716790527322e-05
-3.65970667208952e-05
-1.51197244590783e-05
-2.52818531345177e-05
-3.63707312213006e-05
-4.87875008641725e-05
-5.51906465981228e-05
-3.21621986657349e-05
-1.01295332350427e-05
-2.67965126175315e-05
1.19406813569001e-05
5.16833486592735e-06
-2.066599462786e-05
1.02351355008335e-06
-1.9388843608454e-05
5.59501262004603e-06
-4.53878790015749e-05
-3.18652358283709e-05
-4.68921283363682e-05
-4.70020484422986e-05
-5.19778278895664e-05
-6.16968660825311e-05
-5.67212346358867e-05
-6.07081437474243e-05
-4.01805792670083e-05
-4.01260128231853e-05
-3.96831364897368e-05
-5.77558830819372e-06
-1.13289756424664e-05
-2.99331823473861e-06
6.3590907012149e-06
-1.46060283156202e-05
-3.58938350053084e-05
-2.35143043503666e-05
-3.09615679860119e-05
-4.24736226119749e-05
-4.8372277120551e-05
-1.91488190280116e-05
-1.9697940779278e-05
-5.69785031286578e-05
-1.53760556727979e-05
-9.33060286597091e-05
-2.19366770761651e-05
-2.49123165157778e-05
-3.86014107737103e-05
3.51115962219764e-06
1.51453886678813e-05
3.27938408579936e-05
-2.11459431464028e-05
-4.68405809987116e-05
-1.56131876473514e-05
3.75552344126165e-06
-2.55563930643885e-05
2.09824506007466e-05
-4.92728338586262e-05
-5.58380209133602e-05
-2.28026221860869e-05
-3.66735788738457e-05
-4.007590219175e-05
-7.12931743608276e-05
-1.97019371279618e-05
-5.37392623098954e-05
-6.05191629313588e-05
-2.64369954364903e-05
-1.63265040341208e-05
-1.85457009713693e-05
-4.41189252829756e-05
-1.31550410384824e-05
-1.53842099641738e-05
-3.41130300968923e-06
-1.66383781794015e-05
-1.5647412152923e-05
-4.36090571919093e-05
-2.60394988116169e-05
6.86169316955635e-06
-5.10954469223954e-05
-1.08235038545893e-05
-2.01756961125475e-05
-6.19119782290748e-05
-6.51999955294444e-05
-4.81066783138441e-05
-1.95476552658826e-05
-3.68825165360394e-05
-6.33926140925503e-05
-3.54445088514407e-05
-3.05466253865957e-05
-6.7885559031105e-05
-2.28820822754097e-05
-2.50536085731237e-05
-2.72973285353357e-05
-5.23343217046679e-06
-1.10655300604528e-05
-2.74134246478189e-05
-2.67346574173269e-05
-2.64222893122339e-05
-3.7379653231913e-05
-4.65190272819432e-05
-2.00494386182681e-05
-6.00087937760042e-05
-3.1547337291539e-05
-4.24630942070925e-05
-3.72625540824388e-05
-4.63159772064327e-05
-4.36696524546227e-05
-2.69681109832934e-05
-1.23131846334499e-05
5.54298623979257e-06
-3.35647036341786e-05
-5.50642651601177e-05
-3.38551513145176e-05
-7.01225242344548e-05
-1.54151615273202e-05
1.92190945471659e-05
-6.29770880800146e-05
-2.59505569559942e-05
-3.14095192463925e-05
-6.2962432157426e-05
-5.54167161841347e-05
-2.27610993830554e-05
-1.93476159654043e-05
-2.99488192640836e-05
-6.56186446190074e-05
-4.17760889586905e-05
-7.14045401846869e-06
-7.13852697922373e-06
-4.93358134621471e-05
-6.38570259324931e-06
-3.3777635529602e-05
-6.05240634446326e-05
-4.4434191262023e-05
-2.42471546323525e-05
-4.21142003586842e-07
-1.64532568545951e-05
-4.74862457137093e-05
-3.9293307751272e-05
-2.16291884567525e-05
-2.14408491287453e-05
5.4607788681295e-06
-3.87794786175241e-05
2.12779913282127e-07
-2.48344393175015e-05
-2.563785662968e-05
1.00725757784414e-06
-4.27361717734064e-05
-2.80267713876179e-05
-4.19759649276253e-05
-5.01684017574804e-05
-2.97559027774747e-06
-4.64841446366281e-05
4.50331043582254e-06
-4.7973789895877e-05
-7.38084351635021e-06
-5.01888538811546e-05
-3.34665017186396e-05
-4.74121624295871e-05
-7.66469286832165e-07
-6.27124317103878e-05
-2.0004762217835e-05
-5.40452870802854e-05
-3.43968390900694e-05
-1.70704204356674e-05
-3.0598081417566e-05
-3.8416173806196e-05
-3.11065647399665e-05
-1.50958903786758e-05
-3.09916272131528e-05
-5.34729059419623e-05
-2.0361030402239e-05
-6.92524605679627e-06
-1.03588381974182e-05
-3.75662709610623e-05
-2.99382508607448e-05
1.18784846733384e-05
-1.08764832820656e-05
-3.89137243566186e-05
-6.68297809236212e-05
-3.8759611617482e-05
-4.23027951621589e-05
-4.24818419751984e-05
-8.75097885128467e-05
-2.72683326523046e-05
-5.03249531068923e-05
-3.34608955943795e-05
-4.33179755659968e-05
-3.80586595772888e-05
-3.18541399188499e-05
-7.22816856762663e-05
-4.31429397968729e-05
-2.23977996076556e-06
-2.18337091914628e-05
-2.64413709789729e-05
-4.15369096394614e-05
-3.62877098259442e-05
-4.35028502214536e-05
-4.88738898361125e-05
-4.17839013236323e-05
-1.88527141628861e-05
-3.74382623518742e-05
-1.02259944708902e-05
-5.91818221617405e-05
-3.02620301066957e-05
-1.40696322939322e-05
-2.73409198000033e-05
-5.07853770394969e-05
-7.47075798238516e-05
-3.88107878055285e-05
-2.64243532417583e-05
-5.36555757053217e-05
-8.69845206375473e-06
-1.72339748840836e-05
-5.44147693677731e-06
-2.44795993201924e-05
-4.30613591445088e-05
-4.46528528505223e-05
-1.78586184045176e-05
9.67964582412863e-06
-6.04202134989013e-05
-3.35354519862548e-05
-3.29663605353479e-05
-2.41780949215602e-06
-5.33390104999985e-05
-1.61636362403036e-05
-4.01596951670486e-05
-5.09769315581027e-05
-1.81302070628132e-05
-2.49475667277215e-05
-3.37420042136999e-05
-1.8522682611586e-05
-1.42397272236353e-05
-2.80050624807176e-05
-3.46708435010611e-05
-3.12692588912426e-05
-8.90161114824602e-06
9.57893531501686e-06
-1.08068136666871e-05
-6.19576125923864e-05
-9.6765614537814e-06
-2.2459153400604e-05
2.77810490439657e-05
-4.69269260778246e-06
-5.32397412500492e-05
-4.64315570399778e-06
-6.24310428296426e-05
-3.3811203092144e-05
-2.66782527169569e-05
-4.33504104452816e-05
-4.68164889675796e-05
-2.41598649702473e-05
-2.8728354916755e-05
-4.69698405755397e-05
-4.09983403953115e-05
-2.55348846612787e-05
-1.20048210941428e-05
-3.83273454389737e-05
-1.1374654328734e-05
-2.91955657798138e-05
-3.97812712723208e-05
2.56659846300873e-05
-4.94428656640892e-05
-2.86313209348956e-05
-1.2740098526955e-05
-3.12548996885909e-05
-5.18196851944254e-05
-4.60670131432461e-05
-2.76214727584259e-05
-2.48738233513918e-05
-3.28399013929369e-05
-2.45604992511791e-05
1.00597751170542e-06
-3.87962457056271e-05
-2.25512699627787e-05
-2.13496921090546e-05
-6.88804541374449e-06
-1.77294409839131e-05
-4.64274791467231e-05
-1.69523358682314e-05
1.58802642062453e-05
-2.48350348955167e-05
-4.6433992446445e-05
-3.80930357623623e-05
-4.50138178885051e-05
1.51360181157539e-06
-8.42302435936766e-05
-5.83281693134186e-05
-5.53609255352016e-05
-4.4723192459919e-05
-4.30654464352722e-05
-2.72733464243594e-05
-4.52218307958838e-06
-2.14059664837128e-05
-4.91930399732068e-05
6.43343454112181e-06
-2.3583915739992e-05
-6.23279892798328e-05
-1.72479743497784e-05
-1.92820486251609e-05
-2.07640431153076e-05
-6.15805122621516e-05
-4.27840638148933e-05
-4.6107452715596e-05
-8.03707502215304e-05
-4.37078785553975e-05
-5.0706118779138e-05
-3.92619977822853e-05
-1.87443263097679e-05
-4.78538088868834e-05
-8.78710564416653e-07
-6.49172236414038e-05
-7.06316878252298e-06
-4.70524550852543e-05
-1.78432870380142e-05
-3.52524292105309e-05
-1.49080292191824e-05
-9.6984387355803e-06
-2.11574794413994e-05
-4.13834583355903e-05
-2.94974328095585e-05
-1.22757712020294e-05
-3.36635561501888e-05
-2.17164563573169e-05
-3.76717033282784e-05
-7.5881365985303e-05
-8.2991227718024e-05
-2.47651343379834e-05
-3.52885149535668e-05
-3.97147953113573e-05
-7.40940914186656e-05
-5.44362921834065e-05
-8.80397353536735e-06
-1.38512528286241e-05
-5.29733347541032e-05
-3.46518093366233e-05
-1.61557087692652e-05
2.01108410614848e-06
-7.32821018484718e-06
-2.56340730596898e-05
-2.62397544612799e-05
-2.7667039771089e-05
-1.09784277923822e-05
-7.49245922905741e-06
-3.22449641380841e-05
-2.37344917982912e-05
-1.59311528652259e-05
-1.06234874820964e-05
-2.83009231499843e-05
-4.75387566966446e-05
-2.7215743931704e-06
-4.8874292612024e-05
-1.91533495011167e-05
-2.22601299353699e-05
-1.4281593978187e-05
-3.55968067819677e-05
-7.91701556675628e-06
-3.6822597419028e-05
-5.64070548767803e-05
-4.25962843237899e-05
-1.15218394017779e-05
-3.26443566084627e-05
1.68199992174968e-05
-6.26930518203222e-05
-1.07067626007516e-05
-1.52695382266653e-05
-7.97019813483621e-06
-6.99669053781055e-05
-2.95955339849014e-05
-1.16477377407724e-05
-4.48251644423419e-05
-2.44742507460302e-05
-1.16192652137747e-05
-5.55472450503455e-05
-7.57960917808728e-05
-2.6672829023314e-05
-3.28315911232686e-05
-3.92318909029333e-05
-3.72781545581786e-05
-1.58663105021236e-05
-1.71549996699564e-05
-5.88644709548753e-05
-4.80238193296392e-05
-6.06961241810082e-05
-3.94349588541927e-05
-2.57297829186101e-05
-2.92038752201227e-05
-3.73054625433991e-05
-1.67254240632848e-05
-4.19426434335561e-05
-1.81703735183118e-05
-4.82265809805091e-05
-5.89278382508617e-05
-5.58605335300174e-05
-1.82815143573964e-05
-4.11100147033624e-05
-4.13202778847757e-05
-5.09651422800934e-05
-2.53458577292725e-05
-5.46862261296445e-05
-5.00029101524391e-05
-4.36404132192418e-05
-2.22481525964519e-05
-1.79312931953049e-05
-2.17993349203279e-05
-4.96854062963745e-05
-5.31859579103419e-05
-2.91302437909616e-05
-6.81082519526858e-05
-2.59100838749904e-05
-4.1503036995654e-05
-4.26671269228713e-05
-6.20931057064572e-05
-6.49166889566251e-05
-3.28932113525847e-05
-1.90720513090273e-05
-5.52397550291993e-05
-2.4079255897297e-05
-1.74616075250237e-05
-2.55687213463753e-05
-2.48814184682611e-05
-3.7461990031157e-05
-3.00181081430467e-05
-4.22468949524935e-05
-3.28675830423648e-05
-3.7501946882158e-05
-4.62891870538287e-05
-3.46182190910493e-05
-1.39897820804017e-05
-4.28832173222645e-05
-1.56957081728805e-05
-3.62763854732637e-05
-4.78301051421338e-05
-5.91618202468923e-06
-4.06532423191481e-05
-5.33791112277614e-05
-1.33369010646821e-05
-7.99874001353445e-06
-3.28882454848142e-05
-4.44790948973024e-05
-2.09473633321856e-05
-2.27816084132894e-05
-1.22751611362241e-05
-1.80930854308099e-05
-3.66251244911577e-05
-3.16989558210011e-05
8.36270379174336e-06
-5.1178724902656e-05
-2.56124437019722e-05
-4.75650270762733e-05
-3.32708256531299e-05
-3.5808878342843e-05
-2.50985837505602e-05
-3.37850702967957e-05
-4.91822993397918e-05
-4.97238705056598e-05
-3.8233542377564e-05
-4.73834769740228e-05
-4.375709873035e-05
-1.4232424711992e-05
-2.8116791094281e-05
-1.47758330949724e-05
-1.74022194503673e-05
-3.11199208555866e-05
-1.85066130766648e-05
-2.72297531824299e-05
-3.8985293623734e-05
-2.97204611206575e-05
-9.25507396295615e-06
-2.00035523701197e-05
-2.63715972556969e-05
-8.99880486237701e-06
-6.19390775719175e-05
-3.83887658764742e-05
-4.01639342662395e-05
-5.84345792094328e-05
-4.80463035678218e-05
-3.67012680775829e-06
-3.42651184463784e-05
-8.5494831652762e-05
-4.84816065685425e-05
-3.99912051949624e-05
-3.41396907012984e-05
-2.85071886171544e-05
-1.80698472689566e-07
-3.04296027136745e-05
-2.34939010647691e-05
-3.27440675100103e-05
-6.66593616854015e-05
-2.07191641593707e-05
-4.70053248972405e-05
-3.29136016524496e-05
-4.90270145918357e-05
-2.64138908612342e-05
-7.147771067197e-05
-7.73319309501384e-06
-2.21782364675505e-05
2.46242964953426e-05
-4.16654831070235e-05
-1.24247165256387e-05
-1.62175868768275e-05
-5.51859568918379e-06
-1.02362911928072e-05
-6.79005842159085e-05
-2.48894114024987e-05
-4.07223036712485e-05
-2.28091954999749e-05
-2.60863172191067e-05
-5.0905860077405e-05
-3.42259254960605e-05
-4.78726084225309e-05
-4.21021211297052e-05
-3.52104259890338e-05
-6.91860429830017e-05
-4.71745974754913e-05
-2.59864897539623e-05
-4.2568196138103e-05
-2.25235848174171e-05
-2.01853624602842e-05
-1.87582013225831e-05
-2.29755894893036e-05
-2.06384430080244e-05
1.15625198172999e-06
-4.80555544786465e-05
-1.26077746598949e-05
-3.71594475845798e-05
-2.79541565504456e-05
-1.85823834990767e-05
-1.50059326482079e-05
-6.19373375688389e-05
-3.02031685526269e-05
-4.66037673225766e-05
-9.23982110425387e-06
-4.0621752538101e-05
-4.83556740491581e-05
-3.11581400900821e-05
-3.92952565566738e-05
-2.99546544316761e-05
-3.83065329012827e-05
-4.82850401904583e-05
-1.54650939359364e-05
-3.08262288901754e-05
1.64497470141676e-06
-7.8515231120912e-06
-9.10352648499368e-06
-5.72040702412158e-05
-1.55893413700206e-05
-3.96711417867266e-05
-2.44445039176913e-05
-2.64469660654362e-05
8.95192665437116e-07
-4.23876832359851e-05
-8.22110539492767e-05
-4.20125254504878e-05
-4.64894407393444e-05
-3.70556002367474e-05
-2.9476082105859e-05
-4.44216966091305e-05
-6.66793334393023e-05
-1.26906679916028e-05
-3.97804568718731e-05
-4.0792252842634e-05
-3.66055420762488e-05
-2.77390536595538e-05
-3.77455807683793e-05
-5.34268618072306e-05
-5.36041341164537e-05
-2.40692366193702e-05
-2.27801863820284e-05
-2.61711674679266e-05
-4.29350425188746e-05
-6.5966463706966e-05
-3.93731434031127e-05
-2.69282754320382e-05
-1.32236555296336e-05
-5.95557090409692e-05
-2.62479580719269e-06
-3.5475181334892e-05
-1.98180303731614e-05
-2.43075580224385e-05
-4.94059695243078e-05
-3.78112522519264e-05
-4.8968099064403e-05
-4.10135070624006e-05
-4.94078518182518e-05
-4.0017155565878e-05
-6.35972234388939e-05
-2.19250094240622e-05
-3.70959403313205e-05
-5.40210508779557e-05
-1.6311799703121e-05
-5.83073041035919e-05
-3.21932809997314e-05
-4.27165284927558e-05
-3.99398793752727e-05
-5.27295200072794e-05
-4.98290270921914e-05
2.70296435666628e-06
-4.55290044172302e-05
-4.3956693106614e-05
-3.45287713652853e-05
-5.42139235961015e-05
-2.27208812507854e-05
-5.06736490276491e-05
-4.88669262944772e-05
-4.63882811087682e-05
-4.48873685144358e-05
-1.88951554492675e-05
-7.63681220951064e-05
-3.53238226851892e-05
-4.42767154917337e-05
-2.98557043903845e-05
-7.47386458886983e-05
-1.98231404576478e-05
-1.70471441670538e-05
-6.14423942916548e-05
-1.51988176389803e-05
-1.8515313605692e-05
4.28616433821902e-06
-3.81166873791775e-05
-5.78084858933759e-05
-4.99100953546823e-05
-4.2456659283224e-06
-7.28472177357509e-05
-3.03269835809273e-05
-3.76245574012897e-05
5.96232503979435e-06
-4.68818545183993e-05
-5.27002528036011e-05
-3.00682960719747e-05
-1.00750855208901e-05
-1.89952956638829e-05
4.43440163944402e-07
-6.02506532782754e-05
-3.16748970952283e-05
-3.69032136944144e-05
-2.14007926856833e-05
-3.6763128428006e-05
-2.89879063711006e-05
-5.40290290330567e-05
-7.87632429335472e-05
-6.4711790956853e-05
-3.66697005569473e-05
-3.78491102434645e-05
-5.15283830701833e-05
-5.1464222595782e-05
-1.49723084607349e-05
-3.25047702493467e-05
-4.05273380361859e-05
-2.59703758861966e-05
-3.44148785836663e-05
1.23413361505013e-05
1.87587920589915e-05
-2.92238196115184e-05
-1.48975629274584e-05
-5.04731865970602e-05
-3.24202742959143e-05
-4.53718507918224e-05
-3.96208043998901e-05
-3.82142891134534e-06
-5.64872745773508e-05
-5.52564770416901e-05
-3.87973413520202e-05
-7.02041378060485e-05
-3.00067021191234e-05
-5.93220261565896e-05
-1.92893847476365e-05
-5.1879723303759e-05
-5.83449733691333e-05
-8.7746062631458e-06
2.06748386679581e-05
-2.848318721687e-05
-1.43430065805757e-05
-2.78786807599538e-05
-3.79334750240032e-06
-7.0726339141766e-06
-3.64188115408606e-06
-3.39523608949854e-05
1.0553236755839e-06
-2.59739648590897e-05
-4.63262920826565e-05
-9.3529869344085e-05
-2.93356276916301e-05
-4.61741686222533e-05
-7.59673498075566e-05
-2.83100567076461e-05
-3.23676941101275e-05
-1.76492572322822e-05
-4.89471384852279e-05
-3.11327494083544e-05
-3.5808924449169e-05
-3.63931031521118e-05
-8.54586049714951e-06
-2.19206113335143e-05
-4.79327312469883e-05
-4.89997161425598e-05
-2.66448627989954e-05
-5.48581444373942e-05
-1.5136710402269e-05
-6.76892192253662e-05
-4.60013040209483e-05
-3.41409123572655e-05
-4.55231039243457e-05
-2.70398340646027e-05
-4.05640281908954e-05
-6.09597731335537e-05
-2.52942094764251e-06
-5.26734139431112e-05
-7.1614843065156e-06
-1.10983199416918e-05
-8.00779573662182e-06
-1.63408489172627e-05
-1.99294485338062e-05
-3.86303624066681e-06
-4.56873150778111e-05
-2.16951433073408e-05
-5.77989882432753e-05
-3.28591103182098e-05
-3.88277404705541e-05
-8.44165689978387e-05
-6.47379055852105e-05
-7.70755005389912e-05
-5.20846496708508e-05
-5.99935441728042e-06
-2.62260477785378e-05
-6.51317755592549e-05
4.64449196380429e-06
-8.80683016967774e-06
-2.07321918768338e-05
-3.96030864016769e-06
-3.31262591899457e-06
-3.29837796445818e-06
-6.78460354718235e-06
-1.06681743500998e-05
-2.94748532051937e-05
-2.98981582120371e-05
-3.93976912193351e-05
-2.78962178519293e-05
-4.39253860087944e-05
-4.67693240112062e-05
-6.35003623479734e-05
-5.74538984996525e-05
-2.4295542190402e-05
-3.85553309465258e-05
-5.33710885739205e-05
-6.85159750039455e-05
-1.47649456061662e-05
-2.10275157746855e-05
4.01830557889115e-05
-3.18139165924471e-05
-2.04368862316679e-05
-1.87247668852888e-05
-4.5349995322966e-05
-2.68636037857988e-05
-3.77144944847028e-05
1.14829244058082e-06
-6.3450990187481e-05
-8.46855597781169e-05
-6.30489586270193e-05
-6.1519476511196e-05
-4.34767984261875e-05
-6.02322996573105e-05
-4.67382055302113e-05
-4.35062798253323e-05
-3.51574379053406e-05
-3.37900287314542e-05
-2.77538610433705e-05
-2.92936155316489e-05
-3.745831105733e-05
-2.35835547389372e-05
6.54159628182072e-06
-1.04042095006224e-05
-1.82710888486702e-05
-7.38093634146946e-06
-3.23505558745872e-05
-2.42515021213273e-05
1.2348241896792e-05
-4.1538457949916e-05
-2.69272246609887e-05
-3.97499568412235e-05
-4.62232929826434e-05
-1.33099605856992e-05
-4.48175762634457e-05
-5.35903858888452e-05
-4.74980390677464e-05
-3.34970224422908e-05
-3.39016868595243e-05
2.10365817635284e-05
-2.42758031645123e-05
-4.39568158395257e-05
-5.34743399500815e-05
-1.15671000121131e-05
-4.13035219681313e-05
1.51625859837542e-05
-4.23868307950019e-05
-8.53326251655117e-06
-2.7954262423398e-05
-3.2397930456197e-05
-3.9864894104566e-05
-2.68458321930374e-05
-6.43414716817124e-05
-7.40132769311943e-05
-3.4604753702271e-05
-5.3319445839494e-05
-6.12859367803995e-05
-7.41131151001922e-05
-1.81284420605186e-05
-9.83828457080964e-06
-4.66350767691194e-05
2.04319223665403e-05
-2.10041820446164e-05
-1.93283414849268e-05
-2.81605805975479e-05
-6.17203012835951e-05
-7.70634400870855e-05
-2.49996185842449e-05
-3.07665835415156e-05
-3.47951993434767e-05
1.68109988028238e-06
-3.44966395112441e-05
-2.90698231508051e-05
-3.27753377340693e-05
-4.22884810359201e-05
-2.63669505144138e-05
-5.44567436170356e-06
-6.99440692155246e-05
-2.45050750158662e-05
-1.10092894728563e-05
-2.68776891509969e-05
6.1470229591642e-08
-2.18773479764916e-05
-6.66645415540981e-06
-3.13601397248314e-07
-2.5657628182483e-05
-2.28135222662732e-05
-3.50356099016422e-05
-6.54687658929956e-05
-2.02827568818605e-05
-5.65253090793037e-05
-3.96563676376912e-05
-4.92975360360599e-05
-3.97305189081924e-05
1.89278889447426e-05
1.28231927064638e-05
-1.63272736146386e-05
-2.12597977234869e-05
-3.48540162193266e-05
-2.44137014954418e-05
-1.36065032155428e-05
-1.66271561400586e-05
-3.58818820966711e-07
-1.24482072070937e-05
-1.04885923480984e-05
-1.90551249753629e-05
-4.1313038931601e-05
-3.32957191338032e-05
-5.02336472498605e-05
-5.42148366225739e-05
-8.69369603896267e-05
-6.40538913678077e-05
-4.21434218237366e-05
-4.40210060793384e-05
-3.45081373309597e-05
-2.81072681097171e-05
-3.34525996772182e-05
-3.57971653671949e-05
-5.99474289778422e-05
-2.38584193846626e-05
-3.87563766462853e-05
-3.01433788175764e-05
-2.35382978233477e-05
-7.64414154901266e-05
-2.57489873329544e-05
-1.92033372807768e-05
-3.11493300640675e-05
-1.48933621760951e-05
-5.1589967353567e-05
-7.74831848208281e-05
1.95310405356006e-05
-2.16816684115031e-05
-3.81429536431794e-05
-9.80839213881132e-06
-1.86285071993178e-05
-5.22784015919828e-05
-2.35573698429336e-05
-3.73785274213891e-05
-3.08334407040154e-05
-1.90712501532249e-05
-4.48987934549958e-05
-8.46478613143159e-05
-5.41676483135356e-05
-3.4426190770088e-05
-5.68478459247423e-05
-5.67076813956702e-05
-1.47169890908245e-06
-3.38208186222773e-05
-2.59584011804919e-05
-4.26084926738055e-05
-5.07842161506878e-05
-4.43604555589167e-05
-3.73900865383453e-05
-2.76960162450343e-05
-3.28202756475167e-05
-5.06951698072135e-05
-4.84765627885706e-05
-3.8248716845511e-05
-2.59179283992112e-05
-5.98528100648186e-05
-1.55434668625329e-05
-5.28771446273566e-05
-7.02998959422485e-05
-3.93977509381672e-05
-4.7015447882185e-05
-5.34701091672047e-05
-3.23439152379267e-05
-2.13267929464651e-05
-3.35701071708022e-05
-3.4859352032125e-05
-4.25068899243747e-05
-3.36018821459393e-05
-3.99236495211287e-05
-2.81803625751726e-06
-3.32272466577711e-06
-9.19721344371258e-06
-2.85495927924021e-05
-1.53109795301399e-05
-7.00340642001393e-05
-4.12831424120408e-05
-3.7331819399605e-05
-2.68782420221898e-05
-3.76343638698097e-05
-4.82448334549891e-05
-3.76884080341847e-05
-2.52433620129353e-05
-1.29555206606931e-05
-5.92177642247527e-05
-3.76799796757001e-05
-6.00593845619596e-05
-1.99353966063654e-05
-4.39598683093682e-05
-2.5291706445124e-05
-6.66454662282651e-05
-3.71553710558425e-05
-6.05269066274264e-05
-2.97992916628814e-05
-3.16040262764942e-05
-2.25803218317616e-05
-5.47273190960534e-06
-5.76016670335894e-05
-1.74128649836945e-05
-3.05605570358084e-05
-1.49650635937854e-05
-3.51152266244841e-05
-2.42621459605035e-05
-1.92713062780545e-05
-3.77451497245141e-05
-5.23952268958275e-05
-5.1594426835839e-05
-4.44736784618778e-05
-2.18325237964207e-05
-3.03623618209366e-05
-4.25669375120716e-05
-5.03535192799982e-06
-2.67746167359769e-05
-1.269666598145e-05
3.27941557553933e-06
-5.46533840965694e-05
-3.80487798160222e-05
-6.71226915208336e-05
-4.14034323969166e-05
-5.765831531058e-05
-4.24824362214811e-05
-5.60821720075304e-05
-3.86086853041857e-05
-5.84718870023481e-06
-3.67457843533489e-05
-2.48543057221615e-05
-2.02061147954491e-05
-7.24398331749625e-05
-9.70066887324273e-06
-3.5453502838148e-05
-1.70839739618234e-05
-3.63334675389881e-05
-1.30117695398067e-05
-2.61750959699344e-05
-4.69142994249738e-05
-6.10263671320245e-05
-2.96479591085059e-05
-3.03334634713509e-05
-4.3106245470183e-05
-3.65291412769273e-05
-5.91287512338695e-05
-1.63987459069417e-05
-1.23829104545049e-05
-1.40792984525288e-05
1.62375323021643e-06
-1.79644358667337e-05
-3.81452860746933e-05
-3.16853226872863e-05
-3.7646220504928e-05
-5.93934154950578e-05
-1.30003667493686e-05
-7.74940060062834e-05
-1.95871283265614e-05
-1.11599770262586e-05
-3.92474845523518e-05
-5.9631746232651e-05
-2.96663843072047e-05
-5.56454838851597e-05
2.30684611645244e-06
-2.32095822596694e-05
-3.62388368873137e-05
7.06411022181619e-06
-3.18348411296905e-05
-1.09125615072263e-05
-4.64379099964945e-05
-4.22259574303052e-05
-8.7754531902013e-06
-5.41952509798345e-05
-5.7228404291612e-05
8.64332628972207e-06
-2.62768316781169e-05
-5.04784314600246e-05
-2.31747294189124e-05
-3.15413110413276e-05
-3.73462515984022e-05
-6.01548504976002e-05
-5.45697466008116e-05
-2.29688692855837e-05
-1.87393474410727e-05
-2.55905101730854e-05
-4.71606082209916e-05
-3.03874025959102e-05
-1.95512457831487e-05
-1.53865157629721e-05
-3.5698230750281e-05
-2.08257325957267e-05
-2.4482613065996e-05
-4.46046817371086e-05
-5.37062439569133e-05
-2.15426634505087e-05
-5.07212338529586e-05
-1.03382871899722e-05
-7.13174263415632e-05
-5.06442259309989e-05
-3.22535787902217e-05
-5.26983986675015e-05
-2.19843159431536e-05
-4.68155472156795e-05
-4.71570751858796e-05
-3.63982370643821e-05
-1.40625496186447e-05
-6.12456586079025e-05
-4.60683651103371e-05
-1.16996920884057e-05
-2.04766104004891e-05
-3.32299451903553e-05
-2.88932544196823e-05
-5.68807004067307e-05
-1.78439551314843e-05
-3.48973028920763e-05
-4.29710476282231e-05
-1.53099874391891e-05
-5.17443669556192e-05
-1.73222402876944e-05
-3.05012105272711e-05
-4.31903754753198e-05
-4.3654947082649e-05
-9.99731176037758e-06
-5.21353063398829e-05
-2.29232860045483e-05
-4.34522395316818e-05
-1.66037748565312e-05
-1.15433657693213e-05
-5.52431154770025e-05
-2.44961823499804e-05
-3.05729362201495e-06
-2.87829156746846e-05
-3.97387377355166e-05
-2.04404848229117e-05
-7.25061315368434e-05
-2.60361606826078e-05
-1.93350216635246e-05
-4.44749887665754e-05
-6.1660100265193e-05
-2.16641559907589e-05
-4.25789452422121e-06
-2.94661624488213e-05
-4.08694677061011e-05
-1.70091549811939e-05
-3.95149427281367e-05
-2.35853930419509e-05
-1.49253195316149e-05
-1.33906074595534e-05
-4.15617033013678e-05
-1.89545219145572e-05
-2.91587418512919e-06
-5.42707896214838e-05
-3.65003045372195e-05
-3.22497971931429e-05
-4.12958036247499e-05
-6.909775457231e-05
-6.37289777977832e-05
-2.00116310318527e-05
-4.75919790769344e-05
-3.3226061491567e-05
-8.97510229748665e-05
-3.85632519593961e-05
-8.6698153642137e-07
-8.14060094041013e-07
-4.28765103449511e-06
-3.7946456447519e-05
-2.77238317986162e-05
-2.38024451836692e-05
-1.59781960724437e-05
-4.05144515203661e-05
-3.89822650281795e-05
-6.29113340970985e-05
-3.79404171051929e-05
-1.39547822023643e-05
-5.09166687077073e-05
-5.42417408522304e-05
-5.44809039433996e-05
-1.97821728270049e-05
-2.14322208140033e-05
-1.19329415094706e-06
-5.81316046903323e-05
-3.0766524225988e-05
-1.13006450922116e-05
-4.45840606393566e-05
-2.32894123324917e-05
-3.80087586181809e-05
-4.5029978059855e-05
-1.98468000311337e-05
-3.98278746463352e-05
-4.8428453261736e-05
-6.86163987460713e-05
-7.54421022295173e-05
-1.81323926268005e-05
-2.03402661874666e-05
-4.9630288423243e-05
-4.99688576345746e-05
-4.69996330971818e-05
-5.10266875706804e-05
-3.54065242665998e-05
-1.30629364158614e-06
-3.97915619408108e-05
-5.13076557633506e-05
-1.58754828693523e-05
2.03269659938274e-05
-1.93068824721312e-05
-2.95196148831392e-05
4.55620828863817e-07
-2.86459750429012e-05
-4.23245220505553e-05
-1.98968814634984e-05
-3.62886426826709e-05
-5.606816366163e-05
-2.43472187649345e-05
-3.33163956548492e-05
-4.17910276292411e-05
-4.11645160927709e-05
-5.09484165988006e-05
-1.19904584413186e-05
-3.6172923817725e-05
-2.51196856045805e-05
-3.35106309616634e-05
-2.83013667826984e-05
-3.50337931019848e-05
-7.16358702527982e-05
-3.86513402928405e-07
-3.30047847888013e-05
-2.30598937387829e-05
-5.33739082008623e-05
-1.24227564802924e-05
-2.77353716817396e-06
-3.21297716356662e-06
-4.7741942210135e-05
-1.82574348371462e-05
-3.4878696069068e-05
-3.95441700304546e-05
-7.20669792874421e-05
-3.4257851434566e-05
2.92084352566256e-06
-3.74714224265099e-05
-3.86885661157456e-05
-4.85072887779502e-05
9.80703228702872e-06
-4.41397168997356e-05
-2.98652518597898e-05
-3.29714860684035e-05
-3.14631631276016e-05
-2.45971347286036e-05
-2.42750580014057e-05
-2.89743386040132e-05
-4.8487525147834e-05
-4.03192445170789e-05
-9.55262222390037e-05
-1.20404069868555e-05
6.13424074615007e-06
-1.86976286120208e-05
-2.5105562480536e-05
-5.37216337491197e-05
-1.41512584254249e-05
-1.06045095492743e-05
-6.74025205050728e-06
-2.36749363027514e-05
1.458970826089e-05
-4.90858109497445e-06
-1.0168067089472e-05
-9.8471294533741e-06
-3.6849568033764e-05
-7.455765544718e-05
-5.56699885035409e-05
-5.17566307805983e-05
-6.526154962823e-05
-4.81361657340641e-05
-6.53636221151613e-05
-4.42922534116601e-05
-8.62895969720301e-05
-2.45352158317253e-05
-7.27469606468479e-05
-2.42396730930882e-05
8.50412549160621e-06
1.12751430770621e-05
-5.13087755321208e-05
-1.50979153094321e-05
2.59069528953542e-06
-2.05875009144141e-05
-2.31611352765789e-05
-3.20352626205619e-05
-5.65610153858614e-05
-4.60874037765249e-05
-4.81979347455973e-05
-1.52761542300349e-05
-2.905354240121e-05
-3.61130590692652e-05
-3.0226616158653e-05
-3.79614666690231e-05
-2.91870712603465e-05
-3.23910267133985e-05
-5.12836232090151e-05
-3.94801719109719e-05
-7.15563932468892e-06
-4.04486829757998e-05
-1.72143038306112e-06
-3.34493921771817e-05
-1.9390129140512e-05
-4.10535745765137e-05
-2.94992417437281e-05
-3.92764152096194e-05
-4.50145014904586e-05
-3.81720971171544e-05
-3.52217213827373e-05
-3.09932127280362e-05
-5.46845421822723e-05
-3.67581760408744e-05
-5.03193339479172e-05
-3.68224328237744e-05
-2.73524133929167e-05
-2.09480125379589e-07
-2.29685827608282e-05
-2.12388589211886e-05
-1.63262489036271e-05
-4.03033462094151e-06
-4.85164814120955e-05
-3.52889266634462e-05
-1.82864946336355e-05
-2.19570684772861e-05
-1.73966419899487e-05
-1.07948543396705e-05
-5.03092956259867e-05
-3.28613499251183e-05
-6.27179822658741e-06
-4.16824098333845e-05
-7.42328187744466e-05
-2.54897614492795e-05
-8.12282487084685e-05
-2.554473602683e-05
-2.84251184343286e-05
-1.7633005030104e-05
2.74911344191915e-06
-1.29029996901702e-05
-1.0418436683272e-05
-1.24955531210224e-05
2.82455918248909e-07
-3.37356299850351e-05
-9.62298875837711e-06
-3.09231764617465e-06
-1.08912423097749e-05
-2.3357164031237e-05
-7.99359775600651e-05
-6.36899615361278e-05
1.1982373259704e-06
-4.33060265461054e-05
-3.9331871223311e-05
-2.18330176095443e-05
-5.02017772865633e-05
-5.96573257493796e-05
-3.69153892745074e-05
-2.40616821666327e-05
-4.32872831379902e-05
8.18238280092554e-06
-4.54933109945225e-05
-2.8655352211082e-05
-3.15017525208901e-05
-4.59020113414466e-05
-7.23269923242489e-06
-2.0646170408418e-05
-2.21624938131397e-05
6.11202218273781e-08
-5.58384400970427e-05
-2.89978160470341e-05
-7.41239438374925e-05
-2.81862523147032e-05
-5.52044762332055e-05
-7.01110544796523e-05
-6.92275645492336e-06
-2.42716138577082e-05
-2.3356155233397e-05
-3.85936441888283e-05
-4.48664335502846e-06
-6.92780556581358e-06
-2.56686823002528e-05
-5.81566901960671e-05
-1.98103763559884e-05
-6.36684881445445e-05
-8.35531502588143e-06
-4.96777632049553e-05
-3.66600860805678e-05
-6.2567631104862e-05
-2.86557601774091e-05
2.086408905358e-06
-4.19892408080945e-05
-3.75890505546913e-05
-3.33560948249643e-05
-2.42774917613993e-05
-1.1376331927227e-05
-5.29129629219568e-06
-2.02487874476667e-05
-2.09345220823477e-05
-6.57318885723869e-05
-4.38984095142501e-05
-3.67119706743644e-05
1.20774775003035e-05
-5.48275910731259e-05
-4.17525583605002e-05
-2.27030841037872e-05
-2.82110947931775e-05
-4.98212715521455e-05
-6.15217586176126e-05
-8.70950754532837e-05
-3.46251687466413e-05
-5.2423658695596e-05
-1.73399348189405e-05
-1.97183043656337e-05
-1.64951353399012e-05
-2.30620128127654e-05
-1.48215987847623e-05
-1.2346955972088e-05
-2.20257838724128e-05
-1.00249529447739e-05
-3.64460122887008e-05
-1.92269990722288e-05
8.09705552421185e-06
-3.3398829108668e-05
-2.75175762975225e-05
-5.47126689745179e-06
-6.26267693423699e-05
-4.3136868263092e-05
-6.30795830769738e-05
-4.91488449626536e-05
-6.16025080003183e-05
-1.7788363020065e-05
-4.19762798896419e-05
-4.12349972008098e-05
5.55370831919703e-06
-2.01339449716205e-05
-4.6021330732317e-05
-2.48495956579583e-05
-2.45185279703783e-05
-1.12933569529445e-05
-4.2341410781659e-05
-3.47493834120937e-05
-2.49023314035105e-05
-3.67827286190629e-05
-6.61551972892219e-05
-1.24644754246011e-05
-3.20911113149892e-05
-1.47291288180696e-05
-3.26255925324097e-05
-5.58816526187467e-05
-3.52260111170967e-05
-7.5291311627978e-05
-2.69138904875992e-05
-4.63489470803229e-05
-3.01873316414198e-05
-2.30929264415023e-06
-5.43658872092706e-05
-4.58042895368803e-05
-4.55479712126168e-06
1.23833762862401e-05
2.71416539436008e-06
-6.47318264333922e-06
-3.3247210437769e-05
-6.63971398541556e-05
-7.20180995381275e-06
-3.42139944827885e-05
-2.29408300697707e-05
-4.35420766978702e-05
-5.77639997525812e-05
4.88548171953346e-06
-2.58776347944713e-05
-7.21225244889416e-05
4.99270830927583e-06
-6.72689237748894e-05
-1.0410648673504e-05
-1.03738375607636e-05
-2.35850827196477e-05
3.65027126421969e-06
-3.19228374347125e-05
2.99606952584051e-06
-3.64094486790521e-05
-1.96288675848012e-05
-3.87248811430298e-05
-3.0994724572922e-05
-7.56206623216364e-05
-7.23072002514601e-05
-3.26355613230168e-05
-5.3690256783588e-05
-2.00427619058986e-05
-3.23207277537202e-05
-2.3238328530022e-05
-2.00078064572867e-05
-3.46821210129649e-05
-3.37389750828732e-05
-4.41286256860389e-05
-2.12532535896554e-05
-1.07575775082649e-05
-4.88354312900616e-05
-2.26135462107674e-05
-5.13452459649592e-05
-1.53759831670125e-05
-3.40003459776709e-05
-3.22406188555211e-05
-6.02462236534913e-05
-1.96810068144801e-05
-2.79207951070265e-05
-3.52386520856526e-05
-6.22194349853044e-05
-1.27443835627296e-06
-2.5227059878016e-05
4.31757962430123e-06
-1.57038422364409e-05
-1.52732708797925e-05
-4.82565031728259e-05
2.87182631729237e-06
-2.60105573447685e-05
-4.19167261834826e-05
-3.9046301324848e-05
-4.82536194238078e-05
-7.17626873826743e-05
-4.15575049792146e-05
-2.54708405057842e-05
-4.53573187663996e-05
-6.15335120602928e-05
-5.94375926596897e-05
-2.71492332777977e-05
-1.67176221085348e-05
-2.68442178389812e-05
-4.02472937850038e-05
1.70385311350221e-05
-6.53890675313207e-05
-1.90781459116415e-05
1.5812812571467e-05
-4.03708800957302e-05
-2.16093576786603e-05
-2.61768625616128e-05
-4.72963743589405e-05
-5.80384748662149e-05
-9.74989633414068e-06
-4.9883130522302e-05
-2.69189789292395e-05
-3.84446504248712e-05
-3.79909315568977e-05
-1.94047595743712e-05
-3.59298648139044e-05
-4.319938545169e-05
-1.47726812959744e-05
-2.573977428407e-05
-5.44412054959194e-06
-2.61469615268826e-06
-6.63802310929408e-06
-2.25442858779922e-05
-7.44599089613687e-06
-1.77790560920581e-05
-3.38394101647107e-05
-4.71905206986197e-06
-2.65358405328004e-05
-2.76263937474247e-05
-2.91926149122109e-05
-7.46466562827111e-05
-5.69647808566855e-05
-2.43398553577457e-05
-1.67307530252327e-05
-4.809440077603e-05
-2.52246149603093e-05
2.21112969244673e-06
-1.80661936080544e-05
-1.56221850226434e-05
-5.506577093243e-05
-2.1807917405829e-05
-6.1688005577955e-05
-9.32748575300442e-06
-3.76185190629426e-06
-4.07905914857237e-05
-4.14251600937523e-05
-2.31078826370194e-05
-5.08496282051149e-05
-5.0413823109609e-05
-7.87026226297238e-05
-6.2556206351074e-05
-7.97179459572618e-05
-6.4707868734038e-05
-5.08067019410417e-05
-2.55122309365985e-05
1.58997875035845e-06
9.97804989972552e-06
-4.39344584351429e-05
-2.18765008143942e-05
-5.2749668413954e-08
-2.36644383803013e-05
-2.10407379879312e-05
-4.19455429893492e-05
-4.48229874782864e-05
-4.4271043492462e-05
-3.3900439603113e-05
-6.05252037097192e-05
-5.24030419165712e-05
-5.88231816930713e-05
-5.22237423857439e-05
-9.98911869193366e-06
-3.54617608555519e-05
-8.80469598071206e-06
-3.01329763803897e-05
-2.47412942261816e-05
-1.53906069486939e-05
-2.7561448401591e-05
1.96572280633575e-06
-4.80097824102415e-05
-3.79221204860338e-05
-3.96418125779073e-05
-2.75081752060087e-05
-4.91657562779418e-05
-3.1895736059764e-05
-5.5473351609818e-05
-5.22390441105027e-05
-4.13709225161294e-05
-3.08639547888082e-05
-2.35541935434212e-05
-1.3982986510723e-05
-3.71290241641337e-05
-2.68986623498576e-05
-6.08053649316145e-05
-9.13925521641294e-06
-1.28260314665666e-05
-9.92355977871735e-06
-2.74947740520273e-05
-3.4791573206125e-05
-1.39394888548725e-05
-5.89591841482184e-05
-2.00769896811884e-05
-3.17622269257823e-05
-5.82019589973245e-05
-5.88397360050564e-05
-6.35291212632285e-05
-3.48581802345959e-05
-5.51198048136673e-05
-5.21473294752666e-05
-2.19723929090124e-05
-5.1234300540221e-05
-4.29367299274148e-05
-5.8901749063692e-05
-2.62494216628269e-05
-3.42196973113894e-06
-3.5520385387818e-05
-7.05015078609295e-05
-1.03669983538547e-05
-6.90959989682164e-06
-3.05574848398137e-05
-6.39316356918575e-05
-5.16736660379593e-05
-5.54205532643444e-05
-1.16058734165411e-05
-1.45048638424264e-05
-1.82115637965545e-05
-3.93953743984677e-05
-4.57184936310938e-05
-5.06237505072064e-05
4.65374155550421e-06
-2.09344347224024e-05
2.87599429119816e-06
-2.21530661539867e-05
-5.30792607736312e-05
-5.87662998643468e-05
-4.59567939560681e-05
-3.93270935185909e-05
-5.41658359537765e-05
-3.34054884490474e-05
-3.06318670247898e-05
-2.89469219280152e-05
-4.04808942172703e-05
-2.87213569302691e-05
-5.18641289079935e-05
-3.57935384313959e-05
-3.46660651861704e-05
-3.7363768912578e-05
-4.8838644831982e-05
-4.15625133308864e-05
1.7242944130846e-05
-5.45685184118873e-05
-2.11186041101897e-05
-7.01431483833609e-06
-1.42285262058324e-05
-1.49600260780414e-05
2.88427409855193e-06
-1.93356217753064e-05
-1.6216750506938e-05
-1.73358079173658e-05
-3.13917086759187e-05
-3.45885573703653e-05
-4.6935417352013e-05
-4.29634526135234e-06
-4.70678214489363e-05
-4.09749405122045e-05
-2.28663726413663e-05
-9.31141219786552e-06
-2.6598547251916e-05
-1.42457091372549e-05
-3.78423392894778e-05
-2.69524073279992e-05
-4.40478025502917e-05
-2.12471736136178e-05
-8.60331409892114e-06
-9.43994024003745e-06
-2.82583755002424e-05
-4.47620846320107e-05
-3.45563671459573e-05
-2.67040939432054e-05
-6.34776512484342e-05
-2.26617015553434e-05
-3.55396408082298e-05
-6.81331255406577e-05
1.39911582308556e-05
-4.5285844216252e-05
-3.58964136165186e-05
-1.36843370046996e-05
-2.5669147136904e-05
-3.99032432705724e-05
-2.01252464875167e-05
-1.02334499302289e-06
-3.14170893717085e-05
-8.99834766633777e-06
-4.88417093656807e-05
-6.37061128804984e-05
-6.30539017812814e-05
-2.86428251938678e-05
-1.7163201285237e-05
-3.5266209825222e-05
-2.73264457275004e-05
-4.62015031134124e-05
-5.41509041870108e-05
-1.66233041552843e-05
-4.42575969791343e-05
-3.06308798976997e-05
6.6355392023993e-06
-3.5955054349531e-05
-9.07122354857318e-06
-4.89914985436033e-06
-4.38918160999955e-05
-2.51924541342306e-05
-3.88336406765073e-05
1.02923813091095e-07
-4.58252027478698e-05
-2.23682912816557e-05
-3.87437335477687e-05
-1.40896596466809e-05
-2.84592910179251e-05
-5.14703088239173e-05
-7.08812345051299e-05
-2.67841144345591e-05
-6.54879040122937e-05
-4.76194636932398e-05
-5.72308786046465e-06
-3.45832445587464e-05
-1.27268352626283e-05
-1.98572345991627e-05
-2.11118598498471e-05
-2.2803488771549e-05
-3.2996379077949e-05
-7.11031617372305e-05
9.00590302954835e-06
-1.32508907589493e-06
-6.62085786058345e-05
-6.63916359102118e-05
-1.7045216997616e-05
-4.17906585498954e-05
-6.94740223486745e-05
-2.5726589574322e-06
-5.40789562932896e-05
-4.35936881063643e-07
-3.84675060850968e-05
-1.11584380116962e-05
-5.99852710600484e-05
-7.62322486721661e-06
-9.92862787315701e-06
-3.72173208242051e-06
-4.14030026010189e-05
-4.85675914327815e-05
-5.23082728632288e-05
-3.41204867839749e-05
-6.28208662875154e-05
-5.65666013924523e-05
-6.85254347058359e-05
-7.32751834550879e-05
-2.10091376991664e-05
-2.62746322497462e-05
-3.79702440556742e-05
-5.71654148226094e-05
-9.88883493395982e-06
-1.71047478717183e-05
-3.14956623066678e-05
-1.09453258309567e-05
-1.32885286379929e-05
-4.8096184283022e-05
-8.97855446113986e-06
-2.28649984876738e-05
-5.71514695012329e-05
-2.33460744333907e-05
-4.48005818722183e-05
-5.06931784806123e-05
-6.20471096729977e-05
-4.45048053327156e-05
-3.30508732216537e-05
-1.58973355857836e-05
-2.81000016675597e-05
-3.82174055313372e-05
-4.69020491683729e-05
-4.16799401998046e-05
-5.84948039456431e-05
-1.62040748589137e-05
8.9348821774288e-06
8.56378455493125e-06
-8.45871992184549e-06
-5.54971348389322e-05
-4.24151097079777e-05
-3.70752737590766e-06
-3.30094139070746e-05
-4.05928674603257e-05
-4.24164438896304e-05
-6.1090991844916e-05
-4.03071551211693e-05
-6.17303272358949e-05
-3.71339615493263e-05
-5.38929019657433e-05
-5.95832960804718e-05
-1.59897772994402e-05
-1.11957358824665e-05
-3.42803296507199e-05
-3.46236968342049e-05
-2.01139815509068e-05
-1.43035987020286e-05
-3.05373872343591e-05
-3.26566002160447e-05
-5.60876491511234e-05
-4.00793937310942e-05
-9.38598307803649e-06
-3.81670554606872e-05
-1.92395957330884e-05
-4.40005525009311e-05
1.22814274601274e-05
-5.04026983667408e-05
-5.17108567155879e-05
-6.94497006773855e-05
5.10288823524305e-07
-1.52826720022126e-05
-9.176056127543e-06
-2.20171213844312e-05
-1.44104508082009e-05
-1.82766747200305e-05
-3.31922589344735e-05
-4.17183253993681e-05
-3.03887242535467e-06
-3.81393981885907e-05
-3.88499057624428e-05
-2.16037593230927e-05
-2.16402444951353e-05
-4.1503828884747e-05
-1.70744591347488e-05
-5.53949384334408e-05
-6.84805893960571e-05
-1.66351066729219e-05
-3.44748364946638e-05
-5.35540230840263e-05
-1.21788567708533e-05
-6.72290715925684e-06
2.72553434977381e-05
-8.97087325070157e-06
-2.6854933818433e-05
-5.19757732892461e-05
-2.53120321910164e-05
-9.86086552338721e-06
1.66524306883814e-05
-6.75238839683028e-05
-3.03680379040919e-05
-4.22029320003031e-05
-2.70788224781689e-05
-5.87278939037913e-05
-2.40783813578032e-05
-6.09096865154212e-06
-5.57322603683183e-05
-4.72853625764128e-05
-4.17069087418522e-05
-1.42820169253836e-05
-1.88900160956565e-05
-1.64786683409154e-05
-3.8289104114239e-05
-2.42553001100323e-06
-5.73064913809629e-05
-2.48204845969488e-05
-1.36986694615249e-05
-3.8011875253756e-06
-1.83880702310973e-05
-2.77981506388626e-05
-6.95304270782601e-06
-3.32814997318029e-05
-2.31380182193174e-05
-3.04075250506782e-05
-8.39749719569393e-05
-8.08086696119208e-05
-6.24858925322445e-05
-4.16738110492276e-05
-3.83366364723435e-05
-3.57568343138766e-05
-1.8185439060568e-05
-2.50195151402242e-05
-5.25924989434758e-05
-5.28926947055801e-05
7.60765065022823e-06
-1.2391963972611e-05
-4.8294895505022e-05
-1.06594668782741e-05
-6.29934953318873e-05
-2.75282149716002e-05
-1.13486288219027e-05
-5.38346777632984e-05
-4.36763000753289e-05
-1.74548655644321e-05
-6.63429656137614e-06
-3.39654790590221e-05
-4.32133374281492e-05
-1.10247461789556e-05
-5.20783062379707e-06
6.77504461901827e-06
-1.85096079951945e-05
-2.52508973386038e-05
-2.04793111330603e-05
-5.55773963255884e-05
-1.41822599221718e-05
-3.15385237615145e-05
-2.74920150543406e-05
-6.18119640553801e-07
-2.82540368111038e-05
-3.63032651257529e-05
-2.23967843155415e-05
-4.02300784891733e-05
-3.15437800337105e-05
-3.8290590983399e-05
-3.21758193136186e-05
-3.89272713145962e-05
-4.82511623242348e-05
-2.246784808664e-05
-5.49466122609721e-05
-6.01970015595262e-05
-4.31792678815022e-05
-4.29267537564482e-05
-1.98691192166525e-05
-3.05069407848503e-05
-5.73055846759262e-05
-3.42911273417932e-05
-2.09480970229266e-05
-3.29931325200426e-05
-4.05375423386324e-05
-2.8620221709499e-05
-1.95350946523309e-05
-4.72536113413538e-05
-3.61138863585452e-05
-3.8670680966971e-05
-6.53398347758535e-06
-6.42507119863324e-05
-5.22649037633569e-05
-5.69518719926606e-05
-5.73678178178032e-05
-2.89010972416629e-05
-6.04474367934157e-06
-1.20284827880331e-05
-3.66347128436035e-05
-1.29176738337455e-05
-3.28929606350569e-05
-2.76620154590664e-05
-3.59237584235787e-05
-1.86232399603465e-05
-4.3464830054368e-05
-4.10197031221588e-05
-6.36855446709346e-05
-1.86883937759489e-05
-9.09678311494973e-05
-4.47663216260738e-05
-4.31862953096576e-05
-8.90865468752379e-05
-3.33773281498152e-05
-1.53324974386419e-05
-2.28446803873258e-05
-8.31493241016007e-06
-2.46915853971053e-05
-3.99168726674356e-05
-3.57360539144431e-05
1.27265112046295e-06
-2.77045489972479e-05
-4.39871433817267e-05
-4.45998095395192e-05
-4.69548777101356e-05
-5.43431664281323e-05
-2.91295612977419e-05
-3.43590611788834e-05
-4.21467855996587e-05
-3.38515757476944e-05
-4.98361714003889e-05
-6.50056016869237e-05
-6.00051316037825e-05
-6.88305169432976e-06
-1.73983199748498e-05
-6.00522623841935e-05
-3.52274323546226e-05
-2.91435186463307e-05
5.41074927640805e-06
-2.55866345882711e-05
-4.98000162387259e-05
-1.44752222493402e-05
-3.23890574427603e-05
-3.3736436191733e-05
-2.18284769738904e-05
-1.82551532566562e-05
-1.74236650084992e-05
-2.91154222567772e-05
-2.98110982069018e-05
-4.51393632808848e-05
-3.06584216155906e-05
-5.76618712448334e-05
-6.36836448832687e-05
-7.52617144327358e-05
-3.81215662603942e-05
-2.96989912349496e-05
-4.03934201000099e-05
-1.44584821653116e-05
-2.29381798217388e-05
-2.88979666430436e-05
-1.84792782463891e-05
4.47272743346356e-06
1.12674646424471e-06
-3.01153048065901e-05
-1.35085376586155e-05
-2.05786569044661e-05
-2.77150828518989e-05
-2.63734669257541e-05
-4.32885701284112e-05
-5.9880789980085e-05
-2.38332292266573e-05
-1.27359407073469e-05
-6.90730016165011e-05
-4.72055450840179e-05
-2.4284812948091e-05
-2.74956845490869e-05
-5.21076014281537e-05
-3.5282650642398e-05
-2.51775717373936e-05
-3.78429754356417e-06
-3.26096587093455e-05
-2.16488999186355e-05
-2.78598300390193e-05
-5.26022648967953e-05
-4.69710703866815e-05
-2.86036577472079e-05
-2.98600252864834e-05
-5.65658933417298e-05
-2.49155920973207e-05
-4.29499484194848e-05
-3.98788160310861e-05
-2.15259051000828e-05
-3.20561259438131e-05
-4.21414172417431e-05
-2.55978551912142e-06
2.46836674469574e-06
-5.89493498685545e-05
-8.19703373941236e-06
-3.46004230543796e-05
-1.19809202504474e-06
8.27221529029487e-06
-2.83205260784038e-07
-2.94941948899136e-05
-4.7880262140292e-05
-1.65020329342217e-05
-5.96594253473092e-05
-4.48009154997232e-05
-4.95535747567305e-05
-4.28935928859115e-05
-3.93666366289076e-05
-5.67903079406228e-05
-7.7903318185536e-05
-3.77466262193519e-05
-6.22841394832731e-05
-4.19437457749053e-05
-1.67316808326903e-05
-2.60267255687927e-05
-1.10979287202313e-05
-4.92979927035272e-05
-2.62529348878401e-05
-3.73644556233392e-05
-7.38271252607407e-05
-6.26754953993064e-05
3.8394739356239e-06
-3.34785626068562e-05
-6.02883132272049e-05
-1.57316349177034e-05
-5.7946495632572e-05
-2.50106187840068e-05
-6.02168331630296e-05
-4.55298008575468e-05
-5.16875787116418e-05
-2.7967034766248e-05
-4.85078556020143e-05
-4.56961489693396e-06
-1.06278663729898e-05
-4.60152688563861e-05
-2.74632904677987e-05
-2.21553835641717e-05
-4.67116478184247e-06
-9.18996023036413e-06
-1.18890377159252e-05
-3.85604831748014e-05
-2.37672157755051e-05
-3.52114406898163e-05
-3.62015711200112e-05
-3.64214677100071e-05
-4.36536470838973e-05
-5.30951181576865e-05
-2.18397922239219e-05
-1.13354990664924e-05
-1.67869178306744e-05
-1.23241600178365e-05
-6.6371934888257e-06
-2.52107020326073e-05
-4.39946634057589e-06
1.02936484744074e-05
-5.00532663602896e-05
-2.20694053321392e-05
-4.52599762230931e-05
-1.52622892803637e-05
-1.8577289081537e-05
-5.91891929624452e-05
-2.31429481345548e-05
-4.83690193961917e-05
-4.04877189001856e-05
-5.09550095228581e-05
1.73063723679966e-05
-2.17132253909822e-05
-1.18722358802213e-05
-2.952683219195e-05
-3.65844350415355e-05
-3.57857471561224e-05
-5.58568205753794e-05
-1.37905533169033e-05
-3.76733923370271e-05
-5.46696352074246e-05
-3.04799096331465e-05
-4.14838359619653e-06
-2.91647657745445e-05
-6.59271131729618e-05
-5.82551071478581e-05
-1.66186676678596e-05
-4.27378236108837e-05
-3.19281996991925e-05
-2.17555124632122e-05
-2.25238129137225e-05
-3.21874909675492e-05
-5.74323355530653e-05
-2.5982796320557e-05
-4.60134445715364e-05
-4.09037548561071e-06
3.358861084474e-06
-3.24530149785162e-05
-3.30339863033221e-05
-4.84662613764582e-05
3.3659467813032e-06
-2.77074124934138e-05
-5.68484248186669e-05
-3.22593492949198e-05
-2.05355978411972e-05
-1.44766104970992e-05
-9.70522732835868e-05
-2.27843898885654e-05
-5.32717986993683e-05
-7.13410259665668e-05
-2.26662989852191e-05
-7.67702589156626e-06
-4.61366331391806e-05
2.78253489594358e-05
-5.10806630692452e-05
-4.89722383511624e-05
1.23703365189153e-06
-4.61465911714066e-05
-6.82122730008714e-05
-1.95431335621179e-05
-3.55354154092653e-05
-3.88913121630961e-05
-4.37390209898527e-05
-1.84294208235882e-05
-6.40738953936041e-05
-6.10584315795121e-05
-4.07595534471101e-05
-4.12424296521646e-05
-2.8084822746042e-05
-2.35193896598633e-05
-4.56174796749304e-05
-5.00741442620786e-05
-1.76841708037189e-05
-9.7489379206381e-06
-4.80031526439526e-05
-1.48461965138448e-05
-1.88429147562536e-05
-2.45385365218937e-05
-4.69591918556134e-05
-1.724594305543e-05
-5.93589093239838e-05
-5.55674219233095e-05
-6.64732478113303e-05
-5.30439265656461e-05
-2.71586022764705e-05
-1.50507815889123e-05
-6.57006444448861e-05
-6.32500833961623e-05
-4.18201070046323e-05
-3.8066580914429e-05
-1.34382285118378e-05
-1.85579169642323e-05
-7.83678872959989e-05
-4.71024018056719e-05
-3.84772813883442e-05
-3.24740391427156e-05
-1.44810271477045e-06
-2.19316981250404e-05
-1.68245579437947e-05
-1.29536963542403e-05
-3.11869298646377e-05
-5.81057450362643e-07
-5.55009382763039e-05
-4.65544322253279e-05
-2.63823786600542e-05
-2.27351657409012e-05
-2.80157298212573e-05
-7.92396832109404e-05
-4.86231220263755e-05
-4.17187238918128e-05
-4.35206191861168e-05
-1.62618087364257e-05
-3.23936324595363e-05
-2.58199009341108e-06
-1.12608329890184e-05
6.88580953068698e-06
-4.22680616263066e-05
-5.8803975409926e-05
-5.42612463553292e-05
-6.97761386365812e-05
-4.13684530451731e-05
-1.96101439655987e-05
-5.23354810743088e-05
-4.46476453938367e-05
-3.08866926213055e-05
-6.24520930289302e-05
-4.97934707329037e-05
-2.75905935251763e-05
5.84769467803907e-06
-1.22500715077797e-05
-4.08097691153444e-05
-1.23059594642704e-05
-4.37442243517022e-05
-5.47402330383769e-05
-4.2384801170142e-05
-3.28438142253231e-05
-4.90883954391131e-05
-3.31207234029424e-05
-6.86661804810045e-05
-5.4246687534562e-05
-3.32970148766874e-05
-2.80697541989031e-05
-5.04239426142671e-05
-6.13116590054343e-06
-1.01263081739549e-05
-1.57570462271665e-05
-2.48953093934072e-05
-4.24998510195251e-05
-1.59542495721498e-05
-1.67759896650245e-05
-3.49712674869245e-05
-1.17002602523464e-05
-7.68460191703095e-06
-1.30580949724076e-05
-2.44229281124724e-05
-3.32165744213516e-05
-2.4536343816918e-05
-5.00486217210535e-05
-4.76535024957322e-05
-5.868730833929e-05
-2.08974746245322e-05
-4.95797928719615e-05
-2.11995200011585e-05
-1.58313855187716e-05
-5.62205535267605e-05
-5.70991039734508e-05
-2.64335923820893e-05
-5.16466825307728e-05
-2.11932514627501e-05
-1.61633696092607e-05
-7.99515139103078e-05
-4.95201825603449e-05
-3.73328894267332e-05
-2.92983718300511e-05
-2.06537254840363e-05
-5.49881180673573e-05
-3.91426389435463e-05
-3.33860351928532e-05
-5.97227938311629e-05
-3.68705594124091e-05
-2.15680742981273e-05
-2.8423914726579e-05
-5.18583502169679e-05
-3.76544194119739e-05
-3.08008673041021e-05
-1.69979382182465e-05
-2.6372572506095e-05
-5.83483090206353e-05
-9.11544019880668e-05
-4.36665229465079e-05
-3.78685175966753e-05
-3.50056657584439e-05
-9.87545824864679e-06
-2.28558289809635e-05
-3.74055642455257e-05
-3.18986190595428e-05
-3.60533647094742e-05
-1.27108807398645e-05
2.14935914852336e-06
-4.60416074904269e-05
-2.8391521140385e-05
-2.29038965587751e-05
-3.47614691105837e-05
-2.68883415989152e-05
-3.2978052955045e-05
-1.26969128384248e-05
-1.34786487056883e-05
-5.77751346098143e-05
-6.23656522005789e-05
-1.92861288783008e-05
-3.0606229072952e-05
-1.77821136706118e-05
-3.05404570710687e-05
-5.47890810555634e-05
-3.31486131212572e-05
-6.32570692919516e-06
-2.93311898325097e-05
-3.58083533611159e-05
-4.83052368923032e-05
-2.51303700430209e-05
-3.54828990829098e-05
-4.34907347364613e-05
-4.79645517314116e-05
-5.52242915101938e-05
-4.08906365557808e-05
-9.1693875968772e-06
-4.1329106944746e-05
-2.62016898603587e-05
-2.57317051325533e-05
-4.16359496581767e-05
-4.32013678648548e-05
-5.34622909519718e-05
9.2716264911534e-06
1.72733031104225e-05
-1.54426859733909e-05
-2.96160695040649e-05
-1.94691344169645e-05
-4.58623414124117e-05
-1.85058123434567e-05
-2.36279207450922e-05
-6.64017594245985e-05
-2.64025448694342e-05
-3.70886504114032e-05
-4.37054434631489e-05
-3.86312043371946e-05
-1.32542433323779e-05
-1.36669063701025e-05
-1.26987051522993e-05
-1.97074086369088e-05
-5.13185200642432e-05
-3.99718002064863e-05
-1.66566712791805e-05
1.39220345094242e-05
-1.27142162785792e-06
-4.07300131121223e-05
-1.82528886195285e-05
-1.37332334167274e-05
-4.85476359456407e-05
-5.92751595634289e-05
8.18584412694505e-07
-2.73383684343271e-05
-3.73334502506271e-05
-4.96117275745096e-05
-3.21844216304604e-05
-3.3967293621163e-05
-3.05469931401651e-05
-4.46450737494934e-05
-2.35299991333466e-05
-2.8740466547078e-05
8.58738350007589e-06
-2.40784475738538e-05
-3.72385647011299e-05
-2.15191057387417e-05
-4.29007056398049e-05
4.94790906394855e-06
-1.06200143983558e-05
-2.01004098918836e-05
-6.26266751049024e-06
-4.77421808740077e-05
-6.21527173812372e-05
-8.64841170644255e-06
-3.44004634590985e-05
-3.54694035638436e-05
-2.03768996053698e-05
-2.86785895820039e-05
-1.72650562883761e-05
-5.58371181723964e-05
-6.35430446771975e-05
-3.83137926771804e-05
-2.11144822317678e-05
-1.23265706762325e-05
-3.6031778854018e-05
-6.54812635706807e-06
6.3518710262455e-06
-5.27551577427475e-05
-3.05666678567499e-05
-4.41674137717842e-05
-2.83167993523448e-05
-6.80919617339931e-05
-4.43334198758468e-05
-5.3699647638728e-05
-3.76476585930003e-05
-4.18987692359931e-05
-4.63641788904751e-05
-1.36098512182678e-05
-1.74325123909944e-05
-5.6191908548133e-05
-2.32535943367265e-05
-3.79944214653464e-05
-2.07797255804501e-05
-5.42958509799943e-05
-4.63509290238097e-05
-3.6703672981762e-05
-1.00629168033863e-05
-2.04381069746894e-05
-1.99391293704776e-05
-2.84436965021035e-05
-4.15665837333878e-05
-3.27038234870121e-05
-6.12471853172303e-05
-4.00095383294472e-05
-4.10007257113492e-05
-3.70943461499784e-05
-4.46143847064833e-05
-8.82497323631915e-05
-1.8055964702486e-05
-6.22574947052655e-05
-4.38760033417092e-05
-4.84193794438154e-06
-1.85104809401112e-05
1.785849290954e-05
-3.92332383919116e-05
-1.30209296560945e-05
-1.34432043369417e-05
-1.82415626203937e-05
-1.52746466440542e-05
-3.8557990278065e-05
5.54671621419729e-06
-5.5057511802479e-05
-7.19980240760949e-05
-4.17514357810755e-05
-3.99193667001059e-05
-3.74401930922572e-05
-2.72274643329823e-05
-4.74562008986622e-05
-5.28136940572022e-05
-3.62096176301526e-06
-6.49694722896506e-05
-3.0909937452978e-06
-2.46727306850307e-05
-6.10268627277592e-05
-3.3362804830045e-05
-3.74801422095086e-05
-4.76895502675599e-05
-3.2899257026089e-05
-3.6469388851403e-05
-3.68021372845298e-05
-1.78157403982083e-05
-4.07453831107592e-05
-8.89883061277287e-05
-2.44908913684037e-05
-4.15999942863775e-05
-1.54869588723691e-05
-5.72530764934674e-05
-4.070936423949e-05
-5.5182020415666e-06
-3.55778330102074e-05
-5.05279378552842e-05
-1.99544348313211e-05
-4.62269627655156e-05
-3.22575401314493e-05
-2.45073500997395e-05
-3.58371515851881e-05
-5.96469433855106e-05
-5.28241788247719e-05
-3.18012443508006e-05
-5.69949266877242e-05
-4.45509734163962e-05
-2.68141746362412e-05
-3.97578532667271e-06
-1.60692559064351e-05
-9.69868892767409e-06
-1.78730303089683e-05
-1.12624378530466e-05
-3.6292513267185e-05
-2.78904532847952e-05
-9.70274015216375e-06
-6.92453245150209e-05
-7.36330480574703e-06
-1.23114067774227e-05
-3.28825182431566e-05
-6.15100963640077e-05
-5.76897809549892e-05
-2.80104946867681e-05
-5.41724410157787e-05
-7.14802706140276e-05
-1.1283403105714e-05
-4.0580356296968e-05
-3.75605126796566e-05
-3.78969434566781e-05
-5.32963730489762e-05
-5.59977785363907e-05
-1.72128281694264e-05
-8.32813145848126e-06
-2.16777842654689e-05
-5.30747338600264e-05
-1.87457227156663e-05
-5.46718275851328e-05
-1.44569800445677e-05
-2.75183285837989e-05
-5.49320330090923e-05
-4.12552628099636e-05
-3.74046191897383e-05
-4.564791689084e-05
-2.36341658076026e-05
-3.6037368110313e-05
-3.42006214712946e-05
-6.35722207586384e-05
-4.28994635270561e-05
-3.91529629772433e-05
-4.04393128881757e-05
-4.51316586244275e-05
-1.12260837557567e-05
2.3621992981269e-05
-6.23130515418645e-05
-1.40362303316913e-05
-1.39427113668528e-05
-6.65506343102998e-05
-5.04713358724399e-05
-4.86944430300148e-05
-3.72279415379027e-05
-5.80433771206518e-05
-5.6488673488867e-05
-6.06121553098469e-05
-1.09247401715705e-05
-4.77079617847441e-05
-4.12822851563999e-05
-5.25790794232033e-05
-6.63410770893766e-06
-3.05931800662075e-05
-7.34020036002985e-06
-3.79994067542375e-05
-4.93612935764953e-05
-2.97062593150935e-05
-2.83736554552886e-05
-4.28681235881679e-05
-9.0248164865541e-05
-3.00292072445335e-05
-3.46151030959875e-05
-5.63192888864738e-05
-7.73668563225224e-05
-5.1665168557265e-05
-3.44918055860511e-05
-3.90852168014605e-05
-2.69669581311098e-05
-2.92546492659772e-05
-4.28652207683506e-05
-3.13067602544801e-05
-4.06234129290281e-05
-2.97816350123161e-05
-1.26256824261784e-05
-1.13237741902142e-05
-4.91707318249622e-05
-3.34798051088481e-05
-2.73315016700365e-05
3.83590427905624e-06
-3.91444102537348e-05
-3.04731561362696e-05
-2.58344827133447e-05
-2.30052840634199e-05
-1.13218816637766e-05
-4.43762286207963e-05
-1.64652028149616e-05
-3.08771268533384e-05
-4.01892347899219e-05
-3.31865347647043e-05
-3.70461107855748e-05
-3.55872122329805e-05
-8.3664797413998e-05
-7.25999620522894e-05
-4.11839728095939e-05
-3.75652849323095e-05
-3.16083191981347e-05
-6.10649628428535e-05
-6.22667541369991e-05
-2.65238586174373e-05
-2.83598951968345e-05
-5.84725629528228e-05
-3.79646521432614e-05
-3.53420138680593e-05
-9.99124580609e-06
-7.95206038060688e-06
-1.33711530315068e-05
-8.6434363572099e-05
-1.91890039183819e-05
-2.6359236881456e-05
-5.10945128778468e-05
-5.95149500193716e-05
-1.8028017477211e-05
1.4504812779241e-06
-4.40212675015769e-05
-1.28348346319062e-05
-4.8285049593512e-05
-1.32113934430189e-05
-1.69324858607019e-05
-4.49949123159316e-05
-3.89635449358871e-05
-5.70887712381479e-06
-1.98145741864291e-05
-4.50064183009325e-05
-3.7762231784929e-05
-4.48421712058192e-05
-5.14142787033592e-05
-4.47047441061895e-05
-4.13010257821539e-05
-4.21153092814684e-05
-4.62539713073699e-05
-3.94528929468317e-05
-3.25378662396408e-05
2.07540590998836e-06
1.43709447163363e-06
-2.86833989613901e-05
-2.99164877325708e-05
-7.07488730204528e-05
-2.32934897722562e-05
-3.999357114475e-05
-7.7184192073929e-06
-4.11932052030452e-05
-3.06819572433215e-05
-1.7716398591636e-05
-4.39552037280564e-05
-4.44499642407801e-05
-7.68510794939261e-05
-3.30005837021398e-05
-4.05217568008658e-05
-4.11544944120656e-05
-2.63717152394512e-05
-1.34649131253833e-05
-1.18806433757314e-05
-2.91124722966691e-05
-2.23584454287111e-05
-6.74710727850301e-06
8.3269268886553e-06
-6.50750895438138e-06
-2.73583079810995e-05
-5.95549803779633e-05
-2.65954591640068e-05
2.14221330061193e-05
-3.64875752116467e-05
-2.47000609111875e-05
-4.25687470284492e-05
-2.53161314104689e-05
-5.78594229522238e-05
-5.45925066871579e-05
-5.82659081967738e-05
-2.84502206431012e-05
-5.39230866099657e-05
-3.05541928537908e-05
-1.43841459467213e-05
9.38978790016788e-06
-3.57939663916339e-05
-1.22165254117027e-05
-5.10648467888613e-05
-4.20546958527266e-05
-2.22740264956401e-05
-2.55673014095338e-05
-3.57818903764461e-05
-5.67731650831257e-05
-7.74103016523392e-05
-2.91177408940518e-05
-5.44516107581812e-05
-5.90835006921093e-05
-6.74525668051298e-05
-6.59214882722744e-05
-3.96141350866735e-05
-3.03494290835293e-05
-4.91611634065e-05
-2.2001608158134e-05
-4.39398680673446e-06
-3.83985055692563e-05
-3.76048443402317e-05
-4.87543686854533e-05
-2.7230972665908e-05
1.96899802103033e-05
9.76336332052794e-06
-9.87199737956034e-06
-1.5121300561058e-05
-3.06699785347388e-05
-3.22481768740068e-05
-2.35411281967173e-05
-4.83897768260257e-05
-4.99634902994718e-05
-2.54012780927715e-05
-3.22978259549594e-05
-1.54817180413053e-05
-2.49702970627364e-05
-1.36705060530505e-05
-2.39814854972307e-05
-2.78259497315189e-05
-1.6766265196275e-05
-4.09816553111688e-05
-3.54842682204261e-05
-3.54164985260904e-05
-4.51507009505895e-05
-2.72770608920776e-05
-9.42795458919354e-06
-3.38835277611838e-05
-1.03608391842539e-05
-3.42873032985807e-05
-2.79726677631923e-05
-3.89594093610406e-05
-3.65620924090625e-05
-6.17208723985778e-05
-4.60419595514023e-05
-3.00303990103224e-05
-5.87135350230536e-05
-3.25951367744082e-05
-6.69408968443251e-05
-2.89677668572501e-05
1.86393096935592e-06
-3.03654857292746e-05
-4.54196750284017e-05
-2.82151760069754e-05
-4.75829967051102e-05
-1.25244642706048e-05
-1.79889919896046e-05
-1.88592905706246e-05
-5.24480605010034e-06
-1.14905617984476e-05
-2.19481376877626e-05
-4.83724832327135e-05
-7.27103270492528e-05
-1.96254440916274e-05
-2.90882879339457e-05
-3.47109903534174e-05
-1.10436518099751e-06
-5.91034863295338e-05
-3.03127144046953e-05
-4.27343269869968e-05
-3.76404910809296e-05
-1.34607974452898e-05
-3.27097488302564e-05
-4.01911043123166e-05
-3.78699055742137e-05
-3.92399140760391e-06
-3.76307912848639e-05
-2.74573690207219e-05
-2.57591418149749e-05
-3.40084426986944e-05
-3.87877302377884e-05
-3.12005363366684e-05
-1.2699558425482e-05
-1.55572646371651e-05
-4.85040562240779e-05
1.51816036089966e-05
-2.06505463067158e-05
-3.60977475534093e-05
-3.56428718162539e-05
-4.77191573768065e-05
-4.11905252456248e-05
-6.44923678805609e-06
-4.20488971824669e-05
-3.25985512686421e-05
-7.65890315015984e-05
-3.18073822713427e-05
-7.29745549435733e-05
-9.15402642253641e-06
-9.44573512270121e-07
-6.38845069754686e-05
-3.55890974483098e-05
-1.92984473240993e-05
-3.56440540017133e-05
9.35484300672271e-06
-4.18071152635272e-05
9.10329666795269e-06
-4.2880063813125e-05
-5.8779036345269e-05
-7.0670590668364e-05
-4.25184892121823e-05
-1.72909348845319e-05
-3.22805149986917e-05
-2.99638119054741e-05
-5.38148865944416e-05
-1.56821732777689e-05
-6.838358411303e-05
-3.72042435031698e-05
-4.02503510490735e-05
-9.52929308634215e-06
-4.08692024062884e-05
-4.55546560763486e-05
-8.13878145122245e-05
-3.5372498614932e-05
-3.59766327962256e-05
-4.39447057976775e-05
-3.82360710635923e-05
-4.08417117095766e-05
-3.24397145297817e-05
-3.41976435237984e-05
-2.91999461676491e-05
-2.24518395362996e-05
-2.55608268850625e-05
-4.22799951669501e-05
-1.36495955452377e-05
-4.71524714362851e-05
-1.56047435316933e-05
-1.44573589670742e-06
-4.23488488130905e-05
-1.77190090811989e-05
-4.40205873865242e-05
-7.63499126729005e-05
-4.17783355686243e-05
-3.69499821755305e-05
-1.16788120701136e-05
-5.41513484593319e-05
-3.4761594252532e-05
-1.97803304820445e-05
-2.3618862841568e-05
-8.74625396082577e-06
-2.56204384310909e-06
-2.91730679090185e-05
-7.09021737489012e-05
-1.75821231065542e-05
-2.42173435218361e-05
-4.17352006724418e-05
-1.69028932587301e-05
-3.53701894027011e-05
-3.94804855066367e-05
-1.18234608880221e-05
-1.61710518171853e-05
-1.06025091891617e-05
-4.6090468812443e-05
-4.28156329264244e-05
-5.08351780376778e-06
-2.40330901908238e-05
-6.11002473508515e-05
-5.06237182669084e-05
-1.74580498480533e-05
5.60308789513473e-06
-3.0548682315746e-05
-7.52288487888343e-05
-3.46877991907975e-05
-5.48799795319009e-05
-4.94101066788577e-05
-2.13792615850047e-05
-3.81306257747886e-05
-3.46917450761515e-05
-5.21773720691138e-05
-2.11408069063621e-05
-4.86591592277002e-05
-1.1501092494407e-05
-3.13941646670857e-05
-4.11768173258929e-05
-3.69776843330259e-05
-5.84649032313735e-05
-3.44122714463451e-05
-3.5046279942717e-07
-4.39173994034402e-05
-4.12489102774241e-05
-6.62983292751519e-06
-2.91439798079029e-05
-2.32267635758985e-05
-1.32881704488177e-05
-2.22637945476059e-05
6.49138469868713e-06
-7.15436265997567e-05
-1.65150340938047e-05
-3.71339366595041e-05
-1.44941379376409e-05
-4.37515459595951e-05
-5.28334882326933e-05
-2.41958971816714e-05
-4.83111821074026e-05
-3.07839614833771e-05
-3.70845931140082e-05
-4.12183430490202e-05
-3.37511117949401e-05
-3.43208978459335e-06
-4.90331540565113e-05
-2.96795007052122e-05
-1.93643987189079e-05
-5.56690422634166e-05
-3.5674220940021e-05
-4.06076746139828e-05
-5.89133411019363e-05
-4.18948311558683e-05
-3.31078288047689e-05
-2.95198296301224e-05
-4.1488088916209e-05
-4.28628980029836e-05
-3.41311317984653e-05
-1.53053515060885e-05
-3.5083878471043e-05
-2.65154755745302e-05
-1.04713949064106e-05
-4.60702113370889e-05
-2.77354966731169e-05
-3.99480188617547e-05
-2.08865807386357e-05
-3.50814118532107e-05
-3.18454614360034e-05
-6.46723368526697e-06
-2.35879663137049e-05
-6.35662735659588e-05
-3.56009495331456e-05
-6.32969171278873e-05
-5.70641999101829e-05
-1.04306045382232e-05
-5.74488475748855e-05
-3.87521279288277e-05
-2.1057269262939e-05
-3.80808292384031e-05
-2.60625151392015e-05
-1.46135743481434e-05
-3.1958353615556e-05
-2.23114708748059e-06
-3.25895435742022e-05
-7.07986551699244e-06
6.71670480676056e-06
-1.64649290904292e-05
8.42478477307477e-06
-4.03034799987906e-05
-7.43905259940723e-06
-2.74880739749242e-05
-1.2569695903171e-07
-3.31728481884305e-05
-1.74549973564539e-05
-2.88594857304036e-05
-2.13183420306833e-05
-6.89106339416385e-05
-6.071030888515e-05
-1.77440342688068e-05
-4.87572617904279e-05
-3.93523546806708e-05
-3.69885593131635e-05
-1.34942590433106e-05
-2.70418311304794e-05
-1.79463039337497e-05
-2.30553652670738e-05
-4.69722723055822e-05
-4.73447047238357e-05
-1.71401059080676e-05
-3.67026987909436e-05
-4.25654180704042e-05
-1.56221641090211e-05
-4.70850118601059e-05
-3.64634977754945e-05
-4.75198579472768e-05
-2.01282928427496e-05
-4.34030183354694e-05
-2.76745335737489e-05
-6.97850011111763e-05
-4.51502603786112e-05
-1.97526373231773e-05
-5.6223075907349e-05
-3.14258802374035e-05
-4.96955370260961e-05
-4.06945957761187e-05
-3.45429171021804e-05
2.59436253176142e-05
-3.42392275193555e-05
-4.16364518794168e-05
-1.98131242156808e-05
-2.86331357802108e-05
-2.98665139048073e-05
-1.95283224724678e-06
-7.53277567576494e-05
-7.6815284591709e-05
-7.34714467314881e-05
-7.10790466466745e-05
-1.16890234494186e-05
-1.39040101146497e-05
-4.72946603649086e-05
-3.15658884143002e-05
1.75562623906225e-05
-2.65544025784889e-05
-2.20994030882515e-05
-7.60785957789993e-06
-1.33329840186108e-05
-2.52869027272388e-06
-1.40444838314698e-05
-4.26426891005227e-05
-4.71383983344478e-05
-4.34198407495744e-05
-5.463068358978e-05
-1.87058615924153e-05
-6.69785494974135e-05
-2.12047185704777e-05
-9.36350795820447e-06
-6.16149227945014e-05
1.88691546560841e-06
-2.72247276555867e-05
-6.96470310145874e-06
-1.38928051145974e-05
-3.29259725113767e-05
-1.13513215441924e-05
-2.05979162739897e-05
-8.56463717040025e-06
-1.2460633558226e-05
2.3649466539403e-08
1.89931248313111e-05
-2.98327506788998e-05
-1.06216973446985e-05
-7.08078857251413e-06
-4.10020066305193e-05
-1.82315124439246e-05
-4.10639127837261e-05
-3.85162119815287e-05
-2.75443569878897e-05
-4.5715387109742e-05
-4.11847816530169e-05
-6.00754126948446e-05
-2.96028719894314e-05
-4.23277003291614e-05
-5.44993229453094e-05
-4.99972382043314e-05
-7.86162090029063e-06
-5.66048210492127e-05
-2.23207594308678e-05
-2.9561768274166e-05
-1.00604159198015e-05
-3.99896231133227e-05
-5.6956898858028e-05
-3.39521163697612e-05
-3.61271058479849e-05
-7.57837815627719e-06
-4.7023203897469e-06
-1.24005300961922e-05
-2.38483923615036e-05
-1.41327863444155e-06
-3.83347861935971e-06
-3.25344348589845e-05
-2.45076642917318e-05
-4.93845116728041e-05
-4.04680283722401e-05
-4.44718093461014e-05
-4.97900468592766e-05
-2.47502178706516e-05
-9.21270813982309e-06
-5.3670598645965e-05
-5.48123833941742e-05
-4.38939434860067e-05
-4.85273963346101e-06
-4.50758442406734e-05
-3.01933473190526e-05
-6.42180582051982e-05
-7.07558278725025e-05
-2.22199593843969e-05
-2.4729253076179e-05
-3.47621261511537e-05
-5.59186281174304e-05
-2.96381970320339e-05
-1.01849167362274e-05
-1.56895750472531e-05
-5.0948762095301e-05
-3.44190532014475e-05
-2.44909210998695e-05
-3.58534698786161e-05
-4.71295795025367e-05
-3.06893457933649e-05
-2.8780815266952e-05
-2.69669081843406e-05
-1.49774361008186e-05
-2.30028865472665e-05
-4.32946916209902e-05
-5.71758429032143e-06
8.8290529933426e-06
-5.49845543931707e-05
-2.03602505928729e-05
-2.9091345558582e-05
-5.38983489350819e-05
-4.75954008466031e-05
-3.31566414524627e-05
-2.58967256096804e-05
-1.73401046190543e-05
-3.04595409732977e-05
-5.51676763383659e-05
-6.42911513027297e-05
5.32606240412844e-06
-2.21583856305176e-05
-6.55605308546166e-05
1.42990489491559e-06
-4.41820977993988e-05
9.61244285241108e-06
-5.62614940775636e-06
-9.57990206400787e-07
1.71460097511266e-05
-2.26921466036484e-05
-5.08785075229641e-05
-4.07911257248764e-05
-5.13127518782906e-05
-3.8310147821559e-05
-3.92519450174676e-05
-4.7576676528075e-05
-4.36965311576275e-05
-4.94520171595948e-05
-2.44721774838067e-05
-1.97270066421589e-05
-1.94146808792883e-05
7.75706641028297e-07
-3.97886678409155e-05
-4.13553679602943e-05
7.32419536357003e-06
-4.52173568445095e-05
-1.88458157938593e-05
3.84130791635177e-06
-2.84489268530548e-05
-3.41653626267971e-05
-6.26888901200078e-05
-3.19366302571097e-05
-3.72560484176304e-05
-4.85707040690325e-05
1.66370276386835e-05
-8.6850649978949e-05
-4.45615021255278e-05
-4.8778405401368e-05
-4.11436527533181e-05
-3.19087763449447e-05
-5.20195013279504e-05
-2.01347938813932e-05
-5.02126175076789e-05
-3.72326059888168e-05
-6.19952941483518e-06
-5.89552726034897e-05
-4.63981714806269e-05
-2.32785545489592e-05
-6.88955112215508e-05
-4.26321395748508e-05
-3.98574622566113e-05
-1.66770830038349e-05
-3.55143126426393e-06
-2.66368532397201e-05
-1.2324647829606e-05
-3.42112335213287e-05
-6.01332890320815e-05
-7.15942742488414e-05
-3.15021687654285e-05
-4.41508850875621e-05
-4.54349052233319e-05
-3.11101878528606e-05
-4.02385141515297e-05
-1.18206827102458e-05
-2.90316342212211e-06
-2.84723130173222e-05
-5.16652349065622e-05
-2.92559833028089e-05
-3.90097736510749e-05
-7.49228514805601e-05
-4.37536475094933e-05
-8.83318334086946e-06
-2.55762610553447e-05
-2.84899030857335e-05
-4.50120479296848e-05
-3.69727160287294e-05
-2.02519902202679e-05
-7.08901262266666e-05
1.2473113370001e-05
-1.30366565560788e-05
-6.40615427905612e-05
-3.66029482348729e-05
-2.40524110468846e-05
-5.23610502839535e-05
-4.03864710305004e-05
-2.2625710404516e-05
-4.50364671612277e-05
-3.13776192137384e-05
-2.05107615432067e-05
-3.2351129713396e-05
-4.42496664341448e-05
-8.07017513166086e-05
-3.51201058145285e-05
-4.12859963883778e-05
-2.66827837099504e-05
-2.67072169429119e-05
-7.13955590573708e-05
1.22072608696491e-05
-1.713638543482e-05
-2.52159711032911e-05
-4.93104745760052e-05
-3.00406066001441e-05
-1.99620191327398e-05
-1.61689067394148e-05
-8.85557230067662e-06
1.01674478005181e-05
-2.02104426272085e-05
-5.97865076629869e-05
-5.92354116935173e-05
-4.68191998438602e-05
-1.17400810352692e-05
-4.35355173327262e-05
-5.82295863732554e-05
-6.75507105127987e-05
6.8363157435882e-06
-5.07933431796832e-05
-1.28531288766702e-05
-3.56995943630292e-05
-7.07487790102987e-05
-2.24691805749977e-05
-5.14420480120642e-05
-2.83969787847675e-05
-5.97624743130662e-05
-4.57902237888879e-05
-4.59936755861242e-05
-3.41980066366312e-05
-2.97015664022807e-06
-8.02664479008744e-05
-4.94056871259776e-05
-7.51591786685838e-05
-3.43117256724093e-05
-4.24689755208572e-05
-4.80464949231826e-05
-3.59875327569573e-05
-2.68962764444864e-05
4.46898238635093e-06
-1.27914425455299e-05
-4.30457058690715e-05
-6.27801290395445e-05
-7.746056862167e-06
-8.67015420508942e-07
-5.80600793273334e-06
-2.31879552906429e-05
-4.50201304234374e-05
-1.70988378251513e-05
-4.68446363437541e-05
-1.64271949441161e-05
-3.20645954091037e-05
5.9834202988845e-06
-5.77590358679083e-05
-3.70269791866257e-05
9.86173203278135e-06
-7.02010349706232e-05
-1.24001895864577e-05
-1.90132180303802e-05
-3.16076751051381e-05
-2.29038997737004e-05
-3.05699231320727e-05
-5.1790476369892e-05
-1.68836031633266e-05
-4.00765596090112e-05
-2.90449991635006e-05
-2.27625157170496e-05
-3.55902267706664e-05
-4.95794566966604e-05
-6.42051340512627e-05
-5.96750578132756e-05
-2.91664975816813e-05
3.55990654231953e-06
3.96090336364922e-06
-1.70306279681765e-05
-5.71702375530861e-05
-4.71541053496866e-05
-3.69437217168103e-05
-3.22997637403406e-05
-5.32416923657222e-05
-2.2860863697277e-05
-6.57067475497951e-05
-1.64686180852322e-05
-2.68150474774652e-05
4.44771071917456e-06
-3.30441755549906e-05
-2.30899365547232e-05
-3.90564568145355e-05
-4.90699107572297e-05
-2.13629970298393e-05
-5.35251452898316e-05
-4.56421113007658e-05
-6.47459955092295e-05
-6.50809894728086e-05
-8.07559706890062e-05
-2.2820450925715e-05
-6.85746238170225e-05
-5.27902051466782e-05
-2.32307304818487e-05
-2.22675782283524e-05
-2.08762300488829e-05
-2.86838409397265e-05
-1.95157239365645e-05
5.44135971533938e-06
-7.58445236445109e-06
-5.99991075099806e-05
-1.11791664604441e-05
-3.48940082010267e-05
-2.77286922524734e-05
-4.0741896245837e-05
1.30985220189889e-06
-4.05087680680904e-05
-5.45788148096556e-05
-4.6447054998094e-05
-2.61322616523165e-05
-1.0982335255088e-05
-5.0322882999519e-05
-8.30500707074668e-06
-4.62482719223623e-05
-7.70531793888832e-06
-3.66586422035804e-05
-1.84794562522421e-05
-2.53150590520497e-05
-1.07993781690001e-05
-3.85635757798941e-05
-5.05783291913934e-05
-1.70424480684965e-05
-2.66800780141492e-05
-5.68055485411861e-05
-7.79261758469655e-05
-5.58168093451522e-05
-4.56454735059727e-05
-1.20540102952107e-05
-4.68068112134123e-05
-5.26123760122172e-05
-3.50113082631776e-05
-4.85881529313603e-05
-9.69108173806742e-06
-5.03337904207765e-05
-4.49821141438885e-06
-3.65374295845096e-05
-3.43091770984204e-05
8.63759287685136e-06
-1.21672354198481e-06
-3.64112641733838e-05
-2.49382758690141e-05
-2.95381758382299e-05
-3.60706190418003e-05
-3.81175397822278e-05
-2.96882735650747e-05
-8.01331604969157e-05
-6.21705116821025e-05
-5.274901086648e-05
-6.04016886708122e-05
-2.68729777115919e-05
-1.45249448409518e-05
-3.40484581780107e-05
-4.76276761260922e-05
-5.65620888346999e-05
-3.26077575234205e-05
-2.29229663998736e-05
-2.83259531135576e-05
-3.01798690330743e-05
-6.12771642480267e-06
-5.21882072612174e-05
-2.87281020257366e-05
-2.05015166811452e-05
-4.00684224779743e-05
-4.44640780861487e-05
-2.66807310054033e-07
-3.52623217487476e-05
1.1944580742026e-06
-3.27499578414784e-05
-3.64287150933593e-05
-4.1845198382641e-05
-2.7278053883919e-05
-5.35817674476027e-05
-2.01623502050909e-05
-5.01373148726489e-05
-8.55374428230965e-06
-1.58869970641502e-05
-4.55643730805827e-05
-5.31000573044248e-05
-4.61644547467601e-05
-2.3474640158234e-05
-1.38748091269585e-05
-8.82716059621214e-06
-4.5329084869023e-05
-5.57237225009985e-05
-6.64979163942183e-05
-2.03226951609725e-05
-2.19363421342965e-05
2.95907997382234e-06
-2.16650421919769e-05
-1.05460248063235e-05
-4.41217586742012e-05
-2.09020508219758e-05
-6.04454703870206e-05
-3.03741158053454e-05
-6.86727650618e-05
-4.61725729468856e-05
-1.90817492043997e-05
-3.95605341547096e-05
-2.54405828992772e-05
-3.14902959489696e-05
1.04972840420255e-05
-5.0812277771696e-05
-9.20040392939726e-05
-3.94027297651215e-05
-4.53016511717169e-05
-4.70808689762358e-05
-3.52105090107731e-05
-2.7714481921262e-05
-4.27746015296439e-05
-5.07307175604909e-05
-5.2133109367196e-05
-5.72249720605786e-05
-3.11216807448613e-05
-1.62093566416e-05
-5.37882642155832e-06
-5.73132017754101e-06
-1.8636682581771e-05
-3.64089831126259e-05
-5.050393573906e-05
-2.73309530424947e-05
-4.42479225912418e-05
-6.40700101331613e-05
-4.68029705167337e-05
-3.52313547918126e-05
-4.62366996376394e-05
-4.22438939316879e-05
-6.43821824700995e-05
-5.02492126259082e-05
-6.76209904896068e-05
-4.54243317478826e-05
-4.77746569517085e-05
-9.00441673893537e-06
-2.68789571033988e-05
-3.84669665184559e-05
-3.72498389764422e-05
-2.1597295700897e-05
-4.17763388605285e-05
-5.37886336070157e-05
-3.21744589196671e-05
-2.86695890331891e-05
-4.64762499968089e-05
-7.04578658888289e-05
-5.48843381729257e-05
-5.905153037844e-05
-2.03129067455439e-05
-6.97863444700031e-05
-4.22604660309997e-05
-1.62064081192279e-05
-2.05030054585194e-05
-7.03775408494347e-05
-6.34973569753387e-05
-1.31391597825975e-05
-2.44482820535367e-05
-1.23950005480594e-05
-8.06597700433367e-06
-5.2898727562787e-05
-3.30373055800041e-05
-6.70161377857044e-05
-1.54180850430318e-05
-4.10853338748219e-05
-4.51292579082855e-05
-3.74247414908443e-05
-1.73741448697117e-05
-5.90682500239895e-05
-8.12233950543045e-06
-4.2371147454026e-05
-2.42132968090328e-05
-5.39879307235817e-05
-4.75393799071917e-05
-6.34080437124601e-05
-2.48575813543777e-05
-5.68567655560949e-05
-2.00078293872743e-05
-3.75684299193567e-05
-2.80849856313859e-05
-3.70271322968251e-05
-7.73039758903586e-06
6.00627540006498e-06
-1.59822030469191e-05
-1.84025752131297e-05
-9.28887132888877e-05
-7.02114031197818e-05
-6.13088071027219e-05
-2.27091976275267e-05
-8.58059537574629e-06
-2.81760613395547e-05
-7.21561833361934e-05
-2.47899482541493e-05
-1.25848250785047e-05
3.51720322407049e-06
-5.70862372403571e-06
-2.52123894041946e-05
-1.52104633499102e-05
-1.17643839623487e-05
-4.23563535037995e-05
-3.49124693473421e-05
-2.39086403549395e-05
-3.8201840684541e-05
-5.43089100746723e-05
-4.94061248302018e-05
1.13177963136305e-05
-4.72468025188955e-05
-2.8855486039096e-05
-6.06242936342752e-05
-4.74958111701122e-05
-2.58674081515295e-05
-1.91525453300112e-05
-2.04323751798149e-05
-4.14264018486435e-05
-2.11194607835975e-05
-2.05834040231541e-05
1.38991774752877e-06
-2.67014985872863e-08
-4.54608596007686e-05
-3.852686774071e-05
-6.1737507949602e-05
-4.39440773458697e-05
-5.01659694271268e-05
-4.57863848441635e-05
-2.94620941824614e-06
-5.24498781603088e-05
-6.67747234052359e-05
-5.26079763867073e-05
-4.47155439334283e-05
-3.22616834439225e-05
-3.88270792256354e-05
-1.14814851079365e-06
-3.26648667429758e-05
-4.83142474199068e-05
-1.16232555043136e-05
-1.67234510537644e-05
-5.32717640366437e-05
-3.03284384952505e-06
-2.99577160713184e-05
-4.16148456042384e-05
-3.76961033124337e-05
-5.37745772553395e-05
-4.5320686056595e-05
-4.78195128101454e-05
-4.22005076917465e-06
-3.23914807711166e-05
-8.18050088999043e-06
-2.49763344536876e-05
-7.14260487716029e-05
-5.89481548921877e-06
-7.001573790223e-05
-2.41318244282686e-05
-3.19348772226528e-05
-2.24935752763519e-06
-9.05428719764763e-05
1.2377837825519e-05
-3.52103157491002e-05
-1.86337951357305e-05
-2.33754719305012e-05
-4.71834866854209e-05
-3.38348395637567e-05
-2.01411469703781e-05
-4.90896216307979e-05
-3.04367653387384e-05
-3.50299738225532e-05
-1.72461070312475e-05
-4.10264587564431e-05
-1.35924296268057e-05
-5.89481165308548e-05
-4.21510821953913e-05
-1.61266006261641e-05
-7.98550296714578e-05
-5.78396619914186e-05
-1.42209932656426e-05
-4.60271913136147e-05
-6.1495031964163e-05
-1.03958344670992e-05
-1.70061152074333e-05
-4.34827438258006e-05
-1.13730689921066e-05
-1.90868756675041e-05
-3.67984947233233e-05
-1.08097064046084e-05
-2.98588495916216e-05
-3.32715356738856e-05
-1.73373854724079e-05
-2.43016099499012e-05
-3.68717062953304e-05
-3.66907486923506e-05
-3.97092587303013e-05
-5.52647291471785e-05
-1.7725466620828e-05
-3.36813343524192e-05
-2.64575531014559e-05
-2.51053373123606e-05
-5.92687189060111e-05
-1.77938744085757e-05
-3.5242292525976e-05
-4.12053613610594e-05
-5.19637760544723e-05
-4.31091455594591e-05
-3.44887038479524e-05
-3.27260999080739e-05
-2.60187061959033e-05
-3.92002060183803e-05
-1.27650659990131e-05
-2.70113076360902e-05
-6.41508626072895e-05
-1.67760952799374e-05
-3.71496946921603e-05
-4.16892034556724e-05
-3.34742605247852e-05
-2.3701588881375e-05
-3.14046791060315e-05
-2.87725920262073e-05
-3.21266326853612e-05
-3.33574793479729e-05
-1.84474274422957e-05
-4.94491275831982e-05
-2.71737803646857e-05
5.38296263839015e-06
-7.32825672312502e-05
-6.51210688508995e-05
-6.50394672010648e-05
-2.68535688231963e-05
-3.38788830115357e-05
-3.51209242903764e-05
-1.17155104234748e-05
-4.32013161289638e-05
-6.6215816892491e-05
-5.58972133059742e-06
-2.92775008831751e-05
-4.75258886765995e-05
-7.75396906446741e-05
-4.53030609968795e-06
5.42016190394737e-08
-2.16668872920073e-05
-4.16632813518349e-05
-1.74379720248166e-05
-5.85659325374273e-05
-2.10261411083991e-05
-3.01312721443863e-05
-3.74149664204985e-05
-3.58014024007459e-05
-3.38766228870132e-05
-5.6222839268637e-05
-4.34819767057435e-05
-5.02826928208738e-05
-4.53526756870317e-05
-3.14604727290493e-05
6.49576463800375e-06
-3.17209287690421e-05
-3.66379905334211e-05
-5.50294901408019e-05
-3.4296767282019e-05
-5.64178746494459e-05
-3.08139324858798e-05
-4.20647370185675e-05
-4.33142891839673e-05
-3.19482359672896e-05
-3.61832404335585e-05
-1.32183502331191e-05
-4.97619579038715e-05
-2.01874760102936e-06
-4.77072689728423e-05
-2.63680636119086e-05
-5.52980823929184e-05
-1.22051756521726e-05
1.87565841404492e-05
-2.20094695097276e-05
-1.61333683130018e-05
1.66615082764983e-05
-1.30886192110749e-05
-4.12473328137394e-06
-4.18155075882347e-05
-2.99624230455771e-05
-1.86044514164595e-05
-3.87418934596512e-05
-3.69765600354275e-05
-1.46238873579055e-05
-3.14224495004614e-05
-5.20926643325869e-05
-6.51940202200354e-05
-2.70387977584509e-05
-4.17516667412433e-05
-9.46044647326904e-06
-3.85592213329689e-05
-3.00339453436335e-05
-4.60884180867554e-05
-5.40077656506694e-06
-1.39636268004145e-05
1.23514164678449e-05
-5.53667107592702e-05
-3.63388041727437e-05
-3.43582535669906e-05
-2.18776466849998e-05
-1.20132877318918e-05
-2.49459214760808e-05
-1.79847957785297e-05
-6.93503197251004e-05
-5.48349085327344e-05
-4.12649518309902e-05
-5.49246377091344e-05
-2.23921399474025e-05
-3.5398163063916e-05
-3.31011206667969e-05
-3.36546033486335e-05
1.75305173563342e-05
-3.27738406608223e-05
-4.43759772580828e-05
-1.92316510915452e-05
-4.16626385881526e-06
-2.68924460622497e-05
-1.38889754793071e-05
-1.12063548384819e-05
-5.17038511778079e-05
-1.191856656813e-05
-3.17753562591121e-05
-5.02924356781136e-05
-1.80741426649339e-05
-4.61424530763681e-05
-4.22195550019868e-05
-5.07823115674704e-05
-2.57774489249208e-06
-3.62000884504319e-05
-4.17398022939814e-05
-1.05336183889132e-05
-3.89799768220833e-05
-3.46248707561047e-05
-3.66467250423759e-05
-5.56775305886009e-05
-5.22002887985191e-05
-6.13895756306467e-05
-2.24479787343471e-05
-2.14767132421986e-05
-1.89817759168263e-06
-2.65369652333916e-05
-3.06458071429377e-05
-4.15239180793933e-05
-4.15702966979276e-05
-3.08291106782847e-05
-2.5181659627912e-05
-5.42234328624932e-05
-2.55273475526414e-05
-4.08640499760081e-05
-2.12989580770528e-05
-1.39907786971411e-05
-5.96991031982929e-06
-4.00045461152824e-05
-5.52859088824315e-05
-6.08892504011539e-05
-4.24345290625613e-05
-4.16653188778442e-05
-6.20006011566327e-05
-2.901561669492e-05
-3.67089655506563e-05
-4.6166596897513e-05
-1.39569245103194e-05
-1.01484349036643e-05
-2.48084974459405e-05
-5.1402929763961e-05
-3.7670096220268e-05
-4.61807500895252e-05
-3.55330539106773e-06
-1.2311873772289e-05
-4.31517524273411e-05
-3.3170016086192e-05
-5.58986043717941e-05
-8.5779112665097e-06
-3.29023165440833e-05
-4.66336692235368e-05
-3.02884326035848e-05
-4.90731611738844e-05
-7.73576662953148e-05
-3.50870302549902e-05
-4.96943394684961e-05
-4.14533504844005e-05
-6.25312292923708e-05
-3.19988804796759e-05
-3.9192132460142e-05
9.07941285308382e-06
-5.47119450075536e-05
-3.46994129499819e-05
-3.26473137162822e-05
-5.23542544032954e-05
-5.1497270696295e-05
-6.3050180977678e-05
-1.8113690346004e-05
-3.41093849261536e-05
-2.00191900819447e-05
-1.12114636697153e-05
-5.67018541749757e-05
-3.26211855174425e-05
-6.48394096154781e-05
-3.55284684875845e-05
-8.08217284825193e-05
-3.19360548516871e-05
-3.62722961695937e-05
-2.30398110906044e-05
-3.38350283706152e-05
-6.00332550661629e-05
-4.81742687573413e-05
-3.7320385189665e-05
-5.94502187556726e-05
-1.96748566148591e-05
-4.68239855733773e-05
-2.15883854755409e-05
-5.77086681985039e-06
-3.62983446600462e-05
-3.12518155790084e-05
-4.62673631259313e-05
-2.34142475057646e-05
-3.41385223449998e-05
-7.92853862963931e-05
-2.67411085121222e-05
-3.19849017884728e-05
-4.89287366092608e-05
-3.35828557156124e-05
2.39056491461178e-05
-1.99803587930159e-05
-3.01441162023889e-05
-2.35003786496543e-05
-5.10470972692751e-05
-3.22811989491946e-05
-4.46440221095255e-05
-1.44369376020194e-05
-1.7041373664071e-05
-4.02677024696615e-05
-2.27292714383634e-05
-6.23345507213589e-05
-9.14076742165292e-05
-4.22367946541778e-05
-1.27416280909064e-05
-1.18693759517135e-05
-2.01213912042982e-05
-4.71959114639656e-05
-6.93684345129826e-06
-2.20800952403825e-05
-3.56635677579881e-05
-1.7528649736109e-05
-4.61816828548427e-05
-5.28644883577889e-05
-6.40942999126184e-05
-2.47800804296879e-05
-5.69497789978032e-05
-2.90572690153928e-05
-1.87794783705641e-05
-5.63049740099764e-05
-1.55370253587941e-05
-4.09191804988204e-05
-2.22023254185599e-06
2.74779890725831e-06
-2.093895510558e-05
-3.45126365043577e-05
-3.43035348669346e-05
-5.80525974784793e-05
-3.74486252333104e-05
4.77238531608881e-06
-3.45024074600325e-05
-3.5459209809919e-05
-5.42070714849745e-05
-6.84493811077452e-05
-3.26700038973253e-05
-3.030408014304e-05
-2.66019634612259e-05
-5.51573538634644e-05
-5.68877745900904e-05
3.35382518074273e-07
-4.44956658081744e-05
-4.45603854653358e-05
-2.85132368775328e-05
-5.38662270095903e-05
-1.49740407791159e-05
-2.08707387872324e-05
-2.20731708328765e-05
-1.68931622165146e-05
-2.29808914558717e-05
-5.82222829276338e-07
-1.52728891558105e-05
-3.81004754597989e-05
-8.20397279970648e-06
-2.56413656524322e-05
-5.38884993657259e-05
-7.44596291594291e-05
-4.14371633722923e-05
-3.40529914078974e-05
-8.04335506538999e-05
-6.42426504946334e-05
-3.10691573269988e-05
-1.41477815741867e-05
-1.82705698046617e-05
-3.68266994989056e-05
-3.40118816057565e-05
-7.80523051951327e-05
-5.8098648388256e-05
-1.35517816020781e-05
-4.11605634505435e-05
-5.2913649522682e-05
-3.70290680513673e-05
-1.48901510818776e-05
-1.55296020722237e-06
2.82688857544364e-06
1.4930091655582e-05
-3.90363280518515e-05
-5.99960328619789e-05
-2.62639388627318e-05
-3.52320871989845e-05
-1.24129178881647e-05
-4.60182883118044e-05
-5.19213725279319e-05
-2.53794517810773e-05
-5.48056502971745e-06
-2.50581480515224e-05
-4.69326888439156e-05
-1.62402386623028e-05
-2.0643164976443e-05
-3.77642643128553e-05
-9.19639651032413e-06
-4.20331623510561e-05
-5.13782584759465e-05
-1.41341955431787e-05
-3.16634264369746e-05
-4.02542268752979e-05
-3.48060827966177e-05
-3.10284155236163e-05
-2.36072879874324e-05
4.77391322222431e-07
-4.08500047828322e-05
-1.21291924979194e-05
-7.64640470156925e-06
-4.71693440850542e-05
-3.59412465544569e-05
-4.01541550220057e-05
-2.34893165629909e-05
-4.26592708056225e-05
-4.4514222228791e-06
-6.02829971190347e-05
-2.81516086537242e-05
-5.12552742087922e-05
-4.81179405597307e-05
-2.3448666849368e-05
-4.27600497210436e-05
-4.17009173032133e-05
-8.60613750048134e-06
-3.9021004745061e-05
-7.33723169509403e-05
-3.04887137496938e-05
-4.27344997629279e-05
-9.83780426100731e-06
-1.78413819203257e-05
-4.29968496205835e-05
2.77945760723376e-06
-5.28893208521688e-05
-1.06137629446076e-05
-5.71068619177003e-05
-4.68578057677999e-05
-3.56012038462287e-05
-3.0668976692356e-05
-1.33153688649585e-05
-2.96321359077547e-05
-3.68213822849863e-06
-3.84302531876195e-05
2.84605420484445e-06
-6.95881655680439e-05
-4.21626820924885e-06
5.80439140127563e-07
-2.60717289101236e-05
-2.75862215931377e-05
-4.61095498583622e-05
-5.73932661950005e-05
-4.52909339838453e-05
-2.94623513177845e-05
-2.84511061841936e-05
-6.44118552746465e-05
-2.88288216826111e-05
-6.25415504117145e-05
-4.66833799744833e-05
-3.33512893252584e-05
-3.95425834711982e-05
-2.4907343490417e-05
-3.773395002682e-05
-3.39920496725596e-05
-2.06326298676791e-05
-4.87100853934198e-05
-1.59012248135444e-05
-1.2777215307284e-05
-2.15565859010771e-05
-5.67973467947479e-05
-3.18375168996755e-05
-1.6609585472966e-05
-5.21492931759321e-05
-4.89769931810345e-06
-4.1111600597394e-05
-2.7095120811542e-05
-5.37026265539126e-05
-4.55158424340792e-05
-4.90077790313264e-05
-3.65468463240137e-05
-3.20531753952816e-05
-4.75898294361887e-05
-5.90311126517482e-05
-4.22126414526202e-05
-3.32236968719895e-05
-1.02329726818931e-05
-2.51557004474546e-05
-3.23545841349309e-05
-8.26133792713004e-05
-3.76728903589659e-05
-2.80521446403418e-05
-4.00679062611147e-05
-1.82953719459287e-05
-2.35521087773417e-05
-1.98867687217717e-05
-1.94558736245036e-06
-5.21887970757604e-05
-1.92995698062195e-05
-6.89026342339919e-05
-3.54640142704357e-05
-4.0544460944114e-05
-6.55393575038592e-05
-6.02776800230728e-05
-3.50471911810752e-05
-5.96857693538846e-05
-5.32753702886133e-05
-1.26434887479574e-05
-3.13865613067234e-05
-5.278824276865e-05
-5.4765548477952e-05
-1.34169788180577e-05
-5.23722530859558e-05
-3.46122718453095e-05
-3.60975966064595e-05
-5.52025589002222e-06
-4.39016182420109e-05
-1.34661200100014e-05
-5.8573786415137e-05
-3.56848043511955e-06
-3.66848365053709e-05
-4.67968672252903e-05
-2.16002553565684e-05
-4.3572771598548e-05
-6.50313900097148e-05
-2.52640210364132e-05
-3.04660943926467e-05
-2.66516601427943e-05
-4.76028807717248e-05
-3.78795909928487e-05
-4.72763246520994e-05
-4.52184924835237e-05
-1.20309354582765e-05
-4.87873995140533e-05
-1.43370283053934e-05
-3.53816863015442e-05
-1.6159468259021e-05
-4.91184220702824e-05
4.68393017008607e-06
-5.66306951464411e-05
-3.93713672109258e-05
-5.70869098992585e-05
-4.23872583280866e-05
-4.67373554389789e-05
-2.20274864691632e-05
-3.98130369636528e-05
-7.51508363357677e-05
-4.61255427771585e-05
-4.9150580078457e-05
-5.64791671722494e-05
-2.15048072234671e-05
-3.25495109165474e-05
-3.78028542481233e-05
-8.41799392009827e-06
-4.98412093162705e-05
-2.34718796191737e-05
-4.16444345047601e-05
-1.86079297128117e-05
-3.21875975744622e-05
-4.9665549111538e-05
-2.44863404107906e-05
-6.43632344874261e-05
-4.4572072644448e-05
-6.29182268282944e-06
-2.85690195211842e-05
-4.91865702842175e-05
-3.95241119683831e-05
-5.58739367486242e-05
-4.54045610652971e-05
-2.41590781171302e-05
-4.25669799241895e-05
-4.30141558060866e-05
-2.38010825058487e-05
-3.85849943114184e-05
-4.33525366527796e-07
9.44417123612546e-06
-3.04379691198252e-05
-2.52668994625325e-05
1.7184128242212e-06
-1.50510490535615e-05
-4.23966159911981e-05
3.8009775121317e-06
-3.32446573783382e-05
-6.93061142470988e-05
-3.2984134266961e-05
-2.74460546713108e-05
-3.55018190699376e-05
-6.1099540004997e-05
-2.47590439196232e-06
-3.593950638059e-05
-3.92210840704484e-05
-2.20447356594471e-05
-4.14650251985937e-05
-3.7078366224735e-05
-5.08718497540437e-05
-5.46940701855243e-05
-8.17070722780126e-07
-2.59861363802418e-05
7.69197401297888e-06
-5.15835838428619e-05
2.35977590904126e-05
-3.26524444046348e-05
-4.29373196361052e-05
-3.09165171106173e-05
-4.54142443934069e-05
-4.83460626563791e-05
-2.79375698105067e-05
-6.87307182731424e-05
-3.96335086014036e-06
-2.83743619193269e-05
-2.0300140555759e-05
-3.78737254361686e-05
-4.60233545493032e-05
-4.57684134376457e-05
-3.21731792754707e-05
-3.91472790498163e-05
-3.1061026723497e-05
-5.67548146989084e-05
-4.37616378043675e-05
-5.06000079799934e-05
-4.10110493109275e-05
-2.9742765151418e-05
-2.40564129688503e-06
-7.01057340452074e-05
-2.3318019431288e-05
-2.96630782444792e-05
-1.128201711367e-05
-2.78339516659397e-05
-3.76499436840361e-05
-2.70366169148353e-05
-1.8900981009764e-05
-8.47036966922785e-06
-4.22756472558372e-05
-2.24497509520159e-05
-6.06545719786975e-05
-3.75253198026774e-05
-2.98524765289708e-05
-2.54505864068342e-05
-5.43227352275954e-05
-3.04805646857231e-05
-8.15023476694032e-06
-3.9348268016994e-05
-5.69768609899427e-05
-5.4371452273224e-05
-5.78731513788674e-05
-2.88508041119286e-05
-4.52338885977476e-05
-6.67325076134174e-05
-3.5267501034619e-05
-1.55214799961597e-05
-4.84390681393753e-05
-2.34883378699639e-05
-3.3274402725603e-05
-1.38905659926299e-05
-2.92636519111738e-05
-5.33105154845259e-06
-1.77373079618949e-05
-1.3160393502779e-05
-4.72458976842779e-05
-3.14015672662207e-05
-2.34170908806954e-06
-2.55036857254951e-05
-2.41555895901233e-05
-4.89925011125777e-05
-4.34617578603619e-05
-3.57772529278362e-05
-4.21631634382644e-05
-1.78646692739713e-05
-1.43443163567576e-05
-6.38254070282405e-05
-3.50023172923083e-05
-7.15608215032829e-05
-5.39234660349525e-05
-2.24848229806357e-05
-1.3328486447617e-05
-2.90052585673037e-05
-2.03066576588374e-05
-2.23186583420595e-05
-4.16697324480763e-05
-3.97796019964015e-05
-2.8375650982059e-05
-3.36947479279072e-05
-3.45023909404037e-05
-4.45971472077047e-05
-5.25495050589033e-05
-6.40154177058468e-05
-8.04966594184984e-05
-3.63378280155526e-05
-3.48288606018549e-05
1.88011194829322e-06
-5.09265118225099e-05
-4.85755577812119e-05
-4.14502600280644e-05
-5.34868133431044e-05
-1.09783026495159e-05
-5.08448462542991e-05
-2.40175442383099e-05
-3.8289587029428e-05
-3.51300582630937e-05
-4.31260625857149e-05
-2.15040342980489e-05
-1.17534534552271e-05
-2.61268674395243e-05
6.55424214768845e-06
-4.9240573228813e-05
-7.31604360792241e-05
-2.3122056608203e-05
-2.64397138225451e-06
-3.61211814306456e-05
-8.0862314739243e-06
-3.94168009817441e-05
-1.1658043281528e-05
-4.37127842044695e-05
-6.38730292204129e-05
-4.53530630607085e-05
-1.93577157878261e-05
-1.02898325133221e-05
-6.12195128100481e-05
-4.0256611928321e-05
-1.87867442498225e-05
-5.63657379605749e-05
-2.6439990430646e-05
-4.07270020513162e-05
-5.16885023273953e-05
-1.92283395047098e-05
-5.33110790786671e-05
-4.97689836307376e-05
-1.77920051634567e-05
-1.98658322263112e-05
-3.0177089656696e-05
-6.23705779004551e-05
-5.93840061539785e-05
-5.38891171593398e-05
-3.11125148770719e-05
-1.75902530987671e-05
-7.4042136998155e-05
-2.40271958778015e-05
-1.51928383336255e-05
-4.58090338209779e-05
-1.4793065956365e-05
-2.00275938558612e-05
-1.56731868566709e-05
1.83764308967076e-05
-2.38120184208055e-05
-1.75119774537574e-05
-2.78973930809494e-05
-1.76253554769461e-06
-4.54461503164987e-05
-2.99133075130518e-05
-7.45718725458923e-05
-5.46321421587312e-05
-4.38934540208719e-05
-7.03511541774172e-05
-2.35595060608119e-05
-1.96615623345962e-05
-3.47212631355479e-05
-2.79398438488099e-05
-3.28933918549588e-05
-4.6111368454982e-05
-3.6015465752747e-05
-2.42892838039733e-05
1.29414136339182e-05
-4.88017771880135e-05
-5.92302984551313e-05
-3.53679009224716e-05
-7.70878930355597e-06
-2.89710939247826e-05
