# Supplementary material for: Research on computational propagation and identification of mine microseismic signals based on deep learning
Source: PLoS One. 2025 Oct 22;20(10):e0334641. doi: 10.1371/journal.pone.0334641 (PMC12543183; doi:10.1371/journal.pone.0334641)
Supplement: S6 Data — (ZIP) [file pone.0334641.s006.zip › 000100900000086.xlsx_0.txt_24.txt.txt]

-3.52750146291131e-05
-3.56498209989836e-05
1.72985599765769e-05
-6.88659656995741e-05
-1.00767957842054e-05
-4.70079144391319e-05
-5.74610292575084e-05
-5.40539553769282e-05
-1.0808689073769e-05
-4.51178958360419e-05
-5.0291043100174e-05
-4.97050042934761e-05
-4.34730687667507e-05
-3.53366398215959e-05
-1.36924508652261e-05
-3.93623055006064e-05
-2.28955765772307e-05
-1.71519722046986e-05
-2.61012196275835e-05
-1.79515683923336e-05
-3.02321738181158e-05
-3.74987450353285e-05
-4.28322437287911e-05
1.87985505761123e-06
-3.02692864279404e-05
-2.09593433711559e-05
-3.67313010100044e-05
-6.39701478560032e-05
-3.51876324880203e-05
-4.63779801328723e-05
-2.81447682213027e-05
-2.67236486384608e-05
-7.13272167393895e-05
-5.27690346437182e-05
-4.15867271903727e-05
-3.60755409960925e-05
-1.11631567134854e-05
-5.12725621234396e-05
-4.83820733134431e-05
-2.88047162614014e-05
-2.98184067966325e-05
-2.72541622222322e-05
-5.71159905429044e-05
-8.87696907105601e-06
-3.4052263448478e-05
-4.55024506454755e-05
-3.97295212071588e-05
-4.08491112502644e-05
-4.26701425401091e-05
-4.70954815269382e-05
-2.10511095987351e-05
-3.82877197421187e-05
-4.53728156552669e-05
-2.49073519840184e-05
-6.55353218762157e-05
-2.4924816253801e-05
-3.32290853231549e-05
-2.95467081637247e-05
3.13856887026108e-06
-1.14865440146632e-05
-3.29855050908943e-05
-6.0182823154606e-06
-1.71410736213348e-05
-6.38964362041795e-05
-2.4669447948688e-05
-1.37060619418721e-05
-3.18610383185176e-05
-8.38491556945641e-06
-1.46718951376233e-05
-5.03970263226224e-05
-4.45482972272977e-05
-1.88340917994878e-05
-1.01149730433972e-05
-1.85932539194047e-05
-5.1122894399902e-05
-4.71630185220611e-05
2.26800434842746e-05
-1.61280190044827e-05
-1.70374254480014e-05
-2.23464767102741e-05
-2.47773101293635e-05
-4.64216542814468e-05
-4.19147139771286e-05
-3.04316331565775e-05
-8.53337922205174e-06
-1.19865122645538e-05
-2.48559781133217e-05
-5.25079200319093e-05
-5.2273680733764e-05
2.3140590927503e-05
-3.98941685560877e-05
-4.57238170282586e-05
-1.04238564900341e-05
-2.79324592062376e-05
-2.83712557568363e-05
-2.21948389045475e-05
-4.43258843851681e-05
-1.4829117159656e-05
-6.37457705911956e-05
-3.31060205279239e-05
-4.82417250920256e-05
-5.25678172007513e-05
-3.33136179340229e-05
-3.24758777232223e-05
3.38739006258882e-06
-3.20870296513827e-05
-4.97251231670085e-05
-3.66445234349153e-05
-3.92989989834869e-05
-3.40865478427601e-05
-3.75562214755021e-05
-4.59787164920512e-05
-3.26433054620322e-05
-1.09149025639083e-05
-2.87758527694622e-05
-2.70288853166371e-05
9.93862783879152e-06
-3.50990715636311e-05
-3.74928943843854e-05
-3.90604928815668e-05
-3.45821946699983e-05
-3.69223719933401e-05
-2.95550950130253e-05
-4.71278444244146e-05
-4.02843918446756e-05
-1.11834138150557e-05
-2.98728278005684e-05
-3.14391954714373e-05
-5.3486237184164e-05
-2.45392096774051e-05
-2.77475234437724e-05
-3.53634567837168e-05
-4.00629403024369e-05
-4.98165747534357e-05
-1.14563236259754e-05
-3.4110829353979e-05
-3.46489143306099e-05
-3.541346116343e-05
-2.93945460166118e-05
-3.69427258363683e-05
-1.95363579130964e-05
-1.18001972207777e-05
-5.01969627844427e-05
-7.41382610916759e-06
-7.70406356042963e-06
-4.28839171411262e-05
-4.09664927220211e-05
-6.79931561415377e-05
-7.11926469065675e-05
-5.50499801681223e-05
-1.49271127300616e-05
-1.09859241481319e-05
-4.30308695954156e-05
-3.96413472836729e-05
-3.64316405620983e-06
-3.03081172197651e-05
-1.57666236756558e-05
-2.63889302783368e-05
-5.46548223316381e-05
-5.47497569331107e-05
-1.18416114320516e-05
-4.8606824657248e-05
-6.45626846521251e-05
-5.07522650520894e-05
-5.92728463450982e-05
-8.25367414402533e-06
-6.3242443405383e-05
-5.60696908163788e-05
-2.62810329100787e-05
-6.09780963407495e-05
-3.89447675289587e-05
-7.94558915940311e-05
-3.53622874512747e-05
-2.52616390960521e-05
-5.20386441059e-05
-2.82309755983771e-05
-3.27993685361848e-05
-1.14996329510465e-05
-3.55947356432937e-05
-2.13468494185633e-05
-9.10325779555657e-06
-1.5033285901046e-05
-4.25838659357853e-05
-5.04237774864426e-06
-5.5314195795853e-05
-4.1063619432496e-05
-4.03735917085809e-05
-4.83412798277511e-05
-3.80246612591722e-05
9.62276640084563e-06
-1.30595131605902e-05
-3.61018860634054e-05
-3.92701965735847e-05
-5.00236736567817e-05
-6.75314414967404e-05
-5.78293102664597e-05
-1.21692876564868e-05
-3.58580893722054e-05
-2.93637015152682e-05
-1.06761544850377e-05
-3.42451818978205e-05
-4.49721913641647e-05
-6.87107624964579e-07
-5.63375727164946e-05
-5.78517722841845e-05
-3.04964466880978e-05
-4.00889243378852e-05
-3.7582508877042e-05
-6.50103008573017e-05
-3.71194803945513e-05
-3.33502315602973e-05
-4.85558979479006e-05
-2.37048437092074e-05
-2.58441854167615e-05
-5.52668196279292e-05
-1.64425944898027e-05
-2.17229819109586e-05
-1.598703477426e-05
-3.18070047002424e-05
-3.14632860142454e-05
-4.60244154390523e-05
-1.19380333641393e-05
-1.39230373237082e-05
-4.48546606206986e-06
-4.69927252569479e-05
-4.37766596267379e-05
-3.47461407422883e-05
-2.81351241112336e-05
-3.88925160388031e-05
-4.7451507711078e-05
-2.71930825044852e-05
-3.42889016774553e-06
-4.56203744262775e-05
-5.12586873396455e-05
-2.00798230163502e-05
-2.55771728902747e-05
-3.15626625326767e-05
-5.46791081372399e-05
-4.16825849276006e-05
-3.52168015421553e-05
-3.46645401270462e-05
-9.10021458361387e-05
-2.87806157291036e-05
6.00106741255321e-07
-4.99989572767052e-05
-1.7035216078386e-05
-3.22153518725387e-05
-4.09263022522556e-05
-3.9202116323014e-05
8.17596208498643e-06
-3.61062091507377e-05
-6.06384443106833e-05
-3.66680968859325e-05
-4.75490066215956e-05
-3.86462297809141e-05
-5.16347000948878e-06
-2.64544750951747e-05
-4.69426705500372e-05
-3.75049558144517e-05
-2.38302705451751e-05
3.72125182237734e-07
-3.05548053378878e-05
-7.1198093844247e-05
-1.67099161513579e-05
-2.80777290033439e-05
-3.23115854439286e-05
-2.19864102403768e-06
-1.84475105783377e-05
-1.64442547146871e-05
-9.39899973359988e-06
-2.38577874705704e-05
-5.61114540813272e-05
-3.85000709952293e-05
-2.62291889876113e-05
-4.56535057609699e-05
-1.66438175241117e-05
-1.72215506796048e-05
-5.25813825266823e-05
-3.64156028713903e-05
-4.18020532990607e-05
-4.31351490222539e-05
-3.43460094032963e-05
-4.17262087643626e-05
-5.75613634345531e-05
-4.42427775226495e-05
-2.14330482613262e-05
-5.29696589974242e-05
-6.79882443370229e-05
-2.06652150402795e-05
-1.56132199560209e-05
-1.88854903750588e-06
-4.16723323583355e-05
-5.60961466665531e-05
-3.31921371915729e-05
-2.87557696920546e-05
-4.81473687003662e-05
7.32928483412909e-08
-2.37260728383414e-05
-3.5562467936909e-05
-2.09910922308533e-06
-5.31961009596601e-05
-1.34720797391465e-05
-4.53378507491706e-05
-4.29915024611713e-05
-3.0222461303307e-05
-2.34832725582074e-05
-5.5446656763371e-05
-5.75162480445182e-05
-5.21208363637538e-05
-8.89359529292316e-05
-1.87900952813693e-05
-3.0521289674836e-05
-3.70511207904555e-05
-1.04762525954683e-05
-1.07582365111191e-05
-3.21563507757463e-05
-3.41544968138844e-05
-3.05184281682175e-05
-1.63203487055688e-05
-5.70536465971056e-05
-4.0808792430833e-05
-3.38722247474477e-05
-3.65666286096169e-05
-6.14746529111795e-05
-1.28945779023349e-05
-2.61281311838255e-05
-2.76969164439618e-05
-6.57826240040919e-05
-3.80890535770293e-05
-5.85854857895788e-05
-2.15420224445651e-05
-2.99336524546561e-06
-3.94971532472766e-05
-4.25749594215746e-05
-4.13586497970087e-05
-2.42155713305155e-05
-2.93422384895776e-05
-2.01177319305091e-05
4.18535275950967e-06
-2.95107171946716e-05
-5.42342650165347e-05
-4.8237696836496e-05
-5.11032801176569e-05
-3.26811444833994e-05
-5.75890090544256e-05
-3.14083002371286e-06
-3.27802902247155e-05
-4.27266044884243e-05
-5.29766202909324e-05
-3.95401535413191e-05
3.82491981766045e-06
-2.14679534296877e-05
-1.82472821151614e-05
1.92521580120501e-06
-3.01060831040988e-05
-2.31069586419663e-05
-2.00088264087867e-05
-6.72715362280477e-05
-1.23544427061749e-05
4.63770413651774e-06
-2.73872029978523e-05
-4.32447966141174e-06
1.10853016379492e-05
-1.59253779613928e-05
-2.50558469389113e-05
-4.98998839842878e-05
-4.22331205441641e-05
-6.33091840569168e-05
-2.14961097791394e-05
-5.58682287510145e-05
-3.97695482448422e-05
-4.23633455089578e-05
-6.30598639394405e-05
-6.30279719355709e-05
-6.94823590051834e-05
-4.68906990414551e-05
-1.75132323287868e-05
-4.4161792569733e-05
-1.51279195664298e-05
-1.87766140281977e-05
-5.81499536970191e-05
-1.34065697008386e-05
-9.94351396679941e-06
-4.29753241060036e-05
-2.77577652136575e-05
-5.12981012972735e-05
-4.236551205016e-05
-5.28479226513441e-05
-8.29671818430341e-06
-5.74856730608651e-05
-2.75562610929767e-05
-2.67395619235889e-05
-2.46593037805485e-05
-4.94877477482145e-05
-3.87433002983875e-05
-3.61591876406877e-05
-2.80356834396162e-05
-1.86092809856677e-05
-9.52884578224124e-06
-4.17910284307633e-05
-4.10005950849678e-05
-6.94953335943427e-05
-9.87127116391954e-06
-3.08413694872767e-05
-5.68982305901843e-06
-5.47825869980934e-06
-3.52383047074047e-05
-2.99671251514459e-05
-1.47321613059502e-06
-4.71741596982793e-05
-6.2754525417649e-05
-7.10897480566634e-05
-3.12335470704362e-05
-4.36831846307342e-05
-1.81902527270589e-05
-3.77841191621074e-05
-2.90631675817074e-05
1.7237792456703e-05
-6.76682166412296e-05
-1.97967763484314e-05
-3.09422070820412e-05
-2.18568306643426e-05
-1.12823957054956e-05
-5.16715279123007e-05
-3.53196054549329e-05
-1.97007955758999e-05
-5.25783923867282e-05
-4.6738671405743e-05
-5.29193672608711e-05
-5.27418525804863e-05
-4.2364114404428e-05
-2.39385761781052e-05
-2.34424291096861e-05
-2.34268073353044e-05
-5.34340324766338e-05
-3.78541017673981e-05
-2.54163947464382e-05
1.34904409362332e-05
-1.47230540295005e-05
-1.307773475164e-05
-3.12549880088015e-05
-1.87951039231185e-05
-1.42995382888203e-05
-1.85315043621129e-05
-3.19637683351e-05
-3.76079197044895e-05
-4.08935589014675e-05
-6.3332766511689e-05
-4.80055017903912e-05
-5.36272858412539e-05
-2.12027241289689e-05
-3.39889162401334e-05
-3.73261283268669e-05
-1.3539791439433e-05
-4.13521491805104e-05
-5.17201463956791e-05
-2.17920814798053e-05
-3.57105600194912e-05
5.67435947691146e-06
9.41463331575479e-07
-5.85345187710381e-05
-2.31745257295518e-05
-4.80246179394111e-05
-2.89955472228169e-05
-1.90624780779891e-05
-4.11869615521998e-05
-4.60027926904185e-05
-3.85215793541596e-05
-8.54825765536299e-06
-5.04279130471534e-05
-2.7628495887895e-05
-6.6878720938701e-05
-5.33587825417366e-05
-2.45745425169126e-05
-2.80551426818786e-05
-2.83967671339467e-05
-2.34205351998339e-05
2.47470318634508e-07
-1.61416244479428e-05
-2.73450650281758e-05
2.29496282744705e-06
-4.49937791256744e-05
-5.209051946794e-05
-3.34696184219353e-05
-2.73882879660502e-05
-3.67400426161326e-05
-3.7127257607477e-05
-4.89306586807753e-05
-3.86102597500073e-05
-6.39629987774295e-05
-6.34467980000158e-05
5.7687912472427e-06
-1.51404430362014e-05
-2.94365178910882e-05
-8.69632422730086e-06
-2.07353628279043e-05
-1.64217365564682e-05
-3.1957621907149e-05
5.17885043230136e-06
-4.56546254419792e-05
-3.88001105965586e-05
-2.93711633385672e-05
-4.3851817003719e-05
-7.75761104499746e-05
-4.10798834949343e-05
-3.11278235298246e-05
-4.67183313412815e-05
-2.97578852438172e-05
-3.64114317782222e-05
-6.47130265329925e-05
-4.64335518794884e-05
2.41353468084894e-05
-2.14328909454435e-05
-1.29981097350904e-05
-1.94682121254752e-05
-1.53306600521833e-05
-2.04399587142156e-05
-8.48156360335466e-06
-5.70627317397944e-06
5.77604087615012e-06
-2.55538810753117e-05
-3.54907189433348e-05
-6.1571877044084e-05
-4.60646117854139e-05
-1.43513812456836e-05
-2.22379583054881e-05
-6.50987060842639e-05
-4.08419094549251e-05
-2.53997864967531e-05
-6.83588784794104e-05
-4.30543096273601e-05
-3.74868468775869e-05
-3.38968170502894e-05
-4.90846174341585e-06
-2.57338784084791e-05
-4.27145792335595e-05
5.67449543703989e-07
3.80040366234583e-06
2.34562269283519e-06
5.42659340179313e-06
-4.75946914279808e-05
-2.54659913248576e-05
-2.65728590823491e-05
-2.46475851855745e-05
-5.65838836616925e-05
-2.61877733260153e-05
-4.24092049880396e-05
-3.05070256953925e-06
-2.18479019297719e-05
-5.56276285020899e-05
-3.1830981072672e-05
-3.59390253642484e-05
-4.33397004605859e-05
-3.77698247688427e-05
-1.53547078723493e-05
-4.41082568219919e-05
-4.60493799444933e-05
-3.03473619094572e-05
-3.06739221080072e-05
-2.96985766007566e-05
-1.25191214066269e-05
-6.63795695660694e-06
-5.7864922598963e-05
-6.22686601256597e-05
-2.59100681704594e-05
-3.88262765023955e-05
-3.88547312190298e-05
-2.35126754840997e-05
-3.51921222447378e-05
-1.99011863798437e-05
-1.95174780346867e-05
1.25495822455334e-05
-4.69525093947772e-05
-5.66929545462067e-05
-4.08924898065984e-05
-3.44738968656981e-05
-2.65380653979843e-05
-2.91927774638911e-06
-1.84264909536598e-05
-6.23664836215847e-05
-4.59008381122148e-05
-4.35819191747363e-05
-4.76390592996918e-05
-4.93044240242432e-05
-6.7206242117907e-05
-3.76747067558788e-05
-3.66129225490158e-05
-2.0728792628723e-05
-2.81692442980184e-05
-6.21923934301069e-05
-8.74482220116114e-06
1.81749872790511e-05
-2.97884234540945e-05
-4.77607689448861e-05
-5.31646110226647e-05
-4.7575842349968e-05
-9.56823206932504e-06
-6.63814089098761e-06
-3.55261530860638e-05
-4.03486458330312e-05
-3.62692518510944e-05
-5.15787237050996e-05
-6.0636581072271e-05
-3.61999224127766e-05
-6.85019984225475e-05
-1.42550185852444e-05
-1.29797582932867e-05
-6.35802987849093e-05
-7.06762068500952e-05
-7.52406117162941e-06
-2.21485745863187e-05
-1.52950354879863e-05
-4.06753873662173e-05
-6.36493640559936e-05
-1.51645917078093e-05
1.31359491252021e-05
-1.05580655773968e-05
-5.29206781811148e-05
-3.66326380150741e-05
-4.89812360848646e-05
-6.1155295360942e-05
-3.93757602075579e-06
-7.37821915416555e-06
-5.2560256868905e-05
-2.50990227476719e-05
-5.33641683667207e-05
-3.6028365944156e-05
-2.37915220783445e-05
-5.24533182999917e-05
-4.49237401632156e-05
-1.73725443236589e-05
-2.90574785322841e-05
-2.23928540403379e-05
-2.88164856427018e-05
-4.22104215880322e-05
-2.10213364953298e-05
-4.51786363561342e-06
-4.6560718191585e-05
-4.29602657556695e-05
-4.0354763282114e-05
-3.46100311406074e-05
-6.0380715145445e-05
-4.71635797553022e-05
-6.99475858496971e-05
-7.02125324150046e-05
-5.73620647199437e-05
-3.0101258859511e-05
-2.88713088352415e-05
7.97709837711484e-07
-1.84886916495959e-05
-4.04792794005143e-05
-3.42997831051126e-05
-3.82561088891662e-05
-3.79363915024264e-05
5.8010977472412e-06
-1.80845928339405e-05
-3.20845862297386e-05
-3.10509865122636e-05
-3.88591036545408e-05
-4.24174710219153e-05
-4.35690108224447e-05
-4.17660641763182e-05
-2.18791374767897e-05
-2.55030926440242e-05
-3.778279233907e-05
-4.30735909985372e-05
-9.64266148801638e-06
-1.29460309149715e-05
-7.81840475343088e-05
-3.6009700834723e-05
-4.22956509102687e-05
-4.47035715526739e-05
-7.64372749188327e-06
-1.18904619247974e-06
-2.89301988608392e-05
-6.00885116510178e-05
-4.8845360836545e-05
-6.66356514086208e-05
-2.34595053362303e-05
-3.95721310278725e-05
-3.72552374801932e-05
-4.83148858677374e-05
-4.87231110248956e-05
-2.17284077905195e-05
-5.99210971918434e-05
-2.44856557410717e-05
-4.1229733957035e-05
-4.79461870114216e-05
-3.12218609100113e-05
-3.35401039638545e-05
-2.11847731570649e-05
-2.69487623177783e-05
-8.1052412518879e-07
-3.28131455347488e-05
-1.42297605406223e-05
-1.59973974222566e-05
-2.45990744093613e-05
-3.28608762992175e-05
-3.44042177252009e-05
-4.51952275774717e-05
-5.58621050371741e-05
-3.07128958078865e-05
-3.70624295079517e-05
-5.53975453306045e-05
1.11381893793175e-06
-5.29459127726008e-05
-2.52560827806007e-05
-5.72383869265145e-05
-1.05563423203692e-05
-3.83197531134972e-05
5.37138994615353e-06
7.68066182781455e-06
-1.47250907935605e-05
-4.89500816796209e-06
-1.98905229979947e-05
-3.71654303903924e-05
-2.83125857244132e-05
-4.27891415154514e-05
-2.87266169090092e-05
-9.35205539457467e-07
-4.11882950740846e-05
-1.31099308172273e-05
-6.02696762047733e-05
1.1808733273852e-05
-4.20497220523551e-05
-2.54866326179716e-05
-3.94765408875209e-05
9.37045427927246e-06
-3.69166269490388e-05
-5.9854540745862e-05
-3.5033658848146e-05
-1.77603330812096e-05
-1.83203371975974e-05
-5.67080916148051e-05
-5.33547700030848e-05
-4.27537374813545e-05
-2.05019035625699e-05
-5.43451700312705e-05
-3.86956012118647e-05
-3.04538922192311e-05
-6.273340038557e-06
-2.13399454134816e-05
-2.12991535567635e-05
6.88863010581412e-07
-3.36859937082751e-05
-2.63321954305977e-05
-2.84398556226091e-05
-3.7906093925099e-05
-4.67376796915474e-05
-5.30556244535336e-05
-2.07424105090501e-05
-2.01183003215579e-05
-4.05008399059572e-05
1.5782932163572e-06
-5.42436378634894e-05
-2.80035489473502e-05
-7.23880241290249e-05
-3.38247270971314e-05
-4.20627447757721e-05
-1.59054512975739e-05
-7.45572461116401e-05
-2.03250477523621e-05
-1.8945246291997e-05
6.07466312184741e-07
-5.92972970537066e-05
1.29583098353799e-05
-6.47405092320703e-05
-4.3621526507125e-05
-3.63662301657395e-05
-2.11481110784888e-05
-5.87975633880577e-05
-3.25094366420314e-05
-8.5860576553297e-06
-1.86755427923237e-05
-5.00964649970227e-05
-4.45036469742433e-05
-4.09518794343327e-05
-3.6676392397704e-05
-3.0019727443311e-05
-2.27156459823621e-05
-3.30060215867743e-05
-3.81133078547331e-05
-3.67489511092124e-05
-2.06387653577266e-05
-2.78042122400078e-05
-2.19677999845617e-05
-1.49009937749751e-06
1.36788100825796e-06
2.74908223105993e-07
-3.24314611218305e-06
-3.98584755806963e-05
-2.76353850323588e-05
-9.49779125620143e-06
-4.74058663736295e-05
-7.97044950977013e-06
-2.45805258444055e-05
-3.51576513755847e-05
-3.04440820364577e-05
-5.69086549727166e-05
-5.31555232286489e-05
-1.30813479430913e-05
-5.8900364310239e-05
-2.97652700311329e-05
-8.39724472195493e-05
-4.26782661087502e-05
-4.68861585618401e-05
-6.58703493261033e-05
-2.68238198415371e-05
-1.36097447777976e-05
-1.61481483644094e-05
-2.54073788303571e-05
-1.56235418599059e-05
-1.65393608931798e-05
-3.29746320958576e-05
-2.88476808732448e-05
-3.75859955421794e-05
-2.92955564431583e-05
-4.15748055431097e-05
-1.3641733392528e-05
-3.44959526126102e-05
-1.51672543724792e-05
-4.32594689541108e-05
-1.21613268553599e-05
-2.5806731554828e-05
-5.756722571561e-05
-2.3108255842391e-05
-4.48413364617899e-05
-4.02024039789869e-05
-2.05339949477826e-05
-2.51379223551481e-05
-4.42200860751863e-05
-6.74181335034399e-05
-6.55323926084446e-05
-5.98092873600542e-05
-1.04953586006096e-06
5.20397571378948e-06
-1.1738413528528e-05
-3.91116316272863e-05
9.34123509661577e-06
-2.37877821591383e-05
-3.34499465726147e-05
-3.19845934348501e-05
-2.14506715281726e-05
-4.22319883434469e-05
-7.46430139518111e-05
-2.92906552971222e-05
-2.72079799478179e-05
-2.35411491265451e-05
-7.65347152025339e-05
-6.43720826428791e-05
-5.18259986062161e-05
-1.20261232949522e-05
-4.05285333811873e-05
5.68860102272851e-06
9.35376917142283e-06
-1.0028024058392e-05
-2.46967702825786e-05
-8.18887955707468e-06
-4.91188237091993e-05
-2.83644726811011e-05
-1.33831246587821e-05
-6.88907075398518e-05
-6.78012620196109e-05
-5.09488568230039e-05
-2.27667107168291e-05
-4.05352185524206e-05
-6.11122201998932e-05
-8.70728983879157e-06
-4.87704337341134e-05
-2.61884441288427e-05
-3.35095546895555e-05
-1.70191091518217e-05
-2.47072882067571e-05
3.95759496189744e-06
-4.37781683468407e-05
-2.6585821787475e-05
-9.01655426176288e-06
-3.15753534696161e-05
-2.31405534535636e-05
-2.04659950021325e-05
-3.58500261719942e-05
-6.38427159684086e-05
-1.80611819008887e-05
-4.4175413078047e-05
1.15919527000312e-06
-5.29531044931301e-05
-1.84268872916587e-05
-2.72761562573878e-05
-1.32854262706921e-05
-2.27083016130997e-05
-2.39123197677252e-05
-1.81998597860283e-05
-1.94544999412007e-05
-8.79491091080152e-06
-2.20943378958761e-05
-3.99792787941833e-05
-3.05851128138453e-05
-2.57355531270896e-05
-2.88398315344617e-05
-3.82705773543996e-05
-6.17465270506977e-05
-3.53482117267927e-05
-5.93865965684699e-05
-2.16149606419998e-05
-4.15966923847526e-05
-3.85911960466545e-05
-7.93994012999658e-05
-4.91516473174452e-05
-6.02183925823113e-05
-4.83149286901662e-05
-4.83317375232231e-05
9.10185494726247e-06
-2.61121993321937e-05
-1.99731240254933e-05
-1.74821232867958e-05
-3.14176119500953e-05
-6.52578525758026e-06
-2.30819349922338e-05
-2.13020881204467e-05
-2.64020877513799e-05
-2.93597825867107e-05
-2.9600172782349e-05
-2.83969683739363e-05
-3.9912317229787e-05
-3.51343287685584e-05
-5.86044718103523e-05
-1.48477141752544e-05
-2.06834123845882e-05
-1.26397418769862e-05
-2.19573115907642e-05
-8.55081442299179e-06
-4.49618468927443e-05
-4.39463249052229e-05
-8.30691629279744e-06
-6.06469695627292e-05
-4.31268133731273e-05
-1.73457386480962e-05
-2.90104108174088e-05
-4.86616748819387e-05
-4.09633425755612e-05
-2.49975252396508e-05
-1.40842945859731e-05
-4.35450352971731e-05
-2.33381476966668e-05
-4.52354587254972e-05
-2.55315486605918e-05
-1.72340425446647e-05
-4.70798139824715e-05
-6.01674063442848e-05
-1.79820011011416e-05
1.4360583352476e-05
-4.57419081794339e-05
-5.8933222250307e-05
-2.47468189353313e-05
-3.04678370468036e-05
-2.62829334027225e-05
-2.16292924211934e-05
-5.08024474080752e-05
-4.23478948694492e-05
-5.16513065041425e-05
-6.70080291393254e-05
-6.47880508681616e-05
-5.86738677146336e-05
-4.90061188672074e-05
-5.39753435350795e-05
-4.34615580506078e-05
-9.34088413537476e-06
-3.06784520575376e-05
-3.52036015821424e-05
-1.28524743287784e-05
1.97951358376708e-06
-1.90131897783435e-05
-2.17523447029737e-05
-4.46026856142819e-05
-6.11960267503899e-05
-4.53729276015949e-05
-2.07169791002979e-05
-3.05500939748412e-05
-6.56332941580352e-05
-5.77128477413136e-05
-4.53300739869514e-05
-4.82947749646091e-05
-8.1966871009303e-05
-5.17453023260477e-05
-4.94944149163384e-05
8.97824241655648e-06
-1.34619553355019e-05
-5.03946323024384e-05
-1.91661553688474e-05
-2.24381252152487e-05
-2.46341292365477e-05
-3.55712668401115e-05
-4.05737595572853e-05
-7.81095993400177e-05
-7.97365533447177e-06
-6.41128373552134e-05
-2.23138206249478e-05
-2.74279213467832e-05
-3.93586234249349e-05
-3.77332656514507e-05
-2.4716112997303e-05
-5.56677068283761e-05
-8.0222284290847e-07
-7.40832551620922e-05
-1.34662923471627e-05
-2.46631611616004e-05
-1.00021290511801e-06
9.87775284142311e-06
-3.59815683309821e-05
-1.5166442648235e-05
-3.2240552172821e-05
-2.95440986208891e-05
-5.02475307138888e-05
-5.47726367476517e-05
-1.55157595917758e-05
-6.87445525285746e-05
-3.76075059343622e-05
-2.78904626925978e-05
-5.13461020539499e-05
-6.09618083071767e-05
-4.64186203726139e-05
-3.98113461078296e-05
-4.62153359003657e-05
-2.25720226264927e-05
-5.87087642298822e-05
2.98438217321558e-05
1.10918343556535e-05
-3.38728384022024e-05
-3.00104752055842e-05
-3.80175528002419e-06
-1.42311718849975e-05
3.37772924859468e-07
-3.54494679411288e-05
-4.69421822886338e-05
-3.87682390346338e-05
-1.82082544453642e-05
-2.28177309459368e-05
-2.75701024239186e-05
-8.39565418647535e-05
-3.35709148568757e-05
-5.06302733639631e-05
-6.3508872744742e-05
-5.60031056664017e-05
-8.26210813589393e-06
-4.8249457735387e-05
-8.75226897852196e-05
-9.45965020403589e-05
-8.94644489332183e-05
-4.20294242251016e-05
-5.98768210189097e-05
-1.86517875002894e-05
-2.75990544611334e-06
-1.33916551754184e-05
3.81844485095137e-06
-1.62588306496223e-05
-2.67942043444057e-05
-1.39096933173269e-05
-3.99543918861621e-05
-5.96399021880011e-05
-5.46673747760712e-07
-8.52240934825016e-06
-1.21310318636116e-06
-1.71450562493079e-05
1.43892137482747e-05
-2.63137562572458e-05
1.76895691981657e-05
-1.72267113936407e-05
-5.27288803599375e-05
-3.14232013924927e-05
-4.51593210174143e-05
-3.37443363404369e-05
2.05318569405551e-07
-7.2192967128958e-05
-3.41660712331925e-05
-2.01427719033815e-05
-3.14835321756049e-05
-3.37004485272371e-06
-2.04036569807602e-05
-2.09938577884215e-05
-3.19892811632863e-05
-6.64255531262812e-06
-3.37535136449176e-05
1.56685259212666e-05
-2.74027115865962e-05
1.00683466020013e-05
-3.73978861288033e-05
-1.91446105951966e-05
-1.86429009489063e-05
-4.47713381802697e-05
-6.20907232912907e-05
-1.56024939487947e-05
-3.48551394060138e-05
-1.3718651689307e-05
-3.81607985574018e-05
-5.07772137149913e-05
-3.88539472896151e-05
-4.20301245085681e-05
-6.51471932188467e-05
-5.65988099239788e-05
-2.5340762045007e-05
-8.19751387443515e-06
-1.73939010454918e-05
-3.13138945051088e-05
-3.87054524901715e-05
-1.53409128107766e-05
-3.99676938666022e-05
-3.03821737938897e-05
-2.47203380374519e-05
-3.70863306084505e-05
-3.28150719060098e-05
-2.95608600962478e-05
-7.43506148749967e-05
-6.91918520164098e-05
-3.8614774953712e-05
-9.30600969870645e-06
-4.40643288394785e-05
-1.77309676510719e-05
-1.62320758869479e-05
-5.37088001327512e-05
-1.17134223868903e-05
-3.73777247802966e-05
-2.6599408255307e-05
-1.76018527744222e-05
-5.6289513254628e-05
-3.54649716012399e-05
-3.16198123462171e-05
-4.07079871507155e-05
-6.91677970545393e-05
-6.14923073708903e-05
-5.41958319136186e-05
-5.65325285626421e-05
-2.85629140954512e-05
-2.65120319117403e-05
-8.19726239596459e-05
-4.40243585366665e-05
-3.64789037539332e-05
1.9513725309762e-05
-1.18115439431707e-05
-2.72533312046436e-05
-3.63005343760593e-05
-3.4208757058107e-05
-4.72454411492078e-05
-5.85644520619986e-05
-3.15260367295698e-05
-7.74068558109467e-05
-5.69108713408648e-05
-1.21331745355387e-05
-4.72613594929858e-05
-1.6261328836229e-05
-4.95732658124042e-06
-4.75056304367965e-05
-7.52443436377924e-05
-3.56866468103429e-05
-2.97565523675107e-05
1.13691441726947e-05
-1.38310081970811e-05
-3.8928201397373e-05
-4.4427279516109e-06
-3.16063206882245e-05
-1.46557785844789e-05
2.1931771814364e-07
-4.82872372010069e-05
-3.52326401754944e-05
-5.39969856111198e-05
-4.20295653514701e-05
-5.64232524225353e-05
-4.11024006058382e-05
-2.37832198430999e-05
-5.55375619556719e-05
-4.55263667571469e-05
-3.2426501033311e-05
-2.84924361255409e-05
-4.34581463747697e-05
-1.91289441952849e-05
-3.7594546353127e-05
-1.90325264828902e-06
-3.81103146635915e-05
-4.25864861310844e-05
-2.3965910465098e-05
-3.26130617056218e-05
-3.32497921384993e-05
-6.85203977084792e-05
-3.83068166160853e-05
-6.22082733870314e-05
-3.96115404285516e-05
-4.01140785148576e-05
-8.31157866834732e-06
-5.43725772439693e-06
-4.01806084079097e-05
-4.77442183181448e-05
-5.30644166306885e-05
-5.26385261178911e-05
-2.66074832491433e-05
-3.91600429952105e-05
1.87321257415068e-05
-3.4798601390151e-05
-1.38969386619023e-05
-3.22349041314438e-06
-1.49154556383751e-05
-1.12544435410969e-05
-2.74808999274193e-05
-1.34408790609359e-05
-5.92639583881185e-05
-5.07481954371999e-05
-4.77931714465969e-05
-5.40717251465646e-05
-4.68344967256529e-05
-5.65197621862566e-05
-5.29249050925062e-05
-4.06060067772849e-05
-2.506154740854e-05
-4.58370327445967e-05
-3.77107535817861e-05
-1.9274907197296e-05
-3.23441296737769e-05
-2.4847258313825e-07
-2.58681205005407e-05
-2.35778806419688e-05
-1.41870462634008e-05
-3.77471731970065e-05
-5.06402450479525e-05
-4.64312834664217e-05
-1.59344973072183e-05
-3.23092030574707e-05
-9.18527936969822e-05
-2.17440185508768e-06
-2.73097023803289e-05
-4.19568051491248e-05
-3.978261223597e-05
-3.19006243033774e-05
-4.95848786420064e-05
-3.5576719407006e-05
-3.03461367359271e-05
-3.80482414140767e-05
-3.86080516017183e-05
-3.88601207623136e-05
-3.25445602849282e-05
-3.44481417736719e-05
-5.71344055618986e-05
-2.96343881700291e-05
-1.89597433777058e-05
-9.235999267148e-06
-4.97198171487211e-05
-3.37902475262588e-05
-1.72253802006807e-05
-2.1545359807064e-05
-5.31485761738593e-05
-1.00301158544526e-06
-3.55886768940664e-05
-2.58676620076529e-05
-3.12360048560472e-05
-2.36025423902806e-06
-1.21637306968006e-05
-1.97456690053092e-05
-1.46175733386966e-06
-1.17404141386344e-05
-3.51530734830721e-05
-5.94432710411657e-05
-4.47832515616186e-05
-3.88406450811539e-05
-2.21157800621078e-05
-3.42882317220977e-05
-4.84399579187823e-07
-2.80081001476128e-05
-3.93052981569419e-05
-5.08948143667261e-05
-5.18887967590957e-05
-6.58932186324479e-05
-2.55366040027491e-05
-4.16750561136328e-05
-2.2358507289677e-05
-2.40230592454816e-05
-5.01263219603476e-05
-5.32894307043385e-05
9.4965030642727e-06
-3.0263027980518e-05
-3.37257114790369e-05
-2.35996605094078e-05
-1.88498678319294e-05
-4.30404983206031e-05
-6.17910597328551e-05
1.34031355554501e-05
-5.09640079652996e-05
-3.07422142842183e-05
-2.57312614113756e-05
-5.57728929716417e-05
-5.97459000692183e-05
-3.25048445463493e-05
-4.13890626921048e-05
-3.82013971322779e-05
-3.68054385337024e-05
-3.99435162529269e-05
-4.72043554952284e-05
-4.35718096152892e-05
-1.6186001864771e-05
-1.49810115563249e-05
-4.5274712515175e-05
-4.75562292627151e-05
-6.96005168952468e-05
-2.75821229675818e-05
-3.81785739219111e-05
-3.90328445201125e-05
-4.38542877772728e-05
-2.43825805777886e-05
-2.20823197312731e-05
-2.72056842130567e-05
-4.12676935780494e-05
-1.90852413452732e-06
-3.33973495527029e-05
-1.7464114393922e-05
-1.50403944983617e-05
-1.26031588879696e-05
-2.23645084088977e-05
-3.38070575881464e-05
-5.80674884584118e-05
-3.42774677340464e-05
-2.07286286864749e-05
-4.55396175792596e-05
3.60094019702258e-07
-5.45064522804353e-05
-2.47367881451477e-05
-4.71180872273522e-05
-3.68713143104074e-05
-6.94815883423068e-05
-3.03418804357355e-05
-5.12524058716651e-05
3.36141212082811e-06
-2.76094072506855e-05
-2.44423385865377e-05
-5.85097102523274e-05
5.94917459667641e-06
-4.27624585289862e-05
5.82329834801044e-06
-5.18624032589945e-05
-5.81938533975325e-05
1.76998703336546e-05
-5.21833360801487e-05
-4.58453095767653e-05
-5.44996829268528e-05
9.36056356763576e-06
-5.08607651482682e-05
-2.73603352440952e-05
-2.74305221863745e-05
-1.71933665059802e-05
-3.56590388061779e-05
-4.13840342165306e-05
-4.6966140375932e-05
-5.71282505076854e-05
-6.62679576027756e-05
-2.89119325962759e-05
-7.17115050778618e-05
-3.27680148988282e-05
-4.52335846637138e-05
-2.04597566416946e-05
2.0771262198669e-05
-7.00481082231947e-05
-7.75421605716469e-06
-4.23530271850168e-05
-2.34295237594768e-05
-4.37324799025643e-05
-2.4757498664758e-05
-4.3278989200828e-05
-4.88716367352507e-05
-8.77139035023283e-05
-4.42514027783229e-05
-6.31981723711132e-05
-1.70642299172225e-05
-4.13333048855558e-05
-1.39018672280989e-05
-2.84648730029897e-05
-4.77582121687298e-05
-2.45519316659712e-05
-2.68355864085328e-05
-4.87025198486209e-05
-1.82317765314663e-05
-1.70432236819831e-05
-3.99549451354906e-05
-3.62984729935965e-05
-6.07359016400627e-05
1.11902340827971e-05
-1.90184147878425e-05
-3.05894307527662e-05
-5.98976524103079e-05
-3.13909089109177e-05
-3.40989449658871e-05
-0.000110026894519772
-4.22624197687419e-05
-3.07058535253743e-05
-3.19922572844655e-05
-7.1273998227495e-05
-4.29125300523379e-05
-1.69875693695297e-06
-4.2917537485916e-05
-3.18308418049511e-05
-3.5499498966087e-05
-1.96351279885643e-05
-4.76612419780511e-05
-7.77880853362881e-06
-7.77825649779168e-06
-4.4546683093492e-05
-6.06314208664028e-05
-8.34492954018474e-06
-3.48968495702274e-05
-5.15938202775802e-05
-8.32317755336537e-06
-4.15993774927259e-05
-7.45349016373805e-05
-1.78632810361919e-05
-2.87186024108798e-05
-3.62819820463357e-05
-4.47363397898654e-05
-4.52074746774618e-05
-4.92895005729834e-05
-4.26681092423982e-05
-4.49793501904146e-05
-6.01324959168446e-05
4.89729216829969e-06
-4.69732009210174e-05
-1.81171918169589e-05
5.22662424948926e-06
-3.92346759109729e-05
-6.53868640376484e-06
-1.83311639780632e-05
-3.41011829351378e-05
-4.02725255743806e-05
-4.70283210968722e-05
-5.47259087317735e-05
-2.81755794440352e-05
-2.54300150047145e-05
-1.04899586359457e-05
-3.78313299001787e-05
-1.43310612571273e-05
-1.3247798034572e-05
-2.70315107829937e-06
-1.96157104543061e-05
-3.53342888622481e-05
-5.7195271982479e-05
-5.05050118047715e-05
-2.09794680211503e-05
-5.33493834723777e-05
-3.4262669305019e-05
-5.00694011442725e-05
-2.45187800041935e-05
-5.92876703672693e-05
-5.18357924167731e-05
-5.03045529896881e-05
-1.96629338466561e-05
-3.34071083982353e-05
-1.28374129607545e-05
-3.63009818912511e-05
-5.09228526357696e-05
-2.68501059788673e-05
-7.51485645838293e-05
-4.39092402366411e-05
-3.69866032588001e-05
-2.50599743255469e-05
-4.62533196337759e-05
-4.35577704268386e-05
-3.09699672943327e-05
-2.74250069260325e-05
-3.37133350280506e-05
-1.81648266102045e-05
-4.26884926337622e-05
8.90310968909716e-06
-4.51551985769672e-05
-3.84391780785335e-05
-4.78044968022117e-05
-3.82886925610215e-05
-1.30331737301861e-05
-2.13851263315695e-05
-4.50606047756593e-05
-4.37188032567943e-05
-7.93219698434013e-06
-2.10096289809271e-05
4.63416513279065e-06
-6.11932920581683e-05
-1.72145127001171e-05
-2.66867071495519e-05
-1.01643246848387e-05
-4.75058246593169e-05
-3.75482882741306e-05
-2.95122603646257e-05
1.30757652252083e-05
-6.01736135686327e-05
-2.78752787251872e-05
-2.11170824651335e-05
-4.30219029406749e-05
-8.28639590095099e-05
-1.94923327812282e-05
-1.61593709118108e-05
-4.36470481608371e-05
-5.66355022988584e-05
3.20146537563495e-06
-3.07158564285925e-05
-2.44322273988463e-05
-1.54227673616798e-05
-4.30732612143596e-05
-2.45571478441243e-05
-3.70915856647111e-05
-1.03148014269577e-05
-6.03100743369066e-05
-1.73008242762047e-05
-5.2008010567887e-05
-4.65680120026615e-05
-7.09569416646129e-05
-1.54097163829707e-05
-5.59161312811824e-05
-1.2163164517748e-05
-1.8842681115683e-05
-5.37647385023009e-05
-3.88409442150232e-05
-2.40856421624011e-05
-2.54182152102235e-06
-5.17587308507541e-05
5.6025437589003e-06
-3.79536850997118e-05
1.75077762257132e-05
-4.32178941536345e-06
-3.57823654167147e-05
-1.92118807216224e-05
-3.26536531925005e-05
-5.55230881742976e-05
-7.36724232104584e-05
-6.09966636915157e-06
-4.95162790738754e-05
-2.76713829271353e-05
-4.16444547295089e-05
-1.50453945311218e-05
-7.2539391146053e-05
-5.92610289600098e-05
-1.37279640371944e-05
-6.83720327135575e-05
-5.50260684357524e-05
6.3317025962135e-06
-4.12432574308177e-05
-4.7755018112963e-05
-2.04389609119213e-05
-2.72947358070916e-05
-2.71926299334927e-05
-1.3890538654831e-05
-4.55540854348659e-05
4.27464408265693e-06
-1.9836938278743e-05
-4.27334488650113e-05
-3.10515749991478e-05
-4.39310864645508e-05
-2.717019538314e-05
-2.73679961397064e-05
-5.98503906016027e-05
-2.65733770911143e-05
3.21174482950528e-06
-2.72775442603313e-05
-3.55072905412329e-05
-7.2821388582949e-05
-8.35599764349847e-06
-2.48399734346848e-05
-2.94400716495361e-05
-5.44324755178601e-05
-2.47358207182287e-05
-5.69251716854631e-05
2.98456164283034e-06
-1.7794313769547e-05
-1.03441353347884e-05
-3.20136355778493e-05
-3.79125762198342e-05
-4.2446902227332e-05
-1.38860343398613e-05
-3.62478457654249e-05
-2.5852442917245e-05
-2.44348037241828e-05
-1.3732903949386e-05
-6.08169492059059e-05
-4.71759777660752e-05
-5.25744290249884e-05
-2.84360988649169e-05
-3.39055350443495e-05
-3.50650189015294e-05
-5.53399375034037e-05
-2.40246111724186e-06
-2.72076930706837e-05
-4.20646667540778e-05
-9.53748818871269e-06
-4.052114207828e-06
-4.11920953307689e-05
-4.5950366570873e-05
-3.6530747844003e-05
-3.26736642350032e-05
-8.75643898507519e-06
-2.74366141621736e-05
-4.12353589731303e-05
-3.66613237419129e-05
-1.31779967138712e-05
-3.63156577453098e-05
-2.95451147506858e-05
-3.00213840457559e-06
-4.7476598721049e-05
-6.06846858983699e-05
-3.4575662154699e-05
1.47747371777184e-05
-3.3557999467258e-05
-4.22822527624772e-05
-2.26712670500874e-05
-4.21514356003164e-05
-1.54549541762671e-05
3.66589357806868e-06
-1.84897620559782e-05
-3.28827014998314e-05
-4.57827031642576e-05
-4.10369872094438e-05
-3.81485185067727e-05
-2.59127540754938e-05
-3.92943555493603e-05
-6.00619254727905e-06
-4.10025957428382e-05
-3.93197694064212e-05
4.16997947837419e-06
-6.3321866636602e-05
-4.42008374842879e-05
-1.75563484154698e-05
-1.74474862307985e-05
-4.89431237277124e-05
1.13668117958088e-05
-3.98726279793717e-05
-2.05162014795762e-05
-3.98993098287993e-05
-2.72636164692009e-05
-2.55080221141402e-05
-6.21775821735516e-05
-4.54506704063452e-05
-4.63593977827971e-05
-5.87102683318056e-05
-3.73494795461774e-05
-3.59550588755032e-05
-4.93124469161311e-05
-4.77968254091111e-05
-4.90403876044353e-05
-2.49219744759316e-05
-4.12569140358783e-05
-4.20913171444788e-05
1.34715906125674e-05
-3.0248150714053e-05
-4.94370569973296e-05
-1.85034748863984e-06
-1.02431410158488e-05
-5.62746050004702e-05
-2.54838349409187e-05
-1.96154841115524e-05
-6.76219279942488e-05
-6.26654248149806e-05
-3.24363943579484e-05
-2.19223262976601e-05
-5.50569471576746e-05
-2.87912023748805e-05
-2.45883684430677e-05
-2.67170189514783e-05
-3.49573032622961e-05
-3.0355432407675e-05
-5.06228326264021e-06
-5.23433202728904e-06
-2.44415204951329e-05
-6.69109660656527e-05
-1.04834438825132e-05
-7.9446437120334e-06
-5.62699585751276e-05
-3.02281124123821e-05
-4.07138843506978e-05
-2.04299372350684e-05
-3.83193656761975e-05
-3.28319488000477e-06
-4.35522965660707e-06
-7.72561813114597e-05
-2.95874345298484e-05
-5.18952014201862e-05
-4.5104864712756e-05
-3.59951646143541e-05
-2.15220863443272e-05
-7.50923368205775e-05
-5.05291635073237e-05
-4.18159154333505e-05
-2.32642887537251e-05
-6.8674359785167e-05
-5.4261046249021e-05
-4.34766389026062e-05
-3.76841768697889e-06
-1.63206127030846e-05
-6.4079700122758e-05
-4.19696840593467e-05
-2.18300610816096e-05
-7.89256552964594e-05
-3.39525741982358e-05
-2.95667856594008e-05
-3.6285891036838e-05
-7.53381680353806e-05
7.78329463626239e-06
-6.86001522444205e-05
-3.6502048986563e-05
-1.55427417738723e-05
-3.72874055767252e-05
-1.32769532359941e-05
-3.9046933743054e-05
-6.54156903088471e-05
-1.60837273401861e-05
-2.49475543057439e-05
1.52112488302961e-05
-7.36769076918188e-05
-6.33563723240991e-05
-1.91779858049536e-05
-2.26338659935993e-05
-2.1030108228243e-05
-6.02848965767183e-05
-6.13949303828352e-05
-5.14035624936466e-05
-6.08835605771414e-05
-2.96224313378448e-05
-4.1578064151034e-05
-3.29514293991971e-05
-3.0334744410623e-05
-2.54405351102898e-05
-8.97423792945249e-06
1.25574861220331e-06
-2.01457680178389e-05
-2.56709761174685e-05
-2.23872191311271e-05
1.53589108804229e-07
-2.19803305683712e-05
-4.61947218542188e-05
-1.04575742720048e-05
-4.83970920814153e-05
-2.8899410225288e-05
-3.23216453641299e-05
-1.56222400946305e-05
-1.97419734125839e-05
-4.07091397221576e-05
-3.54428168250864e-05
-2.91265093394758e-05
-1.91689825842994e-05
-5.72652320914819e-05
-1.88030975823466e-05
-3.09093898030614e-05
-2.15961462863592e-05
-2.16196924144254e-05
-2.09495751620708e-05
-7.43056973357101e-05
-6.10800059928949e-05
-2.34947261473779e-05
5.37425991031107e-06
-5.78474202594597e-05
-4.28425689404529e-05
-1.39545946239226e-05
-4.2386991679991e-05
-3.68297699044419e-05
-3.22719000836904e-05
1.32143592361228e-05
-3.7531723829391e-05
-4.99879187664339e-05
-3.48237203574392e-05
-2.0987462845216e-05
-5.62641611500436e-05
-3.8047748347569e-05
-5.60702431506245e-05
-3.81657614861063e-05
-9.04736571626612e-05
-7.45840241487954e-05
5.15031773355047e-06
-2.9619491272711e-05
-3.15119245723662e-05
-4.8367631946306e-05
-2.25954842073505e-05
-4.56931708801063e-05
-3.03697704615044e-05
-5.04400246404796e-05
-6.22844439726523e-05
-5.59677119181906e-05
-1.72420617979907e-05
-1.97455713543841e-05
-2.45251404039543e-05
-3.55519006103389e-05
-5.28170473007833e-05
-6.71778487286356e-05
-3.78206852986535e-05
-5.9132427261104e-05
-5.62215835769238e-05
-6.27908669848268e-05
-2.44688164719821e-05
-2.57849538298441e-05
-2.33309976822751e-05
-4.20158362907906e-05
-2.29944922371594e-05
-3.34564419521565e-05
-3.90494465728162e-05
-2.8469106662213e-05
-1.22821963582983e-05
-1.19131061614713e-05
5.9851601512283e-06
-2.66313109861417e-05
-4.97052181179111e-05
-1.37329278499721e-05
-4.53192640512083e-05
-3.67984830215557e-05
6.09067474036522e-06
-6.3645421378491e-05
-3.90919333435646e-05
-4.36591393280912e-05
-1.81286158523324e-05
-4.76163293916424e-05
-3.4568126070934e-05
-2.8014870655324e-05
-1.85625249198984e-05
-2.01385423228651e-05
-3.32890545475553e-05
-3.81465372356091e-05
-5.62069124014577e-05
-1.82569448355763e-05
-3.35826155720628e-05
-2.59660461452504e-05
-6.83557455771015e-06
2.80612408951142e-06
-1.08197521368842e-05
-2.04780733911069e-05
-1.62934643825986e-05
-2.55569493388222e-05
-2.65257257799637e-05
-2.85757660899747e-05
-2.6807660928166e-05
-3.15916623091244e-05
-3.7948358203542e-05
-4.71953088442715e-05
-5.08393602514249e-05
-2.12896178106765e-05
-2.75369209447268e-05
-3.30350660027798e-05
-5.05374135844309e-05
-5.23426369356822e-05
-6.39350657157013e-05
-3.02268982657067e-05
-3.59778575009006e-05
-1.31378113002181e-05
-4.15898475070738e-05
-1.91890669837843e-05
-1.83727701654376e-05
-4.8914689471887e-05
-7.30962038779386e-06
-8.65136998215684e-05
-8.29140737494489e-07
-1.24353277260261e-05
-4.70558237975779e-05
-3.38900636308273e-05
-4.58432150824566e-05
-5.44265224296111e-05
-2.16555268289336e-05
-3.56045506813953e-05
-2.2447030305207e-05
-2.22409001138633e-05
-1.18139236256387e-05
8.89837672063851e-06
-2.83052658872871e-05
-3.398812139051e-05
-1.22263844305617e-05
-3.74663395041414e-05
-3.07546312400066e-05
-1.74474078553124e-05
-2.58591096983592e-05
-1.87162589184205e-05
-3.74907999606848e-05
-4.20701073210422e-05
-3.02969634010983e-05
-1.62960866874946e-05
2.15551356249949e-05
-2.17991607659805e-05
-2.51330802336464e-05
-3.32591265123589e-05
-5.83861622100001e-05
-2.38045856883108e-05
-1.60582532770033e-05
-4.88589849181179e-05
-3.05450880988508e-05
-5.11943330546363e-05
-4.95688489686004e-05
-2.97046540677414e-05
-3.08840462012592e-05
-2.32336664990811e-05
-1.15104318924906e-05
-5.4185029236531e-05
-2.79561135756627e-05
-3.5047401976194e-05
-2.48795959426189e-05
-1.05129641697057e-06
-1.73286043358289e-05
-2.48746964440442e-05
-6.41614757807365e-05
-5.39699099433358e-05
-5.41545424377154e-05
-9.2237630214385e-06
-2.23073993593426e-05
-3.43573475391269e-05
-5.79108762774144e-05
-3.87283482012101e-05
-4.66197257428738e-05
-7.83045601625796e-05
-1.49288235358693e-06
-1.66441392141143e-05
-3.03220450055584e-06
-2.81492313891404e-06
-2.80601728759121e-05
-3.54121834006969e-05
-2.03465792882677e-05
-2.21432363431671e-05
-4.74249881518771e-05
-2.27350909697149e-05
1.33565210918369e-05
-2.48273376552381e-05
-1.68677050722125e-05
-3.42027985442234e-05
-2.6513986904091e-05
-1.14597355191325e-05
-1.96159711525503e-05
-4.22743900194662e-05
-2.26797628853614e-05
-1.40602252418673e-05
-2.15590716192464e-05
-1.36734461615308e-05
-6.15647503823407e-05
-2.53640941713398e-05
-5.77406464056405e-05
-3.40848988650685e-05
-5.61704482218271e-06
-1.40728371008982e-05
-6.9696170400146e-05
-5.03443924934446e-05
-4.4894836740058e-05
-5.28256476790893e-05
-3.83371552136605e-05
-2.43416471395258e-05
-3.44191363914466e-05
-3.24334038599598e-05
-3.97391987986695e-05
-5.92027408092165e-05
-4.94542831891044e-05
-1.56225864524353e-05
-3.36708325889084e-05
-4.85151599718458e-05
-3.52171444960718e-05
-1.9979643680282e-05
-3.19281410285685e-05
-2.61957431707608e-05
-4.2919137239915e-05
-3.75433521559722e-05
-2.13112957197455e-05
-5.21136932710887e-05
-1.68495176496717e-05
-5.14967476161468e-05
-3.20011660381339e-05
-5.5408069717655e-06
-2.20172599251892e-05
-4.81442324298777e-05
-2.83005598630597e-05
-3.48661543555613e-05
-1.63196893088629e-06
-4.50454476768299e-05
-2.96094834963556e-05
-4.80658833607528e-05
-2.69566222480137e-05
-3.04393867399128e-05
-2.88895235906618e-05
-5.14549342993287e-05
-1.90296268613013e-05
-5.65019695566493e-05
-5.67443599147488e-05
-3.61312162564632e-05
-2.76247130727393e-05
-1.37169208453111e-05
-3.15962606580031e-05
-2.07322902698394e-05
-3.78819563021475e-05
-2.90649361827654e-05
-4.29213015496896e-05
-3.74932393066075e-05
-4.73255053280663e-05
-2.38575766891158e-05
-9.71944078737765e-06
-2.83959094884006e-05
-5.48458068429249e-05
-3.76127896529161e-06
-1.10443502857463e-05
-2.34817742695354e-05
-2.65411855471789e-05
1.61993272018756e-05
-1.49244133161199e-05
-3.14368017953564e-05
-2.49115868710519e-05
-5.97012650119273e-05
-3.66859777694642e-05
-1.64216818120404e-05
-5.32471900447708e-05
-4.17032299427065e-05
-5.06285542063742e-05
-4.6717021151863e-05
-6.53488714955481e-05
-4.4688338227465e-05
-2.75183919298317e-05
-6.25883897316063e-05
-2.73871496488741e-05
-2.82541268834298e-05
-6.17552432877986e-05
-2.02185874056289e-05
-5.60537155413488e-05
-5.28248542390395e-05
-1.31279468610816e-05
-2.05081962372847e-05
-5.553920211609e-05
-3.24988205417937e-05
4.4023979893561e-06
-3.95529299720373e-05
-3.63875895054327e-05
-3.71856148773132e-05
-7.06742109725824e-05
-1.470364566929e-05
-4.28880337248687e-05
-2.10907497961927e-05
-5.83206832282836e-05
-5.15398092457795e-05
-4.51157644831118e-05
-3.44131449993038e-05
-2.3477562260567e-05
-4.91944467379972e-05
-5.99887394762932e-05
-1.02892431097261e-05
-3.46546426634098e-05
-4.01683335543204e-05
-4.92304788496394e-07
-1.66730229929399e-07
-3.75664309814552e-05
-6.32523201618395e-06
-2.47810562919384e-05
-3.52804229887985e-05
-4.62303095189516e-05
-6.15041644825358e-05
-2.97924796016209e-05
-2.8861708847302e-05
-3.55373654325627e-05
-2.55275514741541e-05
-2.61119893854922e-05
-3.06302372805547e-05
-1.92923456014618e-05
-1.99298783971485e-05
-2.37669159118123e-05
-8.99785220903443e-06
-1.33476737010346e-05
-2.35861297809867e-05
-4.01812117150605e-05
-2.40006791688038e-05
-1.19819401277163e-05
-2.16596008330252e-05
-2.95392879365642e-05
-2.20351306247244e-05
-4.00043538399718e-05
-1.23122651489478e-05
-5.34151286856005e-05
-4.97512685813625e-05
-5.07562307808901e-05
-6.35279064940782e-05
1.20053949784976e-05
-3.37606468594813e-05
-4.87495342778999e-05
-1.34702308406284e-05
-4.32903405836929e-06
3.14736135146839e-05
-3.57425112878847e-05
-2.56135587854729e-05
-5.65236346279585e-05
3.86904184854308e-06
-5.76594309247941e-05
-6.88559338486615e-05
-4.15685478075486e-05
-5.13661934263468e-05
-1.57931503948098e-05
-4.51598169934018e-05
-3.7440718762772e-05
-5.68221599655569e-05
-6.4449760704323e-05
-2.88091389858897e-05
-4.20749158963931e-05
-1.92108598015945e-05
-4.808072388058e-05
1.08733775518011e-05
-5.73934297265455e-05
-1.79575501847093e-05
-3.61897018704596e-05
-2.96135381615906e-05
-4.91380432044253e-05
-1.59968239422936e-05
-8.8214362473502e-06
-4.57238958036162e-05
-5.55599396354663e-05
-4.42618530259279e-05
-5.81743329371434e-05
-6.6850634590911e-05
-3.90502856679914e-05
-4.24528291422621e-05
-4.34036785335794e-05
-8.89270233442191e-06
-3.073747383527e-05
-1.91889671760059e-05
-3.12409452019483e-05
-2.39392133078109e-05
-4.28628340469308e-05
-3.43533629885662e-05
-5.96251994444961e-05
-2.56997953446137e-05
-2.9257684347337e-05
-4.32253705295162e-05
-3.30971954600139e-05
-6.52835724443199e-05
-2.1320491185569e-05
-2.30510074605904e-05
-3.91696798697019e-05
-3.11126646043138e-05
1.03633370621247e-05
-1.30867223027164e-05
6.04599145941679e-06
-3.02114148521313e-05
-1.08887538405179e-05
-2.4649565901063e-05
-4.26440859508121e-05
-2.06326115562858e-05
-4.01426264030236e-06
-5.52722128912544e-05
-1.79742034707394e-05
-6.45179460795238e-05
-8.78241726041366e-06
-4.29152609056508e-06
-5.43094837188107e-05
-4.43360031393153e-05
-1.60922786687358e-05
-1.21694601019044e-05
-4.69405113790435e-05
-4.24410452988567e-05
-2.97126537791548e-05
-3.51132173291402e-05
-3.02236721041071e-05
-3.6144593461464e-05
-2.97853224567066e-05
-2.32273622081486e-05
9.88248279882733e-06
-4.62534681790817e-05
-4.47426072882061e-05
-4.40236734147158e-05
-5.85949055296314e-05
-7.28133174236177e-05
-3.04750732141682e-05
-9.18589686413876e-05
-2.35973171953156e-05
-3.75721259799214e-05
-3.704629882178e-05
-3.15125253370936e-05
-9.3310656007718e-06
-4.52268985699187e-05
-2.5822316064685e-05
-2.70406915352388e-05
-4.8697049363083e-05
-2.08485436506971e-05
-2.5330171176974e-05
-6.22590658566739e-05
-4.19935107692137e-05
-5.16038131133692e-05
-5.47498146615063e-05
-4.33356883659844e-05
-5.49985619854485e-05
-8.0059946792132e-06
-2.41618125955156e-05
-5.98898470749643e-05
-2.59670789652859e-06
-7.08481458603263e-05
-7.05152888805207e-05
-1.33837326715321e-05
-6.52628120053853e-05
-7.64879701114682e-05
-8.00281289819338e-06
1.26650335712448e-05
-2.29534127043087e-05
-3.90927873775818e-06
-2.25624567689301e-05
-1.60164929304086e-05
-4.35342811390106e-05
-4.26522120684997e-05
-3.16602386003181e-05
-7.53551692051123e-05
-2.00207182892083e-05
-4.47274553927283e-05
-5.55857846104118e-05
-4.45767033738072e-05
-5.67728929470743e-05
-4.78161479133988e-05
-3.55511243590885e-05
-7.15776365240654e-06
-3.19539870853218e-05
-3.08457162685734e-05
-4.06880083681073e-05
-3.46599904384347e-05
-6.44999251485923e-05
-3.84733644569151e-05
-2.76304434827781e-05
-3.21825967481856e-05
-4.98297143141902e-05
-5.22021570112647e-05
-3.40166565656091e-05
-4.8379830680212e-05
-2.95874088473311e-05
-1.93341782064812e-05
1.06398644137846e-05
-3.20899190917725e-05
-2.13144939714763e-05
-4.05693738591107e-05
-3.78215787534525e-05
-5.75226415883895e-05
-2.77443235278241e-05
-5.62289631372681e-05
-4.20449741109941e-05
-3.03212882613097e-05
-4.79430600623193e-06
-2.75372533297606e-05
-3.38833664871962e-05
-3.69270457860985e-05
-1.43746234996775e-05
-1.35329255312855e-05
-4.58093896680262e-05
-1.62337899753877e-05
-5.19807476770315e-05
-3.54486458879275e-06
-2.69863127910841e-05
-2.02309941099798e-05
-5.49771505544163e-05
-4.28344729342697e-05
-3.91691578450035e-05
-1.85844619285864e-05
-4.89652965796877e-05
-1.55081809838904e-05
-5.77723999018781e-05
-3.18602537041108e-05
-3.54265855414167e-05
-2.08190196775918e-05
-2.31718828843169e-05
-3.54402695416534e-05
-1.97820053683457e-05
-4.4558679187259e-05
-5.67040298606388e-05
-2.58764493792083e-05
-1.93909679638221e-05
-4.72440857714719e-05
-2.61167477401223e-05
-3.4350473014853e-05
-4.35552236378087e-05
-3.28769702245508e-05
-3.79470511874638e-05
-4.07063056201701e-05
-3.66271007258864e-05
-6.58392612932194e-05
-5.29684943771831e-05
-3.33038720908197e-05
-5.16641568067536e-05
-2.77313750826903e-06
-3.40668934756822e-05
-2.41313086235076e-05
-1.21246228116273e-05
-1.4989736417881e-05
-1.49909428855549e-05
-3.437558385726e-05
-7.19072798884757e-06
-1.45276973784321e-05
-2.55417477853935e-05
-1.56189398669063e-05
-3.05347334997724e-05
-3.31445140276538e-05
-2.96789116198022e-05
-4.55824152626152e-05
-2.86109635799957e-05
-5.23520251474592e-06
-3.01833338094761e-05
-3.32884346907082e-05
-2.98598281753393e-05
-5.89543169412315e-05
-7.01864906349586e-05
-3.56582690477389e-05
-3.78401635153624e-05
-1.88570474395025e-05
-8.79942204635333e-06
-4.89451899682414e-05
-4.48973418922804e-05
-8.79933800636568e-06
-2.49878561041136e-05
-3.41340176381297e-05
-2.05396278422941e-05
-1.74971883353791e-05
-3.28160738562844e-05
-4.19189883350302e-05
-1.72361775954764e-05
-4.03087173886023e-05
-1.3140733612579e-05
4.19161106337565e-06
-1.94254670916485e-05
-2.10557588097333e-05
-6.23030081463162e-05
-4.12884602404486e-05
-6.31514994589422e-05
-3.64668405631373e-05
-3.3759678738108e-05
-2.69527115508831e-05
-1.74409656040417e-05
-2.35144586648735e-05
-5.16846339393724e-05
-1.68517233450927e-05
-3.54698447235827e-05
-1.92913562642335e-05
-4.34187126083661e-05
-2.88662521676145e-05
-2.64438937872541e-05
-1.17432501739462e-05
-1.35541883749641e-05
-3.3412595464499e-05
-4.34927893502798e-05
-2.81376241424088e-05
-6.4236611587008e-05
-4.4951336480679e-05
-5.98339775213906e-05
-1.85474606850679e-05
-2.47842929874153e-05
-5.33565355239771e-05
-2.85795635800607e-05
-6.8481424551079e-05
-4.79562562523188e-05
-4.58213864444057e-05
-1.66517024471325e-05
-4.20578854097864e-05
-3.36325052570095e-05
-3.13563815124293e-05
-3.85685237925239e-05
-4.04399016221262e-05
-2.47476976408543e-05
-6.31180421812235e-06
-2.02629670135694e-05
4.31079790385604e-06
-5.18131303852729e-05
-1.62363324524999e-05
-2.68717849590627e-05
-3.16178346312708e-05
-4.30267955126227e-05
-4.95727690374429e-05
-5.77577018398537e-05
-3.88750173046219e-05
-6.84515164233661e-05
-2.9517808335474e-05
-3.05929847443727e-05
-4.5908291971904e-05
-4.6101723133643e-05
-2.37791320718426e-05
-7.822439731672e-07
-1.29801578278583e-05
-3.27349970189979e-05
-2.81292737613553e-05
-1.35934266607292e-05
-6.2321553104585e-05
-5.30074220484098e-05
-3.39153244487905e-05
-4.15860065886636e-05
-2.9980677689136e-05
-4.52230449433257e-05
-6.71142494593581e-05
-6.46273857543823e-05
-3.07142703369519e-05
-3.6394725647571e-05
-3.0192706447576e-05
-2.0478358155434e-06
-2.50663649068993e-05
-4.88528498857745e-05
-2.86116541372098e-05
-4.53335395005822e-05
-3.72729977615116e-05
-4.36359436948463e-05
-6.19506484581674e-05
-1.77125648385278e-05
-6.199881017586e-05
-7.27710717148996e-05
-4.75727108223178e-05
-3.55066593332002e-05
-7.39698687075182e-05
-3.5626977180863e-05
-5.25520628642032e-05
2.23997994161299e-06
-5.0833608206545e-05
-2.81014164790247e-05
-5.76370958324082e-05
-3.81873119102182e-05
-3.90150422860542e-05
-1.96791520298211e-05
-7.07721858671398e-06
-7.85372606041808e-05
5.19060771910405e-06
-1.06526610718586e-05
-2.73911480550782e-05
-3.76725026451125e-05
-6.12096980900349e-05
-5.69096826842389e-05
6.91508847192675e-06
-1.35949046901303e-05
-5.60128111677291e-05
-1.99712065349589e-05
-1.09487103998678e-05
-4.87511878170711e-05
-4.33999148565132e-05
-2.31677249522079e-05
-1.1778773228243e-05
-4.6650475217243e-05
-3.55887320621586e-05
-2.51938397139814e-05
-4.83106302050869e-05
-1.80429954006105e-06
-2.43091218693451e-05
-3.37073727493634e-05
-4.91296618386551e-05
-3.00255640614068e-05
-4.44715902052709e-05
-4.03824672328206e-05
4.52917266916066e-06
-5.96271776972099e-05
-7.60707349638511e-05
-4.11090204706929e-05
-5.5814698580056e-05
-4.21139963185739e-05
-1.48869756760265e-05
-2.13238962878583e-05
-4.71407020517781e-05
-3.45147445991089e-05
-2.325765931523e-05
-1.06683223588113e-05
-2.98010407260611e-05
-4.02710948726873e-05
-4.1818615405992e-05
-2.59099951570078e-05
-4.26180273354913e-05
-2.95319764448726e-05
-4.23876287574334e-05
-1.9150374534861e-05
-3.91231264732943e-05
-3.22433274464894e-05
-3.90372026333766e-05
-2.23627759881962e-05
-2.3864612251619e-05
-1.32278396699862e-05
-1.59061088413231e-05
-4.11065407336094e-05
-8.6911930355287e-05
-3.45920714815993e-05
-6.17142933780393e-05
-4.83889608245754e-05
-5.18801030616867e-05
-3.56089742986014e-05
-3.87962365815991e-05
-9.67027195095517e-06
-2.56604584553128e-05
-5.33554034583882e-05
-2.55868800004466e-05
-1.88737440681447e-05
-6.92091469903903e-05
-1.68332231114722e-05
-3.99064475246328e-05
-4.85140684871784e-05
-5.64959554347186e-05
-4.85829672472414e-05
-2.26837527754392e-05
-1.50445417674318e-05
-5.14867206251174e-05
-1.82042548403766e-05
-3.67914614306561e-05
-2.67606793679948e-05
-2.33482746648626e-05
-3.1115601922851e-05
-4.86507737070872e-05
-3.34260961334874e-05
-1.94451916031005e-05
-2.67128171621685e-05
-2.83452846472825e-05
-3.50658463783785e-05
-2.40594812289625e-05
-3.33348387285384e-05
-4.17325263167375e-05
-1.87445003664402e-05
-5.01965224567329e-05
-5.63873832535002e-05
-2.83362061548071e-05
-4.49788967178591e-05
2.60971527822125e-06
-1.02340444389423e-05
-3.05901618100768e-05
-5.1527567520867e-05
-3.71930221546496e-05
-3.44107007207553e-05
-3.31776226383016e-05
-3.96302408575556e-05
-2.79770195702106e-05
-3.25359202680456e-05
-4.70143323358898e-05
-6.08251082437098e-05
-4.86895962038246e-05
-2.8835040212127e-05
-7.73676557467041e-05
-5.40213279579299e-05
-3.68014733180642e-05
-2.61472675632069e-05
-7.66798439552948e-06
-3.36164843892387e-05
-6.56284286475822e-05
-4.07756237963594e-05
-7.56935875747075e-05
-4.29624450545954e-05
-4.82261672305484e-05
-2.50602757431183e-05
-4.00971130934774e-05
-3.53861454267413e-05
-4.79981146864053e-05
-3.23910798723529e-05
1.11453414491178e-05
-4.29495060101547e-06
-4.41744274607406e-05
-3.43483422612001e-05
-7.64856109867385e-06
-2.3696543657011e-05
-4.07738880577015e-05
-2.78673609674012e-05
-4.45365557672209e-05
-3.45180592858131e-05
-4.93420752145127e-05
-3.95654434425988e-05
-6.77569053910374e-05
-7.44993237218588e-05
4.41645924924643e-07
-5.10080197102938e-05
-1.8723515834227e-05
-5.86717711024664e-06
-2.92360933068539e-05
-1.58948819522123e-05
-1.41755828492545e-05
-2.68281562728656e-05
-1.11104338743074e-05
-4.54655869858994e-05
-4.78852557572457e-05
-3.16083100314937e-05
-3.07011747811706e-05
-2.4558664415347e-05
-3.79667466573594e-05
-2.61259559852457e-05
-1.55563415433486e-05
-2.60623118112012e-05
-1.67653929480454e-05
-3.89051141950384e-05
-6.26627408903519e-05
-1.26935595147358e-05
-4.0055421339645e-06
-2.0498605802172e-05
-6.16672635538806e-07
-3.52641794759141e-05
-5.44156934217063e-05
-2.1763400513143e-05
-3.02110144460221e-05
-5.67979804294961e-05
-5.24097764121481e-05
-4.84069853500744e-05
-1.86138406723465e-05
-4.50848341051692e-05
-3.58327042604231e-05
-6.65754839041753e-05
-3.98339340106559e-05
-5.03523411492764e-06
-3.17698934615084e-05
-1.26849265616209e-05
-4.10840774217442e-05
-4.60713980476492e-05
-2.68436480317762e-05
-5.216680749637e-05
-6.2918976598845e-06
-4.68721811690544e-05
-2.87727787614611e-05
-2.25775814514834e-05
-1.6792089649943e-05
-1.5340396180713e-06
-4.82150830643172e-05
-3.83047100856801e-05
-4.73332703345879e-05
-2.88835023244623e-05
-1.24581725287872e-05
-3.36770385171258e-05
-6.64515698724855e-05
-4.05665842274216e-05
-3.12812746702256e-05
-4.79635598381148e-05
-4.87954151445018e-05
-1.87793715710546e-05
-4.40484242660836e-05
-5.02866281316697e-05
-1.79208722471291e-05
-3.79353051762273e-05
-4.40240770928441e-05
-6.67506523895842e-05
-4.8918453802177e-05
-3.14303522815872e-05
-4.00821322969505e-05
-2.45390799360565e-05
-2.94080937896561e-05
-2.9539513156631e-05
-1.60339067628929e-05
-4.70366134136096e-05
-2.41150646186861e-05
-1.22544641108446e-06
-5.81844142078083e-05
-3.93640217816824e-05
-6.43075471936275e-05
-5.73234745169424e-05
-3.61584969556245e-05
-5.26318245899106e-05
-2.108867735174e-05
-4.69939867670232e-05
-5.51102683242206e-05
-2.80105604948697e-05
5.53572185897329e-06
-2.83548701560493e-05
-2.05945596079242e-05
-2.45424905341679e-05
-8.12812413477022e-06
-2.34222771659001e-05
-4.57104578990509e-05
-4.52176628947421e-05
-3.96436781752772e-05
-4.94189947495931e-05
-5.78461191733413e-05
-5.46053739710029e-05
-1.70486996014914e-05
-2.75700772780842e-05
-7.3970038603768e-05
-4.02758864733956e-05
-6.14357400319658e-05
-2.0063216796919e-05
-2.53241813413438e-05
-4.15422467436895e-05
-5.90696769404871e-05
-4.63193332738547e-05
-2.05992315471928e-05
-4.57741245387794e-05
-4.35102541128846e-05
-3.10220873035121e-05
-2.43260532074518e-05
-2.47413694886485e-05
-4.47238434731245e-05
-4.15822709316623e-05
-4.6666109104856e-05
-4.37796640770354e-05
-2.72278687971135e-05
-3.46632267657558e-05
-2.2742336973133e-05
-6.12405585972965e-05
-2.95040698967512e-05
-3.05285437167818e-05
-5.38610422470035e-05
-5.20572093886276e-05
-1.95188637371656e-05
-3.77949651136841e-05
-4.0209773707643e-06
-4.5199353265255e-05
-2.64250593692816e-05
-2.6513153456228e-05
-4.32835986011476e-05
-4.89395504878753e-05
-2.18528805383347e-05
-6.98281795939511e-05
2.04246367274703e-06
-4.22379335824529e-05
-4.86739717698153e-05
-6.7728657129622e-05
-6.75437501419626e-05
-3.50893287039919e-05
-4.06289103842938e-05
-5.51151635182737e-05
-1.73878019559065e-05
1.17128548446458e-05
-8.39363212158568e-06
-4.90740997542911e-05
-2.36054283527066e-05
-1.23939756329314e-06
-3.10798420656328e-05
-4.12230162999754e-05
-8.28667994314443e-06
-1.36676625936155e-06
-9.71295776025907e-06
-4.51260976956424e-05
-2.20789151485696e-05
-2.90030465410991e-05
-6.98896405132571e-05
-5.52371142895426e-05
-5.86796385892718e-05
-8.95353464087069e-06
-5.58956731079873e-05
-1.46588401030742e-05
-2.34196456388897e-05
-6.05100662395517e-05
-2.83048590761645e-05
-3.63490261848806e-05
-6.91766680566479e-05
-1.67723608948208e-05
-2.77414606581758e-05
-3.3320571067233e-05
-3.52612750788637e-05
-4.46247602653589e-05
-3.5496125849949e-05
-6.44016304710107e-05
-2.52011256269901e-05
-6.38662402407439e-05
-2.77086396211779e-05
-6.34407574375845e-05
-4.3841245947001e-05
-2.6124098669701e-05
-7.9070464874939e-05
-5.43680807114014e-05
-1.46029122413509e-05
-2.57834024197334e-05
-5.37068647288108e-05
-1.9495258145623e-05
-2.41782556170111e-05
-3.25279429594879e-05
-5.59798291066938e-05
-3.31576032375251e-05
-3.72216231751111e-05
-3.24245912532389e-05
-4.95445165209354e-05
-4.47172683095191e-05
-3.65160941016052e-05
-7.09940303620846e-05
-1.6654303744529e-05
-1.05286539901463e-05
-3.0101564515207e-05
-3.84765194419767e-05
-1.77228483037344e-05
-8.48419471565147e-06
-1.92299574097904e-05
-7.77787431396803e-06
-3.36192960443154e-05
-5.16006987499224e-05
-2.19350797740617e-05
-3.96103424593748e-05
-3.22798903049359e-05
-2.40779632942396e-05
-4.39336257701347e-05
-4.68170149406049e-05
-3.07819346760114e-05
-2.54265825506183e-05
-4.14658630621217e-05
-2.64093861972113e-05
-3.63852792359903e-05
-2.62489833453613e-05
-5.23083766424717e-05
-7.11069817176275e-05
-1.40054162049408e-05
-1.25345286106279e-05
4.15163352245277e-06
-1.71839381743802e-05
-2.89073582330717e-05
-3.92609421023568e-05
-1.01896511802548e-05
-2.62173654744995e-05
-3.91296644978786e-05
-5.10970398110382e-05
-4.8167652694137e-05
-7.44234898811649e-05
1.3241381808813e-05
-5.04025367886354e-05
-5.38027018115872e-06
-2.48393015357234e-05
-5.32000021138165e-05
-1.23001223061128e-05
-8.63891396927415e-06
-2.5005735920482e-05
-2.42166743433353e-05
-2.42681281632365e-05
-6.26536339731507e-05
1.01303002299766e-05
-3.55159453673623e-05
-9.73715771606998e-06
-6.35159744646667e-05
-4.94803386563272e-05
-6.48205593040663e-05
-1.83701817505237e-05
-3.27559609755703e-05
-3.94845970541537e-05
-6.02761242155864e-05
-6.53251688217377e-05
-3.24138617381614e-05
-3.67745079749715e-05
-6.22277929848846e-05
-3.67760883532846e-05
-4.95561787661326e-05
-3.49426044046032e-05
-3.01802466830136e-05
-4.87678548385685e-05
-5.38489859580722e-05
-2.23359472010605e-05
-5.64180305794882e-05
-8.69190353440463e-07
-2.9591049788091e-05
-5.84548091771036e-05
-3.99991066616597e-05
-2.7666219405451e-05
-1.73492360988657e-05
-4.80474650567942e-05
-2.83943220971868e-05
-9.15472761335655e-06
-3.37730150728312e-05
-2.85227961391161e-05
-4.41865335077086e-05
-4.35697367521053e-05
-1.67810696534855e-05
-5.54057116006394e-05
-3.81282603328021e-05
-3.11514730555444e-05
-2.49705382676736e-05
-2.27865551632873e-05
-7.6284585320177e-05
-3.44321919199398e-05
-4.92552529282213e-05
-6.84248671235725e-06
-2.24250774362204e-05
-1.52981356332183e-05
-1.94601614093728e-05
-2.14372095602043e-05
-3.97354329253437e-05
-2.12597839369442e-05
-7.46855619716641e-07
-7.34018324019484e-08
-3.11106016243905e-05
-3.7463259218839e-05
-1.37250572127948e-05
-2.45759749415114e-05
2.91244243535041e-06
-3.85100851761896e-05
-3.00517338926353e-05
-4.11683406160964e-05
-1.41644118982304e-05
-6.75406416470119e-05
-8.70737861729853e-06
-6.02820882800979e-06
-3.12760049152127e-05
-3.44397176899977e-05
-1.50920237616652e-05
-1.73985295010351e-06
-4.71737363193802e-06
-4.2348137515143e-05
-4.03150177003755e-05
-1.3977987685385e-05
-3.22426951243581e-05
-1.53192851962646e-05
-3.42521888810573e-05
-4.91359599447366e-05
-4.2726623121131e-05
-3.29605442113885e-05
-4.1917679859573e-05
-4.99229943444983e-05
-2.67823421231678e-05
-3.99295516748286e-05
-1.90166283809096e-05
-3.35759654662338e-05
-1.63236165484965e-05
-2.50059176180531e-05
-6.7484487777156e-06
-4.11222938487139e-05
-6.09876165475311e-05
-2.45305236446405e-05
-1.2316959149108e-05
-3.17871206773041e-05
-1.87743438889863e-05
-3.74295134628632e-05
-4.1590902262251e-05
-4.25808839011131e-05
-5.19411450173533e-05
-3.32161964229733e-05
-4.02192226498189e-05
-2.23943450078775e-05
-4.48515945609814e-05
-3.8170240887529e-05
-6.5563207906993e-05
-2.75575732492203e-05
9.10217551444386e-06
-4.30133691201913e-05
-5.75729240750822e-05
-2.33823347391858e-05
-3.29826149923288e-05
4.54320033385676e-06
1.75344307404044e-07
-1.6462806931652e-05
-7.45164746871199e-06
-4.02655029561516e-05
-1.20308993066323e-05
-2.21633197590193e-05
-4.99642231750979e-05
-6.32425440891725e-05
-2.3593209279164e-05
-3.40018544557763e-05
-3.0298334205617e-05
-3.71012341550708e-05
-1.77325733938661e-05
-3.90040936269736e-05
-5.80770657796161e-05
-3.91585130398584e-05
-4.09497638305987e-05
-1.79113762219019e-05
-5.42188745962011e-05
-2.25773545085329e-05
-2.89961854423589e-06
1.86174250844647e-06
-5.0166510055612e-05
-4.95503126013062e-05
-5.70267988156643e-05
-1.72590959679587e-05
-4.15429869531451e-05
-3.34530431031237e-05
-2.27774209844411e-05
-1.29814400494232e-05
-7.16153556792735e-05
-6.37991190370046e-05
-2.24667812077967e-05
-2.7573914581903e-05
-2.82700049221316e-05
-3.31519090012835e-05
-4.43038468549318e-05
-8.00810737727019e-06
-2.47122497021925e-05
-1.56069679198708e-05
-4.83430368012953e-06
1.37494327732905e-05
-2.34049281018864e-05
-2.41556890381072e-05
1.41916697725022e-06
-1.16990717441038e-05
-5.02821301302877e-05
-4.53565124724889e-05
-2.9841789176252e-05
-1.40636069535424e-05
-4.25110465077446e-05
-4.30238562193457e-05
-2.98132628802632e-05
-1.91121905768425e-05
-2.61883987056439e-05
-3.21894439026875e-05
-4.07320909169116e-05
-1.66436001019307e-05
-9.95699942156098e-06
-2.62738224227051e-05
-4.94907572530953e-05
-4.09736449156491e-05
-1.2071118313612e-05
-2.62514111347219e-05
-1.3917186686658e-05
-2.04514792100534e-05
-5.57929177809331e-05
-2.80127800789313e-05
-2.14898408934047e-05
-2.30535160949005e-05
-4.5945611828349e-05
-7.22505543452377e-05
-4.72306620247581e-05
-4.28558718021294e-05
-2.46140592317237e-05
-3.13062011734752e-06
-4.40865099807319e-05
-5.31673768043598e-05
-6.87571294803325e-06
-3.43022859411236e-05
-2.19408264117211e-05
-5.04014952551279e-05
-8.53736554985291e-07
-3.40866678294263e-05
-4.28639377325251e-05
-4.05829067009269e-05
-9.80992411889971e-06
-2.48574447405625e-05
-3.76503252404603e-05
-3.41270278933078e-05
-3.64087669251639e-05
-5.96186027774449e-05
-2.8188923366898e-05
-6.53462706047321e-05
-5.11923749340826e-05
-8.57121100755232e-06
-2.21139534602659e-05
-2.50888983657629e-05
-4.14698480488997e-05
-1.05702398707486e-05
8.46754442605396e-06
-5.94031569235891e-05
-2.29999856850313e-05
-2.88785679615464e-05
-9.29349999832699e-06
-4.3154082204244e-05
-3.99851366545316e-05
-5.41692569886438e-05
-4.92276677556298e-05
-2.77078138744921e-05
-2.01513458311489e-05
-3.25077078012245e-05
-1.42795178363524e-05
-3.07766152685526e-05
-3.66197225452724e-05
-3.73359977757751e-05
-4.19484472933858e-05
-3.5569228708649e-05
-1.6954253406976e-05
-3.18396438866569e-05
-3.90826491923798e-05
-8.20842668749261e-05
-2.5717452788984e-05
-3.1861148238713e-05
-2.9746398437063e-05
-5.18732192510238e-05
-3.38104149120802e-05
-5.76828214314581e-05
-1.39569822152997e-05
-4.18951812675431e-05
-3.28252957337135e-05
-3.13864805800099e-05
-2.27354643753511e-05
-4.03496532101188e-05
-2.29321754981696e-05
-2.14694371324289e-05
-3.82375850236808e-05
4.7828110419356e-06
-5.16970285107491e-05
-4.48510192680239e-05
-2.01228814023968e-05
-5.5156625953569e-05
-1.50416528976164e-05
-3.83276197771965e-05
-4.81957788297009e-05
-4.62403222798249e-05
-6.13257474123952e-05
-3.0620385417053e-05
-3.77445242720471e-05
-3.6375415047402e-05
-1.76986268400092e-05
-1.43503713892501e-05
-3.91025601329902e-05
-4.71503718285851e-05
-1.53218608525741e-05
-1.62739837609566e-05
-9.46450906429923e-06
2.46518570758011e-06
-3.929470340509e-05
-3.44863734685329e-05
-3.95677073242091e-05
-1.28478820226257e-05
-6.34300697793585e-06
-5.96496706802535e-05
-3.15190469615015e-06
-3.95016510958892e-05
-4.41338074662624e-05
-2.81100508789291e-06
-3.87507421560585e-05
-4.57320120931975e-05
-3.99482213086693e-05
-1.44492661058393e-05
-5.44412146207774e-05
-2.71660682419182e-05
-2.83133552223252e-05
-2.09795716905969e-05
-2.32174563580316e-05
-2.62869859947875e-06
-1.37353925417297e-05
-3.22204575802531e-05
2.38508190577181e-06
-5.69137061156625e-05
-1.9999246307069e-05
-5.95229196760157e-05
-5.89933004555048e-06
-1.48171455885692e-05
-2.80008632271973e-05
-3.467475579912e-05
-3.41375001167358e-05
-4.07701992462791e-05
-1.87902909599384e-06
-1.90476273546169e-05
-4.47560455762784e-05
-1.22959275106135e-05
-3.32294438569909e-05
-4.19437295133821e-05
-5.38208549445749e-05
-2.10514663368766e-05
-3.7660212813726e-05
-7.82698357770204e-05
-6.24681165188167e-06
-3.40817551477053e-05
-2.79708576589987e-05
-1.04879613054884e-05
-4.05502701159748e-05
-1.9319618947858e-05
-1.77643077577157e-05
-3.97835079998277e-05
-2.13995889021512e-05
-4.1462400181042e-05
-1.1600216626724e-05
-2.93008629325092e-05
2.73819763998728e-06
-8.17144892668383e-06
-4.99292928928953e-05
-1.21969268832646e-05
-3.4008106627031e-05
-3.6224300859982e-05
-1.97779752364235e-05
-3.73597599857793e-05
-3.24542017615996e-05
-5.70076297595651e-05
-2.56548323700177e-05
-4.65148180137419e-05
-5.66180804901807e-05
-3.18251489500512e-05
-3.95050301752959e-05
-1.02125018935163e-05
-2.68325972741964e-05
-4.21513031297676e-05
-1.20177458003032e-05
-2.18143908770137e-05
-4.7742673608923e-05
-1.44057217689565e-05
-4.19538295393633e-05
-6.60127388805812e-05
-1.19037555232097e-05
-3.27534461653337e-05
-4.49609354585889e-05
1.02286416905443e-06
-4.10496592113453e-05
-5.89989106353912e-05
-5.76805256218884e-05
-4.35845701621319e-05
-3.48324639017165e-05
-5.29564780085781e-05
-4.92100329641524e-05
-6.1275032138221e-06
-2.22943209399808e-05
1.69880749147008e-05
2.25864891225574e-05
1.77197158852801e-05
-3.36232979122817e-05
-2.44166796953384e-05
-3.14843273344684e-05
-4.08651052546413e-05
-6.05991418247941e-06
-5.65292982282564e-06
-2.39125823107432e-05
-4.41433542724718e-05
-6.37805512402156e-05
-8.0613339893749e-05
-4.07656175108304e-05
-3.99949833259942e-05
-8.12825264391788e-05
-2.96760993736998e-05
-5.44660857998606e-05
-6.39060951291173e-05
-3.33528710006076e-05
-1.42975693161492e-05
-1.1770370231414e-05
1.94132895006888e-06
-6.10273693286186e-05
3.2073595110721e-06
-1.82776661199063e-05
-5.03538364950786e-05
-2.03411685828732e-05
-9.46757592460143e-06
-5.5507299850775e-05
-4.81122010299076e-05
-3.12611444455356e-05
-5.6361938530702e-06
-3.92093149177022e-05
-3.43957722503502e-05
-3.15095878824473e-05
-5.18681407150072e-05
-2.1763820007509e-05
-3.73457006311315e-05
-3.13742708334842e-05
-4.6208363591701e-05
-2.91287045236174e-05
-5.78160677455979e-06
-5.01712402368828e-05
-2.88740011226425e-05
-3.48664909928897e-05
-1.98488837421658e-05
-4.28911367175452e-05
-1.71467020274221e-05
-6.34886097576736e-05
-4.41979650576379e-05
-5.84150834999577e-05
-6.52412822540897e-05
-5.65663416796801e-05
-4.3149430052527e-05
-5.78152224475215e-05
-4.71637816554682e-05
-4.78145321957883e-05
-2.3379636158009e-05
-4.17627593079561e-06
-3.423674926168e-05
-5.35066051233717e-05
5.53417551511531e-07
6.67534521308819e-07
-6.22353017859971e-05
-6.01361932044701e-06
-3.87104313586499e-05
-3.02212481821797e-05
-1.85210627323166e-05
-5.01886816735424e-05
-6.61262749730473e-05
-2.50571269235555e-05
-7.10321953756928e-05
-5.77522303315699e-05
-8.79452842596841e-05
-5.59397342334655e-05
-3.65784942120042e-05
-3.17481410087903e-05
-4.933595449759e-05
-2.15857046637017e-05
4.97469768407367e-06
-2.5041461833985e-05
-3.89693263559044e-05
-2.73806795089361e-05
-1.23328623512054e-06
-3.31988099111225e-05
-3.15971276558086e-05
-5.4303878494835e-05
-5.77107696169357e-05
-7.64576285744298e-06
-5.04194731587177e-05
-4.85413778694596e-05
-1.7285914107338e-05
-5.42740546790523e-05
-6.05744874707067e-05
-6.19643672986812e-05
-4.11202484982681e-05
-1.98134280057847e-05
-2.9035761270824e-05
-3.81132869513301e-05
-2.67375509774319e-05
-4.08409403947383e-05
-2.18308527806695e-05
-3.13397383812514e-05
-2.36072276012126e-05
-5.75163463348996e-05
-3.71694689448558e-05
-1.68619353785637e-05
-2.82714891992251e-05
-3.9511504943102e-05
1.04631180992354e-05
-3.60189448926869e-05
-1.12487423848762e-05
-5.06857001534201e-06
-4.38563926936576e-05
-4.22331187897972e-05
-7.15812948235202e-06
-6.17323973087526e-06
-3.39591359228226e-05
-3.34738593747424e-05
-2.68813024134518e-05
-2.10354989534221e-05
-2.41015171608003e-05
-4.6780326121804e-05
-6.72523446923831e-05
-9.35133416853957e-06
-5.6282012496882e-05
-6.77980555068743e-05
-6.54200747740827e-05
-7.47355964208345e-05
-3.9576146216229e-05
1.61210303211538e-06
-2.41983154437904e-05
-1.32452340107443e-05
-5.30599154982318e-05
-4.10780035458003e-05
1.23870794344103e-05
2.74336804976781e-06
-7.85206715930861e-06
-1.70851113424501e-05
-3.81877021335595e-05
-1.7173097130976e-05
-3.93066536893926e-05
-1.13245206544819e-05
-3.71967397288313e-05
-4.09460134207745e-05
-3.67065324004265e-05
-3.61671457158064e-05
-1.14941661593398e-06
-3.05731240563789e-05
-2.95052040129867e-05
1.22441805931654e-05
-3.33674676745821e-05
-3.16342595545524e-05
-1.56113223257379e-05
-3.87842294453107e-05
-5.2689725530259e-05
-1.65498921837305e-05
-7.32821545046412e-05
-7.21924884820885e-06
-1.56421453946899e-05
-2.85827382577203e-05
-5.8001484711196e-05
-3.41940205839114e-05
-3.32667796870453e-05
-3.01654540770449e-05
-1.96079279398046e-05
-2.04252179557722e-05
-4.62520699327194e-05
-2.08351052732236e-05
-2.15967738956687e-05
-4.586659508699e-05
-3.90753819786995e-05
-2.40740770078973e-05
-3.38131668726058e-05
-2.43853792052775e-05
-6.25458695052181e-05
2.03239106097968e-05
-1.58553465729897e-05
-1.39033972367091e-05
-1.08995866349482e-05
-2.00805297478424e-05
4.56716879053243e-06
-3.49128138640367e-05
-5.29635700569608e-05
-4.35880065036187e-05
-3.04298085531678e-05
-2.90320453330917e-05
-4.84059864336173e-05
-5.00541728259854e-05
-3.45106450418652e-05
-1.7902152548694e-05
-2.14807418504435e-05
-2.32221994090598e-05
-1.3467055479879e-05
-3.71317177738594e-05
-5.44552948898084e-05
-4.39816637552799e-05
-1.29761785438564e-05
-1.34287701617759e-05
-1.71581307208076e-05
-1.06943026869001e-06
-1.40438681022093e-05
-2.14415236095018e-05
-5.16412624584425e-05
-1.10723042828123e-05
-1.16465435910506e-05
-2.90325672843023e-05
-3.74049035357035e-05
-4.36283486924464e-05
-5.88022029832112e-05
-3.46885311216058e-05
-6.58201908544661e-05
-4.63145960918869e-05
-3.88312182078519e-05
-2.25226590927146e-05
-3.01997002120897e-05
-1.46651325991127e-05
-2.18812390933914e-05
-3.22191991168224e-05
-4.23105111270429e-05
1.4552313280909e-06
-1.71971899630357e-05
-4.98649465602404e-05
-4.86989797138753e-05
-3.70252184879156e-05
-1.424564182736e-05
-7.21423499920822e-05
-4.54551859617364e-05
-3.19190948220053e-05
1.71239653011406e-05
-4.00352247817432e-05
-6.22285405139164e-05
-5.26771174476754e-05
-7.12541752306407e-06
-5.45288224163895e-05
-9.80197208560304e-06
-4.03654828898971e-05
-1.15396231096681e-05
-3.89523601036945e-05
-3.73975989344319e-05
-3.4905614152699e-05
-5.00362432955035e-05
-4.59812339769517e-05
-2.5040203316192e-05
-2.58878847970296e-05
-2.08938523604571e-05
-2.28980577425993e-05
-4.70268561241122e-05
-4.65201801409172e-05
-3.94577183711298e-05
-4.03526293834959e-05
-1.38694959108932e-05
1.25135036554853e-05
-7.66135883895382e-05
-4.56632489916072e-05
-5.66376319560359e-05
-2.1911540541048e-05
-2.61543085794215e-05
-4.69336260205208e-05
-1.57919109344954e-05
-3.56201862253421e-05
1.51679394268252e-05
-3.92665341596007e-05
-8.47123885928407e-05
-6.37244207829707e-06
-5.38417405291425e-05
-1.25276035097202e-05
-2.60198992257561e-05
-2.58131204377e-05
-3.36545481206054e-05
-7.81460764075616e-05
-1.84275536531455e-05
-4.09997069282109e-05
1.1954911067359e-05
-3.65025249366221e-05
-5.56672882514053e-05
-4.50268397540245e-05
-1.15857259183572e-05
-4.28861518705616e-05
-3.07361473836796e-05
-4.41791402451862e-05
-3.13728874362158e-05
-1.24379737959596e-05
-3.53614001979296e-05
-2.00919342209843e-05
-5.34782879377991e-05
-2.08692091346758e-05
-4.43505821875737e-05
-5.73325277138532e-05
-4.10677532003083e-05
-5.33548994636356e-05
-3.66457297006671e-05
-7.47403121615539e-05
-2.48572259318338e-05
-2.0973222968301e-05
-3.27644291898501e-05
-3.09492642260203e-05
-6.28883212733441e-05
3.06395802183003e-06
-2.3218163122911e-05
-3.48207530342237e-05
-3.24560605922935e-05
-2.46531667714818e-05
-4.64954319617822e-05
-3.99339276153306e-05
-3.79669805914523e-05
-2.11514500859933e-05
-2.16140625174771e-05
-3.80832588727696e-05
-2.15436410685973e-05
7.37201445517979e-06
-4.44621142691906e-05
-7.19654189644381e-05
-5.94058239648374e-05
-3.16569435014011e-05
-4.1425357074795e-05
-3.44134754025839e-05
-3.02393822339468e-05
-2.30762446297479e-05
-1.25337457517771e-05
-1.46492591122398e-05
-3.0176040548507e-05
-4.50177316640096e-05
-3.02562667628173e-05
-6.53868093094247e-05
-4.70444839582612e-05
-4.0416120795273e-05
1.734603850625e-05
-5.46257567982399e-05
-2.76355928517773e-05
-5.42527148943744e-05
-1.92900362962897e-05
-1.5811600104906e-05
-3.66787489713904e-05
-1.11514656764111e-05
-4.44500943346951e-05
-4.3384303832744e-05
-3.932925975717e-05
-2.78992376319733e-05
-6.86484495298705e-05
4.54947130215149e-06
-1.21597785117841e-05
-2.56995583318493e-05
-7.37829182957614e-05
-3.90917347444634e-05
-1.98836051934714e-05
-4.08638017778459e-05
-2.81830810861166e-05
-4.50200842183979e-05
-4.67149369999964e-05
-3.31215755182516e-05
-3.28730987014141e-05
-9.06877321384385e-05
-2.72339072872935e-05
-7.53633737593508e-07
-2.94337369481749e-05
-3.13600139309194e-05
-3.91846147766164e-05
-1.50451422686407e-05
-6.74444417007314e-05
-3.03352826760168e-05
-4.51229107970244e-05
1.60489110798279e-06
-3.35242344948128e-05
-2.22329817071797e-05
-3.5192974546428e-05
-5.48585851686898e-05
-5.37201766847009e-05
-3.41698657863882e-05
-5.12654804269214e-06
-9.11667819470586e-05
-2.04294035048142e-05
-2.91137992462471e-05
-3.45583634837758e-05
-3.20861794184947e-05
-6.45650854881762e-05
-4.90413890297455e-05
-4.78933764447063e-05
-5.96971006949265e-05
-5.15037454215223e-05
-6.3478065311454e-05
-5.73635060182599e-06
-3.50092703874027e-05
-2.06929822423408e-05
-2.4756831641311e-05
-8.5889885639318e-06
-4.39093114549966e-05
-3.33228521778173e-05
-4.73765583752236e-05
-4.17671072618968e-05
-3.6332472916273e-05
-6.31655910603992e-06
-6.83529467851845e-05
-1.57650697689888e-05
-2.77260419157989e-05
-4.93782818156409e-05
-4.37793853556318e-05
-1.86719808132721e-06
-6.41583291120463e-05
-3.55313770988988e-07
-3.33569404250457e-05
-3.65277889906676e-05
-1.6423447259212e-05
-2.86409405937482e-05
-3.05227104722227e-05
-9.3072794274624e-06
-5.29284537685242e-06
-3.86815842142927e-05
-2.12854491594041e-05
-2.05899044737083e-05
7.22915827962498e-06
-4.34739089966093e-05
-3.58054851231925e-05
-3.51309968301873e-05
-4.1485682808746e-05
-6.24083802406105e-05
-3.47291472231714e-05
-6.91198236175921e-06
-2.68367111872225e-05
-8.87153682870645e-06
-4.00485177048729e-05
-5.99883055574345e-05
-2.48957981864873e-06
-3.52576083859696e-05
-7.16548770844932e-05
-1.82180852761123e-05
-2.61680202068059e-05
-3.44280131671294e-05
-4.38622534760258e-06
-4.81879679244453e-05
-2.62779828801108e-05
-6.36232917390241e-05
-6.73354763424275e-05
-8.96028712991021e-05
-5.67526886965214e-05
-3.65816845847706e-05
-4.32990677737839e-05
-2.87797146451187e-05
-3.04366625589516e-05
-1.96183042940693e-05
-5.31667187876221e-06
-3.21715719921391e-05
-1.30912988786274e-05
-1.8486371195905e-05
-3.16595009686846e-05
-3.62357135626694e-05
-2.59072065583905e-05
-3.6043022785476e-05
-2.21534839071779e-06
-2.40271779399581e-05
-1.78054218324105e-05
-5.84153408366649e-05
-7.08817670000255e-05
-9.52719185565822e-05
-2.64713435655966e-05
-1.39507712582766e-05
-4.51165120663769e-05
-4.00938617347158e-05
-3.30883472143903e-05
-1.27140163688791e-05
-1.16306773627575e-05
-1.99565046398475e-05
-2.25854221833305e-05
-2.84616366124522e-05
-2.67538442339277e-05
-2.3841534989185e-05
1.20796828657063e-05
-3.40022194846159e-05
5.21208528235152e-06
-3.51329542168734e-05
-4.10895601494664e-05
-9.19600127061708e-05
-6.9021816047933e-05
-4.71793744652401e-05
-3.07801878806247e-05
-4.70741373083973e-05
-2.86474944265401e-05
-2.64656951502296e-05
-6.72073057704202e-05
-8.73990165650382e-06
-3.25391130866358e-05
-2.12311553986312e-05
-4.2706292114262e-05
-5.73999408981296e-05
-4.16224977315905e-05
-2.59939082936419e-05
-1.65386962610504e-05
8.11321978766171e-06
-1.05723708127093e-05
-6.85455127686852e-05
-2.83451464879932e-05
-4.64562532984992e-05
-6.28837619744825e-05
-6.71781511011273e-05
-6.22229476802564e-05
-4.99798377699486e-05
-4.98178476968269e-05
-2.75111474851847e-05
-2.29925398596012e-05
-3.10811217209462e-05
-1.53788192691637e-05
-2.56725105815165e-05
-3.37858442456293e-05
7.76944459348699e-06
-1.05783588416361e-05
-3.54017596889562e-05
1.39695929478651e-05
-1.24211611941202e-05
-4.55564852300398e-05
-3.95025618293271e-05
-2.66598208759702e-05
-3.35475918053396e-05
-4.41200706203957e-05
-3.51940246622879e-05
-4.51241111737691e-05
-8.83506935542286e-06
-2.31089617571817e-05
-5.32579527912167e-05
-4.04129979631021e-05
-1.89416206969737e-05
-5.25235732219199e-05
-1.30949754560466e-05
-4.14408164984466e-05
-3.40611838671346e-05
-4.8076399137572e-05
-5.39333007256617e-05
-2.54217640766405e-05
-2.54175573462033e-05
-6.48152667826944e-05
-4.54779752274103e-05
-4.00898347026237e-05
-3.46388752604395e-05
-1.94069099032848e-05
-3.42896829397007e-05
-5.04066567199924e-05
-3.34982188066278e-05
-3.9775798674146e-05
-1.36698035248765e-05
-2.31107217341687e-05
-4.14076390685179e-05
-3.65362058284804e-05
-2.31633494948949e-05
-5.23508750584991e-05
-5.3764028355493e-05
-3.61988610141283e-05
-7.44970410350724e-05
-3.52452796310147e-05
-2.17809889277405e-05
-3.32431646889635e-06
-8.1867269478033e-05
-7.21288668838189e-05
-2.0436651770345e-05
-5.82167487205702e-05
-2.66492252544606e-06
-1.39845570195634e-05
-6.89996860957798e-05
-2.56032463461178e-05
-5.10935118209562e-05
-5.58438759555679e-05
-3.34579175472207e-05
-8.12423386624263e-06
-1.52024689994683e-05
-3.81397240400721e-05
-3.40118534876404e-05
-4.00891162726426e-05
-3.50635297608283e-05
-4.10122554922913e-05
-3.52245618849992e-05
-6.2424397417921e-05
-2.78395892003118e-05
-1.82981145938473e-05
-4.03143610814571e-05
-3.80184395052071e-05
-1.55212919223674e-05
-1.48025749613547e-05
-3.42906089801407e-05
-1.78259336972507e-05
-5.6929794543157e-05
-1.11291965921189e-05
-1.78525254620647e-05
-5.53583144299511e-05
-4.63226132677923e-05
-3.05063374406432e-05
-2.32709377577545e-05
-5.62348055877526e-05
-2.54581527367459e-05
-2.15294673676634e-05
-5.68972645256726e-05
-1.74974151981773e-05
-3.19752616346145e-05
-2.16677936131171e-05
-1.7331011072828e-05
-1.26080673435539e-05
-2.86149356717341e-05
-2.79429328394081e-05
-4.87752478314478e-05
-1.93240995992298e-05
-4.87215077007006e-05
-4.74138233651892e-05
-1.36429268915138e-05
-2.92060520333407e-05
-2.83709503506436e-05
-5.73067980508999e-05
-3.20892751927107e-05
-7.2224798832026e-06
-3.99306483565506e-05
-3.80223002438781e-05
-4.23792048190623e-05
-5.74593340135371e-05
-4.65158802320679e-05
-4.18245794123859e-05
-3.73361312410519e-05
-2.33592727108531e-05
-1.33775739957706e-05
-2.90550479827369e-05
-2.17971582606255e-05
-1.14622409059412e-05
-1.79494433011817e-05
-3.24592573112131e-05
-7.26434834759124e-05
-3.61200382068151e-05
-6.73008409312474e-05
-1.18072590669581e-05
-2.38906724449979e-05
-3.90144071699315e-05
-3.29628695971129e-05
1.09810474793123e-05
-2.32261752222016e-05
-1.77991170232361e-05
-1.90607329801775e-05
-3.15001711683171e-05
-2.78812811163482e-05
-2.39774560877799e-05
-2.90746266164123e-05
-1.72191143794167e-05
-5.96452122455149e-05
-3.91338361265864e-05
-1.32973578883764e-05
-5.12937514219251e-05
-3.27700376912572e-05
-1.20777648726629e-05
-5.06409821556957e-05
-2.26846298340361e-05
-3.69170649412241e-05
-1.89953915760277e-05
-2.22332017155985e-05
-4.07759795977059e-05
-4.44512280811468e-05
-3.4815826856604e-05
-6.37393188786314e-05
-4.24688239712488e-05
-2.20837375090023e-05
-1.53314330060173e-07
-3.17774684201127e-05
-1.63470098392363e-05
-3.07323095438161e-05
-1.78197871641397e-05
-1.60272795435076e-05
-1.26065446525626e-05
-3.00124686517301e-05
2.40609450328777e-05
-2.22826894408167e-05
-2.704172254606e-05
-4.03662726202712e-05
-5.91622034741193e-05
-3.37761452293242e-05
-4.88274372511135e-05
-3.83261107263833e-05
-3.16829674346187e-05
-2.44668803036369e-05
-3.66424838902959e-05
-8.40653311269177e-06
-4.23156235024093e-05
-1.55080489306924e-05
-2.10797011967182e-05
-2.09061542602163e-05
-4.17661706289041e-05
-5.68968975041793e-05
-2.74124634464661e-05
-1.2295959407074e-05
-2.23807833135661e-05
-4.47905803573993e-05
-4.41408619484899e-05
-3.93470761093705e-05
-3.11524457712022e-05
-5.68438055578538e-05
-3.08801724546605e-05
-3.61761287357725e-05
-1.33154791798691e-06
1.95048782343196e-06
-4.47027380475096e-05
-1.13463764972866e-05
-1.30202903201303e-05
-2.01816244372639e-05
-5.85228942208414e-05
-1.34306284892094e-05
-5.26976293952723e-05
-5.73645516348421e-05
-5.08694692170464e-05
-5.16102846136873e-05
-3.43030951782082e-05
-4.36433660663839e-05
-4.47467068021827e-05
-2.16061487643864e-05
-6.93323120822418e-05
-4.38557818782246e-05
-6.33959459343395e-05
-1.86704495601505e-05
7.95243988640325e-07
1.73144551994935e-05
-3.83986636232126e-05
-4.9078846913948e-05
-6.21435296892358e-05
-1.41148972915507e-05
-3.52819098588432e-05
-6.6975242600672e-06
-7.08002142409035e-05
-5.52530342831632e-05
-7.00583749954908e-05
-1.54534611161324e-05
-1.59455096288388e-05
-5.88365066564312e-05
-3.81353569983536e-05
-2.63098069834814e-05
-2.19946949933256e-05
9.34526484455506e-06
-4.21143472662635e-06
7.32778710852835e-06
-2.4327603863729e-05
-3.51831723050873e-05
-1.03188105832877e-05
-4.75321896707137e-05
-6.87095840898484e-05
-1.82444676892945e-05
-1.17699787092335e-05
-3.39563703740363e-05
-2.9765156607604e-05
-4.48558628965451e-05
-1.76408081774774e-05
-6.65254199700545e-05
-1.46388860048943e-05
-1.25849542552934e-05
-1.91778674451154e-05
-3.55516844323798e-05
-3.67295442811781e-05
-5.26838705082994e-05
-9.75418752607727e-06
-1.87286635598583e-05
-2.99565463827768e-05
-5.43920246313775e-05
-3.73427223454883e-05
-2.69238718268705e-05
-6.70644527612407e-05
-2.87853124612631e-05
-6.39303665240765e-05
-6.38249785319753e-05
-6.0265687228278e-05
-3.7074009572724e-05
-3.94941533947302e-05
-2.9170475953675e-05
-3.39187677713787e-05
-1.52322258778985e-05
-3.50710708503364e-05
-2.66657168442532e-05
-2.82661583374447e-05
-1.02227604569913e-05
-4.47302745545672e-06
4.98969630033913e-07
-5.13056655316435e-05
-5.665206812911e-06
-2.51498009247544e-05
-4.27846136545021e-05
-1.66861617363438e-05
-3.87659612715178e-05
-4.77168829025781e-05
-1.54194987040036e-05
-4.22737791057176e-05
-3.26024407879534e-05
-4.81763192966495e-05
-6.1110043946317e-06
-1.11323534010042e-05
-2.13755487559302e-05
-6.19484135695512e-06
-2.67110044819601e-05
-2.42404448524401e-05
-4.07808032566131e-05
-1.6578868090554e-05
-5.31564838268649e-05
-5.35724726252065e-05
-6.17167537361256e-05
-5.28717872509983e-05
-2.24885461642303e-05
-4.22178901450831e-05
-7.43032531937729e-05
-3.56558142777429e-05
-4.04087394666056e-05
-6.11641944884513e-05
-3.15679542778569e-05
-2.04115312763194e-06
-2.39448801614577e-05
-2.27559330958337e-05
-1.78103373314364e-05
-3.18705139459364e-05
-5.4110129533915e-05
-2.36372226369363e-05
2.13652477816509e-06
-3.84206550625229e-05
-3.98498912939262e-05
-4.20711428665219e-05
-4.55733941344141e-05
-4.3568544375771e-05
-4.64190415837286e-05
-4.57784505219393e-05
-6.06194462058037e-05
-4.28941589059478e-05
-4.19864474399146e-05
-7.13664357549332e-07
-1.27016811533182e-05
-2.09302352059348e-05
-3.23350401525215e-05
-2.06628386977885e-05
-1.87323447330699e-05
-7.05204746429921e-06
-4.31421564639239e-05
-4.31907057786177e-05
-4.14063395902901e-05
-1.03171913074366e-05
-1.1454685455483e-05
-4.78916309485057e-05
-4.05593566627938e-05
-2.8475491790141e-05
-8.83174384967943e-05
-4.87135452075541e-05
-5.25740285021595e-05
-6.33715663818026e-05
-8.21991962026173e-06
-1.49690295103053e-05
-3.25906160359245e-05
-1.59211793978649e-05
-4.08826573841535e-05
-2.38326678276756e-05
-1.0063691657341e-05
2.86489998030722e-06
-1.81181850334745e-05
-2.07108180524824e-05
-3.07315754855686e-05
-3.0108502776001e-05
-4.0927118946353e-05
-3.01004374190354e-05
-9.65831922916605e-05
-6.92126521766425e-05
-4.37998851143172e-05
-4.82196742332717e-05
-2.77466560470626e-05
-5.20109450646646e-05
-3.17593384224265e-05
-1.4542190270362e-05
-2.05785917901775e-05
-2.70811089975942e-05
-2.11412830483854e-05
-6.76801342665232e-06
-3.71740572672411e-05
-1.85615981912249e-05
1.4928169970096e-05
-1.70902778425776e-05
-3.70146417326481e-05
-4.42183992726928e-05
-5.68586130990171e-05
-4.48287500389646e-05
-3.58331095782149e-05
-3.1592195528424e-05
-1.66068213818524e-05
-3.76784082190454e-05
-7.54269435164618e-05
-3.21916864689565e-05
1.74365910005327e-05
-2.11523839840771e-05
-3.28619328872737e-05
-3.33772277375965e-05
-6.23081372930269e-05
-2.06266392097513e-05
-2.58469353771013e-05
-1.08281769086515e-05
-4.62316317818508e-05
-7.99040704887291e-05
-4.59198102949902e-05
-4.2220624278907e-05
-2.1030188912183e-06
-3.09072044648678e-05
-4.81059788938802e-05
-1.64984147372852e-05
-3.80286860354587e-05
-5.36899542306338e-05
-1.88768086013725e-05
-5.2383400314504e-06
-1.4059555880149e-05
-2.79024325496224e-05
-4.41415805377049e-06
-2.84236860684387e-05
-1.39323330576962e-05
-2.37524297783753e-05
-2.08371379865292e-05
-4.33734882205992e-05
-5.39365563891474e-05
-4.26517818426019e-06
-4.17318903539075e-05
-3.72714388848979e-05
-2.65945279698078e-05
-9.73286020501379e-06
-3.74120407294711e-05
-1.75462133397585e-05
-8.64048577446084e-05
-4.18116796613785e-06
-3.54405951915168e-05
-7.8601567449962e-05
-3.86950616787527e-05
-5.11732417287825e-05
-5.86327278614572e-05
-2.53346885631353e-05
-5.39114810435034e-06
-4.29684630094704e-05
-5.8812351892256e-05
-1.71795464484468e-05
-3.90322503054503e-05
-2.64195793954209e-05
-4.80115486860636e-05
-2.1580359228075e-05
-3.71716656420548e-05
-5.26440431548661e-05
-5.64239407465383e-05
-3.39537751161582e-05
-2.24496862518026e-05
-1.17223789492855e-05
1.08544313349886e-06
-5.23840541707257e-05
-2.68704456754659e-05
-2.07889927275111e-05
-6.93018524626818e-05
1.76949386424756e-05
-2.84199777092112e-05
-6.63158651546959e-05
-1.79392731576935e-05
-3.02677582699254e-05
-1.44311885054396e-05
-3.39488247340066e-05
-3.50050145209869e-05
-4.70366593637676e-05
-5.41797487968917e-05
-5.66496117005438e-05
-4.01211605338492e-05
-1.43445500363235e-05
-4.97667373622631e-05
-2.61186244943488e-05
-5.1355751134969e-05
-3.93637037196241e-05
-3.34198261471457e-05
-4.82427465961666e-05
-3.85631397096993e-05
-3.88460346822297e-05
-3.91871425157406e-05
-1.57340433866473e-05
-5.75692364620359e-05
-5.31283065750007e-05
-2.18209539396207e-05
-3.93392892791471e-05
-2.95767910727685e-05
-2.56998409909361e-05
-3.40764484014279e-05
-3.80829236452499e-05
-3.35811573613498e-05
-2.34993471799635e-05
-3.50151795740826e-05
-2.40569218357775e-05
-5.34026036702815e-05
-2.86132110178779e-06
-3.66194783866938e-05
-8.60804078393645e-06
-2.76332745341104e-05
-2.69082300319207e-05
-8.02419825667265e-05
-1.99411706336724e-05
-3.75719249607175e-05
-1.57080729080859e-05
-1.37837232828908e-05
-2.74296568503758e-05
-4.29944491884759e-05
-2.88499454819992e-05
-5.31060036382537e-05
-3.09862766944945e-05
-6.15654092557144e-05
-4.38141384727153e-05
-4.97955348102094e-05
-6.613683213371e-05
-1.51832149995021e-05
-2.17707827820086e-05
-1.19615838486945e-05
-5.13276687068651e-06
-2.19387814263719e-05
-5.3192016735206e-05
-3.37748894541531e-05
7.73222082880133e-06
-5.28064278300163e-05
5.10151484216853e-06
-3.72851431952284e-05
2.68014150588854e-05
-1.72047085341839e-05
-3.63109915922535e-05
-6.69141213878875e-05
-2.52779309073618e-05
-2.75686120633514e-05
-2.49146188095636e-05
-3.93003296344713e-05
-3.52247333311576e-05
-4.37210847983663e-05
-6.96260505517019e-05
-1.64687726452083e-05
-1.38340839267753e-05
-1.91831993200716e-05
-2.12878678363562e-05
-2.98019561529875e-05
-1.91347794283184e-05
-3.00962142148306e-05
4.1233164016763e-06
-4.71030501165727e-05
-2.38432097194802e-05
-4.18699182753307e-06
-5.70178931379745e-05
-6.68056223003698e-07
-2.06220279824984e-05
-2.42528202985349e-05
-1.6496767395338e-05
-1.19365815873353e-05
1.03668533264902e-05
-3.15031948185814e-05
-6.43619511119858e-05
-4.3751597403354e-05
-9.66061623743658e-06
-3.02532265189951e-05
-9.35922559676979e-06
-4.71369558185545e-05
-2.95429388398477e-05
-2.42066610081818e-05
-6.0166424851566e-06
-3.68602676215702e-05
-1.39760280531246e-05
-2.77921593004712e-05
-1.8536592359931e-05
-5.57253754814733e-05
-3.7652995452027e-05
-1.16634310936241e-05
-2.40252718883495e-05
-7.99696839615428e-06
-8.07971844656706e-05
-1.59270434079714e-05
-9.93756589730624e-06
2.41748512179326e-06
-4.62617132494781e-05
1.31439889478332e-06
1.02264667034024e-05
-5.60346026337337e-05
-4.16096537467373e-05
-2.63212688351985e-05
-1.51339546167339e-05
-4.91075050327687e-05
-3.39655577219194e-05
-1.62049009259081e-05
-3.71488987776656e-05
-4.1445504359948e-05
-2.92959884320901e-05
-4.08374555382375e-05
-5.00479547892258e-05
-4.71341753394142e-05
-3.42512389535988e-05
-6.46325341629798e-06
-3.10897959410766e-05
-3.03209460516041e-05
-2.36724326350825e-05
2.64585071371265e-06
-2.34837591543581e-05
-3.35439346404984e-05
-4.03403721371954e-05
-1.15490669533149e-05
-1.76525523667569e-05
-1.55605727802944e-05
-3.97139936799855e-05
-1.79341558538941e-05
-2.31758997217015e-05
-3.47611629789407e-05
-3.12726021230942e-05
-2.0529672012156e-05
-4.90056635680768e-05
-2.96691248720893e-05
-3.78720540031609e-06
-1.03082548718475e-05
-2.06448185277166e-05
-1.67120294805528e-05
-1.30317560557426e-05
-7.02315990728314e-06
-5.34351673686187e-06
2.35060151594406e-06
-4.75001982252934e-05
-2.571554458506e-05
-5.26473755535561e-05
-1.3752928881598e-05
-3.13463397819555e-05
-2.57115019110246e-05
-3.56051259587774e-05
-2.67947284700013e-05
-3.48387400237215e-06
-4.07684020423517e-05
-2.52171263055952e-05
-2.69428616287957e-05
-3.00602219453011e-05
-2.21374851369674e-05
-8.68522814793826e-06
-9.53334159500985e-06
-4.46345134942089e-06
-3.97397537740063e-05
-3.74148161999691e-05
4.37881186008469e-06
-3.76493582146545e-05
-2.60699930093884e-05
-5.04326968580205e-05
-1.60097669464509e-05
-1.59554549543372e-05
-8.15544489422135e-06
-4.35103549586166e-05
-3.32272040932313e-05
-8.72030574398877e-06
-4.20396199835018e-05
-3.55922364255738e-05
-7.35288812623819e-06
-4.65801806343272e-05
-5.79786525180752e-05
-4.67484099444999e-05
-3.29352427831778e-05
-4.67523805448168e-05
-2.8807118444954e-05
2.67538942737212e-06
-5.04469649008481e-05
-1.69853273914446e-05
-6.38608087567456e-06
-4.89085211271519e-05
-3.01276329682391e-05
-6.23711013622546e-05
-3.02917484094998e-05
-5.6422102244172e-05
-1.35145069163188e-06
-3.11297698482033e-05
-4.08582404589207e-05
-4.19765801519675e-05
-3.89736549945552e-05
-1.8478627785865e-06
-2.45607426157719e-05
-4.19093098461006e-05
6.17179342669424e-06
-1.38732762161511e-05
-1.29817702364828e-05
-5.01031291632755e-05
-7.49951877663129e-05
-2.33847743676019e-05
-6.55885751571618e-05
-3.51584311758547e-05
-2.12735278381563e-05
-4.29853673979267e-05
-2.49056227111924e-05
-8.89883052426695e-06
-1.41842681970396e-05
-5.12673532485067e-05
1.46504637117123e-05
-4.43116355235681e-05
7.43747080249441e-06
-4.88867450866434e-05
-2.18745879640873e-05
-5.90937025115378e-05
-2.71213335570248e-05
-4.93432908907437e-05
-1.63645575113611e-06
-2.48939760388439e-05
-1.17229100515182e-05
-3.53762875662505e-05
-1.08091312079713e-05
-1.69775496684705e-05
-3.40750982594783e-05
-2.20920539107098e-05
-3.27849846585552e-06
-3.64714900191349e-05
-5.59785960023043e-05
-3.14099480961471e-05
-4.71334380731872e-05
-6.1817063351752e-05
-1.32131745642976e-05
-3.54817032747616e-05
-7.00223230812468e-05
-1.84324296988873e-05
-2.18630284681329e-05
-3.01232186406569e-05
-1.9978535391092e-05
-2.74353081488277e-05
-3.4655352462886e-05
-3.83168080022819e-05
3.90486718802842e-06
-5.17467391231121e-05
-5.37847438025681e-05
-3.28966355508479e-05
-5.06345897125762e-05
-3.60102642249506e-05
-4.00211648118406e-05
-1.79754240581605e-05
-2.50217449159908e-05
-1.8275262219815e-05
-2.86547525050929e-05
-6.11881146924478e-05
-1.54308773021377e-05
-1.59788356241012e-05
-4.35103943912013e-05
-2.97713976013668e-06
-2.25961149266738e-05
-1.30318900351894e-05
-2.2235287434632e-05
-2.50620560733897e-05
-3.44003178307924e-05
-1.69812160693731e-05
-4.142146462105e-05
-3.64750955619292e-05
-2.57013217151912e-05
-4.96439213163373e-05
-6.68076690352633e-05
-6.00385312651344e-05
-2.04413067465579e-05
-3.32207308816598e-05
-2.66519201279252e-05
-1.72897574149746e-05
-2.90720185602934e-05
-2.52787419337116e-05
-2.04013733977435e-05
-2.49406127856195e-05
-1.70716423909549e-06
8.26874761056914e-06
1.36499832470965e-05
-1.59382453500012e-05
-1.00391928937075e-05
-2.69866217884053e-05
-3.75237593962875e-05
-5.01467964717009e-05
-1.17846984746627e-05
-5.42848633121383e-05
-3.93018772353982e-05
-4.15995090378948e-05
-5.15244650381432e-05
-7.03463237664782e-05
-6.25126698383231e-05
-1.61583362780077e-05
-4.35435759336347e-05
-1.98477694967251e-05
-2.95392992141759e-05
-2.7125817473816e-05
-1.64527192589523e-05
-2.02592302111615e-05
-1.67445406484017e-05
-1.80703585193852e-06
-2.83481693595362e-05
-3.45987282265182e-05
-2.07192857416214e-05
-1.9224433546472e-05
-3.78412688048499e-05
-3.43751517360353e-05
-2.63699575454888e-05
-5.55638712653661e-05
-4.22831761525773e-05
-2.42275579971127e-05
-3.09020431669732e-05
-3.96513415023477e-05
-2.73862887902044e-05
4.97269641263165e-06
-2.022381165851e-05
-8.70127687268935e-06
5.64737448158425e-07
-2.3912701685736e-07
-2.81052770648727e-05
-2.28239888823032e-05
-2.77733708530757e-05
-2.08422110691736e-05
-4.47014552077697e-05
-6.86566841948544e-05
-3.49796898787423e-05
-1.98857256786913e-05
-9.72235174279964e-06
-1.39237733749298e-05
-3.13491051625016e-05
-3.68447268697966e-05
5.08547247753106e-06
-1.07091517853061e-05
6.79552309325873e-07
-2.99957076882576e-05
-2.2982665776182e-05
-1.12275389468893e-05
-3.30996030250642e-05
-1.58968886295069e-05
-2.56591158907396e-05
-3.0577085725133e-05
-9.60117808297555e-06
-1.50188782370933e-05
-2.10453221319403e-05
-6.58755466841261e-05
-7.70675430376647e-05
-5.33488514696049e-05
-2.89906193061338e-05
-3.47109154301354e-05
-2.46565372375515e-05
-1.88270031799712e-05
-2.96849949037107e-05
5.58619994879441e-06
-2.66172181230701e-05
-2.51084398933508e-05
-1.62466279889811e-05
-3.40632689041297e-05
-3.38857506595783e-06
-1.50754328015767e-05
-3.82240695837457e-05
-5.89704544330864e-05
-1.28366666136171e-05
-4.29133339523597e-05
-5.08119512363435e-06
-4.32307976122303e-05
8.72411646985211e-07
-2.74468026299721e-05
-1.92323764767022e-05
-2.99739124651885e-05
-3.92725005694846e-05
-5.11038335450847e-05
-2.65673457774187e-05
-1.58016919446282e-05
-1.84313648067327e-05
-2.54715979118861e-05
-2.452238931906e-05
9.68202573933498e-06
-3.56730240000379e-05
-3.4581501644507e-05
-2.70375124531087e-05
-2.40225876176035e-06
-2.56822401139397e-05
-6.29410188334384e-05
-3.47121261517848e-05
-2.54364381791278e-05
-4.3385330490567e-05
-8.81093682947584e-06
-1.67107294884308e-05
-1.73432294353876e-05
-2.66007519151282e-05
-1.23291967808814e-05
-2.80729817293033e-05
-1.58031260157102e-05
-2.17816462979065e-05
-1.58431869203026e-05
-3.46244584004041e-05
-1.5590395313249e-05
-1.94310720148098e-05
-8.97650507746204e-06
-3.59098263960737e-05
-6.30419073526767e-05
-5.17488128625957e-05
-4.46535796282584e-05
-5.18553253062669e-05
-5.30179369761793e-05
-3.04900091490123e-05
-1.71757812301609e-06
-1.56751093207103e-05
-1.05756927229933e-05
-1.83329637903319e-05
-3.0615356505572e-05
-1.97861744613575e-06
-1.51717258727601e-05
-1.18518704755203e-05
-3.2441743443448e-05
-2.69339442013849e-05
-2.07720741405168e-05
-4.71210342051356e-05
-8.9863423032584e-06
-6.66419423866305e-05
-1.37319494578061e-05
-2.19108930234388e-05
-6.9808574164468e-05
-5.51825972533944e-05
-4.52408748272302e-05
1.42921985700752e-06
-2.03971271390711e-05
-8.4635688152274e-06
-9.87252791452191e-06
-8.77497884306573e-06
-1.80807433821628e-05
-1.07831935595672e-05
-4.69292330702834e-05
-2.0705800811858e-05
-2.34275182610417e-05
-4.04209382442874e-05
-3.63499086370063e-05
-4.70206554422254e-05
-4.89708559821326e-05
-4.43275241537066e-05
-1.28296772911578e-05
-1.48889788721779e-05
-4.47735030505474e-05
-4.84037721928999e-07
-2.75737861741606e-05
-3.73713724859248e-05
-2.65926571062252e-05
-3.8534001082349e-05
-4.09382474903008e-05
-1.22314882943676e-05
-2.86639420769987e-05
-1.66294488499221e-05
1.39651429569599e-05
-2.78972716337028e-05
-4.51099985489022e-05
-1.63520239681805e-05
-4.64610202267596e-05
-1.98313286943289e-05
-2.68167712018373e-05
-5.07851533926227e-05
-5.49235898876018e-05
-5.32659636929164e-05
-1.36271885592105e-05
-3.06619715732537e-05
5.31212561766302e-06
-3.56610963981859e-05
-6.50988870544065e-06
-1.68191533512742e-05
-1.75406760765791e-06
-6.85469103162306e-06
-4.70399358927964e-05
-2.8720576968262e-05
-1.46618157443203e-05
-9.90136288989515e-06
-1.30017556146961e-05
-2.68446100989922e-05
-3.49486560057481e-05
-3.64029468357273e-05
-7.41151464448565e-05
-1.64995152010062e-05
-4.6194441433899e-05
-4.40093822441193e-05
-3.52738041894732e-05
-3.53189272326569e-05
-1.7621900468459e-06
-1.12749365748162e-05
-2.50975653693675e-05
8.69192571584238e-07
-2.31860141313496e-05
-8.4217661149732e-06
2.76177201629096e-06
-1.1343254346932e-05
-1.30741044821185e-05
3.20838581218434e-05
-1.64917982663191e-05
-4.40055691396815e-05
-3.12108629157809e-05
-1.69775078543099e-05
-3.58512322581207e-05
-2.56072426759716e-05
-4.14219223945301e-05
-3.84457888511561e-05
-1.36839207856681e-05
-3.56941208202444e-05
-5.65692441773741e-05
-6.07613792369278e-06
-2.25721690434729e-05
-3.82935653754967e-05
-3.59540470468549e-05
-2.19098876686143e-05
-3.73361267439873e-05
3.31042083367154e-06
-9.46193635930865e-06
-1.84672832304086e-05
-6.6485542268062e-06
-1.39222603266171e-05
-1.66135724358814e-05
-2.06130597977571e-05
-5.48672725849431e-05
1.14768200001117e-06
-1.62417006788965e-05
-1.0233686581073e-05
-4.17574840279276e-05
-3.14059911477238e-05
-4.04040412407732e-05
-2.50395022159737e-05
-2.34599473896717e-05
-4.61617973702027e-05
-1.93449972088511e-05
-6.47259085014324e-06
-1.72849272096824e-05
-4.88945324704366e-05
-5.07173073926937e-05
-1.90302947709568e-05
-3.05457780208619e-06
-4.25363972451103e-05
-2.37611154860135e-05
-9.8321821435514e-06
-4.37877894675758e-05
-2.09093593043202e-05
-3.51290843841701e-05
-4.71117370825973e-05
-2.81483697333229e-05
-9.08882478411679e-06
-2.17504817150795e-05
-3.38228180293706e-05
-3.66539585895019e-05
-8.02176341995804e-05
-1.98051932816044e-05
-1.75511022795832e-05
-2.70675990006378e-05
-1.95745721769571e-05
-1.84314313358073e-05
-4.38691296278968e-05
-4.91803374161742e-05
-5.63581748324845e-05
-2.63465154619523e-05
-6.75447801905687e-05
-2.14006464334318e-05
-1.78438759826907e-05
-7.32538066072697e-06
-2.95642376771575e-05
-1.21658726150497e-05
-5.40445149764506e-05
2.51690347099163e-06
1.89750331181063e-05
-3.59574113169325e-05
-4.457587520264e-05
-7.39187990836247e-06
-1.11175813066834e-05
-1.80491104232375e-05
-4.17818086184578e-05
-3.19327179552754e-05
-5.54993973325761e-05
-2.92466188551677e-05
-3.13245322756142e-05
-6.04155963245098e-05
-2.76458887324238e-05
-4.50106900130244e-05
-9.95735124694468e-07
-4.30680864963119e-05
-5.16587658580751e-05
-6.58058192741569e-05
-4.87636431928405e-05
-3.4171250733756e-05
-3.72132726452977e-05
-3.26237231466931e-05
-9.30152038250675e-06
-5.0330515838769e-05
-5.16494103459117e-05
4.90105275249065e-06
-1.16428732166864e-05
-2.58861601722066e-05
-3.93709414081616e-05
-3.53065390243491e-05
-1.4355949687093e-05
-4.08493088882645e-05
-2.20901064942991e-06
-5.26380393944822e-06
-4.11574154832221e-05
-9.99305316562609e-06
-5.59639315044957e-05
-2.53867399977953e-05
-1.04269586636983e-05
-3.76091629176933e-05
-1.11144823658729e-05
-1.60434340854487e-05
-2.22294192740999e-05
-3.99553047995131e-05
-3.0043611739618e-05
1.40456801687862e-05
-1.65960738234465e-05
-1.93358311989624e-06
-4.7299583573945e-05
3.43472718911443e-06
-3.5830806607506e-05
-9.73057002852023e-06
-4.54774269618142e-05
-7.02855021789454e-05
-2.41553811871263e-05
-4.43694888169087e-05
-1.58959742279593e-05
-4.15787159035982e-05
-4.72203694072578e-05
-1.69307324399937e-05
-2.86809934893729e-05
9.49258081340655e-07
6.31904840605216e-06
-4.66489772713396e-05
-1.45360192498622e-05
-5.12577380181388e-06
-2.31666911101858e-05
-1.60390690025955e-05
-6.02045843118338e-05
-2.40896779775738e-05
-4.39352163867475e-05
-2.18112173874689e-05
-3.27993517161485e-05
-4.49112713877811e-05
-4.77044363250075e-05
-3.96271327390595e-05
5.46318344235343e-06
-6.78715436095326e-05
-4.78278742849846e-05
-1.544699612832e-05
-6.3702545096654e-05
-1.42254773503724e-05
-3.5881807569469e-06
-5.41049773360562e-05
-1.20456890684869e-05
-8.19264590321717e-06
-1.53432783243529e-05
-4.17134269603675e-05
-6.9634935328654e-06
-4.26330635691752e-05
-4.76658180427266e-06
6.87191374862043e-06
-3.50134496108727e-05
-3.76065612428715e-05
-3.03816777308736e-05
-3.5478701414315e-05
-1.07353232113306e-05
-6.88622750527561e-05
-9.25669075415478e-06
-4.12855716495199e-05
-9.05044746921819e-06
-3.37230889732671e-05
-4.60979475786816e-05
-4.70733088691004e-05
-2.53914564995076e-05
-2.82643159504826e-05
-2.96917501138683e-05
-3.15428057687963e-06
-2.00021202249173e-05
-5.98261491640809e-05
-1.69190767295964e-06
3.01257672352621e-07
-8.01459377556789e-05
-2.33246034264623e-05
-1.3935352958439e-05
-2.94860931382894e-05
-3.18875410416893e-05
-3.294880022331e-05
-1.25464762122054e-05
-1.94025498094184e-05
1.2572083024133e-05
-2.09956584387516e-05
-1.60516562720705e-05
-3.97516181471356e-05
-3.85957797079577e-05
-4.45677364281593e-05
-1.34017856519792e-05
-4.10055409804646e-05
-4.07434784418105e-05
-5.18259661673819e-06
-1.066287442421e-05
-3.80552875957323e-05
-4.20207813738137e-05
-2.66601580225766e-06
-6.2460228995605e-06
1.03755780898196e-05
-4.94970017495492e-06
-1.29431818047047e-05
-3.67847154892475e-06
-1.77423777737821e-05
-4.29230568626121e-05
-6.01395009345599e-05
-2.26050891201222e-05
-4.43669253461374e-05
-2.56631699769792e-05
-2.86447600314728e-05
-5.07488480426209e-05
6.30800342360493e-06
-5.594041061545e-05
-3.94353758550065e-05
-3.21657421063341e-05
-3.76347594742066e-05
-3.67514780603837e-05
-1.48893457562636e-05
-1.86830292137484e-05
-3.52400765685284e-05
-3.90636616844965e-05
-1.35646574160415e-05
-2.96282589900616e-05
-4.01218054343178e-05
-3.24969415710421e-05
-6.38805539937884e-05
-2.24959674097394e-05
-3.10558246597142e-05
-3.08313978225181e-05
-4.21945331443421e-05
-2.21785038458844e-05
-2.05847794876248e-05
-1.48032544284446e-05
-2.34400343551389e-05
4.56401607041652e-06
3.69651120537945e-06
9.44965930412155e-06
-2.8034153199177e-05
-6.53440998722458e-06
-7.13781910329615e-05
-1.97650283079031e-05
-2.67760901703128e-05
-3.8806354294574e-05
1.11298599697362e-05
-2.33354445333856e-05
-4.76965817215162e-05
-2.58580951516324e-05
-4.39077847144278e-05
-5.62913423669748e-05
-3.00470669975373e-05
-1.46864619911735e-05
-2.30766376516488e-05
-8.69698749057953e-06
-3.58895417676109e-05
-5.31954050584319e-05
2.04367296735089e-06
2.94365655733856e-06
-2.15982996848842e-05
-3.00850548268689e-05
-3.21701987062432e-05
-2.89823028516341e-05
-4.97861434115081e-05
-2.64128621048523e-05
-6.99714413129048e-05
-2.24639008228972e-05
-4.35878339365272e-05
-5.10238020745613e-05
-5.1379667156127e-05
-2.91154302486785e-05
-4.43392810703676e-05
-4.2826726538133e-05
-3.04380899916107e-05
-3.46785856128538e-05
-3.28800318932141e-05
-2.57074677859171e-05
-1.1767225792489e-05
-1.03125550554557e-05
-3.51749122456888e-05
-3.7042129390364e-05
-2.14996297839896e-05
2.95405807458846e-06
-7.50959237931015e-05
-2.65468593297318e-05
-3.12581343517641e-05
-4.0757565194475e-05
-4.94389986443643e-05
-4.21893631814715e-05
-3.48386090004369e-05
-4.42333464472609e-05
-4.24428845490955e-05
-4.99911246706128e-06
-2.74473252417882e-05
-3.07977392218448e-06
-3.48287394040243e-05
-1.57389962926015e-05
-2.36213791802412e-05
-3.63346670204954e-05
-4.81846501900034e-05
-4.72721049342116e-05
-1.85016767913845e-06
-4.12586074561735e-05
-1.45705116994651e-05
-9.49774860925497e-06
-6.99577348331043e-05
-3.82156228729747e-05
-1.68082360970621e-05
-6.64834422690666e-05
-5.81520250942641e-05
-3.78355915367443e-05
-2.63645953021492e-05
-8.76230275662535e-06
-6.92317188404487e-05
-4.32228126752582e-05
-5.19785595489581e-05
-5.99012890076689e-05
-4.20085367184055e-05
-5.51570973214613e-05
-3.91159968041904e-05
3.29662449417128e-05
1.02262079306191e-06
-7.92251639116664e-05
-4.68649016055494e-05
-6.60570833819384e-05
-5.14573814748957e-05
-3.75298723682964e-05
-7.42086889909598e-06
-1.9579673376604e-05
-4.01860223455968e-05
-2.75302570310795e-05
-5.37339511609591e-05
-5.69663353119498e-05
-1.01022353062657e-05
-5.78304833072928e-05
-4.10623966749331e-05
-2.61564254121057e-05
-4.23762630132397e-05
-3.60545940777289e-05
2.22322297369938e-05
-4.29185012822681e-06
-4.07146457864278e-05
-4.60132574022358e-05
-3.17724707410904e-05
-3.66421456913051e-05
-1.2174449160122e-05
-2.07784350160269e-05
-3.44546618716459e-05
-1.40767502106267e-05
-6.06948331739437e-05
-8.55146371407137e-06
-2.89050080810882e-05
-8.23061598095245e-06
1.41658735262615e-05
-2.98405451786217e-05
-1.55381705126171e-05
-3.24654045478123e-05
-1.05120456160501e-05
-2.66437506566628e-05
-6.5820512377606e-05
-5.28484452819638e-05
-1.49767842043251e-05
-2.95754189683859e-05
-6.86441269864233e-05
-2.26974421531254e-05
-5.42743790497707e-05
1.89854389198274e-05
-8.24955361106146e-06
-2.84636154912885e-05
-9.65483707941808e-06
-5.02351943225489e-05
-6.26836931269908e-05
-2.32452016164513e-05
-1.26826229396869e-05
-9.58621680211584e-06
-3.5401457171983e-05
-3.58977984070643e-05
-4.80018314365154e-05
-2.44617843459358e-05
-9.7773368209838e-06
-6.62604459314367e-06
-1.96802520808876e-06
-6.15929610120991e-05
-2.98901697999792e-05
-3.59706510346761e-05
-4.979245350287e-05
-3.36766554162827e-05
-2.08719118262117e-05
-2.88735751137766e-05
-4.24817515603191e-05
9.2417683395722e-07
-3.09769035493216e-06
-2.30811148972481e-05
-2.38268197185844e-05
-2.15809167265875e-05
-1.69630994142494e-05
-2.15332403252911e-05
-3.26800093916688e-06
-3.21793438789531e-05
