# Supplementary material for: Research on computational propagation and identification of mine microseismic signals based on deep learning
Source: PLoS One. 2025 Oct 22;20(10):e0334641. doi: 10.1371/journal.pone.0334641 (PMC12543183; doi:10.1371/journal.pone.0334641)
Supplement: S6 Data — (ZIP) [file pone.0334641.s006.zip › 000100900000092.xlsx_0.txt_24.txt.txt]

-6.80109682260066e-06
8.89993006293716e-06
-2.32973379676499e-05
8.76203141535096e-06
-3.26425300951906e-05
1.35554479866092e-05
-2.54681972624015e-05
-2.74566918385873e-05
-2.05597621781972e-05
-4.64757970513622e-06
-3.23516016259293e-05
-2.73886340063852e-06
-7.30035779695251e-05
-1.86870623404007e-05
-2.83305986015781e-05
-8.67295195475121e-06
-2.18526435420603e-05
-4.06382086867314e-05
-3.81745309226007e-05
-4.2498345543568e-05
-2.54721988234992e-05
-2.75551264616649e-05
-3.51212356256854e-05
-5.154643294636e-05
-2.546084101827e-05
-3.13494980498561e-05
-3.97638566427485e-05
-2.29225961857814e-05
-2.41716464343865e-05
-1.86721513617905e-05
-4.86498189865365e-05
-1.31786774460913e-05
-2.20171283335029e-05
-2.14899880659016e-05
-4.81712932306266e-05
-7.21313403061317e-05
-4.40069788773605e-05
-2.76871545059233e-05
-5.27631690759669e-05
-6.03233083466909e-05
2.16356419452227e-05
-1.48571572555106e-05
-3.50617972538737e-05
-1.22313243952496e-05
1.18094666967628e-05
-3.6603542351493e-05
-1.6769998385034e-05
-1.14605727875081e-05
-3.83230711785336e-05
-3.90778023009659e-05
4.42088915793907e-06
-3.36740601422666e-05
-1.04277680502302e-05
-4.16273983501432e-05
-4.27730574784388e-05
-4.14548368767694e-05
-1.77591032791205e-05
-4.72631472516137e-05
-3.62090196547603e-05
-2.62079486494985e-05
-1.62781388640304e-05
-2.83754538565841e-05
-2.69267018616958e-05
-2.06369147519235e-05
-3.04989124530758e-05
6.18499912732587e-06
-5.80054724831758e-05
-3.18420212946561e-05
-4.34603730831022e-05
-4.07984460769667e-05
-5.84819473823811e-05
-5.27344289225073e-05
-3.62352469848526e-05
-3.07864712545331e-05
-4.2225778132555e-05
-4.43147747271127e-05
-1.59636076284749e-05
-1.95826907697566e-05
-4.95140843796858e-05
-4.35581608521507e-05
-1.30198503584861e-05
-1.96361985653462e-05
1.42742388196406e-05
-2.11485365125333e-05
-1.01961344433352e-05
-6.51034278176524e-06
-2.68211419897585e-06
-3.82092101133703e-05
-4.70056947115643e-05
-2.16214472317456e-05
-2.13445890204733e-05
-2.48258647642972e-05
-5.07935012986699e-05
-3.38735985466371e-05
-2.27299513359612e-05
-3.90485404108078e-05
-4.80361070785435e-05
-3.46161573135918e-05
-3.95043252994246e-05
-2.10899079918614e-05
-2.61684426825389e-05
-1.27705276501964e-05
-9.49119425576617e-06
-3.28490607422595e-06
-3.87975518855048e-05
-1.27355713770215e-05
-3.45375672639016e-05
-1.61640518849178e-06
-4.60489067126925e-05
-1.44024902325333e-05
-1.92233923557239e-05
-5.87450137177805e-05
-5.29058466863628e-05
-5.24501294318535e-05
-6.00498536761345e-05
-3.08669137474016e-05
-3.3433523909318e-05
-2.23272177988815e-05
-1.70099723199324e-05
-1.27505519004606e-05
-4.39088051707393e-05
-5.97572345699683e-06
-3.5442352925618e-05
-2.90767414512518e-05
-2.95572556471114e-05
-3.30335658273215e-05
-6.52049243421891e-06
-5.08267214583482e-05
-3.83083017161361e-05
-4.34391296566849e-05
-1.40523746874971e-05
-2.46885058043249e-05
-1.57654069387647e-05
-2.67889116075234e-05
-6.16106666182447e-05
-4.95692337197069e-05
-2.6000509050423e-05
-2.02263385001796e-05
-5.99631401127423e-05
-3.21500504954764e-05
-4.93742187218954e-05
-5.00754704009921e-05
-5.94741542954768e-05
-1.03932122190549e-05
-2.3183823605885e-05
-1.87291773751895e-05
-3.22824517596173e-05
-1.18468685427501e-05
-4.56708571129239e-05
-3.70974572974169e-05
-6.42550035862192e-05
-2.08317898851245e-05
-8.96588439133595e-06
-5.14846469502705e-05
-5.7069384743066e-05
-1.48770195743547e-05
-3.99224837982763e-05
-1.96197511885064e-05
-3.629865183374e-05
-5.76867320129952e-06
-1.8723533026338e-05
-2.02755525460489e-06
-1.00991725494733e-05
-2.40599402045104e-05
-5.63957358595052e-06
-2.66691085812754e-05
-2.9580546599756e-05
-5.23689315539128e-05
-2.86265395925492e-05
-2.63582955201122e-05
-3.87139300287974e-05
-5.33920002374167e-05
-5.10526458889209e-05
-3.74193706830783e-05
-3.81112715136683e-05
-2.56745359180346e-05
-2.90597687484495e-05
-5.13052922860781e-05
-7.07212173820839e-07
-2.34225261035965e-05
1.0940148545615e-05
-2.72306987403179e-05
-3.44268459268594e-05
1.14526908289428e-06
-4.11116210300347e-05
-2.76194477006323e-05
-4.54439824496126e-05
-2.67244086376004e-05
-6.28931258380123e-05
-1.57734277560796e-05
-3.80373166266042e-05
-4.3661170144776e-06
-6.10785336626032e-05
-4.04553619292223e-05
-3.91695681352123e-05
-4.63778556869791e-05
-1.80956199115623e-05
-9.99643041144595e-06
-4.30315471975993e-05
-9.83665340212297e-06
-1.2617966865466e-05
-1.12444808155637e-05
-1.01080370816046e-05
-1.57001339486192e-05
-3.43284937996629e-05
-1.76006280510188e-05
-5.1046718631307e-05
-4.86379102428336e-05
-9.66155231666395e-06
-3.80713731606442e-05
-2.50998468406728e-05
-1.30125336580232e-05
-5.52971141130482e-05
-3.65208251792651e-05
-4.67004840853428e-05
-4.40930855913991e-05
-3.75132564768217e-05
-8.65621000577171e-06
3.00588585372971e-07
-2.91304250587035e-05
-1.3192863752808e-05
5.00431883192123e-06
-5.27721610678273e-06
-2.41248204311386e-05
-9.08590441620343e-06
-1.00542333889637e-05
-4.06419306907806e-05
-5.81165278872249e-05
-5.3900095636911e-05
-6.3432978626167e-05
-2.29937190344489e-05
-1.83894048223739e-05
-2.96070331077985e-05
-4.13635302455056e-05
-3.70123682753367e-05
-2.41244142443688e-05
-9.35588632236234e-06
-1.89380422019832e-05
-5.24377477566804e-05
2.74047334414319e-05
-1.08908376985271e-05
-2.8560546599566e-05
-2.63828876508502e-05
-4.54597172036251e-05
-9.76297920114698e-06
-1.64920246263785e-05
-3.70126549042927e-05
-2.68973361824951e-05
-4.09612598458604e-05
-3.44687728129525e-05
-3.45478755312867e-05
-1.18018248577002e-05
-2.46260151398359e-05
-6.56660485740796e-05
-4.08612905036352e-05
-5.50714751715236e-05
-4.08038340656795e-05
-4.31089676206382e-05
-3.78825654343618e-05
-9.2031726696003e-06
2.63217028967894e-05
-1.3240104738607e-05
-4.15668939273067e-05
-2.96578743149743e-05
1.7206882282232e-06
-3.69747924662232e-05
-5.2949567701636e-05
-1.38169354728938e-05
-4.06542827192557e-05
-2.23568400856454e-05
-3.21961456008895e-05
-1.06083366807485e-05
-2.40770867194981e-05
-3.82457568905854e-05
-2.33214447292646e-05
-2.61551086940701e-05
-4.21201642487991e-05
-2.33921926135805e-05
-3.3822217590257e-06
-5.83214195175361e-05
-5.03119640732343e-05
-4.62927555031649e-06
-2.3390098233148e-05
-4.65067243575764e-05
-3.0932638064629e-05
-4.43430632439248e-05
-3.42285791792068e-05
4.81350837240149e-06
-4.43964964979159e-05
1.67629973891969e-06
-2.0493772909623e-05
-2.15301251733402e-05
1.39786980799344e-05
-4.82895650642197e-05
-2.18090510385989e-05
-3.08592492593865e-05
-3.84735086132492e-05
-3.42537066388375e-05
-3.26695626169176e-05
-2.53387573693932e-05
-3.37085976738728e-05
-3.14096306758336e-05
-3.2224631513609e-05
-1.23128728454903e-05
-4.22435531159115e-05
-2.70352868827087e-05
-3.29215329271101e-05
-6.56831796717799e-06
-9.47887160150778e-06
-2.03405145998479e-05
-3.03415649747746e-05
-3.71493725161147e-05
-6.77422813495954e-05
-4.2369082421681e-05
-6.65925230307069e-06
-2.96620211730078e-05
-1.71589941963232e-05
-3.95477363488555e-05
-7.04459246647775e-05
-4.49935233765888e-05
-3.59493581419858e-05
-3.14427969836969e-05
-3.8031047372382e-05
-2.61634172531177e-05
-2.04890405418026e-05
-4.43199227477719e-05
7.38233434730355e-06
-2.07006497212985e-06
-2.44156460447248e-05
-1.77234757883214e-05
-1.74007351564528e-05
-3.95242393820607e-05
-3.9536342119403e-05
-3.90937188722818e-05
-1.2177174533542e-05
-4.030304331887e-05
-3.26867028230695e-05
-4.28859490543261e-05
-3.40779854740374e-05
-3.02592226385086e-05
-4.70513878234921e-05
-8.36196251640837e-06
-1.76353451197947e-05
-1.41785458072081e-05
-4.09367913815797e-05
-2.08515562467271e-05
-2.90117726610678e-05
-1.04427181049305e-05
-3.31219197485547e-05
-4.24617872140122e-05
-2.48147722733145e-05
-3.01948453315767e-05
-5.76908236756349e-05
-4.37770513252908e-05
-1.6376475443211e-05
-3.4798020649701e-05
-2.88628413748942e-05
-5.09255343490733e-05
-3.80919201112926e-05
-1.60878501099723e-05
-7.75279341410888e-06
-1.27532785692301e-05
-6.14430869412909e-06
-1.41242282581549e-05
-2.18519186732227e-05
-1.60511728058821e-05
-2.01400595133667e-05
-1.4755463495462e-05
-6.57691305929005e-05
-1.08566024043501e-05
-2.72490050219043e-05
-3.40413225913318e-05
-3.59649157966943e-05
-6.11049123615956e-05
-1.89170479360247e-05
-6.9905070857263e-05
-2.84290597263663e-05
-2.44890411762392e-05
-2.30671005805842e-05
3.2006447747481e-06
-1.24927467648873e-05
-2.66756736785764e-05
-6.01374178373353e-06
-3.03595861855926e-05
-8.97758016941826e-07
-1.50263669344595e-05
-9.4988442358017e-06
-3.21649559770506e-05
-3.3247360257235e-05
-3.30630414424004e-05
-3.36497032170526e-05
-1.36495317222124e-05
-4.26391748691126e-05
-4.58232911399475e-05
-6.47549856028085e-05
-2.58727440692287e-05
-2.65887525612286e-05
-1.82177347975363e-05
-1.93756200128844e-05
-6.46309129244889e-06
-1.94215684658362e-05
8.82576928494672e-06
-1.12169380527767e-05
-2.45707908201324e-05
-1.50240543937857e-06
-2.70256411687799e-05
-2.66795405552414e-05
-2.63303958782727e-05
-3.24321420933373e-05
-2.26372971764061e-05
-2.95942876138307e-05
-3.84911678989715e-05
-4.86720751424556e-05
-4.73621372411038e-05
-1.35001811528752e-05
-3.25385218169656e-05
-3.2686425520942e-05
-2.26848856395888e-05
-1.62052627692591e-05
-1.9068589933958e-05
-1.37664759276982e-06
1.59928411496276e-06
-1.51564434177814e-05
-3.32277876033477e-05
-2.99813082606481e-05
-4.86195170850382e-05
-1.6678056052871e-05
-7.84278322294935e-06
-3.86421681850473e-05
-2.26924035883485e-05
-4.88649341685393e-05
-2.32574989741127e-05
-1.62878731625872e-05
-4.41519194347904e-05
-4.13998140317262e-05
-4.95013249342664e-05
-4.58251875855503e-05
-1.91614641603306e-05
-3.53072498943282e-05
2.26276748757959e-05
-2.14903554370105e-05
4.44308932213266e-06
1.90793005614154e-06
-7.83706129037956e-06
-9.41082182723792e-06
-4.1948815933171e-05
-1.02906797860067e-05
-8.14927656747565e-06
-6.38062451101605e-05
-2.07694776786682e-05
-1.82011506914301e-05
-4.0487727082084e-05
-3.9147646310679e-05
-2.65648479598649e-05
-3.77964292963628e-05
-2.20184189468213e-05
-1.7440699411296e-05
-4.31100876118948e-05
-1.40272018532203e-05
-1.70949724172739e-05
-2.28202137672531e-05
-1.02499317117781e-05
1.37512053986074e-05
-4.5094079777793e-05
-1.70093121533816e-05
-1.786788533552e-05
-1.12994586505174e-05
-3.66309954454174e-05
-4.79066053098769e-05
-2.4794671373161e-05
-7.1812790650679e-06
2.3361408860426e-05
-4.96861374684976e-05
-2.31143316839003e-05
-1.34893216391415e-05
-2.51724912546323e-05
-1.68010676745139e-05
-4.46470362915355e-05
-2.18187092447303e-05
-1.07837227248368e-05
-1.91076369672922e-05
-3.01759690592111e-05
-3.43251239120177e-05
-3.55190567426206e-05
-6.41504778340681e-05
-3.31240038672869e-05
-9.98725150554318e-06
-1.49773939783157e-05
-4.35046525548804e-05
-3.5833166421174e-05
-3.94105757318234e-05
-5.91445043360951e-05
-1.88283485082965e-05
-2.74907875011877e-05
-1.30054245428834e-05
-3.91948814826974e-05
-1.76481590459309e-05
-2.01836371396232e-05
-1.33119768112674e-05
-2.00784607969779e-05
-3.24909046788098e-05
-1.58873015750114e-05
-3.74388213842001e-05
-6.66077973136038e-06
-4.05579542536864e-05
-3.3302023727906e-05
2.3667242707385e-08
-2.8422497524884e-05
-4.95564098283521e-05
-2.04077968779751e-05
-2.69314306510888e-05
-7.75401560059048e-06
-4.32221653562576e-05
-5.65908107589349e-05
-4.79944479547118e-05
-9.46732610982421e-06
-1.6407509972971e-05
-1.71898679766344e-05
-5.11243515923348e-05
-4.47541996204032e-05
-1.99546664352756e-05
-3.05567929688989e-05
-2.90337473323596e-05
-3.7763499774511e-05
-5.56535720092676e-05
-3.22342683054338e-05
-4.56822108643412e-05
-3.88943413928367e-05
5.26303485539037e-06
-4.34521680940575e-05
-4.36525582468927e-05
-3.97337590125467e-05
-2.69892293944097e-05
-2.42697158699288e-05
-2.1137639498481e-05
-1.79364392888236e-05
-9.46957687265278e-06
-3.1872498891596e-05
3.26458969927094e-06
-1.93721649995312e-05
-1.99827649256533e-05
-2.08484748057068e-05
-4.88528998049814e-05
-2.36049371166717e-05
-6.46924153964002e-05
-9.08410205413118e-05
-2.8756445924181e-05
1.07125123912046e-05
-4.45685168846063e-05
-4.23743851170479e-05
-2.00383211349196e-05
-2.23276380610109e-05
-2.44459906136186e-05
-2.64619186338692e-05
-3.64350519782425e-05
-9.43771480599623e-06
-1.01525883648176e-05
-5.36989267364023e-05
-2.21427316320622e-05
-2.48814651116408e-05
4.68215568986614e-06
-5.94318967049482e-05
-5.18097273343812e-05
-4.15175947775875e-05
-2.5267314993851e-05
-1.34229768962918e-05
-9.37202671678487e-06
-1.41233309014542e-05
-9.35843280555372e-06
-2.92056352661816e-05
-2.59363864348756e-05
-2.90189020778849e-05
-5.00403085563695e-06
-3.42814070517208e-05
-2.50089046681876e-05
-3.36709837249263e-05
-2.00827432250012e-05
-4.09207271951671e-05
-2.39881760667957e-05
-6.40035852866829e-05
-1.06397772039175e-05
-3.54136136756045e-05
-3.72980975362056e-05
-5.86482710033508e-05
-2.47336290326503e-05
-3.45859195992628e-05
-5.90782431299997e-05
-3.41012685231709e-05
-1.9600998830735e-05
-2.89215934175452e-05
-2.24194284369272e-05
-1.97997499437461e-05
-1.42686176983161e-05
-3.53953216007015e-05
-3.99735296603059e-05
-2.43800662397108e-05
-3.34700637155888e-05
-3.75901458123782e-05
-3.38777633791486e-05
-4.85152774975295e-06
-2.85929034761247e-05
-4.78822971919909e-05
-3.85768113761317e-05
-2.50157435004422e-05
-5.66067140028985e-05
-4.67100496388408e-05
-3.84695620674694e-05
-7.611282095591e-05
-3.76588431417495e-05
-1.40621054320076e-05
-1.28587665826377e-05
-2.61627232425657e-05
-1.36495662595182e-05
-4.77930434262805e-05
1.45145520932507e-05
-1.34608182036557e-05
8.87429136754462e-07
-2.31300660321162e-05
-3.03049793353922e-05
-6.34632162378734e-05
-4.76491456510782e-05
-1.79887108728766e-05
-2.76336810445297e-05
-3.77920197144846e-05
-4.33388782214507e-05
-4.43774880790384e-05
-1.86888180947206e-05
6.25564302574174e-06
-1.97307507451871e-05
-5.21075718202964e-05
-3.83902306275512e-05
-3.00085037826551e-05
-1.39042239457646e-05
-3.04466079233812e-05
-7.2730906504389e-06
-5.08286357885303e-06
-3.92120527779915e-05
-3.58729180964958e-05
-1.07995602902318e-05
-2.5171903998807e-05
-2.86456528382305e-05
-2.0880675325891e-05
-9.37646643455789e-06
-2.7335125283462e-06
-3.12642778567211e-05
-5.14657430256556e-05
-5.82499194914013e-05
-3.44959756509818e-05
-9.00400425328921e-06
-1.67385251850369e-05
-2.72344467607635e-05
-3.3290009711084e-05
-1.38755452114495e-05
-3.54851842876127e-05
-5.28838315810576e-05
-3.38053970003422e-05
-3.1704496305505e-05
-3.14781902869211e-05
-3.03474928435356e-05
-3.61826136887611e-05
-3.88834976423941e-05
-4.3670404616698e-05
-3.23658229568355e-05
-4.29966966689734e-05
-4.16129714359495e-05
-1.26495083190725e-05
-1.95786710442712e-05
-7.06387551295546e-06
-4.55523191793471e-06
-2.61992398127959e-05
-1.62750225576408e-05
-3.70241887621274e-05
-3.22681135693767e-05
-5.74202765213149e-05
-2.84239301280287e-05
-2.44946417999459e-05
-5.32904111938157e-05
-1.89361080200988e-05
9.3969534709995e-07
-9.39040598668577e-07
-2.55214203144283e-05
-5.77136407520939e-05
-2.87950134576518e-05
-3.4062328810866e-05
-1.01475602268208e-05
-4.61761712133808e-05
-3.18739256338863e-05
-1.48629867574643e-06
-1.2363659336025e-05
-2.99699953211766e-05
1.07493215856703e-06
-3.67067963994096e-05
-4.65725348166298e-05
-2.98354964325557e-05
-2.41993900606222e-05
-3.36422537176418e-05
-2.59176755593796e-05
-2.4327316599463e-05
-6.81976740072107e-05
-5.13342506408692e-05
-2.38844685182739e-05
-4.40677931462302e-05
-4.21682924862827e-05
-4.23051226517049e-05
-1.79776870508893e-05
-3.17995498779322e-05
-2.76051879820198e-05
-3.93358039853634e-05
-4.16346770604497e-05
-2.22633490030614e-05
-2.91658541433222e-05
2.52154859699178e-06
-1.31362079103299e-05
-1.4504502044046e-05
-4.73470491149875e-06
-3.19982812173895e-05
-1.14642399304481e-06
1.33878510553842e-05
-2.8006346986133e-05
-3.63197732836705e-06
-5.44609612099284e-05
5.04887398919412e-06
-5.36975509646272e-05
-2.75741467747844e-05
-2.44417329233273e-05
-2.36081063908311e-05
-2.07419368097502e-05
-5.6766664186569e-05
-3.46140092955016e-05
-5.93550663155506e-05
-1.39208733395939e-05
-5.76165008617073e-05
-4.79913754622512e-05
-4.8305010984095e-05
-1.23356043677857e-05
-3.41264904184826e-05
-3.02175846149374e-05
-5.67824493633021e-05
-6.17534802841085e-05
-2.38077955503678e-05
-5.09509993297984e-05
-4.44666658664631e-05
-2.72737536189661e-05
-2.37778533902493e-05
-2.85212225306174e-05
-3.59584319737561e-05
-2.35108014139759e-05
-3.41434137661803e-05
-2.17096624076446e-05
-3.87422991615205e-05
-9.07490437292931e-06
-1.25644859572218e-05
-3.91722319422278e-05
-2.88848792700244e-05
-1.97533849458879e-05
-3.44765650867606e-05
-1.18105718334093e-05
-5.36899051402708e-06
-2.29274251191927e-05
-2.88619949650183e-05
-1.76891591037684e-05
-2.23287722363014e-05
-6.31847859174159e-05
-5.01689052625906e-05
-3.98585113051428e-05
-3.81567327400168e-05
-3.86852964887664e-05
-3.06872286860365e-05
-4.80178358143082e-05
-1.20925129726676e-06
-3.58059193416516e-05
-2.0144634146068e-05
-4.10690326493253e-05
-1.51951014678079e-05
-2.89266166690588e-05
-1.5431658049072e-05
-1.99604699024673e-05
-4.34937356779098e-05
-3.57420441883131e-05
-1.9034168631184e-05
-1.64139598219922e-05
-8.49145261154977e-06
-2.55681319885229e-05
1.39412714378182e-06
-2.85228615537704e-05
-1.77322695415857e-05
-5.07937926354016e-05
-7.39983840782e-06
-4.12095006103164e-05
-6.5350496680885e-06
-3.50208879816335e-05
-3.1358486551595e-05
-5.28420267500338e-05
-5.24988084161055e-05
-4.59236177075936e-06
-1.04907134031989e-05
-2.51382872049122e-05
-2.73479395298e-05
-8.5527373196181e-06
-8.39371630002787e-06
-4.15713009524655e-05
-2.35889205194504e-05
-2.03630210904795e-05
-2.2121072436712e-05
-5.59588080455785e-05
-4.73995022727516e-05
-3.87054972079245e-05
-4.0852683569207e-05
-1.72726180753866e-05
-5.75245520238827e-05
-4.36911608281049e-05
-4.69340829247851e-06
-3.21882019941082e-05
-1.91519530657195e-05
8.5906757713796e-06
-2.44942682327616e-05
-3.11988972296468e-05
-5.93662358764769e-05
-3.5553670784162e-05
-4.80393359868523e-05
-1.22104854632046e-05
-2.71145008820234e-05
-4.2924140613562e-05
-6.87748236496127e-05
7.93275531793668e-06
-3.51115490759822e-05
-3.99858325758444e-05
-4.10830481163182e-05
-4.93188978480627e-05
-2.07753197762515e-05
-6.58636937606675e-05
-2.70172025504992e-05
-2.09424664213709e-05
-3.6249000046786e-05
-1.31171696840142e-05
-5.46504219634689e-05
-2.2894382785897e-05
-3.69557054307169e-05
-3.97760489787727e-05
-4.62212625728221e-05
-3.1881491825261e-05
-3.75700564388466e-05
-3.10482645094127e-05
-4.03059324590409e-05
-5.02735560565037e-05
-2.03087045129419e-05
-2.06271392071667e-05
-3.26416353602041e-05
-3.59185329439247e-05
-2.68282356401674e-05
-1.95008901043525e-05
-5.91876141149331e-05
-1.39582160089921e-05
-3.8277058814677e-05
-6.13904646764089e-06
-5.63053347839137e-05
-2.00798598671367e-05
-4.90721214427546e-05
-1.11686372246361e-05
-4.87501980842975e-05
-1.97140969008055e-05
-3.29834642601223e-05
8.45043948643366e-07
-1.86142849877359e-05
-4.37908372724035e-05
-1.97117788460748e-05
-1.91353874070973e-05
-6.09131825865061e-05
-2.2118701028164e-05
-4.97539027444272e-06
-3.93757196937476e-05
-1.82063101702955e-05
-2.83629956455344e-05
-1.72180432102205e-05
-7.82222425927307e-06
-3.46291387160335e-05
-4.348768217043e-05
-4.64674359988876e-05
-1.592644780065e-05
-1.45710937692817e-05
-4.14696149479445e-05
-1.64807869606971e-05
-4.35819518689947e-05
-5.27908935061852e-05
-4.04903982610803e-05
-1.5916567232056e-05
-1.63529512950443e-05
-1.73368098237632e-05
-1.44788214503205e-05
-3.70200167886446e-05
-6.98988395466181e-05
-1.79365464371934e-05
-4.21688992042843e-05
-2.02474682131377e-05
-2.48518407315566e-05
-4.53623453929295e-05
-3.84439359619828e-05
-1.75335270191033e-05
-2.36006321723585e-05
-4.98551704867531e-05
-1.88492257528837e-05
-2.93172294525319e-05
-1.6109857931034e-05
-1.17863112910592e-05
-2.59278820489149e-05
-2.19032721718515e-05
-2.78499116611233e-06
-2.21149750383443e-05
-3.84400765752205e-05
-3.52319934197487e-05
-1.05091989039035e-05
5.7931462184935e-06
-2.64583648490038e-05
-2.80058921737487e-05
-2.71106012521539e-05
-5.1347137438727e-05
-3.30800012855614e-05
2.30150938997e-06
-5.79945957643196e-05
-4.09945874977305e-05
-2.40457342513338e-05
-3.30696977013604e-05
-1.68825748640016e-05
-4.17006526621303e-05
-5.04578957172689e-05
-1.48166990412455e-05
-3.63292061146002e-05
-3.6251260193598e-05
-4.05014166336142e-05
-1.58175666192755e-05
-5.39572877056301e-05
-3.26790240853387e-05
-3.56912182872236e-05
-5.51250133680696e-05
-1.8013247213728e-05
-4.95406865026908e-05
-2.0478061915258e-05
-1.03053419220653e-05
-4.30279044000347e-05
-5.02900208735911e-05
-2.37605345827796e-05
-3.17232599293593e-05
-3.7957963450089e-06
-4.68497542430965e-05
-4.30678988487987e-05
-4.8150154423388e-05
-4.1973614407049e-05
-3.85830125523461e-05
-5.94030620501715e-05
-5.29671971413628e-05
-1.33604874450859e-05
-3.57430510088689e-05
-3.90718717872342e-05
-1.05917198084231e-05
-4.31560568509552e-05
-4.52532128267058e-05
-3.82180087204298e-05
-3.20740502386425e-05
-8.31170350827581e-06
-4.14789121034942e-05
-5.06499493797168e-05
-1.65737564847358e-05
4.74772514474559e-06
-4.38611093965392e-05
-1.76543441802921e-05
-2.8911544917536e-05
-4.04023674187179e-05
-2.75396124701371e-05
-2.3082766135068e-05
1.51539739043119e-06
-6.02762319069673e-05
-1.34368949000087e-05
-5.21844214517133e-05
-4.3233909878007e-05
-3.5683900404438e-05
-4.30436452818082e-05
-5.68956516573115e-05
-4.1925549171608e-05
3.12611401854867e-06
-5.66354936671898e-05
-1.85780266472468e-06
-6.54883973381439e-06
-7.37309820366018e-05
-3.58871346259166e-05
-4.9621619598905e-05
-2.13835447956392e-05
-5.50392523830367e-05
-3.12964355584978e-05
-1.41086701061548e-05
-3.27608256576313e-05
-1.81016244239628e-05
-1.68014620360066e-05
-1.67989802640071e-05
-4.64261248983423e-05
-2.02412201283305e-05
-2.99026548635462e-05
-2.0971185438192e-05
-6.80451865261571e-06
-3.43414205919308e-05
-4.79860693305322e-05
-1.28814841896847e-05
-6.32526411586386e-06
-4.33376724056624e-05
-9.98271070439348e-06
-3.67264210965565e-05
-3.39684754514514e-05
-2.56366800172291e-05
-2.80483001573861e-05
-4.61342743283511e-05
-2.58474879520973e-05
-6.83917175747533e-05
-3.95457810904623e-05
-4.61487090909047e-05
-1.40135353453461e-05
-2.13525601132419e-05
-1.19325218491433e-05
-6.13434566552408e-05
-1.88456318048272e-05
-6.56889501977676e-06
-2.14763225675985e-05
-2.63087678929018e-05
-1.18637971650876e-05
-3.56299035700896e-05
-2.6659389754059e-05
-1.94381262116528e-05
-6.19058671356464e-05
-5.28855160224149e-05
-4.32031834385913e-05
2.9451789146076e-06
-1.15061018535554e-05
-2.16989369375608e-05
-2.30293339406435e-05
-6.94576797464441e-05
-3.34321625427659e-05
-2.59964243879141e-07
-3.09995901424242e-05
-1.91698329492248e-05
-4.79956159963205e-05
1.25692618265189e-06
-8.72454806664265e-06
-1.74404444895478e-05
-2.87282814489005e-05
-1.00336040690118e-05
-2.12407583012401e-05
-2.75406857281372e-05
-2.6676936737378e-05
-3.33153311012399e-05
-3.48371919518837e-05
-3.597456891678e-05
-3.38177273221692e-05
-6.37408159442695e-05
-3.76204382596949e-05
-4.85698409998457e-05
-1.49844946601614e-05
-4.85331470455903e-06
-1.74156933393704e-05
-8.16324480184603e-06
-1.88158299674407e-05
-1.43250692510265e-05
-1.94102261675975e-05
-3.48035468438104e-06
-2.88979291915188e-05
-3.8169157321209e-05
-4.2539810117608e-05
-6.27316371745591e-05
-6.17565209313513e-05
-3.35428203223245e-05
-3.43303176132748e-05
-4.11907395957727e-05
-2.56928488188919e-05
-5.07661919314859e-05
-2.28705371379596e-05
-1.74533457284916e-05
-2.02747892078675e-05
-2.64626377485883e-05
-3.75501150956519e-05
-2.95593360835906e-05
7.22360799205629e-06
5.84150656083459e-06
-4.15192178565478e-05
-3.67514365736772e-05
-1.96911339733555e-05
-2.36095897015332e-05
-1.71883166619103e-05
-7.12911498072423e-07
-4.10029514865295e-05
-3.46301676535591e-05
-4.85936482501417e-05
-5.14060740940232e-05
-2.97826267480649e-05
-3.27035270942629e-05
-5.21269647831552e-06
-1.36273357763116e-05
-4.36708343986422e-05
-1.68743329217835e-05
-2.56214728397039e-05
-2.81075769191761e-05
-3.94516642960287e-05
-2.55287708173417e-05
-5.21610438139607e-06
-1.80942741905486e-05
-3.03535510659545e-05
-1.16852375852512e-05
-7.33481373180771e-06
4.49822248571988e-06
-3.37264789205528e-05
4.41305815762275e-06
-5.85988560458214e-05
-1.89371317247224e-05
-2.91675968253637e-05
-1.19042388307556e-05
-2.42938281418135e-05
-1.24939440219519e-05
-3.24548488062323e-05
1.11418567148293e-05
-4.69724905054307e-05
-2.45745095196966e-05
-2.80766006440795e-05
-3.02385035848588e-05
-5.58295915013602e-05
-3.05734507200732e-05
-1.72228820642966e-05
-1.89577282381585e-05
-3.42829253005659e-05
-3.65369527766428e-05
-4.85156924306636e-05
-1.48746511072486e-05
-3.15539773223789e-05
-4.60369935298949e-05
-2.16673341861165e-05
-1.95078361883492e-05
-1.59248731396026e-05
-3.20917121080668e-05
-2.25019807996811e-05
-1.58614290596339e-05
-3.16286726338167e-05
-2.86762553098554e-05
-2.82910259408309e-05
-2.56759466291434e-05
-2.55398302973328e-06
-5.96232965502689e-06
-1.56024250753764e-05
-4.30169028809786e-05
-2.21163936911717e-05
-6.04939081863899e-05
-1.04214397794393e-05
-2.45376194008356e-05
-1.16876506033835e-05
-4.28127077272021e-05
-5.88073738246788e-05
-5.57064751855162e-07
-3.89109049739208e-05
-2.81821288440413e-05
-4.50523368405762e-05
-2.87761833217813e-05
-1.94159252668381e-05
-1.13841200268124e-05
-3.21005411728739e-05
-2.34472144080374e-05
-1.97386424020371e-05
-2.97852689502295e-05
-5.16377453930848e-05
-3.09627156545571e-05
-3.18634424623509e-05
-2.83498407673078e-05
-3.90156319234707e-05
-4.61911530666495e-05
-6.45309005529276e-06
-4.74478791949731e-05
4.9039983796785e-07
-2.71162861379974e-05
-3.30317765117512e-05
-2.41615611452112e-05
-4.19673597244783e-05
-2.3229411552092e-05
-2.9124863659383e-05
6.98125947578048e-06
-3.34283743957924e-05
-2.73397243954974e-05
-2.68383236089729e-05
-2.342102904082e-05
-2.88658384242149e-05
-3.76996502900726e-05
-3.57393753654461e-05
-3.13031841681893e-05
-3.14958261202248e-05
3.9871750531967e-06
-3.68189879923695e-05
-8.0740620813357e-06
-1.32666469167982e-05
-2.84015212351063e-05
-2.74571092673166e-05
-4.02339974260075e-05
-3.29007908695784e-05
-1.2251010437981e-05
-3.84002199647872e-05
-1.25233112689112e-05
-3.84866936354924e-05
-7.02393770958036e-06
-6.96644440835856e-06
-2.23038446202235e-05
-1.57647549586677e-05
-3.17123674589032e-05
-3.66798352290474e-05
-4.31329262894366e-05
-4.29688025248997e-05
-2.85396437251347e-05
-1.72615448898143e-05
-3.57508004725378e-05
-7.20574929825599e-05
-4.95584817588014e-05
-3.02759345148159e-05
-4.24534841460096e-05
-8.59889112936541e-06
-6.05713873372058e-05
-2.21096938156103e-05
-3.07722170634723e-05
-6.4099610791026e-05
-3.91723138802835e-05
-3.78046372851147e-05
-2.60938581925117e-05
4.9917953823336e-07
-3.7100446346901e-05
-2.73124293658514e-05
-1.79836327985472e-05
-5.69757129932122e-05
-5.03668222719291e-05
-4.94721389712415e-05
-5.40017969309775e-05
-4.25141428017807e-05
-3.3005293446439e-05
-3.31539083684184e-05
-2.08238312351856e-05
-3.40977092860043e-05
-3.45014249351911e-05
-5.0037948544309e-05
-3.31513439376345e-05
-2.68131449991421e-05
9.89659343339307e-06
-3.56301458584231e-05
-5.18059233477925e-05
-1.79835822537763e-06
-2.23510576283817e-05
-3.0659711942431e-05
-6.34848138209603e-05
-3.93875272946613e-05
-5.22983007736383e-05
-4.58022874936231e-05
-5.92387392442579e-05
-4.6478645385394e-05
-6.25709965662766e-06
-1.65538553997198e-05
-1.06992789910213e-05
1.24348345984593e-06
1.27414847575505e-05
-1.2814411747852e-05
-8.76572819597712e-06
-2.40566218710196e-05
8.78011326047825e-06
-2.55043613556659e-05
-1.05208867706643e-05
-1.98748766308645e-06
-4.10249315668372e-05
-5.12986992176354e-05
-2.21770158497544e-05
-9.53275758073984e-06
-3.57355861119368e-05
-1.57176629712609e-05
-5.11130601682399e-05
-1.16838115056133e-05
-2.66497940635693e-05
-3.89289523905515e-05
-1.1538429128913e-05
-4.0554946656145e-05
-3.21281992816594e-05
-3.32347681656873e-05
-2.28018369712201e-05
-2.19951278798093e-05
-2.24274392288068e-05
-3.14371213960702e-06
-2.9404611825655e-05
-3.37041376166723e-06
7.51403631688425e-06
-5.23471495516654e-05
-2.95213700411847e-05
-5.6395283238126e-05
-1.66687676233613e-05
-3.0658947654027e-05
-2.15418611744702e-05
-2.55616246877551e-05
-1.94167800105226e-05
-4.12193943817194e-05
-3.41845265108148e-05
5.68471791594441e-06
4.80918294368658e-06
1.43097024046145e-06
1.3553136724114e-06
-5.01149176552026e-05
-3.28370169877119e-05
-3.99957310995226e-05
-2.29492821956645e-05
-5.15913974546447e-05
-2.98233405838686e-05
-3.77456840958011e-05
-3.0291668425855e-05
-7.09120635670261e-06
-1.00334609596855e-05
-2.86154882015291e-05
-9.93293033341901e-06
-2.10016857376433e-05
-4.55141178465847e-05
-4.01654887472468e-05
-8.88347427344637e-06
-1.23723289098774e-05
-6.12177083028718e-05
-5.43954589685534e-05
-3.7112048620437e-05
-4.153328481949e-05
-3.2763453453811e-05
-2.81475048416873e-05
-5.74906244833543e-05
-5.90867244980813e-06
-4.09182934641644e-05
-3.98220974968999e-05
-3.00184352011022e-05
-2.36990473927344e-05
1.66637849246024e-05
-1.6500466137059e-05
1.75947981057152e-06
-7.13436552912173e-06
-1.57306302806811e-05
5.36211418027051e-06
-2.35292656924259e-05
-2.9090259638181e-05
3.42232312219612e-06
-7.10368460645994e-06
-1.73449997362876e-05
-3.33379768303022e-07
-9.89505522703632e-06
-4.11231076446552e-05
-3.71646408753297e-05
-2.41951173351752e-05
-2.76775102109012e-05
-3.187740968167e-05
-2.10513887324137e-05
1.0290615260995e-05
-3.97805998506628e-05
-2.15937208649538e-05
-1.71113744659475e-05
4.34915930281925e-06
-6.66211265796508e-05
-5.27707552026477e-07
-2.21930993238043e-05
-2.58985836071331e-05
-1.2855899219395e-05
-1.94631686443049e-05
-2.90718208402508e-05
-2.38801936801473e-05
-3.80721080977893e-05
-2.03104856129369e-05
-7.41560265625866e-05
-2.32097239953321e-05
-3.15113027184277e-05
3.10713610018632e-06
-6.94590109646201e-06
-6.01918137874581e-05
-7.89801778901696e-06
1.66362528146369e-06
-1.1266081416996e-05
1.35481356257244e-05
-4.92507170544024e-06
-1.04238690007381e-05
-3.0782791094034e-05
-2.30316682862413e-05
-2.46888909651913e-06
-1.35064617493641e-05
-5.54007662970333e-05
-3.91266085590018e-05
-5.65964296539751e-05
-5.2027114942902e-05
-2.05700313676964e-05
-2.76382209370603e-05
-1.16158978548267e-05
-4.39149169703683e-05
-3.70206659099964e-05
3.39393262538692e-07
-5.59515828669259e-06
-1.76915616814393e-05
-4.95509498424763e-06
-2.29838557684112e-05
-2.5495203800325e-05
-3.70326392440798e-05
-2.7488745375277e-05
-2.88732984912606e-05
-5.85572041489076e-05
-5.24271442519466e-05
-4.84140367738509e-05
-3.01215514182147e-05
-4.04276728251788e-05
5.81639498207945e-06
-4.02073459312662e-05
-5.7120197584366e-05
-3.55873123854761e-05
-1.52380748934995e-05
1.72402305171127e-05
-4.83342535785176e-05
-4.80069234893141e-05
1.87511352023505e-05
-5.75331545428723e-06
-3.62145652622144e-05
-2.15855087653089e-05
-2.96982464060334e-05
-4.25371044610591e-05
-4.40262606950431e-05
-4.06106053957212e-05
-1.83443974660153e-05
-4.93349447345249e-05
-3.41752859382018e-05
-1.91422577226658e-05
-3.89651923917134e-05
-2.69159359620519e-05
1.17148220480897e-05
-1.9478329482987e-05
-3.65238241517017e-05
-1.63778972328974e-05
-1.79427316742041e-05
-7.36963719508538e-06
-2.1592111783221e-05
-6.34733840200585e-06
-5.10377837680797e-05
-7.01581682529091e-05
-1.28813171902408e-05
-5.27240334500022e-05
-1.91098270434426e-05
-1.1654897618378e-05
-3.09586063956859e-05
-1.56810610396665e-05
-3.12748544943047e-05
-5.52599691709807e-05
-4.19070920089676e-05
-2.57498295393061e-05
-1.17854557189579e-05
-1.67598725163763e-05
9.8343575064877e-06
-1.84531123921662e-05
6.61171777494262e-06
-1.29965610742328e-06
1.84373165511555e-05
-2.26625181493362e-05
-3.40198367101741e-05
-2.17781468211693e-05
-2.94921295427265e-05
-1.40618653579875e-05
-4.27095109979268e-05
-6.32127523609486e-05
-5.94304513771317e-05
-5.47326956501465e-05
-6.25315786638364e-05
-5.59470238277733e-05
-3.32836411622639e-05
-3.13921547917375e-05
-4.45283865139956e-05
-6.3483358519691e-05
9.08241090565511e-06
-5.08694874633355e-06
-2.42000054304938e-05
-1.43512449752621e-05
-1.85933818000672e-05
-3.393313535562e-05
-1.34997745803689e-05
-2.55213819878164e-05
-4.36844022434929e-05
-3.76761667187605e-05
-4.62887602903855e-05
-4.02395769687106e-05
-5.01883226145685e-05
-3.27511169188023e-05
-3.6506806365052e-05
-5.2708213288247e-05
-4.6385557406525e-05
-4.31393407575708e-05
-4.39414146488329e-05
-3.67328071153261e-05
1.54600854432694e-06
-4.52913116304282e-05
-2.47519069500269e-05
1.12444773348682e-06
-1.79999946634703e-05
-4.82584277229809e-05
-1.00217928399288e-05
9.92823979824705e-06
-2.91694078710342e-05
-5.11381427305359e-05
-2.01954308012124e-05
-2.20811648487083e-05
-3.26432199516209e-05
-5.08934980236594e-05
-1.43442854625208e-05
-5.36842512889072e-05
-4.12772781183256e-05
-2.56372936344808e-05
-5.97484286293274e-06
-1.13392052784664e-05
-2.22892089330771e-05
-2.45251733069132e-05
-3.52569819538415e-05
-7.68613878615041e-06
-1.21089689298759e-05
-3.39602601213585e-05
-3.04429840001467e-05
-1.91829405188927e-05
1.40578071644257e-05
-3.53718985795416e-05
-3.50899806526262e-05
-3.80521388706927e-05
-2.66570174492596e-05
-1.97222573562297e-05
-4.57315785708988e-05
-6.38907425138316e-05
-2.81248865311173e-05
-2.35742274408927e-05
-3.33644842066728e-05
-4.95720654349478e-06
-2.55250504667407e-05
-1.70718639815679e-05
-3.14704202486577e-05
-4.20096373080479e-05
-2.55827541687836e-05
-7.10980250872128e-06
-2.35136251132948e-05
-4.20684452812487e-05
-3.16669891376563e-05
-5.91759899814678e-05
-6.99611711742528e-05
-1.75898425557571e-05
-3.0699652019597e-05
-1.90606742958913e-05
-2.8513499714471e-05
1.0537711322099e-06
-1.37317372294534e-05
-9.2595655218435e-06
-1.96471124608545e-05
-2.97545305633809e-05
-3.93528542165751e-05
-4.75187787834894e-05
-5.20413375663349e-06
-3.07551251028405e-05
-3.70024216302122e-05
-4.23921700516632e-05
1.41567203472406e-05
7.08457033821265e-06
-1.33312123782295e-05
-4.36810469105495e-05
-3.45841248730919e-05
-2.88484905791193e-05
-2.85463894569147e-05
-6.238187614384e-05
-2.42144690381913e-05
-1.30919294226786e-05
-3.63310266625954e-05
-2.08186840092337e-05
-5.16381513380592e-05
-8.66268086604522e-06
-1.81106468432631e-05
-1.31260938425609e-05
-1.83344871287107e-05
-2.67214135401568e-05
-9.89560052676681e-06
-5.37293646276085e-05
-3.70830047811049e-05
-3.72268529417711e-05
-5.98700879031853e-05
-5.05595083477288e-05
-1.02859553446253e-05
-1.04440128761136e-05
-4.23239377992605e-05
-4.41339395038102e-05
-3.60325517428575e-05
-1.05181271290332e-05
-1.77500514873371e-05
-1.11710360849948e-05
-1.25655194114444e-05
-9.1120675100759e-06
-3.16604506324153e-05
-4.63795958599079e-06
-3.06733136974133e-05
-3.83191123288532e-06
-2.99457544739687e-05
-5.35427475936882e-05
-6.32008195862877e-05
-4.20261068271307e-05
2.16878923650934e-07
-5.32112458532452e-05
-6.96832579920355e-05
-3.82585534910944e-05
-2.55555424460349e-05
-3.50859228527637e-05
-2.7998455450495e-05
-2.46403934665091e-05
6.34971052611343e-07
-5.76694621639973e-05
-1.41838433315243e-05
-3.94759488791194e-05
-6.04271761747525e-06
-4.18039522971056e-05
-4.78384599261936e-05
-3.86831458356878e-05
-4.00447661679421e-05
-6.8986290782235e-05
9.80523381561432e-07
-4.44420282006402e-05
-1.52712506853727e-05
-4.01114944500197e-05
-7.46551014762548e-05
-3.78962797642741e-05
-4.56799761255849e-05
-4.91486291509497e-05
-3.40403465161488e-05
-1.46052400231687e-05
-1.66548562736473e-05
-3.34304124284261e-05
-1.50198822258678e-05
-3.39083009575501e-05
6.93642300696393e-07
-6.46759614338516e-05
-4.59117055875898e-05
-4.76957366414932e-05
-1.97672786204783e-05
-6.56809547630789e-05
-3.64860069033165e-05
-5.62544599290488e-06
-1.45786779395298e-05
7.10971658675439e-06
-3.67626542260511e-05
-2.83028535238496e-05
-3.62928634239529e-05
-4.87790548620258e-05
-1.78799362610551e-05
-2.85841509997837e-05
-1.70809312988037e-05
-5.61790997964647e-05
-6.63302764645639e-05
-3.90127752119825e-05
-5.65914944713107e-05
-5.47673209730093e-05
-6.63804639293694e-05
-5.63476285167306e-05
-5.87326748448643e-05
-4.45647370977618e-05
-5.42735679919573e-05
-3.56935117586184e-05
-3.81442997122168e-05
-2.07369703332487e-05
-4.17188175056971e-05
7.60221990781375e-08
-1.31654760196503e-05
-1.70137170169841e-05
-8.98911440242299e-06
-3.19690382459758e-05
-3.68956068483229e-05
1.0123529346947e-05
-9.27396018786966e-06
-2.88419907350459e-05
-5.32507958139339e-05
-2.73067681143572e-05
-1.65508504710229e-05
-2.98524297854963e-05
-5.15080208691465e-05
-5.61289615000559e-05
-4.71006149278239e-05
-4.2686165058586e-05
-5.25665638549037e-05
-3.34637315165459e-05
3.45159269684309e-07
-1.10239091216367e-05
-4.36561373144946e-05
-3.00706032198864e-05
-8.91972258701683e-06
-2.09030850749548e-05
-1.97818696515927e-05
-1.95319464582406e-05
-6.93290978198105e-06
-7.49627160289759e-05
-4.34178197260263e-05
-1.406110712211e-05
-3.99663155452538e-05
-4.04659624738059e-05
-4.16676747319164e-05
-3.72493452978792e-05
-4.83359325408261e-05
-3.84374433513232e-05
-2.42828614950753e-05
-3.42994458670416e-05
-2.15779896445392e-05
-2.12323978031598e-05
6.75435210170713e-06
-3.78942985982887e-05
-5.43999331408772e-06
-1.58290538495368e-05
-4.70107607526847e-05
-4.47398544804819e-05
-2.08460098307346e-05
-1.59794602502798e-05
-3.91488858375086e-05
-2.99412348016634e-05
-5.47854976313598e-05
-4.64080146686369e-05
-3.93139743702284e-05
-1.18703053111911e-05
-3.14552207066733e-05
-3.69510944673477e-05
-2.49758040521059e-05
-3.52435667790828e-06
-3.20992061845478e-05
-2.97272335045591e-05
-3.16368343250881e-06
1.06464754221832e-05
-1.80910309762148e-05
-2.31287587171088e-05
-1.60697342743875e-05
-2.11382560453342e-05
-3.69384061349534e-05
-1.92580074965241e-05
-1.4433566202905e-05
-6.51641627927232e-05
-2.8802704322949e-05
-3.16212887180514e-05
-3.64015477342046e-05
-2.71439954876557e-05
-2.00106984034895e-05
-4.39617421225002e-05
-1.13227939844387e-05
-3.65599987033786e-05
-8.78820027193651e-06
-1.59322022550934e-05
-2.89296520945214e-05
-2.21585373846994e-05
-1.41422274745223e-05
-4.61321349775692e-05
-4.70157552858121e-05
-7.1467741272039e-05
-1.22725295743382e-05
-3.18628634692042e-05
-2.68045788695939e-05
-4.05136112970026e-05
-2.0541732848366e-05
-1.75667398088862e-06
3.38362859092477e-07
2.71706925672708e-05
-4.0698547774402e-05
-9.21735611456266e-06
-3.19674266373603e-05
-3.64632975301492e-06
-2.41332745500316e-05
-3.00988553030824e-05
-1.82637975240582e-05
-2.24605480056776e-05
-5.5840942020566e-05
-5.39586768458967e-05
-3.85420962899204e-05
-3.53892954219952e-05
-6.58265854141833e-05
-4.4225228812593e-05
-7.9725271005116e-06
-3.35642010053748e-05
-1.70240486360154e-05
-2.94955243595662e-05
-8.81808549135499e-06
-3.50511266998779e-05
-1.8164757994266e-05
-1.37365732981845e-05
-2.94526610036834e-05
-1.12968314302104e-05
-2.0873330226656e-05
-3.12453282859416e-05
-5.53819909289319e-05
-3.56084049132951e-05
-4.42002712628012e-05
-2.80996745060618e-05
-2.00113631902843e-05
5.98723747028719e-06
-3.48854606795315e-05
-3.590431518171e-05
-5.26451354843874e-05
-4.7991337031078e-05
-1.57066461548566e-05
-6.49864138530421e-05
-4.68919375101944e-06
-2.47365588054715e-05
-4.99076440949978e-05
-3.14500773908922e-05
-2.47838462299434e-06
-2.38964199280042e-06
-4.31135911386389e-05
8.11686351357626e-06
-2.55950887419499e-05
-6.52340411346985e-05
-5.39934088026736e-05
-1.85121210292989e-05
-3.21376653902557e-05
-4.22643744874596e-05
-2.96663418689501e-05
-5.23140216959182e-05
-3.93036431999653e-05
-3.52803450689535e-05
-2.04508975960098e-05
-4.24762385769775e-05
-3.65329407376781e-05
-1.53764225525832e-05
-5.11913646473181e-06
-2.40860007998019e-05
-2.75137385189576e-05
-2.74699334902302e-05
-3.95810483820781e-05
-1.91688304792214e-05
-3.95206759451115e-05
-5.63649016841943e-05
-3.60536301521122e-05
-5.26384177485062e-05
-2.34801535640383e-05
-4.18695877093475e-05
-1.03877628103842e-05
-2.00079766335696e-06
-2.18215594494293e-05
-3.4597440912127e-05
-3.41762339415844e-05
-1.46028037038323e-05
-1.33624396970524e-05
-3.36602896873878e-05
-2.55077282606066e-05
-4.91812905517765e-05
-3.21138433625477e-05
-2.19929451400692e-05
-3.6537818101652e-05
-3.13553175153044e-05
-1.067466978009e-05
-3.57928598704914e-05
-2.81878984953603e-05
-3.79030518566357e-05
-2.56128640333606e-06
-5.97448625836221e-06
-3.93336002075746e-05
-4.64122432047414e-05
-1.15881228255293e-05
-5.39728021515389e-05
-2.66090149422262e-05
-2.08010239936987e-05
8.82216809056441e-06
-1.22187286901347e-05
-2.25782540442662e-05
-4.48889576656239e-06
-2.59692410237648e-05
-4.85374583225193e-05
-6.93270816008767e-05
-4.53932435338478e-05
-3.12593077279589e-05
-6.86444480449789e-05
-2.64560176780435e-05
-7.01337801499435e-06
-1.98510037217158e-05
-3.71551501092859e-05
-2.5594177438404e-05
-3.904060953467e-05
-2.76407047348587e-05
-4.09871662826953e-05
-5.81766539085353e-05
-2.77428055990762e-05
-3.83801351927939e-05
-4.7875392410212e-05
-2.80353519570907e-05
-2.55662059145359e-05
-4.11215412794028e-05
-5.10229602252839e-05
-1.02036027810481e-05
-3.45066651770014e-05
-3.33583210973364e-05
-3.56299826488539e-05
-9.57000977600093e-06
-1.42896099796001e-05
1.08488098893751e-05
-6.58568681219632e-05
-6.03349700821063e-05
-1.33822165845089e-05
-3.01586097167996e-05
-2.92007867377362e-05
-2.5237149588921e-05
-4.95047939159617e-05
-2.70559177603297e-05
-2.43320798633843e-05
-4.69753492590826e-05
-2.88214570990449e-05
-1.96602223834918e-05
-3.24469151124153e-05
-1.42615723630113e-05
5.83901373583437e-07
-2.59623634065307e-05
-3.06434772225066e-05
-1.8256687253349e-05
-4.78137639719009e-05
-5.00201631838684e-05
-2.29131498168269e-05
-5.28905419850519e-05
-2.02687663220715e-05
-3.27511364427505e-05
-4.76748039574279e-05
-2.24223781974563e-05
-3.95094441128626e-05
-2.35938810102811e-05
6.46331899940076e-06
-1.48208951427347e-05
-3.3562090792825e-05
9.32077154670324e-06
-2.0296205277463e-05
-2.44587104701834e-05
-4.97366541832695e-05
-4.652960356569e-05
-2.43852964204355e-05
-4.91172930285604e-05
-1.60001187295269e-05
-2.79965843183262e-05
-4.32673835197648e-05
-7.23135064066851e-05
-2.57527653611654e-05
-1.52627992658251e-05
-1.33711232515842e-05
-3.17206240044104e-06
-1.86357309474753e-05
-3.22394433800906e-05
-2.49184590076648e-05
-1.8308644308131e-05
-4.81285236485961e-06
1.32119523251227e-06
-8.43536831939125e-06
-2.41569331269881e-05
-4.38391995612622e-05
-3.94998663758936e-05
-8.14833115477248e-06
-2.91335031942785e-05
-6.10082634251871e-05
-6.28526036973142e-05
-4.55419692970529e-05
-5.27699801533098e-05
-2.86875968191348e-05
-4.6451217868111e-05
-2.03160167055862e-06
-5.83855572046257e-05
-4.2535704888573e-05
-2.13456750147815e-05
8.33568069500557e-06
-3.9402855632427e-05
-4.02981266381713e-05
-4.07342867480463e-05
-2.5904663769085e-05
-4.68597217778131e-05
-1.36399883699359e-05
-2.12557559483789e-05
-3.28670049282017e-05
-1.53570020899374e-05
-2.64364889103434e-05
-2.19082057727267e-05
-4.21435627803154e-05
-3.78089988954337e-05
-3.59712806012781e-05
-3.70824110390102e-05
-1.2496291114326e-05
-2.8527227611033e-05
-2.75902373510098e-05
-2.92831771519198e-05
-7.67044613688172e-07
-3.23642862764767e-05
-2.88676558265751e-05
-4.98913610141842e-05
-7.48704038666877e-06
-4.190103486064e-05
-4.05074266751521e-05
-1.53201176407687e-05
-1.67748357901899e-05
-1.22380729073736e-05
-2.91955193522047e-05
-5.04096819136741e-05
-2.29306405401274e-05
-3.15719287644852e-05
-4.90160826312829e-05
-3.24657734277155e-05
4.79974465364839e-06
-3.42521564296405e-05
-3.83813722834389e-05
4.14875965761831e-06
5.71215031270795e-06
-1.88799634559498e-05
-4.65846226340863e-05
-1.5136014173445e-05
-4.24337671661687e-05
-3.72275298593197e-05
-6.71938281120516e-05
-1.71164840106458e-05
-3.70848474431851e-05
-1.67584596840601e-05
-3.69322099314532e-05
-1.60945232629677e-05
-4.52539817022183e-05
-1.42540149266994e-05
-2.01356082243873e-05
-1.84333438413678e-05
-7.87205160280758e-06
-3.06754180281147e-05
-1.9830197022723e-06
-3.33161129124624e-05
-1.3829912306636e-06
-1.88159062677108e-05
6.14232799333548e-06
-2.65345968349791e-05
-1.34379045107475e-05
-3.62143624681854e-05
-3.89904961416617e-05
-4.32556808043472e-05
-3.46223622132738e-05
-4.15620328263785e-05
-2.50254849826745e-05
-2.73740471662151e-06
-5.78671172902154e-05
-1.50863925334938e-05
-3.21280534113076e-05
2.36313432975996e-06
-5.03576965684627e-05
2.22170927838291e-05
-4.91207615184102e-05
-2.91504502752369e-05
1.6970957785501e-06
-9.26460060537232e-06
-3.23627809897954e-05
-2.64028455929945e-05
-2.13325931994737e-06
-2.66859038044427e-05
-3.68831803720494e-05
-3.23883469863539e-05
-3.06176425517272e-05
-3.40504512997604e-05
-1.79948133307273e-05
-1.73840450522295e-06
-3.62485727672363e-05
-1.67620055005782e-05
-1.78991113569469e-05
-2.25487627150021e-05
-2.57260471033956e-05
-4.06311177702996e-06
-3.60328495153002e-05
-3.00540910372164e-05
-1.32167859422304e-05
-5.01774578959757e-05
-3.8334185200214e-05
-1.50186302896313e-05
-4.57271075579533e-05
-1.9011426019494e-05
-2.93219986532959e-05
-3.81107269411354e-05
-3.01381061240139e-05
-2.22175042590557e-05
-3.33516798955169e-05
-4.43685484771382e-06
-2.93340894408593e-05
1.32758188476224e-05
-8.74651028656146e-05
-1.20342600416226e-05
-4.34485216371066e-05
-5.62171293824158e-05
-2.63904932002399e-05
-4.48937865426957e-06
-2.65804416057019e-05
-3.4988128751498e-05
-4.88096524382033e-05
-4.34445317514699e-05
-2.38337491996555e-05
-3.73882314052442e-05
-5.63264303893278e-06
-2.83242891839746e-05
-1.63857136595747e-05
-2.18443927370603e-05
-4.50265944035685e-05
-4.15050222998022e-05
-3.72742881413072e-05
-4.49358730427448e-05
-3.82675174218385e-05
-3.60200547379412e-05
-4.17097728168357e-05
-2.9873759880108e-05
-1.91810267460424e-05
-1.52610410893981e-05
2.27404308071238e-07
-4.10165795811006e-05
-4.38075794481407e-05
-7.00151163930059e-06
-2.72278787781781e-05
-1.33235235151734e-05
-2.47598499166089e-05
-6.42757177730523e-06
-2.01859206018892e-06
-2.00917139626884e-05
-4.79037293472569e-05
-4.33475585947489e-05
-2.18281100209623e-05
-3.08117990340447e-06
-1.6428190535052e-05
-7.26682241293018e-06
-2.78464206046676e-05
-5.81118916591558e-05
1.46925064178032e-07
-1.21808071333537e-05
-3.78225154441239e-05
-2.71507815152225e-05
-2.39195262609423e-05
-3.05844774517118e-05
-4.74096441581548e-05
-1.4970289889433e-05
-1.51450157938212e-05
-1.37251014925921e-05
-3.51551524358938e-05
-1.02520130098226e-05
-3.08048667216772e-05
3.41233590883021e-07
-4.23396058986241e-06
-5.81798287594348e-05
-4.63399365331526e-05
1.36943360263217e-06
-2.97081224748948e-05
-2.79050857028114e-05
-2.10409861798878e-05
-2.581971724415e-05
-3.51116248446916e-05
-4.61057212487428e-05
-1.65778644201687e-05
-7.25191406188337e-05
-5.55693104164623e-05
-3.48741657464916e-05
-3.90925828777981e-05
-5.31140480204764e-05
-3.7575567351731e-05
-1.3541365503428e-05
-2.73734636421805e-05
-9.37697006042151e-06
-1.89135419077843e-05
-3.69836328983288e-05
-5.10749992183251e-05
-6.04712421243207e-05
-3.4040358210786e-06
-1.19528125620472e-05
-3.10168255274059e-05
-1.83911811554469e-05
-1.5196199409308e-05
-1.46354927845003e-05
-3.27569912085288e-05
-2.88501490845078e-05
-2.26876758367184e-05
-1.40252034105485e-05
-6.33695237751771e-05
-8.71721938839761e-06
-3.37755783174908e-05
-5.45569535426626e-05
-4.26768627746101e-05
-4.91362747256775e-05
-1.18212786829209e-05
-4.73905394148193e-05
-1.8538078431101e-05
-2.79528577926058e-05
-2.23224817901733e-05
8.38461022096042e-06
-1.73245412556941e-05
-4.05821543558016e-06
-1.20377061723711e-05
-5.83119042276602e-06
-3.85457266723162e-05
-4.15220142717925e-05
-6.04522484919442e-05
4.24396496105282e-06
-2.96640777531081e-05
-4.6552596599949e-05
-5.09199510338689e-05
-2.25986903332264e-05
-4.46275933628469e-05
-2.74586959979515e-05
-3.3513450493712e-05
-2.84027915652798e-05
-3.46313784076477e-05
-2.6000902192271e-05
-2.37703518339141e-05
-2.00727202287026e-05
-4.67172084608928e-05
-3.05576380024105e-05
-4.17310468448567e-05
-4.87193098489897e-05
-5.98904949388571e-07
-3.02633423305569e-05
-3.91454342824919e-05
-4.52620824393687e-05
-3.62965463611256e-05
-3.35492022502207e-05
-1.18109301507881e-05
-2.31113013446428e-05
-4.60108875408646e-05
-1.54846211364714e-05
-1.55586869544429e-05
-2.56175461445214e-05
-3.34800026572082e-05
-3.60417838886249e-05
-5.06898953131337e-05
-1.53049420651848e-05
-3.95991602250143e-05
-5.8630850758729e-05
8.66105977002776e-06
-2.10649453945545e-05
-2.02963201538591e-05
-3.08318171468042e-05
-4.30044734969973e-05
-2.97523368386274e-05
-3.72230734830339e-05
-2.12732897960966e-05
-3.3117874360844e-05
-3.63548048943226e-05
-1.65124177745013e-05
-2.86121877942978e-05
-5.81454955661418e-05
-1.60259999506344e-05
-2.23730298407462e-05
-5.48508921574173e-05
-1.91034195424451e-05
-1.50690783460257e-06
-4.34100012809929e-05
-4.22135014281809e-05
-3.46445009697718e-05
-2.10892615103637e-05
-1.8808270353279e-05
-1.74654686355228e-05
1.08921054884018e-05
-3.25373184451813e-05
-1.02377973597766e-05
-5.57694161362982e-05
-3.48609304710572e-05
-1.40448144142814e-05
-2.10098771313609e-05
-6.77397592391114e-05
-5.23715923886241e-05
-3.47098741915306e-05
-1.96136691875831e-05
-1.32176662005999e-05
-7.20373201805543e-06
-6.0475195676806e-05
-4.35141818912984e-05
-6.32824467204567e-05
-2.75826486670223e-05
-4.61818057485763e-06
-1.51414257586343e-05
-2.97913865200256e-05
-3.73729572083175e-05
-4.80335134141666e-05
-4.66189188487377e-06
-3.1420857539777e-05
-3.15323897395544e-05
-3.74172456319697e-05
-1.3737475088151e-05
-4.74594445494661e-05
-1.45103714739237e-05
-4.76621643014205e-05
-6.29281225643514e-05
-5.66408547721486e-05
-3.21496417431276e-05
-3.37532989143552e-05
-2.4222597191319e-05
-1.15119193151234e-05
-4.48590756109471e-05
-2.72361616999125e-05
-2.2235715815915e-05
-4.24535328374477e-05
-2.59492543540047e-05
-1.37771839273179e-05
-2.08204740675703e-05
-2.60080202123042e-05
-4.16781499637058e-05
-3.27484012143027e-05
-3.81682989725249e-05
-2.94184593536597e-05
-1.33087742866443e-05
-8.58275736043345e-06
-3.02868915521284e-05
-4.75115280615145e-05
-1.41904239629079e-05
-2.36653774334124e-05
-3.83751050406452e-05
-2.99705282870325e-05
-5.12600965625774e-06
-3.45426357511001e-05
-7.19003767526353e-05
-5.04939162352566e-05
-3.11132016222387e-05
-3.83177653861741e-05
-4.74998810293265e-05
-4.17643802735221e-05
-2.51339898905982e-05
-5.95367639804592e-05
-3.8921796439096e-05
-1.82229960844623e-05
-3.47935368800849e-05
-2.61903699428356e-05
-7.48549071693743e-06
1.84135329333887e-05
-2.16805455911943e-05
-4.90336005835399e-05
1.47608569862947e-05
-2.15124816506416e-05
-5.84926339450304e-05
-4.47779779137914e-05
-2.44463325790573e-05
-3.35177531584052e-05
-2.25443651578205e-05
-1.12669581270475e-05
-3.17195992971722e-05
-3.04001749482556e-05
-2.0924022681977e-05
-3.74810070737039e-05
-5.08470584803813e-05
-6.33473277933319e-05
1.51197183330191e-05
-7.85248598108643e-06
-1.81826507013811e-05
-2.93188966805199e-05
-3.03445407891833e-05
9.04081632991294e-06
-2.99820833971521e-05
-2.8456131688269e-06
-4.14818425865709e-05
-1.30193999964417e-05
-4.14105139376283e-05
-3.84000034012672e-05
-3.82532571444437e-05
-2.39410032144771e-05
-2.908206789519e-05
-1.1877823836645e-05
-6.51269150037576e-05
-4.32280917224668e-06
-2.2895057587528e-05
-3.41400949988808e-05
-2.38868247085725e-05
-5.69547603633034e-05
-6.99198652340823e-06
1.72884593819322e-05
-5.72923806739868e-06
-1.47566670559325e-05
-4.98449768843555e-05
-1.3537726400072e-05
-2.01719816403197e-05
-3.56243356073307e-05
-1.66085049610607e-05
-5.39740606316126e-06
-3.29664014265197e-05
-5.4857208501631e-05
-3.14284413807481e-05
-2.54686310791625e-05
-5.06932762230264e-05
-3.76433974737369e-05
-3.83487138139793e-05
-6.62194240670924e-06
-6.43529434684208e-06
-3.46308185185895e-05
-2.55128139217715e-05
-4.07829316344747e-05
-1.49711747708074e-05
-2.94562975134611e-05
-4.21515984569128e-05
-2.46499140466875e-05
-2.72487082927065e-05
-5.55930529719576e-05
-3.22133611027454e-05
4.65343923161269e-06
-4.61360721338943e-05
-4.84169630494097e-05
-6.19007272168493e-05
-2.08292593100087e-05
-4.61248119210837e-05
-4.74839790808647e-05
-2.51587844511085e-05
-2.21258727136069e-05
-3.28371973542158e-05
-2.21421642304554e-05
-6.24585607972354e-05
-8.70593779531843e-06
-5.38581574287236e-05
8.07438212936889e-06
-2.07779595364798e-05
-1.2349528926813e-05
-2.30376660533235e-05
-4.49671286571591e-05
-5.49448419080273e-05
-3.79983725156622e-05
-2.57506668310425e-05
-3.81124315301004e-05
-3.34521585160876e-05
-2.87139991449354e-05
-4.13880754462939e-05
-3.27277854023125e-05
-2.63325745862182e-05
-1.68873912094058e-05
-1.54554356254811e-05
-1.31314575256478e-06
-4.70224554448566e-05
-3.58763766932018e-05
-4.47182059598121e-05
-3.67608650587376e-05
-3.23818378663215e-05
-8.60541064448072e-06
-3.43670562752856e-05
-4.19114281984739e-05
-1.12973989873158e-05
-1.95087304973432e-05
-3.80095247479003e-05
-2.93213022489161e-05
-2.77315990884387e-05
-3.08717808965899e-05
-3.83860737818619e-05
-2.35425060333513e-05
-3.76820775190116e-05
-4.4673405173948e-05
-4.27017262515837e-05
-4.7126726732222e-05
-3.63916973013013e-05
-4.49776396540575e-05
-8.02409661340701e-06
-4.75890068589985e-05
-4.02502233106841e-05
-4.64462345561593e-05
-2.39280512013333e-05
-9.20354124919983e-06
-2.55509324442639e-05
3.79936665380418e-06
-3.4185713564516e-05
-5.58379442747027e-05
-1.17818530245395e-05
-1.22523336794446e-05
-9.62111882561744e-06
-8.00729265855158e-06
-7.21511258352653e-06
-2.28919887382857e-05
-4.82294321656015e-05
-1.3679160006026e-05
-5.48124794972599e-05
-9.1971661245308e-06
-2.51046827621501e-05
-4.55072203439381e-05
-2.95817991017741e-05
-3.79240340531748e-05
-4.12713839759082e-05
-4.72202480560069e-05
-2.27294307867431e-05
-6.78764981463905e-06
-2.16178072527626e-05
-3.8891741395511e-05
-4.42850300585065e-05
-4.99832359863267e-05
-4.20531338322169e-05
-2.56288731931813e-05
-5.58590722414692e-05
-9.24711810456634e-06
-3.88558532156982e-05
2.58887342822144e-06
-1.53078742987873e-05
-4.87991972021352e-05
-1.13998900153785e-05
-4.1474746832921e-05
-1.95187589594209e-05
-1.45561943552466e-05
-3.87209725689627e-05
-4.3761128734374e-05
-5.25051038479356e-05
-3.14694405177402e-05
-4.7274235920342e-06
-2.98328228842641e-05
-4.11640097976887e-05
-4.01046360361943e-05
9.21574540792993e-07
-1.44135768545786e-05
-1.73141339252916e-05
-4.48612878971372e-05
-3.36829120073503e-05
-5.34021147406194e-05
-5.00971150302265e-05
-5.55192248407993e-05
-2.90449157162737e-05
-3.22005447585155e-05
-1.37144218306983e-06
-4.61346677443713e-05
-2.1390766771611e-05
-4.39279083323436e-05
-1.67220396702576e-05
-1.39678949600515e-05
-1.13588007813402e-05
-4.55347070264325e-05
-4.43468691234162e-05
-4.32352631069268e-05
-4.8002442163174e-05
-3.12702405240313e-05
-2.76313225830011e-05
-4.9788647048021e-05
-1.24991276443112e-05
-2.47075694722821e-05
-2.31908263307624e-05
-3.62711867645762e-05
-4.9554301859547e-05
-2.22207786028805e-05
-4.55557542758811e-05
-2.80672027107224e-05
-2.46954873704172e-05
-4.41048100589244e-05
-3.80134868865418e-05
-3.36359442711878e-05
-2.18259962778051e-05
-2.02245450086586e-05
-3.98924412340018e-05
-1.62221435084253e-05
-1.950842439759e-05
-7.08653439658144e-06
-1.07944072219946e-05
-2.48879733930139e-05
-2.28483048824346e-05
-1.1878021459273e-05
-3.10367433885177e-05
-2.20709737281778e-05
-1.82730797391831e-05
-4.35450028489922e-05
-2.87641314420995e-05
-2.96493411679082e-05
-5.87592864579312e-05
-3.06599987370953e-05
-5.77705165226633e-05
-7.0894339128152e-07
-3.02497144912164e-05
-1.28602464071884e-05
-1.98845152889817e-05
-3.23739101388145e-05
4.90043900663659e-06
-2.64093220275335e-05
-1.89904484918099e-05
-1.60743123216977e-05
-2.0711453959035e-05
-1.31062039478105e-05
-5.61124642016569e-05
-3.36316144658549e-05
-7.98416863661554e-06
-1.59607757881493e-05
-2.37066113157823e-05
-3.42351277217856e-05
-2.93716527963188e-05
-3.11284538726286e-05
-3.28470323378936e-05
-6.06235523174611e-06
-5.95017599482894e-05
-3.06048620315536e-05
-2.57151090579696e-05
-3.20148638314313e-05
-1.94478355498924e-05
-3.38147934159519e-05
-3.05994415162554e-05
-3.33733172565965e-05
-2.74026000730747e-05
-6.13597045691242e-05
-2.0981878718682e-05
-3.37620591537355e-05
-4.73346125129884e-05
-5.20705811580922e-05
-5.15218222941981e-05
-4.27867666743287e-05
-1.93745745138168e-05
-2.20792513371463e-05
-4.25042869823629e-05
-3.70529176544512e-05
-3.65641927828698e-05
-4.40055618889825e-05
-4.00975013864767e-05
-4.56193617245845e-05
-2.78394780074169e-05
-1.17216676571388e-05
-4.40688312293509e-05
-1.81090792363576e-05
-2.70244962114111e-05
-4.71803835686902e-05
-1.06774733004455e-05
-5.40723329655425e-05
-2.72286751944449e-05
-4.49959914302557e-05
-4.80629095101406e-05
-2.31516414071512e-05
-2.83894058393363e-05
-2.1386572607632e-05
-2.48569672961617e-05
-1.94899977602463e-05
-3.11083399012145e-05
4.64414510745022e-06
-4.41263468877522e-05
-3.5813372435718e-05
-2.03848254755107e-05
-8.88874377697855e-06
-4.22462911236577e-05
-3.82099922570169e-05
-7.2857374990152e-06
-4.32236782482763e-05
-2.76374609029192e-05
-4.50102082558789e-05
-3.47750354869046e-05
-1.6857732256257e-05
-5.01756474274478e-05
-1.71329105578905e-06
-4.91627791613174e-05
-3.63350011550653e-05
-3.61497551948244e-05
1.02595936776057e-05
-8.96346318021115e-06
-1.20570567563066e-05
-3.81502859404071e-06
-1.61148951624207e-06
-3.08310370348575e-05
-4.6825154609884e-05
-1.92241643137314e-05
-2.87937894934431e-05
-4.87531585814989e-05
-1.51850266324713e-05
-5.90130472180789e-06
-5.45605775790172e-05
-2.53001561376961e-05
-3.49794633489445e-05
-3.85337673618153e-05
-1.46975500448188e-05
-5.8391313113409e-05
-1.01543029476015e-05
-4.07732282520373e-05
-3.61266665588264e-05
-1.52837645906329e-05
-2.12648506293081e-05
-3.98798221824104e-05
-2.94401650678338e-05
-3.93621547891794e-05
-3.42031822409068e-05
-3.23172131693801e-05
-2.2270500701482e-05
-2.41070381549017e-05
-4.67499849587496e-05
-3.52562788972891e-05
-1.8704524407777e-05
-3.63724675436187e-05
4.72226409164434e-06
-2.5850927960012e-05
-6.26796140772546e-05
-1.15019443777619e-05
-1.75703998333234e-05
-7.11954468072263e-06
-2.5974761212408e-05
3.76204555237451e-06
1.66078963455979e-05
-5.96430360037316e-06
-4.53552776320194e-06
-1.78302292564071e-05
-2.54111588727824e-05
-5.12461345278693e-05
-3.19580523570962e-05
-2.03996638456914e-05
-2.67002439482004e-05
2.74989487225524e-05
-4.27624493867864e-07
-3.68602308984478e-06
-1.47442333821547e-05
-1.87825922944685e-05
-1.30327409013896e-05
-9.82757717506198e-06
-3.94622027732133e-05
-1.29814426009372e-05
-1.18412063773394e-05
-4.41356827357056e-05
-4.43483264166729e-05
-2.34292174558329e-05
-2.51481262271408e-05
-2.7980623694879e-05
-2.80502064797115e-05
-2.39364566117516e-05
-4.4587079771041e-05
-1.55481943015466e-05
-1.67919563254532e-05
-5.04901949022371e-05
-1.67595358494336e-05
-6.05857816175511e-05
-2.2344154301717e-05
-3.86626479230991e-05
-4.46871067290327e-05
-4.4048118311672e-05
-2.50084847036083e-05
-1.77018030668613e-06
-2.44226584152018e-05
-6.55541351445454e-05
-2.80508032096713e-05
-3.41232088211509e-05
-1.67981972175126e-05
-5.29145583259081e-05
-5.20247985145999e-05
-8.68771198600504e-06
-4.52945435093887e-05
-3.85940047055062e-05
-4.41937327704916e-05
-4.1607315148201e-05
-2.87319823640943e-05
-3.6081051887555e-05
-3.02555970738499e-05
-1.03451999151483e-05
-1.94458883844712e-05
-4.15296516918872e-05
-2.60431531100215e-05
-3.26402966698226e-05
-1.06029904330252e-05
-2.25508226349177e-05
-1.56472741555918e-05
-7.58950446762728e-05
-9.11818655727556e-06
-4.01005518669084e-05
-4.250393281834e-05
-3.43415865488776e-05
-3.95584520337809e-05
-3.02083789568067e-05
-5.97296132395549e-06
-4.43039677907781e-05
-3.10077876195834e-05
-1.23622779148312e-05
-1.66709564232172e-05
-2.71448381164621e-05
-2.6361360374906e-05
-5.48501189909118e-05
-2.41515345610123e-05
-4.41688800884264e-05
-4.35363140203675e-05
-5.24897638112004e-05
-4.63461354310841e-05
-5.65262495029392e-05
-7.30156418289081e-05
-5.25004381632476e-06
-3.27134945256138e-05
-3.66123599092954e-05
-4.45276166901889e-05
-1.58504053930687e-05
-1.41916127943801e-05
-3.27899011745487e-05
-3.82911201649782e-05
-4.9918815466115e-05
-3.46461370084306e-05
-2.81748947938284e-05
-3.35913411575411e-05
-1.13360960875468e-05
-5.91527980490854e-06
-3.36295577838085e-05
-2.15218858629508e-05
-1.25311996267628e-05
-2.99697544390822e-05
-3.21795869328981e-05
-4.69345929498824e-05
-1.78273602364667e-05
-1.24217924918913e-05
-3.25969855239034e-05
-1.34491200008329e-05
-2.27144185243593e-05
-1.950951727186e-05
-1.46018953370023e-05
-3.48875491302966e-05
-2.3604197453017e-05
-4.00792689092241e-05
-6.70278143407152e-05
-3.77000237339408e-05
-4.78960600157546e-05
-5.64660560572876e-05
-5.6439447652359e-05
-1.5772336892412e-05
-3.04106164047854e-05
-1.91271928581239e-05
-4.00032140341596e-05
-3.69798133749576e-05
9.53693622622997e-06
-1.70882751517062e-05
1.41558809392729e-05
-3.38523064579939e-05
-4.03559221508625e-05
2.67204617499161e-06
1.47868886790529e-05
-3.57564357289802e-05
-4.83867319585996e-05
-6.13564237677144e-05
-3.62536108480295e-05
-3.15275119254804e-05
-5.43198560411896e-05
-1.92427558791221e-05
-2.8212312437838e-05
-4.7091663566343e-06
-7.97309063012439e-06
-2.34110496051159e-05
-1.96120914015969e-05
-2.65158444914116e-05
-1.23227526495056e-05
-1.6253881278449e-05
-2.04119724342325e-05
-2.14999330847917e-06
-3.36042147440492e-05
-6.58623798094711e-05
-2.94097819571155e-05
-3.96699690364507e-05
-6.49844736539937e-05
-4.25085498824848e-05
-3.53873554217185e-05
-4.96748847330177e-05
-4.3256122963468e-05
-7.50191890349721e-06
-2.31794124014429e-05
-1.04829459598218e-05
-2.65461602421232e-06
-2.01735175730763e-05
-8.40645176437589e-06
-3.94323822580925e-05
-8.02900227913329e-06
-1.56031325739933e-05
5.0421865424902e-06
-1.04950421978549e-05
-4.53964284019127e-05
-3.39429000775992e-05
-4.73499704886001e-05
-3.58396703182683e-05
2.40181817573877e-06
2.39565453915993e-05
-2.11858886643328e-05
-5.11187731341273e-05
-2.64609903944741e-05
-1.68406215799966e-05
-4.23314203151015e-05
-4.40322600024487e-05
-1.24857376257461e-05
-7.07153670185037e-06
-2.58717204850298e-05
-2.24362585815886e-05
-1.807469086275e-05
-1.87714349495642e-05
-1.12925877665673e-05
1.67768705251876e-06
-2.88171184452052e-05
-1.59706262156573e-05
-5.94231174237131e-05
-3.64521760706636e-05
-4.12157977124429e-05
-2.55172711184442e-05
-3.94159282631936e-05
-5.4274109255855e-05
-4.04218196541461e-05
-3.87713565643003e-05
-6.48335761389481e-05
-3.39763038195253e-05
-3.64530887454846e-05
-1.50981247388528e-05
-4.38874393203211e-05
-5.05204939098059e-05
-2.34149429131587e-05
-3.72765451312008e-05
-1.33296284963218e-05
-8.67268238977251e-06
-1.96797059922193e-05
-1.89240183253995e-05
-2.73615397514348e-05
-2.6748973588216e-05
-3.72693471676838e-05
-3.6018665583342e-05
-4.38427201937273e-05
-4.47358465510003e-05
-2.54682672916707e-05
-6.23317330836648e-05
-7.27439674494762e-05
-3.71115394185841e-05
-2.60490743706259e-05
-1.83929740751537e-05
-4.37416806137937e-05
-2.94215812218972e-05
-1.26216665544849e-05
1.13960853802284e-05
-3.69606430113688e-07
-2.03968598715648e-05
-3.28372890556999e-05
-5.39310251643797e-06
-1.55571734903838e-05
-1.48814450304111e-05
-4.38040473634432e-05
-2.22405524901406e-05
-2.7071167841071e-05
-7.53734878468931e-05
-5.46213734197693e-05
-3.75386121030152e-05
-1.07686879414599e-05
-2.65492545932452e-05
-5.44015617720449e-05
-3.61546378522566e-05
-4.24170870375302e-05
-2.70251564800302e-05
-4.6448960186452e-05
-2.56457941984971e-05
-1.23480990348319e-05
-9.12698040916161e-06
-2.91671809971201e-05
-3.12066146458383e-05
-5.73304612049675e-05
-4.49413404930246e-05
-1.8799042818996e-05
-6.45434371091698e-05
-4.31790929908174e-05
-2.60305062939917e-05
-5.08262065028499e-05
-4.50073948229626e-05
-2.63060271608023e-05
-2.40839410487763e-05
-3.31587558291157e-06
-2.80204164747047e-05
-4.66222351737953e-06
-7.51752928318792e-06
-1.60251075377511e-05
-2.28888402351932e-05
-7.42018643381579e-06
5.84723238238368e-06
-1.35663052216179e-05
-8.32088676543937e-06
-2.2079863155044e-05
-1.97892717867805e-05
-3.78434944274133e-05
-3.67144272851157e-05
-3.95815930429094e-05
-3.47871483981658e-05
-2.33172233644879e-05
-2.91547121859562e-05
-4.69728343505523e-06
-5.01334686135335e-05
-3.60727469195524e-05
-4.10483878653985e-05
-2.3019460013702e-05
-7.13544746841787e-07
-3.05553295786232e-05
1.51530259097364e-05
-4.02623062958417e-05
-2.46456160158168e-05
-2.52730565882092e-05
-4.7187088411469e-05
-6.89212824502725e-05
-3.81323109117793e-05
-2.92920602380428e-05
-3.65581305668202e-05
-3.84558956859544e-05
-2.80561599402389e-05
-2.42760100878057e-05
-1.96940099826006e-05
-2.43307148322057e-05
-9.89379063172314e-06
-1.66526639154896e-06
-1.42613102888503e-05
-1.25160346458785e-05
-2.19616185281765e-05
5.05336736721904e-08
1.79144814477048e-05
-2.46772923489771e-05
-1.00433013433074e-06
-1.71077768420671e-05
-3.71160718048679e-05
-4.24071910400749e-05
-1.62895085734465e-05
-4.29932003313279e-06
-4.99147098926708e-05
-2.8307283690294e-06
-4.01851366040987e-05
3.46433976612822e-06
-2.74021069855099e-05
-2.22277355416084e-05
-1.07553701541496e-05
-3.66801210840194e-05
-3.4528797104862e-05
-1.70885511185718e-06
-3.15193307463935e-06
-3.52990897116899e-05
-1.08536579032965e-05
-2.21501802615441e-05
-6.43964073435304e-06
-3.25589036679693e-06
-8.91767075776839e-06
-1.33507394208795e-05
-2.62273115838094e-05
-5.95215358588841e-05
-4.38776294133565e-05
-5.26472838873302e-05
-5.46818586667149e-05
-5.57401421906834e-05
-2.41891820760857e-05
-5.15683588486887e-05
-3.98590565876524e-05
-2.95769688638269e-05
-4.15166979193085e-05
2.10477594820031e-06
-2.1947499236567e-05
-2.80766330436303e-05
-4.53120428481184e-05
4.54749168433556e-06
-1.91873321531903e-05
-2.98459190981135e-05
-3.52465420030343e-05
6.5853909311931e-06
-3.97661442657438e-05
-2.44898035413509e-05
-4.54521624575808e-05
-3.48815947363931e-05
-3.69871447826062e-05
-2.16214136319287e-05
-5.91815224829043e-05
-4.00130335656974e-05
-3.11250818878674e-05
-3.640764683653e-05
-1.74453885166859e-05
1.02169811303004e-05
3.77170158529817e-07
-3.30412530406327e-05
-1.22005438587131e-05
-2.58120199143894e-05
-2.05500040861706e-05
-6.95697540025695e-06
-4.50897983799233e-05
-2.06780343268155e-05
-4.02649337280259e-05
-3.11041913318022e-05
-2.90530537609839e-06
-4.95140168658513e-05
-6.21061051740473e-05
-2.97944636890654e-05
-4.60338927942884e-05
2.34710152533664e-06
-4.46783459807508e-06
-3.33142852867536e-05
-2.61696364546877e-05
-4.83015237999194e-05
-8.49313254549292e-06
-5.80453624164943e-05
-3.84956992394566e-05
-2.83275340886587e-05
-2.44878996834192e-05
-4.41278786453255e-05
-1.87502972313249e-05
-2.92466456478383e-05
-2.89481476824103e-05
-1.33794761230297e-05
-3.40726231174602e-05
-4.05568214332726e-05
-2.49873667760742e-05
-2.15395891556121e-05
-5.93541084414692e-05
-3.20315517000465e-05
-4.1714968605744e-06
-2.59529077670092e-05
-3.54641323022046e-05
-4.63564049266887e-05
-1.58594867700773e-05
-3.598519320496e-05
-4.54718379302765e-06
-2.74680141770178e-05
-4.28859586248703e-06
-3.47335197583745e-05
-5.37268729841689e-05
-2.90265250204188e-05
-3.36674512461048e-05
-4.25030859545579e-05
-4.34257134709129e-05
-3.82139969231944e-05
-4.0212380737717e-05
-1.34253946084161e-05
-5.63111396499885e-05
-5.95885402078025e-05
-4.2111145005884e-05
-3.58028080636666e-05
-3.98884090471426e-05
-2.0482885707264e-05
-2.67277726009777e-05
-2.19265169020573e-05
-9.43556875627394e-06
-6.37845082555835e-07
-4.02021919639499e-05
-1.66422214859617e-05
-1.89528697546005e-05
-2.23288183956834e-05
-4.93506634781665e-05
-2.05700527313361e-05
-2.6822148351554e-05
-2.91655345798248e-05
-2.67750611617047e-05
-2.70314382565201e-05
-2.12437565824065e-05
6.79992867302522e-06
-2.85755804203704e-05
-3.15885981958115e-05
-2.90424943493288e-05
-1.56712074347161e-05
-3.03508829633162e-05
-2.82109673338538e-05
-1.80938537742013e-05
-5.3378188189863e-05
-1.6634905720928e-05
-2.25744980710144e-05
-2.46565709347606e-05
-7.94482408234422e-06
-3.00394611704691e-05
-3.19563760040275e-05
-1.59470339323406e-05
-2.9339070756182e-05
-2.44014933148068e-05
-2.30494913271484e-05
-1.52888994033089e-05
-1.82719247857984e-05
-1.82807533307209e-05
-4.23943037145723e-05
1.2375832270725e-05
-9.42603361303997e-06
-3.14257306257047e-05
-2.52757409135509e-05
-2.92967691765464e-05
-4.89732587184995e-05
-3.4424153279564e-05
-4.58059743317737e-05
-3.21225140201678e-06
-1.13784528234077e-06
-4.78899854636697e-05
-2.47863722103694e-05
-2.8355309351093e-05
-1.06912498555427e-05
-2.26467881527807e-05
6.296522756813e-06
-3.34010316122557e-05
-2.44539170978734e-05
-3.6882412817306e-05
-2.52319831681177e-05
-3.8883747882073e-05
-3.4516102870326e-05
-2.23332569420477e-05
-4.4849818948195e-08
-2.79557315785203e-05
-1.64578299246788e-05
-4.47759809438118e-05
-3.70926406982989e-05
-8.95454705858339e-06
-4.10602029239018e-06
-2.14870642921683e-05
-2.50327479965688e-05
-2.2530812215584e-05
-4.49329207244013e-05
-4.69754966303622e-05
-5.6351596334936e-05
-1.9929289619128e-05
-4.31436733728231e-05
-3.98664170747624e-05
-4.36979213972989e-06
-5.32975831506791e-05
-2.29572601094541e-05
-2.65731374384698e-05
-5.08125683382392e-05
-1.24895290530455e-05
-2.97674855503241e-05
-1.0777249472672e-05
-3.47918270685045e-05
-4.42692921912885e-05
-2.57299212303999e-05
-2.58907492093386e-05
-2.11739432001885e-05
-1.14132294742775e-05
-1.62946460199413e-05
-2.43611837338464e-05
-1.53806267628769e-05
-1.41904817172054e-05
-2.87956576288812e-05
-3.60593046732771e-05
-1.63268498548367e-05
-3.50125296534932e-05
-3.98733148836866e-05
-5.85090584120992e-06
-6.40827309669614e-06
-2.774612022933e-05
-2.63092764568506e-05
-5.48535825633494e-05
-2.43646166159859e-05
-4.17386038491697e-05
-4.36647471798276e-05
-2.50124788320995e-05
-2.70361030236485e-05
-2.59946529888817e-05
-2.89139301964814e-05
-2.27513008547246e-05
2.43480216357356e-05
-4.31310973227161e-05
1.40735136169565e-06
-2.23308116050205e-05
-2.27642244333837e-05
-1.27703897115681e-06
-1.42179390181375e-05
-5.0869145892154e-05
-5.72682928207009e-05
-4.12013893496146e-06
-1.30192813741414e-05
-4.30576731142057e-05
-4.09957097077464e-05
-1.30821637087231e-05
-4.58162482132072e-05
-4.35801342035771e-05
-1.06731080144927e-05
-1.95308946884638e-05
-1.80660222649947e-06
-7.46534066062403e-06
-4.79086917653066e-05
-6.21682882830546e-05
-2.17653123085829e-05
-5.09377520653816e-05
-2.03810292354413e-05
-3.84718290043744e-05
-4.05489352797594e-05
-4.24126425661069e-05
-1.63907872217836e-05
-3.48856933706226e-05
-3.26432521679991e-05
-2.32079300203807e-05
-2.88695026133484e-05
-1.83750764811872e-05
-4.75574354837711e-05
-3.80489708057566e-05
-6.98256936378177e-06
-3.67824826781694e-05
-3.08383695845974e-05
-2.57066323251402e-05
-4.39643588246756e-05
-6.40157577574319e-05
-3.73645656990944e-05
-5.1703564395754e-05
-4.77349342854539e-06
-5.68077378890455e-05
-2.74913609263551e-05
-1.19034530425328e-05
-4.53107147911647e-05
2.49961106533407e-06
-5.25419995319163e-05
-3.30541064478445e-05
-6.1796777726059e-05
-2.54492830895129e-05
-3.92040157800224e-05
-8.5366096648921e-06
-3.20643577421199e-05
-3.89240663742159e-05
-4.47761715905637e-05
-2.48411199514868e-05
-4.26982068191918e-05
-4.24602114983307e-05
-3.40145611118725e-05
-3.79277553110342e-05
-8.16067759872347e-06
-4.31209684036325e-05
-1.08841168343579e-05
-2.7170873847686e-05
-2.66379743277708e-05
-2.96010910748644e-05
-3.2893374657456e-05
-6.57382496568496e-05
-2.43377597610598e-05
-1.7336202353092e-05
-1.69788162748337e-05
-1.76088348976572e-05
-4.06442565343226e-05
-3.9556618809883e-05
-5.25436777181109e-05
-3.97246457857213e-05
-3.60547241609714e-05
-3.06552185759999e-05
-1.22666579479561e-05
-1.10255655376475e-05
-3.37168952220403e-05
-3.48183094781319e-05
-2.12898939984301e-06
-3.76941598036476e-05
-3.83410506288627e-06
-1.17060596023651e-05
-2.39513841030325e-05
-4.04634715532236e-05
-5.46532206905137e-05
-1.61492536741425e-05
-1.51574270911272e-05
-4.05746408429403e-05
-2.27037897650395e-05
-4.62342350253703e-05
-2.37093633023791e-05
-4.15866714504058e-05
-1.17988388435987e-05
-3.76320824531143e-05
-4.34063846927591e-05
-3.02208440691324e-05
-4.09867960738571e-05
-3.98394890776249e-05
-2.25643388677287e-05
-1.16062323457209e-05
-6.45660996687582e-06
-1.04641518706158e-05
-2.59634754230362e-05
-2.87163372004998e-05
-1.72169910832391e-05
-4.50733532431093e-05
-4.1896537157394e-05
-5.32556613799044e-05
-4.31680665401443e-05
-2.40693816406149e-05
-3.68105756093378e-05
-6.93846748044742e-06
-2.92873272477934e-05
-2.56581180879014e-05
-2.82202232694911e-05
-7.43262041072988e-06
-1.7540667579875e-06
-1.72855101208926e-05
-1.15970216240557e-05
-3.75275217917937e-05
-2.46840473214282e-05
-3.97816589414018e-05
-4.17076601106687e-05
-2.84955243455969e-05
-3.66310359271606e-05
-5.71543304979622e-05
-2.68323915149505e-05
-4.09043600551731e-05
-1.86615704086691e-05
-4.98576493866084e-05
-1.66326970923712e-05
-4.93445936963465e-05
-5.1467779906513e-05
-7.75221035650708e-06
-2.13084430745944e-05
-1.66112533778924e-05
-9.61648528696377e-06
-4.65661648836203e-05
-2.46259215056326e-05
4.469846377051e-06
-4.10393378748798e-05
-3.54150912084033e-05
-2.43752859825859e-05
-2.11460058705558e-05
-2.01087371059385e-05
-3.42819893827965e-05
-5.82125178616904e-05
-8.97152984091543e-06
-3.55978174471109e-05
-5.64497046746663e-05
-4.23215171624497e-05
-4.79836394079035e-05
-2.17991407738929e-05
-1.54770499525394e-05
-2.43890414257615e-05
-4.78857862595045e-05
-4.6214952440227e-05
-6.54868708565902e-06
-5.52773743447931e-05
1.0335236795447e-05
-1.426786827819e-05
-1.73837488927181e-05
-7.74103137982248e-06
-3.9722382728215e-05
-4.03395158114461e-05
-8.74820481291585e-06
1.3780718334942e-06
-2.34277000286219e-05
-3.08023944082196e-05
-2.22999972846345e-05
-2.08365168635946e-05
-4.3272905781612e-05
-5.13784918015812e-05
-2.3692501420059e-05
-1.74279115266488e-06
-8.670561688399e-06
-1.65377044905767e-05
-1.90151056941554e-05
3.26920989993497e-06
-2.61936526189334e-05
-1.6149701860657e-05
-1.57969320714472e-05
-2.2302966138231e-05
-3.28414298112911e-05
-1.53347956655105e-05
-2.71563673963956e-05
-2.22670512345685e-05
-2.80077298615385e-05
-3.49510070933958e-05
-2.89839109572582e-05
-1.35265835927415e-05
-5.28454970748437e-05
-2.73569004708343e-05
-2.56832060142195e-05
-1.30356773711431e-05
-5.37122814582618e-05
-3.17239212828836e-05
2.12605160173526e-06
-2.13384776464125e-05
-3.43879263256154e-06
-2.37569381112956e-05
-2.47282824788464e-05
-3.5738897624708e-05
-1.65753828869609e-05
-3.06544891177229e-05
-3.30344575918283e-05
-4.42181475193906e-05
-3.83608696963397e-05
-6.82368782527601e-05
-5.18481242404241e-05
-3.04489588220497e-05
-3.1666184024107e-05
-4.40144515813184e-05
-1.6586617467339e-05
-2.15486432469635e-05
-4.38348898105826e-06
-4.70997685399748e-05
-3.8103781024066e-05
-1.31906955401147e-05
-1.4235754628031e-05
-3.59982116510829e-05
-1.46585717831255e-05
-2.81344245511844e-05
-1.54982950844996e-05
-3.14567929811582e-05
-5.43684407365034e-05
-3.498019303986e-05
-2.35084355526798e-05
-2.1929032374984e-05
-3.82420275430573e-05
-3.19896321050189e-05
-3.25608664906882e-05
-2.47992712374809e-05
-3.62221068105099e-05
-4.36392692535682e-05
-3.2461197078355e-05
-3.79425782785309e-05
-3.13562558990882e-05
-4.21293407500249e-05
-1.04188124558594e-05
-1.70121519462053e-05
-3.66928328095454e-05
-4.04393726168808e-05
-3.05264541937066e-05
-2.71390650013665e-05
-1.7463764843306e-05
-6.8242173870414e-06
-2.04178012507834e-05
-2.42480122491355e-05
-3.06797554071155e-05
-2.41924595291924e-05
1.40623548673327e-06
-2.08276330060067e-05
-2.41623585618373e-05
-2.5053634162719e-05
-1.56531842811689e-05
1.20649085578715e-05
-1.04708247984442e-05
-1.65326976331832e-05
-1.96171602817545e-05
-4.13229440156349e-05
-4.9265848504385e-05
-3.94056290815671e-05
-4.02637697772574e-05
-1.54116214397583e-05
-1.79004372158472e-05
-3.06858573666124e-05
-1.065401429816e-05
-1.9867653322213e-05
-2.15715211920122e-05
-5.23311903218937e-05
-3.60250575036076e-05
-2.48724258774139e-05
-4.67232167429999e-05
2.51760230170946e-06
-3.76263286296138e-05
-3.19435733515203e-05
-3.77968135423645e-05
-4.39923438552755e-05
2.23815206349121e-06
-2.53369324539326e-05
-4.31731914888245e-05
-2.971882877167e-05
-4.61411230411267e-05
-4.24666295975925e-05
-3.91254285359603e-05
-5.41278557679966e-05
-6.90568895423731e-06
-4.74499100726224e-05
1.34080968090511e-06
1.6320758676716e-06
-2.02456277969371e-05
-2.55283801883148e-05
-3.05308259389123e-05
-3.56512702059292e-05
-3.0420859008292e-05
-1.79670580005103e-05
-1.23901336018268e-05
-1.25619754546449e-05
-4.64407224118377e-05
-4.57088696716924e-05
-2.25313566831977e-05
-3.94588961634667e-05
-3.33602094768086e-05
-2.6142592095915e-05
-2.51980081116095e-05
-2.85841240446404e-05
-2.10007629725094e-05
-2.03643465756096e-05
-3.78269619845408e-05
-5.55053214110362e-06
-2.2585261548753e-05
-4.5292835477253e-05
-1.99713374017113e-05
-9.68720761547315e-06
-1.48206641471982e-05
-3.77842808682467e-05
-1.92199903574581e-05
-3.0285921559507e-05
3.19759064877512e-06
-6.85378337782856e-06
-2.06340601830796e-05
1.60201478472139e-05
-3.83854545056693e-06
-9.79324829391313e-07
-2.25914083890225e-05
-2.05490652441372e-05
6.20776636018716e-06
-4.57729997297338e-05
-1.60593779426055e-05
-3.78386750997088e-05
-3.18159988281453e-05
-2.61973843851533e-05
-2.41981121307234e-05
-3.66748408382867e-05
-2.37659767745178e-05
-3.76457473398438e-05
-4.73395839671985e-05
-2.31481908114515e-05
-4.69043004384062e-05
-3.36289872563136e-05
-5.73345848184225e-06
1.08694483023112e-05
-2.39674081671412e-05
-6.57283729053425e-06
-3.75238192880359e-05
4.21436101175793e-06
-3.86276815233875e-05
-4.5031088279644e-05
-4.05036808545507e-05
-3.31294429188065e-05
-4.0728742666462e-05
-3.88039289176931e-05
-4.67463535103009e-05
-4.03666930780212e-05
-2.79202269133963e-05
-1.91818480914238e-05
-3.48928837625552e-05
-2.81140449198253e-05
-3.99598636051497e-05
-2.6643671079527e-05
-4.6867572056223e-05
-4.07798667615601e-06
-2.73664676210009e-05
-2.33638328293405e-05
2.40071979879261e-06
-4.59079434586111e-05
-3.08602257330655e-05
-3.40555900501256e-05
-1.56999326068159e-05
-2.94574211786893e-05
-1.91114924868599e-05
-3.51388158863332e-05
-5.67055231597465e-05
-4.37702741975957e-05
-3.99065184711125e-05
-4.2740132506211e-05
-8.88523340198145e-06
-4.73208015763523e-05
-3.36960799264794e-05
-5.71611287183032e-05
1.19278082677048e-05
-1.54592658749965e-05
-3.60714371271285e-05
-2.04473315949156e-05
-1.76300824158631e-05
-4.55299288910772e-05
-3.35639808825142e-05
-2.31244505238979e-05
-2.8471953318229e-05
-7.29363932748529e-05
-3.53387788452579e-05
-2.41813029017122e-05
-2.83208209401695e-05
-4.41832827062624e-05
-3.16856175822487e-05
-3.91684193780645e-05
-2.81861544969287e-05
-3.62223479188603e-05
-8.10738689085216e-07
-4.11008971170755e-05
-3.28087201571701e-05
7.18503313138247e-06
-2.50596803188588e-06
-1.25899040354933e-05
7.65030611425282e-06
-6.02486456371232e-05
-1.39423740119913e-05
-1.35312238601931e-05
-5.664485481344e-05
-4.19426234932397e-05
-1.92062720798863e-05
-5.40361007012757e-05
-6.91038041169801e-05
-3.98288998708237e-05
-4.14539029266214e-05
-5.08642912882957e-05
-4.57788457738258e-05
-2.08508324677507e-05
-5.63604592544353e-05
2.11246916306391e-06
-2.72225349866733e-05
-3.99810351211366e-05
-1.93121608902933e-05
-9.75171973388061e-06
-4.44124425752404e-05
-6.37830050346263e-05
-2.9270952462214e-05
-4.41000558621274e-05
-5.32503129370167e-05
-3.86961726316998e-05
-4.77064470505334e-05
-6.84561461140089e-05
-3.41285994364011e-05
-2.50801314328851e-05
-5.57967643988176e-05
-8.66502619265351e-06
-7.82384165204052e-06
-5.51016766037176e-05
-1.41729858223865e-05
-1.21573805267898e-05
2.29392080364409e-05
-2.64494398406651e-05
-1.81804520183114e-05
-4.7729241422313e-06
-3.62400969889618e-05
-7.7274587666686e-05
-3.76868680234545e-05
-3.95354076596718e-06
-4.23443430577094e-05
-5.48385078871822e-05
-2.48224569803495e-05
-2.97659382694998e-05
-2.75996839252071e-05
-4.93195342316458e-05
-2.97499704396016e-05
-4.45923136040917e-05
-2.85643286147173e-05
7.02753216557529e-06
-3.05179260892636e-05
-2.01923571666411e-05
-2.27350202119666e-05
-1.70500573771348e-05
-5.29803150548965e-06
1.67565525689851e-05
-5.87127333532696e-06
-3.01373726786709e-05
-3.18317383477407e-05
-4.28716579117556e-05
-4.20459118454595e-05
-3.50027410382354e-05
-3.02414230735277e-05
9.77507384709287e-06
-5.42786919717572e-05
-2.68182666948668e-05
-1.91844139284543e-05
-1.35514030020278e-05
-4.67814501943335e-05
-2.3040279649306e-05
-2.04049934482248e-05
1.04990876960877e-05
-3.7435539932703e-05
-3.47021456547457e-05
-1.87219444171315e-05
-1.15257679804745e-05
-3.40314423157819e-05
-3.39003164323156e-05
-2.70428624426104e-05
-3.05332243300661e-05
-2.56586908594705e-05
-2.07638583424724e-05
-3.44482919821118e-05
-4.87821435544813e-05
-4.10830073769357e-05
-3.22825672900046e-05
-2.80095021258191e-05
-3.27944235972931e-05
-6.49476894614201e-05
-9.58469423198308e-06
-1.11521959350097e-05
-7.30482923745521e-07
1.45015544943645e-06
-7.76673589676645e-06
-8.74902939364345e-06
-3.92479951532174e-05
-2.72078153994016e-05
2.41641691571088e-06
-3.78296108826537e-05
-5.10502744374926e-05
-5.35710042849201e-05
-3.61179245173627e-05
-1.08948342045769e-05
4.08969163504245e-07
-4.57333018540553e-05
-6.2841315597918e-05
-6.34198038339495e-05
-4.48834349551412e-05
-2.2008696671878e-05
-4.67067512958303e-05
-2.04260150524052e-05
-1.88580538048147e-05
-2.5339656991295e-05
-4.95761328746123e-05
2.19613976496987e-06
-2.75616188817595e-05
-9.04419333048502e-06
-4.20816426853653e-05
-2.2554739670044e-05
-4.27661789344013e-06
-1.51194771500749e-05
-1.8051320544175e-05
-5.15128854537199e-05
-5.42352685175919e-05
-3.16016541356456e-05
-4.16636994534565e-05
-5.70363242351595e-06
-2.25586483970341e-05
-1.53331432618492e-05
-4.42848878392702e-07
-2.33899877884919e-05
-1.8085228469843e-05
-9.48706669291881e-06
-1.79843515608478e-05
-2.10816814655241e-05
-4.16231150579495e-05
-2.44798403827501e-05
-5.47937266162475e-05
-3.59690151281063e-05
-3.95583006517486e-05
-1.00181360390143e-05
-1.10573817203219e-05
-2.50635175608154e-05
-5.16687581599359e-05
-3.55617919729294e-05
-2.24833195833001e-05
-3.13107649714273e-05
-4.38289868048568e-05
-3.80013624424926e-05
1.47539607183851e-05
-3.48567471331778e-05
-2.35384348168414e-05
-1.95735210036201e-05
-2.79162589052109e-05
6.13918678212911e-06
-1.61208230626515e-05
-4.72102355319386e-05
-3.99830404850035e-06
-5.06589578209773e-05
-2.71712096269445e-05
-3.4459707446611e-05
-4.16186733211117e-05
-4.90653256519346e-05
-3.17785656058893e-05
-6.36881962509899e-06
-7.9702574111413e-05
-3.19262164881029e-05
-3.81630966487344e-05
-6.45214071322401e-05
-3.70291908478219e-05
-3.22385324300344e-05
-1.69109848554673e-05
-2.71306374891991e-06
-1.78389930764097e-05
-2.98267417116861e-05
-2.10926318927653e-05
-4.17270729365124e-07
-2.38124848705592e-05
-1.94007292685076e-05
-3.15507857832339e-05
-1.35200646949365e-05
-1.44241877184655e-05
-1.37102930144962e-05
-4.56655015699525e-05
-4.23626584012959e-05
-2.1244550746429e-05
-3.60054726144318e-05
-1.95665725115551e-05
-2.32183065260077e-05
-2.0008526515597e-08
-1.24630519121063e-05
-4.16651250450155e-05
1.84900081515584e-06
-3.46729918163097e-05
-2.7247465464123e-06
-2.97659535050312e-05
-4.49780407065028e-06
-5.19613326243165e-05
-8.09109157870226e-06
-2.40504639361779e-05
-3.11757870101281e-05
-5.53832992012413e-06
-5.94723028153944e-05
1.32438333500309e-05
-1.26423592461469e-05
-4.69553061783776e-05
-3.52932826026532e-05
-3.00728830439471e-05
-1.10386345347521e-05
-3.02240240320897e-05
-2.32996307425538e-05
-7.45589117806476e-07
-1.44108558086009e-05
1.05890047633156e-05
-6.00373821206727e-05
-2.26557171348389e-05
-3.00575649218825e-05
-4.06267030780895e-05
-3.95906285982047e-05
-4.88064811358675e-05
-1.11165703389867e-05
-3.81576343360541e-05
5.04433850935285e-06
-2.63232925329332e-05
-2.82830093615505e-05
-5.00225360288521e-07
-2.31611687487908e-05
-3.70529522264079e-05
-1.96684615003197e-05
-1.47799678436803e-05
-2.79397738190067e-05
-4.98131927772074e-05
2.78855084962543e-06
-7.16198726321207e-06
-4.12604194568784e-05
-1.33741195096257e-05
-3.27932341995579e-06
-1.60190781477473e-05
-3.53861270912807e-05
-2.64193961784958e-05
-7.85031604270268e-06
-3.73972367098606e-05
-3.93813671615522e-07
-3.26165193817934e-05
-2.10029556633958e-05
-7.64752975720655e-06
-2.5242600099547e-05
-3.79943475029464e-05
-5.4485555683247e-05
-2.93813098486222e-05
-2.94267294871796e-05
-1.64266128711082e-05
-5.42702639333652e-05
-1.69778819125676e-05
-2.46244281939982e-05
-6.69190237952295e-05
-3.30952967055803e-05
-5.21883263856966e-05
-6.19817034522092e-05
-7.04119571509897e-05
-2.17893364995988e-05
-3.80331607080878e-05
-5.29229613436559e-05
-2.32156970241779e-05
-1.62800351033609e-05
-3.37528020213426e-05
-1.86154332385306e-05
-3.63362592311327e-05
-5.04595480526405e-05
-4.19884918378673e-05
-1.42078975830052e-05
-4.82335985029823e-05
-3.2805144827842e-05
-5.28734556172682e-05
-3.76793801229606e-05
-4.4562125953594e-05
7.56189178660864e-06
-2.47286411144422e-05
-4.31656986512098e-05
-5.23742651507429e-05
-5.17145683722422e-06
-3.65673878712546e-05
-5.25996120303686e-05
-3.73250120572652e-05
-3.69506171108838e-05
-1.23571364141633e-05
-2.02970497814463e-05
-1.0373569990847e-07
-3.09038572503208e-05
-4.42211588641031e-05
-2.91952388647593e-05
7.57483549333267e-06
-3.10136067930892e-05
5.65344251143876e-07
-2.71564600073102e-05
-3.41085159546044e-05
-1.55780453796876e-05
-3.07419762701425e-05
-3.47095216605464e-05
-3.62118142003337e-05
-4.83558498105668e-05
1.029329958801e-05
-3.69799490778379e-05
-2.69582881061541e-05
-4.0805510763684e-05
-2.64807607599551e-05
-5.18526149582609e-05
-4.50788598835915e-05
-2.70914289859709e-05
-3.36414977770721e-05
-5.23105674744398e-05
-1.90712471701343e-05
-2.05049699456873e-05
-1.21394029498437e-05
-1.60699996276183e-05
-5.69081619622477e-05
-2.99416765924385e-05
-2.38766832150707e-05
-2.22173972436606e-05
1.41260423912322e-05
-5.60735106393428e-05
-4.24622131261334e-05
-3.29145100286138e-05
-5.57869435845387e-05
-2.98734711860761e-05
-4.96038209444309e-05
-4.32803290343349e-05
-3.12626837143087e-05
-4.17392127440835e-05
-3.37539609356771e-05
-3.32298704817279e-05
-3.56665461590717e-05
-4.77534727902658e-05
-2.60289206604094e-05
-4.9083275635399e-05
-4.80251132038852e-05
-3.66617395012033e-05
-3.07778279632513e-05
-8.07025099559518e-06
-2.74499269706346e-05
-3.19389627141517e-05
-4.19550265285943e-06
-2.03107408082725e-05
-3.66616840893347e-05
-5.00619251959337e-05
-4.65568910224529e-05
-2.20233359751097e-05
-3.48078264298199e-05
-1.93765702902905e-05
-1.78657486348923e-05
-3.26697861210333e-05
-7.28822431740556e-05
-5.20408126878245e-05
5.1444231739232e-06
-3.36745258364958e-05
-3.35299083476841e-05
-4.48711305636944e-05
-3.35527272467812e-05
-3.14161957083356e-05
-6.55480529583775e-05
-4.20432782555948e-05
6.91714663095514e-06
-1.27519680573764e-05
-2.91639835883656e-05
-7.26199389011496e-07
6.04279648217752e-06
-8.5861932658061e-06
-7.22232201488319e-06
-1.31164327600559e-05
-2.66676705765019e-05
-1.21051581902956e-06
-6.263547367657e-05
-4.46581145268467e-05
-5.02004379052512e-05
-1.10789310807977e-05
-2.80057991084117e-05
-4.2062624210088e-05
-5.34217705466708e-05
-4.24313686436998e-05
-1.11169919538397e-05
-2.96061513435601e-05
-9.21535268674966e-06
1.0390036340433e-05
-8.25185078486151e-06
-3.56823601605184e-05
3.18881750492139e-06
-1.23186287651144e-05
-4.80948732660653e-05
-6.19133184317348e-05
-4.34711979361245e-05
-4.48641735024593e-05
-4.56989025899446e-05
-4.74012159820908e-05
-3.37322787329921e-05
-3.2864407276271e-05
-2.95562692284065e-05
-6.06845526987121e-05
-1.47236463436567e-05
-3.90849150386397e-05
-7.40219897285222e-06
-1.42197446564344e-05
-1.24223559212052e-05
-1.42533860777679e-05
-7.46987756936468e-06
-2.89661080288244e-05
-4.79289944727962e-05
-3.13848714900457e-05
-3.11597749539128e-05
-2.8742256590685e-05
-3.38657735072089e-05
-3.86682209077685e-05
-3.89989823740957e-05
-3.01390819586144e-05
-4.71200493234127e-05
-2.64337838887995e-05
-4.52580322302777e-05
-4.68805574818706e-05
-3.70661889797907e-05
-2.56327587064743e-05
-4.13165156400437e-05
-1.47760396018566e-05
-4.55494779776237e-06
-6.40260221174878e-06
-3.52895926109907e-05
-3.93519687869993e-05
-2.64544805592627e-05
-2.26449479257152e-05
-1.69928304011267e-06
-2.83016020033317e-05
-4.03454275437951e-05
-1.37635004457445e-05
-2.74743641493045e-05
-3.23651400496958e-05
-3.9498886247734e-05
-1.73783365013109e-05
-3.32279521059828e-05
-4.81605219866365e-06
-2.04561341191495e-05
-4.42790488471737e-05
-2.53916053043127e-05
-2.66766878155454e-05
-9.4813244646512e-07
-2.37731237465863e-06
1.5622710897821e-06
-2.06603573083905e-05
1.13876834328699e-05
-3.78132415925734e-06
-8.22877447466544e-06
-3.86744725335475e-05
5.41103530561469e-06
-3.17313502386576e-05
-1.93785813665726e-05
-4.86021605222798e-05
-1.99202385922142e-05
-5.85387769542355e-05
1.12083151977866e-06
-3.4684627288911e-05
-3.56431125367124e-05
-4.20308623747034e-05
-4.65077062884065e-05
-3.64236834196158e-05
-2.54808820300573e-05
-1.08438549290156e-05
-2.47161901917173e-05
-3.22031441326065e-05
-2.86308438935001e-05
-2.91887379891226e-05
-2.25933708826638e-05
-1.78572532860635e-05
2.40637278472852e-06
-3.00745822199537e-05
-1.21682615171682e-05
6.05000214057802e-06
-3.03625237868129e-05
-1.40746030351062e-05
-3.29716845953625e-05
-2.22907109461321e-05
8.79256871429073e-06
-2.18386583579729e-06
-4.87645234353495e-05
-5.5074025608588e-05
-2.52119673617399e-05
-3.33621584789799e-05
9.5070480407901e-06
-9.75531284211325e-06
-1.44251333135569e-05
-5.32150009958369e-05
-3.98768034507557e-05
-3.21856012398519e-05
-3.14876404250363e-06
-3.80759252696969e-05
-5.05487302613541e-05
-2.5371192173819e-05
-1.33353542239531e-05
-7.16826511953236e-06
-5.67766130254936e-05
-2.01015168384483e-05
-4.18299493977763e-05
-3.38728719822747e-05
-1.86915400618203e-05
-4.18222235389213e-05
-4.26326591054653e-05
-1.82044883562049e-05
-2.85303760522466e-05
-2.8578202384815e-05
-2.23835649869523e-06
5.83313923274536e-06
-2.28874164856396e-05
-2.05757600529803e-05
-4.97275576979797e-05
-1.21466472492624e-05
-4.40945667632476e-05
-3.50414221192302e-05
-3.46737078331855e-05
-2.42358029347022e-05
-2.35808080001018e-05
-5.6406965009691e-05
-3.71349881977746e-05
-4.77153085937716e-05
-3.23933512659623e-05
-4.36051079742011e-05
-4.24516790338126e-05
-6.12302814432197e-07
-8.82942676682403e-06
-3.53637289341589e-05
-1.41701097329529e-05
-8.41695701792615e-06
-2.40197602192396e-05
-4.45542722378777e-05
2.44038056766569e-06
-5.3876495407566e-06
-4.50392957626144e-05
-6.10032166946884e-05
-4.83916978880673e-05
-5.35319008651103e-05
-4.01718227305488e-05
-5.73043442394037e-05
-8.19815832896152e-05
-1.23312624654058e-05
-2.89963158350606e-05
-7.53769723403402e-06
2.80097291112204e-06
-2.56804600724177e-05
-1.61793349538362e-05
-1.48200264033254e-06
3.56859580439808e-06
-1.14314742673974e-05
-2.98707287002983e-05
-2.42332187744107e-05
-2.193703374969e-05
-4.83348288997153e-05
-5.17228133223322e-05
-4.47657509969454e-05
-4.18931841434356e-05
-1.31558323000514e-05
-6.01724830088687e-05
-7.97773321071646e-05
-4.26971258453999e-05
-3.04150975252274e-05
-3.32360852576271e-05
-4.49096994130565e-05
-5.74144047377523e-05
-3.55446179135919e-05
-2.51631204774805e-05
-3.53749121730426e-05
-3.25910919573946e-05
-3.3278163734751e-05
-3.67636853564932e-06
-8.69638027245627e-06
-1.43547529946032e-05
2.45129171569099e-06
-3.23947513697484e-05
-2.41934431123132e-05
1.89024506038804e-05
-4.5808505787474e-05
-9.63610142603841e-06
-1.13020818121828e-05
-4.13209038003169e-05
-1.73642578632976e-05
-2.95693557421341e-05
-3.22826802145988e-05
-4.11375592377769e-05
-1.54608665417602e-05
-5.41618601069145e-05
-4.18923801803791e-05
-4.10374410564783e-05
-1.99725013869334e-05
-4.11884414528212e-05
-4.3769987976065e-05
-4.38733128083763e-05
-2.63192225593909e-05
-6.03578569360725e-05
-4.26189919271057e-05
-3.2656116674746e-05
-1.79583323178377e-05
-4.66386789837588e-05
-5.02768488577534e-05
-4.29665939587795e-05
-1.53317005603886e-05
-2.01427245894194e-05
-4.09765668455158e-05
-1.81571516382804e-05
-2.1605163136414e-05
-2.39607967180202e-05
-2.07981872510545e-05
-1.44317412677201e-05
-4.67090922064545e-05
-4.02729160897264e-05
-1.55982162706581e-05
-3.38934547327307e-05
-3.80658505744049e-05
-9.42604798413721e-06
-3.54428451417853e-05
-3.92818172573158e-05
-2.46187145174875e-05
-2.38999343487525e-05
9.99458664768622e-06
-1.26994261941688e-05
-1.39112512317172e-05
-5.68410476810849e-05
-4.42705365417204e-05
-2.68561044763565e-05
-1.24627011854626e-05
-3.21339417771336e-05
-9.83963835734123e-06
-4.58576676621793e-05
-3.34135138639078e-05
-1.32661089825577e-05
2.92810243656276e-06
-4.97883632019432e-05
-2.01405777568092e-05
-1.90729901638816e-05
-5.10965413154535e-05
-4.40360203080274e-05
-1.21345630981599e-05
-5.06569022281497e-05
-3.39601011611996e-05
-5.97207495141628e-05
-1.48996064418335e-05
-3.38103119077955e-05
-2.70167717821593e-05
-4.31387947247517e-05
-1.84869276612751e-05
-2.65072086085688e-05
-4.92554699942048e-05
-3.04983073565313e-05
-2.15836953712136e-05
-2.39713079807534e-05
-6.20142286667958e-05
-2.35991418066559e-05
1.06378163548683e-05
-1.52356477316308e-07
-2.26215792687954e-05
-8.81832343847179e-06
-2.53486572717041e-05
-1.63548261526866e-05
-1.03332542105864e-05
3.22210493623053e-06
-2.30851555192487e-05
-5.40070375996344e-05
-2.42600594078612e-05
-5.26230407294742e-05
-2.61248429021721e-05
-2.9633690897507e-05
-1.90498735401483e-05
-1.15441387393686e-05
-3.13154733354856e-05
-3.09185145501149e-05
1.18678946479842e-05
-1.45648477743438e-05
-2.32680635396573e-05
-5.38646913112e-05
-3.26432399323688e-06
-1.85814259436038e-05
-3.97301932121107e-05
-4.78836640241491e-05
-3.74125226102892e-05
-3.33938239776505e-05
-3.88507883808969e-05
-2.42271432139171e-05
-1.63740369657191e-05
-2.51469306212888e-05
-2.26326480613423e-05
-4.88256258057342e-05
-1.98007468477744e-05
-2.15632552301863e-07
-4.32743259706712e-06
-4.86628085943323e-05
-1.85674446421626e-05
-4.42382215093247e-05
-4.36540531580235e-05
-3.13195884767348e-05
-3.68497545643402e-05
-3.42300449525652e-05
-3.00483490588474e-05
2.42942815567131e-06
-2.7206878926929e-05
-3.59650927644849e-05
1.00845038164096e-05
-6.94734891439247e-05
-9.60724803846635e-07
-3.96629753593838e-05
-2.99155903229313e-05
-1.09187456012326e-05
-7.15386060010531e-07
-2.41464839770385e-05
-1.11058771727297e-05
9.41130994201022e-06
-4.14102411688643e-05
-3.30448014008387e-05
-5.80343008877791e-05
-1.96275115416739e-05
-2.83168333977214e-05
-4.27701466178954e-05
-4.27086708822219e-05
-3.3973577890111e-05
-2.448240027268e-05
-1.97714864620496e-05
-8.42945679127328e-05
-3.14661744038769e-05
-5.25556219977893e-05
-4.26628965906869e-05
-3.09348728528613e-05
-3.71792009461467e-05
-5.17893752859142e-05
-2.98122182649351e-05
-4.93759294715729e-05
-3.40862865264912e-05
-2.36046255927625e-05
-1.2353925377641e-05
-2.40228987732141e-05
-3.33541514864461e-05
-3.42888906514481e-05
-1.54005230617157e-05
-3.76192303474976e-05
7.60103549759253e-06
-3.49472024089169e-05
-1.21238146777314e-05
2.32503824581119e-05
-5.29129048202096e-06
-3.34134434864355e-05
-2.03939151390794e-05
-1.36009171852084e-05
-2.32482426860791e-05
-1.79227712282998e-05
-1.52331992783263e-06
-3.05930364079018e-05
-4.70748273166787e-05
-3.20738730016509e-05
-2.21586770339881e-05
-4.49642215699533e-05
-4.17147418953483e-05
-3.58422729778769e-05
-6.7129840867625e-05
-3.16535837303118e-05
-3.52646881946956e-05
-8.62937596117409e-06
-5.41895392560693e-05
-5.75485701832843e-06
-1.49491495315516e-05
-4.53193672276982e-05
-2.76409827993669e-05
-2.85527286379097e-05
-1.89588768818136e-05
-4.7737271666747e-05
-2.76712329125529e-05
-2.77699216055764e-05
-5.05057949403932e-05
-4.82120081995877e-05
3.91186343579234e-06
-4.85717905425975e-05
-2.87481676493131e-05
-2.43482514058727e-05
-4.62984200044157e-05
-2.5068498130053e-05
-2.35199944335909e-05
-4.74405773684653e-05
-4.79191735365303e-05
-6.22993165427142e-06
-4.42020282666854e-05
-1.02763708629312e-05
-3.83344844635264e-06
-2.21257186910459e-05
-2.8800803428588e-05
1.03670983202501e-05
-3.53803171963894e-05
-2.55173720963038e-05
-1.75592173894944e-05
-5.91665814070959e-05
-3.55724211954329e-05
-5.43689855325215e-05
-3.31823204779694e-05
-4.77229332172928e-05
-3.49761557354199e-05
-4.35594025513825e-05
-4.76788497401266e-05
-4.03493793227855e-05
-6.91903758343047e-06
-8.36532816811395e-06
-2.83188572219112e-05
2.0412749156883e-06
-2.94478416354383e-05
-1.14794093631583e-05
-2.11181991993335e-05
-2.00623207618362e-06
-3.87938715182463e-05
-5.15994880316829e-05
-6.85430683927401e-05
-4.16017944333675e-05
-3.27814076299509e-05
-3.65532067771537e-05
-6.3278942211354e-05
-6.78279995283755e-05
-3.9749862415485e-05
-5.19798242957251e-05
-3.22065672060919e-05
-6.08570022971969e-05
-5.00380942850771e-06
-1.63318990244325e-05
-2.72991810192578e-05
-1.3141014615589e-05
-1.11144995629701e-05
-7.44668233170992e-06
-4.36445949984247e-06
-3.42341369607162e-05
-1.68098528652248e-05
-2.82165160938724e-05
-1.64461272773652e-05
-6.43595740033996e-05
-6.12472661909345e-05
-3.02401833602779e-05
-3.95078909614724e-05
-3.56996218776838e-05
-2.17258824250363e-05
-1.17071576415792e-05
-1.81595794093641e-05
-2.98076855450514e-05
-3.20474604772271e-05
-3.05446476890869e-05
-6.51536400918712e-06
-3.46921730026586e-05
-2.68496405120144e-05
-1.52258468585884e-05
-5.81816900144823e-06
-1.00327499736067e-05
-1.22210533977838e-05
-4.35849511628921e-05
-6.2942063081804e-05
-3.66255934465137e-05
-4.4441543241886e-05
-5.09946000970246e-05
-2.57542293122104e-05
-6.03648905610704e-05
-3.7089515388778e-05
-2.79100241389418e-05
-3.76445005457749e-05
-1.58193566238071e-05
-1.07910977368082e-05
-2.86386241966215e-05
-3.42981240923843e-05
-2.31668449221401e-06
-2.66562787700729e-05
-3.74045228302534e-05
-1.97295386371553e-05
-2.61252574011235e-05
-1.2669848547997e-05
-3.68102086521709e-05
-1.72757075267598e-05
-6.84907439407973e-05
-3.56127773092899e-05
-4.81424377620602e-05
-7.70904600948081e-05
-6.13566640210676e-05
-1.11833402619794e-05
-4.91146734256029e-05
-3.84468905833606e-05
-1.60905648009912e-05
-6.26747472280387e-06
-4.25026161337865e-06
-4.17917509759646e-05
-1.23274137153558e-05
-3.54856798421775e-05
4.99452299162509e-07
1.29639937538915e-05
-1.07897025139047e-05
-4.90272656595742e-05
-2.17655317185437e-05
-2.05908975638064e-05
-3.39239402776058e-05
-5.41237265001612e-05
-3.96895653522827e-05
-6.54662876775421e-05
-2.24778437225611e-05
-1.88485337466365e-05
-6.06314581936512e-05
-2.98793163549893e-05
-1.83894468491515e-05
-3.96017272001389e-05
-3.31409300349476e-05
-1.31683689714796e-05
1.5338528463499e-05
-1.60032048799832e-05
7.55719707340131e-06
6.2695723912532e-06
1.0772383039568e-05
-1.23607826532679e-05
-2.12103151828293e-05
-5.00580470545659e-05
-4.55274634107344e-05
-5.58433678522794e-05
-5.98035815131368e-05
-6.55430853466871e-05
-3.80051762648188e-05
-4.63027198120706e-05
-4.18787784425144e-05
-4.25920493429209e-05
-1.04097227895196e-06
-1.29961231309065e-05
-2.9098328266223e-05
-3.09365289091621e-05
1.19806550987901e-05
-5.96168738934204e-06
2.98985144305162e-05
-3.6091415763824e-05
-3.19274463324592e-05
-2.62944822737675e-05
-2.52611172680507e-05
-4.73526105410345e-05
-2.27014730558365e-05
-6.81653732113364e-05
-2.14073045299078e-05
-4.81763986676409e-05
-7.09717604555206e-05
-4.39447487749161e-05
-4.72604996331289e-05
-5.4984522013892e-05
-2.02946023436409e-05
-3.78507372589616e-05
-3.24162648273062e-05
-1.49259093841745e-05
-1.80811506029942e-06
1.70700303164923e-05
1.34755119589165e-05
-3.60429536092833e-05
-3.42333976909617e-05
-1.45314558517205e-05
-1.48739603224122e-05
-3.81958794298438e-05
-4.39296807561888e-05
-7.79177861025601e-05
-2.91441118968993e-05
-1.60905173323123e-05
-5.35084177812474e-05
-2.32419412750101e-05
-2.15548819315529e-05
-3.19875972619703e-05
1.41340383519547e-06
1.89395694370322e-06
1.25521812629055e-05
-6.56109953258569e-05
-1.10891954172437e-05
4.44417284696958e-06
-3.20685638244983e-05
-1.18931791092777e-05
-2.83984852037127e-05
-3.20696082087726e-05
-2.09288632771263e-05
-4.20956888856807e-05
-4.55336780645185e-05
-2.5307227790033e-05
-3.10396413656531e-05
-2.85959050856011e-05
-2.91585951605205e-05
-4.34223280640555e-05
-2.43760628938014e-05
-3.16972633468676e-05
-3.6909595913656e-05
-2.74929011990661e-05
-3.08536421570552e-05
-3.59294546994022e-05
-5.71915292237728e-05
-1.71403209296721e-05
-2.00270941964859e-05
-7.95726160272888e-05
-3.58422924261368e-05
-2.93863934273261e-05
-4.98891629241089e-05
-3.31868218344437e-05
-1.51113423075783e-05
-1.25329898585275e-05
-2.74184517089049e-05
-2.8426173789802e-05
-3.39715051289608e-05
-2.88470537486335e-05
-1.36785104184708e-05
-1.45088445554732e-05
-1.30144989640473e-05
-8.75829362881807e-06
-4.26356778556642e-06
-1.89810879327559e-05
-2.1801088459135e-06
-3.79639052688623e-05
-3.95363386038542e-05
-4.17363089626397e-05
-6.31889791812386e-05
-4.3224515826063e-05
-3.59333925205756e-05
-4.78341619439865e-05
-2.53182090221272e-05
-2.65011614106478e-05
-1.12979652704044e-05
6.55389009388638e-06
-9.26547223418043e-06
-1.74306549046737e-05
-2.00674384627607e-06
-2.58489051919433e-05
-2.01398415158475e-05
-1.13687416464541e-05
-6.82022473405644e-06
-5.48323633997709e-05
-2.81385750685804e-05
-3.89673144110492e-05
-1.2860522977781e-05
-3.16266326759538e-05
-4.06021361762699e-05
-5.22702202277745e-05
-2.54056334045267e-05
-1.07306298804207e-05
-4.79830644152225e-05
-4.59599881453006e-05
-1.61091377863705e-05
-3.2099665042847e-05
-1.73022058220233e-05
-2.30299532164308e-05
-2.64695829626319e-05
-2.48971071757797e-05
-3.15677223622989e-05
-1.17644442064248e-05
-2.81999425441029e-05
-1.51546835059966e-05
-2.73209219530725e-05
-1.93862791424325e-05
-3.92655589184849e-05
-4.20916154579554e-05
-3.02364865526659e-05
-5.68541352883147e-05
-1.99105327248442e-05
-3.62171329814103e-05
-3.52551199363372e-05
-2.15118679854279e-05
2.47659947677663e-06
-6.23602443052802e-06
-5.18956018017748e-06
-2.91208901549243e-05
-4.38006649084997e-05
-5.59421519987925e-05
-2.50278196143947e-05
-3.72836745589467e-05
-3.80146990160308e-05
-1.54705027534187e-05
-2.98495507358517e-05
-2.18509356536907e-05
-3.98820360793423e-05
-1.39459066992295e-05
-3.81500600701212e-05
-7.57803293394269e-05
-3.34047441211432e-05
-1.70816539951328e-06
-4.09278012748711e-05
-1.4882581515465e-05
-2.33675651135907e-05
-1.68075779888321e-05
1.49130066086179e-05
-1.82282553271444e-05
-1.67114734951799e-05
-1.28046621440102e-05
-3.22422512542218e-05
-4.98533162835859e-05
-1.08651973155114e-05
-2.63603242676378e-05
-4.88380732492568e-05
-3.222886511373e-05
-2.04419322315006e-05
-5.8024058705715e-05
-1.5601766415326e-05
-7.4788736843394e-05
-1.81175559270464e-05
-3.02467469730301e-05
-2.09154490309231e-05
-1.35173253801632e-05
-3.24752580852187e-06
-2.48230184404944e-05
-5.77016858857529e-05
-4.02667964774539e-06
-3.64053304013059e-05
-2.07945928675744e-05
-1.27350769256409e-05
-3.81163683768283e-06
-2.86391835968239e-05
-8.28367213855919e-05
-4.62030421622e-05
-4.67094005630362e-05
-3.38898450951706e-05
-3.225892500259e-05
-3.26388719997614e-07
-6.78735483738049e-05
-3.98425416572007e-05
-9.60029421970555e-06
-3.52127162845633e-05
1.45908952956875e-06
-1.81233486687e-05
6.3094273729128e-06
-1.08682249295537e-05
-2.18528076929025e-05
-1.45998821847173e-05
-2.30085131639153e-05
-3.50480578718533e-05
-5.22709383620731e-05
-1.6078292196126e-05
-6.52389232192585e-05
-3.53349354702745e-05
-3.47905928083597e-06
-1.92002873345059e-05
-2.73934415197673e-05
-8.82946567738874e-06
-2.58541494451373e-05
-8.39134320949185e-06
-2.41889766385728e-05
-2.08178997185884e-05
-2.85960398867096e-05
-2.38928056385075e-05
-1.86429920571836e-05
-1.20907964322758e-05
-2.52347875242493e-05
-2.57548548461073e-05
-3.20239326304434e-05
-2.1277808210729e-05
-2.96439911881778e-05
-2.70110295818377e-05
-5.90376864291136e-05
-4.9032954824066e-05
-2.64084270053808e-05
-1.67941967752025e-05
-2.43270205201162e-05
8.59908382831107e-06
-1.51749008148324e-05
-2.71917527781383e-05
-1.67073087700059e-05
-1.93591777191649e-05
-4.67850638980783e-05
-3.48166630737099e-05
-3.45014132879633e-05
-2.59637249718419e-05
-3.87452442243852e-05
-4.61832251592305e-05
-1.11899785493467e-05
-3.8086268122092e-05
-7.60861430011778e-05
-1.98836871065538e-05
-4.7902352407581e-05
-2.70418306411629e-05
-4.39454180971585e-05
-7.17952370366769e-06
-2.14102167179359e-05
-1.60454104374977e-05
-2.92909219460532e-05
-2.28330666654818e-05
-4.6492911107322e-05
2.50207258805915e-05
-1.74625309474925e-05
-2.05131758039145e-05
-4.66180939822178e-05
-8.32756165713633e-06
-4.64626790741386e-05
-3.23446921169037e-05
-2.01180151728949e-05
-5.34385362787603e-05
4.22721606676629e-06
-2.7429306878948e-05
-4.51211868120455e-05
-4.65063321689866e-05
-2.58459718186059e-05
-4.37847873179868e-05
2.637008505516e-06
-2.04559177244765e-05
-4.0629922012579e-05
-2.48567444437007e-05
-4.54877539970077e-05
-3.38754142847856e-05
-1.50479915635026e-06
-1.29288091112572e-05
-2.63605020031896e-05
-6.32544886636009e-05
-1.19492013580552e-05
-6.77091158564545e-05
-4.5975760262922e-05
-3.52090911932378e-05
-3.15147947696027e-05
-4.3277876773905e-05
-4.80460013655688e-05
-4.18290624338507e-05
-1.73309388015808e-05
-2.02404659715803e-05
-1.15077688539199e-05
-2.18633495187994e-05
-2.13922117481891e-05
-2.21143044826751e-05
-4.52735198153598e-05
-2.4806303520477e-05
-1.9878940994189e-05
-3.76710544224494e-05
-4.50773667009839e-05
-3.39461068388442e-05
-5.69551826364929e-05
-4.86425336921945e-05
-5.50614990472119e-05
-2.2558858069297e-05
-5.39707345384921e-05
-3.41401735327116e-05
-4.25916259867109e-05
-1.44607571592999e-05
-2.05818765735213e-05
-1.47984055783858e-05
-3.70356633446178e-05
-3.47982263467211e-05
-2.70442560527306e-05
-3.11213272179076e-05
-3.66333521995625e-05
-4.62935977611094e-05
-1.74856186312082e-05
-2.65430056256314e-05
-4.5511485273442e-05
-3.80878475765014e-05
-7.88380924157211e-05
-3.47973428479576e-05
-2.67580902173414e-05
-2.59086816322577e-05
-7.05723999631136e-06
-5.45179307869672e-05
-3.4219647076003e-05
3.32419339477474e-06
-3.02028963829627e-05
-5.13727702298639e-05
-3.52844786220821e-05
-2.19960497069664e-05
-4.66935300430183e-05
7.01182671554897e-06
1.70846434578374e-05
-4.42921735314438e-06
-4.41248420555973e-05
-4.60196207562759e-07
-1.15019528547637e-05
-4.88807411263016e-05
-2.37975714025404e-05
-3.1552493202915e-05
-3.38516383947222e-05
-4.69329446645917e-05
-2.0641217214387e-05
-3.38145141180106e-05
-4.36172754999701e-05
-2.09464436256256e-05
-7.82514796460577e-06
-3.24799862704501e-05
-6.96209450893538e-06
-4.65058693465852e-05
-3.47408434505282e-05
-5.91409023878295e-05
1.8119230447592e-05
-5.19617453811757e-05
5.25595928451239e-06
-1.90914344739578e-05
-3.60509427784219e-05
-4.21501953825694e-05
-1.70005400570132e-05
-1.55449835412025e-05
-2.80473170167364e-05
-3.81907055714416e-05
-5.21572213606151e-05
-3.66653755029452e-05
-5.80148366640663e-05
-6.54669564735175e-05
-1.13241181750851e-05
-4.33991579422184e-05
-1.66248313982869e-05
-4.53262655750696e-05
-1.6873576154828e-05
-3.51759930215523e-05
-2.02448782185118e-05
-2.18697059595119e-05
-3.23070472894627e-05
8.74113250536482e-06
-3.27871386198386e-05
-6.15345514532807e-05
-2.74976152128716e-05
-4.4935942569421e-05
-6.27221198721109e-05
5.86306725631145e-06
-1.35052229997528e-06
-5.05910833546843e-05
-2.62743253353134e-05
-3.76825891924298e-05
5.30511335345502e-06
-2.23572506510124e-05
-3.93385482455796e-05
-1.98499057667044e-05
-1.96827257578157e-05
-2.34422651787213e-05
-1.58916307046536e-05
-5.84576397848639e-05
-2.69651396008694e-05
-2.51907694051366e-05
-1.53132066338368e-05
-4.90426876763094e-06
-3.06691248682954e-05
-3.76699537306625e-05
1.21092158309812e-06
-2.23531926284662e-05
-2.00528368580456e-05
-4.94306298363016e-06
-2.48488370378539e-05
-4.20869200343046e-05
-2.25660587683332e-05
-4.0703873658944e-05
-1.92684541711346e-05
-1.79148029455411e-05
-1.1438551738559e-05
-2.8195299552066e-05
-4.9255565169684e-05
-1.34866282928594e-05
-3.59536304896002e-05
-2.49603475892855e-05
-3.16067966268041e-05
9.12995899019743e-06
-3.38524834983359e-05
-4.08451899671104e-05
-3.92635802690864e-05
-4.43698258630964e-05
-4.16313327515816e-05
-2.69803665114786e-05
-5.82138409530274e-05
-4.87435898296174e-05
-9.05156271448856e-06
-2.41888333945636e-05
-1.44684791362446e-05
-4.02896713315878e-05
-1.39652270640108e-05
-1.44901623684738e-05
-4.45156060451707e-05
-3.63816180094717e-05
-5.13881470439898e-05
-3.66129901584031e-05
-4.83583305720613e-06
-3.45097275594935e-05
-4.03487407667824e-05
-2.16900239781063e-05
-4.14563635186767e-05
-3.67365357063058e-05
-2.39253889246767e-06
-2.14746637436569e-05
-7.15889515907483e-06
-2.93376055199245e-05
-3.16928491381908e-05
7.2187434421178e-06
-3.74340890065429e-05
8.48328253117002e-06
-4.69594534798077e-06
-9.05777355106209e-06
-3.57829225795887e-05
-3.30353914166609e-05
-2.96728814460799e-05
3.8058835334099e-06
-4.75195261035391e-05
-4.8130366801033e-05
-1.92911864582298e-05
-3.26836258257116e-05
-2.75021169426589e-05
-5.1978001020614e-05
-3.68863357084931e-05
-5.04839315298419e-05
-5.24064066612247e-05
-1.68069455600293e-05
-4.42501925357013e-05
2.07868975224256e-05
-1.68209683767815e-05
-2.12702926842636e-05
-3.84581642592194e-05
1.29639170701172e-05
-2.25299629666518e-05
-3.08550584718765e-05
-3.54484275776289e-05
-1.88330365314272e-05
-3.88393385463621e-05
-2.83817928309231e-05
-5.67748434115266e-05
-6.51653872740347e-05
