# Supplementary material for: Research on computational propagation and identification of mine microseismic signals based on deep learning
Source: PLoS One. 2025 Oct 22;20(10):e0334641. doi: 10.1371/journal.pone.0334641 (PMC12543183; doi:10.1371/journal.pone.0334641)
Supplement: S6 Data — (ZIP) [file pone.0334641.s006.zip › 000100900000100.xlsx_0.txt_24.txt.txt]

-3.93730943996946e-05
-3.59586826682286e-05
-3.09520756890872e-05
-4.14093743414404e-06
-3.35869240975761e-05
-1.11224360057135e-05
-3.27828851254367e-05
-2.00386899615861e-05
-2.05577539104402e-05
-2.26701663362951e-05
-1.44490089955147e-06
-2.08216557809779e-05
-2.42434800877521e-06
-8.41934061848111e-06
-3.77497827141158e-05
-4.42230269243323e-05
1.14075083748541e-05
-2.938878672199e-05
-2.05615302876602e-05
-4.03421483395141e-05
-3.66733835261438e-05
-9.65991912838286e-07
-4.18883214789796e-05
-1.68702872708544e-05
-2.91759713719976e-05
-2.42169096144212e-05
-3.05299798446156e-05
-4.426405562785e-05
-2.40421040038432e-05
-3.54669448734354e-05
1.17872376555589e-05
-2.1115970438892e-05
2.63616246022245e-05
-5.42630312252477e-05
-3.15249879371483e-05
-4.92905460454751e-05
-4.16094729791756e-05
-3.94377609210008e-05
-7.21223460662652e-05
-7.26555120643346e-05
-6.13447878453939e-05
-2.68728555742301e-05
-2.34481935630158e-05
-3.02047837035703e-05
-2.00210371679495e-05
-3.21673997304765e-05
-4.19108440802309e-05
-1.66618143565874e-05
-1.16747661208383e-05
-2.40327105312365e-05
-2.53551315597271e-05
-5.55814860172157e-06
-3.32933596476446e-05
-1.70481559593614e-05
-7.47906102476421e-05
-8.13408732681614e-05
-7.75352258818255e-05
-3.01359510594563e-05
-1.99455010510757e-05
-8.40456817169793e-06
-3.78463873682883e-05
-1.61607511366993e-05
-4.14854333515296e-05
-3.29009039143587e-05
-5.39476665327203e-05
-9.39028450511766e-06
-4.67471856464965e-05
-2.05027112274259e-05
2.2352986160279e-05
-1.04123063009872e-05
-1.96814601221649e-05
-2.85988393272676e-05
-1.94555143501365e-05
5.81915276643595e-06
-1.8331633645978e-05
-1.49104471325347e-05
-2.86701664437755e-05
-4.95513934236735e-05
-4.55966286237932e-05
-5.03924695313437e-05
-4.38592302627395e-05
-1.04842359484229e-05
-3.92374143016996e-05
-5.88481703695892e-06
-9.41375712051135e-07
2.42608638018651e-06
-3.75382091922863e-05
-1.89156817574746e-05
-1.19920432739241e-06
-6.67289697834045e-06
-2.61691897293371e-05
-1.82326837210831e-05
-5.28539033473912e-05
-4.03828141386081e-05
-6.25253332738811e-05
-2.79166332502077e-05
-7.49967181360963e-06
-2.44604438526722e-05
-3.2172281065278e-05
-3.81595394104483e-05
-1.83192552560519e-05
-3.68535476819942e-05
-1.8325940415185e-05
-1.6145173905648e-05
-3.91647043823483e-06
-2.49899516527745e-05
4.45824166001455e-06
-1.93063707068344e-05
-3.48876740769377e-05
-9.46361661244918e-07
-8.38302912833022e-06
-4.91531629106818e-05
-2.77541503006156e-05
-3.20745289832081e-05
-3.30444138039401e-05
-3.87227391308497e-05
-3.89394453175513e-05
-6.27130873561217e-05
-4.5120232808209e-05
-3.8626548335022e-05
-2.65420442945498e-05
-2.74175564210934e-05
-3.98837711504698e-05
-8.45708782498737e-06
-3.0404866777197e-05
-1.66772206993702e-07
6.23983327055682e-06
-8.75115804282771e-06
1.05138224851703e-05
-4.96886020834918e-06
-4.59033423720397e-05
-2.2413383371206e-05
-5.57236802635832e-05
-1.64156518592561e-05
-4.97723341444305e-05
-2.93781213332578e-05
-2.71727444803801e-05
-5.71805925334193e-05
-4.68381963338541e-05
-3.09162181669696e-05
-3.34558251875478e-05
-4.37098952227991e-05
-8.78943887924518e-06
-5.11533344406358e-06
9.07626952362186e-06
-1.1311119498544e-05
-2.2714937963229e-05
-8.32168030677187e-06
-1.00955161138438e-05
-2.95318026222182e-06
-2.59380099960004e-06
-5.40516498277659e-06
-3.49841851775834e-05
-5.0072815633276e-05
-5.40806790646893e-05
-3.53957518588614e-05
-2.54319684319246e-05
-4.3959883703576e-05
-4.5507402688937e-05
-3.91063068362013e-05
-3.0829625602705e-05
-4.53633401203542e-05
-2.46709117345115e-05
-2.79355450482344e-05
-1.19420407078234e-05
-1.90449004432599e-05
5.8900674285785e-06
-5.39683889868707e-05
3.0773576337294e-06
-8.25883122477438e-06
-3.99455787774279e-05
-5.44011625687035e-06
-1.4299180012009e-05
3.93930768392869e-07
-4.82426017049605e-05
-6.46478257243574e-05
-4.01368797979355e-05
-5.36902047993383e-05
-6.20789835769728e-06
-1.7600092405815e-05
-2.13051516104711e-05
-6.07759955294628e-06
-3.14808912346172e-05
-2.49251608265432e-05
-6.3247620234323e-06
-1.42016198511345e-05
-5.28296485408893e-06
2.2077051353133e-05
-4.62407747565709e-05
-3.47407737253691e-05
-4.23916526093532e-05
-3.09293547421564e-05
-4.57155241190213e-05
-2.00903392262249e-05
-3.04039195406172e-05
-5.56462080325136e-05
-6.6566245060997e-05
-5.83818282887383e-05
-3.93649177284659e-05
-2.0224048903757e-05
5.75728041458228e-06
-2.39976430060732e-05
-9.8284024314642e-06
-2.34019666556443e-05
-1.88153117349801e-05
-1.97139001398325e-05
-1.76242568668466e-05
-1.84590237405069e-05
-1.27174487253137e-05
-4.78417432521402e-05
-3.63700044052158e-05
-2.77426196539024e-05
-6.28142678646293e-05
-2.27823989095684e-05
-5.89480008267851e-05
-3.06127444647084e-05
-5.7005999374635e-05
-4.06188497213021e-05
-3.77239883225133e-05
-3.71775836928254e-06
-2.15785643500749e-05
-1.96424319468407e-05
-8.32041056594669e-06
-2.49905128712156e-05
-3.43046085437423e-05
-2.1205020072711e-05
-2.88155854768623e-05
-2.70240169204195e-05
-3.66265502256801e-05
-6.07467797012663e-05
-2.99564903040893e-05
-1.48814160711383e-05
-4.06274849927543e-05
-7.62529203626979e-06
-5.67390750921998e-05
-5.24645350513707e-06
-2.40966106854342e-05
-2.93864439067169e-05
-3.22670654443658e-06
-7.79037739113022e-06
8.89292224890309e-06
2.53056276231457e-05
-1.65399336502044e-05
-3.47209132746297e-06
-2.36912837525432e-05
-7.65105459710117e-05
-1.57020871533804e-05
-4.42220795639745e-05
-3.78945482712072e-05
-2.62514733814189e-05
-3.30626027738502e-05
-3.72270595835003e-05
-2.20490822686841e-05
-5.29200693730714e-05
-5.70656553825178e-05
-2.70822603615024e-05
-4.08764333160071e-05
-1.17812209568263e-06
-1.01171256821851e-05
-8.197714075874e-06
-1.75881737291747e-05
-7.62377179607114e-06
-5.5143416944699e-06
-1.02264763656211e-06
4.92569583681613e-07
-1.08729829572288e-05
-1.13429956154331e-06
-4.73568621238423e-05
-4.39137087980577e-05
-2.15885834137284e-05
-5.65658045236606e-05
-4.25458990976935e-05
-3.99461104044921e-05
-5.95273723743405e-05
-2.95957741179811e-05
-4.25932970908979e-05
-2.91979914359364e-05
-3.82165737754068e-05
-2.28311631406378e-05
-1.30397499837146e-05
4.64702160477043e-06
-7.91374225574351e-06
-6.41066000451195e-06
-1.47516333725474e-05
-6.73192436559807e-05
-4.36246921437545e-05
-5.71304294569842e-05
-2.26251850727917e-05
-6.80603983761504e-05
-5.27236877287689e-05
-2.58933649039342e-05
-6.08001768816356e-05
-4.92099978677776e-05
-4.84374675242108e-05
-3.35443941146157e-05
-5.46233958650463e-05
-5.31635491770157e-05
-2.1612988882719e-05
-9.11306523343412e-06
-2.32359272752026e-05
4.78949871410963e-06
-5.07172244354775e-05
-1.92943296236818e-05
-1.85201169690931e-05
-2.54593442910733e-05
-3.30228848100624e-05
-4.41186507781222e-05
-1.46493060392228e-05
5.03292603662863e-06
-4.02144660547117e-05
-1.85761517519041e-05
-2.17739334771806e-05
-6.99103541431476e-06
-5.78978287028535e-05
-2.17918444300403e-05
-5.11784456506105e-05
-2.98334409668173e-05
-5.79050281998014e-05
-7.13053439667362e-05
-9.04746439907201e-06
-2.01505179477965e-05
-6.12572114121797e-05
-2.36659959926726e-05
-2.95091463986269e-05
-2.27626024676709e-05
-4.66958305751049e-06
-2.47123940884818e-05
1.87243369514967e-07
-2.03081335433674e-05
-3.81280736619181e-05
-1.59385557321216e-05
-4.08694746942343e-05
-6.51293891801893e-06
-1.45618183251106e-05
-3.23589424516793e-05
-6.62127442389961e-06
-2.2565051734268e-05
-2.24668521826368e-05
-2.54325890228301e-05
-4.13406782539178e-05
-3.44575242476695e-05
-4.23121100677758e-05
-5.74899626072448e-05
-5.01944660533328e-05
-4.18689755622393e-05
-3.04530500180699e-05
-3.72148118782543e-05
-4.05891886103152e-05
-3.68186322771974e-05
3.86077317191017e-06
-5.1126223212389e-06
-1.62858471801805e-05
-5.11415266809007e-05
-5.28031900547314e-05
-6.66279310843147e-06
-3.33315537015438e-05
-3.67944747645581e-05
-2.9627617402854e-05
-1.89731881769877e-05
-3.18487630254632e-05
-6.59234102182053e-05
-3.42864347026833e-05
-3.03342156426562e-05
-5.15246851910382e-05
-2.39481253760067e-05
-1.10426921520454e-05
-2.40137214329647e-05
-7.28375647301068e-06
6.98985078322809e-07
-2.69384248033522e-06
-2.93578332179708e-05
-3.3385839535606e-06
-2.07678640315545e-05
-4.4905230850334e-05
-9.33381648779812e-06
-3.15703387642896e-05
-4.18407179291937e-05
-2.53506358123223e-05
-1.99192652435215e-05
-1.5398625379815e-05
-3.41554964953348e-05
-2.31817545655642e-05
-1.50969910219092e-05
-4.78611860148705e-05
-2.04852490834604e-05
-3.03745069888229e-06
-1.61376743345402e-05
-2.23071001425353e-05
-1.649421431802e-05
-2.75678988901281e-05
-1.1870875251977e-05
-3.79429619390731e-05
-2.16695950861775e-05
-2.59768477223823e-05
1.1112314107001e-05
-1.68511490789037e-05
-2.99718712138231e-05
-1.95102499391756e-05
-6.67567717277372e-05
-5.86373513888865e-06
-3.65658551079445e-05
5.32271872923195e-06
-4.13069968640435e-05
-3.81475990443864e-05
-1.90642386320795e-05
-2.28853183338022e-05
-4.67969263190822e-05
-1.99695505397042e-05
-3.0858937400698e-05
-2.78568852396302e-05
-3.00363254502289e-05
-7.97477459459524e-06
-4.17889297555143e-05
-2.74131120468309e-05
-2.77058692486956e-05
-1.69354202569325e-05
-3.18470648397123e-06
-4.74750264340248e-05
-3.132147656434e-05
-3.50032126743189e-05
-4.00139411625828e-05
-4.17363515973468e-05
-4.09385840726133e-05
-4.62840812471598e-05
-5.47903394751478e-05
-2.92364137384112e-05
-1.87024576144955e-05
-2.87358954663481e-05
-3.41637346523552e-05
-6.28003140045518e-05
-3.01601975423249e-05
7.38720135856623e-06
-3.87512043202069e-05
-3.66745436142628e-05
-2.57912794244618e-05
-2.32459981200682e-05
-2.37249809296152e-06
-2.32831295403186e-05
-1.47875361287183e-06
1.96144440303746e-05
-1.6620839776838e-05
-8.83596361947407e-06
-3.45845412227443e-05
-7.43772948924897e-07
-2.51117963062146e-05
-2.86507885588386e-05
-2.83158092639892e-05
-1.77211322250284e-05
-3.75365919809316e-05
-1.09993487933841e-05
3.58926582085959e-06
-2.96116894558745e-05
-4.06655958453535e-05
-5.6470830435209e-05
3.76971793214322e-06
-2.04600973998918e-05
-4.01540607560837e-05
-2.04662178779814e-05
-2.81188737113838e-05
-7.40522790330491e-06
-1.70550382105378e-05
-3.9526843016596e-05
-1.04717532308451e-05
-2.69277558158038e-05
-2.81113004900022e-05
-1.98452874113471e-05
-1.823305098092e-05
-1.22848539113106e-05
-2.2433816366699e-05
-2.55579802138852e-05
-1.64685619232945e-05
-4.11791338188378e-05
-2.47888875170952e-05
-2.2085403250596e-05
-1.86154127507167e-05
-7.77408641382268e-05
-4.69692757814411e-05
-3.61791181341795e-05
-2.12667645307674e-05
-3.10911888311235e-05
-6.94286203829553e-05
-3.40143668875675e-05
-1.31264807261204e-06
-6.31907880061722e-05
-2.30720454536627e-05
-2.86443311427411e-05
-2.49905983169646e-05
-3.10623852692397e-05
-8.836556960772e-06
7.18806615037517e-06
-5.32240488373621e-06
-1.69572398360229e-05
-2.74330719385102e-05
-1.4433869592569e-05
-1.4117070239365e-05
-4.28013769724095e-05
-4.31976302606131e-05
-5.26126833744221e-05
-4.19078927047797e-05
-3.49012830389477e-05
-4.99628481446824e-05
-4.09503888849879e-05
-3.52293292305028e-05
-1.98195296742213e-05
-1.13894736318422e-07
-3.76366481202496e-05
-2.19824384499556e-05
-2.91242871010497e-05
-6.63966420299712e-05
-2.9735903353432e-05
-1.26088696872019e-05
-3.29032159602789e-05
-2.44795868380671e-05
-1.5366086692855e-05
-3.96164299004229e-05
-2.06179327297235e-05
9.84872883426651e-06
-5.0004722301319e-05
-4.30456672259866e-05
-9.13418323609967e-06
-2.28371268828399e-05
-5.9312317920341e-05
-5.66843703980501e-05
-2.3506797049002e-05
-6.30280530884821e-05
-3.1524547972107e-05
-3.58498769413806e-05
-3.07192700713701e-05
-2.98291617869529e-05
-5.07495532292304e-05
-3.26892711566025e-05
-2.16632888863467e-05
-4.30104649061787e-05
2.21492482591008e-06
3.36672524101655e-06
-2.18817418259429e-06
-4.74473418214352e-05
-5.21804918969743e-05
-4.40217687049673e-05
8.71326568462192e-08
-1.50527680157752e-05
-1.79807507818219e-05
-3.08309409997926e-05
-4.01127153563061e-05
-4.83082401004027e-05
-1.1639697495201e-05
-1.11536705336543e-05
-1.02156848315053e-05
-2.06282165287287e-05
-2.42505720703602e-05
-4.32163693960075e-05
-5.15979120915182e-05
-3.75741758929322e-05
-3.26956456484414e-05
-2.85773824533717e-05
-3.44687205166044e-05
-5.24130114083914e-06
-3.35636770680551e-05
-3.85611030433985e-05
-1.96434714826084e-05
-7.89546476629137e-05
-7.04529958284934e-05
-1.83286667782328e-05
-1.6843781789497e-05
-2.8466308362192e-05
-3.85472705239485e-05
-5.51684428515985e-05
-5.13900057985336e-05
-2.3826058047642e-05
-1.96759929220563e-05
-1.54359625360858e-05
-7.58691413322726e-05
-2.58464895610712e-05
-1.4078937901006e-05
-8.88601617183409e-06
-1.34716868471897e-05
-3.48981189802244e-05
-3.90398437857282e-05
-1.57000863078712e-05
-5.65439583153019e-05
-2.39777971398677e-05
-4.42125383456565e-05
-4.43521520538347e-05
-2.01351120142888e-06
-2.83587492678105e-05
-6.42516410788587e-06
-3.22075246148377e-05
-5.77629583729037e-05
-4.92631373797453e-05
-4.91175809537619e-05
-4.66803895847782e-05
-5.10846262271531e-05
-1.44629423439469e-07
-3.67666288586386e-05
1.54323088010408e-06
-2.85348887953552e-05
-1.13863983184943e-05
-2.18221534720929e-05
-1.99772934917504e-05
-3.68690077016167e-05
-1.1420460378918e-05
-3.62473060214088e-05
-3.69746300023127e-05
-4.26552418900357e-05
-3.65338221613054e-05
-5.02264196149132e-05
-8.50230168139487e-06
-6.39249579567567e-05
-1.83550126077658e-05
-3.31397125825192e-05
-2.70194206431181e-05
-3.32857695429592e-05
-4.21770255370837e-05
-1.57755708696947e-05
-7.03821323195273e-05
-2.62996033529745e-05
-4.50840516450912e-06
-1.92738313354228e-05
-2.82227702814438e-05
-2.96574717416701e-05
-1.86639027007517e-05
-2.48079730191776e-05
-2.41760589574444e-05
-2.72980290004787e-05
-3.65606070323379e-05
-3.65658588983888e-05
-5.60987740026483e-05
-4.97128975937241e-05
-3.11187744783271e-05
2.13571633526137e-06
-2.59761400219023e-05
-1.38885233184864e-05
-2.48234701974754e-05
-4.92243703906063e-05
-3.33386050289553e-05
-3.45135487998832e-05
-4.5276630242266e-05
-3.87772491246618e-05
1.88434036140648e-05
-1.99102126666577e-05
-2.20969464428404e-05
-1.49999922366754e-05
-6.56986686683947e-05
-4.2544473176355e-05
-3.27349981688418e-05
-2.85561703132169e-05
-8.61534683537481e-06
-2.15157720927931e-05
-6.08036805336343e-05
-2.77551943420461e-05
4.03075992546994e-06
-2.00808415245112e-05
-3.66857361177086e-05
-4.08643266160842e-05
-1.83163388732325e-05
-2.01794329830623e-05
-2.36428057045124e-05
-1.2291597935692e-05
-2.90872676586927e-05
-3.72277624868248e-05
-3.10530274620355e-05
-5.10699431030224e-05
-3.45998702921997e-05
-5.08027104284403e-05
-4.20196326884238e-05
-1.76426257616638e-05
-1.4815443855556e-05
-5.35656151074572e-05
-4.05497492280787e-06
-5.06850222668261e-05
-4.3746078300872e-05
-5.15502164611884e-05
-1.9447586342958e-05
-5.54684281735784e-05
-3.95313329418831e-05
-1.60717805764677e-05
-2.05397945974567e-05
-1.94529795354516e-05
-2.56842463840605e-05
4.77866281067991e-06
-9.12907634574029e-06
-4.2093851709484e-05
-2.20789639565281e-05
-1.13089629980437e-05
-2.92927606365371e-05
-2.53094661970752e-06
-1.87380656796742e-05
-3.70458660428473e-05
-4.46944682917307e-05
9.0608971354642e-06
-1.2363955240132e-05
-2.27020242698074e-05
-5.97149610557122e-07
-5.89147102619754e-05
-3.34344674878405e-05
-1.6557224509761e-05
-3.43880567723168e-05
-5.91779561396761e-05
-1.69969919439241e-05
-4.01702158248898e-05
-1.69252041604616e-05
-4.48771690967305e-05
-4.14915298940867e-05
-2.65780016880852e-05
-4.75905697847756e-05
-3.66927778024635e-05
-3.77447005030102e-05
-7.24439467102572e-06
-1.93294120874782e-05
-2.79561435334518e-05
-7.66306904007646e-07
-1.49770283605901e-05
-2.28632725729397e-05
-1.90507421680276e-05
-2.47022345834677e-05
-1.0635954299459e-06
-3.46474398526207e-05
-5.16373109342087e-05
-5.96572020804563e-05
-5.41010134245234e-05
-4.31066958226488e-05
-4.11269753049852e-05
-5.17438359656434e-05
-6.91732334196555e-05
-6.7815792691778e-05
-4.30107747542439e-05
-2.94437853206131e-05
-5.28455921248223e-05
-3.09592418698343e-05
-1.06680974779312e-05
-3.45481399624864e-05
-9.87177643764561e-06
-9.86855765182296e-06
2.85499133519804e-06
-3.33535502033857e-05
-3.8786107918136e-05
-3.02435747736366e-05
-3.37911003149907e-05
-4.97864379057081e-06
-2.82956487542935e-05
-4.56616234797274e-05
-3.48481828963648e-05
-4.01084549031975e-05
-2.4784582483841e-05
-3.54800680391331e-05
-3.86583079110419e-05
-1.67070377952704e-05
-1.85623218559037e-05
-2.16275600743264e-05
-3.72921165270327e-05
-2.61741692470394e-05
-2.16563300855911e-05
1.12124731691833e-06
-2.93064610401124e-05
-1.98145946536948e-05
-2.35409872957238e-05
-2.87631669786801e-05
-3.47983341550429e-05
-2.02655943951514e-05
-2.98218241342741e-05
-5.59005336348141e-05
-7.64004268132842e-06
-1.45510773132943e-05
1.9714689493611e-05
-4.06760320851533e-06
-7.31618166558064e-06
-1.55832521613794e-05
-3.13463881358386e-05
-5.10434118657274e-05
-5.97364537891902e-05
-4.38743050893076e-05
-8.7854174411778e-06
-2.89606863341119e-05
-3.22180104748366e-05
-3.0675487774522e-05
-2.70794300242134e-05
-1.3967508097448e-06
-4.1964766872948e-05
-4.43401093949618e-05
-2.99543463022254e-05
-2.55431998594683e-05
-2.16930605138214e-05
-2.79435475126403e-05
-1.21851899065312e-05
-3.55596849231855e-05
-3.22048769449376e-05
-3.99366811995979e-05
-1.36690849810694e-05
-4.05413346823052e-05
-2.4777304070916e-05
-3.40364664198759e-05
-1.23951198816342e-05
-8.1446087634346e-06
-2.13979618678487e-05
-1.2656377885899e-06
-2.23729783484647e-05
4.02946175949257e-07
-2.2517209488153e-05
1.60789029827523e-06
-5.89768713104509e-05
-1.97160303355088e-05
-2.64934146141692e-05
-1.97189632705641e-05
-2.81644732036354e-05
-3.17710985287249e-05
-3.84463516761954e-05
-2.99296262629117e-05
-5.43331431778524e-05
-3.3349188742e-05
-4.28418610620064e-05
-1.02423923889098e-05
-1.80903529215625e-05
-2.77881325827583e-06
-2.36184066887454e-05
-3.24891848966933e-05
-2.41326161780726e-05
-1.30673474354687e-05
-4.89505924260393e-05
-2.76327658619152e-05
-4.51042333119336e-05
-5.80899406254245e-05
-1.64607566078603e-05
-5.34237180706289e-05
-6.39283306389162e-05
-6.04685834191848e-05
-3.42918858054653e-05
-6.15267147486928e-05
-6.96714046033626e-05
-3.00804243179004e-05
-6.30568136428794e-06
-4.24557763975307e-05
-4.39862765685629e-05
-4.72582244244816e-05
-1.76085825766591e-05
-4.27558877673326e-05
-2.99219069557755e-05
-9.58638951800925e-06
-1.42281688769973e-05
1.15695027090051e-05
-5.30891926989203e-05
-3.21199976170754e-05
-4.0287917268748e-05
-3.68104021192991e-05
-7.45619356326217e-06
-5.63784623156543e-05
-3.13132153345075e-05
-3.03521212658644e-05
-2.61481006846107e-05
-2.41831491828948e-05
-3.88719752663314e-05
-1.91767304045288e-05
-3.22584792600288e-05
-1.83489769816751e-05
-2.95701178944523e-05
-2.39201400006762e-05
-1.01754027619807e-05
-4.17449070232053e-05
-4.44239206737974e-05
-2.82297506006121e-05
-3.52165815563351e-05
-1.1444698288443e-05
-4.34692369182489e-05
-3.1782664864066e-05
-2.97284490593727e-05
-5.53180648863174e-05
-3.0199215567545e-05
-2.63422324197775e-05
-1.00163005835021e-05
-4.17172489196061e-05
-2.45183911635749e-05
-3.60009419061991e-05
-2.72240102732417e-06
-3.43357960838603e-05
-1.18024922811279e-05
-3.77913871484889e-05
-4.74902432483677e-05
-2.44605908074607e-05
-2.33855483757573e-05
-5.11986271463717e-06
-3.54774274209446e-05
-1.52431766901764e-05
-5.23055996105834e-05
-2.43289527804076e-05
-5.50243731892118e-06
-1.12350489493124e-05
-1.9215594185085e-06
-3.28558587580998e-05
-2.4379993824774e-05
-1.54320535167187e-05
-3.21476683102876e-05
-2.55924600112954e-05
-3.12683732595634e-05
-2.81551710920766e-05
-9.94875443842258e-06
-1.20372392362178e-06
-2.23112787908976e-05
-5.17115224659596e-05
-4.07966455402545e-05
-2.53371491633315e-05
-4.3489312657842e-05
-5.18775573569965e-05
-7.42943455417621e-05
-5.61547795343158e-05
-4.93775484673673e-05
-3.67296839343066e-06
-2.38501449931799e-05
1.08738255615737e-05
-1.99414271144593e-05
-1.79444668140258e-05
-1.4063291891971e-05
-1.80113556829193e-05
-2.40134809334443e-06
-9.07575729446539e-06
1.15791283712732e-05
-3.56741679757371e-05
-3.348942765063e-05
-5.2657339948994e-05
-3.36940033057695e-05
-4.62484511742536e-05
-5.16250310316056e-05
-3.77585095477895e-05
-3.31945377025679e-05
-4.42405266855445e-05
-4.96469336989453e-05
-1.30887366807866e-05
1.95916784720597e-05
-7.77877892886996e-06
-3.52776775011515e-05
-7.11036389322832e-06
-1.13502239503688e-05
-4.58106103586371e-05
-5.21935848625061e-05
-3.30796336592406e-05
-2.81986682933117e-05
-2.6583278608879e-05
-5.61237920776398e-05
-4.73369628135147e-05
-1.90374396699833e-05
7.00456437988333e-06
-3.64583491112601e-05
-5.22477722958266e-05
-4.91916306451353e-05
-1.35861840387295e-05
-4.74841711088792e-05
-2.87526744214836e-05
-2.88639937850948e-05
-1.64454324678448e-05
2.38721800915133e-05
-4.76987479880675e-05
-2.41698362334954e-05
-2.96978836905481e-05
-1.38667258016746e-05
-1.0929306915338e-05
-3.93492595486472e-05
-4.48011362840302e-05
-3.55104839603252e-05
-4.22167605508527e-05
-3.23207135918259e-05
-2.39319178945103e-05
-1.8749425960838e-05
-3.27093693833831e-05
-2.60061789821936e-05
-1.65613751628564e-05
-5.56759930871108e-05
-3.37303878701893e-05
-1.75785602195451e-05
-1.8307592018161e-06
-2.68472673978208e-05
-3.01303368839237e-05
-4.87131254032085e-05
-1.4438705081791e-05
-2.8829012766251e-05
-7.54262139400212e-06
-3.18088712689985e-05
-5.1252627337279e-05
-4.33608188401019e-05
-1.50328146902654e-05
-1.73126384070383e-05
-3.52581932678719e-05
-6.10022345473265e-05
-3.52299579810253e-05
-4.54435427936358e-05
-1.23711989939331e-05
-5.15968294796823e-06
-2.12123571424579e-05
-1.5502409112365e-05
-6.017805926056e-05
-2.67182043960192e-05
-2.11266635127525e-05
-3.15912676630285e-05
-2.307730380887e-05
-1.58033838233957e-05
-1.02962113998737e-05
-2.21489551240194e-05
-4.64697508875627e-05
-3.3124152826083e-05
-3.09334765685683e-05
-4.97333204755991e-05
-4.08891097328383e-05
-3.85212359993737e-05
-9.99255844792027e-06
-4.20379566178402e-05
-8.04999966421657e-06
-3.50351595050887e-05
-3.44374329284371e-05
2.46709909727659e-06
-2.87087079868557e-05
-2.34608438055884e-05
-2.9802079068373e-05
-1.14758000080083e-05
-2.15124274094711e-05
-1.36868659522087e-05
-1.81076386916671e-05
-3.75778774223773e-05
-4.87200546305748e-05
-3.77083700134252e-05
-6.04022570104427e-05
-1.82835577370142e-05
-4.42492608244552e-05
-4.50325876923753e-05
-8.42442838476066e-06
-4.39155740438637e-05
-3.37164326675615e-05
-2.29591734756945e-05
-1.87995493898309e-05
3.38222443231591e-06
-1.66511422383177e-05
-3.60169793654007e-05
-4.83975064028504e-05
-3.45064698572907e-05
-9.29009654424694e-07
1.27794305170227e-05
-2.10327555136541e-05
-3.01429789726456e-05
-4.0825908975412e-05
-1.88991452914283e-05
-2.61693061678784e-05
-3.74482324571705e-05
-2.68286011083759e-05
-4.43974488951508e-05
-2.90288182153123e-05
-4.76205529746196e-05
-5.7038030979944e-05
-4.16980767154513e-05
-2.42861434609398e-05
-2.16239135341287e-05
-1.09259940662683e-05
-4.63088329989584e-05
-4.22746389016882e-05
-2.43954189618994e-05
-4.96149172811074e-05
-2.46493715907622e-05
-6.45874583653655e-05
-1.66096797906129e-05
-2.08234855067072e-05
-5.03255386257311e-06
-3.78031669650877e-05
-3.5874286351143e-05
-2.9384803587567e-05
-4.86045172702279e-05
-7.64409139901582e-06
-3.58425436453694e-05
-3.40922919287289e-05
-3.39007013458545e-05
-3.9452510778232e-05
-4.0850299575588e-05
-3.72278877526092e-05
-4.47455316794522e-05
-3.43791993352071e-05
-2.80804563354304e-05
-5.4703056250754e-05
-2.23843742450318e-05
-4.06458694354e-05
-2.58363540530405e-05
-8.57607650962949e-06
-4.00635168010726e-05
-1.62936329213185e-05
-2.89898391664832e-06
-3.38887236089427e-05
-1.1902208610008e-05
9.56691270527923e-06
-4.0706899801914e-05
-4.32614294890201e-05
-8.49497666796116e-06
-1.45918145328755e-05
-1.27937638048163e-05
-4.49858596951116e-05
-1.20231297405178e-06
-4.03209704016737e-05
-1.97414621693206e-06
-3.28843148924745e-05
-9.19386940652742e-06
-2.71181299996602e-05
-3.1645639236044e-05
-3.9825827115373e-06
-2.4715586847732e-05
-2.76174834856329e-05
-4.95416693376145e-05
-2.83903096034533e-05
-4.32916957798877e-05
-3.8659872815593e-05
-2.69595086969915e-05
-5.72750062935264e-05
1.15199740204043e-05
-6.00148627593861e-06
-3.76159536616868e-05
-2.29813613932932e-05
-5.07378088069407e-05
-3.92881788267813e-05
-4.92341269429635e-06
-2.33656441242709e-05
-3.66994062870697e-05
-3.21837197147354e-06
-3.76534607861435e-05
-1.03668979902403e-05
-3.67491705075819e-05
-1.52304096040573e-05
-3.99063589730347e-05
-1.53342033355284e-05
-5.09214901125761e-05
-4.05329616151614e-05
-1.02116612315116e-05
-4.50733203071016e-05
-5.09870885140447e-05
-5.91312813794104e-05
-2.8562383976676e-05
-4.32342312442501e-05
-3.7435403819366e-05
-2.92608035310093e-05
-3.92980812323928e-05
-3.83894985461964e-05
-3.77822355636892e-05
-8.4796533582151e-06
-2.3913194563498e-05
-4.25293023045555e-05
-2.43387641686998e-05
-3.231608303552e-05
-3.58943969442434e-05
-3.16049784618016e-05
-3.96274152038357e-05
-1.47438142508663e-05
-4.31231866742395e-05
-1.38212386051941e-05
-3.61919582657428e-05
-3.38947541465022e-05
-5.31020112073573e-05
-5.43992424298047e-05
-5.02904990617189e-05
-1.08333848883509e-05
-4.54140392699017e-05
-4.56435582481638e-05
-4.53828461031732e-05
-5.4054253313606e-05
-2.12384746798977e-05
-4.06767965538639e-05
3.06485809339427e-06
-4.93520456780392e-06
-1.53109405923003e-05
-2.4292032900265e-05
-2.12682546184079e-05
-4.92454231326963e-05
-3.90935960903373e-05
-5.33285305320767e-05
-6.2632676538426e-05
-2.57509028916303e-05
-4.87952403230219e-05
-5.66835253554597e-05
-6.79013617891131e-06
-4.33988281936356e-05
-3.01353886843729e-05
-1.42181336302466e-05
-5.01771078814743e-05
-4.41049429571309e-05
-3.01514671074598e-05
-3.67197393248428e-05
-3.5908370134768e-06
-9.51408996932346e-06
-1.62627527756154e-06
-2.31653533505106e-05
-1.11640535320921e-05
-5.53433071733629e-06
-2.93830541455993e-06
-4.01300783465309e-05
-4.12857923793949e-05
-3.52121765951458e-05
-4.2340331864299e-05
-4.66153241745862e-05
-1.69453771595964e-05
-4.48055877595557e-05
-3.62989364114506e-05
-2.69599497345576e-05
6.88391350773606e-06
-1.73892254445255e-05
-3.61221350643143e-05
-1.29905253176962e-05
-1.1401390903114e-05
-2.75814866158016e-05
-2.79440070917614e-05
-9.98763266505827e-06
-1.67265728117784e-05
-2.27143797118917e-05
-4.9976393127628e-05
-3.69269268807891e-05
-4.32563717640502e-05
-2.83072882648037e-05
-1.71783683343186e-05
-1.35749608705194e-05
-2.62606291073064e-05
-4.18048121836776e-05
-2.00695293682226e-05
-1.61902729951379e-05
-3.7330513799339e-05
-1.40892875243223e-05
-3.47657784688159e-05
-1.66312675874578e-05
-2.27064388617695e-05
-6.62301618150208e-06
-7.78308185525985e-06
-1.71458013707915e-05
-1.87418169994018e-05
-4.63010562601248e-05
-3.28427188121948e-05
-2.12476002273536e-05
-1.36421583078067e-05
-1.79554922271119e-05
-3.49173261583705e-05
-2.33292806007693e-05
-3.01373294917348e-05
-6.60008233374615e-06
3.93355520213585e-06
-2.86985064632383e-05
-5.29240426342036e-05
-2.57880077968966e-05
-2.7949833018556e-05
-2.28934641161805e-05
-3.40821904749607e-05
-2.81564811717335e-05
2.31818730189545e-06
-2.06313373517912e-05
-4.78251301021619e-06
-3.59851710181318e-05
-4.44278511003507e-05
-5.25224056659557e-05
-3.13143674423747e-05
-1.27077368285398e-05
-1.34138414534048e-05
7.05333397558882e-06
-2.31521120107733e-05
-1.68919932719807e-05
-3.14970153400408e-05
-3.23605323805454e-05
4.82602748045642e-06
-5.67001606414078e-05
-1.76724658433535e-05
-2.40609051778907e-05
-7.11043769190686e-05
-1.30003346617931e-05
-1.00075220446104e-05
-5.10895929050016e-05
-2.5120141480013e-05
-4.80209019270875e-05
-3.02405657311833e-05
-7.40427376976006e-05
-2.45343635292217e-05
-2.92576118782861e-05
-2.92443398521318e-05
-2.34531998165778e-05
-3.38937915060988e-05
-3.69294847085124e-05
-4.24021422178192e-05
-2.22680452901755e-05
-2.05645023856307e-05
-1.62994437046733e-05
-1.26482321735266e-05
-3.92901230586522e-05
-4.26607028096097e-05
-3.92527026629517e-05
-2.78764073011609e-05
-2.5525573872665e-05
-4.33466356186081e-05
-1.70696005337753e-05
-1.76946690414152e-05
1.60268797667737e-06
-2.86918475123694e-05
-3.47187463133216e-05
-4.8811355793637e-05
-4.69121981989986e-05
-2.82740262932593e-05
-3.59726444150552e-05
-3.31801474533597e-05
-1.77078722337031e-05
-3.67553195631302e-05
-2.76784625666595e-05
-4.15367237539561e-06
-2.84617872931574e-05
-2.65517211272587e-05
-2.49969119525982e-05
-3.92898931168648e-05
-3.01761887821865e-05
-3.26637656746995e-05
-2.79594797722017e-05
-1.56628812703239e-05
-6.36041960855701e-05
-1.89728388597093e-05
1.48268931760453e-05
-8.4335931083168e-06
-4.64908529689211e-05
-5.74043023127515e-06
-5.40984329889536e-05
-2.1323051607284e-05
-9.97916613222405e-06
-1.54921812897394e-05
-3.2011908819588e-05
-4.00509969006448e-05
-3.84690456434647e-05
-1.9314633136652e-05
-2.22100584479976e-05
-6.31361436879801e-05
-3.48271999888285e-05
-2.01363970149915e-05
-3.22671462731018e-05
-5.62991776186398e-05
-3.50352826577312e-05
-2.91693394779121e-05
-3.78635609404086e-05
-5.72249707597276e-05
-2.99553979678237e-05
-7.30460870500834e-06
-1.53928433423927e-05
-2.82250544477776e-05
-5.7969324574856e-06
-2.31828463576681e-05
3.65581807474352e-06
-8.11828605810672e-06
-9.84344190265011e-06
-1.5272266596549e-05
-4.88335753701063e-05
-1.52503333871273e-05
-3.12774715449692e-05
-2.58396920815236e-05
-2.65289442301106e-05
-2.07827267469307e-05
-5.25972950402875e-05
-2.69535082444007e-05
-6.02481944635436e-05
-5.71273150207291e-05
-2.10406624949961e-05
-5.78876386591955e-05
2.77095859750305e-05
-3.01771509171647e-05
-4.7785281120996e-05
-1.03810948269438e-05
-2.66159269693569e-05
-7.196995862642e-05
6.53058048135964e-06
-3.83859036991146e-05
-4.64395596203303e-05
-2.73830364271616e-05
-4.9121684437005e-05
-2.48731845515102e-05
-2.31608238706656e-05
-2.64322536401884e-05
-3.42076729556606e-05
-1.6847933008603e-05
-1.73416677897571e-05
-4.60697887920915e-05
-1.69661117531882e-05
-4.16027322816627e-05
-1.23839859631477e-05
-2.00097744495446e-05
-4.93471872272529e-06
-2.33598182782787e-05
-1.91770308560475e-05
-2.48046372280049e-05
-2.98605172429357e-05
-3.59925205635786e-05
-2.93661584653516e-05
7.68187027025292e-06
-3.46807797500921e-05
1.50700172121853e-06
-1.32533606574328e-05
-1.55947282650977e-05
-2.04272107754568e-05
-4.38231592257318e-05
-2.33690560805965e-05
-7.8704188421916e-06
-3.80534507257735e-05
-1.12766040629535e-05
-2.54713999931302e-05
-3.38618580679711e-05
-1.32605907707096e-05
-3.71223124945043e-05
-3.55770251411574e-05
-5.74388102162591e-05
-1.26709827783396e-05
-4.04658350143297e-05
-5.59799378722168e-06
-4.28855925242756e-05
-2.139872927896e-05
8.62946822843889e-06
-4.07832282144992e-05
-4.51936807024317e-05
7.13097668856822e-06
-9.63634535308341e-06
1.25755821364724e-05
-3.4415905252074e-06
1.73372038112021e-06
-3.16273230477142e-05
-2.33814148730513e-05
-2.55470499075609e-05
-1.85043432795902e-05
-5.15769332366638e-05
-3.14070938604218e-05
-5.33407601536779e-05
-9.34579517359941e-06
-5.32569551618637e-05
-1.53838821732009e-05
1.18490901825541e-05
-3.93055987130366e-05
-2.78330023094659e-05
-1.1680037898879e-05
-4.79088624736489e-05
5.51219214639384e-06
-1.02505752805293e-05
-1.9044797228212e-05
-3.98931356990398e-05
-3.0309326972771e-05
-1.24409009056114e-05
-3.40462102291051e-05
-1.91501654227525e-05
-4.83603939914743e-05
-6.11699497617646e-05
-3.99276575892191e-05
-3.40965288934965e-05
-1.11187957227524e-05
-3.79809948768004e-05
-6.07423242536691e-06
-3.25634599789029e-05
-3.39607291735155e-05
-2.71143048630218e-05
-2.86870200683385e-05
-2.2210192182972e-05
-3.49186023215519e-06
-3.08965160586296e-05
-3.44124579914859e-05
-2.27479830824707e-05
-3.03130956826313e-05
-4.94725139691894e-05
-4.20210729408524e-05
-2.16595425229553e-05
-9.43337828857479e-06
-4.58682852997197e-05
-1.93991302485992e-05
-2.22112465428417e-05
-1.90210299258418e-05
-3.94120373261045e-05
-6.90173755169899e-06
6.55375346777899e-06
-2.53067924502946e-05
-2.05834978529258e-05
-2.31796808052628e-05
-2.12344355856012e-05
-2.54311074654142e-08
-3.63044625990097e-05
-6.70223960434777e-06
-3.75310927448102e-05
-3.39503708769718e-05
-3.21205070278966e-05
-3.61198685048253e-05
-6.30124173398055e-05
-1.78085138695706e-05
-4.50309117873464e-05
-2.86425247146486e-05
-1.46161223186315e-05
-2.68526698093797e-05
-1.55721707349489e-05
5.17706432683446e-06
-1.79832605912906e-05
7.67567097225138e-06
-2.05795129296372e-05
-6.81944260570329e-06
-2.68081238883114e-05
-1.34424905566573e-05
-3.31657066159952e-05
-1.38036130104131e-05
-1.55521158909744e-05
-4.88668839763036e-05
-3.49590424476168e-05
-2.21474815879771e-05
-3.00143139586694e-05
-1.35368391478318e-06
-2.96613435043627e-05
-5.52434479499412e-06
-2.10917598410308e-05
6.20191723530015e-06
-1.13131892885353e-05
-4.92314790021901e-05
-1.07690319515921e-05
-2.68582713629114e-05
-4.78168983489706e-05
-3.3692276266112e-05
-2.63657804743707e-05
-4.28182768825947e-05
-2.46896684242546e-05
-4.44501597976338e-05
-5.59547179445716e-05
-3.6237819659316e-05
-1.25931915393904e-06
-2.66840446264779e-05
-4.96256806391927e-05
-5.59101196266343e-05
-1.03379595449278e-05
-2.65138208205413e-05
2.68787405529256e-07
-6.35705680037072e-06
8.84348507714786e-06
-2.84052951833834e-05
2.74591450849666e-05
-3.06682142685541e-05
6.83975485200223e-06
-2.38736865057183e-05
-5.67270999850843e-05
-4.46663819899149e-05
-1.20972318061524e-05
-7.55663285374351e-05
-4.47204474284823e-05
-2.89607745203378e-05
-1.04425720707145e-05
-2.07326431073987e-05
-6.23229381213447e-06
2.80665575532854e-05
5.94474215615611e-06
-2.27743211029544e-05
7.24172394191645e-06
-2.52137483019584e-06
-5.15704194779261e-05
-7.13261160780009e-06
-4.45206124982137e-05
-6.23791542028082e-05
-1.10631199338551e-05
-5.37169291925117e-05
-1.60593237799103e-05
-5.09758091055252e-05
-3.81304972850895e-05
-6.47966245637382e-05
-1.33120916347734e-05
1.44673088309232e-05
-6.83042873083075e-05
-9.25668971006674e-06
-7.11826986329512e-06
-2.52991682314117e-05
1.07038935023958e-05
-6.77195516055204e-06
-2.49461526430877e-05
1.77888558077825e-05
-2.52936395718509e-05
-1.64071417635741e-05
-1.31638707665967e-05
-3.2079315139341e-05
-3.09385495668732e-05
-3.42361218624033e-05
-4.1923947530799e-05
-4.75330418008389e-05
-3.85466204304176e-05
-8.11567829135708e-05
-7.53743391276992e-05
-2.12066454293713e-05
-3.02455946331206e-05
-3.36337874138401e-05
-3.80896917323319e-05
-4.94795091633856e-05
-1.61016800797321e-05
5.89995993298313e-06
5.54231973762789e-06
-1.36632382611319e-05
-2.14708972986414e-05
-1.40500187175006e-05
-1.76306402477427e-05
-3.12300941193146e-05
-5.79536687550886e-05
-4.60253380378267e-05
-5.16943600593563e-05
-3.90136218779117e-05
-6.58089782383956e-05
-5.87002632379093e-05
1.72827465395071e-05
-2.60043390223273e-05
-4.94036946004358e-05
-1.81738158915641e-05
-1.83043499121972e-05
-3.24642993288963e-05
-4.61116967357303e-06
-1.17682780702326e-05
4.78176005795421e-06
-8.18771504562657e-06
-2.04575007281199e-06
-2.16850189039461e-05
-4.26019349822103e-06
-3.69971511448626e-05
-1.49058825896449e-05
-2.33344646189887e-05
-6.15271486554543e-05
-2.41777407668468e-05
-2.73578783946349e-05
-4.21673814322534e-05
-2.36012766911029e-05
-2.40120412667484e-05
1.53255850318724e-05
-9.66931800519316e-06
-3.98363430743969e-05
7.3884633660184e-06
-2.79452510062116e-05
-1.7657307443517e-05
-2.02300030230252e-05
-1.11246626197197e-05
-3.96067655302269e-05
-4.27430425307606e-06
-1.77431584692601e-05
-6.11972908547899e-05
-8.0181267349316e-05
-3.98727239605498e-05
-3.66811465495952e-05
-2.13314118323757e-05
-3.89491985169244e-05
-9.38864504314191e-06
-3.06381420619769e-05
-1.29097278295885e-05
6.39968910099648e-06
1.34989935097367e-05
3.36745534511106e-06
-1.69050504504432e-05
-2.29915427579598e-05
-2.66231112903439e-05
-4.86066992812799e-05
-3.3987346269361e-05
-5.82231493998202e-05
-4.21209738934135e-05
5.9444679050662e-06
2.25322269242281e-05
-1.17598362509996e-05
-3.91005488063051e-05
-2.58331748665056e-05
-2.28893666359696e-05
-5.63119979569961e-05
-2.17555719877773e-05
2.06126179246304e-05
4.41105238694655e-06
-8.99971471181923e-06
-1.96476426519051e-05
-2.43217727117478e-05
-1.84404716307923e-05
-4.18949879438631e-05
-3.72402035775903e-05
-1.70225534373584e-05
-2.7712233302368e-05
-2.78039350716695e-05
-1.38395583530804e-05
-3.0434773821823e-05
-8.93288326628703e-05
-4.25249230268949e-05
-6.92018162815379e-05
-6.00353961436017e-05
-4.92990237924823e-05
-2.64385245443223e-05
-2.57072110479061e-05
2.3031669797476e-05
-4.59468476530383e-05
-6.88228145513043e-06
-2.87171110366109e-05
-2.06678426111102e-05
-3.74867652889044e-05
-2.0904219215127e-05
-6.0046561669586e-05
-5.35450774381848e-05
-4.44963066135846e-05
-1.19831092290101e-05
-4.41730220218104e-05
-1.82025421862123e-05
-3.90842395845548e-05
-4.94896998195994e-05
-8.8066829954218e-06
-2.96072801921657e-05
-4.30653266309265e-05
-3.78865183497162e-05
-3.31529505214615e-05
-1.5836941630297e-05
-1.86477742278902e-05
2.1196775260187e-05
-2.80815904417315e-05
-5.48650132069627e-06
-3.19472559938637e-05
-3.20611661417088e-05
-8.39986877522222e-06
-5.76554825283103e-05
-6.54429678537911e-05
-6.39997122407799e-05
-3.83190897439745e-05
-1.72756999586293e-05
-3.67529193786744e-05
-9.95252439543607e-06
-3.73723093630432e-05
-1.30178858967781e-05
-2.64786532733849e-05
-3.97109195727917e-06
-3.35179264075921e-05
-2.46662985111694e-05
-2.8924261353126e-05
-1.30611721128875e-05
-2.11318517349872e-05
-1.40569152415678e-05
-2.34304640009647e-05
-5.06595495426748e-06
-2.34941166775167e-05
-4.74837834685481e-05
-5.96109715062438e-05
-3.86810875097012e-05
-3.4684420653328e-05
-5.58614743494874e-05
-3.02097636386135e-05
-2.3764877252325e-05
-1.22400275573757e-05
-2.87648160140206e-05
-1.81061423001096e-05
-1.09035640031009e-05
-3.53317205402548e-05
-6.76261850179457e-07
-4.16902228812469e-05
-3.89753235360588e-05
-4.49029103273135e-06
-1.28458237524318e-05
-4.17295239867553e-05
-4.02945013008417e-05
-4.35170931947831e-05
-5.41538077068614e-05
-6.03896390555656e-05
-4.4040870424249e-05
-2.77197913079275e-05
-2.04148335027711e-05
-2.36607073652327e-05
1.83196750596005e-06
7.92547904472238e-06
-1.75269274214646e-05
4.58629201885964e-06
-2.92638331992734e-05
-1.68719121042271e-05
-2.14178595263833e-05
-1.24775475549154e-05
-1.18947886548466e-05
-2.42494654405688e-05
-2.76941996328856e-05
-4.02828934634677e-05
-2.71285298533004e-05
-5.49823933327688e-05
-2.25129325063717e-05
-4.54530341087221e-05
-3.91561153019165e-05
-4.7466158736543e-05
-4.10701496822096e-06
-4.18282691560308e-05
-4.19262906265178e-05
-1.96544934037316e-06
-2.89063161233996e-05
8.15734157042394e-06
-2.61981547003955e-05
-2.77960005056315e-06
-4.49167583073133e-05
8.32032297178198e-08
2.62832810463097e-06
-3.26733513038317e-05
-3.27685608730747e-05
-4.31660275319427e-05
-3.26245019600208e-05
-3.77057038067011e-05
-2.07661104839882e-05
-2.62473295215215e-05
-3.53201217869536e-06
-4.22992227311381e-05
-1.98637127926959e-05
-1.20025270989926e-05
-8.48979274522053e-06
-1.76173950291452e-05
-4.10923042259276e-05
-4.08334871423805e-05
-1.40471355905973e-05
-2.16081951952508e-05
-3.51124389115299e-05
-5.63881461871935e-05
-3.78687773609043e-05
-3.12093244294752e-05
-9.22619569945365e-06
-1.86197607028324e-05
-4.39786910240686e-05
-1.65040086876402e-05
-2.93363162471288e-05
-5.56510797695592e-05
-6.53953484368896e-06
-5.80353742830466e-05
-3.48567097671335e-05
-3.98885292783974e-05
-1.0732740104826e-05
-7.54877678204346e-06
-1.43011031775237e-05
-1.68947658584914e-05
-2.68661602087059e-05
5.68986561317201e-06
-3.95109036933786e-05
-3.64502934334053e-05
-2.99393440208657e-05
-3.77974410241326e-05
-5.52503198016554e-05
-3.75502515032276e-05
-4.27988572464002e-05
-5.65860900817468e-05
-7.11977242208726e-05
-1.83671048790564e-05
-2.00151641214227e-05
-3.13898770379609e-05
-2.30134123516369e-05
-4.27706516356098e-05
-5.4212964038753e-05
-1.70963239151064e-05
-2.22692111993435e-05
8.0576905042871e-07
-2.35235694583094e-06
-8.58422940675947e-06
-3.65529487181302e-05
4.54089411161652e-06
-2.84586693640926e-05
-2.56586785571783e-05
-1.09657880819979e-05
-3.23940688295333e-05
-5.68840407004546e-05
-3.16394678969626e-05
-2.58915908153893e-05
-4.26414642643421e-05
-3.53427260098184e-05
-1.17129320953084e-05
-3.52757823063372e-05
-1.48379387028232e-05
-5.61494487266055e-06
-2.28453729682682e-05
-3.02212272992163e-06
5.98310907910033e-07
-4.15081962965617e-05
-2.96217897481454e-05
-2.87076790254006e-05
-2.82214509954136e-05
-2.73608869298333e-05
-2.52174265241401e-05
-2.78594173044756e-05
-3.61201149756066e-05
-3.50699384531292e-05
1.65533810030734e-06
-3.49767409154313e-05
-3.91739116399108e-05
-2.27870707957535e-05
-1.5280177991098e-05
-4.25385579110437e-05
-1.32159476127097e-05
-2.38501869757639e-05
-7.48192011606976e-06
-1.74677978289032e-05
-4.42274315057853e-05
-5.19249299390238e-05
9.08963593766596e-06
-7.66686678353833e-06
-2.78778455700843e-05
-3.69318184798751e-05
-5.46055028209222e-05
-3.86168300866124e-05
-5.06483781708019e-05
-6.23362182914154e-06
-6.10641997604993e-06
-3.68565290824826e-05
-3.55459010211954e-05
-5.04711945963033e-05
-1.73585535178702e-05
-2.30521289112124e-05
-2.45114664399979e-05
-1.91720085843155e-06
-8.40156045789955e-06
-4.20682601144398e-05
-3.78712283594018e-05
-2.75401559604924e-05
-2.44350700082493e-05
-2.15403224314553e-06
-3.09537678300913e-05
-2.69959205414353e-06
-4.4160983340226e-05
-3.3631045152536e-05
-3.57052612510188e-05
-3.79134977039737e-05
-2.83782860035986e-05
-1.97414743349753e-05
-2.62915575847957e-05
-1.71155751889639e-05
-2.22786943892957e-05
-4.96512008249654e-05
1.26469418982161e-05
-3.87822639817751e-05
-3.74071667647629e-05
-2.28467573830298e-05
-3.78886472212339e-05
-4.44031294626907e-05
-2.63220121548603e-05
-2.4629256633495e-05
-1.02631323848149e-05
-6.22811742807312e-05
-2.18528218918713e-05
-2.82861165634268e-05
-3.59996049864104e-05
-2.8016060750078e-05
-3.61624936680907e-05
-4.20334797502947e-05
-3.5974529550155e-05
-3.68405855508809e-05
-4.14292897553941e-05
-3.93874850485986e-05
-5.36590855444441e-05
-9.88554304651914e-06
-1.58241539755401e-05
-1.98866103356898e-05
-2.29782227885498e-05
-1.32149586089178e-05
-3.521974899076e-05
-3.23410972032398e-05
-6.7292341476046e-05
-2.4097159360429e-05
-3.89239400023403e-06
-2.23042620577207e-05
-2.25906752188384e-05
-2.83962714490054e-05
-5.32770371074173e-05
-3.46038684581755e-05
-2.1183620040357e-05
1.46949598275035e-07
6.65576994263584e-06
1.44658129125181e-05
-3.08700120691077e-05
-2.82181683751724e-05
-1.90723598470753e-05
-4.34180564538593e-05
-3.73288822238641e-05
-3.48225813975154e-05
-3.86254577145572e-05
-2.2456712071286e-05
-2.72314152571226e-05
-2.79355944768813e-05
-3.09789547970786e-05
-3.13146797549749e-05
-1.74941432064869e-05
-5.06218750579722e-05
-3.49457212828222e-05
-1.03847890793698e-05
-3.2951996174145e-05
-8.89652649523579e-06
-4.61008558649525e-05
-3.64146766953794e-05
-3.40404703898992e-05
-5.80324972710326e-05
-1.85397431308374e-05
-2.25471406465533e-05
-3.96339834912272e-05
-4.36905039178672e-05
-4.61188802698464e-05
-3.14781079357021e-05
-4.40575603103064e-05
-4.10376070522473e-05
-1.74790361007771e-05
-6.49757679099755e-05
-3.71880902622525e-05
-1.63025196673838e-05
-4.47055153165872e-05
-4.46737799243534e-06
-1.65032473888447e-05
9.32393900794996e-06
-3.35790776623932e-05
-3.90980031447384e-05
-2.2778104552043e-05
-2.78005769131119e-05
-2.26834222641679e-05
-1.71180404610241e-05
-6.46713658441573e-05
-1.63324960679176e-05
-2.6926565151825e-05
-5.47568123563934e-05
-2.85261022830924e-05
-5.24011494272491e-05
-4.17248310191311e-06
3.68460903842995e-06
6.60029015348731e-06
-5.41921339726188e-05
-3.42061045739261e-05
4.64846168086738e-06
-2.89772873026852e-05
-3.60245891585191e-06
-2.3222611881332e-05
-1.30319755657533e-05
-1.64535505914278e-05
-1.89954751464676e-05
-4.96583648718558e-05
-3.22067939619791e-05
-1.89974048819224e-05
-5.89975639312467e-05
-6.33430163968642e-05
-7.22746913450858e-05
-4.42077497470636e-05
-9.84553002446995e-06
-1.89034840545913e-05
-3.61308454170807e-05
6.00126915975449e-06
-1.14537504216297e-05
-1.46792497236087e-05
-1.65744104781242e-05
-2.55717294790612e-05
-3.02139137309513e-05
1.75160654167343e-05
-5.31885015476857e-05
-2.19419856520336e-05
-4.19281034231017e-05
-6.72054352111169e-05
-2.75297369300512e-05
-1.71248352767299e-05
-3.9919895957037e-05
-2.60232759983036e-05
-1.92815471933659e-05
-1.02851977093531e-05
-1.62450606395745e-05
-3.500213613241e-05
-1.88912171481335e-05
-5.91198119629869e-05
-3.27220574877461e-05
-4.09543518595775e-05
-2.7567179428839e-05
-1.01862337957403e-05
-1.77786780331658e-05
-3.17552181844191e-05
-3.04214666916738e-05
-7.38740164692078e-06
-3.10026319830678e-05
-1.9857743469069e-06
7.00992534544628e-07
-2.8508915444093e-05
-5.59080988462398e-05
-3.01370924975677e-05
-2.7132162842039e-05
-4.2039354199831e-05
-5.1197543408235e-05
4.43892157924533e-06
-2.9805172390318e-05
-2.70778194181739e-05
-4.70467355950085e-05
-1.70220690538668e-05
-3.62606960712447e-05
-1.16657920928323e-05
-2.36382933733526e-05
-3.24996400748788e-05
-3.39538462194902e-05
-1.79504690821457e-05
-3.39989756444199e-05
-4.92144054612599e-05
-2.02972485622335e-05
-3.26787862349549e-05
-3.7933338144813e-05
-3.75197162300793e-05
-1.26632664339055e-05
-3.79329304056596e-05
-5.95334221004234e-05
-4.86812810925149e-05
-4.87419481888461e-05
-6.29521691395778e-06
3.55983375520991e-06
-1.96263775007411e-05
-3.26159023145207e-05
-2.42425868790733e-05
-2.22169484489962e-06
-2.08741021558789e-05
-5.72047425375887e-05
-1.3972000582171e-05
-4.9053370888276e-05
-3.08409565185507e-05
-3.58537535102083e-05
-9.8665678435986e-06
-2.11960923411263e-06
-1.90504998635804e-05
-3.88189551139421e-06
-3.03783027659255e-05
-5.57603949416924e-05
-4.08244128448634e-05
-2.10493330700491e-06
-1.97810127009968e-05
-3.23194219474715e-05
-3.80986858983348e-05
-1.04559310811991e-05
-1.21043090028955e-05
-2.51268728003119e-05
-3.00925373018327e-05
-1.57310679671896e-05
-3.8406493363912e-05
-1.40126766683074e-05
-2.71117487934851e-05
-4.61083645062439e-05
-4.19226126954265e-05
-3.46445448116132e-05
-4.01039936674203e-05
-1.90145207078841e-05
-6.82368099694498e-06
-6.44035640005226e-05
-3.68018429205818e-05
-6.19699262399229e-05
-1.68432698786356e-05
-4.55204070820317e-05
-6.27620398344486e-05
-3.8873667014432e-05
8.79007816654274e-06
-2.38817977881192e-05
-4.27690923645705e-05
-4.30988690483326e-05
-9.49322403233544e-06
-3.36986838981053e-05
-3.98252032445506e-05
1.06369868023562e-05
-1.77047889318972e-05
-4.28981698038712e-05
-2.78843391012152e-05
-4.55407058404875e-05
-4.99937196443321e-05
-4.38128395275993e-05
-1.89219986181581e-05
-2.84743272845486e-05
-1.2143747264952e-05
-2.94688411157852e-05
-1.46547835246591e-05
-4.84796758683891e-06
-1.95440357794244e-05
4.96267076029833e-06
-1.33589627035309e-05
-2.62436104850913e-05
1.41866874187409e-05
6.24487251188605e-06
-1.08043189237681e-05
-3.27520265385784e-05
-3.82577049277673e-05
-5.87284157477502e-05
-2.61004559965965e-05
-3.89290917361628e-05
-1.1416477703757e-05
-5.42132637923225e-05
-3.55024454157063e-05
-3.85799620268261e-05
-6.24292527645776e-05
-2.97454003572849e-06
1.61091535978169e-07
-1.18133416064741e-05
-2.39251237286869e-05
1.33641613848955e-07
-1.04939640547314e-05
-1.24556939926153e-05
-1.22831009940713e-05
-4.84696101036219e-05
6.37027706793098e-06
-4.73414558479966e-05
-1.02280601848759e-06
-2.42266793155081e-05
-6.97088463128495e-05
-5.20701493809932e-05
-5.41936863657767e-05
-3.06841949887581e-05
-5.19289720094622e-05
-5.83107188249255e-05
-2.36113221833205e-05
-2.3825060141943e-05
-9.5648149019747e-06
-8.18736606077122e-06
-1.72413364245001e-05
-6.29065184715337e-06
-1.07332704723839e-05
-2.02498312567221e-05
9.16629644265939e-06
-2.09228553488497e-05
-2.18321807124706e-05
-1.84305224397912e-05
-1.27736638178392e-06
8.6707528517146e-06
-4.95415733587977e-05
-3.01662288560234e-05
-4.61974054100346e-05
-4.73854829323048e-05
-2.13199048552619e-05
-3.70778317496046e-05
-4.36695362521435e-05
-6.56522034346278e-05
-8.51009459380415e-06
-3.88966339954521e-05
-2.67663959054823e-05
-3.27200925655843e-05
-1.13223848135238e-05
-9.44485889798009e-06
-2.56162538103966e-05
6.27041954713871e-06
-2.7160119788543e-05
-7.20589722085754e-06
-2.05731608788678e-05
-3.04818465235006e-05
1.37468944260023e-05
-4.48681048075256e-05
-3.76174456789683e-05
-1.73792396259605e-05
-2.28746538167638e-05
-4.99534096349957e-05
-3.02140745701056e-05
-3.51497755039059e-05
9.26660340453224e-07
-6.28884138924753e-05
-3.16075087407767e-05
-1.21271292639731e-05
-1.18135615930839e-05
-2.57499731751275e-06
-1.08952884935133e-05
-4.66022642113572e-05
-1.55298563735116e-05
-4.48599346782733e-06
-4.45200962160008e-05
-3.47607342480626e-05
-3.46685166608995e-05
-2.07558822253358e-05
-4.15494775115494e-05
-1.23468460436089e-05
-4.25379708340994e-05
-2.91235351612536e-05
-2.63154153945776e-05
-4.82378131691971e-05
-1.30387747437167e-05
-3.3938699375692e-05
-3.12685046993387e-05
-1.70096771786642e-05
-6.06887051647373e-05
-3.24510245097606e-05
-4.26100859962175e-05
-2.70185476045882e-05
-3.24543929270768e-05
-3.74944140061469e-05
-3.291100926228e-05
-2.9081768975335e-05
-3.83527601137732e-05
-6.38844808991136e-06
-1.16855586007536e-05
-3.21925362915399e-05
-1.01844512432795e-05
-1.05505560197693e-05
-1.65327824158119e-05
-2.34315277039593e-05
-5.77048630784053e-05
-1.10496430682737e-05
-4.39764012213124e-05
-5.17803056709786e-06
-1.89234360592431e-05
-1.09278375707167e-05
-2.63867100632317e-05
-1.19633148995426e-05
-3.5951989542156e-05
-2.70186978310674e-05
-3.69248126243462e-05
-6.09922951779441e-05
-2.96179847731036e-05
-1.15842657711516e-05
-3.48905990201967e-05
-2.06016288283148e-05
-4.19640675260253e-05
-3.17737489684898e-05
-4.09795578029096e-05
-8.87141396992472e-06
-4.70872064739794e-06
-2.04029005610727e-05
-3.37551511244519e-05
-1.45904430666715e-05
-3.94586524156352e-05
-2.2694085344548e-05
-4.60411075688405e-06
-2.8136920413638e-05
-4.25751207242333e-05
-2.77131839787758e-05
-1.97581561555e-05
-3.18808698195169e-05
-3.29308779181277e-07
-3.80886414543751e-05
-5.16568848959326e-05
-3.99898543491948e-05
-2.80903836192042e-05
-2.59258517287081e-05
-8.6461008696301e-06
-2.06592123936514e-05
-3.38976030398465e-05
-3.80472833056135e-05
-2.82136538822893e-05
-3.48199840746124e-05
-2.9268373000688e-05
-9.22923543020884e-06
-1.99673097434302e-05
-3.27951648124127e-05
-2.78209607153664e-05
-3.47221563738432e-05
-4.6059714138766e-05
-1.77774432380104e-05
-1.93703458641492e-05
-2.44301915433958e-05
-2.39691337465188e-05
-1.7737653079525e-05
-2.98464876915089e-05
-3.25652021756738e-05
-3.70847829370509e-05
-2.9079049064929e-05
-2.93156705826308e-05
-5.52911136103745e-05
-4.4148158931453e-05
-2.06255837106994e-05
-3.27831656766285e-05
-4.36258575336418e-05
-6.21111759697467e-05
-4.28087313252412e-05
-3.59326166723099e-05
-3.1685933896815e-05
-2.28510186747996e-05
-2.73312086080858e-05
-4.27697995992143e-05
-9.99320990164627e-06
-3.36780581632839e-05
-4.07295445806046e-05
-1.38771650554792e-05
9.42278896675788e-06
-2.84207190752704e-05
-1.3928186177095e-05
-3.38517491025682e-05
-4.03755220442683e-05
-4.89506080692804e-05
-8.05219062014491e-05
-6.94751051615016e-05
-4.56692600858214e-05
-5.54724751067795e-05
-2.75370866176746e-05
-1.46646275170462e-05
-1.26404042339303e-05
-3.99346510547558e-05
-4.67538901530034e-05
-1.48804294731234e-05
-1.40379633427104e-05
-1.28406249633646e-06
-1.22291524727186e-05
-3.69750659058359e-05
-3.26572985974819e-05
-3.18894939130282e-05
-4.72465597895994e-05
-5.97629661900859e-06
-2.64117109777557e-05
-3.87454838554492e-06
-2.66154082059281e-05
-1.65279972597204e-05
-5.30871584494442e-05
-3.06537891250518e-05
-3.22139283573371e-05
-4.1339743855687e-05
-4.23845564457177e-05
-9.34039408000344e-06
-2.04780828173674e-05
-3.20511024926544e-05
-2.67360497816163e-05
-2.54062230362506e-05
-3.31896580193851e-05
-2.88328034570935e-05
-3.45376100918797e-05
-2.50620258022369e-05
-2.75912202566979e-05
-2.98647279178282e-05
-4.13764994728625e-05
-4.41069870497854e-05
-3.12182661691736e-05
-2.13218269220416e-05
-3.79557713852938e-05
-1.91927314597878e-05
-2.3614945478389e-05
-3.88462091105094e-05
-1.4143847374781e-05
-4.04715257806668e-05
-3.81478288650202e-05
-3.39126668832072e-05
-1.61894955425831e-05
-8.10121855674609e-06
-3.19456797732181e-05
-1.73358894170636e-05
-3.37700326873569e-05
-1.79279218682247e-05
-3.97300250860158e-05
-5.22028183029611e-05
-3.90112519021381e-05
-3.98769265094312e-05
-3.58783935186475e-05
-5.59869190459443e-05
-2.3806815533442e-05
-4.56895690106859e-05
-4.2714290495025e-05
-3.55490044943813e-05
-2.1996181226316e-05
-3.50733921717969e-05
2.55318124060338e-07
-3.22759800916983e-06
-2.74364449783269e-05
-2.92596036229331e-05
-2.72850150148802e-05
-5.64495292886755e-05
-4.43201549489842e-05
-4.48683537307875e-06
-6.10462892028751e-05
-3.93444388523978e-05
-3.59363566682874e-05
-3.02141677422896e-06
-4.34078321581741e-05
-4.53755367651439e-05
-4.81751812348344e-05
-3.47495810937974e-05
-3.92460259346889e-05
-1.23597913940034e-05
-2.26171561645022e-05
1.32092163888128e-06
-3.35026119999127e-05
-1.94155332435393e-05
-3.2982565528894e-05
-1.41533098231758e-06
-3.48847324375148e-05
-4.74593157644054e-05
-3.76886805093393e-05
-3.90054439125786e-05
-2.19064509538475e-05
-2.54425592648103e-05
-1.77829041496017e-05
-4.07315738240722e-05
-3.45974458924206e-06
-1.84174582615575e-05
-1.78778946414452e-05
-5.95458380913974e-05
-3.28644581423854e-05
5.66577525933164e-06
4.25377322689384e-06
-2.95300583773566e-05
-2.16370621543169e-05
-3.47366189799817e-05
-3.15165399388839e-05
-3.75355549436966e-05
-2.30305110734458e-05
-8.21814398133844e-05
-3.23648710411505e-05
-4.36078869713526e-05
-8.92581540181304e-06
-3.14593291354132e-05
-3.60701464916447e-05
-3.14877421219253e-05
-7.07482163222327e-06
-4.41965236528548e-06
-8.3786316459982e-06
-9.39889496266891e-06
2.59449485966798e-05
-1.25963757758679e-05
-1.75198173394861e-05
-4.31052755734286e-06
-4.86468007899084e-05
-3.82174727613478e-06
-1.35573471771565e-05
-2.84921781350313e-05
-4.99432194858611e-05
-5.11662379472335e-05
2.95118186770144e-06
-2.91321324872411e-05
-5.3152621605082e-05
-3.68657010572093e-05
-8.9530904385048e-05
-3.82601687929301e-05
-2.41212887239339e-05
-2.40648538036134e-05
1.95147237940242e-06
-1.72095326031399e-05
-2.89296795320331e-05
-1.40281337435101e-05
-4.08208750967939e-05
1.83857263734787e-05
-2.31034008781528e-05
-1.48211192078242e-05
-1.82753687655803e-05
-2.02257317386508e-05
-2.74800064495206e-05
-4.42102772002958e-05
-3.61399338826045e-05
-8.83927533196204e-05
-9.29589802508188e-06
-3.01760047716071e-05
-3.50156452710451e-05
2.10220532293954e-07
7.54785877448469e-06
-1.51293360845684e-05
1.45350330706811e-05
-2.77264433219344e-05
-5.99289387491402e-05
-4.36781713358816e-05
-3.70959283633485e-05
-2.54917422781715e-05
-3.09752329236119e-05
-2.46391424142078e-05
-4.07317980214061e-05
-3.23301684391356e-05
-3.41112659487925e-05
-4.64941222457344e-05
-5.85697962667779e-05
-6.93682806027707e-05
-1.66984305562449e-05
-3.0892380044898e-05
-2.48229751514766e-05
-1.25876304142967e-05
-6.33595327180615e-06
-3.05473817364564e-05
-3.9229333151123e-05
-3.48271310182012e-05
-9.73195764527599e-06
-4.95356109100757e-05
-3.96979632428165e-05
-3.1343896249349e-05
-2.61799049438153e-05
-5.74931261498964e-05
-2.08401060260919e-05
-1.1883376109567e-05
-3.27305103227436e-05
-9.42939863527406e-06
-1.37374179773907e-05
-1.20749414683135e-05
-7.11024453269634e-06
-4.78339540805512e-05
-1.38767505171964e-05
-3.41520134862841e-05
2.93271336790398e-06
-3.05266638095521e-05
-2.04300757374176e-05
-3.47430786002917e-05
-2.20532334451931e-05
-1.29798879866611e-05
-4.05224764261046e-05
-4.4688587204737e-05
-2.61487469187488e-05
-3.4486751246569e-05
-3.17260669368214e-05
-3.63370687179033e-05
-4.42867664765735e-05
-4.25342509001738e-05
-3.47193893650007e-05
-3.42791208262854e-05
-5.81681437140039e-05
-5.88179587470344e-05
-8.06095589938382e-06
-2.75584512963918e-05
-3.3728148593911e-05
-2.50012153755694e-05
-1.53199397649056e-05
-3.43229762396825e-05
-8.71963560426642e-06
5.40837063914208e-06
-2.33654658381063e-05
-4.02016815176573e-05
-3.35845433963834e-05
-1.57815569564901e-05
-4.52437814891943e-05
-5.32125617356363e-05
-2.31170560936467e-05
-5.24107396794818e-05
-1.58251969721056e-05
-3.44260401478433e-05
-4.01677134940192e-05
-2.56051135603613e-05
-1.33692874007926e-05
-1.93687697111169e-05
2.08889022416988e-06
-2.18769223211606e-05
-1.01318120855266e-05
-1.9306340210055e-05
-3.74315733149379e-05
-4.14795673832009e-05
-1.55068579413051e-05
-4.5282197054144e-05
-6.02217955717048e-05
-5.17191496692305e-05
-1.47645505496976e-05
-5.02201578463253e-05
-2.44020817161457e-05
-4.70291979483786e-05
-2.73077956357857e-05
-4.45915658858444e-05
-3.6696733089611e-05
-3.37464054733479e-05
-2.53841637693151e-05
-1.52118719784303e-05
-2.13928929604254e-05
-3.01672864028397e-06
-2.14442617274439e-05
-1.07671916857456e-05
-1.48391029106924e-05
-1.69965543192161e-05
-2.4994092601498e-05
-2.09476892936931e-05
-2.58841574851244e-05
-5.01150122202734e-05
-2.17633231204303e-05
-2.39645312566702e-05
-5.39527415291334e-05
-3.72034736297028e-05
-4.95651515997193e-05
-3.87879011601338e-05
-1.56052187839253e-05
4.10705129600221e-06
-1.28078738857118e-05
-3.80970040405571e-05
-4.42034384433918e-05
-4.72127554716471e-05
-1.38032591618948e-05
-2.94860047535314e-05
-2.70225301621433e-05
-2.09679625579568e-05
-4.82209258330016e-05
-2.13923796104088e-05
-9.03550049072478e-06
-2.27345240818592e-05
-2.53483681298434e-05
-8.6895982343541e-06
-5.87529623230927e-05
-4.38765072736576e-05
-4.04968948880912e-05
3.85432512239623e-06
-3.1119033229075e-05
-1.45632003693157e-05
-2.79553826787895e-05
-2.13694091866703e-05
-2.4958204834165e-05
-6.14244398294994e-05
-2.07647832188768e-05
-3.16544613934541e-05
-4.20797509841726e-05
-1.94833663349583e-05
-1.43763292009456e-05
-3.87371179722883e-05
-4.01157631259154e-05
-2.43980355498418e-05
-2.81344630811623e-05
-3.01017493280694e-05
-3.57831434321037e-05
3.32390826425648e-06
-3.57403842996578e-05
-3.58295971804157e-05
7.040755822436e-06
-4.00469509534865e-05
-2.07194087594343e-05
-3.5036570158188e-05
-1.58916619102652e-05
-3.28803379336521e-05
-3.70445451927286e-05
-3.64301944423861e-05
-1.42575310540836e-05
-3.39996495474244e-05
-3.61399732406868e-05
-1.10245250334527e-05
-5.47365221398018e-05
-6.82230758066233e-05
-4.0216516278537e-05
-2.85818505645864e-05
-5.71306071719938e-05
2.19163746228792e-05
-6.18722067216292e-06
-6.8727122307338e-06
-1.05869467531665e-05
-1.12645800631051e-05
-1.3817937197119e-05
-3.88850584946511e-05
-3.87358808028242e-05
6.51507986058425e-06
-4.14237761033835e-05
-3.01792179316897e-05
-7.30891253003961e-06
-4.25055116562692e-05
-1.01172839293122e-05
-3.42071659875539e-05
-3.87529575037655e-05
-5.7149548095889e-05
-2.17415903567196e-05
-3.20552450881646e-05
-3.40833651811875e-05
-2.28858526959204e-05
2.73430600108554e-06
-3.03512674389735e-05
-2.25421513781224e-05
-4.67874677919505e-05
-2.53510509000589e-05
-1.60234324541849e-05
-1.98287570316303e-05
-2.21226838556996e-05
-5.30312974290178e-05
-2.67992743095875e-05
-1.87264296670481e-05
-3.27139315441962e-05
-5.41767461984217e-05
-6.70826177473333e-05
-2.040087324218e-05
-6.57582641281596e-06
-3.16390191618597e-05
-9.64658155354962e-06
-1.10767773797725e-05
-4.46327485491241e-06
-3.64261266870244e-06
-1.13433479448864e-05
-8.21199117265689e-06
3.05205749245988e-06
-2.7738685379758e-05
-1.44023406138315e-05
-3.47022017483484e-05
-2.60160468988651e-05
-2.48573761197861e-05
-5.06301600973429e-06
-3.43942111990134e-05
-3.33294963890838e-05
-5.46725273218122e-05
-5.64788349728551e-05
-3.91560370140517e-05
-2.99201666028486e-08
-1.93901303995744e-05
-5.27730012407311e-05
1.66788730670628e-05
-3.63287706493793e-05
-2.95973852699281e-05
-7.4828487160278e-06
-1.03073422834982e-05
-1.37578326174517e-06
-4.66839397033528e-05
-4.83672862513366e-05
-1.39329971904909e-05
-7.84480076873466e-06
-3.0164173177599e-05
-3.18651562929471e-05
-2.52774569538438e-05
-1.00166369560916e-05
-6.96773438852996e-06
-5.56889963983756e-05
-3.18855157185786e-05
-3.02399793587936e-05
-5.62742016870907e-05
-3.64828148742458e-05
-1.41404406866304e-06
-2.35811813492085e-05
-3.21925693698462e-05
-8.46752282952129e-06
-6.48510572763694e-05
-2.76384390460538e-05
-1.91914017945096e-05
-2.52942408299548e-05
-1.53324869677962e-05
-2.50193480945442e-05
-6.37246892248562e-05
-4.6030258851144e-05
-5.20792595562723e-05
-3.25453929606899e-05
-4.70773531882103e-07
-4.43427904421945e-05
-1.66741315142244e-05
-4.62771929595876e-05
-3.68690990446255e-05
-3.72619159841382e-05
-2.72009152754888e-05
-4.77620942627157e-06
-2.31810544896698e-05
-2.97890872222558e-05
-4.63498101695193e-05
-3.54854692211646e-05
-3.14766449574941e-05
4.68865820883664e-06
-1.12901679909218e-05
-4.91673274632675e-05
-1.61712725120692e-05
-3.32596658795035e-05
-6.74641968985639e-05
-2.91042056024251e-06
-4.22767260433653e-05
-3.29980121110216e-05
-2.36556440862385e-05
-2.365749373586e-05
-1.8055783464402e-05
4.50134429226869e-06
-4.16002036589657e-05
-4.5280425337679e-05
-2.19460298468066e-05
-3.20581244122693e-05
-4.33360953650598e-05
-1.14379272357324e-06
-3.7911070884373e-05
-1.92489286675131e-05
-2.32779676308853e-05
-3.42603668912556e-05
-6.84803177286332e-05
-3.03516489241514e-05
-5.48949908361559e-05
-3.49166850288642e-05
-3.14161516094886e-05
-3.36727969317223e-05
-2.06628979260024e-05
1.48316307473414e-06
-1.95386513686383e-05
-2.62373344059335e-05
-8.64009647052052e-07
7.34276931724237e-06
-3.63997002139367e-05
-3.44772906535341e-05
-1.04700328678928e-05
-6.89924288109683e-06
-4.72257933661519e-05
-3.16879870795014e-05
-2.37857711326864e-05
-1.27639187288743e-05
-3.98749120358563e-05
-3.96997522001756e-05
-3.55427220371873e-05
-3.92682991912402e-05
-5.90051572932723e-06
-2.10164363168731e-06
-5.19020147190438e-05
-1.3758990505484e-05
-3.21683206271841e-05
-1.38975895849655e-05
-1.77920876015962e-06
-1.3639307379424e-05
-1.00627015189058e-05
-5.7638121587268e-06
5.00132857279726e-06
-1.46129068518036e-05
-5.19028793309641e-05
-1.42368761966548e-05
-3.95145497469433e-05
-1.66109181028493e-05
-1.2543739066463e-05
-5.76533703947025e-05
-4.53983547181228e-05
-1.80402107227222e-05
-2.27824690954404e-05
-9.72269752797874e-06
-1.26433994440524e-05
-3.21238441718483e-05
-2.80184321822612e-05
-3.98451939678731e-05
-2.9514570437783e-05
-3.9091176088176e-05
-3.96238187176153e-05
-2.97993916529917e-05
-2.39848200415464e-05
-2.04881574910711e-05
-3.76127184415368e-05
-5.42377229028185e-05
-4.91046226727959e-05
-4.54432547674666e-05
-3.39367881371683e-05
-7.01272495420113e-05
-5.33776618478082e-05
-4.155897881804e-05
-1.82823744158526e-05
-4.96576718263859e-05
-4.19906942786539e-06
-2.46344742262052e-06
-2.35025373790333e-05
-3.45279976579303e-06
-2.53502800560514e-05
-9.33272436330714e-06
-1.95984892618914e-06
-3.72846765352452e-05
-1.72675264309491e-05
-4.65642672517111e-05
-8.31319180640297e-06
-6.06221104406554e-05
-7.32664283098261e-05
-3.91168497033437e-05
-6.6471859013507e-05
-4.37245440057445e-05
-4.217861304702e-05
-5.60680565021092e-05
-1.86354482096496e-05
-2.76195041770447e-05
-2.94190178634246e-05
-7.39491148060287e-06
-3.85502375743987e-06
-4.14841319397931e-06
-3.11628413711347e-05
-1.47872540455281e-05
-1.12217538717785e-05
-3.36472624373387e-05
-4.17396803007466e-05
-3.59880884985771e-05
-9.26932812192266e-05
-3.12243528636538e-05
-6.04618404741385e-05
-2.71542995766094e-05
-2.75148451810701e-05
-2.94599095197852e-05
-4.47435670597832e-05
-4.99513592780848e-06
1.06979684827207e-05
-2.46480832789386e-05
-2.77178653838455e-05
-3.332663216581e-05
-3.10245042418981e-05
-3.5767216084109e-05
4.8809594663632e-06
-2.01441602727055e-05
-2.07446943208808e-05
-1.79959150579643e-05
-4.69610585820485e-05
-1.73269204373118e-05
-4.54355569915045e-05
-2.629665425548e-05
-3.74127906694853e-05
-2.78407629846387e-05
-1.42708928486418e-05
-4.48991996431373e-05
-6.34224612849987e-05
-2.5221439106302e-05
-2.03265814895191e-06
-2.3484749801222e-05
-2.30946321002028e-05
-2.34116422419065e-05
-3.97274701922372e-05
-3.48908543807452e-05
-4.31617524903078e-05
-1.49078027124315e-05
-1.24908393632996e-05
-2.6788505523668e-05
-6.50518304446046e-05
-2.96374326095865e-05
-4.52272752279336e-05
-1.01797083627351e-05
-2.82179108524652e-05
-7.89101497161951e-06
-4.21447476253594e-05
-1.35972537767615e-05
-4.49918004246679e-06
-8.81076250000182e-06
-1.62568967130399e-05
-3.17027929268286e-05
-2.48962180749368e-05
3.71986088727991e-06
-2.12699177645395e-05
-4.37222761457343e-05
-5.46625670473597e-05
-3.21200741646669e-05
-3.7520349776993e-05
-2.73983568991099e-05
-5.43845810428951e-05
-3.57159380460659e-05
-3.07770913258308e-05
-3.31448925810112e-05
-1.74439715764263e-05
-1.27177133270838e-05
-2.42661898890999e-05
-1.05373189009599e-05
-1.6729463876528e-05
-5.41507479677299e-05
-2.76548414452436e-05
-3.74682039722102e-05
-1.40155925962998e-05
-2.63961270466544e-05
-6.92711544749105e-05
-4.4144448125311e-05
-1.34267237657853e-05
-3.11492351266765e-05
-2.56869522810944e-07
-3.25907099364108e-05
-4.01351457696752e-05
-3.78074895243165e-05
-5.12904054979052e-05
-3.89456557119089e-05
-4.04472562160778e-05
-6.24580480377561e-05
-3.7721289182239e-05
-2.89514315405792e-05
-1.89615655390218e-05
-3.80588496948184e-07
-3.96792480589149e-05
-3.80081454128881e-05
-1.6062845659385e-05
-4.9968385258945e-05
-9.92118119983223e-06
-1.21113913216822e-05
-2.70413295902053e-05
-4.67053714893359e-05
-4.79397933648181e-05
-2.35544042884643e-05
-4.18263387757497e-05
-3.08704315915252e-05
-4.57654519022405e-05
-4.91606726484832e-05
7.79017852180786e-06
-4.66236434962628e-05
-4.55331742274254e-05
-1.18963052081639e-05
-2.71667101654788e-05
-4.67233325557013e-05
-2.2645442051998e-05
-2.7648075413591e-05
-1.16734283898681e-05
-3.79996664706737e-05
-3.40008831138592e-05
-2.92641863581279e-05
-5.77795806528628e-05
-2.70479153756026e-05
-2.6926469970372e-05
-6.68863306053585e-05
-4.32065658497579e-05
-2.00430601297066e-05
-5.28232852903854e-05
-1.40366048317719e-05
2.41226584514265e-06
-5.18874833599662e-06
-3.64980934449737e-05
-5.35941691541856e-05
3.17255925706847e-06
-2.72525326329684e-05
-2.42377057043918e-05
-7.78082469863529e-06
-1.98472536654753e-05
-5.79396774450768e-05
-3.6543296772997e-05
-2.77983729227631e-05
-9.5651731277595e-06
-3.04385525131619e-05
-6.38611318158112e-07
-6.61792014050801e-05
-2.07644790900642e-05
-2.41053652107782e-05
-4.12476134193222e-05
-2.53423598849069e-05
-4.00798094491078e-05
-3.8617822220303e-05
-2.26773927041023e-05
-4.92500014522835e-05
-4.43048876801144e-05
-6.0120528280691e-05
-9.13319404551955e-06
-2.64205984902415e-05
-3.79111195640907e-05
-4.60812682662906e-05
-3.45840350749506e-05
-4.57745752054232e-05
-2.68087149573614e-05
-3.87087366553274e-05
-4.76359797589012e-05
-2.55091735605517e-05
-1.12013668084451e-05
-3.11546873231201e-05
-1.65558473049698e-05
-1.35893478124242e-05
-1.52881426519213e-05
-7.17099465813463e-06
-1.91237409796862e-05
-4.13869202991234e-05
-4.39457994033669e-05
-4.52988946153566e-06
-5.46927147666009e-05
-5.42038676415308e-05
-5.79904121547692e-06
-7.82853904372874e-06
-3.76541688452293e-06
-3.8351460560943e-05
-4.78778015172584e-05
-9.45334504884117e-06
-2.17859454866255e-05
-3.8832715557052e-05
-3.41370395750524e-05
-2.45613538859262e-05
-2.32307429154125e-06
-2.32684633474332e-05
-4.06934037656418e-05
-2.47910650514152e-05
-3.06267281382111e-05
-1.78784826202503e-05
-3.24032674931665e-05
-3.71083072433058e-05
-3.54429505281359e-05
-1.81200416217442e-05
-1.94237127247571e-05
-1.37390952727424e-05
-1.39408931176133e-05
-2.44056917277946e-05
-1.51457646400125e-05
-4.42765738663925e-05
-8.22540629527301e-06
-3.7820877212044e-05
5.24464169524996e-06
-2.92560717105759e-05
-1.72826151704281e-05
-4.12804646205111e-05
-3.66566714418003e-05
-4.23309505805548e-05
-7.08922097672821e-06
-3.7371758773047e-05
-3.3261842274966e-05
-5.20552389097496e-05
9.71070279086866e-07
-2.85656486514872e-05
2.70869052805637e-06
-1.82816217366987e-05
-2.55393892925001e-05
-3.98889087230815e-05
-2.48083003729676e-05
-6.44409699107414e-06
-1.41557223269977e-05
-5.28854499984678e-05
-3.25251844115647e-05
-2.60849213695998e-05
-4.93862390865574e-05
-8.8979089504228e-06
-4.02537414200774e-05
-5.08377827112955e-05
-4.24007177629122e-05
-4.32782917021124e-05
-1.63542529122228e-05
-2.7947284378531e-05
-7.19740185587416e-06
-1.13852167519952e-06
-2.26891085022794e-06
-2.5070974070767e-05
-5.00168255306251e-05
-4.1426101690187e-05
-5.08492089751641e-05
-5.27366080489554e-05
4.94001910848699e-06
-4.01388312508854e-05
-4.2871309807623e-05
-2.85730535623715e-06
-2.77152057134377e-05
-4.48076151057467e-05
-1.9211485295543e-05
-2.73909603836987e-05
-1.48049664622007e-05
-3.71441429640292e-05
-2.28337972754662e-05
-3.05452986968368e-05
-6.42668040142705e-05
-2.65711209730227e-05
-4.52647984510767e-05
-1.09909099685076e-05
-4.74152532465239e-05
2.09609121249158e-07
-1.52200414863182e-05
-2.17095574806549e-05
-2.10501301126757e-05
-6.83476014426332e-06
-4.03587119005095e-05
-2.96405207744567e-05
-3.41574177880643e-05
-4.44945915175511e-05
-2.34778427383715e-05
-3.44054813824165e-05
-2.62525372656335e-05
-2.03957380576772e-05
-1.89104519876718e-05
-1.94056213850545e-05
-3.23712952426963e-05
-3.72921571946261e-05
-3.15952754660197e-05
4.62475784995537e-06
-4.16194691738173e-05
-3.38106814148802e-05
-3.75662164278737e-05
-3.51302599747873e-05
-8.86277421305236e-06
-3.32297805956715e-05
-6.0531203742592e-05
-5.6083297348694e-05
-2.14879446845686e-05
-2.85530751272203e-05
-7.6242930566782e-05
-4.56135541244938e-05
-1.98358357034156e-05
-3.88898421346599e-05
-2.46352320388729e-05
-4.22713278820924e-05
-2.82692060897875e-05
-3.42311078642049e-05
1.91409533072157e-06
-3.22978738739697e-05
-1.45838952968517e-05
-4.99877348824463e-05
-4.00832247482665e-05
-4.40236702885495e-05
-1.20872628946093e-05
-6.0574784837591e-05
-1.60947966394977e-05
-4.52435411711112e-05
-4.74202908693096e-05
-4.9421861760867e-05
-5.97276084799161e-05
-2.62518541594585e-05
-4.60598369788047e-05
-1.65015822657888e-05
-3.85078245731001e-05
-2.19178247077321e-05
-2.04424495179389e-05
-7.16751425360333e-06
-1.50842670008194e-05
-5.11231436981665e-06
-1.48640993857063e-05
-1.36910055229037e-05
-4.08237057507097e-05
-1.58303362349506e-05
-2.24833248924727e-05
-1.76553978243245e-05
-3.51900981797451e-05
-4.05687958170572e-05
-3.42082599163851e-05
-5.39108420994981e-05
-2.5533411989999e-05
-1.73194461947987e-06
-9.57491978595971e-06
-3.7477745905263e-05
-6.29189808778073e-06
-3.44127482121255e-05
-1.22517149651376e-05
-1.06828157562935e-05
4.27186277173006e-06
-1.07620169464606e-05
-2.60595082029624e-06
-1.73106951419721e-05
-4.58712913271923e-05
-2.07350744230489e-05
-3.04079672234128e-05
-3.73453257417302e-05
-2.08630883610398e-05
3.85666185288976e-06
-2.50607926063352e-06
-2.03053007385749e-05
-2.88297867673626e-05
-2.65889910199927e-05
-3.92828037611662e-05
-1.58310309501081e-05
-3.2262043466436e-05
6.72066853217775e-07
-3.52330225795064e-06
-1.85577010839889e-05
-2.87444579963893e-05
-3.72447380514507e-05
-3.1775086431075e-06
-1.09606206449308e-05
-2.46899622245139e-05
-3.36323503418815e-05
-1.31109340336489e-05
-3.49031521666994e-05
-2.94599466292477e-05
-2.83828629352228e-05
7.58767848956371e-06
-4.70564717272104e-05
-2.24415615296184e-05
-2.6936083001599e-05
-4.05942612758727e-05
-3.12180618241796e-05
-4.71756620314579e-05
8.1689448703646e-06
-3.63584701724147e-05
-6.29674965413292e-05
-4.83829404824712e-05
-5.58444384635591e-05
-4.47886581249817e-05
-3.40603727059343e-05
-1.06684833289375e-05
-1.94089998154039e-05
-6.37475138617788e-05
-5.61696433740726e-05
-3.38429578370269e-05
-2.96351914548875e-05
-4.1292354068329e-05
-3.18208518993115e-05
-2.0107480037632e-05
-3.06927705237642e-05
-2.96313285145355e-05
-9.36942675376611e-06
-4.60899279877345e-05
-2.90436207719538e-05
-1.79617565463835e-05
-1.53571619691209e-05
1.8613902033893e-05
-3.32596157366282e-05
-1.04011508260701e-05
-5.16496385644002e-05
-2.55483629793286e-05
-5.38463906557741e-05
-3.85570478262272e-05
-3.63605533742208e-05
-5.52276506717808e-06
-2.75798442455863e-05
-4.20840663469623e-05
-1.51360658263341e-05
-4.40867450294621e-05
-1.27494969090965e-05
-3.65542407012967e-05
-4.16096086664955e-06
-3.07140239621837e-05
-4.68402493059852e-05
-5.00665342086266e-05
-5.12977671817158e-05
-6.60600587680918e-05
-3.24555318321143e-05
-3.50937036295224e-05
-2.39962766453758e-05
-2.83485745876665e-05
-1.4297013894634e-05
-1.77608139658241e-05
-2.63291497809482e-05
-2.03847388147698e-05
-6.01773057380611e-05
-2.33246909136631e-05
-1.00947338554783e-05
-1.43576096679924e-05
-2.09165158793967e-05
-3.3832719011372e-05
-4.79079051670382e-05
-7.00745212181162e-06
-3.24345499891875e-05
-1.98498283125374e-05
-4.99182213489666e-05
-2.66413684837985e-05
-4.52733490835305e-05
-3.35564526142644e-05
-1.83311659875418e-05
-3.93595102260621e-05
-4.90107384350791e-05
-1.74585705831078e-05
-4.48271858209087e-06
-2.75134669248185e-05
-7.57221270763219e-06
-3.23933957567508e-05
-3.98534274809564e-05
1.13416999989127e-05
-3.7673870627754e-05
-2.70449985306534e-05
-4.09020643364044e-05
-5.16088874799943e-05
-3.82742344155096e-05
-3.28797174716826e-05
-2.33825923577248e-05
-3.18868894596042e-05
-4.79622828426537e-05
-5.06536228320429e-05
-5.64677152897076e-05
-8.97864163556541e-06
2.12373535777336e-06
-1.56403723294891e-05
-2.08267139534759e-05
-1.57437136519524e-05
-7.85673598940186e-06
-1.75385222933956e-05
-1.36130713097542e-05
-2.2722608141516e-05
-4.29982591627795e-05
-5.7892260105448e-05
-3.04964846432985e-05
-2.72808470512724e-05
-6.41045402101512e-05
-5.87819072615539e-05
-5.87450898888755e-05
-4.50818586627472e-05
-2.45488160034555e-05
-1.93291098196804e-05
-2.31300133305472e-05
-6.49009722606629e-06
-2.42042352454968e-05
-3.15130229883347e-05
-5.14499391634158e-06
-2.77043894045814e-05
-2.69627534880591e-05
-1.53352919890824e-05
-2.28883813232328e-05
-5.67455202479549e-06
-2.17480300054566e-05
3.32288445293136e-06
-4.98969912292992e-05
-2.1261075190256e-05
-3.7192983221828e-05
1.89772529665182e-06
-2.37199377847222e-05
-5.61767082203454e-05
-4.21906340321918e-05
-2.30123044227866e-05
-4.00506587827273e-05
-6.05395334206472e-05
-4.82885752928188e-05
-2.64334408213944e-05
-2.81426442611873e-05
-2.83049735330129e-05
-2.52219257637201e-05
-1.15036655301916e-05
-4.36687107195809e-05
-2.26332252404031e-05
-3.46906537731479e-05
-2.38345204967595e-05
-2.98339237522423e-05
-2.17120575457e-05
-1.82778296870069e-05
-4.90440927033635e-05
-3.3490075222366e-05
-2.7575898677178e-05
-4.30999198676461e-05
-4.63923862483332e-05
-3.67052995827673e-05
-8.74024477149164e-06
-2.30491033497482e-05
-2.83041368073808e-05
-2.99731063584811e-05
-1.54672055703132e-05
-1.95620172212313e-05
-2.2589998344509e-05
-2.0239353982357e-06
-3.31853665256614e-05
-5.1155575541477e-05
-3.68648641288788e-05
-1.55359932899353e-05
-4.93939163021598e-05
-6.55705495384167e-05
-4.24944965601421e-05
-6.92201507222701e-05
-4.68460381000131e-05
-2.21010492413673e-05
-1.1369538321046e-06
-8.04287119247667e-05
-4.68125251098009e-05
-7.90200704685219e-06
-1.99341294351076e-05
-2.01886663324254e-05
-2.19339342248601e-05
-9.77782049134104e-06
-5.18736139682875e-06
-2.69845530218967e-05
-1.87237861062594e-05
-5.24858891220673e-05
-2.53403414532314e-05
-3.81863199337716e-05
-2.23670344353094e-05
-1.04223086449233e-05
-3.26353801986363e-05
-1.74328729932156e-05
-3.22404882342842e-05
-3.26008770346489e-05
-5.68508846600391e-05
-3.51792781254782e-05
-2.46502256807843e-05
-5.63999518926139e-05
-2.87202614646897e-05
-1.81822992709036e-05
-3.59119578440508e-05
-3.02912828157862e-05
-2.49021287432435e-05
-3.13415811201728e-05
-4.83944238876608e-05
-2.54686276824485e-05
-3.805095298728e-06
-3.59796204612343e-05
-1.38087687767906e-05
3.56786856535747e-07
-1.31772944725456e-05
-2.56165976378202e-05
-4.38962438679442e-05
-7.56507995544952e-05
-1.79390106952334e-05
-4.58550300958591e-05
-1.62310036881288e-05
-3.18241355989921e-05
-1.95111878529327e-05
-3.97260547987709e-06
-1.85527664644995e-05
-2.0753203059859e-05
-8.82891259757576e-06
-2.96722501094184e-05
-1.8623695636613e-05
-2.9888347002335e-05
-2.53205909540292e-05
-1.52501916399683e-06
-1.86619149062566e-05
-4.79381457934711e-05
-3.28263825969428e-05
-2.72891614365581e-05
-2.82556837562643e-05
-3.55139564072526e-05
-2.87093343716358e-05
-9.16853064462957e-06
-2.26657088817479e-05
-2.58298218655582e-05
-2.77904220038323e-05
-4.8004308474719e-05
-6.27440386410877e-07
-2.7115856867626e-05
-1.23669874315263e-05
-2.85268458947576e-05
-5.30898943019034e-05
2.98893465270331e-06
-1.63636189294043e-05
-2.39327486771402e-05
-2.21026376160364e-05
-5.83650458153814e-05
-2.00502930047559e-05
-4.61725441084961e-05
-6.52722226005114e-05
-3.5317682325395e-05
-2.61276261063442e-05
-4.93849067016277e-05
-3.41239967492111e-05
-2.88003743203506e-05
-2.70246858259893e-05
-6.10192590368315e-05
-5.47418492476051e-05
-5.03200912998422e-05
-4.16231751377823e-05
-3.39915664100496e-05
-2.56036488606205e-05
-6.36116082263349e-05
-3.80200159488323e-05
-1.45838270900876e-05
-1.98725889612671e-05
-3.72933552940342e-05
-2.55115501734198e-05
-1.03516778060723e-05
-5.07469507387198e-05
-3.02311031500018e-05
-4.89166659939841e-05
-3.08884875549535e-05
-2.55013542182443e-05
-3.54009832095863e-05
1.68690332010447e-05
-2.67411234676334e-05
-2.59668720232915e-05
-1.03594573455417e-05
-2.88957656653368e-05
-1.54035697128988e-05
-4.99072712116942e-05
-2.18960320410494e-05
-1.06742303247629e-05
-4.28976970350926e-05
-2.26806651489337e-05
-3.79147196948726e-05
-1.76802187857043e-05
-3.24732538816455e-05
-3.52046292246132e-05
-3.58695077731646e-05
-4.08541570958066e-05
-2.67095173764921e-05
-5.22407562283667e-05
-4.79764522001779e-05
-4.13937176043851e-05
-1.1458404868066e-05
-4.06837063357084e-05
-6.73795213759614e-06
-2.89141663169851e-05
-2.62346024141944e-06
-1.18764928701096e-05
-4.83066737105459e-05
-3.95002337039138e-06
-5.33652281804923e-05
-1.54825207125136e-05
-1.26481610405443e-05
3.78570323464532e-06
-3.01502661081506e-05
-3.14847787423075e-05
-3.6384513152212e-05
-5.22355518535015e-05
-3.12180522896443e-05
-4.04118674532471e-05
-5.30580123185538e-05
-2.63314142877378e-05
-2.32128004260084e-05
-9.85752062927249e-06
3.84137845383199e-06
-2.69278547657979e-05
-3.06753872925433e-05
-4.71440931516988e-05
-4.6361818152223e-05
-4.10723276624948e-05
-3.61078484055662e-05
-1.56323154509626e-05
-4.09680823019747e-05
-4.07898703704095e-05
-6.01161712163358e-05
-2.4792641918558e-05
-5.03781157003803e-05
-2.05621193462813e-05
-2.88322616245939e-05
-3.34497410130668e-05
-5.2388012191478e-05
-1.72251739087865e-05
-6.06746842008808e-05
-3.35374203352769e-05
-3.20737533313496e-05
-2.94828401314929e-05
3.02363591211865e-06
-5.48530829257034e-05
-1.83345374047515e-05
-2.94943360770002e-05
-4.41293038769656e-05
-1.23394653095232e-05
-5.36026274290475e-05
-8.99773889954728e-06
-3.97444891639597e-05
-2.28242298170276e-05
-2.83429017811541e-05
-5.33426743291097e-05
-6.03160774139486e-05
-2.0794336130637e-05
-3.33982235212673e-05
-2.61171514460618e-05
-2.49913539312398e-05
-2.82520518162698e-05
-3.67699484629284e-06
-1.26924294407859e-05
-2.41438692040093e-05
-3.65666469364607e-05
-2.72263408260225e-05
1.5513895897989e-06
-6.97180486816517e-06
-5.86074342303041e-05
-3.44268728058325e-05
-5.95098217721471e-05
-3.89317211491407e-05
-4.47328654758776e-05
-2.33055544941974e-05
-4.22986522500927e-05
-3.74975621218606e-05
-2.58744622531916e-05
-3.45346689433625e-05
-1.7575867674516e-05
-5.71225067272998e-05
-3.63228040893503e-05
-2.16374626555899e-05
-1.22993918602161e-05
-2.54005831497211e-05
-2.60193072130101e-05
-2.35369408149542e-05
-4.65017369476576e-05
-6.79880204965616e-05
-1.89158503094547e-05
-4.8997409082977e-05
-3.93990277497478e-05
-4.6204620167081e-05
-2.42653485742781e-05
-5.07587091078148e-05
-1.59958024265399e-05
-3.83012262873798e-06
-1.84103520070524e-06
-1.74387284455274e-05
-8.11510645590917e-06
-2.80074978051156e-05
-2.60940985821747e-05
-2.300321511624e-06
-1.21505726507544e-05
-4.02790874125664e-05
-1.05050951233623e-05
-2.92708102699576e-05
-2.59099931959097e-05
-1.29324230878572e-05
-3.1566382624201e-05
-3.67489651344788e-05
-1.20265872805954e-05
-3.08938228286477e-05
-3.5622179830577e-05
-6.6221493525152e-06
-1.21930697328308e-05
-2.67470296088363e-05
-1.51365095711975e-05
-1.1840590394643e-05
-2.06678964521523e-05
-2.74111670640823e-05
-1.09404844711307e-05
-8.1065204663544e-06
-1.32189833179356e-05
-3.77359569322284e-05
-1.73533275583416e-05
-1.76007083790857e-05
-4.74256274420275e-05
-6.59794872960011e-06
-1.16169404813891e-05
-3.77913884449187e-05
-2.20905830861753e-05
-2.47474066526631e-05
-5.26600456284049e-05
-3.6240725925241e-05
-2.76496201830325e-05
1.62191878232952e-05
-4.41747137097518e-05
-3.71013592832028e-05
-9.88690293235446e-07
-3.83990148396011e-05
-4.97334867717035e-05
-7.41523790098743e-06
-1.54130860843044e-05
-2.26992322427304e-05
-1.27092072551646e-05
-4.79372128247512e-05
-2.3073089508494e-05
-3.51094008605421e-06
-4.84265268207068e-05
-2.69899176718179e-05
-4.3966823355175e-05
-2.30864431297364e-05
-4.4032256935543e-05
-4.7127142123376e-05
-4.70705868341142e-05
-2.96847556246081e-05
-2.12419710362767e-05
-2.51106233245914e-05
-2.27354074119642e-05
-2.7467615443063e-05
1.86571026834025e-05
-1.55139042370264e-05
-4.88095385013992e-05
-2.93665018973412e-05
-1.79797269922682e-05
-4.02041416239584e-05
-2.11951101777396e-05
-3.28153485367925e-05
-3.0813907786455e-05
-4.40798743646753e-05
-3.35352933112494e-05
-2.61191853273454e-05
-3.10864350159219e-05
-3.22222887797731e-05
-3.05186918932376e-05
-3.87364919861163e-05
-3.29960326094572e-05
-6.01079240598409e-05
-2.42728296422121e-05
-1.13370940673023e-05
-3.76378700417794e-07
-4.22653062627209e-05
-2.65884975419195e-05
-2.26588341133609e-05
-6.41433384984225e-06
-4.42438474179794e-06
6.08093977493883e-09
-4.38958304531819e-05
-4.8600101408901e-05
-1.49734767441739e-05
-5.25241399953144e-05
-5.44053847965912e-05
-2.42787318386978e-05
-4.30896950211331e-06
-5.82095468551772e-06
-5.07819997257154e-05
-1.99083349906427e-08
-3.01429435229187e-05
2.55678940715109e-06
4.36693153435252e-06
-3.87736260871616e-05
-3.26275363463366e-05
-3.01899818609574e-05
-2.81074973695026e-05
-1.76352074662985e-05
-1.64298963322576e-05
-2.21036469908445e-05
-3.06758087963522e-05
-2.94663175902311e-05
-4.47150303938264e-05
-5.63943959368288e-05
-3.39161960113777e-06
-3.64024703940579e-05
-3.06066123038835e-05
-2.03027580088148e-05
-1.41876869341383e-05
-1.68374109548767e-05
-3.32441441609175e-05
-2.42267125877863e-06
-3.31559292551955e-05
-4.32698100097552e-05
-3.5551815042886e-05
-1.75462296125171e-05
3.33126629733276e-06
-3.59077881368575e-05
-2.4471539265557e-05
-5.08986050619224e-05
-2.71558508252103e-05
-4.34388366051564e-05
-8.74917952375102e-06
-6.42621482862751e-06
-4.46937703174162e-05
-6.21188689015037e-06
-3.23301328868075e-05
-3.26626054314227e-05
-1.4858362684578e-05
-1.42277224017283e-05
-1.08039642970187e-05
-1.11984984436528e-05
-3.94038028988808e-05
2.68682738530014e-05
-2.57705102826872e-05
-2.87648255316862e-05
-2.94269942408867e-05
-1.80131873487812e-05
-2.99568232363466e-05
-3.53697000093241e-05
2.45551462081934e-08
-1.8113497238368e-05
-2.00580323735267e-05
-3.42153351896034e-05
-1.68342431194223e-05
-3.21667067513247e-05
-3.65658897689242e-05
-2.83881748594922e-05
-1.12666563957272e-05
-4.82953549693804e-05
-1.85147267669734e-05
-2.02411602148171e-05
-1.47117613236121e-06
-2.46756295345708e-05
-4.6795490454017e-05
-5.00966137115114e-05
-1.37046774053305e-05
-3.63983755597957e-05
-1.51545285660316e-06
-1.08596225154796e-05
-5.00464726939563e-05
-5.1505400256229e-05
2.54221738675607e-06
7.79846146370108e-06
-2.29121298401432e-05
-1.43113708170182e-05
-4.68969023701017e-05
-2.56076783696789e-05
-3.89666684277905e-05
-6.1194317787726e-05
-2.46666391575235e-05
-5.41838178839428e-05
-4.03441194581342e-05
-5.06919238520887e-05
-4.96457721872583e-05
-6.77289812980122e-05
-4.02345190023324e-05
-5.38196108463384e-05
-6.74610333745195e-05
-4.3341508471284e-05
-3.17429373317316e-05
-2.00400014301165e-05
-1.60587931891726e-05
-1.51257539047429e-05
-2.65424812920723e-05
-4.54636276447172e-05
-2.58539252692464e-05
-2.23485755431594e-07
-6.11182089127787e-06
-2.6900254704053e-05
-5.24239541555582e-05
-1.90527833308538e-05
-1.28700647739789e-05
-5.3420974477095e-05
-3.58603940826488e-05
-5.30749504382404e-05
-3.10939830555648e-05
-3.49036176295897e-05
-2.88451248142754e-05
-5.3512497437671e-05
-2.22319114449446e-05
-3.99262513185592e-05
-3.13200430738349e-05
-4.01473552214892e-05
-3.93238489949793e-05
-2.39034706002716e-05
-2.32178096523944e-05
2.24929351603899e-05
-5.63324361954235e-06
-2.61913351183531e-06
-1.36697635891058e-05
-2.2097631043315e-05
-3.68961556036232e-05
-1.53467764967718e-05
-4.99759733217131e-05
-4.66995484821246e-05
-2.48740633328177e-05
-2.16666487464686e-05
-2.6083055952415e-06
-3.07001981040891e-05
-3.47653925716437e-05
-2.53102066972971e-05
-4.83015837672088e-05
-3.50492596279233e-05
-9.02985014135317e-07
-1.12184736146272e-05
-3.2691450639715e-05
-2.38506652127476e-05
-6.92093675690796e-06
-2.9306673398776e-05
-3.9021760718274e-05
-3.24713975115304e-05
-3.0012564341226e-05
-5.31577696237543e-05
-3.80024369539156e-05
-5.3246343903242e-05
-2.6989140885606e-05
-4.06189192993274e-05
-4.80836950954027e-05
-1.77594399630552e-05
-2.28070583520532e-05
-1.81787457788727e-05
-4.74525533755457e-05
-1.51227943959143e-05
-4.98877653442039e-06
-2.9787476589051e-05
-3.4090044909793e-05
-4.37838451714535e-05
-1.95945982741592e-05
-2.41812396312523e-05
-4.00225461398642e-05
-2.82504650407905e-05
-5.07356285158259e-05
-2.17143595894209e-05
-2.45995725362262e-05
-3.36046746720168e-05
-2.28566602281298e-05
-6.41165103322494e-05
-7.30474946089277e-05
-3.32556489932093e-05
-6.08094269570534e-05
-4.20002776484784e-05
-2.83749712128825e-05
-3.78231842238519e-05
-2.6021099022175e-05
-3.00909208755583e-05
-2.60894063985093e-05
-1.27918438549841e-06
-1.71848260153994e-05
-4.89456288533525e-06
-4.22166208572227e-06
2.02888048748572e-06
-5.60798612305933e-05
-3.85596456743393e-05
-4.68391506142676e-05
-6.08789575677536e-05
-1.49710876369617e-05
-5.32523966492908e-05
-3.80014034515656e-05
-2.05199433628248e-05
-3.42829266607583e-05
-2.85056063977868e-06
-3.37086005002194e-05
-2.708000051651e-05
-4.11270502018774e-05
-1.52448929076315e-05
-1.65139679441677e-05
-5.29660754745258e-05
-3.44665007608837e-05
3.04180371447051e-06
-2.27910535227061e-05
-3.44992111749629e-05
-1.49875845324925e-05
-3.50974943009946e-05
-2.75567145057425e-05
-4.37318497752862e-05
-2.43648735435759e-05
-2.68959436739706e-05
-1.36907786256721e-05
-4.37033635360321e-05
-8.9763480277968e-06
-3.06594476939594e-05
-1.08405033041648e-05
-4.34743733468253e-05
-4.67220758832593e-05
-4.11797522631908e-05
-4.34043558607551e-05
-4.2104339309956e-05
-2.99684507550599e-05
-3.41160535237757e-05
-4.1081665203155e-05
-3.76934091306144e-05
-2.12771210093479e-05
-2.50696128002153e-05
-3.33703977933189e-05
-7.78414667907152e-06
-1.28041750813888e-05
-3.70576130142902e-05
-3.22872378963526e-06
-2.18812377741943e-06
-1.71498097489727e-05
-4.16316663960702e-05
-1.88651938766678e-05
-4.97785978759759e-05
-5.67364515012234e-05
-4.68882032147013e-05
-2.10651383154158e-05
-3.83477016395086e-05
-3.74098575325563e-05
-3.49510079281679e-05
-3.26590829088931e-05
-1.81185361255012e-05
-2.04529083543544e-05
-1.52854392366627e-05
-3.53986821745902e-05
-2.10592193227358e-05
-2.28421916138414e-05
-3.3421578224005e-05
-3.7216195859319e-05
-3.53979099239336e-05
-1.83888247920586e-06
5.76702699647246e-06
-1.7369571573731e-05
-6.90857643697838e-06
-1.19516474987884e-05
-2.08915376309748e-05
-3.61951456009204e-05
-4.67022720790031e-05
-3.00013693217882e-05
-2.14432090813126e-05
-2.29835720158614e-05
-4.28219985048111e-05
-3.59450700818137e-05
-1.63972584980774e-05
5.0283866528214e-06
-3.59055478018241e-05
-1.23341270160682e-05
-5.42523856597552e-05
-2.08796246782101e-05
-4.36256262818486e-05
-3.68018526022387e-05
-1.41381540732327e-05
1.30092165800323e-06
-1.54689179160365e-05
-4.86866735373571e-05
-4.24089032999531e-05
-3.35124025547693e-05
-2.53251969787182e-05
-1.11482720817178e-05
-4.08748338078726e-05
-2.46570785647445e-05
-3.64662316920324e-05
-6.00077111299638e-05
-6.68404372622673e-05
-4.08609817391906e-05
-4.28511880025799e-05
-3.97755581635972e-05
-5.96436435988195e-05
-4.9405759603437e-05
-5.19041095122249e-05
-3.54680189165744e-05
-1.0668473438342e-05
-4.74513748282942e-07
-1.23639815940195e-05
1.00031586141328e-07
5.79463216849908e-07
-3.43178066043148e-05
-4.11455587694324e-05
-1.33734894479745e-05
-2.1155681099628e-05
-4.94295039260702e-05
-6.67854527546564e-05
-8.2020234855424e-06
-4.26335979694443e-05
-3.41610717211998e-05
-3.49003747826002e-05
-1.57264638152114e-05
-1.18543127984757e-05
-3.79064485409364e-05
-1.66282482850988e-05
-3.27531834349785e-05
-3.39304580141001e-05
-1.6318523632933e-05
-1.79606435470123e-05
-2.87872154998234e-05
-2.74956944373442e-05
5.0892200677228e-07
-8.23554975424557e-06
-8.15370565010705e-05
-5.3063894581077e-05
-6.31810867123422e-05
-1.73160781989491e-05
-2.60685541623092e-05
-4.04882864210058e-05
-4.77584948283115e-05
1.15180002661029e-05
-2.23108240016175e-05
-4.37576492856034e-05
-2.57097296155654e-05
-1.52349931322248e-05
-1.18744897073971e-05
-6.29817582028125e-06
-4.3962043315081e-05
-1.47881342793698e-05
-4.4780048143394e-05
-2.59353583183113e-05
-1.68734575570497e-05
-2.75723304060762e-05
-3.58903209165497e-05
-2.89752909022901e-05
-3.45040265379437e-05
-3.42843135148976e-05
-1.91216612915295e-05
-4.23278756756748e-05
-8.71534801353556e-06
-2.28055758205948e-05
6.04086610943681e-06
-1.850013361756e-05
-1.52041879968505e-05
-1.61996630679e-05
-1.63234760147448e-05
-5.69425521827058e-05
-3.53328109224274e-05
-9.97265569992813e-06
-2.60990507216315e-05
-5.25297958430871e-05
-3.26393441302374e-05
-2.06849447738793e-05
-1.28133498293674e-07
-2.67222987381998e-05
-1.52628891189504e-05
-2.50893396799461e-05
1.0914623776263e-05
-4.50431942482974e-05
-5.43546937245306e-05
-9.45222497259689e-06
-2.28177870637631e-05
-1.53029853058174e-05
-8.73653523131224e-06
-5.09804173839779e-05
-1.47147624297892e-05
-8.162519743669e-06
-5.06899639172384e-05
-6.40715788194406e-05
-2.40322321382434e-05
-2.69385333764549e-05
-3.4588924886522e-06
-4.15574711984156e-05
-2.71769898018584e-05
-3.71029237028113e-05
-1.92707116762135e-05
-1.68774011652496e-05
-1.48859499013236e-05
-5.10391778249962e-07
-5.15838564082308e-05
-1.09155473150563e-05
-7.01323510375238e-06
-5.98671711218975e-06
-3.395315040975e-05
-1.29255798395094e-05
-2.77907775022671e-05
-1.47060598453479e-05
-6.23776220976002e-05
-2.48059059482137e-05
-5.34906838661237e-05
-3.40859022382957e-05
-5.38822389604322e-05
-2.27289049664422e-05
-2.18552856461847e-05
-3.12582962193924e-05
-2.41523599854589e-05
-5.91135862046521e-05
-1.13621962426281e-05
-4.14458199448329e-05
-3.10397177843657e-05
-2.03284757638089e-05
1.39432499577423e-05
-3.09805435183113e-05
-8.61237429586208e-06
-3.99897098455594e-05
-5.45412860779198e-06
-3.93203504379218e-05
-6.50852408107141e-05
-5.02932897251176e-05
-4.32447780019329e-05
-4.70806981579978e-05
-5.35595510089154e-06
-1.41205566371562e-05
-3.08407666245627e-05
-4.01997660636692e-05
-1.35706453787139e-05
-1.25658762921167e-05
-4.70617216134449e-05
-1.99939954430301e-05
-2.75161872963982e-05
-1.80302578357239e-05
-3.631793750167e-05
-1.20127619055274e-05
-1.47690314531978e-05
-2.59315175245961e-05
-2.39844612926188e-05
-2.65893575695243e-05
-1.91752041932238e-05
-4.32099265620749e-05
-4.81353545954891e-05
-3.8924605268832e-05
-1.51743763395451e-05
9.35602599437159e-06
2.09644251048234e-06
-1.77565509565951e-06
-6.78250910784559e-05
-3.17415764325728e-05
-4.21291592314345e-05
8.90280227706113e-06
-3.76962141455797e-05
-3.69910795365123e-05
-2.50912831116147e-05
-2.98996933696356e-05
-6.31106000568486e-06
-2.54574503057309e-05
-4.02978655882541e-05
-4.3985871525055e-05
-1.35397904596144e-05
-1.97291864157589e-05
-3.36261665899867e-05
-4.99658930559227e-05
-4.65064145960002e-05
-2.02993908342691e-05
5.00171038523675e-06
-7.73447660096303e-05
-6.03522650686309e-05
-9.3777298385054e-06
-3.10079916332095e-05
-4.90474776165396e-05
-4.14473955773034e-05
-2.15696593210682e-05
-4.69486578648252e-05
-2.4254888989867e-05
-5.05990325090849e-05
-4.76618285254e-05
-1.26574558971474e-05
-1.34047026747609e-05
-3.84932476092783e-05
-3.75372355966663e-05
-4.55296766835092e-05
-3.08675787717839e-05
-3.54322646729114e-05
-1.44457539934391e-05
-8.8902306658446e-06
-2.41823658272628e-06
-2.4672824636068e-05
8.54433472487588e-06
4.37980184958694e-06
-1.188855808874e-05
-6.90785516851546e-05
-2.82277831135273e-05
-2.97297225419633e-05
-6.56766352365891e-05
-4.86432515527779e-05
-1.70284003008297e-05
-5.10525379566999e-05
-4.82342409155374e-05
-6.82354079025734e-07
-3.33544141762047e-05
-3.1281143075014e-05
-3.79286771441036e-05
-2.18993427243508e-05
-2.90017706123124e-05
-3.04240666862935e-06
-4.24142328947981e-05
-5.75291638144216e-05
-3.82166878751762e-06
-3.6520673373506e-05
-8.69481634844703e-06
-2.37894189300932e-05
-2.928534548086e-05
-1.17918256342652e-05
-2.78951696138433e-05
-4.05085200871672e-05
-2.62888834693019e-05
-3.26112407183068e-05
-3.38567362958654e-05
-3.32533164696865e-05
-1.02046465910734e-05
-8.46747018647296e-06
-2.61080096769993e-05
-3.81939669091267e-05
-5.23890288049929e-06
-4.96915086239686e-05
-4.05949988661334e-05
-2.85157927611107e-05
-4.67027396811437e-05
-5.97942465096779e-06
-4.39390738759527e-05
-4.45163156474286e-05
-2.24008235038525e-05
-3.04411601914842e-05
-8.49929077664503e-06
-2.63122265977663e-05
-1.25242899202123e-05
-2.01953030829739e-05
-9.80849017394232e-06
-3.10828942056637e-05
-3.75983810408609e-05
-4.68101025852559e-05
-4.7687542546532e-05
-2.13915345037868e-05
-4.74938769416052e-05
-3.92297088050249e-05
-3.58537036851663e-05
-6.26496768704846e-05
-4.98001792501521e-05
-1.98097579728838e-05
-2.49444015040386e-05
-2.70615613493135e-05
-5.40797160708374e-05
-1.71244746944037e-05
-3.57651535835099e-05
-2.96646080349945e-05
-3.25024651605194e-05
-4.05098201106382e-05
-2.552834779541e-05
-3.15365751900722e-05
-2.73375037683138e-05
-4.86874702561777e-05
-1.31913201205821e-05
-4.83180678664035e-05
-2.91060145970154e-05
-3.4408376915894e-05
-2.84679838687718e-05
-3.05786928770339e-05
-1.39029196456251e-05
-9.73734097925926e-07
-2.62368002839678e-05
-1.83003722149277e-05
-1.87677642150391e-05
-2.09668879524357e-07
-2.92073708259893e-05
-3.94247807894865e-05
-2.74351880750624e-05
-7.37967174380702e-05
-2.38806401920922e-05
-2.3492989600405e-05
-2.54820510402627e-05
-2.81048149840378e-05
-4.73374147568604e-05
-2.53457233529527e-05
-3.8020672762101e-05
-9.42026919935677e-06
-1.20968776310082e-05
-1.10354206292568e-05
-1.77565522490432e-05
-1.46525235018173e-05
-2.08853172377216e-05
-4.84894468442847e-06
-5.27840453591547e-06
-1.36532475565071e-05
-1.57272053195245e-05
-7.57666609659968e-07
-4.5292757098106e-05
-4.39503530342647e-05
-4.34413795329601e-05
-6.64783757367222e-05
-1.31299840265865e-05
-4.22697487875902e-05
-3.5506270410585e-05
-2.62289936785772e-05
-3.40989968072687e-05
-2.59552243187377e-05
-1.7333991794592e-05
-1.63299655423951e-05
-2.24276524380654e-05
-5.05236446687235e-05
-1.76119880727112e-05
-1.63389092531515e-05
4.623265259316e-06
1.56034310906034e-05
-3.4687617834722e-05
-4.6739889977888e-05
-6.44739345294391e-05
-7.40623404876737e-05
-4.61541139227511e-05
-2.50545554035255e-05
-4.14671128190629e-05
-3.42413706745584e-05
-4.58630858953626e-05
-5.22913133625279e-05
-1.57910190574311e-05
-1.75714577464265e-05
-4.46346772647339e-05
-4.07686500429376e-05
-2.99374167317317e-06
-1.85642377422291e-05
-3.49560087568241e-05
-7.66016389092016e-06
-6.2975390458998e-05
-5.49875280786507e-05
-9.75836749515691e-06
-3.73453651553672e-05
-3.12976718264338e-05
-1.6600921560397e-05
-2.51304775447143e-05
-3.62307307177186e-05
-2.76551791066905e-05
-1.68925204611835e-05
-5.19901270113555e-05
-3.32390155320338e-05
-4.09579612304628e-05
-1.97082107271111e-05
-3.44808343205062e-05
-4.6187985305001e-05
-2.98880934626831e-05
-1.30512129407784e-05
-2.4371067224618e-05
-2.37344614824355e-05
-4.63679748789362e-05
-2.80524664831635e-05
-4.25999642773895e-05
-3.17939571630117e-05
-2.88704303322145e-05
-2.39964797308147e-05
-2.64886414466076e-05
-3.48660600013827e-05
-3.50826577184886e-05
-3.10451036657166e-05
-1.59900663385002e-05
-2.88730363639857e-05
-3.66142885665101e-05
-5.1028051748713e-06
-3.62257497247031e-05
-3.60612525752966e-05
-1.68354147383056e-05
-7.13846998293041e-08
-2.31803575876216e-05
3.20884217505886e-06
-1.98707568446282e-05
-2.28052608000326e-05
-1.18588543954637e-05
-3.12613665766687e-05
-3.0099201163543e-05
-3.17508171760659e-05
-4.81127022283881e-05
-2.1085757407333e-05
-3.18261666680851e-05
-3.86742210197214e-05
-2.40427800398809e-05
-2.8680974718187e-05
-2.55418954523561e-05
5.77821500082521e-06
-2.64832049788142e-05
-1.16807943389205e-05
-4.80763329633496e-05
-1.95335419355108e-05
-3.11562554223243e-05
-4.85597311884094e-05
-3.72700392363299e-05
-3.10085248723334e-05
-1.02432539595528e-05
-5.46032392707014e-06
-2.58079813759498e-05
-1.72849406282755e-05
-2.58213223300126e-05
-3.81416288931603e-05
-4.27348117294376e-05
-1.01191859211141e-05
-1.54212783203696e-05
-1.30918756636212e-05
-8.53861909869228e-06
-2.56733947844282e-05
-2.84548385504093e-05
-4.94900414872213e-05
-2.04393011340321e-05
-4.22280424786125e-05
-2.86640585644725e-05
-1.42951502280204e-05
-8.26612830289527e-06
-7.00752369698438e-06
-2.58397189772098e-05
-2.15057605980189e-05
5.8167171341406e-06
-2.82636170306644e-05
-2.5491954416216e-05
-7.74771514420576e-06
-2.48924940557637e-05
-2.95897538861528e-05
-2.78909247701188e-05
-3.66195302420626e-05
-2.9506923093399e-05
-6.95731594408158e-05
-5.58088928210925e-05
-3.2536258796107e-06
-8.38067243281089e-06
-3.98360380553655e-05
-1.10113359972006e-05
-5.05543350693701e-05
2.30182076582476e-06
-2.82442166684991e-05
-3.10180958570945e-05
-2.23963451302775e-05
-2.39832599837645e-05
-1.26949182301206e-05
-4.06227476545737e-05
-2.48084618702126e-05
1.02389689779746e-06
-3.10808946544266e-05
-2.54318171548236e-06
-3.24324683315386e-05
-1.289002837227e-05
-1.55036676214124e-05
-1.57314658610778e-06
-4.85893085352765e-05
-5.44550295240331e-05
-3.59725077359553e-05
-2.84219072180568e-05
-2.51331702010377e-05
-1.27390699675467e-05
-1.79876728998038e-05
-2.76146978541578e-05
-2.43610976896068e-05
-3.37808412761166e-05
-3.17731432583474e-05
4.83316136433914e-06
-3.33972327455387e-05
-3.96392756564356e-05
-4.70807688962839e-05
-3.55633617277806e-05
-3.74332031282047e-05
-2.39008990225681e-05
-1.49239706386893e-05
-3.1813990432484e-05
-6.8513477068382e-05
-4.02774885524894e-05
-2.24948257796952e-05
-3.35806820136946e-05
-2.71776654102945e-05
-4.0878486404362e-05
-3.1797323857539e-06
-4.73577728608569e-05
-1.28326411652514e-05
-4.11797348625525e-05
-4.2949326504141e-05
-2.07402077607417e-06
-2.42100238892214e-05
-3.60696754808589e-05
-5.17764445073833e-06
-2.27089307420669e-05
-4.9265050485131e-05
-1.44150193951738e-05
-4.81333034224215e-05
-1.24866689992386e-05
1.22414123673396e-06
-6.858084641847e-05
-4.12536148335194e-05
-3.39653047375943e-05
-2.84066156400009e-05
-1.80098876320449e-05
-2.80569999753583e-05
-2.95852532532368e-05
-1.29288120062528e-05
-1.11986394611266e-05
-2.91594121946246e-05
-2.46589552526048e-05
-2.13788045490123e-05
-1.0303696755972e-05
-3.50211712825495e-05
-4.24251861709009e-05
-2.20527216184309e-05
-3.76487632527688e-05
-2.45023350671893e-05
-3.97234752155306e-05
-5.14499772624389e-05
-7.72217533490438e-06
-3.81671443147154e-05
-1.67522853895002e-05
-5.83983200438417e-05
-9.54747639316626e-06
-2.5491815137671e-05
-7.50804449688e-06
-1.10366323546838e-05
-8.73538453356898e-06
-6.80998948514734e-06
-1.60881191550866e-05
-3.49243941396135e-05
-5.57936447795251e-05
-3.364539317866e-06
-4.34776842971723e-05
-4.31729709638581e-05
-3.23310564116433e-05
-3.90021451738768e-05
-3.03523024565629e-05
-1.42936808810307e-05
-3.02114923548586e-05
-4.79475425575132e-05
-3.79636741268007e-05
-7.63142131174354e-06
-2.56735163270251e-05
6.82550990320089e-07
-1.80426969628569e-05
-2.56807297456981e-05
-2.21803897086894e-05
-1.7346049665855e-05
-2.42350492511547e-05
-2.76722739483829e-05
-9.48853659542745e-06
-4.45790847300596e-05
-2.62487797466953e-05
-5.5819123133652e-05
-1.40604423267577e-05
-2.47551447954139e-05
-4.63772810821114e-05
-6.25581861146415e-05
-2.66966673168376e-05
-2.40564658831752e-05
2.22771320886065e-05
-2.04690275269038e-05
-1.92035159972304e-05
-3.75173280112086e-05
-8.5867959561867e-06
-1.64262671193398e-05
-3.15852822111987e-05
-1.96279218055583e-05
-4.4160323071973e-05
-2.50047982315731e-05
-1.16708770136995e-05
-3.29924467769997e-05
6.89423476780501e-07
-7.11996632230777e-05
-2.24062487222378e-05
-1.56716208495294e-05
-4.61443386330271e-05
-8.05364563234314e-05
-2.09647498473058e-05
-6.41665225103788e-05
-1.06978763389087e-05
-1.32315204551127e-05
-1.85806544894112e-05
-8.79693125984648e-07
-6.25956154284519e-06
-4.50953670004724e-05
-3.03288005845794e-05
-3.941220660565e-05
-2.52026101694528e-05
-5.72927196628598e-05
-7.28503426041198e-05
-7.69176543007401e-05
-5.93528666224819e-05
-5.43925414923807e-05
-5.44044478601744e-05
-2.16367239074288e-05
-6.56169797872617e-05
-1.78959527591702e-05
-3.51214733760415e-05
-4.88649682017144e-06
-3.78884420576228e-05
-3.72550564990704e-07
-3.11816913192063e-05
3.13930575128105e-05
1.78883032337502e-07
6.89699336149493e-06
-1.69296093446413e-05
-3.43879894163654e-05
-3.24645664928004e-05
-2.22300623765997e-05
-2.84152333603067e-05
-4.82717539745094e-05
-1.78783357711282e-05
-8.31835049624963e-06
-4.62446040111271e-05
-3.8313450783313e-05
-6.82810443634565e-06
-1.93596289913121e-05
-4.09670888503185e-05
-1.29186108515699e-05
-2.17625655269143e-05
2.25020145495163e-06
-2.24510385663758e-05
-3.42367265465591e-05
-2.3901222258077e-06
-4.47690624398063e-05
-3.49711548253456e-05
-2.51483265930115e-05
-3.38069615109391e-05
-1.87046210870061e-05
-1.61320388197212e-05
-5.78187204338693e-05
-2.29797326948261e-05
-5.22117387493867e-05
-3.48810449042307e-05
-1.26990889644473e-05
-7.4687273862598e-06
-1.1970466163149e-05
9.08647116520832e-06
-3.66714782862115e-05
-8.82080385718951e-07
4.43997969113271e-06
-1.89117395223738e-05
-4.95426992251749e-05
-3.26701187741872e-05
-4.84723622735059e-05
-7.13906756148985e-05
-6.85375992595604e-05
-2.197625249956e-05
-1.41337179551559e-05
-4.51469319960771e-05
-3.63579420310596e-07
-2.57006512625705e-05
-3.212787698826e-05
-3.88792397633256e-05
-2.76655269754912e-05
-7.8724640835283e-06
-4.5924272004261e-05
-2.37934030440473e-05
1.72770480061514e-06
-2.78082326403126e-05
-1.30622408855236e-05
-5.83578420373087e-05
-2.87023342143442e-05
1.05455297699809e-05
-2.00061000563925e-05
-2.79378778955604e-05
-2.82707182877874e-05
-4.18684353199311e-05
-5.84383314095037e-05
-2.65176452023877e-05
-2.80186844496911e-05
-1.49183097831044e-05
-4.31123583144403e-05
-3.28693470518084e-05
-1.10616277172887e-05
-1.1682083302188e-05
-5.27711837797208e-05
-4.54510467810423e-05
-6.43743092404006e-06
-3.34067831510905e-05
-2.83679663869657e-05
-4.64597127676756e-05
-3.59776528827733e-05
-1.57570874715545e-05
-6.35768055877305e-05
-3.55446091923794e-05
-4.78906864849467e-05
-4.3978032788945e-05
-8.03883940023862e-06
4.43607386547307e-06
-5.39073565401727e-05
-1.17314425686522e-05
-2.93575607835665e-05
-9.38799891021435e-06
-6.4949653250111e-05
-1.43298031122287e-05
-1.91627390386313e-05
-4.18049179848816e-05
-2.0164423684837e-05
-1.02441018923026e-05
-2.41649080849351e-05
-4.49391536657882e-05
-2.12925771117545e-05
-2.64852309029648e-05
-2.9684552221434e-05
-2.943370450501e-05
-3.96489813674418e-05
-7.51401096050098e-07
-1.15804902034691e-05
-2.87738389047183e-05
-2.59213627509393e-05
-3.90645334148089e-06
-8.30400073619467e-06
-4.04137035947981e-05
-2.50675522091147e-05
-1.12656880112439e-05
-1.39942466110715e-05
-4.81731463697258e-05
-7.6571108751002e-06
-2.11760336153299e-05
-4.7818108762528e-06
-3.60403635865506e-05
-4.35270002965326e-05
-3.2236167207379e-05
-3.08017078529162e-05
9.16530206367345e-06
-4.56401275323165e-05
-2.23285569739282e-05
-3.12870055998699e-05
-3.00772738261473e-05
-2.17181514202426e-05
-1.9747881157675e-05
-2.25214025790619e-05
-3.05723462719213e-05
1.36010928155333e-06
7.15771716881575e-06
-2.99652858368989e-05
-2.48933203714634e-06
-4.77483421319405e-05
-1.99622819369242e-05
-2.60780867069636e-05
-1.9944999812067e-05
-2.78785791037863e-05
-4.4661495566902e-05
-3.27300795147539e-05
-2.78285508574937e-05
-5.94584255208479e-05
-4.45117805474401e-06
-3.50370116088806e-05
-1.20632787416466e-05
-5.30721482414521e-05
-2.49535435787099e-05
-1.98125904500803e-05
-4.40606177597042e-05
-3.85353016503167e-05
-4.52226163315547e-05
-4.13733638908672e-05
-2.90295344915917e-05
-2.85471790548083e-06
-3.47192227509282e-05
8.19319694521021e-06
-3.35607488511567e-05
-3.61357140515962e-05
-4.48978888612927e-05
-6.49775180521644e-05
-1.83917711168128e-05
-4.94102181204783e-05
-2.12634946521963e-05
-3.68100633238061e-05
-4.02631213688928e-06
-4.11640934639179e-06
-1.81660577990888e-05
-2.33242497728631e-05
-7.15184275344385e-06
-1.57489892855341e-05
-4.73418573089925e-05
-2.3270049676062e-05
-5.1637669453911e-05
-3.41691148108947e-05
-6.94190460032883e-05
-3.99366529201223e-05
-1.92441667810212e-05
-2.56191729769209e-05
-2.10371376822253e-05
-2.44171101076853e-05
-2.57422581724172e-05
-4.25532895062403e-05
-3.49953672277551e-05
-4.44716888827307e-05
-5.61618028234576e-05
-4.87342578103171e-05
9.9493589241512e-06
-4.38225866494974e-05
-5.83451865240839e-05
-2.63792378377596e-05
-3.32021244397284e-05
-2.73151232032496e-05
-4.17241399007962e-05
-5.08641573891166e-06
-5.08102138669105e-05
-3.20346751580414e-05
-3.8582357937151e-05
3.8379931360147e-06
-4.36640583873412e-05
2.07300342020653e-05
-2.6358092578596e-05
-3.66394149912033e-05
-3.55210493259138e-05
-6.95510360388715e-07
-2.4381250228896e-05
-1.88751865486253e-05
-2.70983701726498e-05
-4.77588871356326e-05
-3.91797805930574e-05
-2.09851768945491e-05
-2.19474200156321e-05
-2.35618591332737e-05
-4.25805504392305e-05
-2.82093472035021e-05
-5.10579001401724e-05
8.15369513515147e-06
-5.6515296671454e-05
-5.41947969667991e-05
-5.63352535578256e-05
-4.66505980734891e-05
-2.46270969827868e-05
-6.18285349557408e-05
-4.06066393922041e-05
-2.51531789828358e-05
-3.13527462763754e-05
-3.41570171869979e-05
-2.07697802838204e-05
-2.57556660055148e-05
-2.37092360366493e-05
-2.25155447545472e-05
-9.96495995372522e-06
-4.56595320179655e-05
-3.28210308884795e-05
-3.55587809972872e-05
-4.74952327887898e-05
-5.22092738131474e-05
-3.86707789232861e-05
-4.32902086330026e-05
-2.42126182922315e-05
-4.0557793011249e-05
-5.38185242354107e-05
-3.20007714158382e-05
-3.25091536850139e-05
-4.96288026945921e-05
-2.73050655304608e-05
-3.41221722967168e-05
-1.28999615049397e-05
-2.25699971027232e-05
-5.15987398122617e-05
-3.78981045027836e-05
-1.39841932199483e-05
-3.12687950021052e-05
-1.14668610514338e-05
-6.5984944610417e-05
-1.88420252574335e-05
-2.67785599342858e-05
-5.51012373297218e-05
-2.90888011532952e-05
-4.37491884206831e-05
-2.48793757760705e-05
-2.98808619978399e-05
-2.27705353548857e-06
-2.01803624567823e-05
-5.6594780522097e-05
-4.36874832555684e-05
-3.08793955242687e-05
4.07347507253562e-06
-4.6315788098288e-05
-6.31249483385541e-06
-1.83033201934811e-05
-3.08819041137506e-05
-4.38668741004272e-05
-5.0021269510639e-05
-2.04547904885168e-05
-2.84877956071534e-05
-3.95709328955311e-05
-7.29162878408754e-06
-3.19803973786401e-05
-4.51520137210346e-05
-4.32857021787231e-05
-2.10572486740445e-05
-1.50400711042115e-05
-1.08605890511981e-06
-1.59093024376423e-05
-5.63577188426795e-05
-1.95387746265419e-05
-3.95086773396079e-05
-4.68261648236756e-06
-8.54295722367128e-05
-1.72952650085507e-05
-4.48981171796247e-05
-3.87874912535945e-05
-4.19188229980673e-05
-2.34630719274296e-05
-4.76956295282057e-05
-5.47104796141938e-05
-1.95339891278578e-05
-1.05645856643336e-05
-5.83001377614856e-06
-2.93912619073293e-05
4.62253239530395e-06
-7.88979114232763e-06
-2.95706640035732e-05
-5.97021509435455e-05
-2.5710720709737e-05
-6.98433435903622e-06
-1.40178136240052e-05
-4.91917145260535e-05
-1.22483821563691e-05
-2.75602395244687e-05
-1.63423286132646e-05
-4.03316238317001e-05
-4.72250888889792e-05
-1.12464895797869e-05
-1.54256699713502e-05
-4.36330162953799e-05
-3.91182482662295e-05
-8.86169929117047e-06
-3.36075602855883e-05
-2.69680423612113e-05
-2.309199134417e-05
-3.09288576145632e-05
-5.28809058395502e-05
-2.58011592473874e-05
1.05253264591616e-05
-4.32425627313123e-05
-4.28307133902336e-05
-3.90295869014816e-05
-1.450503849283e-05
-4.90960812168473e-05
-5.53601542279932e-05
-3.84707226764977e-05
-1.78286736738248e-05
-1.5901761515348e-05
-2.85574169193481e-05
-2.61310860176326e-05
-2.81529974373516e-05
-3.7522452489503e-05
-4.33216483531996e-05
-2.63899447629861e-05
4.63834057198743e-06
-1.54878746718669e-05
1.18424461499737e-05
-5.519820942906e-05
-2.381022556826e-05
-4.50049386564792e-05
-5.52848234391243e-05
-4.31798529342097e-05
-2.06495881726978e-05
-3.60122025590525e-05
-3.40996725836926e-05
-4.72623356930618e-05
-2.12062923338087e-05
-8.9762448462755e-06
-1.04687155421292e-05
-5.99044581207624e-05
-5.54093780732284e-06
-3.30997213332056e-05
-5.29169276034923e-05
-2.40892734194476e-05
-2.41838500758319e-05
-1.4193571843605e-05
-1.07487891167628e-05
