# Supplementary material for: Research on computational propagation and identification of mine microseismic signals based on deep learning
Source: PLoS One. 2025 Oct 22;20(10):e0334641. doi: 10.1371/journal.pone.0334641 (PMC12543183; doi:10.1371/journal.pone.0334641)
Supplement: S6 Data — (ZIP) [file pone.0334641.s006.zip › 000100900000102.xlsx_0.txt_24.txt.txt]

-3.36124167368974e-05
-1.05675610371757e-05
-3.50258093161519e-05
-2.45858044214366e-05
-5.39917471082856e-05
-5.81020546091216e-05
-1.57509979482949e-05
-2.94066285852086e-05
-3.99255697080745e-06
-1.20338567348297e-05
-3.55794845061731e-05
-2.8368083966005e-05
-1.94355749037263e-05
-1.92875146043644e-05
-2.80942024382076e-05
-3.98919462303837e-05
-2.56361017061568e-05
-3.88355331631542e-05
-2.26984971197162e-05
-1.16328612682535e-05
6.65679887158803e-06
-2.69109420447369e-05
-4.3302374927547e-05
-1.70935778641346e-05
-3.69037114680774e-05
-5.12620808675956e-05
-1.18634459026524e-05
-2.81893193965814e-05
-9.34409849025305e-06
-3.45374455789514e-05
-4.23470358163229e-05
-3.45499583133452e-05
-7.22031443486585e-06
-4.74449778477271e-05
-2.12605608084886e-05
-6.11852916949488e-07
-2.10105332042663e-05
-3.97054229220594e-05
-2.6228564147229e-05
-2.22564170843189e-05
-3.36233185418121e-05
-6.03912809449674e-05
-2.06954578662239e-05
-3.89749948321206e-05
-1.59319277131888e-05
-1.62305099927586e-05
-6.31004272059858e-05
-2.4261800639418e-05
-2.08074689113069e-05
-1.61894126108325e-05
-3.42897861871438e-05
3.7535274818943e-06
-3.08731899715713e-05
-3.19862480608206e-05
-2.78195788046203e-05
-1.88228464418295e-05
-1.9767852014312e-05
4.2672289792262e-06
-1.93227168604442e-05
-2.18374410677875e-05
-1.85847254188526e-05
-2.96422096847653e-05
-3.17337907541675e-05
-4.38242334271919e-05
-1.53150588234231e-05
-3.56105955309499e-05
-4.42511290666201e-05
-5.20026102293114e-05
-1.9439677200105e-05
1.45365229816383e-06
-2.90732297887206e-05
-4.41659188256377e-05
-2.91302893195807e-05
-4.45234168723312e-05
-7.20487626325232e-05
-1.30695723084908e-05
5.88642991675679e-06
-6.18428389375031e-05
-5.37305278145647e-05
-4.26451535573427e-05
-2.17885466534753e-05
-1.45995548877967e-05
-1.28807024283006e-05
-8.60948618041151e-06
-3.61183017558207e-05
2.75521620987724e-06
-2.3787476750039e-05
-3.79302134646771e-06
1.23038212840183e-06
-5.3933016316058e-05
-3.97506426649488e-05
-3.7657909056715e-05
-3.19116924270723e-05
-4.86068450339722e-05
-2.28124832020401e-05
-1.16955228963671e-05
-3.01744168320407e-05
-5.17971899752655e-05
-2.41645891318246e-05
-4.68759444205814e-05
-1.60774548668263e-05
-5.64832417750868e-05
2.09775755778477e-05
-2.27322828205981e-05
-4.7028375127222e-05
-5.04004124975615e-05
-1.92039942419752e-05
-5.31547962804072e-05
-8.5668523008302e-06
-2.6640885837446e-05
-1.19112573271075e-05
-9.3376478121848e-06
-4.74042890352101e-05
-2.09159001347104e-05
-1.49347030613985e-05
-3.75562633931797e-05
-2.59842162619315e-05
-4.6623455247513e-05
-2.97502625391803e-05
-5.09488726182611e-05
-1.57407272218103e-05
-4.16211759424061e-06
-3.08085254006763e-05
-2.23318841277755e-05
-4.34986535190111e-05
-4.74174078515531e-05
-2.08840529143185e-05
-1.59863148327983e-06
-4.91212959674852e-05
-4.99376595975194e-05
-2.53264233951045e-05
-1.10527023205015e-05
-7.93818597378828e-05
-1.40039592813293e-05
-3.53115091903078e-05
-3.3072056708594e-05
-3.64754623901372e-05
-4.47336466003002e-06
-4.93642514637068e-06
-1.91031932518343e-05
-3.10620879980192e-05
-2.00294232288386e-06
-5.25267113407654e-05
-3.28497250462086e-05
-3.42441359816436e-05
-1.06706943769349e-05
-3.29336917145374e-05
-1.67896277293266e-05
-3.99228183567984e-05
-3.38196944699539e-05
-2.33818552603518e-05
-5.14566639228955e-05
-9.36461684936038e-06
-3.28925478391473e-05
-2.77424686850326e-05
-3.53383841389724e-05
-3.45304271963594e-05
-5.10960727364414e-05
-7.79743262207159e-06
-1.98255399795265e-05
-9.14736789935526e-06
6.46524337228323e-06
-4.77446286948101e-05
-6.76688574100179e-06
-1.43511980099537e-05
-3.48743334860196e-05
-4.81591770903455e-05
-1.36773708973313e-05
-2.38814176572647e-05
-2.96653706884806e-05
-4.09535445701679e-05
-4.01994634377541e-05
-3.61978413502438e-05
-6.27485614069301e-05
-3.79712998659185e-05
-6.17206044435872e-05
-4.16643976568861e-05
-1.92493557590382e-05
-3.74248314982272e-05
-4.35105002419701e-05
-1.14943463427971e-05
-2.06243886308786e-05
-5.60967313184207e-06
-3.06137659537793e-05
-2.26494823430204e-05
-2.21060810264441e-05
7.02111094612426e-06
-1.64822034392356e-05
-3.80653783612321e-06
-1.40204681709003e-05
-8.48862923394804e-07
-5.12107364366626e-05
-3.09206111621208e-05
-4.12000479694768e-05
-3.64681982881078e-05
-3.78910213308741e-05
-2.7334834267483e-05
-3.29734878546185e-05
4.74378219801729e-06
-2.48202678304159e-05
-2.9233970160004e-05
-3.27038908833899e-05
-5.11837262185073e-05
-7.66238539218801e-06
-2.81213913041644e-05
-1.66702303055173e-05
-2.72041688841662e-05
-3.91882897725546e-05
-4.47057629984342e-05
-5.39086235462678e-05
-2.74682267167284e-05
-2.76787133519925e-05
-4.06531631953685e-05
-2.85307996610911e-06
-1.76400976354674e-05
-2.76782721073554e-05
-3.98982201162007e-05
-2.01709863036928e-05
-2.33942316170672e-05
-1.58929537138972e-05
-2.84225947747463e-05
-4.59448272927344e-05
-4.24775762376359e-05
-2.17022850250004e-05
-4.34813956354098e-05
-3.59295771889114e-05
-2.86282939653732e-05
4.35523743973323e-06
-3.6305691859304e-05
-1.6491529653402e-05
-1.29525600574594e-05
-1.67176892773036e-06
-2.26439050601662e-05
1.20021629170173e-05
-1.2580539526755e-05
-1.73602079875595e-05
-4.0449465615719e-05
-4.1664000691312e-05
-1.24158669837075e-05
-3.75979506689822e-05
-4.19382529481883e-05
-2.32534293200346e-05
-2.62429009563402e-05
-2.26619802380045e-05
-3.52800417592816e-05
-2.43883180231494e-05
-5.3002686367455e-05
-3.0358103287384e-05
-1.54924374526987e-05
-5.17567069776703e-06
-3.55850523012424e-05
-5.04512438666789e-05
-2.29877314729996e-05
-5.97411749550421e-06
-1.80316497350915e-06
-2.8934853048816e-05
-2.16272665055401e-05
-2.27655692408063e-05
-4.7116947557466e-07
-3.98232980340356e-05
-1.71784760385911e-05
-3.23584257279482e-05
-1.31726379235372e-05
-2.03057538453389e-05
-1.4826262694548e-05
-4.39615380732006e-05
8.78367788616131e-06
-1.36073991602504e-06
-6.04818388770863e-06
-1.67274374168187e-05
-2.96442503838541e-05
-2.31576586426794e-05
-5.8562782166828e-05
-3.60765014946786e-05
-2.30850028865008e-05
-4.54787527671328e-05
-2.16440114881751e-05
-5.1694622591843e-05
-3.93731252404897e-05
-8.06938158363404e-06
-3.27921530892626e-05
-3.26710291873769e-05
-2.66779882070013e-05
-4.07816693318299e-05
-3.7081158247028e-05
1.45188897048425e-06
-1.81980781637923e-05
-1.54696958701902e-05
-6.83423938179683e-05
-3.1100294905702e-05
-5.27135771019378e-06
-2.3860570320862e-05
-5.63562267089631e-05
-1.3926111166927e-05
-5.75328502048692e-05
-2.71052447967884e-05
-7.77129864497741e-05
-3.00761724944724e-05
-4.07652541808316e-05
-1.30524491705489e-05
-4.0743827787641e-05
-2.13286883828106e-05
-2.67036957519265e-05
-1.18296498536311e-05
-3.30758900760739e-05
-6.63064621299724e-06
-3.27051369294134e-05
-3.91020318860154e-06
-5.30087021048866e-06
-2.65197966813247e-05
-3.12355872070965e-05
-2.63516550692466e-05
-3.47393265172409e-05
-3.00494662754767e-05
-1.30765771495885e-05
-1.8766765880062e-05
-1.23404820910573e-05
-4.44563079147919e-05
-5.24485492497413e-05
-5.78328084087307e-05
-3.47728159781195e-06
-1.46244251463254e-05
-1.42936312087867e-05
-3.60599764390881e-05
-8.11988841082851e-06
7.47463644435231e-06
-2.51476517601989e-05
-2.05667127576682e-05
-1.847659909342e-05
-3.94425352997929e-05
-4.34004481123129e-05
-3.3460396082028e-05
-1.29773064686914e-05
-1.6508616746162e-05
-1.38201628049475e-05
-1.78815414650228e-05
-4.97720631837884e-05
2.51747984616053e-07
-1.33127390634128e-05
-3.93572315277298e-05
-5.71868552847826e-07
-2.99196823440776e-05
-3.94320256613602e-05
-2.12129146163605e-05
-1.53838709302915e-05
-3.0763261183444e-05
-1.04920580142234e-05
-3.23568063099279e-05
-5.15149092544059e-05
-4.30208718798636e-06
-1.75502993722751e-05
-4.65381039850796e-05
-7.13557580648918e-05
-2.33332157265266e-05
-5.2951355517867e-05
-4.35519367587663e-05
-1.88636503612436e-05
4.73224863079628e-06
-2.60730545683425e-05
-1.21899679739327e-05
-1.59382549649368e-05
-3.41333991403628e-05
-3.3315108305345e-05
-3.03199205070017e-05
-3.73768764123176e-05
-3.98663862198364e-05
-1.16082710817974e-05
8.13032201902322e-06
-2.20425035791851e-05
-7.51966497045343e-05
-4.72183685951619e-05
-6.55021546865459e-05
-3.78426486503102e-05
-6.03498239624929e-05
-4.59409259815947e-05
-2.52581289278319e-05
-3.38063711901061e-05
-4.51934731846325e-05
-2.17462442539687e-05
1.32165717999746e-05
-4.61652044759596e-05
-3.77688211115619e-05
-3.42344615263084e-05
-2.26501382240085e-05
-1.73090646862381e-05
-3.66015373361757e-05
-3.3843981445947e-05
-5.77845015413233e-05
-3.17451721453931e-05
-9.1474283091778e-06
-3.11163744440986e-05
-4.94545006746085e-05
-3.17121782987844e-05
-2.20130802001651e-05
-1.49140230695162e-05
-3.99819941443235e-05
-2.53797641779488e-05
-2.25138119313277e-05
9.04516753273538e-06
-1.75562051804633e-05
-7.24354841494559e-06
-3.03902895991247e-05
-2.99572860437436e-05
-3.2891723345825e-05
-1.96503118194583e-05
-7.40973305369436e-06
-5.95192026668939e-05
-2.46992425814388e-05
-6.50288598618641e-05
-8.5782245474787e-06
-2.53461306977472e-05
-2.66585452983688e-05
-1.1262811375061e-05
-1.73745350207199e-05
-2.11301385881316e-05
-3.51883835705214e-05
-2.02405110838564e-06
-2.0638712369916e-05
-6.64122292818169e-06
-1.58713083330355e-05
-3.73914705647702e-05
-3.16718405217307e-06
-3.04142833418084e-06
-4.44214260796745e-05
-4.44803807979498e-05
-1.11095769352877e-05
-8.43427319155267e-06
-4.45940813924654e-05
-3.93341065767658e-05
-7.26478449660471e-05
-2.77005085489461e-05
-5.92818414210668e-05
-4.53890948084613e-05
-9.71201752300134e-06
-1.74369034248268e-05
-1.05325025415196e-05
3.87033558946198e-06
-2.23403071963325e-05
2.38255127666179e-06
-8.27337638614922e-06
-1.97013145137249e-05
-1.20911193157207e-05
-3.52860367492408e-05
-3.97226722389215e-05
-2.9394614952992e-05
-4.24946611790629e-05
-4.04345687811864e-05
-2.79709636393175e-05
-5.01137028782896e-05
-5.30166598012486e-05
-6.63984990403425e-05
-6.81271694184426e-05
-1.40432137982758e-05
-4.64451201109925e-05
-4.37655360039474e-05
-6.88900305446204e-05
-3.29191067513184e-05
-1.80402707702874e-05
-3.03892005991839e-05
-1.70463599219166e-05
-2.9410352174735e-05
-1.04410621653441e-05
-8.98216876630806e-06
-3.93031473502827e-05
-4.88748411149038e-05
-1.92906978815712e-05
-8.9732556276572e-06
-2.37658006167886e-06
-5.55370216495142e-05
-2.25647231526851e-05
-3.13386372485409e-05
-2.99372852622122e-05
-3.71834960795754e-05
-4.84733205894741e-05
-4.50738957382095e-05
-3.00687562269451e-05
-3.24010819242147e-05
-4.61845549225035e-05
7.56180946895542e-06
-2.9257049747196e-05
-3.77440528701594e-05
1.22545108014044e-06
-3.23215892946792e-05
-2.32909301937963e-05
-6.68834845553091e-06
-3.4860558472345e-05
-1.98040004952741e-05
-1.94568329839925e-05
-1.63562871212581e-05
-6.32425991122448e-05
-4.91422118057731e-05
-1.89030316118233e-05
-4.99187954696665e-05
-5.15500601629237e-05
-5.01518040589479e-05
-1.44207191591265e-05
-3.14951652853334e-05
-1.30564424838452e-05
-4.2097747396847e-05
-2.66107209179924e-05
-1.89061385045016e-05
-3.4581071480299e-05
-2.5675034633494e-05
-5.49655138237158e-06
-8.77105574606842e-06
-4.52759387096888e-06
-1.51486356437472e-05
-3.82724788958729e-05
-3.56521858724508e-05
-4.75790721960481e-05
-2.14066004824269e-05
-2.99907447993153e-05
-2.3951770575108e-05
-3.22356886367631e-05
-2.93102918339173e-05
-2.79750933060396e-05
-2.29354113979696e-05
-3.51160228866125e-05
-1.11419594348768e-05
-5.10123011504256e-07
-5.03776864666788e-05
-2.403398865152e-05
-3.03979206092777e-05
-3.50220424437826e-05
-4.05840783752649e-05
-2.56765300142258e-05
-3.12417197329416e-06
-6.70161553281939e-05
-5.0854165631722e-05
-5.40313078104476e-05
-2.24008869217897e-05
-1.71091402846358e-05
-5.53167278928636e-05
-2.13541491689452e-05
-9.44470942007193e-06
-2.61427993682716e-05
-6.49533671686927e-05
-1.98330070745419e-05
-2.52233236828713e-05
-1.01373929868119e-05
-5.02872980797533e-05
-1.06620911294484e-05
-3.18298866239843e-05
-4.35289514427267e-05
-3.33164654074062e-05
-4.89379020813818e-05
-7.05213337739604e-05
-2.62057978264968e-05
-1.92450368225844e-05
-2.33321972799659e-05
-2.6122164929712e-05
-1.68831294713307e-05
-1.6791563660774e-05
-4.41614302735146e-05
-3.10967272043101e-05
-3.28808109253944e-05
-2.94366222915096e-05
-3.64176803110579e-05
-4.10405621775414e-05
-3.84510505679378e-05
-4.40753007375471e-05
-4.12034431533383e-05
6.50741302039009e-07
-1.1814095932652e-05
-3.94673774598174e-05
-2.93931221199786e-05
-2.64241657818562e-05
-5.38421540201217e-05
9.34835739677016e-06
-3.93963650074074e-05
-1.22196561336127e-05
-2.83965852567384e-05
-5.26852333477124e-05
-3.17637742537218e-05
-8.11212041305854e-06
-2.63361637896366e-05
-4.6294670403882e-05
-4.3894867599058e-05
-3.80355245705153e-05
-2.04213366777045e-05
-3.30292794577902e-05
-2.31668113190811e-05
-4.46965262622112e-05
-3.22292359011869e-05
-1.96333079207084e-05
-2.67384562894987e-05
-3.60392327574298e-05
-8.30859112976124e-06
-5.15762789711985e-05
-2.8430676851735e-05
-5.26372935083024e-06
-4.88180926505e-05
-3.93909274452118e-05
-4.98518000179467e-05
-6.04467270266534e-05
-2.53932009388145e-05
-3.22344882180278e-05
-4.05879215032166e-07
-2.40858175710558e-05
-2.35473182652695e-05
-1.80107963775023e-05
-3.23798243288857e-05
-3.61254584123668e-05
-2.59603770268776e-05
-3.0952385203891e-05
-2.68968502894334e-05
-1.31681728856803e-05
-5.87068720887588e-05
-5.93131342218516e-05
-2.05397498671494e-05
-2.61880504726571e-05
-3.27885642518306e-05
-2.1645163905881e-05
-4.97127587473178e-05
-2.10973397225394e-05
-2.19482715958177e-05
-2.69831494331552e-05
-4.35136960234451e-05
-1.26251139236415e-05
-1.06932991669215e-05
1.93864388614186e-05
-9.64395600512323e-06
-9.87571726549041e-06
-1.02962774209684e-05
-1.68032797903287e-05
-2.51013596895109e-06
-2.59599776610643e-05
-2.33263684444085e-05
-4.11117533113535e-05
-5.23987990465794e-05
-2.76185016872492e-05
-1.10728466545266e-05
-4.90569881613199e-05
-4.70339029119278e-05
-2.77290583371558e-05
-2.04617475572131e-05
-6.38490027271556e-05
-3.77899115560544e-05
-2.67987735166417e-05
-1.51600727466222e-05
-3.86861857544459e-05
1.49625369808261e-05
-3.99408305685995e-05
-1.2535183737789e-06
-1.09202848959685e-05
-2.23891206790333e-05
-3.18471106725039e-05
4.56762113713397e-06
-3.58083489425009e-05
-2.26993058566902e-05
-3.8681040744605e-05
-1.58299386658046e-05
-3.26476088155748e-05
-1.11173203080554e-06
-4.10559613199516e-05
-2.65400466230317e-05
-1.47369242577545e-05
-1.04637812368368e-05
-2.17370319429681e-05
-2.72908076955655e-05
-3.35031144574567e-05
-2.72618487116477e-05
-1.1931875373383e-05
-9.88129982997677e-06
-1.0209132765292e-05
-2.02070359333841e-05
1.38716411720056e-05
9.27717488020956e-06
-4.80494070014918e-05
-2.18664363268005e-05
1.59914748909754e-06
-4.54878129243537e-05
-2.00566400285375e-05
-4.17061517580439e-05
-4.29019127845521e-05
-2.3208179767956e-05
-3.89497440351644e-05
-3.49995392534843e-05
-5.42959634616165e-05
-2.76152032175448e-05
4.2002937433489e-07
-4.35386680418732e-05
3.18881282029411e-06
-1.60318912506129e-05
-2.05729662672197e-06
-4.68089370681307e-05
-5.91607495671129e-05
-3.78943916730654e-05
-6.58321655117746e-06
-2.0990794624132e-05
-3.79825501209633e-05
-2.9382664888107e-05
-1.18014284675789e-05
-3.66315101581616e-05
-1.24651327999125e-05
-5.88272917978992e-05
-4.31969471637099e-05
-3.9163063643525e-05
-2.52792422415695e-05
-2.2949754315858e-05
-5.89351375254758e-06
-1.29609883650388e-05
-1.20542815398335e-05
2.72911795792463e-06
-2.37984602888273e-05
-1.50318724964745e-05
-3.23545065518061e-05
-2.43023547666008e-05
-2.93222508636459e-05
-2.99303203496275e-05
-3.55713154725464e-05
-3.12891183155322e-05
3.70957049330656e-06
-1.22437957829829e-05
-2.55943118949441e-05
-2.85958523447715e-05
-2.16103833903549e-05
-3.72251893946867e-05
-2.56181458884929e-05
-1.14661655393842e-05
-4.77760801799392e-05
2.86780813383895e-05
-4.8815850267067e-05
-2.87907339485488e-05
-6.01639274477899e-05
-3.86392392341046e-05
-4.92282089195319e-05
-4.6317774250591e-06
-3.32137061611457e-05
-4.64843466603197e-05
-5.2862087632857e-05
-2.46180605483862e-05
-2.67112345293505e-05
-4.78513528971696e-05
-3.55794466149104e-05
-3.35845461176778e-05
-3.37876683607231e-05
-3.67699327769606e-05
-3.62358240151964e-05
-1.23414907810168e-05
-3.18708049598424e-05
-3.56773122342828e-05
-3.72020030726053e-05
-2.72018294452369e-05
-7.20430982222564e-05
-3.5602239583304e-05
-4.43574769919628e-05
-4.72260134128527e-05
-2.59827419877408e-05
-5.9930068899872e-06
-5.32149241320038e-05
-8.50039980080547e-06
-3.41341636638126e-05
-1.31715912959327e-05
-3.3616942437987e-05
-4.1344760946283e-05
-2.22377441330204e-05
-2.15105095250519e-05
1.79653462779235e-05
-3.36909192196501e-05
-2.40980296435469e-05
-2.28666525249536e-05
-3.84978994687278e-06
-4.62862139376761e-05
-1.88084256210155e-05
-3.84624798827165e-06
-1.64791447483884e-05
-5.94608382327383e-05
-3.48250521135544e-05
-1.14714726369532e-05
-3.80731137819157e-05
-5.13029683075489e-05
-6.57941793993413e-06
-6.36043099160237e-06
-8.20080104508015e-06
-1.03200095852693e-05
-4.33080232567306e-05
-2.57523290545117e-05
-1.64583735776014e-05
-5.09794781862516e-05
-2.25321663342249e-05
-3.96748971410564e-05
-3.68193308215989e-05
-2.31458326481366e-05
-4.23867833893917e-05
-2.47097476664306e-05
-1.82703138102515e-05
7.30276550262503e-07
-3.60736556579493e-05
-2.02560189324293e-05
-2.39303167579806e-05
-2.0674803489781e-05
-7.44074587472923e-05
-2.63835835198399e-05
-4.06204032904875e-05
-3.30226499226547e-05
-2.69135890639227e-05
-5.44049260998644e-05
-1.68403581922416e-05
-1.43400210260937e-05
-1.48743709451901e-05
-2.90504131586564e-05
-2.52792865536455e-05
-4.25827060631217e-05
-2.61488894828408e-05
5.18588634256461e-06
-4.06617933329935e-05
-3.18794607437052e-05
-4.66295679110716e-05
-3.89610186988334e-05
-3.07312517623417e-05
-4.33863483062027e-05
-5.59122452474378e-05
-2.93664247610514e-05
-5.23584445060581e-05
-3.77463821894512e-05
-4.9119399538798e-05
-1.05404570134004e-05
-1.15696406988193e-05
-1.774846998086e-05
-1.32142626295628e-05
-4.35055088805519e-05
-4.09493677514611e-05
-1.66137899264405e-05
-4.79081058495677e-06
-2.5252540183548e-05
1.34440604532406e-05
-6.61606690183303e-05
-2.00146883596969e-05
-6.11218151594974e-05
-1.36507141545489e-05
-5.70633671667699e-05
-5.18459253854011e-05
-3.16843863459316e-05
-3.86925031677594e-05
-4.72720819161823e-05
-1.1612701432193e-05
-2.68666874373467e-05
-3.16798894582611e-05
-5.03169725854233e-05
-1.19085063491991e-05
1.06431624862276e-06
4.51639535209997e-06
-1.30839619630216e-05
-1.56498747547597e-05
5.09761850076632e-06
-2.36105631518368e-05
9.75970102930238e-06
-3.74165511483768e-05
-3.13841172013815e-05
-5.52961195462131e-05
-1.94285014153306e-05
-6.07540797604708e-05
-2.54921079329116e-05
-3.6203544635601e-05
-6.71566052806424e-05
-3.16992444106543e-05
-2.36708523218547e-05
-1.73055333039848e-05
-3.41644110572323e-05
-3.38646730658854e-05
-1.91709005267881e-05
-9.20230714310846e-06
-2.58285362248503e-05
-1.1524700671926e-05
-5.10646896173263e-05
-3.78495482616768e-05
-1.09514328499032e-05
-3.83461632692173e-05
-3.01003054104278e-05
-4.66688097928026e-05
-2.93906556385886e-05
-2.16329832824909e-05
-1.64081309788075e-05
-1.39236098401821e-05
-5.33500302438264e-05
-4.86048948989338e-05
-1.69778113805313e-05
-2.92194633607411e-05
1.21067729197591e-05
-9.97627226371411e-07
-2.24484306819492e-05
-1.60159309548532e-05
-2.12218544546485e-05
-1.00023677029165e-05
-6.70282702640459e-05
-3.56863551488774e-05
-4.85760995221324e-05
-2.21689352853696e-05
7.43781611236588e-06
-6.29477687947484e-05
-5.37251396263705e-05
-2.24659545487993e-05
-5.18631575449926e-05
-2.48857860848173e-05
-2.79550400846268e-05
-3.4368630588821e-05
-1.28604307116851e-05
-1.62826527028051e-05
1.22000178454505e-05
-1.40624364255081e-05
-2.56189123458624e-05
-2.56563012914787e-05
-3.72919357041338e-05
-3.53613380860598e-05
-3.56404371073674e-05
-2.38542276847097e-05
-4.86214800031547e-06
-2.9099108349802e-05
-2.79826082620272e-05
-2.06649207651153e-05
-3.32171848288766e-05
-3.21703491071611e-05
-4.54060480273142e-05
-1.6915349005199e-05
-4.07490700244661e-05
-3.58844315004763e-05
-2.12256437573843e-05
-4.44660898554153e-05
-4.60352915300764e-05
-5.23111291498663e-06
-1.85547816578856e-05
-1.96041196431378e-05
-2.00947808960303e-05
-4.64654317741259e-05
-3.92050893815785e-05
-2.27106164037266e-05
-2.25156628618556e-05
-3.92626571790518e-05
-4.02065516592892e-05
-3.75849360001966e-05
-3.03523692281597e-05
-5.64344216430761e-05
-5.35459571408146e-05
-2.71898905042349e-05
-9.2115026803341e-06
-3.37685683002036e-06
-1.62490752162015e-05
-2.82976946852496e-06
-1.50730742902583e-05
1.15686220304249e-05
-1.81435393456301e-05
-2.51101015791762e-05
-3.08869414229363e-05
-2.45466892566064e-05
-5.06154424991617e-05
-3.26948278565957e-05
-2.4426849304092e-05
-4.83905449723224e-05
-1.63351109378387e-05
-2.70773896417961e-05
-4.35617645192012e-05
-5.48097554584477e-06
-4.22566651387826e-05
-2.839460448274e-05
-1.65157574807142e-05
1.23380044738612e-05
-1.2673658149469e-05
-2.76391859459447e-05
-7.64753939373827e-06
-4.27807516433554e-05
-1.15292744329582e-05
-2.21727047640449e-05
-3.82434509903033e-05
-4.86668868935306e-05
-1.28876565145482e-05
-6.05234848273631e-05
-2.93588845920238e-05
-3.62945473971161e-05
-3.28671905638552e-05
-6.73981032467443e-05
-2.86070533976128e-05
1.79272227862137e-06
-2.05169419545867e-05
-2.37827216873133e-06
-3.12486512446492e-05
-1.45289674780536e-05
4.1134052819225e-06
-1.15441049888859e-05
-4.24122242584559e-06
-1.94729052996977e-05
-1.29476263378314e-05
-4.03091507598941e-05
-5.19513891613625e-05
-5.78532027982256e-05
-3.18968748838034e-05
-2.92727978746817e-05
-1.27341439574685e-05
-2.27100242297733e-05
-3.70658790732107e-05
-1.33400848777891e-05
-2.81398110338495e-05
3.00566095628053e-07
-5.67115586023598e-06
-3.78268771227535e-05
-5.17867835799387e-06
-3.17438377215295e-06
2.78104264047204e-06
-2.67221173476751e-05
-1.75089919792574e-05
-2.87456301214189e-05
-3.1325582641884e-05
-2.21995845777417e-05
-2.37147489826113e-05
-2.77302467219065e-05
-4.60188782500771e-05
-3.49587167854369e-05
-2.90789576039753e-05
-2.84611006436556e-05
-3.82830027500696e-05
-2.9750910606702e-05
-3.36708983953302e-05
-4.12171429050762e-05
-3.08292390218596e-05
-1.64545978971774e-05
-3.03865676091899e-05
-2.70273091962581e-05
-3.55240264476597e-05
-5.41395902844512e-05
-2.83017320564476e-05
-5.8038307969979e-06
-2.61997601535665e-05
-1.55954610430909e-05
-3.1695723356084e-05
-3.34234855264456e-05
3.79568096635454e-05
-5.04402211990801e-05
-4.48116603607983e-06
-3.05619533295765e-05
-2.81584775764245e-05
-4.83858375725495e-05
-7.64348985912004e-06
-1.50068872653261e-05
-4.94214607831548e-05
-4.15182606495819e-05
-4.69759090355052e-05
-4.45963943698647e-05
1.80614085702802e-05
-1.45069535981849e-05
-3.64055300851819e-05
-2.21232624153076e-05
-2.71608674554023e-05
-2.78202944405017e-05
4.80980880097902e-06
-2.82510650749677e-06
-2.4719701289354e-05
-4.81257904152318e-05
-6.25345695290727e-05
-4.81008244865943e-05
-2.14846042376112e-05
-4.65878580761559e-05
-1.66639061506754e-05
-4.04703287264104e-05
3.99468639981679e-06
-5.57590732385407e-05
4.21090062940184e-07
-1.12164836105182e-05
-2.42223301962313e-05
-6.15160629452763e-06
-2.74401535012653e-05
-3.22903509392463e-05
-2.43995198611063e-05
-3.06998850691109e-05
-2.37278999762609e-05
-4.8485546654198e-05
-4.6339997859246e-05
-3.05813182347144e-05
-2.28462914863692e-05
-3.55333765326596e-05
-2.36702002163696e-05
-2.00657533753784e-05
-3.41895708023589e-05
-3.47627749661036e-05
-2.15302927982718e-05
-4.84965442238416e-06
-7.16577450923964e-06
-3.33616247740961e-05
-3.7938367567921e-05
-4.46132385365913e-05
-5.31184158421213e-05
-4.13375821230081e-05
-3.68250748640702e-05
-2.62322797677337e-06
-1.78299330678171e-05
-3.40514599855249e-05
-2.43098365986425e-05
-3.35152578197756e-05
-7.41460012411752e-06
-1.8643030421835e-05
-5.71459872345905e-06
-2.64826099073289e-05
-2.41368483918963e-05
6.22669036287076e-06
-1.73852615249355e-05
-2.57240927909531e-05
-5.01571143811472e-05
-2.23509294410798e-06
-4.0809136030466e-05
-2.62427297383804e-05
-2.31565080156807e-05
-2.87160392612237e-05
-3.86286634193045e-05
-4.98973760693351e-05
-4.88336438562267e-05
-1.78370960896189e-05
-3.28696681034487e-05
-4.56171219909907e-05
-4.39009950567869e-05
-3.20882135375199e-05
-1.33824133092373e-05
-5.94550780256933e-05
-2.07823802980957e-05
-3.53649019630991e-05
-2.16177917795051e-05
-1.92320588249423e-05
-2.5767035551946e-05
-3.35349453402644e-06
-4.24499014565157e-05
1.13934955960564e-05
-4.22815098543817e-05
-5.33804415909506e-05
-2.15715917302225e-05
-3.4451140803767e-05
-1.939785044072e-05
-5.23961859543226e-05
-3.56799017837724e-05
-1.39512364556264e-05
-4.39102782853148e-05
-3.18876234812388e-05
-4.01411123281189e-05
-2.07073939132018e-05
-2.27873683235802e-05
-5.13422051592916e-05
8.42846381413119e-08
-4.54966310838923e-05
-2.44022025395465e-05
-3.31130998876819e-05
-2.93063261480861e-05
-2.51306595879059e-05
-3.82642019261541e-05
1.88208541295949e-06
-4.67802701321027e-05
-1.67495769651163e-05
-2.03826442255526e-05
9.40964498528876e-07
-1.14735332658893e-05
-4.26128932706563e-06
-2.23192273836549e-05
-2.81433973973889e-05
-5.48982710381353e-05
-4.09770474541699e-05
-1.71646202315253e-05
-3.93665251413003e-06
-4.11833847698376e-05
-2.24237841102088e-05
-3.43758216341379e-05
-2.74753635768163e-05
-3.36180587794333e-05
-5.62059372955999e-05
6.16741041757364e-06
-1.04956538854179e-05
-3.43877427873524e-05
-2.68041788219442e-05
-2.79727452159019e-05
-3.30629129130215e-05
-7.23375877303985e-06
-3.80875641692831e-05
-2.55728114612986e-05
-4.03084831187257e-05
-4.35930853546502e-05
-6.96211179671083e-06
-4.50522389511753e-05
-1.84563577036569e-05
-1.9443952505966e-05
-8.19953921248805e-06
-2.89570136371519e-05
-2.70439522366167e-05
-1.13638357648509e-05
-1.75962814742356e-05
-3.13377062235848e-05
-4.15923963750116e-05
-2.11927726850835e-05
-3.14121815169567e-05
-3.94498447297031e-05
-2.21425553543607e-05
-5.14198609993947e-05
-5.29946259808668e-05
-1.84921973714072e-05
-4.39214840068564e-05
-3.22924431141081e-05
-4.48224710850402e-05
-2.83204593594556e-05
-2.05772315963938e-05
-1.65837171913431e-05
-2.68484652588912e-05
-3.0081145462685e-05
-3.48283635554673e-05
-1.98890743131553e-05
-1.65593175459856e-05
-3.29607145397213e-06
-4.60204163415462e-05
-3.43689262658635e-05
-1.89461131322979e-05
-2.49915079688958e-05
-2.18627506122636e-05
-3.99516923532456e-05
-3.69551678197216e-05
-1.13418215831921e-05
-3.77987978373302e-05
-1.90325021433427e-05
-4.07886389140516e-05
-5.732902453086e-05
-6.61763921838119e-06
-2.24490652128975e-05
-5.15465503882999e-05
-1.88353038795977e-05
-2.29910743608823e-05
-3.97857836164279e-05
-3.26739551232324e-05
-1.5718070734653e-05
-2.97868144412979e-05
-1.85531745433671e-05
-4.86196143595556e-05
-3.98526510965122e-05
-2.66640201239294e-05
-4.21542597949813e-05
1.09099949307273e-05
-4.90927437406411e-05
-3.62391111613609e-05
-2.9149645178752e-05
-1.0807382787593e-05
-4.22916446317099e-05
-2.67877749654187e-05
-2.5696070572415e-05
2.32257967620322e-07
-3.76361533516019e-05
-3.2564502339732e-05
-5.09561948301399e-05
-2.87713496755804e-05
-2.86013979431345e-05
-1.0951829587015e-05
-3.46334542361605e-05
-1.73857192988915e-05
-7.98131199102062e-06
-5.42497974528134e-05
-4.89250746708342e-05
7.08992034857626e-06
-4.64846833101985e-06
-3.83947480022446e-05
-2.77342255211389e-05
4.38272098180045e-08
-3.51943251464488e-05
-4.92187072292226e-05
-2.51078796228739e-05
-2.53251340717944e-06
-1.32211413201273e-05
-1.37279046113431e-05
8.03285283097204e-06
-1.47813778453478e-05
-2.40326448083514e-05
-8.02524724354568e-06
-4.79724728911419e-06
-4.9589951060787e-05
-5.82505065432813e-05
-2.86287820593861e-05
-3.16279443236834e-05
-9.88360194857584e-06
-2.40232304493487e-05
-2.94742743481827e-05
-4.53682558918796e-05
-9.24145898092654e-06
-2.52250365322467e-05
-3.15011218813364e-05
-3.26143176665006e-05
1.94876817409696e-05
-2.48973246168873e-05
-3.14591534487662e-05
-7.27588369076196e-05
-2.1331009315571e-05
-2.91625006856087e-05
-4.05042453018969e-05
-4.75712660947383e-05
-9.99243628353661e-06
-3.74431957324556e-05
-2.69440580040593e-05
-5.12270706122281e-05
-2.84583892304189e-05
-2.28773153302786e-05
-2.38289984785713e-05
-9.75720644180536e-07
-2.7499109878027e-05
-1.83138760197012e-05
-3.27332665554237e-05
-1.58407087391655e-06
-3.33603386553959e-05
-3.00717912005211e-05
-4.83644344807224e-05
-4.84959572075369e-05
-8.00556660283725e-05
-1.56480056764188e-06
-7.25785160168147e-05
-5.99807561629393e-06
-2.71839904857649e-05
-4.72485361938989e-05
-7.83324455047895e-05
-1.01212958048472e-05
-1.79513225954725e-05
8.85425704386912e-08
-3.80024407019277e-05
-2.01045645217923e-05
-3.09073500669565e-05
-1.3843229883074e-05
-2.34447628482508e-05
-2.42698805002352e-05
-3.78400084333036e-05
-6.73528771853392e-05
-1.96202789349188e-05
-3.43344963910877e-05
-3.24001269486183e-05
-6.67734519200282e-05
-4.57322808098901e-05
-4.90120894883347e-05
-4.09010157955776e-05
-2.06844327848537e-05
-3.32130553069206e-06
-2.78826631070818e-05
-3.10616377832027e-05
-2.09266110782069e-06
1.01408908843275e-05
1.20632246939578e-05
-2.61615966997124e-06
-4.65170356526604e-08
-4.73669568888391e-06
-2.38371849055534e-06
-4.3487750384361e-05
-2.07644206856026e-05
-4.83230455658268e-05
-4.90738321050112e-05
-3.25893892202711e-05
-3.41962029533201e-05
-2.76772158440613e-05
-4.82454211336423e-05
-5.35824682464785e-05
1.6912977004645e-05
-1.3113091396367e-05
-8.57869266645906e-06
-4.75386721179087e-05
-1.13986205516284e-05
-3.79138448776468e-06
-3.12990817825502e-05
-3.3271233718563e-06
-3.54404879539958e-05
-2.55055796323164e-05
-1.35422292610176e-05
-3.28075179015526e-05
-3.59962846807804e-05
-3.4566132940152e-05
-4.41808803934998e-05
-7.22396652948781e-05
-2.28108094702212e-05
-3.64411179362005e-05
-3.73698068268059e-05
-5.27372838933936e-05
-8.49303174118038e-06
-2.30856725552623e-05
-4.5122406564796e-06
-2.41751766419602e-05
-2.15120845876307e-05
-5.01693515249254e-05
-2.45113354825694e-05
1.14699616116287e-05
-2.94834921139253e-05
-1.15015686725494e-05
-3.19494578559562e-05
-1.16072250182504e-05
-4.68553971528294e-05
-6.22278479090356e-06
-3.9602075134522e-05
-6.76723930883049e-05
-4.2727352185828e-05
-2.20475607437966e-05
-4.21684936714345e-05
-3.31154256445696e-05
-3.59329111717329e-05
-2.88041326298646e-05
-2.21405728523992e-05
-2.06668414458009e-05
-3.65523799509123e-05
-9.41440498293309e-06
-1.24483573029746e-05
-3.11092915650378e-05
-4.02975734331586e-05
-2.58655380063794e-05
-3.06245352396099e-05
-3.13632187987232e-05
2.1367965373204e-06
-1.90723101341396e-05
-2.49078792452773e-05
-2.91657349510136e-05
-7.20205260920542e-05
-1.30666818484047e-05
-2.6804820558354e-05
-2.7303077813431e-05
-2.96739917233337e-05
-1.81638853018446e-05
-5.32747600235009e-05
-1.25183540306586e-05
-1.13844114100929e-05
-4.14791306066655e-06
-7.62977030223888e-06
-1.52050535797836e-05
-2.47591742942688e-05
-2.32197316773686e-05
-2.06494263037332e-05
-4.58152269764713e-06
-6.4739475146751e-05
-4.23988943603191e-05
-5.41502247892621e-05
-1.86884913341945e-05
-2.32217135389138e-05
-3.47140499336844e-05
-2.5029300478387e-05
-3.95591781128412e-05
-1.29287622230566e-05
-3.21998066896078e-05
-1.1553226912652e-05
-9.81900467582033e-06
2.78201340817123e-05
-4.70441502121943e-05
-2.43320767026678e-05
-1.82521710836982e-05
-5.44546962712137e-05
-2.68214038262895e-05
-4.23692980280572e-05
-2.06984350651952e-05
-6.52962303984603e-05
-3.22569531922727e-05
-4.62259644525956e-06
-4.7150460722349e-05
-3.64425398278374e-05
-1.69779108306722e-05
-4.32381549880168e-05
-2.70082396602573e-05
-1.0279308133941e-05
-2.71123777895365e-05
-6.77126228848428e-06
-8.80968758828482e-06
-9.23488536509841e-06
-4.45560007216043e-06
-3.27850373674359e-05
-1.23954895310113e-05
-1.46294722787058e-05
-4.38712338764575e-05
-3.9066933869752e-05
-3.34348618783969e-05
-6.14227396706467e-05
-1.44019850019402e-05
-7.32900271310182e-05
-4.24096850236682e-05
-3.88697781748566e-05
-5.94407186085985e-05
-2.85712946701207e-05
5.20580263038037e-06
-1.00288129419676e-05
-1.58710672395479e-05
-2.89056313023893e-05
-1.80274354839707e-05
-2.99195195052449e-05
-2.53889385476349e-05
2.95934236017973e-07
-5.20139538825061e-05
-2.77388391387156e-05
-1.27692934386998e-05
-1.45890236057982e-05
-7.01084987470174e-05
-4.18318786312183e-05
-5.92180661333279e-05
-3.76264610942107e-05
-3.30101904017127e-05
-4.71677570467619e-05
-3.75729490986624e-05
-2.51116374012136e-05
-4.73514120495596e-05
-2.14760436472557e-05
-9.74613168632697e-06
-1.97563289833124e-05
-9.25620649354877e-06
-3.06200694856482e-05
-2.23760463458799e-05
-5.47637464431622e-05
-2.65075186230504e-05
-2.89071018745229e-05
-4.76627523797202e-05
-7.08218366310939e-05
-7.30357155030411e-05
-3.78215554083996e-05
-4.4154496282126e-05
-5.51470120795271e-05
-4.59698262166596e-05
-4.11592175351781e-06
-2.87601987740081e-05
-3.41099826501724e-05
9.48250659586928e-06
3.42629316017258e-06
9.71123750896796e-06
-1.36103932590596e-05
-1.90044987580101e-05
-2.51339075854233e-05
-4.16048605236422e-05
-2.73100023508457e-05
-2.81707695429698e-05
-7.00082555894986e-05
-5.38925455542956e-05
-5.81007479286438e-05
-3.35300084563378e-05
-2.39071670887018e-05
-4.40963810553549e-05
-2.13036829785871e-05
-4.40532032315626e-05
-3.65820711942746e-05
-2.21888821462369e-05
-2.77309654674747e-05
-2.14530428043208e-05
-2.11130739275752e-05
1.50479418866335e-05
-2.47427207998764e-05
-3.29169373238007e-05
-3.07048718325642e-05
-3.33292532277352e-05
-1.76937073113902e-05
-6.77262322181505e-06
-3.72301681668166e-05
-9.41926037770122e-06
-6.0876203364113e-05
-6.66029873096583e-05
-4.34775645810537e-05
-4.5563834972715e-05
-3.5948312827678e-05
-2.35044495364776e-05
-2.28133540889909e-05
-2.54070506612209e-05
-3.82232121504317e-06
5.10556190427443e-06
-4.08032789076969e-05
-8.18312133161132e-06
-3.21073869762315e-05
-4.70881340427827e-05
-3.43139063990156e-05
-1.50090059649017e-05
-6.6122318155583e-05
-5.11738906610206e-05
-1.17448923434566e-05
-3.52522454252974e-05
-2.98298527535563e-05
-6.23245723387468e-05
-4.71624758172943e-05
-2.54939843199858e-05
-4.0119155244883e-05
-5.58009206608714e-06
-8.67148200453215e-06
-1.23928357753733e-05
-1.11334041394076e-06
-1.19356916306871e-05
-1.51592080563259e-05
3.69417152482021e-08
-2.00748987141694e-05
-1.93650207482835e-05
-2.81248206293815e-05
-1.93650300900493e-05
-3.00137209348033e-05
-1.70697020488946e-05
-4.55762366809168e-05
-6.25316537560939e-05
-5.29440489923814e-05
-3.46756983795528e-05
-2.86233724758804e-05
-6.90409038341053e-06
-2.9436371707862e-05
-2.47056413085009e-05
-2.82729169176914e-05
-3.10780470836536e-05
-3.27450172001493e-05
-2.89388945141418e-05
-2.01467729772645e-05
-3.46272233847793e-05
-2.654509224737e-05
-1.27375487794328e-05
-1.32160218265293e-05
-6.49377557656221e-06
-9.35868261911673e-06
-2.3469204714955e-05
-2.78962051948954e-05
-2.71815198978142e-05
-2.96952089701731e-05
-4.64735177390723e-05
-4.34970675762652e-05
-1.81906972033172e-05
-5.57751790641626e-05
-4.94532991669375e-05
-3.59875314836002e-05
-4.48866721131476e-05
-8.43874861127455e-06
-2.27688284022855e-05
-2.64103321012009e-05
-5.87375348722084e-06
-1.78294984113029e-05
-3.81165875883615e-05
-5.13402718252827e-05
-4.20438762942019e-05
-2.84677419224371e-05
-4.19268086605797e-05
-4.32245143056751e-05
-6.13535349058716e-05
-4.04330715720709e-05
-3.47698478860798e-05
-4.52131115700776e-05
-2.01123242804468e-05
-2.1674365512972e-05
-7.19120291838168e-10
-9.92916791698133e-06
-1.52299416016761e-05
1.41272434910191e-05
1.06767691265464e-05
4.81047263290729e-06
-2.80636043957543e-05
-1.22482685049876e-05
-7.71178893032255e-06
-2.38743734263896e-05
-2.33411858862345e-05
-4.82122779982893e-05
-1.49363070308316e-05
-2.41809661515079e-05
-3.9646682996033e-05
-3.6684773250147e-05
-1.85966124181428e-05
-6.01016128037804e-05
-8.01035583861624e-05
-5.50485822536702e-05
-2.44977436906121e-05
-2.42925093015621e-05
-2.00702010713756e-05
-3.25094223820155e-05
-3.79467544068566e-05
-2.94353839351022e-05
-4.13474612707445e-05
-1.07086430806908e-05
-2.98611736464917e-05
-2.02345712373302e-05
-3.8499942115141e-05
6.08709377639732e-06
-4.22930825835871e-05
-3.40296355374714e-05
-1.0436114567456e-05
-2.18318519675525e-05
-2.18508315488694e-05
-2.24500470426187e-05
-3.51608094686337e-05
-4.1816541222882e-05
-1.02469526486867e-05
-2.96148371073747e-05
-1.33235917034896e-05
-3.45246162486232e-05
-2.1730384732062e-05
-5.82822368679212e-05
-3.34016581961808e-05
-3.38534081908053e-05
-5.49144154079255e-05
-2.59642681917875e-05
-5.96949473186825e-05
-4.30490130154777e-05
-2.33150297188809e-05
-9.40633201768742e-06
-1.74246444249784e-05
-1.57793455037526e-05
-1.57226051860664e-05
-2.86599109667548e-05
-2.28181979012784e-05
-2.95479409619896e-06
-4.35218453345189e-05
-4.09355778561704e-05
-6.46347233561624e-05
-3.78886930209606e-05
5.08619078388666e-06
-2.37290964531973e-05
-1.25076271956956e-05
-4.11765665120225e-05
-3.49759504785701e-05
-2.16146497341213e-05
-1.66950413238889e-05
-2.6416466455474e-05
-3.64095739241725e-05
-4.30253478515227e-05
-3.05823905557901e-05
-2.21920911507717e-05
-4.08438004419345e-05
-4.90710611748284e-05
-4.33076919187643e-05
-2.65541528094275e-05
-2.08252304620601e-05
-1.11183191263116e-05
-4.75971952744904e-05
-1.43628173187455e-05
-5.15406878052732e-05
-6.84008199509884e-06
-1.81672695500003e-05
-3.78667926882302e-05
-2.04381797834326e-05
7.24206846961934e-06
-8.67438197380542e-06
-4.1869849788425e-06
-1.28670451839165e-05
-3.02814303923748e-05
-4.25629800400299e-05
-3.63606740691237e-05
-2.56985241591963e-05
-2.58865900301299e-05
-1.67325319448861e-05
-2.26370967479673e-05
7.39640460127471e-06
-2.07132577827467e-05
-3.48099436408467e-05
-5.73952013725196e-05
-3.51152260604581e-05
-3.0114685646034e-05
-3.42824554901736e-05
-4.45715374494922e-05
-2.30665739553969e-05
-1.45443398510446e-05
-1.79005395116996e-06
-3.43966253744018e-05
-3.45173716714733e-05
-7.11334971016915e-06
-2.43167009352349e-05
-2.21567621915822e-05
-3.87202800307511e-05
-1.3221365522422e-05
1.39972043828838e-06
-1.40871951327034e-05
-2.9946305998622e-05
-1.99287929178764e-05
1.64323779526509e-06
-7.52902762697546e-06
-3.30813120545489e-05
-1.16223560081041e-05
-3.13439350079529e-05
-6.18234290965914e-05
-3.11960957614766e-05
-4.28991221121128e-05
-6.8701214390322e-05
-2.69101634963463e-05
-3.11127678739757e-05
-8.37686342799468e-06
-7.30732328357833e-06
-1.99726324074132e-05
-2.62435385494814e-05
-3.25376118361229e-05
1.11941067519086e-06
-4.87216887015856e-05
-7.80082148489722e-06
1.71584233175924e-06
-2.37594213963872e-05
-4.36064146238582e-05
-1.23517455568145e-06
-6.7437672966336e-05
-5.60003616698212e-05
-6.23133062247305e-05
-1.65285921804091e-05
-3.27023247991643e-05
-4.70467596488932e-05
-1.53100602755525e-05
-2.36013701949601e-05
-3.32180170441418e-06
-3.93929024731281e-05
-1.43394063278072e-05
-4.00418679817144e-05
-3.5760420319871e-05
-1.18740029125465e-05
-1.38207953407326e-05
-1.03450099780451e-05
-1.56301181508989e-07
-2.09321980452401e-05
-2.85548742798728e-05
-5.75129767753685e-05
-2.13988062816348e-05
-4.26464252879742e-05
-3.11585265863285e-05
-4.31124232459567e-05
-3.69521252070164e-05
-9.59479080481333e-06
-4.63200137608148e-05
-3.28504282447178e-05
-3.53571124308312e-05
-2.47591469841146e-05
2.21603394273502e-05
7.66729193899673e-06
-3.38456936001984e-05
-2.77882123953635e-05
-1.1806533999807e-05
-2.02944017482691e-05
-1.62875548069145e-05
-3.19495986720056e-05
-1.9987444116105e-05
-5.89138917843794e-05
-4.48447041239466e-05
-3.50930144348295e-06
-6.62883076773348e-05
-2.30558300254168e-05
5.47064471890402e-07
-2.83653431352072e-05
-3.67151766945774e-05
-4.943938235639e-05
-2.5758365627109e-05
-1.77455411693527e-05
-1.31775034097411e-05
-2.68562226807676e-05
-2.07637779687823e-05
-2.82121341860889e-05
-2.79139795211465e-05
-1.57407749768405e-05
-2.32396601698705e-05
-4.10791873291201e-05
-2.51814600863531e-05
-4.24411277468044e-05
-3.65891720349333e-05
-3.05133115406138e-05
-3.25594895507535e-05
-2.78222886742916e-05
-4.99382157864997e-05
-6.14214855780398e-05
-3.20178403343996e-05
-2.01082003151129e-05
-5.26397662549253e-06
-2.57052464818925e-05
-2.41299912177722e-05
-2.71355615853279e-05
-1.13497074707846e-05
-2.97703574658482e-05
-2.42527642356239e-05
-3.78978162907791e-05
-3.26755540681464e-05
-5.0838776822808e-05
-3.56412323736575e-05
-4.47311600928695e-05
-3.21225349002064e-05
-2.13616459223044e-05
-1.64653572413744e-05
-5.52964460611376e-05
-4.99448159157701e-05
-1.5975889919878e-05
-2.55601545168995e-05
-4.64492469879595e-05
-2.31490285811391e-05
9.37730273774654e-07
-2.99359924801784e-05
-3.47278979215701e-05
-1.37032567843133e-05
-5.01407241209775e-05
-2.14540032308598e-05
-1.32644609535739e-05
-2.22475238248122e-05
6.52513295735127e-06
-5.57675580648459e-05
-3.20419838070026e-05
-3.70053325422529e-05
-1.43243209150886e-05
-6.404497556772e-05
-4.1384586029941e-05
-2.32404827989023e-05
-3.86619026358994e-05
-3.6368480804962e-05
-2.64844807884559e-05
-1.1111528888931e-05
-2.02026891462044e-05
-1.33592025388103e-05
-1.7027232512258e-05
-2.41145074802975e-05
-7.28103043910679e-05
-2.52076821008187e-05
-3.02184834967625e-05
-3.45819505885319e-05
-2.2666397012509e-05
-4.55649208126054e-05
-3.9478883355981e-05
-2.49240785328802e-05
-7.49980015570912e-05
3.41401073930294e-06
-5.37095199239748e-05
-3.197016715598e-05
-2.68849292892619e-05
-3.04357928995579e-05
-3.67113070212448e-05
-4.22673973898488e-05
-2.81335583326158e-05
-3.44193739797154e-05
-5.20832482376735e-05
-5.58197595316303e-05
-3.5872189824309e-05
-1.58512199722664e-05
7.51930921867896e-07
-3.53995192276281e-05
-1.68884522302861e-05
-1.40405842962615e-05
-2.94847960669985e-05
-3.17117064579425e-05
-1.02907113819643e-05
-3.42520199621854e-05
-3.52796194457758e-05
-2.07277505491544e-05
-2.53466752523922e-05
-3.21702213272004e-05
-3.43143926225341e-05
-4.70525823799045e-05
-1.62274063653518e-06
-3.62547633524936e-05
-1.53052946133496e-05
-2.65626179682689e-05
-2.32243671510894e-05
-2.96841901691835e-05
-3.4327380451146e-05
1.449558329956e-06
-4.81643429526392e-05
-3.84879453417504e-05
-2.74483424319472e-05
-1.00324887693163e-05
-4.40090138131849e-05
-5.31761495585185e-05
-4.67584414203787e-05
-1.61467311976624e-05
-2.39701499170801e-05
-2.601596970166e-05
-5.43243704092517e-05
-2.14276303666073e-05
-3.26448092666221e-05
-5.38071409805435e-05
-3.12215602955125e-05
-3.17911209027719e-05
-4.47679272237209e-05
-2.08480789370658e-05
-3.14472806596612e-05
-2.24341587735057e-05
-2.79238496226015e-05
-2.77146331457634e-05
-3.30707045008957e-05
-4.98785016248731e-05
-1.93675051453991e-06
-2.11365220984307e-05
-2.08674450902525e-05
-4.300392528453e-05
-2.92988804454483e-05
-2.46860802911545e-05
-3.85282488927459e-05
-3.10337059151386e-05
-1.61532910133079e-05
-1.12564237108221e-05
-2.03018754985852e-05
-2.44759856433106e-05
-3.78448082127337e-05
-2.72296412839899e-05
2.78045557145485e-05
-2.27787290861685e-05
-5.20263293596436e-05
-4.07513403603612e-05
-3.95235321091377e-05
-1.9695820405558e-05
-3.92104677578097e-05
-2.76275113557446e-05
-1.33633435931417e-05
-2.78256720396678e-05
-5.54597388685412e-05
-2.52344351426912e-05
-2.42223153305179e-05
-3.4199088374557e-05
-1.18113999968954e-05
-3.60822004583835e-06
-2.96495719475814e-05
-5.8153287120949e-06
1.14117068548628e-06
-2.7869678344449e-05
-3.72563870962967e-05
-4.1418743489772e-05
-2.30818260596685e-05
-1.81523852160822e-05
-3.51889683977927e-05
-3.04873331879815e-05
-1.42277218855733e-05
-1.81239847858833e-05
-4.51991698113632e-05
-4.79274175025518e-05
-5.23215875505566e-05
-3.64262879701254e-05
-2.55720267148267e-05
-1.36042420499753e-05
-4.58537348987834e-05
-6.22380365573939e-05
-2.22931543554747e-05
-1.77109348501907e-05
-4.04470075498354e-06
-1.38439938251269e-05
-3.40841313032657e-06
-4.7949940481021e-05
-6.43924300655821e-06
-2.06695659902517e-05
-4.48728659181171e-05
-2.07276529060388e-05
-1.21936844782269e-05
-3.44996017279279e-05
-5.76331793657954e-05
-4.02269489693723e-05
-5.09537012895112e-05
-2.83926731073566e-05
-3.1659991896657e-05
-2.69936789886976e-05
-2.02933223412292e-05
-1.46261925867705e-05
-2.94930537920625e-05
-2.77918497748921e-05
-1.52562025644398e-05
-6.65139435545675e-06
-1.11678203505103e-05
-2.25674174246727e-05
-7.69201652161778e-06
-2.10159504529008e-05
-3.52305832355611e-05
-2.95489783199912e-05
-1.82384997191085e-05
-3.24387428805543e-05
-5.42425065994715e-05
-2.63729882358017e-06
-4.22915320956142e-05
-4.65252707698494e-05
-5.51614476643087e-05
-5.03794163446878e-05
-8.86635958137695e-06
-3.55744749231715e-05
1.17742258979257e-06
-3.96949876883182e-05
-2.32737229763546e-05
-1.29634482632125e-05
-2.62426062359643e-05
-4.72872449612145e-05
-6.35777844460515e-05
-1.61821325277873e-05
-4.17910136648162e-05
-1.26818441146326e-05
-5.71080387678317e-06
-2.86046536925337e-05
-4.8579560110234e-05
-6.34570163644502e-05
-4.88845378317112e-05
-5.11962660969397e-05
-2.34695037882747e-05
-1.82817933617253e-05
-1.41817115428396e-05
-6.22683857497718e-05
-2.00527888702532e-05
-9.95513198583509e-06
-9.44677314768655e-06
-2.32137687435957e-05
-1.54493337009551e-05
-1.5166242640926e-05
-3.20969836650025e-05
-1.04184006215267e-05
-2.597376839465e-06
-1.58150609349264e-05
-2.10167374403074e-05
-1.9040420990729e-05
-2.18077054114051e-05
-2.78634368580501e-05
-5.03118306385012e-05
-3.40362874136517e-05
2.23842600884041e-06
-1.61369830516622e-05
-2.56382543081148e-05
-3.16551948883031e-05
-2.16873671113598e-05
-4.06012448293654e-05
-3.36095213173969e-05
-4.7022002682277e-06
-1.74745482271777e-05
-3.62257756707968e-05
-4.10187828020878e-05
-2.49862755490977e-05
-3.64191458146517e-05
-4.74201036110757e-05
-3.74574338844078e-05
-3.9856604857279e-05
-3.46653545432723e-05
-1.93841617872372e-05
-5.59016506526489e-05
-1.84403344248307e-05
-1.9922992469262e-05
-2.64755761986296e-05
-7.99990622360893e-06
-1.02516978388973e-05
-7.09864283877218e-05
-3.78982794150576e-05
-4.18784585785185e-06
-3.30009459238654e-05
-4.64877885378054e-05
-5.07552130522985e-05
-6.79433461484937e-05
-5.53915842122998e-05
-3.58562965134944e-05
-3.43848257207951e-05
-4.43850526265347e-05
-5.73870831440046e-05
-1.48233812336537e-05
4.48470316419339e-06
-2.15990688755551e-05
-4.44222510425557e-05
-1.60620903246717e-05
-2.61986679201286e-05
-9.41182897918294e-06
-3.2360271119067e-05
-3.45643198362429e-05
-8.93666162946876e-06
-3.01893549939202e-05
-1.07317080808905e-05
-2.52300923194738e-05
-4.18004133356012e-05
-4.17822959834159e-05
-7.33043865777793e-05
-3.72369790940729e-05
-3.70443750519218e-05
-2.34215908791901e-05
-4.97702248048986e-05
-3.17641056364645e-05
5.02682453738679e-07
-1.49827586130884e-05
-2.03670168068572e-05
1.02976204725178e-05
-1.91650092100402e-05
-2.65795836345199e-06
-3.76430484418615e-05
-2.23555163914064e-05
-3.8607590446654e-05
-3.66986271584295e-05
-5.3818668047509e-05
-3.06395533963498e-05
-1.11964737648398e-05
-9.03324913608259e-06
-4.10689687430051e-05
-2.35459561004974e-05
-3.76318314362831e-05
-2.25355653612513e-05
-2.02587941512119e-05
-1.23194098368083e-05
-1.39910192710885e-05
-1.27713403224518e-05
-3.73734017507689e-05
-2.77007371260557e-05
-3.01070338401524e-05
-1.65698984753502e-05
-4.11071679895124e-05
-3.33654307271681e-05
-2.84291892171959e-05
1.30187245416035e-05
-7.12416341623447e-05
-4.97121040795245e-05
-4.13284731243149e-05
-6.75790017801335e-05
-6.19794240005715e-05
-7.36933148646387e-05
-8.35210703106185e-07
-2.5251405427802e-05
-3.68996174663996e-05
-5.93217277466141e-06
-2.73776857579409e-05
-4.18471201002846e-07
2.96816917629409e-06
-2.95419618246749e-05
-1.47077096095439e-05
-2.30361061079163e-05
-8.02180268934029e-05
-5.54337659773897e-05
-4.89701108724077e-05
-5.16253750634035e-05
-4.86052854651933e-05
-2.19233989965256e-05
-1.21541033590742e-05
-4.66952358648627e-06
-4.26146869052484e-05
-3.41005679417314e-05
-1.59327572491544e-05
-3.54810347149169e-06
-4.17606428338083e-05
-3.35418364566215e-06
-3.47355348365345e-06
-1.73813965785647e-05
-2.74491044064656e-05
-3.31319642642909e-05
-3.77676141250401e-05
1.35269978036674e-05
-2.59226746337088e-05
-2.45517051055289e-05
-4.17801042521151e-05
-3.43057738397323e-05
-1.62511507456464e-05
-4.27392916554335e-05
-4.14312101701574e-05
-1.63169784272333e-05
-2.38395896637421e-05
-3.44931299607624e-05
-1.71507938083701e-05
-2.66001090799949e-05
-2.81066889345544e-05
-3.66985377535963e-05
-4.0004398985713e-05
-1.51957122152212e-05
-1.16650734830839e-05
-3.9178327585227e-05
-1.27952294084012e-05
-3.31276083194697e-05
-3.12418593355996e-05
-1.69387594762038e-05
-4.18232096815233e-05
-2.23159545287631e-05
-1.36412261727685e-05
-4.62570214959701e-05
-3.38994385756103e-05
-3.37702972654155e-05
-3.41289586789451e-05
-3.39083611898244e-05
-9.87903228363651e-06
-2.52837080814894e-05
-1.80716523518829e-05
-2.65601094593117e-05
-2.34983053889615e-05
-6.78947386064769e-06
-1.56419871720554e-05
-2.23765701128538e-05
-3.30992220266952e-05
-3.71820787626362e-05
-1.17054260555091e-05
-2.63523114080281e-05
-3.52183209791471e-05
-2.83333306625108e-05
-3.10862351819461e-05
-4.6098408157684e-05
-2.5554383433987e-05
-3.80370109529931e-05
-1.92610356887244e-05
-5.43579472627002e-05
-1.81027312762481e-05
-3.71008953368075e-05
-2.15906513261967e-05
-4.62929586771263e-05
-3.44477062863256e-05
-4.60793877243041e-05
-5.76639366391508e-05
-2.96440757165052e-05
-4.39314131140495e-05
-2.16638404977041e-06
-3.56220940005551e-05
-3.56142304479297e-05
-1.72190141485489e-05
-4.24884638323046e-05
8.88793364096251e-06
-1.29302532321872e-05
8.7728918069382e-06
-4.05917999487635e-05
-5.93561930049324e-05
-2.30899097126303e-05
-3.43365574316941e-05
-8.82906706955811e-06
-3.082621878793e-05
-2.74938993943932e-05
-4.42618113547874e-05
-5.21920228172914e-05
-6.2028434629793e-05
-5.66083619120748e-05
-3.61089060413449e-05
-4.7526899265161e-05
-1.02244758236632e-05
-1.20009450901352e-05
-2.19421254461088e-05
-1.39689231571631e-05
-2.64816456993176e-05
-8.56289456193349e-06
5.50248700337887e-06
8.89486940619931e-06
-4.1559016523968e-05
8.94848742748501e-06
-3.61982353718384e-05
-1.35288436016691e-05
-7.75918647032641e-05
-2.49637704113171e-05
-3.93350149870034e-05
-5.94632492896367e-05
-5.86573514268193e-05
-8.87677113148447e-06
-3.32669095079908e-05
-1.67695801081239e-05
-3.28693636687487e-06
-2.28427816333719e-05
-4.69258247561168e-06
-7.1404452866233e-06
-1.85888937131577e-05
-4.54442216399472e-05
-1.21059091407497e-05
-5.73547861366615e-06
-3.10424004294359e-05
-1.57475403915883e-05
-3.16372197221875e-05
-4.3569764825668e-05
-2.95797311523158e-05
-3.90518317687321e-05
-6.1337763195851e-05
-2.26255368120486e-05
-2.93710742159011e-05
-4.05502391789222e-05
-4.40009742767278e-05
-2.64000145147788e-05
-3.66705546059333e-05
1.157100928365e-05
-3.44358242202826e-05
3.90099364212743e-06
-5.67857012376045e-05
-1.05038254379067e-06
6.22162434837106e-06
2.0026244689875e-06
-1.98214999211929e-05
-5.73132787342693e-06
-2.05040967076955e-05
-1.89050284240384e-05
-1.21824416481774e-05
-3.30393032355155e-05
-1.4297604228688e-05
-5.72015599957796e-05
-5.39144081338836e-05
-2.082708760921e-05
-3.08130488240281e-05
-6.40645343848252e-05
-1.09321138173626e-05
-2.65278842120128e-05
-3.27644440912183e-05
-3.83690774108716e-05
-2.28193428899386e-05
-4.92848657828175e-05
-1.07867256727795e-05
-2.57390980442887e-05
-5.48795122237106e-05
-2.35600620187996e-05
-1.7749436166362e-05
-4.70761774414991e-06
-3.46482290736722e-06
-4.3179376034165e-05
-2.19074867583352e-05
-4.54077496546715e-05
-3.37491748812942e-05
-1.77308609743308e-05
-5.6171745072998e-05
-3.36415781073383e-05
-2.96040272455294e-05
2.60173033017578e-06
5.15522838746631e-06
-2.98950715821861e-05
-3.02276539938839e-05
-8.76905691733104e-06
-3.26115869622653e-05
-4.03402462189121e-05
-9.90805021045278e-06
-3.30801666288619e-05
-1.51858615523329e-05
-4.10440220475065e-05
4.23688563245116e-06
-4.29424438103574e-05
-3.99978416015345e-05
-6.36322262704081e-05
-4.24963231155805e-05
-2.68070378944496e-06
-3.22016799549962e-05
-5.90975551720532e-05
-3.58998033408808e-05
-1.13971570224662e-05
-3.55544998779377e-05
-4.02499794642162e-05
-2.840391019913e-05
-1.78420635560184e-05
-4.08059033328644e-05
-4.92824565035792e-05
-3.47421946918607e-05
-2.67991878055521e-05
-3.81705021804039e-05
-1.4160228245587e-05
-3.2928131080729e-05
-2.84447790997374e-05
-2.62976171940929e-05
-4.03288170900027e-05
-2.61650995194144e-05
-3.16545569168972e-05
-3.36961043050728e-05
-1.10918875670265e-05
-4.60215838122227e-05
-2.15927964646561e-05
-1.32870269406821e-05
-1.74168767223393e-05
4.56316994065254e-07
-2.11600111242306e-05
-1.6834802403101e-05
-8.33101524101975e-06
-6.11900008718222e-06
-1.22465702022824e-05
-1.85360195681391e-06
-1.89222765304452e-05
-4.22692098996063e-05
-2.69075247565104e-05
-2.7727720974476e-05
-4.36645695248212e-05
-2.32257162713978e-05
-9.10052253434472e-06
-2.10463603710376e-05
-5.62213047734338e-05
-1.09523181210446e-05
-3.05862954260414e-05
-2.16787831951982e-05
-2.46680291367571e-05
-2.065100999532e-05
1.27237866797887e-05
-1.32135116090737e-05
-2.72007753941628e-05
-3.24646226343708e-05
-4.44571267547218e-05
-1.69439351727465e-05
-2.77799713084274e-05
-1.94525574433363e-06
-1.05681103418315e-06
-3.02354226626108e-05
1.16903693667496e-05
1.33252869465991e-05
-2.9142429694204e-05
-3.49936093142111e-05
-3.68313900248697e-05
-2.1401771158299e-05
-1.59094332345886e-05
-1.91089927935878e-05
-2.98378738659651e-05
-3.84001908288603e-05
-5.33735310334059e-05
-2.60913778010612e-05
-4.42817095041853e-05
-2.87131268183604e-05
-3.95118705934884e-05
-4.39152394775054e-05
-1.39028089138508e-05
-2.38423207205354e-05
-2.61389917993504e-05
-3.50464699236677e-05
-3.03202248086714e-06
-5.61440145542935e-05
-3.05152846026956e-05
-1.82880958104997e-05
-1.47655907735541e-05
-3.23426672486407e-05
-3.01548699750794e-05
-4.82190449415115e-05
-3.23268019495891e-05
-2.25142177474559e-05
-3.79015556759261e-05
-4.00287437979068e-05
-3.15649400256111e-05
-3.34643553555852e-05
-1.39417774023416e-05
-4.37710073960387e-05
-2.55331347957267e-05
-3.52869673240369e-05
-2.68887475493489e-05
-2.80324564632203e-05
-3.10311814388008e-05
-1.72771869268524e-05
-2.40471040283442e-05
-3.35773498013159e-05
-3.55851546001344e-05
-2.81192923192651e-05
-9.99001635682369e-06
-4.50744492785236e-05
-7.07263320007121e-06
-2.28247196143007e-05
-5.95162174801171e-05
-3.62403474306602e-06
-2.03974743418645e-05
-4.22896158540009e-05
-4.24976712884601e-05
-3.22062823038137e-05
-3.17272511749544e-05
-2.86641858302413e-05
-3.19835350278816e-05
-7.78455599592217e-06
-2.07095118309754e-05
-3.74534897448479e-05
-3.77144896314931e-05
-3.961689352562e-05
-1.21293187152804e-05
-4.50719797201217e-05
-4.34815660890896e-05
-1.43341498250974e-06
-4.52605849074691e-05
-1.22521078416523e-05
-3.17429301299124e-06
-2.02085476544464e-05
-8.08184258363156e-05
-5.0141681653879e-05
-2.80623999765127e-05
-3.54962752820945e-05
-2.30989163364428e-05
-2.67192677586324e-05
-5.40051072046887e-05
1.14223761059602e-05
-1.83308156930914e-05
5.50005100535382e-06
1.10250043438143e-05
-4.51109463964116e-05
-6.70156808480216e-05
-1.71224962950832e-05
-4.2541530543539e-08
-2.47899890288746e-05
-2.28208922532755e-05
-4.93256262883795e-05
-4.60483439599371e-05
-2.926236303551e-05
-6.68207821976083e-06
-2.72028484497389e-05
-5.41490824307654e-05
-1.29090779299209e-05
-2.55170438278114e-05
-2.73349277047591e-05
-3.10560358903886e-05
-4.8943948706971e-05
-5.76381420054097e-06
-4.36046185031042e-05
-2.71284191875727e-05
-2.1499251002475e-05
-4.41243433031336e-05
-4.6606918134167e-05
-5.44738762111157e-05
-4.54725032064433e-05
5.2970558999034e-07
-3.83929029777707e-05
-1.78713283431802e-05
-1.98074603443329e-05
-4.29478414735623e-05
-2.19537593283937e-05
-7.8229452799213e-06
-3.51900287728414e-06
-3.52209427654569e-05
-2.93462562576264e-05
1.33248035266536e-05
-1.0174518001172e-05
-2.50122333782031e-05
-5.13152538406629e-05
-4.87558355355432e-05
-2.17329038056834e-05
-3.84735482768404e-05
-5.17760703094145e-05
-4.2266973355203e-05
-2.18475379985286e-05
-3.71144948012007e-05
-2.78314699271595e-05
-1.31367102323126e-05
-3.55132712106118e-05
-4.15566942328019e-05
-4.31310213947796e-05
-3.73392311074985e-05
6.53601295257391e-06
-1.84025315691276e-05
-5.02191200974635e-05
-3.99663264115186e-05
-2.82253593497994e-05
-3.51547670651468e-05
-3.98456091875121e-05
-2.59672592336182e-05
-3.48905445723972e-05
-5.2855645674648e-05
-3.51401350605849e-05
-2.31639233273291e-06
-5.78930263080231e-05
-6.49942655719659e-05
-3.01578223569058e-05
-3.6370766208882e-05
-4.02138613899379e-05
-2.03649806664261e-05
-2.43377397124668e-05
-2.15443762127937e-05
-4.48371179381253e-05
-3.23499481049986e-05
-3.17163757160643e-05
-2.33017876269903e-06
-1.96991805489823e-05
-4.00712606946611e-05
-9.0342370284063e-06
-1.99383385282135e-05
-2.64960954406689e-05
-3.63286056501477e-05
-1.73851589021233e-05
-5.69198937490522e-05
-7.5306058333181e-05
-3.8187425041582e-05
-4.05169806447169e-05
-2.66225217268465e-05
-1.84586926720173e-05
-3.26834259387273e-05
-1.53738865004684e-05
-3.70576722934567e-05
-2.40516896303813e-05
-2.08804364297154e-05
-3.03296420473483e-05
-1.50880187123665e-06
-3.60393559602957e-05
-9.08404783160134e-06
-3.59250916092586e-05
-3.55299717414308e-05
-5.69639316388077e-06
-5.02747539472787e-05
-4.64777270359266e-05
-6.91313184635856e-05
-2.03818988710712e-05
-2.25892282093422e-05
-2.09438905289297e-05
-2.87395970163034e-05
-2.05875378755961e-05
-3.54325504706867e-05
-4.80828120507827e-05
-2.47484663079083e-05
-3.41432041227548e-05
-6.97546829351007e-05
-2.58328648846068e-05
-3.98766251954119e-05
-2.78014106026313e-05
-1.7630982274048e-05
-1.06306581905514e-05
-3.28089761404139e-06
-1.55282102840304e-05
-3.5971110803425e-05
-1.56368558893211e-05
-2.89665822813523e-05
-2.2670613174299e-05
-6.78841007797958e-06
-3.82744923902284e-05
-2.22000039396324e-05
-3.80716043376763e-05
-3.85397578931249e-05
-8.49989546336766e-06
-5.20677760594388e-05
-5.07641895772992e-05
-4.6669330348694e-05
-4.1120009363718e-05
-4.4048781101587e-05
-2.42679813304353e-05
-5.70220879250391e-05
-7.27543333212857e-05
-3.88732381630872e-05
-2.7519048401682e-05
-2.67972229076711e-06
-3.8241250753598e-05
-3.85793805711042e-05
-4.26094044375116e-05
5.16883905603879e-06
-1.29749084504656e-05
-3.94168028021622e-05
-2.33236004161309e-05
-6.15668009579609e-05
-4.00050949477141e-05
-3.01296310371366e-05
-3.15208454684317e-05
-3.93329681456025e-05
-5.15432265079876e-05
-1.91565510868031e-05
-2.66985567386549e-05
-2.32252123371917e-05
-5.70794327307638e-05
1.59744952618311e-05
-4.08383609352761e-05
-3.18840550227429e-05
-1.17936595963007e-05
1.63000710173081e-05
-2.51350432783125e-05
-2.40784088316636e-05
-1.11743397971788e-05
-3.87202227808102e-05
-4.35730607770949e-05
-2.21659643669825e-05
-1.19997663175837e-05
-4.1769747112347e-05
-4.19256761422378e-05
-5.21013685482886e-05
-2.24174691266664e-06
-4.21197881527546e-05
-3.44909151688106e-05
-3.51710703854679e-05
-8.67159563189693e-06
-4.22582908677034e-05
-4.65817828257348e-05
-2.28072231091274e-05
-4.38397286514698e-05
-5.66232188799991e-05
-8.86915749300805e-06
-3.08769048873283e-05
1.0921964375563e-05
-2.42753058287612e-05
-2.03480649423653e-05
-5.2211078996863e-05
-3.07882579132162e-05
-3.05050384605311e-05
-5.09865105202523e-05
-5.36486336581424e-05
-3.37041126541202e-05
-5.02809624108331e-05
-2.37070663534005e-05
-2.36447409281774e-05
-1.34984301732677e-05
-3.18166432735018e-05
-3.57847057273415e-05
-2.45342926694094e-05
-2.44073519313532e-05
-2.9333210727123e-05
-1.9855136550811e-05
-3.53985221956621e-06
-4.48018057047155e-05
-1.61213897741504e-05
-1.01925884278734e-05
-3.50792982832769e-05
-2.48978917938948e-05
-6.09289676821281e-05
-3.08322212621982e-05
-6.5723653844491e-05
-1.93932602259505e-05
-3.91471590680895e-05
-3.01570356254831e-05
-4.26582644263447e-05
3.72985375730944e-06
-2.71607746939273e-05
-1.20666892783822e-05
-4.82087144345602e-05
-3.65650951331179e-05
3.98964486933923e-06
-2.19402572397705e-05
-2.80348121239191e-05
-4.01620897086434e-05
-2.61611369210855e-05
-9.5351959091421e-06
-6.37584602202545e-06
-3.06714384512323e-05
-3.5589104007947e-05
-5.27864876614851e-05
-1.96141060477937e-05
-3.67720145648578e-05
-2.31335324112873e-05
-5.69344272796655e-05
-5.08662935387259e-05
-4.22247493282925e-05
-7.11538703296859e-06
-1.73537237471309e-05
-8.89449832707803e-06
-1.61259300970375e-05
-5.99004870683849e-06
-3.20302473202611e-05
-3.97405717668921e-05
-8.05096056304409e-06
-1.75974756852045e-05
-1.20732477141477e-05
-3.39175541838571e-05
-4.09224816315844e-06
-3.53114871271278e-05
5.80812777486627e-06
-3.28149666017793e-05
-1.93944316546667e-05
-5.77281158985289e-05
-2.87048829571977e-05
-4.1535121115469e-05
-1.17282886542e-05
-3.88961047097998e-06
-3.57226282615713e-05
-3.32717735701093e-05
-4.95158077140737e-05
-1.47079919248694e-05
-1.90750309813304e-05
-2.69985914358705e-07
-2.52062067432433e-05
-2.62841558506832e-05
-1.50707521810812e-05
-2.5452595558569e-05
5.87257176431052e-06
8.65854268883023e-06
-5.14657902415351e-06
-1.46941454959745e-05
-1.87716554138612e-05
-4.86992067352572e-05
-2.12930565394663e-05
-4.06380312656041e-05
-4.92931479197924e-05
-2.2290204596124e-05
-6.93396173317215e-06
6.06971307014021e-07
-4.52753405563989e-05
-1.52897147101933e-05
-2.92406507881077e-05
-3.17741746396267e-05
-7.24196135403642e-06
-3.33883186280299e-07
-2.13637927684838e-05
-6.18436614958903e-06
-5.59592316345908e-06
-3.81284471334213e-05
-1.36407835710655e-05
5.12944398600468e-06
-2.45943986252018e-05
-2.06171228693513e-05
-3.28880609870659e-05
-2.93604139310759e-05
-1.17683276717248e-05
-1.51768391071213e-05
-1.70273455308001e-05
-3.56556464606907e-05
-4.46008048482479e-05
-1.28619560204978e-05
-3.32328729886673e-05
-1.26345017483542e-05
-5.74734591148301e-05
-1.66873323193582e-05
-1.90745459862262e-05
-2.94285703956859e-05
-2.8215553642183e-05
-2.92136733891036e-05
-4.50572518426457e-05
-3.22505945598052e-05
-3.96925425400901e-05
-4.29347732586756e-05
-2.2860098761945e-05
-2.94140523174036e-05
-3.96087314075246e-05
-1.88614520753652e-05
2.17539260143912e-06
-2.79247678561575e-05
-1.99858172568447e-05
-7.13630633876765e-06
-3.63414883230243e-05
5.4383283546911e-06
-3.69680190435676e-05
-2.11444544347899e-05
-1.32730265096688e-05
-5.3263513302659e-05
-3.026965306151e-05
-5.69027691802387e-05
-1.42887759663673e-05
-1.44134361243811e-05
-2.64939665237249e-05
-5.01234709609628e-05
-3.06998356186865e-05
5.02307981778299e-06
-3.23374858877543e-05
-2.69762985730756e-05
-8.62449631111688e-06
-9.16533038634445e-06
-3.67394904001234e-05
-3.0451226815797e-06
-3.20036257161422e-05
-4.62311492406557e-05
-1.79550331627003e-05
-3.75435457627071e-05
-2.56712576128593e-05
-1.98727323508151e-05
-4.41036635755046e-05
-3.41987370318418e-05
-4.93929454503285e-05
-5.82154427324697e-05
-1.84054573000464e-05
-1.37683721587073e-05
-8.07144767791863e-06
-4.53884611117307e-05
-3.06498871577614e-05
-2.23268614697271e-05
-4.53610024785504e-05
-2.97181058009014e-05
-4.4168027764783e-05
-1.14881978220202e-05
-5.16183937936538e-05
-2.72210703769762e-05
-2.98582653485577e-05
-2.83450769673551e-05
-5.24022947446392e-05
-3.75738392041954e-05
-5.04954735230729e-05
-1.97739391787819e-05
-5.92087089514847e-05
-2.57214059620429e-05
-8.97933362194832e-06
-5.65076836267234e-05
-3.30939776526974e-05
-5.95371505171295e-07
-1.1823197979924e-05
-4.74200017376506e-05
-7.94078911826501e-06
-2.19320880517948e-05
2.77541626343043e-05
-2.54928116369584e-05
-1.83635625649734e-05
1.7345203582749e-05
-3.92045097998603e-05
-2.1235809016532e-05
-6.60367111695319e-05
-2.90753536043636e-05
-3.41990755976645e-05
-4.42583621340721e-05
-1.60142190374359e-05
-2.48255476237296e-05
-4.01469282357218e-05
-3.29233445955542e-05
-3.83546949415984e-05
-1.06839720877206e-05
-1.9883495941955e-05
-4.19957142489882e-05
-4.76651558550916e-05
-1.24493779487459e-05
-7.4594688125722e-06
-4.37990889477636e-05
-1.88274486498205e-05
-4.11092314170472e-05
-2.50836585626872e-05
-1.01766506456743e-05
-2.76807465013816e-05
-2.23854165946613e-05
-3.36208498357823e-05
-3.3970317669307e-05
-2.38436409044806e-05
-3.11721017063394e-05
-2.43405045040609e-05
-3.5396260584045e-05
-1.99911118777849e-05
-1.95703219025427e-05
-1.48256341300408e-05
-4.52335791152424e-05
-1.64523242863637e-05
-2.84093348065231e-05
-3.649591804532e-05
-5.04496592485917e-05
-3.82885107536548e-05
-2.50102808775723e-05
-2.33599607949758e-05
-3.42728849462999e-05
1.24607169618681e-06
-5.50856234379143e-05
-3.39115998129326e-06
-3.3330488225419e-05
-4.17671707651109e-05
-3.03023861770508e-05
-3.64874959330875e-05
-2.96332801917691e-05
-2.95675945956374e-05
-2.62544218035474e-05
-4.23898726742308e-05
-2.70155995877428e-05
-3.45500885451558e-05
-2.85278716336351e-05
-3.03166727532837e-05
3.68561270402712e-06
-1.69625014309801e-05
-2.98971961669595e-05
-4.09637996149432e-05
-2.46294065746105e-05
-2.96887010200247e-05
-2.09120762090665e-05
-3.45569041163629e-05
-2.59457930709226e-05
-2.30472861684706e-05
-5.31248360643942e-06
-3.11983480156469e-05
-2.51432274261026e-05
-2.58460822801635e-05
-8.29217089276778e-06
-3.06149098818973e-06
-2.80683412209071e-05
-6.12450393845117e-06
-6.10396101471777e-05
-2.33771320836226e-05
-3.12519417556046e-05
-2.67794518690912e-05
-1.87486220567295e-05
-3.50915242402985e-05
-2.78172138006331e-05
-5.1665490131529e-05
-1.59738479383618e-05
-5.49138758721649e-05
-5.98960835788239e-06
-1.30392060456066e-05
-1.27178913852575e-05
-2.62875278043525e-05
-4.8809007140524e-05
-8.22762625856437e-06
-4.48021823987464e-05
-3.4785927792475e-05
-5.83230580282793e-05
-2.30683020096718e-05
-6.59362542455978e-06
-3.94600336700796e-05
-4.80615296614005e-05
-1.58658312092568e-05
-4.80022318804326e-05
-2.31239445615406e-05
-1.92275429227222e-05
-4.07519942672947e-05
-2.15777275539855e-05
-4.34879288173168e-05
-1.48745774335246e-05
-4.71712854816902e-05
-2.83769887227498e-05
1.09363468897014e-05
-7.13847590475055e-06
-4.30443004343057e-05
-3.6363444259002e-05
-4.3636071187248e-05
-1.53982681222261e-05
-5.34202542092935e-05
-2.62972081151886e-05
-2.49484693462136e-05
-2.92953524595639e-05
-3.08684841338213e-06
-1.21301505079364e-05
-2.03232051019322e-05
-4.608590409475e-05
-5.17720622323156e-05
-4.73772637337666e-05
-1.83167052050997e-05
-4.08021803604876e-05
-2.921822036931e-05
-1.77533496341343e-05
-7.50583330264801e-06
-3.74112768717168e-05
-2.716459075233e-05
-1.74022616936309e-05
-3.95483967056977e-05
-1.81070571934386e-05
-1.7105989631598e-05
-8.25198551215565e-06
-3.61621978705796e-05
-4.00982750669644e-05
-2.81906240957578e-05
-4.1246114782006e-05
-1.62662025324635e-05
-5.56160826841581e-05
-1.63801847549897e-05
-3.52098530665586e-05
-2.09077623570144e-05
-1.25195567518429e-05
-8.73006725546254e-06
-1.18357429167477e-05
-1.57390100484926e-05
-3.92543389144686e-05
-4.37826534337467e-05
-3.68927766465368e-05
-4.88989511963193e-05
-5.43332913367073e-05
-1.49704910125902e-05
8.33248996356688e-06
-2.06804856672906e-05
-1.41578087323185e-05
-7.40632191647019e-06
-2.86540091197402e-05
-3.06278820459307e-05
-3.51534269141631e-05
-2.31688588293542e-05
-3.00269258042789e-06
-3.95658984524979e-05
-1.86472927232564e-05
-1.28341739197273e-05
-4.13533530475995e-05
-3.55970730889456e-05
-1.83832024054514e-05
-2.72485736254416e-05
-4.40546477010834e-05
-3.60011048758075e-05
-4.26393566742851e-05
-2.23304908867191e-05
-3.04246179883889e-05
-4.66884846458571e-05
-3.74566074597263e-05
-1.9012006356503e-05
-1.77986195747189e-05
-2.22429733114262e-05
-3.81345078239471e-05
-1.65321941724553e-06
-3.59950250831491e-05
-9.97043204316448e-06
-1.35913146719082e-05
-1.36818251425002e-05
5.21482001139526e-06
-5.45208756142136e-05
-3.02829800188283e-05
-3.52463913963692e-05
-4.60999912829553e-05
-4.4190514185312e-05
-2.8276460099138e-05
-2.67722880074861e-05
-6.34321286578411e-05
-5.50979433643747e-05
6.96181271523672e-06
-2.09352041618087e-05
-3.73551001214714e-05
-1.81767646854296e-05
-5.25527141764592e-05
1.79864918791677e-06
-1.67379383554225e-05
1.28697808407583e-05
-3.84044855169701e-05
-2.99595949048586e-05
-2.57138840535019e-05
-2.23347866464681e-05
-4.85043704427019e-05
-6.3195977497741e-05
-5.68477650920758e-06
-3.41749952531413e-05
-6.2812965340502e-05
-3.26443140929447e-05
-3.62871992475295e-05
-1.04335603678895e-05
-3.38923230205988e-05
-3.19190146176294e-05
-2.29442190701837e-05
-2.49846028286639e-05
-2.23097125782157e-06
6.8367657099352e-06
-1.10915899395946e-05
-2.73259393495749e-05
-3.56444703726406e-05
-3.55943495009171e-05
-1.66519437861868e-05
-5.58144641178538e-05
-8.61929957775603e-06
-4.65057750335197e-05
-3.04030886324204e-05
-2.26215377403518e-05
-2.38204376037789e-05
-3.3659774081514e-05
-3.80235580801352e-05
-2.69531733010337e-06
-3.00593536834156e-05
-4.67446939988187e-05
-5.18887726678676e-05
-1.39496976549495e-05
-7.03491040598837e-06
-7.61387378504418e-06
-4.43256870387955e-05
-3.11562402317128e-05
-1.8980560889615e-05
-3.11811048998356e-05
-2.16756455061332e-05
-4.7053833043837e-05
-8.12921320312441e-05
-2.81192402430206e-05
-2.56651062260487e-05
-4.67515201102382e-05
-3.37317906395459e-05
-2.3896277707632e-05
-3.70850889470227e-05
-3.79854931215332e-05
-2.33279332961143e-05
-2.08189847006527e-05
-1.66763190175933e-05
-5.20380891826426e-06
-1.8771041162974e-05
-1.04589041911413e-05
-1.58182094993554e-05
-7.6311819256648e-06
-4.01889564936986e-05
-1.45991976004048e-05
-1.37576393767589e-05
-3.12792455605417e-05
-1.57961728373871e-05
-4.07669074230442e-05
-2.49953982009126e-05
-1.02716942746137e-05
-2.62614313742499e-05
-4.20227954066665e-05
-3.05528227973772e-05
-6.42727441878473e-05
1.06379263943011e-06
1.29269561919414e-05
-2.18281009403608e-06
-1.41893286961474e-05
-1.75075854667744e-05
-1.79281607618327e-05
1.371261109457e-05
-1.69928794478444e-05
-3.67590103838517e-06
-2.7005359819239e-05
-5.3784275386065e-05
-1.90829388553787e-05
-2.47095741874847e-05
-3.42380929443515e-05
-2.40788484737358e-05
-1.01083456264811e-05
-3.04191324113427e-05
-2.06132448792738e-05
-6.20771608659448e-06
-3.26350091522318e-05
-3.46076623948666e-05
-1.62964860597627e-05
-6.54845971541363e-05
-2.92546047378501e-05
-3.23895314481987e-05
-3.53554906495275e-05
-3.72608554153927e-05
-1.18838179036636e-06
-9.40660081926393e-05
-3.07924149338045e-05
-2.41682846089478e-05
-3.28645725676876e-05
-2.27805456838379e-05
-2.64218612073231e-05
1.93232562275892e-06
-4.26969796652946e-05
-2.77893331733978e-05
-6.85482427234607e-05
-5.51082020471889e-05
-6.32534532966177e-05
-2.41848789305136e-05
-5.21499294002283e-05
-6.84817093186755e-05
-1.75881984184472e-05
-5.40923999362006e-05
-1.4490903382617e-05
-5.23414718548303e-05
-3.16172506728599e-05
3.09005103815519e-07
2.4283240284151e-05
-2.20317679757959e-05
-1.25213861891831e-05
-2.44199571965407e-05
-6.29095808879231e-05
-3.2037698893833e-05
-4.39635642180644e-05
-3.28744983539676e-05
-5.77773395175141e-05
-2.21542817988907e-05
-3.23036022637469e-05
-7.58704664156221e-05
-7.98881693954085e-05
-5.34352421307277e-05
-3.24854219773923e-05
-2.81705479915121e-05
-4.49411059485767e-05
1.0849305758164e-05
1.24672160728318e-06
-1.90398702655485e-05
-3.65419555652476e-05
-1.85436186160339e-05
-4.97366566167392e-06
-2.76919003396618e-05
1.57933765713633e-05
-1.49440614199217e-05
-1.48138819232011e-06
-2.08620239990095e-05
1.19041876166628e-05
-2.17295987633238e-05
-4.7973239839747e-05
-3.50053248893628e-05
-1.50184043009591e-05
-5.84141491798733e-05
-2.19710323744105e-05
1.22805695846388e-06
3.61848805939959e-06
-2.74197865615002e-05
-3.58206757581869e-05
-3.17801405885034e-05
1.25031658310141e-05
-2.80357521635937e-05
-2.2035749663333e-05
-5.42847456644845e-05
-1.3198655478324e-05
-4.02775264242807e-05
-2.24948684749423e-05
-5.15857159879858e-05
-1.37900372485653e-05
-1.4806792411792e-05
-3.49568273012432e-05
-3.78619993802064e-05
-1.02859897140004e-05
-5.200063858948e-06
-1.94764247977395e-05
-5.38389849813814e-05
-2.67156362374065e-05
-4.22417076738714e-05
-2.10589224237776e-05
-4.57749307349616e-05
-2.64446040077799e-05
-6.82300104996323e-06
-3.00450675042697e-05
-6.00276920131924e-05
-1.82167813375727e-05
-3.24103452492284e-05
-2.32244082284979e-05
-1.61211830643182e-05
-1.50466229793368e-05
-1.74467810872511e-05
-3.57126916624951e-05
-1.55760781329358e-05
-4.93256367517338e-05
-3.01420677894365e-05
-1.64843638675781e-05
-4.45030155025988e-05
-4.00761165183527e-05
-1.53486953508584e-05
-3.0187436963616e-05
-4.20795189355681e-05
-1.76364683229792e-05
-5.94976243835857e-05
-1.15616125761856e-05
-5.19764949820716e-05
-2.15008051749808e-05
-1.59544775546141e-05
-2.28195452050925e-05
-1.05323602239079e-05
-1.05609059949079e-05
-2.8722753746952e-05
6.75380523140715e-06
-1.44148479709281e-05
-5.68791568521287e-05
-3.59525614018236e-05
-1.65329801430724e-05
-3.68512383911747e-05
-3.31506621694405e-05
-4.42677627248677e-05
-4.31251403710163e-05
-3.43257747962336e-05
-2.32481767812085e-05
-4.99011667153918e-05
-3.55057798849118e-05
-4.97349576603949e-05
-1.73604594834852e-05
-3.08900971589912e-05
-3.58013985989127e-05
-3.66649167968984e-05
-2.32476308751444e-05
-3.18619134555101e-06
-8.90292037867141e-06
-4.74164036602298e-05
-1.78214747362238e-05
-5.0010115830394e-05
-4.87602386816321e-05
-2.34953977545602e-05
-2.44683060627574e-05
-3.99441919494318e-05
-1.51383410052755e-05
-5.64628504569541e-05
-1.61688453529336e-05
-4.41961798850967e-06
-2.27793784239012e-05
-5.03346810782385e-05
-2.81091367655657e-05
-5.58898237865944e-05
-3.69004049008356e-05
-4.33514286960461e-05
-1.58647296951825e-05
-2.68700341972157e-05
-2.70350685330046e-05
-2.71369237620423e-05
-1.08534849588328e-06
-2.48704027360291e-05
-2.89943713907557e-05
-3.19522483039821e-05
-4.05161400183726e-05
-4.60087017730245e-05
-1.54781900787777e-05
-4.38522488241334e-05
-2.39056512072811e-05
-2.23388123163461e-05
-3.41948451766462e-05
-2.10947998611934e-05
-8.6164181699514e-06
-2.62802542194956e-05
-2.71981878758365e-05
-2.90445349523696e-05
1.73260445330135e-05
-1.23715380104824e-05
-2.76052752724295e-05
-2.07683970981104e-05
7.44025565546938e-07
-3.36263142298249e-05
-1.02296601935492e-05
-2.15049751071131e-05
-3.81628467402788e-05
-3.84235877262346e-05
-3.11434992205178e-05
-7.65594637906255e-06
-2.25793642349615e-05
7.07418429037305e-06
-2.78337904421523e-05
-1.09012814824739e-05
-3.60304192572163e-05
-1.36350356317158e-05
-3.9531661315323e-05
-3.24495535905668e-05
-5.39408232518536e-05
-9.56111963092517e-06
-2.33214814497863e-05
-5.12635655156144e-05
-1.42321919861421e-05
1.87238497440263e-05
-4.45216209999188e-05
-3.23701201651372e-05
-5.21805645255746e-06
-8.88420661547402e-06
-2.31340327568217e-05
-2.42385608903578e-05
-2.13903027534685e-05
4.13301728937064e-05
2.36494113768767e-06
-3.84242177025191e-06
-1.75492848859475e-05
-2.37001092723462e-05
-5.46283756233133e-05
-2.76230476250792e-06
-2.03469797095763e-05
-1.70682191161398e-05
-1.66989204397727e-05
3.70421515202659e-06
-1.31024593149889e-05
-1.63261078583361e-05
-4.89757232404459e-05
-1.45562999922682e-05
8.44826487541645e-06
-1.8915121753434e-05
-6.13531005725852e-05
-4.44364374199009e-05
-3.70158415324572e-06
-4.96888832035252e-05
-3.92344682890651e-05
-3.18064935317302e-05
-3.34799322179696e-05
-4.16122515263545e-05
-6.95386584938817e-06
-1.44191031951121e-05
-1.3412884202312e-05
-2.65625435419632e-05
-1.15478283069318e-05
-3.2235376033414e-05
-8.15741731432106e-06
-2.48177976631745e-05
-2.21544811919534e-05
-6.06449537150643e-05
-3.54570155641835e-05
-1.23437639973467e-05
-2.14031994080283e-05
-3.3315182292062e-05
-4.177638056605e-05
-5.20490339552018e-05
-4.19616175334878e-05
-3.46479447680601e-05
-1.69720183681009e-05
-3.58958199125859e-05
-5.39782662301544e-05
-3.34067301176329e-05
-2.79499663130247e-05
-1.17779981761822e-05
-2.28628152324838e-05
-4.09023984753083e-05
-2.13891234296681e-05
-9.38795043802131e-06
-3.6069965124336e-05
-3.537049151007e-05
-2.50575725673726e-05
-3.28979285553854e-05
-2.14856411686271e-05
-1.77218364315752e-05
-8.29518092007907e-06
-1.39015866237231e-05
-4.43247719008988e-05
-1.70071396201886e-05
-2.54942230964689e-05
-4.34825827916991e-05
-2.40862106603299e-05
-4.32251680011221e-05
-8.1644520316535e-06
-3.06955357806431e-05
-2.86058597036021e-05
-8.28153979858117e-06
-3.84520654775188e-05
-1.12125378250726e-05
-1.42436685889164e-05
-2.96224926340412e-05
-1.81387799682127e-05
-1.29650823171056e-05
-5.57844826388976e-05
-2.33724666159768e-05
-4.01514146480232e-05
-2.41060788773607e-05
-3.97288758826299e-05
-5.35158249210625e-05
-2.51898944908738e-05
-1.92452383395176e-05
-3.66894285099367e-05
-7.52296495634426e-06
-1.67167943166029e-05
-2.01949539150615e-05
3.48854920974847e-06
-2.7936460588876e-05
-4.27885643192914e-05
-3.49853911858478e-05
-4.36030611127765e-05
-3.67451521513683e-05
-2.16069549197594e-05
2.31716471420023e-05
-3.92000764358805e-05
1.18549728368755e-05
-2.7608930896292e-05
-2.50952150159083e-05
-1.82405638205347e-05
-8.72168840739343e-06
1.0291472543121e-06
-3.83153134346128e-05
2.72513176347105e-06
-3.55650248777961e-05
-3.89139909579496e-05
-3.22010337486649e-05
-1.09198625403699e-05
-2.2119722391415e-05
-1.08087636794022e-05
-2.94746206587617e-05
-2.43124360351823e-05
-4.60809003446104e-05
-2.74541825090619e-05
-1.01595455681738e-05
-3.74770461857851e-05
-2.38320465157178e-05
-5.14347628228068e-05
-3.98155775505451e-05
-2.80000819954867e-05
-2.96213747061163e-05
-5.19687106396567e-05
-5.27337802449912e-05
-3.62649240891934e-05
-6.10793664830524e-06
-1.42791030359314e-05
-1.76484090854332e-05
-7.61571095442178e-06
-3.82604323629417e-05
-1.23542876540198e-05
-1.26382975287298e-06
-2.43307683492946e-05
-4.20134419295158e-05
-9.55310864343392e-06
-6.64100635345065e-05
4.72367635150031e-06
-1.85994280211883e-05
-2.21750954570916e-05
-5.70822647307306e-06
-3.67720068313078e-05
-2.20382808003861e-05
-1.24490510498092e-05
-3.60241439069874e-05
-1.08303977529118e-05
-2.13214462600593e-05
-1.49368351210975e-06
-3.98124045561665e-05
-1.24815508291342e-05
-5.12367195409679e-05
-2.94407974010829e-05
-3.7013624188968e-05
-3.1591041803978e-05
-5.47792177604882e-05
-5.41721580475394e-05
-4.26943593004052e-05
-4.18456320301188e-05
-1.17917516896096e-05
-2.15249060562192e-05
-2.51296289811439e-05
-1.32816645456477e-05
-4.09725242586741e-06
-3.80657248028099e-05
-4.83022233715254e-06
-3.09113024074565e-05
-4.78714872442212e-05
-2.49049719045443e-05
-1.19720152220979e-05
-4.79239748633123e-05
-6.17283647821895e-05
-6.70877782634326e-05
-3.57836593611829e-05
-4.0368013599114e-05
-3.51039732894597e-05
-5.69881021268645e-05
-4.4737167102544e-05
-5.9251908298231e-05
-2.91725045850979e-05
-3.31447026483642e-05
-3.31135722310454e-05
-2.03892423731629e-05
9.39820446613218e-06
-2.45149830899343e-05
-4.06384259022807e-05
-1.04253857319303e-05
-2.91058736712722e-05
-1.60092851448299e-05
-3.63442464878309e-05
-1.96513614894908e-05
-5.93842233419106e-05
-3.716485704079e-05
-1.99718091728689e-05
-4.83537554989722e-05
-5.41422491881596e-05
-3.17862763516685e-05
-6.62739189896307e-05
-3.88961417343936e-05
-5.18334412963645e-06
-3.90663130582783e-05
-5.97323539531529e-05
-6.01652281408627e-06
-1.03345499934196e-05
-3.88208916306329e-05
-1.16774671530086e-05
1.01360811300146e-05
-4.51656888603621e-05
2.53373717055318e-06
-9.86633886518578e-06
-2.7342822308267e-05
-1.83593093020814e-05
-1.60555524364945e-05
-7.55501647449782e-05
-1.52056416485568e-05
-3.92178125267779e-05
-5.25590819266349e-05
-4.61377921402203e-05
-6.19531093283032e-05
-7.56515839325936e-05
-3.36000644645579e-05
-3.0478418761665e-05
-4.46939435714151e-05
-2.76522875576636e-05
1.20224968804646e-05
-1.10087523909915e-05
-2.79303012718047e-05
-4.19426789709793e-05
-2.3592876663276e-05
-5.36065258007971e-05
-4.10750663658189e-05
-6.10341068920587e-05
-3.59892643861087e-05
-2.98667859993268e-05
-5.04545500337849e-05
-3.24121179087393e-05
-4.94880686405337e-05
-3.0634878898327e-05
-2.18698799346984e-05
-5.52014908320097e-06
-1.95378167075075e-05
-3.96012147498529e-05
6.2945890360528e-06
-1.44796336476248e-05
-2.72931976915293e-05
-3.36868291460183e-05
-2.37606854891939e-05
-3.80431379383821e-05
-3.62501827711414e-05
-3.61745955594654e-05
-3.14670035906349e-05
-7.77052688631292e-06
-2.10734841728006e-05
-1.79525489400073e-05
-4.7586509723365e-05
-3.3547617649215e-05
-2.03967865642637e-05
-4.18299896996337e-05
-8.38213815169117e-06
-2.58665515507439e-05
-1.85696393426889e-05
-5.55571437422976e-06
-2.09616235854387e-05
-1.88058142112444e-05
-4.21519087021897e-05
-2.78076428826549e-05
8.39157832062344e-06
-4.80892097738466e-05
-1.39280037326747e-06
-4.60656459824667e-05
-4.33566386800384e-05
-2.59451468121578e-05
-1.79978262137802e-05
-6.59121942144754e-05
-2.19588887414507e-05
-2.38882279275483e-05
-1.35054237814503e-05
-4.30122937336209e-05
-2.50655127565198e-05
-1.40981179078093e-05
-3.85697971993916e-05
-5.6847265652173e-05
-5.28054148837195e-05
-7.37534566956987e-06
-1.25845364440833e-05
-1.71444973474874e-05
-2.96106205773689e-05
-4.42345175065012e-05
-4.24923642195324e-05
-4.41345094131515e-05
-5.12224919553585e-05
-2.09336567878594e-05
-5.18469783053077e-05
-2.29128083458184e-05
-1.19495742452887e-05
-2.67113214605279e-05
-3.60007973365671e-05
-4.29880728989216e-05
-1.39840986461297e-05
-2.01773498579598e-05
-1.18092373750912e-05
-3.6090498538979e-05
-3.24747084794123e-05
-9.27094455042895e-06
-3.54800568021002e-05
-2.2839416315544e-05
-4.21220861706722e-05
-1.83013779725725e-05
-2.62755770038939e-05
-7.27093810034345e-06
-1.32703281913475e-05
-2.3455565223181e-05
-3.3768248296263e-05
-2.28837821521988e-05
-7.06749212466212e-05
-2.58844718324456e-05
-9.77232189283626e-06
-9.79788708761275e-06
-1.96763101069665e-05
-3.7946388608174e-05
-1.69051906086239e-05
-2.69396919863891e-05
-2.84616006509313e-05
-4.60434404437633e-05
-7.0500764016235e-06
-2.28243988232867e-05
-1.77537617391319e-05
-2.59331891369934e-05
-5.3056971277874e-05
-2.79305045576836e-05
-2.41566519434448e-05
-2.1939991794336e-05
-3.60623430257579e-05
-3.33709214475436e-05
-2.17714436114339e-05
-3.39742753943553e-05
-1.87924954594385e-05
-4.60918132029932e-05
-4.21906072928908e-05
-3.16910963663286e-05
-5.61835231548645e-06
-3.51746649287152e-05
-2.94932704154358e-05
-4.72594106710346e-05
2.46109108288592e-05
-4.24685782608304e-05
-4.72398910602505e-06
-1.99828525484107e-05
-3.35900749578371e-05
-2.00453617490554e-05
-4.36873844818264e-05
-3.20287883747967e-05
-3.69005159952435e-05
-5.92084242480266e-05
4.147722651191e-06
-3.84399672818596e-05
-3.7991520095286e-05
-2.06509327009674e-05
-2.09419599029412e-05
-2.05566875937193e-05
-1.72810294337401e-05
-2.59221120295951e-05
-2.65544049060098e-05
-9.51627861423667e-06
-2.87327103230437e-05
-4.12330714265187e-05
-5.00993322436907e-05
-4.40991611859973e-05
-5.8651029854663e-06
-3.12777239560438e-05
2.45390507797371e-06
-3.46604114832736e-05
-3.26526141316774e-05
-3.43842153188242e-05
-2.16211360328619e-05
-3.40906796891405e-05
-3.85512852197975e-05
-2.28224774993847e-05
-3.67743807159562e-05
-1.25250264630449e-05
-4.58009343814736e-05
-2.78641020258515e-05
-3.29205989671196e-05
-8.89132892623385e-06
-2.9997577244041e-05
-5.20582020376251e-05
-2.69741213996324e-05
-4.24016853933065e-05
-7.43716145691725e-05
-2.11005637944561e-05
-4.47541017102683e-05
-3.21813569358095e-05
-2.92062789745174e-05
-3.17466782485834e-05
-4.36601772573048e-05
-2.48735322006008e-05
-4.94564656299544e-05
-1.96451706436479e-05
-2.58693292839078e-06
-1.11949948585887e-05
-6.98537890012795e-06
-6.09721719339133e-06
-2.96966078955767e-05
-5.52808696787727e-06
-3.08091045923999e-05
-3.31863917939291e-05
-8.91456685613027e-06
-6.25588828724666e-05
-2.66013860153945e-05
-3.73276781741806e-05
-2.63681545844934e-05
-2.05820598918652e-05
-4.27535093375371e-05
-1.60069559046376e-05
-4.55166348094259e-05
-1.64961764423668e-05
-3.56302674226904e-05
-1.8207227316751e-05
-2.74284150574403e-05
-2.07268442201864e-06
-1.63998053090939e-06
-1.51140888843581e-05
-2.3316630173614e-05
-2.10674991825254e-06
1.23552021236987e-05
-4.54310453774558e-05
-1.71083289996859e-05
-2.15579515381069e-05
-5.27291448101241e-05
-2.05765047596609e-05
-4.41036934760791e-05
-1.13129563498235e-05
-5.65001297418485e-05
-1.97044043546358e-05
-5.47147154951349e-05
-5.04209067663757e-05
3.38068398989304e-06
-2.36488083284137e-05
-3.94838866521815e-05
-4.61836956569119e-05
-1.7416758455109e-05
2.05208467778034e-05
-1.03202004963455e-05
-3.31515218361527e-05
-4.30544937847795e-05
-2.00452835642807e-05
-3.86318043202463e-05
-5.80833053235978e-05
-3.38811072004819e-05
-2.96357756568467e-05
-3.23140528278668e-05
-5.42142161954301e-05
-4.12874583135222e-05
-3.73137998235628e-05
-1.24216425298974e-05
3.03205998327236e-06
-3.32447013122683e-05
-2.54943675650172e-05
-2.41573258023539e-05
-9.22897625249532e-06
-1.96581693118749e-05
-3.1378107296012e-05
-3.17356543810714e-05
-1.91455961906642e-05
-4.64085390639143e-05
-2.60941627688102e-05
-1.93593648822503e-05
-5.58056585090644e-05
-4.48897169337093e-05
-5.80964537457399e-05
-1.93313274433039e-05
-4.78294182049166e-05
-2.16384856838759e-05
-2.07982236393574e-05
-2.04501672210112e-05
-1.47048033632449e-05
-6.46788608226171e-05
-3.88513951046085e-05
-9.3448186761893e-06
-3.46480729764386e-05
-3.32543098520239e-05
-4.78864615027711e-05
-6.81994007799994e-05
-3.18379756560327e-05
-3.63106718810596e-05
-3.54354608523891e-05
-4.76578210816528e-05
-3.63629538066519e-05
-3.33750083956633e-05
-2.41797191853858e-05
-3.70317986687128e-05
-2.06121167173781e-05
-2.31436297811921e-05
-3.18518168711008e-05
-1.90506749950948e-06
-2.22019437147819e-06
-2.92812783726844e-05
-5.33376733417655e-05
-2.69079401882863e-05
-2.31918238398671e-05
-1.9373783260301e-05
-6.46002455964015e-06
-2.40144479227959e-05
-1.80068507051222e-05
-2.49973847406769e-05
-3.90051801407872e-05
-3.32528499006024e-05
-2.74166474538236e-05
-4.37066581341259e-05
-3.50848956939725e-05
-6.70002138664325e-06
-3.62409856340309e-05
-3.0915812360585e-05
-1.61871016318346e-05
-3.15206911912122e-05
-2.13053651436692e-05
-3.6158136793781e-05
-3.70398893765016e-05
-4.80718373880078e-05
-2.60395654400919e-05
-5.98182692944904e-05
-3.60534057807497e-05
-4.90148001226011e-05
-4.40945177851927e-05
-2.61447810254205e-05
-2.9274139653975e-05
-2.18237207728424e-05
-3.92326232232378e-05
-3.57896867702172e-05
-3.23437312658901e-05
-2.15072187961056e-05
-2.92080298607528e-05
-1.32349755546601e-05
-3.11386216888334e-05
-2.55647789002495e-05
-7.07673780296123e-05
-4.25350395423475e-05
-3.99183333755681e-05
-5.02493288217878e-05
-7.86406804488871e-06
5.53826671245703e-06
-4.09021908695139e-05
-4.94118524795674e-05
-2.41018468146751e-05
-3.2727781306894e-05
-5.8084012693372e-05
-3.21132473706725e-05
-3.11168447366984e-05
-4.4219141239075e-05
-2.12523476939816e-05
-3.25387205588159e-05
-3.50333113996715e-05
-4.15048425764132e-05
-1.87183344434618e-06
-4.0420277848082e-05
-5.0443696048127e-05
-4.76273983154746e-05
-3.45688255180703e-05
-6.1940352501554e-05
-8.44783027332342e-06
-4.67830221209147e-05
-2.09574522641193e-05
-2.51928480748217e-05
-3.19264939948083e-05
-1.52253204074299e-05
-3.57444032657408e-05
-3.63644758966187e-05
-3.24919569468192e-05
-3.01850464072827e-05
-2.77192710178981e-05
-2.77744838693569e-05
-5.31777276657586e-05
-3.87661201501109e-05
-2.10033840898055e-05
-2.60541146541546e-05
-1.37426556548441e-05
-3.93082779668859e-05
-2.76451333796924e-05
-2.82847718603334e-05
-2.80586108811025e-05
-7.23016707928968e-06
-1.82598744016242e-05
-3.92624870537954e-05
-3.20403815301871e-05
-1.78580401059224e-05
-6.3078580773279e-05
-5.29351842270799e-06
-2.78549997295922e-05
-2.60573553114836e-05
-3.65651692571383e-05
-2.84496604655817e-05
-3.36204345597651e-05
-3.02001494459773e-05
-5.16769473839412e-05
-5.71879171990457e-05
-6.05969318856838e-05
-7.77639938149986e-08
-7.9445009303273e-06
-2.53505748811688e-05
-2.69050542476309e-05
-2.49285982985573e-05
-4.69704665651231e-05
-2.32154026299819e-05
-1.24170533299384e-05
-2.93237714866731e-05
-1.72100030032388e-05
-3.39065655801145e-05
-1.58852034716069e-05
-6.3525292486597e-05
-2.52156595612341e-05
-6.74029678834122e-07
-1.97449525753585e-05
-1.68019127654098e-05
-3.87480789582934e-05
-5.01071127679677e-05
-3.90968052417913e-05
-4.61786466608437e-05
-2.90108996820522e-05
-4.24972011762928e-05
-9.53862858999656e-06
-4.53442589339452e-05
-3.97166488502499e-05
-6.57405163069254e-06
-3.52816439095411e-05
-1.19418200859741e-06
-3.31600466321426e-05
-3.05189212705226e-05
-1.81207586747186e-05
-2.90314196935982e-05
-3.20736648875275e-05
-2.36334747010411e-05
-3.96894921667549e-05
-6.42231882876956e-05
-2.97084766077939e-05
-4.28546895878036e-05
-1.28762862746969e-05
-4.7051194195491e-05
-3.37689886302986e-05
-1.91056761163223e-05
-1.2810200798181e-05
-2.99613648970382e-05
-1.93216807713357e-05
1.18797671335527e-05
-1.89548724013332e-05
-1.16087979000598e-05
-1.28554438046638e-05
-2.31302344886509e-05
-2.29563178005408e-05
-3.19987469312928e-05
-1.29200032873994e-05
-2.72800541568248e-05
-5.96634352199735e-05
-2.09807050631719e-05
-1.08732183810164e-05
-4.7349587494093e-05
-1.80155447020159e-05
-4.73607530494303e-05
-1.52618822305411e-05
-8.68761694184541e-06
-1.82434459472402e-05
-3.41586873579228e-05
-2.91782233786318e-05
-6.22857974916462e-06
-4.53696906033974e-06
5.83917435107767e-06
-2.27555761904799e-05
-4.41166227580076e-05
-5.53624811456591e-05
-5.84297584312632e-05
-2.43355794106823e-05
-6.50832483211117e-05
-4.10554226574424e-05
-2.63518767964385e-05
-2.88251616728744e-05
-5.5613175958596e-05
-1.13100723427514e-05
-4.01349964743392e-05
-1.13904242476235e-05
2.63686738110766e-06
-1.95656460232866e-05
-2.28792028565753e-05
-6.2448245493185e-05
-2.32842468895803e-05
-6.38652133314868e-06
-4.84606682018028e-05
-5.13846645171218e-05
-2.67988422585887e-05
-3.73815166824647e-05
-9.16413096757417e-06
-2.5448242697715e-05
-3.01178392100733e-05
-2.50443821933143e-05
-2.24075461623353e-05
-3.48570336012045e-05
-1.56389782448161e-05
-6.65068037827606e-05
-3.04076926961448e-05
-1.88400075853864e-05
-2.38133625451138e-05
-2.80837845874909e-05
-2.18958757156386e-06
-4.34574819289545e-05
-2.51793131087297e-05
-4.94397340268357e-05
-1.17899328451407e-05
-4.13627700780265e-05
-1.03580400470413e-05
-3.50064786265358e-05
-5.09057561931589e-05
-1.59827021809609e-05
-2.80239563416813e-05
-3.94439677692914e-05
-4.24822582933187e-05
-4.87323804558592e-05
-1.65884430977323e-05
-6.38936909935828e-06
-3.06855179056717e-05
-3.68718114042649e-05
-1.13471321765663e-06
-6.41222244316965e-05
-5.39117917048461e-05
-4.64764905265761e-05
-2.82184745490224e-05
-2.42590137954445e-05
-2.31528188041272e-05
-2.24985845496801e-05
3.11220014237776e-06
-2.68604449426221e-05
-3.71591984110053e-05
-3.33551571028095e-05
-4.97051407723436e-05
-3.3504281797911e-05
-4.56272221165261e-05
-1.28749872594417e-05
-1.20944967718148e-05
-4.48478009914344e-05
-2.94925547695096e-07
-2.4497536901492e-05
-2.18803115944974e-05
-3.47023969132725e-05
1.1725360468169e-05
-8.77242618762558e-06
-3.60476396437622e-05
-4.53766412221493e-05
-6.9557021021291e-06
-4.48404195451663e-05
-6.21818838928972e-05
-3.04189815691108e-05
-4.38998929758723e-05
-5.29054938936799e-05
-4.50298307163751e-05
-2.30532793433058e-05
-3.54857521485971e-05
-2.46864192526575e-05
-3.99441198509575e-05
-3.52170774418688e-05
5.84225543497165e-06
-2.17463817090239e-05
-1.95727651598389e-05
-3.00482316733352e-05
-3.28229155479517e-05
-1.90920407091368e-05
-1.93199314090238e-05
6.45906489096404e-06
-5.69796344428209e-05
-3.57556827923071e-05
-5.20495191157775e-05
-3.18180639468226e-06
-2.0371340110825e-05
-3.0679879128653e-05
-3.60361661307198e-06
-2.00142091287699e-05
-1.85307964153359e-05
-9.66766872285417e-06
-2.55829586207235e-05
-4.83253419846247e-05
-3.30649721893526e-05
-2.24942863859095e-05
-2.72536002284057e-05
-2.44916832831085e-05
-3.1543789713007e-05
-1.7948218842664e-05
-4.89374231654712e-05
-2.92927618704102e-05
-1.62931053397694e-06
-8.55932160316099e-06
-3.80990376206043e-05
-2.18140616617745e-05
-2.16623327980166e-05
-4.67712281364649e-05
-4.16486083054892e-05
-2.6121172368189e-05
-4.81129955732245e-05
-5.86249296245878e-05
-3.0677752807331e-05
-2.81357965142052e-05
-5.16822922636338e-05
-1.75210207338561e-05
-2.86233629725639e-05
-4.83593869234151e-05
-2.88852274330302e-05
-2.051188940798e-05
-2.95876904525065e-05
-2.25305499689709e-05
-5.04270080408323e-05
-2.29157906032578e-05
-1.28804099916767e-05
-7.33341792084387e-05
-1.93957316756309e-05
-3.59084268905693e-05
-5.85654786637538e-05
-6.71807974623834e-05
-5.87476652841416e-05
-4.93897271823852e-05
-3.83507358388157e-05
-5.07639690894825e-05
-1.45228972718245e-05
-2.31886026688411e-05
-3.60306328698312e-05
-8.78086773602353e-06
-2.45676330637628e-05
-3.31935595503382e-05
-3.67035187186207e-05
-1.07267306447825e-05
-6.38004038600607e-06
-3.79760780947205e-05
-5.01687655683526e-05
8.63832074605894e-07
-4.88016912563778e-05
-4.25201746316094e-05
-5.51822910226643e-05
-1.97901921104777e-05
-4.54250502148139e-05
-4.30525302985769e-05
-3.13195554670243e-05
-2.28520845546239e-05
-2.71155083031631e-05
-4.11934077661704e-05
-1.77294861129811e-05
8.6328265222952e-06
-7.0684456470616e-06
-2.18332591892482e-05
1.38313956053739e-08
-2.6915163529934e-05
-3.20684193183687e-05
-6.713500447911e-05
-1.80162280799351e-05
-4.15248604674599e-05
-1.8692484935673e-05
-3.74608766257736e-05
-5.26355770366627e-05
-2.94688134277843e-05
-2.70863724830681e-05
-2.11027294539566e-05
-9.54482320119211e-06
-1.77143442791777e-05
-5.39019257864053e-05
-4.02450924100489e-05
-1.31473423933788e-05
-7.4795883861599e-06
-1.15604043145712e-05
-2.2552745167711e-05
-2.96719604184262e-05
-6.75558632399641e-05
-2.63088837394972e-05
-3.63948111896879e-05
-1.40209605887768e-05
-4.17346225379198e-05
-4.25030633454775e-05
-6.22780885685625e-05
-2.98651699513071e-05
1.10577242687098e-05
-7.69347065829592e-06
-1.74974196882282e-05
-3.56968063254725e-05
-2.96546214401296e-05
-4.00062287818478e-05
-2.09251892981979e-05
-1.06362634317262e-05
-3.55979437042093e-05
-8.63561448679521e-06
-2.6917918346961e-05
-5.07989335552582e-05
-3.07939466464676e-05
-4.67079894847774e-05
-2.61804991175546e-05
-1.95154349129212e-05
-7.08662192914281e-05
-2.24260140493468e-05
-3.92201616805843e-05
-4.63640866953953e-05
-2.06912015672402e-05
-1.13691816361524e-05
-1.61588657432855e-05
-2.19566427678717e-05
2.87546850449277e-06
-5.78663241219922e-05
-4.13000344732613e-05
-2.4473504883135e-05
-3.17097934538442e-05
-3.13434605465117e-05
-3.04696033753021e-05
-5.09903857113551e-05
-4.56054123986842e-05
-1.31087860466975e-05
-2.51806273661233e-05
-1.63466389920827e-05
-4.13345172361444e-05
-4.26350286323618e-05
-3.84457394348633e-05
-3.00719785706122e-05
-1.52714030752666e-05
-3.46144383212105e-05
-1.28624449678078e-05
-4.60799806162291e-05
-1.00951303686395e-05
-1.78831333469924e-05
-2.86151147032854e-05
-4.19641045155093e-05
-3.87116283665572e-05
-3.50624029425686e-05
-2.31501885589896e-05
-3.16946367247853e-05
-3.78762157628403e-05
-6.93481346402214e-05
-3.82602279287696e-05
-8.53355275335541e-06
-1.26684752868506e-05
-1.86373380612094e-05
-1.57968319237972e-05
8.26542264835017e-07
-2.43398667737851e-05
-3.86743335035939e-05
-1.33618644616598e-05
-5.00981641397471e-06
-3.07240347186953e-05
-3.4645432891634e-05
-4.42964336789777e-05
1.52895709261415e-06
-3.50104495174682e-05
-3.31755186118456e-05
-4.48244540141761e-05
-5.46323842424052e-05
-4.59837827831728e-05
-4.49687521028806e-05
-2.30100582305491e-05
-3.82865422667646e-05
-3.38720926777357e-05
-6.78556772356697e-06
-1.34181021234653e-05
-5.03691024006029e-06
-4.73139892141255e-05
-1.12592179304317e-05
-2.93814347498843e-05
-6.67295713860301e-06
-5.03470236130429e-06
-9.09201344065177e-06
-2.43517320445845e-05
-2.99470657546581e-05
-3.35322319193139e-05
-1.01048110649379e-05
-4.3023473762499e-05
-5.88800425145661e-05
-4.6977064969843e-05
-4.5657338814755e-05
-3.62201739035186e-05
-5.50863381160001e-05
-6.54570892331191e-05
-2.63147883477021e-05
-2.21857712491767e-05
-2.31555603802099e-05
-2.28024225947089e-05
-6.97849616611888e-06
-1.82514064084687e-05
8.4579700011248e-06
-7.65570582209576e-07
-5.74830626117098e-05
-4.14521216410883e-05
-2.64953336108174e-05
-3.82111645368247e-05
-7.62169919174663e-05
7.18338296718863e-06
-4.50490300989275e-05
-2.92488243270304e-05
-6.78529931413858e-05
-3.48078505598989e-05
-5.57263861688486e-05
-2.08478085893058e-05
-2.35716080602207e-05
-3.65640571847002e-05
-3.10981288042016e-05
-3.07140694015628e-05
-7.83412314610693e-06
-1.66744704206409e-05
-2.71203024124442e-05
2.76208916993714e-05
1.68651806872905e-05
-4.11561343359664e-05
-3.39295510758442e-05
-4.31768562551488e-05
-3.93232437182101e-05
-5.07684721767686e-05
-3.48560314865705e-05
-5.09369315491904e-05
-4.53068663733659e-05
-4.00069508597144e-05
-2.0871537208582e-05
6.67169445305756e-06
-1.30045171577491e-05
-2.67819455577588e-05
-1.52249230667464e-05
-1.31388146025254e-05
5.41725032519252e-06
-1.1810465660128e-05
-2.08163053971099e-05
-3.01884670756782e-05
-3.02355931804428e-05
-3.06530378154745e-05
-4.72206913715439e-05
-5.18392041171225e-05
-5.54441496835331e-05
-2.0241945065999e-05
-4.74570268120072e-06
-3.34646941039651e-05
-1.56163715074577e-05
-1.01357234747132e-05
-3.00348698464311e-05
-3.75469148330716e-05
-2.15961825216382e-05
-5.66457804469921e-05
-3.31407262119911e-05
-1.26384630736804e-05
-3.50085992798365e-05
-4.71588453636289e-05
-1.37866816569251e-05
-2.28236837866511e-05
-1.36898784655541e-05
-2.64275978116956e-05
-2.83488078642412e-05
-7.26570170997285e-06
-5.48208128183118e-05
-3.24578170980894e-05
-1.89792834214309e-05
-3.35032843195891e-05
-1.91261605571273e-05
-3.93550415068994e-05
-3.79570626647667e-05
-5.34494588872897e-06
-3.08579602933579e-05
3.9964898208367e-06
-2.56114810079898e-05
-5.02810713435596e-06
-3.00522910800151e-05
-3.38012673823787e-05
-2.41425794866029e-05
-2.75302554723209e-05
-4.2541253910687e-05
-2.9948522331846e-05
-2.19113125756818e-05
-2.10091327253076e-05
-2.05573197690941e-05
-3.16680781159338e-05
-4.6152090410671e-05
-3.45270604088162e-05
-4.44166687047585e-05
-3.92942875985896e-05
-6.63079110970398e-05
-2.00891440941645e-05
-1.56574419010865e-05
-2.85155246073227e-05
-6.29833588988759e-05
-1.42579101128128e-05
9.87649015550687e-06
-2.34704302007576e-05
-3.33415053193062e-05
-3.45551941143635e-05
1.33739898360082e-05
-2.78829138900106e-05
-2.61223730046899e-05
-1.06720442230015e-05
-3.79578224902683e-05
2.04196919141001e-06
-2.59130908863928e-05
-2.10883777765106e-05
-2.36496148373834e-05
-2.27769609171723e-05
-3.98272886918619e-05
-1.6359853617244e-05
-2.77055818419669e-05
-5.21196757492286e-05
-4.43791061259731e-05
-3.48816507862412e-05
1.09996876474196e-06
-2.09338138927677e-05
-3.76862629035063e-05
-3.90646358181383e-06
-1.06286525794168e-05
-1.55185574403612e-05
-1.72730174707962e-05
-3.87189928598553e-05
-4.90184335464604e-05
-3.88225245981596e-05
-3.73699536786144e-06
-4.43118043023772e-05
-8.01514704691243e-06
-3.27028791565578e-05
-3.61199468683116e-05
-3.25771608109419e-05
-1.47913963910542e-05
-2.82721471521661e-05
-2.55392117547258e-05
-4.62734009936033e-05
-2.126185877077e-05
-4.16994541531121e-05
-5.42760749495712e-05
-3.19847583685351e-05
-2.24966807349698e-05
-2.87258903749125e-05
-3.33935273098129e-05
-3.14600710262173e-05
-2.01904116413345e-05
-9.58591864147634e-06
-3.14789112541317e-05
-3.45618639683223e-05
-2.26074867904974e-05
-1.44148657502402e-05
-5.85620373566505e-06
-4.46245427718275e-05
-7.19058031703588e-06
-1.4884889983144e-05
3.78505762375376e-07
-3.2322100804674e-05
-4.2660943730223e-06
-3.62839075640338e-05
-2.07932334084311e-05
-1.96151143424316e-05
-4.8534431380301e-05
-5.5373847624628e-05
-3.69975312279785e-05
-2.0727881804993e-05
-3.30169344707461e-05
-1.9138938440109e-06
2.97132660114614e-06
-7.28948565947076e-05
-3.23665365867446e-05
-4.42512790031304e-05
-3.89597531779754e-05
1.33844481820194e-06
-5.36200065582974e-05
-4.96494636744889e-05
-4.62736971365821e-05
-3.39000512097673e-05
5.17361944239758e-06
-2.94211748029362e-05
-3.9437071016887e-05
-4.31096214167827e-05
-4.85670241590778e-05
-3.52788972387801e-05
-3.57664686420943e-05
-2.73128753288609e-05
-3.10572323154339e-05
-2.25392609261717e-05
-1.55244934894717e-05
-2.98623139504644e-05
-2.6350243434049e-05
-1.36897273184732e-05
-3.50278497091882e-05
-3.72169880081896e-05
-9.48354473566885e-07
-3.14691100942899e-05
-5.52822193067281e-06
-4.60671420123874e-05
-1.29324770521944e-05
-3.23558617516984e-05
-1.8507494532076e-05
-3.31969746257498e-05
-3.74202886001979e-05
-3.87416023796502e-05
-2.11319860365844e-05
-2.60845881226007e-05
-2.69020734559358e-05
-4.44938739907555e-05
-2.13817661801225e-05
-1.51740555759014e-05
-2.40659356467323e-05
2.47138859274324e-06
-2.38132401159801e-05
-2.53491832753353e-06
-3.06365185595076e-05
-7.33634938878256e-06
-3.08682455313872e-05
-1.85085753975594e-05
-2.53572562348635e-05
-5.09707007006777e-05
-4.54850056449764e-05
-4.6883641933056e-05
-4.20117971854535e-05
-3.45853251041909e-05
-4.62028695123354e-05
-3.96450614044205e-05
-5.46713073894714e-05
-3.02097534522706e-06
-3.02752298116264e-05
-2.4274591799935e-05
-2.23346626375875e-05
-4.55339360660173e-05
-1.84666445822146e-05
-3.14830908900325e-05
-3.87213547957035e-05
-4.16220898160484e-05
2.84536369384176e-07
-2.6649217680585e-06
-2.30366492684105e-05
1.26668521923174e-05
-2.96801685816747e-05
3.72800712574625e-06
-2.44124728328325e-05
-5.59837104145967e-05
-1.37584327871545e-05
-2.10031495961758e-05
-3.89403929504033e-05
-5.01228621718885e-05
-4.24716600330109e-05
-2.76628574593309e-05
-2.29392940023467e-05
-8.17246960063015e-05
-5.47347633773215e-08
-4.01596396132283e-05
-4.00557479324771e-05
-2.83220291107015e-05
-2.63437018489676e-05
-5.85138032436436e-05
-3.6221764213527e-05
-2.41368908322735e-05
-3.12308680834624e-05
-1.30488118125914e-05
-4.35304740637021e-05
-4.22418659464731e-05
-3.12473692504997e-05
-2.0929034704784e-05
-3.35753393956544e-05
-4.51094579548662e-05
7.27756821498981e-06
-1.24703351611511e-06
1.47506412104456e-05
-3.1626526154632e-05
-3.62647879344737e-05
-2.14840023190385e-05
-3.84071273065429e-05
-2.78873826153399e-05
-3.38957860723049e-05
-2.86196304049008e-05
-3.70598727271811e-05
-4.68021046989582e-05
-2.78958638216287e-05
-4.81934582203916e-05
-5.3340053076036e-05
-4.50061467835213e-05
-4.6629319515232e-05
-6.44468617554035e-05
-1.53087546839256e-05
-4.83250397397765e-05
-1.79751022098487e-05
-1.62068425257065e-05
-1.47813649071779e-05
-1.88870557774727e-05
-9.91804831897278e-06
-1.9205195113692e-05
-3.12142680115465e-05
-1.07652466083671e-05
-4.44570691632494e-05
-2.0216759193806e-05
-3.90754212778314e-05
-3.29352827352668e-05
-4.11432677149133e-05
-3.3596137521876e-05
-5.84321477939721e-05
-2.61047911935705e-05
-2.27201064933549e-05
-1.85732264569771e-05
-4.51307837869572e-05
-1.03573524225919e-05
-2.75376601548792e-05
-6.872397318967e-06
-3.93778760356826e-05
-5.39626283888647e-05
-4.41978965388669e-05
-1.13663863200192e-05
-3.36728183382101e-05
-3.08171862886389e-05
-3.19137421001474e-05
-3.34754647773724e-05
-2.81921494459016e-05
-3.09982916264674e-05
-5.29519811394111e-05
-3.60914225793193e-05
-4.14725479362321e-05
-9.58766434958653e-06
-9.87799339771577e-06
-1.59017834671521e-05
-3.12737910229869e-05
-3.02197214029906e-05
-9.55085828356276e-06
-2.4368953246752e-05
-4.91971058024091e-05
-3.35123535388288e-05
-2.84259047617882e-05
-6.069530229779e-05
-3.34911408509641e-05
-3.37889535068636e-05
-4.20592228028164e-05
-3.20160162713964e-05
-2.37365557007387e-05
-5.25740606890101e-05
-8.61881423884522e-05
-1.74741319603237e-05
-2.2778400887549e-05
-2.12796136613173e-05
-1.74775228757271e-05
-1.92032709681602e-05
-3.79484716249212e-05
-1.8931524209079e-05
-3.09827204580773e-05
-4.59234639647625e-05
-3.44887331261337e-05
-3.58416506574402e-05
-1.45173808673582e-06
-4.60110856082597e-05
-3.20065094341943e-05
-2.8977652858325e-05
-3.51790160731393e-05
-4.5977816693609e-05
-9.40520894602855e-06
-1.1840342357554e-05
-1.89106881663513e-06
-4.34272955532048e-05
-3.94187909878723e-05
-1.33175989095572e-05
-2.10221462751422e-05
-2.06512316569573e-05
-3.74140732911259e-05
-5.48887968245297e-05
-2.62424060812008e-05
6.90312970014638e-06
-2.67511251963628e-05
-3.14702896276981e-05
-1.68460730063499e-05
-2.97535671233349e-05
-3.36580646985413e-05
-5.21705382565803e-05
-4.43776590265572e-05
-1.93996150741315e-05
-3.41513516391481e-05
-1.80310817597225e-05
-1.10945786219195e-05
2.13584645317147e-07
-9.58889944896253e-07
-3.63616661351157e-05
-8.36037587764037e-06
-2.82836858095811e-05
1.53134656661422e-06
-2.26787096761116e-05
-8.1404487684884e-06
-4.21959758437262e-05
-2.93652921263772e-05
7.03154593492951e-06
-1.14125163612164e-05
-4.73079436697861e-05
-5.37342217656609e-06
-7.7973670433297e-06
-3.73708354432895e-05
-4.46028172369781e-05
-3.19784320007467e-05
-7.3214945387221e-05
-1.16528370824889e-05
-7.12501680790308e-05
-4.51461436985407e-05
-4.2092679056195e-05
-5.74288242807769e-05
-1.37700536203413e-05
-3.39970006031875e-05
-4.294547299202e-05
-3.46636885704675e-05
-4.48327594159719e-05
-3.54523373618514e-05
-3.28220457396767e-05
-1.28933960561796e-05
-2.84996118396416e-05
-9.47442843717494e-06
-5.04002396479438e-05
-4.06967659892366e-05
-7.54689581877539e-05
-6.86142247926421e-05
-7.03729135083492e-05
-1.71786981887123e-05
-2.79030319069289e-05
-1.72120372923199e-05
-4.14703351956044e-05
-4.00298905749121e-05
-5.31155335810726e-06
-2.26576432822578e-05
-3.59768430315598e-05
-2.5207012061058e-05
-5.61667715251787e-05
-2.11823641178922e-05
-4.11075186030337e-05
-4.77503109707212e-06
-4.3656785660998e-05
-4.19932397197837e-05
-6.78249664523732e-05
-1.29535103027679e-05
-5.39613152946729e-05
-2.2598626746317e-05
-8.29005191806223e-06
-3.97179428870678e-05
-4.00401494234827e-05
-5.18910472218456e-05
-9.345694247985e-06
-1.53633737218233e-05
-2.32140708293906e-05
-2.62619170627834e-05
-3.76660850700337e-05
-4.31911029776618e-05
-3.08091230833231e-05
-3.93224132857813e-05
-3.76570629482708e-05
-1.43821852778397e-05
-1.47126661211326e-05
-1.68005583677725e-05
-8.75797250016784e-06
-2.21698687703958e-05
-1.84384709135582e-05
-4.07361503373347e-05
-4.31998006317575e-05
-4.01206127136762e-05
-2.92473322768113e-05
-4.16803957835146e-05
-3.54280889657752e-05
-1.27716074820555e-05
-1.53093764997561e-06
-5.81991517446007e-05
-4.7263170146314e-05
-2.92415358716779e-05
-4.64323507516531e-05
-8.53555408361588e-06
-1.63173012099892e-05
-2.81332534152446e-05
-2.06473346416185e-05
-4.78170953003311e-07
-2.1468992178921e-05
-3.07375522332348e-05
-2.31801695649887e-05
7.17591817790436e-06
-2.31207571317895e-05
-8.8768750823329e-06
-2.37246694417479e-05
-1.81144454375491e-05
-1.14116880190123e-05
-6.75387531631895e-05
-2.53944153986484e-05
-4.96166787952088e-05
-1.62720372205511e-05
-4.3347474115836e-05
-1.69249931913455e-05
1.20850914273787e-05
-5.18190836069857e-05
-2.80270037046579e-05
-7.13908071892798e-06
-3.49749504985811e-05
-3.16164380746337e-05
-3.85369947943279e-05
1.14012326017811e-05
-1.74951602302995e-05
-5.43016764317532e-05
-4.31760093735321e-05
-2.56180033906508e-05
-3.24653887269262e-05
-1.75022023132422e-05
-5.45065074689671e-05
-4.55833812830071e-05
-5.36617475022376e-05
-5.01798561185749e-05
-2.76476485520092e-05
-3.1155659429779e-05
-3.18088012700489e-05
-4.54719305403705e-05
-4.76020850510448e-05
-1.77017614123856e-06
-3.56493766766166e-05
1.1461178563985e-05
-3.3982231306935e-05
-4.33719807439997e-05
-3.8062648117461e-05
-1.58303192961656e-05
-1.98774118286921e-05
1.86425098659795e-06
-1.92015432205014e-05
-4.33039645898696e-05
-3.53491661942211e-05
-3.09904560432473e-05
-3.26729021748771e-05
-4.56112031296724e-05
-3.74971567271696e-05
-2.86276179530072e-05
-3.79870211329558e-05
-4.39774519670363e-05
-3.77114213988728e-05
-3.60663243094346e-05
-2.98760138044872e-05
-3.14699689568719e-05
-4.35958617432782e-05
-2.45738292045339e-05
-1.85589733985412e-05
-1.0913532349214e-05
-2.25988588923267e-05
-1.55037370030116e-05
-1.53944581166669e-06
-6.06791802170249e-05
-2.24543069846516e-05
-1.84904859073821e-05
-3.56886742922043e-05
-4.58357060912473e-05
-1.49130028822623e-05
-6.99856605733452e-06
-6.98654665533501e-06
-1.4709645008711e-05
-3.34700432265803e-05
-2.77884114679341e-05
-1.44181308761924e-05
-1.03216724175053e-05
-3.51626982450992e-05
-1.30092028939416e-05
-7.618959479667e-06
-5.00424540547692e-05
-1.78872907504074e-05
-4.2428077412626e-05
-1.03809559739867e-05
-3.89403214714031e-05
6.8123915712064e-07
-3.06446158770316e-05
-3.39128233149615e-05
-5.62014460856436e-05
-1.82355843973744e-05
-3.53139024902621e-05
-2.00656720301368e-05
-4.28253331633275e-05
-6.69980531026398e-05
-3.10922644059357e-05
-3.15025244623761e-05
-7.02935529369409e-06
-1.10384682176213e-05
-5.84769174252989e-06
-2.16367952096147e-05
-6.33819110356441e-06
-1.44656554909917e-05
-6.00384678022394e-06
-2.06783530035123e-05
-5.74103476284181e-05
8.05668401369253e-07
-4.31158830884225e-05
-2.16768997972201e-05
-2.50974049879632e-05
-5.00255908699852e-05
-4.87215136103752e-05
-6.01829371235595e-06
-4.70618747494811e-05
-3.30490610170498e-05
-3.3611946089302e-05
-3.16385189507671e-05
-5.10047157810466e-05
-2.41092184129128e-05
-3.81138386830491e-05
-3.38962578089275e-05
-4.06460343723121e-05
-4.62093635011267e-05
-2.85402999154248e-05
-5.50570959574382e-05
-2.29298867630612e-05
-2.52668671685123e-05
-8.05675308570517e-06
-1.62989616614352e-05
-3.65174047879421e-05
-4.91853745573447e-05
-4.70628203120221e-05
-8.07904109534246e-06
-1.25109662732715e-05
-2.41832800208919e-05
-1.1344601047025e-05
-5.29190923771265e-05
-2.53048888745329e-06
-1.614868383274e-05
-2.46919690242337e-05
-7.41199361913417e-06
-5.92482333089402e-06
9.00863053410084e-06
-1.92434841623983e-05
-4.48252933519204e-05
