# Supplementary material for: Research on computational propagation and identification of mine microseismic signals based on deep learning
Source: PLoS One. 2025 Oct 22;20(10):e0334641. doi: 10.1371/journal.pone.0334641 (PMC12543183; doi:10.1371/journal.pone.0334641)
Supplement: S6 Data — (ZIP) [file pone.0334641.s006.zip › 000100900000104.xlsx_0.txt_24.txt.txt]

-2.24405403430294e-05
1.54263930932295e-05
-1.07585092898628e-05
-2.16658277044045e-05
-2.55550145458717e-05
-4.93690785998774e-05
-3.57156824485351e-05
-3.466886313208e-05
-5.1727739617383e-05
-7.12518153129675e-05
-4.16449617788837e-05
-3.86543281790008e-05
-2.99911659681288e-05
-5.45819559589808e-05
-1.91356372320438e-05
-1.68296733444965e-05
-2.40652841323784e-05
4.31474499850874e-07
-1.20924782497043e-06
-2.53307215272645e-05
-2.33092459886455e-05
-2.7291788223941e-05
3.58194238769964e-06
-2.40972078738557e-05
-5.13424018965712e-05
-3.08457549818064e-05
-2.67455515008087e-05
-3.70365192536353e-05
-4.07585045586688e-05
-4.29445950138642e-05
-3.40204677317204e-05
-1.74393211484519e-05
-3.06159280184321e-05
-1.71956139718106e-05
-2.10944004053108e-05
1.91066305473603e-06
-2.57571348373851e-05
-2.39064032264437e-06
-2.92787005262717e-05
-3.44620263686802e-05
-2.42256266734848e-05
-2.18008142445603e-05
-3.97431493064839e-05
-6.57499815681417e-05
-2.69332006621635e-05
-9.9221104608677e-06
-3.99402939281463e-05
-1.00820820031969e-05
-7.15511026887546e-05
-2.37669711931569e-05
-7.62464824338801e-05
-3.16356012676333e-05
-3.46116197545024e-05
-3.75155088450602e-05
-2.98152306883264e-05
-2.00521036502408e-05
-7.24460182839606e-06
2.34621497965533e-06
-4.66704578436921e-06
-3.57641427908876e-05
-3.16621049911876e-05
-3.24489784743366e-05
-2.0518238705985e-05
-1.15734207880742e-05
-2.85715722907e-05
-3.98700015407268e-05
-2.81153101003169e-05
-3.26542470689567e-05
-4.40157308098008e-05
-3.25566411574646e-05
-2.23156018404802e-05
-3.30191966705578e-05
-2.74477322545249e-05
-3.08866313616878e-05
2.92923659083743e-06
-1.75291950559714e-05
3.21515440930233e-06
-1.58915903013674e-05
-2.18164763112927e-05
2.22486381678008e-07
-2.64899476821941e-05
-5.43958375525047e-05
-5.84876320926394e-05
-1.54804218121057e-05
-5.44843523475486e-05
-6.17882766419607e-05
-5.07702739483097e-05
-4.63799928354477e-05
-3.68700588696826e-05
-2.26259332670559e-05
-4.56109900899582e-05
-1.64454671990011e-05
-3.2571890118757e-05
-4.33500825056038e-06
-3.18301643315318e-05
9.20750033654839e-06
-2.18770273587539e-05
4.29733507136404e-06
-1.67576344951715e-05
-3.64364179053203e-05
-1.52321391654919e-05
-2.39798263914001e-05
-4.34677254558884e-05
4.04203883989281e-06
-3.28099768627632e-05
-4.83386501599987e-05
-1.5279392473736e-05
-2.34451677293437e-05
-2.47482429200335e-05
-2.65038573355225e-05
-2.29709904583077e-05
-1.20534443562414e-05
-1.1623146765088e-05
-1.64871280821357e-05
5.06978515322554e-06
9.37072843832024e-06
-2.99733063512589e-05
-2.98186571451396e-05
-4.10546728777312e-05
-5.1808286751843e-05
-5.43236045939435e-05
-4.21512685899153e-05
-6.83750959099901e-05
-1.5592596369376e-05
-4.19619494362109e-05
-2.62495442818465e-05
-1.63393394280768e-05
-5.22348036984016e-05
1.26761672749929e-05
-1.45165100830149e-05
-3.75292275617529e-05
-4.01225202667203e-05
-2.56824329146943e-05
-1.84268455763129e-05
-5.22989535035898e-05
-3.6333178543906e-05
-2.82277944381994e-05
-2.43574767682022e-05
-3.48732443439078e-05
-5.86041252471541e-05
-4.76290221402507e-05
-2.93385771403511e-05
-3.15280284770837e-05
-2.85104494598906e-05
-2.5097376785327e-05
-2.84904414461667e-05
-1.76269110140464e-05
-3.59929215240288e-05
6.47357783028267e-06
-3.22350436844465e-05
-1.97454908550743e-05
-1.82712137275598e-05
-1.73816040634167e-05
-3.93656054327724e-05
-9.06386707065454e-06
-2.81594933420746e-05
-2.27387675801143e-05
-4.07181977874634e-05
-1.70061111896473e-05
-4.4749049473151e-05
-2.29505759347217e-06
-6.27763688807275e-06
-5.51690200426615e-05
-6.13210794947206e-06
-2.01109492284479e-05
-3.51439544247244e-05
3.44291124363273e-06
-2.70492275292705e-05
-3.61820237281846e-05
-1.85865007267627e-05
-3.7664826922612e-05
-5.8047366076348e-05
-5.43510457202147e-05
-1.65007792259407e-05
-3.78972464112162e-05
-2.73081604935814e-05
-6.33837945360861e-06
-3.95461778169124e-05
-5.48577734232188e-05
-2.87313696995768e-05
-5.27730830551983e-05
-4.33709106393772e-05
-2.24309353858232e-05
-2.13166653785133e-05
-2.75860000953722e-05
-2.72818704073023e-05
1.68788521648052e-06
-3.3439906031502e-05
-9.92500695288576e-06
-2.99364052686768e-05
-3.87835643705584e-05
-3.08026137851662e-05
-1.00495269562998e-05
-1.46396152077239e-05
-2.55438708294397e-05
-2.52090385996214e-05
-2.38078593199443e-05
-1.84388902498603e-05
-1.29341434950782e-05
-2.72995709161337e-05
-8.46666314624639e-06
-3.99074836481996e-05
-5.78435263361056e-05
-4.90547470110133e-05
-2.35625988075035e-05
-4.28716030688062e-05
-1.48865464799096e-05
-1.54088160079486e-05
-3.11726268650522e-05
-1.87306151257875e-05
-2.81250685024757e-06
-2.3411999214695e-05
-6.06867678054274e-05
-1.08212488517339e-05
-8.04466180367492e-06
-4.01870472107453e-05
-1.5191614984138e-05
-2.91945316757053e-05
-4.89920452746696e-05
-1.414316772908e-05
-5.51374959035719e-06
-2.52064380145498e-05
-3.86061453381469e-05
-2.81520581853918e-05
-2.28181884925598e-05
-3.61282829234937e-05
-5.1165962255404e-05
2.0899050747296e-05
-2.5815570129637e-05
-2.65572703590925e-05
-2.58660773178929e-05
-5.26023743417679e-05
-1.15545002453731e-05
-3.72450961037797e-05
-3.93930151626338e-05
-3.72440224280367e-05
-1.05968135400932e-05
-1.7439171275308e-05
-4.38326479099272e-05
-2.51933380178667e-05
-1.95106703172191e-05
-1.97053235920625e-05
-5.52559627084002e-05
-4.34203938031291e-05
-3.97025250369684e-05
-1.27477831321728e-05
-1.57391916421827e-05
-4.32820797424533e-05
-2.45871661807809e-05
-1.28781468196739e-05
-6.98509183198046e-05
-3.56211933231201e-05
-5.71305152110756e-05
-3.22897741535799e-05
-3.73185693256047e-05
-1.92865438115292e-05
-1.77361892703986e-05
-3.7861252014081e-05
-3.33159541006801e-05
-3.24831532041599e-05
-2.9769948262326e-05
-2.44544293183637e-05
-1.64937979697754e-05
-2.45619160187199e-05
-2.81149976022148e-05
-1.92669817503635e-06
-2.02564298391224e-05
-4.86775564141434e-05
-2.49782430572961e-05
-2.98221139464485e-05
-3.83142647869365e-05
-2.53205755032654e-05
-3.70794322596216e-05
-4.60036435462863e-05
-3.40540995397978e-05
4.60216343687437e-07
-1.90600307061425e-05
-2.07299433537951e-05
2.18104888964677e-06
-1.70328803324992e-06
-2.68286441115082e-05
-1.36924093846636e-05
-2.25444081638365e-05
4.37613125299307e-08
8.98844799228966e-06
-9.0786776802739e-06
-6.00243335246572e-06
-2.35263135891917e-05
-2.43059226849946e-05
-3.25737201372285e-05
-3.99471492402056e-05
-1.18164137096289e-05
-2.6846591515959e-05
-5.54900576174384e-05
-2.28049018604504e-05
-3.68640180583317e-05
-2.9673134757231e-05
-4.03557468982496e-05
-1.54268160849591e-05
-1.3116536161868e-05
-1.64986026289321e-05
-3.26275900761947e-05
-3.18694546372394e-05
-4.10089455024905e-05
-2.8739523853605e-05
-3.84194915732441e-05
-2.46733932423041e-05
-3.42303917090836e-05
-2.33695840229321e-05
-1.47446957740456e-05
7.09177020979551e-06
-4.58343574126624e-05
-2.89279169409488e-05
-6.61017196641633e-05
-2.35294814980202e-05
-2.07976323382858e-05
-1.82886739632715e-05
-4.34708680079873e-05
-2.91083739837957e-05
-2.70033900034633e-05
-8.92404799108535e-06
-4.21747713032751e-05
-3.32426768792137e-05
-3.69027735987849e-05
-3.84258719002884e-06
-3.13158761755673e-05
-1.18201865301369e-05
-9.85197304855497e-06
-4.53837904576057e-05
-3.1740533915911e-05
-3.22397918677744e-05
-3.4796248953714e-05
-4.85856729655613e-05
-3.10981726523586e-05
-2.15806191158215e-05
-9.03370121162302e-06
-1.6251751183764e-05
-2.63846675800885e-05
-2.98432795869463e-05
-3.11864809807318e-05
-2.30698246857064e-05
-3.76938208215083e-05
-2.59517120083077e-05
-2.32434940728808e-05
-4.54255736692293e-05
-2.40231935689464e-05
-5.23779908411596e-05
-1.36967892703852e-05
-4.35638311060916e-05
-2.5976219778989e-05
-2.56856642645588e-05
-1.34138231462842e-05
-4.06960305740028e-05
-4.23208882020223e-06
-3.02649371987162e-05
-2.52990581419466e-05
-4.0345783822001e-05
-3.89234978004964e-05
-2.93772943874182e-05
-9.18488114152776e-06
-5.96317414386485e-06
-1.93273738386718e-05
1.25591560745898e-05
-1.97697565003908e-05
-5.02848917780699e-05
-5.18603032321281e-05
-2.37104575549046e-05
-5.27842929398156e-05
-3.41733460397694e-06
-9.28516671715016e-06
-3.77832328452774e-05
-3.76664130597595e-05
-4.93741063092397e-05
-2.26700696143128e-05
-4.74279922988079e-05
8.64772174415201e-06
-1.3662094274804e-05
2.82504235748875e-06
-1.39419453501377e-05
-2.50655767329612e-05
-7.12975553126677e-07
-3.23173395256236e-07
-3.62582743971337e-05
-3.18319897538932e-05
-3.65848725720737e-05
-5.78878380200302e-05
-2.65113580967226e-05
-2.47333649442461e-05
-2.36913703434725e-05
-3.51444841746699e-05
-4.48149836859464e-05
-1.41578599210586e-05
-6.55147579521487e-05
-1.96340104129297e-05
2.63953467539083e-06
-2.92512823945104e-05
8.02472341779444e-06
-2.99228319444677e-05
-1.13465570417627e-05
-2.31302762683795e-05
-1.61435034822986e-05
-4.84976148043178e-05
-3.184690194687e-05
-1.47283073260705e-05
-4.33636823493502e-05
-5.56571665296235e-05
-3.47494948768508e-05
-2.90850500338855e-05
-3.34266283894531e-05
-4.27743502411546e-05
-2.05451850801417e-05
-2.28612956037968e-05
-2.32306396224195e-05
-8.79485498634995e-06
-2.57457401784344e-05
-9.83675691255733e-06
-3.36727515957488e-05
-2.9518727765969e-05
-4.04476878620031e-05
-1.77402179809249e-05
-3.18571912206161e-05
7.61278752950224e-06
-6.05332680380201e-05
-3.40413507575981e-05
-4.12968648439901e-05
-3.24127636364057e-05
-1.90709705871388e-05
-1.55561181799358e-05
-3.91986929177091e-05
-4.85752809363338e-06
-5.86282091227375e-05
-1.87943953693008e-05
-3.29520189876301e-05
-4.42447445194086e-05
-1.49427108905499e-05
-1.32730289458926e-05
-1.84207442481233e-05
-7.71442626570476e-06
-1.04217965618971e-05
-2.88720042260791e-05
2.23953521611791e-06
-2.39252569986056e-05
-3.12808131400371e-05
-3.29726635245153e-05
-2.29271737594369e-05
-5.8925355146038e-05
-4.4400084909119e-05
-1.53754106436596e-05
5.73186590895156e-07
-2.8569982640009e-06
-1.30591157832838e-05
-3.85768934851008e-05
-2.50069814366022e-05
-3.36258409237805e-05
-2.69736699790344e-05
-1.46135325081073e-05
-6.33404006078049e-05
-4.62232106614014e-05
-3.07341793726841e-05
-4.05744471488081e-05
-1.51871772271032e-05
-1.91900205436717e-05
-1.07517855360735e-05
-3.35211417059767e-05
-3.03485211362993e-05
-3.54346270722648e-05
-1.91615096450041e-05
-3.06066304273578e-05
-1.40721385236016e-05
-4.75837380848415e-05
-5.62783536743202e-05
-3.34839705431877e-05
-3.40125070826037e-05
-2.76593533278581e-05
-2.13237820449491e-05
-4.00407340235227e-06
-3.44027199522569e-05
-6.2557324699737e-05
-3.70545731160682e-05
-2.63728648124568e-05
-4.73258633038394e-05
-4.82996299972296e-05
-2.68764820938578e-05
-4.1037564506482e-05
-5.23723533944446e-05
-2.73908703699077e-05
-1.62880715305549e-05
-5.20704566496121e-05
-2.82183724085046e-05
-1.3423097985775e-05
-3.67372503484821e-05
-3.16663908770666e-05
-4.7050954015058e-05
-3.0370315649848e-05
-4.86213018493556e-05
-4.78767138247884e-05
3.29457156126891e-06
-3.11839482811313e-05
-1.80008827241797e-05
-3.13175686010064e-05
-6.78073949221426e-05
-4.56496019220553e-05
-3.60032748784803e-05
-3.8345496263648e-05
-2.31789174197473e-05
-5.83241411469587e-05
-2.81778083087335e-05
-3.71465520439979e-05
-1.67911522965249e-05
-4.74140688700121e-05
-2.62992876101593e-05
-3.59891405896592e-05
-1.59052656790658e-05
-3.45378588762496e-05
-3.96378542371988e-05
-3.72375506632095e-05
-2.51816836464049e-05
-2.90278179482299e-05
-2.98416324428528e-05
-3.06718942522656e-05
-4.15974604263294e-05
-4.34402871657313e-05
-4.5476056891145e-05
-8.94446883216121e-06
-5.05913036734762e-05
-3.69837406445575e-05
-3.68648650995267e-05
-9.62510537118502e-06
-1.58278578508123e-05
6.41180161319394e-06
-3.97758430344383e-05
-2.09631895083906e-05
-5.64989259260513e-05
-4.70283870515195e-05
-1.25568406297273e-05
-4.19795705589385e-05
-1.20215736373815e-05
-1.60801851091208e-05
-2.93662307439807e-05
-3.22148473132271e-05
-1.11229066352127e-05
-3.85032504974772e-05
-6.24264988426516e-05
-4.33621260544364e-05
-4.81817693118396e-05
-1.69333584658841e-05
-2.5619736439949e-05
-1.83684990287605e-05
-6.61504169175792e-05
-3.39140318903434e-05
-2.48275260143743e-05
-1.17410944616965e-05
-6.33693371950439e-05
-8.34633298606001e-06
-4.18033125979491e-05
-1.07936047832885e-05
-1.43283843300685e-05
-2.32243610231313e-05
-6.14932416332725e-05
-2.88667504020782e-05
-2.94564234868907e-05
-5.26376261980088e-05
-4.5321134583393e-05
-2.9765012848268e-05
-1.41712360845074e-05
-2.01270990306967e-05
-9.84500831619854e-06
-3.41248870050022e-05
-1.08137263707318e-05
-3.2036549143971e-05
-4.16605559713591e-05
-1.6817594857304e-05
-3.16077616489985e-06
-1.09331227434983e-05
-3.84016275666291e-05
3.20413113455971e-06
-9.35947650203343e-06
-2.72322929717533e-05
-1.08768682601422e-05
-4.54377433693252e-05
-4.1104044301007e-05
-2.84831878807793e-05
-5.63915580811976e-05
-3.58912004814953e-05
-6.40488697137274e-05
-5.2132674750417e-05
-1.91191740447289e-05
-2.26767272580969e-05
-3.09653674736141e-05
-3.04546201271276e-05
-2.7955380128191e-05
-3.16468299033061e-05
-3.58770458628969e-05
-2.3753380734753e-05
-1.62161801755704e-05
-1.17741831155889e-06
-1.43745382125304e-06
-2.19873586429594e-05
-5.45184664706516e-07
-3.05006745647902e-05
-3.1945017621996e-05
-5.26618793284075e-05
-2.36672784757506e-05
-8.83635816101244e-05
-4.02351456192414e-05
-1.43045018409115e-05
-1.25435303689303e-05
-3.71343909351062e-05
-3.87280563588047e-05
-4.41962766487044e-05
-2.21906296989638e-05
-2.15318947904781e-05
-2.81285594572139e-05
-3.83104152499226e-05
-2.68110424089669e-05
-2.81233024599719e-05
-4.33755351704489e-05
-2.70916987116317e-05
-6.051339337523e-05
-4.28773269298838e-05
-1.95445988075163e-05
-3.16092595509019e-05
-1.5353827983232e-05
-3.20521730226765e-05
-5.39290739468478e-05
9.6864619081272e-07
-3.91709224424044e-05
-3.09251629424585e-05
-1.98501915044779e-05
-4.11516346321015e-05
-3.65460796378358e-05
-1.74442773492142e-05
-1.86229144122336e-05
-2.53289122285507e-05
-3.8200511461468e-05
-2.01703345631922e-05
-2.217503213277e-05
-3.64977540118419e-05
-3.39926239773476e-05
-2.07430633837202e-05
-3.61913474315066e-05
-3.70046532926712e-05
-3.77982389828012e-05
-3.90974432482729e-05
-1.54635762457758e-05
-3.18074805581898e-05
-3.15197701179464e-06
-3.95774223858672e-05
-1.91892121006163e-05
-4.88059206878411e-05
-2.20952091400788e-05
-1.13506458424034e-06
-2.71757696654252e-05
-2.14477068568333e-05
-1.01680872149293e-05
-2.69404519420335e-05
-3.58940073645661e-05
-3.0810671678403e-05
-3.35428416632599e-05
-1.86345620377589e-05
-4.67705857719969e-05
-4.16895837718667e-05
-4.53412047434575e-05
-6.39285458472373e-05
-3.01320530582336e-05
-4.51795962825583e-05
-1.72665449738761e-05
-1.54391766136597e-05
-5.21915589070576e-05
-3.20007005524345e-05
-9.83118520794393e-06
-3.65676957863113e-05
-1.09190845485387e-05
-3.30259389941597e-05
-4.00061356943337e-06
1.02757518729714e-05
-4.32293652522654e-05
-1.69086277275168e-05
-2.11892266369761e-05
-3.02941049980451e-05
-3.67277545819709e-05
-7.36860208062433e-05
-2.36476808547702e-05
-4.78618284889345e-05
-3.9825314348824e-05
-3.76273497619942e-05
-2.9244776517967e-05
-5.61995321775788e-05
-2.44761368412162e-05
-1.53245812296031e-05
-2.31120715164076e-05
-2.65671984250014e-05
-1.86318575182162e-05
-1.40247352847577e-05
-3.85823435303763e-05
-1.66369136045217e-05
-6.78000295225356e-06
-3.4587948390656e-05
-3.66074318359564e-05
-5.10310364493327e-05
-4.98824724478268e-05
-4.61306790267143e-05
-2.89860800849633e-05
-3.15336667382821e-05
-4.71216486478144e-05
1.62159539907743e-05
-1.61238159825755e-05
-3.13411686209034e-05
-3.35316909839571e-06
-2.9539736949929e-05
-7.23985177788211e-06
-2.38373322003553e-05
-3.46581274688034e-05
-5.72602022106853e-05
-1.60255990002258e-05
-2.5103825757577e-05
-5.72824839453722e-05
-2.08876031620192e-05
-7.07424571764527e-05
-5.3006400498823e-05
-3.91273282769253e-05
-1.53418537188056e-05
-6.35901725473283e-06
-1.21807512907701e-05
-2.89885388738679e-05
-1.14770166865369e-05
-2.83241324529009e-05
-2.05097956768545e-05
-1.93233835582949e-05
-2.32381859306012e-05
-4.02433674571935e-07
-2.4621696224336e-05
-2.76788753752853e-05
-3.64942299113996e-05
-3.57383851140881e-05
-4.7384871082803e-05
-2.48489486718912e-05
-3.93504885480233e-05
-4.12096868719811e-05
-5.85949434142882e-05
-3.20154960638236e-05
-4.61971514851357e-05
-2.01701105258707e-05
-4.19634629729678e-05
-1.35504598456624e-05
-3.78020737572564e-05
-4.14473074032265e-05
-2.91064570329007e-05
-4.14454063928379e-05
-8.34616059392538e-06
-2.73215595991432e-05
-4.26373240893354e-06
-4.76065969328301e-05
-1.64230745730363e-05
-4.03187028053377e-05
-2.96480024324058e-05
-3.90520408845691e-05
-2.75741429041582e-05
-1.82414683397232e-05
-6.55479114085048e-05
-5.13959266917506e-05
5.21547348910084e-06
-3.73373909513827e-05
-3.78707373536422e-05
-3.51069120095387e-05
6.31648758403224e-06
-2.16693420727028e-05
-1.41762174936917e-05
-3.35535932687632e-05
-3.01986431622896e-05
-9.21866221248417e-06
-2.4906876615342e-05
-4.92243458223012e-05
-3.11080531605113e-05
-3.53882332352197e-05
-4.51132107615063e-06
-5.55038415779678e-05
-6.65050383182504e-05
-1.43594986157264e-05
-3.51972064955694e-05
-2.46584592441901e-05
-2.1682913103901e-05
-5.02802371265588e-05
-6.11589796082911e-05
-4.24773182677014e-05
-2.1702280183521e-05
-2.19890546141472e-05
-1.50137841292834e-05
1.04543601704094e-05
-2.23164791150771e-05
-4.42413573656195e-05
-8.01658335425498e-06
-7.21126990365392e-05
-4.36560381503674e-05
-3.23837905492835e-05
-3.53301975764407e-05
-3.46030985596485e-05
-4.24095843032508e-05
-4.43057641055008e-05
-1.83647893462066e-05
-7.05592033955561e-05
-4.51961405987724e-05
-4.44160805360689e-05
-3.16079551105859e-05
1.12762270082051e-06
-6.03211033350196e-06
-1.98348319174395e-05
-3.89735406907088e-05
-8.13783233372062e-06
-1.51765364892881e-05
-3.5074937661279e-05
-1.53009049708175e-05
-3.85861704064611e-05
-1.53067382103988e-05
-3.70715701826414e-05
-6.19854013198332e-05
-4.03007278984282e-05
-2.38813596786346e-05
-1.44909117168934e-05
-3.63827423993444e-06
-5.18267627832174e-05
-4.37746358662888e-05
-1.25249021560358e-05
-2.55548198488932e-05
-1.55254416109331e-05
-1.28431596131851e-05
-1.11513181735155e-05
-4.15103174605352e-05
-1.35585081829189e-05
-4.00720926227287e-05
-4.73989319278625e-05
-3.51229085791915e-05
-2.43652355507189e-05
-5.47867832943413e-06
-3.03502739627193e-05
-2.34627486894752e-05
-2.46674341539681e-05
-3.83940745388658e-05
1.06566296265697e-05
-2.51907102816117e-05
-5.31492484289872e-05
-2.28734405652206e-05
-1.80761132343611e-05
-2.58122429496965e-05
-1.44512017705929e-05
3.36076743775e-06
7.00415753447332e-06
-4.73071105540751e-05
-2.65329828427761e-05
-1.65170272890576e-05
-4.90635996640521e-05
-5.65668160842994e-05
-2.98537473024468e-05
-1.10033926733004e-05
-1.80254333153769e-05
-3.04897768458236e-05
-2.32374649142174e-05
3.27531404750762e-07
-4.7589271314701e-05
-4.12520235652325e-05
-2.60215236953119e-05
1.88756986209384e-06
-2.64925934933459e-05
-2.25109849549471e-05
-7.42485617584774e-07
-2.70314482109706e-05
-2.08968856804511e-05
-1.64595028255486e-05
-3.37386965235861e-05
-3.51713230902138e-05
-3.41142323485254e-06
-2.06231133351903e-05
-5.00041999528721e-05
-2.30348776564752e-05
-2.55459933879398e-05
-4.5991394265488e-05
-2.66868724839461e-05
-2.17372829776388e-05
-3.57738672293103e-05
-1.26282678273462e-05
-1.66037618532044e-05
-1.77286437377959e-05
-2.92876767968018e-05
-3.13558384873967e-05
-4.39092351900163e-05
-2.18878029836039e-05
8.84758477827289e-06
-4.47760366271062e-05
-2.30965717736464e-05
-5.15422117072098e-05
-1.81736791506628e-05
-3.47997409758382e-05
-1.81529830764057e-05
-3.32685358137955e-05
-3.95029465290024e-05
-5.92232488930008e-05
-3.87269556766538e-05
-1.78361166723041e-05
-4.88769743172624e-05
-1.38236705223609e-05
-3.07042721221635e-05
-4.79969291411717e-05
-3.99811090583261e-05
-7.85432608645337e-06
-3.03071379120708e-05
-1.24630211859188e-05
-2.58435741825503e-05
-4.93786873490377e-05
-4.99226772453654e-05
-1.77894654735236e-05
-2.72056674557086e-05
-3.30564627685227e-05
-2.74890530483394e-05
-1.66502321747206e-05
-4.0210786983595e-06
-5.04394595777e-05
-4.7189930618625e-05
8.31090311472574e-06
-4.25412549015063e-05
-2.88244735163503e-05
-3.1548656106167e-05
-2.76748046577666e-05
-2.34622510895808e-05
7.5126321746238e-06
-2.39601856435391e-05
-2.1335687634368e-05
-1.93946875874031e-05
-2.51218289942147e-05
-9.98823738014478e-06
-1.08184361554158e-05
-4.02947350723592e-05
-2.29615297954477e-05
-5.61385096300392e-08
-2.14729540517911e-05
-2.68593933060368e-05
-2.99463209724973e-05
-3.59843546565664e-05
-3.36877639914503e-05
-3.43743931427873e-05
-4.52919733427036e-05
-3.72702827864681e-05
-6.09434930376803e-06
-5.99578646510821e-06
-9.43270296776319e-06
2.04453687293781e-06
-7.97700337384506e-06
-5.15686267943327e-05
-2.20107090396554e-05
-2.37261878544164e-05
-1.27003224821316e-05
-3.1872479646972e-05
-3.20185678610359e-05
-3.99249207304118e-05
-3.13785823587855e-05
-5.92789147665932e-05
-4.33138816060986e-05
-5.53724369957554e-05
-1.90843147576361e-05
-3.81232924255834e-05
-4.10715617151319e-05
-3.74315006378923e-05
-2.98150036597508e-05
-9.63100008793642e-06
-4.32136839351381e-05
-1.26042765280007e-05
-1.67854928347262e-05
-1.28379844253599e-05
-2.05809655338358e-05
1.61422676487795e-05
-3.12748064809421e-05
-1.89813052286457e-05
-3.46295274894551e-05
-2.91466712078855e-05
-2.34504089418552e-05
-4.30259614950376e-05
-5.7480548976385e-05
-4.9516016400169e-05
-2.12347819900576e-05
-1.61785668206616e-05
-2.56945582005132e-05
-2.51973275356387e-05
-1.11649572061281e-05
-9.97266394200413e-06
-1.20071017749281e-05
-5.82057761982615e-05
-2.64640266895192e-05
-2.89677170019638e-06
-4.00539083189691e-06
-1.5644602391419e-05
-3.05764405163404e-05
-2.21617389185493e-05
-2.37438855290479e-05
-2.67797880131165e-05
-3.19278215851535e-05
-7.37392195302619e-05
1.15252735036524e-06
-6.29851185974772e-05
-2.76045198786444e-05
-3.00798953273413e-05
-3.6146121667158e-05
-1.12836892494829e-05
-1.1881818507535e-05
-4.33091007893194e-05
-3.13723632897075e-05
-9.01112253861417e-06
-1.65465892903705e-05
-2.88804453184054e-05
-8.50828429468073e-06
-2.69790035455001e-05
4.72756071779413e-06
-2.83036688380737e-05
-5.28774393610637e-05
-1.68817823842726e-05
-5.49525111526165e-05
-2.72708289015519e-05
-2.94117574755421e-05
-7.53859707949342e-06
-3.57937899816394e-05
-2.59223066243018e-05
-3.53737581536098e-05
-2.34471459626556e-05
-1.91467859721396e-05
-7.79100925766222e-07
-1.85367377389934e-05
-3.24795552585535e-05
-4.77099998094401e-06
-2.67886668127015e-05
-3.36174483844649e-06
-3.89780734316407e-05
-7.81217432264023e-06
-2.80115342930868e-05
-3.6668723991133e-05
-3.52383613345429e-05
-2.90648831662866e-05
-3.20312845532873e-05
-1.95312032019872e-05
-4.18942866330879e-05
-1.30731413233144e-05
-2.79216887376842e-05
-5.81482584892651e-05
-1.30807929673977e-05
-2.09382627821341e-05
-2.83773207803429e-05
-2.89195342748625e-05
-4.23596349598614e-05
-3.47652814300621e-05
-3.67623205920707e-05
-2.18226942431766e-05
-3.08307577869283e-05
-1.64112855295659e-05
-1.50736395911351e-05
-4.09919474156958e-05
-4.05143099763404e-05
-6.96807467603261e-05
-3.87839582266372e-05
-3.52643229019614e-05
-4.28998660105048e-05
-3.3692047518527e-05
-3.88628588050622e-05
-4.00437412888084e-05
-4.97929359389152e-05
-2.29587461807619e-05
-2.44331195882181e-05
-5.08545238059193e-05
-2.23506534861712e-05
-1.03931344277844e-06
-3.73777500146572e-05
-1.11836286322559e-05
-3.86338206368567e-05
-5.48010665304549e-05
-6.53579256622567e-06
-1.46084884237706e-05
-1.15775075410347e-05
-2.73412038410206e-05
-4.57634549624162e-05
-1.64577835375807e-05
-3.49058477641014e-05
-3.42294400807193e-05
-1.63677781868089e-05
-2.70116582159475e-05
-2.11952480871197e-05
-2.99786306327583e-05
-4.65851999622434e-05
-1.84034479011608e-05
-6.93295063853206e-05
-2.0017726704144e-05
-3.13974786206718e-05
-5.30911542029104e-05
-2.52376587543411e-05
-2.37307381520627e-05
-1.83049046399787e-05
-3.17352804361025e-05
-2.25553248666655e-05
-4.40920123311956e-05
-1.32474473539777e-05
-3.73121222898218e-05
-2.78221862208472e-05
-3.60909827985071e-05
-3.31425890176077e-05
-3.59561666937165e-06
-3.60357558413751e-05
1.29398429865649e-05
-1.0360634133156e-05
-2.42943733985324e-05
-1.50292211483369e-05
-4.00384288858762e-05
-1.27382659183931e-06
-4.15730043606072e-05
-2.63206711160542e-05
-4.43038929066773e-05
-1.96103362924988e-05
-3.42132083294152e-05
-3.88641852378425e-05
-2.79110435842431e-05
-2.66572082617039e-05
-8.63654409586131e-06
-4.92136281420801e-05
-2.60948844688422e-05
-4.66347809215482e-05
-2.45932639823786e-05
-4.38707933920509e-05
-3.49651934483382e-05
-1.63326891496266e-05
-3.16400790917919e-05
-1.94237414515749e-05
-3.37720630706009e-05
-2.43355860862444e-05
-3.31597972739127e-05
-7.54427832762607e-06
-3.30274685532229e-05
-3.36925322391053e-05
-2.27920873380749e-05
-2.41672585073292e-05
-3.38053371663315e-05
-6.77588614329357e-06
-1.25646094805621e-05
-4.59013286272986e-05
-3.1312127451444e-05
-2.49580587323958e-05
-6.06785828041476e-05
-2.99096131088509e-05
-3.39494130825831e-05
-2.82739261655842e-05
1.67405508110953e-05
-1.14911965443438e-05
-1.46704311742194e-05
-4.36461619371459e-05
-1.6351876055441e-05
-2.12178404157164e-05
-2.22588927041359e-05
-5.89807443586138e-06
-1.75855384665022e-05
-2.86673970400531e-06
-4.09291432078178e-05
-6.36095010352899e-06
-3.63490675990467e-05
-2.5770343222692e-05
-1.49032048970127e-05
-3.08812955888226e-05
-1.87684741730674e-05
-2.92537471067328e-05
-3.03739554524447e-05
-3.64769203519392e-05
-3.31620452377019e-05
-9.37599497973364e-06
-3.7883410641564e-05
-3.56322540429964e-05
-4.83383589307799e-05
3.64656053068777e-06
-3.49862231479674e-05
-4.52823126771984e-05
-4.48101358887844e-05
-3.29030289910579e-05
-8.45084979532887e-06
-3.0114362318389e-05
-3.75920279944526e-05
-3.82081403525546e-05
-2.1086063615683e-05
-3.57502350973993e-05
-3.39787085054495e-05
-3.51186697217553e-05
-4.29089903773835e-06
-2.071252368308e-05
-2.24877923024699e-05
-9.1200934209755e-06
-4.01496023702889e-05
-2.36978413373001e-05
-3.48937038638142e-05
-2.4611760031675e-05
-1.8090993628132e-05
-3.54122995240802e-05
-2.01528375220843e-05
-3.59941386804702e-06
-3.55453120866424e-05
-3.16647973046639e-05
-3.68082552143042e-05
-3.75760835503272e-05
-2.31192098751457e-05
-1.87248565273621e-05
-5.51141599695046e-05
-3.34398535129658e-05
-2.974474213306e-05
-3.06998409925172e-05
-2.37087060103836e-05
-7.61016505758305e-06
-9.71120947157075e-06
-5.88398487555588e-06
-1.43757987159198e-05
-2.71297304684327e-05
-1.24570114687233e-05
-1.32500111558648e-05
-2.85549401755638e-05
-3.05806888829362e-06
-1.35383745613811e-05
-4.7243231677982e-05
-2.50817819674151e-05
-3.44444090441087e-05
-6.48891398844334e-05
-1.435299279025e-05
-3.03479579448963e-05
-3.79678099792066e-05
-4.07630577282791e-05
-3.05073447902002e-05
-2.86353192722746e-05
-1.28189737311285e-05
-1.99080036571687e-05
-4.84981654746335e-05
-4.97772993369043e-05
-5.1810347677701e-05
-9.79535822385867e-06
-9.80167357058126e-06
-3.1693606119252e-05
-4.38613000629228e-05
2.88134208746184e-06
-4.54855275674563e-05
-9.50616575301208e-07
-9.36634753976852e-06
-9.49895634580974e-06
-3.64001723798042e-05
-3.58992444341694e-05
-6.2336659591425e-05
-5.19662670354833e-05
-6.93568121628494e-05
-3.48759263026613e-05
-2.08534679615243e-05
-2.53629117820992e-05
-3.15947683871824e-05
-1.60724952736432e-05
-2.19864334717455e-05
-8.79074071397217e-06
-1.00639047605568e-05
-5.06010232249234e-06
-3.96040342233711e-05
-3.33553162797242e-05
1.54543250597054e-05
-4.01282329467863e-05
-3.86997200619679e-06
-5.09175277513875e-05
-2.51454547539527e-05
-2.3984760465188e-05
-3.40209725143027e-05
-5.95075070309737e-05
-3.09243591675203e-05
-4.17094144268732e-05
-3.86964977700837e-05
-4.27723183670171e-05
-3.02709623371259e-05
-2.54742220622817e-05
-1.20538166614623e-05
-1.05032016782301e-05
-3.82280993695606e-06
-1.05195266191443e-05
-1.79745826934152e-05
-4.04354119167788e-05
-1.14545948145887e-05
-3.55684030239345e-05
-4.7659958193878e-05
-2.35784083181312e-05
-3.12618395405904e-05
-4.5599051242547e-05
-3.00135301596336e-05
-4.66633039420167e-05
-3.2789773080133e-05
-4.06699428287191e-05
-3.28203188912346e-05
-5.42096687631157e-05
-1.70532566940052e-05
-6.33101831217202e-05
-1.64659580460003e-05
-1.57843925793164e-05
-2.80180393363096e-05
-2.26189129333939e-05
-1.56274834688069e-05
-2.58594700140317e-05
-5.02805720724034e-05
-3.73704054222986e-05
-1.95537806991449e-05
-1.81107865082812e-05
-2.87109956563641e-05
-2.69224932054551e-06
-2.80936001969086e-05
-1.01120379657365e-05
-4.14687823617902e-05
-3.56473721391288e-05
-2.80906307911749e-05
-6.28132053152678e-05
-3.23416690319077e-05
-3.41317601399945e-05
-6.04047746216628e-05
6.13154564315123e-06
-2.81238913094914e-05
-5.61890178393235e-05
-5.03395385858321e-05
-3.77656374272209e-05
-1.2451590086099e-05
8.01248920963521e-09
-2.40623131355078e-06
-3.59024867121742e-05
-7.84531896855211e-06
-2.78957970792948e-05
-2.28006878298781e-05
-3.88157391142002e-05
-1.52347909437567e-05
-2.06601319779147e-05
-5.27184130770625e-05
-2.35252731426343e-05
-4.25586473189768e-05
-1.21711872547677e-05
-5.13070077345101e-05
-1.13016698973096e-05
-1.70543768357954e-05
-4.1953072668492e-05
-3.6131906683974e-05
-4.17730167035743e-05
-2.6885395660278e-05
-2.9746595065964e-05
-2.4631596621826e-05
-2.13772532927117e-05
-1.66578869674517e-05
-2.20642612523716e-05
-2.3997911173698e-05
-1.38858598576118e-05
-3.64043978122362e-05
-2.04568739852679e-05
-3.17456759103503e-05
-6.82250792082842e-06
-4.31714585000042e-05
-3.02742160083748e-05
-3.66089616128341e-05
-3.06089183041284e-05
-3.38873024859842e-05
-5.52287796434529e-06
-2.03224473594195e-05
6.48862249937595e-06
1.07039517879367e-05
-4.67165244302403e-05
-7.81259406796232e-06
-6.31802102524386e-05
2.645646210482e-05
-2.60781096397251e-05
-4.53498401643783e-05
-2.13254713841544e-05
-2.34865517961532e-05
-1.54843821846409e-05
-4.54601504070375e-05
-4.37081315449676e-05
-3.35854192703948e-07
-1.02426600880357e-05
-1.85825712069036e-05
3.35906203702816e-07
-1.41128547840096e-05
-2.66163046225724e-05
-1.69130990169797e-05
-5.44514174446315e-05
-5.5138019387082e-05
-2.40610707100227e-05
-5.51844207810681e-05
-2.95573283027259e-05
-2.26690452140953e-05
-1.40870779625405e-05
-4.2855943573884e-05
-5.58391813237259e-05
-2.0339503233846e-05
-4.01538554869862e-05
-6.12636137635681e-05
-1.10956311533006e-05
-3.37541770974814e-05
-1.21933422532995e-05
-2.94072312455793e-05
7.21681548699066e-06
-1.22629959032388e-05
-6.48812890421472e-06
1.07502436576167e-07
-2.43635870033968e-05
-5.22601113870593e-05
-3.87926160828266e-05
-1.30053592538941e-05
-3.25307158988118e-05
-7.97241609971067e-06
-3.42460905955177e-05
-8.89483999776326e-06
-2.60777943532435e-05
-7.25958100740356e-05
-3.39589192579933e-05
-3.37122276347452e-05
-1.91521795948531e-05
-4.43233445152098e-05
-2.33616008961645e-05
-4.28377555400566e-05
-2.28757429276203e-05
-2.73069899218406e-05
-4.29086576977652e-05
-2.48382431510916e-05
-1.92650439181035e-05
-3.23571929200014e-05
-4.19314313616041e-05
-1.62621350086435e-05
-2.77455174159544e-05
-3.29143028760886e-05
-2.81839926500064e-05
-3.94969136554999e-05
-2.75638299322929e-05
-6.31455629591935e-05
-2.20781343231724e-05
-4.85725610615934e-05
-7.98662330379519e-06
-3.58778602992996e-05
-3.53323265315091e-05
-5.48332952329079e-06
-2.96974369833659e-05
-1.54745982715057e-05
-2.71173390629105e-05
-1.1236181513389e-05
-7.84639316624023e-06
-4.55903896578863e-05
-1.1505776703779e-05
-2.88882503684895e-05
-2.09642875420201e-05
-2.99504322519135e-05
-4.1560092687057e-05
-2.8063751320038e-05
-1.66674079504272e-05
-1.00834226553225e-05
-4.89475109932828e-05
-4.0246553453491e-05
-1.82712641336477e-05
-4.37228268745907e-05
-2.28935156252806e-05
-2.06337262007881e-05
-1.80069957747692e-05
-1.28049812932917e-05
-3.8466594126201e-05
-1.62935054666327e-05
-1.05530076451865e-05
-1.88623227987558e-05
9.51025875699761e-07
-5.61288559353304e-05
-2.5647354699898e-05
-5.55541235406486e-05
-2.35166719071551e-05
-1.95846639385897e-05
-1.35015631398558e-05
-3.65148306364898e-05
-5.19943926717668e-05
-1.45622802337837e-05
-2.91502964772553e-05
-1.80163755879953e-05
-4.42838785744913e-05
-2.95564203081869e-05
-3.95421993281865e-05
-3.33287155495191e-05
-2.69207824463618e-05
-1.86423177322049e-05
-3.01732245547115e-05
-5.22915600535418e-05
-8.07573512078187e-06
-1.59301301459672e-05
-2.9055267698113e-05
-2.40974137472713e-05
-5.32305883662209e-05
-3.46834266487488e-05
1.3737413633876e-05
7.57957533828127e-07
-3.84924911630763e-05
-2.76024779356845e-05
-2.99954880509077e-05
-1.31421369561813e-05
-6.54178458520244e-06
-3.20962828617824e-05
-2.4005801656991e-05
-2.28748430494538e-06
-1.95623804718642e-05
-4.59616988453141e-05
-2.64451806721648e-05
-2.2089620934914e-05
-1.76276167157252e-05
-3.08237475842965e-05
-2.5362037858196e-05
-6.1039732396774e-06
-1.64731210099015e-05
-2.0262293097301e-05
-5.45746594492353e-06
-1.21309653578716e-05
-2.15478675430621e-05
-4.97456250193926e-05
-1.31021616036682e-05
-1.44604871328215e-05
-2.36078084582286e-05
-3.72005664833231e-05
-4.27164176428548e-05
-1.33627910429759e-05
-2.68970486164253e-05
-3.23882591379834e-05
-2.29312761094739e-05
-3.3333070633528e-05
-3.64453938819889e-05
-2.71474393971515e-05
2.54920273369002e-06
-3.10064824186116e-05
-3.7314958237341e-05
-2.02523631395972e-05
-4.59238133843897e-05
-1.73074820318097e-05
-4.02473739208969e-05
-3.01431413124868e-05
-4.29771446027663e-05
-2.80951426566095e-05
-2.40064132143195e-05
-3.79760234574417e-05
-6.69810171860956e-05
-3.40003742512996e-05
-4.79031455047928e-05
-1.33824693397626e-05
-3.64023816253343e-05
-3.28756419519799e-05
-3.46153158279387e-05
-6.44973152648336e-05
-1.67468148775209e-05
-1.77116960274115e-05
-4.41682421404377e-05
-2.48844835336322e-05
-3.09807417959921e-05
-2.37675027226043e-05
-2.14852182052081e-05
6.16989889975873e-06
-3.93816888582202e-05
-3.15399361864619e-05
3.15963930251822e-06
6.49712124434633e-06
-8.5330779816878e-06
-2.27292682025592e-05
-7.24366041337184e-05
-3.33308939136142e-05
-3.64052258885062e-05
-3.5819857346896e-05
-5.56372016197939e-05
-3.89000220488141e-05
-1.69167306106436e-05
-3.08935070047997e-05
-4.45894860679985e-05
-2.76902036530923e-05
-1.12983434869803e-05
-7.50092832630885e-06
-1.3859484550598e-05
-2.1577904730443e-05
-2.54670719354424e-05
-2.77635926139419e-05
-1.71057856422744e-05
-2.93296979899299e-05
-2.50517450683059e-05
-4.21839942008274e-05
-4.01757478913097e-05
-4.25377005786489e-05
-3.45513650540603e-05
-3.20831716882497e-05
-2.21723677808575e-05
-6.51747040030386e-05
-3.28430094493531e-05
-2.60601113308189e-05
-2.6984490076217e-05
-2.61974407817357e-05
-3.38105601320654e-05
-3.8506822046759e-05
-4.14352955465849e-05
-4.78218531585004e-05
9.19732149940011e-06
-1.98105512119771e-05
-3.08671223917945e-05
-1.71353994587893e-05
-3.69842716430286e-05
-1.79342587627731e-06
-1.25455871727571e-05
-1.87191188473645e-05
-3.94512817713284e-05
-4.54195846215012e-05
-7.34514728363872e-06
-4.00665292024858e-05
-4.4644624783345e-05
-4.65901626877037e-05
-3.24826488124479e-05
-5.80146096709322e-05
-4.60932317092235e-05
-3.97825047315791e-05
-1.64532959600445e-05
-3.94764462819025e-06
-3.25169454383944e-05
-1.09959781616579e-05
-7.34121748010814e-06
-2.58493164534242e-05
-1.96041471295734e-05
-3.40747537123824e-05
-3.9483320488425e-05
-4.99427695214799e-05
-1.00904287310086e-05
-2.35292065263331e-05
-3.8515865514166e-05
-1.61475802598622e-05
-6.61624344269592e-06
-5.96960537406829e-05
-3.08068951932437e-05
-3.26256125877426e-05
-8.94345483612001e-06
-2.57568802648138e-05
-5.53434104845196e-05
-1.77939716840233e-05
-4.61146792979733e-05
-3.54833529632503e-06
-2.84613432219939e-06
-4.04715562103221e-05
-1.51653944210033e-05
-8.75661493363925e-06
-3.26641779221379e-05
-1.02543170124675e-05
-3.84284798286781e-05
-3.36511392254019e-05
-4.10221177500221e-05
-1.95761659033124e-05
-8.05761609209378e-06
-4.92169104505283e-05
-1.41362447086191e-05
-3.06182556466822e-05
-6.66657382290179e-06
-1.48148568387824e-05
-9.40407982501587e-06
-1.45593392526446e-05
-6.65369588293164e-06
-3.92888907030906e-05
-3.22808808588236e-05
-3.58175059945539e-05
-1.90795685218427e-05
-3.2274579738952e-05
-1.84366106883785e-05
-3.75974897130375e-05
-3.80627880628603e-05
-3.98523875459917e-05
-2.53705554465015e-05
-4.07299500501796e-05
-2.27295240421078e-05
-5.11439608153026e-05
-3.04255775821152e-05
-2.06602424276975e-05
-4.59050581757563e-05
-9.93453056453412e-06
-4.22422036908047e-05
-3.55349594462069e-05
-3.20975188298709e-05
-6.15565234152044e-06
-1.23368184959412e-05
-2.91637878133936e-05
-3.62049315931982e-05
-2.48700401375231e-05
-2.45476497973741e-05
-2.90589868981955e-05
-1.87901805965818e-05
-1.08350378160432e-05
-3.39772968963659e-05
-2.38289716582456e-05
-1.36032066549342e-05
-3.93781682493482e-05
-1.90073203153255e-06
-2.98813679931895e-05
-2.04421929854451e-05
-4.06981030889304e-05
-3.41545993113242e-05
-2.45128618147955e-05
-3.08992567872953e-05
-1.08955231206705e-05
-1.82476966732626e-05
-2.86601241904345e-05
-5.39259553538594e-05
-1.52946791229625e-05
-1.89970080545995e-05
-3.85994363553795e-05
-5.34391939317155e-05
-3.85726700206221e-05
-3.35955082362977e-05
-4.78722965342493e-05
-2.05521865421135e-05
-4.4245602560842e-05
-3.8530724563346e-05
-1.62972393996282e-05
-5.94266527131907e-05
-3.76861270842104e-05
-1.92089709342183e-05
-1.48289685503487e-05
-1.90946151951429e-05
-4.29326681298481e-06
-3.40865184328613e-05
-4.71568416874245e-05
-1.71439418329618e-05
3.20829103279736e-06
-5.65795762885476e-05
-1.79312648329565e-05
-1.51545031675345e-05
-1.59188909307599e-05
-3.56666627364431e-05
-2.45465967309724e-05
-8.5508670051516e-06
-5.36417765199294e-06
-5.15185446565137e-05
-2.26785513217014e-05
-3.37419057152332e-06
-2.60033206368727e-06
-6.39612605435724e-06
-2.46773979770951e-05
-1.85611141252993e-05
-3.79375821689819e-05
-6.95034596486826e-06
-3.85333484037835e-05
-3.54355728428305e-05
-3.74620705019833e-05
-1.81204349889611e-05
-4.8614702120273e-05
-4.3578477369514e-05
-2.15802949146348e-05
-5.32089394463826e-05
-3.86745859491652e-05
-4.58620134874704e-05
4.11131144480235e-06
-3.76614907727114e-05
-8.06324143747368e-05
-1.98257464986705e-05
-3.36304187396653e-06
-5.07610415038008e-05
-2.33564712975941e-05
-2.11602231647182e-05
-3.32385476183552e-05
-2.41742604194444e-05
-2.60313619436909e-05
-2.94698736674357e-05
-3.09641122178565e-05
-1.97694558875333e-05
-2.74095990833529e-05
-3.21915907000547e-05
-2.30383367387445e-05
-1.19562166531076e-05
-3.57561486562271e-05
-2.64383358006227e-05
-3.75480972102684e-05
-7.01195513877776e-06
-2.33782700983964e-05
-2.68310570657527e-05
-4.83596655055046e-05
-5.4648367678567e-05
-2.22328945746777e-05
-2.08699585050649e-05
-3.00298857969489e-05
-5.36044605853455e-06
-8.05088700779708e-06
-3.25981973026964e-05
-3.46264428332185e-05
-3.95533129322786e-05
-2.3475957138926e-05
-3.74650421886344e-05
-1.83054392720328e-05
-5.02503687629944e-06
-1.94673581255386e-05
-3.10916364678481e-05
-1.90596429967932e-05
-1.6451549746421e-05
4.93822572696738e-07
-1.51449081866069e-05
-5.28389529306413e-06
-5.29297597882938e-06
-1.73842376272366e-05
-4.00697627492113e-05
-4.07313536166889e-05
-4.99658666399504e-05
-2.21851577274951e-05
-3.48411788392448e-05
-3.08698288403376e-05
-9.1181622872129e-06
-3.04687247661522e-05
-3.06422063338182e-05
-6.39776435612375e-05
-2.01015592110642e-05
-2.29438987465611e-05
-8.24839941679712e-06
-2.32758531888676e-05
-4.2729144422405e-05
-1.42898293657266e-05
-3.8888300082691e-05
-2.39268985760154e-05
-4.41861385163562e-05
-3.00135217835287e-05
-2.50694793171015e-05
3.40102766637673e-06
-1.60586755856508e-05
-2.88520120531644e-05
-2.18674496434836e-05
-5.16685001319999e-05
-1.77062051462502e-05
-2.81496945363972e-05
-8.98157071792281e-06
-4.28424136780914e-05
-2.25068026590514e-05
-4.13334151979253e-05
-4.54018025306951e-05
-1.67462060961401e-05
-2.52006894165338e-05
-2.58775097697101e-05
-3.05225783118505e-05
-6.9463617900131e-06
-1.85993195560865e-05
-6.46375462759782e-06
-2.42491055703127e-05
-2.35114410728999e-05
-4.40852563137289e-05
-4.55775653062626e-05
-1.38392849281607e-05
-3.55213664591113e-05
-2.57079572245339e-05
-3.71697365836153e-05
-4.25897989981385e-06
-4.17162112301579e-05
-3.51388820713109e-05
-1.75235447331511e-05
-1.95224105148609e-05
-3.85318462985727e-05
-4.75001026518151e-05
-2.66241038674951e-05
-2.37039448581237e-05
-3.6649797194911e-05
-3.1260108820653e-05
1.61123260523703e-05
-9.06961732518084e-06
-1.43677336057924e-05
-2.66990511354478e-05
-1.18633387118601e-05
-5.13956083256711e-05
-1.76965229934985e-05
-4.56983171722995e-05
-6.36281513245634e-05
-6.37630204818835e-05
-3.23243589272129e-05
-3.08525405338162e-05
-3.36261973940523e-05
-1.76872657110646e-05
-1.90380907605651e-05
-1.51913141427534e-05
-1.34750689145299e-05
-4.94083098812175e-06
-8.97978106381795e-06
-2.05143443903713e-05
-1.59831044305707e-05
-3.95031563833651e-05
-3.30348493756449e-05
-2.93707905632098e-05
-6.21071624997068e-06
2.05124690182534e-06
-5.67912807566534e-06
-1.66756307731877e-05
-2.9705148511911e-05
-2.51225534127078e-05
-5.66856361953059e-05
-3.66685937063286e-05
-2.11126003155292e-05
-8.57683954198855e-06
-5.42222270943104e-05
-2.45021194452946e-05
-2.18690941566287e-05
-2.36571338072921e-05
-1.93157602598981e-05
9.65310321539714e-06
-3.39300748937091e-05
-5.45330962868093e-05
-1.04741825473326e-05
-3.39949482114474e-05
-3.94137280266914e-05
-4.63483017774621e-05
-1.66572812163134e-05
-1.98530289510727e-05
-3.19062900433167e-05
-2.88985502577095e-05
-3.78446061732679e-05
-3.44516983347302e-05
-2.79443778269458e-05
-1.81111448939938e-05
-1.62048279857805e-05
-2.05912191577199e-08
-5.09794544780859e-05
-5.42630553133084e-05
-3.54885865597492e-05
-3.35052441601375e-06
-3.24282117314435e-05
-2.76308922904093e-05
-3.57313665279668e-05
-4.28849407305981e-05
-4.74597119958067e-05
-4.03930259213266e-05
-4.72926961467223e-05
-2.57100694319421e-05
-9.81349665495839e-06
-2.2233552105285e-05
-2.27297416614929e-05
-1.87881937588811e-05
-3.62222925826276e-05
-1.87233336688776e-06
5.8176440169448e-06
-2.84540405128373e-05
-4.17915096823418e-05
-2.93526208900698e-05
-3.12985744568855e-06
-8.83313430799448e-06
-3.99548616497742e-05
-2.67030553986372e-05
-3.15531317842179e-05
-4.83315600373592e-05
-3.10407276690258e-05
-3.80506713461826e-05
-5.33452477404991e-05
4.7156963130684e-06
-2.57459043359966e-05
-1.66453509311222e-05
-5.74892557676636e-06
-4.86787718808369e-05
-4.6690887972874e-05
-1.2580300372386e-05
-2.44195272205428e-05
-1.64169187422643e-05
-3.05224254760663e-05
-2.02678510929653e-05
1.75790125684335e-05
-4.84368498111506e-05
-1.38810667233152e-05
-8.88533019167359e-06
-3.33013296082373e-05
-1.3599514472624e-05
-1.34164873024808e-05
-4.39129963155661e-05
-1.98493830171397e-05
-2.68702907681162e-05
-2.00806932493318e-05
-4.26100701803693e-05
-2.0966947735842e-05
-7.77561409764172e-06
-2.15626762664568e-06
-3.1055295569704e-05
-4.41895441542256e-05
-4.32783703424506e-05
5.75099375129758e-06
-1.64767018142103e-05
-2.01400700561745e-05
-4.31656045263021e-05
-1.12516123701251e-05
-5.40584209402896e-05
-3.58422460814081e-05
-4.71896107212376e-05
-2.8172077770464e-05
-2.11351557806972e-05
-1.81067168109465e-05
-2.96312030944208e-05
-2.61144833989605e-05
-3.68166858373249e-05
-5.42489841118106e-05
-4.10089645865119e-05
-4.6421364402106e-05
-1.86928672632062e-05
-2.30198572740561e-05
-4.01479738921729e-05
-5.31947137981517e-05
-3.28784921434169e-05
-4.5294253957085e-06
-2.4284885495202e-05
3.71549688742628e-06
-1.27282886213065e-05
-5.92186552191882e-05
-6.47858971746786e-05
-3.24264211633729e-05
-4.84687031646326e-05
-4.88080872226352e-05
-1.95695462487359e-05
-2.57630388094008e-05
-2.31483091733874e-05
-1.64123117096189e-05
-2.09965328026658e-05
-3.35777050134448e-05
-2.09383521397506e-05
-3.20003879998511e-05
-2.70044704301024e-05
-1.33824256390047e-05
-2.91661355546981e-05
-2.20637004325648e-05
-2.86754687651337e-05
-1.92538028381433e-05
-1.87385490307503e-05
-1.41714160326569e-05
-1.62613451829663e-05
-1.03399866547497e-05
-3.27209840891692e-05
-2.36202827297198e-05
-3.96842794502696e-05
-4.84128395801233e-05
-3.57388473086128e-06
-3.4489665375501e-05
-4.98793778363719e-05
-2.33587315529791e-05
-2.61389029421123e-05
-3.25694318218708e-05
-4.95026878598382e-05
-1.36777780873786e-05
-1.70860747685037e-05
-4.05137275211011e-05
-2.980824434247e-05
-3.63132084950424e-05
-1.83851441716215e-05
-3.56673747623684e-05
-1.06418519291411e-05
-7.72074910450143e-06
-9.9801868913506e-06
-1.49060258386456e-05
1.85428516988641e-06
-2.71837705159812e-05
-5.6685270960966e-05
-1.1909530920753e-05
-3.84015107626738e-05
-4.61012547520367e-05
-5.88585527024323e-05
-3.9879260375393e-05
-4.96246765341139e-05
-3.96626823749393e-05
-4.11897638817883e-05
-2.84364895146265e-05
1.59038167463154e-05
-1.16455083353998e-05
-3.64480857036916e-05
-9.69006509149605e-06
-1.42478167299416e-05
4.36158312990023e-06
-2.61530874023743e-05
1.24766092175882e-05
-4.08747968236955e-06
-2.81555916694105e-06
-2.80777973605669e-05
-1.27130447993597e-05
-4.35772385750638e-05
-2.45218932930985e-05
-4.78275911126558e-05
-3.32565642525311e-05
-3.19566901553228e-05
-3.37725922381555e-05
-5.12573029680954e-05
-4.56333609651616e-05
-3.06796436857327e-05
-1.02309185222978e-06
-6.14864369850011e-05
-6.84579440007288e-06
-1.92617539060216e-05
-1.94655146375538e-05
-2.32605514097825e-05
-1.45695650954972e-05
-2.67151451918749e-05
-2.93973062246112e-05
-1.75531718954792e-05
-2.17104547417425e-05
-1.85718150717882e-05
-5.67221081057786e-05
-2.01716002945541e-05
-3.66370390898206e-06
-2.11534367527719e-05
-4.80147783593394e-05
-4.67568038600738e-05
-2.29697939618979e-05
-2.38414551922736e-05
-3.58006736013463e-05
-3.65766746083777e-05
-2.03423640150026e-05
-1.45838565905148e-05
-5.51696080004892e-05
-7.67718086924616e-06
3.65100678989564e-06
-2.73987836262337e-05
-4.50411618968578e-05
-2.87875588999944e-05
-2.65726379737149e-05
-5.14740170596824e-05
-3.77329484521334e-05
-5.3441189155699e-05
-1.80336421966286e-05
-2.06634666682317e-05
-2.16179326724363e-05
-3.08141898316912e-05
-5.39401259117189e-05
-1.86630401494608e-05
-2.53097493793593e-05
-3.82469620594708e-05
-3.18869743711434e-05
-2.71777552640615e-06
8.6000308401587e-07
-1.36577405861741e-05
-1.55565063485081e-05
-6.20983648265851e-06
-5.19487763901404e-05
-5.4049311906042e-05
-3.00966342636798e-05
-1.91180090191511e-05
-4.41773146484673e-05
-2.74654889671076e-05
-4.15931084576743e-05
-2.7982148567925e-05
-2.39752179434764e-05
-3.29299273348642e-05
-3.0767861986267e-05
-2.06852047781296e-05
-1.4801809662859e-05
1.45950864624563e-05
-4.33382780830346e-05
-4.83145299746524e-05
-2.91042098888147e-05
-1.03973847051331e-05
-1.21925583167962e-05
-2.72477738073021e-05
-2.16361334521312e-05
-2.65483208298044e-05
-4.43241642333508e-05
-4.19750499785885e-05
8.85627963745151e-06
-3.75554532933334e-05
-4.22799544882605e-05
-3.92991498087842e-05
-2.11521142176123e-05
-2.97569908877728e-05
-3.20751722133608e-05
-1.30960437961148e-05
-2.2652277714793e-05
-3.37983789886968e-05
-3.60056202827434e-05
-1.27785705390525e-05
-4.38814020266306e-05
-1.15128909765817e-05
-3.19166388134744e-05
-1.87406855598008e-05
-4.17003102225645e-05
-3.66964252167315e-05
-5.77750750526822e-05
-4.74885775672422e-05
-3.7960615268888e-05
-4.62705208519465e-05
-1.18719865257566e-05
-4.17428245942199e-05
-3.05667607623844e-05
1.37100395877107e-06
-2.04485833678926e-05
-2.42182947764622e-05
-2.67728392816982e-05
-3.67955076062858e-05
-3.14809589598367e-05
-3.46449891238838e-05
-1.1104252024231e-05
-2.90615428701508e-05
-2.14105729804304e-05
-3.4618171252394e-05
-1.9841221551917e-05
-3.57943504054234e-05
-4.6582753108406e-05
-4.36538221683967e-05
-5.49420786038699e-05
-4.34830419896254e-05
-2.62660730627935e-05
-3.14162202493914e-05
-2.60315692876617e-05
1.84494511870457e-06
-1.38468728932784e-05
-2.08334897846865e-05
-2.99722248003708e-05
-2.77636942330303e-05
-2.25202493190115e-05
-5.15112256045219e-05
-1.18270503690935e-05
-7.60628209453857e-06
-3.86084960661949e-05
-2.71304537556521e-05
-4.23173226176283e-05
-4.02952821662125e-05
-4.04359702149022e-05
-4.28330949453032e-05
-5.16345271298935e-05
-2.61398240292887e-05
-2.46087360303358e-05
-1.37126096656399e-05
-5.44902558986522e-05
-6.16596271318043e-06
-3.17514240914964e-05
6.81947557762809e-06
-3.57899349820668e-05
-3.06524723263973e-05
-1.58785305951977e-05
-2.72145194988566e-05
-2.95729504886166e-06
-5.40024928601027e-05
-4.30745493209701e-05
-3.1491133610813e-05
-2.14996522443548e-05
-3.58141628034454e-05
-3.0123520705737e-05
-5.15512726776783e-05
1.92909147247483e-05
-1.10162301473606e-05
-3.89956234656068e-05
-7.15703236678098e-06
-8.61095676737039e-06
-3.63711538958776e-05
-9.69189546935459e-06
-1.03747310377006e-05
-4.08374885944133e-05
-4.86795484152195e-05
-3.80719417622055e-05
-7.21841397463874e-06
-5.18952832955721e-05
-3.21715852501871e-05
-4.40738658314512e-05
-3.97907216897868e-05
-5.18510241187722e-05
-2.0908425231063e-05
3.52648518450575e-06
-5.68752028503546e-05
-2.39140353812069e-05
-2.63127015406611e-05
-6.42173882304461e-06
-2.54633871460918e-05
-1.67827502932082e-05
-4.43166164036715e-06
-3.55804791335352e-05
-3.78775007225306e-05
-8.90409527192629e-06
-4.02811231539523e-05
-1.79255020443151e-05
-4.45618897762316e-05
-3.10569998068324e-05
-1.53277952305416e-05
-4.61250837678686e-05
-3.39308973824773e-05
-4.65933166110813e-05
-1.49863555363977e-05
-4.73740647003505e-06
-1.87748554868546e-05
-5.56665127035384e-05
-2.4500768243842e-05
-3.28817899667276e-05
-3.55805788691456e-05
-6.56727548102082e-05
-2.0941106696775e-05
-2.47371849681551e-05
-2.31784417821299e-05
-4.1156449525389e-05
-2.37976040424449e-05
-2.00416918731404e-05
-3.87782751675258e-05
-6.05691405175966e-05
-3.47054599336604e-05
-3.22425135848196e-05
-1.22591359627622e-05
-2.92071888990466e-05
-6.23376830001735e-05
-3.5684606634347e-05
-2.8000524028077e-05
-3.99902173621941e-05
1.13062897253023e-05
-1.906064804429e-06
-4.65477360855862e-05
-1.48955940680905e-05
-1.19616790008345e-05
-6.63555594535714e-06
-3.62830326291615e-05
-2.26411231922441e-05
-4.46563315223919e-05
-2.85333961904556e-05
-3.83820780845454e-05
-3.80134582899833e-05
-3.45294852822246e-05
-5.48271176460272e-05
-3.46372149067827e-05
-2.39347213453945e-05
-1.30318209294557e-05
-1.84997758486108e-05
-1.99874496282444e-05
1.16812176173635e-05
-2.20312164515147e-05
-7.69148565144025e-06
-2.49412139303216e-05
-5.17426407771687e-06
-1.55541805243145e-05
-3.52619795154955e-05
-2.8621827687088e-05
-1.74440170899152e-05
-3.66797484881552e-05
-2.71940369454297e-05
7.93767802870037e-06
-2.13756996720779e-05
3.46688586034063e-06
-3.51306732248702e-05
-2.48791187571563e-05
-7.95159092875224e-06
-3.07351788736964e-05
-1.98545334245729e-05
-1.40114242978523e-05
-1.17811379643171e-05
-1.47430443924517e-05
-3.6174608670801e-05
-3.56225332595631e-05
-3.78365275046987e-07
-4.12873128686854e-05
-4.20922241888113e-06
-6.36231898545863e-05
-3.67240428234801e-05
-3.92423897548198e-05
-2.29764795684565e-05
-4.16709869707285e-05
-1.19602637960674e-05
-2.81556623346297e-05
-3.35228430165442e-05
-3.3866022918372e-05
-3.38299482771116e-05
-1.87496305306674e-05
-3.17961037760038e-05
-2.16821404026526e-05
-1.70696838343559e-05
-3.46584431935881e-05
-5.8100294371426e-06
-4.33685378408526e-05
-3.36855795714019e-05
-2.65555490767806e-06
-4.01345976858492e-05
-3.88163689143675e-05
-4.72189392799524e-05
-2.57146274463672e-05
-5.58257497330398e-05
-4.56025927014489e-06
-1.84082080573473e-05
-2.75637680060123e-05
-1.78935546319246e-05
-4.14733184217666e-05
-2.06942873612455e-05
-4.2168997419333e-05
-2.90081482845737e-05
-2.00945643379992e-05
-2.26485475989283e-05
-3.16239819297637e-05
6.40024249443358e-06
-6.57910390124415e-05
-2.9809465148608e-05
-4.26068488126507e-05
-6.212143314492e-05
-2.8831327000835e-05
-1.02104246170697e-05
-1.94663422678283e-05
-3.48818659823737e-06
-1.90194629745608e-05
-1.34720577701055e-05
-3.05685375690007e-05
-2.67797868929231e-05
-1.99947504731766e-05
-8.06429604307763e-06
-1.12157754171926e-06
-8.7212278533229e-06
-4.06074294852709e-05
-2.51387811498393e-05
-1.17387537291926e-05
-1.74403032153114e-06
-6.71178421180221e-06
-3.04533564621722e-05
-2.72492266998342e-05
-5.67066374915612e-05
-3.63591022643406e-05
-8.5594040071929e-06
-2.84247537208637e-05
-1.43287743615644e-05
-1.16236680101044e-05
-9.15235456221107e-06
-3.66998193750535e-05
-5.30222052532548e-05
-1.76494176951594e-06
-3.55322747279481e-05
1.26394988882087e-06
-2.92443941176092e-05
-2.40700396978514e-05
-1.43153797360544e-05
-1.95218843904678e-05
-3.28808634881772e-05
-1.83146800050661e-05
-6.34780637669342e-05
-3.6248288328699e-05
-4.7632939552244e-06
-6.07180590603952e-05
-3.85622524801974e-05
4.92392349855717e-06
-2.46255440867108e-05
-2.36762752465523e-05
-3.29303283815732e-05
-2.17658626316618e-05
-8.66659606750853e-06
7.38253038638624e-06
-3.44906363389313e-05
-5.96724035286891e-06
-1.52952076058452e-05
-6.27912925078989e-06
-1.61570727782822e-05
-3.41550194916978e-05
-7.46265697752273e-06
-5.57360104348758e-05
-6.88279656239041e-05
-4.57755070793915e-05
-5.21293946885259e-05
-5.19752968424524e-05
-1.95314248601221e-05
-4.42080616949747e-05
-4.12378818763981e-05
-3.81814637480406e-05
-2.645816724619e-05
-2.24518074504753e-05
1.72253912963965e-06
-9.45175019428283e-06
-2.34000906012083e-05
-4.08937295362166e-05
-4.19566574154496e-05
-1.87255750242501e-05
-2.23854617980483e-05
-2.55577628865975e-05
-5.94382647469022e-06
-5.87309494412838e-05
-2.02972483848829e-05
-2.82088048355246e-05
-3.82129074378904e-05
-6.07561971225226e-05
-4.50788693164734e-05
-3.58076747618742e-05
-4.93464353246832e-05
-5.08507128182208e-05
-3.95260744956224e-05
-4.04803334311799e-05
-2.59889669390624e-05
-4.38375538178412e-05
-2.54290431387087e-05
-3.22658529524058e-05
-1.36365041937288e-05
-2.98562963632917e-05
-2.59344262740358e-06
-2.16741331556572e-05
-1.80143482485947e-05
-5.01995676613296e-05
-3.32538237820936e-05
-4.54080802808373e-05
-1.73783121154612e-05
-5.10664177729347e-05
-4.65036907869768e-05
-3.24466069639933e-05
-3.8453001543931e-05
-1.41952545602486e-05
-2.59776849736259e-05
-3.14759948430837e-05
-3.66781329472699e-05
-1.42614497051171e-05
-6.8749098284696e-05
-1.7236119824791e-05
-4.18340868340803e-05
-2.40356900511188e-05
-1.13614996487117e-05
-2.29433112496328e-05
1.28331495140726e-05
-3.0875785778238e-05
-2.8056257420506e-06
-3.27057739918725e-05
-3.94312535194162e-05
-1.94167874201313e-05
1.07826324200179e-06
-2.50226991426947e-05
-1.55431244830447e-05
-1.59384459085354e-05
5.59808564911978e-06
-2.65811426855703e-05
-1.35015172616047e-05
-2.2942787814707e-05
-2.02276564444207e-05
-3.86388130312971e-05
-4.2546349986242e-05
-1.65221572937624e-05
-1.82569264189543e-05
-1.88662424769548e-05
-2.09849354189304e-05
-4.16271691826074e-05
-1.28418714977006e-05
-2.91231584264147e-05
-3.07747404228168e-05
-4.64947302398722e-05
-1.00068210569725e-05
-5.32038482866853e-06
-5.65904742473009e-05
-3.98653959254189e-05
-1.54022306397499e-05
-4.5400851840146e-05
-1.4508238236632e-05
-2.0779976308445e-05
-3.68063717851455e-05
-2.3825808348069e-05
-1.63876703333538e-05
-4.02640886565874e-05
-2.11917338868607e-05
-5.96486389210668e-06
-2.02550735513321e-05
-1.28421387657766e-05
-2.53976736325324e-05
-7.38695983723429e-06
-7.3417865547239e-06
-5.22077773276778e-05
-4.97026574526005e-05
-4.22766483610277e-05
-3.17275795683459e-05
-1.94117547705377e-05
-4.97821010731113e-05
-3.34212223514679e-05
-2.8583256548337e-05
-1.23086897279056e-05
-2.74924349617819e-05
-4.33598307865763e-05
-2.78292540507651e-05
-1.77298486905671e-05
-1.03844503413824e-05
-1.41187787192873e-06
-3.90430426611771e-05
-4.75881558592157e-05
-1.91918102389564e-05
-3.44660674906812e-05
-1.8104198760889e-06
-2.52886878980203e-05
-8.61340825004499e-06
-1.73172583720372e-05
-1.88715266685607e-05
-1.77109909004547e-05
-3.42320957635735e-05
-3.4186519645086e-05
-2.78413191666552e-05
-3.1215530905761e-05
-1.0433670213919e-05
-3.43705760818962e-05
-1.78164097584001e-05
-3.39758437412017e-05
-2.09609033054402e-05
1.33533577258202e-05
-5.00188244997428e-05
-3.43937412049857e-05
-4.46456030692442e-05
-7.36348390620036e-05
-3.29789289776033e-05
-3.63799622590378e-05
-2.44866236712633e-05
-1.85220508009641e-06
-3.33948950875956e-05
-2.42589736659479e-05
-7.63128069220678e-06
-4.78866885482375e-05
-2.12631181890962e-05
-2.13016502619094e-05
-2.42592642772328e-05
-2.26631493619446e-05
-3.60147512169355e-05
3.76225468459175e-06
-3.48057230469155e-05
-2.7867464057801e-05
-4.20924403783541e-05
-1.14952283294378e-05
-4.32121815470687e-05
-5.15783493810364e-05
-5.23105875185508e-05
-1.71216794893172e-05
-1.53987969062013e-05
-2.38531130627411e-05
-8.23728602837238e-06
-7.75908254853255e-06
-1.47521217569198e-05
-4.11395788825822e-05
-2.97500065009559e-05
-2.96002022742351e-05
-3.69369621255963e-05
3.57248189393206e-06
-4.09315777080289e-05
-3.47725171892134e-05
-4.71515694489755e-05
-1.76750282347046e-05
-2.88711252048235e-05
-2.1413596975158e-05
-2.06621486497946e-05
-3.95565872649879e-05
-3.03183151364511e-05
-6.71294766944599e-06
-4.70029447590757e-05
-3.73849519460044e-05
-1.2088868206455e-05
-5.43322825556768e-05
-1.75985391843421e-05
-4.06446713008088e-05
-2.75976758856766e-06
-4.67025245013879e-06
-9.22406768401769e-06
5.40652775387458e-06
2.51026749602103e-05
-4.78575730107483e-05
-2.43224476326858e-05
-3.2374954454661e-05
-3.09862483044994e-05
-4.65149577316768e-05
-6.65961486353727e-05
-5.62378180289853e-05
-6.57049968573562e-05
-4.21206826126194e-05
-3.87558890379487e-05
-3.33662643730401e-05
-3.57204779154486e-05
-6.1125352141419e-05
-3.81892558371383e-05
-4.66082328012617e-05
-3.0013952542004e-06
1.49609014837967e-06
-2.03910159033141e-05
-1.20478765486886e-05
-8.46086691146396e-06
-4.34969511466335e-05
-3.40329611967353e-05
-1.31366063033675e-07
-2.76996596554645e-05
-2.94891757956092e-05
-5.32896124677167e-05
-2.34417523447148e-05
-3.32231163764257e-05
-7.18945805460552e-05
-4.35240211367485e-05
-5.35184454661094e-05
-1.10746614470797e-05
-1.35769159055464e-05
-4.45827646219597e-05
-4.0994706590099e-05
-5.06418919020106e-06
-1.46153705451886e-05
2.00741368680771e-05
-7.46350969975851e-06
1.04468675631414e-05
-9.18809420591725e-06
-2.93175051541633e-05
-5.89589509768452e-06
-2.83404121156667e-05
-3.94506553668532e-05
-4.112017470048e-05
-4.24117073947605e-05
-1.27720325890557e-05
-2.64781418501178e-05
-1.46148339359596e-05
-4.32903893101638e-05
-5.7306159630515e-05
-4.17529013094269e-05
-1.5379509852403e-05
-8.60046008669774e-06
-4.45937226375501e-05
-4.08056385489626e-05
-1.15722920527509e-05
-2.71663601065268e-05
-4.41233779174302e-05
-5.61503090616665e-05
-1.26954153051093e-05
-3.02487524166795e-05
-3.26929515550713e-05
-2.59315750589839e-05
-1.38046502110774e-05
-2.86394836208722e-05
-2.23615347290566e-05
-4.26746011380553e-05
-3.59912598530139e-05
-2.97603432373184e-05
-2.25460792025261e-05
-8.72341675968471e-07
-1.75747785616482e-05
-3.55674435953878e-05
-9.57953350586238e-06
-3.06516808370915e-05
-3.85214827647928e-05
-1.63055695626687e-05
-1.71134391658523e-05
-1.66516575328667e-05
-3.71950656207044e-05
-3.37511032270183e-05
-3.27511055611179e-05
-6.32097869934606e-07
-2.53033934661141e-05
-2.73025758616862e-05
-4.26240273971947e-05
-5.35665454659274e-05
-2.32950866608989e-05
-2.70653465038955e-05
-3.16756558562157e-05
-3.61610979074502e-05
-2.83665612069345e-05
-2.13583796155382e-05
-3.16584899579998e-05
-1.62618014769733e-05
-7.04106150599999e-06
-3.90300439922263e-05
-1.27519456190874e-05
-3.32232654421727e-05
1.28853670144808e-05
-6.65870723790959e-05
-2.73482885032257e-05
-1.28363307080594e-05
-3.00866335718393e-05
-3.06446210342377e-05
-2.14816468362463e-05
-2.28677763867493e-05
3.30921020951423e-05
1.85058588353575e-06
-3.50661060052693e-05
-1.86468741881275e-05
-3.32151074185192e-05
-3.63429518453386e-05
-3.43917457585736e-05
-4.75402189879345e-05
-2.21195475304205e-05
-9.55966471571734e-06
-1.3045222513668e-05
-1.67203820138563e-05
-1.59658039795265e-05
-4.21505940101523e-05
4.96424528091263e-07
-2.55447120924164e-05
-3.21732077326025e-05
-9.54484751420586e-06
-3.70544365568428e-05
-1.75390141707831e-05
-3.25981496705139e-06
-3.0835269798426e-05
-3.48874258435996e-05
-3.91400916909067e-05
-3.48742445483212e-06
-3.17813854606666e-05
-7.22546975300206e-05
-4.99496570792794e-05
-4.07116242320876e-05
-3.69999933251221e-05
-2.80993385974064e-05
1.74913040683544e-05
-1.61153304787938e-05
-1.13539431600095e-05
4.8816339396297e-06
-1.91244172916942e-05
-1.24564946529697e-06
-3.01985042625916e-05
-2.48925076096305e-05
-2.47170248592131e-05
-3.4535089678051e-05
-5.27366960172788e-05
-2.03158816470507e-05
-1.73495844453876e-05
-1.7702735837057e-05
-4.18532008843155e-05
-3.54788046989315e-05
-4.07856627183913e-05
-1.8990438125408e-05
-2.82876350825192e-06
-3.77822234664438e-05
-4.6007238782669e-05
-6.06662086678792e-05
1.83326935138579e-06
-3.36702600708803e-05
7.57121922768985e-06
-2.48801155930058e-06
-1.88386779580265e-05
-3.20593563147887e-05
-2.40179192121508e-05
-7.01218883532226e-05
-5.79733053164507e-05
-3.11860721658575e-05
-3.27772982377002e-05
-2.96273239383907e-05
-3.78753883107868e-05
-6.04703218021195e-05
-4.61307750227687e-05
-4.55849514093004e-05
-3.65750170729084e-05
-3.60782445492859e-05
-4.05073065636161e-05
-3.59253558653458e-05
-8.61282977650164e-06
-1.27151660074559e-05
-5.15258225136305e-05
-2.80010701943143e-05
-6.41322727095982e-06
-3.08240041032387e-05
-1.57693321127022e-05
-3.14172588204679e-05
-1.32319110439752e-05
-8.10106364131828e-06
-2.45710292228153e-05
-4.35216011017923e-05
-3.83246538919367e-05
-1.33296470347454e-05
-2.50688792625444e-05
-1.9532671536722e-05
-4.19937265185848e-05
-3.42414892741487e-05
-2.83878888026482e-05
-1.63555771346823e-05
-1.2278015888612e-05
-3.04682659522109e-05
-2.93901432976428e-05
-2.53026375136744e-05
-1.67580098865286e-06
-2.17213710525579e-06
-3.34591300197751e-05
-1.88421066833309e-05
-3.8220351375517e-05
-4.53662772046527e-05
-5.97588546289618e-06
-5.07291453095584e-05
-4.4723428214023e-05
-2.40059108722149e-05
-4.22789309850596e-05
-2.32403023151156e-05
-4.01962636513319e-05
-6.82368706403432e-06
-8.30762481175988e-06
-5.0596451220034e-05
-8.15627614273533e-06
-1.7607745213506e-05
-1.89331126948074e-05
-1.51214833224709e-05
-1.30876889220285e-05
-2.62942776369675e-05
-5.7198069834109e-06
-3.10323802015494e-06
-2.85806406351231e-05
-5.0189103634501e-05
-4.12991881085144e-05
-4.42588591657472e-05
-4.34947460956484e-05
-4.16808947744955e-05
-5.69823327390925e-05
-3.53300984925707e-05
-3.29165776307359e-05
-2.95075380038337e-05
-3.32331906554436e-05
-1.01003778130243e-05
-2.40196795954064e-05
-2.79069163535926e-05
1.14362043794419e-05
-1.88810453480672e-05
-3.47544960146297e-05
-2.24753871405865e-05
-1.30767984209333e-05
-3.57182670232894e-05
-4.83612616076875e-05
-4.27204256205693e-05
-1.82209578542516e-05
-2.8317279363738e-05
-1.87056312934083e-06
-2.48190691943534e-05
-3.39167980954822e-05
-5.71156756347914e-05
-3.0975573113565e-05
-2.20041994108096e-05
-3.34270279585148e-05
-1.56241961713683e-05
-4.15727546940003e-05
-4.06859033432322e-05
-1.83493136653212e-05
-2.96124918641312e-05
-2.24226033881391e-05
-1.92381784458606e-05
-5.3542386766607e-05
-5.2556010986758e-05
-2.71293890038903e-05
-3.95744877500577e-05
-3.50714034157711e-05
-3.07159685798034e-05
-1.10470118614211e-05
-3.86992134528381e-05
-3.39999839184195e-05
-5.26979605689626e-05
-5.78073738749335e-05
-1.97933896374582e-05
-3.797656755463e-05
3.80872321819986e-06
-6.07560386308557e-07
8.31444985981855e-07
-2.52892412442604e-06
-3.86250618150251e-05
-3.38780090777667e-05
-4.20104670594438e-05
-2.51507364742881e-05
-5.31210164457983e-05
-6.48038400420997e-05
-2.28806646751679e-05
-3.99388064402888e-05
-4.90547701124198e-05
-1.72645959639114e-05
-2.03609151705961e-05
-3.96922948092691e-05
-2.29656282324447e-05
-2.66471065928478e-05
-2.0219343896042e-05
-4.8231047582464e-05
-1.03270474282431e-05
-2.32420734078966e-06
-6.2223641656898e-06
-3.09181185770734e-05
-4.16043060818314e-06
-2.87075667420292e-05
-1.43528945283519e-05
-2.4259574319583e-05
-3.37554474208613e-05
-2.96357519722842e-05
-2.50144255409826e-05
-2.53998956473899e-05
-1.33486572856615e-05
-3.07550121642051e-05
-6.64711041030285e-05
-1.83455134415865e-05
-4.78553397642453e-05
-5.14576208338853e-05
-5.47001603448573e-05
-2.70913039872033e-05
-4.99723960176185e-05
-2.44797006334597e-05
-5.90872567334538e-06
-2.06248804033224e-06
-4.16909377313733e-05
-1.36232416754251e-05
-3.75808860521735e-05
2.84168089968075e-06
-9.44594072419133e-06
-1.79084234038078e-05
-1.67268842736671e-05
-4.58621691552516e-05
-9.53545122278739e-06
1.31861605789846e-05
-3.44392275125242e-05
9.43722451055267e-06
-2.53864857084022e-05
-3.26932612474008e-05
-1.12734271901733e-05
8.00357856019542e-06
-1.7456247634944e-05
-2.18515060401095e-05
-7.54289277594089e-06
-5.89736069484257e-06
-4.14576235440656e-05
-1.06688689054338e-05
-3.14392640446254e-06
-2.98307171327332e-05
-3.07092593134369e-05
-3.18450188691686e-05
-9.54631384960859e-06
-2.95448129758218e-05
-2.62762250374835e-05
-3.7270504251103e-05
-2.22465640183385e-05
-3.62241179684914e-05
-3.71173696359479e-05
-2.76667408508049e-05
-4.35212579971154e-05
-3.22658812704648e-05
-4.14284988304002e-05
-1.93574096187108e-05
-1.52697431395432e-05
-3.29855473589111e-05
-3.62062612818129e-05
-1.69506517386042e-05
-7.88186629884627e-06
1.67324090816217e-05
-1.54597399306484e-05
-3.03595928807816e-05
-3.18131402231444e-05
1.17983876367059e-05
-3.97562073135187e-05
-3.02970633942151e-05
-1.56793863605493e-05
-2.38529345205576e-05
-3.35786571276248e-05
-5.53807599165692e-05
-3.83591087115932e-05
4.54390302094145e-06
-3.09963228110068e-05
-5.55808844047142e-06
-1.13431217836472e-05
-4.52235329130138e-05
-2.82589398277287e-05
-2.04909963875535e-05
-7.71909230852087e-06
-2.95467888110937e-05
7.2070945582697e-06
-3.51270607206306e-05
-5.56493871778315e-05
-2.29540546066384e-06
-4.55969278641442e-05
-2.73119161974624e-05
-1.50417451196534e-05
5.4273633875969e-06
-2.12493537364761e-05
-8.97946941479176e-06
-2.31040692332294e-05
-5.23689114152984e-06
-3.51616590815357e-05
-2.3043881748897e-05
-1.47058215444358e-05
2.58642034036699e-06
-3.88194573723451e-05
-4.25662311192454e-05
-3.1740502150459e-05
-1.4337357718746e-05
-3.66513559324788e-05
-6.09691185076333e-05
-2.29779863453211e-05
-1.93225438619083e-05
-3.18333502641512e-05
-1.65263774568754e-05
-3.51629465576161e-05
-3.12615313858028e-05
-3.12817731387707e-05
-4.07803968652454e-05
-3.11300225449195e-05
-3.38876034135623e-05
-2.42688860604912e-05
-2.63758403027059e-05
-4.96444069422811e-05
-3.51051105155547e-05
-2.14570555090855e-05
-4.07489042926681e-05
-2.8873598061015e-05
-1.4060473725832e-05
-1.18184299077648e-05
8.55006833644158e-06
-2.93604319218126e-05
-4.48185018804719e-05
-4.45038756533584e-05
-3.58326285018239e-05
3.92718858256452e-06
-2.90021026089193e-05
-2.5536195239546e-05
-5.07988966827835e-05
-1.99696781661503e-05
-2.849261082237e-05
-5.35760887714349e-05
-3.76623147280518e-05
-2.17255233013471e-05
-5.90753303051173e-05
-3.7629938299542e-05
-2.34362900142381e-05
-2.71631812180845e-05
-5.19340921124302e-06
2.08386691206727e-06
1.69492446176279e-05
2.10422307351458e-05
1.04132738392993e-07
-1.93866311270185e-05
-1.86961358600564e-05
-2.84676958574314e-05
-9.19744459684014e-06
-2.73711506506044e-05
-2.92501149221217e-05
-5.49175800618826e-05
-3.03372456194489e-05
-4.1715242969114e-05
-5.8696584800025e-05
-5.0475390133316e-05
-3.06547352056248e-05
-3.15902480652073e-05
-4.58918296900234e-05
-3.39017076583831e-06
5.39585656533229e-06
-4.1981857240206e-05
2.74336259689026e-06
3.94200799418278e-06
1.57401883666046e-05
-1.11523498628759e-05
-2.44063234657611e-06
-3.37115828355514e-05
9.68656253753562e-06
-3.60247560774851e-05
-3.87680717206071e-05
-8.30097114549408e-05
-1.69879295095776e-05
-5.03954232046026e-05
-1.80512482118921e-05
-1.31846575071358e-05
-9.53572963042119e-06
-2.08018166083644e-05
-2.45310160633399e-06
-3.71993485171905e-05
-4.47350032418972e-05
-4.14492517139927e-05
-2.91105100152077e-05
-8.38838772406259e-06
-3.49981250153758e-05
-3.06960400499464e-05
-3.16559008270916e-05
-4.18984725962614e-05
-3.47297090435857e-05
-3.23973605776996e-05
-5.40930258344965e-05
-1.83731602061281e-05
-3.40974634267222e-05
-2.71472690303251e-05
-1.36332268610362e-05
-2.94477667872186e-05
-1.78642341028727e-05
-8.44371573166534e-06
-4.40666217402995e-05
-2.39828149731394e-06
-1.9371032882863e-05
-1.83977661141935e-05
-1.53981940109186e-05
-4.74303656726952e-05
-2.3680279477913e-05
-2.85269546273246e-05
-4.68727313741119e-05
-2.84108068366245e-05
-7.93704997547681e-06
-5.50543805841503e-05
-1.39955519621216e-05
-4.2130142302736e-05
-4.07382735853909e-05
-3.81016932729762e-05
8.06642698924866e-06
-2.04511486703986e-05
-2.42617144768127e-05
-2.48534035860879e-05
-2.37740868960594e-05
-3.00253369387077e-05
-3.23981876713155e-05
3.54237426034215e-06
-1.90558767256431e-06
-1.94456294456289e-06
8.74492193466118e-07
-5.09781478255901e-05
-4.80977498813098e-05
-7.86521842991136e-06
-3.30232598575967e-05
7.08270303710926e-06
-2.11749010954472e-05
2.85692271577699e-06
-1.49045149292967e-05
-3.37436951510563e-05
-4.01194075287431e-05
-1.20086915957192e-05
3.9212746614496e-06
-3.66595928971887e-05
-7.31311699315008e-06
-4.65078542677524e-05
-1.1677855914468e-05
-2.75246465148827e-05
1.92734689878611e-05
-2.52168574542949e-05
1.18376018903845e-05
-2.38789169694026e-05
-3.66288560136941e-05
-4.57906847045654e-05
-1.82522042629185e-05
-4.33451012778797e-05
-1.75860293540371e-05
-2.81565623066202e-05
-1.39472212175626e-05
-9.52918916163793e-06
-3.09197047153742e-05
-2.31570516818964e-05
-2.56226373609058e-05
2.25094546454467e-05
2.39506582852406e-06
8.83407054929226e-06
-2.53652110076583e-05
-1.05112326884047e-05
-3.21139577506123e-05
-3.05147342464378e-05
-4.29749331246633e-05
-1.4601834680691e-05
-3.22388277163133e-05
-6.0787838185501e-05
-1.33461505372618e-05
-3.71871318525506e-05
-3.75494763917804e-05
-4.59843681879768e-05
-4.01254322136443e-05
6.85748437231904e-06
-3.32387386325421e-05
2.8992111312255e-06
-2.46031250311606e-05
-2.69725814001539e-05
2.70163219890911e-05
-2.21195115711755e-05
-2.42907265700908e-05
-4.32421115733944e-05
-2.75791154249115e-05
-4.03847588227697e-05
-4.65645947056685e-05
-4.4863618711741e-05
-4.30544615666234e-05
-3.7341711240942e-05
-3.08362066887744e-05
-3.93657540063736e-05
-4.23926254008627e-05
2.88171638900663e-06
-2.27663703929914e-06
-8.87799567923992e-06
-2.91622162067151e-05
-1.09976350746301e-06
-4.36133071287107e-07
-1.7499401003843e-05
-1.12331170148521e-05
-3.52811068754692e-05
-4.62778558311284e-05
-4.73677122960068e-05
-4.19139681478058e-05
-4.7337758288595e-05
-4.52446320001465e-05
-5.28064023055322e-05
-4.83625127809184e-05
-2.89014985103e-05
-3.71374919131434e-05
-2.39617504602201e-05
-1.27402272251412e-05
-1.10471892256655e-06
-1.81668102840119e-05
-4.59260365153747e-05
-1.21833511104852e-05
-1.5042967876339e-05
-4.62146995006567e-05
-1.81703228231493e-05
-2.82927841650112e-05
-5.87946678176495e-05
-3.12019326827925e-05
-1.30076695973765e-05
-2.52913558402825e-05
-1.20680507746605e-05
-1.33699380449662e-05
-2.37636403910965e-05
-2.08460723378697e-05
-3.83869150870198e-05
-1.90674510695933e-05
-1.66652745138753e-05
-1.94132936077207e-05
-2.14905322480418e-05
-2.71913538814343e-06
-3.36951941367424e-05
7.68437838408942e-06
-7.28645348695935e-06
-4.9319080479472e-06
-1.1502186959021e-05
3.67735117166496e-06
-1.16057935061586e-05
-2.96146567171141e-05
-3.56136730627181e-05
-5.00301232325806e-05
-5.88718826083296e-05
-4.52373739452216e-05
-7.07010176258621e-05
-2.71936445565767e-05
-6.19052238937985e-05
-3.62206743074021e-05
-3.326768397416e-05
-3.74535938987175e-05
-2.358736293618e-05
-6.1799849173623e-06
1.12778168123982e-05
-1.34077925607999e-05
-1.89004655604825e-07
1.34431057065205e-05
-2.95693636228056e-05
-5.09375219764584e-05
-4.25899625250964e-05
-4.33293409895168e-05
-2.36979122518302e-05
1.08777612650298e-05
-2.22586500753682e-05
-3.95960303305303e-05
-5.19967202801667e-05
-4.19789913937606e-05
-1.93713013023883e-05
-4.80116047340363e-05
-1.51607119391931e-05
-6.06424870811967e-06
-3.13561117125154e-06
-3.13171133189984e-05
-3.35272177249332e-05
5.99314140289896e-06
-2.429782404658e-05
-1.52285803358178e-05
-2.15072738317546e-05
-3.09356640785257e-05
-2.29983444595915e-05
-4.21818899852649e-05
-5.35611709024537e-05
-1.69735602137957e-05
-2.82548299266357e-05
-9.44021581521248e-07
-3.14079645126166e-05
-4.60834682408519e-05
-2.85416653078672e-05
-2.94472579442025e-05
1.67927840045161e-05
-3.7470728897508e-05
-3.41952997888037e-05
-2.76192332948129e-05
-3.01777670443573e-05
-1.98121340677592e-05
-1.66412055531951e-05
-9.60276874013244e-06
-9.63571177436822e-06
-3.78835903340471e-05
-8.0536109987135e-06
-1.71002778371686e-05
-3.64792474245808e-05
-2.42479342218909e-05
-1.9476720466917e-05
-4.28403397381759e-05
-2.5989552357018e-05
-2.24349429787349e-05
-1.77919343066502e-06
7.38134121192744e-06
-3.27210342127979e-06
1.20205827677057e-05
-1.13567400128821e-05
-3.08631885853238e-05
-8.87153670652942e-06
-1.33450877886366e-05
-3.93396830833455e-05
-2.93318001664459e-05
-6.22778235797894e-06
-1.15297602577792e-05
-2.79743031511695e-05
-2.43130161491515e-05
-2.15366187082879e-05
-7.83239979207848e-06
5.7963156151248e-06
-4.69035500788893e-05
-4.15525788430015e-05
-6.70633670076138e-06
-1.90592133921488e-05
-1.62313251301125e-05
-1.64322291868717e-05
-5.33799217895e-06
-3.94926713961091e-05
6.96807023910367e-06
-2.33190210072607e-05
-3.21155754366226e-05
-1.97987838517532e-05
-2.61225876398251e-05
-5.05873110732806e-05
-5.4500101124496e-05
-3.70346096499439e-05
-3.16814580117191e-05
-4.51042150314843e-06
-3.50602865840156e-05
-7.37055434600974e-07
-7.07934705889202e-06
2.54814317742864e-05
-1.94469055082101e-05
1.37630542090408e-05
-1.25075891134031e-05
-3.27948321877546e-05
1.58795539114493e-05
9.84538028196491e-06
-3.79671089315982e-05
-3.79710094433353e-05
-2.90137637854635e-05
-4.77194055403649e-05
-2.35514504620371e-05
-2.43783714797509e-05
-8.61647812413281e-06
-4.91027493661486e-05
-2.5134792241088e-05
-1.66048955620164e-06
-2.33110142002356e-05
-2.79625452321067e-05
-1.72325445351231e-05
-1.16628254951809e-05
-9.37367693985413e-06
-3.39048059269431e-05
-2.30808969195614e-05
-3.64099455055739e-05
-1.28184088827139e-05
-1.2645126648549e-05
-3.58980608932748e-05
1.60137749823709e-06
-3.90545272049903e-05
-2.68307968519376e-05
-5.92509218287241e-05
-5.22138581839848e-06
-4.88174602651123e-07
-4.09345286545727e-05
-3.22670782001549e-05
-1.56020906859832e-06
-2.94650699802319e-05
-4.52073612266936e-05
-2.48102924869875e-05
-2.25869162173201e-05
-3.64209409554361e-05
-4.42281318346048e-05
-1.72126016877002e-05
-1.84875926721909e-05
-3.77375536012114e-05
-3.43400168163293e-05
-1.92827677178915e-05
-3.65978014516756e-05
1.09242916027745e-05
-7.32624208812505e-06
-7.27786554151753e-06
-2.5326757819133e-05
-7.04037447800949e-05
3.35590359748869e-06
-4.97192199254956e-05
-8.88637251750959e-06
-1.15131394347116e-05
-3.52995348012409e-05
-3.9736926014127e-05
-5.54289946117554e-05
-1.99073688301286e-05
-1.24715933191623e-05
-1.73424876976217e-05
-4.20604955683929e-05
-4.1063889961004e-05
-1.37887543561953e-06
-4.08435556203477e-05
-3.33878345049771e-05
-3.60883541302384e-05
-2.3456758990007e-05
-2.31646219547719e-05
-2.28804185777641e-05
-3.85278131432541e-05
-1.71983381365692e-05
-4.67865583381779e-05
-2.24601142865339e-05
-3.0451636069873e-05
-3.31373440848177e-05
-2.00839589748109e-05
-4.81710094499754e-06
-4.54090126381217e-06
-1.16671327119309e-05
-1.63199867930465e-05
-1.19119656027107e-05
-2.45674719743936e-05
-5.61630083884924e-05
-3.21647597407501e-05
-9.73032163130953e-06
-2.01879121333522e-05
-3.09596174070025e-05
-4.95186706603852e-05
-1.49505613929443e-05
3.87174894769364e-06
-3.98019378653965e-05
-2.56212623756436e-05
-4.40170635208029e-05
-4.98638946672053e-05
-1.02667692232551e-05
-7.00855028040644e-06
-3.2612913527135e-05
-1.40752728668442e-05
-1.92532731935316e-05
-2.98449997501749e-05
-3.16724278945978e-05
-1.10572762131062e-05
-2.31371936696729e-05
-1.68538332596864e-05
-3.44713330407457e-05
-3.17286977626732e-05
-1.99719485232507e-05
-2.50983087630768e-05
-1.98996894065992e-05
-3.47589520199541e-05
-1.41315124914105e-05
-4.33709623774739e-05
-6.12494150673317e-05
-8.33840762716212e-06
-2.46405584442885e-05
-5.11386538688511e-05
-3.11051149745901e-05
-1.79684235572411e-05
-2.41552007836031e-05
-2.12121166313787e-05
-4.95935442803982e-06
-2.18420900034755e-05
-3.64023898990822e-05
-2.83379405157365e-05
-3.12790463243913e-05
-4.94136216367888e-06
-3.2234973879385e-05
-1.89153444170042e-05
3.90133489805487e-06
3.17234601740908e-06
-1.6077609306307e-05
-2.60255823498004e-05
-1.16201097377626e-05
7.8348881708834e-06
-8.2439493308226e-06
-2.38129315757811e-05
9.07756689164261e-06
-2.5039995399669e-05
-4.42429252636854e-06
-4.44869540664565e-05
-1.69496292095883e-05
-2.02386768583748e-05
-3.94162526094372e-05
-4.5740492340122e-05
-3.65114615718211e-05
-2.05910863991335e-05
1.12537483674696e-05
-5.20973214291566e-05
-1.67755132597542e-05
-2.43855017773825e-05
-1.17559532475474e-05
-5.59445456852322e-05
-1.97604225180938e-05
-1.74515592962207e-05
-1.91042369714951e-05
1.79909591324986e-05
-3.32628172423848e-05
-6.36501149065863e-06
-5.72228833602661e-05
-2.52534620016482e-05
-4.91250175537477e-05
-2.7703810044401e-05
-2.54494559647083e-05
-3.69836839580031e-06
-4.09647991825941e-05
-1.12187437769167e-05
-4.36447411591264e-05
-6.33729783737236e-05
1.51981670770345e-06
-2.84399607810039e-05
-1.74548960670197e-05
-5.52225544019849e-06
-3.3199409529332e-05
-1.10573963180879e-05
-1.56951574233629e-05
-3.49832348561903e-05
-2.0036064269283e-05
9.26314080333868e-07
-5.33305935017938e-05
-2.94764153258743e-05
-5.1221345964804e-05
-5.340246324425e-05
-6.41853025926613e-05
-3.62694005443993e-05
-2.64384573282197e-05
-1.44808862479961e-05
-6.09735676201036e-05
-2.93536415900996e-05
-1.78772613134855e-05
-2.55808368913301e-05
-1.88276322803426e-05
-1.17209278310514e-05
-9.84264569105069e-06
-3.42528742674282e-05
-2.60218406689902e-05
-1.74735322995905e-05
-9.91410319809935e-06
-1.81504391116383e-05
-4.09897970445852e-05
1.93761428652164e-05
-1.11514513876337e-05
-3.54544511959856e-05
-7.59739673112756e-06
-3.40190652475063e-05
-2.41398443566802e-05
-2.05004306319234e-05
-2.04686570300566e-05
-3.32274698822884e-05
-7.95478063111626e-06
-3.93786315919213e-05
-1.24431871960463e-05
-1.81714990401372e-05
1.09032018022739e-06
-3.66599303021209e-05
-5.8008635682227e-07
-3.1987422181681e-05
-1.91627205819214e-05
2.01362884402961e-07
-4.64510267046377e-05
-2.10857269437128e-05
-2.27589453213421e-05
-3.23808464304713e-05
-3.49491125959521e-05
-8.49030028471725e-06
-1.71465353211814e-05
-2.68713402553087e-05
-2.30842936599544e-05
-5.08392256812588e-05
-3.48832052842404e-05
-6.82211327339096e-06
-3.4096310455728e-05
-3.1411685118461e-05
6.63433500562541e-06
1.61722383648539e-07
-3.38168643053238e-05
-4.22396069573319e-05
5.51938375274076e-07
-3.10713079828412e-05
-1.27409234582316e-05
-3.95075985600738e-05
-4.11402037559178e-05
-3.3296659833408e-05
-3.82438801172754e-05
-2.38146679697514e-06
-4.84760625650803e-05
-2.60906741669212e-05
6.35436700051513e-06
9.19293538921768e-06
1.47674228516938e-05
-7.71892938990456e-06
-2.95378475598021e-05
-1.60267925457624e-05
-1.11899520152044e-05
-4.00740877366818e-05
-7.69084541753802e-06
-1.1703278240581e-05
-1.55301122913872e-05
-1.47302467429165e-05
-5.19091764433449e-06
-6.68080910894567e-06
-4.42246118407727e-05
-2.83459979426892e-05
-1.74933801551414e-05
-4.13606379680709e-05
-8.45442910911081e-06
-3.31365328501284e-05
-1.43693968564527e-05
-2.34384034845517e-05
-2.18140775259077e-05
-8.51993592929761e-06
-9.11785393586438e-07
-1.58185865943298e-05
-2.03949571398539e-05
-1.84154547442102e-05
-1.48203604232355e-05
-3.73794151669478e-05
-1.37670907553908e-05
-4.33261654710131e-05
-2.86933446598625e-06
-6.44974660938174e-05
-7.0480937136697e-05
-3.45188294779934e-05
-2.75843978872253e-05
-3.32140782200884e-05
-1.41076673492368e-05
-2.81511925480716e-05
-2.10128569504768e-05
-5.7762503245444e-06
7.78625685612856e-06
-7.9350001527005e-06
-1.05551430357241e-05
-2.95534353824466e-05
2.19803998251749e-05
1.11603268904129e-05
-7.80594857549536e-06
-4.8835774736458e-05
-4.00343070490234e-05
-3.93386170966937e-05
-5.61335049565819e-05
-4.74132937054018e-05
-1.56692063165403e-05
-1.83275179314981e-05
-2.56625791387355e-05
-3.54863192869665e-06
-9.27667259141589e-06
-1.43060949703032e-05
-1.62746523340654e-05
-4.94395965169197e-06
-1.94287241510099e-05
-1.63812151724042e-05
-4.45424736657499e-06
-3.74673817900876e-05
-1.5101668365124e-05
-3.32688616495426e-05
-2.79120557502267e-05
-2.32350898509621e-05
-2.40854733791933e-05
-2.6341802593681e-05
-3.75300364061522e-05
-3.01769299874083e-05
-4.79502092875325e-05
-3.2469337591003e-05
-7.28332233989689e-06
-4.81970273667778e-06
-1.28106503910564e-05
1.146057772818e-05
-1.68017840309137e-05
-1.60704178708606e-05
2.51163505620731e-05
-1.87833418395741e-05
-2.83523074260326e-05
-2.27048574328045e-07
5.7592779440042e-07
-2.7881529981943e-05
-2.41202990953752e-05
-2.77391365086247e-05
-1.86105725366357e-05
-4.56677337024776e-05
5.29165663974114e-07
-4.79146790209987e-05
-1.07052890177182e-05
-3.78302206748717e-05
-2.08539027857371e-05
-2.64277558012158e-06
-1.10000126547678e-05
-4.28213942006163e-05
1.22748766939443e-05
-1.3361411150846e-05
-2.79132209841805e-05
6.34994049315615e-06
-1.04606542676366e-05
-2.94100606999277e-05
-6.14499502749753e-05
-2.5488195519225e-05
-3.72054123771812e-06
-3.17788818657299e-06
-1.49549822189873e-06
-2.27594029017645e-06
-3.54707176656486e-05
-3.37866432439801e-05
-4.58229020954942e-05
-4.16027998694219e-06
-2.1861572769091e-05
-1.86849312421952e-05
-2.71326037166022e-05
-1.92428504552986e-05
-1.45834485983983e-05
-2.20999622982349e-05
-4.28156515097999e-05
-1.31021568598239e-05
-2.2774860443355e-05
-3.16809454008703e-05
-4.48580632765966e-05
-1.39397421634185e-05
-1.22239658825867e-05
-3.85873774945001e-05
-3.96928504524851e-05
-2.94760256106928e-05
-2.75602719020923e-05
-5.03113678415066e-06
-3.50639250069966e-05
6.69651827883034e-06
-2.15654737140444e-05
-8.09465328449135e-06
-1.12386073226254e-05
-1.46928892793331e-05
-2.46888555976562e-05
9.93276810674529e-06
-2.5683416535375e-05
-2.0935342412584e-05
-3.25211185973663e-05
-4.64849584491343e-05
-2.90478762207985e-05
-2.68708268045211e-05
-4.00599196627399e-05
-1.17772401192947e-06
-9.24667893369921e-06
-2.93068294606744e-05
-3.12068230235433e-05
-2.45582117647741e-08
-1.70140983920963e-05
-2.35194781851665e-05
-6.64558221853835e-07
-2.98187797513096e-05
-5.7272188469566e-05
-3.29744604045273e-05
-2.93005366882372e-05
-2.10860148755607e-05
-9.54917544295695e-06
-5.52029135485777e-05
-3.48868180971545e-05
-2.29509162813801e-05
1.88942022839884e-05
-4.36241506562256e-05
8.53746034781518e-06
-2.4136823336759e-05
-1.00302001768583e-05
-2.17825805928598e-05
-4.20929695857489e-05
-3.06630760925365e-05
-2.11117164702576e-05
-1.52245907652917e-05
-1.1647121264468e-05
-1.10626155351336e-05
-3.07942799137012e-05
-7.25929730709678e-06
-1.20939481148652e-05
-8.52904181416137e-06
2.3620855861692e-06
-2.4862443146586e-05
-1.23576304618099e-05
-1.3463006811214e-05
-2.17877255663908e-05
-1.10117816429534e-05
-3.30780819338142e-05
-2.64051482333037e-05
-1.0702513151104e-05
-3.36607394454254e-05
1.43047070784676e-05
-6.55519295661662e-06
-3.2495643311217e-05
-1.9390901397225e-05
-2.59798409127293e-05
-1.67560374457755e-05
-3.60405036461023e-05
-3.59755121842228e-05
-3.19361466506088e-05
-5.68312208571346e-05
-4.21075122194044e-05
-1.11416195504739e-05
-1.71965981298882e-05
-4.7695128646792e-05
-2.082991367417e-05
-7.02176620882958e-06
-1.36505762200316e-05
-2.55969562180064e-05
-3.19302250170899e-05
-3.11664300782458e-05
-1.60359721871129e-05
-2.19498554995442e-05
-1.74071128443743e-05
-2.07838840364386e-05
-3.37222460673839e-05
-3.19996174115738e-05
-3.60848075092875e-05
-1.24489305027641e-05
-3.45173686266555e-05
-1.17226923893797e-06
-2.01440986872688e-05
-2.65221078593396e-05
-2.65164478174772e-05
-2.77006961261708e-05
-1.59480968476078e-05
6.85323640503734e-06
-1.42561155152454e-05
-3.14259510614223e-05
-4.64068574899381e-05
-1.32823039308067e-05
-1.49310671243291e-05
-3.710088203065e-05
-4.41276355286103e-05
-1.18597105158727e-05
-2.81692442836608e-05
-9.84790162185786e-06
-3.74101931016248e-05
-1.57730116599964e-05
-2.23550463023057e-05
-3.73394550247603e-05
-4.417973401078e-05
-3.9401805057894e-05
-2.94626554636412e-05
-5.99822228940251e-05
-2.9578895180172e-06
-3.1470009245744e-05
-3.47043240519138e-05
-1.54334423870656e-05
-2.50837267743527e-05
-1.41922519212012e-05
-3.26582803652679e-05
-2.40486244146386e-05
-6.43633537487089e-06
1.38238933842192e-05
-2.03029123407678e-05
-1.6632588816459e-05
-3.1354954090858e-05
-3.46214047363437e-05
-2.76911610109291e-06
-2.03521728754724e-06
-4.5805692715064e-05
-4.40296230975432e-05
4.6735411618169e-06
-7.53562169377547e-06
-5.27627177648621e-05
-6.45736166663485e-05
-2.78508568470841e-05
-1.84147151660124e-05
-2.92813608790627e-05
-3.5707270049827e-05
-1.22584388575376e-05
-1.93318111846629e-05
-2.16352350188482e-06
-6.38947520854641e-06
-2.93891231319881e-05
-4.59015218704476e-05
-2.04664017972953e-06
-1.66731135345067e-05
-2.51236839275331e-05
-3.72118636536406e-05
-4.27520724027975e-05
-4.29149062363185e-05
-3.63463010602027e-06
-1.74220952553409e-05
1.84536612531504e-05
-2.40111816165768e-05
-2.75477952219134e-05
-2.94437249854583e-05
-1.24046016147165e-05
-4.31999156626898e-06
-2.47906087557657e-05
-2.84742112871907e-05
-3.23861230442176e-05
-1.47744844287528e-05
-1.15348364556524e-05
-3.8473908623197e-05
-4.56390894001088e-05
-3.22086860321933e-05
-3.77384304930833e-05
-3.79686780993024e-05
-4.16677074223446e-05
-6.5093072757763e-05
-3.82791870852195e-05
-2.77848291522118e-05
-2.38490908441337e-05
-4.03033463706149e-05
6.37750375229106e-06
-6.19850422759643e-06
-7.64382759829088e-06
-1.69383459298718e-05
-4.1863697162372e-06
-3.74354453033084e-05
-4.30317484408412e-05
-3.9859082727571e-05
-2.32691376661862e-05
-3.60591279872545e-05
-1.13197948204163e-05
-1.83406970718038e-05
-4.13175397118496e-05
-1.27089286683608e-05
-2.59664899793155e-05
-2.73312597966604e-05
-5.5196773209021e-05
-3.80390318533616e-05
-4.07822633435291e-05
-3.59152301860354e-05
-1.48200387053481e-05
5.15450636133289e-06
1.06343380688977e-06
-1.32228947098065e-05
-2.239996850754e-05
-1.79623398300192e-05
-1.17560750690493e-05
-2.69758574708967e-05
-3.26342260643567e-05
-3.33583652851009e-05
-3.74624743746474e-05
-5.5491146119037e-05
-6.88642335722871e-05
-3.14056835669592e-05
-2.43326577357221e-05
-4.20811447797132e-05
-2.88475556715238e-05
-8.87137334785237e-06
-3.57390676526054e-05
-2.26086400907706e-05
-2.97291594499414e-05
-2.67347041202144e-05
-6.69683488802613e-06
3.05417323471268e-06
-1.18627383958187e-05
-2.2737811843046e-05
-2.20688204343085e-05
-2.92575140588262e-05
-3.51082792822919e-05
-1.49223397454869e-05
-1.35000920746349e-05
-4.94104240487677e-05
-1.56051965190106e-05
-1.22341203187926e-05
-8.76118569927668e-06
-1.7556467356847e-05
-2.63064570016549e-05
-1.24134604417605e-05
-4.5312601283202e-05
-4.42758077824656e-05
-1.32957740785622e-05
-7.15766293271548e-06
3.15730920576085e-05
-5.33717508453459e-05
-4.68233738814969e-05
-3.80406830362896e-05
-2.0461682982025e-05
-3.96471046029855e-05
-2.14953649583195e-05
-3.14315325386469e-05
-3.79650809795872e-05
-2.86767470440915e-05
-2.24275552058644e-05
-6.23795693331802e-06
-2.6250780710804e-06
1.71168193434812e-06
1.35168975516396e-05
-2.2029724348826e-06
-2.92356002865668e-05
-5.23322958823937e-05
-5.75366374088512e-05
-4.4576898412156e-05
-1.82701885696642e-05
-5.96054013381235e-05
-2.13816683213756e-05
-3.68407499109198e-05
-3.96729504568737e-05
-1.17872362711015e-05
-3.00104137555808e-05
-3.36677728806775e-05
-2.74245296250767e-05
-1.31523397658063e-05
-1.32041603087949e-05
-1.56968551050253e-05
-6.60073204534939e-06
-1.27064104628983e-05
-1.84198013478073e-05
-3.32148459185672e-05
6.16135690920585e-06
-2.09051010720956e-05
4.08917949396512e-06
1.88580166348828e-05
-3.51090820190364e-05
-3.8781440371944e-05
-5.9624146514773e-06
-4.98159160699512e-05
-9.60189181197749e-06
-2.21696944355872e-05
1.23825031275637e-05
-2.29397243011417e-05
-1.36494607947775e-05
-4.47997488195206e-05
-3.25846820382508e-05
-1.27568048236756e-05
-7.73084064896694e-06
-3.00419597489661e-05
-3.18037303089751e-05
-2.96756922213463e-05
-2.73830927525131e-05
-1.96687195891318e-05
-3.00585584022043e-05
-1.61658492399674e-05
-3.36701182514705e-05
-4.05003288651083e-05
-5.94095310600048e-05
-3.96316606708928e-05
2.1272218260469e-05
-5.08687614058079e-05
-2.52685949809421e-05
-1.82315477527576e-05
-1.15239609700811e-06
-2.29789352211173e-06
-2.01551789618151e-05
-2.20930583067963e-05
-2.53501374879954e-05
5.53721774767038e-06
-3.39008771849421e-05
-2.60140310175306e-05
-3.31322275245789e-05
-3.88149964379885e-05
-2.51369644198654e-05
-1.81249155781081e-05
-4.19998013907932e-05
-1.66224413891438e-05
-4.76209396442631e-05
-4.49536790040674e-06
-2.38920736305685e-05
-2.62250198390486e-05
-5.71798939929373e-06
1.71640813954549e-06
-4.85510914798658e-05
-1.98473127631269e-05
-3.20816819058168e-05
-4.20193806031181e-05
-1.35520092820275e-05
-1.30664505574841e-05
-4.48669879278235e-05
-2.786290106145e-05
-2.39788785285992e-05
-5.42248400621853e-05
-3.98470708198505e-05
-2.88967724981909e-05
-1.14062915504066e-05
-1.05114818248807e-05
-2.87365126160189e-05
1.16340665624317e-06
-3.33083499619179e-05
-2.13854549116582e-05
-3.16463372755225e-05
-1.27876778487196e-05
-6.95418079658149e-06
-4.4911268752824e-06
-1.44974135060272e-05
-7.38311410713069e-06
-3.82411407058921e-05
-4.45526946898734e-05
-6.4210029311546e-06
-3.03156675033167e-05
-1.54538125324838e-05
-1.85569453511696e-05
-2.36111117372145e-05
-2.47364493289152e-05
-2.56591497015051e-05
-2.15216310123064e-05
-1.68436291576907e-05
-1.20519039347338e-05
-1.41265964596346e-05
-1.80662102640277e-05
1.31825385967494e-05
7.56818151651721e-06
-5.36520407013463e-06
-2.20387004831335e-05
-2.75875785551228e-05
-2.0574543351495e-05
-6.0264836515695e-05
-6.8652685240855e-06
-2.93680230908432e-05
-3.87298712775094e-05
-3.20459893363297e-05
-2.37525042929477e-05
-2.97282784838084e-05
-5.03272851666758e-05
-2.68348426567584e-05
-1.31625097408305e-05
-2.60787464677266e-05
-1.95194472334925e-05
2.4273858502318e-05
-2.12632318495524e-05
9.04898346361731e-06
-5.81560275631457e-06
-3.49654544617866e-06
1.15220969903956e-05
-3.06659452552686e-05
-4.60611875050669e-05
-4.03895704672624e-05
-4.66955057210851e-05
-4.06980076880441e-05
-6.42484296150718e-05
-4.86464057830686e-05
-5.64602770918173e-05
-2.31581761273426e-05
-3.83013707029848e-06
-3.57256291832062e-05
-2.35662235600687e-05
-2.10265999939782e-06
1.42108744631141e-05
-1.57945178002408e-05
-3.95758679320453e-06
-2.22386357563915e-05
-1.95281532190874e-05
8.87427238358492e-06
-1.88125454739507e-05
-7.32811383800289e-05
-9.47963017439437e-06
-4.31471844246766e-05
-3.24688935797497e-05
-5.75813306890561e-05
-4.33855140307907e-05
-5.61069223193405e-05
-1.11650620602572e-06
-2.52709443952823e-05
-3.58934269950266e-05
-2.12960966718941e-05
-3.66863905695047e-05
-1.23192044164865e-05
-3.42334774943975e-06
7.38448482658347e-06
-7.0208558701066e-06
-2.24671626316528e-05
-2.28731371859887e-05
4.63369426827249e-06
-2.00257931013832e-05
-3.79561462972811e-05
-3.92232422116865e-05
-5.27945892754188e-05
-4.59084736732174e-05
-2.43900828246472e-05
-5.05668991407612e-05
-3.16529717288522e-05
-5.19913629942384e-05
-3.40390521919157e-05
-1.26968057889456e-05
-6.32282399523056e-06
-1.08269601328712e-06
1.35522532622783e-05
-3.13813274615341e-05
1.83268579945951e-05
8.73393524879326e-06
-2.56732087055904e-05
-3.80124712846319e-06
-5.29878119967803e-06
-2.32570289386709e-05
-5.28824197617749e-05
-2.54687158034307e-05
-3.70500537233539e-05
-5.27920488485809e-05
-6.501895926203e-06
-3.83606456031306e-05
-1.48783759779571e-05
-3.87816775281875e-05
-2.35225730441501e-05
-3.08690079436847e-05
-2.4030478472517e-06
-8.15159710041544e-06
-1.25939134964293e-05
7.87395660609906e-07
-2.76531585685644e-05
-5.83020175545464e-06
8.12922155613387e-07
-1.80652991552975e-05
-1.61453138351952e-05
-3.88133730103369e-05
-4.76464775897867e-05
-4.60761476720703e-05
-4.21761923867175e-05
-3.66539381532682e-05
-2.55097223221442e-05
-4.2882291768896e-05
-3.47490049664157e-05
-1.40750136238795e-06
-5.45527485079375e-06
-3.53346874466664e-05
-4.42421367181101e-05
-1.36659962013928e-05
-5.83724006099736e-05
-4.4908488044632e-05
-1.52058292961779e-05
-1.57004173201384e-06
-4.30924524565022e-05
-1.57256124171758e-05
-4.3592805636375e-05
-4.03955492171101e-06
-4.76342951534276e-05
-2.37611451860001e-05
-8.58952013320179e-06
-3.9592821452257e-05
-4.20838263419268e-06
-1.88121842811872e-05
-9.7986336991276e-06
-4.71509053981097e-05
-1.53018731471701e-05
-2.87444755190009e-05
-3.36418617454723e-05
-9.43372586150678e-06
-9.96263354641529e-06
-4.15302587600302e-05
-2.80212630784435e-05
-4.37007394166461e-05
-1.95992414782453e-05
-5.04661824079196e-05
-3.96712240737029e-05
-3.67146713199262e-05
-1.75066511942363e-05
-5.6989223224158e-05
-5.28012374514411e-05
-5.53355468315341e-05
-6.64144361400882e-05
-3.9101148754377e-05
-4.88028175861144e-05
-2.23957330735216e-05
-3.06093948652025e-05
-1.70757003323876e-06
-1.89823957366683e-06
-2.97584385122611e-05
-2.47605537352872e-05
-3.97777522567032e-06
-1.6702822047019e-05
-4.53413612421984e-05
-2.92067334900994e-05
-4.61649401862335e-05
-4.30759863916161e-05
-4.31483798316036e-05
-4.96804521446851e-05
-4.46682444996864e-05
-2.15108533701858e-05
-4.85626691431219e-05
-1.7446194829932e-05
-5.85693836092227e-06
-2.12142578648133e-05
-2.51330836480555e-05
-1.34276801373845e-05
-2.07037731518067e-05
-2.75161377292328e-05
-1.40681164598092e-05
-2.77798503643597e-05
-1.70763160810815e-05
-1.97762842127496e-05
-5.0915645305028e-05
-2.93634637800497e-05
-3.37711561084787e-05
-2.88486670251243e-05
-2.58718974738012e-05
-3.7477057447365e-05
-2.38154776112729e-05
-2.52734310137846e-05
-2.62433549769359e-05
-2.92452206276565e-05
-3.08358244963641e-05
-2.76557487164067e-05
-4.98109112001362e-05
-1.45173720899332e-08
-3.13053140160968e-05
-1.93826903912104e-05
-2.86083674381424e-05
-1.36716357672897e-05
-3.47887360819507e-05
-3.97785010946601e-05
-7.10100384753993e-06
-5.36871290432632e-05
-3.03710764645703e-05
-5.66796571740528e-05
-3.90072369784072e-05
-4.23496027575693e-05
-3.4111371721892e-05
-3.22584277589735e-05
-7.83091848483211e-06
-3.71494644606407e-05
-2.40857431750927e-05
-2.67933276065017e-05
-5.12309833313145e-05
-1.7568729070142e-05
-4.20474966707278e-05
-3.49938780284013e-05
-3.40723223192164e-05
-3.3150279074908e-05
-1.60722174605579e-05
-3.92220215372816e-05
-3.5301254998672e-05
-2.4135860927835e-05
-2.48356720484134e-05
-4.3199929662588e-05
-2.05129932204384e-05
-3.71561890811788e-05
-2.7620350992665e-05
-3.86839528498528e-05
-5.48036756089172e-05
-6.20076281012823e-05
-2.14550292952957e-05
-4.59448850968036e-05
-4.68664159980647e-05
-3.76425240236557e-05
-1.45224007964944e-05
-2.87421759573232e-05
-2.97360205317185e-05
-3.33402467304947e-06
-2.43357432549243e-05
-3.44600616702764e-05
-2.8961731259752e-05
-3.98558120395567e-05
-2.22613137820469e-05
-3.87362725413859e-05
-3.24369486900939e-05
-3.51403312553924e-05
-2.20972152238963e-05
-4.07317758873328e-05
-4.18709640955121e-05
-5.62811141821783e-05
-1.99077811517738e-05
-4.26662686063079e-05
-1.72094331289867e-05
-2.08429022432235e-05
-4.1591566740819e-05
-1.17737872794105e-05
-3.56926796579583e-05
1.15329216695673e-05
-5.23424660563452e-05
-1.39982137081059e-05
-3.54374179549301e-05
-1.23969665336423e-05
-6.65628280563348e-06
-2.28695802315563e-05
-1.54475199357666e-05
-1.58125843033836e-05
-3.93971461656563e-05
-1.53670454104173e-05
-7.14697348682969e-05
-5.2620012946304e-05
-1.14100958798406e-05
-6.13165568285035e-05
-9.8032795963803e-06
-8.20952453631535e-06
-5.24540217574182e-05
-1.48875304041127e-05
-5.10129847559346e-06
-1.22488245854253e-05
-7.84023732859567e-06
-6.87605612909362e-06
-2.51621056930099e-05
-2.5786717801941e-06
-3.47493446942354e-05
-3.81404940972554e-05
-2.76034559498586e-05
-4.35339689086013e-05
-2.71262710410458e-05
-4.21993731726746e-05
-4.02301080014863e-05
-1.36334769505693e-05
-5.05634044743879e-05
-4.98225010701541e-05
-2.42776111660304e-05
-4.51788234981565e-05
-4.79878335274966e-05
-3.46051511812407e-05
-3.6290960197005e-05
-9.08454817361149e-06
-1.57524251972253e-05
-2.30473245889973e-05
1.07253070229796e-05
-9.19052637392851e-06
-2.36391542083295e-05
2.04133578445393e-05
-4.62771282063685e-05
-1.22161101881266e-05
-2.91579384500968e-05
-2.35688578970288e-05
-3.2245484677179e-05
-3.18746793959534e-05
-5.99335421791732e-05
-4.78971712541878e-05
-3.14374845149679e-05
-3.84255104006346e-05
-2.02827531846267e-05
-2.76195458849e-05
-3.7773570201885e-05
-2.04422632191912e-05
7.79374453095528e-06
-1.68871260317887e-05
2.27342694804359e-06
-3.47927367358048e-05
-2.50564649557065e-05
-7.27900349744329e-07
-3.14527444438297e-05
-3.96704248622661e-05
-6.15261965522828e-05
-9.54526605999271e-06
-3.30651719168987e-05
-4.10161023576352e-05
-2.02058512344474e-05
-3.19915110801444e-05
-3.97461670786249e-05
-1.62954087039251e-05
-2.01451804589911e-05
-4.27509157247325e-05
-3.6663805248655e-05
-2.34814603162017e-05
-3.20371496149607e-05
-4.18901205178969e-05
4.99131901982158e-06
-2.30606001687718e-05
-5.01607315062685e-05
-3.20660029558142e-05
-2.23621842282016e-05
-3.17862407984013e-05
-2.96392173158753e-05
-5.60815474936381e-05
-3.35322300704737e-05
-4.23024620100634e-05
-3.35235821342054e-05
-4.60484446900018e-05
-1.06637763150768e-05
-2.54609444003249e-05
-6.4219833379981e-05
-4.34609979373644e-05
-2.63191044235667e-05
-1.34270783598581e-05
-1.67510602164239e-05
-2.64338213224252e-05
-9.33280512814315e-06
-3.87235687291679e-05
-1.73663659255334e-06
-2.31488861463201e-05
-4.97640555189308e-05
-1.93396176137399e-05
-3.12777029076425e-05
-5.29777518967962e-05
-3.65359754237283e-05
-3.18799772378621e-05
-1.08449019167458e-05
-1.40360066597575e-05
-3.83885800258751e-05
-6.79868802084964e-06
-2.68360487976213e-05
-2.08813006635695e-06
-2.08572906211409e-05
-1.15647705822759e-05
-2.16983656158061e-05
-4.16935524694716e-05
-3.82060804255056e-05
-1.92871478974815e-05
-4.04348392045494e-05
-2.0218450063311e-05
-4.41255184131635e-05
-5.28516367566226e-05
-3.7445384314553e-05
-6.18478422393106e-05
-7.90118704626588e-06
-2.50524722756223e-05
-1.75582611905884e-05
-1.3590966449886e-05
-3.45837195584218e-05
-3.50349464401185e-05
-2.03448619494951e-05
-3.36365803586687e-05
-1.10300162323323e-05
-1.82594867711976e-05
-1.26544874293286e-05
-4.61582596641282e-05
-2.5177676329792e-05
-1.91848433022407e-05
-2.35869937125014e-05
-7.3540689813631e-06
-2.49744643255166e-05
-3.86294189265595e-05
-4.88286055353261e-05
-2.28293401270032e-05
-1.97088882063482e-05
-6.70474070738468e-06
-4.09514730519733e-06
-2.30880563500953e-05
-3.65782871424891e-05
-2.94923473192584e-05
-2.53242878378e-05
-3.67645832444599e-05
-2.78946569408881e-05
-3.74584198133645e-05
-2.56078232987295e-05
-1.27757815481354e-05
-3.04181704313533e-05
-3.5556103674516e-05
-3.90938033031741e-05
-3.23043090690803e-05
-3.6034017645206e-05
-3.11151511733088e-05
-7.76634136719189e-06
-3.18647617167029e-05
-3.49080782885614e-05
3.79693276899101e-06
-2.66199104142682e-05
-2.37067516471125e-05
-4.63618410706395e-05
-2.72302317792193e-05
7.65822389357698e-06
-4.00745310705413e-05
-1.46388794819542e-05
-2.32657471374562e-05
-4.13076414067276e-05
-2.02740556086815e-05
-2.81747441959317e-05
-5.05714775788738e-05
-3.07388035915338e-05
-2.58819368779646e-05
-3.72456887614988e-05
-2.65267164346973e-05
-3.92275985691152e-05
-2.72560722967009e-05
-1.95087305923193e-05
-4.66081975362213e-05
-2.55165522398329e-05
-1.64828417624134e-05
-3.08637834441865e-05
1.22489611095623e-06
-1.58496742035785e-05
-3.20278009662605e-05
-3.82585130602827e-05
-2.88341087579058e-05
-2.66360072141028e-05
-4.74191612273977e-06
-4.08087541539435e-05
-4.81243848707573e-05
5.65864799526031e-06
-3.29306067724198e-05
-1.91625274677263e-05
-5.08802694784686e-05
-2.42958706722726e-05
-1.06237591090453e-05
-2.24316635082779e-05
-2.5152484421514e-05
-2.53227192000352e-05
-2.33279743811957e-05
-1.58082767770014e-05
-7.2374865593038e-05
-2.45656310804195e-05
-2.18451906456128e-07
-3.5665861830292e-06
-5.41466322806994e-05
-3.06150238879492e-06
-3.52811065509816e-05
-3.53269085223362e-05
-5.59002251027063e-05
-1.9416530091889e-05
-2.59442684841704e-05
-4.62821637018753e-05
-2.54565176503025e-05
-1.65583089341207e-05
-1.13296616871069e-05
-2.29730501096739e-05
5.84538841849613e-06
-3.47501590151016e-05
-3.34952060783561e-05
-2.02709485600386e-05
-2.95515130707676e-05
-1.72611285574111e-05
-2.12155635208555e-05
-2.87135398117354e-05
-4.5136918320911e-05
-2.00476637217582e-05
-3.34901234195721e-05
-3.85192294306118e-05
-3.50644089541624e-05
-3.46446422972119e-05
-1.13069355547521e-05
7.08065977920032e-06
-6.84468220093548e-06
-1.94289456367744e-05
-9.52205152578497e-06
-3.19051846197217e-05
-1.68442556958436e-05
-3.53310278408329e-05
-3.60543809442981e-05
-2.67815640507063e-05
-3.14753573432924e-05
-3.32769553893805e-05
-2.74492200707924e-05
-1.95914015774534e-05
1.0506445146841e-06
-2.95980853760625e-05
1.20610731532293e-05
-2.09028377481233e-05
-3.71380783010246e-05
-1.43695682384319e-05
5.02298936011392e-08
-2.67999835890746e-05
-9.15549922434708e-06
-2.9209680654001e-05
-2.55571241978421e-05
-5.02373649337867e-05
-2.56788345340073e-05
-4.96643120607073e-05
-3.11386129639598e-05
-1.04313823581279e-05
-3.94873505168163e-05
-6.2961370359985e-05
-3.45396907566796e-06
-4.43573403511663e-05
-4.22284552105859e-05
-5.92229515736447e-06
-1.71089738874879e-05
-3.494998929412e-05
-1.47235882136149e-05
-1.06129982362039e-06
-4.01136466161796e-05
-1.21173226734161e-05
-3.07013749717369e-05
8.17625678320506e-06
-4.05056878123493e-05
-4.43579396593205e-05
-3.8610398483154e-05
-4.75765575985504e-05
-5.19916286429321e-06
-3.08059120551365e-05
-4.73045426660642e-05
-4.4299330432801e-05
-3.13073155334336e-05
-2.41202410271017e-06
-1.76511578715788e-05
-4.23031344910177e-05
1.92907222339862e-05
-3.15969053105484e-05
-2.85021889539997e-05
-2.74317649885642e-05
-1.38050853921009e-06
-3.17564608048654e-05
-3.73109822466987e-05
-2.44981034635126e-05
-3.22167417186049e-05
-3.23529561848949e-05
-2.10221492604501e-05
-3.26454622302522e-05
-2.85084577341071e-05
-2.66759545237066e-05
-3.49036741074856e-05
-1.92945316765082e-05
-1.17099140800117e-05
-2.83768543442264e-05
-1.51882173786407e-05
-1.08032297276776e-05
-5.1994319829555e-05
-3.64872099749241e-05
-3.73483709829183e-05
-3.90286358839466e-05
2.42612871927568e-06
-4.18021153726258e-05
-1.1113149465018e-05
-2.37724888522786e-05
-2.96533731739245e-05
-2.6266962208286e-05
-2.53072024012215e-06
-2.92433837187482e-05
-4.19533553125439e-05
-3.18166302941913e-05
-6.2434297885367e-05
-5.11637491739334e-05
-3.71517634126002e-05
-2.04802487791122e-05
1.54117701572552e-05
-2.36790703115745e-05
-3.63241230366223e-05
-3.56697448295267e-05
-3.34867809047705e-05
-2.12831492469843e-05
-2.64972658577071e-05
-5.91517242258479e-05
-2.00170779954195e-05
-2.58346210871051e-05
-4.69589032310089e-05
-4.10806087314736e-05
-1.55587677184217e-05
-5.5809377258782e-05
-5.53850839220162e-05
-1.7730660391636e-05
-2.25011847797326e-05
-1.96731171318697e-05
-3.53249248529011e-05
-5.84081989197953e-05
-1.47400126297259e-05
3.19469252823795e-06
-1.92386813185608e-05
-2.06617063150059e-05
-2.54344203378681e-05
-7.17694455748188e-05
-4.30977402522503e-05
-3.96650812360696e-05
-3.97915899673186e-05
-5.47773163616349e-05
-2.27769351362765e-05
-3.26332684616223e-05
-4.15713620741634e-05
-1.35910955742001e-05
-2.62472251731789e-05
-1.14006541833951e-05
-2.59064884051456e-05
-1.32811825117461e-05
-2.96139461542335e-05
-2.28549045574787e-05
-3.89281972770876e-05
8.49472702273384e-06
-2.31954702385281e-05
-2.54283905665776e-05
-3.21135421071063e-05
-2.28106591117962e-05
-4.31746217842368e-05
-2.72032932485417e-05
-4.11626980441511e-05
-5.33784849623037e-05
-4.68861310578926e-05
-3.3682287476124e-05
-2.37880671565134e-05
-7.29033450800392e-06
-2.77985722485661e-05
-1.16628859140362e-05
-2.70469169832168e-05
-1.77315905529924e-05
-4.02148531661423e-05
-2.77001899045293e-05
2.11876727863587e-06
-4.23135768505001e-06
-4.03282180200339e-05
-2.8806187030697e-05
-1.56129791321662e-05
-1.46210974798491e-05
-2.59429535301331e-06
-4.13881828613373e-05
-1.75767957378398e-05
-4.10119499342145e-05
-2.27343328412657e-05
-3.43915731419626e-05
-3.8700823736899e-05
-7.23881368555568e-06
-7.59683023128948e-06
-3.37465389279219e-05
-5.2197169876674e-05
-6.12341802099721e-06
-1.06842320876669e-05
-2.11088107631567e-05
-3.20223904916451e-05
-1.06573466980987e-05
-3.65208465344086e-05
-4.32046638219747e-05
-3.01225841260505e-05
-4.94207594552988e-05
-2.19765643557391e-05
-5.63890052188397e-05
-2.75719857341306e-05
-3.716959826233e-05
-4.27932180448302e-05
-4.77455393509221e-05
-2.07231052484908e-05
-3.50073398808366e-05
-3.79871237639823e-05
-6.33146717583753e-07
-3.34831627665744e-05
-2.50394004394808e-05
-2.88367514925343e-05
-1.13615214154205e-05
-4.48664077520416e-06
-2.0674436362776e-05
-2.82194965499975e-05
-4.27336184969521e-05
-5.1792761391775e-05
-4.46140517790555e-05
-4.43124891870812e-05
-5.05700646825496e-05
-3.59013459729748e-05
-9.17396319842439e-06
-2.09252787455914e-05
-2.2739036275801e-05
-4.07419887072652e-05
-5.45262065371027e-06
-4.10939042670886e-05
-2.63970839603045e-05
-3.61929739996322e-05
2.94128513615975e-06
-2.87511955233991e-05
-5.19363685574186e-05
-6.60366230836227e-05
-1.06524493785451e-05
-2.99051524769773e-05
-3.1754857260023e-05
-3.84577305375957e-05
-4.44134732854457e-05
-3.34972095965096e-05
-3.50580377601422e-05
-2.13121293222203e-05
-6.49346800256599e-05
-5.16009290641213e-05
-1.70186842148211e-05
-2.36753367853238e-05
-2.52891193804707e-05
-1.26972698740209e-05
-3.93857213457339e-05
-2.16089934202067e-05
-2.66607535541235e-05
-2.08969844621815e-05
-2.56657131460764e-05
-4.32685548729948e-05
-1.21627847206764e-05
-2.44109902458354e-05
-8.02031802943019e-06
-4.48921321412303e-05
-2.72161631257669e-05
-2.85994184998456e-05
-5.2944125562283e-05
-3.21222247868157e-05
-3.25957720776327e-05
-4.24573966834378e-05
-2.85270209481767e-05
-3.94253505366544e-05
-3.00059229876095e-05
2.39676352543369e-05
-2.68808764048034e-05
-2.63154518096999e-05
-9.14886114132972e-06
-3.83700360308912e-05
-6.04800798902541e-05
-2.74009316438569e-06
-3.88438631807224e-05
-6.73049079570907e-06
-3.83999488914715e-05
-2.94790724923178e-05
-2.25812481775507e-05
-4.06405280208404e-05
-4.04399202601291e-05
-2.3859358371136e-05
-1.4676686733453e-05
-2.01178770700086e-05
-4.63862984534096e-05
-3.81009541548327e-05
-4.50199262780324e-05
1.36920220770179e-05
-2.9809467376264e-05
-5.58336851782204e-05
3.80042802539659e-06
-4.34954537399898e-05
-2.4981426181566e-05
-1.14544550158847e-05
-3.11266788448392e-05
-2.24951059738011e-05
-2.04475682949489e-05
-2.31234209379423e-05
-4.06519668250212e-05
-3.57513914781454e-05
-4.48453841052127e-05
-2.9915261048616e-05
-1.17093713474329e-05
-4.07434600649887e-05
-1.79685338564033e-05
-1.16343286743654e-05
-2.71624616208773e-05
-7.76642785793794e-06
-3.64587966210718e-05
-4.32714826337094e-05
-2.79089860381663e-05
-1.26391077824134e-05
-3.31368898091274e-05
-3.75022480494824e-05
-2.04266012458222e-05
-2.70444210814772e-05
-1.10093412520975e-05
-1.74522384238499e-05
-3.52104687798591e-05
-3.15915394225689e-05
-3.41103925736979e-05
-1.97422796831786e-05
-1.53396451804604e-05
-3.40880457973972e-05
-2.25661241712166e-05
5.58459934070914e-06
-2.0997601469248e-05
-5.41454073772921e-05
-1.95503662347894e-05
-4.39766145628267e-05
-6.52510670949382e-05
2.57496504204567e-06
-1.26075098945243e-05
-5.26603457892385e-05
-2.70624153828954e-05
-1.85992967826663e-05
-2.97175025379856e-05
-2.99181014225755e-06
-2.28824661151099e-05
-2.60368985269512e-05
-4.16866907703524e-05
-8.74198008582067e-07
-2.45376254259406e-05
1.19721620549035e-06
-2.03431798195378e-06
-2.88261976056867e-05
-2.4323934726611e-05
-1.16689258295909e-05
-3.71571330074668e-05
-3.31534324216357e-05
-3.23789573485706e-05
-1.23635754720322e-05
-2.03934580205404e-05
-3.82658618812902e-05
-8.05091869308681e-06
5.05993574862179e-06
-4.94079349897215e-05
-4.29828390881429e-05
-2.04721719793819e-05
-1.39820652852452e-05
-3.76000779127996e-05
-4.12540903133638e-05
-1.67115161716818e-05
-2.89182087043045e-05
-1.58469777219943e-05
-3.3935560169849e-05
-3.38524412457925e-06
-3.61174447448433e-05
-2.87978171142172e-05
-3.45845917405683e-05
-1.9678474027918e-05
-1.15333676360526e-05
-4.4061371278046e-05
-5.47158242316356e-05
-2.69880674333071e-05
-3.254547706841e-05
-1.5410178500316e-05
-1.89782603722022e-05
-5.92197117389084e-05
-2.10983000522976e-05
-4.34079095926166e-05
-1.60777956770528e-05
-1.69295632390453e-05
-5.45490991354797e-05
-4.89729381741958e-05
-5.04745594838148e-05
-4.12362180743605e-05
-1.32361780159646e-05
-8.54541691898996e-06
-6.35589850380063e-06
-1.28042648205334e-05
-1.73984866917791e-05
-1.04087155402858e-05
-1.23624923017911e-05
-2.65359056400064e-05
-1.66188847208742e-05
-5.61129339321308e-05
-4.38013586477854e-05
-2.92751395038902e-05
-1.60525334452736e-07
-2.58505130932654e-05
-1.78325245791426e-05
-7.8675635087675e-05
