# Supplementary material for: Research on computational propagation and identification of mine microseismic signals based on deep learning
Source: PLoS One. 2025 Oct 22;20(10):e0334641. doi: 10.1371/journal.pone.0334641 (PMC12543183; doi:10.1371/journal.pone.0334641)
Supplement: S6 Data — (ZIP) [file pone.0334641.s006.zip › 000100900000114.xlsx_0.txt_24.txt.txt]

-7.01987276236636e-05
-7.8082806984088e-05
-6.88226227095942e-05
-2.33804234912195e-05
-1.23964812127501e-05
-3.09692342040827e-05
-2.99054421603555e-05
-2.53160371813361e-05
-2.50444075810888e-05
-1.2479307331673e-05
-6.51265444235186e-06
3.22933740905274e-06
-6.53485907596093e-05
-2.5502812692606e-06
-4.13056154496603e-05
-4.38353566131255e-05
-1.63001007559549e-05
-3.69650671932883e-05
-1.44231922010397e-05
-4.88540610374639e-05
-3.39405592287693e-05
-3.54966305108946e-05
-1.18773601587664e-05
-3.81653852292125e-05
-5.50547569224374e-05
-4.35469746037798e-05
-8.2218268981495e-07
-2.49318629163137e-05
-2.39456857550057e-05
-4.98089520802013e-05
-3.28351129347507e-05
-4.46025162371148e-05
-4.05713306747382e-05
-3.65457322961785e-05
-4.48451884508948e-05
-2.46060654926452e-05
-4.62258029177085e-05
-2.93840690129717e-05
-3.46255104193821e-05
3.46153211192162e-06
-1.46719325177145e-05
-4.17019057471741e-05
-5.9236078606298e-06
-1.61170300884459e-05
-4.72837888867533e-05
-1.36664053322924e-05
1.41103303709648e-05
-3.40785723642379e-05
-1.93032924789774e-05
-4.32427333836167e-05
-2.8224245048834e-05
-5.29496011075373e-05
-3.66903280217753e-05
-6.16754150756364e-05
-5.23969269859614e-05
-3.56814480376169e-05
-4.50453821552883e-05
-5.81101838260619e-05
-1.29593843913293e-05
-4.11202663774811e-05
-2.67003527156936e-05
-3.59128247121926e-05
-2.59221042169718e-05
-7.615751757461e-06
-1.38023718601984e-05
-2.25488609415446e-05
-4.08592424762268e-05
-3.17527755876887e-05
-3.60128892035051e-05
-2.30181263986674e-05
-7.45942384337973e-05
-6.28955340457806e-05
-2.97939817624366e-05
-7.34710622909737e-05
-3.58786589799046e-05
-3.22488447828469e-05
-4.55498565605249e-05
-3.55952436874241e-05
-1.61229541237851e-06
-1.63150969534348e-05
-7.09186305100702e-06
-3.38192854009789e-06
-1.37114488567058e-05
-1.70855952907546e-05
-4.21258364650011e-05
-1.19154757521101e-05
-5.53679122472308e-05
-1.90044616784815e-05
-3.76984056753882e-05
-4.27800504119197e-05
-2.81103330395744e-05
-1.88392804031746e-05
-7.16862039516652e-05
-2.69397689615163e-05
-2.38122440231287e-05
-8.69133054517202e-06
1.40194713163315e-05
7.36048298546327e-06
-2.31948599283474e-05
-5.58807357099489e-05
-8.724877471726e-06
-1.84766320466097e-05
-4.15635903697261e-05
-4.27579597200388e-05
-1.50536113157686e-05
-2.91196924914329e-05
-3.07342609666627e-05
-3.60894821459915e-05
-2.58998501525523e-05
-4.85602156141989e-05
-5.37452713182874e-05
-4.88500448072159e-05
-5.86248625546336e-05
-6.29381311581929e-05
-3.70955850242543e-05
-4.8267908855204e-05
-3.49688299543527e-05
-4.14452561496387e-05
-4.68520028555645e-05
-2.04709643729932e-05
-2.44628726255284e-05
9.6062781080641e-06
9.56969830156053e-08
-4.00841606849523e-05
-4.19220480924662e-05
-2.47338410738627e-05
-4.18240515500754e-05
-4.23053756337881e-05
-7.93995556361464e-05
-2.92376731292982e-05
-4.89763151700175e-05
-3.02267937512727e-05
-2.60885459312367e-05
-4.25928041983073e-05
-5.12803091013791e-05
-3.95151221323813e-05
-9.04841582239791e-06
-6.58399682528499e-06
-6.29728591135897e-05
-6.2674881616918e-06
-2.58173532651051e-05
-1.60606570986109e-06
-1.94763571505565e-05
1.98193897786871e-06
-1.24671212038391e-05
-4.58962348443371e-05
-3.94742345120722e-05
-3.85250832483391e-05
-2.20234675116797e-05
-5.47224193770515e-05
-3.3000196271847e-06
-4.14457204652344e-05
-1.1455019369425e-05
-4.37180123204123e-05
-3.30362693539929e-05
-1.71139055227853e-05
-3.8236150068972e-05
-2.15846673478677e-05
-7.43690747147193e-05
-4.90972640890942e-05
-3.12290226025226e-05
-2.02788280554775e-05
-1.9024441590938e-05
-4.7785189026979e-05
-3.39022027228207e-05
-6.96233917698215e-05
-3.79568717931846e-05
-5.07301551893695e-05
-3.25388609101117e-05
-4.20497484180108e-05
-7.54082098151516e-05
-4.28388946109423e-05
-3.97061094644594e-05
-5.2131437301076e-05
-5.10228482168899e-05
-3.44186106484082e-05
-3.96995484888435e-05
-5.87039258695663e-05
-9.30237084108679e-07
-6.90805303473796e-05
2.97019948162642e-05
-2.60506608579847e-05
-4.12698725876152e-05
-4.24713175843437e-05
-1.87851316759436e-05
-6.53065617877375e-05
-3.58933559826674e-05
-6.48461413715755e-05
-3.55699253194046e-05
-5.03164990890699e-05
-4.3473315148652e-05
-3.16512603139187e-05
-2.13932951204807e-05
-3.54132311464e-05
-4.8602389296516e-05
-3.3134613345752e-05
-1.21218622869813e-05
-1.63018642123429e-05
-2.13008840298061e-05
-2.16738289272282e-05
-3.39693489641913e-05
-2.72311387151313e-05
-4.67061129483795e-05
-1.53051552193141e-06
-2.51070440897422e-05
-5.05521949134832e-05
-3.31888286791972e-05
-4.61842984853015e-05
-1.59855116367015e-05
-1.83886538644864e-05
-5.00850163898025e-05
-5.55277355619712e-05
-3.69281220747546e-05
-4.44608543534018e-05
-3.43985019998886e-05
-1.54958067865309e-05
-4.44591182505462e-05
-3.64149669111718e-05
-1.08464948706803e-05
-2.28002172804381e-05
8.23841012567678e-07
-2.79950339537429e-05
-2.34257236419383e-05
-4.73751883707232e-05
-4.27478027022636e-05
-1.70708644532997e-05
-1.5234999799342e-05
-1.22457026155782e-05
-4.17387014585112e-05
-2.24605085244909e-05
-6.69554322139779e-05
-6.17382792759386e-05
-3.4372525763754e-05
-3.65311447527867e-05
-4.59905312181652e-05
2.87787585474336e-06
-3.07636090917026e-05
-4.33597170699867e-05
-4.37167707984799e-05
-7.12533310068751e-05
-3.6830745970019e-05
4.37996665909746e-06
-4.13797925741287e-05
-4.02857883464806e-05
-2.15698887571942e-05
-2.96780406743786e-05
9.47859707428894e-06
-3.95124917596512e-05
-6.61275435978761e-05
-6.07859738805786e-05
-4.72937171284828e-05
-6.25889009459409e-05
-2.7989524895451e-05
-9.97249782692592e-06
-3.1572642159736e-05
-2.88651182667257e-05
-5.58882053423441e-05
1.41140880478472e-05
-3.14843786296643e-05
-5.52621294041754e-05
-2.58183225820009e-05
-9.35745344773655e-06
-7.5423254190179e-05
-4.33807584706062e-05
-6.85192472800732e-05
-3.77197067700894e-05
-5.62840524989102e-05
-5.70219470333144e-05
-5.94419369459361e-05
-5.01506891816551e-05
-5.602525654379e-05
-7.57943015852211e-05
-3.22745722002769e-05
-1.20666494244874e-05
-4.14458540657357e-05
-5.86072701686561e-05
-8.14174886838927e-06
-2.60280798083286e-05
-2.74778801319587e-05
-1.99288860902058e-05
-3.73634528701094e-05
-4.22459253143194e-05
-4.57412463473522e-05
1.02565966936735e-05
-3.85246142748556e-05
-5.70889691452683e-05
-2.87549595934104e-05
-7.7475631559946e-06
-3.66824557447043e-05
-5.08598935520458e-05
-1.66985384584533e-05
-3.81269052780054e-05
-5.99538102507046e-05
-1.5871310103758e-05
-1.20204231635863e-05
-5.9153767886052e-06
-2.36186254826517e-05
-2.38315288361644e-05
-3.33948063704995e-05
-6.52046362568852e-05
5.7278077048519e-06
-5.02941723714608e-05
-6.85382288236165e-05
-6.52414318869008e-05
-3.69247576298713e-05
-2.6539446809698e-05
-5.75162350361634e-05
-3.74426423848373e-05
-3.23141202490151e-06
-6.57773919981358e-05
-6.97317395676485e-05
-2.43487197628293e-05
-4.13904175272426e-05
-2.3740635574107e-05
-6.96704860331888e-06
-9.51060239422894e-05
-8.58131470272605e-06
-1.91527458243532e-05
-4.51258837841035e-05
4.67170528288675e-07
-3.66933756161035e-05
-3.26045909059644e-05
-3.50760113886893e-05
-3.77078092061007e-05
-4.07476147651003e-05
-4.74128167785196e-05
-5.02016796313773e-05
-4.06239971528579e-05
-2.04809096867524e-05
7.26760964586082e-07
-3.05973191189476e-05
-2.68093575551636e-05
3.50799165758354e-06
-2.63611917556001e-05
-2.68997440885623e-05
-4.88928841624783e-05
-3.59026718568774e-05
-5.76212501115377e-05
-1.69602066204066e-05
-1.93441902789425e-05
-3.98786948441988e-05
-6.74635491671113e-05
-6.16768028631961e-05
-6.80669535821892e-05
-4.32843577095548e-05
-3.51589046098655e-05
-1.52977691314469e-05
-6.90723250225216e-05
-1.2202803531617e-05
-7.63432099920755e-05
-5.28296333250421e-05
-2.08534196322269e-05
-5.16460445440074e-05
-4.20566343270881e-05
-5.81815731241262e-06
-4.31144804486216e-06
-3.23495796486585e-05
-4.23418643604984e-06
-3.74453253794513e-05
-6.67142379718225e-05
1.23069397685132e-06
-2.11792484544286e-05
-4.87480835079931e-05
-2.56201549802075e-05
-1.29356455675556e-05
-2.89110486312919e-05
-4.5775703674287e-05
-5.61782463913831e-05
-3.09014722278709e-05
-4.90224051258839e-05
-6.38206049562169e-05
-4.89127381297884e-05
-7.42734027889318e-05
-2.43468390817574e-05
-7.24245171941263e-05
-4.3429129228484e-05
-7.80481326551805e-05
-5.87004481311767e-05
-3.35533702456523e-05
-2.69886267812116e-05
-1.33174759776918e-05
3.44677485246234e-06
-4.24622768695654e-06
1.95281686362282e-06
-5.20192442272741e-05
-9.30331642740584e-06
-3.59326646738351e-05
-4.58316849672805e-05
-2.29803653663207e-05
-3.46118397334452e-05
-2.40178893621842e-05
-3.79456595021178e-05
-3.15167288666319e-05
-5.47220083187246e-05
-2.97653619940487e-05
-5.30915196642422e-05
-4.08136707876126e-05
-5.32955210287737e-05
1.98692163290148e-06
-2.22360158696051e-05
-3.29244882666543e-05
-2.67392987468573e-05
-3.0971366788861e-05
-1.37308903559488e-05
-6.37722955831036e-06
-7.23904282989229e-06
-8.24687340504604e-05
-4.96964000259294e-05
-3.30541314923526e-05
-3.9168562430912e-05
-6.14488344582345e-05
-3.2981447596377e-05
-3.41883725411519e-05
-3.45177368598367e-05
-6.42359618804325e-05
-4.4797948496191e-05
-4.20407018836662e-05
-3.08250560735798e-05
-5.12248074850278e-05
-2.53586156880882e-05
-8.88378241334865e-06
-4.45715784951775e-05
1.10585012546073e-05
1.13574908373495e-05
-3.79660073441348e-05
-4.5703029580536e-06
-5.43667396207525e-05
-3.58429325932931e-05
-5.09691711797371e-05
-4.41924911862958e-05
-5.59061035237379e-05
-4.11508791547667e-05
-4.34712812965617e-05
-4.07049084692467e-05
-4.75727808166287e-05
-4.77000149967653e-05
-2.82759494778431e-05
-2.99251911390771e-05
-2.05220670238713e-05
-3.5283463433882e-05
-3.85234779832914e-05
2.98552935251338e-05
-2.69796429317739e-07
8.80589046432766e-06
-1.23893154038423e-05
-1.17525104132269e-05
-5.12180659992968e-05
-2.23592856299733e-05
-3.08152726470957e-05
-3.01940875234284e-05
-9.08236243283827e-06
-3.06959332209284e-05
-4.55216850018172e-05
-4.54690543598456e-05
-3.49178408207936e-05
-5.59931557158906e-05
-2.14813718867395e-05
-4.01374735875691e-05
-1.53763470492583e-05
-6.14580545606273e-05
-5.46166839666213e-05
-3.56876994559868e-05
-2.14089750733639e-05
-5.17462921241279e-05
-1.82623784870983e-05
-6.28047924771605e-05
-5.77526690743193e-05
-3.71366565829493e-05
-3.78679520748097e-05
-7.3481638808572e-05
-3.49902555949806e-05
-4.13076810666059e-05
-1.96653788980577e-05
-4.77480679103383e-05
9.38408495221178e-06
-3.34572984416024e-05
-3.47469606264403e-05
-6.13522242626622e-05
-6.14814391162307e-05
-2.26743744815906e-05
-2.78876277831043e-05
1.30785109055177e-05
-1.43098892324906e-05
-3.87925107177512e-05
-6.49758169642114e-06
-3.83148699149214e-05
-8.27976582770746e-06
-9.04606254762889e-06
-4.66622364207102e-05
-5.16026612324339e-05
-8.40372990459887e-06
-5.86786734138566e-06
-8.06494601293807e-05
-1.96447380615391e-05
9.16042176978187e-06
-5.79232322268399e-05
-2.30331409781294e-05
-5.06056372771062e-05
-3.77438018769046e-05
-3.29338422301959e-05
-4.33819927978391e-05
-4.37691351880847e-05
-5.53805437854996e-05
-2.91718285566773e-05
-4.57414864024606e-05
-4.98215751753678e-05
-3.82113578254617e-05
-3.62544285908849e-05
-4.45105172416602e-05
-4.00819250632783e-05
2.42592422346614e-06
-2.73485843734256e-05
-1.479698963317e-05
-3.98044122985224e-05
-1.03952884323805e-05
-1.84048341733861e-05
-7.20608057208913e-06
-9.95778645293006e-06
-3.36208468285992e-05
-4.00772201072165e-05
-4.1825504214584e-05
-3.81612498679391e-05
-1.15641510992517e-05
-2.5062809088396e-05
-3.63099676387584e-05
-1.76295512397374e-05
-2.79261796629811e-05
-3.68738110073849e-05
-1.49727802749468e-05
-6.40303351224562e-05
-2.98275266361139e-05
-2.15366590452152e-05
-2.89897186648714e-05
-3.059566923269e-05
-6.11387723075162e-05
-2.64479089618469e-05
-4.76851804623089e-05
-4.09386141558842e-05
-1.34914489783882e-05
-1.9473436067191e-05
-4.43395100821945e-05
-4.95714190500328e-05
-6.54840274494334e-05
-5.19567052120488e-05
-5.0373416652387e-05
-2.58551623884693e-05
-3.88328669922065e-05
-5.4194949218977e-05
-2.12558748130239e-05
-2.34549866949291e-05
2.37258088763511e-05
-3.90242609401141e-05
-5.64607702801085e-06
-3.17455444324418e-05
-1.59519015188276e-05
-2.89978903728602e-05
-5.40210190288599e-05
-4.28206491883333e-05
-3.16091651103925e-05
-4.15736059322865e-05
-2.62816280838767e-05
-2.68010420458359e-05
-1.52267124551063e-05
-4.1823252655644e-05
-1.76922490242325e-05
-5.05971058723657e-05
-4.21673995210173e-05
-5.3882671732383e-05
3.78698523208625e-06
-3.00052931162372e-05
-5.03273943358222e-05
-5.18774293081564e-05
-4.22909395123202e-05
-2.90863248270581e-05
-7.86768098289445e-06
-2.66832704447163e-05
-5.26312795545573e-05
-2.31043449386069e-05
-3.38725170482557e-05
-5.07613408493994e-05
-3.44607134834339e-05
-1.09991244154819e-05
-3.43822369293606e-05
-3.58471832065791e-05
-7.2866476269381e-05
-3.85159314982964e-05
-1.04265245956308e-05
-2.99571671908988e-05
-3.88546667082068e-05
-1.41410448709873e-06
-5.62689930892419e-05
-1.71907861837316e-05
-1.12592173456882e-05
-4.14330464440114e-05
2.27671641535053e-06
-3.66051665379504e-05
-4.90953425788665e-05
-3.86012487369388e-05
-2.1867814620593e-05
-5.80596603787644e-05
-3.12814270181191e-05
-1.04843874745468e-05
-5.30481027778688e-05
-1.50605066529991e-05
-5.78644954448386e-05
1.50236528065944e-05
-1.9515714822941e-06
-4.32664357362227e-05
-4.07136862336012e-05
-4.40421030373165e-05
-5.14840442040811e-05
-3.257928406629e-05
-4.12312809170246e-05
-3.79303562583513e-05
-3.04187417351981e-05
-8.37419374215975e-05
-6.91161888804395e-05
-2.15992842930451e-05
-3.51128112936087e-05
-2.59068797055699e-05
-1.32254823755683e-05
-4.59327343527987e-05
-6.04834197881018e-06
-2.72217525661839e-05
-5.75103330040956e-05
5.69301070137114e-06
-3.49955066357724e-05
-4.68565687109717e-05
1.07176426221345e-05
1.42626496168523e-05
-7.03572315591233e-05
3.80253474669657e-06
-3.79556751124513e-05
-7.48722301078516e-05
-2.90149153280123e-05
-2.65337318664691e-05
-3.28556761490297e-05
-3.4016482266088e-05
-3.3308550109853e-05
-1.89544590301677e-05
-2.7506106954848e-05
-4.21578913432951e-05
-3.00107636398323e-05
-7.4679633911668e-05
-3.34969095855263e-05
-3.72203058538158e-05
-4.43310531747229e-05
-9.7416151282527e-06
-2.05945777852049e-05
-1.83505892503104e-05
-5.06694777646091e-05
-3.73291796815348e-05
-2.83429664284457e-05
-4.38807126993996e-05
-3.39472933569905e-05
-2.81268153578899e-05
-1.7468263633233e-05
-1.64201498095101e-05
-1.45442456614695e-06
3.46268100257279e-06
-2.17766791852171e-05
-5.12815766807658e-05
-7.10626073906042e-06
-1.63300063449281e-05
-3.99490913902678e-05
-2.08052825802159e-05
-2.00375113840064e-05
-2.70009229313375e-05
-3.67985396612556e-05
-4.10456361098894e-05
-5.07213090208551e-05
-4.88674334377426e-05
-2.74571317165142e-05
-3.07267240117442e-05
-3.32121211619202e-05
-6.67007487611501e-05
-2.14820711616435e-05
-4.90791636842362e-05
-1.54274064600453e-05
-1.32856865193129e-05
-2.80305889907008e-05
1.9619119003662e-06
-7.87136582359778e-06
-1.30625750468711e-05
-2.97617879587151e-05
-2.51808966113372e-05
-2.92844813061458e-05
-5.96861368420331e-06
-7.18849420443356e-05
-1.42940435669117e-05
-5.51169269896452e-05
-2.74455333778676e-05
-6.87607077922742e-05
-1.88863639164279e-05
-5.68063523656637e-06
-3.23031850136162e-05
-9.70037778137881e-06
-4.49488910577489e-05
-5.80088178349266e-05
-2.17250772091823e-06
-5.48301891554304e-05
-6.24763368295528e-05
-2.13828726040638e-05
-2.64281570076902e-05
-2.88170121980896e-05
-3.44109556007018e-05
-2.43040687972758e-06
-1.49816611133401e-06
-1.25042854763081e-05
-4.34539377436777e-05
-1.67714881719517e-06
-5.46880465094043e-05
-3.06603381227571e-05
-4.06171824740071e-05
-2.75057134238694e-05
-3.62633059932265e-05
-1.92411660871125e-05
-3.32506294358533e-05
-3.62662426651895e-05
1.71969673467715e-05
-3.80570461853149e-05
-3.87444496893698e-05
-3.14501846325902e-05
-4.13095031528349e-05
-1.93915837101248e-05
-1.86319867424713e-05
-2.1735291266099e-05
-3.9683362964937e-05
-2.01157776712524e-05
1.89190910760775e-05
-5.15951356148504e-05
-7.17476785672087e-06
-5.28571879408305e-05
-4.8312856764633e-05
-5.32727498993629e-05
-4.14135179738311e-05
-3.55574317839203e-05
-3.5597940372381e-05
-4.21093369749679e-05
-2.65770015811531e-05
-4.5594785228357e-05
-3.83752146902977e-05
-2.469425324514e-05
-2.07051864964676e-05
-2.33801348605882e-05
3.32990018376877e-05
-2.93187498178275e-05
-1.36405900362166e-05
-1.22398646948657e-06
-2.85113413089748e-05
-4.02208837814695e-05
-1.59681411570101e-05
-3.87210940600525e-05
-2.68358485226604e-05
-3.02027789698592e-05
-1.32500145530232e-05
-2.72206887762107e-05
-3.95234214515572e-05
-1.55202952257097e-05
-3.59372397179494e-05
-4.26464607426904e-05
6.47688982342595e-06
-1.98533329551363e-05
-3.99882676660869e-05
-8.63033405120862e-05
-2.13472357247562e-05
-2.19167140244102e-05
-1.99340092663709e-05
-7.43213588404347e-05
-3.4529072314898e-06
-3.0137925211596e-05
-2.39325758410418e-05
-4.49209368277871e-06
-6.77493307254143e-05
-3.20990153837375e-05
-3.06518433933827e-05
-1.36546452229642e-06
-2.92843018964328e-05
-4.23439479534162e-05
-1.2168053859458e-05
-2.7058485226048e-05
-3.25487297749563e-05
-1.26780560401764e-05
-3.42313254917277e-05
-4.85139907125172e-05
-4.26722586915712e-05
-3.21163970421502e-05
-4.23223327617268e-05
-4.17504698991237e-05
-1.74725952023751e-05
-4.63644966655589e-05
-1.8447298064688e-05
-2.70362003515492e-05
-1.72589225490299e-05
-3.4180260363135e-05
3.98851857655187e-06
-2.02772044969599e-05
-5.28519641095269e-05
-2.65042638963691e-05
4.26851120010366e-07
-6.53521731128522e-05
-2.49425273196034e-05
-3.39197182032485e-05
-1.70707319805353e-05
-4.36795529140416e-05
-1.49225631992197e-05
-4.7513488866267e-05
-2.34835902900959e-05
-1.25877986848136e-05
-4.41832219283674e-05
1.7676662727784e-05
-3.82321420483359e-05
-1.66787211605281e-05
-5.38917994096377e-05
-1.18703485246605e-05
-2.74376166103984e-05
-2.03852538493144e-05
-3.10443326958959e-05
-3.45287871101925e-05
-3.93672594978584e-05
-7.38623337513075e-05
-3.87081523869658e-05
-1.47434120131596e-05
-7.97649961837194e-05
-3.55782795859546e-05
-4.09034540371769e-05
-3.76911976980573e-05
-2.22698468714125e-05
-3.47059018544965e-06
-4.40861055624363e-05
7.81518200837087e-06
-1.93537329125239e-05
-5.28328363567874e-05
-9.72169948624319e-06
-1.94683787435541e-05
-3.65258501061525e-05
-5.3699189652297e-05
-4.95278379243346e-05
-2.72593183538036e-05
-2.85974273672836e-05
-2.02008749627106e-05
-1.63677590946335e-05
-2.75435387875756e-05
-2.04664729707976e-05
-4.12045288118415e-05
-3.16306431613292e-05
-5.53505472077433e-05
5.96436227231558e-06
-1.56754228453622e-05
-4.56511047737681e-05
-1.70767376068585e-05
-3.25524775432198e-05
-3.09562163127292e-05
-5.83352678079513e-05
-6.26136082605465e-05
-2.98260538142996e-05
-3.32243307790378e-05
-2.37335535013394e-05
-1.14160768433244e-05
-8.65367999071906e-06
-2.42792966728885e-05
-3.3367906354167e-05
-4.51529693589751e-05
-3.33793626903336e-05
-5.45101754771199e-05
-4.21501563289603e-05
1.14392195302505e-05
-3.33043238127495e-05
-6.29553456498226e-05
-1.77100033622304e-05
-4.1107664442748e-06
-1.16408189086553e-05
-1.45406997811428e-05
1.73782283478381e-05
-3.27162886511301e-05
-4.89972076753784e-05
-4.96285025104557e-05
-6.23074365841347e-05
-4.49667959211269e-05
-5.18648240380707e-05
-6.66932305900961e-05
-3.60873142378373e-05
-6.19728347326752e-05
-1.35104796906457e-05
1.00659650939112e-05
-6.54616659373241e-07
-3.41638080553959e-05
-6.6270669278746e-05
-2.85052085112753e-05
2.57197642603453e-05
6.3342097651702e-06
-2.75330369280356e-05
-2.21139691888214e-05
-5.03229792431751e-05
-4.48281900987313e-05
-2.88950616051864e-05
-5.50188270550022e-05
-2.26348679849053e-05
-5.1451611370388e-05
-2.46644326000847e-05
-2.58067261631982e-05
-3.25303560889174e-05
-3.3527240560528e-05
-3.76292258776677e-05
-6.16216608063377e-05
-1.28924672892689e-05
-5.80972867972964e-05
-2.5294453298644e-05
-3.15445111672376e-06
-5.0213576425671e-05
5.33623002275558e-07
-3.06052345892095e-05
-1.43200986836752e-05
-1.80738331810384e-05
-3.3128020755596e-05
-3.07079984059398e-05
-3.22132405785001e-05
-2.05409004240244e-05
-3.58948464518373e-05
-6.99389011764353e-05
-3.68927959236241e-05
-5.41753832935101e-05
-4.87190326518457e-05
-6.73097821359076e-05
-2.64988438735657e-05
-5.07193195401933e-05
-3.91783624998307e-05
-4.56042568383459e-05
-6.70268870677296e-05
-4.64120506719166e-05
-5.4306397859229e-05
-4.38198883236751e-05
-2.31903515250107e-05
-1.32819354873606e-05
-2.944472910672e-05
-4.52601157463316e-05
3.65801023170472e-06
-1.79764579861054e-05
-3.57292197363256e-05
-3.09050700477027e-05
-5.64947566345099e-05
-4.5030656171575e-05
-2.66743021668001e-05
-5.45244846997114e-05
-5.42379679874253e-05
-2.49187417741554e-05
-4.94389269766906e-06
-1.85209611864598e-05
1.49948639786012e-05
-2.79515310932471e-06
-1.89751541832792e-05
-4.25882310035767e-05
-1.85113134711115e-05
-6.79195668211718e-05
-1.6371250123331e-05
-4.70154434944652e-05
-4.54011574404121e-05
-1.52536269847146e-05
-4.18619345993077e-05
-1.98041719377511e-05
-2.99830198933959e-05
-6.87760269835976e-05
-1.84553848235414e-05
-4.29725556780095e-05
-4.78658279922061e-05
-2.60639493708151e-05
-6.17024172934966e-05
-4.38748739185746e-05
-3.78656459386359e-05
-3.84101125734055e-05
-2.78506410442519e-05
-5.73933197161121e-05
9.03895688495715e-06
-2.61497240640563e-05
-4.44725231846591e-05
-2.36480944722233e-05
5.08929211142345e-06
-4.0370425786578e-05
-4.39555542258521e-05
-1.08686048930997e-06
-3.38553771032665e-05
-4.16783525275556e-05
-2.48724170361601e-05
-5.01033360090851e-05
-5.61557938565156e-05
-2.81193919904353e-05
-1.91991127913893e-05
-4.41425898806531e-05
-1.54363414751704e-05
-2.12597425472615e-05
-1.69297112081973e-05
-2.57683623868985e-05
-5.1241580367577e-05
-6.20700777600426e-05
-2.77791220249785e-05
-1.40888898745841e-05
-3.04857714859783e-05
-2.72271305343189e-05
-4.07595746598838e-05
-3.08878021504082e-05
-3.60478538312771e-05
-7.10191340186034e-05
-2.65433845229208e-05
-1.88398974723667e-05
-4.22641306365894e-05
-4.52755871101475e-05
-1.58374832187531e-05
-1.58191414314014e-05
-5.67191033101381e-05
-2.66988046967282e-05
-2.5392229212357e-05
-5.63226698946298e-05
2.68788061033991e-05
-3.31859566284981e-05
-4.78835153332775e-06
-4.90848419123001e-05
-5.78563730540483e-05
-3.20960051475465e-05
-8.05396455270997e-06
-1.39282450704644e-05
-3.92283761115889e-05
-1.13818671126322e-05
-5.0308653656093e-05
-9.81825114135023e-06
-3.44259616536537e-05
-3.00666804420119e-05
-2.17709030649959e-05
-6.87792464387925e-05
-3.74427215716454e-05
-5.719374435276e-05
-2.80342301952754e-05
-4.89210893156874e-05
-4.8658292030832e-05
-4.02279642185337e-05
-6.36917405880597e-05
-3.94609185693717e-05
-5.38432657587883e-05
-3.81989194789933e-05
-2.61620619721139e-05
-4.47634714226313e-05
-6.55432156892735e-05
-4.02733721781002e-05
-1.75253979170594e-05
-4.25564705985578e-05
-3.19903134682146e-05
-3.33531871809432e-05
-3.85482301745889e-05
-3.94687576661385e-05
-1.00665715847534e-05
-4.50060076338535e-05
-2.98407726586204e-06
-1.04448479170732e-05
-4.28048257948186e-05
-4.01859677796709e-05
-3.72175115385657e-05
-6.23148916058275e-05
-2.23822679793822e-05
-5.54264382731075e-05
-5.29355168219322e-05
-2.86164218865627e-05
-1.43889036936311e-05
-6.27557175075305e-05
-3.72636552110368e-05
-3.1657158913803e-05
-5.36181863031915e-05
-2.77223362599059e-05
-3.50157714882155e-05
-4.03219503645773e-05
-1.40272362641504e-05
-3.28569562670089e-05
-1.76235147797664e-05
-3.28178584355453e-05
-4.92687285329389e-05
-2.67936069129824e-05
-4.79066467602058e-05
-4.92590701962729e-05
-2.80328924923296e-05
-4.85551061340888e-05
-5.72325346262478e-05
-5.00482408654906e-05
-5.38178693476263e-05
-2.99782170298757e-05
-4.89431050443583e-05
-3.15933830102242e-05
-5.01884260063193e-05
-8.68394556607605e-06
-1.7692111140057e-05
-3.21697635126879e-05
-1.20026396059651e-05
-4.3138565555838e-05
-4.81079648309313e-05
-6.76726110706592e-05
-3.33267286838467e-05
-2.27081666993096e-05
-5.48385350127844e-06
-5.1676909334122e-05
-3.19532839717031e-05
-1.80098870237674e-05
-2.1244688920895e-05
-2.39337626478611e-05
-5.02649230155847e-05
-5.08488883302893e-05
-3.8146380869674e-05
-2.67003812050974e-06
-5.24511593199614e-05
-3.99107223455154e-05
-5.63020724055143e-05
-5.16013133945519e-05
-3.58177935199282e-05
-3.82702250428206e-05
-2.21517841531274e-05
-2.95131131956064e-05
-5.31352412979231e-05
-6.04285876549522e-05
-5.0071980427122e-05
-2.91273074773381e-05
-1.87364375533233e-05
-1.2992069352596e-05
-3.22280655619296e-05
-4.89886767124324e-05
-3.3530258306663e-05
-2.86937557057847e-05
-8.84552888798316e-06
-5.91747059719124e-05
-1.02678013350824e-05
-2.01316285382918e-05
-4.68651161801528e-05
-6.17964908720801e-05
-3.89326034933601e-05
-3.95641184868063e-05
-3.01672935396799e-06
-1.86712485971989e-05
-2.34148438045371e-05
-1.61413876598912e-05
-3.5265818130909e-05
-3.35766376880624e-05
-4.68159523131278e-05
-4.45994893902469e-05
-4.7320815497963e-05
-2.30979573633079e-05
-3.63974604310568e-05
-6.33830600619264e-05
-2.09006068951398e-05
-3.01925822319663e-06
-1.29792167820207e-05
6.63860817852836e-06
-1.32026009626846e-05
-7.63309654504676e-06
-3.7362534924377e-05
-2.09099995084787e-05
-1.58099571532615e-05
-6.11978872738255e-05
-4.66724134588583e-05
-6.79627459636851e-05
-7.10141746448511e-05
-5.66502547429293e-05
-1.73643091231182e-05
8.48882667965205e-06
-3.32554272535705e-05
-3.05453600743431e-05
-1.06326299463514e-05
-2.1651083309419e-05
-3.93823946670153e-05
-3.5519240525255e-05
-1.29536363684669e-06
-4.17594703977803e-05
-4.71421378551407e-06
-3.56636223592176e-05
-5.41872823738407e-05
-5.24567560125761e-05
-3.94476679763048e-05
-4.65275388343464e-05
-8.90295776305723e-05
-5.23579877085637e-05
-5.96915095060208e-05
-4.72629111910391e-05
-6.33567162354472e-05
-2.38848099699805e-05
-1.90823214854378e-06
-2.69576672112431e-05
-3.20564053700183e-05
-1.36560204894612e-05
-4.44144626441638e-05
-3.73891875032556e-05
-4.73928221749185e-05
6.76755477916443e-07
-1.55861420215622e-05
-1.72918335742765e-05
-2.62774581312216e-05
-1.48101416894571e-05
2.50637484164638e-07
-6.82994768294018e-05
-1.82361854450844e-05
-1.79117683822152e-05
-2.60139913118314e-05
-2.07123032719615e-05
-2.79784291551344e-05
-5.32991311798316e-05
-3.43959019160123e-05
-6.4712447207336e-05
-6.92290450862816e-05
-5.72732415412342e-06
-4.85886392615763e-05
-5.27377839963606e-05
-4.08427810651346e-05
-4.41772605938021e-05
-4.23435523550035e-06
-2.74383364475952e-05
-3.13186420856558e-05
-1.96414977153372e-05
1.34480902935001e-05
-5.42652478429188e-05
-3.26618190013131e-05
-4.07402194205064e-05
-4.87555686174281e-05
-2.26652195653761e-05
-4.04617690315732e-05
-3.00912775293345e-05
-2.72441362812308e-05
-3.66957696959432e-05
-3.53756238407038e-05
-8.37302401648185e-05
-3.07866633101699e-05
-1.0284061759083e-05
1.20623223047014e-05
-2.14592528984105e-05
-4.65512380425602e-05
-5.04676128123881e-05
-1.10590019740858e-05
-2.27322918211818e-05
-3.39397959753429e-05
-3.1143192312553e-05
-4.18907926752677e-05
-2.95928238877521e-05
-4.71379479306424e-05
-7.34525463928404e-06
-5.37871776028242e-05
-4.50033646323048e-05
-5.38139598308438e-05
-1.47807225550574e-05
-2.17809012419183e-05
-2.05890081905907e-05
-1.08896410519962e-05
-4.43027941819267e-05
-7.75002490859043e-05
-4.82523899868285e-05
-3.7276233418348e-05
-3.57977829020624e-05
-4.56760045296637e-05
-3.9485310631906e-05
-2.41675173339989e-05
-2.76579657809136e-05
-3.49963732235122e-05
-3.82582276844073e-05
-5.57462476597254e-05
-3.94245945290028e-05
-4.76521900144938e-05
-6.72712403513728e-06
6.14265761273453e-07
-3.94930627705579e-05
-4.63853213570748e-05
-4.69210408446213e-05
1.01950014713561e-05
-1.80159999802752e-05
-2.27834163899104e-05
-2.93528848045784e-05
-2.43220796474953e-05
-5.56670664519406e-05
-3.77035771612485e-05
1.64800478388488e-06
-2.20677941595352e-05
-7.32867408093053e-06
-3.97090750731675e-05
-3.11692136492381e-05
-6.85894411044207e-05
-1.59854533536174e-05
-5.3312962184926e-05
-1.6280756266142e-05
-5.18652563866274e-06
-6.41495193769782e-05
-2.90187261481915e-05
-2.55326966545864e-05
-7.00863569964335e-05
-6.10312301272981e-05
-2.47276722832284e-05
-5.06227248533813e-05
9.80095267581165e-07
-6.31057927534633e-05
-1.10086397362376e-05
-1.67446774969928e-05
-8.03184546773037e-05
-1.41560034459208e-05
-8.96489302057028e-06
-2.32598945761894e-05
-2.37060286819754e-05
-1.24131562192124e-05
-3.82481953575282e-05
-2.06830193188883e-05
-3.50247634237508e-05
-2.1286446288151e-05
-3.26486791870687e-05
-2.5770007726846e-05
-5.64034395155181e-05
-3.18557381803119e-05
-2.60268225519443e-05
-6.39823111930001e-05
-5.76999770172557e-05
-3.37766112389939e-05
-2.7452443409733e-05
-3.22173903229389e-05
-4.79269224087224e-05
-2.02336197883414e-05
-1.25959955573823e-05
-1.03751093653691e-05
-2.64034878353517e-05
-3.85278343217488e-05
-6.53008659871656e-05
-9.03806027271076e-06
-5.26797006195987e-05
-5.02349273129863e-05
6.13767614792263e-06
-2.11521421552787e-05
-1.77241623467788e-05
-1.52650906213824e-05
-5.24228894009606e-05
-3.87826191482739e-05
-4.4145110103427e-05
-9.98399517844906e-06
-4.14401612329685e-05
-6.34429439334991e-05
-3.2656163454733e-05
-2.28722647524521e-05
-6.62685574196307e-05
-1.68173939098209e-05
-3.99965707837413e-05
-6.66541083769547e-05
-3.20331213117077e-05
-3.52102435741535e-05
5.29863244178383e-06
-7.25390917355975e-06
-4.22059825272494e-05
-4.15714704220914e-05
-2.56736967989738e-05
-5.04683658696735e-05
-1.05386260495109e-05
-3.66527028452988e-05
-2.43259202951745e-05
-2.96605079667946e-05
-4.16181275488168e-05
-5.91406738361662e-05
-3.29642954218566e-05
-3.33947649276789e-05
-3.69335159335655e-05
-4.62627856700503e-05
-5.11312841730794e-05
-2.36818409935836e-05
-4.76980174648487e-05
-6.07722331422007e-05
-3.35318544700502e-05
-7.71332575233337e-05
-7.45702520430547e-06
-5.10571330817623e-05
-1.20639001289724e-05
-3.19298581926967e-05
-2.25106958622372e-05
-2.92746758439473e-05
-2.70257719654976e-05
-7.49645397874662e-05
-5.69936047215818e-05
-3.52724488443083e-05
-4.68109160151577e-05
-2.63491861102451e-05
-2.44156309058909e-05
-1.5242282583321e-05
-2.8058369046302e-05
-5.11578720336622e-05
-3.85019184027237e-05
-2.6522377058123e-05
-2.47513202322764e-05
-5.68960013540906e-05
-3.63313161077176e-05
-3.02478194547705e-05
-1.94166635564718e-05
-3.13971635196689e-05
-1.51438476665009e-05
-5.79863057742835e-05
-5.32645693362598e-05
-3.83810305320188e-05
-2.71723254875139e-05
-4.00697691217563e-05
-2.91242870453569e-05
-3.67079160307756e-05
-2.54627671597807e-05
-4.21881941257417e-05
-6.65730514568989e-05
-1.55098276627964e-05
-2.78854000566353e-05
-2.65783976742814e-05
-8.02864763469386e-07
-6.56656577571935e-05
-6.4877932973312e-05
-7.16743620943393e-05
-3.00698347039891e-05
-1.43712977321583e-05
-4.41255711788959e-05
-3.32077526819678e-05
-4.54003703110411e-05
-2.9389919234471e-05
-4.27221757914656e-05
-9.70086335927201e-06
-8.29274610701369e-05
-3.94116801648213e-05
-3.05113259352692e-05
-4.86837503058588e-05
-2.96887700945963e-05
2.26859664551085e-05
-8.64279196441502e-06
-9.2395672933635e-06
-3.03773235925644e-05
-4.50990465112873e-05
-3.58468763943142e-05
-4.1021473997933e-05
-6.44779379363673e-05
-4.95202803040942e-05
-5.26435628447984e-05
-3.77945680078754e-05
-1.02899950208434e-05
-2.46878183316689e-05
-2.24068832430917e-05
-1.63963743083103e-05
-1.97015230024726e-05
-3.95090957530441e-05
-2.51002178263594e-05
-3.0724057548136e-05
-2.74950739325941e-05
-1.13418251942902e-05
-6.51171023235379e-06
-1.37428774382244e-05
-2.71164467322475e-05
-3.90054310628751e-05
-3.48042879090909e-05
-3.67890527850221e-05
-4.13020738923001e-05
-3.49292606578462e-05
3.06347900274456e-06
-4.43622824543927e-05
-7.61284205738241e-06
-5.40626728315692e-05
-5.30889568693295e-05
-4.78274327929179e-05
-2.69466060486004e-05
-3.36772896626402e-05
-2.58365645494109e-05
-4.17069721585781e-05
-6.31725063099213e-05
-3.67694774935639e-06
-1.6638348648876e-05
-4.13956788794771e-05
-6.15678133069211e-06
-2.81204139625759e-05
-5.05782104204307e-05
-3.79088227741222e-05
-4.41382921803008e-05
-1.67817584999807e-05
-3.74262528757715e-05
-4.9422689431813e-05
-5.41416348890936e-05
-3.62221354381424e-05
-6.5072116497329e-05
-3.5108697343899e-05
-4.20233805567246e-05
-5.6267220554499e-05
-4.42974941403569e-05
-2.94637797611839e-05
-5.30032244958217e-05
-1.12079700660034e-05
-9.08685941667188e-06
-5.84873335184295e-05
-6.60755696173975e-05
-1.22873202371082e-05
-3.05126670376652e-05
-5.01172188090976e-05
-8.89151886326088e-06
-1.44957728582249e-05
-2.97572588722495e-05
-5.37816926324797e-05
-5.34310326843275e-05
-6.43440370751767e-05
-5.12026557337676e-05
-5.19995139547552e-05
-4.15157713842452e-05
-5.10098358109216e-06
-4.97344593825607e-05
-5.22091338189968e-05
-3.05521639506791e-05
-5.79128825496084e-06
-2.73915452832889e-05
-3.66174612845077e-05
-5.0924202456886e-05
-4.69603947155789e-05
-2.48655669790261e-05
-2.60723890946912e-05
-4.05007728007067e-05
-2.44982346318224e-05
-4.26008094057062e-05
8.08588070522586e-07
-3.61992047991151e-05
-8.10479060601763e-06
-6.94824402453572e-06
-1.65281377268887e-05
-4.74530561649897e-05
-6.82306845313091e-05
-4.4311080094223e-05
-5.95595597424211e-05
-5.12436413806056e-05
-4.53442800439808e-05
-1.92621564450112e-05
-2.77301822111153e-05
-1.68625115464737e-05
-5.45364586639918e-05
-1.18430727616586e-05
-1.35475276984545e-05
-3.27240913234794e-05
-1.54970101733258e-05
-4.89562604623421e-05
-4.58146649358068e-05
-4.56070101761255e-05
-4.1879493222699e-05
-3.69814736180827e-05
-3.93493602124266e-05
3.07185343930445e-06
-5.89787487017154e-05
-1.73068053486685e-05
-5.23883976079499e-06
-3.8407344172519e-05
-2.6035793894193e-05
-1.85338704566939e-05
-1.33376453056917e-06
-2.09968686599742e-05
-1.21930668324041e-05
-6.41420317277875e-05
-2.91365995411725e-06
-2.95220503896693e-05
-3.77344939447239e-05
-2.05448092528337e-05
-3.65531395825512e-06
-3.27716899718966e-05
-3.05047532384089e-05
-5.83251065693281e-05
-4.55872315438781e-05
-6.40770205640564e-05
-2.63296056724961e-05
-5.52704926290265e-05
-1.84281395610451e-06
-3.40743711428854e-05
-2.668553527327e-05
-3.67826209432826e-05
-1.1315701879854e-05
-5.23803518337299e-05
-4.27451883011928e-05
-5.52676141799345e-05
-5.61699270391543e-05
-6.09551268163275e-05
-6.89382368624099e-05
-3.87207678093172e-05
-2.23700628648743e-05
-2.88406745534673e-05
-9.84545125794989e-06
1.00976991854454e-06
6.84291310339612e-06
-2.42381139420757e-05
-1.95294627175704e-05
-2.08908431074469e-05
-2.00683174365048e-05
-4.42933064690611e-05
5.46009890840877e-07
-4.1319671655191e-05
-6.7329804968353e-05
-1.66857478201308e-05
2.07927548461585e-05
-2.88912316947622e-05
-6.33715625893346e-05
1.17765528631341e-05
-1.60235941406851e-05
-5.82115286680665e-06
-4.62937901970628e-05
-1.80187887107366e-05
1.70744912857076e-06
-3.68276966416167e-05
-4.45035622257152e-05
-2.34732380429535e-05
-9.45567555379976e-06
-4.13736533858112e-05
-3.72266154354349e-05
-3.26673238724766e-05
-4.80175148631434e-05
-5.19939857591418e-05
-5.73200374546968e-06
-4.36332448397835e-05
-2.73937890671062e-05
-4.05099834608833e-05
-5.10198741234399e-05
-7.35098874527102e-06
-1.82644350055646e-05
-3.04334250589508e-05
-1.7193543154768e-05
-1.05023979868618e-05
-2.20377505421449e-05
-4.13610666616741e-05
-4.54370803360048e-06
-3.08425549225034e-05
-5.63249158519843e-05
-3.34559429842002e-05
-4.94100704327458e-05
-3.52522280808946e-05
-3.34135231385502e-06
-3.41220167080461e-05
-5.35473608494754e-05
-7.80030946198153e-05
-2.39081983647551e-05
-5.95772955221095e-05
-2.70226084286454e-05
-1.89466796670534e-05
-1.0858127502621e-05
5.87379715455483e-07
-1.76999622818668e-05
-7.52385542494672e-06
-1.50302994011004e-05
6.55558769316807e-06
1.84149366594171e-05
-2.19260543549827e-05
-5.09115432114304e-05
-4.01632884315485e-05
-3.84925612455848e-05
-5.56846123705952e-05
-2.81149470766649e-05
-4.69807592173606e-05
-2.38573158626048e-05
-4.51031740260811e-05
-1.80204982239771e-05
-7.84168025458968e-05
-4.92955298400522e-05
-4.21896127814146e-05
-6.92430214122481e-07
-3.24190507775856e-05
-2.3028176533048e-05
-3.4387338139631e-05
-1.51317943749621e-05
-4.45877433533535e-05
-3.83952475964483e-05
-4.17478299415144e-05
-1.89818788291024e-05
-7.46002706721575e-06
-5.25784527163388e-05
-5.98115044546457e-05
-1.7264760838973e-05
-1.94226764901067e-05
-2.24160048913124e-05
1.24974420632406e-06
-8.3188593391849e-06
6.3582784198194e-06
-6.73612675122898e-05
-1.75345118570987e-05
-4.13279101819008e-05
-1.0853887812667e-05
-6.57927476499103e-05
-6.85131219523745e-06
-5.46283728693926e-05
-2.08828972808316e-05
-7.58859210998145e-05
-4.73017577316182e-05
-3.90108154815729e-05
-2.67620779177978e-05
-5.5268736810855e-05
-4.64920049793696e-05
-5.63306805321138e-05
-2.07560264739649e-05
-2.72768768088082e-05
-1.45565669575838e-05
-3.42076938725443e-05
-8.4602477324649e-06
-6.52113458968574e-05
-1.43498112518726e-05
-2.69944646113071e-05
-5.18034020453722e-06
-5.40310728101452e-05
-1.57124263776798e-05
-7.48753370474751e-05
-3.37797951945595e-05
-4.57100842768691e-05
-6.83167373294811e-05
-4.99609366388938e-05
-6.51450544008015e-05
-3.71082535786375e-05
-5.36155695927051e-05
-2.63538341402029e-05
-3.19164642622557e-05
-4.78319570920687e-05
-2.20284028131419e-05
-1.90446340493846e-05
-2.537754755916e-05
-5.63030713284775e-05
-5.19648027276235e-05
-1.79128010498936e-05
1.25519317184793e-05
-4.07826900883915e-05
-7.15872401012536e-05
-1.01779457604785e-05
-3.81208206162712e-05
-2.01698944551238e-05
-5.78101843219723e-05
-3.07571418514264e-05
-1.84032237445641e-05
-1.87959705328706e-05
-3.2779978642548e-05
-3.81522911901578e-05
-2.4718803975233e-05
-2.48947921944079e-05
-1.69412501840026e-05
1.02329465311958e-05
3.16912338293427e-06
1.39278209612313e-05
-2.00161472002206e-05
-5.41367402405581e-05
-4.00235920652014e-05
-3.98401974014887e-05
-1.44051406255861e-05
-4.78674826990705e-05
-4.86723414680601e-05
-6.79591486058722e-05
-6.71107090868042e-05
-2.95383589074018e-05
-5.65806724463887e-05
-5.53707928532033e-05
9.86192657532712e-06
-4.75921962658026e-05
-1.92843561075423e-05
-3.94333247983701e-06
-1.65447545003041e-05
-9.25102107762565e-06
-2.22431102309128e-05
-3.96014496684254e-05
-4.66974431569469e-05
-3.40862024760428e-05
-4.92437526854053e-05
-6.09337461823813e-05
-7.28869907542699e-05
-5.26686775734875e-05
-5.70986685875491e-05
-7.41867860324988e-05
-7.66211847448589e-05
-4.12059751183269e-05
-1.06902758969805e-05
-3.8425907017298e-05
-4.87116917334522e-05
2.34029754311049e-06
1.16374763268364e-05
-1.65767514403114e-06
-5.07284338013512e-05
1.0382173251996e-06
-1.07936268836534e-05
-1.99879706844242e-05
-3.82894864276317e-05
-4.22034110903772e-05
-6.92876916490136e-05
-8.40447107682591e-06
-3.09244730424892e-05
-9.13520336939542e-05
-6.64379493490965e-05
-6.12839137178114e-05
-7.43007205974926e-05
-4.8045711863425e-05
-2.12312135109192e-05
-5.11678876399591e-05
-3.00481686429265e-05
-4.52860918551984e-05
-4.12208586129384e-05
-2.52528388131866e-05
-3.4637226263207e-05
-4.50542987455181e-07
-1.29948777346674e-05
3.12989324693927e-05
-2.20436182587746e-05
-3.37598083346899e-05
-3.51447452347502e-05
-5.56361520371398e-05
-3.94691941377976e-05
-3.61435516457177e-05
-2.68739014435627e-05
-5.29183123978301e-05
-3.45646599033212e-05
-3.45018040104985e-05
-3.72305525627615e-05
-4.0958973798677e-05
-2.09285122492789e-05
-4.92227346337695e-05
-2.1254861277277e-05
-4.12936646488686e-06
-3.94275152678986e-05
-9.6690241748105e-07
-2.44369668969613e-05
2.7340233676031e-05
-3.8317338981508e-05
-2.84110197186837e-05
-6.64658269486828e-05
-3.72860538689313e-05
-6.26665863663156e-05
-4.18885475211269e-05
-5.7649897380044e-05
-3.15873066527706e-05
-8.18962829976258e-05
-5.68562284147879e-05
-5.54718337410947e-05
-4.03054074409098e-05
-4.3370331336383e-05
-2.60471931358172e-05
-3.08910426124009e-06
6.0995947776956e-06
-1.68395016379566e-05
-1.16215634944301e-05
-1.54727894575638e-05
-4.24634481147702e-05
-3.10176865029008e-05
-1.20036619978799e-05
-1.68307673582168e-05
-7.89120403871298e-05
-7.2201294591699e-05
-2.47689702371245e-05
-6.08874820569362e-05
-1.03532095321638e-05
-3.78165918180422e-05
-7.01346462952343e-05
-3.6159202405981e-05
-4.11337805918088e-06
-4.26724332181293e-05
-6.69173927011151e-07
1.72172431156835e-05
-2.71162340402096e-05
-3.81126178541676e-05
-2.53087023122455e-05
-4.26197560578167e-05
-4.65560011113906e-05
-5.41837153483421e-05
-2.04293582012273e-05
-2.51161007792412e-05
-2.04208261524419e-06
-4.69235977927738e-05
-4.23821660997447e-05
-2.03913602081127e-05
-3.54908100670026e-05
-5.67966543298454e-05
-6.45664229658275e-05
-5.35629794006987e-05
-5.69183151862893e-05
-8.32371307661818e-06
-3.63605044853298e-05
4.44522387211763e-05
1.53494748717698e-06
-2.70172801582842e-05
-8.24433216691667e-06
-4.54403136599055e-05
-3.93827243970772e-05
-3.33251829754556e-05
-2.76482593845609e-05
-3.74095280220285e-05
-4.05016511141536e-05
-8.86703629446175e-05
-2.98205180075867e-05
-2.74288070351973e-05
-2.56908312441865e-05
-2.20607371281569e-05
-3.57119957658434e-05
-3.85606842004651e-05
-1.56730146544839e-05
-2.09275929105828e-05
-3.3185641091598e-06
-4.53719525212659e-07
-3.85433999262349e-05
-6.09460707766318e-05
2.64329777691706e-06
-5.58830739739147e-05
-7.69460880661719e-05
-5.4369793794827e-05
-6.08835895696197e-05
-5.96672073323835e-05
-5.7938938775088e-05
-6.14049486913771e-05
-5.84667236033046e-05
-3.93785975587401e-05
-1.36734766361119e-05
-5.28332996207132e-05
-3.80126103820415e-05
-5.0210258126246e-06
-3.81612067210784e-05
-3.0106394345958e-05
-1.99182385574588e-05
-4.49783018012494e-05
-2.9184815267267e-05
-3.09297174516865e-05
1.20731028340645e-05
-4.18261031440229e-05
-3.80397988736999e-05
-2.25522408607729e-05
-2.35735935560296e-05
-5.14387804507225e-06
-6.84959142150836e-05
-5.2198558883463e-05
-7.11836300233442e-05
-4.67556260567634e-05
-3.84998039450136e-05
-3.12984283825631e-05
-3.0179793485982e-05
-4.85743310713678e-05
-2.27784527763496e-05
-1.77917344269991e-05
-1.29810520182313e-05
-2.9830051882155e-05
-2.06849934776851e-05
-5.4370873502727e-05
-2.83817910906251e-05
-2.70111769073501e-05
-4.75331184428456e-05
-6.35151987340109e-05
-2.81120623780121e-05
-3.37986909701575e-05
-1.28982125148354e-05
-3.66668357485499e-05
-5.0368548386369e-05
-2.62882698284263e-05
-4.42421709683636e-05
-4.93063367866885e-05
-3.45151136432152e-05
-3.93518807984159e-05
-2.21590404571832e-05
-1.95405735624482e-05
1.14630867274637e-05
-3.52631681341854e-05
-6.21429651188956e-05
-5.3722277549783e-06
-2.33418553770037e-05
-4.52415424711921e-05
-8.65569527826157e-05
-1.90643535182368e-05
-2.76958314827737e-05
-2.81376708907105e-05
-4.39004692231299e-05
1.14593178463033e-07
-1.4563030049376e-05
-2.28947460314772e-05
-9.43554137961532e-06
-2.03785839677577e-05
2.32162319705331e-06
-1.32187538791337e-05
2.73380957998138e-06
6.0155721222056e-06
-6.65273834765842e-05
-4.77267254868681e-05
-4.00381008551761e-05
-3.66865157133142e-05
-7.58141322442201e-05
-2.28173914628161e-05
-2.52156153670002e-05
-2.05336762406859e-05
-1.72052912032229e-05
2.19407141366154e-05
-5.22025553071661e-05
-1.36945231681296e-05
-1.43567795211545e-06
-2.48844989622317e-05
-2.39601035292719e-05
1.00617542451708e-05
-1.82334024589125e-05
-1.9042799401426e-05
-1.5245256583764e-05
-9.15807224797245e-06
-3.71309739294474e-05
-4.05047890289248e-05
-4.56418853802305e-05
-3.57995803325803e-05
-3.45440280635271e-05
-6.34556614361773e-05
-3.87211087854076e-05
-4.94156660508811e-05
-1.72549109697004e-05
-5.27014035973642e-05
-3.2884137431321e-05
-7.44076351152015e-05
-6.16892948942608e-05
-5.63962123093531e-05
-4.87525480785261e-05
-2.69883674669517e-05
-2.97900364906442e-05
-8.37925576143534e-06
-2.89700925803586e-05
9.16577995526053e-06
-1.81145835927377e-05
-4.43267776276026e-05
-5.83060777347866e-05
-1.82598414533952e-05
-4.43877207901851e-05
-1.82343973287879e-05
-5.46819578317055e-05
-4.01924496772648e-05
-2.36703392904e-05
-9.49699559398596e-06
-1.24961118711362e-05
-4.38329045302003e-05
-3.08486707546529e-05
-8.93546894965862e-06
-1.63428033105936e-05
-4.19459800085604e-05
-4.41398547811706e-05
-4.63372183898202e-05
-1.72731828747514e-06
-3.23155787225446e-06
-2.96760615482947e-05
-4.90437418117274e-05
-1.95232358388311e-05
-5.21394798784373e-05
-2.99056542070639e-05
-4.65400624088857e-05
-5.37121887844029e-05
-1.69214794392907e-05
-1.86781102418424e-05
-4.20028761461083e-05
-2.70531629384778e-05
-4.15439942969169e-05
-2.19645214082743e-05
-4.19971589117727e-05
-3.28238252319841e-05
4.67435867433235e-06
-3.59662499115736e-05
-5.47787192580759e-06
-2.5300619726709e-05
-5.30963081499831e-05
-4.39010296785822e-05
-2.04491527296815e-05
-5.96650953982616e-05
-3.37709085395878e-05
-8.30790114095567e-06
-3.88749642453915e-05
-2.47544803268379e-05
-1.72010553830278e-05
-4.66041764863143e-05
-2.27120813809688e-05
-3.69275267673384e-05
-3.71323765236877e-05
-2.35054711856841e-05
-1.95156217414383e-05
-4.26353309280552e-05
-5.46753990764101e-05
-5.0625570207307e-05
-6.42926287398465e-05
-2.18674949407132e-05
-7.17649444511726e-05
-2.53146083536387e-05
-4.75422444625476e-05
-5.11776059418421e-05
-4.02450281080446e-05
-1.56963934128446e-05
2.46144741842414e-06
-7.4572547162646e-05
-2.99072750456495e-05
-9.88017123216167e-06
-6.51085265849584e-05
-2.92666238206374e-05
-2.99348636198919e-05
-1.90067751715589e-05
-2.94638531880707e-05
-7.50708217198145e-05
-4.82043214459911e-05
-3.35099707645814e-05
-3.37783711647121e-05
-1.27423831122031e-05
-4.5306297100615e-05
-3.70531969496813e-06
-3.40692129637816e-05
-1.55523588531242e-05
-1.58743442835176e-06
-7.42275205488691e-06
-1.18823709786518e-05
-8.64369062733555e-06
-2.03831228627581e-05
-2.04967435467592e-05
-2.86090613511019e-05
-4.56814111076413e-05
-2.02263773416975e-05
7.47155823706002e-06
5.41256367015387e-06
-3.64083658269254e-05
-2.97001624125513e-06
-5.44246383136694e-05
-2.42221002718325e-05
-4.70964073939836e-05
-4.57685169377789e-05
-6.32522306910479e-06
-4.11263345717817e-05
-3.1532319189752e-05
-5.0124429308464e-05
-2.79702865920535e-05
-4.26897440747167e-05
-1.41727500640884e-05
4.07324201651248e-07
-2.16743492744399e-05
-2.9123164891729e-05
-1.97537786307599e-05
-5.81323377755738e-05
-1.7793582493814e-05
-2.81201091535113e-05
-6.72942580017403e-05
-6.91399707974174e-05
-5.58835615792592e-05
-5.61582290313055e-05
-2.40713434878108e-05
-3.8156335566359e-05
-3.76307862479883e-05
-4.87153989849708e-05
-2.85522396581047e-05
-6.49999757516448e-05
-4.93249620742799e-05
-2.23485236970686e-05
-2.91949451118207e-05
-3.01788518035444e-05
-5.29268486995894e-06
-1.1279819634494e-05
6.04303388386177e-07
-4.81681240277207e-05
-2.30020039547375e-05
-4.92146367981672e-05
-5.23953127127033e-05
-2.54164066869405e-05
-1.65683401906567e-05
-3.00553022046946e-05
-7.32049604442998e-05
-7.29842712836685e-05
-6.39842882376502e-05
-6.29683947169067e-05
-6.02434065650035e-05
-3.70114755171617e-05
-9.44760211630413e-06
-6.02592714356407e-05
-2.2395942711159e-05
-1.07394085434519e-05
-4.67232738771019e-05
-4.0732897728497e-05
-3.48166474389629e-05
-2.43146840395889e-05
8.93365867926234e-06
-5.68277844346345e-05
-3.79475855604545e-05
-1.67909670657578e-05
-4.44076468160109e-05
-4.53439766045625e-05
-5.69684699202932e-05
-1.51482152158507e-05
-3.64656032397661e-05
-3.6008753595503e-05
-1.78110899742797e-05
-8.70668945313415e-07
-3.66826236944349e-05
-3.43742256216874e-05
-3.20488836105904e-05
-2.77671520748404e-05
-4.36967447664246e-05
-4.57643416474661e-06
-2.57767474647055e-05
-1.62976982072447e-05
-1.54124211035695e-05
-2.60794216998521e-05
-4.81722978411055e-05
-5.51308484899681e-05
-5.16079393542767e-05
-4.6652848777559e-05
-4.98922959679238e-05
-4.68774202620613e-05
-2.85849489855158e-05
-3.04393007715069e-05
-3.9958050700551e-05
-3.74548400088973e-05
-2.5858405303773e-05
-1.61791656995223e-05
-2.60729252556087e-05
-3.30417116360213e-05
-6.77170113635395e-06
-7.2858994617584e-06
-3.88202338634397e-05
-1.5843368160676e-05
-2.87200125256159e-05
-4.73755007943755e-05
-5.38410114096897e-05
-4.87480478998502e-05
-2.61278572348873e-05
-5.41527159858926e-05
-5.90244322862222e-05
-4.27685064032134e-05
-2.49714978033451e-05
-8.55298148371485e-06
-3.85063104889196e-05
-3.46100531635569e-05
-3.21183786493158e-05
-3.69053371699049e-05
-2.74188202334885e-05
1.36809239215783e-05
-1.86315970268985e-05
-5.38402065465526e-05
-3.54423908052394e-05
-1.5210251204061e-05
-5.40628611327031e-05
-6.21507346695727e-05
-2.62325222218269e-05
-3.53676387847455e-05
-2.44626884021696e-05
-6.16714557527562e-05
-5.22639316041765e-05
-4.45375585140191e-05
-3.70153764183938e-05
-2.67110685054962e-05
-4.25994142957818e-05
1.48854122494343e-05
-3.29290753462101e-05
-5.32513646826053e-05
-4.06314194418708e-05
-2.73817969600028e-05
-1.16532370457342e-05
-6.56761195617736e-05
-1.73695754370121e-05
-2.27389145495673e-05
-1.99751077272879e-05
-3.95318030214095e-05
-1.56358847860851e-05
-3.3136775128397e-05
-2.34859855985972e-05
-3.03661681189816e-05
-5.52751485136096e-05
-3.5890378777699e-05
-3.7277637090651e-05
1.25050011688667e-05
-6.31337004824753e-06
-7.41507648488663e-05
-4.1814416888422e-05
-1.68815321385718e-05
-2.22992300270633e-05
-6.69407551155578e-05
-5.55842662812032e-05
-6.10280104195031e-05
-1.78034205855111e-05
-9.44313176432981e-06
-1.30998644633853e-06
-1.40847616497762e-06
-2.76414863831976e-05
-1.22954001662022e-05
-5.00683027206959e-06
6.55995339666664e-06
-3.56475719829058e-05
-7.60416985550205e-05
-9.13425474959178e-06
-1.52633537529258e-05
-1.8055166050519e-05
-6.08873643116318e-05
-4.40138537631308e-05
1.11318440744675e-05
-6.33474898855113e-05
-7.4098709394978e-06
-4.82625908428459e-05
-1.95466870619202e-05
-3.82819945793523e-05
-2.11174922478355e-05
1.68063386126529e-06
-3.35090920860047e-05
-3.2684724281511e-05
-3.16714411264071e-05
-3.62952788665639e-05
-5.42435889648913e-05
-2.38762348417468e-05
-2.29719631325277e-05
-6.68348460724702e-05
-2.82091491796643e-05
-3.883758188658e-05
-5.47554573000418e-05
-2.92622965492858e-05
-5.80666204383702e-05
-3.56669775057952e-05
-5.30264355717282e-05
-5.19531391990162e-05
-1.62525073953061e-05
-2.37757691895399e-05
-3.60241677219771e-05
-5.60183139246441e-05
-5.79980965592041e-05
-4.81290151838472e-05
-5.81762200405586e-05
-2.99389332770686e-05
-1.74154208494725e-05
-3.80265054663745e-05
-1.62228662871502e-05
-2.73012246048887e-05
1.99480620725151e-05
-3.78221069313638e-05
-1.01403038662466e-05
-5.08182249023675e-05
-2.7987062579768e-05
-8.71814327735595e-06
-2.01483632185802e-05
-3.06568091261884e-05
-5.19138387422298e-05
-2.87902528314082e-05
-5.72615231809851e-05
-2.70728164397345e-05
-2.92229351858721e-05
-4.36665124931212e-05
-4.28451513529311e-05
-2.8948635185045e-05
-3.75084010046399e-05
-5.46898737882093e-05
-5.79024486896228e-05
5.22956615074182e-06
-8.76472559259213e-05
-2.05635395740387e-05
-9.25487884605494e-05
-8.11640417857891e-06
-4.92858096995048e-05
-3.37592671733822e-05
-3.03216642612932e-05
-2.98559814791191e-05
-1.84425675071597e-05
-1.71662080754403e-05
-2.04915601891453e-05
-2.28614409368281e-05
-3.11063109483698e-05
-2.51216867012502e-05
-2.75375583447906e-05
-4.22353581310627e-05
-5.41498924085185e-05
-4.93818498262045e-05
-8.80240531663443e-05
-1.02773420601869e-05
-4.56566385035237e-05
-7.35558163421058e-06
-1.26978106767348e-05
-3.03684853886189e-05
7.62954972915031e-06
4.99009248562744e-07
-2.03688071968247e-05
-4.66238458911775e-05
-3.45269171592823e-05
-3.4283425545074e-05
-1.33895394341494e-05
-2.20633781153234e-05
-2.94416301555593e-05
-4.30584470098526e-05
-6.81878996010603e-05
-3.4483922249195e-05
-4.52339034257508e-05
-4.56897113807147e-05
-4.90821206562557e-05
-2.11794119781527e-05
-6.12903142478276e-05
-3.37016032765828e-05
-4.77368232180332e-05
-1.57368493386027e-05
-3.70299595560211e-05
2.18631798995588e-05
-3.50556114948261e-05
-4.89630787284744e-05
-1.41289001500235e-05
-2.97016321861466e-05
-2.21168837338775e-05
-5.63933740970936e-05
-2.83257632703076e-05
-6.39970708664536e-05
-3.96971787199464e-05
-5.75029266145667e-05
-6.44966668600787e-05
-4.2268535561028e-05
-3.83951002596361e-05
-9.01937943229211e-06
-2.80744632177776e-05
-6.7940045205585e-05
-2.68289576635752e-05
-2.18716056255001e-05
-1.08348080057897e-06
-3.37245131900276e-05
-2.53742839695988e-05
-4.64351398110413e-05
-3.20837041609796e-05
-4.8180125527545e-06
-2.31453680503509e-07
-4.57577763938213e-05
-1.41379350164029e-05
-1.44836032228388e-05
-2.23327052076161e-05
-4.95543220463658e-05
-3.62023622278133e-05
-3.09081253723999e-05
-2.39852788197754e-05
-3.58114638706495e-05
-6.92679588614665e-05
-4.00741857351399e-05
-4.20312764101892e-05
-4.07482444808447e-05
-3.58089906993841e-05
-4.65892579660343e-05
-1.10804581374669e-05
-1.22456215140957e-05
-4.96226367718274e-05
-5.43765571337021e-05
-2.82537363397748e-05
-2.55000981377818e-05
-3.08138816188307e-05
-3.18717541404756e-05
-2.96995704328294e-05
-4.90503435513972e-05
-4.14421538009714e-05
-1.51528107452809e-05
-9.29283727412171e-06
-3.78673421766357e-05
-2.78588679777371e-05
-2.0597046680075e-05
-8.67084972451716e-05
-2.10353460944712e-05
-1.42212333677875e-05
-3.11801351036372e-05
-1.36894295972076e-06
2.04747576963938e-06
-5.15847085774987e-05
-2.04669115268261e-05
1.35780840356042e-05
-4.65090395883695e-05
-2.13730183149261e-05
-6.4051632331978e-06
-7.46960662647454e-05
-5.87699327017707e-05
-3.46069307815018e-05
-2.87057585618073e-05
-6.68525763995335e-05
-2.11561265921075e-05
-3.27373093560018e-06
-1.55528868414264e-05
-7.34086911979333e-08
-5.62121045634824e-06
-4.01993356977773e-05
3.85942635622313e-07
-4.2933977512831e-05
-4.71302083682492e-06
-2.24868133499787e-05
-1.5834187409075e-05
-1.70207731815989e-05
-6.99791539195971e-05
-4.05025420009782e-05
-5.79904239552003e-05
-5.6901559010163e-05
-3.99241170036293e-05
-3.50776419224821e-05
-8.7557928680682e-05
-6.50970672337962e-05
-4.81916828918364e-05
-4.06117930572424e-05
-4.25487368371675e-05
-1.54305076274369e-05
-4.43342044271973e-05
5.81444283069638e-06
-4.3558697373598e-05
-2.21110093045623e-05
-3.48797060623449e-05
-3.85537887103056e-05
-6.26306902466911e-05
-4.25822630853977e-05
-6.19962481954875e-05
-6.06899115032421e-05
-6.89536158755314e-06
-1.96065743087412e-05
-4.6391777631476e-05
-3.16975189698113e-05
-2.6059775093549e-05
-2.18032712825898e-05
-4.65056088669292e-05
-1.95945265705994e-05
-1.69844698514642e-05
-2.8183578495556e-06
2.79216237294637e-05
-4.60573504616049e-05
-3.42371621415274e-05
-3.00895881582425e-05
-2.7325514008248e-05
-2.96142428618847e-05
-1.64831622894955e-05
-9.6817688208769e-06
-7.38393719093888e-05
-3.54421360100518e-05
-5.63402494775053e-05
-3.14673390639481e-05
-7.47874711474807e-05
-6.42301674658986e-07
-4.46140736210888e-05
-3.43579140435032e-05
-5.90013848170167e-05
3.60727193589366e-06
3.04403224672095e-06
-2.36732046046917e-05
-1.38638708301474e-05
2.63324218064872e-05
-3.56135358114106e-05
-5.56447231929057e-05
-3.39834755779281e-05
-6.2317413187522e-05
-5.60426015223477e-05
-2.59626652672239e-05
-3.82972965738073e-05
-5.61499143463111e-06
-2.93580848941315e-05
-5.10381699857077e-05
-3.52510142066365e-05
-2.76541050832198e-05
-1.28410985243212e-05
-1.47893149695044e-05
3.43310945247235e-06
-2.07747755458987e-05
-5.30856125397913e-05
1.36345804127698e-05
-2.39976526313532e-05
-2.96898318751253e-05
-4.98747615519937e-05
-3.54607419809401e-05
-3.31566695071229e-05
-2.31198514135214e-05
-5.26400910392622e-05
-4.35085672577677e-05
-2.57930777161488e-05
-2.99613452769718e-05
-1.20329288962718e-05
-1.38117449066041e-05
-1.92511882889455e-05
-1.971549784317e-05
-3.87594632870327e-05
3.32990424966888e-06
-7.66206468769358e-06
-4.79053971774165e-05
-6.75266239898995e-05
3.74857993852317e-06
-1.80126689602272e-05
-2.90180693083257e-05
-4.52868799332704e-05
-3.70563899559531e-05
-4.12747844599702e-05
-5.80665547711032e-05
-2.14381938498544e-05
-4.87245505049781e-05
-4.76675322148582e-05
-3.25690451263519e-05
-4.74798603745005e-05
1.19690837914162e-05
3.30241261395368e-07
-1.14762092570274e-05
1.00488058716703e-06
-1.88523052223301e-05
-1.41776998770579e-07
-2.15364351743263e-05
-3.30647825694011e-05
-1.75950735626267e-05
-1.48492629115741e-05
-2.77729470731219e-05
-4.93509384707715e-05
-1.99617323226848e-05
-5.8618951719545e-05
8.58810159042281e-07
-4.53575774301909e-05
-5.25340566645281e-05
-1.44274387005853e-05
2.78231749053429e-05
-4.55968117271657e-05
-3.25081612112155e-05
-1.02686112247554e-05
-3.5326502053641e-05
9.88216644655592e-06
-2.20805781366328e-05
-4.00942230731275e-05
-4.83862889255649e-05
-2.7645472027796e-05
-3.3236004771477e-05
-9.10716603645232e-06
-2.04721645582532e-05
-3.55059990630111e-05
-1.17199879963386e-05
-4.63719331202823e-05
1.52886977880921e-05
-3.06503192109907e-05
-5.0624474479972e-05
-1.57935193505611e-05
-4.18789187705664e-05
-4.84972676605803e-05
-2.04060228196011e-05
-4.486363300875e-05
-2.19140810267087e-05
-5.61832487705761e-05
-1.22546981548188e-06
-2.06740238206071e-05
-3.70585382467094e-05
-3.24110975934327e-05
-2.90164838152925e-05
-9.66886646954195e-05
-4.01768585341542e-05
-3.91985426060188e-05
-4.49568324218657e-05
-2.29328220201935e-05
-3.93478229189098e-05
-4.6946754972686e-05
-4.49761903824098e-05
-2.33039216695407e-05
-4.55720165339658e-05
1.61940680200561e-07
-5.78346945724057e-05
-6.00588163989667e-06
-2.72124960802311e-05
-5.15056600864569e-05
-1.36420534096122e-05
-3.18107751479786e-05
-3.81224296582686e-05
-2.4268781197057e-05
-6.43020940082878e-05
-5.52704059875788e-05
-4.56873102518193e-05
-1.96455890481575e-05
-4.73140618777071e-05
-3.40495996926804e-05
-4.6814949569235e-06
-5.61630598351685e-05
-2.89798171393283e-05
-1.78860761513547e-05
-6.5306876653325e-05
-6.04646224972812e-05
-3.4121025109492e-05
-5.64679995067241e-05
-2.1405890105592e-05
-7.99049950618827e-05
-1.88665086359304e-05
-2.1637611564305e-05
-3.19510396564108e-05
-4.3225759399175e-05
-3.61817601402712e-05
-6.4281707380946e-05
-1.72689518657728e-05
-3.95850051709888e-05
-5.66598555522157e-05
-4.65224124081951e-05
-3.69223049570535e-05
-2.96415136583023e-05
-5.71461332876348e-06
-4.81260791794869e-06
-2.25666745985875e-05
-7.51784206063429e-06
-4.28081482167262e-05
-5.49564461406322e-05
-5.15675013160441e-05
-2.91269155814538e-05
-7.78088581568138e-05
-4.4723922869958e-05
-6.67106054909252e-05
-4.01592944144434e-05
-2.85209873297846e-05
-4.31558410796463e-05
-3.62776077830971e-05
-2.5229577676081e-05
-5.17490443978294e-05
-6.0592671425584e-05
-1.31751485967258e-05
-6.33099873720406e-05
-2.67986423445702e-05
-1.10205015356829e-05
-1.09921125097136e-05
-4.64037271037666e-05
-1.78118026084814e-05
-1.76795631693358e-05
-2.56612498165561e-05
8.4296545681112e-06
-2.30255289413895e-05
-6.58887645417997e-05
-4.3973114182071e-05
-4.06972001423739e-05
-1.28815270686748e-05
-3.35352124971169e-05
-7.41452319456094e-05
-2.56872125365501e-05
-4.09142918725083e-05
-1.19721485009859e-05
-2.48095750864934e-05
-3.70558969541615e-05
-1.5522616134939e-05
1.0106952308987e-05
-6.1690121274593e-05
-1.1939860979509e-05
-1.53005074345461e-05
-5.08777635278799e-05
-6.82829938090338e-06
-3.28333239464282e-05
-2.45997539714645e-05
-3.15604010376524e-05
-3.39373551030925e-05
-4.6203986770611e-05
-3.59417937568833e-05
-4.10215175256344e-05
-5.01660895138211e-05
-3.96890903940272e-05
-1.53634792738456e-05
-1.4352666335688e-05
-1.52842408677708e-05
-1.4578485327556e-05
-1.6522115241579e-05
-2.61963685355776e-05
-1.47086494810681e-05
-3.43584061148361e-05
-5.54987181219034e-05
-5.15665965104384e-05
-5.5456035056842e-05
-6.01327950266997e-05
-1.29688306119027e-05
-1.29758237290987e-05
-2.88877426684278e-05
-2.18626968915775e-05
-3.9719747954178e-05
-3.59282804906737e-05
-2.43869370773178e-05
1.62473308770038e-05
-2.09609907105738e-05
-3.43788364894834e-05
-1.71088622070145e-05
-3.03343861866743e-05
-3.5460275635796e-05
-3.58158315172349e-05
-2.58537044251555e-05
-4.21272146002413e-05
-5.73140433844367e-05
-2.37434765275438e-05
-3.48566881589049e-05
-5.50751810412509e-05
-2.10016617601677e-05
-5.66344692856163e-05
-2.2041500390809e-05
-3.31470190667133e-05
-3.06416368089671e-05
-4.97420184936985e-05
-2.99336570601575e-05
-6.6515821386766e-06
-1.68381532368832e-05
-2.52156090564455e-05
-4.60927280547395e-05
1.02220963629002e-05
-3.29130117341408e-05
-5.04695734353594e-05
-2.0440307809381e-05
-3.85723769087357e-05
-5.19803023531297e-05
-6.59150058442687e-05
-1.71128179726684e-05
-3.13404347913527e-05
-5.14921563194198e-05
-3.46156755392019e-05
-5.38729566688898e-05
-3.91918892119225e-05
-1.17075911151878e-05
3.39363031753e-05
-1.25473069953128e-05
-3.86228293541435e-05
-3.65788517444439e-05
-2.08816601264327e-05
-4.06316284978328e-05
-1.05834738432114e-05
-6.38957897662955e-05
-4.16173485131532e-05
-5.04038801390397e-05
-2.88030001565302e-05
-5.17843156469697e-05
-3.26238145890167e-05
-2.58912493905183e-05
-4.18461909862284e-05
-5.88203398272026e-05
-5.68180216107151e-06
-3.97751963906701e-05
-5.30467018178668e-05
-4.47999897081979e-05
-3.64120917767739e-06
-1.41323082523473e-05
-4.40680711243367e-05
-1.59754294523509e-05
-2.59348428492141e-05
1.9004843370777e-05
-3.84308827665036e-05
-3.33747448599216e-05
-3.3882801333115e-05
-3.72993847190285e-05
-4.27382437609615e-05
-4.91493399414922e-05
-5.10117169471481e-05
-6.22307628152001e-05
-1.42940580117396e-05
-6.62055453829404e-05
-5.58622567425984e-06
-2.80763548069557e-05
-4.88097054609806e-05
-1.25004122071161e-05
-2.10107542569371e-05
-4.96561205680091e-05
-3.61798943452673e-05
-2.19561283561512e-05
-4.76735584480407e-05
-1.626791649826e-05
-1.25601273049449e-05
-2.27206257869579e-05
-3.87428392102528e-05
-4.64794159877375e-06
-5.85194621981007e-05
-4.18283813062508e-05
-3.17135241424352e-05
-1.89726130490252e-05
-4.27686204337506e-05
-4.07394233060352e-05
-5.41559602181293e-05
-2.25864471247749e-05
-8.5037621767478e-06
-4.75685328875921e-05
-4.66360751463863e-05
-4.92769538526251e-06
-3.30428436644976e-05
-2.87700092774667e-05
-3.22795394970051e-05
-1.16982190401755e-05
-6.23083221577239e-05
-9.57651058319375e-06
-6.89147781097389e-05
-6.79638240312232e-05
-1.48113987694644e-05
-2.6395418416543e-05
-2.59192239048217e-05
-2.50779677462088e-05
-4.75571940705633e-06
-4.04670076557896e-05
-3.01772638799705e-05
-3.51467437480686e-05
-1.82798921999841e-05
1.73574998489347e-08
-2.70586990403456e-05
-4.01183267308462e-05
-3.1148163879166e-05
-2.91000068369246e-05
-1.76959022279036e-05
-3.96648246589365e-05
-6.25782922417836e-05
-3.48038264070923e-05
-6.02677545745487e-05
-4.4042720895493e-05
-4.21619637686668e-05
-7.13953634241577e-05
-4.44376399375879e-05
-2.74959660347506e-05
-2.53510737743465e-05
-3.43067931074051e-05
-3.65938118487086e-05
-1.49591858937319e-05
-4.76718597545688e-05
-1.96906352505013e-05
-4.90542013663544e-05
-4.32682803387099e-05
-1.43456586404582e-05
-6.22930660285471e-05
-3.5005538865659e-05
-6.21202800792201e-05
-1.49816888203872e-05
-3.82892670918351e-05
-4.56788339629307e-05
-3.81601001616483e-05
-3.78461599618598e-05
-3.33686202903169e-05
-1.32438602336872e-05
6.89016922574928e-06
-2.3636827530943e-05
-2.04595905751811e-05
-1.85944002790167e-05
-5.97122849780625e-05
-3.51913336753837e-05
-6.6812068352463e-05
-6.55338443948846e-05
-2.90231840067766e-05
-3.54135645718368e-05
-2.21461806983815e-05
-7.53210745604415e-05
-2.43222685354824e-05
-3.05764668124861e-05
-2.2198652643681e-05
-5.3461246476803e-05
-5.73323070977668e-05
-2.21279140591007e-05
-1.12526041654849e-05
-3.88418819996576e-05
-2.67186455420421e-05
-3.86343583109312e-05
-5.07671191336367e-05
-1.97275155817505e-05
-2.17964872163835e-05
-3.68509930575614e-05
-3.14601724047753e-05
-4.30120753190238e-05
-4.63576719257818e-05
-3.36466586702746e-05
-4.89463277643937e-05
-7.08563959487294e-05
-5.08040611760847e-05
-7.52689771188499e-07
-8.81837619852763e-06
-4.05129508878901e-05
-7.014931518878e-05
-2.27476389744943e-05
-3.3824505707949e-05
-1.37422056287487e-05
-5.02143578997319e-05
-3.61652415543837e-05
-4.69048190005536e-05
-6.36809038847507e-06
1.80666880042413e-06
-4.90886899315112e-05
-1.52153859069609e-05
-4.57617470273984e-05
-3.09665838148398e-05
-4.32700349407797e-06
-2.7635625122084e-05
-3.8521056939168e-05
-3.07260782837425e-05
-4.48413884510152e-05
-6.94611329520672e-05
-2.51543484183564e-05
-5.5353932353751e-05
-5.26609055992067e-05
-2.44102170266307e-05
-2.86415508064052e-05
-2.9301609734585e-05
-2.25485657409635e-05
-4.05476708865204e-05
-3.7856561207068e-05
-4.69972037985377e-05
-3.36278632717601e-05
-2.68489655126065e-05
-5.10747795943154e-05
-1.08784362194349e-05
-3.5708024206959e-05
-3.88448605147912e-05
-6.02068688943599e-05
-4.38321202751953e-06
-4.98054497558911e-05
-2.3934492189632e-05
-4.20443165624352e-05
-2.29796172419719e-05
-3.74179815968294e-05
-4.17542196146225e-05
-1.81099289419067e-05
-2.26749423462104e-05
-3.82548749799355e-05
-6.79876475941239e-05
-6.00106064523682e-05
-4.60913394346885e-05
-4.46944283863012e-05
-7.4789356534888e-05
-4.51997767582095e-06
-2.9708889609704e-05
-6.60119531376271e-05
-2.47029564685467e-05
9.57529850961609e-06
-1.14742136551452e-05
-4.11405581770204e-05
-2.50382928994542e-05
-1.81141031830551e-05
-4.37722521996345e-05
-2.79730307739517e-05
-2.6929286715842e-05
-3.98943462777994e-05
-6.84467059308905e-06
-4.40529363846427e-05
-2.63634899593812e-05
-1.04779654343813e-05
-5.02816162985444e-06
-2.55465629866669e-05
-4.86799500937589e-05
-4.32028251392677e-05
-2.36758664163475e-05
-7.19552756184312e-05
-2.56558355415855e-05
-0.000109189952381529
-1.80171704086094e-05
-1.61254373058226e-06
-2.51226042731949e-05
-9.49239528855218e-06
-5.0728714119097e-05
-2.27397149514972e-05
-4.03887326347703e-05
-2.79684745938425e-05
-3.16046609407053e-05
-2.62779805422159e-05
-1.78578247873227e-05
-1.81671020483518e-05
-2.26977539661782e-05
-2.7409484351067e-05
-4.45175045242248e-05
-7.36486128794224e-05
-3.95805627586857e-05
-4.44162462206353e-05
-5.58061832737526e-05
-2.15536445447431e-05
-1.81542721273146e-05
-2.01690966518488e-05
-1.9981409769344e-05
-7.84629969498746e-05
1.17557273851343e-06
-7.67377779245348e-06
-4.37193374545811e-05
-3.85385921812656e-05
-2.8130543678285e-05
-3.31634476407199e-05
-4.88431256965735e-05
-4.08564092951991e-05
-2.92901132427947e-05
-3.93623165579654e-05
-3.1989705820468e-05
-6.29554087173569e-05
-1.3780282839693e-05
-1.85039905353775e-05
-3.28404070043244e-05
-5.77540413445839e-06
-2.03333342357186e-05
-5.10199719646794e-05
-1.50441720975576e-05
-9.66165939324805e-06
-3.06197455530696e-05
-1.62157379083458e-05
-2.13290122431279e-05
-3.79546893688707e-05
-3.48764172763604e-05
-3.50047596124809e-05
-6.63462985132641e-05
-1.90334099000536e-05
-4.46132240493636e-05
-3.20145295509446e-05
-3.28871028237891e-05
-3.66847709514884e-05
-1.3838329899853e-05
-6.03162788653821e-05
-9.12629611100672e-06
-2.26788134678435e-05
-1.41521204040788e-05
-3.2052820031141e-05
6.66727879144772e-06
-3.72394980855795e-05
-3.36861502417506e-05
-2.08405410773699e-05
-5.99988358564354e-05
-2.72637697337269e-05
-7.89666487668943e-06
-1.9516417279378e-05
-6.80037166736367e-05
-4.59557559875328e-05
-7.78794451305686e-06
-3.87865635586919e-05
-2.93879143835212e-05
-3.51521137288761e-05
-3.19060889200995e-05
-4.17782023902295e-05
-5.0277719564429e-05
-5.68821497285325e-05
-4.83159834802797e-05
1.22035781805803e-06
-2.60310437653658e-05
-8.4522509865499e-05
6.39409548492527e-06
-7.9487616034582e-05
-2.56506524361777e-05
-1.74307849625032e-05
-2.67247064477727e-05
-2.96688923550686e-05
-5.67729117716439e-05
-2.70454291960999e-05
-4.77189529675381e-05
-2.50924743410623e-05
-2.16167172053874e-05
-3.99543677909374e-05
-4.15280520454225e-05
-5.44052120152551e-05
-2.43090544400963e-05
-2.48841131341182e-05
-4.70670723643984e-05
-4.51585358787388e-05
-1.70716891115638e-05
-1.1052699435893e-05
-4.60655498428562e-06
-3.03966419952294e-05
-2.79416788810823e-05
-2.20602552333544e-05
-1.24803768661444e-05
-7.73545243592639e-05
-4.94519085479847e-05
-2.77527278478477e-05
-1.83559238117903e-05
-3.6330809996657e-05
-3.40661920168323e-05
-7.63542962733026e-06
-1.94654929202117e-05
-6.26598068813752e-06
-6.353630628408e-05
-4.8612192030165e-06
-4.62006276880601e-05
-3.55232986075862e-05
-9.46873821597008e-05
-6.35283033169898e-05
-1.10166614010885e-05
-5.13330924512073e-05
-3.04632335330859e-05
-2.35624760836487e-05
-2.1850192903665e-05
-3.90756621931963e-05
-3.62484381417293e-05
-1.07687449410356e-05
-1.62928035077925e-05
-2.03112710188157e-05
-1.30792325832167e-05
-4.68811245608759e-06
-2.91510228830836e-05
-1.68335625795622e-06
-2.81546871651764e-05
-2.77874690320634e-05
-5.86077097746478e-05
-6.64486054054238e-05
-4.29067952676341e-05
-2.12826165605494e-05
-2.15959568333231e-05
-2.77268588190133e-05
9.01807116130881e-06
-2.11372832910669e-05
-3.38038114787426e-05
-2.33506292470905e-05
-5.68017998837937e-05
-4.87831084361396e-05
-1.22726459095594e-05
-3.46478621076446e-05
1.10172924000812e-05
-3.85554650093314e-05
-2.58941923825101e-05
-4.74387602127329e-05
-6.04084138026297e-05
-9.35791342562341e-06
-3.42428369976894e-05
-3.71021973440125e-05
-1.68605970847038e-05
-2.32640980505446e-05
-5.58364863145065e-05
-6.9652348670269e-05
-2.30305583396689e-05
-2.04790437561858e-05
-6.74059331663164e-05
-4.63422850424807e-05
-2.97412125810396e-05
-2.23897856448931e-05
-4.7796098162075e-05
-7.76420567719239e-06
-1.85505890881057e-05
-4.73146457673152e-05
-2.71541494756568e-05
-4.82132338678942e-05
-3.63480624881106e-05
-5.03227444910353e-05
-3.56026882120234e-05
-1.17459824098169e-05
-3.50785210307713e-05
-5.37167595476716e-05
-1.88676445592116e-05
-2.48745802065774e-05
-3.40047569523689e-05
-4.05649060633553e-05
-3.39345231001419e-05
-4.56617936630721e-05
-4.42518358498726e-05
-1.76389699057204e-05
-5.21397820508485e-05
-4.22977064694764e-05
-4.63443162876154e-05
-3.46630478708959e-05
-1.83116222479668e-05
-3.70196280913279e-05
-3.90013542979298e-05
1.21016687338373e-05
-8.87568616111923e-06
-1.81857084361944e-05
-8.45516921934456e-06
-3.15777900294223e-05
-5.24308360493331e-06
-3.0745743103562e-05
-3.27612943673645e-05
-3.22990261949921e-05
-4.19620970752624e-05
-2.7668174318825e-05
-3.63850572869958e-05
-6.22515783091386e-05
-2.20116916647831e-05
-4.6785919064024e-05
-1.92611248977137e-05
-4.15979979553327e-05
-2.83855484287565e-05
-6.76828235798411e-06
-1.39969439078974e-05
-1.10329917245264e-05
1.79096556652553e-06
-5.45115029326623e-06
-1.00523191799903e-05
-3.90726735089267e-05
-3.89745699832989e-05
-4.49839914739583e-05
-6.55405389371727e-05
-2.26432512556901e-05
-3.73326405996002e-05
-2.07786749998213e-05
-1.88332148644066e-05
-4.55890470273124e-05
-4.59231776248091e-05
-2.99179551151311e-05
-3.7648586045716e-05
-4.44331756765502e-05
-3.53711262512367e-05
-3.3112407208728e-05
-3.11100059876038e-05
-3.24554392416544e-05
-3.29844036298487e-05
-2.30687949400362e-05
-3.31025989528957e-05
-5.14551005719826e-05
-6.56723826874205e-05
3.45348517299513e-06
-5.8777621833437e-05
-3.9303948933555e-05
-3.45951664874221e-05
-5.51483671700768e-06
-5.19807722330118e-05
-4.43188088995508e-05
2.58990700954306e-05
-4.57933623479874e-06
-1.20126898012274e-05
-1.59332880802816e-05
-2.8553183669253e-05
-2.65674356192719e-05
-4.95278626930328e-06
-4.36491608877245e-05
-1.42189502933505e-05
-3.32755448165343e-05
-3.51406161579398e-05
-3.8756142420213e-05
-6.54884154752852e-05
-3.09809387578875e-05
-7.2478010817909e-05
-4.97524024806748e-05
-4.21579902290015e-05
5.37930045089475e-06
-1.80943290716994e-06
-7.23040091130865e-05
-2.86727215140948e-05
-6.73283204106771e-05
-2.99805518780254e-05
-6.7858594428537e-05
-2.67918103871297e-05
-1.67673790850377e-05
-2.81590550928781e-05
-2.8192082206881e-05
-3.49108073172267e-05
-6.30478923136125e-05
-4.24768440220031e-05
-4.79798852470862e-05
-4.15459819151359e-05
-1.50294545471499e-05
-3.58156791802611e-05
-3.37265210609804e-05
-4.26021185582029e-05
-6.76842273649223e-05
-2.12352792526588e-05
-2.45178370663894e-05
-1.62496286883507e-05
-5.55420135211591e-05
-4.51981359132802e-05
-5.12057725230058e-05
-3.90696998047975e-05
-2.27178756868515e-05
-6.77067634413365e-06
-3.80638737662261e-05
-6.1962506186715e-06
-2.45140742914707e-05
3.55970076674927e-06
-3.51819039660039e-05
-6.17251812008109e-05
-4.02205001535868e-05
-4.84129007908198e-05
-2.21722579743431e-05
-2.51680981921065e-05
-2.71433673182684e-05
-2.14067175594364e-05
-4.56577020068921e-05
-4.82695455703772e-05
-3.95624141038199e-05
-4.83891585505118e-05
-2.10942257026479e-05
-3.66358227320578e-05
-2.89776217701482e-05
-2.84247786960888e-05
-1.1630021637527e-05
-2.64971011192077e-05
-3.45187796967013e-05
-1.29401498997691e-05
-4.34296516745394e-05
2.51046763629939e-06
-1.42652854400575e-05
-3.85763811817908e-05
1.89407189218142e-06
-7.74119503462216e-06
-4.29750627879471e-05
-5.45721639276243e-05
-3.47550498393623e-05
-3.46715187356376e-05
-2.58333907880681e-05
-4.09798258200461e-05
-2.17719046210866e-05
-2.67180416192128e-05
-5.63814706852093e-05
2.97611001404368e-05
-2.83667827062029e-05
-2.5306062275257e-05
-3.08084439344521e-05
-5.16408884339778e-05
-3.88420897175014e-05
-1.22147671553864e-05
-3.26905912059738e-05
-3.46054628756244e-05
-1.95036630361591e-05
-7.37543210244402e-05
-2.20971364510007e-05
-4.18660252573162e-05
-5.26592148728128e-05
-1.9831618580622e-05
-1.23286134063281e-05
-3.4990882169801e-05
2.56304865270636e-06
-4.50990774995803e-05
-3.20372750249251e-05
-5.46851425291901e-05
-1.7590186014264e-05
-6.13075026725122e-05
-5.13003954089785e-05
-1.87301565906021e-05
-5.84046377013759e-05
-5.16682421087664e-05
-4.35044970173727e-05
-3.73681795576351e-05
-3.06332135876243e-05
-3.73919250966791e-05
-1.4141767915408e-05
2.19468402428288e-05
-6.05934752740049e-06
-3.06943523911607e-05
-2.38402688454287e-05
-4.72974829736765e-05
-5.08372720853586e-05
-3.45045249938263e-05
-5.00326462955748e-05
-9.78157118007726e-05
-4.06996160482748e-05
-1.19169859434518e-07
-3.87766651553537e-05
-3.78513721332053e-05
-6.26060186071663e-05
-3.22760655275866e-05
-5.0226613754574e-05
-3.88509483670895e-05
-1.66363633288646e-05
-3.92680871405728e-05
-2.33861023464455e-05
-4.90118034221526e-05
-8.83458127198945e-06
-4.08940301238251e-05
-1.39812037053152e-05
1.33725894331105e-05
-5.43249319094233e-05
-3.1852756414642e-05
-5.4077632769821e-05
-3.75569615878015e-05
-6.20481815635675e-05
-4.84806066671541e-05
-3.21209563644826e-05
-6.19696578851516e-05
-4.32850608931702e-05
-3.88924159192925e-05
-3.61728231683426e-05
-2.6086859394143e-05
-4.54954498055748e-05
-2.2315401705997e-05
4.5802072328268e-06
7.62703549511839e-06
-4.33763716389926e-05
-1.67554721498491e-05
-3.9731260806177e-05
-2.51053121537625e-05
-5.13226831045192e-05
-1.84685946188974e-05
-2.40918664021344e-05
-1.08118591312874e-05
-5.13041607814351e-05
-1.64008658032252e-05
-5.21958048177415e-05
-5.79103377629388e-05
-4.29123886876989e-05
-1.89696916334976e-05
-5.18189363015566e-05
-5.50421236830523e-05
-1.41596435669848e-05
-4.36564653282618e-05
-2.98484379449964e-05
-3.07478773055009e-05
-6.73025744564483e-06
-3.39429599977561e-05
-3.3460310244978e-05
-3.12033231691617e-05
-6.90231925990309e-05
-4.02553561871077e-05
-6.78040859882419e-06
-1.4507758635357e-05
-3.25592496652601e-05
-7.04496802274124e-05
-6.10703569042895e-05
-3.88833518445701e-05
-3.68911352301976e-05
-6.33399447422458e-05
1.03074999082784e-05
-8.94323784459687e-05
-3.60579482678381e-05
-2.0577569090046e-05
-2.28969370226986e-05
-1.95513342151707e-05
-2.40217210855142e-05
-7.08527368918626e-06
-1.33319438557571e-05
-1.93413834120172e-06
-9.05154345096064e-05
-7.14379840995972e-05
-3.81808457166635e-05
-5.17956755987465e-05
-5.89032404924234e-05
-3.43658903734669e-05
-5.46359087049248e-05
-4.98879849984884e-05
-4.07779112626979e-05
-4.8169687819096e-05
-3.41633113941352e-05
-4.82453627907469e-05
-1.97752917688681e-05
-6.118477933092e-06
-3.26691161733263e-05
-3.10398788355584e-05
-5.25286885734139e-06
-1.76625355311304e-05
-5.15499931395771e-07
-5.08538820704423e-05
-5.37578652144322e-05
-4.87093125610396e-05
-4.59127995538953e-05
-4.88859483885713e-05
-4.37465136271623e-05
-2.43675808556181e-05
-5.34986376926994e-05
-6.82849740707991e-05
-2.86530543641458e-05
-3.90403930340537e-05
-3.49477037668124e-05
-2.21040716264227e-05
1.50735871533378e-05
-3.97631819228169e-05
-3.60101131581025e-05
3.84704029540569e-05
-1.70510666012253e-05
-1.53746457146424e-05
-3.6884850426686e-05
-4.08592861977685e-05
-4.19750902901166e-05
-8.26299015668778e-05
-5.06686364744861e-05
-6.83615363510937e-05
-1.26708750662064e-05
-4.46623431086745e-05
-4.76135468146478e-05
-6.29959649412537e-06
-7.77662321651381e-06
-1.93709475928294e-05
-8.63528215959428e-06
-5.60967817444273e-05
-5.83902247118663e-05
-3.41282749383396e-05
9.65397212749112e-06
-2.99186487953745e-05
-3.92131492259156e-05
-5.32457534180141e-05
-6.32316897328832e-05
-4.39105594637302e-05
-3.7745464231073e-05
-7.0684008904866e-05
-4.54621532964994e-05
-4.46097679058009e-05
-5.97405103098503e-05
-4.87088048099694e-05
-1.92430422245954e-05
-2.6701829464529e-05
-1.08636316579747e-05
-6.39830240685176e-06
-5.24960828111668e-06
-3.75750295366182e-05
9.18383437815306e-07
-3.30094498333326e-05
-5.2930875192423e-05
-2.8680048166745e-05
-3.06679911699963e-05
-3.0665634524704e-05
-4.63080501719639e-05
-4.7472368721154e-05
-6.59865008059755e-05
-6.57395120881992e-05
-4.62193106227409e-05
-2.11198385919632e-05
-4.71819169533137e-05
-2.97526210796705e-05
-3.61241610473396e-05
-5.4837298554105e-05
-3.56422020380429e-05
7.84792572882309e-06
-3.02099380234829e-05
-3.79374481100599e-05
-5.63407760273999e-05
-2.72235468777711e-05
-9.21257889029741e-06
-2.67246346625343e-05
-4.6952328056447e-05
-2.91120745707947e-05
-4.85184095439284e-05
-2.71641249697245e-05
-5.37913226905744e-05
-4.96194857677289e-05
-3.37915791367478e-05
-3.88236309880295e-05
-1.73231243182569e-06
-4.77846004337746e-05
-1.97692614357412e-05
-6.1893559718551e-06
-2.87391723725748e-05
-3.73300916129392e-05
-3.97427542409914e-05
-4.89635213411564e-05
-2.61160347418244e-05
-3.6521133558238e-05
-2.78835988722593e-05
-5.28314539372833e-06
-5.18990352200435e-05
-2.08802447491306e-05
-4.39020208665308e-05
-1.77086144668094e-05
-3.81188651105093e-05
-2.1631430478571e-05
-8.27302996660873e-05
1.74561072528168e-05
-4.9170510163718e-05
-4.4635772648087e-05
-1.9500841606104e-05
-2.33451228236184e-05
2.04075400902137e-06
-4.7902549940121e-05
-1.28299568947489e-05
-3.34501538924766e-05
-1.0927558067463e-05
-3.47854669517469e-05
-5.52515866202896e-05
1.30555709301332e-06
-5.18610469302934e-05
-5.40692314798352e-05
-3.29557894697548e-05
-1.42690261484258e-05
-4.94063842276676e-05
-1.9312602489247e-05
-3.48621233032819e-05
-3.50335481184117e-05
-2.93648897648092e-05
-8.55930145440595e-06
-3.18936560261248e-05
-2.32825741699579e-05
-3.83431366506985e-05
-2.50817519173901e-05
-3.87443795409208e-05
-5.07138331662862e-05
-4.5470920685276e-05
-2.30465992577171e-05
-2.72344615871806e-06
-2.15182599654212e-05
-1.41589775031396e-05
-2.42605772181834e-06
-4.26464149700973e-05
-1.44663712295367e-05
-3.89962718857172e-05
-3.3396967522314e-05
-4.89278604430617e-05
-3.67194681896804e-05
-6.54293230275431e-05
-4.52375789923403e-05
-6.29378165370926e-05
-6.08440952623167e-05
-2.83423676364358e-05
-1.68697630189697e-05
-1.8677183391467e-06
-3.07033512281837e-05
-3.19256638306758e-05
-3.0141006691302e-05
-1.38431013744846e-05
-3.34020340371411e-05
-4.80444781921288e-05
-3.2399689127794e-06
-3.66361934618501e-05
-4.04369786625501e-05
-8.30624475752083e-05
8.37874917589575e-06
-3.98210582260517e-05
-3.15105948595573e-05
-3.25590552488581e-05
-6.07652138368116e-05
-4.99293708411281e-05
-5.80801421367229e-05
-3.37276414122857e-05
-1.31735706529656e-05
3.2881449142308e-06
-1.71650803078863e-05
-5.21861992838417e-05
-1.75596640092667e-05
-2.15926889988302e-05
-3.58061502891332e-05
-4.03549976910021e-05
-2.36061391105603e-05
-3.85296078968519e-05
5.02476336511655e-06
-5.7323141459688e-05
-3.15366069873542e-05
-5.0510193510606e-05
-2.38558930193525e-05
-6.3713662946504e-05
-5.13452784632529e-05
-4.10784882361987e-05
-1.44740637990162e-05
-3.73010716341404e-05
-2.04013113074598e-05
-6.84659743091285e-05
-6.00920326068174e-06
-2.07710746499017e-05
-3.51907193721885e-05
-2.82566830925956e-05
-4.11815425936287e-05
-2.99080263084043e-05
-1.08591206036646e-05
-1.23610883414521e-06
-4.35902581111963e-05
-3.29240714913943e-05
-3.38930911456175e-05
-6.08796911505063e-06
-5.67296207666581e-05
-3.74541021341389e-05
-2.79162096831172e-05
-5.13258905875312e-05
-2.38798078156085e-07
-3.33418989212132e-05
-5.25602828887068e-05
-8.12408464468332e-06
-1.29287672425485e-05
-2.54155236748738e-05
1.08973291253264e-06
-2.29687466699179e-05
-3.23941327915737e-05
-5.94498039020035e-05
-3.70365567967962e-05
-3.80669002503258e-05
-2.37814155536118e-06
-4.1195734445358e-05
-2.4923120505113e-05
-5.40942659822237e-05
-4.31969712049552e-05
-6.43286850522889e-05
-4.14122400105433e-05
-4.34952438806339e-05
-2.56517826898951e-05
-6.50168914386024e-05
7.82065415422641e-06
-2.38639156549201e-05
-1.47744765016715e-05
-2.19564105008873e-05
6.87344204458322e-06
-1.03306957261918e-05
-1.46171591960804e-05
-1.31147588191634e-05
-4.97609362409801e-05
-4.3295159287451e-06
-1.36693072824259e-05
-5.20743200434707e-05
-4.71675692222264e-05
-3.73583870480737e-05
-8.10689631896959e-05
-5.03134440867966e-05
-4.76394719679367e-06
-4.82330295706991e-05
-3.90763258463026e-05
-4.2621346299085e-06
-2.74720742606115e-05
-1.85265273164228e-05
-6.68939547827043e-06
-1.74960697196848e-05
-3.69154777264478e-05
-4.53334932569778e-06
-3.30720641528064e-05
-3.89895361727687e-05
-1.42254548546578e-05
-2.67665433954062e-05
-5.06726036280293e-05
-5.60911026125304e-05
-5.49137740860566e-05
-6.13995911023986e-05
-5.63344735029228e-05
-2.51949194509555e-05
-3.84217324248676e-05
-8.79733205768497e-06
5.93352702377874e-06
1.13939522636651e-05
-3.70506300269561e-05
-1.06108863893224e-05
-3.42741968308706e-05
-1.3747953198874e-05
-1.89191475420966e-05
-1.29254498467808e-05
-5.22014918868301e-05
-1.02926119436971e-05
-3.88088922303783e-05
-3.40019580056996e-05
-2.74339949474792e-05
-3.31225050137616e-05
-7.20899063222192e-05
-3.5960931814444e-05
-4.8312683223471e-05
-2.91465246395446e-05
-3.86759756206681e-05
-2.69158881689049e-05
-5.5175480766105e-05
-2.05634822022827e-05
-4.7699746313854e-06
-2.44320708924425e-05
-2.10234433665426e-05
-1.5384399322903e-05
4.0928563899165e-06
-2.01974308637966e-05
-1.86125933356712e-05
-2.14983309032445e-05
-3.99126644713328e-05
-3.5170423768565e-05
-1.9377704609054e-05
-2.08120763496939e-05
-1.23711964340359e-05
-2.86102502664558e-05
-3.55648737132389e-05
-5.49873647621829e-05
-4.21049287779183e-05
-2.65695783395593e-05
-6.56874700417273e-05
-6.10317412729696e-05
-4.69198459005886e-05
-2.4096036186716e-05
-5.51638934446702e-05
-5.03608871468951e-05
-1.96651459749847e-05
-2.02526967838005e-05
-3.35859916028052e-05
-3.42180199395645e-05
-2.52922372774158e-05
-6.0746216127435e-05
-3.79263646693331e-05
-3.62033840674325e-05
-3.98493332599899e-05
-1.84063311505875e-05
-5.20194421859216e-05
-4.40018416157747e-05
-4.48545983347277e-05
-9.58518086677254e-06
-1.21693941304453e-05
-3.55981760645062e-05
-1.78739206864002e-05
-4.59126081183389e-05
-2.62217893380468e-05
-6.05670795675667e-05
9.3314349224091e-06
-4.59555934515194e-05
-1.90293845404025e-05
-3.69207412636687e-05
-3.47070389667638e-05
-3.15837548868888e-05
-4.34076770648963e-05
-6.06946420873359e-05
-2.75328415208406e-05
-2.66982398208569e-05
-2.29849479228081e-05
1.88525043491844e-07
-4.42294001871878e-05
-5.50624618076429e-05
-1.72986763609334e-05
-3.71745546797638e-05
-2.72316463316821e-05
-3.89086990187157e-05
-2.78582206508272e-05
-1.01386181914851e-05
-3.56649745752322e-05
-2.94439504004994e-05
-4.47392496360382e-05
-1.66312635237226e-05
-6.52581095067725e-06
-1.91554091112406e-05
-7.38080986470115e-05
-4.43712639620574e-05
-9.79754400096017e-06
-2.63600727368103e-05
-4.02998660053813e-05
-3.42619829128197e-05
-6.60628473540115e-05
-3.92800546967182e-06
-5.46414141841796e-05
-4.50236473418174e-06
-4.57609267773432e-05
-3.05210656744243e-05
-2.56204552244077e-05
-3.01678093535451e-05
-3.99200580151235e-05
-5.24985612723479e-05
4.13967288430759e-06
-1.74311708528096e-05
-2.48346754069585e-05
-2.05592747071922e-05
-5.85288228723795e-05
-2.95254156353259e-05
-3.66495172230834e-05
-4.92666817630753e-05
-4.69704029476089e-05
-3.49847975693291e-05
-2.54256024350776e-05
-2.82611906525526e-05
-4.82806586928983e-05
-4.05298457435468e-05
-1.94269395338274e-05
-4.98533628789331e-05
-3.48731339644939e-05
-4.80301724881139e-05
-5.72694828749323e-05
-2.01191696749466e-05
-3.67349559335841e-05
-2.77494701483989e-05
-2.04839389541264e-06
-1.79121337606659e-05
-8.39563415010993e-06
1.1674013371388e-06
-5.16078131015512e-05
-9.85333940040692e-06
5.2682258724069e-06
-1.28320717019302e-05
-2.28878963327454e-05
-2.07555199170351e-05
-1.56897511061664e-05
-9.1078887367478e-06
-5.42447080156992e-05
-2.41086736205804e-05
-3.16874202628356e-05
-2.78291046730256e-05
-5.68301120300783e-05
-4.85704216060578e-05
-3.7484655246158e-05
-1.19772968671455e-05
-6.44214731027539e-05
-3.54508592055865e-05
-3.51606584285181e-05
-2.35223405869034e-05
-2.32562421463741e-05
-4.09423433851282e-05
-2.79432163295314e-05
-4.19686423837448e-05
-3.23897462807774e-05
-3.17365757717398e-05
-3.5103465581361e-05
-1.32851026715034e-05
-1.81831887203409e-05
-3.68291748165183e-05
-2.86858368130879e-05
-7.23558551579719e-06
-1.98704986200806e-07
-6.70731695874688e-05
-5.83729403627407e-05
3.24863189778973e-06
-1.06189243928234e-05
-3.12744905687054e-05
-3.58550418808106e-05
-2.60118070093234e-05
-1.47252133813022e-05
-5.4885768106529e-05
-7.74835354328994e-06
-1.0451976870255e-05
-4.33395392408037e-05
-9.83995963803428e-06
-4.69181235268405e-05
-9.82503864942745e-06
-3.15658575165922e-05
-4.61365969910649e-05
-5.04624897604537e-05
-5.75470521871655e-05
-2.69670141256858e-05
9.10352889265402e-06
-3.56450615430539e-05
-2.93361518173904e-05
-8.72099068264151e-06
-3.7249487419933e-05
-4.01800593594712e-05
-3.86557187810821e-05
-4.95454677964034e-05
-2.81193932047091e-05
-4.86316600382925e-05
-3.93987240798101e-05
-5.93222607191686e-05
-4.85879311165611e-05
-3.99654680514958e-06
-6.15787394248274e-05
-4.75813939278291e-05
-1.88644578672487e-05
-3.48328211116645e-05
-5.16356002947764e-05
-2.9938901390595e-05
1.6139471387511e-06
-3.50879515110017e-05
-5.49948205162555e-05
-5.57960507512029e-06
1.31566379832814e-06
-4.60426019699328e-05
-4.4217264495518e-05
-3.67832005097321e-05
-1.25062183664191e-05
-3.66671926694781e-05
-4.40883003419939e-05
-4.78398603585631e-05
-6.73323117320676e-05
-6.39126093487873e-05
-9.63229507993997e-06
-4.76077835923709e-05
-3.02400988723692e-05
-5.95869957606226e-05
-3.08482671307234e-05
-1.5188704309098e-05
-5.49035714687065e-05
1.12235856578946e-05
-4.57875525525784e-05
-5.76480356494222e-05
-2.3493095611663e-05
-4.03698274382453e-05
-4.92234357063985e-05
-7.35222507900754e-05
-2.45437231607722e-05
-1.44253729887414e-05
-5.46228860407868e-05
-3.66403972828378e-05
-6.63091588482318e-05
-4.35982105153722e-05
-3.82847228566873e-05
-8.34285949802743e-05
-5.26281120019827e-05
-4.76709288853455e-05
-3.12243523609612e-05
-2.69788835546199e-05
-4.1585074481422e-05
-2.64078954725141e-05
-4.81988818856772e-06
-4.28957700932966e-05
-6.08966266419416e-05
-5.07750091675114e-05
-2.16263909289982e-05
-3.61045483132447e-05
-4.90167524680707e-05
-6.20800606072763e-05
-2.88813743151147e-05
-5.66363919013897e-05
-4.72110454514035e-05
-5.84752120468896e-05
-6.04600811833952e-05
-3.48013688753415e-05
-7.13022350898034e-05
-6.9410457762624e-05
-3.64365171683446e-05
-5.70562751043865e-05
-3.12068935053267e-05
-2.59573570699179e-05
-2.18891982093997e-05
-4.37750981238197e-05
-2.8995730626755e-05
-2.55390968224252e-05
-4.91858647359765e-06
-3.65883348817542e-05
-5.59781897221155e-05
-4.87744442341171e-05
-1.75773891847679e-05
-2.16226815416869e-05
-5.02120697439128e-05
-1.47222533358035e-05
-2.9942209022699e-05
-2.66033175066584e-05
-3.54991794886798e-05
-3.64851667383902e-05
-2.75153830682972e-06
-2.60419232020525e-05
-4.09338998169433e-05
-4.12297574117954e-05
3.67360855912823e-06
-9.88832520332144e-06
-1.74536280303787e-05
-4.8063697746996e-06
-5.81838026108567e-05
-3.48430299898482e-05
-1.9437890326046e-05
-3.6503798877215e-05
-1.86557874271179e-05
-3.54790021634267e-05
-1.63938700856245e-05
-6.21313180431839e-06
-5.73186900822962e-05
-9.83868268982628e-06
-4.48382760256504e-05
-3.76805401055675e-05
-1.9522085796957e-05
-3.08682256639457e-05
-5.36516795686702e-05
-2.86423833393806e-05
-3.34273795385139e-05
-2.31493398992799e-05
-6.10044682408422e-05
-3.67298187891468e-05
-3.29059966095322e-05
-7.12310566511952e-06
-5.68717353016051e-05
-3.68469798652314e-05
-8.21156688331443e-05
-6.06891195839887e-05
-3.37956406154995e-05
-3.71643877185207e-05
6.30841856150095e-06
-2.05118942128341e-06
-1.65547704731123e-05
-1.61494356786515e-05
-3.8973976382397e-06
-4.13545290159066e-05
-1.62792044473885e-05
7.02995697492098e-06
-3.22394790752608e-05
-5.77661058847649e-05
-5.68081961841746e-05
-6.93264295751243e-05
-7.28479770187055e-05
-4.9275475346799e-05
-8.31180931271772e-05
-2.23984440353123e-05
-7.01617647874014e-05
-3.75243489037554e-05
-7.80854015943249e-05
-6.08942960001213e-05
-3.2704096404738e-06
-6.83660578449162e-05
-1.36609262989321e-05
-2.09663987564529e-05
-2.0723767885472e-05
-3.23017447113692e-06
-1.84039046013813e-05
-4.1909365072205e-06
-4.79058551400306e-05
-2.23082958178526e-05
-4.38064637293061e-05
-5.0892938948472e-06
1.56312886753666e-05
-2.51120771304518e-05
-3.42007496455889e-05
-5.746704408978e-05
-3.95619591938589e-05
-3.54748648658852e-05
-8.55596574814587e-06
-3.46786911033482e-05
-3.85535668315253e-05
-1.32385540095179e-05
-6.77378130921573e-05
-3.57347251966234e-06
-1.93516959345555e-05
-3.94825919215187e-05
-5.81266048809074e-05
-1.60889766989624e-05
-2.91010168533924e-05
-4.15895016495433e-05
-1.3937506793503e-05
-5.42527068157919e-05
-3.59631089693382e-05
-2.97155663549702e-05
-4.920993213747e-05
-4.31435751357001e-05
-8.44881096273268e-06
-3.31098682530092e-05
-3.52534505071627e-05
-6.66431677317198e-05
-2.46498070423599e-05
-8.56241451749031e-05
-2.24634006156154e-05
-4.40111381173871e-05
-4.87405811859756e-05
-7.6532872416417e-05
-5.02620104824115e-05
-1.33955589104432e-05
-4.37218030920377e-05
-4.14192073193165e-05
-2.60124398223984e-05
-3.30045978316382e-05
-1.78177006321175e-05
-1.36875125856482e-05
-6.13089632564463e-05
-3.92758752895333e-05
-3.86438493034118e-05
-5.2498872454827e-05
9.17276035334744e-06
-2.51020852269332e-05
-3.30873236597156e-05
-6.06016757533156e-05
2.15729966230199e-05
-4.00965565527215e-05
-2.02372497688955e-05
-5.34927711815546e-05
-3.40643342007388e-05
-3.54925402882318e-05
-2.13550664174737e-05
-3.30431851981343e-05
-4.72928326288074e-05
-6.05277557512368e-06
-5.23208670968907e-05
-3.96814571824746e-05
-5.43453895311661e-05
-2.89289810143276e-05
-3.10099117123631e-05
-4.49454009446727e-05
-4.56486245903491e-05
-3.4085132355445e-05
-1.76410311726166e-05
5.2686622460351e-06
-8.26614414532655e-06
-5.17669756172293e-05
-2.38462582625253e-05
-4.03404523022653e-05
-4.77266746709497e-05
-4.0507452570881e-05
-5.28460440370464e-05
-5.92059033052901e-05
1.14315700190496e-05
-4.04820712084867e-05
-5.73250754790896e-05
-5.02313479685931e-05
-2.32223019424651e-05
-2.76893585788035e-05
-8.83899165359174e-06
-1.03820174606032e-05
-1.20449036510359e-05
-4.49179159792532e-05
-1.77481894211787e-05
-1.69160660741901e-05
-3.64094813049978e-05
-2.78200366747841e-07
-2.09276088268921e-05
-1.38366601119434e-05
-1.269310841619e-05
-3.46336417956538e-05
-7.15133592913437e-05
-3.14719333593275e-05
-2.11616740750635e-05
-2.83735057102453e-05
-2.02337892878433e-05
-4.92735653452719e-05
6.17255715986627e-06
-4.11076012852728e-05
-2.53394790290496e-05
-4.77232905457777e-05
-1.83111509981429e-05
-1.02438221875305e-05
5.69050053257887e-06
-3.57945286596132e-05
-7.35549953916801e-06
-3.1459859379622e-05
-1.64843761243125e-05
-3.00034627710336e-05
-7.06824880845949e-06
-1.59237630197739e-05
-1.60824864144007e-05
-4.4761871722481e-05
-2.75990024466171e-05
-2.47129955026134e-05
1.10365857606343e-05
-3.20215164051345e-05
-5.09917027824266e-05
-6.47168363429378e-05
-3.17084240467341e-05
-3.02062260848434e-05
-1.49547964636893e-05
-2.64689729463857e-05
-0.000100957685929261
-6.04590629712805e-05
-3.79467522216661e-05
5.34522711474536e-06
-3.03390566436575e-05
-1.9607893147906e-05
-3.91170315007317e-05
-6.56699391892507e-05
-3.22882199512602e-05
-5.71471285714532e-05
-2.57970977768925e-05
-3.25858476720414e-05
-3.80135878158936e-05
-2.39711736712069e-05
-3.56673979356117e-05
-3.88555305452217e-05
-2.95927346123184e-05
-2.98183269979895e-05
-2.32043188074537e-05
-7.47995012632207e-06
-5.02427215118247e-06
1.25209584427857e-05
-2.29293861518359e-05
-2.54404258025967e-06
-2.31139534960858e-05
-3.41816016030544e-05
-1.64262244284058e-05
-4.86782404315248e-05
-2.26418664689923e-06
-5.48281136378246e-05
-4.66463869023137e-05
-5.86660342166997e-05
-1.57106984831922e-05
-1.49657674984106e-05
-4.21235462102481e-05
-3.6664331701741e-05
-1.04623691403318e-05
-7.34124907695138e-06
-5.7940764140525e-05
-1.01684637620625e-05
-3.04182186071161e-05
-5.72816204357816e-05
-2.31557503984389e-05
-3.93865587319936e-06
-2.98693187286968e-05
-3.06558599431e-05
-1.99460148710466e-05
-5.03105666539372e-05
-1.83583152034676e-05
-1.31322920829855e-05
-1.66361814888665e-05
-6.50462589096066e-05
-5.24455471083497e-05
-3.18081089803254e-05
-3.26428668497944e-06
-4.13843625453688e-05
-3.92904757852529e-05
-3.42364257251027e-06
-1.05427901564081e-05
-4.26686881392613e-05
-2.44360717837951e-05
-2.04782917530975e-05
-3.96341460716378e-05
-4.16832424558816e-06
-2.3134854266645e-05
-9.77438433020939e-06
-1.84908426885057e-05
-5.79022495923487e-05
-3.5730070687394e-05
-6.78521169657589e-05
-4.02999415700393e-05
-3.82968297428484e-05
-4.30510754511465e-05
-3.5719617272138e-05
-1.22293643244531e-05
-2.13168937629104e-05
-3.12439674741542e-05
-4.83277823958419e-05
-3.62285811021779e-05
-4.95735820804756e-05
9.81861121666382e-06
-2.50778576474162e-05
-3.21814426476238e-05
-1.28627454898103e-05
-5.51157381997397e-05
-2.86121245194839e-05
-2.99940758838344e-05
-3.82869669391957e-05
-2.68923267896376e-05
-2.14785902038443e-05
-3.83491487576813e-05
-4.71477732212551e-05
-3.71535379497928e-05
-4.2550842615077e-05
-1.46501801256249e-05
1.11452978494914e-05
-4.31084957593442e-05
-4.11907346687367e-05
-1.99606757679772e-05
-4.66012786767527e-05
2.0965261205118e-06
-2.99364268163488e-05
-1.93431380559639e-05
-3.50923584441429e-05
1.28485012645349e-05
-2.4246755878154e-05
-3.13138349888927e-05
-5.80110616634343e-05
-9.2905511304022e-06
-3.30891017205759e-05
2.35211958047522e-08
-3.6635570194555e-05
-2.6085657014986e-05
-6.24082510626435e-05
-2.14104167361403e-05
-3.41726228285262e-05
-3.61615703177561e-05
-4.22229602578085e-05
-4.70375860435925e-05
-6.90225233425555e-06
-7.27521839535012e-06
-2.27186524678693e-05
2.8650003392538e-06
-6.93168169346673e-05
-4.1829910207382e-05
2.27184878963046e-06
-4.96253568031453e-05
-5.00773407762142e-05
-2.73963157591091e-05
-7.63808278390103e-05
-1.54208711422771e-05
-3.67920468352715e-05
-5.11485998660128e-05
-3.72267679898303e-05
-4.907783025733e-05
-1.5822706854125e-05
-3.14388596862118e-05
-5.20661419253859e-05
-3.24285926182803e-05
-4.11740168812365e-05
-3.53358971501709e-05
-4.37169345117418e-05
-5.62165939409109e-05
-6.03332534771726e-05
-2.13040136833823e-05
-2.00858440509733e-05
-3.50047328262063e-05
-4.43781030944076e-05
-4.55030617273436e-05
-1.12439330705655e-05
-4.72503484235114e-05
-5.38817588122121e-05
-4.70669611715218e-05
-4.59307687318301e-05
-5.26447915876453e-05
-3.87472574191885e-05
-1.85665062931679e-05
-7.2638486642158e-05
-3.59471255695529e-05
-3.440248607345e-05
-3.09572678786999e-05
-2.43702707290863e-05
4.57670517699786e-06
-2.53579583423585e-05
-4.39975030220559e-05
-4.73752129047519e-05
-4.30156621126922e-05
-3.7937537505915e-05
-6.70878757213514e-05
-2.87628414368237e-05
-2.28285610168389e-05
-1.75940623329297e-05
-5.1329339069742e-05
-2.73668994190884e-05
-3.14425075011588e-05
-3.78251377346586e-05
-3.49807348567184e-05
-5.96605998914898e-05
9.35277374399169e-07
-4.98111725608984e-05
-7.05458313143813e-05
-2.68141730437543e-05
-5.18000564967001e-05
-2.61340480962547e-05
-2.95243645733322e-05
-4.48953955730217e-05
-4.8466424223766e-05
-3.38012599092317e-05
-3.58281284521158e-05
-4.36193261821285e-05
-5.47542496889491e-05
-3.56551885439296e-05
-3.25058556243252e-05
-3.03589821554247e-05
-3.29185958416111e-05
-5.67382011616672e-05
-7.99431010059666e-06
-4.31102354022024e-05
-5.27806342820412e-05
-2.30764598919639e-05
-6.42083355900508e-05
-3.32884977940597e-05
-9.83798928143372e-07
-1.76526013711284e-05
-1.92758327328125e-05
-5.70761245463504e-05
-5.43981795017048e-05
-4.99539919751862e-05
-2.2974374538222e-05
-4.13495076386163e-05
-5.72514633982279e-05
-1.89810563934309e-05
-6.1853938433632e-05
-3.74081056771368e-05
-4.7444957082157e-05
-2.4263977105446e-05
-4.55371924434553e-05
-3.75051026839337e-05
-1.75808792791775e-05
-1.97304113888663e-05
-1.72845864718145e-05
-6.99795437685652e-05
-4.07026836696277e-05
-9.02522378235672e-06
-5.50386373429609e-05
-3.1575296441552e-05
-4.05177194362552e-05
-1.6045722774549e-05
-5.58437529354211e-05
-8.2667745766608e-06
-4.53935312060933e-05
-5.52462036239049e-05
-5.81349466556508e-05
1.93396496612653e-06
-2.42296708564488e-05
-3.5163972006475e-05
-1.55393327428106e-05
-4.15174012509694e-05
-5.42654613444904e-05
-3.3422040231436e-05
-1.04193580958033e-05
-6.40488802926805e-05
-2.65201043955063e-05
-3.09397903359994e-05
-4.23854079307966e-05
-5.5878380782659e-05
-3.05549881072165e-05
-3.48465295305592e-05
-6.4388441430542e-05
-6.08231155312643e-06
-1.27213256537789e-05
-4.85906721024329e-05
-2.03253951705204e-05
-2.85778175401237e-05
-4.85213331828046e-05
-4.12612925916928e-05
-5.88131206059728e-05
-4.45717115119535e-05
7.98233606403829e-06
4.81318340167186e-07
-5.53149039376116e-05
-3.87016617440253e-05
-4.94176010034379e-05
-2.43271077146622e-05
-3.22017050331245e-05
-2.67615133140785e-05
-4.42279399872487e-05
-2.35122372055683e-05
-3.93093625208753e-05
-2.72025560849011e-05
-1.8296083452985e-05
-2.99146081831254e-05
-2.3929314034811e-05
-6.24856592055444e-05
-2.99570984636684e-05
-1.12087914460308e-06
-4.52152461885334e-05
-7.22957139316855e-05
-4.58332318180499e-05
-4.4462670807538e-05
-3.38239234155948e-05
-6.2401346811597e-05
-1.87596426989914e-05
-5.15074162430385e-05
-3.82107817047227e-05
-3.35881481685305e-05
-1.62565317591562e-05
-7.55822965283852e-05
-1.91080009474367e-06
-2.35005327625167e-05
-3.21016339754716e-05
-3.87878031501903e-05
-5.58429501332309e-05
-1.49673647545972e-05
-3.63842007971715e-05
1.47834340207727e-05
-1.91673063596748e-05
-4.0992241270314e-05
-4.52708024454234e-05
-4.2692654933065e-05
-2.05675442373963e-05
-6.15095695617323e-05
-2.04368336261737e-05
-3.23685581143168e-05
-4.53284913714931e-05
-2.72265942776387e-05
-4.8368350547849e-05
-7.98822449539088e-05
-2.62775864792325e-05
-4.22916063223113e-05
-4.21384957542573e-05
-3.22007247985304e-06
-2.09015817467328e-05
-6.12978231642807e-05
-6.1409686423183e-05
-3.63858576382559e-05
-6.34601273095761e-05
-1.58612149994524e-05
-1.49998822849252e-05
-8.05435535466731e-05
-4.24764506746031e-05
-5.11419101946963e-05
-1.25038765842242e-05
-3.91730271842925e-06
-4.5103958052555e-06
-5.26393538844301e-05
-3.44615051502565e-05
-3.20858035900857e-05
-2.2048289870063e-05
-2.09794225944721e-05
-4.1949680643138e-05
-2.97120823747319e-05
-3.0307949202225e-05
-3.29778603982289e-05
-2.43342678320153e-05
-3.27139777385237e-05
-4.1313001921519e-05
-6.52807501212174e-05
-2.64225688456514e-05
-8.6117049811401e-05
-2.07165376610788e-05
-3.39010996668039e-05
-4.89827114416034e-05
-5.72823890130276e-05
-5.44162802370117e-05
-4.2327275287736e-05
-2.1763344922569e-05
-7.52512062205476e-06
-1.48031501496437e-05
-4.51959069416086e-06
-2.43179756493414e-05
-4.36167373949961e-05
-5.56817922895036e-05
-3.01694117409453e-05
-4.86787658183737e-05
-1.94746349483927e-05
-2.72239811128901e-05
-3.45780829464617e-05
-3.96525300156911e-05
-3.47479635627754e-05
-2.06719666804281e-05
-2.02824404919979e-05
-1.48584366254455e-05
-3.73720424643714e-05
-3.48133926009398e-05
-7.49348289266495e-06
-6.96222243869481e-05
-1.08926472404723e-05
-1.21813016078272e-05
-3.4821347178148e-05
-4.14305684171416e-06
-1.69791496894201e-05
-2.13902115219801e-05
-4.10171356478605e-05
-3.35646990287673e-06
-2.16259729191453e-05
-4.18946414560313e-05
-1.71140972336032e-05
1.4096073575228e-05
-1.5460801589973e-05
-4.91693165169361e-05
-4.48511342301411e-05
-5.21637205142856e-05
-5.70019115272572e-05
-2.92925731954271e-05
-4.94846635034327e-05
5.50338540718041e-06
-3.68101507460993e-05
-4.66584329706757e-05
-5.22040850166612e-07
2.65627642017834e-05
-5.68715905992319e-05
7.40646614190457e-06
-2.53374503203829e-05
-3.45405563372983e-05
-2.54821565500117e-05
-6.80312797636386e-05
-4.9713981877083e-05
-5.03132511698045e-05
-6.16872461250579e-05
-5.6019833821896e-05
-6.43015667763899e-05
-4.67192715257792e-05
-4.34915133114336e-05
-1.4317794630494e-05
-4.22422525141318e-05
-3.64878071821834e-05
1.58710085166613e-05
-1.76181421624357e-05
-1.88380484821056e-05
-3.92483392074827e-05
-2.45419792244442e-05
-3.28562220206843e-05
-3.30569234047622e-05
-4.40884761714077e-05
-5.50304232242553e-05
-2.61524967934248e-05
-7.01571270254259e-05
-0.000105103371915778
-9.51565866414782e-05
-5.39029617599956e-05
-2.44052118483129e-05
-9.63598508981665e-05
-9.08955652351163e-06
-4.29620215700531e-05
-1.54287759395768e-05
-4.67855920697547e-05
-3.02965588486713e-05
-1.62633900391421e-05
8.82242564337972e-06
1.19439905493758e-05
-3.87258723032851e-06
-3.3210260644096e-05
-8.9374647755912e-05
-7.68622706992097e-05
-4.98959974749501e-05
-6.96837535499937e-05
-6.04744646922208e-05
-4.07519283871727e-05
-6.01211990143515e-05
-6.33557920154263e-05
-3.87121502309772e-05
-4.91870946802918e-05
-2.61181878229485e-05
-2.23727772080352e-05
-1.32685784383133e-05
-1.74761290338939e-05
-4.08072394036084e-05
-3.23012665265919e-05
2.58931214995755e-05
-2.12198973314612e-05
-8.68333256000147e-06
-3.00147944179578e-05
-4.04724717626688e-05
-7.29232511601074e-05
-1.76313063359139e-05
-3.69983528131556e-05
-5.16751586489542e-05
-6.29937172278179e-05
-3.39987117952914e-05
-4.69099402162853e-05
-1.80395836625834e-05
-3.43001013768906e-05
-1.9435122575801e-05
-1.82108618375297e-05
1.28644595299326e-05
-1.00843032379545e-06
-5.56104255013777e-06
7.14712059271371e-06
-1.11415395041647e-05
-6.14991027024067e-05
3.94171166230785e-06
-2.07188609433421e-05
-3.75656474954106e-05
-4.85988078937169e-05
-5.14373227426754e-05
-3.96112294323084e-05
-5.75258557904501e-05
-6.71555419866535e-05
-6.10939408091641e-05
-5.29787074095836e-05
-3.64896814436428e-05
-3.52105161326298e-05
-4.73975501113743e-05
-4.02238199450501e-06
-2.97640483941026e-05
-3.34581272124279e-05
-3.22698437813433e-05
6.59603168969301e-06
-2.9560704404213e-05
-5.40230951737604e-05
-1.70852098555262e-05
-4.42036627419875e-05
-4.5706532793528e-05
-1.12647023517855e-05
-7.15442926066155e-05
-4.02022536892193e-05
-5.73898185776777e-05
-3.55809132870615e-05
-4.10111268201285e-05
-3.97062549220635e-05
-1.47982884738068e-05
-2.13464413410853e-06
-4.1559087216594e-05
-5.61438068645887e-05
-7.03087574664317e-05
-3.26072506559364e-05
-4.39774335043002e-05
-3.12974063069885e-05
-3.57804398547672e-05
-5.18665361987295e-05
-1.97501082681877e-05
-2.19686337246104e-05
-2.29672041124696e-05
-6.81879659754258e-05
-3.98728956283196e-05
-5.87523637223853e-05
-2.61957657675639e-05
-2.52495749370162e-05
-5.31885141067719e-06
-9.12993689305809e-06
-3.18071577402229e-05
-2.19867729230734e-05
-2.57906393037945e-05
-5.70318081759706e-06
-4.68573758533911e-05
-3.36610338014027e-05
-1.40893059111686e-05
5.1987032125774e-06
-1.63678247124e-05
-4.0486791958654e-05
-2.46791105339726e-05
-4.82743346551053e-05
-2.72301690860362e-05
-4.77023205087328e-05
-3.28093049203905e-05
-2.00084784873664e-05
-4.64527182227348e-06
-5.74212457647412e-05
-3.00127435020381e-05
-9.51944412890835e-06
-2.06071374545733e-05
-4.01339686065921e-05
-2.78935748230671e-05
-6.01485753024078e-05
2.48492731786263e-06
-1.2926207485346e-05
-9.19600582769046e-05
-1.06618626553911e-05
-2.51306830709139e-05
-5.64738287035619e-05
-9.53476232052766e-06
-4.94223318549949e-05
-4.68654815842962e-05
-7.54729425393923e-05
-6.21598879270216e-05
-1.81920802562791e-05
-4.10181345017919e-05
-4.28433956780141e-05
-2.5485593606693e-05
-4.44455760893208e-05
-5.39955241783404e-05
-2.16919696175396e-05
-4.28260676757591e-05
5.20579586724474e-06
-3.08274383776948e-05
-3.79231242122615e-05
-5.70932255440551e-05
4.25606743938073e-06
-3.70248129913942e-05
-7.19006498034458e-05
-3.83656111191204e-05
-8.8759648387615e-06
-2.33877970986723e-05
-1.47206280000974e-05
-4.72342837628743e-05
-2.58612995950336e-05
-5.94847392032784e-05
-6.53535254050871e-05
-3.10744765210415e-05
-6.33812218003491e-05
-2.006132269823e-05
-1.53041539942118e-05
-2.574679639991e-05
-2.43524088598414e-05
-1.96395411837566e-05
-6.19711467507738e-05
-3.84720437524123e-05
-4.41100499022117e-05
3.31966718115933e-06
-1.93354722661408e-05
-1.89321488322433e-05
-3.68598401955816e-05
9.49586524990354e-06
-3.72011216456159e-05
-3.39260960171135e-05
-4.3656477243467e-05
-1.35657688324547e-05
-1.62414174445803e-05
-9.2407046139646e-06
-3.04294856791002e-05
-0.000100707817136013
-5.224822032501e-05
-3.82777082473851e-05
-4.28616059662236e-05
-3.94832232946395e-05
-3.54303175252961e-05
-4.64763184678227e-05
-7.06079020975699e-05
-4.40197329270557e-05
-1.85645907711962e-05
-1.612270070752e-05
-3.44608168786245e-05
1.70021921107785e-06
-3.57586344412313e-05
-2.08809726904779e-05
-2.53793187926345e-05
-7.4327909427757e-06
-7.23391245520048e-05
-3.16446515079426e-05
-5.61201801016418e-05
-4.53501796078082e-05
-2.23850778009038e-05
-3.98917417703895e-05
-2.8616759671903e-05
-5.37241351813789e-05
-3.98667068942017e-05
-8.93487996711766e-05
-4.32165683436785e-05
-5.28130955764804e-05
-4.91836963170526e-05
-4.3410684322019e-06
-1.9039044989116e-05
-5.33102508985525e-05
-2.27582614294544e-05
-3.18987304368921e-05
-3.87480013972228e-05
-2.7486260766813e-05
-4.58701472420552e-05
-3.44923030880096e-06
-2.81617483347023e-05
-1.11365850351322e-05
-6.94899801757392e-05
-3.45020898232752e-05
-9.427060235628e-05
-1.79748796984538e-05
-2.08798644862414e-05
-3.83973036226955e-05
-4.44029881949089e-05
-1.76010223297656e-05
-1.39031066911983e-05
-7.40400132750047e-06
8.56055873433111e-06
-4.49675317573975e-05
-1.00050766452209e-05
-8.17937583355354e-06
-3.50056357330686e-05
-4.7977223218147e-05
-4.63662679860184e-05
-2.806819490594e-05
-2.15279367604719e-05
-2.16591194256014e-05
-3.40454729523437e-05
-2.62700817692609e-05
-4.79605634833042e-05
-3.06473197098397e-05
-1.25810155775685e-05
-2.02652364198741e-05
-1.5596284683575e-05
-4.44388564448693e-05
-1.55870503015192e-05
-1.45932081885221e-05
1.29977512865144e-06
-2.18312943980356e-05
-1.84818157745513e-05
7.65303098160049e-06
-5.18986988976045e-05
-1.98522020839329e-05
-3.51633761404335e-05
-3.6102226184742e-05
-6.08404419269628e-05
-6.44659599168395e-05
-4.88893752332483e-05
-5.16450197264715e-05
-3.42129271772027e-05
-3.07277303695131e-05
-2.65767766448978e-05
-4.46953880928047e-05
-6.87696087674417e-05
1.34052071343533e-05
-2.67101635688143e-05
-7.86236532261651e-06
-1.72025600997587e-05
-2.58510677808134e-05
-2.99328711427517e-05
-5.37365641019048e-05
-7.90735930169058e-05
1.47444939601947e-06
-1.42416144475307e-05
-6.24695554724484e-05
-2.04948107033624e-05
-4.25527138043407e-05
-4.00250618971723e-05
-5.21003343030867e-05
-4.49357318060546e-05
-2.37832678953123e-05
-2.06161787790903e-05
-3.27990102137056e-05
-4.52988111137631e-05
-8.08810874880548e-06
-9.8112302884643e-06
-2.65369336501114e-05
-2.3140264321638e-06
-2.67266630696875e-05
-5.5395768903736e-05
-5.47612301234381e-05
-1.5023907585931e-05
-4.12332790637179e-05
-2.19327590696077e-05
-2.99439120243718e-05
-3.70235634570149e-05
-4.69446693646082e-05
-3.55485580236078e-05
-2.53727650101303e-05
-2.82851963194307e-05
-4.32970091670546e-05
-5.09138372276307e-05
-6.07632845928108e-05
1.38453415371974e-06
-3.70703968218582e-05
-4.55172599396982e-05
-2.06885867905559e-05
-1.17921900058225e-05
-2.72978299777529e-05
-3.85798420236501e-05
-5.396214180946e-05
-3.04943571913369e-05
-5.03636445225006e-05
-5.71197772142177e-05
-3.63640264200807e-05
-2.0583364742392e-05
-1.93229549431517e-05
-2.79570310118243e-05
-3.57265046575755e-05
-3.90324070650769e-05
-8.5269164918466e-05
-6.89744825284466e-05
-3.13031358805372e-05
-4.05974890386846e-05
-2.9712797716193e-05
-3.63780779288641e-05
-6.74757696282505e-05
-4.10418268452908e-05
-3.75298470130229e-05
-3.17046096019976e-05
-3.45655124256427e-05
-5.64271909182249e-05
-4.56023042229596e-05
-5.33595000371921e-05
-6.32952533924409e-05
-8.1165632253844e-06
-1.02966749688687e-05
-1.4486147648378e-05
-3.06869237661462e-05
-4.46832938255989e-05
-2.08669077699319e-05
-3.6310246295563e-05
-7.58464579217847e-05
-1.44163853056839e-05
-5.77623932417954e-05
-2.60413489963484e-06
-5.59187237134829e-05
-2.78954883384336e-05
-3.49088203503385e-05
-6.14352715084958e-05
-3.01095554524295e-06
-6.22989188420905e-05
-7.14727758103925e-05
-2.75614258593518e-05
-3.04067858685541e-06
-5.14186447612721e-05
-2.86752678193065e-05
-1.12296207970805e-05
-4.97493075915956e-05
-1.04669754672671e-05
-1.74729788930058e-05
-4.91356004285123e-05
-3.59215100829241e-05
-9.62108298809025e-06
1.13490809637096e-06
-5.61599054935007e-05
-3.19708666923654e-05
-2.95057270257828e-06
