# Supplementary material for: Research on computational propagation and identification of mine microseismic signals based on deep learning
Source: PLoS One. 2025 Oct 22;20(10):e0334641. doi: 10.1371/journal.pone.0334641 (PMC12543183; doi:10.1371/journal.pone.0334641)
Supplement: S6 Data — (ZIP) [file pone.0334641.s006.zip › 000100900000115.xlsx_0.txt_24.txt.txt]

-1.21212689852031e-05
-6.62592864168298e-06
1.01261632213998e-05
-1.45185276429271e-05
-1.02399679626956e-05
-8.66298481137505e-06
-1.95924069330823e-05
-1.18596868435981e-06
-3.14281247995555e-05
-2.71140581117052e-05
1.65024449848345e-06
2.13167633325135e-05
-2.62782784570315e-05
-3.16889439805939e-05
-2.63396847016135e-05
-2.01046037720176e-05
-3.81198722659473e-05
-3.78315480147323e-05
-1.94174640152819e-05
-5.09044752691008e-05
-1.36584147895393e-05
-3.27398225885504e-05
-1.89196084161378e-05
-2.21557203578494e-05
-2.16715824554645e-05
-4.33592301495069e-05
-3.03532683353866e-05
-2.02450158001032e-05
-8.37064208967118e-07
-1.6175846924378e-05
-2.60241712259863e-05
-2.87962755383903e-05
-5.48640857339832e-05
-3.53892095349812e-05
-6.41416608101837e-05
-5.17940362934335e-05
-4.78785729851744e-05
-4.86630241834735e-05
-5.64012958138021e-05
-3.25221365203106e-05
-9.11813750405001e-06
-3.0668748236499e-05
-3.24515420420764e-05
-4.11411965715383e-05
-2.20584282092707e-05
-4.24320938574906e-05
-3.11384214460456e-05
-3.26253815235729e-05
-9.26455386248894e-06
-1.93333572784484e-05
-3.96763142871823e-05
-1.37434005116112e-05
-3.81002857592925e-05
-2.50241484739701e-05
-2.5340055122618e-05
-3.95166834024893e-05
-3.17785688859951e-05
-6.28014166041368e-05
-1.40370985191034e-05
-1.43925439362248e-05
-3.93751664280241e-05
-5.53012140205939e-06
-2.60132217821123e-05
1.71479286643155e-07
-2.90823671649704e-05
-8.51764630482401e-06
-5.87836934642462e-05
-2.20210739134184e-05
-4.0059939432167e-05
-1.85818252396759e-05
-2.76583500092631e-05
-2.860665197086e-05
-4.23930164818394e-05
-3.86131597559725e-05
-2.71857633275457e-05
-2.63109261041781e-05
-5.34531576272134e-05
-5.2280779746649e-05
-5.16421503411475e-05
-4.46446048317702e-05
-3.03356501827649e-06
-1.32239235095737e-05
-3.80593148947775e-05
-2.99705615201492e-05
-2.41761017941609e-05
-3.15736189166762e-05
-3.32291064169749e-06
-2.77226273616901e-05
-3.18242393096173e-05
-1.23302035483332e-05
-5.97836410991484e-05
-3.73597669641705e-05
-5.59115387378803e-05
-3.8052432704753e-05
-3.95211687029778e-05
-4.90514895214346e-05
-3.86392659317841e-05
-3.81147163208748e-05
-2.03854334436468e-05
-1.06288124956841e-05
-4.58223942297663e-05
-1.35902331479154e-05
-2.47482814991509e-05
-1.78232133278013e-05
-2.38211726483841e-05
-2.16722305681108e-05
-3.51990795034822e-05
-5.65735788559691e-05
1.51334186182396e-05
-3.12039102811998e-05
-2.26914586954933e-05
-4.88016572949515e-05
-3.76371695077131e-05
-5.54890400995183e-05
-3.46637153499887e-05
-1.63921895526592e-05
-2.71607417977124e-05
-3.13890539190053e-05
-3.16942339350707e-05
-2.40278880810968e-05
-3.61834522788303e-05
-4.68293859866675e-05
-4.58868096361545e-05
-6.63788329613803e-06
-2.09295583837171e-05
-1.20027117444084e-05
-2.98755250575738e-05
-1.18070551529339e-05
-1.79624756017698e-05
-3.93729663438637e-05
-2.56868100193443e-05
-3.51479840454947e-05
-2.8345806058835e-05
-4.32826445588578e-05
-8.06403531605537e-06
-3.43443309427094e-05
-2.01695297760286e-05
-8.72706506868468e-06
-2.49294902123203e-05
-4.50948489174025e-05
-5.06479992977259e-05
-1.36922336507221e-05
-6.79809794690403e-06
-5.95840335667023e-06
-1.48919047543468e-05
5.627947421515e-06
-2.15778221385506e-05
-2.24612021815625e-05
-6.60243671787507e-05
-1.86595210834029e-05
-6.17592545408451e-05
-5.08618404111177e-06
-2.8686597598277e-05
-3.91268718341118e-05
-2.9201694917379e-05
-3.28813887908094e-05
-3.06933623951981e-05
-2.37578433835128e-05
-1.82182858196995e-06
-1.64174690907819e-05
-3.25102182436602e-05
-1.54049084273296e-05
-4.43335985654556e-05
-3.56207602589607e-05
-4.07191313488551e-05
-2.16400851857979e-05
-9.21460434943828e-06
-2.91734132306259e-05
-4.88084451759151e-05
-1.85315197187457e-05
-2.51539272604641e-05
-2.70293941588229e-05
-1.32921547131427e-05
-3.88016018673674e-05
-4.1099381360143e-05
-2.76776302840199e-05
-4.09614341577425e-05
-2.61842348917662e-05
-1.71919766762824e-05
-2.88690722399864e-05
-2.33230055465242e-05
8.08582355082278e-07
-3.02481115204128e-07
-1.43218012497851e-05
-3.39239447039836e-05
-3.13795230518028e-05
-1.13060730339044e-05
-1.20248937603358e-05
-1.36149584073456e-05
-7.41392360406557e-06
-2.40236449981126e-05
-3.3230672445522e-05
-1.33551087169288e-06
-2.88007675957157e-05
-1.57923300539104e-06
-3.99185752065222e-05
-3.44418508356666e-05
-2.50782380232396e-05
-2.54495972783809e-05
-1.4277947449209e-05
-2.43151225001853e-05
-1.76600763044615e-05
-6.21758773725758e-06
-3.87215324964934e-05
-3.43593812733061e-05
-1.67856435490709e-05
-1.41875511409339e-05
-2.03286280039314e-05
-2.79977418175124e-05
-3.77362958110739e-05
-2.63944647655616e-05
-3.60809042700947e-05
-5.3188788865272e-05
-5.37082385292566e-05
-3.71901309079371e-05
-6.70281750487798e-06
-1.11247527615487e-06
-6.57448003674707e-05
-1.32363264198559e-05
-4.12795740255051e-05
-5.66817125546838e-05
-3.47423667903355e-06
-5.88345928919201e-05
-2.62931178989629e-05
-5.09179460903385e-05
-1.43972949603632e-05
-4.20469685956052e-06
8.53947939010176e-06
-3.05316865826134e-05
-3.75141178649069e-05
-5.2633814448361e-05
-4.39814896224706e-05
-2.92976007602296e-05
-4.33716476700368e-05
-2.53444440853791e-05
-2.65052787911225e-05
-5.30310561320664e-05
-5.03412577890566e-05
-1.68681812848314e-06
-1.27133741620049e-05
-9.5295884044709e-06
-1.03651558302666e-05
-2.62178638223383e-05
-1.73390703249736e-05
-8.36463051656179e-06
-2.50387349992261e-05
-3.66894083469441e-05
-2.82208111463623e-05
-3.78103133831233e-05
-4.82459415802587e-05
-4.50484207736039e-05
9.1875850853634e-06
-5.04410391922881e-05
-4.27596429299895e-05
-1.18127112233054e-05
1.59516045458558e-05
-9.95535888738152e-06
-2.88689278673464e-05
-1.19095901091798e-05
-1.65984557690444e-06
-3.802412612148e-05
-2.86569089787778e-05
-1.60967431852865e-05
-2.00870428605701e-05
-1.37096883564136e-05
-6.5846797336399e-06
-6.32347113127947e-05
-3.48551827641668e-05
-2.50542400540393e-05
-5.55337357912499e-05
-4.39543375583929e-05
-6.89545204271749e-05
-4.66182836664588e-05
-2.25941972514416e-05
-3.43239309350682e-05
-5.59705098546463e-05
-6.19806304313127e-05
8.94657311072762e-06
-1.88978712417358e-05
-3.33145708005749e-05
-3.8706536039368e-05
-4.98370742425164e-05
-1.56011233109146e-05
-2.57571321054429e-05
-2.58803356352117e-05
-1.12500632708967e-05
7.09639354454856e-07
-7.89327104116877e-06
-3.13918690271441e-05
-5.41943979161788e-05
-1.21266640722165e-05
-4.69795011929176e-05
-1.963808300298e-05
-5.60520356033162e-06
-4.36337482247698e-05
-3.34356702520043e-05
-1.99252426584802e-05
-2.70435139745689e-05
-2.24566336031386e-05
-2.54012991016448e-05
-3.37737603360521e-06
-4.22857780190865e-05
-3.86609328197488e-05
-4.12130785382522e-05
-3.56154363463871e-05
-1.27415052313989e-05
-1.76850285974949e-05
-6.09194540701102e-05
-4.54979920934564e-05
-5.09118394604194e-05
-2.76649025287519e-05
-3.51379639979204e-05
-1.81930079884756e-05
-3.37881530759684e-05
-2.45687491073034e-05
-1.26523884065457e-05
-2.36249385079161e-05
-1.89477633433247e-05
-3.07522219767091e-05
-1.55498062390505e-05
-1.94588475436111e-05
-3.13476243465835e-05
-5.31703393671463e-05
-2.92796758793643e-05
-6.30989050386819e-06
-2.12985066208116e-05
-4.00779360279358e-05
-1.86261776360482e-05
-1.29350282952464e-05
-3.00547023090348e-05
-3.54600175726142e-05
-9.85822268819144e-06
-3.62629838651124e-05
-1.31918690453743e-05
-3.06280039784814e-05
-2.11188225621417e-05
-3.24673999612678e-05
-1.23064567552421e-05
-5.06785651095819e-05
-1.7889688226442e-05
-2.3470777658861e-05
-4.99721695109003e-05
-2.9547817081485e-05
-1.16200768559068e-05
-4.6405819490086e-06
-3.0840756102449e-05
-1.87404601498137e-06
-2.81433237956044e-05
-2.14446114376116e-05
-1.99712256990484e-05
-1.6051330773282e-05
-3.03327876175543e-05
-2.88115933609552e-05
-1.70283080753298e-05
-4.36708071553007e-05
-1.96257098978496e-05
-3.97406519668038e-05
5.37477463002759e-06
6.2081445546014e-06
-1.70731946943412e-05
-7.45852798521198e-05
-4.43726915143999e-05
-1.50294127620018e-06
-5.4730780100794e-05
-4.51061244648114e-05
-5.67681652871085e-05
-4.1078711175218e-05
-6.51239916026042e-05
-2.06119240144215e-05
-4.02517638996626e-05
-4.08074860243812e-05
-3.94083717158127e-05
-2.33125176699234e-05
-6.03974008575723e-05
-2.12523389697731e-05
-1.64669274303689e-05
-9.17701823777157e-06
-3.71672660433728e-05
-1.60221662297364e-05
-3.51205599624532e-05
-9.94873671945373e-06
-5.6940410717219e-05
-5.32189186117302e-05
-2.21313190120111e-05
-2.26237714285401e-05
-4.68255913846968e-05
-3.30851100871879e-05
-5.76779295688394e-05
-3.98842127185975e-05
-2.7171858822802e-06
-6.92353012879933e-05
-5.15748876163739e-06
-2.19838287137828e-05
-2.78506744370326e-05
-4.85824644618401e-05
-4.53038465492137e-06
-2.76102544736845e-05
-1.40867950343701e-05
-5.392179999441e-06
-5.16155124850365e-05
6.86219300906385e-06
-4.11771586721639e-05
-4.42329922040825e-05
-2.77093363441533e-05
-5.54002417014355e-06
-7.72219329209238e-06
-6.31406886130592e-05
-2.99360988483679e-05
-5.05822740834857e-05
-1.95471966384263e-05
-1.78731766040461e-05
-3.97199984489617e-05
6.23521708311928e-07
-3.88798891906607e-05
-4.28280667438796e-05
-1.9341996993568e-05
-1.29860717494117e-05
-3.95113132438318e-05
-2.76073363201307e-05
-1.77683415034332e-05
-2.89866684638368e-05
-2.86409802222449e-05
-2.5166592679271e-05
-5.23944230456644e-05
-3.87824478965309e-05
-6.16316278195435e-05
-4.03635979848792e-05
-4.14168603556046e-05
-4.07129703476894e-05
-5.53345710702651e-05
-1.05702215980074e-05
-2.27898375711544e-05
-2.67191589489207e-05
-1.99317818183091e-05
-1.65627263837871e-05
-1.00047486624258e-06
-2.38908954145295e-05
-9.22604228134066e-06
-3.23668426474959e-05
-1.36626077962061e-05
-3.50846073730322e-05
-4.10826520003222e-05
-3.13502525365538e-05
-4.89042425047779e-05
-3.11162820587869e-05
-2.76027269330789e-05
-2.95663832832683e-05
-2.35907261324731e-05
-2.90453546662786e-05
1.14781144787448e-05
-1.15248251925786e-05
-3.01184371081715e-05
-2.38855543446123e-05
-4.06668226295791e-05
-5.5111275026148e-06
-2.10836480065277e-05
-2.05952396640038e-05
1.58651984083576e-06
-2.55859209681964e-05
-3.31812258319198e-05
-3.25820296707652e-05
-4.53815759449802e-05
-2.53676434619908e-05
-3.87689884419829e-05
-4.61376404797047e-05
-4.8860857998009e-05
-4.29042962742148e-05
-2.79810529636556e-05
-2.2308116268552e-05
-1.40488082721195e-05
-2.53673272811727e-05
-3.7085305135358e-05
-9.65800788757127e-06
-1.72959200751464e-05
-3.68275202760836e-05
-3.78595284657983e-05
-1.72840533967733e-05
-1.58878104656174e-05
-2.93336339114433e-05
-2.57067955639164e-05
-2.9309061825484e-05
-5.30788468620587e-05
-3.304227401268e-05
-3.84895562557673e-05
-5.69626622963277e-05
-7.97314843595626e-06
-1.43978511933082e-05
-3.82948939800691e-05
-1.44567542278701e-05
-4.23817593148663e-05
-1.3964703128794e-05
-3.07448949945802e-05
-4.22159070823819e-05
-1.32276815276016e-05
6.04351172356731e-06
-2.09903047164499e-05
-5.17887241446146e-05
-2.77820982562089e-05
-1.83694912066155e-05
-4.81041303112565e-05
-2.34451687787743e-05
-4.95208714468855e-05
-3.30709290664552e-05
1.38747433379036e-05
-8.92101616545957e-06
-4.69716994114246e-06
-3.44918487842513e-05
-2.18335386604736e-05
-1.49499361778091e-06
-3.28121670503219e-05
-1.47512854621962e-05
1.99550101651387e-05
-4.70605387377974e-05
-4.17024645081627e-05
-2.31935875079747e-05
-4.05652060940073e-05
-5.82312440985805e-05
-3.88230298929838e-05
-5.31998334010544e-05
3.4957389921055e-07
-1.03371388215834e-05
-2.83398429162477e-05
-1.28661817442835e-05
-2.76803180983902e-05
-3.98679475573162e-05
-9.3223807029841e-06
-4.37849829070409e-05
-2.32364610109083e-05
-3.86491814110455e-05
-2.48750315970611e-05
-1.89534590403275e-05
-3.38608504841971e-05
-4.01650083268778e-05
-4.86826214514247e-05
-2.71651219286086e-05
-2.31102566442071e-05
-1.30737025086212e-05
-3.40464339707707e-05
-4.17638414969769e-05
-3.74372362468818e-05
-1.22023558932755e-05
-5.46286856412315e-05
1.64728951245047e-06
-1.4465336194845e-05
-2.11550505901125e-05
-4.22058304682806e-05
1.9634498036092e-06
-2.13244550804215e-06
-2.71999607211513e-05
-3.37137932865395e-05
-3.77758119008531e-05
-3.53494932899363e-05
-5.51557174343582e-05
-2.18126866910667e-05
-5.48509207989906e-05
-1.34022597626179e-05
-4.49452153392237e-05
5.28781484873858e-06
-1.44483112960702e-06
-1.66972122941671e-05
-2.12374960845387e-05
-4.73770981429018e-05
-1.69372270138086e-05
-1.31153917191347e-05
-1.44751583846449e-05
-3.04151347490006e-05
2.85412776325242e-06
4.46005084045469e-06
-1.0263966484862e-05
-5.51083210383664e-05
-6.53749979005164e-06
-2.48104699259462e-05
-4.04266805314494e-05
-3.06682544862555e-05
-4.34588149471666e-05
-2.75531561916434e-05
-1.64761380971465e-05
-6.22955018799915e-06
-5.44520024667187e-05
-3.24439095086289e-05
-3.75706223550296e-05
-6.36762912638265e-05
-3.1182925298914e-05
-4.72151704041228e-05
-2.46635727159921e-05
-1.13384604972023e-05
-2.04777949456296e-05
-3.53835653165913e-05
-3.15863103324864e-05
-1.5895194416902e-05
-2.59448743646626e-05
-1.88817778866562e-05
-3.73798454164054e-05
-2.23768848234197e-05
-2.05453994630964e-06
6.38338642919887e-06
-2.00805676724079e-05
-5.05668120873419e-06
-2.80512814264872e-05
-3.35708668541574e-05
-4.18953934451048e-05
-7.4384222307784e-05
-3.30324447408713e-05
-6.46468355416862e-05
-3.87312279937273e-05
-2.25817519342298e-05
-5.87886211225673e-05
-2.73058320847344e-05
-3.71461831944704e-05
1.10632619884874e-05
-4.94886576570062e-05
-2.58429123701818e-05
1.74353281060222e-06
-2.28296295951271e-05
-3.34879725320547e-05
-1.77620577648862e-05
-1.50601943063491e-05
-4.30736586629217e-05
-5.88809690362298e-05
-3.04531236840732e-05
-4.18110528798272e-05
-6.26689889458219e-05
-4.73554702787181e-05
-4.54624403379519e-05
-3.99071918714766e-05
-2.06745456861506e-05
1.76715918946016e-06
-1.70178037248311e-05
-1.83371601277308e-05
2.93663831299928e-05
-1.06918065935467e-05
-3.72701466134278e-05
-4.66308371614901e-05
-3.3286617226041e-05
2.38997803496472e-06
2.15096720903653e-05
-2.06306325719943e-05
-2.68470105335633e-05
-4.01830766351415e-05
-3.97123091489495e-05
-2.14625462399993e-05
-4.97155842972219e-05
-5.21129130677933e-05
-5.43525415595627e-05
-4.47421563113604e-05
-3.08755975691976e-05
-3.60350672154394e-05
-1.74693081066969e-05
-8.59801367350858e-06
-3.88340538735108e-05
-3.08459056762629e-05
9.1489227527345e-06
8.54432722388861e-06
2.58688272413147e-06
-3.13876306934363e-05
-3.78856329745002e-05
-2.18170662303573e-05
-4.56559694742018e-05
-5.75357892064648e-05
-6.05161033663086e-06
-2.16929309902163e-05
-4.6894948522709e-05
-1.18177973667484e-05
-2.02697824193616e-05
-2.08530354341023e-05
-9.13333218675554e-06
-3.57571005967919e-05
-1.44404705392937e-05
-2.85607492815252e-05
-2.4240915813354e-05
-8.64873691262168e-06
-8.279713520282e-06
-3.03125431779271e-05
-4.25083217355863e-05
-2.30196265412626e-05
-2.69597924424076e-05
-2.47105159164033e-05
-7.05607848119997e-05
-4.07237229203266e-05
-4.34661971916298e-05
-7.56995273523149e-05
-6.99528074609974e-05
-8.00433975593528e-06
-3.7078926256472e-05
-1.30645063708855e-05
-2.48910217660845e-05
-3.17365475654008e-05
-3.14675771055982e-05
-1.17934726755407e-05
-1.21044704307789e-05
1.18771315527279e-06
-3.45647257592566e-05
-2.08245949933342e-05
-5.64540291056326e-05
4.71559754819795e-06
-2.79416375655429e-05
-3.29556609598849e-05
-6.26419028189554e-05
-3.60692627567557e-05
-4.29896977731291e-05
-6.67438528171854e-05
-4.43075785372273e-05
-3.564268175136e-05
-6.15171952382172e-06
-1.481100845498e-05
-2.59345424565155e-05
2.14798505509413e-06
-1.92656882508456e-05
-4.8711332398147e-05
-2.46042567942207e-06
-2.76988529992555e-05
-2.65683585803323e-05
-4.61256228883331e-05
-3.82779791473889e-05
-3.69254449354383e-05
-3.74837490985475e-05
-3.75633946838953e-05
-3.61068240095359e-05
-3.92742085371488e-05
-4.77957290835134e-05
-3.50734780125026e-05
-7.08302506009146e-05
-1.75965286713401e-05
-4.58512534038223e-05
-4.32213605538276e-05
-4.30695378538857e-05
-4.39871330168485e-06
-1.9371867654542e-05
7.20385407988543e-06
-3.01678043606583e-05
-2.52568489733252e-05
-1.78219240297987e-05
-1.53713407924131e-05
-4.58222232114731e-05
-5.61939580162825e-05
-4.49591405158067e-05
-3.99818413255428e-05
-4.78776268757036e-05
-7.4105548115786e-05
-5.05160763849531e-05
-2.83030168365894e-05
-2.45228996698027e-05
-3.93623053547957e-05
-2.41407153900071e-05
-1.41961024299277e-05
-4.28743471378336e-06
-8.22735652975936e-07
-4.61575994410249e-05
-2.96038486554389e-05
-4.36183141950172e-05
-2.01142391844746e-05
-1.54928232774116e-05
-2.36854686150978e-05
-3.94349797562215e-05
-3.24947332735344e-06
-2.4277752305291e-05
-5.31736765463827e-05
-2.01874307195105e-05
-1.54838502638199e-05
-1.77569715778559e-05
-5.45166569528726e-05
-5.39299315490092e-05
-3.13354350596079e-05
-5.98162097937269e-05
-6.22893703153776e-05
-1.39571710579981e-05
-1.76773588008219e-05
-7.95926474312497e-06
-1.5376332622785e-05
-2.26876875682474e-05
-1.49692391782285e-05
6.29894185733232e-06
-2.54016262099764e-06
-5.03417150956338e-06
-2.55352721263318e-05
-3.53803179834868e-05
-1.30373248763507e-05
-2.05549617845468e-05
-9.13033731415057e-05
-6.24971113094609e-05
-4.53042204477858e-05
-6.1051372873411e-06
-4.08142286650911e-05
-7.26426306114515e-05
-2.97929397737031e-05
-1.17632449886407e-05
4.63406420015112e-06
-2.01251796161805e-05
-9.06708901444151e-06
-1.1141146885021e-05
9.36364273303381e-06
-1.30820254713592e-05
6.74790356171784e-06
-7.15405071229598e-05
-5.21883618818931e-05
-4.61375780065325e-05
-4.36368664493903e-05
-1.20134222366701e-05
-2.43749705589579e-05
-4.95126772998238e-05
-1.86066482208221e-05
1.65143920967046e-05
-4.72159765231597e-05
-4.40934024776862e-05
-1.83063521945696e-05
-9.42626389328907e-06
-6.20251084460747e-06
2.97024453077035e-07
-1.77837421120424e-05
-1.24467715186192e-05
-1.3153788341899e-05
-1.72640631686832e-05
6.45063792725806e-06
-3.23471437559769e-05
-1.8644660392719e-05
-1.19462848486013e-05
-4.35284836214765e-05
-5.207737628799e-05
-4.34007349891607e-05
-2.85817705349935e-05
-2.30587324830818e-05
-6.3756727206195e-05
-3.55242351256306e-05
-6.20863347624573e-05
-6.87583631977687e-06
-3.64655289373359e-05
-1.60777296862423e-05
6.47889335802222e-07
-3.68094555492472e-05
-2.31078478082088e-05
-2.47189984380712e-05
-1.79937593454305e-05
-8.71103339726474e-07
-1.53907197736085e-05
-1.46642968305347e-05
-3.23906748544254e-05
-4.24762227996674e-05
-1.37168369936487e-05
-1.78217130129866e-05
-5.02476395453977e-05
-1.67148179517525e-05
-7.00772618448097e-05
-3.51718323706162e-05
-4.63971186418364e-05
-4.97502475027086e-05
-3.40270904645882e-05
-2.3045153718333e-05
-5.10939824552841e-05
-2.69419604447855e-05
-2.94928005263966e-05
-2.30871377677672e-05
-3.54090199345927e-05
-2.02340557448425e-05
-3.24869534943867e-05
-4.87771519943261e-05
-1.12341547073128e-05
-4.16642223388347e-05
-2.72487411995449e-05
-2.34684103913422e-05
-2.12692982176743e-05
-4.51962237646129e-05
-4.04754591651595e-05
-2.39756603313577e-05
-2.8980721558527e-05
1.4054991314204e-05
-4.30942763905408e-05
-2.28476567317075e-05
1.8095345702505e-05
-4.94596905920024e-06
6.33775971556997e-06
-3.86568818519667e-05
-1.9420362220139e-05
-7.48422957612107e-06
-3.62803773357779e-05
-5.57726237592259e-05
-4.96722939615588e-05
-5.45726891093498e-05
-2.92068341985897e-05
-4.00888460987831e-05
-1.38085492560215e-05
-1.38624430427355e-05
-4.7977964111734e-05
-5.8057792681686e-05
-2.89686504671068e-05
-5.73566967809527e-05
-4.94428659415203e-05
-2.36833085524716e-05
-1.39166602901504e-05
-2.66656974947795e-05
-4.43144548708138e-05
-1.22590738061285e-05
-9.89004622733745e-06
-4.18162916949167e-05
-2.13844276360098e-05
-5.08377120374934e-05
-9.94123645074585e-06
-3.83703485002859e-05
-5.99591888185353e-05
-2.03517273189105e-05
-3.13554097157202e-05
-3.35886026358219e-05
-9.20069677008377e-06
1.31508964810379e-05
-7.09111427971769e-06
-2.15631208176768e-05
-2.14480062431539e-05
-8.66029424609929e-06
-4.96796500088451e-05
-4.31229802207425e-05
-7.05626385241845e-06
-2.81393656060553e-05
-5.47330072736976e-05
-3.92753169248711e-05
-4.86587345570678e-05
-5.79781076139612e-05
-5.87847414439074e-05
-6.87868602624756e-05
-2.43240896813988e-05
-8.28882575799541e-05
-3.65235437576746e-05
6.46233752053145e-07
-6.32520151732867e-06
-2.34371375730839e-06
-9.66762952572232e-06
-4.3173287288602e-06
-1.6449609380225e-05
-1.41714102948949e-05
-2.62236384824332e-05
-1.63882541501796e-05
-2.72983692242972e-05
-4.87846565284625e-05
-5.24700698086702e-05
-4.94260776128287e-05
-1.60812084724825e-05
-2.09210371357563e-05
-2.56491977393358e-05
-2.65179757240371e-05
-3.49008996897062e-05
-3.68384369834157e-05
-3.07097416095206e-05
1.0120657490464e-05
-3.48666783686482e-05
2.45851810225605e-05
-2.9689308502895e-05
-2.00657461338794e-05
-2.72022192886194e-05
-4.40711921581402e-05
-2.95273698757965e-05
-2.05014054665976e-05
-4.44238991493331e-05
-5.15947230788449e-05
-4.20524139440909e-05
-5.25221627489254e-05
-2.64340041851418e-05
-3.79369332236864e-05
-4.94734530237616e-05
-2.4076854908855e-05
-3.49371500088007e-05
-8.12935229115104e-06
-3.52423494074107e-05
-4.16919177440114e-06
-4.90751575029805e-05
-2.66048782801677e-05
-1.20058487302589e-05
-2.19517251759917e-05
-4.93995779865657e-05
-2.72013762048653e-05
-5.47285066068933e-05
-3.84961102982005e-05
-2.74424929668767e-05
-5.92774129614897e-05
-3.14851549064026e-05
-3.35031496812843e-05
-4.05789968520565e-05
-2.16454216999732e-05
-2.12363384390353e-05
-2.10344559633251e-05
-4.26675574209077e-05
-3.22254518405396e-05
-8.07092764896212e-06
3.48958128083529e-06
-1.1131938731111e-05
-2.47158816696343e-05
-1.28036138921076e-05
-8.24197378895116e-06
-3.43485882108642e-05
-4.16957242635145e-05
-5.12740280780228e-05
-3.6373620289318e-05
-3.60913043714163e-05
-4.44994999874442e-05
-2.37066514597853e-05
-2.04632998691733e-05
-4.17388541115779e-05
-1.99353070094369e-05
-4.09885958486161e-05
-1.19833954195664e-05
-1.00611002052737e-05
-1.79186518164677e-05
-1.29137749586346e-05
-1.66835701284435e-05
-1.16658493640442e-05
-3.85863464017718e-07
1.12544863441279e-05
-6.80344751590287e-05
-1.33755448240548e-05
5.15399776282579e-06
-3.58647478029152e-05
-4.98711082141682e-05
-1.82429489937012e-05
-2.86855951867126e-05
-3.14100969010995e-05
-7.42703642390772e-05
-1.42129248946796e-05
-1.7261599282684e-05
-1.09027514446719e-05
-2.36936476745419e-05
-2.89120174388221e-05
-2.31782789061965e-05
-4.83355084565919e-05
-4.38593017929977e-05
-1.99721395997043e-05
-1.22780370464918e-05
-3.2310520016765e-05
-2.32339666483505e-05
-4.72815107749977e-05
-4.5962427898904e-06
-4.12232629834436e-05
-6.36725715501388e-05
-2.99748373933446e-05
-7.55617780973613e-06
-1.05587737729275e-05
-2.8096036573041e-05
-3.46742924625533e-05
-1.42995484664639e-05
-2.70347129628434e-05
-4.51912840682602e-05
-4.08390523667824e-05
-1.11224805283966e-05
-1.97202081069555e-05
-1.18389928488383e-05
-2.42243355115939e-05
-3.90562146124127e-05
-2.20222312041634e-05
-3.01004308199022e-05
-6.65197122224848e-05
-5.39595703983218e-05
-3.78947532369968e-05
-2.64574190635109e-05
-5.56515710474301e-05
-2.2857398831407e-05
-3.40204156770569e-05
-2.20033434076079e-05
-2.97044975957636e-05
-4.88449209619405e-05
-1.94822589844252e-05
-8.27311006926441e-06
-1.95354269371742e-05
-4.62744148067072e-05
-2.00251668943662e-05
-3.43642514177323e-05
-2.17783620579289e-05
-3.13202569169725e-06
-4.09817163383286e-05
-2.11846100137504e-05
-2.55303462215931e-05
-2.93348095248514e-05
-6.27309426973896e-05
-4.37926645690105e-05
-5.01629932813017e-06
-4.83381295540051e-05
-4.96230708370214e-05
-5.49863571118662e-05
-2.18747675086436e-05
-4.1277132104085e-05
-1.3966297085807e-05
-3.39693539599201e-05
-3.19607573834402e-05
3.9266514326599e-06
-2.2362045870994e-05
-3.1868481031092e-06
-1.47630679663414e-05
-3.77127517753555e-05
-2.99463045720663e-05
-5.1995821177082e-05
-2.18721558704181e-05
-3.32337401548542e-05
-3.36688124196528e-05
-2.63447127729461e-05
-3.65585741312843e-05
-5.20883323219206e-05
-7.44343334030595e-06
9.36314025481253e-06
-1.19807427335159e-06
-1.6367233593047e-05
-2.0745446034069e-05
5.05435393423082e-06
5.5991006518975e-06
-3.76616081931344e-05
4.22309795454122e-06
-9.80434909067518e-06
-4.75840137107613e-05
-2.86444227496944e-05
-3.05433387974096e-05
-4.32865571026184e-05
-3.66230341742576e-05
-2.76296885007729e-05
-1.4988520252895e-05
-2.71156461929733e-05
-4.49170620984911e-05
-3.28024207386845e-05
-2.89506077391254e-05
-1.49859392152541e-05
-3.04722028146681e-05
-3.29670467902616e-05
-2.93286796831155e-05
-2.11708592034124e-05
7.8901304006525e-06
-3.72462323298597e-05
-6.91134769135809e-06
-5.61219486187036e-05
-3.03221753431444e-05
-3.3032911115854e-05
-5.01488126325257e-05
-2.29391058698348e-05
-7.09330023948117e-05
-2.15931343593724e-05
-2.96427929070959e-05
-4.86657266478792e-05
-5.24495349641055e-05
-3.12118555824597e-05
-3.32481908063789e-05
-4.72483240175339e-05
-2.41314757710871e-05
-3.98572140520551e-05
-1.76261074324571e-05
-2.4552805187246e-06
-3.4461379698532e-05
1.39098391298099e-05
-1.53518968778364e-05
-3.08265463795093e-05
-1.75416030261997e-05
-2.8019340267774e-05
-1.69714158848383e-05
-7.71853868407145e-06
-4.02920236007942e-05
-8.22937654833156e-06
-3.83906798617439e-05
-3.67999260359497e-05
-5.25454924050658e-05
-1.26593105165836e-05
-2.2794250070928e-05
-4.72509753020908e-05
-2.19751404897061e-05
-1.83249089909932e-06
-4.39414283545086e-05
-3.85205785134998e-05
-3.71315059022663e-05
-3.78266968475736e-05
-3.58196321743573e-05
-2.47847818091112e-05
-6.00211463155936e-05
-2.75535773652651e-05
-2.60998685924505e-05
-5.66290492108535e-05
-4.1745837607908e-05
-3.56168701079544e-05
-2.62798925672542e-05
-3.61286357135844e-05
-5.29790205079809e-05
-3.23586688484328e-05
-2.04907403646825e-05
-8.44454641419325e-06
-4.09589719693306e-05
-1.26009725374587e-05
-1.37572753899712e-05
-5.0702466618829e-05
9.08931437252535e-07
-1.37505595171487e-05
-4.63668803426254e-05
-4.62292972744668e-06
-2.63965865815779e-05
-1.94766879485102e-05
-6.22490287481047e-05
-4.57033790914653e-05
-3.36579064927346e-05
-3.61357380589354e-05
-7.07108418434737e-05
-3.43851492697479e-05
-2.21722642118012e-05
-3.08269552903908e-05
-9.06410250367872e-08
-3.27380904342822e-05
-6.55438041749157e-06
-1.77712928715252e-05
-2.65255645261213e-05
-4.15286641094796e-05
-1.06723699828392e-05
-3.61512043039161e-05
-1.48196836399489e-05
-2.45565191333938e-05
-3.77526086069142e-05
-4.10457821054033e-05
-3.96838866363259e-05
-4.15013012517016e-05
-1.77754059448298e-05
-6.66678846409342e-05
-1.88973770980775e-05
-3.61917037153885e-05
-3.85877720051819e-05
-1.13240922744066e-05
-6.16720823804717e-05
-2.09169639443167e-05
-3.40447608593118e-06
-3.01697371896064e-05
-3.37203012826552e-05
-5.27628768526796e-05
-4.65756175797401e-05
-1.67650191930465e-05
-5.33367781599998e-05
-2.25593364915587e-05
-3.1707116325784e-05
-2.51541001627345e-05
-5.68851173875535e-05
-1.60567453799506e-05
-1.62366014887066e-05
-2.15667056615333e-05
-1.62018624410668e-06
-2.23788939044227e-05
-2.89877806110143e-05
-2.87972501561192e-05
-5.58109428994878e-05
1.36355935845746e-06
-2.73728576076332e-05
-1.25425956883907e-05
-2.37139803998297e-05
-4.56415721791554e-05
-5.68150956626322e-05
-1.76612444027409e-05
-4.28731854039491e-05
-3.44659899260014e-05
-4.13302149906174e-05
-2.31631950765959e-05
-2.24280854888944e-05
-3.5629621978914e-05
-3.14723072953822e-05
-3.33466485231049e-05
-6.09732252435983e-05
-1.61723948010726e-05
-1.04669246989456e-05
-5.2690008063215e-05
-1.76855445792415e-05
-2.21780231026504e-05
-1.27679114146642e-05
-3.89079846118293e-05
-1.87820407161038e-05
-1.99831411860612e-05
-5.18737777834929e-05
-5.83394005155636e-05
-4.44310870654085e-05
-2.78021718905365e-05
-3.33702715992277e-05
-2.77920069000979e-05
-2.40857435057346e-05
-2.05859677379637e-05
-4.09741659621126e-05
-6.41155675975325e-05
-7.02735541754116e-06
-1.09503054735896e-05
-1.60322284380363e-05
-3.87544116378876e-05
-4.32412928760109e-05
-2.25276910246244e-06
-3.14625925809003e-05
-2.46491557742652e-05
-1.24160374579154e-05
-1.6721601516187e-05
-5.5969382702982e-05
-3.47232079164128e-05
-3.42163194604532e-05
-1.82904299310387e-05
-5.16604278083506e-05
-3.44916359195129e-05
-4.09748364542199e-05
-2.02668481305768e-05
-7.87193467451581e-06
-2.38058877245855e-05
-4.09838649144024e-05
-1.86490513634991e-05
-3.23166896552778e-05
-1.02469146414413e-05
-1.40857852573649e-05
-1.37974643371851e-05
-3.38947982795357e-05
-8.04106968500085e-05
-7.28566711193237e-05
-5.91740733991595e-05
-2.8932490731582e-05
-2.37474649093156e-05
-2.23617515762367e-05
-3.42158216785829e-05
-3.59218816232665e-05
-4.29161633607478e-05
-2.05944361486953e-05
6.14116855278002e-06
5.18460740673609e-06
-5.3981803190539e-07
-1.26772709932035e-05
-3.28395092925751e-05
-1.30570194742456e-05
-1.41450142793593e-05
-4.49148900803369e-05
-2.26997363910191e-05
-3.53976360660677e-05
-1.48521283964903e-05
-4.42153149356371e-05
-1.68746598833556e-05
-3.09999780000681e-05
-4.51401396866402e-05
-4.76830910692289e-05
1.04130877117202e-05
-4.18884492429505e-05
-4.52034491426157e-05
7.95040226415739e-06
-2.20824938188433e-05
-9.56955562282348e-06
-1.10113233252208e-05
-5.57401568119979e-05
-1.45222854897266e-05
-3.64086422424223e-05
-3.58159022732962e-05
-1.27761889243364e-05
-4.00609920212633e-05
-3.56001311312203e-05
-1.19289535849948e-05
-2.79649748730403e-05
-3.61497527883236e-05
-3.13277050885067e-05
1.20876727013163e-05
-1.0865040094562e-06
-5.37432132854324e-05
-3.42667341850916e-05
-3.1300515374153e-05
-2.51407100062272e-05
-1.47505840363202e-05
-2.19701593807174e-05
-2.47417967401045e-05
-2.41102605700505e-05
-2.03862976023287e-05
-3.82623093703606e-05
-1.59354643640061e-05
-7.82354253088614e-06
-1.48007081317029e-05
-2.71917639586536e-05
1.57633883913314e-05
-1.4873068465301e-05
-8.19267094755084e-06
-1.66458801341331e-05
-1.27475911286323e-05
-1.58198238428171e-05
-1.44349986311928e-05
-3.34928964031559e-05
-1.35303344464378e-05
-1.90371135938538e-06
-2.17744849124457e-05
-4.76593044662192e-05
-1.06268820487496e-05
-3.18582047365393e-05
-1.75339813285518e-05
-3.02965792450792e-05
-3.20103230061616e-05
-2.24090634690221e-05
-3.61319618797865e-05
-3.72487600872045e-05
-3.47579027469087e-05
-3.52891207950845e-05
-2.85180153459837e-05
-3.1355188984965e-05
-2.42972624122942e-05
-1.08481612716872e-05
-4.43777575022599e-05
3.83717315874522e-06
-3.93307840320732e-05
-3.38102108886014e-05
-2.0537963700558e-05
-8.70179866198056e-06
-3.32184431258591e-05
-2.84267179986252e-05
-4.20177567424212e-05
-5.05282659118118e-05
-4.62836405678652e-05
-1.49985584468112e-05
-4.10705013012204e-05
-3.27086217582464e-05
-4.15516185557197e-05
-2.98089917100364e-05
-5.34120927022833e-05
-2.63112429084116e-05
-5.36181007735502e-05
-2.88700921253392e-05
-1.85058468602902e-05
-5.92097892566594e-05
-1.40135063985581e-05
-2.51888702804759e-05
-1.24111415232109e-05
-4.21972498561935e-05
-3.49695445705866e-05
-3.95731616357042e-05
-1.64847501838982e-06
-3.40937551277792e-05
-3.57726528500663e-05
-2.46393938394487e-05
-4.35871773490957e-05
-2.41131719701776e-05
-4.5070761346583e-05
-2.08079710046512e-05
-3.82465204372269e-05
-4.05583253892824e-05
-3.51469455590294e-05
-5.22722742455142e-05
-1.1008078206218e-06
1.00100472112452e-05
-1.82930727636839e-05
-6.31174055577577e-05
-1.65874892449022e-05
6.04584929719003e-08
-3.03078252696297e-05
-2.80009959370822e-05
-2.68424322207769e-05
-4.3069114959269e-05
-1.32060807017323e-05
-8.23299087546746e-06
-2.98822410874379e-06
-3.3975374809526e-05
-3.37199970414713e-05
-3.04790863999863e-05
-2.93179079684369e-05
-8.87494874285023e-06
-2.78332796474165e-05
-3.14262955153283e-05
-5.26027989067018e-05
-5.21060795670367e-05
-2.95150548473769e-05
-3.70510618791235e-05
-3.95841923695849e-05
-3.95293289947082e-05
-5.96878386517905e-05
-2.12215367725809e-05
-2.60705258494092e-05
-3.64346890662257e-05
-1.97990783922802e-05
-6.69539611066168e-06
-1.5642883875118e-05
-2.54168670046767e-05
3.36339832320367e-06
-1.91749747348917e-05
-3.88309942065394e-05
-4.32457756179983e-05
-3.87456298217354e-05
-2.80602986854918e-05
-4.56384973505255e-05
-1.79007631379287e-05
-5.41393023416359e-05
-4.27478772777827e-05
-3.96638251571368e-05
-6.24219417297489e-05
-3.13420295341973e-05
-2.38688389500014e-05
-3.08486286938835e-05
-4.27805260197757e-05
-3.48316543088987e-05
-5.87048128258237e-06
-3.36874901391174e-05
-1.71757191283006e-05
-3.48526118827164e-05
-2.29553576799418e-05
-5.03643132031293e-05
-3.524501451858e-05
-1.64754004235183e-05
-1.13943397517163e-05
-1.55312457717437e-05
-3.9176554731965e-05
-3.82261137036904e-05
-3.2826920356147e-05
-1.87161521776386e-05
-3.35645949682317e-05
-3.00980816094009e-05
-2.85077644992125e-05
-5.31836321120088e-05
-2.42016695066112e-05
-3.92234995721292e-05
-2.66155509195235e-05
-2.25183310969905e-05
-2.96206843348926e-06
1.09914804553571e-05
-3.34880713227718e-05
-4.40587695126075e-05
-1.74054321813574e-05
-4.20316126299197e-05
-1.29252154598242e-05
-1.84211409026208e-05
-6.10934786262712e-05
-3.20614200377869e-05
-4.66081618474144e-05
-5.33145740148856e-05
-4.98787395673342e-05
-1.0280591035712e-05
-3.08428227009986e-05
-4.45088396338549e-05
-1.09082152962597e-05
-6.88729782552786e-07
-1.7284218014497e-05
-2.48248090589029e-05
-2.34733097500621e-05
-2.22015823739391e-05
-3.30596230223383e-05
-1.34145929715224e-05
-4.14733092910596e-05
-1.88219029296308e-05
-2.68017082522255e-05
-5.87106680453054e-05
-1.21816770471022e-05
-4.04858977577259e-05
-5.94311645821698e-05
-3.89579357931701e-05
-1.5024060792138e-05
-4.04931045520731e-05
-3.41764817870342e-05
-3.43960135402308e-05
-1.44717229127112e-05
1.08972549573347e-06
-3.23412861877925e-05
-3.24334288516543e-05
-4.3950080443363e-05
-1.71681889167054e-05
-3.75230191449808e-05
4.62166060047166e-07
3.72755298208623e-06
-1.05966426522029e-05
-3.66430668482044e-05
3.63465123546662e-06
-5.19152091185821e-05
-4.84746685304211e-05
-3.69616305649949e-05
-4.60968140277694e-05
-5.5458657814616e-05
-2.52326216717474e-05
-4.72342881035481e-05
-3.77196475804109e-05
-3.70626685159295e-05
-2.52925799909756e-05
-4.3327062180018e-05
-5.72045463322233e-05
-3.37800614476332e-05
-2.37696638032154e-05
-1.69087427819901e-05
-1.52815100380456e-05
-5.09631405215941e-05
-3.85893757829351e-05
-4.65543853908599e-05
-5.47952715210595e-05
-4.08756540222435e-05
-4.63293580124976e-05
-1.11838804367117e-05
-3.59779876457039e-05
-4.47600462610251e-05
-4.56624782995467e-05
1.83423335028482e-05
1.24493292375051e-05
1.91431012891263e-06
-3.62233818551577e-05
-2.99759791579578e-05
-6.41948655508394e-05
-3.9429635183302e-05
-4.47295516394216e-05
-1.18317872675662e-05
-3.42578062417644e-05
-4.94912446515184e-05
-5.39171245801484e-05
-5.26061129734853e-05
-2.31849957543132e-05
-6.27759165436625e-05
-4.04917793789933e-05
-3.23858452592823e-05
-2.82163219351389e-05
-4.58216098732241e-05
-2.17017960244783e-05
-2.26119527135113e-05
-3.65905894875068e-05
-3.38920022395683e-05
-9.50024077555272e-06
-3.92030332622088e-05
-5.95306242493256e-05
-2.12310279345872e-05
-1.5267450253229e-05
-2.41163963949881e-05
-7.39462934915579e-05
-1.63103554125659e-05
-4.08403974249269e-05
-4.86685271825012e-05
-1.95137567166515e-05
-3.22890479548912e-05
-5.126838227559e-05
-1.71124334851954e-05
-2.28788429065524e-05
-7.01308033465595e-06
2.79578439906143e-06
-1.95795072831929e-05
-1.47458335044647e-05
-9.60667374709282e-06
-4.75353846725913e-05
-4.89684936537174e-05
-4.53714201985317e-05
-7.35212220492662e-05
-1.53223394316123e-05
-1.57026108766601e-05
-2.81655350758793e-05
-2.56780314929982e-05
-4.66734910876441e-06
-1.06722168561349e-05
-3.34411657538815e-05
-3.06386095545917e-05
-1.94589461551731e-05
-3.21820791551615e-05
-3.57129500214694e-05
-3.77207116191692e-05
1.32284657625197e-05
-4.37230369936743e-06
-1.20926958045715e-05
2.90444797330598e-06
-4.69999844085359e-05
-2.32625341334493e-05
-2.46264380126202e-05
-3.12635428817892e-05
-4.0462722447321e-05
-6.98813920994023e-05
-2.33445454696177e-05
7.57439288644404e-06
-2.479704293783e-05
-4.05657463534866e-06
-5.63899026401025e-05
7.20797055620583e-06
1.43639109891573e-05
-2.22813643664318e-05
-1.73387072572758e-05
-3.57585901086519e-05
-8.27348767652426e-06
-1.25402663763329e-05
-5.36523115857632e-05
-1.94137426291171e-05
-5.05691436460607e-05
-3.0163861453531e-05
-2.87163876608693e-05
-1.26143446060917e-05
-4.40899309803685e-05
-3.83477402031777e-05
-2.64240560883402e-05
-3.15462799452913e-05
8.36569982664216e-07
-3.80123025531416e-05
-2.45001085301159e-05
-3.24072233140367e-05
-1.3704378382324e-06
-3.22375826645342e-05
2.50166851857777e-05
-4.80070240531e-05
-2.82009222329835e-05
-3.24692820154e-05
-1.98401663338405e-05
-1.52538738860939e-05
-3.83860023241942e-05
-4.36914830816091e-05
-1.21630413551864e-05
-3.15280383367726e-05
-1.71234566617019e-05
-3.59603854867595e-05
-4.30745290444539e-05
6.99135896253408e-06
-3.76637144245615e-05
-1.11701900394806e-05
1.78450188552557e-05
-7.22350208375675e-06
-1.99327807988051e-05
-3.50199448198849e-05
-4.37592628462365e-05
-1.94790291552731e-05
-3.76837599614706e-05
-3.96940332306477e-07
-3.23923468380127e-05
-1.64414633091188e-05
-8.9965512110489e-06
-3.5912234558923e-05
-2.50901297969281e-05
-4.07363695213517e-05
-3.1861004986072e-05
-6.38645290889096e-05
-3.34124391420908e-05
-3.34045407097224e-05
-2.81288667585737e-05
-1.13547604022e-06
-1.72327277765161e-05
-3.48024871176356e-05
-1.05464815828926e-05
-3.12306550117496e-05
-4.59668135824308e-05
-3.32467673999886e-05
-2.40818258536224e-06
-1.95142334638397e-05
-6.41786559481378e-06
-3.88207757497832e-05
-4.84414857782416e-05
-3.83600873042881e-05
-2.22165456171053e-05
-4.34549488562357e-05
2.36037822005135e-06
-1.17434428201534e-05
-8.05666786039662e-06
-3.13120120767257e-05
-5.30723748535852e-05
-2.96918260678e-05
-5.76651879835278e-05
-4.26736323146109e-05
-5.57741937753349e-05
-1.14412180076104e-05
-3.7469901831479e-05
-3.70223739968867e-05
-2.49506031420794e-05
-2.37687457947331e-05
-3.68998559646708e-05
-1.5283161029267e-05
-5.5758178642851e-05
-2.90436005274573e-05
-1.40164880822423e-05
5.97806984068384e-06
-5.30232260976572e-06
8.15162321722126e-07
4.29463544065484e-06
3.76866531654228e-05
-6.34820524381325e-06
-2.73128109755463e-05
-2.16996694930571e-05
-3.39006801896489e-05
-3.8064593881708e-05
-7.80611426928188e-05
-3.72422006663305e-05
-4.00818784761348e-05
-1.83021332227831e-05
-1.32020748741272e-05
-5.0334767306534e-05
-7.73324505009453e-08
-1.4080563692804e-05
-3.96422950748218e-05
-9.60031637951896e-06
1.22971068643536e-05
-1.63528999649947e-05
-1.0780862833237e-05
-2.63796998854349e-05
-2.89554273374965e-05
-5.07040304037477e-05
-2.39283064525559e-05
-8.57562343194311e-06
-1.32885427994988e-05
-6.29794427821057e-06
-4.01649507132365e-05
-7.69978177856105e-06
-3.14585494883319e-06
-7.59450442181344e-05
-5.63590446712286e-05
-2.30061287255575e-05
-2.37611656974142e-05
-2.6699302664927e-06
-3.45795544295008e-05
-1.45806239436021e-05
-6.70944893102113e-06
-4.14985537141788e-05
-2.74507647402728e-05
-1.42917400517159e-05
1.26495064258478e-06
-2.2669153465761e-05
-4.47832527517416e-05
-5.42806118528684e-05
-3.35264524460222e-05
-3.04434176084637e-05
-2.7109408368914e-05
-3.14762662280832e-05
-4.7798176778468e-05
-3.71170782457667e-05
-3.59472985201866e-05
-4.34372446278976e-05
-2.347903449949e-05
7.0196718551533e-06
-3.61788495821161e-05
-2.24590330442874e-05
-3.08553417658257e-05
-2.8390009675228e-05
-3.46818806048716e-05
1.19665673396313e-05
-3.4474187251585e-05
-2.93569733106358e-05
-2.00026424657896e-05
-7.03100817133338e-05
-1.23318368138067e-05
-2.46204842425696e-05
-3.84998143366611e-05
-1.84277365809492e-05
-3.9992106203121e-05
-3.67849309769585e-05
-4.07392913193644e-05
-5.21533899490452e-05
-6.91957277065309e-05
-3.39141231508193e-05
-1.22981854356751e-05
-1.75234939647775e-05
-1.47086777914469e-05
-4.71173627685133e-05
-2.01551084615616e-06
-6.68193228481994e-06
-2.56126547223528e-05
-7.65158774230862e-06
-3.51031365097051e-05
-4.76338050687131e-05
-5.72401717959064e-05
-3.89142983215433e-05
-3.27220946190548e-05
-4.12003517040057e-05
-1.90801657642618e-05
-2.99860184567115e-05
-1.64848243889688e-05
-2.31809125834555e-05
-5.96423059839255e-06
1.04973616834149e-05
-4.57456499725925e-05
-3.44126990421399e-05
-3.30186111174709e-06
-1.12007550697643e-05
-4.27007245356826e-05
-3.65018294310489e-05
-3.06895002212036e-05
-1.74552900342427e-05
-4.08188863741285e-05
-5.02917182357448e-05
5.96202074419915e-06
-5.81759332065672e-05
-5.79336961720463e-05
-1.15307751418901e-05
-1.82967944462592e-05
-9.56101321985323e-06
-4.01193064315395e-06
2.36463683176032e-05
-2.88977223986073e-05
-1.84543317881341e-05
5.08654933656862e-06
1.85615217904479e-06
-2.50734792118037e-05
-2.29357553273855e-05
-3.33852329374401e-05
-4.67081435867486e-05
-2.90917710585001e-05
-4.86959408391785e-05
-5.16409746877997e-05
-7.13205922855886e-05
-5.99993656074241e-05
-2.65870830328889e-05
-4.54318214090917e-05
-4.06573956270325e-05
-2.13136002262768e-05
-2.64718085724839e-05
-8.05952582201165e-06
-1.95022671784121e-05
-3.10023592901603e-05
-2.74276068108618e-05
-1.02334897847902e-05
-2.79749392435228e-05
-4.07385988806403e-05
-2.74529464069656e-05
-2.26350340489367e-05
-5.07137000103431e-05
-5.31335564908442e-05
-3.39491208773404e-05
-4.51966163883651e-05
-3.77635849529444e-05
-3.14672210769703e-05
-3.50899514820214e-05
-4.94351055775919e-05
-5.02616023720129e-05
-5.77957364380753e-05
-4.09603367052924e-05
-5.08639742082863e-05
-1.22139186438819e-05
-2.75726130286107e-06
-2.11608399817397e-05
-1.83579783897783e-05
-6.38971541492617e-06
-2.97955719440522e-05
-4.27824507733481e-06
-2.43576256078326e-05
-4.26086159989101e-05
-3.42378659022467e-05
-4.14969215453515e-05
-6.44032754560019e-05
-1.68980036999759e-05
-1.8485752794753e-05
-1.69650240711695e-05
-4.04613047642062e-05
-2.87653165295449e-05
-4.72330491176382e-05
-5.59439137603719e-05
-2.41179877046346e-05
-2.4479087047093e-05
9.85576638189986e-06
-1.2443915606719e-05
-1.1980875963556e-05
-1.27039517297443e-05
-9.61533244814791e-06
-3.51878363088363e-05
-4.83226230704594e-05
-3.92346847798124e-05
-3.64059708312707e-05
-2.61017144225473e-05
-6.22930596454991e-05
-5.49101739425206e-05
-5.36384244088184e-05
-1.86703157602777e-05
-1.46051314186765e-05
-1.19232834551365e-05
-2.37641773130028e-05
-3.65738343472365e-05
-1.68632571990296e-05
-6.68206936284008e-05
3.66626816401616e-06
-1.05699446182142e-05
-1.33089776322455e-05
-4.63945932293657e-05
-3.07421828286675e-05
-5.21715137072131e-05
-2.65910973607044e-05
-3.59100226797718e-05
-4.80917230368166e-05
-2.50762492677443e-05
-5.10938155029446e-05
-3.89813770867984e-05
9.96636704245873e-06
-3.60025033757389e-06
-2.87784469929292e-05
-1.13912710743009e-05
-2.42897109449644e-05
2.95713265463809e-07
-3.48791474043857e-05
4.09364750385804e-06
-9.92837799136299e-06
-1.50906848883294e-05
-9.8736832800159e-06
-1.86113678207431e-05
-2.73330393699811e-05
-2.89090947826702e-05
-4.49921826688442e-05
-3.93777867560626e-05
-6.55162006115146e-05
-3.33304091008936e-05
-5.15044273957496e-05
-1.30986826864939e-05
-3.08136175739721e-05
-2.37320154714418e-05
-3.71388770164087e-05
-6.49703150501178e-06
-4.980160804237e-06
-3.57853331625675e-05
-1.75553655359787e-05
-1.18060814433744e-05
-6.43143016368319e-05
5.88082195819106e-07
-2.61211989855563e-05
-2.21277816118708e-05
-3.69165452618739e-05
-3.72712647606465e-05
-2.76037491035064e-05
-6.30352723694589e-05
-2.83875089272237e-05
-5.58526524827179e-05
-3.25434699688041e-05
-1.31951441490298e-05
-3.99460323545886e-05
-3.23840626001065e-05
-1.05663296922883e-05
-5.05956839247912e-05
-1.78645924687395e-05
-5.66971933620046e-05
-2.43009005920249e-05
2.09548831254539e-05
8.29767205547559e-06
-3.78026874730244e-06
-3.84440976615515e-05
-6.06389876452009e-06
-1.30692104664438e-05
-1.41093227086651e-05
-1.47326917357723e-05
-2.86997701670452e-05
-3.43184573821987e-05
-3.66488094002143e-05
-5.31992369302504e-05
-3.14914237275485e-05
-6.67861374540533e-06
-3.37165151341684e-05
-5.73016986493521e-05
-4.6707220452593e-05
-5.74409626023725e-05
-1.67772617513014e-05
-1.18156597751897e-05
-2.70126494627397e-05
-2.0001928814951e-05
-4.77562636122067e-05
-1.34896927657486e-05
-3.02677553731462e-05
-3.57438270069904e-05
-1.77170519551059e-05
-2.96576174814734e-05
-2.10538194373808e-05
-2.74635383010356e-05
-6.07547949807673e-05
-3.11231956762019e-05
-1.07050947215404e-05
-5.05359081413657e-05
-3.76558584424622e-05
-2.24544234481263e-05
-6.59889675881317e-05
-2.69321776290935e-05
-1.19963416449014e-05
-6.79302810601242e-05
-3.73705026130076e-05
-2.60991696143106e-05
3.73561742508474e-06
-1.47258833965318e-05
-4.2301365949123e-05
-3.44700444411401e-05
-4.75971848915136e-05
-2.42653118096134e-06
-4.9829970347387e-05
-4.94298350410535e-05
-4.60661788617796e-05
-1.50404292290927e-05
-2.26436951196896e-05
-3.85335513784301e-06
-8.65495698634445e-06
-1.66736216218002e-05
-2.81778968241717e-05
-1.48373692428501e-05
8.01922674549384e-06
-4.10544466369137e-05
-6.56656019950869e-05
-4.52615942972685e-05
-4.05100225382723e-05
-5.64096570608834e-05
-2.0407256214119e-05
-1.25613283002973e-05
-3.70846106044814e-05
-2.8119963566182e-05
-2.88004740113999e-05
-3.48901535737307e-05
-1.49043562199615e-05
-2.75158243256434e-05
-5.0781903419228e-05
-2.39634196968602e-05
-2.49305229407233e-05
-7.05369997960828e-06
-6.0384128081726e-06
-2.17203497511579e-05
-2.72661732088917e-05
-3.35756949922423e-05
-2.87066461459634e-05
-2.26950618310635e-05
-3.92114713555189e-05
-3.46068039963893e-05
-4.09153502580359e-05
-4.16591706239153e-05
-4.43459078865269e-05
-1.48504730702885e-06
-1.89285348967981e-05
-4.78010182108131e-05
-9.25203734598324e-06
8.38089227818849e-06
-3.97799804199672e-05
-6.76088066443258e-05
-1.90835916846561e-05
-1.73918217777082e-05
-1.9813825553725e-05
-2.03451170473512e-05
-1.63588093645678e-05
-3.21425238473433e-05
-4.62614718954266e-05
-1.90099484353141e-05
-4.21657659857204e-05
-2.72623535598737e-05
-2.16550059011921e-05
-5.86768934224636e-05
-2.71952022984822e-05
-3.4381756762121e-05
-5.02280052441026e-06
-4.23063985883719e-05
-3.16508023018772e-05
-1.89688936645742e-05
4.38450417191766e-06
-6.51973408548696e-06
4.19092178605623e-06
-1.07622712936052e-05
-2.54968766285747e-05
-4.85262957266527e-05
-1.01466456523679e-05
-2.53404204727036e-05
-4.04768256788674e-05
-1.79163847668425e-05
-2.522926505354e-05
-3.04042797454723e-05
-4.94136444647907e-05
-4.4995160053619e-05
-1.54393843649213e-05
-7.52304909388019e-05
-4.09758918765358e-05
-4.28775333646671e-05
-1.47086517482326e-05
-3.67480818909224e-05
-6.96916459535229e-06
-1.59798356165494e-05
-4.13898121748609e-05
-2.80589610956672e-05
-2.57751953102088e-05
-9.82305934664833e-06
-3.31682354816981e-05
-3.64699330537987e-05
-5.06957831449389e-05
-3.86685266385222e-05
-4.76253250113599e-05
-2.72770688064364e-05
-1.18612963704015e-05
-2.39555811763483e-05
-1.07698206773207e-05
-4.13088378978552e-05
-1.799546172502e-05
1.70520932607056e-05
-1.72516711028958e-05
-5.51830060693765e-05
-3.93496819133756e-05
-1.74149390402799e-05
-2.34805888791589e-05
-3.98186867061907e-05
-4.37137931450963e-06
-2.90211357395844e-05
-3.76854784755815e-05
-2.06067341990821e-05
-1.72931565756768e-05
-2.78402522277034e-05
-5.29610824123308e-05
-4.21789472837061e-05
-4.12369145529595e-05
-4.18907657424402e-05
-6.063996508604e-05
4.07458419806493e-06
4.02908491437146e-06
-6.02452855337182e-05
-4.02583026747883e-05
-3.15790567511958e-05
-3.51979309384099e-05
5.09977876778043e-06
-3.35135838227784e-05
-4.45703076943227e-05
-2.90850665607571e-05
-2.7551536089804e-05
-9.18952969737624e-06
-4.02534694159729e-05
-2.67697288220768e-05
-1.99474199857991e-05
-1.80950014803995e-05
-3.43943304474354e-05
-2.09236569855759e-05
-5.29692294662108e-06
-1.66949928105977e-05
-3.80716611643438e-05
-2.63588956212812e-05
-1.63214042396762e-05
-3.49136587463863e-05
-3.94245145921815e-05
-3.91318416708711e-06
-2.80094944524893e-05
-3.13921967247003e-05
-1.93278178794884e-05
-3.76152963405003e-05
-4.45978748520652e-05
-1.28607242224867e-05
-2.96200334541837e-05
-3.32150572949812e-05
-3.45955927089707e-05
-3.10226502837319e-05
1.57799473524709e-06
-1.88667079498225e-05
-3.9602177305723e-05
-9.68213653473798e-06
-4.37160071957683e-05
-5.29358815089334e-06
-1.57440997003347e-05
-1.15218820407322e-05
-2.50805226435698e-05
-4.74931913707983e-05
-2.27415533813894e-05
-3.29327331988272e-05
-4.93887948945843e-05
-3.95931340671675e-05
-5.85233858614702e-05
-2.62772220772793e-05
-3.13772457796193e-05
-4.58559267610183e-05
-5.66839375832569e-05
-2.15352533333962e-05
-4.67553810258233e-05
-4.05519824825646e-05
-3.20750607097957e-05
-1.06122785911191e-05
1.67319109726444e-05
-2.62317548218871e-05
-2.57631085366995e-05
-3.60582614638404e-05
-2.8404098362153e-05
-4.88996458512333e-05
-2.95721790502586e-05
-3.30347823483529e-05
-7.31368585292336e-05
-4.40919342604894e-05
-2.19843396883223e-05
-5.68862960727614e-05
-1.57058184069038e-05
-4.38311506269207e-06
-1.32365479909696e-05
-6.93546272057539e-06
-2.67787065149692e-05
-9.82006183158087e-06
-7.10406766609069e-06
-1.93262535630971e-05
-4.99303242564109e-05
-2.83579083827682e-05
-2.19016993160685e-05
-8.32309133211038e-06
-3.44716023736844e-05
-1.71631627823898e-05
-1.55112693151638e-05
-2.27415345870842e-05
-4.67746071256808e-05
-2.89797863186746e-05
-3.93736312584116e-05
-1.68720143159097e-05
-2.55655747877541e-05
-4.59543155698462e-05
-5.92167749142804e-05
-4.3934443411023e-05
-7.51412520387068e-06
-5.31325273870442e-05
-2.91349446090248e-05
-3.63678282390132e-05
-1.21486715878999e-05
-3.96000871455628e-05
-1.23650058905863e-05
-4.74102659850007e-06
-4.27402666675914e-05
-2.51575401858096e-05
6.94004041627909e-06
-2.58185141645571e-05
-3.50105153459055e-05
-2.93916022473754e-05
-2.67645098087858e-05
-2.86963656820611e-05
-1.29021594149909e-05
-3.27773776855205e-05
-3.7642081803288e-05
-2.21631963904657e-05
-4.18046537273363e-05
-3.21447284375036e-05
-5.75928434167686e-06
-3.2908867538665e-05
-5.45807475052055e-05
-1.84690576245982e-05
-4.59193302241788e-05
-2.41967445791996e-05
-2.38437866537702e-05
-4.04870237937958e-05
-2.63214028087666e-05
5.49129166852507e-06
-1.63677491841738e-05
-1.01738504497821e-06
-8.71745177930562e-06
-3.94976391769747e-05
-3.21833746731196e-05
-6.64928737836979e-05
-2.16457865850587e-05
8.55130191090868e-06
-5.32040967756479e-06
-1.25988585701816e-05
-3.80262992499494e-05
-3.59706298500408e-06
-1.16018118122271e-05
-2.93086337427366e-05
-5.38493631795998e-05
-2.00491101454001e-05
-4.81936636221915e-05
-4.98337956551884e-05
-5.77201381591463e-05
-1.53791972440765e-05
-3.8241738566197e-05
-3.9030981115371e-05
-1.50479477214475e-05
-7.09504487183032e-06
8.80982325610647e-07
-8.65745514905961e-06
-1.10969257314738e-05
6.66262381803711e-06
-1.5175624786742e-05
-1.54649975897449e-05
-2.42912406318564e-05
-3.94898117099042e-05
-3.37535838863688e-05
-3.57967984749262e-05
-4.15683264356518e-05
-4.52331439128977e-05
-3.62778411492513e-05
-2.02063380075439e-05
-2.35916890485654e-05
-2.24001458241113e-05
-2.97160749859627e-05
1.46151118860445e-05
-3.09166225840992e-05
-3.47405483891557e-05
-2.04459437226848e-05
9.27069679704037e-08
-4.71821435315713e-05
-8.65689319912078e-06
-2.28757598680949e-05
-3.07105125950573e-05
-2.09097633138867e-05
-2.66032953344037e-05
-7.00208615404042e-05
6.84704761082137e-07
-2.04854448857284e-06
-3.25223020983945e-05
-1.89981555446232e-05
-1.27066766994976e-06
-4.77800652692259e-05
-2.7654173275918e-05
-3.08384214303824e-05
-3.01507559387506e-05
-2.67673881931391e-05
-3.50901104862536e-05
-6.71534118480876e-05
-3.10400708606241e-05
-3.98663146184176e-05
-2.46840442503869e-05
-1.6803666933554e-05
-2.00602070857039e-05
-4.5170761192205e-05
-3.92543522928648e-05
-1.6571084309321e-05
-3.85484856369506e-05
-5.95994831397747e-05
-4.39913039999731e-05
-1.80250644805126e-06
-2.09666042398642e-05
-3.05571326208383e-06
-2.62131638571755e-06
-1.55281214695066e-05
-4.09259590604521e-05
-3.37787646097761e-05
-1.46851770825024e-05
-4.74442217823294e-05
-4.11476566755389e-05
-3.1061711743146e-05
-2.95953279646194e-05
-5.33605699613368e-05
-2.56058678799053e-05
-3.5815662619134e-05
-5.46594095590433e-06
-5.08096132681888e-05
-2.09356438471498e-05
-1.9025719650373e-05
-3.73499227633576e-05
-2.90637574347249e-05
-1.64820357084953e-05
-1.42526989415857e-05
9.28824079269435e-07
-1.98380793855618e-05
-2.45299269833723e-05
-3.66149991257926e-05
-5.6049441227258e-05
-3.60097208510295e-05
-3.31899427742274e-05
-3.23225061232107e-05
-2.24981433810264e-05
-3.91951294156588e-05
-2.40307066236668e-05
-1.3601507514788e-05
-8.90615934540655e-07
-6.90482258495922e-05
-4.52463241672811e-05
-1.86905339665224e-05
-8.03885513462468e-06
-3.14630882227065e-05
-1.99800972029093e-05
-1.48812388782775e-05
-1.80833275447789e-05
-2.29348119278069e-05
-5.55103443781756e-06
-5.74884650702721e-05
3.1314153761217e-06
-3.46387370849504e-06
-8.09483421602089e-06
-3.94965517988896e-06
-2.0580871404418e-05
-4.68144156553188e-05
-4.34265581506894e-05
-7.12211899163708e-05
-1.59919844541502e-05
-2.5677011492665e-05
-4.61766312442934e-05
-3.27239050902607e-05
3.84169759360551e-06
-3.11345901327795e-05
-2.25756517619525e-05
-3.35097779030175e-05
-3.16276842043441e-05
-3.95083388737768e-05
-9.53686438949715e-06
-1.41200148402147e-05
-3.61201052267349e-05
-3.78413719953541e-05
-3.29271352928677e-05
-1.75221944711515e-05
-3.10484862048658e-05
-5.48423421013011e-05
-2.98708358743114e-05
-3.79368668887661e-05
-5.8780153694125e-05
-2.77573233328151e-05
-1.1116860289842e-05
-4.82564000764854e-05
-2.80762243327263e-05
-2.58238987357246e-05
-3.1882057790166e-05
-4.58198633410289e-05
-1.02327110056946e-05
-4.48423968769841e-08
-1.74345100342362e-06
-3.29844367160953e-05
-1.41140948927141e-05
-3.88400840202342e-05
-1.12505662449319e-05
-5.62203523648058e-05
-2.44781653682964e-05
-3.98577505112673e-05
-2.05301995333466e-05
-2.27661230099259e-05
-5.63107076115049e-05
-3.01768397568968e-05
-4.56429607380704e-05
-6.30939991171027e-05
-4.820485268031e-05
-4.46234485022002e-05
-2.80492929587845e-05
-1.90263435261578e-05
-6.20804361635575e-05
-5.7626441788515e-06
-4.76132182319541e-05
-4.4075148555077e-05
-3.00145854823435e-05
-1.07097536940002e-05
-2.62377909148407e-06
-3.9857318887145e-05
-1.86018153179642e-05
-2.32328862531017e-05
-5.67750025194097e-05
-2.91712183583562e-05
-4.17949841877357e-05
-2.22599488761411e-05
-5.35062671745559e-05
-1.6122384814394e-05
-1.31167855502422e-05
-3.39074406885775e-05
-3.91442736363517e-05
-1.74015984635694e-05
-4.81969366966817e-05
-5.98933072111024e-05
-1.9964684589449e-05
-2.15351263964631e-05
-5.3619739586209e-05
2.77621062913279e-06
-4.86836410928544e-05
-3.40946918679498e-05
-1.75382772073223e-05
-1.0828727104481e-05
-3.82155090811971e-05
-1.63562966359653e-05
1.09279990217159e-05
-3.4009057362537e-05
-6.90515001942829e-05
-2.29864189417169e-05
-1.15558272154837e-05
-5.40107639034482e-06
-1.2803242338053e-05
-1.92549300315391e-05
-3.64731527518906e-05
-7.27833843989179e-06
-2.97238173423372e-05
-4.80955044413056e-05
-2.21054837616553e-05
-2.68669899105024e-05
-4.50940960072517e-05
-1.35563512501352e-05
-8.94030507131525e-06
-2.909663793945e-05
-5.56750913566525e-05
-3.46830803781706e-05
-3.12684716232733e-05
-2.22900072910861e-05
-2.54660067854868e-05
-1.26997039268299e-05
-3.91282385164545e-06
-3.26750728380751e-05
-5.47371604609938e-05
-1.27734479664277e-05
-3.8657228932326e-06
-1.85510400633267e-05
-3.86104334112761e-05
-3.46237834351731e-05
-2.17251852006244e-05
-1.83247938550263e-05
-5.17588286821068e-05
-3.09174022432406e-05
-1.60070686292362e-05
-7.51450295407885e-05
-4.16848976922202e-05
-1.91224694476916e-05
-7.94545677904848e-06
-3.46587521149706e-05
-2.9928204341878e-05
-1.3841685523139e-05
-9.01668518741252e-06
-4.55846263819339e-06
-2.86713401765698e-05
-3.4186607513222e-05
-2.20231262989741e-05
-3.75038487827256e-05
-3.01631542078426e-05
-3.03328318108056e-05
-4.08291736735883e-06
-3.45235470179622e-05
-3.17829488155886e-05
-4.56729882399981e-05
-2.55044628616841e-05
-1.97982887183319e-05
-3.65088242862759e-05
-2.24398791424718e-05
-5.64713881848961e-05
6.69886965014696e-06
-1.12722387168482e-05
6.21587651005303e-06
-9.78198513461535e-07
-3.30794116544637e-05
-1.16028547913385e-05
8.37093558940626e-06
-2.40502128893681e-05
-3.47373241565019e-05
-8.1619908421594e-05
-1.12466060976921e-05
-1.68485666577547e-05
-1.69478023221716e-05
-5.41944554181508e-05
-1.30111924133314e-05
-2.3743925076566e-05
-3.49067702291676e-05
-1.83113718474433e-05
-2.45806495154088e-05
-4.26905005583399e-05
-3.4722084168032e-06
-3.61115510842008e-05
-4.52781998507492e-05
-2.81469704374457e-05
-2.98596060025871e-05
-1.71213555764592e-05
-3.54510823398331e-05
-3.64955814235745e-05
-2.48451833133876e-05
-2.18971688769012e-05
-3.55282280968156e-05
-4.37055253992795e-05
-3.10126616705117e-05
-5.02773158197537e-05
-4.24413630989666e-05
-4.9760187413622e-06
-1.13527227499602e-05
-2.3253176053322e-05
-2.15203674073143e-05
-1.76551090411869e-05
-1.88602829178622e-05
-2.36516279024831e-05
-4.12685384842923e-05
-3.47840924242181e-05
-2.59097339109254e-05
3.48897344641475e-06
-1.41986253700898e-05
-1.71004804554308e-05
-2.75285916702313e-05
-5.99190156305073e-05
1.27506479153588e-06
-2.85321301574465e-05
-7.55130583797257e-06
-1.89520897628549e-05
-3.96040970884508e-05
-4.64180611751668e-05
-6.83657997814177e-06
1.95120469648288e-06
-4.04646331346624e-05
-1.69714875063249e-05
-1.04663695097669e-05
-5.1501416244008e-05
-3.27310930645969e-05
-3.99261106519829e-05
-3.03227365809985e-05
-5.88420984220508e-05
-2.25305926416656e-05
-2.2287893978054e-05
-5.49932638071912e-05
-5.74818098875722e-05
-3.01826182100999e-05
-5.30626758051927e-05
-1.43469334689856e-05
-2.92526955880394e-05
-6.18370385383429e-05
-3.78247297154172e-05
-1.99988078129043e-05
-2.22766795655234e-05
-1.75022276903862e-05
-1.0309171298204e-05
-1.31540165702477e-05
-2.92555178136134e-05
-9.0732742186001e-06
-1.18837559021157e-05
-2.74547403229967e-05
-3.07758893302452e-05
-3.44558070457028e-05
-1.11833526502034e-05
-5.29037320153395e-05
-1.70645854053282e-05
-1.93131173773032e-05
-2.77120261070464e-05
8.26153467092137e-06
-2.26800439498242e-05
-2.44254758301829e-05
-1.25785176427918e-05
-2.31964057307747e-05
-3.2387717646307e-05
-3.05582104682869e-05
-2.47418509910125e-06
-2.66962126968461e-05
-1.41348298201563e-05
-2.06751992175082e-05
-2.45200187204247e-05
-3.5603832848214e-05
-5.03365439115422e-05
-4.59464583096839e-05
-4.73245840979045e-05
-3.38414146004276e-05
-5.32740660102881e-05
-4.9631996777674e-05
-5.08609282116143e-05
-2.97567303136796e-05
6.25847912649529e-07
-3.51094261662236e-05
-6.01698461756057e-05
-1.56768948647706e-05
-2.45076188476182e-05
-3.34736827546736e-05
-2.54816017272403e-05
-6.36552018597683e-06
-5.73142665268019e-05
-2.44290554998304e-05
-1.60789178135445e-05
-4.68210357205057e-05
-4.62940588949291e-05
-4.94018268715363e-06
-4.60145923272498e-05
-5.32012003840467e-05
-3.53605993720916e-05
-2.61716174021098e-05
-2.75186874799385e-05
-5.7086420290187e-05
-2.01507425801877e-05
-3.95457322039049e-05
-4.91711104639968e-05
-4.73393142430986e-05
-2.51689286918704e-05
2.53488279860803e-06
8.26695878904191e-06
-2.14661589297038e-05
-4.65375396460847e-05
-2.91545394278373e-05
2.34655677047467e-05
-7.29718597980603e-06
-1.43655907881969e-05
-5.54513637670891e-05
-4.53142695330068e-05
-1.72974285324314e-05
-2.18636686316632e-05
-5.31757771430626e-05
-2.46741504631687e-05
-2.93017102656553e-05
-2.07947730672771e-05
-2.20415639966449e-05
-4.04467894257736e-05
-2.67907743822321e-05
-2.47843215125817e-05
-3.22339923145359e-05
-2.94457532477579e-05
-3.65897673868233e-05
-4.13153658271611e-05
-2.43170723806907e-06
-2.19805906081139e-05
-3.7274250012703e-05
-1.8277727833386e-05
-6.34290399746313e-06
-4.27741442552123e-05
-1.15451763159105e-05
-2.22616917383719e-05
-1.36089896512097e-05
-2.06726480094132e-05
-1.67192054336984e-06
-4.29052487225328e-05
-2.66171241572888e-05
-2.000208865739e-05
-5.29823065748425e-05
-3.09087523579943e-05
-2.6007703274983e-05
-1.9056589963376e-05
-1.85141069040628e-05
-3.22823165768356e-05
-4.95480054932393e-05
-3.513319303862e-05
-3.66237105420084e-05
-4.40677455391804e-05
-4.36345785259657e-05
-1.65694951524751e-05
-4.31763976802045e-05
-6.61550982392347e-05
-6.42261305931134e-05
-5.15463154802523e-05
-5.03813337007521e-05
-3.04671289128945e-05
-4.25669879693323e-06
3.48035171000552e-06
-2.55985556906581e-05
-4.54621183125835e-05
8.90239212660449e-06
-1.9375499389926e-05
-1.30371642412102e-05
-2.5910559791541e-05
-3.89478138148727e-05
-4.67726073495662e-05
-3.63649200301695e-05
-1.29609928281406e-05
-1.95148705749997e-05
-1.19124019499964e-05
-5.51237269161522e-06
-3.02265888119629e-05
-2.7441269497512e-05
-2.90805513030688e-05
-4.04741786831487e-05
-9.18711957575513e-06
-1.90765752541003e-05
-3.81373707725787e-06
2.24662789903638e-05
-8.54682122689366e-06
-5.78844658896753e-05
-2.32614048633119e-05
-1.5589904629417e-05
-2.67991736712583e-05
-1.24677513493214e-05
-1.91422409507782e-05
-2.51605424653177e-06
-6.03344427902512e-05
-3.00761097501613e-05
-2.17379089747504e-05
-6.07757820832128e-05
-1.00329994787578e-05
-1.29103662644921e-05
-3.2619551803238e-05
-3.20064797369817e-05
3.85365344181057e-06
-1.08060470782709e-05
-3.49222019054339e-05
-2.97390439119166e-06
-4.18309487448376e-06
-1.74586771251166e-06
-3.63338546111278e-05
-2.24534566409509e-05
-1.52322258155987e-05
-1.34980668872092e-05
-3.18627981758781e-05
-3.35811185351432e-05
-6.58427586386184e-05
-3.19225771167522e-05
-1.84356149593199e-05
-6.19770889816597e-05
-2.6275917654089e-05
-3.64161596715809e-05
-3.26840013002459e-05
-1.12731485614138e-06
-1.12851382642606e-05
5.06096753578655e-06
-7.53524482858945e-06
7.37650290106516e-07
-2.43797841226752e-05
-1.9920909690217e-05
2.53863261180039e-05
-2.26845490992855e-05
-2.66535225819725e-05
-4.18409426314584e-05
-5.16895023404029e-05
-4.48151515336989e-05
-4.44860757763546e-05
-4.55786611793857e-05
-2.95536967529353e-05
-2.13165767478618e-05
-3.26825690118047e-05
-2.23540584256537e-05
-2.15348701983876e-05
3.65909327743603e-06
7.96486077006005e-07
-2.55631670104914e-05
-1.15622012868014e-05
-1.11216027120707e-05
-2.51160822865783e-05
-7.10646565654654e-06
-4.2198592100397e-05
-3.63636362769263e-05
-3.72448553820234e-05
-4.61633897892895e-05
-7.87144306624765e-05
-1.70581562822686e-05
-4.67298239333517e-05
-1.75226717418106e-05
-2.7928915817435e-05
3.44636506737315e-06
-1.45666756047151e-05
-3.34516467627768e-05
-1.80237085859582e-05
-1.22019196824724e-05
-7.25224221328068e-06
-2.42417174295035e-05
-2.34412625897222e-05
-3.03908364193179e-05
-7.42249360400788e-06
-3.32735822772913e-05
-2.74626864064271e-05
-2.57266229666549e-05
-5.48877679888583e-06
-4.00881701494371e-05
-1.19456143977698e-05
-2.16411378250621e-05
-3.30207283258641e-05
-1.74831325414055e-05
-4.00247858335648e-05
-3.6279827810574e-05
-7.52207467199111e-06
-2.02280298011979e-05
7.67385515402859e-06
9.21585597134983e-06
-3.63448847876708e-06
-1.94423293551562e-05
-3.82785306247447e-05
-2.28936998965972e-05
-2.06628488979377e-05
-7.48685430306148e-07
-4.27690750759313e-05
-3.63817978278238e-05
-2.58087245145962e-05
-6.30774945684445e-05
-4.27665206171517e-05
-2.34243636219505e-05
-7.42160361370843e-06
-2.84716648776252e-05
-1.72186733744068e-05
-1.52088941525258e-05
-2.44566777120055e-05
-5.00553543326298e-05
-1.07030725365431e-05
-1.03802139324249e-05
-2.27000554855701e-05
-3.08977714824412e-05
-5.61915417416339e-05
-1.62287852538267e-05
-8.61695018251228e-07
-1.32558410681079e-05
-1.01365125378647e-05
-2.00485670537014e-05
-3.73783503506708e-05
-4.12501201227235e-05
-5.24528300883247e-05
-3.5928977557765e-05
-8.47992670909169e-06
-1.483601633595e-05
-2.21786797421483e-05
-2.35316445533746e-05
-4.46331676529269e-05
2.16215333856751e-06
-3.88513794147186e-05
-4.84485453157635e-05
-1.91667834509145e-05
-2.68171900262811e-05
-2.82265283304865e-05
-4.07840611250857e-05
-2.92950220802254e-05
-3.37697657160475e-05
-5.30833788447944e-05
-4.9119082738514e-05
-4.39396982470917e-05
-5.6954244183726e-05
-4.1399174018973e-05
-5.10434415450717e-05
-1.16275866492119e-05
-2.94641797204701e-05
-3.95913887628393e-05
-3.41693056523673e-05
8.86203815169145e-06
-7.60395505255702e-06
-1.87047506008691e-05
-4.54039984235529e-05
-1.33936796068088e-05
-5.31569065276788e-05
-7.17966305014163e-06
-5.06651831333336e-05
-2.61263239611124e-05
-3.2954021532502e-05
-1.95486696267816e-05
-2.10046635852148e-05
-2.74519738059683e-05
-4.39584546804755e-05
-2.21542570649984e-05
-2.55056112471355e-05
-5.68113313516793e-05
-2.49114237005571e-05
-4.10046100956927e-05
-1.08818732876779e-05
-3.23237279349291e-05
-1.88741085539952e-05
-3.53864156090285e-05
-1.57764771740732e-05
-1.87892240785628e-05
-3.8936654319216e-05
-4.56839467962967e-06
-4.20732896517964e-05
-3.92145636680442e-05
-1.47813525080255e-05
-2.42014160295605e-05
-4.34532242052197e-05
-7.04828567839683e-05
-5.23157967953217e-05
-3.00563910114789e-05
-3.13757221425318e-05
-6.46406375162178e-06
-1.00200418741801e-06
-4.6274642318512e-05
-6.69544398979031e-05
-2.17314332103668e-05
-5.32923375339991e-05
-2.83515359151506e-05
-2.28678127211112e-05
-1.45290850364233e-05
-2.52003597336314e-05
-1.49263755393028e-05
-4.32037467794764e-05
-1.52330790150923e-05
-2.86687789895531e-05
6.28885765683628e-06
-1.59000711832854e-05
9.5595877544031e-06
-1.76794867642152e-05
-2.10198458364972e-05
-3.73543578218509e-05
-2.41063120594929e-05
-1.05340070454364e-05
-1.83437387415024e-05
-3.73590417887555e-05
-3.24885145110086e-05
-4.73914009139905e-05
-4.65322724046314e-05
-5.48676024066984e-05
-4.64747340169195e-05
-2.84439079929326e-06
-4.89011031489246e-05
-3.24047040785637e-05
-3.42093850104878e-05
-2.57999120292832e-05
-1.9347472442419e-06
-4.17292071567826e-05
-4.46743551198017e-05
-5.49941153151865e-05
-1.89079807671329e-05
-4.85197575260856e-06
-3.41133942753043e-05
-9.17647033699388e-06
-2.72514490144817e-05
-1.69452943613244e-05
-3.94364619005195e-05
-3.45294905692034e-05
-6.90202767425726e-06
-3.86473674700133e-05
-5.35645430013233e-05
3.73577383857687e-06
-2.85325235987924e-05
-3.63788548924031e-05
-2.54382869602561e-05
-3.27187733876588e-05
-8.59176602837394e-06
-3.09593873894695e-05
1.7669448420291e-05
3.59487975107688e-06
-3.39380367353945e-05
-1.06578708339552e-05
-3.31061941762035e-05
-7.29452851840233e-06
-3.82841653352077e-05
-2.50129927249256e-05
-3.61183672958869e-05
-3.05979630976551e-05
-5.90446460332505e-05
-3.1698242006631e-05
-6.36564238694732e-05
-5.03795961507989e-05
-6.83217277489044e-05
3.08626537079213e-05
-2.65663780202954e-05
-4.30365094964152e-05
-1.58426356668951e-05
-1.76538562934682e-05
-3.14706076283451e-05
6.15739267189813e-07
1.6379260928767e-05
-2.83656895434053e-05
-3.50537421958431e-05
-1.39361374426342e-05
-6.24389871910578e-05
-2.31783746953097e-05
-2.26777232479e-05
-1.24154861276908e-05
-3.92861982285892e-05
-3.97631148066808e-05
-3.54884992821722e-05
-5.73005175914431e-05
-1.4147738792066e-05
-2.21885714501501e-05
-2.29039709003347e-06
-2.524505456514e-05
-1.08609175185958e-05
-3.68168777229398e-06
-1.51202145641848e-05
-2.77259583473985e-05
-3.53570568873238e-05
-3.33409739013869e-06
-3.85201133064204e-05
-5.14662913274347e-05
-3.89169265517845e-05
-4.4064729149537e-05
-4.91830681848925e-05
-2.98703062927968e-05
-6.68663206572599e-05
-3.67094881443651e-05
-3.9467731810773e-05
-3.99797798738462e-05
1.25534694720331e-05
-2.35674540005376e-05
-2.96970203185247e-05
-1.45863526867833e-05
-2.51245733097265e-05
-3.5483220266177e-07
-5.66390209666021e-05
-3.83656345888732e-05
-2.82062880809534e-05
-1.09713200833758e-05
-3.68580523938671e-05
-7.06174824807925e-05
-1.8310886336122e-05
-1.41511244173509e-05
-2.23539068485324e-05
-4.49206745856962e-05
-5.25509136194836e-05
-2.20869662436816e-05
4.65292444533777e-06
-1.22091878116932e-05
-3.32118984739328e-05
-4.96817655940427e-05
-3.86270972264857e-05
-3.38022827061416e-05
-2.6572715282066e-05
-3.3571336709072e-05
-1.22219879498542e-05
-2.52541289757418e-05
4.30879422253524e-06
-2.43743396109894e-05
-1.72427303737691e-05
-2.14488505768692e-05
-4.56625034429003e-05
-7.99047410592034e-06
-1.32847958511059e-05
-3.37347159733305e-05
-2.67535330742239e-05
-4.35027905812641e-05
-6.45132912622533e-05
-5.23582503669421e-05
-5.50819046870763e-05
-2.00710265149865e-05
-2.69444943626497e-05
-3.15196876567808e-05
-3.0453262809936e-05
-3.29369103733828e-05
-3.23301426997657e-05
1.00037350553722e-05
-8.62444614934856e-06
8.11760300421698e-06
-1.49073032232021e-05
-3.4189560707216e-05
-2.00287089839408e-05
-1.52470980483367e-05
-7.9921425745459e-06
-3.39828011033726e-05
-8.28308268088448e-06
-2.38322229513e-05
-3.90635100446285e-05
-8.02257709958297e-06
-4.29933611106387e-05
-2.38204986918977e-05
-1.56651501551251e-05
-2.40837346511905e-05
-4.17744345482746e-05
-2.97790936733765e-05
-3.5185352841737e-05
-5.66930728716374e-05
-2.71041632511532e-05
-4.48807732937321e-05
-2.92567314601472e-05
4.07644216345121e-06
-1.33070042470938e-05
-4.53246041523179e-05
-3.73310527819915e-05
-3.59592941602147e-05
-4.00743877650082e-05
1.19264794732561e-05
-2.80592015178187e-05
-6.18212573916289e-05
-2.64368790803299e-05
-2.5383943257645e-05
-6.9718709939202e-06
-4.13262955339748e-07
-2.80506550839494e-05
-4.05623549944969e-05
8.65366254749167e-06
-2.78491809017238e-05
-1.76650119808102e-05
-2.67066905477189e-05
-4.43224127575772e-05
-6.52120522772221e-05
-3.71838807253546e-05
-3.55926569734814e-05
-4.41391259914159e-05
-3.29981791754636e-05
-1.62131979006513e-05
-5.49720314966267e-05
-3.60711296025849e-05
7.29515966895828e-06
-1.02460317332706e-05
-8.5254067142578e-06
-1.38341847759249e-05
-2.28042726961375e-05
-1.16575213548556e-05
-3.79580582915774e-05
3.67368780764011e-06
-2.44278622944694e-05
-3.04147487464808e-05
-5.75294716586078e-05
-1.09662688811042e-05
-6.7701705392249e-05
-5.29305236686392e-05
-4.74065211553905e-05
-5.56586083365993e-05
-2.50880558950072e-05
-1.73001702563328e-05
-3.31479981461018e-05
-3.0399166122915e-05
3.5103273740425e-05
-1.73796711562072e-05
6.58219291785559e-06
-1.02649493872691e-05
-2.07827318553395e-05
-5.23444265368591e-06
-1.98450729022542e-05
-4.39705101135941e-05
-2.8081811154597e-05
-3.46624782069586e-05
-4.60232129473131e-05
-4.42256431534462e-05
-7.95119670481519e-05
-1.70751741369523e-05
-3.13617852716878e-05
-5.9163327339165e-05
-3.83580596871685e-06
-2.29799647144793e-05
-2.06546796424209e-05
-4.22478677166843e-05
-2.48553958789648e-05
1.78946038122207e-05
6.42468320557218e-06
-1.98113705979481e-05
-5.45677701742776e-05
-4.93546895368672e-05
-6.88052847551781e-05
-3.26266239848153e-05
-2.06290342283745e-05
-2.3736725700162e-05
-1.22293038488799e-05
-5.20799067116217e-05
-5.92276817716338e-05
-2.90358067334254e-05
-4.54183738480078e-05
-4.94908935080643e-05
-7.76673052464488e-06
-2.10159883989389e-06
-1.71248331194209e-06
-2.78797575266599e-05
-1.0961338816409e-05
9.7401737256806e-06
-3.62271696788626e-05
-8.3247986480205e-07
-2.65296621196536e-05
-2.68245155450446e-05
-4.84312499145967e-05
-5.82066382299205e-05
-5.69786252877883e-05
-3.12690533279397e-05
-3.55491507422847e-05
-7.02163742899754e-05
-1.77670284376892e-05
-3.04070496465318e-05
-1.24466990904456e-05
-1.81980909676573e-05
-2.95061294473671e-06
6.69233287572371e-06
8.35234263602419e-06
-2.96780040086027e-05
3.48329183530382e-06
-1.9480758409333e-05
-1.55227602012946e-05
-4.32620754756826e-05
-6.10876262584575e-05
-3.94273025729422e-05
-2.4204801977096e-05
-5.74765289007684e-05
-1.36946382780505e-05
-5.6335717223271e-05
-7.1763989406101e-05
-6.16616768741395e-05
-4.9650966573084e-05
-3.71521316662543e-05
-3.16170882066658e-05
-1.19475831601067e-05
-4.6900416182471e-05
-9.0017024379319e-07
5.34144012862389e-06
-1.09639454123799e-05
-4.31721914265608e-05
2.01930344062539e-05
-1.9938520799732e-05
-3.45341438795712e-05
-5.33185050645518e-05
-5.49076197965593e-05
-3.84944661397744e-05
-4.92662950164649e-05
-3.39069299037351e-05
-3.84356536223169e-05
-4.96269792563978e-05
-8.58341458635452e-05
-3.34557465478408e-06
-3.9843283736409e-05
3.74208405145427e-07
-6.29147650625421e-06
-5.15095272811767e-05
-1.62194522211652e-05
-1.76395166772404e-05
5.6777938522495e-06
-2.18947025718146e-05
-5.61565428973372e-05
-2.42385938626156e-05
-4.1486684091033e-05
-5.3103921580091e-05
-7.10348312988178e-05
-1.53205866157294e-05
-4.32543058077842e-05
-2.52363906933477e-05
-3.60273477925497e-05
-3.29288440250249e-05
-4.69804874941268e-05
-4.20871429384573e-06
-1.52702235020189e-05
-1.42611191823301e-05
-1.24122809832262e-06
-3.9338277612276e-05
5.79159493536947e-06
-1.76699502075118e-05
-5.92848713674139e-05
-3.43257165589738e-05
-3.71252661954433e-05
-3.85732104858789e-05
1.36104371290667e-05
-4.2052352659931e-05
-5.1143565555805e-05
-6.57899285204176e-05
-7.45312217530733e-05
-3.32776944127068e-05
-5.59862481954444e-05
-4.839806625467e-05
-1.42828529089517e-05
-1.6793511624172e-05
-1.32462546492376e-05
-3.03095977892758e-05
-3.1681810029138e-05
-2.09144943517992e-05
-9.12275274617283e-06
-1.621985806852e-05
-1.62000300240664e-05
-5.73392162648044e-05
-3.92046158969944e-05
-4.04363842843813e-05
-6.88549826086724e-05
-2.73628266805407e-05
-4.6878005888779e-06
-2.22814824731392e-05
-3.30685160323132e-05
-4.1462361044214e-05
-1.57276193985797e-05
-6.45551349315619e-05
-1.97074077761112e-05
-3.36030276133505e-05
-4.66776311920608e-05
-6.69935355375597e-06
-2.29642292150479e-05
-2.27760132908199e-05
-3.23657709015884e-05
-5.83365704442561e-05
4.72439974337406e-06
-4.75852853594194e-05
-3.26765459581949e-05
-5.14667112662101e-05
-3.91402759669266e-05
-4.1419797860471e-05
-1.192143749127e-05
-2.07505523758897e-05
-1.65337325040464e-05
-5.43281356747045e-05
-5.60829006738349e-06
-1.01714742431315e-05
-1.86298853190503e-05
-4.73852462221543e-05
-5.25430503106612e-05
-6.02461548611761e-05
-1.49706553183866e-05
-1.10908151550083e-05
-4.41380382664402e-05
-2.00751640281707e-05
8.88232505334093e-07
-4.40001625376513e-05
2.77413053555996e-06
-4.41568974405936e-05
-2.99072456942173e-05
-2.55368022213352e-05
-3.01712819473984e-05
-6.00188467128129e-06
-5.57022097090108e-05
-1.00299562340341e-05
-1.86169810453377e-05
-2.16501741293361e-05
-1.97641557244321e-05
-3.06581795849278e-05
-1.43388082146469e-05
-1.09411906557606e-05
-2.40509436229443e-05
-2.13448546750641e-05
-4.6490430188594e-05
-4.05370562628873e-05
-3.41009169358715e-05
-2.62143063108111e-05
-3.71159420117312e-05
-4.61098997365196e-05
-5.04043586002848e-05
-2.96449112522844e-05
-2.98618734471043e-05
3.58734402898706e-07
-4.51425692154672e-05
-5.61237175437128e-06
-3.23439780269027e-05
-1.46561583168683e-05
-4.78843108987219e-05
-7.04007519838809e-06
-2.97465178320452e-05
-1.84284916319774e-05
-2.55230855480158e-05
-6.24062394862244e-05
-4.271311907866e-05
-2.86196485627344e-05
-6.27741218440586e-05
-3.4964413384111e-05
-3.52489220746307e-05
-3.07540292817124e-05
-2.16758194326811e-05
-2.8597223238005e-05
3.30947859931848e-06
-1.67678899538911e-05
-1.99605470402126e-05
-1.59907057493937e-05
-3.98051715803077e-05
-4.0694831130821e-05
-3.54185573140104e-05
-2.11791337295712e-05
-4.09132275580879e-05
-4.69351215568604e-05
-4.01915655136069e-05
-3.86279395564186e-05
-1.37336494362634e-05
-4.21527860645542e-05
-4.03556851980708e-05
-4.68691991415698e-05
-1.29798511848277e-05
-2.44698370933544e-05
-4.0114757187727e-05
-4.16255894416901e-06
-1.06873252265686e-05
-2.16643714137872e-05
-3.72093075410952e-05
-3.71510705400659e-05
9.79188763251099e-07
-2.01779172292055e-05
-1.1909015460601e-05
-5.37377511457052e-06
-1.15097911995952e-05
-2.62190059581364e-05
-1.50511380567127e-05
-3.51514459631822e-05
-2.45519373472733e-05
-2.24080439209013e-05
-6.25559287028565e-05
-5.7512236786591e-05
-4.29844225159715e-05
-3.40623346224712e-05
-4.18693014581364e-05
9.85298725774207e-06
-4.02679557059761e-05
-6.07768874500615e-05
-6.60369581397595e-05
-2.0256569307428e-05
-4.68970373578772e-05
-3.36611175962086e-05
-1.6362164504533e-05
-3.90516571670695e-05
-1.77990079705825e-05
-2.99854279925144e-05
-3.74772335496907e-06
-4.54113218164579e-06
-1.19936981913347e-05
-1.80322748212642e-05
-2.49737223677827e-05
-3.54869739299971e-05
-2.17235445596307e-05
-1.37818081582191e-06
1.15077950962865e-06
-5.84534944432205e-06
-2.35233382571419e-05
-5.5678385147539e-05
1.66253130278053e-05
-4.29074725920992e-05
-4.83561983880852e-05
-6.81502726728281e-06
-4.23665429474936e-05
-9.00512429586274e-06
-9.64240983176375e-06
-4.29563582041713e-05
-1.34377175116657e-05
-5.02500880782538e-05
-3.36351215275813e-05
-1.95150421480499e-05
-3.25515501387028e-05
-4.28517112914971e-05
-7.33633212007365e-06
-2.04606181904146e-05
6.73521587515055e-06
-3.07219196592567e-05
-2.84498732002953e-05
-7.53280526463838e-06
-4.81404778365959e-05
1.41955923698263e-06
-1.7805992144152e-05
-3.73320226817648e-05
-2.63267566057356e-05
-6.79345191947038e-05
-5.70350676522014e-05
-9.28008569131854e-06
-4.19973659396115e-05
-3.60767631372877e-05
-4.0819065413688e-05
-1.73723063333475e-05
-4.63426629443551e-05
-6.12484471221895e-05
-2.78471268950311e-05
-1.98252247123302e-06
1.92960062937333e-08
-1.35843052765054e-05
-2.89851002961727e-05
-1.64409063791371e-05
8.55599663088304e-06
-3.9103109428164e-05
-1.19959564918199e-05
-4.22681860020888e-05
-6.08416221651638e-05
2.74414402840105e-06
-3.11097941210887e-05
-2.88844096968465e-05
1.83152906228404e-07
-1.95467638484969e-05
-4.07365795065325e-05
-2.35436047937937e-05
-5.25054026855063e-05
-1.8124056247949e-05
-4.01595156592844e-05
-3.00697343333396e-05
-3.87173581420185e-05
-3.667375531994e-05
-1.42730858515374e-05
-4.70423290386518e-06
-1.79974948363103e-05
-1.04362893229787e-06
-1.63124125378485e-05
-4.14015856343984e-05
-4.31956897408159e-05
-1.88845173898049e-05
-1.936531935491e-05
-4.90889975150808e-05
-3.35888946993325e-05
-3.49858227778695e-05
-5.15871609075796e-05
-5.30394520345147e-05
-3.76594624489787e-05
-2.65922671095374e-05
1.47844551178421e-05
-3.16064654666662e-05
-1.80261150547013e-05
-1.41537809243827e-05
8.79181363982175e-07
-3.98955631747147e-05
-2.29338053653922e-05
-6.0707599183796e-05
-3.20312545189954e-05
-6.13604459277584e-05
-5.0304695448845e-05
-3.7953621853527e-05
-2.98753366294603e-05
-5.80055882744735e-05
-3.24915079153249e-05
-3.90804677085989e-05
-5.83374661367335e-05
-4.84588534568478e-05
-2.16891981073699e-05
-2.95938476633864e-05
-1.21635406883319e-05
-5.65280559521168e-05
-1.80189894230721e-05
-4.16717199561784e-05
-9.48245881882327e-06
-4.33227582471605e-05
-1.37678861807748e-05
-1.66963729331813e-05
-4.33785059667549e-05
-1.62079431954477e-05
-5.38306564350516e-05
-2.25801643294e-05
-2.30859863774306e-05
-3.46648122967968e-05
-5.97599558044885e-05
-3.79135588193981e-05
-5.23881574928523e-05
-3.0320322458622e-05
-4.65802382571263e-05
-5.5010367862372e-07
-2.75743194296622e-05
-3.05319759048683e-05
-1.37515806472696e-05
1.14937805803367e-05
-2.64766454428317e-05
-4.84932332628312e-06
-3.33604847373527e-05
-5.77757890972283e-05
-4.00430408258306e-05
-1.3197676711836e-05
-4.66585074599058e-05
-3.37393373285312e-05
-2.37767589938529e-05
-1.05810216617058e-05
-3.55391495112847e-05
-2.97830798224873e-05
-9.98719125524309e-06
-5.28925445265796e-05
-3.72184462752916e-06
1.22901618521033e-05
-1.88519781455235e-06
-1.36732708481363e-05
-5.82394034376526e-05
-3.49613510314386e-05
-1.97155368799361e-05
-5.33857584224989e-05
-4.32932778378884e-05
-3.85458399197767e-05
-5.71659239741862e-05
-4.78097678625659e-05
-9.96324727786339e-06
-6.15858225657402e-05
-3.49362945582127e-05
-3.83362586079861e-05
-4.27521790080596e-05
-2.92426907794161e-05
-1.34122357173668e-05
-8.3386159449143e-06
-4.56782081343948e-06
-1.69729420840343e-05
-2.32284222057739e-05
-8.23373695197453e-06
-1.18075843861093e-05
-5.53440496601247e-06
-1.41807758632867e-05
-4.83930077442729e-06
-3.84100666277993e-05
-2.67716114262742e-05
-6.82466885779706e-05
-4.80678763157269e-05
-3.17827993355874e-05
-2.86484010152411e-05
-2.47212057492745e-05
-5.60961630197793e-05
-3.04029881361727e-05
-4.42195561112801e-05
-4.02818720900958e-07
-1.1608828544354e-05
-2.34608774040064e-05
-4.09719562327134e-05
-4.05318160543651e-05
-1.58543743068542e-05
-5.05188876045749e-05
4.46500408631407e-06
-3.122050563723e-07
-3.67659974098765e-05
-5.05360939880749e-05
-4.24164389393481e-05
-4.51367864941093e-05
-3.9361560716065e-05
-3.05079341412119e-06
-5.77623481532085e-05
-3.09246383440757e-05
-3.57612288605483e-05
-1.21419418230378e-05
-5.85230676133403e-06
-3.12430041295726e-05
-4.03452901051837e-05
-8.21213477984744e-06
2.59690450444409e-06
-6.36871574006491e-05
-5.7074913842185e-05
-2.05192899895505e-06
-5.56720826902633e-05
-3.30854032403535e-05
-2.13804625364705e-05
-4.98633895383502e-05
-1.5024657336462e-05
-2.00193270138275e-05
-1.98441644078968e-05
-6.91834279147126e-05
-3.24083747550934e-05
-2.48411080276046e-05
-1.72106121794148e-05
-7.43077245847717e-05
-4.61734451847906e-05
-3.42260679425255e-06
-4.02093198646621e-05
-1.53435007982578e-05
-2.36462049573269e-05
-3.40596350544625e-05
-4.7727464709592e-05
-3.46916338178881e-05
-4.92000718365863e-05
-3.86908709242924e-05
-2.6480557290146e-05
-4.65689038832143e-05
-4.55392111534213e-05
-4.26226247222026e-05
-3.40633805170605e-05
3.17313372194769e-05
-1.36881461327291e-05
-3.72927313558317e-05
-8.50486492632569e-06
-2.53187390551253e-05
-3.10363090530578e-05
-3.05153432256189e-05
-1.42072199963893e-05
-3.41320530273495e-05
-5.41491133367808e-05
-8.45372588638e-05
-1.96200187280247e-05
-2.94659410401453e-05
-5.40017102447834e-05
-1.91449634202579e-05
-1.8314272805169e-05
-1.32132179168543e-05
-3.8706175374024e-05
-2.94390247043539e-05
-1.39193183263138e-05
-1.96529342654771e-05
-4.45900517846948e-05
-3.75970312523772e-05
-4.01972236083064e-05
-2.12781370199084e-05
-3.02365530375358e-05
-3.48726232544991e-05
-5.76225833427657e-05
-4.82042663787425e-05
-1.68749968770766e-05
-2.50959516297603e-05
-2.02827792574921e-05
-3.09751832761401e-05
-4.58406428333941e-05
-2.52645388603204e-05
-1.82822549580678e-05
5.11272646152976e-06
-2.35010114431964e-05
-4.37517093665716e-05
-1.59214602392196e-05
2.24181543552269e-06
-1.78754303432981e-05
-2.44467120588428e-06
-4.18488910266834e-05
-4.648797155027e-05
-5.12326032473435e-06
-1.67524921355902e-05
-2.07721899765886e-05
-3.21862177270898e-05
-3.35378884866867e-05
-2.95096565708469e-05
-2.89989796524243e-05
-2.54783053362047e-05
-3.60624675283763e-05
-5.46161878272223e-05
-4.64222253724694e-05
-5.64973521508505e-06
-2.21958971666404e-05
-1.02313779527865e-05
-1.48003619887982e-05
-1.15783958173116e-05
-3.74527296261889e-05
-4.47646686225509e-05
-2.5921864030095e-05
-6.15803775477658e-05
-1.35499038986771e-05
-3.67401153859717e-05
-2.63444976433503e-05
-4.8369870205344e-05
-8.08547981586997e-06
-1.9123353071686e-05
-3.96883690805342e-05
-3.56540218236483e-05
-3.9450381906621e-05
-3.04483308245526e-05
6.46988082982706e-06
-5.11082006741658e-05
-4.09833926707338e-05
-4.22820816798282e-05
-1.74835654918716e-05
-3.23037076639372e-05
-4.42809540699337e-05
-2.9527449194175e-05
-4.15366499396646e-05
-1.8684227341345e-05
-1.27824235503642e-05
-2.95486531150932e-05
5.2642127727294e-06
-1.84655068625796e-05
1.0468749560133e-05
-2.45272952629462e-05
-1.01620669607283e-05
-4.65071418711756e-05
-1.71332514570174e-05
-3.59650919822439e-05
-2.88607872261456e-05
-3.51006995117014e-05
-3.55741165413136e-05
-3.42155559308657e-05
-2.46152618458035e-05
-1.30354612610692e-05
-3.5562519020523e-05
-3.67785125342477e-05
-1.2415513883017e-05
-4.27480191788278e-05
1.04686801178523e-06
-3.62304698959577e-05
-9.15627201287981e-06
-2.4122267893053e-05
-2.3074655402446e-05
-3.43546602312597e-05
-3.68767877571969e-05
-4.90945461811119e-06
-5.56476589475689e-05
-4.46523521023232e-05
-3.65897303654722e-05
-1.48829067196725e-05
-6.08942580605272e-05
-5.2568954683821e-05
-4.65015027585761e-05
-4.93752807124651e-05
-4.57188563735239e-05
-5.18296788910644e-05
-3.13783662820464e-05
-5.41570281310002e-05
-3.78229652234951e-05
-6.79025332318106e-05
-9.37791727047656e-06
-2.38763433717069e-05
-5.02373184873967e-05
-1.64890461740009e-05
-1.89440441193161e-06
-4.56785389361373e-05
-3.73577326256797e-05
-4.62414759304434e-05
-5.56230369459682e-05
-1.97647952970949e-05
-4.18405360538339e-05
-3.2102276700828e-05
-3.23036335805387e-05
-2.38121539264049e-05
-3.85759761078604e-05
-2.91680323428841e-05
-5.91449402806198e-05
-4.30541528070664e-05
-1.42571369870732e-05
-2.71703329548138e-05
-2.24975280694646e-05
-1.27912792151187e-06
-1.75609599100529e-05
-1.58920069733518e-05
-5.60160608447948e-05
-1.76767386762454e-05
-1.92869963401846e-05
-4.75557814282026e-05
-4.79532707880106e-05
-4.38427270924921e-05
-2.87548965792451e-05
-3.76371894216492e-05
-3.22294112445106e-05
-4.34255936755362e-05
-2.98422599398583e-05
-2.46816768012871e-05
-3.10774726162916e-05
-3.95071329688676e-05
-1.93954675726409e-05
-1.69984513204992e-05
-3.09522193374348e-05
2.92875330524159e-07
-2.94814350169898e-05
-2.03673355617364e-05
-1.58674556266433e-05
-2.07939309539193e-05
-1.82821380409045e-05
-2.89331088580969e-05
-6.38864487955156e-05
-3.14249147317795e-05
-5.00588570348889e-05
-3.50593114006074e-05
-4.81967558287388e-05
-3.96711502524742e-05
-3.20691854233203e-05
-2.7120481898395e-05
2.67296414052211e-06
-3.95150189867757e-06
-1.70753866640985e-05
-4.1299465877321e-05
5.84763811695313e-06
-1.80835464299678e-05
-4.71611098799525e-05
-2.95774098462183e-05
-2.11868397794384e-05
-2.97937748588425e-05
-5.409376665238e-05
-4.62646067782683e-05
-5.8566722469485e-05
-4.98299510451355e-06
-5.71072491886926e-05
-6.1704906146716e-05
-5.94386876371491e-05
-1.86272414560382e-05
-4.31949929842787e-05
-5.93705903076788e-05
-5.18518034651512e-05
2.31074397015233e-05
-4.36849723705321e-05
1.32584016663283e-05
-6.74763988308198e-06
-8.31985984825658e-06
-2.03260464125079e-05
1.80845346221147e-06
-2.39239919968887e-05
-3.33578214324139e-05
-3.51567888262392e-06
-4.73079555303106e-05
-3.3579303195726e-05
-3.13700704088077e-05
-4.3035829459515e-05
-5.56617411150732e-05
-1.55386296100349e-05
-5.35639941349232e-05
-3.02680358414004e-05
-2.36063595314871e-05
-2.70663440232688e-05
-6.18974000030809e-05
-2.0467618251416e-05
-4.05747941137417e-05
-1.40130896278465e-05
-1.8709865425449e-05
-2.40797039108458e-05
-4.3869686381309e-06
-2.74300533538003e-05
-5.26722091529624e-06
-3.0182389797803e-05
-2.52017017499009e-05
-6.1038459888743e-05
-3.65872575263194e-05
-3.55043253816277e-05
-3.45073750570299e-05
-5.24183325377096e-05
-1.98228822611275e-05
-2.56339637971504e-05
-9.21714805356674e-06
-1.90095242450899e-05
-1.51255316159622e-05
-3.35413597987202e-05
-1.98150277149535e-05
-2.84898881400291e-05
-1.09841629518372e-05
-1.28396468442745e-05
-2.88426951527324e-05
-3.32858645306668e-05
-3.58742776361393e-05
-1.81299873831483e-05
-4.2622275320916e-05
-2.66046056236678e-05
-4.97038599255343e-05
-3.47361904651521e-05
9.38611084185962e-06
-6.26728335287191e-05
-4.3182138782503e-05
-5.25442397153968e-05
-3.71730369045792e-05
-4.16124385199725e-05
-3.60731664316407e-05
-1.53415712897998e-05
-1.01978349347339e-05
-4.59176353818854e-05
-4.06111069022482e-05
-1.75943998260398e-05
-7.42746862797401e-06
-2.35451323235753e-05
-6.67611232936933e-05
-4.99801686933813e-05
-2.21342113396543e-05
-4.45722079854119e-05
-3.96918864913977e-05
-4.97829995812374e-05
-1.31846013268313e-05
-5.75986786477531e-05
-2.37607352498805e-05
-2.82494281305642e-05
-1.50037931339137e-05
-3.62165640330595e-05
-2.94158228696262e-05
-3.31129660660701e-05
-2.49025949458541e-05
-1.0201184227107e-05
-3.91745761852179e-06
-3.41631707007396e-05
-1.12194149546325e-05
-2.84520375138603e-05
-3.55166982462842e-05
-5.96633713563762e-06
-2.62405312289436e-05
-4.66182512271241e-05
-4.05249387242387e-05
-5.23790660727355e-05
-1.19687479835044e-05
-3.07878541461318e-05
-1.94324269077422e-07
-3.876824195199e-05
-2.41816398285436e-05
-3.94564334040966e-05
-4.39821785619631e-06
-2.18951346705556e-05
-1.52362162760729e-05
-3.53088389109347e-05
-3.12730200750169e-05
-3.29863057132478e-05
-1.99483093256725e-05
-2.941415723884e-05
-7.61374211915613e-05
-5.70597925623998e-05
-4.60128028156811e-05
-2.53933378626751e-05
-5.2066608047482e-05
-6.36027580821003e-05
-2.390595313519e-05
-3.22817458474001e-05
-3.09398910439457e-05
1.55536542226073e-05
7.20463498901876e-06
1.08608660470155e-06
-3.02360349950452e-05
-3.80443142665862e-05
-2.19500155245043e-05
-2.125373756569e-05
-6.16542675409858e-05
-3.24335856824922e-05
-4.45965789771825e-05
-4.99649538767116e-05
-2.04451430171819e-05
-2.68065117392561e-05
-4.9868165937615e-05
-3.99242210835354e-05
-2.4239431359826e-05
-2.05238070876138e-05
-7.45268493811345e-06
-2.45573640964828e-05
-2.02845109398163e-05
-2.57953929990845e-05
-5.76872899189076e-05
-3.72210021819789e-05
-2.75959344714758e-05
-3.47779046969551e-05
-4.25238509089871e-05
-4.41769648000702e-05
-3.20872028264291e-05
1.21590748553753e-05
-4.84920863609497e-05
-2.20610262202587e-05
-2.58031049625298e-06
-1.3444038651215e-05
-4.19811936019999e-05
-1.48456720869775e-05
-4.49918549877724e-05
3.71451960584117e-06
-1.52737684257094e-05
-1.82762978559017e-05
4.63907031881771e-06
-9.55527698929857e-06
-1.39367496836078e-05
-3.77936833450661e-05
-3.2273320193328e-05
-4.2350191545345e-05
-2.76476482822304e-05
-2.88871011517299e-05
-5.23415984239828e-05
5.76819605999045e-06
-2.97285767546491e-05
-2.95396941766196e-05
-3.04943102254008e-05
-2.21253591273613e-05
-4.13637251841344e-05
-1.03416846731068e-05
-3.47292908625825e-05
-3.62285069981649e-05
-2.07092276996869e-05
-2.85102797077199e-05
-3.19649117056895e-05
-2.60571993021163e-05
-1.95078837025858e-05
-2.8487199739472e-05
-3.13426542370584e-06
-9.55830208785966e-06
-1.52467446402911e-05
-2.05758417756556e-05
-5.15366661113185e-05
-2.6231922999315e-05
-2.01706368713672e-05
-4.60576278815737e-05
-5.12985880823363e-05
-2.83223612571963e-05
-3.29306416035555e-05
-2.49231097434438e-05
-2.9532873809201e-05
-2.19612092096429e-05
-1.22936839839083e-07
1.2682487786529e-05
-3.52588562806299e-05
-2.77935008275814e-06
-3.04962938288991e-05
-5.56544375160435e-06
-6.08864196199163e-05
-4.69527792975872e-05
-4.23220986431294e-05
-4.4199573611925e-05
-3.63345136981362e-05
-3.16200966397386e-05
-5.91422294110126e-05
-4.82088194295778e-05
-3.95971608392936e-05
-4.37261320926075e-05
-2.23733490902908e-05
-1.39158776466871e-06
-1.48039897127315e-06
-2.83874862686057e-05
1.36533200056452e-05
-2.36305404160805e-05
-1.84508621400535e-05
-2.58511994465188e-05
-1.06138525705973e-05
3.1969717946853e-06
-1.28277604599554e-05
-3.05651670264486e-05
-4.6253481081511e-06
-5.13405197515124e-05
-3.70831843063156e-05
-4.71161909166479e-05
-6.84705720669056e-05
-4.00816242028074e-05
-2.95743904474409e-05
-3.4820576169263e-05
-4.79313128242452e-05
-2.33105940688981e-05
-1.31688628982759e-05
-3.28211922661543e-05
-3.09219204566748e-06
-3.33646824215468e-05
-2.28758887479092e-05
-4.07354091362688e-05
-5.55046886146943e-05
-4.09624003160611e-05
-2.92233810682877e-05
-2.6471931556992e-05
-1.70216524953479e-05
-1.81583249167104e-05
-4.45334505316745e-05
-5.09316108642839e-05
-2.59081469852929e-05
-5.09185509912896e-05
-2.71164590784506e-05
-3.22745930187579e-05
-3.60813749285768e-05
-2.67457326087477e-05
-2.76746050896381e-05
-5.79225172088941e-06
-5.16704757027552e-06
-1.38547489901045e-06
-3.54878961061561e-05
-1.68122189201843e-05
-3.93269474534703e-05
-5.13287279938681e-05
-5.9350324844888e-05
-2.8912237160013e-05
-2.62435209527218e-05
-3.77877093499368e-05
-1.82427314240424e-05
-4.41455378991806e-05
-1.25348006616737e-05
-5.2392546771377e-05
-1.63479030993394e-05
-4.13127199878248e-05
-3.05939902835046e-05
-4.5991594819924e-05
-4.0048285773916e-05
-2.89177887923459e-05
-5.14830504817767e-05
-2.81289718122161e-05
-3.97328290663507e-05
-3.96144403881218e-05
-6.37077062411615e-05
-3.60944914495244e-05
-3.58721821439033e-05
-2.18674749480257e-05
-1.24054088160475e-05
-4.29985938992414e-05
-4.31996633669567e-05
-3.70470120980722e-05
2.56967246194836e-06
-3.17311043881213e-05
-3.23121033308672e-05
-2.48391676016853e-05
-2.3930186816824e-06
-4.32153851803484e-05
-4.54225472051105e-05
-5.86375962036944e-05
-5.14949173280403e-06
-1.92064075728874e-05
-2.1990145954462e-05
-3.2796412369331e-05
-5.02149220246293e-05
-3.92675806980771e-05
-7.78516429198287e-06
-1.88228423052097e-05
-2.54528596994143e-05
-6.11494996195624e-05
-5.75084213769104e-05
-1.84728747312142e-05
-3.36394440155604e-06
3.61103815164801e-06
-2.75578054954076e-05
-7.33063330715338e-05
-2.31993132454851e-05
-1.12237682422807e-05
4.46592041936448e-06
-2.24998064052186e-05
-2.72432750322526e-05
-5.73176565767589e-05
-4.3373629731146e-05
-3.21025986635593e-05
-4.85976324751584e-06
-1.84101064648089e-05
-4.9945835371195e-05
-5.04762005403053e-05
-1.58353309615148e-05
-3.40358929206024e-05
5.01389987071796e-06
-1.83900195542388e-05
-2.15142068473175e-05
-8.02643869747506e-06
-2.42856533545437e-05
-4.39014984318402e-05
-6.71555278504308e-06
-5.6529981118125e-06
-5.05157752693223e-05
-3.09263527370365e-05
-3.38437847494394e-05
-1.05674053688524e-05
-3.33164084457111e-05
1.85824030669523e-05
-2.96738556251796e-05
-4.80150403864211e-05
-3.1155512062465e-05
-2.88825319629256e-05
-2.42950822037148e-05
-1.99994757391706e-05
1.33690219502697e-06
-1.02590231233476e-05
-1.32585835988202e-05
-6.03622279476526e-06
-3.66491785375181e-05
-7.6255198658473e-06
-1.97658004713721e-05
-6.28575818610938e-06
-4.89298515736374e-05
-3.89267141372601e-05
-6.41230598187802e-05
-2.27520242132722e-05
-1.99213200719779e-05
-4.38293814405621e-05
-1.30147360286194e-05
-3.13012333734098e-05
-3.06781564291283e-05
-6.38674649761028e-05
-1.71587823107528e-05
-4.46563313507239e-05
-4.13367029093784e-05
-2.86697524814156e-05
-3.81155175403922e-05
-5.58874281976132e-05
-1.99155366180143e-05
-1.98255564812157e-05
-2.26009113880726e-05
-5.94458991749171e-05
-2.00753471284554e-05
-3.16976107359603e-05
-2.75837292398217e-05
-1.22516591265422e-05
-2.81231075264114e-05
-6.22839535413128e-07
-1.5456438213122e-05
-1.83561239293912e-05
-3.22202054749296e-05
-1.02958961983054e-05
5.7068138570784e-06
-8.93609742452749e-06
-3.06274855397747e-05
-3.06242982913244e-05
-3.65523214673522e-05
-4.95731919881943e-05
-2.82609702230567e-05
-9.67783586641627e-06
-2.36635555815721e-05
1.0739035473835e-05
-2.49318749081621e-05
-4.16242888979534e-05
-3.67458506561528e-05
-1.5132655836648e-05
-1.1785124530754e-05
-1.8222689909217e-05
-2.80070492216512e-05
-5.31913805460283e-05
-2.55740109321256e-05
-8.3145870082343e-06
-2.40754385622937e-05
-1.11572941489697e-06
-5.06639038423274e-05
-1.51528298086649e-05
-5.5525151080664e-05
-4.36405246977621e-05
-2.34966202548467e-05
-3.53105725057406e-05
-1.33930205026984e-05
-5.73552959697928e-05
-4.06910226483328e-05
-3.34860051983211e-05
-2.65992321953053e-05
-1.82561751528757e-05
-2.21907791460563e-05
-2.37691081517826e-05
1.50315968664078e-06
-4.25825812796736e-05
-3.97181834218221e-05
-2.11083556249949e-05
-2.49886435132819e-05
-6.25536427163387e-05
-2.92552251254695e-05
-5.78939991562627e-05
-1.85720427114034e-05
-2.26896607959077e-05
-4.39384093126234e-05
-7.42184830797463e-05
-4.40138398640901e-06
-1.95910900061635e-05
-1.99258001895141e-05
-4.4011584606338e-05
-2.14720511388812e-05
-4.4797671337609e-05
-1.78570530895409e-05
-3.66748467466476e-05
-1.53227046985376e-05
-3.71760381100645e-05
-2.73891707938704e-05
-2.76880266394242e-05
-2.59056105548428e-05
-3.00200904837693e-05
-2.20335462644434e-05
-4.63670285807445e-05
-4.13426613433248e-06
-3.97238912631555e-05
-5.08484934710687e-05
-2.83604850629816e-05
-3.39690191907386e-05
9.95356586487646e-06
-1.44463735808814e-05
1.30653419278753e-05
-1.44376266720001e-05
-2.99058416277608e-05
-2.74119770778286e-05
-6.81747669159392e-05
-3.26679753562743e-05
-5.39623979978607e-05
-1.55025564165729e-05
-3.70802761488952e-05
-1.90732192607486e-05
-2.4355077026974e-05
-5.56475590773798e-05
-1.98176273495432e-05
-1.48929344745909e-05
-1.53919535587222e-05
-1.71281606785337e-05
-3.16547684707344e-05
-2.28716308818968e-05
-2.4775081638637e-05
-3.81334034239908e-05
-1.84616601297334e-05
-4.82936926278134e-05
-6.13403230844375e-05
-2.41066506599554e-05
-3.2839429875848e-05
-3.82169212235337e-05
-5.09408274472569e-05
-3.29376878292919e-05
-1.37438178900155e-05
-3.50975692216104e-05
-5.74731550545848e-05
-4.11372426663915e-05
-1.68401785615122e-05
-4.30617617049194e-05
-6.17431898391753e-05
-2.47499328575e-05
-2.88795383024678e-05
-1.28929113316452e-05
-3.31578708286172e-05
-4.40504257674303e-05
-4.49055227988546e-05
-4.85418463032073e-05
-5.2535993901267e-05
6.08678839289101e-06
-1.83936364957661e-05
-1.52897641662327e-05
-4.3935485247948e-05
6.06294550668303e-06
-3.86920634106149e-05
-4.24697406764285e-05
-3.44653978922325e-05
-3.93484690374101e-05
8.5028409505953e-07
-3.59955508097771e-05
-2.46554239320238e-05
-1.63176352572106e-05
-2.98280563272351e-05
-1.89670333875104e-05
-3.71021378543869e-05
-3.44431348278659e-05
-2.30455897740805e-05
-4.01381003186672e-05
-5.57633407275784e-05
-1.40829118832258e-06
-2.38081748381612e-05
-5.01590015209463e-05
-3.67314579414189e-05
-3.87312828728327e-05
-2.81423024354623e-05
-2.87094574466659e-05
2.09020115638308e-06
-3.59759500009869e-05
-4.33688644421802e-05
-1.10984737328849e-05
-3.54350142805441e-05
1.83829094287789e-05
-3.61225727355084e-05
-3.90126195991052e-05
-2.22022536984913e-05
-1.99748182017976e-05
-5.41047722897742e-05
-4.03586165527044e-05
-6.11572897175476e-05
-2.9372097922765e-05
-6.83036073575022e-05
-3.25185564917617e-05
-2.9952293658792e-05
-3.9404514844097e-05
-3.08531183704014e-05
-3.76125961207811e-05
-3.83253478879056e-05
-1.85685557202778e-05
-1.92052907689839e-05
-2.99284839091091e-05
-1.69767357592754e-05
-1.587181168862e-05
-1.91113093887348e-05
-2.19733322429343e-05
-4.8432058239664e-05
-5.80580683911725e-05
-3.44788834742083e-05
-3.4137101348671e-05
-5.85067726204629e-05
-4.75400851677167e-05
-6.09092267187817e-05
-4.56878503422833e-05
-2.18070262548831e-05
-2.37046744800359e-05
-4.71503414283262e-05
-3.25544984904125e-05
-2.58456492394068e-05
-1.54872205815073e-05
2.96974209452286e-05
-1.28703968504699e-05
-2.39060221842606e-05
-3.56068717471438e-05
-3.20005500564315e-05
-2.6283634800171e-05
-1.28444861168529e-05
-2.82460663542557e-05
-3.907808739802e-05
-4.72211269888666e-05
-1.60531128158915e-05
-2.06805859710972e-05
-3.54014446235093e-05
-4.66815670111821e-05
-1.68635809691772e-05
-3.68004203746221e-05
-6.9226455409555e-06
-3.47696966654784e-05
2.04160002838732e-06
-2.97658908240209e-05
-4.93286659841848e-05
2.5748816321619e-05
-1.54261874843974e-05
-2.30953203847449e-05
-7.23062137664258e-06
-1.23735759727956e-06
-3.06845768581537e-05
-4.79094832756263e-05
-3.33916667500399e-05
-4.02143765777272e-05
-3.78220029744103e-05
-2.9518407725964e-05
-3.96076986659588e-05
-2.91980665238137e-05
-4.49288830924177e-05
-5.1766319761881e-06
-1.94548552332596e-05
2.09643521122674e-06
1.07171268349465e-06
-2.39151453384325e-05
-1.22103142885529e-05
-2.69538357689425e-05
-1.62243473797709e-05
-1.89863942703704e-05
-1.28443119685393e-05
-1.40745736816888e-05
-7.06473693674186e-05
-4.85280472358042e-05
-1.37387143818343e-05
-8.53719915844514e-05
-4.13613250387283e-05
-2.19313883784873e-05
-4.11564246504377e-05
-6.88604439030352e-05
-2.73524841310226e-05
-2.62235706592409e-05
-2.3611453040134e-05
-2.57310457874005e-05
-4.72119287551628e-06
1.69347331086044e-05
-5.27563915251544e-06
-5.82867427184235e-07
-5.1084374504877e-05
-2.37578036513747e-05
-1.85218909753471e-05
-1.56520668287823e-05
-2.80236068830267e-05
-5.91153198914041e-05
-4.68650667643022e-05
-4.6581183032795e-05
-3.58044189967025e-05
-5.85140820447961e-05
-1.45003743011387e-05
-1.24015437460913e-05
-2.12207421737986e-05
-6.02186942165477e-05
-6.73412906538518e-06
2.45090438606398e-06
-1.1762058425901e-05
1.37996966331477e-05
-1.98783215397312e-05
-2.31503278302785e-05
-2.65530522419077e-05
-1.79830788077722e-05
-1.62745414795068e-05
-1.9952053451654e-05
-2.14823080957406e-05
-4.53661755638984e-05
-3.51168982949862e-05
-3.38902626656711e-05
-5.52944019141826e-05
-1.25122834939837e-05
-2.49754064212403e-05
-3.73885751673053e-05
-1.60759750842311e-05
5.65966069171523e-06
-1.46123784223538e-05
1.24554607108231e-05
-1.14772496607372e-05
-3.84329003766521e-05
2.64300069263253e-06
-4.50043884629705e-06
-1.96410775811666e-05
-3.40480041516378e-05
-4.88344368748091e-05
-7.90536475148241e-06
-3.7814810046849e-05
-5.46186802544009e-05
-4.40227244034226e-05
-1.26937185233153e-05
-5.02192640370646e-05
-6.02101703166017e-05
-2.88922935948381e-05
1.59476013091096e-05
-2.04058286938998e-05
-2.03576398966887e-05
-3.8214066064771e-06
3.64073214646592e-07
-3.99979073304726e-05
-8.60802294078423e-06
-2.78808672559626e-05
-4.82481251771733e-05
-4.25755350576034e-05
-2.46288235632303e-05
-3.69493035613753e-05
-4.7064259806715e-05
-2.68705863164478e-05
-2.73976035174496e-05
-2.03006872943202e-05
-5.04351735709602e-05
-3.33950191753333e-05
-1.66284646610744e-05
-2.28617699147527e-05
-1.09647377758943e-05
-1.45019262932337e-05
-1.14610141697796e-05
-2.61242173119323e-05
2.20249236587547e-06
-1.60459437425891e-05
-1.09853228569606e-05
-1.5737375472536e-05
-8.92503377501668e-06
-3.18188906590836e-05
-1.48627677532724e-05
-3.68117655345476e-05
-2.49559625383355e-05
-6.12512639665638e-05
-2.97316167936721e-05
-3.66659663039165e-05
-5.32452401275369e-05
-3.76136157178596e-05
-2.61582436773629e-05
-4.02133834978641e-05
-3.13974494479065e-05
-1.87757013936471e-05
-3.71669889431423e-05
-1.75441817857135e-05
-4.45944637291068e-05
-4.1353283727364e-05
-4.33667044205812e-05
-4.21905581540147e-05
-1.92584067565235e-05
-3.48005003863808e-05
-2.55965275770104e-05
-2.12544478543128e-05
-6.30694786585706e-05
-2.20644269681582e-05
-3.15236000218086e-05
-3.04978620688311e-05
-1.58635146093738e-05
-4.39917000481002e-05
-3.53901453893406e-07
-1.23829027739675e-05
-1.81938676232182e-05
-1.50110621983236e-05
-5.04282585807492e-05
-7.34796565053796e-06
-7.39164633073629e-06
-2.68470560541803e-05
-9.90688388435561e-06
-4.65870316321361e-05
-6.45362547620989e-05
-4.1181205345083e-05
-4.37547311063687e-05
-2.00832827108536e-05
-3.7465038922059e-05
-3.35801075636114e-05
-4.75800941295599e-05
-2.62467429035929e-05
-2.51655285085652e-05
-1.86096217328023e-05
-5.77873637607706e-05
-1.9289286172755e-05
9.1951651555742e-06
-2.73581264760799e-05
-3.35743391277302e-05
-2.59214566117521e-05
-3.25674419013924e-05
-5.86745041455871e-05
-2.4880896226079e-05
-4.05489334763555e-05
-5.32282073782651e-05
-5.11867482105633e-05
-2.30838067132859e-05
-4.71745511736921e-05
-2.43821343134416e-05
-2.15031543315235e-05
-4.81624626771725e-05
-4.23270972561346e-05
-3.07617399169225e-05
-9.7849598469428e-06
-1.11699214743748e-05
-2.01738259234185e-05
-2.96023997321492e-05
-3.599389341087e-05
-4.27055118643786e-05
-3.48128201661155e-05
-3.78688767590277e-05
-4.42304100594728e-05
-3.48678135661523e-05
-5.05218719726638e-05
-5.60090723870126e-05
-4.61962017948689e-05
-3.25990305418401e-05
-3.55673729177094e-05
-4.66613957245046e-05
-3.76606971013024e-05
-1.53263463301823e-05
-3.55923368905784e-05
-4.50706195081315e-05
-3.06770013023048e-05
-5.40924366002996e-06
-8.42292962539321e-06
-2.21770009969761e-05
-3.32028931829721e-05
-3.44917647614594e-05
-5.69273603309322e-05
-1.16369194752163e-05
-2.98980397023281e-05
-5.34144671408781e-05
-3.45871453945127e-05
-4.96413234166562e-05
-6.32160312277747e-05
-2.75059582193733e-05
-2.62465332925521e-05
-2.5921467574139e-05
-1.47383432729521e-05
-4.44408276216519e-05
-4.91439259796134e-05
-1.48272773348085e-05
-5.24842594094996e-05
-1.36943982198455e-05
1.15021269064358e-05
-3.1910345734885e-05
-2.84946521980662e-05
-1.10751568843687e-05
-1.81129867894401e-05
-1.42255910641946e-05
-5.96702185378122e-05
-4.82629615978413e-06
-1.50089228469195e-05
4.2455503549677e-06
-4.71626941415584e-05
-4.73338200617228e-05
-4.41920828230886e-06
-3.55459171559314e-05
-3.03402539740466e-05
-3.82640058475632e-05
-1.77753947546571e-05
-8.20350314912206e-06
-4.55323904531085e-05
-2.98195017489797e-05
-3.46208768860107e-05
-3.40168879939038e-05
-2.20642485326617e-05
-5.04791835942772e-05
-1.63803744470917e-05
-4.99249349876901e-05
-4.44043756109325e-05
-3.94594004870837e-06
-3.12997429595667e-05
-5.18320703568168e-05
-2.00472698822622e-05
-4.26278998613965e-05
-1.08073957639882e-05
-3.54507424617836e-05
1.08014653896042e-05
-2.2188402918249e-05
-5.20765478580868e-05
-3.94786430572941e-05
-3.10263903161348e-05
-4.69168654053289e-05
-2.87009662107109e-05
2.53750616459362e-06
-1.95552748662821e-05
-3.16658283633612e-05
-2.48528941165705e-05
-4.20764073760028e-05
-5.01704716700936e-05
-4.03615215362137e-05
-7.75310639571681e-06
-3.47306566842583e-05
-2.59577647672333e-05
-4.7471363035684e-05
-3.97725072762702e-06
-2.19845161847397e-05
-1.62053567327647e-05
-2.42225847235066e-05
-3.73906840237759e-05
-3.02934706919459e-05
-3.64166409163418e-05
-7.67599923933292e-05
-3.33582974451339e-05
-5.06848899638619e-05
-2.83683599912876e-05
-4.42059146057873e-05
-2.26687767440584e-05
-2.53703935607872e-05
-6.75280573433419e-06
-3.03092680795833e-05
-2.46493736583709e-05
-4.82013281127542e-05
-2.47490504617604e-05
-1.00593660464984e-05
-3.81980407220094e-05
-3.32799530446708e-05
-2.42038166326985e-05
-1.67918623471612e-05
-2.23050889418496e-05
-4.72563974893719e-05
-1.95500477308517e-05
-4.18717557227469e-05
-4.22360283056767e-05
-3.78241543067025e-05
-4.65406494011288e-05
-5.64825568260153e-05
-5.42584963274162e-05
-3.37944676954224e-05
-2.57105860404646e-05
-4.49183576104388e-05
9.25209174738204e-06
-5.6532758572303e-05
-1.25393251055045e-05
-6.41206008057528e-06
-4.65127925147898e-05
-1.46758955678548e-05
-2.62070512515888e-05
-9.57728736434275e-06
-4.15403042596947e-05
-3.58162730114081e-05
-2.74488994636349e-05
-5.41792103327215e-05
-3.75670766927853e-05
-3.42415853878977e-05
-2.78688513792524e-05
-1.44030063335379e-05
-1.60847277134666e-05
-2.33735086752748e-05
-4.0826710683291e-05
-6.76399286166093e-06
-4.42492079416081e-05
-4.3092241421726e-05
-2.95250023097486e-05
-1.66511598977843e-05
-1.70886471687044e-05
-4.48320682346545e-05
4.50171979840669e-06
-4.54751169709838e-05
-2.36330366742534e-05
-3.76698460412989e-05
-2.39863578206152e-05
-3.21761437118388e-05
-4.06920997784843e-05
-2.02648660393139e-05
-1.96683325142828e-05
-1.03260186267396e-05
-1.80335841758135e-05
-1.55640483363255e-05
-2.39278682272294e-05
-1.6408685587852e-05
-1.72703414128854e-05
-5.55410576403919e-05
-4.84232777578664e-05
-5.65313137983067e-05
-4.88316565412373e-05
-3.01062903993296e-05
-4.87669451879856e-06
-5.9518798166702e-06
-3.88106475643868e-05
-1.43314272447636e-05
-2.86863331830685e-05
-4.26175164817791e-05
-4.34270739969422e-05
4.97475290254459e-07
-4.95099060223529e-05
-3.73848914175629e-05
-3.71985281246175e-05
-3.8558379864024e-05
-2.00050457808163e-05
-2.15067290209352e-05
-1.32530858708537e-05
-1.29304598304757e-05
-3.84834804578603e-05
-4.49087917535425e-05
-3.08100417551703e-05
-5.26548387891901e-05
-1.75652381622226e-05
-3.10879399582175e-05
-1.40046193674157e-05
-4.11695901783611e-05
-1.16511536630605e-05
-1.8051232557874e-05
-2.29233693572405e-05
-1.92517175755863e-05
-2.15589857713955e-05
-2.14308422847858e-05
-1.11625079334437e-05
-4.10641298081277e-05
-5.55539050474368e-05
-5.54881410430065e-05
-3.46355659334984e-05
-4.8442334627773e-05
-3.23371664757207e-05
-5.20893058906025e-05
-5.62366972791263e-05
-3.19814547579881e-05
-4.34197344837492e-05
-2.32045253728422e-05
-3.41724227877673e-05
-2.78242208348314e-05
-2.60965803851382e-05
-4.11286152683673e-05
-1.71160322683513e-05
-7.96448121856796e-05
-4.76667935096781e-05
-4.12132852528675e-05
-5.70145416740472e-05
-2.64746350983249e-05
-3.8933714064866e-05
-2.61145159112215e-06
-1.48359046781339e-05
-1.95035311468317e-05
-3.59228888867931e-05
-1.21235347074496e-05
-3.36303737957924e-05
-1.96143166872375e-05
-5.49421010527986e-05
-1.25700087931256e-05
-2.37703857709953e-05
-3.22359679110236e-05
-2.54491154978429e-05
-2.71373078432815e-05
-3.12961478944959e-05
-5.43565437981647e-05
-2.19710914062158e-05
-4.58563595055076e-05
-3.58231455255346e-05
-4.9795247235982e-05
-4.47037520877514e-05
-1.46194267099954e-05
-3.67857454580037e-05
-3.7483024752331e-06
-6.15154793401885e-07
-4.58501748037333e-05
-5.12420527383666e-05
-2.23433190815738e-05
-3.64964038479389e-05
-1.28805254898594e-05
-5.55842725706005e-06
5.52058291993727e-06
-2.21187575757995e-05
-1.12875152848371e-05
-3.86371324570296e-05
-4.49416858399548e-05
-2.95160025709386e-05
-2.95084753039596e-05
-1.78979539173908e-05
-9.4693129438196e-06
-1.24210198718774e-06
-4.96142798552397e-05
-3.51900934666767e-05
-1.06876496836242e-05
-3.54443342773259e-05
-1.33290621855096e-05
-2.48480460204881e-05
-2.22301436252419e-05
-3.5862250720757e-05
-1.38005952121972e-06
-5.25358902025402e-05
-7.45848903805534e-05
-1.84935227453787e-05
-1.52223553662093e-05
-3.86585682899093e-05
-2.51373747831598e-05
-3.77140131211187e-05
-1.52041358842048e-05
-1.39539886755582e-05
-1.11592183672039e-05
-2.76372145094672e-05
-1.14784103810382e-05
-2.56479377162193e-05
-2.53094695037513e-05
-1.17841937570889e-05
-1.04758165439214e-05
-1.70375885056897e-05
-4.11565110440518e-06
-2.65481436736314e-05
-2.43359165634655e-05
-1.65439548693713e-05
-3.1101803231928e-05
-2.75494791370497e-05
-1.14975879592412e-05
-3.40007307692805e-05
-3.16624699995637e-05
-4.24895130005668e-05
-4.22599096812624e-06
-1.58461610384006e-05
-2.07633301678866e-05
-6.3051999530726e-06
-4.52141071048916e-05
-2.2575963647347e-05
-1.68071087569197e-05
-1.89792012411841e-05
-7.75730850728361e-06
-1.22490885823582e-05
-3.31890909205633e-06
-2.36230542318975e-05
-1.95583577502195e-05
-3.00265172336497e-05
-5.55372501696627e-05
-2.82871371649943e-05
