# Supplementary material for: Research on computational propagation and identification of mine microseismic signals based on deep learning
Source: PLoS One. 2025 Oct 22;20(10):e0334641. doi: 10.1371/journal.pone.0334641 (PMC12543183; doi:10.1371/journal.pone.0334641)
Supplement: S6 Data — (ZIP) [file pone.0334641.s006.zip › 000100900000120.xlsx_0.txt_24.txt.txt]

-1.27260099933596e-05
-2.69480176962074e-05
-1.28491683816294e-05
-2.72421814740783e-05
-2.65409548005015e-05
-2.50912182951926e-05
-4.39764427117024e-05
-6.50550373603858e-05
-3.97444985511862e-05
-3.05451852676499e-05
-2.99274407966758e-05
-3.010943869898e-05
-1.46878066481951e-05
-6.27796922300706e-06
-9.32709213131871e-06
-7.151431966928e-06
-9.28975904031551e-06
-3.18562488589695e-05
-1.96976387375265e-05
-3.41854159101562e-05
-2.82716053726562e-05
-2.72418596293862e-05
-1.99555712523336e-05
-2.50585539361089e-05
-2.72235259976449e-05
-4.3233749295979e-05
-5.24852244666657e-05
-8.29226469050819e-06
-4.19582074318684e-05
-6.33058638359172e-05
-1.460531672438e-05
-2.77007751920949e-05
1.26211233800456e-06
-3.22560125849851e-05
-3.69619678058981e-05
-2.33722471083473e-05
-2.19104850849186e-05
-2.49934185969486e-06
-5.56789872093669e-06
-3.47272920982526e-05
-3.17778054319577e-05
-3.91673483498789e-05
-2.14392663901795e-05
-2.77369119436587e-05
-6.02922971863673e-05
-4.77230050657254e-05
-6.00866134656371e-05
-4.09609079914522e-05
1.11506072924204e-05
-1.96335199040621e-05
-2.0428988710958e-05
3.55082117897554e-07
-8.28826942784582e-06
-3.10230786765458e-05
1.13574988009198e-05
-1.72864321751566e-05
-3.44807327347859e-05
-1.92702537061151e-05
-2.87483255975692e-05
-2.7627788909204e-05
-6.02295598592024e-05
-5.62375159538661e-05
-3.4154487857558e-05
-1.91440537552511e-05
-1.40564201168556e-05
-4.2894748175264e-05
-3.09205441418432e-05
-2.92064281225997e-05
-5.41833924914863e-05
-4.27095337384052e-06
-2.74190495273532e-05
-4.78671324197146e-06
1.61354480047023e-05
1.20430885871172e-05
3.54822066249654e-06
-3.56639902550306e-05
-2.42007308634098e-05
-4.85378013352587e-05
-7.56042797420152e-06
-9.7496622929162e-06
-4.92356129222887e-05
-5.29340058719701e-05
-3.67068042787341e-05
-5.21472873255454e-05
-4.57504877840166e-05
-6.18320330628573e-05
-3.5588943367898e-05
-2.45372773518695e-05
-2.85756846997587e-05
1.00849338263881e-05
-3.56495233251884e-05
-8.33769808678614e-06
-2.27072967881196e-05
-3.56402665391119e-05
4.47435457703316e-06
-3.20254722679152e-05
-3.38317633961139e-05
-2.37432247616142e-05
-1.85498338661916e-05
-4.37401140118973e-05
-3.61480356006121e-05
-3.2293781658273e-05
-2.3864449539253e-05
-4.39980644545676e-05
-2.41343835567593e-05
-2.73170799393716e-05
-3.90043994660997e-05
-7.91540253789318e-06
-1.40900513885723e-05
3.34594826290254e-07
-2.45214086610817e-05
-4.40583242650818e-05
-1.31089519774409e-05
-1.57411906495196e-05
-4.90413393458806e-05
-3.33551108943468e-05
-1.88826066791099e-05
-1.16271449663485e-05
-6.0131182986896e-05
-2.87618045327227e-05
-1.59123492904152e-05
-3.6542361544238e-06
-2.09420610344385e-05
-1.85011239408029e-06
-1.80600269893951e-05
-2.93619289260515e-05
-3.20298072449962e-05
-1.62480473995728e-06
8.61535373907758e-06
-1.61899449147422e-05
-5.35363419919635e-06
-2.68640875767895e-05
-7.41483983625962e-06
-2.11505476741689e-05
-1.06171481877633e-05
-3.24488605651251e-06
-3.56382751257562e-05
-2.35323095403211e-05
-3.41279869091292e-05
-3.92588034327749e-05
-2.11715544145351e-05
-2.27458024426205e-05
-3.16003893889944e-05
-4.45045711361794e-05
-1.93798381366285e-05
-4.38829291807324e-05
-1.90223594225896e-05
-2.83509440194141e-05
-1.59945768971094e-05
-3.05801171610764e-05
-4.45880803377458e-06
-4.93356700486369e-05
-5.18092331205978e-05
-2.37429945930024e-05
-4.84222189081144e-05
-2.52071453948383e-05
-3.28297977974147e-05
-2.82347162254453e-05
-5.14831350170148e-05
-5.43383024286355e-05
-1.97548880331154e-05
-3.78534574858369e-05
-2.8823065297694e-05
-2.36703414241012e-05
-1.27930323371262e-05
-4.301696103088e-05
-4.21632838949236e-05
-8.51699439824335e-06
8.97352146667621e-06
-5.02802530496941e-05
-9.58456477397907e-07
-2.45300377809443e-05
-3.16517138949515e-05
-4.05007977431538e-05
-3.27568315977301e-05
-3.96388823995211e-05
-3.4038882073953e-05
-5.47354333501365e-05
-2.49255348016925e-05
-2.94842313680678e-05
-5.92272737906845e-05
-4.32212286835019e-05
-2.29176354840684e-05
-3.40605503651783e-05
-1.4499638495995e-05
-4.58815354315158e-05
-4.08418400146552e-05
-3.33346816905322e-05
-4.96141162544092e-06
-4.91852818553763e-05
-3.4174733021394e-07
-3.20870167833433e-05
-6.61609610712844e-06
-2.92697360947186e-05
-2.67844585190712e-05
2.37906155917727e-06
-2.69235777478714e-05
3.9668669137561e-06
-3.88729779765006e-05
-4.58684064612177e-05
-1.21659242649002e-05
-1.78089213210464e-05
-5.27887768350022e-05
-1.66030446241643e-05
-4.34491547032672e-05
-5.6067590600503e-05
-3.1509889079472e-05
-2.59259025965505e-05
-2.90528800439884e-05
-9.517656264022e-06
-3.22998936675628e-05
-2.17514210846672e-05
-1.50785346333905e-05
-1.39090983921987e-05
-1.62807723836778e-05
-2.19820953909766e-05
-1.60388514866843e-05
-1.13746588411141e-05
-2.33992652119287e-05
-1.2479549807048e-05
-3.79738168495469e-05
-4.4094425068243e-05
-3.62087700712673e-05
-3.61901052570166e-05
-2.94678755657019e-05
-3.90687087260345e-05
-3.60262650995552e-05
-3.17020679027336e-05
-1.80885803130798e-05
-1.45525429903192e-05
-5.19144333653236e-05
-1.39481354804713e-05
-5.50693359621906e-05
-3.69841985042796e-05
-2.26148466555004e-05
-2.6798547809889e-05
1.33944858822024e-05
-1.23463382371923e-05
-4.30051696781625e-05
-4.40516209127377e-05
-1.88377983834149e-05
-1.48203116579033e-05
-3.06605770489667e-05
-5.09773798204435e-05
-5.15205946006663e-05
-2.68258391708509e-05
-4.16910022137095e-05
-4.97319145318905e-05
-1.50795144599656e-05
-2.90740249775082e-05
-1.13738472064477e-05
-4.43669847901295e-05
-1.94785731662065e-05
-3.93644328464093e-05
-4.6991425845153e-05
-1.86071358491414e-05
-5.84831347721132e-05
-1.30017200126438e-05
-6.40485769148955e-06
-4.44771505817609e-05
-3.39719330146863e-05
9.8264487822307e-06
-1.36364624246187e-05
-5.20445052836708e-05
-3.18658396643758e-05
-5.10392722165515e-05
-1.87950769248138e-05
-2.53960633401759e-05
-2.45978472079953e-05
-1.56930777472009e-06
-3.228714594715e-05
-3.01187234166405e-05
-4.53283483731363e-05
-4.43706773421194e-05
-1.88358749667333e-05
-2.96258535148028e-05
-2.88536641420229e-05
-2.76657777587936e-05
-3.40539957034905e-06
-3.77819123407048e-05
-3.52731298368168e-05
-3.17495154546267e-05
-1.08623274629528e-05
-4.49452783108055e-05
-3.01284188963003e-05
-2.96487683125802e-05
-2.74440439598323e-05
-3.71599005504695e-05
-4.31706191814553e-05
-2.83224314516174e-06
-1.40856706923655e-05
-4.19896224271285e-05
-3.30162074405156e-05
-2.79790859743524e-05
-1.79601124645284e-05
-6.84968868053264e-06
-2.175667989539e-05
-2.68000799260213e-05
-1.04352872533198e-05
5.86893573757002e-06
-4.00125540607542e-05
-3.00283965596233e-05
-4.1132856922936e-05
-1.87089655207603e-05
-2.27983582973545e-05
-2.99075057684561e-05
-2.3840830185005e-05
-1.38871297227975e-05
-6.18114624276887e-05
-2.75806521323952e-05
-5.44105905827392e-05
-3.8799727570482e-05
-1.28348779508702e-05
-3.22135454822466e-05
-3.24859129417348e-05
-2.86362217833067e-05
-1.95223741122189e-05
-4.03712250432509e-05
-3.00362341283565e-07
-3.85523610441945e-05
-3.52236802079688e-05
-4.66687894400313e-05
-4.45597161788689e-05
-2.7540721028393e-05
-4.31204960976594e-05
-6.18328803318905e-06
-3.31522765819873e-05
-2.09163595079263e-05
-1.86799904549086e-05
-4.27655843700524e-05
-4.16154441072497e-05
-2.20027162642935e-05
-5.03038372306722e-05
-4.71190462592193e-05
1.68149112925563e-06
-2.03142342112702e-05
-7.81286170549099e-06
-1.97171568206302e-05
-1.91147142573982e-05
-4.75555536991652e-05
-4.42321419630334e-05
-4.87279251930605e-05
-1.30134864908214e-06
-3.30322378748144e-05
-3.25503144027851e-05
-1.06925893729277e-05
-3.30694141504467e-05
-4.91284360325421e-05
-4.10530429167586e-05
-1.68038166870652e-05
-5.42234515215765e-05
-2.86819039403828e-05
-3.47096697217471e-05
-4.24012958602674e-05
-4.23680309736572e-05
1.03554062823619e-06
-3.13112082053692e-05
-2.18189085780605e-05
-4.06073574436416e-05
-3.42477371969851e-05
-3.79180126030581e-05
-4.03867860481911e-05
-4.57464508165491e-05
-2.60821970993101e-05
-4.93677199219723e-05
-4.09273101515439e-05
-2.26499751150312e-05
-3.21253148290717e-05
-1.74934160545808e-05
-2.01159048042515e-05
-3.36322897954715e-05
-1.44009703152611e-05
-2.39165080010131e-05
-2.34776512284668e-05
-2.82364559017636e-05
-5.51230109720247e-05
-1.55386316418517e-05
-2.53839915759154e-05
-2.42239280081059e-05
-3.85956360321648e-05
-2.08772722491433e-05
3.28563369434763e-07
-2.81880563506461e-05
-1.38773846289891e-05
-3.42303643105243e-05
-4.48275648274034e-05
-4.43703855434339e-05
-5.02202271781064e-07
-2.75148303562287e-06
-2.05069285718515e-05
-4.22346918061298e-05
-3.04960794871447e-05
8.56345993576278e-08
-3.04387633977482e-05
-2.97305018704195e-05
-1.94662907342567e-05
-5.78622314695613e-05
-3.48053613068839e-05
-2.40786375704911e-05
-6.03237997365243e-05
-2.5947760032544e-05
-3.46547698469508e-05
-4.79813381795154e-05
-5.47823888417761e-06
6.36453925333462e-06
-4.0138271133213e-05
-1.94174904005538e-05
-2.14430860568187e-05
-2.04781507504611e-05
-1.66296246846261e-05
-1.91392059275224e-05
-2.89382400766054e-05
-3.62853174409167e-05
-2.57449690530451e-05
-3.53779645132466e-05
-3.78431773815392e-05
-3.18040866761934e-05
-1.98326269904216e-05
-4.64586524980501e-05
-5.26150858395173e-05
-1.37162135774565e-05
-4.98754995692227e-05
-5.56003655079982e-05
-2.5642887558431e-05
-2.46232951048883e-05
-2.85160882269683e-05
-1.95495410294248e-05
-3.06762215909523e-05
-3.45804115369136e-05
-2.58657503182911e-05
-1.82776599802889e-05
-2.4559817804662e-05
-1.9658246041481e-05
-1.59959939939487e-05
-3.54050835709856e-05
-2.04931156163628e-05
-9.43102311430261e-06
-2.09393755990538e-05
-2.22710762829703e-05
-3.71596782262474e-05
-3.72102368422406e-05
-5.84546235912287e-05
-1.75371946319421e-05
-2.42624363926843e-06
-3.44013755384963e-05
-4.3229701298642e-05
-5.16137083290673e-05
-1.24469652302029e-05
-2.3749919276918e-05
3.67177990960412e-07
-1.48377040697022e-05
-2.42054328269327e-05
-1.2981659975559e-05
-3.47983530875577e-05
-1.46332138524349e-05
-2.89956741034134e-05
-1.90086818445956e-05
-5.25871824745054e-05
-2.44106352680264e-05
-1.72667275430705e-05
-2.30153949853146e-05
-4.45096840811041e-05
-4.095755303685e-05
-1.41012677137886e-05
-3.31021365863248e-05
-1.89986242244835e-05
-3.40917156815741e-05
-3.81813248320576e-05
-5.9498999427667e-05
-3.49184598454694e-05
-2.53054656959169e-05
-1.95128312316272e-06
-5.31000703965463e-05
1.7187460673397e-05
-3.47068937450088e-05
-2.10895195741038e-05
-8.1139389648899e-06
-6.39468270070539e-06
-3.09688750868609e-05
-2.43674493038773e-05
-1.24702014250785e-05
-4.09218530022115e-05
-3.27170406633441e-05
-4.11801443761014e-05
-1.42250561885073e-05
-3.39577796109911e-05
-2.26951959540336e-05
9.19061433877692e-06
-2.45057346795217e-05
-2.52151600937703e-06
-1.6791779610744e-05
-1.65110467025065e-05
-3.84404211858106e-05
-1.16859925229029e-05
-8.11233909139174e-06
-3.47130577840219e-05
-7.2844394031758e-05
-2.61197537571365e-05
-3.40686146246015e-05
-2.76571662607414e-05
-3.18009864411783e-05
-7.81956817729883e-06
-2.38876256627469e-05
-5.34578090771354e-05
-2.00673587974949e-05
-1.59161328473345e-05
-2.68093479864493e-05
-1.46562727596e-05
5.53473230687613e-06
-2.87010094511975e-06
3.88056877141207e-06
-1.33698605221981e-05
-2.54118804062225e-05
-1.40184713692996e-05
-3.87683211341371e-05
-2.62400818306861e-05
-3.30596134878194e-05
-2.80953395835485e-05
-6.79135977281589e-05
-6.17395718610363e-05
-2.84812981339504e-05
-5.20963146237585e-05
-3.273766706057e-05
-1.98237924238442e-05
-2.42782109948329e-05
-4.43408195036251e-05
-1.21261754483478e-05
-4.52922830583356e-05
3.27146403466039e-06
-2.29069305003438e-05
-3.29807050661937e-05
-1.21072247408067e-05
-1.82909836296257e-06
-2.24561138797435e-05
-5.36215375600935e-05
-2.40215119407397e-05
5.40446469725409e-06
-4.45998219037415e-05
-2.93092272993792e-05
-2.69426325835292e-05
-4.47723477720137e-05
-4.24233706526377e-05
1.62102910617955e-06
-5.74326624394704e-05
-1.258985411802e-06
-4.24101010039443e-05
-4.48032813083183e-05
-5.46352438243884e-05
-5.07491633426833e-05
-4.253855504847e-05
-3.57549036466582e-05
-1.08838030134216e-05
-1.0764333805631e-05
-4.85091602421791e-06
-5.07401915652706e-05
-2.14878109426699e-05
-1.47189749200892e-05
-1.6252744427805e-05
-3.65852534440424e-05
-1.27715892906139e-06
-5.18008408890524e-05
-4.28421394646777e-05
-1.63291119262148e-05
-1.45398878825639e-05
-5.68485321213109e-05
-3.61600479055498e-05
-2.64765527690311e-05
-1.65580306404053e-05
-2.06441761373897e-06
-6.35657155376237e-05
-4.89265031868211e-05
-4.7511825383956e-05
-9.47019599742725e-06
-1.39910616619465e-05
-1.41042535966831e-05
-2.37575692110916e-05
-1.11019165598312e-06
-3.72969422729451e-05
-5.24628278656748e-06
-5.3258133343486e-05
-4.09350970039911e-05
-5.22181808612214e-05
-5.36854325284499e-05
-2.01792896857213e-05
-4.76032909360808e-05
-5.53025814719596e-05
-3.99223551676531e-05
-5.28369872685956e-05
-2.32549266852479e-05
1.36503770366447e-05
-3.22023883529822e-05
-1.49471644588161e-05
-2.34553902842037e-05
-2.59018930153242e-05
-1.84626930543677e-05
-7.54933491037714e-06
1.57094222923238e-07
-3.85477487235089e-05
-4.59348617916746e-05
-2.91710889660691e-05
-6.26521263195803e-05
-5.58534938533841e-05
-3.31315753172801e-05
-4.11581451046795e-05
-4.82641985314942e-05
-2.88248657706826e-08
-8.25377391147531e-06
-2.4048644419043e-05
-7.91270753216264e-05
-2.87981513826194e-05
-3.91843713231657e-05
-1.24292717201051e-05
-2.30865446003982e-05
-2.83095809100941e-05
-8.12415333145341e-06
-1.1539000893833e-05
-4.578205356016e-05
1.03761473945554e-05
-2.98192831203186e-05
-3.28240711868153e-05
-4.74840459396864e-06
-4.40343188234222e-05
-2.82967867487936e-05
-3.56707227770878e-05
-6.02226062721083e-05
-4.7098634918803e-05
-2.38276740498046e-05
-4.06187234790482e-05
-2.46639502520097e-05
-1.98745453289122e-05
-1.82657009297243e-05
-1.52302310879574e-05
-4.3275687730657e-05
-4.35993373422682e-05
-6.83773443831571e-05
-4.96804713240681e-06
-4.41396314998646e-06
-3.68963755885495e-05
-3.10143244110582e-05
-3.31576815093089e-06
-1.3617401466072e-05
-5.31254632823317e-05
-3.47246521886458e-05
-6.35066579008691e-05
-5.32753780938009e-06
-2.15104832491609e-05
-3.68912953873946e-05
-1.69404040769482e-05
-2.97411337765691e-05
-3.20872991929698e-05
4.81912330681154e-06
-5.34278743820748e-05
-1.10397349702461e-05
-3.06148940208504e-05
-3.51199653318303e-05
-3.05153751567784e-06
-3.02940923311419e-05
-3.21727061061489e-06
-2.78528113235575e-05
-2.3789097839591e-05
-3.46889753735153e-05
-2.51024193474334e-05
-4.24249937784453e-05
-1.34207591241205e-05
-4.98639006741167e-05
-4.70036972385686e-05
9.56561139856324e-06
-2.74173299232499e-05
-4.039548544226e-05
-3.22153603205991e-05
-5.13252037468934e-06
-3.43162213515211e-05
-1.24372876517446e-05
-2.07340761643809e-05
-3.03245944590789e-05
-5.13300018420964e-05
-3.1457750887016e-05
-3.33943402836729e-05
-2.47069294111911e-05
-4.12056522716697e-05
-2.63658707658779e-05
-3.24218778229552e-05
3.56333582063747e-08
-2.44222083966549e-06
-1.52636133514727e-06
-4.2487748121806e-05
-2.40949525862713e-05
-7.53033699262813e-06
-4.87759425763978e-05
-8.7534468512991e-06
-2.21412924120993e-05
-2.50607396474707e-05
-2.02661141093258e-05
-2.27936013248418e-05
-2.09357186827372e-05
-2.80321454434152e-05
-7.05904274650315e-06
-3.58279884261191e-05
-4.21559685799585e-05
-4.9409714430638e-05
-4.32041332428899e-05
-4.68307500648082e-05
-1.13611556403191e-05
-2.5165424138523e-05
-1.69901902312021e-05
-1.62290589749432e-05
-2.31571911173133e-05
-4.06793251077876e-05
-2.02590120543543e-05
-2.69519157278938e-05
-2.8667857674837e-06
-2.95551387984955e-05
4.19756051637509e-06
4.41890550424636e-06
7.8422200087657e-06
-2.28954910183046e-05
-4.70256521185169e-05
-4.37563799671575e-05
-4.45047420454857e-05
-2.76005161678782e-05
-4.68542232995604e-05
-4.60246040460664e-05
-4.45994759705804e-05
-1.85583329389634e-05
-3.71146172450943e-05
-6.97056134732557e-05
8.37585820201873e-06
-1.80742906331569e-05
-2.14272512959943e-05
-3.12387151608125e-05
-1.44501282754862e-07
-9.8291692028906e-06
-2.16021570735981e-05
-2.3636665035314e-05
1.37377514633219e-05
-3.59577584026105e-05
-2.95321459414177e-05
-1.70231363179511e-05
-3.95468996201729e-05
-3.01024410131024e-05
-4.32819829820399e-05
-2.63370388912492e-05
-1.59749830569775e-05
-6.97542327234627e-06
-4.15417468910144e-05
-1.20100761392458e-05
-3.28830417021443e-05
-3.07384747851786e-05
-2.98909778870206e-05
-2.67059298329585e-05
-2.99068854335999e-05
-3.60095723366381e-05
-3.01772689997446e-05
-2.55146975584328e-05
-1.45148548596431e-05
-4.97985936225048e-05
-7.49132319885394e-05
-1.60085713836481e-05
-1.64328941643197e-05
-1.94491702309762e-05
-1.9853658319363e-05
4.00249387537911e-06
-4.81318070057977e-06
-3.57966496533163e-05
-4.68827375856253e-05
-8.66325802468218e-06
-4.17907739040567e-05
-3.30562171607485e-05
-4.17183460982761e-05
-3.46194901613187e-05
-3.36008872615673e-05
-4.2754096558755e-05
-3.85992103659458e-05
-1.72122935803199e-05
-3.46843203099621e-05
-2.89033540874526e-05
-6.07216091246713e-05
-4.17005745787616e-05
-3.32605868415943e-05
-1.99298640125432e-05
-1.08702223267073e-07
-2.5084223232252e-05
2.05581820833476e-05
-1.70326119504713e-05
-2.45357468471284e-05
-4.28395772231747e-05
-5.41969931350153e-05
-9.12872428643312e-06
-1.55259292307554e-05
-3.40546253025057e-05
-4.27982472023e-05
-4.73890430043019e-05
-3.59447248628879e-05
-4.68733857939193e-05
-9.41909332301203e-06
-4.26068736789326e-05
-1.56462145406855e-05
-1.77675759394478e-07
2.9062304437086e-06
-2.11633050728065e-05
-2.63671196949857e-05
-1.20436514563236e-05
-1.12131247013047e-05
-1.80191587475332e-05
-3.90984669833408e-05
-3.0238648573822e-05
2.0399334536326e-05
-2.70052778705538e-05
-3.01522408426568e-05
-2.13069131108928e-05
-1.7040705963319e-05
-2.40112688317092e-05
4.71553320612395e-07
-4.50364664834782e-05
-2.66095182947173e-05
-3.68693052091024e-05
-4.11590073891247e-05
-2.83095210846956e-05
-2.32213140552349e-05
-2.3510420162356e-05
-3.22997549182482e-05
-1.34532302307932e-05
-2.64142414890815e-05
-6.06460687836283e-05
-1.09144788059102e-05
-7.07259428460128e-06
-8.1829890466374e-06
-1.93078028171129e-05
-3.76869631107116e-05
-4.64735849578353e-05
-3.45615453172517e-05
-4.86876764327458e-05
-1.62605840836709e-05
-2.15586110861606e-05
-3.24017354853258e-05
-4.83422433123688e-05
-6.15263125665261e-06
-2.26654826858225e-05
-1.14383878141233e-05
-1.28140726414175e-05
-2.49373002236046e-05
-5.8378835782936e-05
-5.00498445545657e-05
-1.71863418855292e-05
2.4950516484911e-07
-7.32085527722029e-06
-1.81304761260241e-05
-5.13705957530527e-05
-1.60166233200339e-05
-3.20319272914644e-05
-2.76687701392033e-05
-1.45721737362048e-05
-1.40006524641953e-05
-7.07725626862619e-05
-1.74514092348771e-05
-3.55815227430379e-05
-5.88552042417073e-06
-2.18926462846002e-05
9.71214191865445e-07
-2.81461238254076e-05
-5.38540705952562e-05
4.17318961979536e-06
-2.94904529059155e-05
-1.62458827560868e-05
-2.86989478738094e-05
-4.4510126549973e-05
-1.65366721806881e-05
-2.00699837204019e-05
-4.97141729961156e-05
-1.25830451940647e-05
-3.34899343782494e-05
-5.1927703702979e-05
-3.33945034393329e-05
-3.39084040331443e-05
-2.36657076872187e-05
-2.67711330212689e-05
-5.32896403238432e-07
-1.92590819977908e-05
-1.5811379271464e-05
5.33540396712578e-06
-3.20718610336866e-05
-3.27989581317067e-05
-3.15264976530339e-05
-3.9152350862685e-05
-9.31238968472418e-06
-2.99452336532804e-05
-2.50642871149656e-05
-4.25747713720436e-05
-5.67606672435398e-05
-1.41840610902272e-05
-2.24881492148098e-05
-2.32743745166762e-05
-3.42990777488701e-05
-3.82661841400066e-05
-3.08191820917838e-05
-4.86704838814225e-05
-4.92871206011385e-05
-6.24106853723735e-06
-1.04731076377051e-05
-1.51027987378379e-05
1.37364534553451e-05
-4.34087086009115e-06
-2.79024689157712e-05
-5.29675131258851e-05
-1.1591854294731e-05
-4.32826595422189e-05
-4.03004279649943e-05
-4.28369275276518e-05
-4.16431992315447e-05
-4.18435798378331e-05
-2.53985426605477e-05
-3.618526196513e-05
-5.45126947815571e-05
-2.59723308662041e-05
-2.45990906027383e-05
6.40492921599591e-06
-4.01296252799047e-05
-1.98723872584316e-05
-4.63347799328484e-05
-3.0226422191164e-05
1.08165283143973e-05
-1.54985732557526e-05
-5.17140791763365e-05
-5.25023215871223e-05
-1.56863147549293e-05
-1.75496621192218e-05
-1.51011462417375e-05
-4.05284681333721e-05
-7.15129510032233e-06
-1.51479124695092e-05
-3.91048195331049e-05
-2.58333060150801e-05
-3.11627730601943e-05
-1.38183018089658e-05
-4.24148705910997e-06
-1.5126401590813e-05
-1.36766936298595e-05
-5.22411485755081e-05
4.16293844813223e-06
-2.43721373286277e-05
-2.59136955742363e-05
-4.26034504436409e-06
-8.85771332277869e-06
-3.80338551452193e-05
-5.50622096062572e-05
-2.20521271110474e-05
-3.60367672048425e-05
-3.59956250245524e-05
-2.9613999367325e-05
-3.5452159543288e-05
-7.58987639789419e-05
-3.60074638760577e-05
-4.07994884905719e-05
-1.8461180154751e-05
-3.37587475619954e-06
-3.24705613935603e-05
-1.43343475186219e-05
-9.47584451718421e-06
-4.40727093621185e-05
-3.94023510225139e-05
-2.24070981644681e-05
-2.3227158497432e-05
-4.04340867614115e-06
-1.83932381428981e-05
-4.48509905981566e-05
-1.09768728100499e-05
-4.04701874324798e-05
-3.45079238410069e-05
-1.33503203625418e-05
-4.37650532298874e-05
-1.19572937981933e-05
-2.93150242215764e-05
-2.73562808097143e-05
-4.5151661961949e-05
-2.99995914743121e-05
-3.41120490736903e-05
-2.90055843490371e-05
-3.60929819489212e-05
-2.49204150701459e-05
-3.58235054081506e-05
-3.4449834811044e-05
-5.44637179371157e-05
-2.51178698927974e-05
-1.46613123687113e-05
-1.1524579345531e-05
1.04991652454526e-05
-1.24065847420148e-05
-2.94017411256298e-05
-3.02407913617358e-05
-1.9405147599755e-05
-8.42852871100786e-06
-3.24793750826565e-05
-3.78980465424276e-05
-3.04202908485701e-05
-6.16306619083767e-06
-3.72037086445215e-05
-2.98726120249227e-05
-2.75335499774879e-06
-4.49750584666361e-05
-2.7003739326658e-05
-2.60749495315402e-05
-2.38889382753075e-05
-4.20211651567395e-05
-3.08721949207267e-05
-4.11269397230983e-05
-1.91778850419273e-05
-2.50570704460694e-05
-2.49622767114698e-05
-4.3421625318206e-05
-5.58689873574557e-05
-7.32405697894167e-06
-2.16071257911779e-05
-3.95606934464434e-05
-1.40337846528564e-05
-3.422660692831e-05
-5.97808467602955e-05
-3.6691656959874e-06
-3.46804714959806e-05
-6.41474860347824e-05
-4.59017880927094e-05
-2.74009388275284e-05
-4.47492461645422e-05
-2.69974713120773e-05
-1.57024965269757e-05
-1.09894774642541e-05
2.73012213816102e-05
-1.71469582215606e-05
-3.97459753000099e-05
-2.2590639255648e-05
-4.46626221934925e-05
-4.21903956029703e-05
-2.89357262932342e-05
-3.67768796701213e-05
-3.40817646430287e-05
-1.67755758679671e-05
-2.97847037787695e-05
-2.68341259179177e-05
-2.55544733698962e-05
-4.03283643197241e-05
-2.57199657222188e-05
-5.10571221281985e-05
-1.38645840942222e-05
-3.84248898607604e-05
-5.485427156688e-05
-3.90300563214844e-06
-1.52660484629081e-05
-2.8981446999988e-05
-9.85402295389249e-06
-1.88616754469978e-05
-1.1455234717343e-05
-1.92456562238661e-06
-2.57183604380246e-05
-4.85265805786374e-05
-5.48651346137732e-05
-2.11352963802381e-05
-4.16422306863323e-05
-4.68319015465441e-05
-3.9874307052559e-05
-5.34240236900629e-05
-2.9999786112695e-05
-4.75367053161808e-05
-2.31627520639421e-05
-4.6070545685946e-05
-7.72458166663483e-06
-2.26365295802816e-05
-1.17255035540151e-05
1.12276851929536e-05
-2.00417759415427e-05
-1.83164297659701e-05
-3.84353278076834e-05
-3.12366413906588e-05
-1.97288214446747e-05
-1.73799877448832e-05
-5.74043669830516e-05
-1.8570619690575e-05
-3.53780833420509e-05
-3.80362195869294e-05
-6.29832411503646e-05
-6.94214857848035e-05
-4.02065961478764e-05
-6.28725989054952e-05
-2.99662013298343e-05
-3.13457252418999e-06
-4.63406258516505e-05
-1.23648392776983e-05
-2.9273615566795e-05
-5.90456735396654e-05
7.87884398727356e-06
-4.9159965884501e-06
-1.31786596057848e-05
-1.65856102437078e-05
-2.59022902920774e-05
-4.23156570222184e-05
-2.05571343179909e-07
-1.33735117163077e-05
-6.08503253521508e-05
-5.03689218818298e-05
-4.95858645442263e-05
-2.2086360341952e-05
-2.48560488516451e-05
-3.25620094168239e-05
-2.06600254818971e-05
-4.15082941494037e-07
-1.71772465367614e-06
-1.28906016746261e-05
-4.60537896750203e-06
-1.95090852724199e-05
5.23088974041283e-06
-9.33397473856789e-07
-1.9022705006596e-05
-9.69408641140944e-06
-4.72882737266556e-05
-6.40510799181707e-05
-4.61229568653976e-05
-4.42354819407388e-05
-4.87692744499228e-05
-2.19755431298809e-05
-2.31726111018112e-05
-1.89390780970635e-05
-3.68851106342795e-05
-1.37628829185824e-05
-5.49590360405544e-05
-4.38624722206233e-05
-1.8741574265892e-05
6.5623264967091e-06
9.18272457162217e-06
-2.56455786831008e-05
-4.02249858272813e-05
-1.84163783207882e-05
-2.99679336446757e-05
-3.94138978091323e-05
-2.90201015734634e-05
-2.89494538391902e-05
-2.88249921771463e-05
-4.50402396525313e-05
-4.82797422037456e-05
-5.1025343647139e-05
-3.8592304063292e-05
-3.57335653765079e-05
-4.08451336928481e-05
-2.00461029847039e-05
-3.70106416753267e-05
-7.16670538210455e-06
-1.61273383898527e-05
-2.32111328063213e-05
-9.59162953174938e-06
-2.25843175927719e-05
-1.6355164377781e-05
-5.82510436398123e-05
-1.8950438536241e-05
-3.70118916515216e-05
-5.40508270336789e-05
-4.20183152537762e-05
-3.74062070323565e-05
-3.57095869435429e-05
-2.34589974718041e-05
-5.65325900795506e-05
-1.61221293463838e-05
-2.48058281321505e-05
-3.3792737410499e-05
-1.62064368761681e-05
-2.59231942041079e-05
-3.27017317673051e-05
8.70813834873699e-07
-2.65449828628724e-05
-2.772144426376e-05
-1.58751520196148e-05
-6.50569684376023e-06
-2.25618893310591e-05
-5.46330184815949e-05
-1.31497477840322e-05
1.80156099851464e-06
-2.47908185931739e-05
-5.17297623194934e-05
-8.06765715567067e-05
-4.93905254292311e-05
-6.65719859775959e-05
-3.85161605318645e-05
-2.79603969853476e-05
-1.7644062161998e-05
-2.75271935398193e-05
-3.72553116632733e-06
-5.68405187381201e-05
-3.1029642825278e-05
-1.75675009220504e-05
-2.89201371379465e-05
-2.08217564436456e-05
-3.69660097455295e-05
-2.69177642265483e-05
-2.89420055512155e-05
-2.88860582752469e-05
-2.97064307360401e-05
-2.58858035367626e-05
-4.82191140454341e-05
-4.92392092698684e-05
-4.68681264071276e-05
-1.73084270764499e-05
-3.54450353546498e-05
-5.93214887982371e-05
-6.73534942926895e-05
-3.06060081722526e-05
-1.99689709708455e-05
-7.18551514274257e-06
8.73187484398884e-06
-2.6757385180671e-05
-2.78834929226348e-05
2.70645165771874e-05
-5.49157694607323e-06
-3.06248039486839e-05
-1.82902580236539e-05
-2.07254706968242e-06
-1.9904779539235e-05
-7.36834725438006e-06
-3.82241604484161e-05
-3.26827409157218e-05
-4.12310472428717e-05
-2.92473643078589e-05
-7.0171430878483e-06
-4.15123572716924e-05
-6.19749838375292e-05
-4.58634720065615e-05
-1.20810270644699e-05
-1.91048977373357e-05
-2.51683464036716e-05
-2.293717880332e-05
-3.53198320804615e-05
-2.2429874910398e-06
-8.13544392968362e-06
-3.1515852375519e-06
-1.28772111248385e-05
-6.44669321569224e-05
-3.99199599440362e-05
-3.38574617953846e-05
-1.48360254946051e-05
-2.23001019198749e-05
-3.83004850127744e-05
-5.78902829015685e-05
-3.20609258685605e-05
-5.4991281171148e-05
-4.16753095157512e-05
-1.55894730992605e-06
-1.19694717856691e-05
-4.94099099769229e-05
-2.11561170438405e-05
-4.12817433795394e-05
-1.16501256871283e-05
-1.60220982879616e-05
-3.1710503079035e-05
-1.88133781348411e-05
3.73695725710134e-06
-6.0149762410369e-05
-3.88708867436718e-05
-4.81770166758029e-06
-4.36235844791543e-05
-3.64050068711539e-05
-3.49257070991918e-05
-3.97975273681404e-05
-2.53504752969098e-05
-4.19919904658806e-05
-1.66794967653086e-05
-3.82206433019481e-05
-4.27960735423605e-06
-6.21417107931751e-05
-3.38574415595421e-05
-5.51348330840878e-07
-1.75527695436152e-05
-2.61402875267985e-05
-3.29183151622894e-05
-1.86900808150601e-05
-4.50264196080107e-05
-3.23160774343237e-05
-1.10206411616837e-05
-1.82885099597657e-05
-4.2235782780674e-05
-4.92511747907667e-05
-5.92028512048383e-05
-1.74016665603016e-05
-4.2372442985474e-05
-3.60837565402078e-05
-2.82066439479228e-05
-3.67059465480497e-05
-9.56575720739183e-06
-3.91249524145797e-05
-1.50413381244527e-05
1.11095609612119e-05
-8.71753785281935e-06
-1.41045868234182e-05
-3.89159657617761e-05
-3.39508661834922e-05
-1.71920962891622e-06
-1.74718077675292e-05
-4.10133672297546e-05
-2.02748956141747e-05
-3.71325184207058e-05
-3.65186839715817e-05
-3.03098485750721e-05
-4.71428792572531e-05
-3.31092920391447e-05
-3.07768627877639e-05
-2.98560565710802e-05
-2.03521526138454e-05
-3.06473084355499e-05
9.00149519017402e-06
-8.48441838382631e-06
-6.29974951371959e-05
-5.82321358167527e-05
-1.90198144125836e-05
-3.2559367163048e-05
-1.79079711006331e-05
-2.87578209640502e-05
8.00412029002582e-06
-1.81278747781861e-05
-4.94615746223589e-05
-1.3830748341362e-05
-4.50895345868852e-05
-5.72566390920954e-06
-2.24791939774141e-05
-3.99817756731249e-05
-4.22292655381765e-05
-5.3900644801539e-05
-4.28226999035317e-05
-4.42248046946348e-06
-5.09971350888801e-06
-6.64643581015155e-06
-1.38508149571878e-05
-4.26232019156011e-05
-3.15684956002814e-05
-5.09813568389638e-05
-2.00275418143076e-05
-4.33414638082685e-05
-1.13200839768574e-05
-3.06102146819805e-05
-1.23774697437168e-05
-5.08681703683696e-05
-3.85762005070002e-05
-3.92098684932241e-05
-3.27596502867307e-05
-3.93234885301389e-05
-5.95259459478496e-05
-2.94146326856867e-05
-3.97437794512727e-06
-2.76379103311317e-05
-2.5871689074605e-05
-2.90988875511565e-06
-9.0365541584928e-07
-2.12780460217147e-05
-1.79398420673861e-05
-3.23132577132986e-05
-4.23984690311908e-05
-2.30058666253365e-05
-3.29404483099357e-05
-3.32455395372824e-05
-3.94747328036139e-05
-4.75617154145775e-05
-4.4324853394907e-05
-4.1722430997347e-05
8.77324246388098e-06
-4.02399254610498e-05
-7.0083148340531e-06
-1.7908095060397e-05
-2.87069555933975e-05
5.08379010378551e-06
2.7395375283832e-05
-3.57035048290259e-05
-1.51776348424444e-05
-8.31564742054211e-06
-2.72892501906698e-05
-4.06921262120334e-05
-2.71226020450872e-05
-8.81494763202558e-05
-1.73773360249655e-05
-2.2495286475684e-05
-6.47922933622689e-06
-1.86348862806132e-05
-2.62737284195371e-05
-2.82954175543168e-05
-1.767929369485e-05
-2.85976024982677e-05
-1.7435868784903e-05
2.70668214241302e-05
-2.188056429646e-05
-1.89781671792722e-05
-4.39603940213741e-05
-2.51453885894007e-05
-3.66786860538842e-05
-7.27848278566788e-06
-4.57521610406022e-05
-2.41091206112338e-05
-5.08929968730232e-06
-5.35432881657867e-05
-3.52657426226871e-05
-6.10216949744954e-05
-5.51187846837498e-05
-3.78914317641186e-05
-3.28757017629535e-05
-3.49184433942047e-05
-1.21405741386091e-05
-4.52334440848225e-05
-8.76066054162743e-06
-1.93996072013972e-05
-2.85084226808612e-05
-1.04483976022522e-05
-5.32703651886408e-06
1.10097309586829e-06
-6.28959714712601e-05
-2.89685634238953e-05
-5.19279995960079e-05
-1.91769558397227e-05
-5.04062598729458e-05
-4.11492981126246e-05
-5.01516119154958e-05
-3.34875513192365e-05
-3.38676027002373e-05
-1.48502750392153e-05
-3.21643178246861e-05
-1.61825185387797e-05
-2.7009019370946e-05
-2.55638034607159e-05
-9.3493150429292e-06
-3.41294760918814e-06
-7.87488090709432e-06
-6.60991104304409e-05
-2.05136679508055e-05
-3.24178014013983e-05
-1.39798236439053e-05
-2.44941199048117e-05
-5.12526793212645e-05
-1.70615424019253e-05
-2.07402223075057e-05
-5.24549722690573e-05
-4.04916301393408e-05
-6.80568431807263e-05
6.38327376760229e-07
-2.88666692510222e-05
-4.82370793612666e-05
-3.44104401502721e-05
-1.29021049935138e-05
2.28982440674617e-06
-5.51024682515567e-05
-9.67896428935438e-06
-1.61346048472612e-05
-2.31014963602612e-05
-1.81250275139079e-05
-2.10621836499427e-05
-4.10820527143299e-05
-4.58989430156775e-05
-5.18150979409182e-05
-2.84251344768857e-05
-4.19456290518582e-05
-1.10083564870016e-05
-5.48170331860054e-05
-2.58090405934494e-06
1.63846373624553e-05
-2.51467248949444e-05
-3.45347223982061e-05
-3.6821934629842e-05
-2.89705377018633e-05
-3.67169756700738e-05
-2.44605046025431e-05
-3.06565015917798e-05
-2.94327677414233e-05
-2.86252098646491e-05
-9.05946344508383e-06
-4.38503696765746e-05
-2.99977661859888e-05
-4.88631931980109e-05
-5.70709931741947e-05
1.96656844820554e-05
-1.42916269794673e-05
-2.50480069788916e-05
-3.92802922220453e-05
-1.59418323585662e-05
-2.68702457128453e-05
-1.55988138464224e-05
-2.39374699093521e-05
-3.1237297637903e-05
-4.72699703318966e-05
-9.34235196091526e-06
-8.29685308471549e-06
-3.32679963947365e-05
-1.60224338796596e-05
-4.68165463484559e-05
-3.1122621661074e-05
-4.68278464113837e-05
-3.03095928891359e-05
1.89535371660457e-06
9.81092735977236e-07
-2.8705896866877e-05
-3.31794676648354e-05
-1.74448411570397e-05
-4.28666438264766e-07
-9.2572520498962e-06
-3.2495762107621e-06
-3.1241736667998e-05
-2.08635392990781e-05
-1.7329174036729e-05
-5.19313284637111e-05
-3.98181345665988e-05
-2.52316964204471e-05
-1.48570112183933e-05
-3.99682764294293e-05
-1.02841419209237e-05
-4.46214496613898e-05
-4.86810287045689e-05
-2.95279978810306e-05
-3.51895305258719e-06
-2.28689398218655e-05
-1.61344597005596e-05
-9.91571744177885e-07
-4.1742372820362e-05
-2.6847231834264e-05
-2.62322328437307e-05
-1.24997293884435e-05
-2.00869574807384e-05
-4.73960033202488e-05
-2.90420121911793e-05
-2.17821149833118e-05
-3.1346513846208e-05
-4.575342126114e-05
3.75820363803411e-06
-5.31855272107416e-05
-2.15085986598357e-05
9.72996952859619e-08
-3.57242139000851e-05
2.16303687889905e-07
-1.33678283649167e-05
-2.61829563315802e-05
-3.12013267306377e-05
-3.32235991585878e-05
-9.3692647989803e-06
-4.27596754495887e-05
-2.92713861062371e-05
-3.79785641344501e-05
-6.2471140170114e-05
-2.16415904863272e-05
-3.78709185099088e-05
-4.71807760970168e-05
-2.30499849481752e-05
-2.11914123069543e-05
-4.70958688227586e-06
-2.91231870916096e-05
-3.22467367352452e-05
-2.65404556179007e-05
1.12914386047294e-05
-7.72603956256389e-06
-2.97700782678988e-06
-1.73341640019634e-06
-1.18626791358695e-05
-3.64643082316072e-05
-1.86743309766311e-05
-5.10773572740621e-05
-6.54173343191892e-05
-3.7971977764521e-05
-5.53375802324565e-05
-2.72666301870352e-05
-2.34571728740253e-05
-3.01861823242784e-05
-3.20806730657032e-05
-1.14260947912761e-05
3.19001210870789e-06
-9.84664880805708e-06
-7.71694822873274e-06
-3.91676431099282e-05
-3.32873595218029e-05
-4.79477403600492e-06
-1.74489001842787e-05
5.1035775450164e-06
-1.06691375998308e-05
-7.60730587356215e-05
-3.82440223346238e-05
-3.80611809509309e-05
-3.74622279079918e-05
-4.15685967816455e-05
-4.39162944848555e-05
-1.58720287875836e-05
-2.61954122090488e-05
-5.51202945397214e-05
-3.57337142241969e-06
-2.22623811337735e-05
-1.96804081271665e-05
-2.19645408744538e-05
-2.6954135544372e-05
-2.77836229260899e-05
-1.10948020571226e-05
-1.22507887916969e-05
-3.48210028355212e-05
-3.04272357271528e-05
-4.85361631870026e-05
-3.924667507089e-06
-3.09672466106766e-05
-2.91934036494626e-05
-4.61612417805633e-06
-1.49302483944601e-05
-1.47583368442418e-05
-1.79028915043343e-05
-2.77256685011885e-05
-8.5587052890543e-06
-4.25837849671209e-05
-3.95757544871563e-05
-4.2488033510365e-05
-2.52347690060892e-05
-4.57482218462551e-05
-4.13327310981462e-05
-3.94265062201675e-05
-3.3994062140801e-05
-3.49918387713793e-05
8.6904560085131e-06
-2.27451990676119e-05
-1.24005452702526e-05
-2.51681317760142e-05
-4.50406786184705e-05
-2.92655642080127e-05
-2.85206853431071e-05
-3.60150013024897e-05
-1.44126143600181e-05
-2.45039049554622e-05
-4.70370939513488e-05
-2.32417426934725e-05
-1.57815918632941e-05
-1.05489905408294e-05
-5.61270549155605e-05
-3.74930582439314e-05
-2.42814152354787e-05
-2.19544542049723e-05
-6.35284522885962e-05
-2.71095960442748e-05
-2.13705740277254e-05
-5.08239422071064e-05
-3.63598945218384e-05
-2.20210602104946e-05
-6.50655495515387e-05
-9.60772242635039e-06
-2.09401432694083e-05
-1.9878646692768e-06
-7.86901844176526e-06
-2.12847692633777e-05
-2.50527448202742e-05
-3.88335187493968e-05
-4.09398345175644e-05
-3.90408612377965e-05
5.17719232955676e-06
-6.58555703976159e-05
-5.01683691714585e-05
-3.7767579894978e-05
-6.7217877759293e-05
-1.32186331850633e-05
-2.22763350666178e-05
-2.60156317302325e-05
-5.3801662748505e-05
9.30008504421288e-07
-3.08236043165852e-05
-4.13867213064512e-05
-4.02243995204809e-05
-2.72484013325156e-05
-2.01036564842959e-05
-4.03920622691878e-05
-5.58878368745147e-05
-2.73092518289022e-05
9.15848891949706e-06
-4.91518410162815e-05
-2.0896511560998e-05
-2.16906632157065e-05
-3.18034138131145e-05
-4.24665847698668e-05
-3.45555738202545e-05
-1.918191682811e-05
-1.01692504764459e-05
-4.20818932930038e-05
5.02296956499616e-06
-3.83573186156543e-05
-5.02875370922157e-05
-2.61161177509466e-05
-1.90313875071009e-05
-8.62612091115698e-06
-2.23316036799165e-05
-2.15891989976648e-05
-2.23241065154728e-06
-1.61330441267203e-05
-2.87430124982776e-05
-5.55091757481033e-05
-1.43059777972965e-05
-4.76331035911383e-05
-2.41005109400641e-05
-2.57643091530009e-05
-3.00126139934631e-05
-3.38733208083466e-05
-3.13695165203169e-06
-4.99429167628679e-05
-3.43142542917975e-05
-9.03958611893429e-06
-4.03349702584953e-05
-1.87686737150202e-05
-3.86420391419609e-05
-3.88278571582445e-05
-7.03445754216007e-06
-1.15373150510368e-05
-5.24602015836352e-05
-7.53081597894847e-06
-4.23994725742163e-05
-3.45037336841897e-05
-1.53221742566621e-05
-2.44429467673862e-05
-1.36480145374545e-06
-4.4655791439576e-05
-3.18730048985461e-05
-4.71672217577497e-05
-2.64673969010734e-05
-3.87173611776022e-05
-1.24635503382601e-05
-1.19201495220237e-06
6.21633742084699e-07
-8.03002767537132e-06
-3.52755299966799e-05
-9.80022050244154e-06
3.17644319179191e-07
-1.74829067871453e-05
-1.82073519356101e-05
-4.31162806291474e-05
-3.68423945763195e-05
-3.23596039190081e-05
-3.69836817977243e-05
-6.45472822481649e-05
-1.97209633433016e-05
-4.43639311890122e-05
-2.67450153686928e-05
-1.88152391610311e-05
-4.9512937194863e-05
-1.7633668862979e-05
-2.7073873713147e-05
-2.02170773828448e-05
-5.6641378076501e-06
-3.55450410307868e-05
-2.58760737216832e-05
-3.05111537235073e-05
-1.44716731192707e-05
-5.60937675937996e-06
-3.51792499641629e-06
-5.36497026189306e-05
-9.11255449653112e-06
-2.26504067613394e-05
-2.37331699819916e-05
-5.35855548968561e-05
-1.28649079850694e-05
-3.63618344008801e-05
-7.98150215931776e-06
-3.85646129559083e-05
-2.22528277112935e-05
-1.93669374375893e-05
-2.13793848690789e-05
-4.49215474625629e-05
-4.93484028940549e-05
1.31607367415529e-06
-2.48527890573998e-05
-6.43023285045252e-05
-1.43866244325961e-05
-4.52528918710753e-05
-1.00304648350924e-05
-4.81809328200279e-05
-4.60289208704584e-05
-1.03642782281564e-05
-2.74897560538848e-05
-4.89847863875727e-05
-4.99066555130559e-05
-3.62633894894612e-05
-1.32464552734717e-05
-2.19046383073164e-05
-4.36844044467872e-05
-1.37212153316861e-05
1.07861521370741e-05
-2.88509440484604e-05
-5.13488448770449e-05
-5.08525981768565e-05
-3.94808368605867e-05
-4.8139749363634e-05
-1.1257775977625e-05
-4.52317556572803e-05
-3.52228574027643e-05
-4.00762163251944e-05
-4.10768873729942e-05
-2.89181708428986e-05
-4.80078735890997e-05
5.3942926556904e-06
-3.76706284019533e-05
-1.64477763909382e-05
-2.42275280825868e-05
-2.64519795047162e-05
-3.62057416981849e-05
-1.0962083861579e-05
-2.2826906502564e-05
-4.4202858582892e-05
-5.66035758111511e-05
-1.792882891584e-05
-3.47624904428453e-05
-2.18205433374092e-05
-3.6084505707299e-05
-1.03181947663871e-05
-2.92166785363325e-05
-3.81965318385803e-05
-5.27356386872188e-05
-6.07705246136893e-05
-9.34238334253861e-06
-2.75882633730515e-05
-3.57570787139561e-05
-1.44851115830262e-05
-1.01839276697732e-05
-2.59674864248688e-05
-3.59707436854388e-05
-1.6963897197527e-05
-3.81986880016247e-06
-1.48450427360299e-05
-4.7483477121638e-05
-4.20897331352408e-05
-3.53399086001711e-05
-3.36249145691707e-05
-2.63867881631975e-05
-2.46587805535694e-05
-3.93671969638058e-05
-5.39569496824673e-05
-3.42233410283455e-05
-1.20978166701563e-05
-3.16900309575136e-05
-2.78026727124737e-05
-2.71313199258876e-05
-8.21498021341311e-05
-2.44561569981567e-05
-1.35566431476517e-05
-1.45782320008517e-05
-1.63782892270006e-05
-1.83755433266768e-05
-2.27776048197786e-05
-6.34194649111812e-07
-3.68403781602147e-05
-6.00681130517043e-05
-4.07100841000248e-05
-5.1958416062533e-05
-2.24012373156458e-05
-3.08813628466262e-05
-2.05641020941481e-05
-1.6293041281045e-06
-2.01086811156913e-05
-4.21050001965528e-06
-5.1732465113508e-05
-2.33223217954809e-05
9.59070644189415e-06
-2.16242058326537e-05
-2.43986477545846e-05
-3.23858544481537e-05
-2.8996664818184e-05
-3.35903763015444e-05
-4.55052323667414e-05
-1.65302194030246e-05
-2.81237753972838e-05
-4.29824881036586e-05
-1.48214280086706e-05
-1.59687398487839e-05
-1.31919482916929e-05
-3.16930630992288e-05
-5.13702938138268e-05
-1.5615350393628e-05
-2.77791577570529e-05
-3.169793892245e-05
-3.06294703946643e-05
-3.65524360434521e-06
-2.81369954792234e-05
-1.8318374205449e-05
-1.77811391133668e-05
-1.68841365477486e-05
-4.05677356397974e-05
-2.80074529137907e-05
-3.24555647948191e-05
-4.94065765466828e-05
-5.59687466112813e-05
-3.26001344682169e-05
-4.48642469872341e-05
-4.02465542009315e-05
-7.65728440309069e-05
-5.6158697050464e-05
-1.44442328604058e-05
-2.26050672485838e-05
9.39183556180987e-06
-1.75579176622006e-05
-2.36167477203995e-05
-3.31632158616391e-05
-3.12373683483746e-05
-3.03485347722065e-05
-3.85326927013076e-05
-2.09843195251227e-05
-2.15326258998787e-05
-2.70117909760978e-05
5.20415167436245e-06
-4.06940102828061e-05
-3.65441268126967e-05
-4.5991566983479e-05
-2.83390469462478e-05
-2.99738265088023e-05
-3.31988926928471e-05
-3.23337000140314e-05
-3.87627697035398e-05
-3.53534028053341e-06
-2.7537662959857e-05
-1.26162270323267e-05
-2.63544521748159e-05
-1.22976781797095e-05
-1.55201293761671e-05
-6.70213491592875e-06
-2.33511388853467e-05
-3.54981582818838e-05
6.30281299334699e-06
-5.39918323923734e-05
-2.64252330775278e-05
-2.23737021707302e-05
-3.51300334538749e-05
-4.73688640576009e-05
-3.95202288590053e-05
-3.22516577294349e-05
-5.70552228611546e-05
-2.52795288140547e-05
-3.13931760068383e-05
-3.95765390451347e-05
-4.12322796130735e-05
7.94854622367811e-07
-4.70320666607314e-05
-1.8517200900363e-05
-3.48625944890665e-05
-2.17415589917516e-05
-4.66093923034609e-05
-1.40183952421193e-05
-5.50380060364112e-05
-1.75117797186255e-05
-3.89177855024239e-05
-3.33008216144714e-05
6.9540890124444e-06
-2.74370253623337e-05
-1.5270455200518e-05
-7.50859090897661e-06
-4.39723397521605e-05
-4.03685699243521e-05
-1.20890936519555e-05
-5.13748601229369e-05
-9.10271029972982e-06
-3.26687937348531e-05
-5.03525610861522e-05
-9.44723362096016e-06
4.17834912183047e-06
-1.42907361400017e-05
-1.28057052436051e-05
-2.62868927051566e-05
-6.10101773360687e-05
-1.69413422977198e-05
-2.64257446306479e-05
-5.86446083549119e-05
-2.73172417705452e-05
-1.72609807801324e-05
-2.80631332813846e-05
-3.72888155564444e-05
-2.88913573385717e-06
-1.50800510496143e-05
-3.00197892677289e-06
-2.68721135181149e-05
-4.59082284515345e-05
-4.10598051959023e-05
-4.41415583321471e-05
-3.09258728059368e-05
-2.50993680669245e-05
-1.74046961156816e-05
-2.27666911182156e-05
-2.78157205488192e-05
-4.70941123122615e-05
-1.75945849488072e-05
-1.63815120352693e-05
-2.42466524623764e-05
-2.49363429084983e-05
-5.61884408607798e-06
-3.27325305842867e-05
-3.48388276203418e-05
-2.00746185062701e-05
-5.08118600813298e-06
-5.69766813146776e-05
-3.01799002332788e-05
-2.43197108035632e-05
-1.45043283990389e-05
-4.00965933868441e-05
-5.30830849374858e-05
-2.27579566817589e-05
-3.10328097999104e-05
-7.95195065361652e-07
-4.12710929456634e-05
-2.65728028697362e-05
-2.4801104876342e-05
-2.79540128449793e-05
1.41177595206802e-06
-2.38838845574414e-05
-2.70712182035706e-05
-3.52449724819188e-05
-1.07395583398883e-05
-3.88730565850347e-05
-5.26467790934203e-05
1.17898162219616e-05
-3.13311262471448e-06
-3.60794496458372e-05
-3.51882591372101e-05
-2.88780357639542e-05
-6.68903418014725e-06
-5.83030489806462e-05
-2.52161032706591e-05
-2.79972699508672e-05
-3.81895082278417e-05
9.68727766563791e-07
1.32143500906582e-05
-4.58397106888965e-05
-4.12549972382308e-06
-3.58829703869655e-05
-6.65954687040265e-06
-3.62227337087407e-05
-2.48869957607544e-05
-5.3521121330679e-06
3.41059069541494e-06
-3.48536940181594e-05
-2.18170058464391e-05
-1.27132412696978e-05
-3.26961515576426e-05
-2.6504651386877e-05
-5.01849963694915e-05
-4.61784374947243e-05
-3.39326378855834e-05
-1.94725298086427e-05
-2.44230023078398e-05
-3.81903751006667e-05
-4.56726691045927e-05
-4.36051553992844e-05
-5.15450498405602e-05
-2.53662105078339e-05
-1.42071573288349e-05
-4.18247935412954e-05
-3.52608394382338e-05
-3.3054867383803e-05
-4.54554121335174e-05
-2.59254299768713e-05
-2.33759009510678e-05
-4.61638030830257e-05
-2.65943812548706e-05
-1.25001587404505e-05
-3.71435756068977e-05
-5.73048825413615e-05
-1.26737497223348e-05
-3.71996697447893e-05
-3.68869976847535e-05
-4.48064836523582e-05
-3.38924501936939e-05
-6.05853300222553e-05
-4.21177324697019e-06
-2.98741270303401e-05
-3.51176010084199e-05
-4.52442944889745e-05
-3.01329719036204e-05
-2.83326746775473e-05
-3.15896835118556e-05
-2.79130893374814e-05
-1.01549295394648e-05
-6.38073519322478e-05
-4.10203704330177e-05
-1.58402489286626e-05
-3.31218800084774e-05
-3.422386446424e-05
-2.80784789793114e-05
-2.69920764290622e-05
-2.4302004128956e-05
-1.45790405914552e-05
-3.09407848119558e-05
-2.00805103439543e-05
-4.15289678914653e-05
-9.25569837576536e-06
-1.79187041995532e-05
-1.18421372852698e-05
-1.99629185492572e-05
-2.68809696862786e-05
-1.74524519162307e-05
-3.86718019850523e-05
-2.56481708403836e-05
-3.04137840357493e-05
-5.95422208276145e-05
-8.52675617490872e-06
-2.55399856545679e-05
-2.05164551312206e-05
-2.29359439231912e-05
-3.58606865452336e-06
-4.21696941588041e-05
-2.60437717683035e-05
-1.86398020943389e-05
-2.97342655919454e-05
-1.79487474513318e-05
-2.49765193383041e-05
-2.81063672768862e-05
-5.44233718447722e-05
-1.79172330887548e-05
-2.25792062355332e-05
-4.65569219388505e-05
-6.44351652901063e-05
-2.96364392512804e-06
-4.98055920189643e-07
-1.64610590043448e-05
-4.88064844799753e-05
-4.15370302135757e-05
-3.86984522843478e-05
-2.68942147030459e-05
-9.15227079502699e-06
-1.96941621166729e-05
-4.04758595824446e-05
-1.4775452148109e-05
-5.65491353637088e-05
-2.29441058196155e-05
-1.48763717871701e-05
-2.46593417729697e-05
-1.24828250857419e-05
-3.63447703210856e-05
-4.11932347492313e-05
-5.25145093569466e-05
-5.25002914813384e-05
-3.56055034477423e-05
-2.90391189725669e-05
-4.79192200242114e-05
-5.51950222584595e-05
-3.39435252207867e-05
-6.62021727453496e-05
-5.72872029015886e-05
-8.10991713982634e-06
-1.18162007644134e-05
-3.89766935684468e-05
-1.78415610834546e-05
-4.58694530781297e-07
-2.06575771957715e-05
-2.79239404250442e-05
-2.39620249870614e-05
-3.56266660577226e-05
-3.58619468663016e-05
-2.39120608741746e-05
-4.44495654732287e-05
-1.88076643869667e-05
-4.63471811768517e-05
-6.20588900989524e-05
-4.37355586337225e-06
-1.67085472563978e-05
-4.27779225834093e-05
-2.75632965059391e-05
-3.23940388782964e-05
-4.91124436483735e-05
-6.37437225679552e-07
-1.86195836439812e-05
-2.25220245522864e-05
-5.97631651213678e-06
-8.49526913557218e-06
-3.10856237845821e-05
-2.76257602234308e-06
-6.30973127442598e-06
-3.46057471344872e-05
-2.15207757646785e-05
-1.89191659696006e-05
-3.02128199679888e-05
-5.91364532653911e-05
-4.1620375319506e-05
-4.85860349855497e-06
-2.66975439928795e-05
-4.34452182801909e-05
-2.75626151174913e-05
-3.77213136780319e-05
-1.79543978250877e-05
-3.33523100165283e-05
-1.07131186861556e-05
-7.61934460832419e-06
1.10387329758399e-05
-6.00235206590649e-06
-3.19457107307115e-05
-6.83545797019535e-06
-1.33587693833843e-05
-2.35213438280322e-05
-2.4866921377923e-05
-2.40695856022778e-05
-3.141903773075e-05
-4.10534896197057e-05
-3.05672371988467e-05
-3.48631073950394e-05
-2.27871562699128e-05
-2.81596104148137e-05
-2.79723468103095e-05
-3.85241470760085e-05
-1.90066537589261e-05
-4.39256865492645e-06
-4.30751259053885e-06
-2.95008318076098e-05
-1.62007014397015e-05
-1.40180231233069e-05
6.691490201024e-08
-3.44770694943303e-05
-3.589842570625e-05
-2.11260588488928e-05
-3.68084926752192e-05
-5.17856106000362e-05
-2.43502377969188e-05
-3.071132067685e-05
-3.49823749117858e-05
-5.51969195451077e-05
-2.63002352685029e-05
-7.221269366322e-06
1.28094205255416e-08
1.23545384251439e-05
-1.25170182981239e-05
1.10058562204413e-05
-1.93275564324232e-05
-4.17152279169243e-05
1.51193129782507e-05
-5.96024838199819e-05
-1.33676354000874e-05
-7.31649027446791e-06
-2.35456563924575e-05
-1.49306654776469e-05
-1.5529584375578e-05
-3.05354923774405e-05
-4.51932541685522e-05
-1.41778579587233e-05
-4.68944030012723e-05
-6.48325444280545e-05
-3.55189084975274e-05
-5.19785460511284e-05
-2.35047438839138e-05
-3.15926645305304e-05
-5.3162068002341e-05
-2.90578523472958e-05
-1.23542161754376e-05
-9.08573096184475e-06
-1.06684962375771e-06
-4.26647350665534e-05
-3.21364982271916e-05
-1.62534131407479e-05
-4.68570512046436e-05
-4.56406151431011e-05
-7.21164645572861e-05
-2.099569546417e-05
-3.5008747616971e-05
-9.39364419468287e-06
-3.72970125270753e-05
-5.52120168524929e-05
-2.80494449430401e-05
-2.09569260655351e-05
-2.32445716404031e-05
-4.76524692772933e-06
2.22722724825402e-06
-2.95103304171091e-05
-6.50832239878907e-06
-3.02949729296305e-06
-1.08116897697524e-05
-2.67030927047537e-05
-3.77617879898994e-05
-3.79402727260153e-05
-4.81744796576271e-05
-1.83820688651728e-05
-3.28609782328749e-05
-2.48239792245984e-05
-2.16794168547966e-05
-4.46442172741833e-05
-2.9673193241299e-05
-1.1034776465396e-05
-1.77483886824237e-05
-2.30260609698659e-05
-1.2993444546377e-05
5.72353189952432e-06
2.1895700743107e-05
3.35939219251852e-05
-2.36334141661136e-06
4.24747621006912e-06
-3.14019709460818e-05
-1.5070873733109e-05
-3.49672352799662e-05
-1.16171867616134e-05
-5.02736684523158e-05
-2.07402340327514e-05
-3.64798547250956e-05
-2.97050988690659e-05
-2.17745614391606e-05
-3.26195487594034e-05
-1.92845536753826e-05
8.95154701183912e-06
-4.65191523706709e-05
-2.92162087663373e-05
-2.27214083818699e-05
-2.01626722132049e-05
-4.28770485799655e-05
1.51332616338878e-05
-2.95587661616358e-05
-2.96706254358508e-05
-1.79250048890359e-05
-1.95595866093329e-05
-3.99252817451332e-05
-4.29316098395908e-05
-4.49234684919415e-05
-1.50663669845424e-05
-9.56288994726871e-06
-3.97765272530322e-05
-2.06271488256043e-05
-4.01753014897446e-05
-1.79312138882905e-05
-1.56953168240474e-05
-3.44097466754592e-06
-2.26599467153864e-05
-2.01732600173116e-05
-2.58401714408501e-05
-2.66469064828434e-05
-2.59699380579413e-05
-3.93949212059868e-05
-1.97719806252765e-05
-2.80727104630868e-05
3.30317240454398e-06
-2.24786457301479e-06
-7.02596944802432e-06
-3.16123945325674e-05
-6.91919563693366e-05
-5.09630652933723e-05
-4.70740052745079e-05
-4.24655550698509e-05
-2.41668287086524e-05
-6.26159146671077e-05
-4.43280604271162e-05
-2.94594074157259e-05
-1.01073281304795e-05
-1.04575007006157e-05
-4.50259697960484e-05
-5.57060461393213e-06
-5.96850587805942e-05
-1.82008420905901e-05
7.86717303340897e-06
-2.180075451796e-05
-4.71387294936554e-05
-2.32497639624293e-05
-1.66806765575716e-05
-4.03381543627059e-05
-1.52673475330579e-05
-4.13971442922107e-05
-1.5510812085514e-05
-5.44726668695744e-05
-3.36217249980702e-05
-4.2468095893756e-05
-3.30856756587827e-05
-6.63239107880915e-05
-2.91329754988602e-06
-3.24616200042726e-05
-1.59699355818196e-06
-4.5052615903353e-05
-2.02725223734241e-05
1.18870006041018e-05
-3.95370046296385e-05
-4.7460464523755e-05
-3.12721589009559e-05
2.90852982036479e-06
1.02094194438015e-05
-2.67184989102917e-05
-3.31755692243203e-05
-4.06621223791118e-05
-2.59771824019414e-05
-2.84366557988643e-05
-6.89056717192222e-06
-7.01353457996444e-06
-2.27909494468356e-05
-1.37908158030772e-05
-1.50469352515872e-05
-1.33382940418435e-05
-1.10275561389768e-05
-4.14873899438159e-05
4.21877280148481e-07
-3.01963273607111e-05
-3.47539884282792e-05
-9.01325658372612e-06
-1.67738457976145e-05
-4.80663512241231e-05
-3.37141206486662e-05
-4.40927719612985e-05
-2.9124977735443e-05
-6.07690692038168e-05
-2.73455495801085e-05
-3.74194491303867e-05
-3.98123071485034e-05
-3.57401426227791e-05
-1.47485226673477e-05
-1.05329549547437e-05
-1.75274546658421e-05
3.96267335771471e-06
-7.69162199103287e-06
-4.45725994544029e-05
-3.39440169072217e-05
-3.08790915907884e-05
-2.724150927971e-05
-3.12077397873635e-05
-3.55970188816513e-05
8.24222111007227e-06
-2.22738172200439e-05
-3.14757678946806e-05
-5.4823352029384e-05
-6.05314507459353e-05
-2.02390132235653e-05
-2.07660599967228e-05
-1.77978037995475e-05
-5.32883101972165e-05
-1.40949532796812e-05
-9.48720601013977e-06
-5.48610841792229e-06
-5.3063447137234e-05
-1.17073274548492e-05
-9.57454662435283e-06
-2.26036301001097e-05
-1.94389277443224e-05
-2.95851641598067e-05
-3.09560754419389e-05
-4.20752119449675e-05
-3.42714304556442e-05
-4.12819054835264e-05
-4.47396390180168e-05
-4.7124886910524e-05
-9.67955177396899e-06
-3.37992326446248e-05
7.02177876743277e-06
-4.05748157692566e-05
-3.25679718408906e-05
2.68610827130076e-05
-3.13606408328571e-05
-4.68586287517287e-05
-5.13718960641512e-06
-1.22491517971791e-05
-1.37242888264193e-05
-2.40449087354961e-05
-5.21917015553573e-05
-3.39797667691683e-05
4.99934422337844e-06
-3.52662314385399e-05
-8.01160020148697e-06
-2.08997787663887e-05
-2.69588205466545e-05
-1.88925201088565e-05
-3.03199733427508e-05
4.64996013371507e-06
-7.3819451468986e-05
-2.75694371579742e-05
-5.93419682158677e-05
-5.13852793863989e-05
-2.70422911178934e-05
-3.67137661602775e-05
-2.36476784880479e-05
4.65721262227312e-06
-2.83464792168548e-05
-1.03167092453757e-05
-3.93120813169508e-05
-4.27438655222214e-05
-2.74576813238116e-05
-1.54124991380107e-05
-1.22128421432403e-05
-2.15193786732187e-05
-6.39595378367951e-05
-1.88336214763735e-05
-5.73935361226255e-05
-5.09963381068051e-05
-3.80777002331859e-05
-9.68853749287178e-06
-2.79456609439236e-05
-6.84998300985053e-05
-2.24466247313064e-05
-1.1629000468081e-05
-1.36702240063899e-05
-1.7857093176058e-05
-2.19816548313734e-05
-2.56252024448896e-05
-2.58201088109254e-05
-3.30637946866704e-05
-5.70586343297037e-05
-7.30099604947885e-05
-3.52235757140564e-05
-4.39027482686572e-05
-1.66783941743175e-05
-4.89139501573463e-05
-2.99453861308252e-05
-3.01040854826432e-05
-2.96584996150112e-06
-2.65513549848821e-05
-3.93075646934885e-05
-5.34148822154132e-05
-3.47104987765923e-05
-2.26199121428177e-05
-3.76776100174025e-05
-3.84854101870845e-05
-2.93002239373294e-05
-2.29049346238549e-05
-2.88034724027035e-05
-1.15366452488841e-05
-7.85784198693856e-05
-3.91240586798937e-05
-2.71326506594662e-05
-1.12529635381481e-05
-2.90060209880794e-05
-2.25913587099945e-05
-4.08147220082305e-05
-3.64213133432259e-05
-1.32308576633033e-06
-2.00165892115529e-05
-1.70302805225848e-05
-1.23577624877839e-05
-2.46159617492866e-05
-1.55433388762537e-05
-4.29862400601467e-05
-2.23956210918275e-05
-5.62875247954993e-05
-2.46300297445233e-05
-3.08700998759415e-05
-4.26506984661332e-05
-1.98258611478315e-05
-4.84923126285216e-05
-4.11449853630882e-05
-1.4353418062061e-05
-1.83124741171974e-05
-3.00242812339059e-05
-2.77292414920117e-06
-1.73179443267678e-06
-2.20542840253541e-05
2.48312938272775e-06
-1.15424009123991e-05
-2.07961455804089e-05
-2.27944704030668e-05
-4.0796168791456e-05
-5.31936966932435e-05
-4.73872159196252e-05
-2.55218971870312e-05
-4.85862951530232e-05
-5.87380236015401e-05
-2.81475585842851e-05
-3.01495895788812e-05
-2.74524865421373e-05
-1.67380975648894e-05
-1.96885475998767e-05
-4.666913613096e-07
-5.25860730663429e-05
-1.15278324347907e-05
-4.96219291200877e-06
-2.52324533438099e-05
-7.94983636522055e-06
-2.90323165900155e-05
-4.20119270963713e-05
-4.89719533914393e-06
-1.79890930102687e-05
-1.98853440319662e-05
-3.89734713085263e-05
-2.20494550028376e-05
-3.15210713412358e-05
-4.66795966015411e-05
-2.41883787471104e-05
-4.46001902257985e-05
-1.60290025231255e-05
-4.30365856823018e-05
-1.1123579898817e-05
-4.31825243716803e-05
-3.50096755040317e-05
-3.27322987159826e-05
-2.84676100198519e-05
-3.46741968209553e-05
-1.9887957740969e-05
-2.41216481326819e-06
7.5580312594745e-06
-5.19711369468186e-05
-3.38595380648977e-05
-4.62567875420219e-05
-5.60282842649168e-05
-7.26905072851955e-06
-5.19483381128481e-05
-4.7846093296362e-05
-3.76168799765243e-05
-3.24064065439047e-05
-2.085789950291e-05
-3.2664748727576e-05
-3.44881548995626e-05
-3.51408456508652e-05
-3.36144008409458e-06
-1.13223553435096e-05
-2.57421701441012e-05
6.0237688183723e-07
-2.86036270499493e-05
-5.90688446765937e-07
-3.8623345624436e-05
-3.80147651984087e-05
-3.85083887453209e-05
-2.66178883223128e-05
-2.66200585214423e-05
-5.15743386945744e-05
-6.3360263390261e-05
-2.22786411582817e-05
-2.34488326752582e-05
-2.68974938211142e-05
-2.49851750966881e-05
-1.32002793159256e-05
-2.04050079225239e-05
-2.8256796309623e-05
-8.60475197110208e-06
-3.49040024545508e-05
-1.55549429319119e-05
-2.42122693066356e-05
1.46923479380583e-05
-3.64441228574935e-05
-2.74032707100758e-05
-2.24049805106488e-05
2.61994183630954e-06
-3.33746444636242e-05
-2.55408695030753e-05
1.14163245961187e-06
-3.72314113555859e-05
-3.32687369700491e-05
-2.20692530823501e-05
-4.86203032110684e-05
-6.23175532125186e-05
-3.82419106181429e-05
-1.71786287710848e-05
-4.58742955544498e-05
-4.78041969165485e-05
-2.03939505709442e-05
-1.66414255972553e-05
-1.29476332947907e-05
-5.28794992685825e-06
-2.19534504238053e-05
-3.61198944008041e-05
-2.18508104560712e-05
-3.43574176853662e-05
-1.47370633149224e-05
-3.32300985267711e-05
-3.47859979852068e-05
-3.04876653590608e-05
-4.02811381080088e-05
-2.38622041458541e-05
-3.25148821602314e-05
-9.03782293737101e-06
-4.23214121791646e-05
-4.13200463702054e-05
-3.98275988870173e-06
-3.35867869978281e-05
-2.12318069556154e-05
-5.3399392801731e-05
-2.32205979528096e-05
-3.13518540621223e-05
-3.94635005035116e-05
-1.44772973431981e-05
-9.05482567589885e-06
-1.61335012615357e-05
-4.0583419691301e-05
-2.19605716828002e-05
-2.33197113481759e-05
-4.03653186443558e-05
-1.17761830908335e-05
-6.56410828059341e-05
-3.59680035045719e-05
-2.41583860780756e-05
-2.55340987281562e-05
-1.5077010383895e-05
-3.78322972239013e-05
-4.99546596857935e-05
-2.5728456235008e-05
-1.58408750385498e-05
-2.6572019491187e-06
-8.927609311909e-06
-5.62360481858794e-05
-4.11239508756404e-05
-4.32044774518735e-05
8.51019715067418e-06
-3.34266070513137e-05
-1.45112121524652e-05
-3.67323472321908e-05
-4.72123915989427e-05
-3.06720757242142e-05
-4.50462134220307e-05
3.41002910458041e-06
-1.22059280667365e-05
-2.06407518518839e-05
-2.59445103482263e-05
-1.68501062354717e-05
-3.04422316455647e-05
-1.08312350173239e-05
-4.49094777077843e-05
-3.37592907446328e-05
-5.63898021792534e-05
2.46382964179599e-06
-6.0540764461914e-06
5.58269708524499e-06
-4.13301995761544e-05
-1.69569787652641e-05
-4.22400369768259e-05
-3.02097840720477e-05
-2.06118713137661e-06
-3.08801575682393e-05
-3.43399447258681e-05
-3.6227491135202e-05
-3.17830740674696e-05
-1.7963015976419e-05
-3.34062630432907e-05
-3.34823411407573e-05
-1.48885358800836e-05
5.06804889941936e-06
-1.83044304033869e-05
-8.90249937933537e-06
-2.68480509212964e-05
-2.23233405418718e-05
-6.15317709412861e-05
-8.31191441827992e-06
-1.73060074018203e-05
-6.64732191669053e-06
-2.02498418951968e-05
-3.33952799049296e-05
-2.68130358076158e-05
-1.46255386942302e-05
-4.73355288443595e-05
-2.18068446161859e-05
-3.3186633932447e-05
-2.56710733113596e-05
-2.13237993092399e-05
-4.28239685054188e-05
4.43700370019303e-07
-4.30964606529178e-05
-3.20651053632387e-05
-3.58331671823996e-05
-6.72835456258922e-05
-2.34672843525247e-05
-4.44404587778239e-05
-2.88726380651983e-05
-2.8460205488571e-05
-2.94780552105282e-05
-3.04418267450946e-05
-4.64072107232471e-05
-1.21673029619365e-05
-3.57903163946408e-05
-4.36588271991858e-06
-6.37661669427705e-06
-2.03466928613412e-05
-4.08022199372353e-05
-9.18688298958492e-06
-4.75711890964238e-05
-1.00301720641366e-05
-1.25231888210445e-05
-2.70211488354267e-05
-6.37371931769471e-06
-5.19664448441108e-05
-6.14745441267099e-05
-5.36358221678718e-05
-2.08192863519673e-05
-5.05112862552203e-05
-1.68654810747127e-05
-4.46731815255316e-05
-1.77032424614639e-05
-5.18644384838214e-05
-3.30233830665436e-05
-2.58153885801054e-05
-2.77276953760945e-05
-6.97551501301961e-06
-2.51830147783981e-05
-1.67648593354816e-05
-1.32943729067569e-05
-2.68033753698214e-05
8.20459608827727e-06
-3.57213854331757e-05
-1.76831227697707e-05
-5.64592850303916e-05
-2.11137368288255e-07
-2.63610014002409e-05
-4.67733188523144e-05
-4.02181458169517e-05
-2.71700200006157e-06
-2.33624141988752e-05
-4.12174370632882e-05
-4.43046255729414e-05
-1.03791174533955e-05
-2.25160367338464e-05
-2.97405402129037e-05
-1.20413123743314e-05
5.63297011053591e-06
-4.63238261294424e-05
-1.87425335313494e-05
-4.57732440781631e-05
-3.8518112842489e-05
-6.31722893828683e-05
-4.8092339981661e-05
-3.03425549249799e-05
-3.93190302784419e-05
-5.11696083586615e-05
-3.6564019472695e-05
-3.33102956584135e-05
-1.30151843111657e-05
-4.1799862505647e-05
2.02843021078543e-05
-1.68416365975529e-05
-3.50277126169117e-05
-3.16381321721063e-06
-1.71742550849095e-05
-2.909691804056e-05
-3.78609325869415e-05
-6.21703938633175e-05
-4.75912138097421e-05
-1.63676582381133e-05
-1.30009368836249e-05
-4.81792984135554e-05
-1.10492737690934e-05
-3.17833911450097e-05
-3.69189650690732e-05
-1.3720931791024e-05
-2.7284244541128e-05
-1.92976412588074e-05
-1.60061184504424e-05
-3.59852512070784e-05
-6.56121109510386e-05
-2.33549988784966e-05
-4.08969477110476e-05
-2.350318082714e-05
-2.50754231840178e-05
-1.34454529161868e-05
-4.98230141763636e-06
-2.97671734546398e-05
-3.75612200176046e-05
-1.27513588342573e-05
-4.03997741743213e-05
-2.55323046851483e-05
-5.15974838704356e-05
-1.66795590325492e-05
-5.01539549414721e-06
1.13894580568917e-05
-7.15492838390092e-06
-4.99657705232799e-06
-2.67847581850901e-05
-3.31241706084108e-06
-2.58618391195405e-05
3.11411563885453e-05
-3.10981324666026e-05
-3.58258528696746e-05
-3.79033320902236e-05
-4.17542046544301e-05
-4.9605108256203e-05
-4.26025151785318e-05
-4.48691172149711e-05
-4.62518206750798e-05
-3.61682448321925e-05
-2.90915564540024e-05
-3.00648646278802e-05
-2.23075082697818e-05
-1.13915506226024e-05
-9.12617978958967e-06
-1.33480716837884e-05
-2.43907211614776e-05
-9.79926278401214e-06
-2.74198251502561e-05
-2.58423874894549e-05
-3.66649510999139e-05
-1.48182012248721e-05
5.37507043166446e-06
-3.99819639395327e-05
-7.54155356570844e-05
-6.31757304061864e-05
-3.67017150795163e-05
-4.45327487313062e-05
-4.03941980218696e-05
-2.77006466264256e-05
-1.24392942742811e-05
-5.43535263130617e-08
-2.39152537026966e-05
-4.32915512270179e-05
-1.06495363934388e-06
2.4700905225606e-05
-5.68262166809275e-06
-1.83812905887082e-05
-3.89915177449085e-06
-3.92822242625116e-05
-4.64855083814659e-05
-5.24844701205278e-05
-2.61204084572502e-05
-3.68396736798564e-05
-6.17946242157226e-05
-3.30491286104144e-05
-6.91736465060282e-05
-3.18496826728431e-05
-2.523430318289e-05
-3.48327704588792e-05
-3.47524505742455e-05
4.16439795365075e-06
-1.95344256249581e-05
-2.34073079098834e-05
-4.61357713977906e-06
-9.43709804896494e-06
-4.31764233666542e-05
-1.78113086573359e-05
-4.03291239595251e-05
-5.61506922777017e-05
-1.95622996410844e-05
-4.08126644993669e-05
-5.58099083761553e-05
-5.54454081637427e-05
-2.82040303931272e-05
-4.69284233594807e-05
-2.36883718107386e-05
-3.07515607079136e-05
-3.52238139702622e-05
-2.20444082091508e-05
1.51948613926025e-05
-1.52032151077184e-05
-1.03989847140341e-05
3.07911441565242e-06
-2.63948894891572e-06
-2.40289816284587e-06
-9.01445556673158e-06
-3.68836781373839e-06
-8.06085594541819e-06
-2.34847207986689e-05
-2.96839690154163e-05
-4.24223594853545e-05
-2.25642437148827e-05
-3.94137206722367e-05
-4.61265000702189e-05
-5.34629576455772e-05
-4.61011169783483e-05
-1.42006345235459e-05
-3.18905470449185e-05
-3.86207127556296e-05
-3.96657553547175e-05
-3.41523696099608e-05
-3.05136678259624e-05
-2.47403258161044e-05
-3.67818661094164e-05
-6.09664776196577e-06
-1.45175844312597e-05
-7.3329125624211e-06
-3.7826964612748e-05
-5.58243444749056e-05
-3.11956151120418e-05
-2.27962593093269e-05
-1.94581434719966e-05
-4.22764689091377e-05
-2.76229043448304e-05
-3.260277264484e-05
-4.2855729881902e-05
-4.69543180016647e-05
-7.50369849656165e-06
-3.69361963595481e-05
-4.06028298122764e-05
-2.54875396686534e-05
-5.12550345785249e-05
-7.79732991991064e-06
2.50909063794032e-07
-6.91692003626097e-06
-5.72619558585772e-05
-4.62157161950224e-05
-2.31955648936767e-05
-1.36726367735347e-05
-1.124291893467e-05
-4.79256109261257e-05
-1.7656315854164e-05
-3.87985514361529e-05
-2.56411310908931e-05
1.72303396510021e-06
-2.29735019554867e-05
-1.87049697480774e-05
-9.42893916018964e-06
-3.34837220877139e-05
2.91244643832229e-05
7.24687295683812e-06
-1.21038368954937e-05
-4.14514819464663e-05
-3.67203935311249e-05
-2.34635581699833e-05
-4.33205929671046e-05
-4.26990188872242e-05
-4.24389002543536e-05
-2.74252801732945e-07
-3.6978072223914e-05
-3.19839275149589e-05
-3.73560795487091e-05
-3.28213897195516e-05
-3.86141534977528e-05
-4.10055013320894e-05
-2.17188378766185e-05
-3.28179762736579e-05
-2.45211198898165e-05
-1.72345461808197e-05
-2.17595410054864e-05
-5.41576905017151e-05
-2.72910712999087e-05
-2.82604790278382e-05
-2.15219347067931e-05
-4.73510108078193e-05
-1.19207797155285e-05
-3.40330035418317e-05
7.34752819309671e-06
-8.42262627336983e-06
8.8410963868306e-06
-4.33765011192342e-06
-9.07073629640383e-06
-2.07898323517501e-05
-1.5598388658537e-05
-4.41240728462445e-05
-4.55925048358154e-05
-3.23511910353983e-05
-2.83832829629689e-05
-5.27867039031024e-05
-3.32199047189937e-05
-3.33509889599201e-05
-4.62250409898205e-05
-2.91744884354274e-05
-3.74779922940929e-05
-4.83724285664819e-05
-2.09780536090999e-05
-3.59205262517137e-05
-5.65227302512923e-05
3.12581795116322e-07
-3.56642314277821e-05
-5.71340587856578e-05
1.39733947712121e-05
-2.08092811594517e-05
-2.09800662469367e-05
-1.2766430559936e-05
-4.06370601605809e-05
-2.09417815966367e-05
-3.29932032938771e-05
-5.08376421192197e-05
-2.51681627835984e-05
-4.19955749592887e-05
-2.89441468709006e-05
-5.53619734515274e-05
-7.62682055011127e-05
-1.03343661881513e-05
-4.29018998744885e-05
-4.92116546831125e-05
-1.23838869902571e-05
-4.06890141248142e-05
-5.41347354600828e-05
-4.99543688801192e-06
-2.63589880929534e-05
-1.14645018067229e-05
-1.06380184675178e-05
-2.37413112484793e-05
-2.55501011531221e-05
-3.331467244199e-05
-3.02707712502585e-05
-8.72303676006519e-06
-1.27131757661483e-05
-1.36392492666831e-05
-4.44114510880398e-05
-1.77014995699971e-05
-2.15138201989762e-05
-2.6829495461863e-05
-5.39264044031647e-05
-1.39326604468573e-05
-3.28552052008347e-05
-2.9241039410135e-05
-5.88417182347238e-05
1.08050443523497e-07
-1.70581566213912e-05
-3.44888611465986e-05
8.84701371754533e-06
-3.10350740841268e-05
-2.77837814916055e-05
-9.26691346416753e-06
-3.35819600165112e-05
-3.67657715417898e-05
-2.35163701662732e-05
1.46506555968718e-05
7.33044140322455e-06
-2.43808390135743e-05
-3.08249122807751e-05
-2.96553990015894e-05
4.1016117038506e-06
-4.16161521420669e-05
-1.99827645599669e-05
-4.98934044392444e-05
1.17494062752886e-06
-6.23293171005505e-05
-3.24093269957683e-05
-4.47413008712034e-05
-1.53206704604425e-05
1.39312215928207e-05
-3.90472048538855e-05
-2.8946562766458e-05
-2.51466178352756e-05
4.55071984822486e-06
-2.93608258958107e-05
-4.54748107546188e-05
-1.15710388998227e-05
-1.08511022548459e-05
-3.00955206737626e-05
2.4915452015827e-06
1.55790756775839e-06
6.84576798294391e-07
-3.92123373951607e-05
-2.71571782070424e-05
-3.24203259746191e-05
-3.18075429602795e-05
-1.12150617208844e-05
-4.02352258976641e-05
-2.95528431483421e-05
-1.6819493549981e-05
-2.55717140712143e-05
-3.20833115854026e-05
-2.1159766746479e-05
-1.58627904707862e-05
-2.31255656792208e-05
-3.67333247005e-05
-9.23653361074903e-06
-1.22368936342252e-05
-2.04085691313844e-06
-4.92654440952442e-05
-3.60456617844341e-05
-6.4424361468448e-05
-1.89422948863777e-05
-3.16477180498541e-05
-3.21029429014406e-05
-4.22342059403782e-05
-3.52369033287621e-05
-7.03431474481148e-05
-4.45897138628549e-05
-8.58594308788901e-06
-4.69244321580822e-05
-4.71960557420246e-06
4.15282928167217e-06
-2.41522666621813e-05
-4.85108326022991e-05
-2.19601796100598e-05
-2.66498599796767e-05
-5.63226327409137e-05
-4.79033302514369e-05
-4.11972705811846e-05
-2.03942591882915e-05
-5.239365147705e-05
-2.49120013216132e-05
-2.67603764923628e-05
-2.17752997890821e-05
-1.62346286036539e-05
-1.90080385838279e-05
-1.50901426546117e-05
-3.13078358136079e-05
7.39311300288915e-06
-4.6255022775772e-05
-2.34497186312668e-05
-7.917686323319e-06
-2.52858544819733e-05
-3.49724646245218e-05
-6.54264187974312e-05
-1.01367122342286e-05
-3.04014751826157e-05
-4.90482933137443e-05
-2.87534096015068e-05
-1.9719675914096e-05
-6.26299015919841e-05
-2.62415568293996e-05
-1.31217320217085e-05
-4.13847907368821e-05
-2.83745864362571e-05
-2.4835748881226e-05
-2.01392179005471e-05
-3.32601486886189e-05
-2.00000966138847e-05
-5.61533189004915e-05
-2.89211389558645e-05
-1.37115959932303e-05
-3.56057889629461e-06
-4.14644152340232e-05
-4.24445007794995e-05
-2.90594385592739e-05
-1.94984701903548e-05
-3.50681454772535e-05
-6.32006258903866e-05
-4.96975320157646e-05
-3.82086222402607e-05
-4.05932736715212e-05
-7.39351900167257e-05
-2.92878723989016e-05
-2.88529240741237e-05
-4.70078790093199e-05
-2.54361983276029e-05
-2.40051412360021e-05
-2.07570847519736e-05
-6.03797353403419e-06
-3.22261974641863e-05
-2.35687320009035e-05
-9.76072439472094e-06
-3.43713902702395e-05
-3.58048919304808e-05
-5.39515604277872e-06
-4.08149870097451e-05
-6.83862835908451e-05
-2.15936844495625e-05
-1.54232198231003e-05
-5.14116924350955e-05
-7.1479098056348e-05
-1.59153945283382e-05
-2.04524661663743e-05
-2.99238699942539e-05
-2.49517745571294e-05
-2.22742867190249e-05
-1.64735683354723e-05
-2.9705273512502e-05
2.96675258938361e-06
4.42194473122299e-06
-3.15920607637141e-05
-3.38180068227653e-05
-2.37940770204751e-05
-3.07802447592084e-05
-3.17497194891458e-05
-5.43169612933551e-05
-3.78910318175345e-05
-4.59697027647295e-05
-4.66858678233098e-05
-6.47142239849888e-05
-3.89097894944737e-05
-5.71361310855405e-05
-1.73003488735575e-05
-3.05856005879645e-05
-2.40171808510854e-05
2.98847482603324e-06
-3.33885970758794e-05
-3.33956783055422e-06
-1.07233775407763e-05
-7.69653812796932e-06
-1.86192704267358e-05
-1.31152398058765e-05
-2.82204714302569e-05
-4.6941172897855e-05
-5.61012550096775e-05
-4.25044169304085e-05
-3.88458091624107e-05
-5.20963651238884e-05
-6.53179649091079e-05
-3.09931731356991e-05
-3.21187547385576e-05
-4.96681352341837e-05
-1.52948520410196e-05
-1.76828484684283e-05
-1.21860215788618e-05
-1.16262020635534e-05
4.76681119960444e-06
2.66911557200264e-05
1.44455600638043e-05
-2.10258119693888e-05
-8.56814768222772e-06
-5.58960998806784e-05
-3.64380459372008e-05
-9.25250787663091e-06
-1.67219171607401e-05
-2.581435123306e-05
-2.92918605409049e-05
-3.71858517683575e-05
-4.05843858660948e-05
-1.53340573402574e-05
-1.23612592529661e-05
-4.00599809890112e-06
-2.17325341562035e-05
-2.05441735786213e-05
-2.73332721907821e-05
-1.10112734244359e-05
-4.29695178342567e-05
-1.26711837527796e-05
-1.45269804949391e-05
-1.27578873900656e-05
-2.25357973020753e-05
-2.8822286258874e-05
-5.25170453889343e-05
-3.62413703521228e-05
-2.35162969110533e-05
-4.51900888497087e-05
-3.47086784710643e-05
-5.3210588313222e-05
-4.19087165871357e-05
-3.03418955648374e-05
4.93665784064111e-07
-2.66875005605123e-05
-2.445924859029e-05
-1.29299208279161e-05
-1.78721120140097e-05
3.23662113122645e-06
-2.56708940138555e-05
-1.28192887010552e-05
-3.91261644946918e-05
-4.20164282400812e-05
-2.41667532790642e-05
-4.55727925348442e-05
-2.05766967797676e-05
-5.8576579999509e-05
-2.64818885558784e-06
-8.8749321296724e-05
-3.70302583472273e-05
-4.8484871048354e-05
-3.05365810600572e-05
-4.19660017739749e-05
-3.259812058647e-05
-1.02973175647449e-05
2.55448451527985e-05
-2.93866908798416e-05
-3.1685638821177e-05
-2.04646108951317e-05
4.2161783827543e-06
-1.84016395186977e-05
-4.47464938140882e-05
-1.62397259512665e-05
-6.37818015232758e-05
-2.66584979418311e-05
-4.20425871497115e-05
-4.44110259035037e-05
-3.93331101655488e-05
-1.08086991601161e-05
-3.20419861354524e-05
-1.88464168841566e-05
-3.30521394649992e-05
-1.3402424634777e-05
-1.61383395007518e-05
-1.65632051644034e-05
-2.48339867417647e-05
4.64498308922673e-06
-1.11211166643562e-05
-1.45582926983864e-05
-1.9626994200686e-05
-6.63844646676208e-05
-6.33676353250862e-05
-3.01331953170849e-05
-5.08998729364664e-05
-3.24871231864888e-05
-2.26859037519044e-05
-4.44020558613685e-06
-5.36779195871631e-05
-2.97545640318303e-05
-2.13203625280114e-05
-2.49808082598974e-05
-2.3309565101182e-05
-8.528513817023e-06
-3.47267069715852e-05
-2.69559036778874e-05
-6.02916217801351e-06
-1.41449945055263e-05
-3.79312552836212e-05
-2.67104887215304e-05
-2.43452314991023e-05
-1.05967801522563e-05
1.15296411095579e-05
-3.75399264081136e-05
-4.16255243097449e-05
-2.8044579362894e-06
-5.77186646034812e-05
-4.03339863333894e-05
-2.04686739240288e-05
-4.47108306735582e-05
-3.23621631747003e-05
-1.76620495205783e-05
-5.77692996964112e-05
-2.14860800463129e-05
-4.50792825047506e-05
-8.94283241995529e-06
-3.16269948253313e-05
-1.80603918498037e-05
-1.11771958173172e-05
-2.44124116086508e-05
-7.81884117839518e-06
6.92115120790399e-06
-3.29775443060901e-05
-2.40259195703366e-05
-2.37453483593485e-05
-3.95010203709002e-05
-2.29870137540766e-05
-4.45362360651295e-05
-3.23107217115641e-05
-4.76643787479417e-05
-1.78316543092103e-05
-2.70403612500235e-05
-3.93360954879071e-05
-2.82629830582561e-05
-4.04411880892312e-05
-4.15990451730782e-05
-2.7885538027818e-05
-2.52655525832046e-05
-1.79295538496341e-05
-9.70536246794628e-06
-5.93998702438429e-05
-7.49367843727187e-05
-5.09809847393317e-05
-2.31494797464522e-05
-3.48246281340486e-05
-2.16454387968392e-05
-5.63798058977678e-05
-1.39676509649541e-05
-3.15547731721799e-05
-1.06931804670107e-05
-1.48678648405007e-05
-3.96857554917176e-05
-2.9560928759104e-05
1.03681455420215e-05
-1.2741193049117e-05
-4.46399776066455e-06
-3.40276916932421e-05
-2.21359840368516e-06
-4.34389710785219e-05
-1.70028923134495e-05
-3.6000170462637e-05
-2.54718441984665e-05
-2.90767157650964e-05
-5.01798191555423e-05
-3.59864107396846e-05
-1.61279726498341e-05
-5.43047135409507e-05
-2.94204177363794e-05
-1.6628647805834e-05
-3.59279462674798e-05
-2.44268514514885e-05
-5.40317871148276e-05
-2.57522429173888e-05
-4.445060079514e-05
-1.99457822169689e-05
-4.23354509507799e-05
-1.80218654063387e-05
-2.63599316330359e-05
-6.47315972388429e-05
-1.98818847828847e-05
-5.40836237558089e-05
-1.89655549911364e-05
-4.37516926766266e-05
-3.77964716654187e-05
-2.17597220557992e-05
-5.08237382386428e-06
-4.63186419280698e-05
-1.34140834676038e-05
-3.30449485073299e-05
-4.03138729467706e-05
-2.54071941564981e-05
-4.01916281449335e-05
-4.29199057767211e-05
-4.45063291113531e-05
-2.60333412328782e-05
-2.62456633138139e-06
-3.213211619672e-05
-2.6954687201268e-05
-2.30681468832657e-05
-5.82351218162934e-05
-1.11177427413497e-05
-3.12744679949862e-05
-6.57253896296794e-05
-3.72142606683605e-05
-3.80407351869359e-05
-3.38425384865209e-05
-2.8946727312231e-05
-4.79273474873745e-05
-2.82670427638935e-05
-4.43986746111335e-05
-3.03918014341279e-05
-4.00161114109438e-05
-3.27463446510844e-05
-9.75512053344025e-06
-1.3795509699881e-05
2.59364111964917e-06
-2.39673917192025e-05
-3.91205039600309e-05
-3.1401524129917e-05
-2.784354339417e-05
-3.74070386110779e-05
-9.19428096985994e-06
-5.07255022410523e-05
-2.28964979554688e-05
-1.74076129218661e-05
-2.18137924989851e-05
-3.2192788300059e-05
-2.34869629185293e-05
-3.39606083091874e-05
-4.08983866956307e-05
-2.27106568721111e-05
-2.55651728060614e-05
-4.65345251878498e-05
-3.61795667106554e-05
-1.17298904803133e-05
-3.18309160917142e-05
-8.83648248629038e-06
-1.26340367790356e-05
-4.81872188556318e-05
-4.0739944041624e-05
-4.30210372743758e-05
-3.74264418816056e-05
-4.25538958945918e-05
-4.48502519799494e-05
8.73222916867765e-06
-4.55641185375851e-05
-3.38776970218892e-05
-3.26898089093544e-05
-6.54849204796362e-05
-1.17101251613772e-05
6.68627926925474e-07
-3.10395559662884e-05
-5.17418653216781e-06
-5.4850994502711e-05
-4.63858041285158e-05
-3.84303688384073e-05
-4.69139774162324e-05
-2.30917630099067e-05
-2.7220520254143e-05
-4.35998482004794e-05
-5.33693910789681e-05
-4.64574557630026e-05
-4.74670888391356e-05
-6.31100140304251e-05
-3.08366772245183e-05
-1.83248483313383e-05
-3.30807922110677e-05
-2.87715367465468e-05
-6.77377837082724e-05
-3.08047616270631e-05
-4.50239464658118e-05
-3.47057147560867e-05
4.71854202616451e-06
-6.29148372489148e-05
-3.20217726558636e-05
-4.73425987566758e-05
-4.05176939933505e-05
-4.92126005250289e-05
-3.35361780527971e-05
-3.21294530561082e-05
-2.41323716519658e-05
-4.37791834342077e-05
-2.46986631795506e-05
-5.40287920585103e-05
-2.21039015773931e-05
-3.99473889200815e-05
-3.8378340888843e-05
-4.69033932153155e-05
-3.69493386800456e-05
-4.25385438508117e-05
8.58075685684439e-07
-1.18653231890131e-05
-2.72394878734512e-06
-3.5268680958282e-05
1.91099503705827e-06
-3.32583472711987e-05
-1.6477395391283e-05
-2.65266090892508e-05
-2.97406173841882e-05
-3.17482658338718e-05
-2.90479703270265e-05
-3.50961639309877e-05
-3.2858901910872e-05
-3.95126681979966e-05
-2.49950830718701e-05
-2.22962277693717e-05
-5.41953610861389e-05
-3.84980514572033e-05
-1.51900306269076e-05
-3.42633726800193e-05
-3.46076746474773e-05
-1.50377293937475e-05
-7.92993577443306e-06
-1.588086263101e-05
-9.13508604003423e-06
-1.95990301372054e-05
-1.18939993426003e-05
-4.96857224115277e-05
-5.06169307173866e-05
-2.8985310372521e-05
-3.98083365454595e-05
-2.28545914012409e-05
-2.4987301357294e-05
-4.43968141916597e-06
-3.53232042688776e-05
-3.90528737083042e-05
-3.19320818419464e-05
2.00551082340118e-05
-5.13729924763904e-05
-5.1111617945498e-05
-4.07463782183751e-05
-2.19429969837461e-05
-2.63811981386537e-05
-3.6009528909018e-05
-1.31329532868996e-05
-2.70067160189893e-05
-3.38815180436266e-05
-2.44307174008796e-05
-1.9059692728164e-05
-3.32865028701102e-05
-2.17299156569253e-05
-6.00366302598236e-06
-9.24920600779142e-06
-1.83476593879985e-05
-1.14004021333345e-05
-4.27149759881356e-05
-9.35929501499929e-06
-3.1609449229438e-05
-5.53806446623182e-05
-4.66918109247395e-05
-2.7543260905927e-05
-1.7555520882114e-05
-2.25300266591594e-05
1.00733845044814e-05
-3.67710020402405e-05
3.09964529886998e-05
-2.78073204825449e-05
-4.5877685455985e-05
-3.41389594723969e-05
-3.62520225569411e-05
-3.11585983079473e-05
-2.47117157778619e-05
-3.76903189429552e-05
-1.04706778332776e-05
-2.71819880972256e-05
-1.19658635156323e-05
-3.44456090286395e-05
-2.00001210299177e-05
-2.12137935093715e-05
-1.93778767745124e-05
-3.49475354247481e-05
-1.28169838997653e-05
-1.06698931658363e-05
-2.78428852824424e-05
-2.16187189608506e-05
-5.82686875148882e-05
-4.19467021626228e-06
-4.03359511652782e-05
-4.11727772856027e-05
-1.82824184039199e-05
-1.40055147659597e-06
-1.55309312301092e-05
-3.53134117092399e-05
4.22796510072149e-06
-4.76348768690103e-06
-4.71069813009418e-05
-3.48283013328207e-05
-6.01861040503114e-06
-2.8395558842093e-05
-1.75780545842436e-05
-2.13168155329904e-05
-2.6516908702239e-05
-2.18009386555996e-05
-6.30023546444628e-05
-1.06918003299329e-05
-3.44220953287908e-05
-3.73016487782124e-05
-3.34426335865686e-05
-5.0360100540759e-05
-4.48317886770561e-05
-5.99469259882048e-06
1.05685289906934e-05
-1.50578173578673e-06
-2.41258665356392e-05
-1.64421701396065e-05
9.36655965214793e-07
-1.86038401016522e-05
-2.8387407726242e-05
-7.97622846877405e-05
-1.99953836127448e-05
-2.35362423229779e-05
-6.66540029856414e-05
-3.85103568289688e-05
-2.77845942302546e-05
-1.32427730955351e-05
-1.72424683473598e-05
-2.29196603922322e-05
-1.43550797613029e-05
-3.8497928748475e-05
-4.03151359421845e-05
-1.59060903153276e-05
-2.16187360175049e-05
-2.81049740550501e-05
4.98071132617931e-07
-9.99874283029413e-06
-1.72438513433045e-05
-8.11617922934785e-05
-1.42482250177295e-05
-3.3905904691348e-05
-2.36367061687495e-05
-4.80532354613261e-05
-5.11773291001387e-05
-2.93026192491845e-05
-2.20078064849924e-05
-2.48192657519779e-05
-3.46283418920729e-05
-2.91614972272357e-05
-3.60085697615337e-05
-5.25218352852637e-05
-2.57545152445954e-05
-1.19366326899685e-05
-3.59415887194467e-05
-6.85311940257316e-05
-1.80519002667284e-05
-1.0194266552532e-05
-1.23123512753386e-05
-2.15929607494166e-05
-5.39126720641167e-05
-3.46151417824463e-05
-3.78532456579558e-05
-5.5470476044446e-05
-5.24969819917973e-05
-1.49602339977424e-05
-4.4524982598385e-05
-2.92828989648555e-05
-1.42146795220666e-05
-4.02528778194196e-05
-2.87162513350765e-05
-2.12583813502769e-05
-4.00593848348458e-05
2.34406005160038e-06
-3.89898891785628e-05
-3.56525486268189e-07
-5.02344808743863e-05
-2.82546278054589e-05
-4.46263337938159e-05
-1.94799567609339e-05
-2.19946080772608e-05
-3.76367603559411e-05
-4.36782997286604e-05
-2.34811563314456e-05
-5.96527882977419e-05
-4.24247023989951e-05
-5.83927179511273e-08
-1.0478534588413e-06
5.69600430572945e-07
-2.5125532836637e-05
-2.06860208534618e-05
-4.07189448929102e-05
-9.62656516023115e-06
-2.9747912131068e-05
-7.7266277970012e-06
1.79839865536144e-05
-3.62898672457504e-05
-3.04978353064553e-05
-1.13706065933555e-05
-5.54034461475386e-06
-4.27872996490823e-05
-1.87714777319056e-05
-4.89832050631722e-05
-4.78296276089352e-05
-4.67975899333159e-05
-3.2577409990383e-05
-3.41050545689237e-05
-1.00442200696313e-05
-4.98873883287243e-05
-2.81471473324665e-05
3.29727503751411e-06
-2.06106451167595e-05
-5.63431535261096e-05
-4.45506668236746e-05
-3.53809609002625e-05
-1.701921159859e-05
-4.84889285380902e-05
-2.96794895749813e-05
-2.73602023152022e-05
-3.24301087100705e-05
-5.19612414529862e-06
-4.865671317595e-05
-2.460398611113e-05
-2.30273469801913e-05
-2.05777408743305e-05
-2.21213067831168e-05
-1.69969599567779e-05
-3.53472025087575e-05
3.82429287847398e-06
-2.24501173605946e-05
-2.32264373970024e-05
-3.2437258007412e-05
-3.33364275474225e-05
-7.14536271908053e-06
-2.58718709343184e-05
-4.16569403110298e-05
-3.16612252153159e-07
-2.89387039347399e-05
-3.06364852111662e-05
-3.11689508020245e-05
-5.59195598826011e-05
-5.86705641521743e-05
-4.04337718463104e-05
-3.21063937248893e-05
-5.10874564373382e-05
-2.45676652977354e-05
-3.6885139965653e-05
1.3255511841005e-06
6.50764966132094e-10
-2.72797359317353e-05
-1.5380296955432e-05
-1.81579642524724e-06
-2.72944802937705e-05
-2.21793861181295e-05
-5.74939292287395e-05
-2.61735528015722e-05
-8.46819261794299e-06
-2.25094584578243e-05
-5.92990664602713e-05
-4.37247805268732e-05
-4.1973412035745e-05
-1.66212808138212e-05
-2.95916323802009e-05
-3.71364610060281e-05
-4.0329172902897e-05
1.35654431389091e-05
-3.6109608301462e-05
-3.04893038114455e-05
-2.12604715697965e-05
-1.89390037298381e-05
-3.1662783253459e-05
-5.58805882526939e-05
-2.19386985658924e-05
-3.07625180885774e-05
-5.94066110912761e-06
-2.95410930385078e-05
-1.2318719058042e-05
-1.14071200671553e-05
-3.9786637869481e-05
-4.16517071730591e-05
-2.99341752180614e-05
-4.87766942991285e-05
-4.69781619738801e-05
-3.32471945439573e-05
-2.7401573151789e-05
-5.16439215604114e-06
-3.14448991561197e-05
-1.75694753197199e-05
-5.01009019427142e-05
-3.09638543228176e-05
-4.43684482852236e-06
-2.29345322158108e-05
-4.84779628118982e-05
-5.64313649881797e-05
-3.64853529782816e-05
-2.52253969137249e-05
-2.57558122140386e-05
-7.63346576013503e-06
-3.20332831272906e-05
-1.5559319127576e-05
-5.64070656644327e-05
-2.62410196549821e-05
-3.77553959652679e-05
-3.31215092646646e-05
-3.96729408567825e-05
-4.95663059137271e-05
-5.86839136367521e-05
-3.79588466541068e-05
-1.70647301597359e-05
-2.48337401787094e-05
-2.54683374972934e-05
2.17982838935062e-05
-3.08434761161827e-05
-2.43859934040935e-05
-4.57016122127542e-05
-1.58701086846129e-05
1.70757165844773e-05
-5.21393687510248e-05
-3.980421229011e-05
-3.27747439864949e-05
-1.5742767461848e-05
-1.62778409552834e-05
-5.72416585994408e-05
-5.13635528086652e-05
-4.35422153329598e-05
-4.078276907351e-05
-4.34415276687715e-05
5.71359761268707e-06
-4.00942723245598e-05
-3.37769765578621e-05
-6.04698858401601e-05
2.64076757417139e-06
-4.52838433539035e-05
-2.35383037062075e-05
-3.85416786418235e-05
-3.56346049549988e-05
-4.24085450258314e-05
-3.31818088063668e-05
2.32589109489713e-06
-5.65497148513922e-05
-4.68932700970833e-06
-2.25346944939206e-05
-6.07770378630315e-05
-2.5701295651272e-05
-5.49834073971515e-06
-2.90636111814379e-05
-2.66181383274294e-05
-1.75417811991357e-05
-2.21228710788826e-05
6.49304959935363e-06
-8.57688836880036e-06
-4.03793488901828e-05
-1.18551131709047e-05
-1.39410267670389e-05
-5.29130309182662e-05
-5.92302756658717e-05
-8.42343608821247e-05
-2.80430978305796e-05
-3.2681518633667e-06
-3.56264643666413e-05
-1.66754834198814e-05
-2.89710487128907e-05
-2.72111127029787e-05
-3.25380323476677e-05
-2.54892350822023e-06
-4.58874462655579e-05
-4.29717864820849e-05
-2.17803134472049e-06
-4.30464173401939e-05
-3.73939423679826e-05
-2.08977195851199e-05
-4.089509850031e-05
-5.27605579704002e-05
-3.77665957406809e-05
-2.9248275530786e-05
-2.37856315206629e-05
-5.3145398933812e-05
-4.026433699805e-05
-3.36979830294945e-05
-2.78020151663186e-05
-2.13374468287966e-05
-2.38648602914751e-05
1.77074638109957e-05
-1.81353745493922e-05
-1.08915839671245e-05
-3.52304732169874e-06
-5.23997515917311e-05
-2.0701712367351e-05
8.6832208492453e-07
-1.8057339060749e-05
-2.66392707877926e-05
-4.71128308139466e-05
-3.66961847714561e-05
-3.81077469611165e-05
-5.35505322834919e-05
-3.34622471924229e-05
-4.33683005882574e-05
-2.32097154833903e-05
-4.68763193645588e-05
-2.47003596680462e-05
-3.16676871774623e-05
-6.68049689337045e-05
2.18330966889522e-05
-8.76747837789605e-06
-1.28022794390585e-05
1.43112093649917e-05
2.6401412796971e-06
-4.5822116432374e-05
-1.14530493742752e-05
-4.16482088803775e-05
-1.6117080810471e-05
-6.33493790767545e-05
-3.80967271064624e-05
-5.89431319889562e-06
-3.2399462386641e-05
-4.93797649725941e-05
-3.70396574617992e-05
-5.29704137548429e-05
2.28561256162564e-05
-3.31351996189908e-05
-1.11683640898278e-05
-2.79272737516879e-05
3.37910361895491e-06
-2.08469070944417e-06
-4.12253403900693e-05
-1.52296003020994e-06
-4.17376394070119e-05
2.95976707451935e-05
-1.14355600160594e-05
-2.68514153938745e-05
-4.29667481375291e-05
-5.82582638646946e-05
-2.53579881863158e-05
-2.42764761126203e-05
-3.15747352917184e-05
-6.13593278633995e-05
-1.81947923942002e-05
-4.95498566586831e-06
-6.09725533727229e-05
-4.75619649681607e-05
-2.84709226255358e-05
8.78029432128629e-06
-3.35809994587274e-05
-1.77475061001932e-05
-2.25200789891956e-05
-3.23982003450495e-06
-1.78135973944799e-05
1.17668899376368e-07
-3.88844461599167e-05
-6.12179976892152e-05
-1.22408173673909e-05
-3.22050765468741e-05
-2.42022510517119e-05
-3.56833701614872e-05
-1.58426177593241e-05
-2.15431179157159e-05
-3.85756219522443e-05
-4.24362559821457e-05
-2.84548162879249e-05
-2.42900738578855e-05
-2.28904974206798e-06
1.49402170803852e-06
-4.04464327975349e-05
-4.31453288811672e-05
-2.44933843974198e-05
-4.42788151620246e-05
-4.04082423144348e-05
-3.40425808760566e-05
-2.45675003923857e-05
-3.81422505560143e-05
-3.27630488296793e-05
-4.71851239189844e-05
-5.22758400867925e-05
-3.03263784725831e-05
-3.68671206186853e-05
-3.59265245738634e-05
-2.99159329874413e-05
-4.67613962415507e-05
-5.99667390120806e-05
-4.3690835909705e-05
-1.02862426255439e-05
-2.27307615035889e-05
-1.82402113229224e-05
-2.14754942396473e-05
-1.7131694684042e-05
-2.0097679155216e-05
-1.31379517277238e-05
-1.1360760019553e-05
-3.21909193876073e-05
-4.30104971486752e-05
1.38796820946921e-06
-2.49697450088209e-05
-1.67893902999056e-05
-4.08568174891903e-05
-3.37299948833327e-05
-4.03338878973125e-05
-3.80130805893021e-05
-3.42486618292458e-05
-2.57583386008963e-05
-3.82561356816549e-05
-3.31727758492909e-05
-9.96055759775531e-06
-6.43540647922489e-05
8.11152105424052e-06
-2.15972106733367e-05
-1.97629120545046e-05
-3.2961779750885e-05
-4.47501646671989e-05
-2.19494689840564e-05
-1.49595954366348e-05
-3.91241348965957e-05
-7.47628255147657e-06
-2.40483241560569e-05
-2.21321797409502e-05
-3.13994270324998e-05
-1.41207803873496e-05
-3.6212320973379e-05
-8.47662983193474e-05
-5.08795608122281e-05
1.02791144699221e-05
-6.56954486972558e-05
-4.28400294215827e-05
-1.02858910699155e-06
-2.42537370112756e-05
-5.51914172469382e-07
-2.06561325082891e-05
-3.72067169740889e-05
-1.81265987877818e-05
-3.25129401074443e-05
-5.58055646314188e-05
-3.23584163522452e-05
-1.11335280639856e-05
-3.91563731410459e-05
-1.72044910693592e-05
-3.60390748661276e-05
-6.71922662076239e-07
-2.88182572883452e-05
-3.16020742288332e-05
-2.25026758411341e-05
-5.7770017596917e-06
-3.33776949074898e-05
3.83308570336516e-06
2.17496090888883e-05
-1.06167840205114e-05
4.89936235543331e-07
-2.73290207367331e-05
-5.78627514128666e-05
-3.36934382095862e-05
-1.99162635843738e-05
-5.08565517348953e-05
-4.21175532765029e-05
-1.02930222370362e-05
-1.09677159936449e-05
-1.25746237213543e-05
-9.92424220563327e-06
-3.18356114943326e-05
-3.61205823895663e-05
-2.84736110249309e-05
-1.4573551568846e-05
-2.13664700392606e-05
-3.57136159267239e-05
-4.1476160131423e-05
-2.05223538712891e-05
-1.07279619295315e-05
-6.50682468607532e-06
-1.38564037539441e-05
-3.80785551759945e-05
-1.03328724213425e-05
-3.19745695270037e-05
-2.97140155302999e-05
-3.089330504762e-05
-3.51965714608418e-05
-3.35955926651579e-05
-1.58218817388719e-05
-4.55529396620459e-05
-4.92382385705305e-05
-3.75498285593377e-05
-3.98166567969806e-05
-3.63274306295812e-05
-4.24597811698343e-05
-3.23246764064942e-05
-3.15848293058821e-05
8.3898186627849e-06
-5.90753779280717e-05
-2.20768495538342e-05
-1.14108893242767e-05
-2.2736698992388e-05
-2.37155518718179e-05
-3.83270544448018e-05
-4.38147405304344e-05
-7.04724969188818e-05
-4.62988573184283e-05
-4.75678230905756e-05
-3.694536740068e-05
-2.82836248546302e-05
-1.3460028888137e-05
-1.52237907704703e-05
-4.53457353534484e-05
-3.34009226359385e-05
-4.22864230967548e-05
-5.93254444276302e-05
-3.75304406779948e-05
-3.39617908232436e-05
4.75650653881428e-06
-4.65610878115387e-05
-5.82344691851529e-05
-3.42802032219547e-05
-4.44754669371982e-05
-2.96026294288925e-05
-3.06825066095688e-05
-2.74887241050886e-05
-5.18781836849991e-06
-3.94799086052979e-05
-4.28612511002009e-05
-2.29025801147526e-05
-2.9724315889135e-06
-3.25032767235047e-05
-5.14688677886404e-05
-1.35124483995662e-05
-3.20854918659629e-05
-4.24788728313394e-05
-2.7096951265466e-05
-1.20826468250069e-05
-9.82657643997272e-06
-4.05479462639889e-05
-2.89984817861162e-05
-6.29343179961141e-05
-1.46957814824361e-05
-5.88191413732003e-05
-2.09774763277643e-05
7.63986256671625e-06
-2.24207852413226e-05
-3.2813753695716e-06
-4.08771195690909e-06
-5.41320265277266e-05
-3.57058795032673e-05
-3.41413635881191e-05
-3.08193108416369e-05
-2.5037996595328e-05
-3.83324625509767e-05
-4.4121554736091e-05
-3.67208540888137e-05
-2.74151219453588e-05
-3.75116868775773e-05
-4.01442504534829e-06
-4.93017946712153e-05
-1.73002365339035e-05
-2.84116958016606e-05
-2.82020625300988e-05
-3.59581521116323e-05
-1.44135926990864e-05
-1.63582417299793e-05
-5.48953989426608e-05
-2.26162736306548e-05
-3.53234808728594e-05
9.66955887049997e-06
-5.22878974316486e-05
-4.43212390474825e-05
-4.04853881364388e-05
9.79602427682561e-06
-3.4588495531909e-05
-2.46474251839612e-05
-4.87118097213446e-05
-2.83217219340691e-05
-4.10507192468119e-05
-2.47645134143729e-05
-2.48921922090509e-05
-1.31268284232664e-05
-4.91073452747102e-05
-1.11044473713764e-05
-2.86392804834765e-05
-8.37756859490448e-06
-3.36768438664926e-05
-3.11221376582805e-05
-3.079546711388e-05
-4.01726827316186e-05
-2.58127999045397e-05
-3.76807931559151e-05
-3.71686094474529e-05
-2.34233721395677e-05
-1.99251607989586e-05
-3.37028929321341e-05
-3.94680403506747e-05
-6.33819936935254e-05
-6.55161785429535e-05
-3.84432328322335e-05
-4.44609101466819e-06
-4.07824620728587e-05
-4.08503189607894e-05
-1.88233922923334e-05
-1.61414541241466e-05
-1.1110804974577e-05
-8.82770597111049e-06
-3.76859781495155e-06
-1.53056161137285e-05
-2.18656098551745e-05
-4.41664684847618e-05
-4.39114506666932e-05
-2.09405401021804e-06
-5.29392631018632e-05
-3.93718559852685e-05
-3.85270055864906e-05
7.79637553431882e-06
-3.30196254839231e-05
-5.54200555933891e-05
-6.7634774092488e-05
-3.46927414547961e-05
-2.28320170503286e-05
-3.86309689355821e-05
-1.99334199783267e-05
-1.42253271615635e-05
-2.79547263336303e-05
-4.56878930018589e-05
-3.30495930039176e-05
-3.56786053787762e-05
-5.1738312334338e-06
-2.29219374307032e-05
-3.16340879322697e-05
-1.63986343469957e-05
-6.49316148376321e-05
-4.73316760625024e-05
-5.20626557825471e-05
-3.36213962136526e-05
-4.31509101781162e-05
-4.2961313382126e-05
-6.34121466090869e-06
-6.37088647010591e-05
-8.32323042386659e-05
-3.56229483968671e-05
-2.04554511710744e-05
-3.73665786503549e-05
-3.77014231502763e-05
-5.24504391635605e-05
-3.8171323980826e-05
-4.0778243268042e-05
-7.63940363639604e-06
1.12904832272894e-05
-5.24528900529419e-05
-2.77988040510846e-05
-5.33174302967114e-06
-2.22738275192601e-05
-2.55568791441292e-05
-4.32470153171907e-06
-2.84718221013689e-05
-2.52185906696518e-05
-5.05424348407868e-05
-5.92052320227112e-05
-8.57145205626984e-06
-3.87059812440307e-05
-4.49115763342275e-05
-1.24158420235285e-05
-4.05077444154892e-05
-6.97924878686621e-05
-4.5422212309275e-05
-5.79011965596592e-06
-4.85643033876861e-05
-5.42267720778134e-05
-4.98172435818461e-05
-4.01448555575394e-05
-5.47626062699871e-05
-2.82100724362876e-05
-1.85576530031841e-05
-2.48102591099651e-05
-2.04068203954025e-05
-4.27544583689405e-05
-5.27641334423612e-05
-2.23960142212983e-05
-1.90585420413326e-05
-5.92222433160327e-05
-2.25467501487494e-05
-4.08786823366223e-05
-4.50252936873617e-05
-3.57831387467887e-05
2.31013207466732e-06
-8.84633443049026e-06
-7.45017701762914e-06
-1.49554592588441e-05
-2.17195344623829e-05
-1.71744364347996e-05
-1.981880067371e-05
-5.88305406575337e-05
-9.55718123629109e-06
-1.99031797199081e-05
-1.41916905281527e-05
-1.12677253372243e-05
-4.14880151681808e-05
-3.7622517091338e-05
-2.22174140884368e-05
-3.31548129262688e-05
1.9979833429771e-05
-1.78299294211636e-05
-4.1188478295132e-05
-3.94401318195454e-05
-4.25682795605004e-05
-1.99295239071306e-05
-1.9165755287429e-05
-3.01534629598364e-05
-3.95451714998948e-05
-3.96054957998334e-05
-5.2758326313885e-05
-3.63451552062885e-05
-4.7107478208612e-05
-4.60055976520816e-05
-6.28433973783742e-05
-2.9379935927807e-05
-3.51285572360734e-05
-4.98199550727723e-05
-3.25942492944724e-05
-4.34110942748817e-05
-5.44731355693597e-05
-4.48092687743536e-05
-1.84451422048166e-05
-5.26524745032379e-05
-1.88477257993982e-05
-3.59426705452773e-05
-1.09928764953234e-05
-1.45509979795685e-05
-3.13881565788314e-05
-9.43699135031308e-06
-2.30468068746785e-05
-2.4478114932255e-05
-5.34054699124992e-05
-1.41941190696228e-05
-5.65542523295028e-05
-4.95318480318665e-05
-4.27709373745813e-05
-4.50013044641092e-05
-3.05910286183786e-05
-2.49625477663439e-05
-9.28020599785382e-06
-3.63285659560799e-05
-1.42581910753548e-05
6.66910541265849e-06
-3.04856558149175e-05
-1.67506118847096e-05
-9.83837260270704e-06
-4.36238835473401e-05
-1.62272458676896e-05
-3.53616563313379e-05
-3.82856921322148e-05
-2.08387398414921e-05
-2.02507904552333e-06
-4.09009752813505e-05
-3.68275215360329e-06
-2.511982829493e-05
-4.25484306934721e-05
-3.79299840163422e-05
-1.91209616747025e-05
-5.32086755305744e-05
-6.75318433197093e-05
-2.7023741574354e-05
-5.3269855672647e-05
-3.49642079430092e-05
-1.7734564773839e-05
-1.37691460983562e-05
-4.00990027414537e-05
-3.34602212620012e-05
-6.37999629743643e-06
-1.48507919262822e-05
-1.25694617861549e-05
-2.52296725537786e-05
-4.28519966552595e-05
-2.04178507037636e-05
-2.42888777901179e-05
-4.39540478792678e-05
-2.7802520518031e-05
-3.31463367033958e-06
-5.03047763238817e-06
-2.4786852764588e-05
-1.78261203966081e-05
-2.84688076021384e-05
-5.41894707131264e-05
-3.66790824974559e-05
-1.21454637042227e-05
-3.24331409837031e-05
-4.21847689602187e-05
-4.7593940931649e-05
-8.96597410238506e-06
-2.66839695935479e-05
-2.71411961012986e-05
5.57437933365734e-06
-3.13587030957272e-05
-2.35678171577419e-05
-2.60119593324183e-05
-2.73545413246696e-05
-2.19824191985472e-05
-1.57633816898504e-05
-3.79634698974069e-05
-1.1721938766772e-05
-3.83129894894636e-05
-3.8606400754654e-05
-3.2244370203273e-05
-4.90296652141382e-05
-2.20087783112975e-05
-3.85064478187383e-05
-3.97441494449499e-05
-9.80695793932741e-06
-6.00547353396637e-05
-4.59912378009939e-05
4.51183077153743e-06
-1.22086649427668e-05
-2.21718678846247e-05
-1.7675921852146e-05
-1.76360606989407e-05
-2.14933044896046e-05
-1.98363543924743e-05
-3.11336064297211e-05
-2.47911014275514e-05
7.44537820980272e-06
-2.99520159141317e-05
-1.61861289054426e-05
-5.1590073648899e-06
-7.59041957000822e-06
-7.70390786809273e-06
-2.92810003912648e-05
-2.52046669805964e-05
-2.71806563761897e-05
-2.44307519709135e-05
-4.91213229701947e-05
-2.98098603149273e-05
-3.55954862598574e-05
-1.61976180394718e-05
-1.47786809821559e-05
-5.61907776984861e-05
-3.19984413426171e-05
-1.8597314075268e-05
-2.39134634885283e-05
-5.4366908050712e-06
-1.2249978431901e-05
-1.9479322199141e-05
-4.40778064189107e-05
-5.04878503005464e-06
6.25213943822642e-06
-3.46769858430385e-05
-4.27005832928279e-05
-2.05325579757107e-05
1.52149049062921e-06
-4.15261294016575e-05
-5.94120656248119e-05
-4.47264486336309e-05
-1.8242871083574e-05
-3.26408842871509e-05
-3.66462282061917e-05
-3.25946821114054e-05
-5.08913377512499e-05
-6.69955369634639e-05
-1.78931521270702e-05
-4.56394284452311e-06
-4.2974108082614e-05
-6.08377135388539e-05
-4.12791205098351e-05
-2.59434668921968e-05
-3.53429412109894e-05
-3.03292848907757e-05
-2.26519642537566e-05
-3.30615449288596e-05
-2.56941887155323e-05
-1.60549132410058e-05
-3.28721719621938e-05
-4.21520700178675e-05
-1.79875776022962e-05
-1.83154578298042e-05
-4.0616440961336e-05
-2.04742551586162e-05
6.47918406581287e-06
-2.99660143997566e-05
-3.40805544702706e-05
1.18741895124965e-05
-4.3342477952225e-05
-1.21835755110506e-05
-2.9746538475536e-06
-2.08961740100904e-05
-4.21977556191218e-05
-4.31020118968105e-05
-2.9402500373319e-05
-4.44288139159145e-05
-3.21770229511869e-06
-4.97562144447143e-05
-2.80341504424432e-05
-4.93105331643732e-05
-2.96063514143739e-05
-5.33020779549542e-05
-3.6751136102297e-05
-4.79934413719027e-05
-1.85753224606468e-05
-2.26554589120071e-05
-9.92125432436573e-07
-1.5461152150973e-05
-3.21978052473046e-05
-1.5350162476016e-05
-2.2087236483501e-07
-2.18734517798899e-05
-2.15490980736535e-05
-6.85121411005757e-05
-9.4044801830013e-06
-7.25312064538146e-06
-2.48284390244158e-05
-5.596934543982e-06
-3.11664311789214e-05
-3.61501671634393e-05
-4.65740441263697e-05
-2.75551707162709e-05
-4.7816559478138e-05
-1.51752313653652e-05
-2.82107650822745e-05
-2.59639295111573e-05
-2.69483555144176e-05
-3.74023844002215e-05
-2.09410982448301e-05
-1.64429504305247e-05
-3.4274362470969e-05
-2.21279621840559e-05
-1.94376623345776e-05
1.68507916864803e-06
-2.24063688968093e-05
-7.99321960175412e-06
-4.10333482643989e-05
-2.95335220154756e-05
-2.10249211050546e-05
-8.98324066382294e-06
-5.23227032983067e-05
-2.13715328404254e-05
-3.35515505040703e-05
-2.37018828353563e-05
-4.37267515955219e-05
-2.58696863849366e-05
-4.26168743025793e-05
-9.29879334636293e-06
-1.70638316009448e-05
-6.45895182181805e-06
-3.13558416348785e-05
-2.05538529574834e-05
-5.7444181212793e-05
-2.09404930917066e-05
-2.64545852952483e-05
-5.43908811547437e-05
-5.80606854583155e-05
-5.54841251802312e-05
-5.20816073843152e-05
-1.76845816756435e-05
-2.05014287930868e-05
-1.65269374142947e-05
-2.42728503487798e-05
-7.96831707250751e-05
-2.22186474709743e-05
-3.72422791882657e-05
-6.0499023952997e-05
1.08116352065538e-05
-2.40684243329957e-05
-2.00254173784774e-05
-3.15494312572722e-05
-1.70178314638148e-05
-2.28204539863416e-05
-7.13906337615104e-05
-5.5110155401481e-05
-4.40169963205948e-05
-5.20874689484635e-05
-3.4734253584632e-05
-4.12132172230526e-05
-2.51896702543738e-05
-1.85011787842733e-05
-2.59704973012233e-05
-4.44946476701389e-05
-5.10131542029669e-05
-1.04956907609142e-05
-1.79693413006682e-05
-1.24821310323576e-06
-4.19926567461531e-06
-3.7628239035108e-05
-3.10543354500395e-05
-4.8036253820827e-05
-1.01611863315981e-05
-3.34900308210787e-05
-3.08544326573808e-05
-1.31673587522748e-05
2.30782928476617e-06
-1.89597873319605e-05
-2.98244714444522e-05
-2.84728148178032e-05
-3.62347035614476e-05
-2.77169001611994e-05
4.28910589884267e-07
-2.42691561625679e-05
-5.17248196957907e-05
-6.14667768365832e-06
-5.22574549231498e-05
-1.95696375292257e-05
-4.39032230480009e-05
-2.31347284182836e-05
-4.13456117851839e-05
-4.36318788995308e-05
-1.77483812039914e-05
-3.41059955739271e-05
-2.26240566075667e-05
-5.60824063532602e-05
-3.52679890059746e-06
-4.04695104556555e-05
-3.58362324535085e-05
-2.27739605595852e-05
-1.27964154404941e-05
-3.42959406072939e-05
-3.22995739721491e-05
-2.15137858509612e-05
-2.79266002803303e-05
-2.99898758257689e-05
-3.42968504220279e-05
-3.533653567249e-05
-4.72193952460709e-05
-5.81174267932597e-05
-3.26096457680443e-05
-1.91288068870983e-05
-2.66150600596332e-05
-6.13430466105236e-05
-4.51154153355645e-05
1.53569745884851e-06
-4.70884278413419e-05
-7.7566062735109e-06
-1.29641458563958e-07
-1.31744741216536e-05
-4.85403483950755e-05
-2.08424038005186e-05
-1.33839039694458e-05
-2.65488147658194e-05
-3.74637811360219e-05
-3.67265932411534e-05
-6.78167632321406e-05
-5.45025945529685e-05
-5.6539528586454e-05
-3.7082614109238e-05
-5.25711015036122e-05
-3.74971195565773e-05
-2.33752603212668e-05
-1.92453052738782e-05
-4.65627969972221e-05
-1.67129632133817e-05
-9.50435584998159e-06
-1.75066041388849e-05
-1.65350124292383e-05
-3.85112324768876e-05
-1.80909006673628e-05
-2.90883563469318e-05
-1.31814697030117e-05
-3.67537629241725e-05
-1.76491741084104e-05
-2.14225141310271e-05
-1.33184629595834e-05
-3.17834534791469e-05
-6.58945116800319e-06
-3.2241461146805e-05
-1.39629391291464e-05
-5.04397725259256e-05
-2.10930345817888e-06
-5.45261628737431e-05
-9.80843452243989e-06
-2.60718594332797e-05
1.01033329377988e-05
-3.17969811148848e-05
-4.37668604008892e-05
-3.53524476295256e-05
-1.8886125660163e-05
-3.69294126404741e-05
-4.06538306169064e-05
-2.04668353771365e-05
-3.64265748692569e-05
-4.75010428003966e-05
-4.3915939899987e-05
-3.441226871162e-05
-1.52301602416734e-05
-3.00657800152543e-05
-4.76787542666233e-05
-1.9964065810538e-06
-4.99211945657146e-05
-8.04903341433967e-05
-3.16841756103363e-05
-2.44017218005995e-05
-3.16833357419468e-05
-1.40505472538084e-05
3.2797977022157e-07
-2.91046960934648e-05
-4.53596918156779e-05
-2.8231157448364e-05
-3.80308809050598e-05
-4.8206272118909e-05
-3.67543737913011e-05
-2.39367872801957e-05
-1.4654500281785e-05
-2.80137307806577e-05
-2.55736910702237e-05
-2.69539441661708e-05
-1.65752833450873e-05
-3.25017153740194e-05
-2.0375589822974e-05
-6.59308362116799e-05
-2.28676150481544e-05
-1.84222174538014e-05
-5.01716050304317e-05
-2.40977412951894e-05
-4.63158023786327e-05
-4.94564947611133e-05
-2.19547912483235e-05
-3.15692705978064e-05
-3.24005684750999e-05
-2.41705202202167e-05
-2.23583945627287e-05
-3.02208121946901e-05
-3.34855968002491e-05
-1.40327222103048e-05
-4.31998019619171e-05
-1.22312166265622e-05
-4.34812822874095e-05
-3.62079127384621e-05
-4.84896450210882e-05
-2.7735448716142e-05
-3.26662921979792e-05
-2.95974852533352e-05
-3.27112161216561e-05
-4.50847727080223e-05
-1.49003106184634e-05
-4.49541476736024e-05
-4.3509527875543e-05
-3.60269050663892e-05
-3.30877360320201e-05
-2.57188029900781e-05
-3.09450783195019e-06
-1.7325001262328e-05
-1.84303478993918e-05
-5.83235121464149e-05
-3.45758311401295e-05
-2.77319546103969e-05
-2.10694692062957e-05
-4.49169987344745e-05
-2.31432514911359e-05
-2.54284398345869e-05
-2.2927912857238e-05
-3.52756440965724e-05
-4.05761488370913e-05
-2.79160594043911e-05
-2.0232931733421e-05
1.37507367226761e-06
-2.31813038101048e-05
-2.73108271866059e-05
7.7065875577389e-07
-4.5037468601516e-05
-2.2293656314173e-05
-2.73526219519465e-05
-5.57651211475917e-05
-1.41193093473598e-05
-4.98676685510944e-05
-2.11484211972871e-05
-1.66203511369665e-05
-2.43485585270803e-05
-4.96069776922102e-05
-2.45424741001344e-05
-2.90414149690613e-05
-4.67345073405758e-05
-3.53373611304841e-06
-1.03279128686612e-05
-3.98261922396786e-05
-3.55486611220892e-05
-2.22098629579226e-05
-2.9116415291297e-05
-2.04476532072785e-05
-1.52951545572884e-05
-3.66740483510504e-05
-1.08166133768416e-05
-5.25295255772374e-05
-5.12644377317425e-05
-5.02290808399166e-05
-3.56757046782749e-05
-4.32105507833735e-05
-2.21424159706563e-05
-6.41610232262688e-05
-1.18123549572343e-06
-2.49994223873861e-05
-2.83816332537647e-05
-1.00772606016471e-05
-1.88749223972279e-05
-2.27951717004246e-05
-4.64964450420451e-05
-1.83204060726045e-05
-3.45392873593065e-06
5.30840228121578e-06
-3.68305035463088e-05
-5.77855151228488e-05
-9.57444291478081e-06
-5.09996745964202e-05
-5.07530382839675e-05
-4.62158730213461e-05
-4.49782798931378e-05
-4.4438637516354e-05
-6.38071368921193e-05
-1.40480575753556e-05
-4.21909814835637e-05
-2.78904373140754e-05
-2.18702002789262e-05
-2.1839997026996e-05
-1.0388160420648e-05
-2.4151100620419e-05
-4.16991877616498e-05
-1.93833334123436e-05
-4.55862196241628e-05
-1.81181707059533e-05
-4.85803149950869e-05
-3.80441154812695e-05
-2.97421806358628e-05
-1.14627900289952e-05
9.70924334421473e-06
2.58015556145266e-06
-9.10048024691776e-05
-3.39114475123548e-05
-3.88011482742513e-05
-3.28297571521861e-05
-5.61779474981667e-05
-2.9375322521201e-05
-1.39673848793442e-05
-8.6677823395344e-06
-4.88966787283548e-06
-3.23821627007036e-05
-3.60101702183815e-05
-3.94117922746624e-05
7.10229430065006e-06
-4.7627056027828e-05
-3.24167691564024e-05
-2.62526170068814e-05
-1.05230453851649e-05
-4.58561097981315e-05
-2.08974300316305e-05
-1.4631747473879e-05
-2.61575791843917e-05
-2.70127930436835e-05
-4.28797430968488e-05
-4.58141161931038e-05
-3.15970915627275e-05
-6.2965813237844e-05
-4.98647079412563e-05
-4.360016802025e-05
-5.04434443724358e-05
-2.42299931598528e-05
-2.84812393659084e-05
-3.15603479312604e-05
-1.93295860288052e-05
-2.89284141870006e-05
-3.27309064742845e-05
-4.75705851591633e-05
-4.7113925175976e-05
-3.30023145275988e-05
-3.09326107881494e-05
-4.30285258841428e-05
-5.01523826581661e-05
-4.26189315033001e-05
-1.68865705394908e-05
-3.21314818152813e-05
-2.77869340147559e-05
-4.71533060090966e-05
-2.24819248802682e-05
-5.0097634458042e-05
-1.90504663819509e-05
-2.07023683590756e-05
-1.17997809942065e-05
-4.32466263008562e-05
-1.21558910583111e-05
-4.16520099249276e-05
-9.22973756168654e-06
-5.9625824243036e-05
-3.29625095173773e-05
-6.3615429581295e-05
-4.95006516143254e-05
-7.05656279371973e-05
-4.94784199743965e-05
-2.04800431634663e-05
-2.78666986691281e-05
-3.87455164712519e-05
-1.03804758601059e-05
-2.24244758056269e-05
4.0297354075344e-06
-2.93740449302853e-05
8.73002024453535e-08
-1.92794636553186e-05
8.95341067633748e-07
-1.8579741354808e-05
-4.86032820157508e-05
-4.47806939616053e-05
-3.00678596990728e-05
-5.46850862668317e-05
-4.65662302817358e-05
-4.70160511866856e-05
-3.33833986668891e-05
-1.09881931868506e-05
-2.51884277320311e-05
-3.01548278570414e-05
-2.46507097655895e-05
-7.19344915904256e-06
-1.8054906085548e-05
-3.34444784597119e-05
-1.27986351990769e-05
-1.06032833380057e-05
-1.74695997843239e-05
-1.73979199248515e-05
8.88237123799806e-06
-2.43057670061753e-05
-2.71813586662109e-05
-4.21275979110286e-05
-4.562415895011e-05
-3.8322947994862e-05
-3.91864037875977e-05
-4.99369017017892e-05
-3.92217833871318e-05
-5.46848361065989e-05
-2.06947091003748e-05
-2.7173897232182e-05
-1.09947466770861e-05
-1.27542581228008e-05
-1.46173591731676e-05
-2.42658772877035e-05
-2.24567460723258e-05
-2.78493048254537e-05
-1.69284638559893e-05
3.99822657398591e-06
-2.20413399808101e-05
-4.00613869252634e-05
-1.79348639575171e-05
-4.04840138222034e-05
-3.22029207226692e-05
-4.34275170295893e-05
-4.53855840361166e-05
-5.73380129204719e-05
-6.6294669601485e-05
-2.75859028245183e-05
-2.21806094288903e-05
-3.25897174912605e-05
-1.51278374947728e-05
-4.14187079635359e-05
-3.88089272801592e-05
-4.19042474708098e-07
-5.26767681040664e-05
-9.05094595193553e-06
-1.53372840046967e-05
-1.89031793687436e-05
-2.82529874801836e-05
-3.49223577545745e-05
-1.8262599091123e-05
-2.44215045311574e-05
-5.3808945395849e-05
-2.3981094971181e-05
-2.85145169819993e-06
-7.10951217987104e-06
-9.16192930591761e-06
-2.2710260264759e-05
-1.07157517109916e-05
-4.70713255896347e-05
-1.43614311397575e-05
-1.37612901354073e-05
-9.19729770063476e-06
-5.93705663521793e-06
-1.84991137034152e-05
-4.21869199004798e-05
-1.16040750806468e-05
-3.56916284378206e-05
-2.8243840275894e-05
-2.54715517299454e-05
-5.26424410293973e-05
-2.71969559722808e-05
-6.15408900770627e-05
-4.23556246097429e-05
-1.58995643818485e-05
-5.62514682448287e-05
-4.79346368489212e-05
-4.65822261452073e-05
-3.50645161143095e-05
-5.1752546998386e-06
-3.38855973981283e-05
-3.89819378387785e-05
-1.97737258851995e-05
-2.43362674675322e-05
-1.61210021036908e-05
-3.51409242604427e-05
-4.93859903505544e-06
-3.30812382827714e-05
-4.18314980718197e-05
-2.45801985886664e-05
1.33765601468102e-06
-4.7320645953017e-05
-5.29649591059793e-05
