# Supplementary material for: Research on computational propagation and identification of mine microseismic signals based on deep learning
Source: PLoS One. 2025 Oct 22;20(10):e0334641. doi: 10.1371/journal.pone.0334641 (PMC12543183; doi:10.1371/journal.pone.0334641)
Supplement: S6 Data — (ZIP) [file pone.0334641.s006.zip › 000100900000126.xlsx_0.txt_24.txt.txt]

-2.16261855362775e-05
8.87687065043867e-06
-2.40644061405445e-05
-5.51334402034059e-05
-5.90338581519232e-05
-3.07642865332881e-05
-9.68876802480626e-06
-4.14363051579309e-05
-3.64366758268059e-05
-3.12866135490536e-05
-2.24818527589838e-05
-2.00796246225925e-05
-2.05141991061865e-05
-2.77180944093654e-05
-2.16704026216093e-05
-1.7220175025208e-05
-1.70838582186632e-05
-2.3460013072543e-05
-1.45704323472523e-05
-1.58159593193876e-05
-3.66294737579162e-05
-1.35031749462576e-05
-2.70070741379306e-05
-4.26869286258505e-05
-2.00412386504028e-05
-3.5316849674749e-05
-4.47555408822352e-05
-1.54109501837041e-05
-9.07658906197163e-06
-2.59565950249639e-05
-1.38941130256891e-05
-1.4452028683309e-05
-2.420961122729e-05
9.72038957058682e-07
-4.18486495263976e-05
-2.19094230137183e-05
-1.01744532665518e-06
-2.65918501871138e-05
-4.75011225122666e-05
-2.21668389656809e-05
-1.58024149941667e-05
-2.11389983159419e-05
-3.60946867069284e-05
-2.59331862253216e-05
-1.19106874600843e-05
-1.96786883725893e-05
-3.71299467587002e-05
-6.38321209342079e-06
-9.12147249044088e-06
-3.4117170046152e-05
-1.94339386837198e-05
-2.90739400980979e-05
-2.81203252822714e-05
-2.55465228224399e-05
-1.85608472206943e-05
-9.99782743631205e-06
-1.74453331659773e-05
-4.05990163535056e-05
-1.16990741625225e-05
-2.4050961621364e-05
-3.96388621198086e-05
-3.27154499541738e-05
-1.24926412580128e-05
-5.12551570211575e-05
-7.83618919526782e-06
-2.6091442516123e-05
-2.73213352575169e-05
5.26542014064589e-06
-1.6805528261397e-05
-1.12997714606846e-05
-2.96116945827312e-05
-2.29620232925501e-05
-4.99960066109493e-06
-1.82560859939416e-05
-3.40905858663729e-05
-3.75791841976308e-05
-2.01531566877488e-05
-1.86417609924592e-05
-4.26697815958797e-05
-2.65703355163559e-05
1.31381225216093e-05
-3.85984013244811e-06
-4.34444504204198e-05
-4.98690988575718e-05
-1.69580596804624e-05
1.00228496806841e-05
-2.31818629970294e-05
-4.34727350060184e-05
-2.30856662104032e-05
-2.26767630465051e-05
-1.55825350610357e-05
-2.51762584952024e-05
-7.03538938332479e-06
-2.23581011223719e-05
-3.15263178417021e-05
-3.56424991062629e-05
-4.78436006941228e-05
-2.55654974067711e-05
-3.58657002046725e-05
-3.26582292917948e-07
-4.97986269193808e-05
-3.75836820196224e-05
-1.00731179259627e-05
7.58145780343167e-06
-1.13559190518935e-05
3.71730313560427e-06
-2.03174201878759e-05
-1.6670550259269e-05
-2.10466997200715e-05
-1.47880516306784e-05
-3.23198774720056e-05
-1.18920199798045e-07
-2.2101572433561e-05
-9.63287205197073e-06
-4.53039809944509e-05
-1.35219689850806e-05
-4.3192953091388e-05
-3.92618919118938e-05
-2.46900226878653e-05
-3.10742801504272e-06
-9.78091340678939e-06
-7.50532150020956e-06
-1.9564327698654e-05
-5.44521420194752e-06
-4.61878681856082e-05
-2.78910669940334e-06
-2.07606529671508e-05
-2.79852792320523e-05
-4.38679999760961e-05
-9.5534683076364e-06
-9.27067044413109e-06
-3.11678441823362e-05
-4.33058677778374e-06
-2.74284315875274e-05
-1.69410081163306e-05
-3.05994275925789e-05
-5.5295016675915e-07
-2.87672178012574e-05
-4.49965845555771e-05
-1.53431436121419e-05
1.62150761866685e-05
-2.61735943501942e-05
-3.24118926886948e-05
-3.64419553139371e-05
-3.2883619369058e-05
-4.03844724456937e-05
-2.52075480009958e-05
-2.91952551450004e-05
-1.03329492874432e-05
-3.9610795902394e-05
-5.11499970361854e-05
-2.76834211027503e-05
-2.23844708494418e-05
-3.20488410089599e-05
-1.12208501982337e-07
-1.46060502878147e-05
-4.0610608920884e-06
-3.49786277203593e-05
-3.28819463135814e-05
-2.53067423571609e-05
-3.49939547178455e-05
-1.44276902343006e-05
-4.50151475093514e-05
-2.84230252600346e-05
-2.18173720775957e-05
8.16268567997227e-06
-8.84691187352275e-06
-3.52317816125647e-05
-3.74854290471793e-05
-2.77742602051236e-05
-3.31583725627738e-05
-1.94179865797886e-05
-9.4337162920377e-06
-1.56147978867771e-05
-2.30871555280667e-05
-3.39983149856204e-05
-2.3136171939458e-05
-2.91517977042384e-05
-4.7449816862796e-05
-1.18624490715982e-05
-1.80430687579191e-05
-2.72689941799337e-05
-9.99965133775274e-06
-2.86065187496223e-05
-1.743854486691e-05
-6.8031165670745e-07
-1.41618879916895e-05
-3.14980789706638e-05
-3.82962603837396e-05
-4.61522443767657e-05
-9.26600539632916e-06
4.57320648452388e-06
4.13274986926058e-06
-8.83196252723382e-06
1.26109673269592e-05
-2.17954239186524e-05
-2.33739200765735e-05
-2.88238718158424e-05
-2.68503607206856e-05
-1.71628578826464e-05
-5.76133713971887e-06
-2.05254725153611e-05
-2.89080828254367e-05
-1.7430514045292e-05
-1.94951567656135e-05
-3.0238345714933e-05
-2.8114672221492e-05
-3.28269283804701e-05
-1.66216267663136e-05
-1.14262411995375e-05
-3.12816250031871e-05
-3.95709848004404e-05
-3.84678697125705e-05
-2.17068450857356e-05
-3.96976115654522e-05
-2.93808035439044e-05
-3.58923204052823e-05
-8.22420336393736e-06
-2.94970620107348e-05
-2.24573471507728e-05
-2.8285269192563e-05
-2.98629917321867e-05
-1.61854354569317e-05
-3.85828426660917e-05
-2.38528004792855e-05
-1.78033754960666e-05
-2.85038278881335e-05
-3.49598929143163e-05
-2.70796073588543e-05
-2.25107842212475e-05
4.58549788830825e-06
-1.84469642316766e-05
-2.50248435420808e-05
-2.91518680157994e-05
-5.86315770204645e-05
-1.14414474735202e-05
-2.84483941825023e-05
-3.5589270761626e-05
-1.76323589538737e-06
-4.38548787765087e-05
-7.72247158729373e-06
-6.71873282327712e-08
-5.25002295485953e-06
-4.72693383529055e-06
-3.62022437766829e-05
-9.95891671373633e-06
-3.35387512591853e-05
-1.99773387380373e-05
-1.89235463015167e-05
-2.59438134704934e-05
-2.88001880853548e-05
-1.16592834771598e-05
-2.25119233606665e-05
-2.92109026033212e-05
-3.8589830669389e-05
-3.40065004557439e-05
-3.2769836270461e-05
-2.6998982191225e-05
-6.97358564998438e-06
-3.42319838483524e-05
-1.72654767989932e-05
-2.26790203935508e-05
-2.41413802773026e-05
-1.34802663476249e-06
-2.55356137521555e-05
-3.2557112456434e-05
-2.39572262703868e-05
-7.57321608531738e-06
-2.870066985371e-05
-3.78478655309556e-05
-2.57339548639863e-05
-3.09745141520291e-05
-6.92151470624131e-06
-3.6914987640834e-05
-6.98600959748107e-06
-2.60012529187097e-05
-3.69751861606124e-05
-1.36243724725187e-05
-4.87585182522954e-06
-1.60755299638637e-05
-1.84104888406023e-05
-1.33566196389852e-05
-2.67534453773953e-05
-2.58864457606504e-05
4.00403283302477e-06
-2.04935273172714e-05
-9.72213082576656e-06
5.58141492006337e-06
-4.13202608399009e-05
-3.14925538798319e-05
7.63751353663063e-07
-1.8560428373457e-05
-3.373543189033e-05
-3.52391016039976e-05
-3.89841342921933e-05
-3.41286895703836e-05
-2.02839704392385e-05
-1.99376698200639e-05
-1.60417468923126e-05
-8.37979401911527e-06
-2.04718929801159e-05
-3.87085853560169e-05
6.57152595203919e-07
-2.75223415542353e-05
-9.39605231852641e-06
-2.31403854595407e-05
-3.03910670575354e-05
-1.26312895438722e-05
1.51770858131328e-06
-3.28514218673243e-05
-2.32785416163833e-05
-3.44293934085076e-05
-4.7811899912243e-05
-2.17952263810327e-05
-2.54149721828305e-05
-5.34545337586007e-05
-2.92711182046703e-05
-5.36018669634402e-05
-4.43254133537187e-05
-2.7931737410494e-05
-1.4439465027275e-05
-1.03307302003954e-05
-4.65146180286084e-06
-4.11980405029934e-05
-2.20101547744579e-05
-2.55581035003469e-05
-1.73654298144883e-05
-4.55695111750996e-05
-6.57571814253908e-05
-2.58155894540643e-05
-1.10882005109706e-05
-1.02782731169421e-05
-5.70911942498107e-05
-5.48794085475954e-05
-4.70706208593724e-05
-4.21918363106008e-05
-2.94517540493765e-05
-2.67091738508795e-05
-2.03171427966719e-05
-3.35073404002355e-08
-4.44957165140049e-05
-8.88878392100478e-06
-1.73817686145372e-05
-1.72892346986246e-05
6.99171317053281e-06
-4.41553903653573e-05
-4.32849943993756e-05
-4.88395312113079e-06
-5.89396651749472e-05
-1.21285001740268e-05
-5.06316329753503e-05
-3.74184493252216e-05
-5.2990741716204e-05
-1.62956579644246e-05
-2.88937136143327e-05
-3.0768923918243e-05
-3.64244748806007e-06
-4.69309116768685e-05
-1.82336375828971e-05
-3.06067956530266e-05
-1.59027750417827e-05
-5.42088789698225e-06
-3.1717426832841e-05
-1.5016429301199e-05
-1.6438087880757e-05
-1.79819606443958e-05
-1.22845803541568e-05
-2.24071675316706e-06
-1.41443744967802e-05
-5.61830890221084e-05
-2.33421004344617e-05
-2.72002199151135e-05
-9.81322282161975e-06
-5.23272548737843e-05
-4.61521248149966e-05
-6.01348750934691e-05
-3.24186944467665e-05
-8.81940279082389e-07
-2.11820992095081e-05
-3.25234144413897e-05
-7.99815339022164e-06
-1.14114469692234e-05
-2.24678981553079e-05
4.20155133319879e-07
-3.17145484494868e-05
-8.19389273633454e-06
-4.45100767384088e-05
-2.84466470983124e-05
-4.15174200462383e-05
-4.2832905743482e-05
-2.93168231058047e-05
-1.47390121084554e-05
-1.59973176946875e-05
-3.96648786563393e-05
-3.47693933484377e-05
-2.10649271446549e-05
-3.33182098958055e-05
-1.84783576756032e-05
-4.07736010768919e-05
-2.47743365442326e-05
-3.00850693218342e-05
-4.80843885650024e-05
-4.87460753186865e-06
-9.84118605895414e-06
-1.71624936383824e-05
-1.28368435648342e-05
-2.06353668248e-05
-4.86049476619286e-05
-4.33699389004246e-05
-4.63748397630687e-05
-4.80002769028461e-05
-4.62070020083777e-05
-3.95248231481681e-05
-3.70222543353504e-05
-5.47926522068062e-05
-5.5142890940099e-05
-2.3221071158813e-05
-1.94099274294507e-05
-2.46431897538185e-05
-2.16264322054754e-05
-2.49096947712895e-05
-5.97180376454376e-06
-3.34983357583001e-05
-3.19637874322233e-05
-3.60571292826134e-05
-9.27913749510361e-06
-1.00843619692901e-05
-4.83998200704916e-05
-2.37071430160795e-05
-4.77321699215734e-05
-2.74029635180546e-05
-3.02995478502692e-05
-4.84302560312683e-05
-2.92871882728012e-05
-3.17323070170613e-05
5.56151155097472e-06
-4.85822149503525e-05
-2.04657825282351e-05
-3.23599465935071e-05
-3.2435556306755e-05
-2.72084471635475e-05
6.47717932447333e-06
-2.45240292134231e-05
-2.76627960907717e-05
-5.65348882683021e-05
-3.8215391482467e-05
-4.21017417155858e-05
-2.51100880054532e-05
-2.44625752646489e-05
-3.60668305780073e-05
-3.10149953237815e-05
-2.38060779766405e-05
-1.39188632540323e-05
-9.50241105354253e-06
-2.40180636384825e-05
-2.27454596288967e-05
-1.33121674499325e-05
-2.26064202046843e-05
-2.17334409440299e-05
-1.68594161079059e-05
-4.92422552561956e-05
-7.29785926485714e-06
-1.32254876464494e-05
-3.83614811903588e-05
-3.54833508844663e-05
-4.43882109477812e-05
-4.02828577958488e-05
-4.64988491579675e-05
-3.14070290516295e-05
-2.88087505571769e-05
-1.27857837556989e-05
-2.47290415901304e-06
-3.06686536027653e-05
8.63135152644848e-06
-4.5855637058745e-05
-9.3179864300262e-07
-2.3449651369544e-06
-4.6406822148843e-05
-1.31898816887237e-05
-2.25418760831765e-05
-2.26274294386176e-05
-5.05503075821082e-05
-2.51646190886354e-06
-1.75198796972915e-05
5.45649621374189e-07
-2.61914051858137e-05
-2.83109580890564e-05
-2.69236081887734e-05
-3.25258357838801e-05
-6.11464034460331e-05
-4.84084206570265e-05
-3.8321282783806e-05
-4.15351141228945e-05
-2.15424882185861e-05
-2.74700918851581e-05
-2.87804883422196e-05
-4.6596146270865e-05
-1.36123237158245e-05
-1.69256308906718e-05
-1.9274422943241e-05
-3.30973575977299e-05
-2.99015054127736e-05
-3.65125007613705e-05
-3.68862797629376e-05
-1.88190781268641e-05
-2.72641932186002e-05
-4.8817095196312e-05
-3.7299874075313e-05
-2.77192521201722e-05
-2.09969450392715e-05
-4.39522476819127e-05
-2.20330296911193e-05
-4.79125250736085e-05
-4.06611747215485e-05
-2.02872899636064e-05
-1.53153603352094e-05
-3.82485347842668e-05
-1.97025164206477e-05
-3.07982758803646e-05
5.40653591074684e-06
-1.03139813715729e-05
-2.65922005218568e-05
-2.31452185802221e-05
-4.358508994482e-05
-3.75041282347196e-05
-2.062112328739e-05
-4.37611478284084e-05
-2.56723757427263e-05
-5.49194814037472e-05
-1.28306126449023e-05
-1.45592699281922e-05
-1.637065789143e-05
1.20630192128356e-06
-2.44506865953782e-05
-3.80140897096347e-05
-2.05866998552914e-05
-3.31025011810916e-05
8.15723438538643e-07
-2.55489708531514e-05
-8.83620502249348e-06
-4.93747794379202e-06
-2.72981678066868e-05
-1.58335626124422e-05
-2.34369698675285e-05
-4.71516533122887e-05
-4.61296305710836e-05
-1.29513884892808e-05
-1.77961327025981e-05
-3.91868483416285e-05
-4.3806803575164e-06
-2.09827136897966e-05
-3.46305037710282e-05
-1.84531592091405e-05
-4.99574823706255e-05
-3.51174744517183e-05
-2.96203677954154e-05
-1.33738048572796e-05
-4.36438378129441e-06
-4.51252040853528e-05
-2.8570985959612e-05
-4.93840819259052e-05
-2.15418549333377e-05
-2.32080056724809e-05
-2.68566948785333e-05
-3.86280760435651e-05
-4.72362865353157e-05
-1.97838259448899e-05
-4.75304566666224e-05
-4.62996106930078e-05
-4.0683750164866e-06
-2.28447623493954e-05
-2.31259583259176e-05
-5.05024616662675e-06
6.74163146524263e-06
-1.76745093022739e-05
-4.07687691411901e-05
-3.24381709798073e-05
-6.4291432928967e-06
-1.93208467021454e-05
-4.1826302424993e-05
-3.53625144270721e-05
-3.80265829338026e-05
-1.6383436404097e-05
-2.78475174393369e-05
-1.18696566309509e-05
-4.76706299200343e-05
-2.71671129829947e-05
1.66470570040774e-05
1.45379586106334e-05
-1.03362577799336e-05
-1.09365560562695e-05
-1.70135124268228e-05
-2.57558871564398e-06
-9.34664519954533e-06
-3.31516652923382e-05
-3.37476559577365e-05
-8.28987140465401e-06
-2.72278522006215e-05
-3.39961791292228e-05
-4.63026195546903e-05
-5.718135347177e-05
-1.7448235492823e-05
8.4590463175372e-06
-2.81596553454323e-05
-4.55474172076725e-05
-1.50096028834654e-05
-2.30763924266837e-05
-1.72099909512889e-05
-3.74038217418206e-05
-1.73033721590595e-05
-3.08139302616136e-05
-2.12567035751446e-05
-1.85097040649942e-05
-7.71146778194411e-06
-2.24844994343957e-05
-2.7771251154947e-05
-2.73831196001995e-05
-2.85061538807379e-05
-3.68357049410457e-05
-2.88304513932085e-05
-5.76850511272108e-06
-4.35123644444014e-05
-3.71242678549215e-05
-6.32231753161661e-06
-3.40602781337827e-05
-1.52380189963091e-05
-7.03003898964336e-06
-2.50189624585768e-05
-5.16127171409006e-05
-2.68304379728233e-05
-2.2517273434876e-05
-4.66198008390944e-05
-4.72672885578041e-05
-3.65302648854099e-05
-1.34230992763417e-05
-3.76740846822731e-05
-5.14107722043866e-05
-2.82584855372038e-05
-4.01094443383828e-05
-3.4588188895392e-05
1.02025960763681e-06
-6.98572543806618e-06
-2.7022205573306e-05
-3.11268321991167e-05
-1.91706527597463e-05
-2.74134183317249e-05
-1.37122065861832e-05
-2.81905729823084e-05
-2.19973549181065e-05
-4.32320723034765e-05
-3.6956908988588e-05
-4.51028391177667e-05
3.46575463501844e-06
-2.51584980898227e-05
-3.31084544115358e-05
-2.92802595361766e-05
-3.96874764585129e-05
-2.60125786973771e-05
-3.87502462651866e-06
-3.04979947083579e-05
-2.85069527172132e-05
-2.18892514886866e-05
-2.27177301777749e-05
-3.8014552114233e-05
-2.5173059322772e-06
-2.56104205428341e-05
-1.11883271907031e-05
-2.79724846249037e-05
-5.54157616953713e-05
-3.72670592270276e-05
-4.84208646534151e-05
-4.00825539753772e-05
-4.03263062319445e-05
-2.69506710060196e-05
-3.06129651765206e-05
6.67554005080192e-06
-3.05669805639943e-05
4.35856285461304e-07
-3.52709126425165e-05
-1.29552278747444e-05
-4.03017826253019e-05
-2.6966130902751e-05
-1.77323187466143e-05
-1.09173343867457e-05
-2.81503416268468e-05
-2.30880898052312e-05
-7.97563569430811e-06
-3.23391417219676e-05
-3.49455176892338e-05
-3.04489566182415e-05
-3.1693795170884e-05
-2.55390134843103e-05
-2.44221532757258e-05
-1.90545610885877e-05
-4.68457079930531e-05
-1.28876905744559e-05
-2.25359387496239e-06
-2.83965454388986e-05
-2.07296085019378e-05
-6.31112260320013e-06
-2.91725474904508e-05
-1.85687076968739e-05
-3.72932102452395e-05
-2.42917235660868e-05
-6.12710935623582e-05
-2.50851990813654e-05
-4.95187248054502e-05
-3.34563336275181e-05
-2.23878752823425e-05
-2.78141438169998e-05
1.62183378419444e-06
-2.41410968563194e-05
-5.50221689737566e-06
-7.6444466797236e-06
-1.29380166863689e-05
-1.87504260019523e-05
-1.22777392063015e-06
-4.64238972549636e-05
-1.8385018862361e-05
-1.34347563670357e-05
-4.01492043409489e-05
-3.20557082939339e-05
-4.56245098271856e-05
-5.09912807205338e-05
-2.90139004414714e-05
-2.42435773217228e-05
-3.11743938374071e-05
-9.75957781015048e-06
-2.80711511569033e-05
-3.51880247217692e-05
-1.33578426027302e-05
-4.23010983822972e-06
-1.2410241700501e-05
-4.45115293432646e-05
-7.65994213297896e-06
-2.3316299924982e-05
-2.80433598845843e-05
-4.25537866591766e-05
5.7237332470248e-06
-1.78991999082213e-05
-2.86011437080113e-05
-2.49152365887398e-05
-4.33291713676324e-05
-4.23915868719931e-05
-3.76427276120156e-06
-2.01723538381889e-05
-3.43468338804668e-05
-9.18450530813005e-06
-2.19941759981573e-05
-1.5747990750981e-05
-7.77237851511197e-06
-1.61292580193909e-05
1.04946597964829e-06
-8.20219183301404e-07
-3.6790403757728e-06
-1.09634262145865e-05
-1.29558480897383e-05
-1.22478737001959e-05
-1.71789028717401e-05
-2.36382755532955e-05
-2.8220236332929e-05
-3.13756717555236e-05
-4.54392008154077e-06
-3.64057965681018e-05
-1.97207682311898e-05
-1.54881698266346e-05
-3.72762918874123e-05
-2.6134620599575e-05
-2.74368805646292e-05
-1.96067535491473e-05
-4.93286697016514e-05
-6.44304337888501e-06
-3.70878601405113e-05
-7.72947429256041e-06
-1.87084781026402e-05
-5.9902322300842e-06
-1.77177885448363e-05
-1.96743108474788e-05
-2.53893816178657e-05
-4.1536278532973e-05
-3.10485744839421e-05
-4.5730342005193e-05
-1.52261825294745e-05
-1.9948763338425e-05
-3.62833578433686e-05
-4.50624815957693e-05
-2.27483250986685e-05
-1.50910446620049e-05
-2.4236031803195e-05
-3.24913829582652e-05
-3.38866467794615e-05
-1.11191143108077e-05
-7.95545590480576e-06
-3.86820116495041e-05
-4.03784068525743e-05
-3.32610737921604e-05
-3.92852887800416e-05
-1.81106121708925e-05
-2.78868063936126e-05
-2.05082045733988e-05
-2.93867981693971e-05
-3.37127859122062e-05
-2.93534372322142e-05
-2.68497799029878e-05
-4.91470660109201e-05
-2.70612345489759e-05
-3.87975680804714e-05
-3.08743470585131e-05
-9.54789981109468e-06
-3.23823841629019e-05
-2.17959895307681e-05
-1.69752226067558e-05
1.09862356821917e-05
-4.20310817229427e-05
-1.14257173947399e-05
-4.90143887450822e-05
-2.31767629617312e-05
-2.1743873712912e-05
-9.63762228594689e-06
-3.3825298660968e-05
-5.12502465728847e-05
-2.75383436792788e-05
-1.56425605795979e-05
-1.35893457247561e-05
-7.46299812114113e-06
-1.76352808862083e-05
-2.29599449862547e-05
-2.43984673052061e-05
-3.03319146450139e-05
-6.28315284619964e-06
-2.07947110171387e-05
-2.02457122835795e-05
1.4682743545278e-05
-1.41396040962232e-05
-2.95793055153289e-05
-5.14597273218387e-05
-1.5292697454835e-05
-2.4806365939313e-05
-2.14294513369933e-05
-2.97300207934535e-05
-3.56219928237785e-05
-2.38869360992142e-05
-3.24153767861552e-05
-1.77048504408963e-05
-4.60980979565844e-06
-2.46667786042797e-05
-3.64990598751306e-05
-5.80510836835063e-06
-1.53483700091717e-06
-1.3628893763001e-05
-3.41759590677838e-05
-3.01068611831801e-05
-1.47605059051798e-05
-2.52206246267705e-05
-1.29566330067761e-05
-5.43648222055082e-05
-2.65318585328456e-05
-1.70717557362828e-05
-2.58866237613111e-05
-3.84025682154078e-05
-4.82371162966191e-05
-1.83571121465797e-05
-3.65243884480776e-05
-1.11829041389373e-05
-4.24248426129289e-05
-2.53017715180281e-05
-2.46031823266439e-05
-2.06375866580987e-05
-3.53818712730619e-05
-2.5636543308547e-05
-1.90461188123103e-06
-2.67425844753449e-05
-2.16088884256514e-05
-9.26741603163936e-06
-1.44167642038385e-05
-4.16534292404929e-05
-3.70190692485888e-05
-2.17096947222636e-05
-3.30042224900695e-05
-2.78472480578736e-05
-5.56011027334788e-05
-9.27501075918192e-06
-1.63878567738028e-05
-1.70938740864894e-05
-3.0732324430857e-05
-5.13027689126031e-05
-1.36680070068339e-05
-2.94018306980893e-05
-2.66210999108889e-05
-1.95656864669661e-05
-2.72658920414017e-05
-4.36891097434042e-05
-1.79493443432726e-05
-1.83375917134389e-05
-3.18267532173834e-05
-3.09556993075978e-05
-1.74012128311025e-05
-4.21888980626479e-05
-1.99328160182568e-05
-3.20238013176464e-05
-2.33556723791119e-05
-1.16721268214973e-05
-3.49797898036524e-05
-2.80399928084836e-05
-1.16506783668664e-05
-1.81674983280767e-05
-1.51471759078636e-05
-1.8432072105705e-05
-1.57597485477159e-05
-2.11877798529441e-05
5.64557492153181e-06
-1.36118155397342e-05
-9.10481628954321e-06
-1.78186149841564e-05
-1.18641402961694e-05
-2.68617803712202e-05
-2.23016370188197e-05
-1.40285448258864e-05
-2.67544102712156e-05
-1.66024525070406e-05
-2.42019487619418e-05
6.07280087972972e-06
-1.36993290630215e-05
-9.03217295655523e-06
-2.37982003542392e-05
-2.61787587165445e-05
-2.32425550300598e-05
-1.80032355461856e-05
1.5716829434271e-05
-3.17213545607366e-05
-9.64471592121371e-06
-1.44218799975747e-05
-2.54919445415123e-05
-1.04765920637417e-06
-1.37760154740316e-05
-2.46966529435091e-05
-1.35570920731504e-05
-1.56216078967096e-05
-5.98803470522865e-05
-3.48540122055847e-06
-2.14479320877724e-05
-2.24482071286165e-05
-4.54922171411631e-05
-2.43223076763546e-05
-2.18259160344137e-05
-1.94579515923772e-05
-1.5202209557256e-05
-3.27632757146956e-05
-6.41060631524871e-06
-3.96124156268672e-05
-5.21028428672355e-05
-4.32621129770028e-05
-5.883394488452e-05
-4.49459824741634e-05
-3.80791124241677e-05
-2.40799932195192e-05
-2.30120525594417e-05
-1.5607460326114e-05
-4.23106889580796e-05
-2.8589669284557e-05
-2.63304666390171e-05
-1.99980735502295e-05
-2.92114017530329e-05
-2.61840758497521e-05
-2.11484077740339e-05
-2.10895491646701e-05
-4.17549326613643e-05
-2.59816925828518e-05
-1.11498750841219e-05
-1.18428223038812e-05
-2.57535540876328e-05
-1.79698180618345e-05
-3.00229008460706e-05
-1.66532799795669e-05
-2.36385549721331e-05
-1.43656752819455e-05
-2.13102096750263e-06
-3.33887439717515e-05
-3.1564534400392e-05
-3.91284896003725e-05
-1.07898083019172e-05
-1.46835333092489e-05
-2.45725963618697e-05
-1.45384284719346e-05
-5.88020369985756e-06
-1.68197542016274e-05
-7.26064423539205e-06
-7.64341731905747e-06
9.72006750210047e-06
-6.93119940829266e-06
-2.59003622325191e-06
-2.5520419354728e-05
-2.25903761410911e-05
-2.23272598547864e-05
-5.75696322774981e-05
-9.20069678911002e-06
-3.2691326937489e-05
-2.8160016478069e-05
-1.43437286535584e-05
-2.70883108117609e-05
-2.22912648829349e-05
-3.31977305312497e-05
-1.52305888114403e-05
-2.77163616413316e-05
-1.45476681745531e-05
-1.24509353950491e-05
-2.36274186130122e-05
-5.22639882264971e-05
-1.78936227963014e-05
-2.67750628259352e-05
-3.67344510613142e-05
-1.77362796023735e-05
-2.82221773876492e-05
-3.24823798572244e-05
-4.05558187345413e-05
-6.96169460435366e-06
-2.56305153888958e-05
-8.00556625137659e-06
-1.9151687725716e-05
-4.80473059799684e-06
-3.11292626206689e-05
-1.99425377737512e-05
-2.69564153107285e-05
-1.7133108721587e-06
-2.25861748543808e-05
-1.54450949932428e-05
-1.76123270270588e-05
-5.38504876547677e-05
-3.02060727192019e-05
-4.13355108822268e-05
1.29116114394033e-05
-1.64189376152743e-05
-3.18709165467243e-05
-3.71672395568945e-05
-6.29725614813126e-06
-4.10447902527761e-05
-3.70633142234105e-05
-2.37433382033853e-05
-2.64249084248188e-05
-3.20528775604546e-05
-2.92939543323746e-05
-2.30280486387951e-05
1.2504692937349e-05
-3.27365396137799e-05
-3.82631540674907e-05
-1.20869612688501e-05
-2.82662300393196e-05
-2.11645796212219e-05
-3.79455970951805e-05
-3.12092144749593e-05
-8.98512932201347e-06
-4.71105474960138e-06
-2.28646554704557e-05
-2.82906466676684e-05
-2.40470174085513e-05
-1.56356025513702e-05
-3.81363350095644e-05
8.12759568763651e-06
-1.01603936885574e-05
-1.63050957256132e-05
-4.02830720023523e-05
-2.02699107297199e-05
-1.95298283392286e-05
-5.02993071596477e-05
-1.86117828854313e-05
-7.73893182358823e-06
-4.05627173042113e-05
-2.8131788388815e-05
-3.80002710618088e-05
-2.17865601902369e-05
-1.33357530395495e-05
-2.9868259451718e-05
-2.4630782651466e-05
-5.37644757362034e-06
-1.68911533066188e-05
-5.30858121150632e-05
-3.98266392672055e-06
-1.2673858112168e-05
-1.70190492942841e-05
-1.84685563524607e-05
9.38422184847762e-06
-1.94299785534787e-05
-4.91742686696035e-06
-6.83219832184442e-07
-6.21597120572592e-05
-1.72724258029563e-05
-1.39555699425686e-05
-3.90912511184065e-05
-2.67456728873669e-05
-3.19016004462712e-05
-1.58427382305285e-05
-2.79856147858829e-05
7.86794647021525e-06
-1.85722511481476e-05
-2.14482222841791e-05
-6.88278787111546e-06
7.35812403373955e-06
-4.26946503998219e-06
6.73735577706214e-06
-2.26108961108695e-05
-7.49952899421109e-06
-2.80621987965706e-05
-2.78947347662421e-05
-4.20919773966615e-05
-4.59320798105495e-05
-3.19614052363719e-05
-2.58248697300621e-05
-3.49805758121396e-05
-3.53561433475616e-05
-3.50030844003233e-05
-2.11873360102886e-05
-3.06139384349327e-05
3.96287181461506e-06
-3.41448938945026e-05
-3.07769797514731e-05
-2.66308761465491e-05
-4.12192892543533e-05
-2.73798307587011e-05
-2.30159042580706e-05
-2.91626884889747e-05
-2.13646590248539e-05
-1.8111110098053e-05
-1.632078250748e-05
5.76127512476362e-06
-1.70046734879437e-05
-1.63340233564607e-05
-2.11254644870057e-05
-4.67818088475027e-05
-1.29667838229926e-05
-4.35289330522312e-05
-3.7627790050435e-05
9.42578112042227e-06
-6.47364955577229e-07
-3.96935888964329e-05
-2.38109324863778e-05
-1.53934238755653e-05
-3.15789492135351e-05
-2.84076908975274e-05
-5.21522325377058e-06
-4.40184362934382e-05
-1.74107473315493e-05
-4.59547156250802e-05
-1.51463686142442e-05
-3.36516226472458e-05
-5.08169122898556e-05
-2.81411107791706e-05
-4.62775456673533e-05
-4.06898162983432e-05
-5.33736645776667e-05
-2.13281369061224e-05
-3.23988247814179e-05
-1.65686489753057e-05
-1.58220046039477e-05
9.23398736512676e-06
2.8993789085585e-07
-1.09006288441282e-05
-1.68831755200763e-05
-2.48091019182564e-05
9.03155988511321e-07
-2.92910382424592e-05
-5.4111799721734e-05
-5.97310672498187e-05
-8.55543592079373e-06
-3.05903130394064e-05
-4.30759666821854e-05
-2.43972714211882e-05
-7.37054153549633e-06
-1.8803203290955e-05
-1.29414677581338e-05
-1.12728074396378e-05
-3.73700424176819e-05
-1.98125304079398e-05
-1.30379418651316e-05
9.41945255486469e-07
2.33216647806194e-06
-1.98887882598822e-05
-2.69771172019478e-05
-1.62714396778349e-05
-1.80548238617874e-05
-3.91124741393173e-05
-4.19264746727606e-05
-2.73449121235685e-05
-4.11885165341162e-05
-5.72109479127034e-05
-1.65096661598765e-05
-3.27416052829084e-05
-2.31324641479275e-05
-7.32502978690067e-06
-1.86088384176944e-05
-2.33233931326612e-05
-1.75659969541601e-05
-1.54467109437743e-05
-1.82757815828555e-05
-2.38489166179984e-05
-2.70935499464768e-05
-2.04803256195643e-05
-1.34085065365757e-05
-2.63576627940754e-05
-3.02681010086156e-05
-3.45928604314175e-05
-6.16087356082369e-06
-4.71728910299369e-05
-2.64075244378146e-05
-3.6198474477375e-05
-3.65776222695676e-05
-3.17543624158266e-05
-1.75450182482226e-05
4.18906822576168e-06
-1.55459442369079e-05
-3.45737911057245e-05
-1.5698955304376e-05
-6.30748102165115e-06
-2.17579464570998e-05
-3.71498601782754e-05
-2.9271636530705e-05
-3.24693806461623e-05
-3.72519291843856e-05
-3.87803095356381e-05
-4.53121018966762e-05
-1.06489060225139e-05
-3.9376619436063e-05
-2.57185480253005e-05
-2.82814418612455e-05
-2.89210045926328e-05
-2.08439082071048e-05
-2.97696429186213e-05
-1.05360344684224e-05
1.18078752823917e-05
-2.23262293775397e-05
-2.78406437811362e-05
2.41688914649243e-06
1.23199910994648e-06
-1.72569600537976e-05
-9.53819484765496e-06
-2.00138321637448e-05
-3.52740535350631e-05
-1.23011100650196e-05
-2.83024749696331e-05
-4.30822209542345e-05
-4.42258661353265e-05
-3.26745681859319e-05
-3.00048678691409e-05
-2.02073826790141e-05
-1.65278473460855e-05
6.49423366540344e-06
-1.03212672443054e-05
-3.30465767353721e-05
-1.57834650046718e-05
-2.94222139131232e-06
-3.08208780624845e-05
-1.27046680370496e-05
-2.62624537274152e-05
-9.59460027071483e-06
-5.25662831937436e-05
-1.11737725925679e-05
-3.80151481122102e-05
-1.01609136624628e-05
-3.5162853151415e-05
-3.71831375360673e-05
-3.87731835701748e-05
-3.1265829029831e-05
-3.05052297645354e-05
-4.16996587639435e-05
-4.09500504905028e-05
-1.93422489877476e-05
-3.92641154023928e-05
-2.28290189075718e-05
-4.25427843782628e-05
-3.1711104896541e-05
-5.2486573784636e-05
7.53051326165854e-06
-1.36616200691287e-05
-2.90892232181517e-05
-1.62347710221154e-05
-1.91938827497529e-05
-1.02245059928228e-05
-1.86242993742303e-05
-3.41210793985951e-05
-3.19543916316172e-05
-4.78973975418466e-05
2.37799565177088e-06
-4.54917749805468e-05
-3.79196138795298e-05
-4.01005070937027e-06
-1.34250834934929e-05
-2.28112313790533e-05
-2.60426278518058e-05
-2.43980193381787e-05
-1.7397926665125e-05
-1.4676163582813e-05
-3.17887438273009e-05
-2.36850917402367e-05
-2.3039951780294e-05
-2.90722141800071e-05
-3.07287970338034e-05
-1.88921732481478e-05
-2.55249803109908e-05
-1.99380244711931e-05
-4.17969871745268e-05
-3.57322112158645e-05
-2.87423466502709e-05
-2.3653689883323e-05
-4.53246011187104e-05
-3.18103091732283e-05
-1.80075026077608e-05
2.31445794769402e-06
-1.86138700939689e-05
-3.14979229245647e-05
8.14248882792152e-07
-2.74019317035957e-05
-3.00125436438883e-05
-8.75647036919107e-06
-1.15086988967265e-05
-9.2946517539209e-07
-2.49356942579451e-05
-2.90272940931508e-05
-3.16953822596629e-05
-2.07029305719556e-05
-1.69832351411388e-05
-3.56743506861439e-05
-3.0344637896917e-05
-3.61085488483119e-05
-2.61463181813381e-05
-2.56004956870571e-05
-3.71067323877144e-05
-3.51480815311822e-05
3.81321472580818e-06
-4.46651223644287e-05
-1.5266086277738e-05
-1.37754189961386e-05
-6.45118454842528e-06
-1.76702216060721e-05
-3.37554125244705e-05
2.53181432297739e-06
-2.1848831864537e-05
-8.13107712466194e-06
-3.24393053439069e-05
-2.8098384613665e-05
-2.46351196149307e-05
-1.37545922182646e-05
-4.19057999825565e-05
-3.38670082904492e-05
-1.78366709147416e-05
-2.64166358482392e-05
-2.41278970527587e-05
-1.36860655407304e-05
-1.66732086924748e-05
-3.84672487546172e-05
-6.97537974493895e-06
-1.90712652187867e-05
-5.46925092223118e-05
-2.63249183625887e-05
6.4346688576557e-07
-2.92657909617887e-05
-4.0984070069252e-05
-2.51317039633679e-05
-2.78117772280672e-05
-1.02212573883505e-05
-2.00023806480971e-05
-1.11335451278266e-05
-4.82300836161485e-05
-1.47000398787161e-05
-6.20777090043213e-06
-3.62816953980145e-05
-5.50805611924482e-06
-2.58146618932228e-05
-1.16562651937027e-05
-2.76105696402728e-05
-2.52064888412617e-05
-1.84691482993197e-05
-2.93740510044681e-05
-1.00161889378435e-05
-1.4438406423886e-05
-4.56543732594419e-06
-1.88855302151872e-05
-2.9336612339187e-05
-2.45225593013999e-05
-2.18943226772113e-05
-1.67371473372793e-05
-6.42440735678367e-05
-4.33031467642909e-05
-2.34661260075184e-05
-1.96330949267472e-05
-3.48828696650537e-05
-3.03032834231411e-05
-3.01570092061532e-05
-1.07689574431355e-05
-2.90820324838676e-05
-3.03358875285542e-05
-2.9486779458046e-05
-3.66304730055563e-05
-7.63923909141203e-06
-2.86371368553028e-05
4.95386790639607e-06
-2.1494479975602e-05
-3.56449839587087e-05
-4.54851829316001e-05
-3.07898221737903e-05
-3.27977719619394e-05
-1.50274860191322e-05
-2.62668491478239e-05
1.50019164220752e-06
-1.44720797873658e-05
-2.42065712814907e-05
-2.64971953193815e-05
-1.36591592115185e-05
-3.73064394519248e-05
-4.11195184109601e-05
-2.05935325161074e-05
-1.17126813297162e-05
-4.21770009896052e-05
-3.52556777138216e-05
-3.51909656548923e-05
-8.18449246948956e-06
-3.03882342233301e-05
-1.94951591263034e-05
-2.66142684617819e-05
-3.33163083741581e-05
-9.19899358243374e-06
-2.75287050111157e-05
-2.46418730257716e-05
-4.92088329082114e-06
2.59425754892627e-07
-2.93635825208933e-05
-1.80406787877068e-05
-1.06863939286955e-05
-4.74047599550452e-06
-4.48805081701877e-05
-7.72706672369365e-06
-3.01908233497104e-05
-6.23495685243639e-05
-1.69207593694437e-05
-1.04775310242061e-05
-1.81724865055735e-05
-4.30067867858136e-06
-1.80430636609162e-05
-2.58368902775414e-05
-1.88484235149679e-05
-3.18708386460781e-05
-2.06739719417832e-05
-2.08435960733007e-05
-3.04945021015001e-05
-1.26555401073576e-05
-4.55681831444906e-05
-3.83635976677222e-05
-3.16678962766701e-05
-4.27730496109403e-05
-4.68553326184528e-05
-2.8058137250882e-05
-9.73853702558689e-06
-1.83294355184597e-05
-5.79215194849013e-05
-3.77499504541655e-05
-4.94122294171523e-05
-3.11862540660731e-05
-2.06263482708385e-05
6.88043957437007e-06
-2.37692404680433e-05
-2.69644337642387e-05
-1.22486714433597e-05
-2.43830685234475e-05
-3.3139904206179e-06
-4.43268482786788e-06
-3.77739098721875e-05
-2.72780809285335e-05
1.15109629415469e-06
-2.50539239075888e-05
-2.08477348200269e-05
-2.88117029086375e-05
-4.21967423161565e-05
-1.60652586367434e-05
1.25154582924888e-05
-4.27698031407268e-05
-7.04684250510837e-05
-6.0239174738851e-05
-5.56071438582147e-05
-1.75604825647406e-05
-1.7676394742256e-05
-7.52432551452899e-06
-2.82105047085925e-05
-2.04434590967148e-05
-2.44996957451261e-05
-2.63575389439838e-05
-1.55685991767006e-05
-4.23066841075984e-05
-6.53048030527718e-06
-4.08185838693555e-05
-3.82646007998586e-05
-3.32326766415981e-05
-3.18234550206147e-05
-4.65215060196706e-05
-2.64248098189856e-05
-1.86371801938847e-05
-4.32200148643595e-05
-2.49119325626126e-05
-2.75775837614672e-05
-3.7241822444584e-05
-3.38822260541281e-06
-2.92230827515567e-05
-6.64934332494894e-05
-1.84983320340895e-05
-2.75644651350207e-05
-8.92118375192894e-06
-1.28551808838927e-05
-3.03322400627226e-05
-2.65807611482593e-05
-2.04360449184947e-05
-3.46867874285284e-06
-2.5185985260602e-05
-1.49606863926981e-05
-3.73799232049401e-05
-3.40226597130783e-05
-3.21093897212437e-05
-3.72964311032334e-05
-1.86865492317014e-05
-3.24947564524711e-05
7.85254983074158e-06
-3.27885335863828e-05
-1.39489422351118e-05
-5.63578507108293e-05
-1.82456303628695e-05
-2.37049157302326e-05
-2.72743904247693e-06
-2.15547238732591e-05
-3.39235070854799e-05
-1.601116923768e-05
-1.12420803332154e-05
-1.65940538319057e-05
-3.77120772485739e-05
-3.40557954560317e-05
-1.75628802037444e-05
-2.75326047619069e-05
-3.87609560133063e-05
7.21186978847898e-06
-1.87488881334412e-05
-2.95691642733894e-05
-5.86249699411497e-06
5.74222879731623e-06
-3.18759916095106e-05
-5.17257946539641e-06
-8.79492275906394e-06
-1.1223330349461e-05
-9.96563085091044e-06
-2.16396805353392e-05
-2.82540067496633e-05
-2.412105490366e-05
-3.729860433661e-05
-9.23052765722601e-06
-2.75403597476171e-05
-4.21153487889757e-05
-4.47310832117224e-05
-3.1576602465607e-05
-6.78035735572549e-06
-2.67731690013848e-05
2.87729671493925e-06
-2.32022186493874e-05
1.17588032229778e-06
-2.00996952862892e-05
-8.57515485116977e-06
-9.92071837694817e-06
-1.97382535275831e-05
4.45087474335747e-06
-4.11986633141368e-06
-2.46249492057339e-05
-2.30641818052897e-05
-3.09777110812116e-06
-3.69355483309453e-05
-3.90437620677115e-05
-3.00685833834934e-05
2.47003371389102e-06
-4.76160208755552e-05
-1.38196134812919e-05
-1.51919136961964e-05
-1.61206585060824e-05
-1.2761079393847e-05
-9.3665675538383e-07
-1.23461829797118e-06
3.79230112074747e-05
-2.62622649445689e-05
-1.55264881479607e-05
-3.11897709270209e-05
-2.3443289021907e-05
-2.66159111436078e-05
-1.43850113345612e-05
-2.80516989704511e-05
-2.63705724401244e-05
-3.16956323339255e-05
-4.96146370980268e-06
-2.15873960406584e-05
-4.97047148579565e-05
-2.5718833610283e-05
-2.06764517768482e-05
-3.33212679397642e-05
-1.92458562014369e-05
-3.8648319673389e-05
-3.20567561425867e-05
-1.93043175215894e-05
-9.39660115068821e-06
-3.17167758701451e-05
-2.60773222896498e-05
-2.30509349851677e-05
-6.1499522430818e-06
-3.83477668177578e-05
-5.85802390740078e-05
-4.36669737489959e-05
-5.2694880358383e-05
-4.04468411390888e-05
-3.08575317362571e-05
-4.43512415762492e-05
-2.49770722507556e-05
-1.46054838614318e-05
-3.06506028947478e-05
-2.43985950527453e-05
-2.4826360373445e-05
-3.17362879617475e-05
-1.59183422333192e-06
-1.49223406427854e-05
-2.86668388445348e-05
-9.06485803274692e-06
-1.67610142587345e-05
3.15080532313244e-06
-2.37603584329838e-05
-3.08015853666374e-05
-3.06218554271345e-05
-2.24391587065359e-05
-4.90430286669429e-05
-2.90479739474355e-05
-2.04507314510979e-05
-2.45355877649838e-05
4.4018166296714e-06
-5.45939980514528e-05
-1.0335721783713e-05
-7.0489291345081e-06
-2.25393808167396e-05
4.85430401369891e-06
-3.80220088985948e-05
-1.0115928538493e-05
-3.24746289388163e-05
-3.01758539063143e-05
-2.45703633276925e-05
-2.62382207639106e-05
1.65712484595078e-05
-3.34942509182671e-05
-3.72572056750637e-05
-5.02218982484798e-05
-1.73177751018758e-05
-1.97013384021371e-05
-1.51374648520404e-05
-1.05677822577397e-05
-2.5402976115564e-05
-1.60605699697338e-05
-3.71423132797546e-05
-2.67761709107459e-05
-2.07019154786521e-05
-4.24579646285847e-06
-1.32113654038774e-05
-3.32096654010564e-05
5.15175169296934e-06
-2.56275156237301e-05
-3.61730320207457e-05
-3.02406846338505e-05
-5.30841594631838e-05
-4.78733714943895e-05
-4.2689036992224e-05
-2.2180879322553e-05
-4.97898233557851e-05
-4.45433362999046e-05
-3.0172383514013e-05
-3.87428500253291e-05
-3.33673679199186e-05
-4.41685413034203e-05
-2.66271560621357e-05
-9.57372023920121e-07
-2.31529535502607e-05
2.67189394648722e-06
-2.24485327022977e-05
-2.60946235930283e-05
-1.9247652174642e-05
-5.20138607107056e-05
-1.68187111050871e-05
-1.81890958389688e-05
-2.49558781830023e-05
-2.772871701719e-05
-1.47298019343286e-05
-4.96661913782689e-05
-3.52554734061863e-05
-4.65232519830894e-05
-5.01318853521717e-06
-1.4410516965611e-05
-2.37024438452546e-06
-5.7639194369725e-06
-1.80306113100069e-05
-2.60757098622277e-05
-2.53292601737884e-05
-4.58436776451514e-05
-5.6601265452988e-05
-2.22996698385668e-05
-2.85771424843389e-05
-3.31369348858215e-05
-1.63304903602382e-05
-2.04087147659569e-05
-1.1202258227597e-05
-8.45489351292774e-06
-2.61414075296909e-05
-2.73287369854438e-05
-1.83919193424375e-05
-2.46527184659667e-05
-1.95072119358212e-05
-2.28910957785052e-05
-1.80327168732752e-05
-1.80213152080911e-05
-3.26663707361585e-05
-2.64919739352521e-05
4.30999155796762e-06
-4.27264613228e-05
-2.30661121936686e-05
-2.40542968512193e-05
-4.07697242815866e-05
-1.39749223713213e-05
-1.4933053151125e-05
-1.04663517210383e-05
-8.99669074655931e-06
-7.27327872031387e-06
-7.21935607387973e-06
-2.27921857376273e-05
5.75606181177959e-06
-3.6774428361838e-06
-5.96708165138839e-06
-5.087818776934e-06
-4.32379972624551e-05
-2.21401731440055e-05
-4.15509191578548e-05
-3.08639521667202e-05
-2.33992245707126e-05
-3.09456711589591e-05
-3.0192285504355e-05
-3.23113198698407e-05
-4.50384366907366e-05
-1.85467030078441e-05
-2.90528461623525e-05
-3.82537533549834e-05
-2.85590964896926e-05
3.08459113204266e-07
-3.83067626748022e-05
-3.38538397830848e-05
-3.58025364306521e-05
-1.12015566629522e-05
-1.77582450799669e-05
-3.34446333227057e-05
-3.68109707273593e-05
-1.91020036669847e-05
-2.47668274721798e-05
-2.57167120186134e-05
-4.40642980437663e-05
-7.1916574161654e-06
-4.22709471852957e-05
-5.02507730113023e-05
-3.13385599218493e-05
-1.42418697516186e-05
-2.01398820150211e-05
-5.2683524731457e-06
3.80787062328854e-07
-3.63817500912304e-05
-2.61107959362761e-05
-4.04043034207975e-05
-2.32244161841162e-06
2.17421804291053e-05
-1.92493490477455e-06
-2.97715437805647e-05
-3.52375931294557e-05
-3.45560614573189e-05
-9.07843729024682e-06
-4.25860745335926e-05
-4.12362894604627e-05
-3.78813498755261e-05
-2.54232842397851e-05
-1.83691232067233e-05
-2.57756244482566e-05
-9.4879615125084e-06
-3.79078886232193e-05
-1.77385772704808e-05
-1.03265052569638e-05
-3.86142893504795e-05
-3.96328331976449e-05
-3.24166437773229e-05
2.48177167259217e-06
-9.41253285092222e-06
-9.52012944815807e-06
-2.3088942824033e-05
-4.02750614552525e-05
-2.83925390658415e-05
-5.21279608453486e-05
-2.51009936330546e-06
-1.81485872637501e-05
9.65864699683958e-07
-2.33135547805865e-05
-2.2056303298657e-05
-1.70105663694675e-05
-2.48604097085891e-05
-2.34242778202246e-05
-2.19517278077294e-05
-4.60731100670524e-05
-1.60788473720839e-05
-7.21529657594455e-06
-2.4913267023613e-05
-2.406604421988e-05
-1.50436089785356e-05
-3.47328219202634e-06
-4.67055355604807e-05
-1.75492297449977e-05
-4.52228821268982e-05
-3.11604546539841e-05
-1.73597710352916e-05
-2.37401649682272e-05
-3.44899148427251e-05
-4.23070111387196e-05
-3.00640641855389e-05
-4.47941359613175e-05
-2.90288638025956e-05
-1.82674577506799e-05
-3.66301032485669e-05
-2.21613507398893e-05
-9.86781110198816e-06
-1.17920261622939e-05
-1.22973276179942e-05
-3.90060182253371e-05
-1.81716436200777e-05
-2.3446766288583e-05
-2.56249910963883e-05
5.37254025425371e-06
-3.25929577422031e-05
-1.00473269615673e-05
8.30689960378958e-07
-3.35417221796006e-05
-2.04448524691017e-05
-5.59226861616851e-05
-3.68778490924178e-05
-2.51870454363597e-05
-1.10569479968062e-05
-5.11506549646583e-05
-4.32338107638756e-05
-1.75358342746085e-05
6.73634050957712e-06
-1.52449183482015e-05
-2.25712135373984e-05
-4.44003487335153e-05
-1.29492858245533e-05
-1.8515958439302e-05
4.48452008606114e-06
-4.34143037818917e-05
3.23579214651253e-06
-1.80057379321897e-05
-3.91314977927165e-05
-3.78989775372745e-05
-2.43724791892811e-05
-4.75127355045652e-05
-1.82022162507017e-05
-3.36972397425351e-05
-5.07530522633308e-05
-1.32023951621167e-05
-1.40271930000302e-05
-3.54415550720681e-05
-6.49966735957178e-06
-3.32313656745356e-05
-3.07491085254253e-05
-2.60764689562999e-05
-2.35717305193158e-05
-3.59248040047184e-06
-1.03027641624532e-05
-8.38142477536841e-06
-1.56482050897448e-05
-1.72317792465041e-05
-8.90934879835803e-06
-5.70845812534195e-05
-4.57421736888638e-06
-3.42434398675921e-05
7.96474156769791e-06
-9.92680851882528e-06
-6.76380955191701e-06
-2.76615242892759e-05
-3.0820036122742e-05
-4.52693586289204e-05
-4.03191749029983e-05
4.6408583080834e-06
-2.73172332652599e-05
-4.82389174392818e-05
-2.2246485861453e-05
-4.89367187295077e-07
-1.90641460928442e-05
-1.66875162069356e-05
-2.54053969452389e-05
-1.43910333702101e-05
-2.92948096737639e-05
-2.27191525573432e-05
-2.56384836831911e-05
-2.09132934139508e-06
-4.14322583934408e-05
-1.97723335782948e-05
-3.03858453993628e-05
-2.66358479163668e-05
-1.31178030916545e-05
-5.1696785782319e-05
-5.75058309279051e-06
-2.08035797875875e-06
-1.05124940629771e-05
-1.42947354748575e-05
-2.94449845014585e-05
3.518154423331e-06
-5.99509110142559e-06
-2.32753147784674e-07
-1.93357140617321e-06
-1.56332013342353e-05
-3.50736571742643e-05
-1.7247744074256e-05
-3.68492052091413e-05
-1.28506986476179e-05
-5.43625971253232e-05
-5.29511389131245e-05
-4.37964109183812e-05
-3.86377480226847e-05
-2.36806060640426e-05
-4.72119734373856e-05
-3.30484786109254e-05
-1.95707794662739e-05
-1.03604247991085e-05
8.62509822859818e-06
-1.27104066570607e-05
-4.43857460956307e-05
-9.02717444062826e-06
-3.62126202780297e-05
-3.70073174575332e-05
-1.34088967323419e-05
9.94422223719352e-06
-8.57565312071273e-06
-2.82297868254155e-05
-6.94979492871853e-06
-1.90172517225965e-05
-3.33934511872211e-05
-5.59906674961047e-05
-1.87809291953771e-05
-4.56818427019978e-05
-2.84922562252332e-05
-3.15713155962464e-05
-2.96044932807671e-05
-1.91559480341053e-05
-5.78586328987254e-06
-1.99253343920173e-05
9.87580991518006e-06
-7.46211803235076e-08
-6.20193741539747e-06
-1.35197162262915e-05
-3.0922869202345e-05
-7.47728975531968e-06
-1.43787131632629e-05
-1.74973252733347e-05
-1.85139059675476e-06
-2.48115819636674e-05
-2.49457802982406e-05
-2.08779864798774e-05
-2.35844834251269e-05
-2.20523744139644e-05
-5.11805556787506e-05
-1.97347929138658e-05
-2.82836292603438e-05
-5.25631046183266e-05
-2.51974700440164e-05
-3.73457796590984e-05
-3.15299555017862e-05
-4.3519826871738e-05
-2.07070903703115e-05
-4.57788347321578e-05
-2.30696025913569e-05
-3.44521862872392e-05
-3.03094279519675e-05
-5.14200676385797e-05
-3.72089688994093e-05
7.12987919286175e-09
-1.45329665905924e-05
-2.703881927675e-05
-8.10945211118488e-06
-2.18798914080316e-05
-2.18245713876522e-05
-1.6433805797039e-05
6.33030386621609e-06
-1.48092738154737e-05
6.75787544856513e-06
-2.93982553426464e-05
-3.83881956570871e-05
-4.75355172564024e-05
-2.24342491754248e-05
-2.67614503165457e-05
-2.68697252601556e-05
-1.86031841206725e-05
-1.35839289508534e-05
-3.05068896341167e-05
-3.3526347604044e-05
-3.62449531190529e-05
-3.11002931419656e-05
-8.64484739823288e-06
-2.30932892238203e-05
-2.94851503190797e-05
-9.6807508649983e-06
-4.16324594506924e-06
-3.86008345042564e-05
-2.23182365954694e-05
-1.03655233624322e-05
-3.44048980750347e-05
-5.61020491471782e-05
-2.92933430489114e-05
-4.4718230684714e-05
-3.47228389138572e-05
-1.12528738848752e-05
-1.41414705080511e-05
-3.4659577481505e-05
-3.67258123942896e-05
5.57902905960971e-06
-3.11943171893847e-05
-5.25730320285264e-06
-3.78584420108704e-05
-3.77253643375938e-05
-2.54148173474681e-05
-6.16551618376486e-06
-1.14590033478952e-05
-1.02585673825992e-05
-5.76100206789155e-05
1.98547120607344e-05
-3.08635576899495e-05
-3.35978295045235e-05
-1.77811791927178e-05
-2.6925155228631e-05
-1.84520238734933e-05
-1.79434640259224e-05
-3.61537568249718e-05
-3.3285759675978e-05
-1.14190325438555e-05
-2.89415123797142e-05
-1.05160442085682e-05
-3.02153751289666e-05
-4.38293866916708e-05
-2.58045853941539e-05
-4.92911094459505e-06
-1.03038151957181e-05
-2.83661485321845e-05
-5.7103411588622e-05
-2.44366857749492e-05
-4.9277526977899e-05
-1.3627419172668e-05
-2.76688393087188e-05
-2.72881360663774e-05
1.56979905203241e-05
-3.33725257688184e-05
-2.58447564893689e-05
-1.09009657743147e-05
-1.33695293748281e-06
-2.11283130104591e-05
-1.81775935056138e-05
-1.31809878511445e-05
-2.78247342828701e-05
-3.72777739985107e-05
-2.89891735449795e-05
-1.50984130320818e-05
-3.64817897719386e-05
-2.38023346845175e-05
-2.86775978341829e-05
-1.80177172253266e-05
-2.84717470517906e-05
-1.72026592018299e-05
-5.44453029941292e-05
-3.36326221533799e-05
-5.46292285289315e-06
-3.60925456975985e-05
4.08938806070295e-06
-2.7523452309675e-06
-2.45805308407863e-05
-1.6998275502121e-05
-3.85430828664518e-05
-1.26704967535836e-05
-3.21012252270843e-05
-1.03271386358705e-05
-3.16969184638438e-05
9.81769116638243e-07
-1.75236740603001e-05
-2.4726761480103e-05
-2.76468980913991e-05
-2.76070582052023e-05
-2.16924328843256e-05
-4.42761626786911e-05
-3.42573635189568e-05
-2.64989463031746e-05
-3.2548648848965e-06
-1.89690127359433e-05
-1.5331253673899e-05
-1.76820077980373e-05
-4.3210378697369e-05
-1.65058897240152e-05
-9.73204811603697e-06
-1.98213432826098e-05
-6.27140139659544e-06
-4.29694502555776e-05
-4.555635497813e-05
-1.3813170099861e-05
-2.48824146379993e-05
-2.07280376099391e-05
-4.36330663517811e-05
-2.4305383748375e-05
-2.32134284185439e-05
-2.9391332780006e-05
-2.09694645702113e-05
-2.13548638576367e-05
-1.6668159520201e-05
4.20530537458382e-06
-3.6133017899965e-06
-5.17563973603294e-05
-2.11805664483609e-05
-1.84586229473863e-05
-1.13723030885731e-05
-2.33742456715296e-05
-7.55723067528202e-06
-7.30111182995313e-06
-1.35965369673869e-05
-2.1671363500307e-05
-4.05998770710041e-05
-1.02132663548054e-05
-3.83678912911054e-05
6.7698999271222e-07
-9.86281165011672e-06
-2.41599492485974e-05
-2.35517206360656e-05
-2.93818603730405e-05
-2.50845469500993e-05
-3.22155301665192e-05
-4.21825836076125e-05
-2.18914970533863e-06
-5.62654079326256e-05
-1.23436266830042e-05
-1.83528836411777e-05
-3.43914124491412e-05
-2.66054985584724e-05
-1.26343276988872e-05
-3.92489741008e-05
-3.20504034099381e-05
-4.18959016190485e-06
-2.53483730442926e-05
-2.4774514952699e-05
-5.4597934210261e-05
-1.91608182916099e-05
-2.43703364437855e-05
-2.0014690905261e-05
-1.24168950622622e-05
-1.45069902319839e-05
-5.09112636784091e-06
-9.12986770611608e-06
1.62350417016692e-05
-2.24889415099284e-05
-1.42655849961488e-05
-1.31450510267717e-05
-4.02441489570145e-05
-5.51338335256941e-05
-2.01919541176882e-05
-4.9515491046188e-05
-4.68809484457063e-05
-4.22493275170535e-05
-3.94107725422142e-05
-4.34345066889598e-05
-3.16927017072249e-05
-1.84228434015903e-05
1.21781499092357e-05
-1.83975734101158e-05
-2.25611426956248e-05
-3.62293405551229e-05
-5.77632547874946e-06
3.24518988357194e-07
-2.72281401371584e-05
-1.42871242709218e-05
-2.86833773607795e-05
-1.42868771162334e-05
-4.46949803616817e-05
-2.05577414687006e-05
-2.00703516276558e-05
-3.8497970880299e-05
-5.66947387241211e-05
-2.14371438506713e-05
-1.34003892748107e-05
-3.68546170746065e-05
-3.75905384650555e-05
-9.80455337215812e-06
-1.20548248951716e-05
-1.99338531415546e-05
-1.86485139484546e-05
-2.54445187642227e-05
-2.90700709826254e-05
1.54059445091263e-05
-1.00103072347785e-05
-1.947152945299e-05
-1.84713217834333e-05
-4.54494792038032e-05
-4.23254515982006e-05
-3.57723585613473e-05
-5.30702531070842e-05
-3.54830673838309e-05
-3.40808532010192e-05
-7.71335095498543e-06
-2.85628784385183e-05
-1.87433039551026e-05
-2.06663136745601e-05
-1.62413974373995e-05
-1.69877875123054e-05
-1.2085082182686e-05
-1.66199497830077e-05
-8.57676245707451e-06
-1.60317034777627e-06
-2.20020348484983e-05
-1.56382793851013e-05
-3.98293669981096e-05
-3.12122536285081e-05
-4.05387569252456e-05
-3.9070723044306e-06
-3.46048889691695e-05
-5.97100152962572e-05
-3.0539605126228e-05
-3.03493445927375e-05
-3.75321184359443e-05
-4.69995018147931e-05
-3.21620612451942e-05
-3.24849171327645e-05
-2.27987393397359e-05
-4.77165034338783e-05
-3.94278983183172e-05
-3.48887271489936e-05
-3.34423940232899e-05
-1.87941331116127e-07
3.88928968987695e-06
-1.20048519595523e-05
-7.87827484947333e-06
-2.1492133038543e-05
-2.07222142870519e-05
-4.50956558137099e-05
-3.85415794883653e-05
-1.39134589755047e-05
-1.09759285895482e-05
-3.53138878755007e-05
-4.56775295529493e-05
-4.70587286102789e-05
-4.22595904498691e-05
-3.55205653309542e-05
-2.28219374752995e-05
-3.47810666054302e-05
-9.03371746494837e-06
-5.34180303655947e-05
-1.68227545070896e-05
-1.6218524065062e-05
-1.48122513679552e-05
-2.34197452896217e-05
-3.45268434535928e-05
-1.60922106373415e-05
-3.48118941574691e-05
-4.18006498124153e-05
-2.67033542842394e-05
-3.96292459479602e-06
-1.78842223165914e-05
-9.99709158157641e-06
-3.66806055599494e-05
-2.97503376780303e-05
-2.25054493546179e-05
-1.81201164756701e-05
-2.68899509851199e-05
-1.84631999758792e-05
-1.19669476007311e-05
-5.92642660018868e-05
-3.06739010209984e-05
-2.86175961593276e-05
-1.99558699247844e-05
-1.24668292649045e-05
-2.98343189230376e-05
-3.50223903013254e-05
-1.6212322371662e-06
-3.83986700357574e-05
-3.42967647925047e-05
-5.36499467752724e-05
-5.18325805060683e-05
-9.44193717787552e-06
-3.7318796721522e-05
-2.36007481088286e-05
-1.12892224826743e-05
-9.38470113401299e-06
-2.67619204751933e-05
6.29021826592558e-06
-1.29947791534285e-05
-2.36944146828945e-05
-3.76403730037805e-05
-3.66555168450558e-05
-1.6664859946516e-05
-1.29880835661805e-05
-1.38192551426963e-05
-3.89075524199036e-06
-5.04623777168834e-05
-3.3902692293393e-05
-5.20379134676246e-05
-4.13881656710586e-05
-4.96626254696844e-05
-3.37247942973395e-05
-1.30525801354266e-05
-3.17299357494027e-05
9.72164734421749e-06
-4.04210553450087e-05
-1.20502094977986e-05
1.29077976962552e-05
-1.99633402654227e-05
1.59782166515708e-05
-4.67745604843187e-05
-1.07958347277226e-05
-3.24398122177846e-05
-5.13473069334657e-05
-2.08672835553181e-05
-2.49963820458661e-05
-1.90242670286752e-05
-3.43119759864859e-05
7.96529467265052e-07
-2.01775068545746e-05
-2.61220590635546e-05
-2.7377961003348e-05
-2.59719255082466e-05
-2.09108198890318e-05
-9.26383683003979e-06
-3.12518302499753e-05
-1.62707181952932e-05
-1.90956436431468e-05
-2.54963104302163e-05
-1.61613933957805e-05
6.32616257119579e-06
-2.32451180629189e-05
-2.41396826134859e-06
-4.08101524031077e-05
-2.66820125483438e-05
-3.11346535263804e-05
-2.65006501579686e-05
-2.4649363567448e-05
-1.9281925904647e-05
-2.45781793204008e-06
-2.27061278623537e-05
-2.69716362792684e-05
-1.39795536707004e-05
-9.51861646567736e-06
-1.31345968897767e-05
-4.12926214406234e-05
-1.86374505948388e-05
-4.01017211257898e-05
-3.45624914971961e-05
-3.12754129938719e-05
-2.46603504792623e-05
-3.59827686828013e-05
-1.99296052760266e-05
-5.17838670250919e-05
-1.20236761298503e-05
5.23662781858162e-07
-1.63571462261749e-05
-2.17943018032253e-05
-1.22674726909841e-05
-2.61373503975816e-05
1.76086191717812e-05
-2.92867166316884e-06
-2.54070083892824e-05
-3.77924804767124e-05
-4.89279887298025e-05
-3.2052320446763e-05
-3.70664625461669e-05
-3.18930374537769e-05
-4.44422156623778e-05
-4.62351985743616e-05
-2.43849776786824e-05
-3.23315778340355e-05
-3.70883931834514e-05
-2.21353469824822e-05
-1.72005465897953e-05
-1.21631673902873e-06
-1.11066024234678e-05
-1.2597097737438e-05
-3.38871442130978e-05
-2.26353827586927e-05
-4.55715335419803e-06
9.08970250213994e-06
-1.89026981064927e-05
-1.30336989583692e-05
-1.54265738603506e-05
-3.24829761255157e-05
-2.85581679281651e-05
7.93540123070233e-07
-3.19009312969622e-05
-2.14327499666789e-05
-1.18726451338997e-05
-7.2697750443847e-06
-1.41221790697662e-05
-3.04653921182142e-06
2.17251459427318e-05
-4.49746988809672e-05
-2.06898838388775e-05
-2.51998949270463e-05
-2.21606164341684e-05
-2.45938643170917e-05
-1.5391830464768e-05
-3.78847614946691e-05
-1.89597635809004e-05
-1.5921959712443e-05
-1.89617634130619e-05
9.10770527818199e-07
-2.0185000470697e-05
-1.86860454647928e-05
-2.81136982426856e-05
-4.64009997656074e-05
-5.44905162222687e-06
-4.52593384759649e-06
-4.11953368155167e-05
-3.36591185373684e-05
-2.50859626914407e-05
-2.58559461245603e-05
-2.56649996289828e-05
-3.73161255577399e-05
-2.35367626152249e-05
-8.82560717748757e-06
-3.62604961884744e-05
1.59526793152559e-05
5.56219556485147e-06
-1.35562417180915e-05
-2.50241464328932e-06
-2.89563003198944e-05
-4.49475273823636e-05
-2.88852420510996e-05
-7.4137351955891e-06
-2.8158368737126e-05
-2.72391435961003e-05
-1.83308121017838e-05
-2.29490949256347e-05
-2.88916180890913e-05
-2.9620400577594e-05
-1.15250670144434e-05
-3.88667211779274e-05
-4.88006742496733e-05
-3.74807314388243e-05
-1.41554507440712e-05
-2.26910934297809e-05
-1.45205111203483e-05
-2.25409532877519e-05
-1.65120320287839e-05
-2.78326049071671e-05
-4.48273734268102e-05
-2.22730255541338e-05
-7.68298389930578e-06
-4.71655960188308e-05
8.19472877105312e-06
-1.64416793865394e-05
-1.75511195595545e-05
-3.98834349682846e-05
-1.37402466671608e-05
-3.28864787724539e-05
-5.35463070377519e-05
-3.72799620917441e-05
-4.09902837590451e-05
-4.97055998954343e-05
-1.76617067958291e-05
-1.93599465899228e-05
-1.20106801323078e-05
-5.56939502171477e-06
4.90536762911588e-06
-5.00124327611646e-05
-1.06240552890042e-05
-1.99080124196095e-06
-4.9713056918676e-06
7.90760504107986e-07
-3.92660717217914e-05
-1.3367881859476e-05
-3.59394722779901e-05
-2.70305268740919e-05
-4.26582909643484e-05
-3.04652937272994e-05
-2.28157815448243e-05
-6.75374100298398e-06
-2.49792770841351e-05
-1.09506593050551e-05
-4.55948138574306e-05
-9.17790036348868e-06
-2.52154832978577e-05
-1.98012437739984e-05
-1.43389082287391e-05
-2.45845932930743e-05
-5.9814241633625e-06
-5.80042187894409e-06
-1.74314258795616e-05
-1.46101788984635e-05
-1.79241053055993e-05
-1.31237896412101e-05
-2.2566836619001e-05
-5.58897646754336e-05
-3.23492549713664e-05
-5.84426593238359e-05
-2.62060971233259e-05
-1.52007937999966e-05
-3.21150953212509e-05
-2.90297639269351e-05
-2.55161618499247e-05
-1.04811293875266e-05
-1.43581727008662e-05
-6.87138007642119e-06
3.45777218022685e-06
-8.42603833835447e-06
-3.78020206913046e-05
-2.9617095096064e-05
-4.48589443824229e-06
-1.3839657083004e-05
-2.14605406530927e-05
-1.6297947959274e-05
-2.48473129233098e-05
-1.54840840508516e-05
-3.62317077507706e-05
-3.40852014350441e-05
-4.65964295259641e-05
-4.90424322976891e-05
-1.69985725825225e-05
-2.72640495452851e-05
-6.96837822462663e-06
-9.86232602598945e-06
-1.47077470526516e-05
-2.13264670821419e-05
-5.40732359703758e-06
-9.10768076931899e-06
-3.85579977336297e-05
-2.32611857917111e-05
-1.90593978578532e-05
-4.4706817568752e-05
-5.43670921450812e-06
-4.61128905516684e-05
-6.28564139508483e-05
-1.18390991362401e-05
-4.67143780884048e-05
-1.89983542982857e-05
-6.0577173328848e-05
5.10906770000466e-07
-9.69933567636301e-06
-1.77419686321673e-05
3.04735149121977e-06
-2.09132112492101e-05
-1.22803211860878e-05
-5.81085672977035e-06
-2.50871557815734e-05
-3.48772564726555e-05
-4.4257213512995e-05
-2.88875690030801e-05
-2.06875718679471e-05
-2.96441844776162e-05
-2.45775895046521e-05
-5.54056490331377e-05
-3.66515002447009e-05
-2.32080229448986e-05
-2.86455977286152e-05
-2.65135778334468e-05
-5.00917113093629e-05
-2.55945150757502e-05
1.72730643062593e-06
-4.12086914692033e-05
-3.5280562332615e-06
-1.30407589220721e-05
1.0340412195392e-05
-3.76149829905194e-05
2.89576025109441e-06
5.93048123579493e-06
-1.00471200380173e-05
-1.92000912882789e-05
-4.0205154661616e-05
-4.663081437914e-05
-3.48082489395929e-05
-4.046501402698e-05
-2.86084872774911e-05
-2.27483286911941e-05
-4.48553303800296e-05
-8.32530389786441e-07
-1.21722126162462e-05
-3.80415882978302e-05
-2.74688919689297e-05
-6.8174527379019e-06
1.74333666815484e-05
-2.82154108472278e-05
-1.60436080845207e-05
-1.31915269707919e-05
-8.97475839860075e-06
1.79218713920077e-06
-3.78968445645401e-05
-7.24594828147209e-06
-3.0719342752533e-05
-2.306510906544e-05
-3.11237757957505e-05
5.28814798771252e-07
-2.11827717329929e-05
-3.67898894579464e-05
-4.29579843849115e-05
-2.62301753585893e-05
-1.06937430550721e-05
-3.66517030815941e-05
-5.88411432029616e-06
-9.67017121957305e-06
4.86959327296173e-06
-2.00526170447543e-06
-3.37600533230249e-05
-3.72586951634418e-05
-3.00687465737527e-05
-1.81338236764143e-05
-1.98195757268684e-05
-4.00409743463134e-05
-1.7364833605709e-05
-7.65423147119434e-06
-2.92530836907351e-05
-1.26565908827975e-05
2.03659181144952e-05
-2.58946057864745e-05
-2.53186424883593e-05
-1.4144199164922e-05
-2.34738641244814e-05
-6.99540485614922e-06
-2.46928935579618e-05
-5.31309740628775e-06
-3.23351889055582e-05
-4.01522240781198e-06
1.1897316456756e-05
-4.31859704000426e-05
-4.8865836437886e-05
-3.19761434899316e-05
-3.68820233628158e-05
-2.05505417018459e-05
-2.84868833485853e-05
-2.31622242457371e-05
-2.18133405518431e-05
-3.34517539599069e-05
-5.01497994347047e-05
-3.3448941381717e-05
-2.59515595202235e-05
-9.53205564396133e-06
-4.10173909630459e-05
-1.09834827734855e-05
-3.62505286121711e-05
-1.06734455711656e-05
-1.88994730695467e-05
-1.6544307628077e-05
-2.01779413349626e-06
-4.41768025970822e-05
-3.47365799401227e-05
-3.21614136227849e-05
-1.97895214614615e-06
-4.56953662865552e-06
-4.21368770433995e-05
-2.54096001729069e-05
-4.05542126596493e-05
-3.04140940485767e-05
-4.50236958920535e-05
-1.95945229853192e-05
-1.17731870442418e-05
3.47767240850031e-07
-2.72075500892169e-05
-3.62525448992594e-05
-2.92995956384948e-05
-1.98776964190208e-06
-3.3652039709546e-05
-2.00454780557804e-05
-2.08723686732065e-05
-3.91411090437955e-05
-1.79947779232533e-06
-1.10754846902309e-05
-3.08927121117938e-05
-3.92892066133593e-05
-3.0936806068571e-05
-1.22682443343289e-05
-3.9813585616471e-05
-1.82299627187773e-05
-5.50203343569831e-05
-2.09878143551104e-05
-3.68640783166111e-05
-5.39001931100437e-05
-1.14090989166556e-05
-3.06241560231688e-05
1.92591157946952e-06
-4.59521455388339e-05
-1.15576643524636e-05
-3.64376242881334e-05
-1.69882741546964e-05
-2.13047418005484e-05
-3.7493040978017e-05
-2.37210858109558e-06
-6.36587092887831e-06
-4.87443108006167e-06
-2.16825646757921e-05
-8.42448337972419e-06
-8.58936571897436e-06
-2.1096084764982e-05
-3.33690332509237e-05
-4.34588011776066e-05
-3.16815106919277e-05
-1.42606103408878e-05
-1.6240485385685e-05
-2.11089444647596e-05
-2.60300489368228e-05
-3.94581867492109e-05
-4.47324065476689e-05
-3.43511208521269e-05
9.71598610085515e-06
-3.37781396828121e-05
-2.4617081303656e-05
3.17338140687424e-06
-8.26158477435518e-06
-7.18260908963405e-06
-4.3539615093646e-06
-2.38478683333747e-05
-2.24693152047872e-05
-3.63395362201465e-05
-2.33925083828198e-05
-3.31193824235475e-05
-4.7464104984682e-05
-2.3991608921493e-05
-2.05292346182615e-05
-4.00594866246471e-05
-3.76246254499334e-05
-4.41084914201628e-05
-2.78709863300092e-05
-2.47113802676243e-05
-9.07677517392294e-06
-2.19743366478094e-05
-1.03979064392636e-06
-2.43175117783651e-07
-3.25814181200255e-05
-6.45595149326154e-06
-1.53413381844965e-05
-7.25970589617299e-06
-4.19256616984796e-05
-4.35895906776965e-05
-1.30741224548677e-05
-3.06205237680721e-05
-2.50749071675841e-05
-3.89114943087369e-05
-5.45073685066066e-05
-3.56941446330856e-05
-3.28023668123948e-05
-3.93410897775669e-05
-1.36201096540222e-05
-2.00647301053013e-05
-1.13206508433883e-05
4.68328719130523e-06
-7.04912692199532e-06
-2.63319028240472e-05
-1.10449715522832e-05
-1.42558357735407e-05
-2.2311252241009e-05
-2.85411168095643e-05
-2.85828543561867e-05
-2.12040629555879e-05
-7.93321160433672e-06
-1.65298443466151e-05
-5.45555806688644e-05
-4.42612499731367e-05
-5.05668370381199e-05
-2.97309302451758e-05
-3.23103786757704e-05
-2.80180698967862e-05
-2.27384791260312e-05
-3.70910771850179e-05
-9.8388389693112e-06
-1.69247998508115e-05
-4.62020143491152e-05
-1.09475452686984e-05
-2.24589670550101e-05
-7.21179079803032e-06
-2.46404070733258e-05
-4.42748575417881e-06
-1.65737822350637e-05
-1.27444475944641e-05
-1.56277017384393e-05
-3.46297523702377e-05
1.48875520242113e-07
-2.52416369181063e-05
-2.42095129398136e-05
-2.49304571993417e-05
-1.56850150724848e-05
-8.33103052093537e-06
-4.13503589465691e-05
-2.00550599736791e-05
-2.91998465658677e-05
-5.04624205675444e-06
-1.00539888339863e-05
8.26359358381172e-07
-2.41551925136723e-05
-3.67878665204719e-05
-5.8032222492345e-05
-4.37965788578857e-05
-5.37808938999161e-05
-2.62719919878343e-05
-1.04006589358175e-05
-2.81906270644012e-05
-2.83652047637413e-05
-1.43898980185806e-05
-1.440737723658e-05
-1.95681830210634e-05
-1.23253771882312e-05
-2.3385633962596e-05
-2.70682831452584e-07
-2.33927542041254e-05
-3.06713703757123e-05
5.26220356642518e-06
-3.08929997170075e-05
-1.38156572406034e-05
-4.43882333082139e-06
-2.87686962501913e-05
-3.98701922298453e-05
-4.10386602705317e-05
-4.37494816484085e-05
-3.53055497363872e-05
-2.25702369166479e-05
-4.31440115569155e-05
-3.14193987168452e-05
-7.3338330264175e-06
-1.60489519634715e-05
-1.04815541747648e-05
-1.93492510388435e-05
1.55002930440537e-05
-8.77549423310355e-06
-2.73129403371957e-05
-5.862790518751e-06
-8.21203442720753e-07
-1.40282277954763e-05
-4.14753330608289e-05
-2.84751115891814e-05
-1.61708558489208e-05
-3.5025633158337e-05
-3.16805360420568e-05
-1.22184643341968e-05
-1.83047194112301e-07
-3.57380747249642e-05
-3.20749816408698e-05
-2.57194345044522e-05
-1.01643603423101e-05
-4.26099429236552e-06
-4.46139887742268e-05
-1.4428512171574e-05
1.06597423993308e-05
-3.24606042798626e-05
-1.68503247047346e-05
-4.70750131138449e-05
-4.46496466300464e-05
-2.61352367024975e-05
-2.39983690839619e-05
-7.33758243187876e-06
-1.2267252562203e-05
-1.81547592419813e-06
-2.72569470302427e-05
-3.84659822105941e-05
-1.12829208381865e-05
-9.67937572931232e-06
-3.02923404298012e-06
-1.88797248190635e-05
-3.98043813714535e-05
-1.51701774620542e-05
-8.65693891172564e-07
-7.37903103549813e-06
-2.80963528931798e-05
-1.49454993229801e-05
-7.12951623620188e-06
-1.29473938174976e-05
-2.9519417492344e-05
-9.49618372228386e-06
-2.24794854417403e-05
-2.3795336614029e-05
-2.71263424044829e-05
-2.95861116226855e-05
-5.18357593097649e-05
-3.4155705400802e-05
-3.37002290125458e-05
-3.74481263824148e-05
-4.56221444220215e-05
-1.37588262558835e-05
-6.21780012656829e-06
-2.52774766730196e-05
-1.26408406411994e-05
7.73424527973958e-06
-2.19678740781239e-05
6.44738258764532e-06
-1.63245587892404e-05
-1.073055599314e-05
-3.75491656573112e-05
-3.0920883994729e-05
-8.33858837485601e-06
-2.85335264137249e-05
-5.99840965430489e-05
-2.64343117640548e-05
-2.37259828875664e-05
-4.74510894684245e-05
-4.718769672098e-05
-4.52639709849992e-05
-2.43676787346263e-05
-2.36681061924281e-05
-1.66983001340834e-05
-5.63108745317281e-06
-2.77744127470143e-05
-2.18751363884837e-05
-1.47909060321003e-07
-3.2526714105059e-05
-1.15765096292912e-05
-3.70774107586933e-05
-6.68420144192789e-06
-1.49458384584347e-05
-3.64224347692011e-05
5.54632728217315e-06
-3.48990711136995e-05
-1.65348180750897e-06
-2.48841634110927e-05
-2.65196756083179e-05
-1.27353706757234e-05
-1.25562064991643e-05
-4.5317929221136e-05
-2.02456245172282e-05
-6.72052370658731e-06
-2.22960966860162e-05
-1.01645233119294e-05
-2.25361462068694e-05
-1.8903862435603e-05
-2.72141568870366e-05
-4.8486244455348e-05
-1.91561016609873e-05
6.4342530245468e-06
-3.70016587085317e-05
-3.16300338528334e-05
-9.16726838036564e-06
-2.77816451401401e-05
-1.72442565551139e-05
-1.13901308315368e-05
-4.16360520122436e-05
-2.36890723086752e-05
-1.66991238696353e-05
-2.07537726234697e-05
-4.82835587080433e-05
-2.65958332226845e-06
-3.05036745300644e-05
-2.73396536611676e-05
-2.22288078546244e-05
-1.96072995971008e-05
-2.87000625548984e-05
2.57250838985069e-07
-2.23054100785557e-05
-2.86254590304623e-05
-5.5695447301168e-06
-4.64148076715778e-05
-1.33383303214708e-05
-3.98969329455367e-05
-2.52237783260541e-05
-1.9702376797196e-05
-1.5876421310398e-05
-2.54260328532047e-05
7.18133583062471e-06
-1.89779418442868e-05
-2.51514032108987e-06
-2.97186710322027e-05
-4.24476597739859e-05
-3.5057859172909e-05
-2.04694830999326e-05
-1.21548664771499e-05
-3.26133447399078e-05
-5.88741005070631e-05
-4.89732964658194e-05
-2.73539290588549e-05
-4.47042528329823e-05
-3.85054256278891e-05
-3.18992490066911e-05
-3.91897361364401e-05
-3.62673282364219e-05
1.39742990280053e-05
-3.40547198006799e-05
-3.97357214070549e-05
-3.02053628928035e-07
-3.71462901261978e-05
-3.30674870617493e-05
2.203585911038e-06
2.91778917425018e-06
-1.57196697388085e-06
-3.17620001480596e-05
-1.95360486357297e-05
-3.58477335028914e-05
-4.52532490724155e-05
-5.53061289068784e-05
-4.3565914815248e-05
-1.71029600059472e-05
-2.96377651285736e-05
-2.39342470059324e-05
-3.50789621178084e-05
-1.39839827878704e-05
-1.10362796814235e-05
-3.31202349753676e-05
-3.32585078760627e-06
-3.06515448693484e-06
-4.01801506533853e-06
-9.40518411453558e-06
1.23105329739513e-05
2.85645066789737e-05
-1.47663417368366e-05
-2.34728703579058e-05
-5.44227082625002e-05
-4.9934753664425e-05
-3.72448135541486e-05
-4.90706166677073e-05
-2.83927524647018e-05
-2.78270286902779e-05
-5.36396280970215e-05
-1.68004583611498e-05
-2.11774029016834e-05
-1.4599902335869e-05
-4.46603978703262e-05
-4.56711259115111e-05
-2.91943296847149e-05
-2.20680052743333e-05
-2.18958364742156e-05
9.347335764137e-06
-3.36095618742024e-05
-3.1668110868428e-05
-4.45707318692475e-05
-1.58329288374938e-05
-3.64063234101161e-05
-8.61000612247434e-06
-3.37649795179624e-05
-3.52191127375469e-05
-4.48710790814797e-05
-3.50359944063208e-05
-1.93877366835527e-05
-2.74211713509344e-05
-2.51227581689729e-05
-1.37136863773257e-05
-1.33312931915526e-05
-8.15508686909058e-06
-4.58586198333938e-08
-7.04128697624545e-06
-6.38412662291481e-06
-1.20446125350144e-05
2.60362468168052e-05
-1.14782826665259e-05
3.00812553046432e-06
-3.4745358915443e-05
-1.11994898702855e-05
-2.81738723554941e-05
-3.99349204268382e-05
-2.25727148438027e-05
-3.7896064663072e-05
-3.31400010357836e-05
-1.04605060716814e-05
-2.7883950420651e-05
-1.0227185397678e-05
-6.19662601713891e-06
-3.62784882939434e-05
-1.43274677510214e-05
-1.68340491914085e-05
2.90870056587921e-06
-1.64658583783047e-06
-1.08621985772435e-05
-2.43383391771211e-05
-1.9941703572589e-05
-3.65604957279185e-05
-3.04798725709883e-05
-2.13644303522471e-05
-2.85677215455954e-05
-6.5897512269246e-05
-3.58918639187324e-05
-3.33335573469003e-05
-4.68522791615594e-05
-1.80341613562483e-05
-1.65194851433332e-05
1.17347919055698e-05
-1.75576873938561e-05
-5.51448405397595e-06
-3.13080636235057e-05
-1.31080200906188e-05
-1.82766713618718e-05
-1.64411561083633e-05
-3.1898345351572e-06
-1.66261810985959e-05
-6.38615711657929e-06
-2.98368950213441e-05
-3.43308004399797e-05
-4.96773458724963e-05
-3.57039238800342e-05
-2.89687477889217e-05
-4.19026689962918e-05
-3.47383044222407e-05
9.64739498345839e-06
6.15196656532222e-06
-1.54421788384112e-05
-5.20324389044865e-05
-1.18357391159646e-05
-1.91934581421842e-05
1.23428665883444e-05
-1.02898227066881e-05
-6.09858721249734e-06
-1.88891555787427e-06
-3.87108233312132e-05
-5.74932406215037e-05
-3.73559972429196e-05
-5.38664167641033e-05
-5.28291611305309e-05
-3.80978444736305e-05
-5.93049842655255e-05
-1.01794150864095e-05
-2.24044453539671e-05
-2.46695422361318e-05
-1.70374074206909e-05
-1.63074973434013e-05
-3.49307593719347e-05
-8.16085127334143e-06
-2.75628975473465e-05
2.33548530045887e-06
-1.81493873005829e-05
-3.09953673945867e-05
-1.50475067526214e-05
-4.24549184121217e-05
-3.59070902203221e-05
-9.23263608811623e-06
-2.41793833220851e-05
-3.58212243212426e-05
-3.65898309165925e-05
-4.12058303936482e-05
-2.83468733775362e-05
-4.4334072304831e-05
-2.06208232081171e-05
-1.11051186161407e-05
-3.52800668275077e-05
-3.2440092069473e-05
-8.17387304935477e-07
4.5030761680789e-07
-2.3942629777861e-06
-3.50424168235354e-05
-8.08019789566989e-06
-9.71452496334846e-06
-3.05082731859825e-05
-2.28251534690408e-05
-4.50997720913356e-05
-5.07105592821511e-05
-2.99017028403652e-05
-3.28591398301987e-05
-2.32472428191827e-05
-2.97022811620701e-05
-2.99897622209606e-05
-2.98046318035924e-05
4.83932288551103e-06
-1.35138414244647e-05
-1.20168997243901e-05
-3.47206128707056e-05
-1.19602276670751e-05
-1.09808312376866e-05
-5.55539647892112e-06
-2.94984944295731e-05
-1.89399043701102e-05
-5.30243108833698e-05
3.00511236668807e-06
-2.93316023092783e-05
2.89520688865544e-06
-4.83763381062155e-05
-1.70002653165644e-05
-1.98894778837788e-05
-1.85908999762713e-05
-1.85426446700829e-05
-2.48606053992298e-05
-3.47672638695188e-05
-2.74167892774595e-05
-3.76388474684389e-05
-1.68543685688791e-05
-2.1751410552026e-05
-2.84018602545726e-05
-1.57773663618803e-05
-2.46444471775428e-06
-2.56033134277934e-05
1.23173111530868e-05
-1.55698547612227e-05
-5.87711272829208e-06
-2.48352148312483e-05
-1.3104990708076e-05
-1.14808204814001e-05
-3.08304310768364e-05
-3.35526584108986e-05
-1.98090405897824e-05
-3.85460549084229e-05
-2.86305923060929e-05
-4.06489511340864e-05
-3.86198184697961e-05
-1.96523475197489e-05
-1.74265476961311e-05
-2.35749313491173e-05
-4.73744621613778e-05
-3.0443837700738e-05
-3.15073118891576e-05
-1.25202712081918e-05
-4.67542839341514e-05
-4.6366514911252e-05
-1.9416458152431e-05
-1.18035979826405e-05
-5.52051860071874e-05
-3.97992767988738e-05
-3.04402188034382e-05
-3.11191879791718e-05
-2.84404464289071e-05
-1.46164605610336e-05
-4.64841412596462e-06
-4.36143709997906e-05
-3.26450859574782e-05
-2.07869903372188e-05
-3.68257735231793e-05
-9.5048893362517e-06
-2.43402051023956e-05
-2.26862471551008e-05
-3.82189159943201e-05
-2.24493247549002e-05
-2.06800326090572e-05
-2.09274715115759e-05
-1.93923742859643e-05
-4.58036394568635e-05
-4.20510924004695e-05
-2.70846323514328e-05
-3.92241700105833e-05
-4.03648096542755e-05
-4.21575544250477e-05
-8.0414520208679e-06
-4.8097659532071e-06
-2.48060496645967e-05
-1.27876521935378e-05
-1.93217824037201e-06
-1.73706394083491e-05
-2.5335436862248e-05
-3.41707418147973e-05
-2.092265653063e-05
-2.93617170117738e-05
-5.50584742051612e-05
-2.06015808262573e-05
-2.84324646050921e-05
-1.43370899935031e-05
-3.12295028283748e-05
-2.72413349186966e-05
1.32044654211609e-06
-1.50214064708073e-05
-3.06598065966558e-05
-4.77435351067396e-06
-2.07305081291603e-05
-1.71088623080651e-05
-2.28124121243603e-05
-1.18806908682514e-05
7.72652749119399e-06
-3.01207835277298e-05
-8.24030066619381e-06
-2.48640886973539e-05
-1.41475767811899e-05
-3.87392545853117e-05
-1.58038023863836e-05
-1.66261431142213e-05
-3.92092039347704e-05
-2.52160863994151e-05
-2.73641836639354e-05
-2.10863186627083e-05
-1.88464145360818e-05
-5.37092349637511e-05
-1.80846650344128e-05
-2.32620474575263e-05
-2.24549825742631e-05
5.13197744708551e-07
-4.65229875128686e-06
-3.11347679513438e-05
-2.71673299521531e-05
-2.78911892583957e-05
-9.14499258116526e-06
-3.14121857536483e-05
-3.06613561743677e-05
-8.21028433073977e-06
-1.72025508065529e-05
-2.28323889713524e-05
-1.42579727188295e-05
-4.02915069705842e-05
-3.48774158454646e-05
-3.91324795781854e-05
-1.53806064562716e-05
-2.80797681966099e-05
-4.75633680562467e-05
-7.71287261765065e-06
-3.55414672113361e-05
-1.52601060741667e-05
-1.11773436739947e-05
-1.33081779035858e-05
-2.78648135421306e-05
-3.26295213196518e-05
-9.88860876689885e-06
-2.04984299510064e-05
-8.24638070688565e-06
-1.52792894410613e-05
-2.05774781172314e-05
-3.56875837241116e-05
-1.74212951308713e-05
-1.13957118248115e-05
-1.25658150977431e-05
-2.86335939980653e-05
-9.78590524661987e-06
-1.13878707070825e-05
-1.52362764920322e-05
-2.59333365420458e-05
-4.75255433464741e-05
-3.31641255007971e-05
-1.9757224095807e-05
-2.5363893125304e-05
-5.40313184312338e-05
-2.08591295284211e-05
-2.5754455872048e-05
-1.56662328471896e-05
-2.86846419036177e-05
-2.10431299501959e-05
-2.74803758113105e-05
-1.459330751527e-05
-1.01888613851874e-05
-2.49214276760446e-05
-1.09892790966433e-05
4.79586420347201e-06
-3.73202872973699e-06
-2.1511423335103e-05
-2.93571041249446e-05
-3.45908381688522e-05
-1.83035775060971e-05
-1.65120325996836e-05
-4.49851687658714e-05
-1.05414119825409e-05
-2.37617902883183e-05
-1.58341724701951e-05
-1.15529639533497e-05
-2.30299536821653e-05
-2.79096742117426e-05
-1.52350986596809e-05
-3.00903935697554e-05
-2.44079729635517e-05
-1.53993622602078e-05
-1.72373929363145e-05
-9.01586199191884e-06
-3.13871204881324e-05
-4.3492490740408e-05
-2.98799184277184e-05
-5.76269154417332e-06
-6.72755712741125e-06
-2.05092755521792e-05
-3.12198092626125e-05
-3.81380963155039e-05
-3.94203027855526e-05
-2.56930639567459e-05
-2.7512832714509e-05
-1.34655581284889e-05
-5.28320213916364e-05
-1.35723660122597e-05
-2.64912264834302e-05
-2.03947043043601e-05
-1.320359138925e-05
-2.19014003192406e-05
-2.27262655571207e-05
-4.48604314189039e-05
-4.35517845914785e-05
-3.26308965661679e-05
-3.10785469853858e-05
-2.56985887007822e-05
-1.02370526401829e-05
-5.18940747780245e-06
-5.11208393986891e-05
-1.35660269385147e-05
-4.75525159016114e-05
-1.66839173667839e-05
-2.95727283341567e-05
-1.83794056292366e-05
-1.12694426428633e-05
-2.05836062501596e-05
-1.37578088993024e-05
-2.70912970882208e-05
-1.0386306895157e-05
-1.06887443577114e-05
-1.73118839966684e-05
-1.36846524399155e-05
9.35185176061333e-06
-2.61376236647465e-05
-2.68564991258328e-06
-3.44125672864399e-05
-2.4449469668054e-05
-1.55834946826299e-05
-2.37803010458558e-05
-3.30629348716969e-05
1.24515905047097e-05
-4.47626522704287e-05
-1.63426438629107e-05
-1.66049057387095e-05
-5.52211664181493e-05
1.1818084225034e-05
-1.31244577232734e-05
-1.71212298094002e-05
-2.69983373659529e-05
-4.52990036953092e-05
-1.37697062716326e-06
-2.20851569312148e-05
-4.49362669886709e-05
-1.70476542731407e-05
-1.94060728975086e-05
-4.07951215471444e-05
-4.20641311539912e-06
-3.01778463339959e-05
-2.40052178141896e-05
-4.69614490270763e-05
-1.45079653239031e-05
-3.17341375635112e-05
-2.76326609495638e-05
-3.12035628431225e-06
-2.02772025797351e-05
-1.32009113777539e-05
-4.06619461336977e-05
-2.5534707598806e-05
-3.7535370958047e-05
-2.19558275957853e-05
-3.71504962893457e-05
2.33578269062377e-05
-4.39022253060024e-05
-4.23865562186343e-05
-3.21869517434487e-05
-2.11234325511132e-05
-2.76598618026961e-05
-2.64007966849372e-05
-2.66707493199431e-05
-4.98479228841502e-05
-4.02921683396452e-05
-2.12547876563358e-05
-4.10225391150876e-05
9.37144143839813e-06
-1.72667125972395e-05
-2.81718253816186e-05
-2.06382626825501e-05
-2.0893319779253e-05
-1.44391014773752e-05
-4.19624996128478e-06
-5.72419973933572e-06
4.35556881591186e-07
-3.85027702340594e-05
-5.01736518849711e-05
-4.28843266916902e-05
-3.79519341736686e-06
-5.28985723031354e-06
-4.26569884600779e-05
-2.38211594212699e-05
-3.68687085185078e-05
-3.04065958597379e-06
-2.71323032838426e-05
-2.19848541264049e-05
-1.58031249444302e-05
-2.4372772221211e-05
-4.26233891481314e-05
-4.29334808921802e-05
-6.1818558353197e-06
-3.96977277560527e-05
-4.14648085773953e-05
-2.07828836553533e-05
-1.90606595017492e-05
-3.29276664407122e-05
-3.71496724920564e-05
-2.53198326546759e-05
-1.02504899700674e-05
-5.74536210805973e-05
-3.05602763603728e-05
-1.90137315964182e-05
-2.06491361798463e-05
-3.52306182324519e-05
-2.79908859172681e-05
3.60399274935361e-06
-4.43911788050549e-05
-1.86815699478046e-05
-2.69757287950036e-05
1.92826474399357e-06
-7.88581909345232e-06
-7.22406733987176e-06
-2.0775705498833e-05
-1.86096129524941e-05
-2.69550139320202e-05
-6.7298152638007e-06
-3.23961819025765e-05
-3.97335413524638e-05
-4.8548295860861e-05
-1.79897874403656e-05
-3.61407286802449e-05
-4.31537806576662e-05
-1.06410421084777e-05
-8.51725036177498e-06
-1.84298228718577e-05
-2.0238732038775e-05
1.91497527102747e-06
-3.18615303640921e-05
-1.34431167221528e-05
-2.10410856446775e-05
-1.79480246819544e-05
-3.98998963504613e-05
-1.21606112102178e-05
-1.97078391789036e-05
-1.33298183298966e-05
-2.69635255967724e-05
-2.61820799171922e-05
-1.33528145009368e-05
-4.79504568443761e-05
-4.27762774598769e-05
-3.70404097279471e-05
-3.51951751071608e-05
-3.31377333440491e-05
-5.53737885542252e-05
-1.86252875825445e-05
-3.05391384360854e-05
-2.13727182093577e-05
-4.6235623846862e-06
-5.54739614898774e-07
-4.50938877038908e-05
-1.08156634617646e-05
1.46675571383132e-05
-2.55812064645748e-05
-3.11532919675849e-05
-6.56672325233455e-05
-2.38714860437122e-05
-4.23583725872842e-05
-2.9892844484948e-05
-1.50720955849371e-05
-2.89175583600165e-05
-3.73004919578182e-05
-2.83209904420378e-05
-4.34737564311234e-05
-4.28700835880277e-06
-2.47878875526222e-05
-2.53695926259089e-05
1.17974743479071e-05
-2.78998482390576e-05
-1.76593917613731e-06
-4.64968563170511e-08
-2.49219788195434e-05
-2.39924256679914e-05
-3.39827765359584e-05
-7.52748177097165e-06
-1.26733755328103e-05
-6.94773337995931e-05
-3.92838441377468e-05
1.02603626737576e-05
-1.67491819026099e-05
-2.6047874603216e-05
-2.41703707861067e-05
-2.49544315345088e-05
-2.06188865632773e-05
-5.24481364133071e-05
-2.45103887917802e-05
-3.55950465709669e-05
-1.84879148238945e-05
-2.8178553599767e-05
-1.98561281486974e-05
-1.92807503246364e-05
-2.48338843890383e-05
-1.35728655216703e-05
-4.02398179305669e-06
-2.92850712056546e-05
-2.96283597397591e-05
-3.1500268001404e-05
-1.79868890647215e-05
-2.33076042858588e-05
-3.54869289010967e-05
-2.1275775382527e-05
-4.09527784026474e-05
-2.31725553371987e-05
-2.46401246085713e-05
-6.47788172790723e-06
-3.70516335871443e-05
-2.31286405461386e-05
-1.00559297683123e-06
-2.98520620035907e-05
-2.37862910649461e-05
-2.22470101772318e-05
-4.13988328025227e-05
-4.90130964530795e-05
-2.94696265481659e-05
-5.91721421853885e-05
-2.68472571201776e-05
-3.68864394675876e-05
-3.97926910828822e-05
-3.14395326438744e-05
-2.83066772999727e-05
-2.2694481985228e-05
-3.30123174258434e-05
-1.79866953502959e-05
5.23241265824276e-06
-2.54441681362714e-05
-2.28285180332896e-05
-2.1157338013437e-06
4.11229878720903e-06
-2.44452471350091e-05
-4.58979063369185e-06
-2.18710579856696e-05
-1.9029702510203e-05
-3.57190873059598e-05
-6.12180402722332e-06
-2.7737189460776e-05
-3.07734814640904e-05
-2.41912931493547e-05
-3.60910613302036e-05
-1.75163889813415e-05
3.7792277626041e-06
-1.4394974188492e-05
-4.25858860530328e-05
-4.40275742546299e-05
-1.60387704002615e-05
-1.59186786476229e-05
-4.61408905627478e-06
-2.26766399744549e-05
-1.24454533313259e-05
-7.48567500281735e-06
-3.69611729831836e-05
-3.12300844622364e-05
-2.83378929990018e-05
-1.81847251905336e-05
-2.07935569719559e-05
-1.68762639185685e-05
-4.72865768029464e-05
-2.5852605877961e-05
-4.78974126151528e-05
-1.37110859646208e-05
-1.71461841204122e-05
-1.80591719330831e-05
-2.24957226959533e-05
-1.53662146013169e-05
-1.55720538647012e-05
-1.595438437082e-05
-1.98278940005083e-05
-1.55126931526138e-05
9.39064070695531e-06
-2.62309884197892e-05
-2.32454632088995e-06
-4.09039863680327e-05
-1.69633117364769e-05
-4.67761168104602e-05
-1.0417195502154e-05
-8.8781923567439e-06
-1.88382156215445e-05
-2.96771308234985e-05
-2.06531080084141e-05
-2.65115688898654e-05
-3.01850445032576e-05
-3.38148913168689e-05
-1.90588725476621e-05
-1.96772981965289e-05
-3.37132555959518e-05
-1.48135078357134e-05
-2.2662352696039e-05
3.45669679245499e-05
-6.44946847840092e-06
-2.41443075256069e-05
-2.10850819886621e-05
-3.76018449337523e-05
-1.50436974829804e-05
-2.19778787940337e-05
-3.50519612794637e-05
-3.3846991513664e-05
-3.9363399050429e-05
-3.03184584899401e-05
-1.2416287452494e-05
-1.83013093436673e-05
-3.4357420839545e-05
-2.56663723415519e-05
-3.40065568715121e-05
-5.36758709992537e-05
-2.89487294910571e-06
-1.81440395041445e-06
9.38986866208009e-07
-3.93588854906375e-05
-2.23215756059567e-05
-2.294246675749e-05
-4.1856320468817e-07
-1.75274720948246e-05
-1.14852443188453e-05
-9.01987221676524e-06
-2.61561236833896e-05
-2.34461174523412e-05
-3.64519002467484e-05
-5.1826897190039e-05
-4.26593015050126e-05
-9.73318684103596e-06
-4.06645325360241e-05
-2.08852387288587e-05
-1.04077103397608e-05
7.66649043306159e-06
-3.66370022350753e-05
-1.00714618604925e-05
-2.90202561818713e-06
-1.21680152791371e-05
1.08835720756085e-05
-1.09502097187544e-05
-3.5943575550715e-05
-1.61755982220441e-05
-1.46778256115474e-05
1.44458004471674e-05
-3.21398164338031e-05
-3.50614206981402e-05
-3.73704526667982e-05
-1.48160285828072e-05
-3.46307284254665e-05
-5.48954585223274e-05
-4.00567827182721e-05
-2.97310736481223e-05
-2.34822885585167e-05
3.61594506039891e-06
-3.76262858630381e-05
-1.98891057410302e-05
-2.57403141157663e-05
-1.47903326027129e-05
-1.21498509840473e-05
-2.33712409094138e-05
-3.69937069706919e-05
-7.4698737767371e-06
-3.09812336057578e-05
-1.61776968279839e-05
-2.9530414711681e-05
-4.35296175722998e-05
-2.38734134770885e-05
-2.37732156665991e-05
-3.87776097574477e-05
-3.3923222706139e-05
-3.25026553498409e-05
9.41020499913498e-06
-2.7990015578455e-05
-2.58838734731861e-05
8.67119758582093e-06
-1.59087312711635e-05
-3.1179014504783e-05
-3.85144141150511e-05
-1.7342148731217e-05
-3.95257372381174e-05
-3.12524831148812e-05
-1.13056182146368e-05
-5.31253607864389e-05
1.55795909459735e-05
-1.00041587265626e-05
-1.1136510410521e-05
-1.891717744751e-05
-1.76855532587925e-05
-4.27802533143238e-05
-2.55905495039391e-05
-1.20057961899018e-05
1.21628960670345e-05
-1.90243961483505e-05
-2.48975079150979e-05
-2.16223504737867e-05
-2.23045314639867e-05
-3.45485006303133e-05
-2.79677911659655e-05
-2.5584307339855e-05
-3.92976952211586e-05
-3.30917429203038e-05
-3.15606070672195e-05
-1.9003919402378e-05
-2.48291505606557e-05
-6.31890693800225e-06
-2.128818570594e-05
-2.14712229243696e-06
-3.83716859710548e-05
-6.76518533848717e-06
-2.68929628308491e-05
-1.97313488457258e-05
-2.67199945539565e-05
-2.82282547162406e-05
-1.51690130021623e-05
-5.43185041957602e-06
-9.71749720458197e-06
-2.67975706650394e-05
-4.49427667460947e-05
-4.14523788136622e-05
-3.88521982725955e-05
-2.9930654712488e-05
-1.38957613372282e-05
-4.07757612507721e-05
-3.82506547352574e-05
-4.55467474047649e-05
7.1203335460397e-07
-3.55258040762472e-05
-2.57943109110263e-05
-3.86688157999532e-05
5.82826180530341e-06
-1.41547765727201e-05
-1.88327969492344e-05
-3.4586762645676e-05
-9.09379710426747e-06
-4.24729602390658e-05
-3.61620910303727e-05
-2.14951675466699e-05
-2.92198341554426e-05
-2.63123166521468e-05
-4.22469035310693e-05
-1.9970124854405e-05
-2.27500014174203e-05
-1.84149884586888e-05
-8.34756465048595e-06
-4.12196525554701e-05
-3.18285279937862e-05
-2.88465110670007e-06
-9.52786674063265e-06
-2.35772728576729e-05
-1.56422169125285e-05
-2.40157993497981e-05
6.1303864791664e-06
-5.0997914358256e-05
-3.07565294220188e-05
-1.79216630636165e-05
-4.58093833966115e-05
-1.84807337979701e-05
-2.30422213325084e-05
-4.14346266414915e-05
-4.13103138502405e-05
-2.59376987021146e-05
-4.19703094981914e-05
-1.944295165202e-05
-3.67722788593718e-06
-2.8758627584689e-05
-2.36986025152884e-06
-1.30762276781324e-05
-5.17010437059181e-05
-7.97197744805696e-06
-3.88663083926111e-05
4.36257719486433e-06
-3.26906460439856e-05
-1.36960882964845e-05
-7.54212142734663e-06
-3.00866755002709e-05
-2.35466438336174e-05
-3.06082955268822e-05
-1.1219993049512e-05
-1.40372360828579e-05
-3.68889543001833e-05
-2.43606904773379e-05
2.33500775602215e-07
-2.03138304142648e-06
-8.6857051072318e-06
-2.91165730146566e-05
-2.77031157869997e-05
-2.04721341906437e-05
2.76741801762507e-06
-1.67004531680627e-05
-2.68624470194017e-05
-2.99907149641903e-06
8.35096990364885e-07
-6.28529749192786e-05
-4.34777916637363e-05
-1.40488835026717e-05
-4.21747265066034e-05
-4.68872881479974e-05
2.36718613167025e-07
-2.86971076747354e-05
-1.31855150643854e-05
-3.3000368701646e-05
-2.54463674085194e-05
-9.14168827294046e-06
-3.59648408124298e-05
-2.41262472252657e-05
-9.17367016509469e-06
-1.75511321915839e-05
-2.77135862071194e-05
-1.84659571621982e-05
-2.62924744852176e-05
-1.38365715857258e-05
-3.38444979131284e-05
-1.78310038520966e-05
-2.58861147278062e-05
-3.13978560142143e-05
-2.72707886049687e-05
-5.10870336620262e-05
-1.75834834362122e-05
-2.95739426380712e-05
-2.79667507599848e-05
-5.9862454677848e-06
-2.07199552537549e-05
-2.65151123084815e-05
4.57853038747741e-06
-1.29582608918116e-05
-4.74286375697994e-07
-1.16050840977358e-05
-2.29442342022387e-05
2.94817633095993e-06
-1.28412734126062e-05
-6.27392178125415e-05
-5.21833530548817e-05
-4.09585472385544e-05
-5.59736282458881e-05
-3.64517706889654e-05
-1.04259572986796e-05
-4.88375939740403e-05
-4.05290865054501e-05
-2.32809300858982e-05
-2.40175115332395e-06
-2.34875688110675e-05
-4.05582547846346e-06
-1.42200329577295e-05
-5.18459717069229e-05
-3.38243125835889e-05
-3.41027595195276e-05
-1.623998336566e-05
-3.90669517427221e-05
-4.25597309057613e-05
-2.28673509640035e-05
-3.09058384495206e-05
-3.52616287075982e-05
-6.13410046796225e-05
-2.26678146619728e-05
-1.26575469976892e-05
-3.02544812829395e-05
-1.30353582215309e-05
-2.63281339434223e-05
-4.91298406691686e-05
-8.84001377062515e-06
-2.42609308335269e-05
1.07900894113262e-05
-1.21005040428036e-05
-2.91979296909121e-05
-3.68223542380524e-05
-3.49809722534131e-05
-2.71637467777357e-05
-1.93098276885943e-05
-1.04886745736106e-05
-3.04075747146364e-05
-1.25229566631492e-05
-1.09772504739832e-05
-1.10848480097249e-05
-7.09353631596329e-06
-1.85922703157277e-05
-1.55208160335587e-05
-1.16916386861359e-05
-5.01493265818538e-05
-1.77215865805956e-05
-3.01914028541979e-05
-2.04576267952332e-05
-1.89596871910885e-05
-1.44411461571696e-05
-3.44773745162885e-05
-1.18075226037559e-05
-3.07481995459214e-05
3.54870820067096e-05
-3.77973138838148e-05
-3.88259081320584e-05
-3.16056362769053e-05
-1.89511401731259e-05
-2.63512968508673e-05
-2.19594906467921e-05
-2.10366220550988e-05
-1.09561751958935e-05
-2.79395285951765e-05
-1.26595828008738e-05
-8.49773842005586e-07
-3.91741500253258e-07
-3.13750136243013e-06
-8.92747085820426e-06
-1.62830070184059e-05
-1.71500645343397e-05
-8.07169737112789e-06
-1.88338439506392e-05
-1.76016325899525e-05
-3.34965937432488e-05
-2.69366228617471e-05
-4.38032651594172e-05
-8.13576605247559e-06
-1.65903820521107e-05
-1.08623104775852e-05
-3.343187892187e-05
-2.43402784432703e-05
-4.04604006619911e-06
1.04004884290908e-05
-1.52637927020985e-05
-2.16498325672714e-05
-1.21122759028182e-05
-2.70979782615839e-05
-2.78257756156338e-05
-4.55534044061023e-05
-2.64266916958138e-05
-3.42969170674024e-05
-6.76656290939895e-06
-2.91790137932936e-05
-3.45236173225061e-05
-2.1331978159576e-05
-4.40783034990102e-05
-2.6533703633265e-05
-1.92938618027517e-05
-2.04437310855551e-05
-3.20481035283728e-05
-3.73427944282771e-05
-2.04703770923345e-05
-5.20958344508645e-05
-1.96655853283239e-05
-2.61670808650184e-05
-2.14409171990428e-05
-1.62238299001236e-05
-2.79127095612194e-05
-2.19174297564315e-05
-1.42782524115955e-05
-3.48241451522874e-06
-2.31445781272672e-05
-3.4842593640961e-05
-2.93110319273055e-05
-6.32243311109924e-05
-5.14720115424534e-05
-2.56972175849386e-05
-2.35497310213647e-05
-1.59892211294678e-05
-3.04903119351512e-05
-1.7124065240706e-05
2.01254559727143e-06
-2.75750564810525e-05
-1.57461075903819e-05
-4.53544844634415e-05
-2.74352736776135e-05
-1.3430513727254e-05
-2.61510101971931e-05
-5.13936591099086e-06
-1.47007682329005e-05
-2.37025574430782e-05
-1.09974955863298e-05
-2.39637318295139e-05
-1.73876881471183e-05
-9.4021813079638e-06
-2.81319436624427e-05
-2.02930356227898e-06
-2.80998930465528e-05
-1.38564377080266e-05
-3.27832527109145e-05
8.66829091201535e-06
2.02448083584968e-06
-8.65648532492659e-06
-2.77113888513284e-05
-4.13355000632445e-05
-2.20246232181714e-05
7.24811264193083e-06
-9.02684702795168e-06
-2.21552281870923e-05
-2.66462117971083e-05
-7.03255919144934e-05
-5.71081146393761e-05
-2.01838987261735e-05
-1.31728230152988e-05
-1.2803412310446e-06
-1.18195414321934e-05
-1.87980445094088e-05
-1.00693095548632e-05
-2.59325436870482e-05
-5.32561450065337e-06
-7.61386527136802e-06
-1.66635979045255e-05
-2.44595740346292e-05
-2.54661439265637e-05
-3.33174019568152e-05
-2.58169968784063e-05
-3.13092586520183e-05
-2.73292091852888e-05
-2.92462450953928e-05
-6.33612268133289e-05
-4.83073680154989e-05
-2.30622029806037e-05
-4.61798683325015e-05
-1.44452675256234e-05
-3.73222551601165e-05
-2.94583641044899e-05
-1.95726805219027e-05
-4.4399948344095e-05
-2.73832040133959e-05
-1.98664843601823e-05
7.16570098377442e-06
-3.13041385181217e-05
-1.78440750693426e-05
-1.21107488474482e-05
-2.41896532278002e-05
-4.85912564730077e-05
-3.71108411641025e-05
-1.92495557724588e-05
-2.53484915061855e-05
-3.46441813529077e-05
-2.8128734883438e-05
-5.46268451555602e-05
-1.45772461703665e-05
-4.1690644101674e-05
-3.6020090330685e-05
-3.81241168387248e-05
-1.25947564057589e-05
-5.03810204855502e-06
-2.3266638301008e-05
-1.0857185812922e-05
-4.2355921463552e-05
-2.6027263903765e-05
-1.53885302774354e-05
-4.46581146241673e-06
-6.13645738009555e-06
-2.81405193136715e-05
-8.49635769563239e-06
-1.25825542401041e-05
-2.24184416632521e-05
2.45380725855826e-06
-3.03633057555964e-05
-2.08817197442439e-05
-3.37721476859531e-05
-1.88156347496662e-05
-6.65134193444434e-05
-2.13180765266447e-05
-3.93606964124806e-05
-1.29181835887218e-05
-1.87684189877582e-05
-1.7846063843109e-05
5.72633554307404e-06
-2.56020994400119e-05
-2.98091478977172e-05
-2.01221588947018e-05
-3.7676366078679e-05
-1.91301009087451e-05
-4.26105907667141e-05
-8.8507500240407e-06
-1.92449921914537e-05
-1.78912263644055e-05
-6.58935059545933e-05
-3.4543641992914e-05
-2.81615685130234e-05
-4.8887619017435e-05
-4.63066525018847e-05
4.28198837559484e-06
-3.16277055440396e-05
-1.96629319274636e-05
-1.60271175658177e-05
-5.03626502644434e-05
-1.9394623859006e-05
2.34068344910568e-06
-8.78660182898673e-06
-3.14226533131988e-05
-2.03617308154549e-05
-3.97105013425279e-05
-1.27125440007439e-05
-2.213907966251e-05
-6.32333870995748e-05
-2.3927592750276e-05
-1.92753692052735e-05
-1.71334739194571e-06
-2.2776141575107e-06
-3.02751831072354e-05
-2.10456167346633e-05
-4.13333945242922e-05
-3.31649665187375e-05
-1.04464617881645e-05
-1.08754893884175e-05
-3.85281085665401e-05
-2.32158322129439e-05
7.79035689296378e-07
-4.79077124160849e-05
-1.79842407436274e-05
-2.60195345133209e-05
-1.30293330008022e-05
-2.32384351694881e-05
-3.78258794875253e-05
-3.88714470549011e-05
-3.68914002572619e-05
-5.12334290370182e-06
-2.12606087086386e-05
-1.28512535556422e-05
-1.45949274612247e-05
-4.60931611958105e-05
-3.87635285724861e-05
-1.22354594841804e-05
-1.53729716301042e-05
-3.874199572553e-05
-1.84798248523925e-05
-1.97731492032857e-05
-2.80818877654126e-05
-1.30295316516739e-05
-2.98590704980407e-05
-1.06204975315152e-05
-2.33322976494977e-05
-3.77775853425391e-05
-3.94081897813865e-06
8.54641924300013e-07
-2.55093657309523e-05
-4.87673879353688e-06
-1.1082187352614e-05
-3.43901695401786e-05
-2.9369391283191e-05
-4.32092241893807e-05
-4.06135515585439e-05
-3.21288673222949e-05
-3.74309289287419e-05
-1.21785900048385e-07
-1.94941007554327e-05
-2.31197969714335e-05
-1.31727459568705e-05
6.92067965874914e-06
-2.44102160323025e-05
-1.94092962848582e-05
-2.9822164728129e-05
-1.05851882769851e-05
-4.00977424503057e-06
-2.05529692838363e-05
-2.18416813562433e-05
-1.36707285701576e-05
1.30203840025646e-06
-2.35139428480208e-05
-3.27422452432081e-05
-1.43401895502291e-05
-2.49621775257121e-05
-3.20388622457246e-05
-2.04280099533243e-05
-2.97124977265129e-05
-2.45397731731088e-05
-2.88788975881334e-05
-3.8789403529952e-05
1.75397886677656e-05
-3.4194243390355e-05
-1.75241906386923e-05
4.99854279806345e-06
-8.63098833544945e-06
-1.46716950137396e-05
8.6559205876685e-06
-3.36784562081522e-05
-3.05154060898449e-05
-4.60956470714711e-05
-1.77932885427432e-05
-2.77373589488837e-05
-4.38583415879276e-05
-3.50076864859101e-05
-7.15431074078073e-06
-2.43649209311287e-05
-4.65274718073528e-05
-2.24463843785683e-05
-1.92081154788949e-05
-2.87581246805501e-05
-1.98927271851903e-05
-1.01114185659707e-05
-2.35045125493195e-05
-1.87396154666783e-05
-2.11909931209426e-05
-2.92246010231904e-05
-3.26995659945793e-05
-3.64134812200996e-05
-5.46974144331151e-05
-2.99370872859829e-05
-2.96047211081818e-05
-3.86730548611506e-05
-1.78876884669517e-05
-4.31979385893967e-05
-4.3015795810455e-05
-5.00399847549015e-05
-1.96041218966577e-05
-3.1012606555524e-05
7.87164049137798e-06
-3.06934932827018e-05
1.35888091552946e-06
-1.32159640658711e-05
-1.65856296159256e-05
2.88090820251656e-06
-1.72909297648028e-05
-2.22344626816905e-05
-1.03070292916918e-05
-4.13479401135505e-05
-3.13303432291285e-05
-4.10654574729975e-05
-9.51428785429787e-06
-1.13247825931147e-05
-5.24144146435743e-05
-2.58576209926974e-05
-3.45549428735175e-05
-1.09612853816267e-05
-2.08854739103781e-05
-4.69905147348111e-06
-4.07305080044684e-05
-2.92644557659303e-05
-1.40504833013611e-05
-3.91279168735951e-05
-3.12937661278114e-05
-2.51479068143792e-05
-1.33984533723077e-05
9.78981054796455e-06
-2.19157931933541e-05
-3.29354947854682e-05
-3.43163244268014e-05
-2.8997868614291e-05
-3.05788849964548e-05
-4.41439610393861e-05
-5.16699882029301e-05
-2.13155531947698e-05
-2.66273373800191e-05
-4.03690679775413e-05
-3.33736323026687e-05
-8.14215790480795e-06
-4.64513498495929e-06
-1.09407035436885e-05
-5.56803997835657e-05
-3.08911534359589e-05
-6.84173908618129e-06
-2.40721280436741e-05
-5.12968629925605e-05
-6.06782474844398e-06
-2.2102017671829e-05
-5.67340739846438e-05
-2.56833554183771e-05
-2.90970456612921e-05
-5.25086624890363e-05
-1.73859283889552e-05
-1.98607437448058e-05
-7.32296625832048e-06
-1.63679903512099e-05
-2.60659591540813e-05
-6.92413389800232e-06
-2.28551044140877e-05
-1.41978909011361e-05
-3.63750936099444e-05
-1.16770803813775e-05
-2.76458671248906e-05
-2.16865597693993e-05
-5.77370695084303e-05
-3.07495641400974e-05
-5.78116729386755e-05
-3.89765387459033e-05
-4.16293699793202e-05
-4.21668880519165e-05
-4.000203429898e-05
-3.4288321661858e-05
-1.83602732333904e-05
-1.31748349383221e-05
-5.28853436031421e-05
-1.75014165486617e-05
-1.27731032498193e-05
-1.46665974143854e-05
-4.85900004494232e-06
4.1181814724532e-06
-9.93890357026658e-06
-2.80160357619079e-05
-3.15296751456305e-05
-3.83231677201861e-05
-4.54795184568366e-05
-4.63240562707473e-05
-3.33093677889913e-05
-2.62324661763807e-05
-3.53598511714531e-05
-3.03100767420231e-05
-2.16134297216038e-05
-2.71397115271416e-05
-2.70979305420394e-05
-1.92340927599031e-05
-7.53052713324532e-06
-1.63220480050434e-05
-1.95082520007164e-05
-2.86745476604903e-05
-3.76731474964696e-05
-4.26279713077621e-05
-1.97149787602125e-05
-3.53605846207366e-05
1.17739772254444e-05
-2.59655882898498e-05
-1.98190636318708e-06
-2.96027693005096e-05
-3.85297369294637e-05
-9.19478262347275e-06
-1.03284109168723e-05
-1.49740014856617e-05
-3.00629037469631e-05
-1.12481708216034e-05
-1.85579654924767e-05
-1.23335195090894e-05
-2.96896519290027e-06
-2.1241310070056e-05
-3.77904272499238e-05
-1.42921691543055e-05
-2.76145990161175e-06
-1.30302303304629e-05
-3.66265775920771e-05
-1.2966174014589e-05
-2.55318205074364e-05
-1.65953202573987e-05
-2.17625045052195e-05
-1.33887891345438e-05
-2.5469739879795e-05
-3.53390012687246e-05
-3.26335885073398e-05
-4.50163656833189e-05
-2.9966512866535e-05
-3.08342504343224e-05
-2.2273736788665e-05
-2.55875209868981e-05
-7.41766110296157e-06
-1.87648756281578e-05
-4.20587339511671e-05
-1.48262381245346e-05
-1.27252574706669e-05
-2.96850728516331e-05
-4.06515322398873e-05
-8.64805119590522e-06
-1.47216046466555e-05
-1.18383072422827e-05
-2.52188814624898e-05
-6.54171016406564e-06
-4.03417463096037e-05
-3.45691606613092e-05
-4.00912771778702e-05
-3.14525930796978e-05
7.03048553011151e-06
-1.14868994175074e-06
4.76750052184027e-06
-2.77726682841245e-05
1.29622527280822e-06
-4.73809761085424e-05
-2.30567304906612e-05
-2.61357677518512e-05
-2.92275751716666e-05
-2.40022158314177e-05
-4.31102992797746e-05
-3.55699034515554e-05
-3.45781980461849e-05
-1.9064471357085e-05
-3.18369940906018e-05
-1.66067483714178e-05
-2.70500706432579e-05
-1.10665387988753e-05
-3.91450716123691e-05
-4.79497866963664e-06
-9.00199784905902e-06
-2.17705285025734e-05
-2.4193387331086e-05
-3.01352889211499e-05
-3.21443473571627e-05
-4.51425146302858e-05
-4.89243633979364e-05
-1.77176480319141e-05
-4.14633398821132e-05
-3.90494157391842e-05
-2.39706236888192e-06
-2.95801102541313e-05
-6.50062067549947e-06
-4.31066746239289e-05
-1.03925007455545e-05
-1.60344525394062e-05
-1.25005319808931e-05
-1.89889946402408e-05
-3.17190873148311e-05
-6.26774330100097e-06
-3.10104098328936e-05
-1.07725208973488e-05
-2.53536141936801e-05
-5.25249083097327e-06
-3.37640224521614e-05
-3.31472014477264e-05
-5.24809547710411e-05
-4.61644671693245e-05
-3.62907142372517e-05
-7.64567564932689e-07
3.96133499736538e-06
-2.66874526821515e-05
-4.56069710037033e-05
-3.52817166960803e-05
-3.25266008676437e-05
-8.76695817156199e-06
7.42512727301192e-06
-3.15864580802781e-05
-1.46418171117579e-05
-2.62767043935804e-05
-3.81703705531943e-05
-2.32979452326318e-05
-2.9427169464627e-06
-2.23340471525093e-05
-2.29971755768327e-05
-3.62282306679019e-05
-4.53951584563989e-05
-3.22412658205554e-05
-4.61091334227823e-05
-3.69582000459875e-05
-4.30671791659844e-05
-2.02819748521831e-05
-4.00553014730409e-05
-1.21975652682621e-05
-2.25280141234914e-05
-1.22413226707359e-05
-2.23235189794622e-05
-2.50847385491902e-05
-3.13965842071234e-05
-1.64591002763544e-05
-1.95926688770515e-05
-2.40016675343536e-05
-3.03769022860527e-05
-2.37069661602694e-05
-4.35879201981152e-05
-1.81692204574582e-05
-3.50331246676944e-05
-2.53723572653857e-05
-2.31394455223884e-05
-2.41385007733956e-05
-3.71481728434615e-05
-2.29960788258839e-05
-2.19611531634882e-05
-1.49621268510488e-05
-2.16544874403832e-05
-1.47377721136797e-05
-4.10663962902786e-05
-1.14363333684936e-05
-2.97894843680008e-05
-1.65360788591436e-05
-5.46196132540384e-06
-2.83319993769506e-05
4.13501190711242e-06
-3.85031703606101e-05
-3.5910460946751e-05
-1.45850201152411e-05
-3.44751140795413e-05
-9.0044038422213e-06
-1.33779679926812e-05
5.77884358495802e-06
-2.21467727296526e-05
-3.65279333395147e-05
-4.2162520913865e-05
-2.79607672746432e-05
-2.2298055852555e-05
-1.8147019993728e-05
-3.04650251400057e-06
-1.88246394717115e-05
-2.25614485192559e-05
-5.81091979240214e-05
-3.08919094344055e-05
-3.04476734677807e-05
-2.6799170224553e-05
-3.37874291924303e-05
-2.70901143372143e-05
-2.84224837810666e-05
-1.83523512726538e-05
-3.93137527404612e-05
-5.36579761998983e-05
-4.16950255759633e-06
-2.23662215856143e-05
-7.34743255483394e-06
-1.79504242933118e-05
-2.26417680025584e-05
-2.49295640407172e-05
-2.28678833568053e-06
-2.66321047044008e-05
-1.41579546984505e-05
-6.33404082019449e-06
-2.135782163613e-05
-2.37239846422799e-05
-2.15738130451529e-05
-3.03244005879613e-05
-3.11997015654784e-05
-3.81920720218269e-05
-2.38930303791194e-05
-1.68314964233079e-05
-4.02722367580391e-05
-2.52271075453208e-05
-8.5437573871242e-06
-4.05675192023843e-05
-2.9536055463063e-05
-9.12375343888458e-06
-2.04606685435668e-05
-2.53956524645475e-05
-3.53520264196002e-05
-3.72842746614582e-05
-1.21556069783879e-05
-3.68656951491746e-05
-3.9813731176191e-05
-1.07967415214227e-05
-2.90041238278705e-05
-1.82782993301568e-05
-3.44153527045932e-05
-3.06917816460808e-05
-3.52948587865588e-05
-3.65344849816277e-05
-7.14529201028656e-06
-5.02742247949935e-06
-2.79621800864646e-05
-3.67444323282977e-05
-3.19578387773083e-05
-1.46101257264458e-05
-2.91752196002949e-05
-3.55534607612702e-05
-1.55884502720021e-05
-3.19787961000791e-06
-3.80368452482342e-06
-2.46332058093361e-05
-1.09504723235317e-05
-2.23866874418454e-05
-4.21493096298332e-05
-2.20006563909469e-05
-1.00199601297999e-05
-4.10521809364371e-05
-3.91103678572449e-05
-4.96863281032033e-05
-4.05136864749954e-05
-3.93572654297659e-05
-3.44919659741795e-05
-4.0708839454543e-05
-4.7483007291272e-06
-3.36019180245193e-05
-1.75241464500474e-05
-4.10166763112087e-05
-4.47077969073993e-05
-3.77419998626007e-05
-1.8142697343819e-05
-3.10970523089169e-05
-2.79771012141288e-05
-3.36525840730148e-05
1.21001903591935e-05
-1.41988352614393e-05
-3.5609005717607e-06
-2.86485615563657e-05
-2.99464077935985e-05
-4.76978182376718e-06
5.11406854518999e-06
-3.14147432003121e-05
-4.2245947881918e-05
5.19555760227613e-06
-1.33869510016564e-05
-1.12543877958886e-05
-2.40484521124514e-05
-3.61327409008305e-06
-1.23855259623436e-05
-1.77160058019907e-05
-2.20357971245615e-05
-4.91238738980659e-05
-3.11814418186811e-05
-2.81629371244013e-05
-3.11598289767157e-05
-4.04309645604801e-05
-1.78560037629766e-05
-6.11389238278255e-05
-4.28528611608577e-05
-7.267764107749e-06
-1.21514748893186e-05
-9.364300980535e-06
-2.68920123925396e-05
-2.34413392696087e-05
-3.44368978334149e-05
-3.04754346948136e-05
-2.30261558799533e-05
-3.22519264685298e-05
-2.50491950891327e-05
-2.76080702362508e-05
-2.52168121015973e-05
-1.86316344381534e-05
-5.00818769992597e-05
-1.17555936114442e-05
-2.81418145923833e-05
-4.2418439508401e-05
-3.63213889447387e-06
-2.37535263917474e-05
-9.80919567822528e-06
-3.3755171487439e-05
-1.60495137881907e-05
-2.62346026556228e-05
-3.00392012858755e-06
-2.26100424010889e-06
-2.47601831878816e-05
-2.21806519391926e-05
-1.59984503827772e-07
-1.76285501995966e-05
-6.7329136707548e-06
-3.71651662815256e-05
-1.51138775068164e-05
-4.17225694970963e-05
-2.42775895658403e-05
-2.42624424707688e-05
-4.7335197734627e-05
-2.38669022079875e-05
-6.20055884373532e-05
-4.88582386282297e-05
-2.47393272433606e-05
-4.38422769735455e-05
-3.19205079651001e-05
-3.79964861936726e-05
-2.63191416473196e-05
-1.55812841358663e-05
-4.60250817111838e-05
-2.09658894067179e-05
-2.36878145894494e-05
-2.06697536721955e-05
-2.98768287004075e-05
-1.89352404228849e-05
-4.35277089311955e-05
-1.18353645268276e-05
-4.99974138950441e-05
-3.65515724813921e-05
-3.59272498254589e-05
-4.12044262342424e-05
-6.07856520146062e-05
-1.22678636804793e-05
-4.00264088635195e-05
-2.74303142019935e-05
-6.94512808551581e-06
-2.57875694709182e-05
-5.01534667162024e-06
-2.92558836066703e-05
-2.95818419766945e-05
-4.20977133915459e-05
-2.56814063813956e-05
-3.46193212668695e-05
-4.96486422505025e-05
-3.22646292231162e-05
-2.19621040853475e-05
-5.15306462796334e-06
-5.63637394421368e-05
-2.77333233073173e-05
-3.94775346749104e-05
-2.5356013070909e-05
-3.31620749046707e-05
-1.97462203280537e-05
-6.71032536584154e-06
-1.56801621383397e-05
-2.29363251904633e-05
-2.02454641192411e-05
-4.17077577067805e-06
-3.51216883368181e-05
-4.20790001703479e-06
-4.81701494232922e-05
-3.53198977826949e-05
-1.20930120507469e-05
-4.05241250093049e-05
-2.73253220661817e-05
-1.3620292097906e-05
-2.01720581563621e-05
-2.288665850469e-05
-2.22302841760951e-05
-2.60260351577854e-05
-2.42653327415283e-05
-3.35385717776873e-05
-3.21477154626855e-05
-1.78881402438525e-05
-1.42185679949925e-05
-6.07929723158076e-06
-2.05222077040245e-07
-4.01094452455766e-05
-3.05166415830441e-05
-2.45051384410439e-05
-5.9167137331782e-06
-2.47909478000164e-05
-4.62221068460576e-05
-3.12500830394944e-05
-1.43203183665019e-05
1.12303302484155e-05
-3.71196764324636e-05
-5.42025920699244e-05
-2.8990077854417e-05
-4.25178946838789e-05
-2.01730793042158e-05
-2.91697901611109e-05
-2.24189757773126e-05
-2.79518783890227e-06
-1.5908438400161e-05
-2.98427660370074e-05
-1.52314040105426e-05
-6.0330815651102e-06
-2.3588141092471e-05
-2.12271860764277e-05
-2.31352133019084e-05
-3.68021429627576e-05
-2.78255482619768e-05
-3.34500547751505e-05
-1.98801482100941e-05
-2.65849413383293e-05
-2.14325714218523e-05
-4.50947218490688e-05
1.6146508853141e-05
-1.47183453446134e-05
-4.1800748167673e-05
-1.37502195139205e-05
-1.83234101965307e-05
1.08775504480014e-05
-2.82202833942696e-05
-9.84411928930239e-06
-1.48204244683631e-05
-3.617271527951e-05
-3.38968719196675e-05
-2.4578071195364e-05
-4.77307697291814e-06
-3.13274440492478e-05
-1.31971148057765e-05
-3.46993655320295e-05
-3.95612253654182e-05
-3.69385812614481e-05
-2.13843517141206e-05
-2.86743234388104e-05
-1.09931736639861e-05
-1.19071849203583e-05
-3.76352259610897e-05
-2.18444202826125e-05
-3.8366599661659e-05
-3.44013926943069e-05
-3.04469132629258e-05
5.78748598565491e-07
-2.24252451274063e-05
-5.97318387660391e-06
-6.05761463846041e-06
-9.02441633847367e-06
-2.67235681886183e-05
-3.56111372060019e-05
-3.5523274355304e-07
-3.19169307244153e-05
-6.61956421229713e-05
-2.96477405527843e-05
-2.21972951557888e-05
-2.34930970500365e-05
-4.52542928181501e-05
-3.45214271497893e-05
-4.84154928078049e-05
-3.71891886667306e-06
-1.29662145942686e-05
1.98213877173447e-06
3.01769408494249e-06
-8.19036330237051e-06
-1.4911575022974e-05
-1.49344154470361e-05
1.32326423055038e-05
1.1731212490484e-05
-2.17455711090696e-06
-1.90736617975132e-05
-1.7733149286461e-06
-4.25527657221018e-05
-4.20292298909005e-05
-5.07849162788337e-05
-5.99114356081304e-05
-2.91990944485005e-05
-4.08178745828655e-05
-3.66829747297785e-05
-4.17732516324353e-05
-1.42361931741526e-05
-2.77125727679503e-05
-3.89585815469442e-05
3.77974065857748e-06
-1.30705689722135e-05
8.17265164203231e-06
-2.81954928860663e-05
-2.32896251047525e-05
-8.4010524862828e-06
-2.08176562593844e-05
-2.42534448738704e-06
-2.57069466958749e-05
-2.49676527267046e-05
-1.89147962515489e-05
-2.70753119713365e-05
-3.74749636390611e-05
-2.33289526993382e-05
-3.7978748635272e-05
-1.1675323107403e-05
-4.99886079866236e-05
-1.25122889571691e-05
-2.63326842185819e-05
-1.95833584889941e-06
-3.60895216926206e-05
-3.88219773076565e-05
-4.69965576061403e-05
-5.8356304881791e-05
-3.16551054560305e-05
-2.8846008772384e-05
-2.23681705028919e-05
-3.24710637471692e-05
-4.2917303032317e-05
-5.46709063030389e-05
-1.67213416497274e-05
-1.31436439413724e-05
-3.30038985122687e-05
-4.46775568922353e-05
-2.12276525735145e-05
-2.60055231930319e-05
-3.00211887531174e-05
-1.10300019607456e-05
-3.50031987771413e-05
-3.33695753031831e-05
7.6361143312108e-06
-1.94749049162087e-05
-3.41351190124622e-05
-1.64494793873977e-05
-5.8716741514443e-05
-2.3523443071293e-05
-3.53393330069587e-05
-1.60991018556753e-05
-1.84782255729102e-05
-1.26879215920695e-05
-2.24305169596852e-05
4.08061826229665e-06
-5.77509874950538e-05
-1.10041298064443e-06
-9.79750716552267e-06
-1.36668125925847e-05
-4.05462510676346e-05
-1.48279236088915e-05
-1.71767106454165e-05
-1.49478466584263e-05
-3.35346939838792e-05
-3.31524265580777e-05
-8.775492348501e-06
-1.23335470643407e-05
-3.09080060567431e-05
-6.50210164762348e-05
-1.7869023208949e-05
-2.27975705463629e-05
-1.19662095032433e-05
-5.35099868374082e-05
-1.58607934534692e-05
-1.81490300277488e-05
-2.38177396242536e-05
-3.66128987995249e-06
-1.20192731024585e-05
-3.71415861328946e-05
-2.22121121036811e-06
-2.65140603671298e-05
-8.57577835324863e-06
3.51519393531448e-06
-7.19385522765035e-06
-3.16595214434529e-06
-1.52818763043296e-05
-1.16182404721921e-05
-1.23679519074329e-05
-3.35843328001317e-05
-2.39493919433971e-05
-1.49884929906781e-05
-3.09958327039077e-05
-1.17264402581346e-05
-3.83020294557053e-05
-5.11272646557922e-05
-3.32817681109985e-05
-3.15336118255174e-05
-2.54407096410065e-05
-1.68649918193932e-05
-3.50746125515506e-05
-1.92765451279719e-05
8.48549512563012e-06
1.47874731389165e-05
-3.30362005397942e-05
-1.08542789713254e-05
-2.35808571507123e-05
-2.11031655305658e-05
-1.04582265255928e-05
-3.91388077337088e-05
-2.58178200668965e-05
-2.10651291580002e-05
1.73426731414781e-05
-3.21855309625243e-05
-2.41445357504182e-05
-4.13180820327495e-05
-3.22857844050525e-05
-1.52964601215831e-05
6.76196212173134e-06
-1.45024892098301e-05
-1.36166756380995e-05
-2.70827204651797e-05
-3.32635637668906e-05
-1.27334842877837e-05
-3.2449459329371e-05
-1.57195729131462e-05
1.00506235871882e-05
-2.13115594929479e-05
-2.17734085174524e-05
-3.05424145010026e-05
-3.56975451991175e-05
-2.05027387271492e-05
-3.33493623003243e-05
-6.8744832001073e-05
-2.54981005881059e-05
-3.91790259935047e-05
-5.21005582338729e-05
-4.29602808679691e-05
1.52225591244558e-05
-5.15810539795529e-06
-3.03097169281694e-05
-3.37050642717371e-05
-1.04580125231882e-05
-9.49613831862945e-06
-4.6243589301869e-05
-2.18574305424563e-06
-3.65920508084581e-05
-1.26850160817942e-05
-3.02046795826193e-05
-2.00703935385637e-05
-2.51513547204869e-05
-3.15056288577339e-05
-4.13179260865618e-05
-5.3375132044988e-05
-2.21134357753928e-05
-4.1901309941273e-05
5.24628802040265e-06
-4.2734726799977e-05
-1.0069521988626e-05
-1.52482649606694e-05
-1.45484166398033e-05
-2.51916992571458e-05
-2.75242775643627e-05
-1.85598185443216e-05
3.45040504890668e-06
-1.98823200839739e-05
3.09151380137795e-06
-1.92648710837061e-05
-4.49476200291298e-05
-2.36949413972527e-05
-3.19084489741883e-05
-1.73885868978938e-05
-1.50391336488657e-05
-2.04122142517428e-05
-4.85503468365745e-05
-4.25352331916683e-05
-4.01724755198298e-05
-1.93489404233672e-05
-2.80963194424317e-05
-2.7802654519433e-05
-3.21352018968257e-05
-1.73734984973527e-05
-1.6082095325572e-05
-3.03006136130901e-05
-8.6640894529109e-06
-2.75148170808467e-05
-1.7429093026289e-05
-2.03652568670366e-05
-3.38839692480155e-05
