# Supplementary material for: Research on computational propagation and identification of mine microseismic signals based on deep learning
Source: PLoS One. 2025 Oct 22;20(10):e0334641. doi: 10.1371/journal.pone.0334641 (PMC12543183; doi:10.1371/journal.pone.0334641)
Supplement: S6 Data — (ZIP) [file pone.0334641.s006.zip › 000100900000127.xlsx_0.txt_24.txt.txt]

-2.99047054774053e-07
-2.39537305358428e-05
-3.82973994594946e-06
-2.12777033323119e-05
-4.18079046246697e-05
-6.08544916492515e-05
-4.19478455722939e-05
-4.88658617263743e-05
-2.65303361638059e-05
-1.75365934836929e-05
-3.41583807074842e-05
-4.81118964727165e-05
-2.04661618539896e-05
-4.26934556646448e-05
-1.03604858029567e-05
-1.32557869177128e-05
-3.19132320410532e-05
7.30132792225271e-06
-1.04629602924541e-06
-1.88185581850311e-05
-3.74014064390664e-05
-9.33659498054534e-06
-2.95468661678651e-05
-2.89224479724535e-05
-1.88233172254926e-05
-4.84750546247714e-05
-5.40730936378814e-05
-3.74761591431252e-05
-2.97547803501687e-05
-4.11233216316384e-05
-3.75168871089868e-05
-3.32854747860083e-05
-2.71983548854522e-05
-1.18960457964491e-05
-5.01489738303644e-05
-1.72382999930666e-05
-1.43207829367717e-05
-7.89147712152207e-06
-2.81252399032797e-05
-4.31040556616584e-05
-4.637025065796e-05
-2.12597183620498e-05
-3.45819790275966e-05
-5.0299316114952e-05
-4.98149985139836e-05
-3.82158576263879e-05
-3.4769362385711e-05
-3.18868998177181e-05
-9.99937275710698e-06
-3.21647560277042e-05
-4.35940414697032e-05
-3.64836565837588e-05
-3.00335248411943e-05
-3.56259242615918e-05
-2.12909316837289e-05
1.33541995760012e-05
1.30665498464786e-06
-4.67104183034496e-05
-5.75486527108217e-05
-6.52065784861116e-05
-1.85654621975689e-05
-1.75548019858902e-05
-2.08198402412701e-05
-3.93275532167834e-05
-4.70651006248489e-05
-5.37997039370216e-05
-1.36373541492906e-05
-2.38697318843039e-05
-6.98954647995575e-05
-3.82411637987156e-05
-2.01044690191123e-05
-3.41524080688458e-05
-5.14923944136049e-05
-3.93574398208396e-06
-4.12695932420026e-05
-3.31334866661403e-05
-8.03654968549104e-06
-1.93500381250207e-05
-1.90271965895035e-05
-3.71228443742665e-05
8.44206801897161e-06
-4.71238605148848e-05
-1.22214331034964e-05
-3.11453031164303e-05
-9.78883286343475e-06
-4.59370836274604e-05
-3.40432869585438e-05
-4.2360409092868e-06
-2.29888484103781e-05
-4.95459146351086e-05
-2.29801977451236e-05
-3.00985298759828e-05
-4.95909902734338e-05
-3.42657339490734e-05
-4.56485523554335e-05
-5.74044900464732e-05
-3.08536456681639e-05
-7.12377267442526e-06
-5.80750361991452e-06
-2.29403523629854e-06
-3.39135386801251e-05
-2.22114818739927e-05
-5.8666084540258e-05
-2.2081208918825e-05
-2.45443448381601e-05
-2.81833932238423e-05
-3.69004352087885e-05
-7.23693955053533e-05
-3.84611063271975e-05
-8.59929208946592e-06
-1.39066860766852e-05
-5.72226867127989e-05
-3.78301285008591e-05
-2.81987298734336e-05
-2.65080720938823e-05
-1.25554608867225e-05
-1.34987096866596e-05
-1.34405874977837e-05
-1.71040420125469e-05
-3.68122036149142e-05
-1.39993839634907e-05
-2.54579143427288e-05
-1.04219117935943e-05
-4.28741458052272e-05
-2.10593816795943e-05
-5.26395310592349e-05
-1.7288694879026e-05
-2.41434167140762e-05
-5.30962566671774e-06
-1.40042505509898e-05
-3.37221344761565e-05
-2.94346166606278e-05
-3.81997930294517e-05
-2.99789513378877e-05
-1.39271940626053e-05
-3.01748976463555e-05
-3.336504101131e-05
-2.51020169234956e-05
-3.41547207112903e-05
-5.01173957410511e-05
-5.01391284028883e-05
-2.4569391309569e-05
-2.24652620118026e-06
-3.7436834593426e-05
-4.51899000075979e-05
-3.98370337279601e-05
-1.46229076642273e-05
-1.23531824316886e-05
-3.22819756366524e-05
-6.69067383786758e-05
-2.12397917541372e-05
-5.08944385459762e-06
-2.01491650443341e-05
-2.44632634055019e-05
-4.39712357570535e-05
-1.6342414654733e-05
-3.5845357495864e-05
-2.96371052861894e-05
-4.30107065346769e-05
-3.17125677225181e-05
-2.91248444904209e-06
-4.19678965064345e-05
-3.35064530309099e-05
-8.28708685218275e-06
-4.18391016251597e-05
-3.68572016888195e-05
-5.0876864642846e-05
-1.96057038890793e-05
-4.08436424345449e-05
-3.47551635114176e-06
-2.87563033977961e-05
-2.85134656352127e-05
-1.44804631649718e-05
-1.01403297697114e-05
-5.56601773102725e-05
-4.56438552868928e-05
-1.81043294407926e-05
-4.43753744812638e-05
-3.68688220184198e-05
-3.78927115513783e-05
-3.09868438895686e-05
-1.96099452135553e-05
-1.44614975111207e-05
-1.43892719123326e-05
-2.69908643357132e-05
-4.80389455727105e-05
-1.97115329517582e-05
-1.47311850466998e-05
-4.87342261358115e-05
-2.56398866335691e-05
-6.32271738179413e-06
-1.19284541683368e-05
-9.30220400198338e-06
-1.31311181421711e-05
-4.66458688082266e-05
-4.93672478368569e-05
-5.04417229275678e-05
-4.7794057914399e-05
-7.15909620507396e-05
-4.91461807335444e-05
-6.31507296968766e-06
-2.17690267232877e-05
-3.92386511325328e-05
-2.07907770505055e-05
-9.30496793872537e-06
-1.28342204417226e-05
-1.60736964916486e-05
-4.78226143347588e-05
-1.66953963612052e-05
-3.51767994339572e-05
-3.53036382937993e-05
-5.34665987470404e-05
-3.08810016393557e-05
-5.5744816790469e-05
-1.1736054696935e-05
-2.05968145969799e-05
-1.30963663384602e-05
-4.81818254500373e-06
-6.77573017215037e-05
-3.98454346603374e-05
-1.32451222889553e-06
-1.1023375033492e-05
-3.73967597806099e-05
-2.87364190934825e-05
-3.71440876732198e-05
-1.88880128412764e-05
-5.60086481956744e-05
-1.71160062857317e-05
-3.43479819361643e-05
-3.67934673191183e-05
-3.56593801168308e-05
-4.43372082312604e-05
-4.74799355110516e-05
-4.9739180904725e-05
-2.26171754121246e-05
-1.55214618922185e-05
-1.20785066020142e-05
-4.59126282590489e-05
-5.40677598245965e-05
-3.93372254592448e-05
-6.89038650559499e-06
-1.90527440548833e-05
-2.10704345486767e-05
-1.2050062137977e-05
-4.85430331664319e-05
-3.48034354817866e-05
-5.80376206962874e-05
-4.04023030268624e-05
-3.19264199358135e-05
-5.00988881323834e-05
-4.69701102502099e-05
-3.43572192322495e-05
-5.81850563580771e-05
-3.46035538189363e-05
-4.18689299535394e-05
8.21236200485953e-07
-3.66726414003294e-05
-5.4285275048859e-05
-1.78915460192272e-05
-2.55542997323102e-05
-2.19848252105129e-05
-1.50976757298624e-05
-2.70299106774095e-05
-3.71433887925477e-05
-5.46766024059858e-05
-1.00788795005412e-05
-4.38784133433724e-05
-1.66487299644298e-05
-5.59612501922234e-05
-5.78615123527119e-05
-4.23620011371825e-05
-5.6194524692995e-05
-4.69242812878619e-05
-2.45322233805613e-05
-4.30577171926386e-05
-2.65394986853222e-05
-2.65492843137935e-05
-1.89454754053788e-05
-5.16053099039448e-05
-3.27478918506985e-05
-5.18030931204003e-05
-9.59608311257153e-06
-2.82777964879634e-05
-4.02630662048045e-05
-4.3175548223002e-05
-5.35804062300428e-05
-1.74591447727956e-05
-4.61027684421845e-05
-2.26218196811868e-05
-1.23557535240443e-05
-3.64078708150212e-05
-2.83993075822994e-05
-2.01064826472953e-05
-3.88861041509165e-05
-4.32187274300927e-05
-3.62625044478963e-05
2.69345585954686e-06
-3.13411355109741e-05
-4.47628302741109e-05
-1.68839192958934e-05
-2.35332430694571e-05
-3.90270600041675e-05
-1.1414266383221e-05
1.18237830490303e-05
-3.50787436919274e-05
-2.88185008879763e-05
-2.15324652498743e-05
-3.8628137820837e-05
-1.42473931774689e-05
-3.26353747207498e-05
-3.6783301448982e-05
-5.05400344436983e-05
-2.01662744427187e-05
-3.24703851806216e-05
-5.05747472336008e-05
-6.09382080580699e-06
-3.87432543068156e-05
-4.45907359222484e-05
-1.68989687147044e-05
7.63800084164562e-07
-2.88345341221382e-05
-4.82729597929005e-05
-2.00555196934282e-05
-2.74052366265007e-05
-4.21991688968084e-05
-5.66437885702614e-05
-3.10551911298496e-05
1.64042912146571e-07
-2.61903830789392e-05
-3.58762253023639e-05
-3.07167313589257e-05
-2.6517545673836e-05
6.19767523868531e-06
-2.72154511551452e-05
-4.88295493261363e-06
-4.08412068664309e-05
-5.76515389190331e-05
-2.71532837090479e-05
-5.32410582543857e-05
-4.09960553976861e-05
-1.22788877172229e-06
-1.82276685069786e-05
-3.78507556113854e-05
-2.05783270409131e-05
-4.21310400297704e-05
-4.16303234156844e-05
-3.01685285071302e-05
-3.83631802504459e-06
-3.00265343418143e-05
-9.66974304289692e-06
-3.30969382715739e-05
-3.03937191828137e-05
-3.13373478756554e-05
-1.99322400559348e-05
-1.72536249181568e-05
-1.92803267794056e-05
-3.75105802511314e-06
-1.30600311740613e-05
-4.51371955389996e-05
-1.1557705689415e-05
-1.68706725122856e-05
-2.69229228884223e-05
-1.01532998176802e-06
-3.42646189808183e-05
-2.92563392879305e-05
-4.29890360956601e-05
-8.79586671042272e-06
-7.33553760926076e-05
-7.22723154062181e-05
-2.30611505582169e-05
7.36915495552849e-06
-8.34043438441902e-06
-1.27300297762253e-05
-3.60191536746699e-07
-3.88650016608229e-05
-2.02566362442126e-05
-2.49774893261323e-05
-3.77609656899423e-05
-3.47132851151871e-05
-4.64257547894302e-05
-1.96456124322381e-05
3.19727187216046e-06
-3.46801295616069e-05
-2.18297348199754e-05
-1.11948749084643e-05
-4.1442615407495e-05
-6.6114433764224e-05
-5.17904996514097e-05
-4.68226787227785e-05
-1.51485843647653e-05
-2.24357178333744e-05
-3.51660314647155e-05
-3.78452555702497e-05
7.3279262738011e-06
4.88804746171732e-06
-9.00227969533012e-06
-3.70866819945588e-05
-5.08952491219996e-05
-2.09940041318005e-05
-1.61933164709515e-05
-1.46455325525084e-05
-5.298458515225e-05
-4.11412745764618e-05
-6.21051580714933e-05
-3.1559944213693e-05
-5.49722372389287e-05
-2.40156651110209e-05
-6.79799281436882e-05
-4.94871725445962e-05
-4.35721498303881e-05
-1.81597313921009e-05
-3.18083121680814e-05
-6.36131442113043e-05
-2.38451115257391e-05
-3.15033748612183e-05
-2.09423894275164e-05
8.53232185204994e-06
-2.93365815262946e-05
-4.10999991887758e-05
-4.36441661490499e-05
-3.83622011489242e-05
-5.00860298608767e-05
-4.49636063138226e-05
-2.61080997832311e-05
-2.48416888916431e-05
-4.03302634689784e-05
-5.43599613444181e-05
-1.2701146207499e-05
-5.39857131714265e-05
-2.80230135252044e-05
-3.36353333173924e-05
-2.39623406910317e-05
-5.22711751761532e-05
-2.44760648741284e-05
-1.20064821811151e-05
3.6774017624198e-06
-3.52484918441985e-05
2.72138144082395e-06
-1.86985057492367e-05
-1.03014946305411e-05
-1.89568308556664e-05
-3.98113120220746e-06
-4.06103272232194e-05
-3.33160986688476e-05
-1.22902881576303e-05
-6.49287064873111e-05
-6.84250056975207e-06
-1.13447910997459e-05
-3.45427470893766e-05
-4.09057676983907e-05
-5.48915376069787e-05
-1.58510864230003e-05
4.10422983443506e-07
-4.04380049995182e-05
-7.50844164409123e-06
-2.06556394388095e-05
-3.33633037325821e-05
-4.04010164460136e-05
-1.46286108422296e-05
-7.01518185381856e-05
-6.01603584164081e-05
-3.22337751080683e-05
-3.23936370027892e-05
-3.47425504547531e-05
-4.42751392580481e-05
-5.26474072108506e-05
-2.05616273814894e-05
-1.87721162179991e-05
-3.77477903706342e-05
-9.73256330426068e-06
-3.63621522610485e-05
-2.34855753772803e-06
-3.55704103802464e-05
-5.05088374807196e-05
-5.59162658674938e-05
-1.76175384153239e-05
-3.54409276561453e-05
-2.15500488249804e-05
-4.13437944222419e-05
-4.23496174812307e-05
-4.50647178996942e-05
-3.78869525312701e-05
-4.06638764492031e-05
-3.44327858243768e-05
-2.86494480811774e-05
-4.33721418253603e-05
-7.51980057361527e-06
-3.33105417114748e-05
-2.93200808406582e-05
-3.93272500023961e-05
1.30746340524888e-05
-5.88103710930447e-05
-3.44916257333047e-05
-1.013465414963e-05
-2.31051064801605e-05
-1.86673291046777e-05
-3.54765252608044e-05
-3.8091114746917e-05
-4.3547003305623e-05
-6.25551548121204e-05
-3.95215929771355e-05
-1.54067882660654e-05
-4.71129162193783e-05
-3.56057111559834e-05
3.74011355076134e-06
-4.5737818560516e-05
1.41071932994886e-05
-1.82970424490536e-06
-2.8318729334956e-05
-2.59870228630332e-05
1.42731384431186e-05
-2.27091825728927e-05
-3.78129963929026e-06
-2.61645310667533e-05
-2.62475777007889e-05
-2.48594721198695e-05
-6.48172168889166e-06
-2.15397666080869e-05
-2.86163332760055e-05
-3.43343303399505e-05
-1.32802914169497e-05
-3.06136856077952e-05
-3.65736178740017e-05
-1.08987520159763e-05
-3.20983447634954e-05
-1.9292653661366e-05
-4.8575228849657e-05
-5.14935369557855e-05
-5.02395882109718e-05
-3.62833907561136e-05
-2.83874073797457e-05
-3.14424992687368e-05
-4.56305001807342e-05
-3.07080133076535e-05
-3.01944023643439e-05
-4.80916409798946e-05
-5.69126624463173e-06
-6.65999748217227e-05
-2.49188697058628e-05
-2.71770907830416e-05
-4.22491889597501e-05
-2.78692069879291e-05
-3.42778315668408e-05
-5.7389473271224e-05
-3.08852306240157e-05
-1.45552199954682e-05
-1.20147980574336e-05
-3.8924645799304e-05
-3.98150523833642e-05
-7.16052274512373e-06
-1.85027041022351e-05
-4.45171989324023e-05
-1.83784485080948e-05
-4.07741366238335e-05
-4.10696047349101e-05
-4.19544399989931e-05
-5.0727461012761e-05
-4.85742900182976e-05
-2.89381782616052e-05
-2.0509784616578e-05
-4.89542057586725e-05
-4.79614876154708e-05
-2.33641373927132e-05
-4.1163596059737e-06
-3.96774123984428e-05
-2.23004773904809e-05
-1.4562941407598e-05
-2.00465496870773e-05
-2.22392574123161e-05
-9.0306535379013e-06
7.66123345654964e-08
-2.77332389049626e-05
-1.9251272861219e-05
-4.64999833565008e-05
-2.78024223300404e-05
-2.64448661625658e-05
-5.62436909031118e-05
-5.30060796775862e-05
-2.95223364221782e-05
-9.26390157783269e-06
-2.27806324884176e-05
-3.90654536001903e-05
2.81500435688127e-06
-8.50965067342254e-06
-1.62094023185315e-05
-2.57658332600596e-05
-1.56319337299913e-05
-2.0676559981389e-05
7.38414447848313e-06
-4.01291164628367e-05
-2.56690808127025e-05
-2.64930348185249e-05
-1.16329950236309e-05
-5.14770818707735e-05
-5.59027039931758e-05
-1.83374254944355e-05
-4.25412512770468e-05
-3.71607897572673e-06
-2.37420886321745e-05
-1.92726942249193e-05
-5.44922660528983e-06
3.18802457116944e-06
-3.64368666148261e-05
1.48645770840478e-05
-2.54873427569048e-05
-2.55751017176948e-05
-2.07422727821645e-06
-2.58181572898761e-05
-1.5423372741085e-05
-2.62161967619953e-05
-4.68027457475104e-05
-2.69676093997787e-05
-3.24489947269785e-05
-3.74529642596254e-05
-2.92050487167808e-05
-2.1176898274851e-05
-5.12847177470264e-05
-7.11133263558331e-05
-4.43434953553028e-05
-5.00629236496964e-05
-6.04975100285149e-05
-2.49205132490598e-05
-1.8272588895001e-05
-1.02515903108474e-06
-1.55676003823996e-05
-3.64805768694943e-05
-1.99170004071692e-05
1.50002670367014e-05
-9.41311656805401e-06
-3.91967568926019e-05
-2.98955747719083e-05
-6.88806533862983e-05
-2.46270445431125e-05
-2.89624343215541e-05
-3.35547185572316e-05
-3.76223830475433e-05
-1.78444107693319e-05
-3.61885389183522e-05
-4.24403620758905e-05
-5.15764960615855e-06
-1.56087404526562e-05
-4.45644178508146e-05
-2.45233921722526e-05
-3.19797587325097e-05
-3.47573772779663e-05
-3.14082883193197e-05
-1.52139227438522e-05
-2.60838247004487e-05
-1.50269606768366e-05
-4.25799145543823e-05
-5.74600736327849e-05
-1.92408374008289e-05
-6.80538187821252e-05
-6.16651004422665e-05
-2.82400093495378e-05
-5.11885158360707e-05
-3.28840123741383e-05
-4.74737943732255e-05
-3.31717683388647e-05
-1.930681134668e-05
-3.122855231087e-05
-3.80490225759732e-05
-7.80365517940671e-06
-2.82050388872783e-05
-1.92253459286678e-05
-2.63785242390928e-05
-2.00024971083625e-05
-3.4838922138299e-06
-4.41836670534491e-05
-1.69747975452676e-05
-7.41731196789698e-06
-4.16119107240972e-05
-2.15196374939644e-05
-1.65591419297849e-05
-7.34668234513089e-05
-1.34632089858266e-05
-4.75808536138016e-05
-3.0263916857547e-05
-6.26036758218017e-05
-1.27632767255953e-05
-3.30387474474413e-05
-4.34062004045556e-05
-4.55665517474109e-05
-3.66236862357514e-06
-3.61100803429705e-05
-4.36049735017851e-05
-1.25725459113792e-05
-2.11094528266112e-05
1.68027621257643e-05
-2.85921320126353e-05
-3.07959447814676e-05
-2.37763146800527e-05
-1.93717655174987e-05
-2.99889455674283e-05
-4.16338010094165e-05
-6.1236559961234e-06
-3.81656139986638e-05
-1.25269802221185e-05
-2.89146749134104e-05
-2.73951325485874e-05
1.84139398256827e-06
-2.86865090137447e-05
-2.99931051376829e-05
6.27029961753552e-06
-2.07408132351322e-05
-2.06179506816569e-05
-3.6194839514954e-05
-4.48201389406152e-05
-4.61124030014584e-05
-2.20804356254961e-05
-4.81937201019968e-05
-2.08906496018145e-05
-3.39887447577555e-05
-4.9506541014112e-05
-2.01821640131837e-05
-5.0539317008159e-05
-6.32715378884537e-05
-2.68502351166727e-05
2.20648593756808e-06
1.35315812423361e-05
-2.43047786690141e-05
-2.33270297250426e-05
-9.11722118209602e-06
-3.96944721255796e-05
-1.55501088709056e-05
-2.25176529260972e-05
-5.05425758264214e-05
-4.29693261912103e-05
-2.41888709966392e-05
-5.66560885714064e-05
-3.45949340306101e-05
-4.80733593807299e-05
-2.73647237419132e-05
-3.35147227521967e-06
-5.89670720082747e-05
-1.23686666848523e-05
-4.3655101151882e-05
-4.08206051391967e-05
-3.11437104045193e-05
-3.10684566226932e-05
-2.14923749200532e-05
-1.5968811489373e-05
-8.12458024651949e-06
-7.5196310000625e-06
-1.92503840695997e-05
-5.30551633223361e-05
-5.44355548311751e-05
4.29807560656489e-06
-1.90179432941271e-05
-8.96076157507668e-06
-3.19704113877278e-05
-1.52884443124303e-05
-3.79849147913854e-05
-3.82332642175433e-05
-6.24335839267194e-06
-2.52947238148353e-05
-3.7945690286795e-05
-5.08982413162848e-05
-2.75132091061856e-05
-4.10706470053943e-06
-4.28195443397382e-06
-6.22845771467302e-07
-3.39906420541116e-05
-2.42129111704853e-06
2.16121517731264e-06
2.6956388084531e-07
-2.99959166319276e-05
-4.65143877746447e-05
-2.3011562470678e-05
-3.85143537990995e-05
-1.68029300671269e-05
-3.04076766597716e-05
-1.32178081514914e-05
-3.04054805543219e-05
-2.63998683037243e-05
-5.44550514983882e-05
-9.45120755264928e-06
-4.74567058907269e-05
-2.64607008207832e-05
8.10527621539794e-06
-1.89585876885138e-05
-3.85320159879207e-05
-3.93349594721467e-05
2.51439521458029e-05
-1.55076219455487e-05
-3.02282271829743e-05
-3.5819020108076e-05
-1.28778398763921e-05
-6.06823408573527e-05
-5.47255423393474e-05
-4.96770988658867e-05
-4.15339111592294e-05
-4.41065658267316e-05
-2.41155211684611e-05
-3.7664334004895e-05
-2.86598259155096e-05
-2.47899390331115e-05
-1.15537444529954e-05
1.14675084852495e-05
-5.00243748779841e-05
-4.74423305883761e-05
-3.37093759835449e-05
-2.57724993208667e-05
-3.60171958243168e-05
-3.49059385962856e-05
-3.04404337825695e-05
-5.31591738628215e-05
-5.88004304962866e-05
-2.03876129779331e-05
-2.45967791032207e-05
-1.75539408030534e-05
-2.88994180565178e-05
-4.32286034924937e-05
-1.70502627316689e-05
-1.37033943788964e-05
-3.8759019536579e-05
-2.83513020343826e-05
3.92994771186561e-06
-2.24083090945457e-05
-3.12648775591137e-05
-3.18613181007235e-05
-3.38082415503537e-05
-2.95262044990664e-05
-1.82547487441702e-05
-3.24297372047636e-05
5.95240261774421e-06
-5.59082263740756e-05
-1.96682277581181e-05
-1.78448277870694e-05
-5.0250396729758e-05
-2.57827717308805e-05
-2.95638321796386e-05
-1.74920119749887e-05
-1.25206353062704e-05
-3.38568090925164e-05
-5.17529269031047e-05
-1.1276349775095e-06
-7.00031215071046e-06
-3.1987957713989e-05
-3.60060986149954e-05
-2.1959467615797e-05
-3.72472037630477e-05
-1.00544988443918e-05
-4.81965323145832e-05
-4.11447113152691e-05
-8.94940807315649e-06
-3.7187908141639e-05
-6.51314754095882e-05
-4.66079194001509e-05
-3.15746998818531e-05
-5.04549545099057e-05
-5.1551198620554e-05
-6.63588921657738e-05
-9.87642518002872e-06
-2.37163129529098e-05
-3.05711159087656e-05
-1.58574154828588e-05
-1.21844638470514e-05
4.79229055218007e-06
-8.879529281666e-06
-1.22947910284786e-05
-2.20717460229108e-05
-2.86015559040494e-05
-2.94785988858021e-05
-3.22870617343946e-05
-2.43049115739912e-05
-4.333697919432e-05
-5.51874514418805e-05
-4.81534241429773e-05
-3.65963647460189e-05
-4.92914044374117e-05
-4.14317428152026e-05
-5.09634851601749e-05
-2.46345259220599e-05
-1.46634689406558e-05
-1.47512392807478e-05
-3.28623958502267e-06
-1.59469925006818e-05
-1.75751188845691e-05
-1.54434938535334e-05
-3.43148574007135e-05
-2.90216645409627e-05
-1.89283090294586e-05
-3.69105207638778e-05
-3.25860573531651e-05
-1.52770128793327e-05
-3.17332281760365e-05
-4.45118878049384e-05
-2.93318724515317e-05
-4.18907144607685e-05
7.42385257985271e-06
-2.76841824046753e-05
-1.28543938605591e-05
-3.22001804546819e-05
-2.34857104747518e-05
-9.0636877761117e-06
1.17613160111198e-05
-2.11826569093875e-05
-4.42727425687626e-06
-1.70609098499474e-05
-7.52169715284401e-06
-3.35860534090297e-05
-3.78602472333004e-05
-4.27590983771925e-05
-4.79920390496029e-05
-3.080383926876e-05
-2.37447738207961e-05
-4.62372402087008e-05
-2.28685910966529e-05
-2.73664478246525e-05
-4.9585913334217e-05
-1.70877902534295e-05
-9.21226178501813e-06
-2.56197941414307e-05
-3.75291010274245e-05
9.03601679398156e-06
-2.80312195769125e-05
-2.24619137938075e-05
-4.79965211810261e-06
-1.9431542155745e-05
-2.11833607753124e-05
-3.04056293690902e-05
-1.33586495590735e-05
-2.45496455123173e-05
-6.29799002855614e-05
-2.3357124225399e-05
-1.99520842648213e-05
-5.0254777175826e-05
-6.07028698100794e-05
-2.554908991225e-05
-2.20830636763856e-05
-2.85456125364901e-05
-4.10764577203236e-05
-7.68647912685889e-06
-1.66478180558727e-05
-2.5500440347187e-05
-2.6604948667929e-05
-4.07747333056197e-05
-2.16309531614591e-05
-1.59094866990597e-05
-3.12512200111545e-06
-9.17644322410109e-06
-7.20256626915729e-06
-2.08714919288257e-05
-2.6566507924507e-05
-1.91535021422439e-05
-3.79385919545343e-05
-8.92657549033797e-06
-3.9190947119599e-05
-4.3986607058793e-05
-1.31506329266989e-05
-2.61671157886733e-05
-2.41823130068839e-05
-2.57290584116169e-05
-1.03050649229376e-05
-4.36186252132647e-05
-8.29682125296485e-06
-4.40788505467e-05
-6.03522579203101e-06
-1.07569907985281e-05
-4.30658449342158e-05
-1.33543425116163e-05
-1.93166806083218e-05
-3.01110569111555e-05
-4.71135079426209e-05
-4.17636643713065e-05
-4.10355242673431e-05
-4.79696463487655e-05
-7.20080482100004e-05
-5.30538103267889e-05
-3.72237775286554e-05
-4.77081048248552e-05
-2.34796706862288e-05
-4.45849774642783e-05
-4.47692504273424e-06
-1.92915044129309e-05
-4.25117828799956e-05
2.67556111009577e-06
-4.58131840350468e-05
-3.67880647186975e-05
-2.64618405892106e-05
-1.99908195832722e-05
-1.83245488040168e-05
-2.93195545710252e-05
-2.74477193314602e-05
-3.96940059480403e-06
-4.55621433517785e-05
-6.05295301381022e-05
-5.83987556771893e-05
-3.63949275551796e-05
-2.77616238862848e-05
-3.50761301321455e-05
-1.85284264232855e-05
-2.16531209344258e-05
-5.30181218886614e-08
-3.91066612931469e-05
-3.21432063414466e-05
-4.00124192451385e-05
-1.98378837949636e-05
-2.1477957098564e-05
-1.23380718429626e-05
4.23795696634757e-07
-2.27729381085449e-05
-4.89420339311127e-05
-3.89848290665821e-05
-2.13036840753171e-05
-2.13070361482869e-05
-5.5877710159241e-05
-6.91103458317886e-05
-2.0512361403618e-05
-4.43538412164032e-06
-5.2512703268191e-05
6.43074064784125e-06
-2.1894876626532e-05
-4.57642915905783e-05
3.63027501023389e-06
-2.98813736175388e-05
-4.69422106395265e-05
-4.12746919113856e-06
-1.21000633728408e-05
-4.77818420234759e-05
-3.62790989461941e-05
-1.02204055815945e-05
-3.98535536412838e-05
-5.08971982867532e-05
-2.09262662915991e-05
-2.97730859024424e-05
-2.46530062536527e-05
-1.72365464269242e-05
-1.07303405711014e-05
-3.889574828169e-05
-2.27852845251957e-05
-3.55422198896431e-05
-2.21170567838588e-05
-3.31682548324445e-05
-2.64125046637777e-05
-3.10619771340089e-05
-5.25468492564296e-05
-1.22879012195815e-05
-3.13713056218829e-05
-2.99029845299837e-05
-4.61302442575926e-05
-2.68080570821505e-05
-5.85039066448223e-05
-1.8557800100899e-05
-1.64597042117172e-05
-1.97686370315204e-05
-3.53879443588063e-06
-3.95696032889314e-05
-2.30586651473416e-05
-3.64568003865923e-05
-2.06848042732416e-05
-2.09790709268762e-05
3.03510529083225e-06
-1.94421921273765e-05
-1.98294939725151e-05
-4.66165355885207e-05
-2.84175033070467e-05
-5.95588958725035e-06
-8.24165441195597e-06
-3.08372465614036e-05
-2.78365635827989e-05
-4.03380626079293e-05
-2.07582995014388e-05
-2.15021636217441e-05
-3.65345227171467e-05
-4.23419767372633e-05
-1.13908207299206e-05
-3.24995617665895e-05
-4.62215060537025e-05
-3.50070301591552e-05
-1.1572326085235e-05
-4.79789114678511e-05
-2.77670558394227e-05
-4.8397964077247e-05
-1.27210113480472e-05
-2.85970256473462e-05
-2.96307993220486e-05
-2.09247320829076e-05
-2.20207375826547e-05
-5.22614933900827e-05
-2.03868567011546e-05
-2.19472138797092e-05
-5.26537005173439e-05
-2.50843064167773e-05
-3.87364561878785e-06
-4.72041392416784e-06
-1.73757912786224e-05
6.09509874623399e-06
-2.2600267622906e-05
-2.00091862715032e-05
-3.59655579781875e-05
-3.81487163505768e-05
-2.78642217466532e-05
-2.57417666660679e-05
-6.74544958998657e-05
-5.22911519407504e-05
-2.61177008714679e-05
-4.0764765162318e-05
-5.71925783555865e-05
-3.47072965384092e-05
-4.07559849321158e-05
-1.56909694870749e-05
-2.67699321416959e-05
-3.01891909988693e-05
-3.00536591324966e-05
8.6418653541992e-06
-3.57176660803814e-05
-8.13476805325964e-06
-4.69726203123709e-05
-4.82918383725824e-05
-1.27053186649749e-06
-4.49168622870961e-05
-4.05016698759386e-05
-2.4325669529594e-05
-3.59365536291016e-05
-4.67182014983211e-05
8.6924056697727e-06
-1.21966779400453e-05
-2.07878349458379e-05
-3.17486588363456e-05
-2.37767069113581e-05
4.15232235988896e-06
-2.22814202119305e-05
-5.15567896454164e-06
8.95745779879554e-06
-5.03980427568614e-06
-1.92950399386602e-05
-4.16554083528204e-05
-3.42818911828924e-05
-2.25888018745885e-05
-1.38529007740091e-05
-5.53084158732281e-05
-2.75115632371251e-06
-4.43611645103495e-05
-2.68374268972246e-05
-2.69402155189972e-05
-1.46804466922658e-05
-8.5299059413982e-06
-1.68494428791495e-05
-3.02585989214741e-05
-5.10170227105407e-06
-2.85088887203219e-05
-4.72156793055755e-05
-1.38732688611335e-05
-5.50877326516026e-06
-7.8287636105426e-06
-2.14519981426682e-05
-1.11313523570017e-05
-2.8668931125515e-05
-3.5096619785625e-05
-5.75701597416111e-05
-4.29359914806406e-05
-9.14211252654255e-06
-2.18093030589867e-05
-3.14690333044469e-05
-3.81346423826879e-05
-2.49921498212999e-05
-4.85321202776008e-05
-4.68634987695389e-05
-3.73861171874141e-05
6.31039614503295e-06
-4.49838047338844e-05
-1.13385206450179e-05
-4.2617668533999e-05
-1.72576283496346e-05
-1.72636878358115e-05
-2.81986170713821e-05
-5.26989308611059e-05
6.30968715177276e-06
-3.25716952462243e-05
-1.39293522916849e-05
-3.91795605245442e-05
-1.38433781705969e-05
-3.68878300068181e-05
-2.1896604179221e-05
-4.5945994789646e-05
-2.27959007538297e-05
-2.48500344370312e-05
-3.26485598114356e-05
-3.19217033335877e-05
-4.37635526874805e-05
-5.14549692673318e-05
-5.2871713412562e-05
-2.6198231692498e-05
-3.5211912388591e-05
-1.73963680516956e-05
-4.70206699289606e-05
-3.22940043036404e-05
-1.67649447080803e-05
-1.00692615306313e-06
-2.95346489931491e-05
-5.58659159403768e-05
-1.00524167618977e-05
-2.49300722436079e-05
-1.13432475993475e-05
-2.99272117625243e-05
-5.51569799342438e-05
-2.50208411616331e-05
-4.60914057804909e-05
-7.99527474058969e-06
-1.55394695274427e-05
-2.75835197382322e-05
-2.08115928010625e-06
-3.76147248699578e-05
-6.05020591523815e-06
-5.72623274524714e-06
-6.342800364498e-05
-1.15835687263875e-05
-4.74976324268318e-05
-2.8762829892962e-05
-2.25637070007237e-05
1.54463537329431e-05
-2.51972932772281e-06
-1.4291759525188e-05
-2.3606231189003e-05
-3.41887836248241e-05
-5.45991964837755e-06
-1.73674014078189e-05
-1.57513965709583e-05
-3.14294778770622e-05
-2.3158294511902e-05
-1.50242773484023e-05
-1.22958887003077e-06
-4.53750902782363e-05
9.80511622105533e-06
-2.15536628633372e-05
-5.04546813433371e-05
-1.99179450935181e-05
-4.15683662381925e-05
-4.5564193203977e-05
-4.79152307147262e-05
-4.58143722962799e-05
-2.3159979655858e-05
-5.05806568713736e-05
1.24685101231995e-07
-4.29064822161502e-05
-4.57359105191405e-05
-4.6084120814024e-05
-1.49230192406983e-05
4.05242827006821e-06
-1.0749995562918e-05
-2.74001727451512e-05
-2.56623889834976e-05
-3.9228059978533e-05
-1.14571410492595e-05
-2.77320211833689e-05
-3.02852420154608e-05
-2.94082434007605e-05
-1.65768821498643e-06
-1.78338417792077e-05
-3.7868113407607e-05
-5.42842883032073e-06
-8.74009232819274e-06
-2.38117411971295e-05
-1.99931795153701e-05
-4.68846771066831e-05
-5.80853326975388e-05
-3.75849378104427e-05
-2.38882705236007e-05
-4.24801529052829e-05
-3.28811316611884e-05
-2.14655804419072e-05
-2.39970935313532e-05
-1.7555961498089e-05
-5.12970762489037e-05
-7.68661745391471e-05
-1.27811657859359e-05
-6.14264957380475e-06
-1.80022278239587e-05
1.0941845296001e-05
-4.09081321364716e-05
-2.43104809463806e-05
-1.76219488530975e-05
-1.79824924184822e-05
-1.51552348657411e-05
-6.15539734298345e-06
-4.28510189117383e-05
-3.23895379035963e-05
-2.19463676943006e-05
-1.75183231095072e-05
-1.88858006273847e-05
-4.48023353108319e-06
-4.18417265125796e-05
-9.45967273996284e-06
-2.96638925406481e-05
-2.61445549213094e-05
-9.56262657902081e-06
-2.49863089266883e-05
-6.06371447344788e-07
-6.19483543856978e-06
-1.31224335159498e-05
-3.35122872696877e-05
-9.63447202285582e-06
-5.17660549627358e-05
-3.88213077107926e-05
-2.52232706967868e-05
-6.97401194792373e-06
-3.14079110170157e-05
-3.81809893498099e-05
-6.00306650202885e-05
-2.73542880967211e-05
-2.53070141421918e-05
-1.69083386091165e-05
-4.82545140110203e-05
-6.4722716080383e-05
-3.48442428631664e-05
-4.07809299248424e-05
-2.16574383427209e-05
-3.2745612909447e-05
-3.07691479283244e-05
-3.89519885356157e-05
-4.52325413728241e-05
-5.30803744256118e-06
-5.68461708414154e-06
-1.18375833684418e-05
-5.71359104805685e-05
-3.85628268840525e-05
-2.61339008520317e-05
-4.9142803434264e-05
-3.83195476877339e-05
-5.39306729917239e-05
-3.45034834544138e-05
-4.48987843374553e-05
5.13339385615419e-07
-2.18329438026286e-05
9.77530795317478e-06
-1.65323935331756e-05
1.0676112339625e-05
-1.3498626697611e-06
1.05554628394061e-05
-6.44731171344258e-05
-1.89926769215356e-05
-1.76902037036025e-05
-4.89876802782452e-05
-4.31949262691191e-05
-6.89490759545486e-05
-3.35230900275257e-05
-6.33079213594451e-05
1.00357395054068e-05
-3.43610082189513e-05
1.05391428824938e-05
-4.60443818307503e-05
-1.85616262302153e-06
-8.59920941568204e-06
-2.82160827625231e-05
-9.23695069894632e-06
8.69405403895744e-06
-3.67369026422307e-05
-2.5458750309447e-06
-2.04502654467484e-05
-4.29628889296859e-05
-2.50067230158971e-05
-3.45100082569918e-05
-6.09942052037202e-05
-5.21387412472606e-05
-2.56116361837492e-05
-1.61047609777383e-05
-5.14278199677166e-05
-3.13593362601156e-05
-5.0348835813997e-05
-2.7690199071292e-05
-1.18496015452816e-05
-4.10394963628152e-05
9.76887421573835e-06
-1.4777718323405e-05
-1.9076266637373e-05
-2.87444577074501e-05
-3.51069702938801e-05
-5.05213891251317e-05
-2.50439654342614e-05
-1.91418156983702e-05
-2.30245186727832e-05
-1.62135481272279e-05
-4.31699971433888e-05
-1.85056869641056e-05
-2.77366095539084e-05
-1.31021393453246e-05
-1.01274464171009e-05
-7.51097746703197e-06
-2.54170557901746e-05
-5.07363762590871e-06
-3.2171675155686e-05
-1.14851524840199e-05
-4.15301715755886e-05
8.12047771340152e-06
-1.11020673908378e-05
-3.97013187880332e-05
-3.34002656370234e-05
-1.33082770839609e-05
-7.04977687625862e-05
-2.60216214070114e-05
-2.92764388216897e-05
-9.62597939391145e-06
-5.37422925195165e-05
-3.04660651091435e-05
-1.29457719421165e-05
-3.93668206334092e-05
-2.97155593052475e-05
-1.34813268111793e-05
-2.40107370627584e-05
8.19487770303064e-06
-3.63152245788912e-05
-1.74018614257651e-05
-4.07719594181597e-05
-2.50366631014421e-05
-1.90871231032507e-05
-1.8894191311907e-05
-2.89567500129208e-05
-3.26671164689187e-05
-7.53159503889598e-05
-3.45509265197074e-05
-3.41295908875614e-05
-5.20472009418641e-05
-3.98828705584507e-05
-5.12285176374612e-05
-6.22951694811063e-05
-2.59145458363954e-05
-2.82739183509646e-05
-5.36838549636773e-05
-5.24510883650718e-06
-1.88999621652857e-05
-2.26628589729711e-05
-4.27975331349986e-05
-3.66731473920408e-05
8.82163155994176e-06
-7.97850573970357e-06
-4.93378960511901e-05
-6.13450429113788e-05
-6.61108386394158e-05
-4.93113158960331e-05
-2.26676203301416e-05
-1.62706647345836e-05
-5.13181134880212e-05
-1.5929039850534e-05
-1.75064295437352e-06
-5.37814044266407e-06
-1.6781531808227e-05
-2.28283783346523e-05
-4.20428643705236e-05
-4.20117597114391e-05
4.429383859141e-06
-8.58521350240037e-06
-2.02579478460383e-05
-4.01564323560593e-05
-1.32423970922746e-05
1.06450378107164e-05
-3.76451425356844e-05
-3.26438968993082e-05
-2.2640250191602e-05
-5.3381714473166e-05
-4.22294575849924e-05
-4.05613464476019e-05
-2.96293365209929e-05
-5.44577392820351e-05
-2.52265616230971e-05
-3.77332363340023e-05
-3.64250738017024e-05
-4.80013153766365e-05
3.61653109915806e-05
-2.18006525987018e-05
-4.55662585574806e-05
9.59659348318196e-06
2.64892137207872e-06
-3.2120172450852e-05
-2.43046534437151e-05
-1.23915502857287e-05
-1.5687917938707e-05
-2.83493628552775e-05
-5.78603112139246e-05
-3.25637880908656e-05
-7.09149309611676e-05
-3.33704461776274e-05
-3.60439671288924e-05
-4.66594421527911e-05
-3.63744307864485e-05
-3.40913198712628e-05
-1.93650864552838e-05
-2.88513252846867e-05
-8.70263682415054e-06
-1.0788089608978e-05
-2.31095603080704e-05
-2.70368501749661e-05
-4.86886471172056e-05
-1.49213727384328e-05
-2.15357376760477e-05
-5.39596807909323e-06
-4.83640371693286e-06
-1.83500001016897e-05
-2.07024773376266e-05
-1.68118771642455e-05
-4.83205757778452e-05
-5.81650021281127e-05
-4.09563887390463e-05
-3.29252509171572e-05
-3.59561830383199e-05
-4.80933802694003e-05
-2.06323506164947e-05
-5.56897085540784e-05
-3.31833184107068e-05
-4.38174196756624e-05
-2.9260977444329e-05
-6.44513329592468e-06
-2.94882745093195e-05
-3.96152155414819e-05
-2.94343458669655e-05
6.22481309010433e-06
-1.88560588636894e-06
-2.89978944829788e-05
-5.0987568693359e-05
-2.77454666582353e-05
-5.16327253920996e-05
-3.11206909745595e-05
-3.16981201305125e-05
-3.37954503851795e-05
-5.87489958319772e-05
-5.9564426927551e-05
-5.13900356957999e-05
-4.26852718337847e-05
-1.68779904516502e-05
-2.05461004051887e-05
-3.87013804858214e-05
-1.96745306429538e-05
3.61328611442579e-05
-1.39981564988696e-07
-3.82572435018934e-05
-1.14685303931569e-05
-2.28225965135135e-05
1.53278980930809e-06
-3.17228556998586e-05
-1.80030963014719e-05
-2.41343903339143e-05
-3.63076604562994e-05
-3.2549348172535e-05
-1.16502830031294e-05
-6.64224346201828e-05
-2.55185597118451e-05
-2.45911585003948e-05
-2.76977787481741e-06
2.03092817381719e-06
-4.2308799775423e-05
-3.32458169404238e-05
-4.1237355466113e-05
-3.17858437995444e-05
-5.94540686212309e-06
-2.93832196733461e-05
-3.5825100167573e-05
-1.42698061931933e-05
-5.43678240047339e-05
-1.66097875781142e-05
-5.51565221874229e-05
-7.60955557924703e-06
-9.40408992107363e-06
-3.26390739043735e-05
-2.10863153942708e-05
-5.08125739477488e-05
-7.6574833700302e-06
-4.7416657299102e-05
-2.42732278071823e-05
-4.35270733730348e-05
-1.89588630751323e-05
-4.49833572367465e-05
-4.36292974906553e-05
-5.46057564114119e-06
-2.33121235331409e-05
-1.63044037565688e-05
-2.12989794007074e-05
-3.60603456751672e-05
-3.83092446252407e-05
-3.38592467400077e-05
-4.89736717632679e-05
-3.68582067396688e-05
-5.85587044956421e-05
-3.23227311531353e-05
-7.60852376088353e-05
-3.17201048495612e-05
-5.51185085951182e-05
-1.52852667862178e-05
-2.44471892370544e-05
4.77996243446299e-06
-1.73220033969365e-05
-1.78347364528333e-05
-1.21373080170275e-05
-1.68765176822574e-05
-9.15841412335684e-06
-2.25025097984517e-05
-3.96283902456456e-05
-3.93381002822154e-05
-4.95783922984763e-05
-1.86728351760438e-05
-3.5266568399013e-05
-7.1943906704679e-05
-7.30017570774667e-05
-3.33575884522867e-05
-6.33757708521321e-06
-3.79829058086371e-05
-5.05157637500973e-05
-4.62858785639084e-05
-2.96531651246971e-05
-2.90428723374105e-05
-3.13829900763914e-05
-8.71039864919153e-06
1.81699348718653e-05
-1.99969449832419e-05
-2.40922590454323e-05
3.37338654034069e-06
3.84669791271884e-05
-2.87073054590132e-05
-5.07434481222817e-05
8.11402043217478e-06
-1.43117325382342e-05
-3.21296186027447e-05
-6.1221045327722e-05
-1.71032967319647e-05
-4.79995803601777e-05
-2.51687133001174e-05
-3.25257661570747e-05
-3.58505469781138e-05
-4.22416398206106e-05
-5.16011844665614e-06
-2.81337069037414e-06
-4.85961848336614e-05
-9.83383139933125e-06
-1.32957306704505e-06
2.35428666790261e-06
-1.96610773654697e-05
3.7969668083509e-06
-1.23770805036853e-05
-2.21557175476733e-05
-3.61910963314765e-05
-4.38022381296639e-05
-1.51949799007309e-05
-9.56527454000558e-06
-4.28341237147096e-05
-5.22908740529608e-05
-5.05274773480337e-05
-2.8563660579095e-05
-2.49014492320513e-05
-3.40495198383887e-05
-4.53933645039104e-05
-3.94611035855139e-05
-2.39546695010011e-05
-2.70423200479645e-05
-8.78365419032489e-06
-1.09070158730486e-05
-9.04872324953572e-06
1.57615582985035e-05
-4.32705024008763e-05
-2.66083617189743e-05
-6.25030052386851e-05
-1.98264808293241e-05
-1.49047958678971e-05
-3.3599200202796e-05
-4.29959416409806e-05
-5.23839456477615e-06
-3.0333320004359e-05
-4.7651836590698e-05
-1.94041247582615e-05
-5.67051411255918e-05
-5.40384331916959e-05
-8.11361049754569e-06
-3.32906865307435e-05
-1.39322961211923e-05
-7.45092984023961e-07
5.4966321034606e-06
-2.78218041880811e-05
-1.73410811598163e-05
-3.69460144104439e-05
-4.14090052638844e-05
-4.82133514087115e-05
-2.47070178966168e-06
-1.46897863530661e-05
-5.46533292183092e-05
-4.12901031916639e-05
-3.27653773328396e-05
-5.52650984507146e-05
-3.00067598120471e-05
-2.98992308401608e-05
-3.66029494443153e-05
-1.49886024261758e-05
-3.12349982403846e-05
1.09831976091426e-05
-4.11538533771358e-05
-3.75091232383501e-06
-2.45049292675182e-05
-7.79422221124894e-06
-3.3477085426571e-05
-4.07667317070805e-05
-2.77214672623959e-05
-3.77077573785185e-05
-8.52380954747695e-06
-5.82607750222759e-05
-3.84119432392788e-05
-3.05407623761641e-05
-5.27743323622949e-05
-4.58975195840217e-05
-3.11191384888318e-05
-2.02128016716559e-05
-2.84996060563783e-05
-1.02078880642527e-05
-1.00182736986439e-05
-1.51668961252063e-05
-2.69820994732527e-05
-3.05949109414399e-05
-1.24127396536388e-05
-3.20713967835834e-05
-3.36438109860948e-05
-4.58335128590037e-05
-2.98987908982455e-05
-3.78110823597139e-05
-3.76767601674184e-05
-6.55710463628662e-05
-5.31655860217728e-05
-5.28456143717874e-05
-3.44593698870679e-05
-4.17419727724086e-05
-1.66117494315222e-05
-2.96186464792335e-06
-8.12545719519334e-06
-8.02509570437446e-06
-2.89048451450431e-05
-3.21801775894831e-05
-1.99140955950065e-05
-1.8078935390433e-05
-6.48429243461952e-06
-1.57233481067159e-05
-4.60712487870183e-05
-1.76317497205551e-06
-3.00464404175721e-05
-3.17281133177589e-05
-3.75457436360798e-05
-2.31604766488113e-05
-4.01063094873029e-05
-2.75470424105652e-05
-4.99896941571445e-05
-3.48492973487096e-07
-5.88020118104159e-05
-3.71091378223237e-05
-2.68948107666154e-05
-6.23427760381449e-05
-3.57650897522061e-05
-4.01683715257823e-05
-1.94911158533378e-05
-3.05797758294974e-05
-3.4814441076659e-05
-3.1712545681947e-05
-1.41204589023422e-05
-9.42294817618446e-06
-5.52677727882859e-05
-1.04908380206316e-05
1.7947988880997e-05
-4.66378329006061e-06
-1.38783557929671e-05
-3.31709081836543e-05
-3.90686130488922e-05
-3.19157107451736e-05
-2.67222272806457e-05
7.05206697530353e-06
-1.86823722170502e-06
-3.60360533913055e-05
-6.66414367620754e-06
-2.71804145090997e-05
-2.68309858213338e-05
-2.90889207353677e-05
-1.90542491043325e-06
-4.56955886824617e-05
-1.47083225471307e-05
-1.91860907205867e-05
1.7335270514767e-05
-4.29095794786807e-05
2.10945328506387e-06
-4.16874478125816e-05
-4.01142041595792e-05
-1.99737416559093e-05
-5.51354759844908e-06
-1.29582336050609e-05
-3.59278056938105e-05
-5.97649777934215e-05
-3.49427805516312e-05
-1.75987224968721e-05
-4.13755860057231e-05
-1.86005547220672e-05
-1.81125797839453e-05
-5.59735419729806e-05
-5.15729599733835e-05
-2.93193654052085e-05
-4.65479077962045e-05
-4.31488399953559e-05
-3.23462039885042e-05
-5.26029486256431e-05
-3.54429349915101e-05
-1.62385306692721e-05
-3.35112765702019e-05
-3.55900284969258e-05
-5.07066316513037e-05
-3.5730204417084e-05
-9.62004358762502e-06
-3.27442765316164e-05
-3.01846846108146e-05
-5.86754513318361e-07
-3.8152866745331e-05
-3.67857263536305e-05
-3.80482405082566e-05
-2.59902021202486e-05
-1.94250259040503e-05
-4.99151663246693e-05
-5.16320928941072e-05
-3.82983911883472e-05
-4.26416079954422e-05
-7.05964292483389e-05
-3.72845376926302e-05
-4.24928149632864e-05
-3.76093725038353e-05
-1.03850044666766e-05
6.60141664385611e-06
2.27929821435803e-06
-1.09922543338789e-05
-4.76874344863732e-05
8.15570918757824e-06
-2.28066473567463e-05
-4.33007663090354e-05
-2.90660986097844e-05
-5.77039166998602e-05
-5.0964673543724e-05
-8.37381779494814e-06
-2.95146119702051e-05
-6.68995473529975e-05
-4.51425027331004e-05
-4.04340148915566e-06
-7.56707638353647e-05
-5.17287499787006e-05
-4.59477131463083e-05
3.53007608775462e-07
-1.99320384602656e-06
-2.02787936843804e-05
-3.11998909511596e-05
-2.31568701228088e-05
-2.04074866546961e-05
-1.86561101039509e-05
-5.51905757821043e-06
-1.72925389697447e-05
-2.92662696420428e-05
-2.57752683845264e-05
-4.71069820867074e-05
-1.90831913841628e-06
-5.82627945216559e-05
-3.775123994574e-05
-2.55218316259485e-05
-2.86017729629179e-05
-2.00426531287858e-05
-6.37687541505877e-06
-3.37354786891696e-05
-5.06097319708084e-05
9.46135157858657e-06
-4.24324450909691e-05
4.14038237373047e-06
-9.63173673796133e-08
-2.86845767825272e-05
-6.30889305666734e-07
-1.89548089298004e-06
-5.4702879199702e-05
-1.10830789587799e-05
-3.15986580663831e-05
-5.91378279171717e-05
-2.39486121743051e-05
-1.07144632161729e-05
-1.69523165464336e-05
-4.36511450555615e-05
-1.68929927328994e-05
-4.58872381536474e-05
-1.26841821733544e-05
-1.53186123461991e-05
-3.64078562860769e-05
-2.18452783680045e-05
-9.63509245271021e-06
1.19715172259907e-05
-1.90147794453931e-05
-2.8384326014369e-05
-2.76767914461057e-05
1.35670641572531e-06
-2.30926067750412e-05
-1.45488709349788e-05
5.09224180626711e-07
9.38877280119769e-06
-4.90657127903293e-05
-3.56405361727386e-06
-1.59634272874694e-05
-3.11444274500589e-05
-2.4473990259792e-05
-5.86756358321785e-05
-3.08947164974885e-05
-1.58782454939032e-05
-1.95206736030234e-05
-3.66472571589631e-05
8.59857835775555e-06
-4.10232732347321e-05
-3.95967495234434e-05
-1.35085222124551e-05
-2.78624044311792e-05
-5.57118924676607e-05
3.97493826861667e-06
-4.22073657906303e-05
-1.03930096914852e-05
-4.0514273828068e-05
2.42566591398118e-06
-3.97903891191055e-05
-3.34370279838386e-05
-5.03088045243113e-05
-6.21508742683848e-06
-3.19035190426095e-05
-4.7847637667029e-05
-5.57268706334939e-05
-2.02651976105692e-05
-3.55238123649205e-05
-1.66471220624543e-05
-3.44189424454684e-05
-3.73807721998602e-05
-5.28130670579604e-05
-1.69659076515901e-05
-3.19961543685715e-05
-3.65586270034421e-05
-4.83497334764592e-05
-3.65632613718221e-05
-2.30519800753693e-05
-2.67513354941017e-05
-4.71576683453162e-06
-4.76619262006523e-05
-2.96015468179302e-05
-2.67801716116846e-05
-2.51392279446647e-05
-1.35389613152744e-05
-1.00616538049605e-06
-2.47509151445722e-05
-2.29534050474365e-05
-3.27758638253247e-05
-1.40226192719561e-05
5.63537975534361e-06
-3.57191633365861e-05
-4.93441932501759e-05
-2.84352977816763e-05
-4.57054359025346e-05
-3.45067299355249e-05
-5.31732374237005e-05
-3.58731695241888e-05
-1.42190028040644e-05
-3.95647753928781e-05
-6.20232341305445e-05
-1.29847402644214e-05
-3.83964897644454e-05
-4.39437478200466e-05
-1.95827456685899e-05
-3.43849622138019e-05
-3.22658342231409e-05
-3.22425144916489e-05
-2.88200105143851e-05
-9.82201211942242e-06
-4.31784990395441e-05
-7.40759052797559e-06
-2.3490833053435e-06
-4.43013071998181e-05
-2.26058371718393e-05
-4.44854846149923e-05
-6.54892300252814e-05
-2.15083088745142e-05
-1.42270518325724e-05
-4.76946491739349e-05
-5.78074966821027e-05
-3.40628415428413e-05
-4.98139383291381e-05
-2.84194227433571e-05
-4.09732710275982e-05
-2.20743177382925e-05
-2.05335269623649e-05
-4.30943493944667e-05
-2.15509325768599e-05
-2.3655182576177e-05
-3.10783398224451e-05
-3.48530817152084e-05
-3.96648124096126e-05
-1.38747481785579e-05
-1.90959712841886e-06
-5.17949957954492e-05
-1.9431556184692e-05
-1.83459255998223e-05
-5.46868127266615e-05
-3.71384117260616e-05
-3.51905913041399e-05
-1.59216435667614e-05
-1.00083061713425e-05
1.81772617074951e-06
-8.90860049390668e-06
-5.76658507155702e-05
-5.09478221597754e-05
-1.86032462925742e-05
5.40902571840625e-07
-1.44379427105304e-05
-2.22322061749798e-05
-3.45393593690306e-05
-2.57235834996335e-05
-2.61601641115573e-05
-5.18601847367442e-05
-3.91887230971104e-05
-2.33209114546201e-05
-7.04032187557557e-05
-2.89816306139934e-05
-3.82585575996847e-05
-4.37697067103315e-05
-1.89305644526054e-05
-5.19812866660686e-05
-5.38219357983386e-05
-2.35450800263314e-05
-4.66648641284657e-05
-2.69387083099946e-05
-2.81195104677492e-05
-1.87395548614236e-05
-1.20819020257696e-05
-3.56566370286804e-05
-1.02426925529813e-05
-2.25162564333784e-05
-1.79863078667016e-05
-9.83400034449318e-06
-5.16779293864212e-05
-1.95674338954976e-05
-3.22938674645435e-05
-2.89397295741557e-05
-3.53387996819505e-05
-4.69714220269393e-05
-2.14714688734559e-05
-1.22101765945839e-05
-6.00492269688031e-05
-5.03587213316674e-05
-2.85172614839678e-05
-2.43896492301949e-05
-3.48658891511564e-05
-3.79639753986256e-05
-5.06057861520881e-05
-8.93644312544492e-06
-9.24422726581624e-06
-1.71599480144759e-06
-3.28347728986209e-05
-1.5372396321771e-05
-5.93203118033086e-05
1.88776444428713e-06
-1.71204636710912e-06
-5.11663409543556e-05
-2.4089183167282e-05
-2.10240179315372e-05
-3.3109771938421e-05
-1.31829280374571e-05
-3.17232373080126e-05
-1.59141045322806e-06
-2.50236550836126e-05
-4.80603109375149e-05
-3.54465096961781e-05
-5.30053170067766e-05
-7.91620293034418e-06
-2.55813445434182e-05
-3.60958637025778e-05
-4.13216597610432e-05
-3.83441635758667e-05
-3.65238673203699e-05
-2.13163859893065e-05
-5.17225437253646e-05
-4.8639791900151e-05
-3.46803326819121e-05
-5.23270248015679e-06
-3.05859588953723e-05
-8.80921205416382e-06
5.03105274554386e-06
-2.52496616439675e-05
-3.33599814626346e-05
-5.28958569120242e-06
-3.38531577872989e-05
-3.56214452831783e-05
-1.22005551732042e-05
-2.37230845503623e-05
-6.9577392435458e-05
-3.00210261653693e-05
-1.7853730496033e-05
-1.9323301073464e-05
-2.69915188590691e-05
-2.66351442277152e-05
-3.04600019671732e-05
-2.54295323387671e-05
-2.22902726165476e-05
-3.97415546054138e-05
-4.96138931012204e-05
-2.60646606730183e-05
-3.26576671979663e-05
-4.44608988995341e-05
-2.31322720284521e-05
-1.85374800737947e-05
-5.96877781729959e-05
-1.76636966005404e-05
-4.97082281416618e-05
-6.81843671605797e-05
-3.50984781426245e-05
-1.93145529726271e-05
-1.78713841689668e-05
-4.66002835101645e-06
-3.54485091320562e-05
-1.77254029206218e-05
-4.59347171188554e-05
-2.76276839984116e-05
1.21319787427624e-06
-3.12438721656913e-05
-9.95350414892906e-07
3.80695691616666e-06
7.00674884088674e-06
-2.24667777862254e-05
-5.1346199372699e-05
-4.67231618918723e-05
-3.82097163471715e-05
-3.96018458403367e-05
4.20901988440083e-06
-5.87055627085778e-05
-3.91125461271025e-06
-5.74633305310432e-05
-3.03819688439207e-05
-2.76232684818291e-05
-4.25924382844658e-05
-2.02087751929956e-05
-2.63940067780008e-05
-2.40043564852189e-05
-4.53453481122484e-05
-6.03976850969759e-05
-2.23146635620184e-05
-4.62585417175984e-05
-2.77099269874545e-05
-3.94724210529178e-05
-2.33225055164259e-05
1.46392291583383e-06
-1.80519713668542e-05
-8.94025512906274e-06
-1.58365192513155e-05
-4.35814547080102e-05
-2.84294500615511e-05
-4.00042901017162e-05
-3.88682921714361e-05
-3.78507706516972e-05
-3.86833295912227e-05
-8.60972724674768e-05
-6.52192542836863e-05
-3.78891983764195e-05
-1.11350013168138e-05
-3.1708989392789e-05
-1.79157297406015e-05
-1.65734074068793e-07
-2.37372315964288e-05
-5.06440764410396e-05
-2.93245597043213e-05
-5.09123200462034e-05
7.95557064543465e-07
-4.0634321471101e-05
-1.75208943542498e-05
-3.3214620570632e-05
-8.7469597631691e-06
-3.54656469603809e-05
-3.3520857518986e-05
-2.01404110413602e-05
-3.91282105700794e-05
-3.64750404473458e-05
-2.95873240523944e-05
-2.28186164739724e-05
-4.9738296558134e-05
-4.71675245029077e-06
-1.27679199681711e-05
-3.56887904888284e-05
-3.7446018157088e-05
-3.23847566593714e-05
-4.99368289823787e-05
-1.67556683142942e-05
-3.05193059528249e-05
-1.72289844941907e-05
-1.29432185909405e-05
-2.48044831328416e-05
-4.59183678896791e-05
-2.06000597408999e-05
-3.59809591085406e-05
-4.56326183504724e-05
-1.71878157668768e-05
-4.93675558789874e-05
-2.71584649985098e-05
-4.39166176964908e-05
-1.71272549529742e-05
-2.68356320583235e-05
-1.63434540608434e-05
-3.20790024222781e-05
-1.03088489742701e-05
-3.07961581417538e-05
-1.16315391729791e-05
-7.73824246523828e-07
-2.79770535243493e-05
-3.20092352329095e-05
-3.42152148202743e-05
-4.622655292164e-05
-2.25530671628841e-05
-2.28302675137789e-05
-3.3004606447147e-05
-1.42725305783832e-05
-5.36138675090402e-05
-5.61064193904502e-05
-2.74840254305111e-05
-2.08055037803728e-05
-1.86992794680313e-05
-3.087959129867e-05
-1.08133578713897e-05
-1.71824508239846e-05
-5.03385535353648e-05
-2.78853286101097e-05
-2.6498790121089e-05
-1.46536555957988e-05
-7.77485296124964e-05
-4.96673129883579e-05
-1.19563395460423e-05
-3.39286204966355e-05
-2.68537170375489e-05
-3.80021688655471e-05
-6.85816478284079e-06
-2.29920072895906e-05
-7.44738322815091e-06
-4.12823166066574e-05
-3.46590619647511e-05
-1.12313744689825e-05
-1.06636510361415e-05
-8.82040175872727e-06
-2.02708492162845e-05
-4.58190183314285e-05
-2.91928598594184e-05
-2.49171213764224e-05
-4.61457615968525e-05
-3.57497894168972e-05
-2.48291860358296e-05
-2.11729125042059e-05
-3.11183983213465e-05
-4.83922819749487e-05
-1.38579129183023e-05
-3.25629307897542e-05
-1.16927062032223e-05
-1.56807458707602e-05
-1.26905844198476e-05
-9.7988095163461e-06
-5.80876142952481e-07
-5.00794824019866e-05
-9.95668114030694e-06
-2.90379067922903e-05
-1.87147455747292e-05
-1.1070001300895e-05
-3.65582822367335e-05
-3.9385641861832e-05
-3.08038925621892e-05
-2.5423278203483e-05
-5.73257743925255e-05
-5.27737703772906e-05
-4.14607779402802e-05
-2.68791040134081e-05
-1.51423408634701e-05
-2.77245334077146e-05
-5.7886038814462e-06
5.11204308497331e-07
-2.86834832566271e-05
-6.52709609934403e-05
5.15754179574633e-06
6.43990977547356e-06
-6.66393535672264e-06
-3.39587947376106e-05
-4.73297675220349e-05
-2.10345287049998e-05
1.31390796138912e-06
-5.09779138443027e-05
-4.26581370243202e-05
-3.40151901682118e-05
-4.63307160368598e-05
-5.16859131620269e-05
-3.33764474355213e-05
-1.50951622468602e-05
-2.78970137697714e-05
-1.91421793074361e-05
-4.31357235176455e-05
1.90696794566247e-05
-3.41027273903459e-05
-4.07898741955792e-05
-3.97329864545142e-05
-2.74455230055087e-05
-8.41844263811463e-06
-9.15341825750373e-06
-2.61617592655874e-05
-3.13100679051509e-06
-4.77036946122262e-05
-4.86652500171519e-05
-3.66001165436056e-05
-3.74800240072543e-05
-1.7544364343775e-05
-2.60873631120534e-05
-4.9707518547285e-05
-1.81627458454747e-05
-3.98436712089703e-05
-4.35637856844039e-06
-4.19164691437682e-05
-3.90392363295578e-05
-6.87551044051896e-06
-2.07188057055688e-05
-3.68019584000652e-05
-4.42509993449357e-05
-2.06009344092438e-05
-1.44191806228899e-05
-2.52015638677683e-05
-5.60277799394234e-05
-3.70792517703409e-05
-3.90528623968195e-05
-1.69305596154576e-05
-3.88389658913623e-05
-3.35581182365998e-05
-5.54428424931688e-05
-3.99357446736903e-05
-3.63896988990786e-05
-3.90169201344056e-05
-1.18641405729959e-05
-1.30116007957355e-05
-2.67161725561314e-05
-1.93363954838476e-05
-3.47272651680682e-05
-7.33962565723927e-06
-3.60327316946158e-05
-1.08046971233116e-05
-3.27705693402802e-05
-4.07083175727781e-05
-7.49814642597529e-06
-9.81300552274484e-06
-4.51915399763885e-05
-1.84563462802084e-05
-4.73200856598251e-05
-4.95234403030806e-05
-1.9583731065905e-05
2.26449603231429e-06
9.90485633100453e-06
-1.42856037998008e-05
-3.12623331688885e-05
-2.30652372602533e-05
-6.74227167798463e-06
-7.4330756777544e-06
-4.41096889382659e-05
-4.74027345958072e-05
-5.09286108265807e-05
-4.58273288596351e-05
-2.51868304240898e-05
-4.40071441185049e-05
-3.06706406474279e-05
-4.46951875978138e-05
-7.48516585585993e-05
-4.38576414413738e-05
-3.36697024673472e-05
-4.32094438778354e-05
-1.27085598616708e-05
-1.44539568126898e-05
-4.77925988059786e-06
-3.49362258693193e-05
-8.0679967521756e-06
-3.07112153899847e-05
-1.84222005586896e-05
-6.32698713604321e-05
-4.17312716282672e-05
-2.29900410393983e-05
-2.0392298339335e-05
-6.31948877997178e-05
-1.46790060153614e-05
-5.19883079454517e-05
-4.14461013112877e-05
-3.00923895621503e-05
-3.8881547188554e-05
-4.88422227980551e-05
-4.34289216445267e-05
-4.93147470791581e-05
6.59449355296037e-09
3.74050812406742e-06
-3.27163469966931e-05
-1.44194642260792e-05
3.89780832391949e-06
-3.72940501561659e-05
-2.43247193326433e-05
-3.97176577149594e-05
-4.14881956879891e-05
-7.25432743408027e-05
-5.880102358793e-05
-3.58206643330829e-05
-3.91079153446935e-05
-2.78564722731457e-05
-3.59217841424788e-05
-5.72987144401998e-05
-1.55213099978764e-05
-1.82901889146048e-05
-1.95016851812979e-05
-3.83278979031178e-05
-5.64452941113866e-06
-3.55403286130663e-05
-4.45144074984532e-05
-4.31272350159391e-05
-2.97290463223083e-05
-1.85639857610955e-05
-2.55249514831211e-05
2.27009556299335e-06
-2.10532528272865e-05
-2.79706547512177e-06
-3.02047908050344e-05
-4.90326871244885e-05
-5.08044379528723e-05
-3.9374680070811e-05
-4.03132493013066e-05
-2.04756713556398e-05
-2.54192696245955e-05
-3.53418190917834e-06
-5.41790794834007e-05
-5.64956214306168e-05
-3.70356559617418e-05
-2.7100157429151e-05
-2.46668317588559e-05
-2.7989659648428e-05
-3.82155931608276e-05
-1.61860971710169e-05
-3.79131969115386e-05
-2.55758529473166e-05
-3.838007852556e-05
-8.97215140693551e-06
-3.34322145077578e-05
-3.11401320089024e-05
-1.85139462719962e-05
-4.13839040056904e-05
-1.77334372023221e-05
-5.9593527824104e-05
-2.73763806121694e-05
-5.17791914424167e-05
-3.3525653399584e-05
2.16613722198748e-06
6.02037251111057e-06
-2.70679631888577e-05
-1.91425322078212e-05
-6.61623382133345e-06
-4.96813495673364e-05
-3.57764940173763e-05
1.86744349900992e-06
-5.88794276324813e-05
-2.78630274285156e-05
-9.69978325397289e-06
-2.4791405059557e-05
-1.44314206773457e-05
-1.6339769557905e-05
-4.06618274103778e-05
-1.88578823179467e-05
-1.51138205466606e-05
-4.73317731215187e-05
-2.72882534079669e-05
-3.37335456711987e-05
-3.69644688737407e-05
-1.67322073050773e-05
-4.27023587092867e-05
-1.24090217168513e-05
2.22681726150432e-05
-3.01358540839414e-05
-4.32377056695369e-05
-5.89069020650546e-05
-2.38301600649735e-05
-2.19457360235737e-05
-8.88027485481874e-06
-3.3728716669475e-05
-3.99150856104546e-05
-2.62079635697949e-05
-2.05739002222905e-05
-2.90272697053295e-05
-5.7815253827125e-05
-2.3717489666884e-05
-5.97685592914316e-05
-2.80127811747792e-05
-2.83194912861338e-05
-2.03191021991002e-05
-1.27027280685484e-05
-3.04346466003184e-05
-1.26588587403248e-05
-2.59588065157412e-05
-1.22291191199042e-05
-4.54964324738778e-05
-3.03656267619739e-05
-4.4275628514071e-05
-7.71201338076418e-05
-3.92014818426154e-05
-3.97590720835468e-05
-3.82335824562896e-05
-2.33228704714514e-05
-3.10874768905766e-05
-2.62175660047665e-05
-2.06800574609237e-05
-2.56354508428643e-05
-2.39466089996445e-05
-4.87274977480929e-05
-5.83516358516872e-05
-4.3467940485294e-05
-3.33427084756436e-05
2.83110331526721e-06
-2.68318605289523e-06
-7.00498279612302e-06
-2.11831323735621e-05
5.90248022643016e-06
-3.35518210519924e-05
-2.44798178456899e-05
-2.42895083461077e-05
-3.60865778999183e-05
-2.24218165301823e-05
-1.13639403700495e-05
-4.24758266862558e-05
-1.28926952045908e-05
-1.00937071572487e-06
-3.4561461084617e-05
-1.6014238380581e-05
-2.92767745180366e-05
-4.08120581812432e-05
-2.28735111835932e-05
-3.71233326222072e-05
-3.29566408920082e-05
-2.06500761088544e-05
-2.95461675253242e-05
-4.32973549993195e-05
-2.86511191068788e-05
-1.76611115261348e-05
-3.42882813527285e-05
-4.72781630840251e-05
-2.30352482113176e-05
-2.09578520964512e-05
-1.48233416836097e-05
-3.91618814068143e-05
-4.42381335159687e-05
-1.56736764013875e-05
-4.20094131273355e-05
-1.194458250946e-05
9.15048786390264e-06
-3.97814468176153e-05
-3.8409474445275e-05
-5.70600926625767e-05
-3.57977952376054e-05
-1.78766207743268e-05
-4.74105161096189e-05
-3.05560834708716e-05
-4.37278492863903e-05
-2.7558976685682e-05
-9.90754707393343e-06
-2.22730028460721e-05
-3.29470335284949e-05
-1.28310496304861e-05
-2.42014119305085e-05
-4.1622823796596e-05
-1.96996328859997e-05
-4.36375799673331e-05
-3.41449834237177e-05
-4.63843231362285e-05
-1.11783457090587e-05
-3.69192446327051e-05
-3.61754468921265e-05
-2.62650169548427e-05
-2.45642941932944e-05
-2.74083031755195e-06
-4.48642763052866e-05
-2.85533614746271e-05
-6.80280441407653e-05
-4.10111187627998e-05
-8.23094410840749e-06
-2.22567667544432e-05
-1.67264180305518e-06
-1.61637683292174e-05
-4.53637850353619e-05
-4.29683005072662e-06
-2.19274391793056e-05
-1.53830937476115e-05
-4.21121845102739e-05
-1.58912327308734e-05
-4.41131807380078e-05
-2.35783431214238e-05
-4.37314045491045e-05
-7.23450048710202e-05
-5.4807017004678e-06
-3.14282187920851e-05
-2.36010162198766e-05
-4.73363674283054e-05
-4.88751013947499e-05
-2.99887146890086e-06
-2.17320455843551e-05
-4.14855859641154e-05
1.00160157566285e-05
-3.32835900284724e-05
-8.33726428227237e-06
-1.74112605587852e-06
-2.10898377020272e-05
-2.89545565886908e-05
-3.3677749358178e-05
-4.78190781141445e-05
-4.79594431175455e-05
-2.88448567351592e-05
-3.13451705737957e-05
-4.46928211974213e-05
-2.1728961667259e-05
-4.55079729439483e-05
-3.09846575350737e-05
-2.04401078430746e-05
-3.51646716633126e-05
-2.26480628608792e-05
-4.23569247410803e-05
-2.86100613429647e-05
-2.29723429556305e-05
-1.87716436093392e-06
4.35665183258602e-06
-4.74854504959469e-05
-2.79102680067169e-05
9.36084920497373e-06
1.1844376177451e-05
-2.06905584127022e-05
-2.70116897561147e-05
-6.05075611643494e-05
-1.98741372142746e-05
-4.41356124260133e-05
-6.96747527495571e-05
-7.13518194864444e-05
-4.52330344570873e-05
-9.43069733211251e-07
-5.0338801408891e-05
-3.28439216122162e-05
6.95339004744006e-06
-4.05754703159335e-05
-2.08952549396932e-05
-2.82276024140962e-05
-2.29601131460413e-05
-2.43978119573505e-06
-1.49853867012957e-05
6.69605153732902e-06
-1.75140150577044e-05
-2.45042864294166e-05
-3.14111367132332e-05
-6.47754720301003e-05
-4.68735284387442e-05
-1.49807437872092e-05
-4.64019181986251e-05
-2.56903721006044e-05
-4.68538800949198e-05
-2.18828852408331e-05
-1.43616409300829e-05
-2.19892305538753e-05
-3.23940486767975e-05
-3.71281478981997e-05
1.86815432777231e-05
3.19922138423911e-06
-2.33011219699663e-05
-1.47133608988967e-06
2.07255742495364e-05
-2.51592878165497e-05
-2.46841870586886e-05
-2.0597153385138e-05
-1.54352019099351e-05
-5.47195163548173e-05
-3.93194372410454e-05
-4.52413964403562e-05
-5.84096591173891e-05
-4.33336404723359e-05
-3.04662377221787e-05
-1.33921893429817e-05
-2.64723261726459e-05
-5.84710497519208e-05
-2.01582896509339e-05
-2.26550854770719e-05
6.2300680913427e-06
1.25743955816639e-05
2.3486086107344e-06
-1.58675138755516e-05
-2.59488786936395e-05
-1.61096595425825e-05
-3.27688970643137e-05
-4.20249245391471e-05
-5.23516474425495e-05
-4.06511637941989e-05
-3.15489154684864e-05
-2.85040877673254e-05
-4.13906510720241e-05
-5.71316713287664e-05
-5.7643822787728e-05
-2.32421934604921e-05
-3.03854521199252e-05
-3.4298412577506e-05
-2.98061058542494e-05
-3.53334910995559e-05
-1.883404482465e-05
-1.30936165135304e-05
-3.16353957683357e-05
-4.209577806832e-05
-1.82094028198596e-05
2.67713782130006e-07
-3.65778455825552e-05
-1.49581023630022e-05
-4.62914619478006e-05
-4.8199879251049e-05
-4.64311612330865e-05
-3.59101014659495e-05
-4.72545387681167e-05
-4.13367116990842e-05
-3.84927008092798e-05
-5.03625292485026e-05
-3.29608140143062e-05
-3.17785908868266e-05
-3.70828393504571e-05
-2.98790430810968e-05
-2.26835958823821e-06
-2.75862755917668e-05
-3.48139639355916e-06
-3.03204762623771e-06
8.01540309220929e-06
-3.45589185763513e-05
-1.87015806481104e-05
-5.15170770963446e-05
-4.7960456575563e-05
-2.15075174678473e-05
-5.02825048473293e-05
-3.30816434553048e-05
-2.57706578655268e-05
-2.63363515657893e-05
-3.16305975398406e-05
-1.321761515784e-05
-1.60141936074541e-05
-1.89909537576612e-05
-1.76119873341758e-06
4.55921571223366e-07
-3.49861829637246e-05
-7.24543216793651e-06
1.82841249531205e-07
-3.84678390098841e-05
-3.23026115974229e-05
-3.99438618444515e-05
-4.49805203667666e-05
-5.45461403583938e-05
-3.74060838941933e-05
-7.61051241851971e-05
-2.17140712476776e-05
-2.42015797565816e-05
-4.03530293672801e-05
-3.21640119132399e-06
-4.25012855554269e-05
-2.88501791890109e-05
-1.03002737737641e-05
-6.84730049843745e-06
6.1083757158523e-07
-8.38172387763289e-06
-1.57921612374324e-05
-6.71425281845649e-06
-4.09165365912908e-05
1.49740710886476e-06
-2.00133261186568e-05
-2.33343434480001e-05
-5.14030577460359e-05
-4.02602225646511e-05
-6.15924468897352e-05
-4.25903555397427e-05
-3.78117143903605e-05
-3.60758158892073e-05
-4.04022620421118e-05
-3.72992068188787e-05
-1.70815135619248e-05
-1.72539348339105e-05
-1.94027228920281e-05
-3.00824644152799e-05
-1.05285823083835e-05
-1.95195916529044e-05
-5.66764274395742e-06
-1.53523221889955e-05
-3.21505989479867e-05
-2.98117200737342e-05
-5.16840670917596e-05
-6.32347991336646e-05
-6.53006567469387e-05
-3.93920337775599e-05
-1.80251319290942e-05
-1.96271917489104e-05
-4.23172620738314e-05
-4.49689946408571e-05
-2.57790729333395e-05
-2.59626254530796e-05
-3.84723062590374e-05
-1.58927134035244e-06
7.19854648412847e-06
-2.91264252734965e-05
-1.06042577091089e-05
-3.7813390940433e-05
-3.4442195530675e-05
-4.17455949749452e-05
-1.1799784133884e-05
5.14577639303753e-06
-3.79237445820971e-05
-4.84037558638959e-05
-4.16398013077478e-05
-3.70811781418536e-05
-5.17455140906911e-05
-4.26529285682867e-05
-1.7750123494342e-05
-3.30164045996148e-05
-2.90536715129302e-05
-2.74175351557114e-05
-2.03389475258797e-05
-3.39429425781453e-05
-1.71133677290766e-05
-2.14832201382872e-05
-9.05103982678976e-06
-2.4003331186738e-05
2.55284041214127e-05
-2.84132356037174e-05
-1.26440077824782e-05
-1.66954516795546e-05
-3.08926702169852e-05
-2.94870290713398e-05
-6.45444137578731e-06
-6.76599662223483e-05
-4.76820374208621e-05
-4.09763132174156e-05
-1.4406620011168e-05
-1.67426950362236e-05
-3.53087646296606e-05
-5.17183655251136e-05
-2.25523776673684e-05
-4.34688942105434e-06
1.5741110212972e-06
4.50993715462454e-06
-1.72363043864627e-05
-3.1288440017996e-05
-9.94679783766258e-06
-3.79067707262334e-05
-3.81562604658692e-05
-2.12598050610923e-05
-3.82915286745909e-05
-2.59091803841708e-05
-3.49320845023704e-05
-3.13415972228709e-06
-4.24340555875211e-05
-5.83707491021019e-05
-4.07739891145625e-05
-1.24650352388755e-05
-4.52462503155295e-05
-5.24751180014503e-05
-1.5213557235536e-05
-2.3545223094462e-05
-1.95278766626738e-05
-3.0227304837634e-05
-2.98738358680021e-05
-1.74992635533424e-05
-5.84648462088365e-05
-4.23569587391784e-05
-4.23965062570307e-05
-3.23664713057297e-05
-2.35133917277247e-05
-5.44213109961121e-05
-4.27663257692038e-05
-1.33199386745712e-05
-6.27344010761009e-06
-2.75996048673021e-05
-2.44638812496892e-05
-2.03749932156802e-05
-3.35991531133945e-05
-5.61398569938859e-05
-1.71498935951625e-05
-4.93969435984606e-05
-9.98632686432707e-06
-2.54885144948738e-05
-1.49176296873227e-05
-3.32922650110221e-05
-4.37157023794144e-05
-2.24570772756427e-05
-2.84953821622148e-05
-2.98491013342808e-05
-2.15353288619303e-05
4.76592536535896e-06
-3.02728238612365e-05
-3.4325432866759e-05
-3.86115187043185e-05
-2.62383311270655e-05
-1.63909847714998e-05
-3.16913682814711e-05
3.49670056968478e-06
-1.25636888534516e-05
-3.66245912482096e-05
-2.27736908541096e-05
9.18670261522678e-06
-2.62426577885201e-05
-3.57970453484803e-05
-1.27687232121886e-05
-5.62392341760031e-05
-1.21263943114043e-05
-9.84366092749746e-06
-3.0459702438955e-05
-9.07323617747186e-06
-5.53327115122178e-05
-2.45017996046947e-05
-3.74090932685343e-05
-2.13605895939113e-05
-3.2875667103163e-05
5.06826474799379e-06
-2.52612115129445e-05
-2.29395654081904e-05
-1.56731772258628e-05
-4.78815824982846e-05
9.68023684148503e-06
-2.66162669998824e-05
6.58097469691047e-06
-3.45688919711544e-05
-3.65513166790863e-05
-4.25993859458679e-05
-5.70875896914016e-05
-2.2060913205402e-05
-3.91973922076804e-05
-3.00036651822344e-05
-5.84041722378448e-05
-2.69237711303015e-05
-2.95060142867935e-05
-3.42022241888923e-05
-2.86833182353876e-06
-3.85102022986078e-05
-3.95922121628373e-05
3.05456470994755e-05
2.83729661621695e-06
-3.83803318676214e-05
-3.78303754786008e-05
-5.35882968641844e-05
-2.93232648055685e-05
-5.68396889576679e-05
-2.96625192554219e-05
-2.26616323370616e-05
-3.29977176042385e-05
-4.0729063247611e-05
-3.4420364006572e-05
-2.7120815094138e-05
-3.6740423529992e-05
-9.75047700319054e-06
-1.73998069169325e-05
-5.15818663773887e-06
-1.24277920770199e-05
-3.77895970219481e-05
-6.04954367248728e-06
-1.14330457378657e-05
-5.23927029749266e-06
-9.79388931086744e-06
-4.34439754432049e-05
-4.53021995176257e-05
-2.61934491917084e-05
-1.08112621279131e-05
-3.44657352268821e-05
-4.79393015916537e-05
-5.07311494297663e-05
-4.51835276204083e-05
-3.14483076446135e-05
-3.205985000967e-05
-3.59306292555316e-06
2.96931379656931e-06
-2.19529601276347e-05
-9.6703840363426e-06
-3.36217425979137e-05
-3.95067160185716e-05
-1.16385086424189e-05
-1.15213895579638e-05
-1.31242945378048e-05
-1.88107443562718e-05
-1.69170454946915e-06
-2.36697724682527e-05
-4.28678492813409e-05
-6.51643291717152e-05
-1.83277172148222e-05
-2.97202750860889e-05
-3.19480626431085e-05
-4.78890140804807e-05
-3.93609875617273e-05
-3.27292643537405e-05
-2.02046829962933e-05
-9.73173439187043e-06
-2.16536532710445e-05
-1.2732255064522e-05
-2.91605255197968e-05
-3.82289641760884e-06
2.25867927747177e-06
-3.71858792756283e-05
-2.65148852209967e-05
-1.7254804840511e-06
-2.17271106253025e-05
-2.51552198181523e-05
-1.15522395033565e-05
-5.83989363710212e-05
-5.5926382410012e-05
-2.79446466727772e-05
-2.68810417570544e-05
-1.93591959398307e-05
-3.76955082868038e-05
-4.20328171219546e-05
-1.64864838103018e-05
-2.8029248477409e-05
-4.46337953372992e-06
1.02320669076684e-05
-8.52936765760112e-06
-1.92653148984177e-06
-3.9286639896142e-06
-1.28438353474198e-05
-7.50709577421324e-06
-3.65502029846826e-05
3.1271123376276e-06
-3.21253221432967e-05
-4.72710254348053e-05
-3.71811098434586e-05
-5.28874977469745e-05
-2.81723170986699e-05
-5.27856018219267e-05
-5.46524249162661e-05
-5.50363342181535e-06
-6.52949725895978e-05
-8.85800340103296e-05
-2.14129022493591e-05
-3.19938300593909e-05
-1.24678223747187e-05
-2.59044022772934e-05
-2.11203175502704e-05
1.12680561891338e-05
-2.07374024892529e-05
-4.99276008838833e-06
-4.58793738893418e-05
-1.66104955697429e-05
-2.50152035524738e-05
-5.49291554399139e-05
-5.95737857929423e-05
-3.61195340176378e-05
-3.34006600603327e-05
-2.13516440845601e-05
-3.49726427578346e-05
-4.19346361148762e-05
-1.73222369442006e-05
2.11024110095203e-05
-2.70580455533277e-05
-2.01285025895766e-05
-1.2050359134459e-05
-2.26200252390198e-05
-3.71214410606351e-05
-2.1129722932256e-05
-2.49876701166736e-05
-3.44455746434586e-05
-3.16381517913995e-05
-2.11525477905243e-05
-3.88767371172091e-05
-2.23839155088993e-05
-1.81712762356818e-05
-4.91429052519126e-05
-3.52211826063045e-05
-5.05842013313305e-05
-3.96683577235192e-05
-3.4521537930601e-05
-3.63282659667552e-05
-2.08209757717631e-05
2.64079055900295e-06
-2.13509949306581e-05
-1.6615230667099e-05
5.82032255508288e-06
-1.08282064469182e-05
3.43766342533968e-06
-4.69946129273457e-05
-5.71538213413112e-05
-6.76292786857872e-06
-5.7431296402834e-05
-2.72616496089752e-05
-1.10612098009044e-05
-1.95139465345738e-05
-1.07357978432405e-05
-9.93100700648258e-06
-5.49603970490845e-05
-4.05290379945346e-05
-1.35453221937845e-05
-5.29794528988091e-05
-2.63243949566247e-05
-4.13493454284897e-05
-3.32738396942687e-05
-8.08263062280565e-06
-2.51095937674949e-05
-3.92009651996903e-05
-6.72478347095778e-05
-5.15002234524058e-05
-5.69386808919153e-05
-7.53775026938451e-05
-1.31378180996079e-05
-5.24894134257939e-05
-1.8448837539208e-05
-1.25625576729244e-05
-1.00336669496357e-05
-2.40341458652931e-05
-4.54396579277726e-05
-3.40787699479241e-05
1.1140505890707e-05
-1.93220148898078e-05
-2.41421934229583e-05
-5.86612856163512e-06
-3.91130312077715e-05
-3.1392103370028e-05
-5.32422888165352e-05
-3.5873139959822e-05
-4.5487345495021e-05
-3.53056214380091e-05
-3.63902994635832e-05
-4.67663947160863e-05
-6.36974052156131e-05
-2.23933635653827e-05
-3.2499251019819e-05
-1.82651129386065e-05
-3.42281683728661e-05
-2.40513114841406e-05
-4.14189238660012e-06
-1.66607763659408e-05
-1.85600845828474e-05
-4.69377804342166e-06
-2.44878470970216e-05
-5.91062435717557e-06
-6.22816479554091e-05
-4.45681782269438e-05
-2.57968229274779e-05
-4.24992705000691e-05
-2.37816742144604e-05
-2.26525615196858e-05
-3.94706627239705e-05
-2.60592912872774e-05
-6.91174956398191e-06
-3.04143626732176e-05
-2.78536128952892e-05
-3.76722781967374e-05
-2.0563428968704e-05
-5.97347852649162e-06
-5.84900833105607e-05
-1.51320416982448e-05
-2.79770261885108e-05
5.69323403996348e-06
-4.8685336153001e-05
-2.37218094664448e-05
-2.69477966501606e-05
-2.91357315647212e-05
-2.42782192371523e-05
-1.00104459785455e-05
-2.68201838589122e-05
-4.76747860416415e-05
-2.4444799407692e-05
-2.08677785617902e-05
-3.25750448296835e-05
-1.54794835676941e-05
-3.04536379925094e-05
-3.13400465699142e-05
-2.88731447369404e-05
-7.96766362145247e-05
-4.57927895576359e-05
-5.71326764637573e-05
-4.1517990374223e-05
-8.84180694467643e-06
-2.75671738373509e-05
-2.70701396316682e-05
-1.39243471197593e-05
-1.02207665495363e-05
-6.92801944490236e-05
-2.63928807408377e-05
-2.81288134809097e-05
-5.25479012632865e-05
-3.15141359515232e-05
-3.26412415962563e-05
5.22608969184697e-06
-3.38612041259257e-05
-2.97954915902963e-05
-2.40024666566137e-05
-2.3932176752509e-05
-3.76665989078953e-05
-3.25589003256355e-05
-5.20196625398724e-05
-2.63866338080834e-05
1.04170965733414e-05
-4.10628259564548e-05
-2.79432281248914e-05
-2.39327526983227e-06
-2.97131510617154e-05
-1.39573612843232e-05
-3.1011337658155e-05
-1.46129380230979e-05
-5.32906716483427e-06
-3.49865617154316e-05
-3.81919124352602e-05
-2.0243406043e-05
-4.89055271826509e-05
-5.34608961689434e-05
-6.45206983087539e-05
-4.7700718252411e-05
-4.67782897301892e-05
-2.51562614796489e-05
-2.10008835022048e-05
1.81066464693396e-05
-5.67257691774495e-06
-3.59642927011197e-05
-6.01337698738547e-06
-2.62173191684258e-05
-2.55615649065672e-05
-1.80450777550142e-05
-1.92656336539786e-05
-5.89717368477409e-05
-4.22668621087511e-05
-3.32835793179702e-05
-1.85944491591932e-05
-3.03889462864048e-05
-3.5637495478137e-05
-4.80578482025544e-05
-3.45062491790629e-05
-3.16369650985513e-05
-1.97983193791141e-05
-4.45228582311091e-05
-3.06209128700041e-05
-8.93201382405428e-06
-9.16530195410017e-06
1.93670893177557e-05
-2.09995771011492e-05
9.56174502540918e-06
-4.45282822703792e-05
-4.79356104667899e-05
-8.11101738144835e-06
-2.72458933653106e-05
-2.93488668530428e-05
-2.74746782456e-05
-1.92688424103793e-05
-3.40835756218301e-05
-7.31792805197594e-06
-2.76401318516724e-05
-2.87554990624808e-05
-4.11988584155717e-05
-7.03030455747731e-06
-1.60438208863568e-05
-3.92049718092157e-05
-2.5331615470967e-05
-3.72495456089371e-05
-2.43671809359694e-05
-2.40699150943157e-05
-3.10822187711823e-05
-3.27544335434969e-05
-2.6799362419263e-05
-2.5572940785015e-05
-2.0761381398256e-05
-6.12736125073361e-05
-4.09097662010973e-05
-1.93485551930401e-05
-3.31401514175158e-05
-9.07739506295272e-06
-3.37417427099038e-05
-4.44782775535018e-05
-2.58877052679353e-05
-4.08359171114448e-05
-4.42753600217859e-05
-3.82823311137491e-05
-3.65408866215173e-05
-2.87481837533593e-05
-4.53538179937117e-05
-3.7563686689864e-05
-3.58116345580789e-05
-1.34080353005809e-05
-3.36002697151295e-05
-2.97486737320542e-05
-4.56901193049216e-06
-2.45484805711438e-05
-2.69363996327863e-05
-4.70948536899173e-05
-2.27198808305254e-05
-8.71884192351205e-08
-4.07267680190504e-06
-1.43346641410079e-05
-1.20444929477927e-05
-1.44951633711378e-05
-3.74480572245433e-05
-2.64445830955634e-05
-3.71879710816282e-05
-2.00107051524321e-05
-5.20581198051105e-05
1.33600047977949e-06
-3.41767275074314e-05
-2.24294711063776e-05
-2.3446180151957e-05
-1.0003393982019e-05
1.99202153519877e-05
6.03072242768443e-06
4.98389506119738e-06
-3.29546374948988e-05
-2.96319852080145e-05
-1.78819612133558e-05
-3.21809513052402e-05
-2.73728398177344e-05
-4.33215825527468e-05
-1.74309312865757e-05
-3.70061328691546e-05
-4.42517805625136e-05
-4.14057520057917e-05
1.88327548629659e-06
-2.94724541538902e-05
-4.78043634048712e-05
1.0699858243232e-05
-2.6970481141641e-05
-1.35590499634082e-05
-4.1297290918914e-05
-2.14151038153974e-05
-1.66872863984994e-05
7.57139879545541e-06
4.87259044039227e-06
-1.82450783861669e-06
-3.65723769774291e-05
-4.75184572801657e-05
-5.10647558151795e-05
-4.28708252908627e-05
-2.47944729926787e-05
-1.95906485354587e-05
-1.3076632655812e-05
-6.09456084560807e-05
-3.30435435068396e-05
-4.25788368314651e-05
-5.57799278139757e-05
-1.12479751223264e-05
-1.86017259411308e-05
-4.35245708859116e-06
-3.43133145632467e-06
-2.51474444558763e-05
-5.70808454169322e-05
-1.71103771353912e-05
-6.35813123556717e-06
-3.7212650319846e-05
-2.37030569312977e-05
-6.99910047556484e-06
-3.27177812329053e-05
-4.48432406159525e-05
-6.48448039931646e-05
-3.08861014256706e-05
-3.12807130189508e-05
-4.25078879505656e-05
-5.40180799945165e-05
-1.12964870091331e-05
-1.59275657441758e-05
-3.80407168185415e-06
-1.69744304928545e-05
-1.65035103575114e-05
-3.31350456046887e-05
-5.00972198001952e-05
-2.73761917604278e-05
2.49562891312441e-06
-5.99460847014272e-05
-1.79807172153565e-05
-3.29127439765957e-05
-2.52869950703856e-05
-3.93824514786854e-05
-2.92887761520971e-05
-2.5864022186384e-05
-6.79188478352152e-05
-1.66674456349533e-05
-4.51475048614005e-05
-1.1203690912594e-05
-5.44466261694588e-05
-5.7305912560534e-05
-4.46237444656691e-05
-3.35818337296816e-05
-8.58947267470659e-06
-3.41101020266212e-05
-3.90580867362202e-05
-1.70260054160559e-05
-5.61711419111582e-05
-1.73841781850686e-05
-9.48560884444929e-06
-3.1247614406178e-05
-1.80806677603602e-06
-7.5673668814514e-06
-4.53649221096822e-05
-5.56462719100579e-05
-5.87754826572501e-05
-5.29125959886621e-05
-1.56344721298007e-05
-2.75645014142599e-05
-5.44208593119895e-05
-2.67515314979139e-05
-3.03607219337458e-05
-2.54675134801687e-05
-2.36714217851682e-05
-3.67570058017748e-05
-4.34089995247315e-05
-3.95359114465468e-05
1.56594764620372e-06
7.75395839543004e-06
-2.42316465722549e-05
-1.83939865024035e-05
-1.84322014359747e-05
-1.84576877013995e-05
-3.08934049083055e-05
-1.86569412753004e-05
-2.53930724014715e-05
-1.59343481036939e-05
-2.74822756196308e-05
-2.73916333427489e-05
-3.85000631373566e-05
-2.07101497951709e-05
9.86452912930693e-06
-3.52910599548705e-05
-2.16026863991153e-06
8.60639824516295e-06
-2.97576307027128e-05
-6.39189450054756e-05
-1.63180486423998e-05
-2.99844937168632e-05
-5.27835524458538e-05
-5.53339647263858e-05
-3.74479338038643e-05
-4.85450506538048e-05
-4.2603028360435e-05
-1.43388659198859e-05
-3.94216757387446e-05
-2.9393593184501e-05
-2.4394237805522e-05
-3.85625627765409e-05
-2.2311948843439e-05
-5.53855603173216e-05
-3.8362870476881e-05
-1.3177099533252e-05
-8.44781256002579e-06
1.24993976266626e-05
-4.82314046285675e-05
-3.02608223472813e-05
-4.47530961441166e-05
-1.88195891671759e-06
-5.82334042075242e-05
-5.28353302595129e-05
-4.3054257114582e-05
-2.64535872705347e-05
-2.64048612691772e-05
-4.24532897745916e-05
-5.62953943328916e-05
-2.44156552505749e-05
-3.86554837048399e-05
-4.04902875167863e-05
-2.49652031870228e-05
-1.59950248143508e-06
-2.23078289209262e-05
7.83940739307223e-06
-2.99123568551854e-05
-2.59142490003344e-05
-2.49366111257036e-05
-1.44255442147892e-05
-2.70064921043079e-05
-1.82373080312973e-05
-2.01622793484371e-05
-4.0803833074547e-05
-1.95314899427729e-05
-2.7072587917374e-05
-6.26598342610802e-05
-2.13439099917333e-05
-2.46877813539778e-05
-1.82850794561751e-05
-1.92682631135738e-05
-1.47348282478118e-05
-1.90274066915831e-05
-5.34502123593579e-05
-4.29052026717996e-05
-6.16674128595944e-05
-3.53592893031211e-06
-3.26901679575493e-06
-2.88677045980015e-05
-7.01282470521006e-06
-6.40453102502747e-06
-4.55726039508485e-05
-3.70810368179854e-05
-1.9279159663795e-05
1.08828187001876e-06
-4.5979943034657e-05
-1.33237745352195e-05
-2.14902511720292e-05
-5.43588033163152e-05
-1.7632687960827e-05
-3.59544732866649e-05
-2.38479892073955e-05
-3.88347831931526e-05
-4.18873172031436e-06
-4.09727539104101e-05
-4.93572291208605e-05
-4.3534705723213e-05
-1.76682882023228e-05
-8.77182573972866e-06
-3.83445017991146e-05
-2.61795111634174e-05
-4.35929393309786e-05
-3.53283239495389e-05
-4.86008087825878e-05
-4.76627656268721e-06
-3.23548876791036e-05
-2.73479982731526e-05
-3.74243148218811e-05
-3.39873193293329e-05
-4.27521599289719e-05
-3.1544522561139e-05
-4.50555413062618e-05
-5.41732862932621e-05
-4.56325999054446e-05
-4.91118544444555e-05
-1.68196278988328e-05
-2.38326885052099e-05
-2.64052684382775e-05
-5.51229733427585e-05
-4.04580750225833e-05
-3.40758340929474e-05
-1.02062997384458e-05
-5.20955713116635e-05
-3.26211721702675e-05
-2.66922079131536e-05
-2.18246792334588e-05
-8.07422820651477e-06
-2.99683874195571e-05
-1.75422800718609e-05
-5.34033278530731e-05
-3.47096187096498e-05
-4.87442241855581e-05
-2.11364589051009e-05
-3.46091589992054e-05
-3.78429697715276e-05
-2.77857221912739e-05
-1.47770147626144e-08
-1.58436007833951e-05
-3.01940018261532e-05
-1.29122846858803e-05
-6.88723912599957e-05
2.07100486496287e-07
1.76420398182376e-06
-1.55910819302293e-05
-1.68011651143236e-05
-2.42804374537114e-05
-3.56699774265581e-05
-2.86608195764295e-05
-2.31346560933985e-05
-2.64455159440721e-05
-4.41775269166344e-05
-2.56327734144734e-05
-3.70554057262103e-05
-1.87767000932442e-05
-7.00880357789751e-06
-2.12882126266007e-05
-3.03237354114984e-05
-2.28180631981505e-05
-2.97492516325471e-05
-2.0492847974844e-05
-2.39768104676056e-05
-1.71323627325308e-05
-5.01073141293534e-06
-2.76632851843438e-05
-1.25167696296262e-05
-3.49278069317398e-05
-3.09484235047988e-05
-2.21236882483832e-05
-2.99506348083201e-05
-4.90588323451923e-05
-1.9748784028364e-05
-2.62559729769694e-05
-1.51659124308792e-05
-6.61583495837252e-06
-1.73725794410529e-05
-1.76953794881682e-05
-3.87068504576544e-05
-2.19239757112046e-05
-3.57742688712561e-05
-3.25289104796565e-05
-4.19991613337573e-05
-5.55553329832207e-05
-3.67428670742331e-06
-3.19468959089197e-05
-1.75857717371102e-06
-6.44773244708526e-05
-5.9375891507368e-06
-1.32677233605685e-05
-3.38126934389855e-05
-3.53839388816074e-05
-2.87680790052667e-06
-4.10215785595055e-05
-1.2445349372574e-05
-7.07899995400876e-06
-6.1609779071812e-05
-3.40075567465989e-05
-2.8624946723709e-05
-2.30204730479641e-05
-2.09372765350665e-05
-1.54910943402281e-05
-4.84013770420934e-05
-3.66909406294897e-05
-6.38108070670748e-05
-2.86399550255545e-05
-4.84279526899679e-05
-4.99756414017372e-05
-3.10713852840654e-05
-4.15688098767265e-05
-2.34177868838313e-05
-3.69338242097474e-05
-3.50923168949468e-05
-1.75726691398144e-05
-1.46506370963892e-05
-1.27737588311577e-05
-2.36789339588871e-05
-1.08547091663077e-05
-2.77611866093545e-05
-6.68242194888182e-06
-9.08530144735016e-06
-3.42768775520326e-05
-3.84539193095874e-05
-3.32965554073406e-05
-1.44081931543648e-05
-2.49164827396712e-05
-2.49640389045772e-05
-4.04112773272466e-05
-2.72665537982928e-05
-2.43582437009251e-05
-1.80722553901996e-05
-2.13266415224357e-05
-4.16937848933953e-05
-2.15751041221927e-06
-1.19840280962217e-05
9.62261429303496e-06
-3.27694400792644e-05
-3.07826330002745e-05
8.16006923912058e-06
-6.34056621953465e-06
-4.54938336355925e-05
-5.6391547763289e-05
-3.34491965344948e-05
-1.33968359140339e-05
-3.2628510603908e-05
-2.36002229251823e-05
-3.29883384288688e-05
-2.59178741499594e-05
-2.23823890169747e-05
-5.96122977111088e-05
-2.87437687129533e-05
-1.86701759593868e-05
-3.18464809118687e-05
-7.58340167581722e-06
-6.11200728803213e-06
-3.60892812848877e-05
-3.61896808653024e-05
-2.03064665388655e-05
-1.37820731718557e-05
-3.34473660538977e-05
-4.90868879888894e-05
-3.17124673204562e-05
-1.8248561913601e-05
-5.96532963448958e-06
-5.0900996151866e-06
-2.71103342264916e-05
-1.40382101858953e-05
-4.07575372830143e-05
-4.00947176629324e-05
-3.47298563351596e-05
-1.76179733005831e-05
-2.25572133971115e-06
-6.03828260835208e-06
-1.0403677303977e-05
-5.08291050606344e-05
-3.7380819768429e-05
-1.66620987625064e-05
-4.32383943687083e-05
-2.72530398322299e-05
-2.68967601198948e-05
-4.41658292370776e-05
-1.97873203294581e-05
-7.99752217985924e-06
-4.9446076495258e-05
-4.24906841099938e-06
-2.45397039780267e-05
-1.71259741797379e-05
-4.56783368543299e-06
-1.62062453442855e-05
-4.41218209502731e-05
-1.22247809090345e-05
-1.90792428252794e-05
-4.3351193335772e-05
-4.31238062030021e-05
-4.33582617678563e-05
-6.00712989925186e-06
-3.92367654766303e-05
-2.00249008486462e-05
-2.29049892626586e-05
-3.20821829199711e-05
-1.67458907215271e-05
-4.34275994585821e-05
-2.06160362508737e-05
-3.09638653263787e-05
2.78333997950617e-07
-4.43075503701573e-05
1.22820684491267e-05
-5.34897279777105e-05
-4.04446716396274e-05
-1.23986006994691e-05
-4.32753081669736e-06
-3.36749408794542e-05
-3.39861329096321e-05
-1.27301814307056e-05
-3.13537944898765e-05
-5.41546424154147e-05
-3.7638514194234e-05
-3.72108181272956e-05
-1.62618915060344e-05
-6.52187506241867e-05
-2.06698479060482e-05
-3.91281598667406e-05
-1.92456102494896e-05
-7.04891498510348e-05
-4.85125021418522e-06
-3.6250409735651e-05
-1.56472675505427e-05
-3.60432921678515e-05
-4.37216875875978e-05
-2.8490224825476e-05
-1.08411982436903e-05
-2.68902592645003e-05
-1.82332827269315e-05
-1.52585824631612e-05
-5.46469232892575e-05
-3.12370991996332e-05
-4.46323319970777e-05
-2.79208280370704e-05
-2.60184968774288e-05
-2.88962553292854e-05
-2.89502304837076e-05
-4.62517884599636e-05
-4.43972599274991e-05
-5.56693338325677e-05
-4.49207643422086e-05
-5.84215597404932e-05
-3.21431368491357e-05
-5.22404690579594e-05
-1.95761475444701e-05
-5.14056906341269e-05
-8.29302128216539e-06
-9.25524227370778e-06
-2.13113262341527e-05
-6.28600207135039e-05
-4.44936551415337e-05
-1.73449549880653e-05
-3.81188049877681e-05
-2.10310833841244e-05
-2.74260439158433e-05
-2.03507611702045e-05
-4.98486050483386e-05
-2.43703561800544e-05
-1.46675687948538e-05
-2.50424440237519e-05
-2.5013598803696e-05
-1.63376292657627e-05
-4.52515726630645e-05
-5.0525740585876e-05
-7.26618179144476e-05
2.96511993819067e-06
-3.40565993005538e-05
-1.82300830272838e-05
-2.60450515733481e-05
-7.47164035064202e-06
-4.12399056392202e-05
-1.13768292413617e-05
-3.23793076462857e-05
-3.58124403670204e-05
-2.78134280889805e-05
-1.29357950543773e-05
-5.97043749213796e-05
-3.41062474734979e-05
-2.53750175930545e-05
-4.01182753313262e-05
-1.67303552914278e-05
-3.27583844943162e-05
-2.79314145588304e-05
-5.70714276667724e-05
-4.01698488258531e-05
-3.29525136626162e-05
-3.01259800389341e-05
9.19592704814652e-06
-9.05604712554925e-06
-1.32361760192495e-05
-5.18524317429908e-05
-2.49474980184809e-05
-4.71289584977548e-05
-7.25511078083444e-06
-2.51072944821319e-05
-2.72831543913319e-05
-1.81647329294338e-05
3.43667145520827e-07
-3.55025069557683e-05
-1.64341354562148e-05
-2.62874935925661e-05
-5.27474083940132e-05
-3.2000115060888e-05
-4.58561385390497e-05
-2.03801603716377e-05
-4.65554016082581e-05
-2.98012035420512e-05
-3.62425923709576e-05
-4.12378565408964e-05
-1.86984885414462e-05
-3.02078343219474e-05
-1.36855150548983e-05
-4.31755861099687e-06
-3.43896137415682e-05
-4.53878965230052e-05
-1.21021492992973e-05
-1.23000031430642e-05
-3.47432784317419e-05
-6.50298803067749e-06
-6.70493069136112e-05
-4.55773547153017e-05
-3.3596239264471e-05
-4.14824888962843e-05
-4.67029957532897e-05
-1.76063394093705e-05
-4.41320930951636e-05
-6.36937813642013e-06
-1.50800153328634e-05
-2.73663988030231e-05
-1.81203145152396e-05
-1.7844002364144e-05
-2.44188101557483e-05
-1.93956081160237e-05
-7.15904309107211e-06
-1.22624004865969e-05
-9.02800731354543e-06
-8.38886828315051e-06
-4.6087879024581e-05
-2.83259962169588e-05
-3.22936037907912e-05
-2.97342229878575e-05
-1.95674311405515e-05
-3.27558503017881e-05
-4.23948610107593e-05
-4.51445622951388e-05
-1.05520743713895e-05
-4.29304698891315e-05
1.23072278462153e-05
-4.89159347367646e-08
-9.1209140665572e-06
-4.20649516394909e-05
-1.72573286662922e-05
-3.15595843750099e-05
-4.73343458876325e-05
-5.57137204222044e-05
-4.49929861791776e-06
-5.78849743674497e-07
-3.38224363285355e-05
-2.64281582024941e-05
-1.36125312843519e-05
-2.28767980757634e-05
6.84503957666387e-06
-3.90614891910032e-05
-1.85102751177074e-05
-1.72182633068042e-05
-2.83253170069094e-07
-3.06387567591466e-05
-6.30205429241243e-06
-1.05701699090925e-05
-2.19193744132692e-05
-2.48972596968679e-05
-3.4284355686386e-05
-5.59634509640595e-05
-2.50883989741815e-05
-5.31917987155379e-05
-1.77047868175026e-05
-1.38099562972911e-05
-5.46695386614923e-05
-3.56326101576117e-05
-5.01866287837774e-06
-7.35612841503096e-06
-1.56666017508034e-05
-3.8632995856242e-05
-1.24109092425257e-05
-1.27936670703646e-05
-3.64916894261372e-05
-2.50828788644815e-05
-1.13163328649648e-05
-2.48286826388773e-05
-1.40309935035341e-05
-2.03160033669447e-05
-3.41183751537549e-05
-4.05863936682202e-05
-2.01178958661631e-05
-1.42817831783224e-05
-6.53695998068031e-06
-2.76582659645918e-05
-2.97675636625748e-05
-3.98508775202617e-06
-1.52764213367756e-05
-2.41002773430547e-05
-2.94882733616003e-05
-3.51514039112432e-05
-4.72179024228305e-05
-3.64550362353022e-05
-4.03236588786435e-05
-3.38784203936246e-05
-3.1002428351119e-05
-5.96142531830738e-05
-3.59531537859764e-05
-2.66259309278476e-05
-4.71934145236005e-05
-2.4718727829484e-05
-1.50772870567458e-07
-2.09175409172746e-05
-9.54680498023991e-06
5.56497092048855e-06
-1.46063651938643e-05
-2.79803544463277e-06
1.37922103969565e-05
-4.24731868191214e-05
-2.47272551565736e-05
-3.44620930519519e-05
1.4809764944817e-06
-1.69658562856206e-05
-2.47917026785871e-05
-4.92838473499575e-05
-6.39647961437553e-05
-1.72321782922521e-05
3.28948690516845e-06
-3.58209092902221e-05
-3.21763560133422e-05
-2.92963923068995e-05
-2.98341139966644e-06
-2.79399602504475e-05
-4.66500578294774e-05
-3.67025200491777e-05
-2.88017971771801e-06
-6.34085498262124e-06
-1.54504431900714e-05
-4.29425244224477e-05
-1.1354293400615e-05
-4.38581239300616e-05
-5.40181849436148e-05
-2.39630626598603e-05
-3.0165136600886e-05
-1.87341480124231e-05
-4.07942510036797e-05
-2.72704863534828e-05
-4.74434271859699e-05
-4.51549702135148e-05
-5.92521192440599e-05
-2.07592002510667e-06
-2.67675338652134e-05
-4.22321981107983e-05
-1.10377182225881e-05
-1.35075811099477e-05
-4.9554923052124e-05
-4.56373122784402e-05
-3.94180005111544e-05
-4.08018753468937e-05
-3.17887058406177e-05
-4.42967439603382e-05
-6.41833066866427e-05
-5.53212583319373e-05
-3.62848983834783e-05
-2.35479824436341e-05
-1.45192309332307e-05
-3.47409345291651e-05
-1.89303389464252e-05
-3.77864559797049e-05
-8.09327108909218e-06
-1.26300150196086e-05
-5.96436718392599e-05
-6.18059775786489e-05
1.16541617847525e-05
-3.51411645952075e-06
-4.30821248054846e-05
-2.04502566347577e-05
-2.84783597338193e-05
-1.31650532930276e-05
-2.88201304916645e-05
-3.61911991106505e-05
-2.78098162725081e-05
-4.50757141652101e-05
-8.69406967250806e-06
-4.71886205337902e-05
-4.52282103856453e-05
-1.11906826381539e-05
-1.38170299873647e-05
1.26647173680637e-05
-1.38106346014318e-05
3.91766514085636e-07
-1.17886569828547e-05
-1.04060143703434e-06
-1.09954534714356e-05
-5.25295400630011e-05
-2.12219987692653e-05
-8.31618544767392e-06
-6.27039344871511e-05
-1.28128237315922e-05
-4.44264130206861e-05
-4.46304669535887e-05
-3.0851018717701e-05
-3.59816744639333e-05
-2.45250768331343e-05
1.29000390369527e-05
-2.30580964048694e-05
-3.15872106353125e-05
-3.96310700771472e-05
2.98350390401127e-06
-2.31523140643435e-05
-1.92919399238807e-05
-3.7469885800092e-05
-4.29551773634142e-05
-2.40956537313429e-05
-4.24547576566636e-05
-4.10048400015403e-05
-3.80718729686744e-05
-5.67594610018854e-05
-3.438317887783e-05
-3.07215774572799e-05
-4.60932815886886e-05
-5.66184828693053e-05
-2.54582720957707e-05
-1.44117287385627e-05
-2.4673216181122e-05
-2.16065074302929e-05
1.16202878125485e-05
-8.30099237530297e-06
-1.6072455028644e-05
-3.05017213790402e-05
-4.03118721442654e-05
-3.30380162601408e-05
-2.48139474264436e-05
-3.11769687684744e-05
-4.38577827715101e-05
-3.53448767558099e-05
-4.51103156152037e-05
-4.57016492325944e-05
2.94198683808448e-06
-5.70978445085992e-05
-4.19291817451127e-05
3.67335198575541e-06
-2.22767103272518e-05
2.36073950566699e-05
6.8588378018609e-06
-2.55272369661398e-05
-1.60768173495831e-05
-1.67701396223883e-05
-7.77970956036047e-06
-1.12152828980097e-05
-1.16020594754755e-05
-3.71163508156405e-05
-2.91755591574328e-05
-6.96310159480298e-05
-5.35844902911608e-05
-4.72317638646603e-05
-1.12066465682888e-05
-5.23800857020479e-05
-3.91896445427291e-05
-4.91821479958543e-05
-4.6707716793695e-05
-4.62128837222083e-05
-1.70565815852141e-05
-1.59383552563743e-05
-3.86250137621521e-05
2.19444463717149e-05
-2.0541282576359e-05
-4.64803134916397e-05
-4.68930765135324e-05
4.26991488944354e-06
-8.72011197967027e-06
-1.85678382930538e-06
-3.02407865855219e-05
-3.51463530235256e-05
-1.40804385930111e-06
-2.95641253722803e-05
-7.90123229233836e-05
-4.13413387209173e-05
-2.37830491720994e-05
-2.93250090518807e-05
-2.24348313542088e-05
-4.36634292988991e-05
-2.82297602468409e-05
-5.00353025206355e-05
-1.10547087013103e-05
-4.17479293108596e-05
1.81416900200462e-05
-1.20793051375331e-05
3.42134538187085e-06
-2.28693823217638e-05
-2.96648748807691e-05
-6.57784869198672e-05
-1.03440017720188e-05
-3.72569911703132e-05
-6.50551409977935e-05
-4.2028130269135e-05
-3.66182501520034e-05
-3.31653079535657e-05
-4.14554577333534e-05
-5.05169437206681e-05
-1.7188636340255e-06
-3.52543769800036e-05
-1.69262352656964e-05
-1.33083999570999e-05
-1.35070942349871e-05
-2.07225630976778e-05
-3.60759610500314e-05
-5.00582567784776e-05
-3.52281562701004e-05
-2.11150757435651e-05
-2.87346035143461e-05
-2.95322633231582e-05
-2.9396147053039e-05
-2.83738241294557e-05
-5.28259828992477e-05
-3.97277629124686e-05
-5.69727764914179e-05
-2.9209898398388e-05
-5.76111379905696e-05
1.84315466260441e-05
-3.86280708861055e-05
-2.21207497667511e-05
-5.13888278090713e-05
-3.17807253497606e-05
-2.71970750461659e-05
4.11582040465027e-06
-7.09311049182037e-07
-2.49636621406901e-05
-3.21385126726671e-05
-2.47821160639591e-05
-6.26661683568742e-06
-3.30320277068585e-05
-2.69252903588663e-05
-4.54436604986265e-05
-4.07085710404073e-05
-1.20252403529701e-05
-4.06997785750803e-05
-5.59114946113104e-05
-7.25334139645652e-06
-2.59667673612383e-05
-2.70779535308973e-05
-3.02715942292811e-05
-3.55457032727876e-05
-2.48712771534586e-05
2.75531016358365e-05
-2.25907497261666e-05
-3.12130870968929e-05
8.21953940749398e-06
-4.42244556174758e-05
-2.51506073505684e-05
-3.4435326852274e-05
-9.95106070182678e-06
-4.52804188233426e-05
-3.67108525910566e-05
-3.41739638089933e-05
-1.48733907498291e-06
-3.59452404589253e-05
-4.77981614785471e-05
2.91818588657589e-06
-2.53721388175592e-05
-3.61372266186265e-06
-3.18261077767375e-05
-3.6361951168454e-05
-1.52282629361544e-05
-2.60008123466779e-05
-1.83658845433479e-05
-5.39723859154284e-05
-3.20976848108383e-05
-7.06791912779756e-05
-1.16287649334388e-05
-1.19859784341901e-05
-5.58749937360295e-05
-7.94223202358164e-06
-3.29885463609414e-05
-1.90305159019135e-05
-3.98271749539473e-05
-3.28611468470286e-05
-2.7559572369388e-05
-4.94878972399876e-05
-2.16812910707415e-05
-2.78086914794291e-05
-6.11488341713624e-05
3.94530158252586e-06
-5.60796276254932e-05
-4.10987561441398e-05
-2.31202935481008e-05
-5.60754475451938e-05
-2.36611875614154e-05
-1.10554358762019e-05
-2.1333267672111e-05
-2.56191653918038e-05
-2.56263632705549e-05
-4.0729710789775e-05
-3.95341587640154e-05
-1.95914648819661e-05
-4.5249670614499e-05
-1.20031168945235e-05
-2.79285548376299e-05
-6.45614317362548e-05
-3.5235793009762e-05
-9.52845916438169e-06
8.54748369717392e-06
-1.65052735739369e-05
-1.39984521325358e-05
-3.36480981901778e-05
-3.21233830987843e-05
-1.69574317972213e-05
-5.79065902399547e-06
-5.72295100040623e-05
-3.56746177468612e-05
-1.17883476189877e-05
-4.64303793097962e-05
-3.59991680238467e-05
-2.70293194043645e-05
-2.72683444158128e-05
-1.6365274773543e-05
-5.41754144375456e-05
-5.59800447159091e-05
-5.82882940017777e-05
-3.39578330361185e-05
-4.67444476778624e-05
-1.35787339230478e-05
-5.47023750452249e-05
-1.51729976421189e-05
-4.64696143960269e-05
-7.46240936986034e-06
-2.85818349161367e-05
-1.62476473685162e-05
-2.72180532771884e-05
-4.83224554299256e-05
-2.90482098253504e-05
-1.99832638614547e-05
-1.91011974155393e-05
-3.07247953417562e-05
-5.49618262258972e-05
-1.79098398396605e-05
-1.39492511607088e-05
-2.6712202385499e-05
-1.46488704479681e-05
-3.91979516558328e-05
-3.25191376259783e-06
-4.05755836705184e-05
-1.37550388870765e-05
-2.11903163001681e-05
-4.08971264844421e-06
-2.04132027712015e-05
-3.96146854714919e-06
-1.84760346541991e-05
-2.58590654056273e-05
-4.33947868766058e-05
-1.56722614628252e-05
-1.07284524738837e-05
-3.19755154602704e-05
-1.44344994803872e-05
-4.24432152933057e-05
-7.60986985689906e-06
-2.83888693283313e-05
-3.08674338320491e-05
-3.14039273746207e-05
1.10372379788749e-06
-3.38459731894428e-05
1.210622068496e-05
1.53819638676401e-05
-2.73798241079828e-05
2.63536755921807e-06
-1.55431905229273e-06
4.84133661091716e-06
-3.7629689478378e-05
-5.92654516356451e-05
-2.49663235910416e-05
-1.63642922758354e-05
-2.66872077036022e-05
-1.25803827998587e-05
-5.14016081214969e-05
-1.76531591562369e-05
-4.92630378498932e-05
-3.30979061506641e-05
-3.73236624309281e-05
-1.48855561090017e-05
-2.12623776828989e-05
-2.73954592255751e-05
-2.91066154953907e-05
-3.45763749030387e-05
-1.70965170574261e-05
-6.34300403374184e-05
8.52043140475586e-06
-4.06760472191651e-05
-1.97606773147004e-05
-2.95889164477349e-05
-2.10263120609512e-05
-2.43122240581294e-05
-4.52177014293955e-05
-1.31381748758019e-05
-7.11341519341725e-05
-5.4461864411582e-05
-2.69534475713356e-05
-5.52143637049053e-05
-1.8761913481008e-05
-4.15723352664338e-05
-2.45432674831429e-05
-1.72459694898366e-05
-5.00544880008322e-05
-2.13675003806217e-06
8.39748140915545e-06
-2.14786159389431e-05
-2.08054001088402e-05
-1.92215726350148e-05
-3.67435158841055e-05
-1.4785783172707e-05
-1.44674975608831e-05
-4.13030071735597e-05
-1.48412852040021e-05
-7.27243630613821e-06
-4.80311419878926e-05
-1.41479663245018e-05
-2.38586190987347e-05
-2.56396139235576e-05
-2.47019719295356e-06
-9.58590829462196e-06
-4.66403263390259e-05
-4.06924336073679e-05
-3.33217406716482e-05
-3.14638272254181e-05
-7.43975840857481e-06
-3.82761020019552e-05
-2.80378748234763e-05
-4.38143571647749e-05
-5.12274295100984e-05
-2.3564769278582e-05
-4.35586246682451e-05
-1.91342808842784e-05
2.69315488162161e-05
-8.05894845398773e-06
-3.10940080359081e-05
-4.60791740100004e-05
1.95844340238886e-06
-1.24846382317406e-05
-2.73629118444299e-05
-2.93605260627288e-05
-3.59944771047759e-05
-1.8597085406343e-05
-5.97036282845664e-05
-4.58103442318931e-05
-6.3369325986861e-05
-2.55076550689196e-05
4.05079394060371e-06
-2.97487379194e-05
-5.21413907809892e-05
-2.65799964663408e-05
-2.50378101190733e-05
-1.12505781801174e-05
-3.67482662778649e-05
-2.2900388036781e-05
-2.96150142190533e-05
-2.55880855191968e-05
2.40660083197833e-06
-3.94262325598511e-05
-1.32789624157069e-05
-1.74445946699403e-05
-3.31340856761101e-05
-4.22308035622507e-05
1.53141779160997e-06
-3.45440834516672e-05
-4.70783757351296e-05
-1.81489154856201e-05
-4.27324944483407e-05
-5.71633758594552e-05
-3.03279730158856e-05
-3.56747429808416e-05
-3.62427520303628e-05
-5.25032624734133e-05
-1.70340179825658e-05
-4.50978463530493e-05
-1.68350224445993e-06
-4.46151388149567e-05
-1.23934214878634e-05
-2.02962720609058e-05
-2.43282845013113e-05
-3.05371287559165e-05
-2.2779943545731e-05
-3.06904901925388e-05
-1.88107848988569e-05
-2.02102371117914e-05
-1.47216660961783e-05
-4.50985097955057e-05
-4.48389289051975e-05
-3.48915978503064e-05
-2.36328034547212e-05
-3.54905942377228e-05
-5.02026252784288e-05
-7.10354306665605e-06
-9.02552107607573e-06
-4.14490014485792e-05
-7.76043477705165e-06
-2.94016951746664e-05
-2.17905348578849e-05
-3.61360128028346e-05
-2.71256169139847e-05
-4.79833568429392e-05
-1.33657259546079e-05
-3.30515883441097e-05
-3.54423878011257e-05
-3.2224375917476e-05
-2.1812835103815e-05
-3.79605566254044e-05
-3.7548389801918e-05
-2.13122134924604e-05
-2.12107463214995e-05
-5.55307023060681e-05
-2.8907769088229e-05
-1.99173825342897e-05
-4.52019739665958e-05
-2.38525864983087e-05
-3.36816237110168e-05
-7.37256045996831e-06
-6.56005815521685e-05
-3.2404714391273e-05
-2.28713841207858e-05
-5.54270272579444e-05
-4.69902507187554e-05
-3.9893706648315e-05
-3.93690651242072e-05
-5.63269913021573e-05
-2.26731904497763e-05
-4.30262764920837e-05
-3.71297834021819e-05
-3.48416000708143e-05
-2.8659825466231e-05
-2.87155298648718e-05
-4.45072679687589e-06
-4.53410728578795e-05
-5.61521251084294e-05
-4.34721066537522e-05
-2.75277239964199e-05
-7.39291696582447e-06
-2.40691209939421e-05
-1.47933669544635e-05
2.67661971835542e-05
-2.81029855312951e-06
-3.00835194415346e-05
-4.12227087507925e-05
-4.54493940005172e-05
-2.02943936601144e-05
-2.52644026331911e-05
-1.92198028049045e-05
-3.45026379519152e-05
-2.63776984394902e-05
-4.43542706395654e-05
-1.2943596110377e-05
-1.40520322253327e-05
-6.00188800752519e-05
-3.59264347094803e-05
-4.08659096660063e-05
-3.15486779892275e-05
6.30170028628876e-06
-4.85041948424782e-05
-5.67348842660353e-06
-2.1278777418195e-05
-2.65054323740706e-05
-2.24783807197853e-05
-3.47920729509949e-05
-1.92231048616319e-05
-4.75144294679183e-05
-4.64301008651321e-05
-2.71777927734424e-05
-6.11948027171783e-05
-4.26594799819572e-05
-2.94375150854539e-05
-1.827491931366e-05
-4.56856155478437e-05
-2.49872425986791e-05
-1.15664735694062e-05
-4.82964418834525e-05
-2.94981478413415e-05
-2.52381749171118e-05
-3.53955093903358e-05
-3.67153898831854e-05
-3.61515909685065e-05
-2.29611153458525e-05
-2.8270850838689e-05
-3.24172442385384e-05
-2.88054247674965e-05
-2.13701913545693e-05
-4.7706552850194e-05
-5.21281002217494e-05
-4.08198756639127e-05
-1.84054441098859e-05
-6.07431652967108e-05
-5.40017003830444e-05
-1.08635489847637e-05
-5.54933212487698e-05
-3.17646796523363e-05
-4.20727974333312e-06
-3.40444117335131e-05
1.57668969166033e-05
-2.03395187819541e-05
-2.34823343036421e-05
-1.56843706300026e-05
-1.92416028685738e-05
1.0149358819612e-05
-2.3706805958708e-05
-3.14542032874164e-05
-2.21850886604512e-05
-6.53574904229884e-06
-1.67878401707259e-05
-3.48675480277739e-05
-5.28045486923646e-05
-3.85078612816029e-05
-2.11261570986538e-05
-2.37673001933858e-05
-6.8033140644615e-06
-1.65561206678837e-05
-3.63164729978912e-05
-2.18182892481941e-05
-2.03130802722261e-05
-9.99942170365302e-06
-1.75402247722191e-05
-4.1822713390324e-05
-5.65916692453274e-06
-3.11489855238147e-05
-1.30212195801941e-05
-4.01895296267903e-05
3.13747799575976e-06
-6.75282139165562e-06
-1.6454520669978e-05
-4.3110674293623e-05
-4.18953041734957e-05
-4.17673624141593e-05
-6.17023928435092e-05
-1.52146017470011e-05
-6.33476691489438e-05
-1.7956613797444e-05
-1.63282902895789e-05
-2.58129667892728e-05
-4.50461029538449e-05
-6.09706322969049e-05
1.06247728015992e-05
-2.61486778728996e-05
-4.54173802831038e-05
-1.2448247658151e-05
-2.34255648013886e-05
-1.10086594684701e-05
-4.16148964313695e-05
-1.33298857561422e-05
-4.72129815436279e-05
-1.59464835383506e-05
-2.62575042686987e-05
-5.89080609309376e-05
-2.56726857432515e-05
-5.82322726914386e-05
-2.74170853451828e-05
-3.34541343939416e-05
-4.89195899783473e-05
-3.50331751595173e-05
-2.52985426698108e-05
-2.09220493091949e-05
-4.82654493255791e-05
-4.94632553777649e-05
-3.7934939961506e-05
1.30112652249862e-06
-3.43710023160307e-05
-4.99175871828989e-05
-4.67105404184593e-05
-5.71830065754431e-05
-2.36882124466907e-05
-3.93453483091921e-05
-1.99572477678494e-05
-3.32114780153552e-05
-3.29708039185196e-05
-2.12541484618177e-05
-3.08587588166795e-05
-7.53630770678922e-05
-3.98020601848652e-05
7.97820086657665e-06
-1.68432402536019e-05
-1.55882969719046e-06
-2.02710608040009e-05
-4.201221516453e-05
-2.63927939145261e-05
-3.39914808869189e-05
-4.69187873171312e-05
-4.7294913506388e-05
-1.5113405608207e-05
-5.95232233126464e-05
-2.12892808719118e-05
-4.90507710661935e-05
-3.20988877690017e-05
-4.11059293871076e-05
-4.67918978980087e-05
-2.26148651782028e-05
-2.03318357291439e-05
-9.7871788615447e-07
-3.38797392465223e-06
-1.74167464137348e-05
-1.95699524771865e-05
-7.04057400900225e-06
-1.2905494331657e-05
-1.16197976283279e-05
-4.08427898362439e-05
-4.60400705478888e-06
-1.91976974994442e-05
-4.15040273101916e-05
-3.05248244795813e-05
-6.12026959550096e-05
-2.08497346829219e-05
-2.45430004716137e-05
-1.87185398624541e-05
-4.17319227215964e-05
-5.10170646827258e-05
-3.25459629507363e-05
-4.03094658788222e-05
-1.70000217387018e-05
-3.66804273741749e-05
-4.65945752636142e-05
-1.39791109686165e-05
-1.19501265115242e-05
-1.70922807303518e-05
-4.37971326957478e-07
-3.1601082791836e-05
-2.45601889068083e-05
-4.58239450877367e-06
-2.79284193124577e-05
-2.29492918997169e-05
-2.40369445443341e-05
-2.05382537565942e-05
-3.50487604551862e-05
-2.39235183728572e-05
-2.13534608734106e-05
-6.54251948206587e-06
-3.65976058259105e-05
-2.40321920313555e-05
-2.87732312212613e-05
-1.39744409565945e-05
-2.39760886806259e-05
-6.81565891646814e-05
-2.22896287535136e-05
-3.03395805006848e-06
-1.06679072268567e-05
-3.55752193169694e-05
-2.90625571026913e-05
-2.51646163631995e-05
1.35797089955078e-05
-6.0075041334125e-05
-9.91585788205966e-06
1.59276971264671e-05
-3.10332582452306e-05
-2.53734262296438e-05
-2.8636727314917e-05
-2.38800841914177e-05
-5.64940156132787e-05
-2.20387558583767e-05
-2.78722208245574e-05
-5.01436447665715e-05
-5.17075688406951e-05
-2.22254212664047e-06
-1.75461727423462e-05
-3.19546298801785e-06
-1.03587255195168e-05
-3.61483287247088e-05
-1.97573979884332e-05
-1.45758568972595e-05
-3.08236682665988e-05
-1.84348741772536e-05
-2.96201700629847e-05
-2.33922555983865e-05
-2.36492334261848e-05
-2.97174666626872e-05
-1.88409149872426e-05
-2.77408378419739e-05
-5.54578511177799e-05
-4.68291339949593e-05
-4.18106850626424e-05
-2.73717302160426e-05
-3.46799785069334e-06
-4.49697052773816e-05
-4.34194907379389e-05
-2.87931345157274e-05
1.19489281839453e-05
-2.95065452917521e-05
-4.15670217914786e-05
-3.81764060488375e-05
-4.07543032541005e-05
-1.34006273737627e-05
-2.62985024202567e-05
-2.29824687652846e-05
-1.46227066340561e-05
-9.13078572384405e-06
-1.90746987603733e-06
-8.20030643532189e-06
-5.17081845914341e-05
-2.13336046405387e-05
-2.7844357013954e-05
-6.79946160764751e-06
-6.14010020805382e-05
-5.27065238163195e-05
-3.56445362616767e-05
-4.99655232200094e-05
-1.9659641797376e-05
-1.46245143982898e-05
-4.27141397726981e-05
-1.59008849752939e-05
-4.21749574361358e-05
-2.76074426916385e-05
-1.51546006713675e-05
-3.77292692111543e-05
-3.14151364116356e-05
-1.85657735521753e-05
-3.37910724439235e-05
-4.1336485431104e-05
-2.91023338734877e-05
-4.50363873910781e-05
-4.13612244654969e-05
-5.8290226399453e-05
-4.94885153951868e-05
-4.46732246989521e-05
-4.66548132020688e-05
-3.27578438226168e-05
-1.8913953920477e-05
-2.6399262348882e-05
-2.16827513733837e-05
-1.61782926340194e-05
2.26368096529486e-05
-1.44820021230209e-05
-4.92704986074072e-06
-2.68015063617715e-05
-2.97434549632967e-05
-7.19179676822964e-06
-2.6844112299278e-05
-3.55292746347237e-05
-4.14912894774437e-05
-4.67395503347857e-05
-2.27535711727852e-05
-3.70657114795637e-05
-4.19919919695641e-05
-3.59778736094368e-05
-2.73214691468888e-05
1.20175150383093e-06
-2.60313940595545e-05
2.19199230841607e-06
-1.22327525653871e-05
4.52120277139056e-06
-3.29510049459094e-05
-2.48858508182839e-05
-8.25188390106125e-06
-4.57372445685527e-05
-3.40596616536657e-05
-3.13991550049581e-05
-2.45746301906016e-05
-4.26030232831128e-05
-6.13491025335184e-05
-4.16551163992873e-05
-5.59289422059536e-05
-3.27124880360155e-05
-1.73761368834163e-05
-2.91217880496169e-05
-9.93772127512438e-06
-9.56906309290965e-06
-2.05107879389079e-05
-2.18025271766126e-05
3.86997387104161e-06
-5.94509271628485e-05
-2.67570519804398e-05
-2.90367870446503e-05
-1.90687325268782e-05
-4.15338035136455e-05
-2.89611089030872e-05
-4.04701124954402e-05
-2.42479156066622e-05
-2.54321958192079e-05
-5.21029296578233e-05
-2.87683731363139e-05
-4.54152122293215e-05
-2.49398307845567e-05
-3.17494997867378e-05
-3.69917798597525e-05
-4.58972442486139e-05
-4.70913742039706e-05
-3.45744343606867e-05
-2.53430799869731e-05
-3.77053802453908e-05
-1.76364362607811e-05
-5.74465875409377e-06
-2.29950415802214e-05
-1.98206456410962e-05
-2.63433491483479e-05
-6.2165575385048e-06
-2.85419230005139e-05
-7.13535263508048e-05
-5.59332000024853e-05
-3.33435440056081e-05
-4.63233605604531e-05
-5.91784196128522e-05
-2.67266265282202e-05
-1.45110900723165e-05
-2.33842045592493e-05
-2.71923972668369e-05
-4.65584032604009e-05
-4.62370173184082e-05
8.22674936702023e-06
-2.11465633633643e-05
-2.01467352749227e-05
-3.34974351763611e-05
-4.26695400530755e-05
-5.08359409009151e-05
-4.14942750419569e-05
-4.57020483092039e-05
-8.49950645606117e-07
-1.59691111128262e-05
-4.36476068803725e-05
-3.93172696771251e-05
-1.64967258370554e-05
-1.46846107271424e-05
-2.72849005080421e-05
9.17508635319919e-06
-2.46473226526466e-05
-6.34988123120942e-06
1.43829489196089e-05
-2.41079634563967e-05
-1.60033953319805e-05
-2.83985881765705e-05
-5.1551046217005e-05
-4.36831859965013e-05
-3.32893421943652e-05
-3.13928011937847e-05
-4.38074925076547e-05
-2.77948403592922e-05
-4.23318880207575e-05
-5.58926150505167e-05
-5.10535738976681e-05
-2.55096246937631e-05
-6.11311651936178e-06
-4.26374490103195e-05
1.88831699788152e-06
-6.88889362928531e-06
-1.41242408679705e-05
-1.84336091543244e-05
-1.52626626334259e-05
-1.56944103012009e-06
-3.13857881010299e-06
-2.35846221247528e-05
-3.05401172926632e-05
1.59893839834488e-05
-7.54042270919784e-06
-3.62620393958491e-05
-2.08968058952412e-05
-3.89920285316207e-05
-3.37823102924873e-05
-3.5962058192555e-05
-2.00169751188947e-05
-3.63487502347358e-05
-1.96174331610318e-05
-4.66533823565181e-05
-5.44103970483223e-05
-1.5049746920082e-05
-2.89117968190719e-05
-3.58320031478191e-05
-2.91762531172431e-05
-3.86140551688489e-05
7.01982732914824e-06
-3.24044816351054e-05
-1.11502460843827e-05
-1.13198891738803e-05
-1.36987096028538e-05
-3.78378006498769e-05
-3.33888091600152e-05
-4.4487643489301e-05
-5.89094710254352e-05
-5.54391905904974e-05
-3.45862196818873e-05
-3.84299636760627e-05
-4.67666295994352e-05
-3.18265541557794e-05
-1.26700420959182e-05
-4.67757116505083e-05
-2.00040081054915e-05
-1.22670277596861e-05
-5.20309450972101e-05
-2.44815567149366e-05
-2.41515628222377e-05
-3.23231126039502e-05
-3.26369616546896e-05
-4.17243294675128e-05
-3.88372861879887e-05
-4.04113646147188e-05
-3.9268122643415e-05
-2.02896699018699e-05
-1.15876658049466e-05
-2.74101136493799e-05
-5.01121740079074e-05
-4.28287779141728e-05
-3.37185193819702e-05
-4.88132641207479e-05
-1.3365971823551e-05
-1.97492877005568e-05
-2.67541834914871e-05
-3.86535384296198e-05
-1.295943404617e-05
-9.80386115599917e-06
-3.91739943442845e-05
-4.90375374585316e-05
-2.24584504358032e-05
-5.27792193962102e-05
-2.7607730106213e-05
-5.17660777414135e-05
-4.5639477057651e-05
-5.7453319730951e-05
-5.02790146107413e-05
-2.65334471017492e-05
-2.91094745964813e-05
-1.8020057605083e-05
-4.11771895905082e-05
-8.09148831199196e-06
-4.71263072862045e-05
-9.06967311717431e-06
-3.69043455179595e-05
3.43422664355519e-06
-6.27022640252135e-06
2.0238635496782e-06
-4.14380529652596e-05
-1.35675456174161e-05
-8.24752096374238e-06
-4.9805311791968e-05
-2.82550810395167e-05
-2.6110660199834e-05
-3.68305678975297e-05
-3.9008642990904e-05
-2.60370933913475e-05
-2.03450756721338e-05
-2.31516498303004e-05
8.32560812375222e-07
-2.60116018554849e-05
-9.83803573526432e-06
-4.09202838302689e-05
-3.09431716253333e-05
-1.1326161666792e-05
-4.52864764119737e-05
-2.97319321944504e-05
-2.72259155327479e-05
-3.69504383870902e-05
-2.63437563428555e-05
-1.98147210282381e-05
-1.80830522874293e-05
-4.55621204734538e-05
-4.36652935761558e-05
-4.03064984829959e-05
-4.15761308953383e-05
-2.44916289993085e-05
-6.86550407522529e-06
-4.81058566265131e-06
-2.34818695121265e-05
-2.73602775259836e-05
-1.13097618603313e-05
2.9212344697436e-06
-2.22298006428265e-05
-4.8815611139726e-09
-2.97074154603712e-05
-4.58811607416844e-05
-4.3547655117206e-05
-3.46361473180239e-05
-6.4915367367684e-05
-3.65459238922918e-05
-7.29500452237576e-06
-5.12321795774318e-05
-4.33335319172257e-05
-5.5946386779269e-05
-1.9340716823183e-05
-5.28997186640501e-05
-2.09679422134436e-05
-6.0110841433679e-05
-2.35427343493829e-05
-1.36209949155267e-05
-2.06581685190984e-05
-3.53336720372775e-05
9.78511365719486e-06
-1.90265867455534e-06
-5.28991835195471e-05
-3.40868852435302e-05
-3.14692979144765e-05
-9.0288551125879e-06
-4.71754367405761e-05
-1.59204663929005e-05
-2.18279745530021e-05
-2.39693766032441e-05
-2.79061488984815e-05
-1.3981760344297e-05
-6.88607646170202e-05
-3.66167762144024e-05
-4.6505678539574e-05
-4.95903020390544e-05
-4.08074896057919e-05
-3.21754858961066e-05
-2.10340198060195e-05
-4.44297299983505e-06
-2.72783691350052e-05
-3.28883139403259e-05
-3.1102687541016e-05
-1.20666831052839e-05
-1.07830741744468e-05
-5.2144577514862e-05
-2.26367110546121e-06
-3.38196135073142e-05
-2.75972851578547e-05
-2.80445887351553e-05
-3.06362620547495e-05
-1.18746836877408e-05
-1.76115501518835e-05
-2.60172408807065e-05
-4.34704273313376e-05
-4.02321059751296e-05
8.0067445111962e-06
-2.0525762518677e-05
6.56149673141108e-06
-3.31549108294455e-05
-5.47279017202554e-05
-3.14579981918948e-05
-1.26334911054645e-05
8.50640269233225e-06
-8.62781165040088e-06
-6.95231965088754e-06
