# Supplementary material for: Research on computational propagation and identification of mine microseismic signals based on deep learning
Source: PLoS One. 2025 Oct 22;20(10):e0334641. doi: 10.1371/journal.pone.0334641 (PMC12543183; doi:10.1371/journal.pone.0334641)
Supplement: S6 Data — (ZIP) [file pone.0334641.s006.zip › 000100900000133.xlsx_0.txt_24.txt.txt]

-4.20940619852272e-05
-3.08444217330315e-05
-2.31036952606226e-05
-3.29342669731941e-05
-2.524565389515e-05
-4.60462898046422e-06
1.78882745649683e-05
-1.74280316924908e-05
-5.59900577771662e-05
-3.50147257584336e-05
-2.52915005137681e-05
-1.45253091244624e-05
-1.56976762971386e-05
-3.25794846575347e-05
-1.6738685407478e-05
-5.89683670336363e-05
-3.37065842545663e-05
-4.06240061497715e-05
-2.20243608196397e-05
-8.94294860658415e-06
-1.32581006902318e-05
-2.61794001996146e-05
-3.71319162912772e-05
-4.03610640482531e-05
-1.33408829712234e-05
6.83108163742715e-06
-9.49437270190362e-06
-1.60533729278718e-05
-6.26144482535628e-05
-4.63788478505587e-06
-1.99534032569087e-05
-2.99629280055893e-05
-5.09361008929716e-05
-1.67941070314916e-05
2.46565023554764e-06
-3.28656238245499e-05
-4.5180375423661e-05
-2.09681353284638e-05
-1.36970278691615e-05
-2.65949303110711e-05
-6.18652179094681e-05
-3.96672854565045e-05
-5.50323522726291e-05
-4.70392406265776e-05
-2.60625131406908e-05
-7.80677581788513e-05
-1.90181189926781e-05
-1.67710412913994e-05
-3.84425981648337e-05
-9.29660171017646e-06
-2.9602585760368e-05
-4.9639127657828e-05
-2.08403094130894e-05
-1.85061330664121e-06
-2.25499384976073e-05
-5.98585049385305e-05
-2.80908322850005e-05
-4.09072962448626e-05
2.44575890790885e-06
-2.24408651605907e-05
-4.57964766521297e-05
-9.96548988893225e-06
-5.06260590185336e-05
-6.7049713470792e-06
-5.26483139091251e-05
-6.3548693936776e-05
-4.81179062430094e-05
-3.86668613885631e-06
-1.2316175645398e-05
-3.00099221378604e-05
-1.42239826533442e-05
-4.36609657740047e-05
-1.64266085433609e-05
-5.94374106742121e-05
-3.74743408260088e-05
-5.00540208616429e-05
-1.99470472990266e-05
1.91419776921861e-06
-3.15397683186505e-05
-3.29319831984159e-05
-4.33992278650839e-05
-5.38647023708629e-05
-1.53862994602989e-05
-7.11251647630255e-06
-1.67225724664924e-05
-5.37132954547237e-05
-1.5554912256196e-05
5.0731616732393e-06
-2.8573233416455e-05
-3.50531422923029e-05
-3.2864395906387e-05
-5.61062717524073e-05
-2.32056508512791e-05
-2.21100036246105e-05
-1.50115088384222e-05
-2.52066920567274e-05
-3.57107338411429e-05
-4.30437863179367e-05
-4.57161019045091e-05
-4.08520148253281e-05
-2.75505899621915e-05
-1.42889502962555e-05
-2.67536622209313e-05
-2.18188457513247e-05
-3.52978590283495e-05
-2.51149735348831e-05
1.03128637834339e-05
-2.36763407957254e-05
-2.75249300127708e-05
-1.89133650274609e-05
-2.96334803078794e-05
1.34876863569449e-05
-1.58646273331516e-05
-3.12959831266052e-05
-2.10196909022962e-05
-6.00756722088674e-05
-3.14339334696113e-05
-4.23122107051188e-07
-3.44977578014744e-05
-5.50448026556626e-05
-5.54215589381599e-06
-4.12639342052153e-05
-3.32444238022125e-05
-3.13692901897981e-05
-5.15925959471431e-05
-5.55741279910767e-05
-5.33785247956526e-05
-3.34793902232911e-05
2.92424948122748e-05
-4.76931267251113e-05
-2.79178819732931e-05
-2.75069907005097e-05
1.07622075847299e-05
-4.0808985915044e-05
-2.54813674283284e-05
-5.65850444180371e-05
-2.01686315044793e-05
-4.82824430656318e-05
-2.84118528771873e-05
1.50714962901237e-05
-4.02276471867498e-05
-4.41872324830135e-05
-3.49557837726059e-05
-2.25248304105145e-05
-2.96923801991478e-05
-1.48794977093905e-05
-3.46771422269886e-05
-3.10413357811027e-05
-5.3970126082404e-06
-5.56618054401443e-05
-2.55511595788336e-05
-2.40856145914083e-05
-1.65637312704645e-05
-3.51680906742987e-05
-5.17720523735231e-06
-3.29956124012923e-05
-4.87743490979982e-05
-4.57239923548818e-05
-2.46070985957593e-05
-1.44275944272358e-05
-5.78757890669715e-05
-1.61642303325042e-05
6.53980050576963e-06
-2.81274780255149e-05
-1.66076353885437e-05
-3.10800186077861e-05
-2.81145614657792e-05
-3.07831689879703e-05
-1.53795738263055e-05
1.41539211938837e-05
-4.94352351820326e-06
-2.10785277137899e-05
-3.78538477099579e-06
-6.25104281655767e-06
-4.70098483654047e-06
-7.67972029308449e-06
-1.79181417487301e-05
-2.87272831320178e-05
-3.17862584819779e-05
-5.01401753785257e-05
-3.0844002277437e-05
-2.54309567430653e-06
-2.38098633186804e-05
-1.44823189608806e-05
-4.12108967137697e-05
-1.96462972030539e-05
-1.62653649423342e-05
1.05841137366716e-05
-1.81470033433919e-05
-6.29622043791099e-05
-5.23906549434187e-05
-4.59140028682701e-05
-5.20156994728447e-05
-9.43101275852051e-06
-3.32444063082009e-05
-7.42879037200797e-06
-4.07126710080375e-05
-2.52225169070836e-05
-2.95930053472127e-05
-4.32246867411956e-05
-1.55036220096557e-06
-3.1458847125145e-05
-2.84796972150097e-05
-8.36989767106462e-06
-9.67719803783787e-06
-1.74418407589158e-05
-4.1486993716498e-05
1.74743200483802e-06
1.64249677914852e-05
-2.3193757936687e-05
-4.46272724241668e-05
-4.19019471483478e-05
-3.84800981544339e-05
-3.29026819346796e-05
-1.60468444722082e-05
-3.30432259269889e-05
-5.72338307241997e-05
-4.76073091082366e-05
-2.10872395081658e-05
-3.97120500607232e-05
-2.74342449839154e-05
1.29414096794013e-05
-1.71080455572119e-05
-2.64509480398534e-05
-7.06285381939284e-05
6.49936287447662e-07
-1.17187479001348e-05
-1.45439728946173e-05
-1.37098387078517e-05
-1.2676851322949e-05
-2.87605952163613e-05
-2.14474144038676e-05
-3.9568359060226e-05
-5.04532281884393e-05
-1.6362871871245e-05
-2.78024014327618e-05
-3.5544065382335e-05
-6.6121231654064e-05
-3.28549530580276e-05
-3.81406081116158e-05
3.38865323544301e-05
-2.0999301570142e-05
-2.23596606179295e-05
-6.20580406264573e-05
1.48866657798735e-05
-2.68938614182041e-05
-3.32509130151844e-05
-4.87425829579439e-05
-2.95996097834941e-05
-1.72317919836228e-05
-4.7150186081033e-05
-3.86685794003033e-05
-2.36078434160752e-05
-7.79007438053581e-05
-1.00943772017083e-05
-1.67964549529351e-05
-2.74922393564284e-05
-4.27685651877575e-05
-3.68739067711197e-05
-6.76062955443281e-06
-3.68761161777123e-05
-5.28437149365678e-05
-5.30883836005051e-05
-2.79148301703873e-05
-1.74083729866128e-05
-3.46201735055174e-05
-2.14346886158122e-05
-1.87781260352006e-05
-4.97569834477626e-05
-1.16559204300661e-05
-2.7728687899696e-05
-3.07158564467745e-05
-3.00365033815742e-05
-4.36335765737862e-05
-1.09113477170323e-05
-7.64208089701847e-05
-1.91905398820222e-05
-2.12718560756818e-05
-1.34933754892172e-05
-2.30272450184175e-05
-2.15931847406379e-05
-7.55513945870892e-06
-3.05374774869694e-05
-3.15405127710389e-05
-2.37749516069399e-05
-3.2074866599351e-05
-1.71476112093287e-05
-5.61277536324005e-06
-4.51222548920115e-05
-6.31561329093056e-05
-2.51684447850952e-05
-2.86703550408233e-05
-1.30978830720687e-05
-5.31846395297244e-05
-2.47241140027334e-05
-1.7767746601464e-05
-3.02207519953556e-05
-2.80944549927257e-05
-7.36342641453147e-06
-4.39195140608108e-06
-4.09166802623244e-05
-6.34810710286604e-05
-3.44683569239806e-05
-2.0964272669883e-05
-5.40842975074951e-05
2.37988015423902e-05
1.26728650469605e-05
-5.07966926712461e-05
-6.7072889015266e-05
-4.12844172662331e-05
-2.20682520459375e-05
-9.03449793052479e-06
-3.65304767675459e-05
-4.1817485853647e-05
-4.11310019973682e-05
-5.13971170164492e-05
-4.43732307567793e-05
-1.02553435338184e-05
-5.42177751225504e-05
-2.96588209775211e-05
-3.74122612212448e-05
-1.82410166284263e-05
-1.53519734883342e-05
-4.95943381624233e-05
-2.65960884676016e-05
-6.19345241518667e-05
-4.26823401173092e-05
-3.87598293100929e-05
-1.82193508352165e-05
-2.3048922488665e-05
-4.77717251583521e-05
-7.58317225189472e-06
-5.96134581793053e-06
4.69525333728398e-06
-1.1137605982386e-05
-4.54337853621578e-05
-1.49984404414975e-05
-4.76971015662753e-05
-3.24946980915638e-05
-7.1890044260891e-05
-5.4758114561975e-05
-1.24013585931752e-05
-9.42950271685808e-06
-3.55706388360278e-05
-5.27044249363379e-05
1.00485720553877e-05
-5.36217280355813e-05
-2.20465863153575e-05
-1.63047330791417e-05
-3.70004739275082e-05
-7.6411804222749e-07
-3.6221836152824e-06
-2.59330472301281e-05
-1.3806400746042e-05
-7.17672976136775e-06
-6.38061426155325e-06
-1.68078471727895e-05
-1.37365958122863e-05
-3.94843046978614e-05
-4.43630692882743e-05
-2.96885172107933e-05
-1.44514583391381e-05
-7.37414555563455e-05
-1.08974059223591e-05
-3.14983312659306e-05
-3.04986923115754e-05
-4.63585743325537e-05
-3.0954068690666e-05
-3.65497430505995e-05
-4.98227054426857e-05
-1.21014284141742e-05
-4.30195682528071e-05
-5.77772565919383e-05
-3.52380753118422e-05
-4.24846973727621e-05
-3.52128673009449e-05
-2.45903361974306e-05
-8.76231772011546e-07
-3.74975315447916e-05
-4.32190376562178e-05
-3.57992283768317e-05
-1.11109506362297e-05
-1.14757174853027e-05
-1.55589195509457e-05
-1.23438721578105e-05
-4.73153470795834e-05
-4.14446681130208e-05
-3.80684708158885e-05
-1.977676626658e-05
-4.74854028397434e-05
-4.91926705958268e-05
-1.73399547048602e-05
-3.28273081731951e-05
3.00137720154073e-06
-6.50259163471953e-06
-6.30859479310225e-05
-5.54911872789031e-05
-2.02040914365546e-05
-5.18844406314517e-05
-2.56324184075009e-05
-4.23846392657712e-05
-5.18412310910263e-05
-5.25715817959708e-05
-4.47231312328469e-05
-4.74080946356052e-05
-3.07195708032251e-05
-4.34783826655905e-05
-2.43752060454495e-05
-1.77255081493808e-05
-4.87334282427153e-06
-2.45291131166472e-05
-3.71611690875372e-05
2.73715564210733e-06
-4.51475066218952e-05
-4.1447456817984e-05
-6.27842155300365e-05
-5.64893501494007e-05
-1.45758492447213e-05
-1.77022428585379e-05
-3.99813233243094e-06
-3.07229652416571e-05
-9.31615234421347e-06
-4.54616917649174e-05
-3.68122507332316e-05
-1.82249975136335e-05
-3.53895924512648e-05
-5.56774589228428e-05
-1.9643036280425e-05
-9.96627001233138e-06
-2.31956256301835e-05
-3.0618654961888e-05
-2.26801097307044e-05
1.53188919777671e-05
-2.52445088967735e-05
-3.86626055593146e-06
-1.4723353635337e-05
-4.12356539215876e-05
-1.99971263828311e-05
-1.86237466421078e-05
-2.37136676403542e-05
-3.9387279196657e-05
-4.71009517583954e-05
-4.14155982326043e-05
-4.72336058225064e-05
-3.72404450041103e-05
6.71576917829823e-06
-1.77225027123045e-06
-2.6843331857586e-05
-5.88986819352601e-05
-3.02745884911208e-05
2.3769303959786e-05
-3.64463607275835e-05
-3.46946475041765e-05
-2.00905841930382e-05
-5.73737698342392e-05
-1.2185081190004e-05
-4.75866616441207e-05
-4.0278578526671e-05
-1.57150080863733e-05
-4.13364821325401e-05
-2.77643129951112e-05
-4.16869189358907e-05
-3.66815105176669e-05
3.79777057648735e-06
-1.73918897596332e-05
-1.62469943093975e-06
-4.45004057458522e-06
-5.4667652790075e-05
-5.93038754597422e-05
-9.0631293919195e-06
-2.12261593936177e-05
-2.6543245039512e-05
-4.53902112717214e-05
-3.0949089815211e-05
-5.31830200184613e-05
-2.84106214031651e-05
-1.59106165527887e-05
-2.52650956714036e-05
-1.09095404653367e-05
-3.05613399337628e-05
-3.93353570586732e-05
-9.95411411937041e-06
-3.22641187469739e-05
-2.93831307773532e-05
-1.60129522315807e-05
-3.08812627222437e-05
-2.44296120989987e-05
-1.83378032424705e-05
-2.23433535061708e-05
-9.00819998076202e-06
-6.27860305453441e-05
-3.55197345051784e-05
-5.86406723242965e-06
-4.58507251076156e-05
-3.77023905481529e-05
-1.40677900305105e-05
-3.58809992942791e-05
-3.34953675389701e-05
-4.40001007153705e-05
-3.51461465962567e-05
-2.89257457023544e-05
-4.28179355884592e-05
-3.24330062236389e-05
-2.9307787776264e-05
-3.60918078226264e-05
-4.07670824496786e-05
-4.81943504370721e-06
-1.22833446935063e-06
-5.81550148696335e-06
-6.45504910755657e-05
-4.66831378993909e-05
-4.05445435730432e-05
-3.90572708686527e-05
-4.21997983499012e-05
-3.38254957107427e-05
-4.54043583334774e-06
-1.86405647260731e-05
-2.72203747496172e-05
-2.83622040293468e-06
-5.09808738102222e-05
-1.67157822045074e-05
-7.50884626238426e-06
-1.06160789711969e-05
-4.60796133010153e-05
-2.65949607134297e-05
-1.99379190458847e-05
-2.5514614504785e-06
9.37585343650809e-06
-5.35884450813484e-05
2.75190033695588e-06
-3.99081664235451e-05
-2.84653257342024e-05
-2.66023120388474e-05
-1.14322867507505e-05
-5.2964399255106e-05
1.61721405786897e-05
-1.63261466467421e-05
-5.0517534181119e-05
-1.53197663712908e-05
-2.55182793989985e-05
-4.26593409706786e-05
-4.45777612140745e-05
-2.07971929601039e-05
-4.93057526418034e-05
1.7590123745396e-05
-1.24918168696811e-05
-2.87441026977125e-05
-4.09828003049563e-05
-7.05596896742316e-06
-4.61227733326058e-05
-4.95125391854171e-05
-7.34523026323076e-05
-3.54726099105864e-05
-2.9518317634617e-05
-7.28930832584782e-05
2.65657234734243e-05
-4.80440761452655e-05
-2.13027040648018e-05
-4.74623925765571e-06
-9.36770029058237e-07
-9.49109505299645e-06
-4.37760472363474e-05
-4.53450133320564e-05
-2.39026177146433e-05
-3.27214164181247e-07
-4.0572842251163e-05
-3.46233594160794e-05
-5.91603606362211e-06
-4.91958023025168e-05
-5.37604361063544e-05
-2.2651973013154e-06
-1.14690172956447e-05
-5.98279349019903e-05
-1.77044565239903e-05
-1.58775675805059e-05
-2.53894924816507e-05
-1.2061115808632e-05
-1.48522939804644e-05
1.43360859999521e-05
-1.79911146592133e-05
-4.04409242652701e-05
-5.12118815324991e-05
-4.58453643248861e-05
-6.08342336153261e-05
-1.78125647914024e-05
-3.81937104483062e-05
-4.5095801127802e-05
-3.90217368541284e-05
-1.6545025961545e-05
-3.14468848062795e-06
-3.85135790604792e-06
-4.05485120845742e-05
-2.53316307771655e-05
-5.59518692117695e-05
3.69237333419818e-06
-3.16529087725118e-05
-3.24917693244552e-05
-4.19358307943174e-05
-5.8923240992339e-06
1.00842874983312e-05
-4.8486236930796e-05
-3.7334426810891e-05
-3.53273895302034e-05
-2.15952312447496e-05
-3.63039026548594e-05
-3.98196374490066e-05
-2.86743539676498e-05
-3.79977354632758e-05
-1.62581587240077e-05
-2.88863612165187e-05
-5.57357683505537e-05
-2.00511092562608e-05
-5.57642047570653e-05
-7.37872151839754e-05
-5.51504655950441e-05
-4.04296984989319e-05
-3.68030587066903e-05
-9.51053619842947e-06
-3.05552838320655e-05
-3.03388797386464e-05
-3.3225619763805e-05
-1.23312916620249e-05
-3.86966083429217e-05
-5.149553467477e-05
-3.85200198594708e-05
-3.76305762888808e-06
1.65628124466496e-05
-4.26149103733319e-05
-1.4282314456338e-05
1.96390147208141e-06
-8.03341925208757e-06
-4.76143920743767e-05
1.39262505790778e-05
-2.70857083737202e-05
-2.58956019821643e-05
-3.59873839714177e-05
-5.6997304921294e-05
-3.92034094203914e-05
-3.45470347908157e-05
-2.31256315270991e-05
-2.21792449680576e-05
-2.17910705572382e-05
-6.72766786319526e-05
-3.11596936503684e-05
-1.64651357249975e-05
-3.1771541276677e-05
-3.27004601836489e-05
-4.11466715253007e-05
-5.71395291844878e-05
-1.39122711322727e-06
-8.36103401604989e-06
-1.12329658512363e-05
-5.9054102689239e-05
-2.67008926962748e-05
-2.20925521110001e-05
-2.82014706344219e-05
-2.79552340818627e-05
-7.80131066547653e-05
-3.40611915766329e-05
-2.92104821523809e-05
-3.76188769843258e-05
-6.15594010977388e-05
-3.23454573295675e-05
1.9552811172073e-05
-3.17909244957944e-05
-8.20354726752118e-07
-2.69002510430162e-05
8.82267615060716e-06
-7.7007679531083e-06
-2.92585184286313e-05
-2.94231239568535e-05
-3.6510666313545e-05
-3.41242176226008e-05
-3.72331920534504e-05
-5.85867061386711e-05
-7.92940423386461e-05
-2.81366635472331e-05
-4.03062707520936e-05
-1.03743189840562e-05
-5.4579467043648e-05
-4.23944916854559e-05
-1.67193007411315e-05
-1.24000695970702e-05
-1.45696516190703e-05
-2.74061596662186e-05
1.82779206311743e-05
-1.38086088073092e-05
1.03884171870574e-05
-2.50115233175839e-05
-2.03837797568843e-05
-3.6744038574494e-05
-5.70117710909893e-05
1.33861360567277e-05
-5.41802946925959e-05
-6.76986336468026e-05
-4.04969781637917e-05
-4.89732072625605e-05
-2.00961032116516e-05
-2.1932670479076e-05
-3.67832067291017e-05
-4.37080826838431e-06
-1.25500463043954e-05
-4.10738402090661e-05
-1.676352717728e-05
2.13860687838915e-05
-1.45022301701299e-05
-1.42815667820531e-08
-2.50524292386206e-05
-4.12948866871063e-05
-3.81818388184567e-05
-5.06075987980844e-05
-4.25856861110395e-05
-4.41095885324517e-05
-4.09333222091398e-06
-2.36750108504931e-05
-4.05369012246572e-05
-4.49593003456837e-05
-3.92388305927682e-05
1.25248336749969e-05
-3.73185346935841e-05
-2.1838250812457e-06
-2.31287761719718e-05
-5.58276036743096e-05
1.69929316169735e-06
-3.32057637008935e-06
-1.84108870155655e-05
-1.53510670521631e-05
-4.11792262119523e-05
-6.44824706028425e-06
-8.63456918894498e-06
-4.70166665948275e-05
-2.42834625867785e-05
-3.05058880578917e-05
-3.49135025733446e-05
-3.14847477803177e-05
-2.87664809460435e-05
-3.89317039570627e-05
3.72209763692489e-08
-5.68086746492913e-06
-2.13739548632069e-05
2.35500468919674e-05
-2.56238902924818e-06
-2.69253003206425e-05
-3.85502138640194e-05
-3.38917516384392e-05
-2.59783970363783e-05
-2.13750511934855e-05
-8.82521031107325e-06
-3.55908210866163e-05
-3.63674842431491e-05
-3.62194595941712e-05
-6.19471482785793e-05
-3.19592167188372e-05
-4.88117764080653e-05
-5.9125555364969e-05
-5.63600268249743e-05
-2.77846576735195e-05
-3.15832690218253e-05
-5.69560711164403e-05
-1.6109568934476e-05
-5.12221854527897e-05
8.2313782754587e-07
-2.46807541550614e-05
-5.45878387068724e-05
-4.27418975043774e-05
-3.20985363499971e-05
-2.15839056151477e-05
-2.62306262172525e-05
-2.03896571334994e-06
-9.03221741998232e-06
-2.51189844872121e-05
-2.34429610575497e-05
-4.44803338250926e-05
-3.32263974235741e-06
-3.87492784739395e-05
-2.47891115962608e-05
-3.98720729685925e-05
-2.68867756121738e-05
-1.12486948618571e-05
-1.41537550996928e-05
1.04819857080263e-06
-2.04173107599382e-05
-3.46097518075082e-05
4.14959266219416e-06
-3.16322732615978e-05
-2.87488100617794e-05
-1.0442645524209e-05
-5.00893342968957e-05
-2.08813792998477e-05
-2.20214354167609e-05
-6.116587936128e-05
-3.93988024091624e-05
-5.14921474825958e-05
-4.22732789888702e-05
-3.68023785445542e-05
-4.0834312548879e-05
9.16455721573162e-07
-2.63226460188181e-05
-3.64141305657936e-05
-9.10298664853717e-06
-3.22386528857938e-05
1.17542560607296e-05
-7.20626390283481e-06
-2.24278313681751e-05
-4.39029522333943e-05
-3.42291123869151e-05
-8.75175272990647e-06
-3.66515534326349e-05
-2.08889287447089e-05
-2.09312412363337e-05
-4.59903042591082e-05
-3.92840557094314e-05
-2.91159215866562e-05
-7.03658162975296e-05
-5.45340603572063e-05
-4.00646930870368e-05
-3.19856024351025e-05
-1.25994402170716e-05
-2.06731371113891e-05
-2.9855099796743e-05
-3.48207114286249e-05
-2.88144560697265e-05
-3.00305954825907e-05
1.59315359169213e-05
-2.00268868074758e-05
1.20090339502533e-06
-3.30482312895355e-05
-6.36563388019358e-05
-4.42477165297349e-05
-4.91394473579817e-05
-5.27417924764272e-05
-2.57938259470054e-05
-3.4627824479831e-05
-3.4313940094984e-05
-1.97320599941376e-05
-4.87025366645314e-05
-5.33179633873438e-06
-1.84104113147505e-05
-4.78147420436861e-05
-4.0812001184586e-05
-2.85675313746728e-05
-3.09485218674454e-05
-5.61966906656281e-05
-4.519441430473e-05
-3.80823985863034e-05
-2.51243891970393e-05
-4.37717472628096e-05
-2.86399883321558e-05
-5.07299252391343e-05
-3.56056831946818e-05
-5.74943272413526e-05
-3.24579040846352e-05
-3.95824426079785e-05
-4.87146816107834e-05
-5.34191733923149e-05
-3.05887269460608e-05
-1.78709979233316e-05
-2.85535516530348e-05
-3.39949439656729e-05
-1.3754934247971e-05
-1.72972760364658e-05
-4.97985931240717e-05
-1.0504957544375e-05
-3.30838817844931e-06
-4.76636086012391e-05
-5.40315886030134e-05
-2.51363626995542e-05
-2.21406639472143e-06
-5.79004470047226e-05
-2.74803289174459e-05
-4.10865530992027e-05
-2.59260879271986e-05
-5.18793528575157e-05
-5.60196450061887e-05
-7.62750072705405e-05
-1.95028813244442e-05
-3.50573212999703e-05
-5.43712663963029e-05
-2.67846260677726e-05
-9.73840913517087e-06
-2.71585498816769e-05
-2.19648910125233e-05
-2.74350293238148e-05
-3.33318921802842e-05
-2.94515092069007e-05
-5.51596550814063e-05
-3.1402360133857e-05
-8.13196787263842e-05
-6.10419752366139e-05
-6.47690764519576e-05
-5.46114788972342e-05
-5.50302819568144e-05
-5.86182396253569e-05
-2.96463237900909e-05
-1.42500685506272e-05
-2.88894427726066e-05
-4.68793508382583e-05
1.7009753612942e-05
-1.32483130641311e-05
8.38376660164131e-06
-7.30041598729993e-07
-8.92890804159747e-06
-4.50342860474434e-05
-5.64757841318816e-05
-3.0803453419319e-05
-2.24234792080214e-05
-7.03751911242223e-05
-4.13582722088565e-05
-6.85763797038365e-05
-3.26271553143344e-05
-1.82091984592573e-05
-3.34388527029676e-05
-1.68785033972187e-05
-4.25534448763568e-05
-3.34349757073728e-05
-2.37824943364512e-05
-4.92552894373313e-05
-1.29899260813576e-05
-1.91162829585548e-05
-1.09049246661978e-05
-9.21062598188121e-06
-3.97479320890141e-05
-4.35215435990506e-05
-5.34503714929294e-05
-5.66354582765662e-05
-4.25335247798887e-05
-5.13936391989463e-05
-2.01145376257557e-05
-2.86619144390333e-05
-5.25416710918274e-05
-4.79463280025023e-05
-4.490602077175e-05
-5.50855982592156e-05
-1.2438765588082e-05
-5.52492286115741e-05
-2.77486212452617e-05
-4.70252741083956e-05
-2.87285477203468e-05
4.93660929665304e-06
-2.14681528803499e-05
-5.48188114196111e-05
-4.76044960480645e-05
-4.10416036073117e-05
-1.91597850604873e-05
-1.05048597132712e-05
-2.83287221088802e-05
-5.07404400678673e-05
-3.79231576692671e-05
-5.45438626529269e-06
-5.14382164648572e-05
-8.94947851747509e-06
-1.39386846704385e-05
-1.67761398928252e-05
-1.97456251264412e-05
-2.44838179970274e-05
-3.17344484489487e-05
-3.64065723123823e-05
-4.12732244865838e-05
-2.83617028802202e-05
-4.46247693681779e-05
-3.92614768936018e-05
-2.40358109654106e-05
-3.42805080926673e-05
-4.67030833869218e-05
-8.72177836362012e-05
-6.19567235551424e-05
-4.08042139901242e-05
-6.4425463298648e-05
-7.38205008212056e-05
-3.28967090051059e-05
-2.14802098873627e-05
-2.19129759239518e-05
-2.52280074027048e-06
-1.37934973557193e-05
-1.80930001344015e-05
-3.90533798880477e-05
-3.94795863184765e-05
-3.01595499924204e-05
-3.37949510566888e-05
-3.8688434900901e-05
-2.27691017432977e-05
-2.86692315398606e-05
-4.94413888788174e-05
-5.40692453038875e-05
-3.94342109283166e-05
-4.03974058083965e-05
-4.65715016530001e-06
-7.09667863519603e-05
-3.89092655660697e-05
-3.07799128343629e-05
-5.5169402689665e-05
-5.28548813832325e-05
-2.91488911204721e-05
-3.60506349538252e-05
-2.25504929655012e-05
-5.76703757436498e-07
-1.75417160244316e-05
-2.43308383875433e-05
-2.61494122216048e-05
-5.1637190552378e-05
-1.18833558834431e-05
-8.47523982448348e-06
4.33733962559249e-06
3.9652492681681e-06
-1.22332525496543e-05
-5.11436042798252e-06
-4.92478485225633e-05
-3.2067211258945e-05
-3.29802618512178e-05
-2.07281966503778e-05
-9.51847613663748e-05
-6.16696620921783e-05
-4.04229362598445e-05
-1.80269223548036e-05
-3.64180892088616e-05
-3.32733579736543e-05
1.35217191847926e-05
-3.07676133931491e-05
-3.25820809023791e-05
-1.83260212128009e-05
-3.88640558727747e-05
-4.19310639057759e-05
-3.49900118234545e-05
-2.56109665287673e-05
-2.70861500681466e-05
-2.25531459368786e-05
-9.26701718261493e-06
-5.16448155751467e-05
-6.08463736824191e-06
-2.83200903439869e-05
-5.0872379256418e-05
-3.20230201985509e-05
-6.82995193527845e-06
-1.64412815171643e-06
-4.31109339075128e-05
-1.0192855174997e-05
-2.27528231691315e-05
-2.00580607178433e-05
-3.3055911065541e-05
-4.96962830981512e-05
-8.36134487708554e-07
-5.26356123784299e-05
-3.86694775342853e-05
-2.49357641540611e-05
-9.9978634133864e-05
-5.52997012572282e-05
-4.1818570828434e-05
-1.52954068198836e-05
-3.86645073907058e-06
-3.08847847282164e-05
-5.18390366487922e-05
-8.56250658025009e-06
-4.04564791449915e-05
-3.90491267973431e-05
-4.02991355392368e-05
-1.88572161361514e-05
-1.77545953028259e-05
-4.2139466814367e-05
-4.21854767043543e-05
-1.07149947124724e-05
-4.7346621746322e-05
-4.76253297187679e-05
-7.18493456549705e-05
-5.27318588229627e-05
-8.0435785785438e-06
-3.77600595209533e-05
-1.93716092718701e-05
-3.06813911096248e-05
-3.51044617640799e-05
-1.65875959924361e-05
-7.62638928167119e-07
-2.58325196815635e-05
-2.29980533522852e-05
-6.59423855985282e-05
-4.53465461715736e-05
9.8144897070189e-06
-3.82703156300276e-05
-5.00841011855778e-05
-2.98616274153582e-05
-5.35149989918613e-05
9.17731126392562e-06
-4.31664132907238e-05
-2.15583512354445e-05
-5.51740401973255e-05
-4.70780569050253e-05
-4.22745584400151e-06
1.48957593167358e-06
-4.35409132865624e-05
-5.69256227461339e-05
-1.03907556569361e-05
-5.44130494664046e-05
-5.31315895178391e-05
-5.28389968131728e-05
-4.02936609593012e-05
-2.32769889323781e-05
-3.32559913145043e-05
-7.5966990089602e-05
-3.50909802354791e-05
-2.69898466921176e-06
-1.34186177745596e-05
-5.20057636752577e-05
-3.24752988772889e-05
-4.03561115902383e-05
1.1670207936805e-05
-7.43268376404705e-05
-4.26571639864777e-05
-4.19127426865817e-05
-2.59679495491018e-06
-2.32636354217472e-05
-4.5327608074059e-05
1.38366262415504e-06
1.65280610382255e-06
-4.43358576772749e-05
-4.56173334198173e-05
-3.62271743637412e-05
-1.40523109027929e-05
-2.50592676397103e-05
-5.24874261918726e-05
-3.18803159724124e-05
-2.37167438067405e-05
-4.20320511225125e-05
-4.25977770301609e-05
-1.50354163527499e-06
-8.762749555145e-06
-1.59633487356153e-05
-3.61241777423397e-05
-2.49363802905867e-05
-6.98430580304087e-06
-1.3427551135153e-05
-3.63256512849274e-05
-1.89010981635526e-06
-2.09248315224592e-05
-5.62028009185055e-05
-2.26620026239178e-05
-4.26245192683348e-05
-3.97013947048838e-05
-5.98296419365429e-05
-4.31218065969095e-05
-3.58839736408815e-05
-5.93860220225075e-05
-3.73308768628201e-05
-3.36878147165247e-05
-4.55756678069892e-05
-6.02464926819422e-05
-6.3302448243266e-05
-3.36240728444904e-05
-6.1770890766703e-05
-4.19092117014426e-05
-3.21370380207988e-05
4.93201346422926e-07
-1.03886362294934e-05
-3.17818433511237e-05
8.04490486538081e-06
-2.91414856103379e-05
-6.26488085416e-05
-2.18368529335684e-05
-6.2282954756142e-05
-8.29560448467193e-05
-6.12262171404439e-05
-3.77534402087819e-05
-5.27851157180929e-05
-4.04542271464697e-05
-2.76461235506756e-05
-5.09310699746155e-05
-2.46241978552714e-05
-5.97936734129063e-05
-3.11674385891699e-05
-2.70829483097871e-05
-8.01920972125587e-05
-3.32329520452844e-06
-6.28628486024794e-05
-5.03315058873828e-06
9.04296426257844e-06
-2.23258369550713e-05
-1.20983443531174e-05
-6.77922681838373e-05
-4.49048883703036e-05
-3.71833726225771e-05
-5.50338881322849e-05
-7.17645249220312e-05
-1.37692582077984e-05
-5.61507291312301e-05
-4.48507476673529e-05
-5.95946520202804e-05
-4.13664508515398e-05
-3.55097411690506e-05
-2.81138464254167e-05
-5.11506056126542e-06
8.15204737603684e-06
3.38066189687359e-06
-3.1486636103384e-05
-9.9369191105172e-06
-2.46840618735138e-05
5.0168366584231e-06
-4.56034801042114e-05
7.39124552101008e-08
-3.44899774540119e-05
-3.91408481177584e-05
-9.08740528384407e-06
-3.34551600779969e-05
-5.61644305810647e-05
-2.97188579751478e-05
-1.18165553790364e-05
-4.57616703618606e-05
-1.66381033744558e-05
-1.56220656849761e-05
-1.39336422032731e-05
-5.75755796225532e-05
-1.07718621333444e-05
-1.90288871744893e-05
-8.48495284756955e-06
-1.75870567559257e-05
-4.77140882147612e-05
-6.26214027160324e-05
-4.04310521158751e-05
-3.47774357976699e-05
-2.07470213305693e-05
-3.48422440789982e-05
-3.54975371250456e-05
-8.58833383206585e-06
-1.54224952561415e-05
-3.53924210502982e-05
-1.59383674391981e-06
-6.0143182669898e-05
-4.39822077453397e-05
-2.06245516364682e-05
-8.22802568643658e-05
-3.46045494508836e-05
-5.16150804722809e-05
-3.61422686208455e-05
-1.44849745588123e-05
-3.02754404658415e-05
-4.575370156194e-05
-5.51692457763165e-05
-2.76599061626124e-05
-4.02310284896805e-06
-3.60033307273857e-05
-5.17441667113628e-05
-2.58432947470715e-05
-8.62294812324347e-05
-2.07475237405854e-05
-2.82515089448379e-05
-2.09112974951316e-05
-5.49378589276084e-05
-5.12565834148567e-07
-1.32733012215545e-05
-3.51279998485472e-05
-5.27608123933834e-06
-3.08052340976655e-05
-1.80407285057858e-05
-4.03551760717494e-05
-3.61640728189002e-05
-1.01719529177821e-05
-2.61940901645259e-05
-2.93047127317018e-05
-1.41671171255199e-05
-4.34736798823844e-05
-3.04590768191139e-05
-4.94171697786232e-05
-3.46701925529671e-05
-3.65027370046005e-05
-2.10393615661309e-05
-1.76729188768327e-05
-5.97077488730108e-05
-5.9743252683459e-06
-2.90648332570267e-05
-3.28959424096423e-05
-2.36509240694379e-05
-1.88252483800281e-05
-6.96078679698628e-05
-4.41906561287794e-05
-2.40477167092763e-05
-3.46394492761281e-05
-1.64397305118961e-05
-5.39175318593503e-05
-5.19758707383382e-05
-4.06523361357478e-05
-2.48213129962796e-05
-1.4117012218605e-05
-3.33755536579222e-05
-2.63522831200181e-05
-1.30559712503962e-05
-5.49380361526976e-05
-1.92895350219314e-05
-5.04663493416062e-05
-1.16311971089296e-05
-1.51191137743078e-05
-1.84085562422653e-05
-2.38265373291278e-05
-4.20345017099461e-05
-1.19821014799343e-05
-3.04324793281518e-06
-2.20256801245259e-05
-1.52500194305993e-05
-2.81949442296035e-05
-4.56544408260355e-05
-1.92500198070148e-05
6.57674360600873e-07
-1.77908867523555e-05
-3.09266891545366e-05
-4.22750004026847e-05
-6.24790794108307e-05
-4.01388855866083e-05
-2.20351650347076e-05
-1.78287950408802e-05
-6.40988127251223e-05
2.58145838915075e-06
-3.95591322769752e-05
-3.14534662503912e-05
-1.53974824921185e-05
-3.75978541633593e-05
-7.36834153714812e-06
-3.09910359249096e-05
-1.10326386532678e-05
-4.93687978423171e-05
-8.01006184849716e-06
-5.08211042303015e-05
-4.26309401874822e-05
-2.95337801959771e-05
-2.76975053189998e-05
-4.03937500487055e-05
-2.64487168623838e-05
-2.89084496203802e-05
-2.02396754241646e-05
-1.13708388266888e-05
-4.91928121871306e-05
-3.93869727457399e-05
-3.37981372630158e-05
-2.58715151763233e-05
-9.24400502637361e-06
-2.23190765130796e-05
-3.91588368287122e-05
-3.83088144945577e-05
-2.73310733581559e-05
-3.66873233550817e-05
-7.11171456110059e-05
-2.57781333206065e-05
-4.49657476620358e-05
-4.54098484706451e-05
-2.42720158335008e-05
-5.07218558736471e-05
-2.93795836564472e-05
-9.21526843967329e-06
-4.13958330291904e-05
-5.47425451796679e-05
-3.74434742163605e-05
-5.98809336100664e-05
-1.69834642644949e-05
-5.22515289366515e-05
-3.31522878376331e-05
-4.86771738866666e-05
-8.92654591150697e-06
-2.61329927162729e-05
-1.97181359036404e-05
-2.24508326126242e-05
-6.75190138623177e-05
-3.1581122978153e-05
4.2083771628304e-07
-3.53987211695238e-05
-6.3452494502686e-06
-2.33586174619177e-05
-3.03011560648094e-05
-1.60622955103259e-05
-3.65863310763455e-05
-6.41040711551472e-05
-1.80952375909527e-05
-1.88900702561744e-05
-1.75055568098565e-05
-3.55060393136832e-05
-6.51203369238078e-05
-2.3982494768362e-05
-3.42207085641127e-05
-7.12223357262571e-05
-5.03799342891121e-05
-2.18776946921628e-05
1.44927358814988e-06
-6.74150854066078e-06
-2.46843016386932e-05
-5.3258317427424e-05
-3.31499191496855e-05
-1.87679327977664e-05
-2.68308027004034e-05
-2.46605334184518e-05
-3.93039143693604e-05
-3.43469832881849e-05
-3.22213415319097e-05
-4.16143291269474e-05
-6.63542863199006e-05
-5.38101072887318e-05
-6.02834148069561e-05
-1.66319287118334e-05
-2.9587279433282e-05
-2.03657556373561e-05
-2.01497030229702e-05
-1.79516605323333e-05
1.51567001956241e-05
-1.42380989580365e-05
-4.74795433040169e-05
-3.03493343105326e-05
-1.90653316113981e-05
-6.37617353747199e-05
-5.30698792744339e-05
-2.69363964587319e-05
-5.6606604554045e-05
-2.55669079276318e-05
-4.51149600417132e-05
-5.26318250981575e-05
-3.67253928092675e-05
-4.3571921171154e-05
-4.92993443970772e-05
-2.5430270953326e-05
-4.08170954215244e-05
7.41568118731524e-06
-2.97752466068592e-05
-1.33262896157418e-05
-3.35017360105703e-05
-5.31740060691356e-05
4.28615867240933e-07
-1.6258312218746e-05
-4.80926881856739e-05
-4.89746700735555e-05
-2.20451003941755e-05
-1.5936759441e-05
-7.17271739918194e-06
-4.99754633584528e-05
-3.08287418133974e-05
-5.47951275187647e-05
-2.62320536633542e-05
-4.57318952024229e-05
-2.44494657799176e-05
-3.64754339866491e-05
-3.75808898063439e-05
-1.51424245921994e-05
-3.05844952056815e-05
-2.84790572717205e-05
-3.14151628403736e-05
-5.46318259215072e-05
-4.01608695851714e-05
-2.1554620525824e-05
-4.87631795037304e-05
-2.95498329786228e-05
-2.45386473952872e-05
-6.42836584669039e-05
-1.167871434267e-05
-5.51355434545524e-05
-3.57270672810726e-05
-5.18925355667878e-05
-2.85928086529528e-05
-3.3603273311375e-07
-1.08053522938004e-05
-3.38124086973093e-06
-5.20243438723521e-05
-2.24705093176862e-05
-4.15328128263282e-05
-1.45738472653787e-05
-6.18737226493806e-05
-4.71593056522305e-05
-3.99453570647336e-05
-5.37400749958168e-05
-5.75916129212289e-05
-1.84351120817602e-05
-3.89970773148985e-05
-4.33494970631517e-05
-2.03360340709399e-05
-4.64928024560517e-05
-5.23673490227269e-06
-1.43212767225107e-05
-4.66882948279899e-05
-3.44530700383451e-05
2.50398459848233e-06
-3.79433717376159e-06
-4.31322822536306e-05
1.02129714710548e-05
-3.89558375638121e-05
-8.93616867500564e-06
-2.10303626458317e-05
-1.23206400725165e-05
-3.88710753496366e-05
-3.18232445524897e-05
-8.15632158114457e-06
-3.56672223957043e-05
-5.63637262247649e-05
-1.97061891883625e-05
-7.03209241820343e-05
-2.2592857746224e-05
5.02871909365504e-06
-5.11663006100647e-05
-4.05531693842965e-05
-5.72296027964673e-06
-2.97596316179904e-05
1.11190792362404e-05
-2.74773871379891e-05
-7.29306513742046e-05
-1.19667963487681e-05
-2.50168338262337e-05
-3.2082579205675e-05
-3.1121497329408e-05
-1.03796452760715e-06
-5.24281736817095e-05
-5.1653255438967e-05
-1.52283674514128e-05
-6.77752185136744e-05
-5.81612382758774e-05
-2.69272517187775e-06
-5.08571856295201e-05
-7.76806155570077e-05
-2.46618993226505e-05
-2.13076875199856e-05
-1.11385848834587e-05
-4.53332353683365e-05
-3.71727596372878e-07
-3.52943060964797e-05
-6.3235180045299e-07
-4.58439492685222e-05
-7.97141190167704e-06
-6.42948701447773e-05
-5.20727213204657e-06
-3.83290249395464e-05
-4.83259082823478e-05
-4.10483615158553e-05
-3.53780956617364e-05
-4.56385553002534e-05
-5.78304264721675e-05
-2.7078132622724e-05
-3.29400117020355e-05
-6.24392625329452e-05
-2.82537692455271e-05
-3.42193807636587e-05
-4.75862799201849e-05
-3.73296526413452e-05
-1.1572627231225e-05
-1.67424961538135e-05
-5.38350838782517e-05
1.07974746747986e-05
-5.24800723331967e-05
-4.50492361367595e-05
-2.1360717267838e-05
-2.08806914358566e-06
-5.61376395460976e-06
-4.69870058435439e-05
-6.48226002435336e-05
-5.48169155322292e-05
-5.84254910582847e-05
-2.23067401246767e-05
-3.17079372264131e-05
-3.37484171794264e-05
-5.90785960191641e-05
-1.20296567357594e-05
6.03260184396005e-06
-3.0895784399551e-05
-4.5393921221576e-05
-2.5004563901466e-05
1.83283323882497e-06
-2.12832161620293e-05
-2.8872935712063e-05
-2.63019657259588e-06
-7.66835639755428e-05
-5.51359602528386e-05
-4.86862023068477e-05
-5.11762526715274e-05
-1.50624037239823e-05
-2.73920072633369e-05
-2.83178350959033e-05
-3.50087578788278e-05
-3.9422388878416e-05
-2.0487812994582e-05
-3.1510225317246e-05
-1.25234284520862e-05
-2.13864582257568e-05
-2.42415538587412e-05
-4.54012221869757e-05
-5.67662825418875e-05
-3.1051712875451e-05
-2.66217669931626e-05
-1.71097767419012e-05
-1.81061367098121e-05
-3.4898908127726e-05
-4.20615085444088e-05
-4.10040380007935e-05
-3.28353419147733e-05
-3.15427745514282e-06
-2.53803335783441e-05
-4.5422031753624e-05
-3.55449187991565e-05
-3.316222372108e-05
-5.74139932563374e-05
-3.58824692858002e-05
-1.52916942568167e-05
-1.68545672941207e-05
-1.46085320846515e-05
-3.60551518598485e-05
-1.76930780231737e-05
-1.65523613361028e-05
-5.38612118916888e-05
-4.50198873132245e-05
-2.7915095476238e-05
-8.39432287046227e-06
-2.75250907311563e-05
-3.1968103017526e-05
-1.3327158698884e-05
-3.6855940248682e-05
-4.3828951390536e-05
-2.18899680382665e-05
1.0409194322069e-05
8.9521263500095e-06
-1.45781799869518e-05
-1.87058353750599e-05
-6.15822170362329e-05
-5.70644505796748e-05
-1.28976751847536e-05
-6.82171968676088e-05
-3.79554286382307e-05
-4.06691948160562e-05
-2.27844916086499e-05
-3.14027004036289e-05
-4.26160459172531e-05
-4.24150951413453e-05
-3.19104015555133e-05
-3.17649860022251e-05
-3.079902949191e-05
-5.46452648095756e-05
-1.26375723450985e-05
-4.52033129803128e-05
-4.5328571474093e-06
-2.2147695931047e-05
-4.83565757213788e-05
-2.07116343848281e-05
-1.76221964174106e-05
-4.19635110812302e-05
-1.43963288181038e-05
-2.72086236259539e-06
-3.65055916818354e-05
-5.04957734271277e-05
-4.69701800252882e-05
-1.23373519849761e-05
-2.60036353036458e-05
-4.67757981256464e-05
-6.50239472528485e-05
-5.62904612678246e-05
-7.64523842988175e-06
-3.9900908386576e-05
-3.29205923211783e-05
-5.32572846306035e-05
-5.69602301781682e-05
-2.37162045192735e-05
-4.14928398948865e-05
-1.21376080294025e-06
-8.92804869587353e-06
4.17978202187189e-06
-1.81295306313185e-05
-6.32796941381174e-05
-7.35890752409007e-06
-4.67959602134178e-05
1.79246304697447e-05
-2.65413598931463e-06
-3.14080078629084e-05
-3.40733525305168e-05
-6.53765650255858e-05
-1.20365556544286e-05
-4.23916471472583e-05
-2.52764285588006e-05
-4.9838699080415e-05
-6.32998940605926e-05
-2.4478248754016e-05
-3.03448975479801e-05
-2.10052286373429e-05
-2.04348754871915e-05
-4.22493449468783e-05
-4.26175551152992e-05
-3.79254984052911e-05
-7.27105320628484e-05
-3.70398940254733e-05
3.57201035050549e-06
-1.50609558208003e-05
-4.38997304660076e-05
-1.98728401530443e-05
-6.24071846402788e-05
-5.27442200538607e-05
-7.60429677876403e-06
-4.66747332855987e-05
-4.15911467261207e-05
-1.91743293613951e-06
-2.79928419093201e-05
-4.21602339539833e-05
-5.41549719624176e-05
-2.5996744385046e-05
-4.67229164635602e-06
-4.15284858240277e-05
-2.42259580060174e-05
-3.76507134858896e-05
-1.17700608684169e-05
-5.44228157104395e-05
-1.16447933557148e-05
-2.0036261364167e-05
-4.40754342184717e-05
-6.39057972215422e-05
-6.78125813820238e-06
-5.10516597594636e-05
-6.49898308426277e-05
-6.04815423017703e-06
-3.69811587520641e-05
-2.27345382235136e-05
-2.71993154762739e-05
-3.9062432753431e-05
-3.66212977538949e-05
-3.16925466020708e-05
-6.33070598366886e-05
-2.56580431735878e-05
-3.39290811893313e-05
-2.60226657739402e-05
-4.40721137591105e-05
-2.09042251977071e-05
-2.42085032906711e-05
-5.86905263294912e-05
-1.40374408841271e-05
-1.23493414415385e-05
-1.18027060095486e-05
-1.77427680452806e-05
-4.67071028686711e-05
-3.42026632237838e-06
-3.24568417316552e-05
-2.7264461609373e-05
-3.60868085836088e-05
-5.95271766521557e-05
-4.62962465665938e-05
-4.57232547172374e-05
-2.30086284773259e-05
-2.95303371154121e-05
-5.74724913341171e-05
-5.17320039767577e-05
-4.24148663561196e-05
-3.65743304034135e-05
-2.81766453351625e-05
-4.21713704180832e-05
-1.75041672845099e-05
-2.0272687684148e-05
-2.58319656697216e-05
-4.58854692886601e-05
-3.560812934775e-05
-3.36665198155375e-05
-2.64732281491833e-05
-4.79182092925828e-05
-4.35749899747488e-07
-4.08960791574793e-05
-4.11082109572333e-05
-5.47131237831717e-05
-1.33648608240399e-05
-2.28147774149645e-05
-3.14023080546356e-05
-3.39670806159391e-05
-5.26640087836951e-05
-5.326528169647e-05
-1.66583732869499e-05
-4.37610235105876e-05
-6.62596553922666e-05
-4.70774433690594e-05
-3.66445802574104e-05
-4.63077085546153e-05
-4.19247913058084e-05
-3.71065157035264e-05
-2.4101862244084e-05
-3.45608475528153e-05
6.11075349105473e-06
-3.71837946322485e-05
-8.88563578049552e-06
-2.34916813618868e-05
-3.83973455316971e-05
-2.26264514422883e-05
7.90048635111651e-06
-2.43599191824926e-05
5.04432409569763e-06
-3.76562698259185e-05
-4.01082692013318e-05
-4.1902766929473e-05
-6.82069981960327e-06
-3.22608954352433e-05
-2.35869499957012e-05
-1.26066400535354e-05
-2.94359317739539e-05
-3.09741105635566e-05
-1.5287265325739e-05
-2.88381233739827e-05
-4.27126188181338e-05
-3.40721560628501e-05
-2.01871907329262e-06
-1.79486334505756e-05
-2.8905454671908e-05
-1.35323013700339e-05
-4.82023753535334e-05
-5.88193720019074e-05
-3.88843060383498e-05
-4.56703380178394e-05
-3.278392785879e-05
-2.60001432974449e-05
-3.77276527228963e-05
-4.37759001678704e-05
-5.22506428431791e-05
-2.65387188540951e-05
-3.61528654118284e-06
-6.83095122915645e-05
-5.33752747971551e-05
-4.25746489786921e-05
-4.404694288017e-05
-8.49342723806292e-06
-2.76541583502591e-05
-3.2589506391882e-05
-2.65506698196821e-05
-3.10000348578403e-05
-4.06381498513389e-05
-5.13997376984817e-05
-4.59824053119073e-05
-5.23255097607997e-05
-5.80061190941566e-05
-2.80380390285634e-05
-2.9504293979885e-05
-1.45934364683792e-06
-5.02642333524189e-05
2.99503825638431e-06
-1.91687247933285e-05
-4.1054309003665e-05
-1.36506626516501e-05
-3.86758754116424e-05
-8.59058020394031e-07
-1.03134045942889e-05
-5.18661069193623e-05
-3.14901945567426e-05
-3.80926498375633e-05
-2.6908801038743e-05
-5.03324373391482e-05
-4.77256074431066e-05
-4.708677799778e-05
-1.7296960862098e-05
-2.7966141092822e-05
-6.56611094607876e-05
-7.17508019821964e-05
-1.245031294789e-05
-4.52002177981694e-05
-3.37980893140964e-05
-1.39706609364756e-05
-2.70916421108888e-05
-5.7053869998599e-05
-2.11531457117114e-05
9.12836043633988e-07
-4.79002091289965e-05
-4.17061136159982e-05
-5.72740901173145e-05
-1.76600270903498e-05
-2.05895344966521e-05
-4.24441600146962e-05
-5.78614726290627e-05
-3.49058767768661e-05
-4.00099687945864e-05
-4.07180128168366e-05
-5.55220209979973e-05
-3.46909405515817e-05
-1.2125771287552e-05
-3.03544189987367e-05
-1.61352327940285e-05
-2.45837778663757e-05
-3.86395774339512e-05
1.1104788738513e-05
-4.59091169619929e-05
-2.09701095750198e-05
-1.61360154918372e-05
-2.67782404674205e-05
-4.0998343422725e-05
-4.16853430548208e-05
-2.07781747501619e-05
-4.43154889688223e-05
-4.08565058840052e-05
-6.70456083226261e-05
-2.84245661206184e-05
-1.70101542279866e-05
-6.71018440760179e-05
-2.45147041623655e-05
-4.05375877636102e-05
-3.4882863615202e-05
-4.99501270705551e-05
-3.70300849395472e-05
-2.52511134007125e-05
-3.69077538605053e-05
-2.31589776410227e-05
-5.17747629852176e-05
-3.58886265852343e-05
-2.79971948621352e-05
-5.20651456649516e-05
-5.19161848632479e-05
-5.50236295561727e-05
-3.39341364159074e-05
-5.08354641622648e-05
-3.713148941867e-05
-6.3827387330517e-05
-4.1363529724687e-05
-1.43353293288001e-05
-5.38012013164332e-05
-3.89651931474861e-05
-3.38899020096533e-05
-2.29476072317153e-05
-6.19173801490365e-06
-4.46379502353789e-05
-2.60340762785725e-05
-1.00604245143868e-05
-5.3744635317695e-05
-4.36212925829531e-05
-1.22772627956509e-05
-4.32671444537681e-05
-5.17300543417667e-05
-2.59944515125816e-05
-3.00567809936112e-05
-2.49561676516289e-05
-5.33502146319598e-05
-3.48204320627539e-05
-6.20179762004982e-05
-2.05151659424947e-05
-3.68857040671761e-05
-5.32076365073836e-05
-2.73368648522636e-05
-1.63991870629771e-05
-1.25475963706082e-05
-3.00970949190487e-05
-6.04075252972782e-05
-4.38496707729612e-05
-7.03217248323476e-05
-3.9365472317484e-05
-6.73888554185643e-05
-4.49205312648604e-05
-5.06674539479412e-05
-4.41659960916794e-05
-3.90245733120145e-05
-3.66241758633134e-05
-2.3876930708498e-05
-3.57822808816359e-06
9.67162394691793e-07
-3.89741864021066e-05
-1.02295353436489e-05
-3.63397650061932e-05
-2.54866891332439e-05
-3.82641811652448e-05
-1.75591923309912e-05
-2.67682298285693e-05
-1.33707439622938e-05
-2.37532190567736e-05
-2.82795642517384e-05
-2.36649218898727e-05
-2.47741029566261e-05
-2.73496995801113e-05
-3.84942413086976e-05
-3.3727459660662e-05
-6.56866443169546e-05
-4.69410280315106e-05
-3.44428981295961e-05
-3.05031441621015e-05
-2.98051208323765e-05
-3.95316957868246e-05
-2.35694474051037e-05
-3.89769438891618e-05
-2.74638228074239e-05
-3.60910711657766e-05
-1.71790236036414e-05
-2.36025856188306e-05
-3.44445533860272e-05
-4.82566672564717e-05
-5.30080568682236e-05
-3.60466060084739e-05
-3.56540928009247e-05
-1.73825549479469e-05
-6.13145110766426e-05
-5.27668909852644e-05
-1.55236178014372e-05
-3.41524332490372e-05
-4.60950175082283e-05
-2.34536312553197e-05
-4.14658974472652e-05
-1.82426032667981e-05
-5.6733105755937e-06
-5.0927098906466e-05
-2.32186865394116e-05
-4.62303647333678e-05
-2.74448674201567e-05
-4.56943190369382e-05
-3.46899277210096e-05
-6.34435809510582e-05
-5.79309765703135e-05
-5.42319756261933e-05
-2.91107792319348e-05
-5.31108588030011e-05
-4.1610187220927e-05
-1.64947357174434e-05
-4.75914742681265e-05
-2.53351438272852e-05
4.18684310014633e-06
-2.25576583624421e-05
-3.36732600383192e-05
-4.11267988917368e-05
-5.48323031787566e-05
-5.12580409908409e-05
-5.37286826490882e-05
-4.32680602180026e-05
-4.45905154684968e-05
-4.83541816087271e-05
-2.45671276346959e-05
-8.26734335265796e-06
-4.00279925836485e-05
-1.18411351407031e-05
-1.80083379033448e-05
-1.72803604954107e-05
-6.89719985965983e-05
-4.93285244399271e-05
-3.95466789225383e-05
-6.50753523790988e-05
-2.71010091469555e-05
-1.42206479663665e-05
-1.29986964629465e-05
-1.34230951882084e-05
-1.83583550451727e-05
-9.4642626187508e-06
-6.53063840668894e-05
3.57591381030005e-06
-2.47733708820798e-05
-4.98464279583982e-05
-3.31399937008117e-05
-4.55657040866562e-05
-6.07283434113019e-05
-4.05249459836365e-05
-2.74862134191715e-05
-3.84872341794258e-06
-2.52035995076841e-05
-1.59548521910032e-05
-1.32403386765092e-05
-2.80340804741643e-05
-2.49126879961741e-05
-2.83404928282685e-05
-3.74592964180639e-05
-3.04636504203428e-05
-3.98551891750699e-05
-3.26775162649069e-05
-2.13781104537203e-05
-1.21010743820224e-05
-5.62204037976322e-05
-3.39985230775199e-05
-8.59770016163861e-07
-4.9117609968116e-05
-3.57798929698806e-05
-4.30778924199585e-05
-5.51205938158189e-05
-1.68450306473084e-05
-3.29184611120452e-05
-3.31889957241022e-05
-6.38252573541768e-05
-4.72006248838196e-05
-4.33512001139696e-05
-1.16358239957257e-05
-4.25730507739879e-05
-6.23101049663184e-05
-4.0354273861409e-05
-4.44311499347078e-05
-3.78235185271958e-05
-6.82195962068598e-05
-3.3803366780205e-05
-6.61308001074877e-06
-2.23594453395615e-05
-3.95833655738536e-05
-1.89935680588144e-05
-3.21702447378696e-05
-5.92118474142382e-05
-5.4744647725475e-05
-2.77200693712516e-05
-4.30454006057631e-05
-1.98055026638256e-05
-5.88806930880191e-05
-5.2987411916171e-05
-1.98344751139934e-05
-2.99619182144718e-05
-3.4541689136568e-05
-2.92865352131128e-05
-4.8866316847426e-05
-4.53446198542216e-05
-1.34254581023141e-05
-2.34969627406047e-05
-3.38674888333133e-05
-6.72014110822973e-05
-1.82566779443619e-05
-3.99374605322056e-05
-1.85349443904437e-05
-7.41750669820842e-06
-3.28274874130951e-06
-4.28324918004958e-05
-3.27177890558995e-05
-4.89093022711235e-05
-4.70127881547664e-05
-3.48206797191991e-05
-1.18345388206124e-05
-2.91925860892755e-05
-4.73343923033127e-05
-3.91186443202138e-05
-1.8317404068957e-05
-3.22511111153785e-05
-1.96194793264095e-05
-5.93396091044677e-05
1.52556721309933e-05
-7.22281234248806e-06
-3.56091912036894e-05
-2.41683879994805e-05
-2.15163946062429e-05
-1.1428729122438e-05
-4.31622786725619e-05
-5.76677200612805e-05
-8.82975313043047e-06
-1.98632945173237e-07
-4.40982258301159e-05
-7.5079672058747e-05
-4.07966665220699e-05
-3.57784976032598e-05
-7.84065363709944e-05
-1.67299759431015e-05
-1.77538250900044e-05
-4.60423352754439e-05
-3.62861613845544e-05
-3.50057648570528e-05
-3.36761758559122e-05
-4.50875132924411e-05
-6.37779494390496e-05
-1.29096119641608e-05
-1.22733763269249e-05
-5.06961695845797e-05
-4.49270991226388e-05
-6.35745494805301e-06
-1.8167426137579e-05
-4.14742905085837e-05
-1.67538091438758e-05
-1.05902146036738e-05
-2.93810723950858e-05
-3.06028888817367e-05
-2.22454203021828e-06
-5.85280180226343e-05
-5.98959310913472e-05
-2.53533043634126e-05
-2.11116403055867e-05
-2.47296229340935e-05
-5.29828834420293e-05
-1.30643765683218e-05
-3.7561039316643e-05
-6.001654005842e-05
-2.20523195969601e-05
-1.28245845780634e-06
-2.90865430801415e-05
2.99767711807717e-06
-2.62798917286657e-05
-2.18837736594124e-05
-4.11787040597246e-05
-3.94479526943192e-06
-3.68275213270568e-05
-3.4832703439153e-05
-3.53726535189063e-05
-5.34292044642176e-05
-3.29133040857581e-05
-4.17243312254943e-06
-4.57419879591215e-05
-3.34249653447343e-05
1.67353058465118e-06
-4.71744796683991e-05
-2.21156939266966e-05
-5.04845894753938e-05
-4.36958143484314e-05
-2.68336610665184e-05
-1.48598664714493e-05
-2.4271121863522e-05
-2.9481055288194e-06
-6.09169907887456e-06
-2.7241867758635e-05
8.35054285518798e-06
-3.00686818362542e-05
-2.90829982754741e-05
-3.19342394136649e-05
-4.53391719285098e-05
-6.30916103348149e-05
-4.24571746194804e-05
1.7423469437024e-05
-3.84002677449295e-05
-3.39537733552028e-05
1.99928786899017e-06
-2.97470250276576e-05
-6.93532227924769e-05
-1.17001857464777e-05
-3.40126027309068e-05
-9.83314451387645e-06
-9.19954017166209e-06
-4.65181436412139e-05
-1.83756292687039e-05
-5.98044019089897e-05
-3.28863818194815e-05
-3.66537297818728e-05
-4.55829530777572e-05
-4.79897089269136e-05
-2.91563252737873e-05
-1.17314745722101e-05
-4.49245320099522e-05
-2.61514403137509e-05
-2.46814527258189e-05
-6.37705413976429e-06
-6.20400109460073e-05
-3.8324180837291e-05
-4.01976650114616e-05
-2.83803883179291e-05
-2.75483526646585e-05
-4.27145389225188e-05
-2.42835862114207e-05
-2.91283919261407e-05
-4.50114154852312e-05
-4.0669967306828e-05
-4.75027491854321e-05
-5.87806634730248e-05
-3.01524000371142e-05
-4.64461742532005e-05
-3.57301535137285e-05
-2.79777367545427e-05
-4.4850777154098e-05
-3.29141273445175e-05
-4.77563409459436e-05
1.33767429119558e-05
-1.7299406939937e-05
1.20418697984143e-05
6.54277671592604e-06
-4.82509864647442e-05
5.34369602885242e-06
-2.63791413495573e-05
-3.84483569087019e-05
-2.44174336657511e-05
-6.01613085902581e-05
-3.97966413593532e-05
-6.02286150073153e-05
-3.35255052187738e-05
-3.84863323479642e-05
-4.2423066680953e-05
-5.76719293484472e-05
-4.90364225684488e-06
-2.09686523228557e-05
1.37084500935988e-05
-4.2942248620898e-05
-1.01607494542465e-05
-3.3738847778454e-05
-4.91167039482551e-05
-3.44656099377579e-05
-7.09004655794819e-06
-2.57712531011071e-05
-3.52421082232508e-05
-4.79609209831597e-05
-1.9513221161528e-05
-3.73484601480484e-05
-4.49802473045036e-05
-6.7602081073051e-05
-1.75920510898173e-05
-2.57334711771616e-05
-4.2500641361276e-05
-4.18724771227396e-05
-3.87650757712615e-05
-4.51316116129835e-05
-3.06773134256265e-05
-1.77746058505189e-06
5.67529215726501e-06
-6.68108692130946e-07
-2.5480747821416e-05
-3.20173229563997e-05
-3.42587378943764e-05
-4.7652349928011e-05
3.55134222023338e-06
-3.83075403595814e-05
-3.78748731190869e-05
-5.0083068289612e-05
-6.95503467667291e-06
-2.43231823607972e-05
-3.33496183316079e-05
-3.1176046284706e-05
-4.0299800981621e-05
-2.93658752652399e-05
-4.67932678956857e-05
-3.25810520710318e-05
-1.98754625202933e-05
-1.44648844210257e-05
-4.03056352513509e-05
-1.33572101250124e-05
2.64352175615141e-06
-3.58633180107132e-05
-3.76281924583307e-05
-3.65378500835961e-05
-3.66456858682363e-05
-4.29069256524941e-05
-1.50271954938812e-05
-7.73558547584263e-05
-2.50340118335024e-05
-2.27482204293153e-05
-2.69218848189082e-05
-2.9871163509023e-06
-3.63832707430987e-05
-3.13575080481801e-05
-1.61458681703249e-05
-3.67709398327498e-05
-2.52033211224705e-05
-4.85188275774857e-05
-4.03815563230011e-05
-2.33210756652047e-05
-3.19936326982345e-05
-1.86598276034517e-05
-3.90280435282369e-05
-3.72871492464536e-05
-2.19291429068754e-05
-5.92948092068348e-05
-2.30259524950341e-05
-8.64347308529386e-05
-2.25511447819927e-05
-4.03220941840652e-05
-6.86207201140017e-05
-2.38817029914215e-05
-4.20131002718693e-05
-5.14382507241704e-05
-1.7427897002238e-05
-3.86431523788123e-05
-1.11898748279249e-05
-4.30138146178294e-05
-3.69389293633309e-05
-6.29691355250584e-05
-4.85525753563674e-06
-3.48601513482526e-05
-3.47178165245002e-05
-5.08662032805979e-05
-7.40184151458824e-05
-2.93533058527248e-05
-2.6322023887226e-05
-4.31266067531098e-05
-6.0997100013116e-05
-3.84211347877589e-05
-5.29026349457101e-05
-1.82035808553585e-06
-2.99991093484053e-05
-3.81394925408356e-05
-1.02483939591472e-05
-3.50945697150653e-05
-1.58950036490828e-05
-5.66928812204904e-05
-3.1918875697948e-05
-2.38761684964339e-05
-8.18740129705609e-06
1.38918989614988e-05
-2.03049068240076e-06
-4.50648437636327e-05
-3.7659181959047e-05
-3.39944346157835e-05
-5.6656421353591e-05
-3.5166222914747e-05
5.82277946160322e-06
-6.24523132567916e-06
-4.49210919891697e-05
-1.7868964534179e-05
-2.97300422807328e-05
-1.61315888930043e-05
7.59091976658305e-07
-2.89923574477511e-05
-1.91367588535047e-05
-2.58883862476559e-05
-1.9481407200421e-05
-3.28244818585381e-05
-7.22654623264582e-05
-2.37548235864121e-05
-4.92292219742262e-06
-3.2423172974218e-05
-7.25426967883401e-05
-9.98331904384367e-06
-5.12233179080657e-05
-5.66225310323579e-05
-7.47879132135747e-05
-4.1051171227675e-05
-4.29136991484452e-05
-3.03402735238355e-05
-5.53688830290612e-05
-6.30524562831453e-06
-6.31834656165899e-05
-3.09994415929268e-05
-2.72734136919076e-05
-2.84824832156736e-05
-5.68678170099511e-05
-1.84836044200435e-05
-1.58050685848873e-05
-3.97663969199286e-05
-2.57324988809507e-05
-4.61822828189383e-05
-9.90331602399835e-06
-4.18533679060361e-05
-2.72091617904071e-05
4.99712728825174e-06
-5.81345466841896e-06
-4.95755458082984e-05
-3.30332707171528e-05
-2.25952140653062e-05
3.6657723195954e-07
-6.1189634728565e-05
-1.17772104028305e-05
-1.46472213083571e-05
-4.19315312976992e-05
-6.04820595829727e-05
-1.61504997693731e-05
-4.932272838165e-05
-4.85216937163713e-05
-3.16452798615982e-05
-3.91607561910719e-05
-4.10313854440461e-06
-1.56266279373389e-05
-3.6361639589672e-05
-3.55565125253725e-05
-2.28160120569428e-05
-2.89868705204279e-05
-2.98763350594587e-05
-4.85012130613629e-05
-1.61856698865175e-05
-5.5487656252141e-05
-1.58992875089949e-05
-4.84694115630506e-05
-6.1921358259178e-05
1.33781103474602e-05
-4.69156326395447e-05
-3.28196079649362e-05
-5.87251454505697e-05
-1.91168490260954e-05
-7.38619693751571e-05
-1.97376344968552e-05
-2.80967557395382e-05
-3.98732474549369e-06
-3.09423934807052e-05
-4.60308487636306e-05
-4.89506514436316e-05
-9.62520896929697e-06
-4.06235908568998e-05
-3.48082578574528e-05
-3.71500193058923e-05
-8.40539241603186e-06
-3.18579121840357e-05
-1.90672580777138e-05
-3.58218744620742e-05
-3.5618424161158e-05
-4.21315798468083e-05
-1.60711964923129e-05
-2.77361152339639e-05
-9.47812091752372e-06
-5.26881302501825e-05
-3.75170744890455e-05
-3.71662757508058e-05
-3.02606095916726e-05
-9.94152917957732e-06
-4.42263513143382e-05
-3.51362551652018e-05
-5.94656889176832e-05
-6.77456297215651e-05
-5.13366321701435e-05
-9.3569347839016e-05
-1.4616188825087e-05
-3.44565299609807e-05
-1.05424544378372e-05
-3.30424199920644e-05
-4.77811161643512e-05
-3.86602161071826e-05
-3.36438997677708e-05
-2.99933741354707e-05
-5.57047906303777e-05
-2.7490006281942e-05
-1.9423824381973e-05
-6.64452823251094e-05
-2.24818116947566e-05
-4.5696666544604e-05
-5.03557621777917e-05
-4.44575940366918e-05
-4.8105055917686e-05
-5.05498201126826e-05
-1.83981056467601e-05
-5.29590152612556e-06
-1.62660458110944e-05
-7.00652666652558e-06
-1.88595207113192e-05
-1.62643720201618e-05
-2.91379699528782e-05
-1.25742770720843e-05
-1.68258042197375e-05
-4.66727307594784e-05
-3.92524837905372e-05
-3.34736330204175e-05
-2.12621100745255e-05
-5.2686525580515e-05
-6.51421726820714e-05
-8.62398019111584e-05
-6.92692480558567e-05
-5.53686730471979e-05
-3.94949999036143e-05
-6.03320902388861e-05
-2.81576431722256e-05
-3.9974216448478e-05
-3.33823559091419e-05
-2.02526817783689e-05
-7.06252507590666e-06
-1.13595597326908e-05
-1.91362793020903e-05
1.23639589359442e-05
-1.66944055087225e-05
-2.035348486081e-05
-3.79952299426113e-05
-2.35299641459473e-05
-6.53567867169203e-05
-4.59241252238347e-05
-5.92969261588826e-05
-6.9674091829403e-05
-5.70272878061831e-05
-5.57490991685715e-05
-5.77666563713024e-05
-2.97353848435142e-05
-2.84201653534027e-05
-5.56414060948651e-06
-2.92101156833453e-05
-1.54696015338742e-05
-2.96294041656745e-05
-5.17412982905496e-05
-5.81206105878798e-05
-2.22459352919708e-05
-1.05096444309247e-05
1.63078669608152e-06
-5.07314241244718e-05
-5.27176978968228e-05
-2.57136537377984e-05
-5.51961102779285e-05
-3.2039740927001e-05
-2.5416248291211e-05
-4.12805301547603e-05
-4.04676413489957e-05
-2.72297442301071e-05
-4.35466204613177e-05
-1.90879830523514e-05
-5.52696473204115e-05
-1.43103600246951e-05
-1.06673954322507e-06
-2.48610272219227e-05
-7.84027715078058e-06
-2.4844138266699e-05
-3.63064879389309e-05
-3.69789747373823e-05
-3.30632540505221e-05
-4.08324219982156e-05
-4.52326738096402e-05
-5.00381963888422e-05
-6.88116901803281e-05
-3.43750539165265e-05
-2.76419763550855e-05
-1.1438000368095e-05
-2.70583758501267e-05
-5.2185292188763e-05
-1.14584810442838e-05
-3.96722267699006e-05
-4.6846032857252e-05
-2.31321180230605e-05
-3.5515898281006e-05
-1.6105638235436e-05
-2.35836934038121e-05
-1.17149903705093e-05
-2.07523149684265e-05
-4.16941395771499e-05
-3.71008980745555e-05
-4.85280633735497e-05
-1.2716201226955e-05
-7.08831785400812e-05
-6.90377527939048e-05
-4.93091460186153e-05
-4.92610228920147e-05
-3.70573618141464e-05
-5.12423169499679e-05
-3.93221761293127e-05
-5.79051303589745e-05
-4.7933490074862e-05
-3.54669207670488e-06
-1.73424683938931e-06
-1.07659700261313e-05
-3.20870949171963e-05
-3.57437760027962e-05
-2.46213495114411e-05
-3.68369379120488e-05
-5.83915575744527e-05
-4.5745138272403e-05
-3.55905232236678e-05
-5.5612776881873e-05
-2.56034335311256e-05
-4.32459602753139e-05
-2.4375780146396e-05
-1.88390986517214e-05
-4.00591618467074e-05
-2.0594225406148e-05
-7.38505261612654e-05
-2.64802474737833e-05
-2.46649382901767e-05
-1.28782916352546e-05
-2.62139728470245e-05
-1.32051424119804e-06
-4.78476467491091e-05
-2.45923666791462e-05
-1.35533262820135e-05
-6.004633922297e-05
-3.74153962214577e-05
-3.61298361105645e-05
-4.99215205149289e-05
-3.51590491414782e-05
-9.36088628451717e-06
-1.19818541544751e-05
-4.21204229243004e-05
-5.15947141642637e-05
-3.54967127250931e-05
-2.55126035669664e-05
-3.58820141312214e-05
2.12778963938286e-05
-3.54143474565292e-05
-3.52213604859986e-05
-3.58855247893044e-05
-2.98686991594403e-06
-4.73597628042106e-05
-4.51807512070088e-05
-1.14077970832652e-05
-2.65255462752231e-05
-4.02893727278905e-05
-2.90577261131283e-05
-8.00343921144226e-05
-5.30652188254843e-05
-5.46512238259384e-05
-3.02895624497328e-05
-2.28867826917615e-05
-6.90001376474313e-05
-5.90944742110425e-05
-4.72120108530188e-05
-2.68864241592302e-05
-6.96586391989737e-06
-1.53542943121274e-05
1.25095877224517e-05
-9.9935771834274e-06
-7.52411277685867e-06
1.29695983861121e-06
-2.88331513299382e-05
-3.12992225021461e-05
-3.49637247652974e-06
-2.75673758257237e-05
-2.52898174594631e-05
-3.94510846083959e-05
-4.292376771442e-05
-2.84625691350671e-05
-8.16769829563601e-05
-5.99010524946562e-05
-4.44956840000149e-05
-3.92640068771244e-05
-2.74438914502608e-05
-4.93346074684277e-05
-1.25906282513693e-05
-1.04738080833025e-05
-1.43487500628545e-06
-2.84243246625234e-05
-4.50298259704337e-05
-7.02452380028965e-05
-1.57971253906522e-05
-7.77470096841093e-06
-7.12585731335146e-05
-6.30722174314039e-05
-2.73289260846582e-05
-5.83923504027068e-05
-5.36215075778095e-05
-7.36767820822451e-05
-3.65499342775711e-05
-8.50909814141615e-06
-3.21646953888683e-05
-2.72102254974092e-05
1.74785901364512e-05
-1.52805073825583e-05
2.22895026420197e-05
-3.54683401164211e-05
-7.03682823319064e-05
-3.0935082662202e-05
-1.20692778662079e-05
-3.64384319197648e-06
-2.49320174864698e-05
-3.76262751008409e-05
-5.14227020558064e-05
-5.65067616039449e-05
-6.19882754144231e-05
-2.90066680430103e-05
-3.9433287520879e-05
-5.66392395960687e-05
-6.24998673203469e-05
-3.82098711293086e-05
-2.40168188260783e-06
-1.40936413994174e-05
-2.22395896134897e-06
-1.55736515583587e-05
-1.74746892103519e-05
-6.46899313635068e-06
-1.72314299754518e-05
-2.25568450493002e-05
-4.04899887233265e-05
-3.4168431119226e-05
-3.16048306833231e-05
-7.94747433110685e-05
-4.45290271794106e-05
-3.30322077411402e-05
-7.5826895585745e-05
-7.23029473346917e-05
-4.79171546393628e-05
-2.80276797659694e-05
-2.19250884939539e-05
-4.7225789240545e-05
-2.88296367939582e-05
-3.01875408372355e-05
-4.96049614699611e-05
-3.32297220096029e-05
-3.8649925084831e-05
-2.24454595787183e-05
-3.91446701380319e-05
-3.42944637893859e-05
-2.41860023156305e-05
-4.3948770500842e-05
-5.10781782604954e-05
-4.41220726875395e-05
-1.50329626342146e-05
-6.11551159487245e-05
-1.65713990451232e-05
-2.7639446826719e-05
-3.46364156365281e-05
-2.44033514375138e-05
-5.88289532269794e-05
-5.55368546706946e-05
-8.82852618375028e-06
5.77016291582602e-06
-2.99158225711741e-05
-3.73278147266372e-06
-1.52965640031492e-05
-2.24999150732336e-05
-1.02752325798078e-05
-1.32516368416431e-05
-3.074065306412e-05
-3.56274104113585e-05
-6.8146151321276e-05
-4.18834861675199e-05
-3.06344486054639e-05
-3.19513021726025e-05
-5.65684856423463e-05
-4.96766455960601e-05
-4.6187487606927e-05
-4.3302776290901e-05
-6.49936099939954e-05
-1.28320957864299e-05
-2.93758414033526e-05
-4.12545551737669e-05
-1.17275887134906e-05
-2.30860680738786e-05
3.51032377552454e-05
-4.08543875657061e-06
-4.26598860204225e-05
9.65027910176726e-06
-6.14418343147632e-05
-5.82051596130573e-05
-1.69513280902387e-05
-6.53639261354641e-05
-7.42859550810036e-05
-5.02774169154043e-05
-3.53663693520359e-05
-2.50455961443033e-05
-6.14997078813411e-05
-4.87362551287201e-05
-3.30119521507892e-05
-3.66797593169318e-05
-4.67003733387283e-05
-1.31447613780952e-05
-2.21485147606427e-05
2.39537202199391e-05
-2.86033062326779e-05
-3.60107192420391e-05
-3.29717373077489e-05
-1.4910962137913e-05
-4.64442551489038e-05
-4.85043845533912e-05
-6.32875805276148e-05
-4.89141886363122e-05
-3.48611706133027e-05
-4.38926746723174e-05
-3.83613862723883e-05
-2.67212917065967e-05
-3.4678748413468e-05
-3.21507756950357e-05
4.23038493986833e-07
-9.81993089488725e-07
-2.88632907498309e-05
1.19998208687944e-05
-1.92343558843674e-05
-4.15969091294778e-05
-3.43655591753309e-05
5.27070068669617e-06
-3.71141344155873e-05
-2.40025010317701e-05
-3.67684764534724e-05
-8.42689143604303e-05
-3.16337166166644e-05
-5.0046084697475e-05
-6.68071554006726e-06
-6.91828264871468e-06
-2.92060073851494e-05
-3.82396243892344e-05
-1.88153555896276e-05
-4.82485279694522e-05
-5.22417783861821e-05
-2.27338722987002e-05
-1.99006897427272e-05
-2.3455123932878e-05
6.67804611135401e-06
-2.78897158536876e-05
1.15532268260119e-05
-1.5999038661273e-05
-5.60608892747811e-05
-4.96045828956688e-05
-3.79220688757147e-05
-2.09598621250045e-05
-4.48562831615234e-05
-5.83034870609019e-05
-2.33834720522438e-05
-4.8319055675538e-05
-5.27884192798475e-05
-3.40906189253338e-05
-4.74905144284985e-05
-4.45911780124103e-05
-1.05100337863098e-05
-7.96467034035757e-06
-4.37023615720539e-05
-3.16256074922427e-05
1.83060457019864e-05
2.23547692327126e-06
-3.64605097262507e-05
-4.17140058500127e-05
-4.73966501432159e-05
-2.84736207786285e-05
-3.22309612678481e-05
-4.31021389719312e-05
-4.29951928034001e-05
-8.68965554412784e-05
-1.69683847101822e-05
-1.12519293539682e-05
-3.2085978323357e-05
-4.18493062799685e-05
-2.37147726080994e-05
-5.20560012404583e-05
-2.24850795418461e-05
-6.03175718829447e-06
-9.15293634970579e-06
-2.60017374127049e-05
-2.69374499243377e-05
-1.49764263821945e-05
-5.72528307222561e-05
1.36913547202791e-05
-5.09307087101066e-05
-4.65530751126142e-05
-2.845563189674e-05
-4.20579668850355e-05
-3.06851648991571e-05
-6.92738746949367e-06
-3.11439688741632e-05
-3.76681253308613e-05
-3.62006705652749e-05
-6.38734130638071e-06
-1.31626096920907e-05
-1.05612754401903e-05
-5.73674127032595e-05
-1.54658253395772e-05
-5.12082676458504e-05
-2.38771737855424e-05
-4.67853928882919e-05
-4.36681511457415e-05
-6.88166785354004e-05
-7.8822113383423e-05
-5.29704522682089e-05
-4.88104829986875e-05
-2.33968287359367e-05
-2.14053669198866e-05
-3.29357989096034e-05
-1.99749511501106e-05
-3.83966921213281e-05
-6.79051208610012e-06
-4.08679923772426e-05
2.38523375581183e-06
-1.21662795826505e-05
-4.12444260009593e-05
-4.93069140835372e-05
-1.86515979667473e-05
-2.61156827114352e-05
-2.78775286630172e-05
-3.58130580721953e-05
-4.65801067499813e-05
-3.40670316974338e-05
-3.56317677349482e-05
-4.53919428042697e-05
-6.92370734261202e-05
-5.1593407755095e-05
-4.11955471048264e-05
-3.69283661784632e-06
-1.35384422262081e-05
-2.08451371110763e-05
-1.62941233371692e-05
-3.29448591055936e-05
-2.01552080690666e-05
-6.52078847606792e-07
-4.22350565174548e-05
-2.65964778220769e-05
-1.05474390154584e-05
-3.47069160575238e-05
-1.2346150664859e-05
-1.81442433274427e-05
-4.44739751492322e-05
-4.4467449351525e-05
2.47196768934825e-06
-7.47070438841089e-05
-6.05007015969025e-05
-5.20274069799671e-05
-4.72282016922228e-05
-7.9586888327113e-05
-4.22441973244918e-05
-2.8941993231926e-05
-2.11924018455052e-05
-1.47908077591092e-05
-2.79235294849604e-05
-3.2087498666905e-05
-4.45398779668233e-05
1.76746427318906e-05
-2.65861779764269e-05
-4.16465994500258e-05
-2.50398010811315e-06
-1.2911955866848e-05
-2.68693654285109e-05
-2.25831345778216e-05
-1.11925256157318e-05
-5.84598108154178e-05
-4.06798474992092e-05
-3.77293518976531e-05
-5.73420018489516e-05
-3.34302848582267e-05
-6.4322996659209e-05
-1.49706022082122e-05
-2.15537796457101e-05
1.25523267417557e-05
-8.908846199809e-06
-2.18268432792837e-05
-2.70170611638112e-05
-3.82861535774009e-06
-1.56195424134735e-05
-6.76182176122638e-05
-2.66114080033397e-05
-2.92423766931667e-05
-4.28009906791499e-05
-6.65093073111224e-05
-5.04612662563348e-05
-6.58145576099325e-05
-7.12605518101382e-05
-5.41320338787969e-05
-2.11529797746473e-05
-5.27005670040517e-05
-5.07837456267808e-05
-3.00907298871334e-05
-3.42524012085102e-05
-5.01705503971645e-05
-1.06740716563462e-05
-5.97195264283194e-05
-1.46496725582547e-05
-2.53714107967529e-05
-4.97501427759573e-05
-1.94658963104416e-05
-4.70635039443902e-05
-3.22996098740131e-06
-4.27326520543436e-05
-4.75653249304806e-05
-5.53477916437281e-05
-6.74547698145991e-05
-4.54681057180917e-05
-4.72225603043165e-05
-1.91361140615099e-05
-2.37131613083371e-05
-2.10781978195713e-05
-3.03523568470021e-05
-5.57176342121162e-05
-6.43946307838972e-05
-2.69903589008202e-05
-5.1587216576473e-05
-3.15971651837393e-05
-4.02334496217694e-05
-2.75749888423068e-05
-6.73904549589436e-06
-3.2452063496614e-05
-2.76499499606673e-06
-2.04790541830964e-05
-2.19374210603136e-05
-4.30251651881929e-05
-4.43591930016281e-05
-2.00081734327055e-05
-4.08287748424343e-05
-4.37381143306719e-05
-9.83866288432826e-06
-4.62869193435814e-05
-3.5083632980208e-05
-3.71681579073633e-05
-2.81386083183364e-05
-1.81315531445122e-05
-1.63806114385672e-05
-2.70906127921078e-05
-4.463202937363e-06
-2.88426817581669e-05
-3.52920021276265e-05
-1.6076771815823e-05
-1.46477286574907e-05
-1.74861220883141e-05
-3.30360278276863e-05
-6.34131036979286e-05
-6.57454220837083e-05
-2.70179221659562e-05
-1.27747043118929e-05
-1.9845478984983e-05
-3.07266260398747e-05
-1.83758034035178e-05
-4.75168293732665e-05
-2.25407483239087e-05
-4.29571702949081e-05
-7.70032918212882e-05
-2.55229610804318e-05
-3.51941180161305e-05
-1.05257502548539e-05
-1.87149971349849e-05
-5.27365788270447e-05
-1.66745980294864e-05
-6.13954609218802e-06
-4.51763000194187e-05
-6.85000252434466e-05
-3.75973327977809e-05
-2.7255692835588e-05
-3.86026920026149e-05
-5.9904996005176e-05
-1.48451518658495e-05
-6.17088492266481e-05
-3.69799666387262e-05
-5.0636888963941e-06
-4.22563732278167e-05
1.19978733884449e-05
-3.14078853807757e-05
-2.94341929076001e-05
-5.20338252474444e-05
-2.99313669854076e-05
-2.23668414776177e-05
-4.87429623756124e-05
-7.1506093276843e-05
-5.05938997169212e-05
-3.52104384261718e-05
-3.73872299171485e-05
-3.11618675222065e-05
-2.49872233182232e-05
-5.68906428628423e-05
-3.89091846861623e-05
-2.68996983358837e-05
-5.29527791814473e-05
-2.38784795867821e-05
-5.48759850243692e-06
-2.42827374934011e-05
5.55030273128665e-06
-4.15758646185429e-05
-4.36961377754807e-05
1.05406056198011e-05
-2.17099898384209e-05
-1.26495763803319e-05
-3.32294236757386e-05
-4.29734067840617e-05
-4.95463579259185e-05
-3.68883381220394e-05
-5.55644120715198e-05
-3.37696784538135e-05
-2.84205459107064e-05
-2.60957145408927e-05
-1.12095184655657e-05
-5.0076729866975e-05
-5.60982092897835e-06
-2.75096496462191e-05
-2.00277722324351e-05
-1.38521680549879e-05
-1.35585719597678e-05
-5.01527944378951e-05
-1.817533875888e-05
-5.10015465573629e-05
-1.8491849469866e-05
-5.93891565917866e-05
-6.18768034722629e-05
-1.96602073912292e-05
-4.72331079345029e-05
-1.83253241449497e-05
-1.24485446345301e-05
-6.2978935136385e-05
-4.25123311590733e-05
-3.40851462463953e-05
-2.07523650153918e-05
-1.98759813132172e-05
-3.38193962540545e-05
-7.4266642599367e-05
-4.12220319869082e-05
-1.37476113820184e-05
-3.77422519864805e-05
-3.60408028166341e-05
-6.14940347474951e-05
-1.62877660746411e-05
-2.96110759418826e-05
-3.5244519198169e-05
-3.76892114884497e-05
-3.76814109518582e-05
-2.92748703565828e-05
-4.90470809261628e-05
-1.60053672204273e-05
-4.06365186060841e-05
-6.30427907116795e-05
-1.24688417928538e-05
6.21052423430459e-06
-3.97243261869145e-05
-3.99840111987709e-05
-2.79451511383068e-05
-2.74249469776261e-06
-2.11462068122539e-05
-4.84593966743976e-05
-3.85981749641758e-05
-4.89788489918283e-05
-4.04415924547319e-05
-2.7285631901496e-05
-3.50270440730594e-05
-2.88037814868798e-05
-3.95291283624309e-05
-2.51661757028652e-05
-7.90527846257218e-05
-3.83599722758302e-05
-5.9274377262467e-05
-2.47831741116624e-05
-2.37625848620242e-06
-5.23388969956969e-05
-2.72906192387547e-05
9.99562015339202e-06
-1.8524105907452e-05
-5.24874111901619e-05
-3.72820020719219e-05
-1.1819596085516e-06
-6.18300335175049e-06
-2.44884221414205e-05
-3.48292184986945e-05
-3.8371143190248e-05
-4.12269879213379e-05
-3.65225390917182e-05
-1.20804702800107e-05
-2.6915515547823e-05
-2.61205519523844e-05
-1.78845428720329e-05
-3.72180772022368e-05
-6.12726305492718e-06
1.09215202210854e-05
-5.63944519701579e-05
-3.8359674414311e-05
1.00492244437043e-05
-5.29137985759324e-06
-3.78961102438322e-05
-1.23193846292033e-05
-6.27890142760087e-05
-4.6862615444086e-05
-3.37933894837209e-05
-6.14965728853448e-05
-3.70277175011395e-05
-1.17920501993181e-05
-1.85418163647798e-05
3.18570239447345e-06
-1.38072342764905e-05
-1.32159886775039e-05
-1.96659983033008e-05
-4.15966548275861e-05
-3.92086408375837e-05
-5.02691906429094e-05
4.63057013054406e-06
-5.43753530959604e-05
-5.14690182745172e-05
-2.80603450438557e-05
-2.8451431040768e-05
2.38157273180474e-05
-1.28951450173424e-05
-2.35052217111289e-05
-6.20487998112819e-05
-1.62125783038484e-05
-5.8464140752525e-05
-2.71556861676527e-05
-2.74437605782958e-05
-4.1888195502418e-05
-2.90973941849339e-05
-3.41988721043704e-05
-2.61634601556168e-05
-2.18382695135537e-05
-4.00584172015149e-05
-6.96267973616003e-06
-3.23228708435126e-05
8.0793053949393e-06
-4.74320129621325e-05
1.88703180201333e-06
-8.31034810682883e-05
-3.67309889771635e-05
-4.69318727513406e-05
-3.04707055155858e-05
-6.1454582413379e-05
-1.36153060558121e-05
-1.96262813414741e-05
-6.72145652348839e-05
-3.96591781764751e-05
-3.17397350047407e-05
-2.40959575300988e-05
-5.20753726824436e-05
-2.66923282984763e-05
-1.70431017468482e-05
-1.48981497227052e-05
-3.74374110307205e-05
-2.4491485853582e-05
-3.99434211104006e-05
-5.15709380968139e-05
-2.64097508127956e-05
-2.29846067687797e-05
-6.39225228120434e-08
-3.96232596471815e-05
-3.70252331468826e-05
-4.38402789770646e-05
-3.47843919923864e-05
-5.40575165208974e-05
-9.18189657426902e-06
-3.57326621270888e-05
-4.54987432318946e-05
-5.8679393453339e-06
-3.32937900438344e-05
-4.13993000577968e-05
-2.58710204605723e-05
-1.58597516202349e-05
-2.71645975672945e-05
-1.16535410525368e-05
-5.95969677402815e-05
-7.1882266153915e-05
-4.81582708090821e-05
-4.06181019579115e-05
-7.20575370324939e-05
-3.32117679065857e-05
-4.63659838663428e-05
2.41452823517597e-06
-4.34706097914737e-05
-7.51571371770798e-05
-2.28445851624461e-05
-1.49058110052433e-05
-3.76271711309722e-05
-4.52669929958721e-05
-2.5363071713586e-05
-2.98757764514508e-05
-2.68218208778181e-05
-1.4062113566645e-05
-2.71401258891676e-05
-4.60191725104295e-05
-2.97913744296284e-05
-3.92660972918705e-05
-2.9416242534353e-05
-3.73491832330747e-05
-3.68136682941464e-05
-2.65819563881956e-05
-3.93016222128331e-05
-2.57682027464464e-05
-6.72380771787726e-05
-4.51872235524853e-05
-4.50557616415453e-05
-4.44879108552021e-05
-1.89263265106027e-05
-1.09938108091876e-06
-5.16282356663481e-05
-2.3497637041904e-05
1.86612050583743e-06
-3.79032732176584e-05
4.81024685678206e-07
-2.32364308206382e-05
-4.42890257419795e-05
-1.47855878756242e-05
-2.85637462422592e-05
-1.98477556306697e-05
-1.21946968974123e-05
-4.47532290908835e-05
-2.11487351295451e-05
-1.41945993998542e-05
-3.30851532851509e-05
-5.1895216851296e-05
-1.38089976218645e-05
-6.00855401160623e-05
-3.34386683846759e-05
-1.20669452646039e-05
-3.48270234680565e-05
-3.89802025119912e-05
-5.15721667349065e-06
-4.23419478033993e-05
-2.04618745452859e-05
-3.16946200294078e-05
-6.91861583326662e-05
-5.84663025594618e-05
-4.29874964363753e-05
-1.5863415249438e-05
-4.24015393537357e-05
-9.90012097787163e-06
-8.29135655555851e-05
-1.57307513883518e-05
-2.05261779289131e-05
-3.79194611655378e-05
-2.85925327775183e-05
-1.09342562154773e-06
-4.97623202291032e-06
-1.30241534844947e-05
2.08381825658922e-05
-2.85558779124233e-05
-2.67945676588543e-05
-3.30454643340507e-05
-3.5857345326828e-05
-2.79163191306339e-05
-5.45696035076733e-05
-3.66364364453163e-07
-1.14504569439672e-05
-5.80302511012823e-05
-3.90625056843055e-05
-1.9405384431376e-06
-2.50973848138519e-05
-3.23594753702067e-05
-6.37874974907595e-05
-3.83409968292469e-05
-6.91310921868408e-06
-4.71149510473708e-05
-2.43386290192102e-05
-2.63705368733469e-05
-4.20259005988646e-05
-3.59443257298881e-05
-3.80012717187661e-06
-5.30164440392805e-05
-4.73699774903916e-05
-3.38808884782076e-05
-3.69225081895425e-05
-5.08951638490501e-05
-3.91513595434536e-05
-3.20603380922363e-05
-3.27366145959343e-05
-5.83219695536889e-05
-1.91852488318663e-05
-4.79302973973533e-05
-2.5709267768387e-05
-4.64421156958539e-05
-4.91477048971883e-05
-1.30469147025898e-05
-1.42106172603658e-05
2.7298359608354e-06
-1.37037390286545e-05
-4.3519435793835e-05
-1.75926151371111e-05
-1.70580362770551e-05
-3.64591677229022e-06
-3.9880806483053e-05
-2.27783563699401e-05
-3.16558303313676e-05
-3.23673408007845e-05
1.10413687346458e-05
-1.61510932172709e-05
-5.1035501022792e-05
-5.01089882229418e-05
-1.43477517487957e-06
-3.94685419909737e-05
-3.09411073145018e-05
-1.44493321648372e-05
-3.9767172027808e-05
-2.78261038591744e-05
8.06706091579491e-06
-2.88443553232936e-05
-2.78196762854772e-05
-5.51817503607864e-05
-2.73786306260875e-05
-3.18893761980709e-05
6.67622539704204e-06
-3.67040562679093e-05
-3.84152124026244e-05
-3.0467903019614e-05
-1.27406205895054e-05
-3.28914807862386e-05
-1.75171052900711e-05
-5.21378744937567e-05
-5.51698085992265e-05
-3.34011826601556e-05
-6.48432347066649e-05
-4.55490058050465e-05
-5.50482209493339e-06
-5.87838610417968e-06
-2.66982467543516e-05
-1.99459557365824e-05
-4.24948822386093e-05
-5.42351113498415e-05
-4.81137651105283e-05
-4.87981582483937e-05
-2.81107032114809e-05
-3.75009791232722e-05
-3.20799305300127e-05
-2.21007890437162e-05
-9.63137176567998e-06
-4.7465165553666e-05
-4.61806864885343e-05
-7.74347882649498e-06
-3.24926509932441e-05
-1.74051184669033e-05
-5.68971608622862e-05
-1.81191976743715e-05
-2.40162859164088e-05
-3.9587953703307e-05
-5.64120872123218e-05
-4.19763046991564e-05
-3.88155748356137e-05
-1.56564906147799e-05
-5.10240235210988e-05
-4.10869552156051e-05
-1.97383151010612e-05
-1.66908059761217e-05
-2.79680167250367e-06
-3.10071538803227e-05
2.66348462989171e-05
-2.24068030080197e-05
-3.27145051103805e-05
-1.96511391745803e-05
-4.36020032233916e-05
-2.70469652540166e-05
-1.78927946724838e-05
-2.99612850670012e-05
-4.7041049777069e-05
-3.85408495927285e-05
-3.19414666190482e-05
-6.6729970588392e-06
-3.7023820669096e-05
-6.59123287267561e-05
-4.54738708984152e-05
-3.96575329651883e-05
-1.83948657617147e-05
-5.66879108236715e-06
-4.10749070386994e-05
-1.99998398184564e-05
-2.21443666256743e-05
-1.83444384364615e-05
-3.80102438135459e-05
1.15103860577062e-05
-3.51608614925934e-05
-5.75158702734571e-05
-1.18845274596193e-05
-5.40885166381517e-05
-7.01075524172274e-05
-2.88331332699669e-05
-1.36545422806178e-05
-1.91854443468743e-05
-3.83954767992648e-05
-3.95342814465877e-05
-4.54034616959747e-05
-5.5365401591419e-05
-2.51943632226402e-05
-2.15421493696471e-05
-3.79232656924697e-05
-2.50260454967486e-05
-5.20552708063834e-05
-1.31146188920233e-05
-4.92095457237645e-05
-4.89798988002718e-05
-3.26610188658528e-05
-3.53846340044681e-05
-2.35135346416621e-05
-5.72386665031815e-06
-5.53039776548885e-05
-4.46121582791414e-05
-5.54276083941251e-05
-1.47694709658252e-05
-4.03511599352166e-05
-4.22335904079189e-05
-3.97811958158999e-05
-2.95226204565251e-05
-6.8430228671095e-05
-5.54489431084952e-06
-4.38248140848827e-05
-2.79157587009689e-05
-3.95055347672085e-05
-3.99118056955181e-05
-2.25203174435334e-05
-1.58361087366169e-05
-2.11249080451829e-05
-6.72245843089569e-06
-7.83452376754538e-05
-1.74146047515827e-05
-4.81023484726719e-05
-7.61492248660558e-05
-5.74711629936853e-05
-2.70210362658234e-05
-6.4350677958115e-05
-4.72570049374499e-05
-7.06358898299751e-05
-4.30511291107542e-05
-3.77632042980213e-05
1.08658031363995e-06
-1.50967579304909e-05
-4.96390233638109e-05
-7.2582381162312e-05
-3.36758523059161e-05
-3.44745681160549e-05
7.57667330080573e-06
-3.13015661036684e-05
-2.68717123049319e-05
-2.19598503922913e-06
-5.40928789025671e-05
-3.37317527479335e-05
3.57156859124319e-06
-5.26560007178712e-05
-3.36740980922121e-05
1.6552982323118e-05
2.80682025949874e-06
-1.83197258011078e-05
4.38597545063678e-06
-3.73696691619385e-05
-3.43891471758815e-05
-7.71035277800767e-05
2.77641604998008e-05
-3.36113542472461e-05
-2.1793141178398e-05
2.43505357439627e-05
-5.65701101004897e-05
-3.28675549127834e-05
-6.38434235712662e-05
-4.89103517604112e-05
-3.69171652353314e-05
-3.14948663895104e-05
-2.56890194748573e-05
-5.05094634446834e-07
-3.60844671473102e-05
-2.7895021861599e-05
-3.88886695931199e-05
-3.13086529183799e-05
-4.15474694980488e-05
-2.44366464218676e-06
-1.78599476517065e-05
-2.18378136185586e-05
-2.06600901117541e-05
-2.28387154979147e-05
-3.72153133782947e-05
-2.3544443350187e-05
-5.20846437948167e-05
-2.93267177795072e-05
-2.02330344335431e-05
-2.02249339357678e-05
1.607818417294e-05
-2.44298173313403e-05
-5.71410332480388e-05
-4.00986290009248e-05
-1.8677856225651e-05
-4.62062672896842e-05
-7.06179053851523e-05
-2.44387516167873e-05
1.35849959821168e-05
-3.94173160147095e-05
-8.47861314001699e-05
-9.09821176439862e-06
-2.45111295666161e-05
-3.17347587138982e-05
-3.84087187477941e-05
-2.14831761160115e-05
-4.59409769027182e-05
-2.53680368055453e-05
-2.30193137828493e-05
-3.61058843546006e-05
-1.88826993647375e-05
-2.4896832723476e-05
-2.87694439617206e-05
-3.27413343387521e-05
-3.53164435209435e-05
-4.09808671465691e-05
-3.98175317672318e-05
-4.22942873610801e-05
-7.66899072872594e-05
7.44801628981428e-06
-2.66005664938367e-05
-6.69423927101858e-05
-1.9925469446076e-05
-2.27547208904509e-05
-3.15715216734878e-05
-3.65930634942921e-05
4.41804270487093e-06
-7.74676286804125e-06
-5.22531361709237e-05
-5.79013464448118e-05
-2.23701461658244e-05
-4.35987141378944e-05
-6.43989862847133e-05
-2.08229516435018e-05
-1.43535066147819e-05
-4.37392589020143e-05
-1.93624940982518e-05
-1.90679111436036e-05
-1.78820985146352e-05
-1.36582081319558e-05
-8.05368504278239e-06
-2.28981410677388e-06
-3.64292834813264e-05
8.98606230796445e-06
-5.15825006412504e-05
-3.8015266541613e-06
-5.91833028026869e-05
-6.43181504829382e-05
4.7745274139492e-07
-3.92828622891414e-05
-4.2212115444286e-05
-3.2728832868215e-05
-3.53071313024461e-05
-3.30652123975525e-05
-3.3044543343414e-05
7.16999744506691e-07
-2.86752556948095e-05
-4.10973176840551e-05
-3.84985573747467e-05
-3.86962728615271e-05
-1.48802012600855e-05
-6.54223994741484e-05
-2.74072178347219e-05
-3.43852300794016e-05
-3.38848084127061e-05
-1.09960295314666e-05
-3.19114567245462e-05
-3.3698927740235e-05
-3.12033749278447e-05
-3.8900292126002e-05
-4.37843131659924e-06
-4.38945867071902e-05
-3.7101477946754e-05
-4.0326395063091e-05
-3.28954562574646e-05
-3.44583802850854e-05
-5.44368604844505e-05
-5.64701472189557e-05
1.28075395763536e-06
-5.53347840948746e-05
-2.55722341459156e-05
-4.10937553757561e-05
-1.81604234223767e-05
-3.06198905818183e-05
-1.34194396620646e-05
-2.49505436744301e-05
-3.82670253072052e-05
-4.3391933611652e-05
-4.42094273864436e-05
-2.59838199647118e-05
-1.38666313893197e-05
-4.25974552558878e-05
-2.63569581785505e-05
-1.97580732939523e-05
-3.69508329204833e-05
1.09426182214144e-05
-2.51739323476958e-05
-4.30798941355976e-05
-2.85153324712999e-05
-1.80871435730278e-05
-2.31375945195854e-05
-5.9005932594789e-05
-2.44054445521158e-05
-6.68745763450832e-05
-7.04860102054974e-06
-6.17874475737419e-05
-3.33036062122315e-05
-1.64134490600527e-05
-5.91287503931627e-05
-1.68200361681715e-05
-5.59009571103664e-05
-4.95816204014222e-05
-3.41732170407325e-05
-2.23679942958601e-05
4.15000193537712e-06
-8.66914229579633e-06
-5.59074286287475e-05
-1.06641342276665e-05
-3.49876054652537e-05
-4.14599002106126e-05
-2.09390035477712e-05
-5.9381569696491e-05
-1.89821986954194e-05
-1.11140031550587e-05
-1.7606490574031e-05
-2.56854610848815e-05
-3.45766927346104e-05
-6.82126239635765e-05
-2.64465755462829e-05
-3.24068637807258e-05
-4.27180990416722e-05
-3.19017873731764e-05
-5.13894483881694e-05
-6.38494446656612e-05
-2.9012055137357e-05
-3.82950613967543e-05
-2.89755807502433e-05
-3.24235058327794e-05
-3.74736085978125e-05
-2.88903872223204e-05
-5.14687376210843e-05
-2.13698368671705e-05
-3.00618961408807e-06
-1.01769566737836e-05
-1.08441388551331e-05
-1.89009317804045e-05
-7.16398579890299e-05
-5.15451193102819e-05
-2.81732668841647e-05
-9.95472754535237e-06
-4.48149246188246e-05
-1.51977336010529e-05
-6.97726606642319e-05
-5.53496604440807e-05
-3.32717258332702e-05
-1.74138123067172e-05
-1.46930882535052e-05
-2.66274371883218e-05
-6.88202763513398e-05
-6.21856744287313e-05
-4.94985454582085e-05
-2.99878490382455e-05
-3.86589791188237e-05
-9.62873895424675e-06
-3.21103215565405e-05
-3.91913151013016e-05
-2.06867485336121e-05
-4.06122875310176e-05
1.06958843617197e-06
-5.2193218169608e-05
-1.0979475245822e-05
-1.62287879916724e-05
-5.30117967904822e-05
-7.53463844150614e-06
1.37497890512804e-05
-4.30466391466621e-05
-3.32996831839654e-05
-1.14289162213527e-06
-2.33244312829828e-05
-2.47900418224672e-05
-6.07771794871914e-05
-4.52342147298461e-05
-3.08772099429325e-05
-2.24955508054768e-05
-2.74443515571902e-05
-6.92573852199189e-05
-5.20902098491096e-05
-3.56210922808433e-05
-2.02763698423431e-05
-4.04008590766889e-05
-3.82686933323346e-05
-3.27268326575506e-05
-8.47539632901394e-06
-2.7865692189477e-05
-2.83578548795311e-05
-3.05114161203935e-05
-3.67847727099476e-05
-1.6396517189189e-05
-7.12505996528494e-05
-9.50640135592032e-06
-3.29055691425896e-05
-2.3335264704279e-05
-5.50653814552564e-05
-7.33224953094235e-05
-2.20794008007564e-05
-4.88469331002052e-06
-6.2684163091763e-05
-2.13493062831713e-05
-4.01023725310959e-05
-3.9822800661999e-05
-4.72435793231564e-05
-1.44020117789451e-05
-2.57386829972705e-05
-3.5921114436216e-05
-4.16541420602145e-05
-3.23509339891093e-05
-2.50577754604619e-05
-4.00091909367626e-05
-5.3144548666097e-05
-3.34795239913421e-05
-4.60144335229922e-05
-2.21542866038951e-05
-2.48715173866143e-05
-2.22597829913472e-05
-5.26871730678257e-05
-2.85110088297651e-05
-3.29966352806883e-05
-2.91964473397318e-05
-1.73830130145954e-05
-3.91068515503498e-05
-1.64735266281487e-05
2.70275206097473e-05
-1.36766900826429e-05
-2.62009376656302e-05
2.44164811538596e-06
-3.12095420691961e-05
-6.06908411839657e-05
-2.68870337822955e-05
-4.74366833374833e-05
-5.9337521041897e-05
-7.54647059985436e-05
-1.01021491992087e-05
-1.59360706484736e-05
-9.63401880164658e-06
-4.50012406891243e-05
-2.74899536863483e-05
-5.4416020543612e-06
-4.10662755966813e-05
-4.00691217781198e-05
-2.64992901865334e-05
-3.50091999986013e-05
-1.89913223330318e-05
-7.68110133975032e-05
3.71702658946469e-06
-2.52974289285417e-05
-8.3653746674287e-06
-3.16302523297547e-05
-2.90190014115267e-06
-1.98187971899063e-05
-2.52071279795808e-05
-4.52342912152228e-05
-4.8328383463851e-05
-5.46767704697699e-05
-4.0690832080936e-05
-1.07988457684013e-05
-5.02403897259047e-05
-3.61510038563352e-05
-3.50453504549445e-05
-4.65312898630299e-05
-4.08546812783642e-05
-3.18082169349989e-05
-4.88826495090663e-05
-4.6021577134096e-05
-3.62647657661777e-05
6.91798774307037e-07
-6.66039529917987e-05
-2.88273492995513e-05
-6.48792507819175e-05
-3.37738940750065e-05
-5.39271279102733e-05
-5.62973237766956e-05
-3.96171612595667e-05
-2.31768935755343e-05
-7.34354923398608e-05
-2.83098022427861e-05
-6.10969415816135e-05
-2.07338437396869e-05
1.21398621266121e-05
-5.65409396853756e-05
-6.04356771831301e-05
-5.23930625200395e-05
-3.40430855485124e-06
-4.76003202774588e-05
-5.33729449877452e-05
-3.20019090081992e-05
-5.46839032466656e-05
-2.50387556998241e-05
-2.33144948350627e-05
-6.44878527072695e-05
-4.83384695723094e-05
-1.99710561058573e-05
-2.69490216395964e-05
-7.45410365348635e-06
-6.98971917028828e-06
-5.8584762130469e-05
-1.71994513278699e-05
-2.15788823886408e-05
-2.61667220856629e-05
-3.77679117556715e-05
-7.12978463832272e-05
-4.38959962228289e-06
-2.80683327813773e-05
-1.44767476322814e-05
-5.01744830190569e-05
-2.73200756895307e-05
-2.09386296042484e-05
-3.68665330854779e-05
-3.80321331908599e-05
-2.18107658188197e-05
-4.32322717576322e-05
-3.56660235811299e-05
-5.94319839784435e-05
-2.46541822952533e-05
-1.87380267005004e-06
-4.0299975203239e-05
-2.87515975983875e-05
-5.01201233702266e-05
-4.67225259733632e-05
-3.04792718340332e-05
-7.53259312610637e-05
-7.50594823697066e-06
-5.67824307350046e-05
-5.91249325484378e-05
-3.52395936824967e-05
-3.40184889811929e-05
-1.37226825450296e-05
-4.95094308324113e-05
-2.61053807169615e-05
-4.73819098390437e-05
-2.0856281323093e-05
-4.55053323822738e-05
-6.74537720862855e-05
-2.61969769103474e-05
-3.1360945156129e-05
-3.25603891694738e-05
-1.94559854574162e-05
-9.05623036652705e-06
-3.75680808728434e-05
-3.01989255943769e-05
-1.50884652842441e-05
-1.67898012900851e-05
-6.25917412429157e-05
-4.00219715448041e-05
-5.85560580471507e-05
-3.78456620169415e-05
-1.76780258491972e-05
-1.37547487529315e-05
-5.87527747263236e-06
-3.02887878892135e-05
-5.21873657951008e-05
-3.26312722326907e-05
-2.5528155251873e-05
-6.7484191540769e-06
-4.63841036022453e-05
-4.36024580056044e-05
-6.56417876414329e-05
-4.18924170533247e-05
-4.22295837441742e-05
-4.73685697619239e-05
-3.73544949874786e-05
2.12764727093097e-06
-3.25544180415034e-05
-2.49935075579482e-05
1.09553495825935e-05
-2.41938448526735e-05
-4.16405119855346e-05
-5.8336195781677e-05
7.8298785960373e-07
-2.87933786993181e-06
-2.65033137716331e-05
-3.56495118717201e-05
-4.00164576352785e-05
-4.30664584374454e-05
-4.74588096037954e-05
-7.43541154273551e-05
-5.13366081718119e-05
-4.14460547355229e-05
-1.97702827943542e-05
-1.89665724698908e-05
-2.32723634734187e-05
-4.83663969182887e-05
-4.28100388239129e-05
-4.56476274216261e-05
-1.93158396137747e-05
5.57288035443442e-06
-3.10023719586277e-05
-5.37331865977076e-05
-4.99584596899344e-06
-6.14133589343667e-05
-1.86540866395618e-05
-2.85114428805647e-05
-4.89342020989846e-05
-1.70790148612779e-05
-5.65508968075348e-05
-3.13144083622519e-05
1.33850017996974e-05
-7.36902778189926e-05
-3.78940713455257e-05
-1.10936929148147e-05
-2.79855946186811e-07
-5.0659023889176e-05
-3.01306132340887e-05
-3.63196452204312e-05
-7.47918827819425e-05
4.60009051530196e-06
-4.15260646145335e-05
-1.51164937642749e-05
-6.24235030360407e-05
-6.14836474320068e-05
-2.99925368260536e-05
-2.07345119749597e-05
-7.71418796866435e-05
-8.01886664935136e-05
-4.50648931075345e-05
-3.20210854136738e-05
-3.24121263550562e-05
-3.29422206288296e-05
-1.49529740193165e-05
-1.42384440711169e-05
-2.31413522211773e-05
-4.27887943120965e-05
2.01052898109822e-06
-2.245815529134e-05
-5.72663961250111e-06
-2.21141950721615e-05
-4.10898304209929e-05
-3.8147260920458e-05
-6.35921559319843e-05
-5.73901488400162e-05
-5.78837158693144e-05
-5.73237107249284e-05
-3.49357949637718e-05
-2.20734883417379e-05
-6.00675356427537e-05
-4.83749136993659e-05
-3.51008379050129e-05
-7.32741518938971e-06
-1.61301054598758e-05
-4.45100316507261e-05
-9.75254994636561e-06
-3.41897346573519e-05
1.73986092242716e-05
-1.89020086608525e-05
-2.03984025914712e-05
-1.0236750679167e-05
-1.51639930126944e-05
-4.03228784855514e-05
-4.89040399152335e-05
-7.49720116070399e-05
-2.54681808412377e-05
2.48769623055005e-05
-2.35658711027711e-05
-5.30465677102426e-05
-8.60493267488187e-06
-3.40233143978296e-05
-2.35625923309258e-05
-1.62610351444111e-05
-3.99568184647531e-05
-4.47309893955785e-05
-8.68409505218692e-06
1.69769838108182e-05
-5.09198275453962e-05
-2.19144194077661e-05
-3.41002153220417e-05
-2.79715265272057e-05
-9.83123931201545e-06
-6.87035700404791e-05
-6.44951327255292e-05
-3.90520910781322e-05
-5.92459542222081e-05
-5.18703011735921e-05
-4.8087571107916e-05
-2.35635282028548e-05
-1.70370173832928e-05
-5.92362039847485e-05
-2.95196291336499e-05
-5.1704259102999e-05
-9.34245458304865e-06
-3.62087072613662e-05
-3.79437022614245e-05
-5.8787369275691e-05
-1.25252430684539e-05
-3.85175095122448e-05
-2.09379501247236e-05
-5.73956812178844e-05
-3.91246944322561e-05
-6.23726097184012e-05
-6.01758760390073e-05
-3.09371553273935e-05
-3.83039206712391e-05
-5.46051631347596e-05
-5.20448462323012e-05
-5.40804651761115e-05
-4.48094089857919e-05
-3.59964002495641e-05
-3.27237620064366e-05
-1.09922796736273e-05
-2.6439251146433e-05
1.00931035826953e-05
-2.86849032441855e-05
-4.04312910015575e-06
-3.92462937820098e-05
-1.00184486271114e-05
-5.04308421580652e-06
-3.45249131634498e-05
-6.85502762297227e-05
-1.04883083629063e-05
-4.69412303047906e-05
-6.18903055717781e-05
-5.78197823751923e-05
-3.1729456307441e-06
-4.28034897266306e-05
-3.48265819714324e-05
-5.58456801104458e-05
-2.07615793781165e-05
-2.7384609206028e-05
-3.39197013682084e-05
-2.60998625907165e-05
-1.6088771002496e-05
-1.61481011565182e-05
-2.19621163271895e-05
-4.17870437489415e-05
-1.81384345690786e-05
-6.31777289007778e-05
-4.16494093340695e-05
-3.28860792593577e-05
-5.49527063534503e-05
-6.41076938080716e-05
-4.95561203059993e-05
-4.96143406814304e-05
-3.13506945392585e-05
-2.94284304295654e-05
-4.70716645382655e-05
-3.87039912571886e-05
-3.10604519503362e-05
-7.57672160000278e-05
-1.12591967106288e-05
-4.11211607496976e-05
-5.8277927463964e-06
-4.74472379518168e-05
-5.74277841697805e-06
-4.33299193169779e-05
-3.85365215894933e-05
-3.01677400924356e-05
-3.76518070487776e-05
-3.6086555858191e-06
-3.84615225094863e-05
-6.82742121082953e-06
-1.68404477879051e-05
-3.56020489558145e-05
-3.54844009925461e-05
-2.05611162800439e-05
-2.69763556028144e-05
-1.60966074197384e-05
-2.28986941089814e-05
-3.52592418263471e-05
-2.02235309868804e-05
-2.10366529095991e-05
-5.18439218990858e-05
-2.80282704111881e-05
-5.25960894501987e-05
-5.92876836218666e-05
-4.76864235009921e-05
-2.91165355268009e-05
2.07190279941453e-06
-3.42787092019809e-05
-9.38784519755499e-06
-3.13318585927311e-05
-3.49142390036827e-06
-1.87831457779346e-05
3.83838250925139e-06
-3.14250272689621e-05
-4.41091007968459e-06
1.42130713393561e-05
-3.86944793321932e-05
-4.46078789237705e-06
-3.50273535787773e-05
-4.24908410748133e-05
-3.85273826089715e-05
-3.75975107893186e-05
-1.88290819013539e-05
-5.58084873243799e-05
-4.96682448010017e-05
-5.3511173693805e-05
-4.37722947001452e-05
-3.02877001727028e-05
-5.19746674656199e-05
-5.27732296191929e-05
6.80564736742845e-06
-3.41659035027966e-05
-1.65550603815948e-05
-2.29588141816839e-05
-6.21780973148232e-05
-2.09855905854015e-05
-4.27247354433496e-05
-1.84661909297683e-05
-3.48044712810175e-05
-5.16600446560888e-05
-3.05592326093035e-05
-5.17569574155225e-05
-6.68334295193569e-05
-3.52471536658605e-05
-5.06522808266334e-05
-3.56268054364237e-05
-1.80606454204075e-05
-3.86882938917696e-05
-1.85558637942126e-06
-3.98706372147413e-05
-4.62187141716983e-05
-7.18831647936395e-05
-3.08340948152689e-05
-4.16698999615498e-05
-3.35148490918684e-06
-2.25316677011777e-05
-4.73180426878234e-05
-8.21388465670445e-06
-3.86642126777996e-05
-4.42388568345345e-05
-1.1810262541467e-05
-3.65798541118668e-05
-1.16125613156305e-05
-6.22739159566847e-05
-2.49736530518541e-05
-4.40874419956164e-05
-2.72122288530445e-05
-9.6729559986544e-06
-3.05235911517905e-05
-1.64022740869382e-05
-5.17080752750752e-06
-2.00518979350009e-05
2.98169939279864e-06
-5.11466207793653e-05
-1.48750935836838e-05
-5.63110641605034e-05
-4.94394449605208e-05
-1.77490299571681e-05
-2.88843690580096e-05
-6.65987761604082e-05
-3.31202068911385e-05
-3.44325170942927e-05
-1.63439460846556e-05
-5.42176438834024e-05
-8.69245212988385e-06
-1.20227590086225e-05
-1.70113082020571e-05
-1.33529168637178e-05
-4.35241462304533e-05
6.81596948603751e-06
-3.40662024442238e-05
-2.94004466193264e-05
-1.6903383380325e-05
-4.62183751552483e-05
-5.95755204377371e-05
-5.43400719668034e-05
-4.24596292796641e-05
-3.98252113080478e-05
-3.5965824624627e-05
-3.64903877648295e-05
-3.88792900619326e-05
-4.37746879682821e-05
-2.65280681805578e-05
-4.93892912042589e-05
-4.09840972897957e-05
2.45322802348371e-06
-2.71985868267278e-05
-3.89495008867763e-06
-4.75252914887405e-05
-2.28577731572859e-05
-1.5695192015219e-05
-5.42101786201737e-05
-3.3799004397118e-05
-1.60026258127923e-05
-1.94632973966481e-05
-4.16094469361338e-05
-3.81617823686166e-05
-4.08424800247445e-05
-4.46915038489283e-05
-4.48220753585823e-05
-2.49309653940323e-05
-9.76760840653208e-07
-4.78471371079237e-05
-1.0056805333159e-05
-9.99644515763087e-06
-2.92895649889675e-05
-2.06650473245644e-05
-5.22715098894641e-05
-4.37229904974012e-05
-1.70315383231806e-05
-3.3750817785216e-05
-3.50300558434647e-05
-5.36062758555507e-05
-3.27115431106225e-05
-5.09935395712796e-05
-4.03971066335696e-05
-4.08334865202065e-05
-6.04427986483631e-05
-5.91896035859602e-05
-6.5307189422882e-06
-1.5193020838639e-05
-3.97284751696255e-05
-3.00211480490429e-05
-5.36029566838113e-05
-4.11767608895165e-05
-5.41910912963681e-05
-3.44894298269323e-05
-1.53840969251988e-05
-2.212012120354e-05
-5.82130583244898e-05
-2.2997414543625e-05
-2.49062288368913e-05
-4.49915337342698e-05
-3.55108179585084e-05
-5.8314458621561e-05
-4.24912139492904e-05
-3.09183474602906e-05
-3.42948986793989e-05
-2.30719703577606e-05
-5.41162281211345e-05
-3.52381205741898e-05
-7.93390756351238e-05
7.28697590810449e-06
-2.13093891296867e-05
-4.29251815647654e-05
-3.70406153280309e-05
-4.45519643860591e-05
-6.960939967632e-05
-5.78466615469312e-05
-1.32309365050887e-05
-3.54569672568976e-05
-4.9351411551927e-05
-4.52281821436837e-05
-1.01256488385858e-05
2.71990469983753e-05
-2.44856229639861e-05
-2.863813484821e-05
-3.40759717391402e-05
-5.26985806160813e-05
-6.74544789920639e-05
-3.90943275627305e-05
-6.07990182271709e-05
-3.66320531704783e-05
-3.8270328303772e-05
-4.7486191831971e-05
8.7650334672044e-06
-3.99863466949703e-05
-3.46573520543597e-05
-8.23125415314355e-05
-2.18180939819195e-05
-4.32836466924545e-05
-4.66498329391587e-05
-2.8460203734292e-05
-2.18990165786962e-05
-5.47642216503715e-05
-4.11315735643755e-05
-3.7173775800679e-05
-5.62875892718185e-05
-5.91846039315967e-05
-2.07207623724424e-05
-3.63307572932958e-05
-7.93841734680121e-06
-4.62984064616209e-05
-2.98976937410353e-05
-1.06557371131007e-05
-3.14236820239821e-05
-2.17651536581662e-05
-3.50262832239594e-05
1.16855057590118e-07
-2.98133792800348e-05
-2.9364690031068e-05
-3.70234973573873e-05
1.1926919091566e-06
-1.40714405937018e-05
-1.8166569717772e-05
-2.89313810025509e-05
-6.96259209568434e-05
-4.93584518322181e-05
-4.47564352611025e-05
-1.54383596518679e-05
-1.11470665773344e-05
-3.25188030484017e-05
-7.01728788775658e-08
-2.14299174690689e-05
-1.02072379556052e-05
-2.94421868095027e-05
1.44537729399999e-05
-3.69124565107924e-05
-3.49723288016364e-05
-2.84149038996379e-05
-1.87565386365871e-05
-3.07647479347429e-06
-2.93113606828723e-05
-1.83159612051189e-06
-1.19958018981585e-05
-5.93908628954764e-05
-5.89014259410928e-05
-1.81404804673901e-05
-2.75560429827562e-05
-1.53238966587021e-05
-3.65409484039865e-05
7.75316671286934e-06
-5.35599330134512e-05
-6.08589846542994e-05
-3.65002844348067e-05
-2.98203139061034e-05
-3.33996980209765e-05
-5.14880914295994e-05
-1.64817859530912e-05
-1.47598112780474e-05
-2.44926338632312e-05
-2.6478408065492e-06
-2.59009456187983e-05
-2.17528129513996e-05
2.53329031490303e-05
-3.79754228896415e-05
-4.20247263682562e-05
-1.01924824615871e-05
-2.19371771111205e-05
-2.22638529266936e-05
-5.13708402631913e-05
-2.13913966021545e-05
-3.90373090911445e-05
-5.1341618059396e-05
-3.53517094154609e-05
-5.27990318743373e-05
-5.49929788148601e-06
-4.31242653313444e-05
3.34808453567188e-06
1.02021237855388e-05
-1.70386095012885e-05
-3.6983745163187e-05
-7.07977934114155e-05
-6.31605993811534e-05
-4.02885867827651e-05
2.30721107411187e-06
-1.66177841039568e-05
-3.77804741431798e-05
7.17576177784136e-06
-2.30755877109559e-05
-5.17472594099592e-05
-5.04889397223857e-05
-2.0920895810372e-05
-3.72849825354522e-05
-5.34666549281238e-05
-2.64498142760199e-05
-2.39788629280837e-05
-1.07547580152135e-05
-3.73147569254314e-05
-4.35438873738877e-05
-3.45144319258972e-05
-3.18300347253587e-05
-2.03406054670137e-05
-5.13346999850164e-05
-1.91619144194624e-05
-3.25835042539998e-05
1.40618917947903e-05
-5.95861661627106e-05
-3.34833016020954e-06
-3.79662105521352e-06
6.92671993233993e-06
-5.65346082748512e-05
-7.25058546700203e-05
-1.71893112240286e-05
-1.92394219444992e-05
-3.84708581715837e-05
-6.92955464429983e-05
-2.85991466513365e-05
-4.40332680757363e-05
-5.13084406387753e-05
-3.17907791468564e-05
-3.25992018059556e-05
-2.50720426459711e-05
-2.87168719007605e-05
-2.57916638192931e-05
1.26448552361183e-07
-1.45946214407427e-05
-2.41303651188775e-06
-7.25338209414828e-05
-3.57366741066135e-05
-3.22142050017715e-05
-5.37546637795023e-05
-2.09956237851973e-05
-3.51805292689252e-05
-1.34765580610344e-05
-6.17801164475802e-05
-2.28975882281735e-05
-0.000100525531650227
-1.59000637581001e-05
-5.01105865375753e-05
-3.20062417070057e-05
-4.61004525904542e-05
-1.75314816578475e-05
8.35151930093917e-07
-1.84167129637883e-05
-3.35770033542543e-05
-2.17828761580162e-05
2.57168023653471e-06
-1.40445901412256e-05
-1.2524721311306e-05
-2.16810463405428e-05
-4.23877420313138e-05
-3.91383644366337e-05
-2.35963270060889e-05
-4.40080159036402e-05
-4.39824039887848e-05
-5.29846935817162e-05
-5.73933969754853e-05
-3.65939766291959e-05
-6.5249373557674e-05
-1.33882792465342e-05
-6.20555061327121e-05
-2.78596900248528e-05
-3.65232554852603e-05
-5.15246518943735e-05
1.8086219215963e-05
-7.64652521615052e-06
-3.44308617993039e-05
-3.57035888120067e-05
-2.6474318275923e-05
-5.27004672141677e-06
-2.10994769787489e-05
-2.43063000206152e-05
-2.55364838380343e-05
-5.39730421720394e-06
-6.07120078621029e-05
-6.81945281791242e-05
-3.87273642533372e-05
-6.92400727477334e-05
-6.17022674293713e-05
-6.39053954881389e-05
-3.66341413900785e-05
-4.48268176789343e-05
-4.30211651697295e-05
-4.44400829912987e-05
-2.79068085565055e-05
-3.68264985234009e-05
-3.8355644906468e-05
2.60604398827639e-06
-3.55351231803783e-05
-2.21423163650936e-05
-1.57986433475648e-05
-3.83824111617989e-05
-6.248251941404e-05
-3.36979165262523e-05
-4.73960375009743e-05
-3.33015265990144e-05
-5.11677762792201e-05
-7.0356569168307e-05
-1.0719204695358e-05
-2.09650576016365e-05
-1.94756696109264e-05
-2.71820722425367e-05
-5.61699837191437e-05
-2.31470719187518e-05
-1.58245143984204e-05
-5.12366101329592e-05
-2.83361767814632e-05
-5.49850963930054e-05
-5.95901139508258e-05
-4.1635968818092e-05
-2.21568153470193e-05
-3.90425834181479e-05
-2.67864919669474e-05
-5.11942991784846e-05
-3.50820677498234e-05
-3.19084153812965e-05
-5.58756369930756e-05
-4.36174669776606e-05
-5.12503288402637e-05
-9.10969646550767e-06
-2.14979634092441e-05
-2.10144416643452e-05
-1.13121997028879e-06
-4.10040833727111e-05
-2.35422826259758e-05
-3.13496248217979e-05
-4.24557411687696e-06
-4.16241522860336e-05
-3.41960728310395e-05
-4.00256087964823e-05
-3.23322702692656e-05
-1.80056273942863e-05
-3.68384344600024e-05
-5.89046602918959e-05
-2.43195846565729e-05
-3.95784469265238e-05
-3.06468704665632e-05
-5.49190276294095e-05
-1.76941396577614e-05
-2.02247153698616e-05
-1.90724826001177e-05
-9.61487427159525e-06
-3.36647318533338e-05
-4.71585512663026e-05
-1.35966560321635e-05
-5.38309314390728e-05
-2.76436040426626e-05
-3.31698599316226e-05
-1.181985494262e-05
-5.57838927308151e-05
-7.57603463098208e-05
-3.42060962934635e-05
-1.38144003041105e-05
-3.15349060920878e-05
-8.78734581999314e-05
-4.33155736644708e-05
-1.53735895637976e-05
-2.21658047213678e-05
-2.9821017643561e-05
-1.4021795996124e-05
-9.80941990678215e-06
-3.60741636694656e-05
-2.48024226357801e-05
-3.76105751808615e-05
-3.65366829851318e-05
-2.26200316836379e-05
-1.60989691471749e-05
-3.59753838892959e-05
-3.70135598778656e-05
-8.21097992709411e-05
-2.28601330255736e-05
-5.755231936503e-05
-8.17227136832211e-05
9.67589816730549e-06
-2.631371486594e-05
-3.36755193712797e-05
-4.18997741074412e-05
-3.63322114632394e-05
-4.1856354209219e-05
-3.41148357823089e-05
-2.98596038553995e-05
3.46042647077494e-06
-3.64228720253361e-05
-1.31879948021126e-05
-5.7671692058091e-05
-6.30872093542571e-05
-4.66132334490415e-05
-2.02044267362659e-05
-2.64011116109128e-05
-3.91816690421612e-05
-3.79080428284799e-05
-4.4403776426289e-05
-3.807138903259e-05
-3.66275576086702e-05
-6.42773081705321e-06
-4.51500019559354e-05
1.22782531604688e-06
-4.4632625366925e-05
-3.5904865446263e-05
-3.85151595668337e-05
-5.27803004499099e-06
-3.19964643042009e-05
-3.70088749425144e-05
-5.80065687260141e-06
-4.3200957629329e-05
-1.97989442214809e-05
-3.28301096421558e-05
2.98839520185578e-06
-5.48761879807973e-05
-8.09546857080843e-06
-1.15135096324882e-05
-2.03695469373491e-05
-1.78336602759232e-05
-2.83162910929746e-05
-1.41754692123389e-05
-3.96736854318314e-05
-1.2274077587076e-05
-3.71231587455863e-05
-2.93454066894868e-05
-4.07713901403555e-05
-2.48009884241925e-05
-1.82608533447855e-05
-6.37641923643963e-05
-2.47736028813144e-05
-2.36600265110922e-05
-2.90509974576645e-05
-2.16874469436385e-05
-6.59950472876588e-05
-2.95727877739058e-06
-3.02392846255126e-05
-2.72976961499899e-05
-3.34552942093815e-05
-5.88588935874827e-05
-4.33295526002076e-05
-5.96470170255481e-06
-6.46165800484955e-05
-2.18412811575936e-05
-2.28098729661873e-05
-4.09609135408312e-05
-1.5108532754351e-05
-1.72996511428563e-05
-6.8968560876495e-06
-1.93825466768131e-05
-3.73729746078584e-05
-3.17999518745186e-05
-3.22095568607515e-05
-4.24358472787861e-05
-4.33041280853797e-05
-5.55438187805583e-05
-3.93319855654935e-06
-3.47404301212593e-05
-2.10191951695233e-05
-4.29656658193869e-06
-4.05780568587971e-05
-3.88773812338759e-05
-2.29492858412354e-05
-6.65058211423217e-06
-1.5450242265735e-05
-4.66108762177412e-05
-2.73240444666914e-05
-3.81490132907376e-05
-4.51373744584859e-05
-2.10519381967584e-05
-1.7653150483821e-05
-1.19150230696728e-05
-3.07752072206369e-05
-6.641275703637e-05
-2.62751077986187e-05
-5.78482937936197e-05
-3.00932902245455e-05
-4.37948478529362e-05
-3.13917104880577e-05
-3.69787401231584e-05
-4.32163171899541e-05
9.19799138746399e-06
-5.9832966203806e-05
-3.15370909257302e-05
-6.5743347719896e-05
1.32710849775546e-06
-2.29817770026421e-05
-4.47679713325338e-05
-2.24774458742495e-05
-2.89953210684178e-05
-1.43281087159631e-05
-2.59489456459395e-05
-1.6574833037458e-05
-5.36000478804526e-05
-1.49449622741533e-05
-5.14837312686517e-05
-4.10500319484003e-05
-4.05355900119474e-05
-3.91215123455486e-05
-2.72500532950507e-05
-5.35322427129584e-05
-4.43295852317453e-05
-1.75453445618271e-05
-7.453352795031e-06
-2.40585119093378e-05
-3.38281675834672e-05
-2.77620456454177e-05
-2.3768639271385e-05
-5.67932697625962e-05
-3.25157310380134e-05
-4.69884929639248e-05
-4.48615448352745e-05
-9.25877460610597e-05
-5.73748179137116e-06
-7.30827089425936e-05
-1.65952789969821e-05
-5.37803155137225e-05
-4.35960322151547e-05
-2.69227763566215e-05
-3.68742569162651e-05
-1.5311730537644e-05
9.39635510726391e-06
-2.9666371077276e-05
-3.10741368265934e-05
-1.86317445332103e-05
-2.04883256967212e-05
-2.34024766607517e-05
-3.21813711493374e-07
-7.41343404005271e-05
5.75188252022594e-06
-3.94285832308636e-05
-3.30245139856097e-05
-3.36600842295176e-05
-4.27863637673223e-05
-4.8219701585542e-05
-3.6977600269693e-05
-1.98696289613279e-05
-1.00981304201789e-05
-6.84043076870295e-05
-3.36453288251109e-05
-4.3872490440527e-05
-2.71464650630271e-05
-5.95012107028554e-05
-6.80061385350965e-05
-5.00121611662844e-05
-1.61115633456158e-05
-5.12901068126161e-05
-2.88575027622289e-05
-2.04386225065228e-05
-1.63193840510678e-05
-6.16170575190399e-05
-3.57628537226058e-05
-2.16781881621947e-05
-3.53927629447972e-05
-4.71173108615613e-05
-4.155551231366e-05
-5.72915135018778e-05
-2.35278973060664e-05
-5.79701000096052e-05
-2.12078257051141e-05
-3.08977009934887e-05
-5.40824163315981e-05
-6.02774913595807e-05
-3.17828424464517e-05
-1.3995116974686e-05
-6.20499246630171e-05
-5.39531155878402e-05
6.93909506934304e-06
-2.33109301027093e-05
-2.88624467532924e-05
-7.46091840524489e-05
-5.01394153203692e-05
-3.17969669516754e-05
-4.465160457587e-05
-5.6746021385315e-05
-4.93473240821508e-05
-2.94492420034403e-05
-3.85525833670794e-05
-7.99627915446012e-06
-6.2565967389167e-06
-3.85411322914302e-05
-6.54246669928302e-05
-1.48240434559262e-05
-1.32278801520492e-05
-2.17332230721885e-05
2.26177322264038e-06
-2.26630636012358e-05
-4.68143280768308e-05
-4.02016188333206e-05
-6.53555279822163e-05
-2.11466386177784e-05
-1.99490827852153e-05
-2.51768334776271e-05
-3.74135933814083e-05
-2.14561666864317e-05
-4.09286787434526e-05
-5.68935300886393e-05
-2.72137627897639e-05
-1.72801163284588e-05
-4.54875753230766e-05
-9.43477590689948e-06
-1.15384609534959e-05
-2.34936706047208e-05
-2.46110201010058e-05
-1.60884166590479e-05
9.10158923985807e-06
-6.09800857263602e-05
-1.32192283578236e-05
-3.76536043454218e-05
-2.42305407808174e-05
-5.18355937697019e-05
-3.26723826498088e-05
-4.5655201362679e-05
-7.02609365738914e-05
-1.21795062950603e-05
-2.37460412382361e-05
-3.83339339525127e-05
-2.14180505536835e-05
-5.95503295170052e-05
-2.65052436042254e-05
-9.59998769724597e-06
-4.1781122686557e-05
1.00528519664486e-05
-5.3509833006644e-06
-1.21944911346016e-05
-2.98631267100461e-05
7.47248972725609e-06
-4.37686575602453e-05
-5.90890111223055e-05
-3.31736377264173e-05
-4.1410778166677e-05
-2.74570108694935e-05
-3.33775176960909e-05
-4.57158906889552e-05
-1.41080082185485e-05
-4.96478212802117e-05
-2.61258750706649e-05
-2.41144568582858e-05
-4.59781875156992e-05
-2.74931201656017e-05
-2.16485589415571e-05
-4.12792396832149e-05
-2.05531179894539e-05
-1.70776583123742e-05
-1.69940213863362e-05
-3.79073808863187e-05
-2.77527740244484e-05
-3.65478858854189e-05
-2.48669400240943e-05
-2.68438181158292e-05
-3.31827057230586e-05
-6.63362808826077e-05
-2.27740049783859e-05
-3.62960926693111e-05
-4.65594173138248e-05
-3.735624451978e-05
-3.38683051728953e-05
-3.12148514974884e-05
-4.29953240389962e-05
-3.0348160705971e-06
-1.85383527393898e-05
-2.08010242794319e-05
-1.38203631110112e-05
-5.46182414883865e-05
-2.96763485084312e-05
-7.0881422199569e-05
-3.38999329223479e-05
-2.76151737466259e-05
-5.86225823876121e-05
-3.95688183989708e-05
-4.71869106180445e-05
-3.82004242220169e-05
2.58907693727395e-05
-6.29704017984712e-05
-5.0602325757002e-05
-3.50447776380696e-05
-5.2630628668066e-05
-4.99169963772573e-05
-9.4973932348743e-06
-7.40559041297569e-06
-4.9085542202948e-05
-4.83448787194983e-05
-3.69560729203005e-05
1.54443898781535e-06
-4.68842838584458e-05
-2.11652610861047e-05
-5.15350001700909e-05
-3.030263156525e-05
-3.60616372370407e-05
-4.75952136739031e-05
-1.90490451933693e-05
-5.93366821204895e-05
-2.57873715416598e-05
-3.04466136594825e-05
-4.77852380974946e-05
-2.66303205071509e-05
-1.53782406397579e-05
-6.36148949312723e-05
-3.25652741152795e-05
-4.42504747923232e-05
1.87266560616318e-05
-5.71431643986055e-05
-6.52918979400136e-06
-3.49920177234565e-05
-2.72913198718393e-06
-5.89363044139543e-05
-4.4942103725091e-05
-3.28838113731549e-05
-2.53052477244488e-05
1.48310439108565e-05
-3.71639714125564e-05
-4.71983496054697e-05
-5.13304907504204e-05
-4.26728739496826e-05
-5.58782962954431e-05
-3.82630048331068e-05
-4.02350445837168e-05
-4.37223564155815e-05
-2.93163300156889e-05
-3.94975778591051e-05
-5.75971544756987e-05
-2.71937577056998e-05
-5.68916308318244e-05
-4.13244676173877e-05
-8.01147936141682e-05
-4.84235586478252e-05
-4.75539390510898e-05
-5.37448740830437e-05
-3.16453259135941e-05
-7.98717803730657e-05
-1.92183647038415e-06
-2.62151588616239e-05
-4.2000617405901e-05
-1.0838829907846e-05
-3.78631558815626e-05
-6.30946786593142e-05
-2.6318865466286e-05
-2.69526300363271e-05
-4.36498243308603e-05
-2.72078933623727e-05
-4.32045569818276e-05
-4.0080637493335e-05
-7.12941538780195e-05
-3.40448544751771e-05
-4.46934706420488e-05
-6.11845618421285e-05
-3.15395740707826e-05
-2.97883945295783e-05
-4.33700377530659e-05
-5.87007235387217e-05
-3.83171120083884e-05
-2.66273507535039e-05
-5.41341262585649e-05
-4.41216975658618e-05
-1.42908076594646e-05
-1.74970283271372e-05
-7.9797616380293e-06
-2.45595989532983e-05
-5.70046816787852e-06
-2.79081196990103e-05
-2.25931456123916e-05
-7.61539736461437e-05
-6.18206566803608e-05
-4.13605454297361e-05
-3.67170094748508e-05
-4.93932218770659e-05
-8.12254788573171e-05
-2.66346228958652e-05
-1.90847121095347e-05
-6.64978811830085e-05
-2.59764374433539e-05
-1.08605201403846e-05
-2.83561407106272e-05
-4.47213014020714e-05
-2.31587530231082e-05
-7.8463799328557e-06
-4.94444074279465e-05
-3.32932241592418e-05
-1.05270850920001e-05
-3.7520540653543e-05
-5.82154121335647e-05
-4.92827831021867e-05
-5.18448479633041e-05
-4.84785373579835e-05
-7.69620976693822e-05
-4.41843545876659e-05
-5.49003344693228e-05
-3.94155945830106e-05
-3.7643861932942e-05
-2.38797907071879e-05
-3.33546349914181e-05
-1.52714799490793e-05
-2.02696734739829e-05
