# Supplementary material for: Research on computational propagation and identification of mine microseismic signals based on deep learning
Source: PLoS One. 2025 Oct 22;20(10):e0334641. doi: 10.1371/journal.pone.0334641 (PMC12543183; doi:10.1371/journal.pone.0334641)
Supplement: S6 Data — (ZIP) [file pone.0334641.s006.zip › 000100900000135.xlsx_0.txt_24.txt.txt]

-5.14661230302444e-05
-5.81548952997251e-05
-3.45219570202363e-05
-2.93492388965027e-05
-4.17644124254231e-05
-4.27135202163587e-05
-3.6440457181011e-05
-1.03708182642148e-05
-2.61120566538472e-05
-5.059459055548e-05
-2.28152256186825e-05
-6.57513083131084e-05
-2.94246356562132e-05
-4.16658005054022e-06
-3.5204136373719e-05
-2.23789117259456e-05
-3.01506213165751e-05
-2.66469798063475e-06
-2.78053359949816e-05
-5.23140327955905e-05
-2.30894251774394e-05
-1.95612581149529e-05
-2.00082415235335e-05
-3.84726452050556e-05
-2.99822758575011e-05
-4.9370382986969e-05
-3.15564562400855e-05
-5.12043463662156e-05
-3.94458219679397e-05
-2.37174977067704e-05
2.91581598623241e-06
-4.0668478973036e-05
-3.13346634742183e-05
-1.44002374746261e-05
-5.32574649302919e-05
-2.33688973064668e-05
6.37747466849047e-07
-6.68515250332616e-06
-1.88296068028819e-05
-1.44270930333159e-05
-3.6213722319773e-05
-1.99928449030533e-05
-2.74655000638929e-05
-2.98379001273861e-05
-5.837003245208e-05
-2.71439396191864e-05
-1.95385836630111e-05
-6.01581942384794e-05
1.25054952519405e-06
-3.49695438552891e-05
-9.90019846450643e-06
-2.30762549641655e-05
-1.56168132159074e-05
-1.73987221968331e-05
-1.41078377176294e-05
-5.29806711831135e-05
-4.10657726789867e-05
-2.94697399647121e-05
-1.93498981256251e-05
-2.84419655274336e-05
-3.7366234719065e-05
-5.33317966544861e-05
9.43476654573519e-06
-4.82958153324226e-05
-9.12436307290926e-06
-9.38200722514954e-07
-2.69070725102119e-05
-2.1374323501794e-07
-1.38654405682351e-05
-1.92495425158731e-05
-3.79238110757283e-05
5.00896723455137e-06
-2.44460750578571e-05
-2.70046190846196e-05
-5.67624737294652e-05
-1.37135510978217e-05
-2.18776231589574e-05
1.2356397751028e-05
-4.89184978776933e-05
-6.51003733075251e-05
-2.76491430238963e-05
-1.04188945378587e-05
-2.8954861313852e-05
-6.53065748915877e-05
-4.17045838155866e-05
-9.07420044171684e-06
-3.92258848592037e-05
-4.50398237157614e-05
-4.42189186187617e-05
-2.5943780612521e-05
7.9741969668212e-06
-2.43655653027845e-05
-6.72465063390209e-06
-3.2382227327343e-05
1.00489855018618e-05
-4.23576858983456e-05
-2.04739300906201e-05
-4.06456561161543e-05
-2.16590448350418e-05
-5.79862398927319e-05
-2.12075718747547e-05
-6.19441516511741e-06
-2.35726686760524e-05
-3.78191324561894e-05
-1.26866558952636e-05
-1.88603160740264e-05
-5.6402617021985e-05
-1.52811721804769e-05
-2.81393075310053e-05
-4.19672034509298e-05
1.09358094040597e-05
-3.53162485624528e-05
-2.61508845835535e-05
-3.34623282007865e-05
-2.77799935455602e-05
-2.44123774253899e-05
-4.68845033917592e-05
-1.78932431262213e-05
-2.93109058806907e-05
-1.67986090504533e-05
-2.53017858676229e-05
-4.09721003388188e-05
-2.71330850233667e-05
-1.55527991410701e-05
-6.72490788404474e-07
-2.27648504853934e-05
1.17026751559616e-05
-4.4730941096519e-05
-1.59169078595758e-05
7.85639594709427e-06
-1.70327534881253e-05
-6.57561825393822e-06
-6.52310913943834e-06
-5.91810195933972e-06
-3.93489645399616e-05
-2.97751160820676e-05
-2.37194953863761e-05
-3.62758264223873e-05
-5.8017253665316e-05
-1.52050843765991e-05
-3.91851469354997e-05
-3.16109954758753e-05
-2.03148392618534e-05
-2.95190135027367e-05
-2.32076899231659e-05
-1.27173513370095e-05
1.49631227370476e-06
-1.83228452430753e-05
-2.43008160847563e-05
1.93018000469235e-05
1.12993353131511e-05
-5.20301023672058e-05
-4.87565725371721e-05
-5.8260791059185e-05
-4.26592039585497e-05
-3.61140862588078e-05
-3.30318649503416e-05
-3.48376855314284e-05
-4.1299080365507e-05
-2.99993690535337e-05
-2.44750900765167e-05
-3.685852725226e-05
-7.45377059532132e-05
-2.537901283375e-06
-3.74781079033306e-05
-1.87212740279559e-05
-4.2348478877874e-05
1.45358015755374e-06
-3.86807888892253e-05
-4.56802953351879e-05
-1.71519615987767e-05
-2.48454562245981e-05
-1.03011276191966e-05
-1.10904204584725e-05
-3.06694123427475e-05
-5.41633148366129e-05
-6.71462891722807e-06
-2.62906088861444e-05
-4.49094120972161e-05
-3.89131871033738e-05
-4.1258073653766e-05
1.97984732830592e-05
-3.74597955723712e-05
-3.20006420273286e-05
-1.7441951959598e-05
-7.12622313301061e-06
-4.2259109697724e-05
-1.32550157789519e-05
-5.18917389822559e-05
-2.16801568052011e-05
-3.27928623841869e-05
-2.02262834951231e-05
-5.17933222862929e-05
-2.63379957359237e-05
-4.62386933464101e-05
-2.85817232726801e-05
-3.67924952092619e-05
-5.23655828585494e-06
-1.72938938940396e-05
-3.41905688200567e-06
-1.63087611527853e-05
-2.9417303990902e-05
-1.0268139106977e-05
-2.53150538305927e-05
-1.82439809592864e-05
-3.10632378133714e-05
-8.43787421611178e-06
-2.08089635707505e-05
-2.61138917311622e-05
-2.46334299215406e-05
-1.71185425792694e-05
-3.07069774907177e-05
-2.74265571317684e-05
-4.17013911436982e-05
-4.0548082292753e-05
-2.25663902559195e-05
-6.43642744914891e-05
-3.39337726392979e-05
-4.09529417832208e-05
-6.92248990053421e-05
-7.67810729099715e-06
-2.58623914820047e-05
-2.19554164387465e-05
-9.00919448775968e-06
-1.62183735203538e-05
-3.10638609040879e-05
-5.77969435567137e-05
-2.81505103961592e-05
-3.83958143916984e-05
-1.61423266920664e-05
-3.27564851317199e-05
-6.50217797137704e-05
-3.45373635690464e-05
-5.05819116858107e-05
-1.4410095272903e-05
-6.90991166851037e-05
-2.01622576976072e-05
-1.58831966760221e-05
-2.09770219380136e-06
-3.54806547826849e-05
-3.17246817081432e-05
-4.08661395205542e-05
6.12357160045839e-06
-4.76630010829282e-05
-4.37419247417955e-06
-4.20761108727485e-05
-3.43516865093533e-05
-1.75719642635428e-05
-3.09959938283258e-05
-1.19428679145911e-05
-5.15958808754451e-05
-7.1038343460739e-06
-8.86974939247648e-07
-1.39103226213602e-05
-1.89350473684161e-05
-3.12365486043438e-05
-2.65001318249371e-05
-4.98014452542298e-05
-3.15435522563344e-05
-2.82951856747987e-05
-1.98708792518709e-05
-6.20374150567311e-05
-1.66248518988085e-05
-1.10299473480345e-05
-1.18582363528225e-05
-5.55482585155871e-05
-3.88509421835284e-05
-5.63189137014123e-06
-2.73169572685646e-05
-5.03377298727035e-05
-3.50009203311598e-05
-4.95834704088616e-06
-2.35374443676277e-05
-4.15406546092926e-05
1.26007804456536e-05
-3.66578590370652e-05
-1.25554612812739e-05
-5.31078807582721e-06
-3.63398063687973e-06
-3.87039114783512e-05
-5.69052249975981e-05
-4.54454622558057e-05
-1.42087596612656e-05
-2.68365762893336e-05
-5.10140355467761e-05
-2.28113066301703e-05
-2.92688974306021e-05
-4.09005857184627e-05
-7.97132815398571e-06
-2.79682950221869e-05
-1.62766499691017e-05
-5.48106911971354e-05
-1.78750889721474e-05
-1.19500529370959e-05
-1.11626228571171e-05
-2.53656548803001e-05
-2.1452916338746e-05
-3.01120591962308e-05
6.90432221720442e-06
-2.81317973785356e-05
-3.02763249800597e-05
-1.94728048584859e-05
-1.88563087636396e-05
-2.90192970706225e-05
-7.25327081101974e-06
-2.70826706331946e-05
-1.71539512178187e-05
-4.38646894119998e-05
-5.96875451907366e-05
-2.13806852170746e-05
-3.90904044738371e-05
-4.07350382392091e-05
-1.47227133227652e-05
-4.22184420898991e-05
-1.86351324264939e-05
-2.66506232914773e-05
-8.88415864689932e-06
-4.54034922236973e-05
-3.88403481658237e-05
-6.15586678333871e-05
-5.80062282310769e-05
-3.71358086301954e-05
-9.61669988222884e-06
-1.81499170194823e-05
-5.85655966963744e-05
-3.27632929286023e-05
-4.55967714303414e-05
-2.94634376328332e-05
-3.37206606012414e-05
-3.33556278454556e-05
-1.81447194008017e-05
-4.0294548920484e-05
1.60735930658272e-05
-4.78074511558876e-05
-2.06402823970537e-06
-1.83964754458359e-05
-4.54424658129845e-05
-2.94860789026747e-05
-2.93021410076661e-05
-3.04558807690914e-05
-4.08732325006435e-05
-1.63760238009749e-05
-5.76853354439959e-05
-1.88962581069206e-05
-5.70178013058457e-06
-9.21777831256735e-06
-2.316550064601e-05
-3.00207123990398e-05
-2.9678711755382e-05
-1.84323868477897e-05
-5.59346290904063e-06
-3.97520732991993e-05
-3.59430252416959e-05
-1.50177651764425e-05
-5.13874696613008e-05
-1.89093580442164e-05
-4.30932307473279e-06
-4.80432458544697e-05
-3.26213945280057e-05
-3.64472667328837e-05
-3.55796714323517e-05
-1.20364399189107e-05
-1.56742193968708e-05
-4.90817857613778e-05
-4.03498496579885e-05
-1.00190724872488e-06
-3.87796033189342e-05
-2.25764180817343e-05
-4.83608786157921e-05
-3.24449857485298e-05
-1.88489360661721e-05
-4.3712290500643e-05
-3.39631591167461e-05
-3.207812608034e-05
-2.97816409145988e-05
-2.52467030220439e-05
-1.85966364714539e-05
-1.74596855418301e-05
-1.65774832321616e-05
-3.65358985282882e-05
-1.06923170172688e-05
-2.9188749907249e-05
-2.92027761453883e-05
-3.85171096100422e-05
-4.25013387121092e-05
-6.01833707288503e-06
-1.60279507176129e-05
-2.30714667917501e-05
-4.35197413226862e-06
-4.5022205870436e-05
-4.32335923432636e-05
-7.33611836422365e-06
-5.35566514220314e-05
-4.55083610307127e-05
-4.29301633982029e-05
-3.95881783364129e-05
-1.88790211375317e-05
-7.67878479584938e-06
-3.14638004185673e-05
-4.48469906723791e-05
-7.83309381905806e-06
-3.22673431015134e-05
5.40030747654283e-06
-1.54304909750662e-05
-1.32343792542583e-05
-2.18605149791613e-05
-1.67633408673925e-06
-2.30340885534755e-05
5.87735028217243e-06
-4.15562977316866e-05
-2.24012282293295e-05
-2.11362321646002e-05
5.29881878025989e-06
-2.17235879726637e-05
-4.31671114492417e-05
-1.62666547864769e-05
-2.06897291821001e-05
-3.46438681329113e-05
-5.46057562663448e-05
-4.90651004388754e-05
-3.63301995770245e-05
-1.69898483493838e-05
-2.40650736180982e-05
-3.37278809136579e-05
-3.52831471799959e-05
-3.01334434480177e-05
-2.37576184431845e-05
-4.05300318811366e-05
-5.65543449666803e-05
-2.0003772976621e-05
-3.46656664013358e-05
-1.99848437580999e-05
-2.18697633634047e-05
-5.1739234379516e-07
-4.02054374840671e-05
-4.89760244208372e-05
-2.56688336616776e-05
-3.19536980594848e-05
-3.07373890401267e-05
-3.23377471263559e-05
-1.41827441369833e-05
-2.65277191017507e-05
-1.26479741403066e-05
-5.66450159398555e-05
-5.26050047989563e-06
-4.6852007586924e-05
6.6123196616876e-06
-3.90865768673643e-05
-5.45132090490751e-05
-3.07719918933933e-05
-2.13894161660003e-05
-4.94171218825851e-05
-7.32216554202338e-06
-3.91487356502035e-05
-3.22665801326298e-05
-6.12690348924698e-05
-2.73611466296526e-05
-2.53118253562124e-05
-5.86667833506782e-05
-1.23222687599611e-05
-3.58110843599943e-05
-6.22518411003377e-05
-4.42348996676115e-05
-1.1805856071463e-05
-1.06115047746821e-05
1.10979288789753e-05
-2.13957755802886e-05
-9.34278524529973e-06
-1.78407144565167e-05
-5.99072328260863e-05
-1.52346535362654e-05
-4.06966346761919e-05
-3.2128650266656e-05
-3.24714883967107e-05
-4.78995010954209e-05
-1.70631373877933e-05
-3.27366226100331e-05
-1.07757868645379e-05
-1.48688896918956e-05
-1.84740911383873e-05
-3.26203651619989e-05
-6.62297934374539e-05
-6.16568581578393e-05
-6.15923513899554e-05
-4.17285160779555e-05
-1.03753497935464e-05
-4.37089482385321e-05
-1.74569459414035e-05
-5.16681710174423e-05
-2.34161779020804e-05
-3.66594323741214e-05
-3.30571180762758e-05
-3.46587288305581e-05
-3.8027824391507e-05
-3.56872355138713e-05
-3.61282764748427e-05
-5.90752218917829e-06
-2.62823572577504e-05
-5.1482973675651e-05
-4.40625215038546e-05
-7.54701531967988e-10
-2.69252395647317e-05
-4.50466482684076e-05
-3.85414464155262e-05
-1.52519571294711e-05
-3.39555547310828e-05
2.02494396379331e-05
-1.10048512270606e-05
-2.447842634224e-05
-5.00464189246107e-05
-2.90962511575428e-05
-4.05686155085731e-05
-3.09467806894667e-05
-3.35122753395955e-05
-3.22905726913617e-05
-1.54097989048734e-05
-5.86791588209176e-05
-4.07650811185889e-05
-5.33943480174605e-05
-5.04414634142373e-05
-4.74018033585892e-05
-1.40634669249031e-05
6.93064762124503e-06
-1.40678925669903e-05
-4.92973025884873e-05
-3.15320878127649e-05
-4.87621158454372e-05
-3.947995777686e-05
-3.10402525246351e-05
-2.63206603702925e-05
-1.44736231385234e-05
-1.96419044388447e-05
-5.60459880761771e-05
-4.14825002448723e-05
-4.47580149631522e-05
-2.43577076591459e-05
-3.97650075452571e-05
-5.11931662504323e-05
-3.25792032377055e-05
-4.099435035065e-05
-3.21029168800411e-05
2.02504142130152e-05
-3.33440152852023e-05
-3.76216039865687e-06
-2.57601541578867e-05
-1.57120860081538e-05
1.16627534306324e-05
-3.60175885540071e-05
-4.72804711191093e-05
-9.3779183695423e-06
-2.25957944336001e-05
-4.29420814484004e-05
-3.38109745716119e-05
-4.29952605119196e-05
-2.06612846389366e-05
-2.04535191398226e-05
-1.20207381513335e-07
-1.95875535721424e-05
-1.67445410701373e-05
-2.94853306433028e-05
-1.69805168498714e-05
-3.85556529540441e-05
-3.09428034765295e-05
-3.59652632183427e-05
-5.44954436823925e-06
-2.93667030299226e-07
-3.84352370458263e-05
-3.84595289851798e-05
-3.74453086844489e-05
-4.4460684888032e-05
-4.78292992714222e-06
-3.51613393889588e-05
-3.9664745029924e-05
-5.37387885335048e-05
-1.63981010130009e-05
-4.11999738190657e-05
-4.91287799573874e-05
-2.64091423688572e-05
2.04513537815015e-08
2.7726442064875e-06
-3.3459786116476e-05
-5.11905011609407e-05
2.86389971673677e-05
-1.01933743840181e-05
-5.01967245998243e-05
-2.32550633392143e-05
-3.02634510451342e-05
-7.64350145136157e-06
-4.01021281095222e-05
-1.36315141915594e-05
-3.60737455345669e-05
-2.85670561375337e-05
-4.83063876155169e-05
-6.75031303944259e-05
-2.888190275868e-05
-4.21539845506949e-05
-3.32295261684573e-05
-2.98830718305192e-05
-3.19982556920741e-05
-2.84829314558841e-05
-1.87787344260435e-05
-9.45815987509648e-06
-1.86125789829542e-05
3.82597209346035e-06
-3.01185741580501e-05
-4.06808282214459e-05
4.02235245229848e-07
-1.37827450814879e-05
-4.39174727131887e-05
-6.24160035022707e-05
-5.56850318579368e-05
-5.06798894291426e-05
-1.63422919873819e-05
-4.31865842639521e-05
-3.36149220464956e-05
-2.88445254310967e-05
-1.0331717324522e-05
-6.3846300157725e-05
-2.48960982719587e-05
-3.5875308620561e-05
-1.23323995442521e-05
-3.96573086013e-05
-3.89694254150927e-05
-3.28825859315627e-05
2.97004843233352e-07
-1.36995759005453e-05
-2.18178620555072e-05
-4.03909602244001e-05
-3.67906826449727e-05
-4.14370164377072e-05
-5.44968018737803e-05
-5.12181043061036e-05
-4.42434872221171e-05
-5.27368404181671e-05
-1.11480113984754e-05
-2.1871556186097e-05
-3.5904521585248e-05
-1.85845867130506e-05
3.12492319620124e-06
3.01758933792079e-06
-1.24365207908833e-05
-3.01830170968213e-05
-2.17603802312476e-05
1.06602934577261e-06
-8.06108305084371e-06
-5.2343081060893e-06
-2.35279503916631e-05
-4.62018584544681e-05
-5.62988842363776e-05
-2.32298808265982e-05
-1.88948764693053e-05
-3.21245550947613e-05
-4.49879644492025e-05
-5.69219978054133e-05
-3.47003255225518e-05
-1.87436018234908e-05
-3.17330837648324e-05
-2.62787299275177e-05
-3.88363055128799e-05
-4.27740811076883e-06
-8.34672448945027e-07
-4.59707189929283e-05
-2.18517435187966e-05
-1.6080860317765e-05
-2.26859685491157e-05
-1.60840735858041e-05
-2.70436021669503e-05
-3.37010630952692e-05
-3.70622366933757e-05
-2.32466601487282e-05
-3.99115145165712e-05
-4.89375445492933e-06
-7.75568705727886e-05
-4.56696488083652e-05
-3.18598861294294e-05
-5.26197728081122e-05
-2.56859124134171e-05
-3.15269923850799e-05
-2.04560734621363e-05
-2.07633100925808e-05
-1.04601790555082e-06
-1.94070888158136e-05
-1.4180602938193e-05
-2.30863053426558e-05
-2.50891702811033e-05
-3.26620457302496e-05
-2.24206928080151e-05
-3.90217621655172e-05
-2.1663175801331e-05
-2.39749460503272e-05
-1.09989077149321e-05
-6.09653898686515e-05
-3.06792368453811e-05
-5.310781298333e-05
-2.0120600129975e-05
-3.42868156967937e-05
-7.369790704662e-05
-2.28595978924484e-05
4.66098108169599e-06
-4.99604617144484e-05
-3.847747713626e-06
-1.38126576017533e-05
-3.17815155354006e-06
-2.08958609323935e-05
-3.79735874491451e-05
-3.13787422998864e-05
1.29774971236906e-05
-3.78134459443385e-05
-1.69027205612336e-05
-2.2636744170366e-05
-3.26097557279063e-05
-6.09741217138909e-05
-2.20128627686608e-05
-3.93146828161249e-05
-4.10134813913588e-05
-1.89777952525573e-05
-1.60230064766153e-05
-6.05052704301113e-06
-6.71466159826908e-06
-9.3362546550957e-06
-2.64702197910105e-06
-1.85853897310979e-05
-1.52022989866429e-05
-2.25215986109582e-05
-4.73140556485459e-05
-3.66676628132502e-05
-3.68821594938566e-05
-3.35897827890118e-05
-3.3075313958933e-05
-4.73846534461438e-05
-5.66745323132879e-05
-1.559723072634e-05
-6.04691066612001e-05
-2.28637074254421e-05
-8.88948772211695e-06
-2.23187491772193e-05
-1.01121911673879e-07
-2.15268800032655e-05
-2.13611687237507e-05
-4.35242148510912e-05
-5.13181812664657e-05
-1.05671554178842e-05
-2.74185749692299e-05
-5.93738592835595e-05
-3.12758066190134e-05
-4.59804712910534e-05
-4.49641609454193e-05
-3.37062993890623e-05
-9.92676057004117e-06
-3.47211213518162e-05
-3.27214388860708e-05
-2.67280298903519e-05
-2.72833623296381e-05
-1.90772171206805e-05
-1.63182378398297e-05
6.11136051652021e-06
-4.63784781524818e-05
-4.28304745982472e-05
-2.71515504599591e-05
-2.7619055651822e-05
-6.75222132280235e-06
-1.55827128038709e-05
-3.59401540945939e-05
-3.77479499880811e-05
-3.92240520293008e-05
-2.22766765419115e-05
-2.92812576871073e-05
-4.50565367544102e-05
-3.27222659272013e-05
-3.64305255945299e-05
-4.48175930212602e-05
-4.38354067840448e-05
-2.71290844668634e-05
1.59549350269416e-07
-4.08426023224653e-05
-1.08133424975892e-05
-2.46663657296761e-05
-2.58251741575657e-05
-4.6441461559997e-05
-3.63588658006741e-05
9.03545945332143e-06
-3.19386228490664e-05
-6.68969340813942e-05
-6.04059433828393e-05
-4.3186736001374e-05
-3.74904242155224e-05
-1.52384743869828e-05
-4.74639349977443e-05
-4.52865508638296e-05
-1.21520982314661e-05
-5.38268461463546e-05
-2.45729026456544e-05
-2.12065393070263e-06
-3.09900718720065e-05
-3.17167772730005e-05
-1.77141362233762e-05
-3.50796678833366e-05
-3.51392292674442e-05
-6.37604680188387e-06
-1.32014008083374e-05
-3.24912027095754e-05
-3.45563275241986e-05
-5.53717483519457e-05
-3.05507759854512e-05
-1.79109853323075e-05
-2.55125538603525e-05
-3.05901392056044e-05
-3.33709720291751e-06
-1.24340481570396e-05
-1.7258339517937e-05
-2.43278702586533e-05
3.19224081245556e-06
-9.60246519688987e-06
4.79949852971385e-06
9.20092847655006e-06
-5.24307232744528e-05
-5.8590054804098e-05
-4.27289776850102e-05
-1.73111600088074e-06
-3.87819447276224e-05
-3.85275759971133e-05
-6.57730451078341e-05
-9.62293210641601e-06
-4.68430966083912e-05
-3.09159691498484e-05
-5.65762734485223e-05
-4.07645587210716e-05
-4.82632967338774e-05
-3.05056323652856e-05
-1.38926728283047e-05
-2.72829600175222e-05
-3.75854209463454e-05
3.91878575178146e-06
-1.7657780218922e-05
5.45628770266501e-06
-1.88211905698602e-05
-3.60576308562957e-05
-1.63889547908606e-05
-2.42136448672454e-05
-5.44250366961713e-05
-4.5945707635777e-05
-3.98746384466767e-05
-4.67127207522206e-05
-4.84198923232965e-05
-3.20222540454798e-05
-2.39278395375807e-05
-2.60462366500298e-05
-2.05918265037799e-05
-2.06237841641774e-05
-3.51249954312899e-05
-3.00774317799837e-05
7.51518348832644e-07
-6.86731736665998e-06
-3.73414742941758e-05
-2.74899088035631e-05
-1.87590138963012e-05
-5.25812455975592e-05
-4.20767032654661e-05
-4.32771723907802e-05
-7.94374066103569e-05
-5.14548221357646e-05
-6.46005139019831e-05
-3.35368892970015e-05
-3.01115446808879e-05
-3.84137213298674e-05
-4.61643714363653e-05
4.29337085795523e-06
-3.59529934015669e-05
-2.19303261797507e-05
-7.49169414798256e-06
-1.58704848615243e-05
-2.44108896362552e-05
1.00638500773296e-05
-5.23744724875957e-05
-1.11092299684109e-05
-2.72612774423981e-05
-5.20258245360775e-05
3.96366595323053e-06
-1.68417795545338e-05
-4.21208272976524e-05
2.11578662854389e-06
1.13603252588022e-06
-6.56975738735149e-05
-2.87494834910097e-05
-1.97173252674448e-05
-2.90931153979323e-05
-2.72473483148421e-05
-4.47351597465106e-05
1.25623779982349e-06
-2.17987196834076e-05
-2.15323558016484e-05
-5.16502325935615e-05
-3.27664749387206e-05
-3.67239795765737e-05
-2.515750205282e-05
-6.14834678201563e-05
-5.45452029830213e-05
-5.67803532908066e-05
-6.65918899921382e-05
-2.40753754029314e-05
-7.88017610640469e-06
-3.27515860568542e-05
-7.85748955630875e-06
-4.14404521971664e-05
4.2378412067036e-06
-2.84010615914608e-05
-1.42071320466968e-05
-1.96865673976363e-05
-2.16426496316372e-05
3.70113516533328e-06
-3.17213759529234e-05
2.13930676167653e-06
-5.99665333979159e-05
-3.801067501118e-05
-2.23722140070786e-05
-4.64395844627043e-05
-6.44643759938587e-05
-3.20597344575201e-05
-2.25428608080906e-05
-6.17632779572964e-05
-2.11216719260558e-05
-2.85684291484729e-05
-4.31879738536845e-05
-2.68009995709557e-05
-1.49352884791588e-05
-3.06710268850958e-05
-1.27328586051221e-05
-5.97017132392052e-05
-2.31582458287232e-06
-9.50682111951728e-07
1.79006973989791e-06
-9.77006703203382e-07
-6.28308470954854e-05
-4.5281673147739e-05
-1.75446159282055e-05
-4.10854010072023e-05
-7.77306388174573e-05
-2.94142187964469e-05
-4.51023605395359e-05
-3.04317721289199e-05
-4.68813433955737e-05
-3.18195562159724e-05
-1.42456725233151e-05
-2.1005917808818e-05
-1.50086681407083e-05
-1.86536316512039e-05
-2.19314755266392e-05
-2.1697711946083e-05
-3.24624957908906e-05
-4.95341352470307e-05
-2.28520066720839e-05
-3.22638599646337e-05
-3.24638615285368e-05
-4.22602895844222e-05
-5.35411436158424e-05
-7.11663118979906e-05
-5.75351369025434e-05
-4.70538219582463e-05
-2.49732462397822e-05
-1.97744464416967e-05
-4.19124732886757e-05
-1.43636217914852e-05
-3.12506682411009e-05
-3.93163215004274e-05
-1.95708465159933e-05
1.39116314679101e-05
4.7395339432979e-06
-6.35760513398818e-06
-1.0619601977849e-05
-4.47831766579729e-05
-3.97379865893837e-05
-3.97050990893197e-05
-5.12707828250403e-05
-4.00537383395281e-05
-5.80481742417062e-05
-0.000102533279130152
-3.16787529987281e-05
-5.85308843674531e-05
-1.85088536370571e-05
-2.81366830279745e-05
-4.44202788979823e-05
-2.4294073448684e-05
-4.38637863580631e-05
-5.27954000773124e-06
2.36299531205657e-05
-3.9324984178948e-05
-5.71505566741877e-06
-1.97105297879765e-05
1.99886003713273e-06
-3.76050882054749e-05
-2.00639891989178e-05
-3.56312552699079e-05
-4.26326387995402e-05
-4.56040245065183e-05
-2.9611879741131e-05
-2.85202671268843e-05
-4.54065311833399e-05
-3.28362298587072e-05
-7.79954265354761e-05
-1.86273875755289e-05
-1.73872184101532e-07
-5.45728637673131e-05
-3.04094575222505e-05
1.36872595582701e-05
-2.03508344183008e-05
-2.75964224446181e-05
-2.69055944309851e-05
-1.66655493993477e-05
-5.22897928391569e-05
-2.93530417640266e-05
-6.4788190233958e-05
-1.70172095556402e-05
-6.42598938241292e-05
-4.29916995744427e-05
-1.6594916954821e-05
-3.87581880145942e-05
-5.88028265128102e-05
-3.71925819601931e-05
-7.69843545584589e-05
-1.51140895438311e-05
9.25701035247107e-06
-1.9646363181883e-05
-1.65435745654851e-05
-2.52245922635792e-05
-8.93776794208165e-06
-3.81651825087156e-05
-2.49018706640101e-05
1.04379468831249e-06
-7.30508140020244e-05
-4.84216027735334e-05
-3.54710091552341e-05
-4.63100132769958e-05
-2.87118127671302e-05
-3.09971195930512e-05
-4.60520159808959e-05
-3.38780788557728e-05
-2.31059143325443e-05
-4.34173232513548e-05
-1.43220496912958e-05
-3.00631992790406e-05
4.09083180698627e-06
-2.72501970655162e-05
-1.31081707015124e-05
-2.12415707654098e-05
-2.04191950750429e-05
-3.49747421318687e-05
-3.765132903125e-05
-7.7869368452387e-06
-6.11762742517046e-05
-4.34165245471175e-05
-3.80498571227107e-05
-8.13522277895606e-06
-2.67340339850509e-05
-1.37235809197648e-05
-2.32716371147893e-05
-3.74582727038652e-05
-2.47984748000713e-05
-1.60369283928449e-05
-3.35829807384259e-05
-1.10284852553845e-05
-2.54373341904106e-05
-2.65024419234252e-05
-5.41562715249671e-05
-1.79584903371275e-05
-8.33873422625626e-05
-5.93941859636419e-05
-4.36730773240894e-05
-2.69334304987018e-05
-5.57449419160828e-05
-3.39477240697237e-05
-3.46365263985701e-05
-5.47700913882858e-05
-1.26370611296027e-05
-4.9169014723888e-05
-1.33460714882673e-05
-3.12603812869206e-05
-1.45007141081162e-05
-1.16611612340584e-05
-2.98141521237726e-05
-3.36746603259803e-05
-1.32434564792493e-06
-3.98635628652903e-05
-2.95053708074821e-05
-2.29638855389033e-05
-3.76892384089706e-05
-6.55738341608259e-05
-1.3778444445097e-05
-5.35844837312769e-05
-5.08872050524524e-05
-5.70201475371998e-05
-5.35207275360328e-05
-3.18003811443877e-05
-4.25670622279065e-05
-1.97549980423212e-05
3.32339888261862e-06
7.02149925317382e-06
-2.14268609992192e-05
-4.79166546495391e-05
-4.34183537453413e-07
-3.54646117916753e-05
-3.42727188629612e-05
7.42539231731102e-06
-5.08078596549693e-05
5.53795253079516e-06
-8.16514713837601e-05
-3.45721129714085e-05
-6.86323267183038e-06
-2.84182344021227e-05
-2.95063580427356e-05
-3.03577846411729e-05
-3.51816237910112e-05
-1.60206764736816e-05
-4.84177910755831e-05
-3.53433417978752e-05
2.28566519237701e-06
-3.81688826393802e-05
-2.99620597522399e-05
-4.61410769697791e-05
-8.20031011899761e-06
-1.40276952969995e-05
-4.92137189367154e-05
-2.41163836605368e-05
-2.17288071758768e-05
-3.73585975614009e-05
-5.17603692426277e-05
-4.21297278505577e-05
-6.12287400091066e-05
-3.9681657706192e-05
-2.42869421912291e-05
-7.33908433610141e-05
-3.15146120117994e-05
-1.16293308444099e-05
-1.47176069216011e-05
-8.69814699894887e-06
-3.42486273611136e-05
-2.53774455007412e-05
2.8407204186622e-06
-1.78489718399437e-05
-2.47892996530943e-05
-3.3856765472864e-05
-4.76124315285598e-05
-3.42752341579303e-05
-7.18176770873038e-05
-4.34162035798547e-05
-2.98508864684625e-05
-3.75772651433664e-05
-1.47032149216961e-05
-2.06135059493548e-05
1.29846342327832e-05
-2.55684581888436e-05
1.24449303594513e-06
-3.3991660420831e-05
-2.60356762610152e-06
-2.90584548291521e-05
2.78943560311544e-06
-3.15492197738745e-05
-4.27881755506847e-05
-6.2578679157119e-06
-3.230540895785e-05
-4.64394617658889e-05
-4.98528690046315e-05
-5.30144879321355e-05
-3.69638568226483e-05
-4.67770878876055e-05
-3.76980115615678e-05
-6.21101192058472e-05
-3.30710301228672e-05
-3.57992973133187e-05
-3.1171559756988e-05
-1.89209233405217e-05
-8.64688410160119e-06
3.8764718244544e-05
-2.14732471751464e-05
-1.70246912489047e-05
-1.25344140318528e-05
-1.02596840037124e-05
1.00654341770815e-05
-3.61671175514963e-05
-2.91884357267453e-05
-2.7103419617764e-05
-6.17612037370959e-05
-5.37258430509737e-05
-4.05940451888732e-05
-4.41236640492158e-05
-4.05707076995644e-05
-2.97255375546009e-05
-1.79662952504978e-05
-5.20962606705524e-05
-4.49819193335778e-05
-2.59402493925537e-05
-2.73325244542015e-05
-1.28927282444943e-05
-1.33766223803753e-05
-3.68329455307995e-05
-2.62650486152507e-05
-3.35551779775147e-05
-4.23706082466199e-05
-1.69405289605704e-07
-3.45591217040331e-05
-1.63152570516859e-05
-1.8809617308882e-06
-2.91317099801298e-05
-4.11186798758418e-05
-3.75648886400426e-05
-4.58587679640972e-05
-3.4797565275265e-05
-6.43323859187603e-06
-5.72414545997765e-05
-1.05992983419603e-05
-2.62889927704094e-05
-1.04495444224501e-06
-2.56259433592871e-05
-4.52195117397188e-05
-1.69643189790743e-05
-7.48018035719267e-06
-3.05114390401999e-05
-2.77834402495719e-05
-5.27351601556301e-05
-3.23412800030129e-05
-6.39131880351108e-05
-2.10809671793692e-05
-3.1906786389183e-05
-9.96143558930845e-06
-5.39676795433114e-05
-1.74898179131709e-05
-3.68612887632582e-05
-2.39466523097308e-05
-9.23878936728291e-06
-3.35521195690432e-05
-1.98301490090303e-05
-2.05411928747256e-05
5.33445072144905e-06
-1.80604273840398e-05
3.40607720203486e-07
-2.19300254613306e-05
-6.38872305208558e-05
-9.75710016162439e-06
-3.70615753014796e-05
-2.87320584915843e-05
-2.95587058634698e-05
-3.98245184433621e-05
-6.08820255498121e-05
-5.65310102815924e-05
-4.23864526730014e-05
-8.82975967279191e-06
-1.73825545613196e-05
-1.76871101523308e-05
-2.78012440130855e-05
8.0954258105267e-06
-1.34213086528489e-05
-2.33316207461691e-05
-4.86205381277944e-06
-3.84484072150779e-05
-1.25783220336169e-05
-1.88892062561215e-05
-2.41089460676689e-06
-3.07440821787808e-05
-1.83747619935398e-05
-1.98673456798216e-05
-4.21722443460961e-05
-4.07044441749268e-05
-3.12317448857349e-05
-2.46097725169484e-06
-1.21600048656648e-05
-3.41495299937616e-05
-1.62878662080522e-05
-2.54564566935313e-05
-3.04843940588331e-06
-1.13066643586127e-05
-3.12511862042059e-05
-4.34245636582752e-06
3.09349975128684e-07
6.21578607757499e-06
-3.31063572059134e-05
-2.24504837234816e-05
-2.1612301666144e-05
-1.04880364899723e-05
-5.15578125994113e-05
-5.31296767870409e-05
-5.0138351618193e-05
-2.29972349887127e-05
-4.65926419119132e-05
-4.36106158458328e-05
-4.71987719278161e-05
-2.13443884521281e-05
-4.4046309657785e-05
-2.44258289028593e-05
-1.01958870258808e-05
-5.23427771566838e-05
-2.87452540291391e-05
-2.19028384390254e-05
-2.23791063183328e-05
-3.15587453715408e-05
-7.9149874590903e-06
-1.62725815745808e-05
-7.81468872642955e-05
-2.9956327968818e-05
-4.20717350738507e-05
-4.42208675624268e-05
-5.31192637607703e-05
-3.73155811822615e-05
-4.45809991121411e-05
-3.1794007059055e-05
-3.82638057103111e-05
-4.38248492151537e-05
-1.20437423559565e-05
-2.28500030560148e-05
-2.06748080041823e-05
-2.15434594075703e-05
-1.03408801553568e-05
-1.55773813860912e-05
-3.80684884035853e-05
-2.26136005349665e-05
-4.5638418299159e-05
-7.02383534241011e-06
-4.74760225833274e-05
-3.10409569641896e-05
-3.89762065785096e-05
-5.11108914499056e-05
-2.74986364180679e-05
-3.25735755786816e-05
-3.3616227027282e-05
-2.6316432142099e-05
-2.73452094047951e-05
-2.47334411081309e-05
-3.90781216101906e-05
-1.94250073077644e-05
-2.78737425377381e-05
-2.89753985557784e-05
-2.0538191721413e-06
-1.36259283955708e-05
-1.37629257986295e-05
-2.12075250456792e-05
-3.87112833154378e-05
-2.09168370866667e-05
-4.02480340443581e-05
-4.42802620415702e-05
-2.35282149454402e-05
-3.78130624080708e-05
-7.41199112165883e-05
-2.1869515338138e-05
-5.40143520256101e-05
-5.97622043764201e-05
-2.35549864799023e-05
1.39146303905337e-05
1.4249337745212e-06
6.1861373081399e-06
-2.53639658033343e-05
6.15592446834534e-06
2.16317508024835e-05
-1.96425056858276e-05
-2.3454588696169e-05
-2.87085822240124e-05
-9.2047367844517e-07
-4.70455508625094e-05
-6.18366403887536e-05
-3.50149228171554e-05
-6.33447121614357e-05
-4.84636822097138e-05
-2.94866048213592e-05
-5.42242372507513e-05
-1.74223711889021e-05
-3.0058774168106e-05
-4.55712183580427e-05
-1.66962383950743e-05
-3.41077733398765e-05
9.14227819098742e-06
-2.19476335660573e-05
-3.1092221189773e-05
-2.16631678663039e-05
-1.50227329017494e-06
-6.82899678773396e-06
-1.60415455193905e-05
-2.97658478865805e-05
-5.56876012155983e-05
-3.45981222298479e-05
-2.26712172681105e-05
-1.86909076650093e-05
-4.74381567228901e-05
-3.59595251987357e-05
-3.13776209904347e-05
-5.25897259711362e-05
-3.5627585542563e-05
-3.82188845340912e-05
-1.63766492588306e-05
-2.67723317512037e-05
-3.03219677572733e-05
-3.23898527699468e-05
-1.27106319162875e-05
-2.25022901113386e-05
-5.97172394622282e-05
-3.66631849650326e-05
-1.64938345897286e-05
-1.30626150960798e-05
-5.92983443470223e-05
-2.4033266937961e-06
-3.39365515207046e-05
-2.05537736901667e-05
-3.46800210045277e-05
-2.87562017438365e-05
-3.90884946678514e-05
-3.29874635821788e-05
-3.58799160801477e-05
-3.65929994898969e-05
-5.43988340973894e-05
-6.48586103684585e-06
-2.81750986817203e-05
-3.11015353688772e-05
-1.98342698486177e-05
-1.15018859932034e-05
-4.10042843672115e-05
-2.29053934204324e-05
-5.17549705997369e-05
-3.14929835498143e-05
-3.51602308037181e-05
-4.45890503342588e-07
5.52924229410039e-06
-2.94401646134457e-05
-5.1336795506129e-05
-3.62964864506242e-05
-1.31324920916958e-05
2.49328037121721e-07
-3.97011742581668e-05
-3.49650985112321e-05
-3.83646411550603e-05
-1.09847275953532e-05
-3.0354474619908e-06
-2.77300205070845e-05
-1.47931018062925e-05
-3.22941041749646e-05
-1.27403510018195e-05
-3.58231188736386e-05
1.56358044683164e-06
-1.57313365040995e-05
-1.51982630334659e-05
-5.25625547498364e-05
-2.4013175262017e-05
-4.44986116968219e-05
-4.0397215852977e-05
-3.26537049981791e-05
9.65830389622311e-06
-5.93410428910499e-05
-3.16540241578417e-05
-4.13629024146301e-05
-4.6522651228493e-05
-3.00090589156907e-05
-3.84603624455177e-05
-3.44137630074356e-05
-3.14645010721696e-05
-4.32034004590373e-05
-1.1483134466132e-05
-2.72253122857164e-05
-2.37964297109153e-05
-4.74103650846559e-05
-3.38446100511802e-05
-3.51692546706671e-05
5.82759389949787e-06
-3.69264462411864e-05
-8.05703705238586e-06
-1.71420037173248e-05
-2.62196390138673e-05
-3.71156575199131e-05
-4.11751924757425e-05
-3.48889844753918e-05
-3.02635764242586e-05
-1.36891015567106e-05
-1.31200536387357e-05
-7.22775125531636e-05
-5.19035202442261e-05
-4.57114713005867e-05
-6.29033601286205e-05
-2.48046675704379e-05
-2.18462675747967e-05
-5.50881956283663e-05
-1.95489729615689e-05
-2.87313688012549e-05
-2.21506165079186e-05
-1.4693165871947e-05
-2.80602080257359e-05
-3.24913133476722e-05
-3.61946825652335e-06
-2.11838020896692e-05
-4.52845175310228e-05
-3.92357873527722e-05
-5.33364654809119e-05
-4.06023250375661e-05
-2.64917405200343e-05
-3.25640028647622e-05
-1.7738953241285e-05
-1.22918917454343e-05
-1.86551903135552e-05
-2.13333721965493e-05
-3.61338994962644e-05
-3.92418510594049e-05
-4.34985032970029e-05
-2.92085618383747e-05
-3.73374492380042e-06
-4.0274158898116e-05
-3.52591202147606e-05
-2.89998537371389e-05
-5.25694985286251e-05
-1.51374497905612e-05
-1.5992173909829e-05
-2.18662521786209e-05
-4.46635856593274e-06
-1.25145505786763e-05
-2.22836610690976e-05
2.80989082618957e-06
-3.51325519020538e-05
-3.03330175186704e-05
-3.57674737224018e-05
-4.05041933770403e-05
-5.96360648351032e-05
-1.94323059845064e-05
-4.59373024578006e-05
-1.82709587537387e-05
-1.80850812362846e-05
-3.58214456960389e-05
-2.42723149856924e-05
-2.10657304829028e-05
-3.94084034336088e-05
-5.29308939635333e-05
-1.53301595243511e-05
-4.01336799091163e-05
-3.95436920963981e-05
-2.729406605988e-05
-2.43969722855553e-05
-4.49219573787395e-05
-3.81267586924964e-05
-1.6915783513549e-05
-5.59137791147186e-06
-4.14702985567467e-05
-3.52919359792811e-05
-4.31878775561412e-05
-2.6069984285724e-06
-4.46529740778685e-05
-5.25429167328851e-05
-5.32533899554027e-05
-2.90648674880275e-05
-2.73309057423299e-05
-4.91547493596171e-06
-3.27276918116364e-05
-3.4032803241861e-06
-2.50894748619506e-05
-2.52889627426295e-07
-2.53628042238951e-05
-2.81296510599444e-06
-2.50623059852029e-05
-5.01364962028748e-05
-4.62883057128605e-05
-3.51868056214268e-05
-1.25750131262953e-05
-4.61855717890695e-05
-2.3203382970532e-05
-2.64752694918559e-05
-3.20988205852249e-05
-3.93356830830651e-05
-3.22505949285886e-05
-9.23021778706003e-06
-1.43755910277999e-05
-2.22879924518831e-05
-3.9137292643211e-05
-2.76945006702747e-05
-3.36117896804333e-05
-3.25296516805076e-05
-2.67253501743227e-05
2.81382461721371e-07
-1.18942081365272e-05
-5.40536393794922e-05
-3.83398081054754e-05
-3.07833381988441e-05
-3.53897180789845e-05
-1.57591168316397e-05
-1.75119737656307e-05
-9.66795853297707e-06
-7.25223357729048e-06
-1.6916238654983e-05
-3.42667629500058e-05
-2.31024830108544e-05
-5.23641141421989e-05
-1.54755720748747e-05
-4.5441349060581e-05
-1.23436006944847e-05
7.69663487967871e-06
-2.88712762183139e-05
-3.32356917932277e-05
-1.9620556047699e-05
-4.23894215862695e-05
-4.05675529588822e-05
-1.46309921317541e-05
-2.33335391812736e-05
-2.36544168133886e-05
-3.38806183009328e-05
-2.49323258875371e-05
-4.34518302538507e-05
-1.69434137956686e-05
-1.87105318627623e-05
-3.77787668914647e-05
-2.15531014207162e-05
-2.93960846906772e-05
-4.25188031962176e-05
-8.98977214377273e-07
-2.73083489802406e-05
-3.07838563012235e-05
-2.32290354474246e-05
-1.79236156183802e-05
-4.97876552423964e-05
-5.01508419747072e-05
-3.68058877907572e-05
-3.45208369172601e-05
-2.62808392318579e-05
-4.2982930141789e-05
-9.97110890029477e-06
2.09112002839027e-06
-5.41161521009177e-06
-2.16770037088915e-05
-3.81302107608744e-06
-3.24747407480172e-05
-1.54659425022501e-05
-8.78110351785092e-06
-3.62806980581537e-05
-9.07791415496238e-05
-3.9144917093357e-05
-3.31529723947426e-05
-2.40104620609189e-05
-3.94505934554467e-05
-3.97861028404768e-05
-6.78200963954493e-05
-1.07695320160232e-05
-4.04771440483316e-05
-5.38950422678192e-05
-5.23232045420938e-05
-4.49137085294898e-05
1.34940794696901e-05
-1.54504563275453e-05
-1.08026021535335e-05
-9.96163225284801e-06
-1.18396662067393e-05
-2.05450583790622e-06
-1.78681065260466e-05
-1.30170646658554e-05
-4.47884148062361e-05
5.11549458587199e-06
-1.57228068311063e-05
-2.88949926689832e-05
-4.45698996896228e-05
-4.37592841114766e-05
-6.45896244896976e-05
-3.23555766572242e-05
-2.85053526972801e-05
-3.40178161611448e-05
-4.03402916262218e-05
-6.27288176415901e-06
-3.85573095795577e-05
-1.78206336646952e-05
-7.02622453089923e-05
3.09836417128002e-06
-1.22988202339477e-06
-3.47990009675919e-05
-1.91431154807198e-05
-1.25263835003636e-05
-3.81123061183091e-05
-2.55570600969254e-05
-2.65221462075207e-05
-2.10283303574492e-05
-2.02791906574233e-05
-3.3948397168699e-05
-1.02705945923767e-05
-6.11556367398985e-05
-5.08557142042529e-05
-3.44013203214601e-05
-2.19394260086509e-05
-5.81172570126967e-05
-5.15891819752064e-05
-2.35262141346307e-05
-3.27985672270436e-05
-1.40537331879258e-05
-5.55312004545282e-05
-2.0713612435797e-05
-5.03354755204797e-05
-1.6577275730863e-05
-4.35325784225454e-06
-2.13449768788039e-05
-4.4041854483065e-05
-5.240979621061e-05
-5.95336885935304e-05
-3.1043735352732e-05
-3.30568902216842e-05
-5.57038846559927e-05
-3.1790393882137e-05
-6.39929068094183e-05
5.22524749818558e-06
-1.40081676264323e-05
-4.35060745654482e-05
-2.62267933926755e-05
-3.96382553000179e-05
-3.49442401998695e-06
-4.36631182622009e-05
-2.78009178229739e-05
-1.9059496292672e-05
-8.8161075638768e-05
-1.86954051982806e-06
-4.5786610687096e-05
-9.03494304711608e-05
-4.94898427692058e-05
-2.25663826100685e-05
-4.54088532557869e-05
-1.15036534437705e-05
-2.98749485603371e-05
-8.59173114421842e-06
1.16470985132227e-05
-2.28108279325171e-05
-3.77021042520674e-06
-3.06327754551323e-05
-2.22949390618479e-05
-1.66981790021176e-05
-4.13581796527185e-05
-4.8095594738861e-05
-1.57217780992057e-05
-4.99583162878718e-05
-4.0467371771279e-05
-4.96391787663476e-05
-3.46810294644247e-05
-2.46052051290554e-05
-8.32359859872384e-06
-4.20042109912087e-05
-2.31602495242496e-05
-2.46984618351445e-05
-6.45527646078589e-05
-2.19035850776204e-05
-2.02466093108904e-05
-3.04851652889943e-05
-1.48493562075761e-05
-1.76412010207973e-05
-1.63777101464299e-05
1.19930828819303e-05
-3.99667492495863e-05
-1.74409318099916e-05
-2.1682611991451e-05
-4.83934226596095e-05
-3.19568457413305e-05
-5.01185182547883e-05
-4.29795098102884e-05
-5.84544801003914e-05
-1.50914853136936e-05
-2.6415248693079e-05
-3.12164833921668e-05
-5.02277144539005e-05
-4.43329783498619e-05
-2.19976878156764e-05
-6.43497722392061e-06
-7.19462253370033e-06
-1.71437820687102e-05
-2.04763630850409e-05
7.25451861752597e-06
-2.50613045974976e-05
1.16950811164833e-05
-5.92152806095301e-05
-3.19995062061288e-05
-4.96484928988706e-05
-7.35094387891523e-05
-6.02440422334436e-05
-5.55085668305048e-05
-4.74518126252506e-05
-3.10283772951458e-05
-4.85536753629022e-05
-2.77342868579666e-05
-3.30533618161216e-05
-4.5175396624211e-05
-3.96533513066194e-05
-5.37344052325829e-05
-1.81369722294173e-05
-4.17230746321097e-05
-8.94813374193572e-06
-1.50201863725815e-05
-3.98085083571776e-05
-2.55435995743033e-05
-5.51167706901248e-05
-3.15272960346922e-05
-3.17573351094823e-05
-4.65402889416011e-06
-2.97418065537045e-05
-3.03101106756823e-05
-2.12783669816154e-05
-5.80910545864573e-05
-2.40575462281786e-05
-1.22533254551103e-05
-3.65796532767099e-05
-2.49437496051253e-05
-1.61749384755763e-05
-3.88151048689618e-05
3.71981062827222e-06
-2.19752280020586e-05
-5.43205998267719e-05
-5.61797706782931e-06
-1.13900556510148e-05
1.63236927655456e-06
-3.72883781835054e-05
-5.27704910366699e-05
-3.9546687218159e-05
-3.65289498918317e-05
-3.36147873207744e-05
-3.41423618998483e-05
-4.21233092550289e-05
-5.18747205881165e-05
-2.16974355186415e-05
-7.15005561501649e-05
-3.70725270589069e-05
-4.74275498247814e-05
-1.43916730624624e-06
-1.88862957096008e-05
-2.69699817940422e-05
1.11904249532971e-05
1.4223183158428e-05
-1.60426099769854e-05
-5.82326733418752e-05
-1.68127143764847e-05
-2.99024293934525e-05
-3.47402652520629e-05
-2.64642580655516e-05
-2.98841891054361e-05
-2.35434755982258e-05
-4.01532408798766e-05
-4.97161444023737e-05
-2.70569035824706e-05
-7.34648319188129e-06
-9.25024497837139e-06
-4.60329292232241e-05
-6.02283664947471e-06
-3.97850386160951e-05
-2.30752769571903e-05
-5.21688915370907e-05
-2.73781915028029e-05
-3.75626238504458e-05
-3.56516901379191e-05
-4.01920686670101e-05
-1.77454728341737e-05
-4.48218477962878e-05
-3.56304352892429e-05
-3.82399182950396e-05
-3.85927265553938e-05
-3.55413500865581e-05
-3.32352150021236e-05
-3.5349528037586e-05
-2.79628709393213e-05
-3.31611569890061e-05
-2.99360094913331e-05
-4.41050815685073e-05
-2.11531139580057e-05
-2.48219760922939e-05
-3.49671444050176e-05
-2.98901735745452e-05
-3.86320516453655e-05
-8.26098981400736e-06
-5.60761355603729e-05
-1.75569438536547e-05
-5.42749761281104e-05
-4.34140551507538e-05
-6.22293395044049e-05
-2.24192065994344e-05
-5.90698782696363e-05
-3.10731295175584e-05
-2.39801071421401e-05
-6.40711661101421e-05
-2.85701769240063e-05
-2.6092696848578e-07
-4.48842684850947e-06
1.53694943313015e-05
-3.93503655576091e-05
7.34771157315619e-06
-3.96154332707263e-06
-3.02969367811577e-05
-4.43716657982693e-05
-4.6451376340177e-05
-5.37698875560641e-05
-4.31950843526051e-05
-5.41101908275092e-05
-3.40528916753515e-05
-5.28075297883073e-05
-2.5784218122174e-06
-2.71636698580117e-05
-2.49660230084113e-05
-3.74440522297083e-05
-7.37652286124302e-06
-3.26994545353909e-05
-1.67695927464691e-05
-2.77940153400851e-05
-1.93090227259657e-05
-2.18458194864233e-05
-3.24721775789927e-05
-8.22270752172352e-06
-3.29998905614044e-05
-4.34096918605974e-05
-1.9819401719319e-05
-2.74489404472743e-05
2.4016732150414e-06
-2.82994000080582e-05
-2.13610790906957e-05
-3.09905969155711e-05
-3.37193657461044e-05
-4.99816333667721e-05
-6.16062647860496e-05
8.66389788398006e-06
-7.17975892384163e-06
-8.65262993803838e-05
-7.38928793130242e-06
-3.58350232882664e-05
-5.76083787962395e-05
-4.26407528266458e-05
-1.27399701545285e-05
-1.70052231197051e-05
-3.69405694566726e-05
-2.19489114639203e-05
-3.50949061331322e-05
-6.96317121115786e-05
-3.64307026027246e-05
-5.37555027835729e-05
-3.12110286933215e-05
-4.02372921362286e-05
1.59228252207842e-06
-3.28749779751223e-05
4.99101636715656e-06
1.40696464878646e-05
-1.5971243737301e-05
-5.56029267016129e-05
-1.91623615435378e-05
-3.8101499706756e-05
-3.06356481656434e-05
-4.86662089725732e-05
-2.66159229805625e-05
-5.11044500824107e-05
-7.98263463340982e-05
-1.07621315710968e-05
-8.26628409252921e-06
-3.09980213873951e-05
-3.20870846334427e-05
-3.5025717365788e-05
-1.85918424241063e-05
-2.10026422730845e-06
-3.74620800443269e-05
-8.0018302328609e-06
-3.0805717125515e-05
9.55735590947885e-06
-2.55210642490286e-05
-1.74539432270397e-05
-3.84110993109814e-06
-1.8226579515225e-05
-2.33524886286587e-06
-2.57473081527185e-05
-3.21618753454284e-05
-3.77255903351105e-06
-3.56671258500778e-05
-2.09984415400774e-05
-2.22285253503927e-05
-3.75010501792777e-05
-4.71600553422631e-05
-2.54842199365759e-05
-3.12299732736033e-05
-5.60469511503334e-06
-3.76925729197759e-05
-1.98800656158478e-05
1.4591480251926e-05
-3.96122562853061e-05
-1.99256303947243e-05
-4.06510273605554e-05
-2.25473380002984e-05
-3.36447973124085e-05
-1.38635320103411e-05
-2.4799672629432e-05
-3.78394013155474e-05
-4.35104076048901e-05
-3.74793929551558e-05
-2.92782449802358e-05
-1.78077802674515e-05
-3.48988947035859e-05
-3.020576708517e-05
-8.30431451886135e-06
-2.78604100114858e-05
9.61357187315979e-06
-3.30839049102597e-05
-7.46718662006495e-05
-3.25931762505062e-05
-1.39145053066148e-05
-1.07230928433297e-05
-2.25501241744975e-05
-1.08566154626355e-05
-1.50916247833065e-05
-2.23972581256526e-05
-2.72879912719201e-05
-5.25457150831804e-05
-2.4714460640375e-05
-3.31244680943011e-05
-2.11970822918253e-05
4.77932680148576e-07
-2.5273364082931e-05
-5.3673875421533e-05
-2.59583693708851e-05
-7.26181898941006e-06
-1.05926778186342e-05
1.10974869348973e-05
-1.69409992961315e-05
-2.03477368823732e-05
-3.37161607502534e-06
-1.74677256728003e-05
-1.4642474951404e-05
-4.02693333248248e-06
-2.02261749940559e-05
-5.2084047997308e-05
-1.02933173610094e-05
-3.00787713613648e-05
-3.5689613690337e-05
-4.2729666393991e-05
-1.2671146146515e-05
-4.4372079010462e-05
-2.03785522676211e-05
-3.62332180742517e-05
-4.7681767082403e-05
-1.63421118417567e-05
-2.60437018898996e-05
-3.28384249541866e-05
-1.71919743525475e-05
-1.34175511813783e-05
-3.89926018400037e-05
-8.50338294448968e-06
-2.71547782807932e-05
-4.76164668659154e-05
-3.79879326779791e-05
-3.76737510324283e-05
-1.69797701821502e-05
-7.94794901857499e-06
-6.28923442559722e-05
-4.1655833133039e-05
-2.58233631975604e-05
-6.21256422059299e-05
-3.18295253374156e-05
-2.48284125155663e-05
-2.9975156201348e-05
-2.31666361000987e-05
-5.13302800749715e-05
-2.61142873484465e-05
-4.52375176207666e-05
-4.04130251081852e-05
-4.06792711377989e-05
-3.83957795835091e-05
-3.38599715851106e-05
-3.47451786113806e-05
-2.6105420282507e-05
-1.18795376361616e-05
-3.12228275794628e-05
-6.14829151914175e-06
-1.53164228458155e-05
-2.12050463349905e-05
-2.98635109571961e-05
-6.16347162344375e-05
-1.72023245375164e-05
-9.70646454632562e-06
-5.65688439249971e-05
-6.96425617401883e-05
-3.00253586624497e-05
-2.85934568014001e-05
-3.47640233304081e-05
-5.70249542599879e-05
-3.13817125927689e-05
-3.32774839154945e-05
-2.66347751157088e-05
-3.08917229989773e-05
-3.0128182993542e-05
-2.76376288851093e-05
-3.61749112296289e-05
-2.21598719799381e-05
6.01344911950542e-06
-1.10864886558378e-05
-3.92873036036858e-05
-1.58615545010228e-05
-2.02828614994229e-05
1.47490821882529e-05
-3.82179998964064e-05
-2.57399607947009e-05
-3.07716000330804e-05
-3.24284561970722e-05
-2.89546771670141e-05
-3.83064751083368e-05
-5.06779832991063e-05
-1.00509106175197e-05
-3.37357098114069e-05
-3.46174436413363e-05
-4.23109813497766e-05
-1.54938504821756e-05
-3.42000416734712e-05
-4.30191677470793e-05
-3.71088507041232e-05
-3.22185297647631e-05
-2.15257830014343e-05
-2.38655075398277e-05
-1.62367146673375e-05
-3.44943924422397e-05
-2.38482139719912e-05
5.80523931375695e-06
-3.80140074469959e-05
-3.38056561116265e-05
-3.75287518827108e-05
-3.24469126614168e-05
-1.58477731658544e-05
-3.58403333817279e-05
-3.6717418107427e-05
-3.15005612637861e-05
-6.54589943099718e-05
-4.44074878887894e-05
-4.53290906204232e-05
-6.61167122242932e-06
-3.88794395176001e-05
-1.10744107904252e-05
-4.08015541511515e-05
-5.44799208910695e-05
-9.48345455470828e-07
-3.62052572656195e-05
-2.46904780890404e-05
-1.76216856450859e-05
-7.31079182907435e-06
-1.58113313873619e-05
-2.37578995117632e-05
-1.22307911208278e-05
-3.2477133761294e-05
-2.14282807809154e-05
-5.34130431210873e-05
-2.56723555770656e-05
-3.96495168054605e-05
-2.84631226141297e-05
-1.24842514576742e-05
-1.37044941062392e-05
-4.6743394758204e-05
-3.94079960634158e-05
-2.53036485216348e-05
-2.75609523576956e-05
2.5034466972506e-05
3.25909078310011e-06
-5.97086850141435e-06
-4.49474557196143e-05
-3.80319287598667e-05
-3.08849765532919e-05
-1.2184278202156e-05
-1.5961905085278e-05
-3.90097997490756e-05
-5.43376811711099e-05
-8.42159977910859e-06
-3.57317653331219e-05
-1.99713176310096e-05
-2.77445848172889e-05
-2.83393242872552e-05
-1.91780110896337e-05
-1.72922118696455e-07
-1.6651227773657e-05
-4.73284134379937e-05
-2.90785054600912e-05
-1.42395590343634e-05
-1.95510477508669e-05
-4.01014509197373e-05
-2.20082794726019e-05
-2.80535727975276e-05
-2.2007951579528e-05
-3.60595750082462e-05
-4.05545257751406e-05
-3.06150737054985e-05
-4.47011799367879e-05
-3.77008964467176e-05
-1.96615818103347e-05
-2.68436578165546e-05
-2.74987272860547e-05
-2.56417357334289e-07
-2.92466931875934e-05
-3.47302679473766e-05
-1.6403286234472e-05
-3.66716992973207e-05
-1.39742356021853e-05
-2.56335062964959e-05
-3.26685083263424e-05
-2.4741090098187e-05
-4.16140121581826e-05
-4.11034357603151e-05
-1.44297595497916e-05
-1.21183870524634e-05
-6.77410046958444e-05
-2.78437444569326e-05
-2.50771001389209e-05
-2.62330017163222e-05
-1.99104955537381e-05
-3.12530236121378e-05
-2.78733658161733e-05
-3.09981493115628e-05
-3.48453023594623e-05
-1.09460475076074e-05
-3.88953450571893e-05
-6.15822774786714e-06
-6.43328234976714e-05
-1.80512547348168e-05
-1.64208068455788e-05
-9.67110244758154e-06
-2.95100666598193e-05
-6.81133631471895e-06
-3.67882447362355e-06
-4.42903632345821e-05
-4.83994535349145e-05
-3.28670492262789e-05
-4.91121269098346e-05
-2.57555214639646e-05
-2.50814024021107e-05
-6.2875570015262e-05
-3.30744863377694e-05
-2.44555182773063e-05
-3.39930893760488e-06
-1.09480087338189e-05
-2.12080401532662e-05
1.2504716852273e-06
-2.70336964488001e-05
-2.3667473741118e-05
-1.10779651943335e-05
-2.41117764553643e-05
-4.62102558527077e-07
-6.44590423962143e-05
-5.25014427974066e-05
-3.38667854054672e-05
-5.18472644641216e-05
-5.75431384594688e-05
-4.57872686202152e-05
-5.30925920567292e-05
-4.49153831318319e-05
-2.26031669745136e-05
-1.71687206372587e-05
-2.15716553106722e-05
6.21855827607539e-07
-2.99719220314357e-05
1.82456711473965e-05
-2.09273803244122e-05
-2.16255514828279e-05
-1.73767251050216e-05
-3.16145043215576e-05
-3.35297778111828e-05
-3.34889322335114e-05
-2.75230163568187e-05
-1.52970232660627e-05
-5.02278188153475e-05
-6.55555083556743e-06
-2.2448791695854e-05
-4.13387612566755e-05
-1.95703808303438e-05
-2.39536691418376e-05
-2.45856676669537e-05
-4.16888781755067e-05
-5.17380931858795e-06
-8.94941233423012e-06
5.69755285000155e-06
-1.15097040072753e-05
-2.38576756302452e-05
-2.80354297082129e-06
-1.1792467535204e-05
-9.31559713466739e-06
-1.6093957601787e-05
-2.89429954130279e-05
-3.62700266212982e-05
-1.11147334476942e-06
-3.68543937659663e-05
-5.39823880247862e-05
-5.60855924634793e-05
-4.05848782242714e-05
-2.83691602268057e-05
-3.46018742994645e-05
-2.61939434445817e-05
-2.43845329778319e-05
-3.07813663921136e-05
1.46322121455386e-07
-2.21744281491444e-05
-6.09896000469993e-06
-1.51567712850929e-05
-3.176917479895e-05
-1.37284697716521e-05
-2.62717711629388e-06
-5.95055621327798e-06
-1.6330370793396e-05
-1.5802507659549e-05
-3.85105615111134e-05
-1.9752877625729e-05
-3.04059660952493e-05
-3.485474687105e-05
-2.05730918863625e-05
-7.44624405632137e-06
-2.63663374258461e-05
-2.71104320224171e-05
-6.19792997091036e-05
-4.12283419978065e-05
-1.81146794187067e-05
-1.44577891711938e-05
-8.19647415708462e-06
-2.1707946036031e-05
-4.92814020813286e-05
-3.53092504595792e-05
-1.91942707164941e-05
-3.59488000464199e-05
-4.85774013288845e-05
-4.69442913771675e-05
-2.24960170336817e-05
-7.46873540047109e-05
-3.68089382262734e-05
-4.69372793049167e-05
-7.6130078387279e-05
-1.20273000922223e-05
-2.4403917729443e-05
-2.62701220229268e-05
-5.64113736368626e-05
-1.56159323868714e-06
-4.1381837955209e-05
-1.12819422747522e-05
-7.81042284713908e-06
-8.19209801770401e-06
-3.40851825829621e-05
-4.03555742045719e-05
-2.52530431801104e-05
-2.66764338739704e-05
-3.76251913911639e-05
-5.044036660714e-05
-3.74117041145901e-05
-4.40977807592294e-05
-4.7406896539148e-05
-1.54783776871972e-05
-2.14854959297849e-05
-6.5058058835489e-06
-1.65920671751721e-06
1.27780510187199e-05
3.2251264281586e-06
5.40988385585499e-08
2.15927196829838e-07
-3.73685601763763e-05
-1.81594158889353e-05
-6.10432360817345e-05
-3.50460623099409e-05
-3.07854351002555e-05
-2.53293584168386e-05
-6.33148205195617e-05
-3.42195967986793e-05
-2.99230491588256e-05
-3.45020724992545e-05
-2.35153134165543e-05
-3.46319720669629e-06
-2.88777191971459e-05
-2.93158733848935e-05
-5.39620255591246e-05
-5.21397623425686e-05
-3.47677876330199e-05
-1.02317286656322e-05
2.24199094299462e-05
-1.99041140157681e-05
-6.84067509874597e-06
-1.69723469590555e-05
-7.15591719604602e-06
-4.29189244976662e-05
-7.1999820633137e-05
-4.74443454031076e-05
-5.59564255098112e-05
-4.62058659738808e-05
-4.46367763549921e-05
-3.30154186186644e-05
-1.92223194544275e-05
-2.08394418941971e-05
-1.54346134703349e-05
-2.40388494935444e-05
-3.04574782726303e-05
-2.02943287730258e-05
-3.39728773078719e-06
-3.29285108018796e-05
2.99911469231862e-05
-3.33092802312105e-05
-2.17851771860285e-05
-2.55207675215042e-05
-1.45535034795388e-05
-4.83867057492799e-05
-4.09982043756278e-05
-1.39696080691339e-05
-4.50054586048291e-05
-4.05941752737761e-05
-4.13490283653014e-05
-3.28037955396003e-05
-3.29079854864335e-05
-1.62444141800829e-05
-2.0453471063248e-05
-1.17813591678961e-05
-3.36151638515276e-05
5.78455863367526e-06
-2.09524158776333e-06
6.98067781830982e-06
-3.54423530215106e-05
-2.78449754586292e-05
1.14378909896109e-05
-1.99349316564627e-05
-4.40570126969079e-05
-2.39400961620084e-05
-2.5277509418827e-05
-4.9178262367119e-05
-4.14367925953868e-05
-1.65158758694931e-05
-5.90218500665818e-05
-5.06201777088754e-05
-4.57809638620539e-05
-3.5525001157924e-05
-1.35826084143284e-05
-1.26456323448068e-05
8.67956303497958e-07
7.28732833346472e-06
-3.85171147399338e-05
-4.1633813903635e-05
-2.00033585043859e-05
-1.02062908048633e-05
-2.41454417268741e-05
-4.23022510385887e-05
-1.28896767808408e-05
-2.35984948450528e-05
-2.66959741108248e-05
-2.16767383291743e-05
-5.91496487777234e-05
-4.70714301698057e-05
-2.74601415989767e-05
-2.23274047818319e-05
-3.18216964830779e-05
-3.3452590682473e-05
-2.99782085212135e-05
1.46145374081019e-05
3.13675660690322e-06
-2.68391505609456e-05
-4.20697899090158e-05
-1.45118380005888e-05
-3.16131603783977e-05
-3.51244086148756e-05
-4.33059432704013e-05
-3.61718984407099e-05
-5.54601433642769e-05
-2.7397887166154e-05
-5.02722793658229e-05
-7.91749368351278e-05
-2.9009361848362e-05
-6.79048377640723e-06
-2.05545816113169e-05
-4.14012726283108e-05
-1.31369798311262e-05
-3.80020621740156e-05
-1.33465504504557e-05
3.46777878832236e-07
-7.45097589934666e-06
-2.32015653086387e-05
-1.61095720884201e-05
-3.75230404875463e-05
-5.35157656439914e-05
-2.64569953911992e-05
-5.04201122017983e-05
-2.43577401816632e-05
-6.6561717711497e-05
-3.99860755321209e-05
-6.76721712655381e-05
-6.47828312876865e-05
-5.15814188721964e-05
-5.18985363731241e-05
-1.26114869807859e-05
-2.02191715663735e-05
-2.48097769706914e-05
-1.37297378747236e-05
2.69289521202751e-05
3.00873610333778e-05
1.77125112795813e-06
-5.25990294939751e-06
-3.29411345355413e-06
-4.50763087459657e-05
-2.14552124274809e-05
-4.08940727264485e-05
-6.13525056145499e-05
-7.41202726643123e-05
-6.04438430124678e-05
-3.98888903918974e-05
-3.49121709045136e-05
-2.96695424999828e-05
-2.69307121117982e-05
-3.96681951974508e-05
-1.55455860248828e-05
-7.09013073612328e-06
2.53701063786096e-07
-2.67292949682546e-05
-2.713208299806e-05
4.82797352008941e-07
-3.37425567659603e-05
-3.19322644806244e-05
-4.18105260089358e-05
-3.14152074690979e-05
-5.86718669399145e-05
-5.49639224643348e-05
-4.88224906660157e-05
-3.66198696002358e-05
-3.14033977288986e-05
-3.4638185165119e-05
-1.67824140328044e-05
-8.0746566315375e-06
-6.94391820068677e-06
-4.26068912784798e-06
-3.35940872132326e-05
-4.09823260030344e-06
-2.78338865355798e-05
4.79675487545925e-06
-1.36230903548139e-05
-7.4802378834377e-06
-1.28831734036382e-05
-3.91105968314471e-05
-3.6866511918845e-05
-5.27520936462927e-05
-2.05234722664136e-05
-3.98512624759968e-05
-5.37407900793185e-05
-4.20884017106506e-05
-5.02825628240959e-05
-3.90596872351438e-05
-2.36889931087381e-05
-3.79019750572451e-05
-8.46100465293205e-06
-1.19560649704379e-05
2.30537899337453e-06
-9.00134943335546e-06
-1.51239244474425e-05
-3.37914644945428e-05
-2.65520911575164e-05
-1.27680745587452e-05
-3.95084541265111e-05
-4.0242134328094e-05
-2.66092935572271e-05
-4.30910477275892e-05
-4.80658096849894e-05
-3.76344708027198e-05
-3.01051932998157e-05
-5.80907364926256e-05
-4.75054454711571e-05
-3.32438176347891e-05
-7.79732662804094e-06
-3.6240072725225e-05
-2.05209692968782e-05
-1.97747515545362e-06
-2.50501434389239e-05
-1.33474974866349e-05
1.97178322178139e-06
-3.21988895518807e-05
-4.97974067470741e-05
-4.20185040925549e-06
-2.05583788472893e-05
-2.09416791285295e-05
-3.78899562972586e-05
-2.54873324623007e-05
-3.37553486862395e-05
-5.4710963674736e-05
-5.34896665393049e-05
-5.17283717959223e-05
-2.40357262725535e-05
-4.03273588827295e-05
-2.27388564051017e-05
-2.72605516239477e-05
-2.22174499246407e-05
-2.99662877661599e-05
1.32728925977818e-05
-4.81558211364088e-05
-3.74697458150317e-05
-3.51921957322582e-05
-4.1984323021348e-05
-9.92099768025806e-06
-1.52558801386282e-05
-3.05381275604227e-05
-9.37117933957911e-06
-2.1213951181753e-06
-2.5180672652129e-05
2.31197210859858e-05
-2.25648254462831e-05
-2.11099126167909e-05
-2.13036891005995e-05
-1.13080558851135e-05
8.32398061135094e-06
-2.79220855436165e-05
-3.27821949571947e-05
-5.27684470367544e-05
-1.50043030158248e-05
-1.49954108274656e-05
-3.43723461741641e-05
-4.4689695726748e-05
-5.76330263796036e-05
-3.19282813180418e-05
-1.87595513435465e-05
-3.25159635675078e-05
3.49662529501711e-06
-7.26103241693139e-05
-2.06585582359849e-05
9.49460186111895e-06
-1.79893573621056e-05
-3.4510911425022e-05
-4.58662594159569e-05
-1.1244607020696e-05
4.26413890218996e-06
-2.11695279574587e-05
-1.94503416676137e-05
-1.41244298973648e-05
-4.66271371810799e-05
-1.30663475121821e-05
-3.50218995142877e-05
-4.02862716288169e-05
-3.38045603794963e-05
-6.17634865566656e-06
-3.60032003339626e-05
-1.5943256270579e-05
-1.81009836272992e-05
-1.68686170181915e-05
5.27377504345648e-07
-1.56757307917335e-05
-1.94446893200095e-05
-1.8869578735285e-05
-3.43315442451623e-06
-2.32724597172782e-05
-2.88797695313211e-05
-3.08044881032568e-05
-5.2666907544443e-06
-7.85979652493182e-05
-4.13618052826113e-05
-3.32794493381128e-05
-3.82184466114326e-05
-2.05053233431795e-05
-2.98501616083892e-05
-2.39817115835718e-05
-5.03778017726866e-05
-3.26105586565023e-05
-2.20926882392543e-05
-4.90693742755419e-05
9.41041976686361e-06
-5.18477558566066e-05
2.17600153082908e-05
7.13642647327114e-06
-2.36936669221919e-05
-5.31466646780707e-05
6.96659327640026e-06
-2.00946763307686e-05
-1.99336210916283e-05
-3.90463870565892e-05
8.44128753946748e-06
-3.79084596110259e-05
-6.28097452492514e-05
-3.70001629740377e-05
-3.86215009442204e-05
-2.41080581490302e-05
-1.91587479418646e-05
-2.32586970589097e-05
-3.10575659095311e-05
2.65449899457493e-07
2.05686517604782e-06
-2.25446235955936e-05
-4.14154589393803e-05
-2.29435809937722e-05
-2.89131974066867e-05
-1.72727181122044e-07
-4.67848444966791e-05
-3.60026423343324e-05
-6.49677965924501e-05
-4.9232326999137e-05
-6.33397337754273e-05
-7.69809838614124e-05
-4.26024025547464e-05
-2.30810134519238e-05
-1.47201809504948e-05
-1.77361250396197e-05
-4.7701785150523e-05
-3.94065623176548e-05
-3.00209200380032e-05
-2.53909492927926e-05
-3.59418156343354e-05
-2.89523793204421e-05
-2.13239686798202e-05
-1.85631609459737e-05
-4.1176134106799e-05
-1.87185179431997e-05
-6.50233233123204e-05
-5.01383172392395e-05
-1.43302208273491e-05
-3.04592957912839e-05
-3.28742114911856e-05
-2.53514735526794e-05
-5.28545621482983e-05
-2.92887596205979e-05
-1.58656336032528e-05
-4.05068039996077e-05
4.60880231202091e-06
-7.86767182032251e-06
-3.94379341706934e-05
-2.55567305359688e-06
-2.34252171921045e-05
4.75807419594808e-06
-1.12389918192688e-05
-9.75834209912742e-06
-1.39744463812906e-05
-1.32073634838865e-05
-5.39319846026354e-05
-2.48333262312224e-05
-3.50181350033829e-05
-2.87900809620055e-05
-1.74168325357488e-05
-2.63203332766818e-05
-4.42640327214076e-06
-4.58557425175308e-05
-2.21763124273176e-05
3.17530985215551e-06
-7.25967196121412e-07
-1.9647092054299e-05
4.32683459615008e-06
-5.26363696742935e-05
-2.96961709048032e-05
-2.07844918840383e-05
-2.59786049397038e-05
-1.84829894902426e-05
-1.61172198518715e-05
-6.42702749320739e-06
-5.27869928740529e-05
-2.16823579400323e-05
-4.14412230285459e-05
-1.60915853715162e-05
8.07683715134087e-07
-1.92765288632621e-05
-3.98006427336916e-05
-1.29468033037359e-05
-1.71049609969275e-05
-2.57785723336154e-05
-4.86797237757602e-05
-2.72156087540225e-05
-2.69871078315243e-05
-1.60088234190297e-05
-2.82552889639745e-05
-4.0778466607485e-05
-4.0228938264808e-05
-3.85391230145547e-05
-2.23891717721169e-05
-2.52404845443307e-05
-2.5594067213831e-05
-5.64663115435614e-05
-1.51371295951186e-05
-3.20880435558341e-05
-1.47111590885489e-06
-3.24405629403823e-05
5.1207857268467e-06
-1.38959662056675e-05
-1.95819094342031e-05
-1.74326005506591e-06
-2.7117285787433e-05
-4.47637936487826e-05
-1.51903918696906e-05
-3.31554894324855e-05
-3.42737616630957e-05
-5.35571755954985e-05
-3.09012392987492e-05
-6.76239567079631e-05
-1.51492398296659e-05
-3.32687904369064e-05
-4.81570381523102e-05
-2.6944398463153e-05
7.33257021662957e-07
-1.13804448015768e-05
-9.27678021405618e-06
-8.58250006822865e-06
-2.08724554296966e-05
5.09223110464129e-06
-3.16630764990792e-05
3.3069401494044e-06
-1.33419999912352e-05
-2.6338008173995e-06
-1.14189569629617e-05
-4.50784060183721e-05
-4.48547001149815e-05
-2.67957615141856e-05
-4.64304943755473e-05
-4.19521379581907e-05
-3.36677313316971e-05
-4.17325163435448e-05
-4.35657924291628e-05
-9.15425735005093e-06
-1.21117627925428e-05
-2.46255555949267e-05
2.08790433827239e-06
-2.15696521797884e-07
-2.79720340684905e-05
-3.77852156433607e-06
-1.3396698965859e-05
-3.92846960792288e-05
-6.40709242104437e-06
-1.2667942410055e-05
-6.53694310180582e-05
-4.00469406054425e-05
-6.47544577003519e-05
-6.58906532272747e-05
-1.83073767302853e-05
-1.80695283994552e-05
-3.46577924293822e-05
-4.82448142822164e-05
-1.49444234605992e-05
-5.4308647693307e-06
-8.55873388784917e-07
-1.14910417728794e-05
3.20433055664539e-06
-2.24745076601948e-05
5.61037162113544e-06
-2.69599357288312e-05
-1.0619718608121e-05
-2.87853194420529e-05
-1.11958404820185e-05
-1.54610144009327e-05
-5.82242759936441e-05
-5.44224954859193e-05
-7.12937356184615e-05
-7.88674236399531e-05
-3.11225051261111e-05
-5.39226610941245e-05
-3.09103815266393e-05
-3.79945287473258e-05
-2.17195168783602e-06
-7.3946842901571e-06
-1.57275806252202e-05
8.52022446649258e-06
-2.15628746547847e-05
-1.18607478308007e-05
-2.8311404730388e-05
-1.1199208393534e-05
1.16705882945935e-05
-2.77509143335596e-05
-3.90527927138675e-05
-5.12081240222027e-05
-5.54902929432687e-05
-3.75400830288599e-05
-4.35273668842914e-05
-5.68752235195795e-05
-4.4452058069419e-05
-8.00855822491227e-06
-5.43382981971691e-05
-1.29941938648997e-05
-2.88783274618551e-06
-2.36362546992904e-05
-2.16797499610659e-06
-1.05945954964249e-05
-2.32375162032707e-05
4.69628216380075e-06
-3.64514549019689e-05
-1.85885063120946e-05
3.29968188673785e-06
-1.91194711883603e-05
-2.92984915361041e-05
-4.01783680333957e-05
-5.57033799229889e-05
-5.32131722332016e-05
-7.8656623827104e-05
-4.41603872712758e-05
-3.62897964599279e-05
-3.37045411490127e-05
-1.38578721260783e-05
-1.96824302210052e-05
1.40895495540319e-05
-5.38425806615281e-05
-2.82541487381909e-05
-2.29279534622098e-05
-4.42396342331432e-05
-1.15871012027679e-05
-5.6155396970649e-05
-1.09302827450752e-05
-2.83816916926865e-05
-2.90211358256194e-05
-1.91445806342467e-05
-4.62360328455842e-05
1.37719565187302e-05
-3.97486694295688e-05
-1.69313354979406e-05
-3.98559429731412e-05
-3.07619540609555e-05
-2.55295129190086e-06
1.1019404297781e-05
-2.23890885060177e-05
1.45261982476035e-06
-4.16249516010002e-06
-3.02018612740034e-05
-2.04045744919062e-05
7.96312061939458e-07
-5.20658757989031e-06
-4.16840416397721e-05
-2.60661329047107e-05
-1.7100832087211e-05
-4.15781727081358e-05
-3.13410884303638e-05
-4.94992514778277e-05
-2.93374506778972e-05
-2.49479250508221e-05
-3.67283091855681e-05
-4.02315139113319e-05
-3.28118320946851e-05
-1.8568889662695e-05
-2.28898465865101e-05
1.93838127769619e-06
-6.06522484358964e-06
-3.03582446233958e-05
-1.73985844526385e-05
-2.0299394776715e-06
-2.60680207785842e-05
-1.96525402596213e-05
-1.09382913843781e-05
-4.25315491194687e-05
-8.26700696725675e-06
-2.81682325879868e-05
-7.44092214302333e-05
-4.03413860937725e-05
-1.18171784678183e-05
-4.42268639835014e-05
-3.09816915545802e-05
-2.8705567340725e-05
-4.9613946959287e-05
-5.26506202122659e-06
-3.3782852570174e-05
-2.41000768839599e-06
-3.66468102378751e-05
-1.74207641732355e-05
-1.16460557718956e-05
-6.95901400039788e-06
-3.2317862016536e-05
-7.16419447299647e-05
-1.70264668037147e-05
-4.20782710593287e-05
-6.65417453473274e-05
-6.6644615628863e-05
-5.01017409767052e-05
-5.25905736046304e-05
-1.48981378686502e-05
-3.74061068669144e-05
-5.37045780928982e-05
-5.76675996022367e-05
-2.68250249453094e-05
2.68697406603827e-06
-1.79905963959896e-05
2.22416994170657e-06
-1.0718003049224e-05
-1.97988145527973e-05
-6.22135773747367e-06
-3.81621914453104e-05
-1.09082732142125e-05
-3.89705135420411e-05
-2.87573276922439e-05
-4.57272422118351e-05
-5.72761928854712e-05
-6.53627341279136e-05
-4.90077353144293e-05
-2.84342767851218e-05
-5.04869256000507e-05
-2.25453260999492e-05
-3.48879652278694e-05
5.13925526249893e-06
-2.62622434995313e-05
-3.29172459260103e-05
-3.83193456303153e-05
7.8692606776267e-06
1.10518087601363e-05
1.41028608318668e-05
-3.87653828700366e-05
-1.91930736770994e-05
-3.59860993411953e-05
-7.32136911901843e-06
-1.77513317487847e-05
-3.8930677584297e-05
-1.95354924518548e-05
-5.77652312539663e-05
-4.33914862439757e-05
-6.53315111295978e-05
-2.64311904820954e-05
-2.14703065151131e-05
-1.58028288133287e-05
-1.97092340310713e-05
-2.92445069208682e-05
-5.49858527654139e-06
-6.07123527314264e-07
-1.24435569470638e-06
-4.64630460133454e-06
1.79286295937505e-05
-3.68319132138238e-05
-5.1483485244552e-05
-6.64595557828757e-05
-1.54740439475172e-05
-1.69324560470318e-05
-3.62329014124895e-05
-3.2249730499903e-05
-6.55575427948537e-05
-3.00823472284304e-05
-5.39766484117547e-05
-2.38137768076471e-05
-7.45112838699741e-06
-2.52011092214751e-05
-7.51282146993366e-06
-2.55710149394793e-05
-2.37015014603826e-05
-5.9891078173956e-06
-4.36090524373671e-06
-1.82537738616587e-05
-1.80439411362099e-05
-4.46239339784484e-05
-6.36846455875241e-05
-3.49248021063639e-05
-5.55978731299666e-05
-5.25150043631436e-05
-5.22506769629396e-05
-5.47222739509804e-05
-2.97741619459609e-05
-2.97604631220514e-05
-3.28861262235817e-05
-3.59341169429714e-05
-1.37964358407577e-05
-7.22737589372518e-06
-3.87032808782838e-05
1.70625892482597e-05
-4.71969991699548e-05
8.50016115294847e-06
-4.78483216504337e-06
-1.48774732170683e-05
-3.33246095674359e-05
-4.8944583079894e-05
-7.23369668878151e-05
-3.8522792753639e-05
-4.40257010968554e-05
-4.05845713157919e-05
-2.02485117098268e-05
-3.82682312684349e-05
-2.70937885314207e-05
-1.52672082572555e-05
-2.77508764783872e-05
-2.75436747218513e-05
-2.21519248640611e-05
-9.49432758621729e-06
1.17773569053537e-06
-1.64622674089679e-05
-1.68372737649073e-05
-2.53915496708549e-05
-2.28175505358051e-05
-2.43031427994601e-05
-5.44380516662059e-05
-3.53249562930625e-05
-6.38652098715808e-05
-2.38113207858911e-05
-4.65506901976222e-05
-3.05899593999232e-05
-4.40460498019931e-05
-1.75704021625898e-05
-1.77587135470348e-05
-4.61827432728184e-05
-1.56084615120842e-05
-5.48836530935377e-05
-5.30521547484206e-05
-1.68522434283429e-05
-1.49090850948245e-05
-3.55938387310346e-05
-3.65751862444628e-05
-1.8969028902494e-05
5.80220135542951e-06
-6.05294547663316e-05
-2.50291000179024e-05
-2.63562108006285e-05
-1.98298201079339e-05
-2.95931317677633e-05
-4.37784442848128e-05
-1.21693764793249e-05
-4.55671056540056e-05
-5.72413064022307e-05
-3.72678897727172e-05
-3.14580068017467e-05
-9.43075092642794e-06
-5.41900414419722e-06
1.62261461628207e-05
-3.60338296049261e-05
-1.72887589118484e-05
-1.23939466487795e-05
-3.05097471591051e-05
-3.02361789167683e-06
-1.92963533510527e-05
-3.70918192610774e-05
-3.1562289787496e-05
-4.11222224175989e-05
-5.77179150589839e-05
-8.02840084628012e-07
-3.32958396114707e-06
-2.5160880757278e-05
-6.24525471035293e-05
-4.18258387253302e-05
-2.36314903219262e-05
-2.59025927709227e-05
-1.32025787664579e-05
-4.33558441203363e-05
-1.89194699839808e-05
1.85185546116534e-05
-3.44924043858231e-05
-2.71572480516739e-05
-3.11691259538692e-06
8.81216011966561e-06
1.17007918178865e-05
-4.28889708172792e-06
5.66025718818919e-06
-3.6091062382486e-05
-1.33467013689862e-05
-1.37856129953806e-05
-3.29548483783354e-05
-3.60980640024632e-05
-8.25196377591167e-06
-1.74589181325644e-05
-3.50415788387481e-06
-5.53260877116711e-05
-3.25613846379212e-05
-1.65356501984513e-05
-2.86882564724844e-05
-2.34567574409331e-05
-1.6733726326584e-05
-5.47147177767228e-06
-2.3961632887091e-05
-6.5713376692178e-06
-2.02577529654543e-05
-3.87093282549754e-05
-3.55699297363523e-05
-1.76126582974485e-05
-4.3919466208654e-05
-4.37690956650847e-05
-3.15140397107059e-05
-4.14440761568243e-05
-9.6859507083975e-06
-5.58786369584066e-05
-1.85854995276637e-05
-3.67796690244032e-05
-1.81095750309766e-05
4.70082516640046e-06
-3.99568827064008e-05
-5.08176890973189e-05
-2.26371153167597e-05
-2.36794139928867e-05
-1.85221214149336e-05
-3.64583769169068e-05
-2.53699501792734e-05
-3.67386056900495e-05
-3.41329770862832e-05
-3.90052690055426e-05
-3.67553600138973e-05
-2.90476374515484e-05
-3.41383949038486e-05
-4.00588906114146e-05
-6.58342097638218e-05
-1.80108485816126e-05
-2.22272912509089e-05
-3.39245266871887e-05
-3.328471360084e-05
-1.28135175923074e-05
-2.42094441365056e-05
-2.38318613099911e-05
-2.33893225441653e-05
3.9584893082629e-07
-3.17586854720469e-05
-5.6978136443096e-05
-1.91362292326363e-05
-3.85502852210166e-05
-3.27768611012982e-05
-2.10416807972982e-05
-4.82313268971824e-05
-4.02039630323894e-05
-5.7072769130838e-05
-3.76915871889156e-05
-1.8897705133092e-05
-4.34532365231756e-05
-1.87681113997923e-05
-4.61027705943984e-05
-4.60054528644074e-05
-4.12237497031728e-05
-1.57566160076219e-05
-1.32843130207912e-05
-4.02561878495079e-05
-2.47974718493553e-05
-1.88890905723061e-05
-2.96726075614527e-05
-3.19922517887636e-05
-1.75988137907621e-05
-3.52306433476285e-05
-4.53387066979081e-05
-5.01109343247381e-05
4.50269591956293e-07
-3.06435661554519e-05
-2.30954992135618e-05
-2.11006935474626e-05
-9.45615737943893e-06
-3.3688914746869e-05
-2.87147973605604e-05
-3.11545191639212e-05
-1.85774528345389e-06
-1.65955215460757e-05
-1.62657667945894e-05
-1.56824654053978e-05
-1.06872986923198e-05
-8.64881392518059e-06
-5.65568995160706e-05
-2.65049670549473e-05
-2.37970291123855e-05
-4.17246571460013e-05
-3.15567893413982e-05
-1.79382758845981e-05
-2.60310438988865e-05
-1.88931594313152e-05
-4.93989107282654e-05
-3.30530790626112e-05
-2.42170983243763e-05
-4.36578815073298e-05
-2.31072458809167e-05
-2.01498920275865e-05
-2.25715275330481e-05
-2.41022935992621e-06
-4.96600039714099e-05
-3.18155781147672e-05
-2.93926285052943e-05
-1.77106980617373e-05
3.19995821819223e-06
-2.64981460070596e-05
-1.94786920594884e-05
-3.2440642756723e-05
-3.3455778321751e-05
-2.73410615837809e-05
-4.86683839185278e-05
-1.90503001677541e-05
-2.40068160561375e-05
-1.55176839581543e-05
-5.52346986324387e-05
-3.34768432332069e-05
-2.67703677896539e-05
-3.2013580183242e-05
-6.82286635296037e-06
-1.13404952576358e-07
-4.30256504741835e-05
-1.00262103299469e-05
-4.2347018440091e-05
-4.18393125909042e-05
-1.87371709480034e-05
-3.86598219287728e-05
-5.48459411634168e-05
-3.57229078355337e-05
-1.13599783551761e-05
-4.94002413041979e-05
-4.93074613696711e-05
-2.17424881320086e-05
-3.22621004154142e-05
-4.84461707392447e-05
7.16935262244214e-06
-1.99433267100561e-05
-6.96447446794232e-06
-1.81343650829402e-05
-1.81491310101138e-05
-2.69042568891472e-05
-3.17319048253231e-05
-2.0081102074084e-05
-4.64009585862356e-05
-3.2702155172226e-05
-3.99716268582187e-05
-6.40750183027115e-05
-2.64632331510709e-05
-1.91478999280027e-05
-2.71417398092469e-05
-6.78498317919443e-05
-1.5396462657863e-05
-1.78822988696842e-05
-1.8487005098205e-05
1.86585046646894e-05
-5.95749125291764e-06
-2.87609843615921e-05
-4.31476477677869e-05
-2.2891495329152e-05
-3.86119952003733e-05
-6.93941153815047e-06
4.86738718973648e-07
-2.23773546286756e-05
-2.57776687161037e-05
-6.1122059788835e-05
-4.06900264301657e-05
-4.04763317307486e-05
-3.00078664695841e-05
1.59731812439291e-05
-1.42880735363758e-05
-1.63415614866737e-05
-6.39936718784988e-05
-2.765422297049e-05
-4.89421616750855e-05
-4.8758513770651e-05
-1.74558739301767e-05
-1.91477509696607e-05
-1.14761815277717e-05
-4.48337519674515e-05
-3.60241553207656e-05
-1.82665301259842e-05
-3.74473279647635e-05
-2.1657520536841e-05
-5.19100293911688e-05
-2.97984321241426e-05
-3.39516094887268e-05
-2.0674458618764e-05
-3.72861949065095e-05
-3.90313756141053e-05
-3.14865579883804e-05
-2.87219438482757e-05
-1.08943093747122e-05
-1.73061919755933e-05
1.72233817829437e-05
-4.2532299188417e-05
-1.33363469669797e-06
-9.7081186070664e-06
2.10824381155194e-05
-1.7017893103254e-05
-3.94910457659922e-05
-2.54933342204452e-05
-1.96446039521558e-05
-3.4894117520379e-05
-2.42320987757016e-05
1.36568128572661e-05
-4.20924170209579e-05
-3.3178385204344e-05
-3.32759257991387e-05
-2.43259999149944e-05
-2.92573474211446e-05
-3.59355209918308e-05
-1.59029952079257e-05
-4.70105206544844e-05
-1.8041991065773e-05
5.59047334990177e-06
2.49868669343922e-06
-1.03293892373776e-05
-3.20986374412903e-05
-4.44365493470764e-05
-2.89098995688359e-05
-2.84974637164355e-05
-4.5014760107533e-05
-4.83068617188407e-05
-1.00726488292847e-05
-2.44384048671722e-05
-6.59545438265272e-05
-2.0094685769431e-05
5.68651908153143e-06
5.80606836097351e-06
-2.29997614135642e-05
-2.35624374041462e-05
-2.75948322846558e-05
-2.76412717434808e-05
-4.1073756236745e-05
-3.72870678386695e-05
-4.03504836342677e-05
1.38190329143356e-06
-1.45026209224498e-05
-4.0388063664208e-05
-3.96134135663737e-05
-6.25803337374733e-05
-2.89470706117549e-05
-3.96246388337024e-05
-1.62749641890367e-05
-4.93359363253718e-05
-1.16830469072803e-05
-6.47622153568522e-06
-4.07624465204961e-05
-2.69568235359174e-05
-3.07348077955654e-05
-4.57158967296692e-05
-2.00424530781034e-05
-2.31894650718955e-05
-4.45025769694501e-05
4.02562135361857e-06
-2.14184824265684e-05
-2.8247926413348e-05
-5.13860724696911e-06
-4.94965530497422e-05
-3.76864546665439e-05
-3.27797457572874e-05
-3.12935134904063e-05
-5.85673596228269e-05
-3.598337299368e-05
-2.59676621584293e-05
-6.33576527814799e-05
-3.87291750047737e-05
-2.92442714165289e-05
-1.82602070332364e-05
-4.72370626272738e-05
-3.7827707893779e-05
-6.34210992885814e-05
-2.17100682181613e-05
-4.09190025407173e-05
-3.64709817470231e-05
-2.4539972830892e-05
-3.8104436031773e-05
-2.69278669498657e-05
-4.20093233926626e-05
-1.67986229418436e-05
-5.99448718600771e-05
-5.09495196737871e-05
-3.62909744556112e-05
-3.38442688426751e-05
-2.83815562087062e-05
-3.82240120911884e-05
-3.66128835573593e-05
-3.20817901398883e-05
-2.46648473833174e-05
-3.16031892696272e-05
-5.43995245653357e-06
-6.00377003050975e-06
-4.99713331636947e-06
-2.17945978116778e-07
-8.4488735843774e-06
-3.39623093903667e-05
-7.0242725409517e-06
-3.17312197763172e-05
-9.98225341457055e-06
-3.17677023385372e-05
-6.13892603759983e-05
-3.22193965345854e-05
-5.55566941516406e-05
3.70722945892592e-06
-4.99523882838439e-05
-2.57097469679687e-05
-4.16148453411173e-05
-1.1507950572036e-05
-1.25355979315953e-05
-3.89252909556736e-05
-4.40620627479626e-05
-2.40859731571474e-05
-2.45947499525702e-05
-1.73528166379271e-05
-1.57273355273432e-05
-4.22686034361471e-05
-2.90620291073236e-05
-4.55544003527754e-06
-3.34117196779867e-05
-5.02654434785894e-06
-2.36983427262298e-05
-3.72750616295782e-05
-6.92893346049202e-05
-2.75394982772155e-05
-4.32356327001888e-05
-4.76732580806423e-05
-3.94421435326039e-05
-1.63659005722055e-05
-6.0671009537174e-05
-2.01821572886649e-05
-4.56787590723622e-05
-4.61924278863355e-05
-3.80611385571326e-05
-2.02040453437833e-05
-1.9784847478794e-05
-6.96203365190895e-06
-3.16529770064429e-06
-2.68683509988463e-05
-1.188361792454e-06
-4.66614448013772e-05
-4.20891671293616e-05
-6.96529890238567e-06
5.1072770960508e-06
-4.10954339915735e-05
-3.7599841606289e-05
-4.93379971979106e-05
-5.81374322753397e-05
-2.69831450321971e-05
-1.36089338822221e-05
-1.10762183244173e-05
1.8463696527949e-06
1.07934310456848e-05
-1.65010658739934e-06
4.8832122068574e-06
-1.25827488785534e-05
-6.29896654424165e-06
-3.64989036438402e-05
1.15751492240975e-05
-1.9889491971924e-05
5.27117115353504e-06
-2.95908713246957e-05
-3.81220010981969e-05
-4.74144949087446e-05
-6.47429287207761e-05
-4.59125802368188e-05
-3.30749156251044e-05
-1.74314324670599e-05
-4.79192892525125e-05
-3.45036224489568e-05
-4.03739203126549e-05
-4.00325962227986e-05
-2.03293507907757e-05
-3.70507981793849e-05
-1.25361643224937e-05
-4.97022083969322e-06
-5.16225726205399e-05
-1.26549224881741e-05
-1.70790984315363e-05
-1.1314440033434e-05
-4.04130509737629e-05
-4.54805400593275e-05
-2.64825141938732e-05
-3.79101841144981e-05
-4.63052514145719e-05
-4.32931314292308e-05
-4.32737991690447e-05
-8.70933964352411e-06
1.57562834754571e-06
-9.31453410160806e-06
-5.23795110590602e-07
-8.88166870608396e-06
-5.25088754819683e-05
-6.27245207655625e-06
-6.09975673119874e-06
-3.4930350883114e-05
-4.42007829818278e-05
-1.40391536725734e-05
-3.53944090403328e-05
-4.209763050623e-05
-5.17025445928256e-05
-5.06003444679646e-05
-4.50133792987517e-05
-5.53771063607887e-05
-2.36364486234967e-05
-2.70392696832546e-05
-9.62511263510759e-06
-2.45836883120025e-05
-1.62478322188455e-05
-4.0003998507769e-05
4.1601168488858e-05
-3.90934354174245e-06
-3.81302714024085e-05
-3.89701164476069e-05
-4.06113768627074e-06
-5.60057878370523e-05
-2.35532768799954e-05
-2.09655412193197e-05
-3.11591429290886e-05
-4.18513418351702e-05
-6.41954971893963e-05
-2.92971092244688e-05
-2.32072801057997e-05
-4.91520342486143e-05
-5.16007642555922e-05
-4.91699403647874e-05
-2.21475895552931e-05
-2.7213661872927e-05
-4.09734532053747e-05
-3.95042470273346e-05
-2.40431756039272e-05
-3.28715903624156e-05
1.44586576932781e-05
-2.47009678969484e-05
-2.13376954738318e-05
-6.83496906359169e-06
-2.33859749785668e-05
-1.31779010604678e-05
-4.4947824280363e-05
-4.66265382961847e-05
-1.5907088288049e-05
-4.79342772977698e-05
-2.75192453203301e-05
-3.25381987272997e-05
-4.23208676089786e-05
-1.19508761817426e-05
-6.37000413477541e-06
-2.24443519979056e-05
-1.02987090821341e-05
-1.41917926320551e-05
-3.02278385764674e-05
-4.16605083022834e-05
-1.63536339613946e-05
-1.53983870658672e-05
-4.8188885693126e-05
-2.02755615165763e-05
-3.43987699683112e-05
-3.39440848064801e-05
-3.73987894366798e-05
-5.22787399739975e-05
-6.93180076547762e-05
-2.35570122339513e-05
-2.01412247257745e-05
-2.74307006591281e-05
1.42634830115575e-06
-2.61777240227897e-05
-3.11501501798232e-05
-2.61335903105034e-05
-1.38637906133013e-05
-4.27088223200683e-05
-1.83461143413103e-05
-3.69273427386651e-05
-3.38575117621139e-05
-2.83369096586171e-05
-1.46075280278969e-05
-2.34532879964236e-05
2.61239420237306e-06
-2.34986243295733e-05
-2.41449450000941e-06
3.76754210091079e-06
-1.91916323505039e-05
-2.71708079709263e-05
-2.49204163714438e-05
-1.3508298444534e-05
-2.04276891713707e-05
-2.40154116065391e-05
-7.53191103932e-05
-2.01747615540816e-05
-1.92642841073834e-05
-1.8021702506212e-05
-2.38129082930806e-05
-4.13919319499506e-06
-1.12817859234633e-05
-1.27219568195807e-05
-1.16714057063842e-05
-3.123909268359e-05
-3.39828149774027e-05
-1.74260434032885e-05
-3.05229078680059e-05
-5.11338615475546e-05
-2.9543840397786e-05
-4.65506922131524e-05
-3.96146926887006e-05
-2.50288245138172e-05
-2.69148091660979e-05
-3.76818608256927e-05
-3.70256728122875e-05
-3.15662116328025e-05
-3.33069163363443e-05
-1.2982877085689e-05
-3.56557481479618e-05
-3.59806306348642e-05
-5.69991716268179e-05
-5.94082168803838e-06
-2.02930319068456e-05
-1.71131400498781e-05
-4.63837470307098e-05
-4.01557276907976e-05
-2.6073150088548e-05
-5.57639254687265e-05
-4.0615821976611e-05
-2.64886175551962e-05
-1.02134626256298e-05
-1.49911185571671e-05
-4.68470393532886e-05
-2.04598876754759e-05
-1.11383035009898e-05
-1.49567424840921e-05
9.71553049410454e-06
-1.55397910396289e-05
1.0439182876246e-05
-2.91121526760712e-05
-1.65875579132712e-05
-4.36277621828275e-05
-3.36717368692142e-05
-3.1399447237257e-05
-1.59537313839939e-06
-7.99234676732057e-07
-1.04647648732419e-05
-3.00915094611625e-05
-5.35552165328424e-05
-2.24162576607696e-05
-2.75802881499695e-05
-5.81290417486187e-05
-4.07325749708659e-06
-4.0569529725242e-05
-2.50371277802982e-05
-3.32776205615352e-05
-3.97364960388106e-05
-2.78110619474441e-05
-4.09337386943064e-05
-3.82991895622126e-05
-2.10234057102608e-05
-1.51090036727293e-07
-2.75386592043249e-05
-2.48332897358944e-05
-7.65978603222548e-06
-2.00547164635383e-05
-3.57482004867972e-05
-2.59089273700109e-05
-5.99677890670732e-05
-5.18945680207893e-05
-4.01014387606652e-05
-2.35138821298179e-05
-2.30072093176004e-05
-2.66867376243704e-05
-1.90853066701358e-05
-2.15533411930962e-06
-9.94171304478649e-06
-4.28535941263466e-05
-1.20961313337609e-06
-4.81853766773068e-05
-2.43272733607221e-05
-4.37434834095105e-05
-2.30831206999789e-05
-9.33856338503214e-06
-3.22004070090026e-05
-2.28424998100814e-05
-1.36819171859512e-05
-9.33731590918242e-06
-3.03777443025518e-05
-3.8668785417662e-05
-5.05898346634671e-05
-2.31564727546612e-05
-2.20757837464281e-05
2.49258733985498e-05
-1.61994558354038e-05
-1.18456222716497e-05
-1.16882990630986e-05
-2.77852954824348e-05
-4.72308444790361e-05
-5.01789157266896e-05
-2.28127826407407e-05
-5.55147859456517e-05
-2.16529063028856e-05
-3.66262625659266e-05
-2.16331253936815e-05
-3.60956100658952e-05
-4.57645273305904e-06
-3.3444378857941e-05
-4.93267810083288e-05
1.36085078478799e-05
-2.81204319573637e-05
-2.98632348251638e-05
-2.83014148872064e-05
-2.37159659244107e-05
-5.01768963977186e-05
-4.79982926211749e-05
-1.97240250360385e-05
-4.17484808189253e-05
-3.66203045643654e-05
-6.50976919681988e-05
-2.32264927975353e-05
-4.4550166120343e-05
-6.45966570025491e-05
-4.84951634678374e-05
-4.20904080228333e-05
-1.6567497904297e-05
-4.98324657790104e-05
-6.75381011579345e-05
-2.30360195882662e-07
-9.97586706337958e-06
-2.12291089963133e-05
-3.7618554962717e-05
-3.40118034555257e-05
-3.22334237922908e-05
-1.72957910325347e-05
-3.26750757790578e-05
-6.55427167232328e-05
-3.59827263925953e-05
-4.1669444194064e-05
-3.13927583152724e-05
-8.51323226185359e-06
-5.63839699377005e-05
-2.3801216130473e-05
-2.17061210296809e-05
-2.63967912298003e-05
-1.96647862143954e-05
-2.67578641711987e-05
-1.27934832509899e-05
-1.33321416944883e-05
8.31545219005376e-07
-2.45737438806275e-05
-2.15833911029695e-05
-2.26503155973865e-05
-2.13662382729829e-05
-1.35691560108028e-05
-1.12640990092398e-06
-2.69664982603258e-05
-1.74358730187512e-05
-2.41040566764563e-05
-2.69156087956148e-05
-5.86650001249497e-05
-4.88359364600918e-05
-3.0296843707457e-07
-3.82136708069783e-05
-1.57709789993786e-05
-2.14481593901215e-05
-4.44503297818714e-05
-2.06261560407131e-05
-3.75934902181015e-05
-1.59084918281715e-05
-2.60733520899706e-05
1.43910392162724e-05
-2.48988928406721e-06
-1.93999798204102e-05
-3.33764320851176e-05
-3.14479053108974e-05
-4.56570917890407e-05
-5.42621350472842e-05
-3.06865014118758e-05
-3.93964705815765e-05
-0.000102343769556761
-3.54121087197815e-05
-2.45724168144478e-05
-1.5548873095491e-05
-4.70887581820828e-05
-1.36347809580721e-05
-1.80116242920451e-05
-1.20525727493374e-05
6.49250138825465e-06
-2.57058460684514e-05
1.87369159095255e-06
-2.25314561066354e-05
-1.89143383263282e-05
-4.08073564231502e-05
-2.44099288434178e-05
-1.34666472702643e-05
-2.32828776739506e-05
-5.86069469408216e-05
-4.23862482607685e-05
-3.0405761756099e-05
-2.67232881860615e-05
-4.06553907185164e-05
-3.68397486037806e-05
-7.6142332312136e-06
-1.17739423690079e-05
-1.0016080342972e-05
-3.62927162406844e-05
-2.79766953009817e-05
-2.82899356092673e-05
-3.68676569200482e-05
-4.4175417423317e-06
-1.42107691323205e-05
-2.81837049248822e-05
-4.41335330166879e-05
-1.84990199907985e-05
-2.29793340557587e-05
-3.61297444850492e-05
-2.97672515580669e-05
-6.23276747813414e-05
-5.55511999708923e-05
-3.73152431627127e-05
-4.15669291129885e-05
-1.37681151683062e-05
-4.62850475539007e-05
-5.28646419012826e-06
-1.73856174334757e-05
-3.05136409218955e-05
-1.01164157240845e-05
-3.69643996939121e-05
-1.45775733292623e-05
-1.45014036016595e-05
-3.11946549241388e-05
-1.88798318965099e-05
-2.51997625048681e-05
-4.10907589399696e-05
-2.20305074207857e-05
-4.56751309796836e-05
-5.22446423638618e-05
-2.92155510446744e-05
-3.1726199215467e-05
-3.69726910480854e-05
-1.85294073592881e-05
-5.78873208260382e-06
-4.13398874098879e-05
-1.23279460869197e-05
9.84561728457316e-06
-4.41895185705855e-05
-1.1090608301273e-05
-2.90513865633348e-05
-2.9539528535863e-05
-4.76528771632485e-05
-3.72238300490332e-05
-4.83984668475702e-05
-4.76828230786776e-05
-2.79710230822796e-05
-4.92493466025558e-06
-4.92937752424454e-05
-1.57527952158596e-05
-2.84168372795108e-05
-3.66294959933279e-05
-3.62320056608164e-05
-2.06691373193568e-05
-2.58696331775866e-05
-1.43106542342468e-05
-3.86219384467172e-05
-1.09030345584535e-05
-2.98337257525168e-05
-8.65026538945092e-06
-2.57954951743658e-05
-5.47436690813475e-05
-3.24204807969749e-05
-5.61825618402217e-05
-5.05554099942832e-05
-6.3909362898321e-05
-2.58015063045957e-05
-5.16012289727041e-05
-2.35585696009709e-05
-2.13559131142048e-05
-3.13511617736376e-05
-2.48343818510898e-05
-3.44158656750678e-05
-4.21920777694167e-05
-2.90986855750791e-05
-3.85721527665297e-05
-4.66093490963263e-05
-3.02982114672942e-05
-1.07520646776241e-05
-2.41743039972761e-05
-2.64126702966608e-05
-4.92830509610141e-05
-3.00009389575236e-05
-4.83680827646163e-05
-3.89369286254819e-05
-4.02355346631454e-05
-4.71790205140902e-05
-1.63878096383827e-05
-8.13514446736318e-06
-7.42009672316156e-05
-4.85883519284447e-05
-5.70764301018763e-05
-1.29958707451207e-05
-2.07468363877539e-05
-3.40505822574262e-05
-3.31999110542168e-05
-2.22493433181892e-05
-5.00143300376152e-05
-2.11218936662873e-05
-4.21196237246044e-05
-3.4673870487201e-05
-2.6142121841214e-05
-1.0313644090006e-05
-3.66623583422709e-05
-3.61900774032568e-05
-1.7832665334341e-05
-3.43661921569287e-05
-1.24860860240309e-06
-2.22637920956864e-05
3.04619944129639e-06
-2.09569515917294e-05
-1.61854171763578e-05
6.50643471030829e-06
-2.70257737229804e-05
-2.22365246326576e-05
-3.18991224860151e-05
-3.57343049365268e-05
-5.91929354435558e-05
-1.84233954494715e-05
-3.84327202039909e-05
-4.6312194876574e-05
-2.66900024955971e-05
-2.30928594324575e-05
-3.77765151810744e-05
-4.50853288757006e-05
-5.07932606211067e-05
-4.3350203570136e-05
-2.85977212227952e-05
-1.32304240548536e-05
-3.92933183533791e-05
-4.91389972138613e-05
-1.16411568445044e-05
-1.61961610050068e-05
-4.56633423387699e-05
-6.5158520096909e-06
-1.94481380210709e-05
-1.24542312302826e-06
-7.35688119303481e-05
-3.97005770556467e-05
-1.63135165079725e-05
-5.36873082658605e-06
-6.18334464826039e-05
-2.90486413837543e-05
-3.27401909237691e-05
-1.69556314699303e-05
-4.52430829962699e-05
-5.74767860756833e-05
-1.95529907117924e-05
-2.46271862356169e-05
-1.78952391909881e-05
-2.24582200648579e-05
-2.39503376363112e-05
-9.38977492129495e-06
-4.13794363572213e-05
-3.54103322677974e-05
-2.78138359645725e-05
-1.7565377432942e-05
-5.88809798188685e-05
-6.33989203861482e-05
-7.49066759713023e-06
-4.22375281059308e-05
-5.67284347285426e-05
-2.52856324476549e-05
-2.89542676853848e-05
-3.92373796086206e-05
-2.03737482524273e-05
8.94764975149657e-07
-3.02686545520862e-05
-1.82830564000431e-05
-2.7052014429248e-05
-5.11434610355697e-05
-2.34886654304219e-05
-2.54116208977641e-05
-1.52122666407627e-05
-8.45328282268848e-06
1.55070485099665e-06
-4.27336190800024e-05
-2.73598371393766e-05
-2.77401242058178e-05
-5.88581892361907e-05
-1.85566023709228e-05
-5.14274245745295e-05
-1.47471160959758e-05
-1.86013002867914e-05
-4.02186566809255e-05
1.1365482510695e-05
-2.24566735324808e-05
-1.04921275643778e-05
-2.69656515810385e-05
-1.20744274071525e-05
-1.88759195827609e-05
-5.24375722068235e-06
-3.35455678790494e-05
-1.17440195776805e-05
-2.162175343744e-07
-2.34789798733589e-05
-3.03037716184784e-05
-1.9514500132983e-06
-2.75683662970075e-05
-3.38485878327604e-05
-2.53182317340481e-05
-3.90035368820614e-05
-1.12411163381873e-05
-2.52393004299453e-05
-2.66836229538398e-05
-4.83174795973531e-05
-2.86954408661036e-05
-2.06454740965073e-05
-3.14124188059932e-05
-5.0481297054382e-05
-2.13795112250452e-05
-1.88887368812162e-05
-2.18325730017506e-05
-8.08935620290551e-06
-3.04481958374414e-05
-5.98672034684438e-05
-1.3239346255339e-05
-2.24684444867729e-05
-7.44172001557517e-05
-2.35971262498453e-05
-9.80731472864886e-06
-2.04646596676353e-05
-1.36722719054168e-05
-3.40344564643083e-05
-1.99197485173681e-05
-6.41376828635395e-05
-4.29253677559387e-05
-1.44632042801479e-05
-5.41950790327318e-05
-1.51047047565405e-05
-6.36955712390866e-05
-3.83666913170212e-05
-1.7302436899631e-05
-2.50661546318494e-05
-3.05637132644677e-05
-4.03161088166181e-06
-3.95554710173273e-05
-5.11100230818656e-05
-1.23525675595106e-05
-2.68014483197216e-05
-2.61502890467652e-05
-1.57677015169821e-05
1.66288843473276e-05
-1.39853816483025e-05
-2.03265852699956e-05
-4.5773560403271e-05
-1.76599209517338e-05
3.9369011370262e-07
-4.94319136944169e-05
-3.48626577332468e-05
-1.47784674123263e-05
-3.57828598936873e-05
-5.08864855618125e-05
-4.72956028982289e-05
-1.68286780855073e-05
-3.42680129342912e-05
-5.98852162525333e-05
-9.3319190378162e-06
-9.64084187601291e-06
-5.44833029825224e-05
1.87204731318692e-05
-4.17086405571497e-05
-4.53666854567014e-05
-2.09513836238156e-05
-1.71912361475501e-05
9.46254882512652e-06
1.60216752802213e-05
4.5991312628671e-06
-2.15098140456531e-05
-5.88007499690795e-05
-1.0286638958176e-06
-1.7289513238191e-05
-5.92132836829256e-05
-4.88144738855627e-05
-5.84371045518778e-05
-4.25670081147334e-05
-4.44613974901646e-05
-2.29903492662033e-05
5.47743952792891e-06
-3.47037315101905e-05
-2.08869071865236e-05
-5.29437989025397e-05
-1.56986373690393e-05
3.61816940370779e-06
1.95134751007536e-05
-2.43099716762938e-05
4.86280735932534e-06
-3.16876590718289e-05
-3.52250371665324e-05
-2.84818319845301e-05
-1.57087464871627e-05
-1.59710134759502e-05
-4.96330398955223e-05
-2.7672168622377e-05
-5.17515113190237e-05
-4.59573362209814e-05
-3.66391394361178e-05
-2.21597213540454e-05
-2.90955408061999e-05
-1.1244121527614e-05
-4.26950678988231e-05
-3.75325502129497e-05
-1.24905710811177e-05
-6.36550229120126e-06
-1.38325773777693e-05
-6.59950585956546e-05
3.24435575816848e-06
-2.80172410815361e-05
-2.75753186184763e-05
-1.0538223136079e-05
-2.29814224077496e-05
-4.99861985165367e-05
-2.05940159516685e-05
-7.77033101146533e-06
-1.9736774131769e-05
-3.10253986446587e-05
-9.48561555085538e-06
-1.69313155138395e-05
-2.08786592678251e-05
-2.99600295488247e-05
-3.09009406207883e-05
-3.80820393026072e-06
-5.50906627672913e-07
-1.88740942075698e-05
-3.17209471105175e-05
-1.61068917995408e-05
-4.84316834679924e-05
-3.14065226428776e-05
-5.2720150607547e-05
-5.28540069776641e-05
-4.34541361609631e-05
-3.15280849111362e-05
-2.74260801653252e-05
-4.18095237098989e-05
-1.5636659772341e-05
-3.6382206351719e-05
-2.4590453883495e-05
-2.82858694261732e-05
-4.84660440735148e-05
-2.172433685469e-05
-4.07924801896225e-05
-3.26297213595652e-05
-2.93003039929427e-05
-3.17502536640459e-05
-2.78798667958261e-05
-9.1099033613663e-06
-5.76730982550663e-06
-3.59456838534924e-05
-4.4270428883851e-05
-4.00251785237186e-05
-3.45550893177774e-05
-4.70119879641826e-05
-5.90364384932722e-05
-2.58849514680784e-05
-2.77551973624904e-05
-1.92956723815079e-05
-2.20446529755524e-05
-3.64181409234077e-05
-9.85722837092254e-06
-2.70154643046074e-05
-2.26617256517726e-05
-3.43406743995859e-05
-1.86901488717455e-06
-4.24667216295689e-05
-3.66762047104246e-05
-3.10783258928039e-05
-4.92467792897766e-05
-5.95534400720358e-05
-5.48474307743192e-05
-2.68637543121118e-05
-1.34715472578048e-05
-2.99209419562911e-05
-1.90073185019289e-05
-4.10161585930956e-05
-4.90597402240973e-05
-2.70024718837894e-05
-4.54054634345135e-05
-4.91711498548303e-05
-3.74084888508489e-05
-1.39012507267587e-05
-2.97545811302571e-05
-4.70414245549538e-05
-3.51982365233717e-05
-3.81191617018376e-05
-2.53171990797275e-05
-1.83666526288777e-05
-3.61214469487456e-05
-4.17859866969577e-05
-1.55779321804636e-05
-1.13393342219684e-05
-3.67196148555987e-05
-3.85638231494466e-05
-1.0414517449177e-05
-2.03444894517956e-05
1.02999756291586e-06
-3.23382643948193e-05
-2.23482776390699e-05
-4.60773233614328e-05
-4.7415432052449e-05
4.56448485171641e-06
-1.8598495923031e-05
-3.93147476923262e-05
-3.73943838885569e-06
-1.88296859549003e-05
-4.30171387672176e-05
-4.11379180634203e-05
-1.97074660963023e-05
3.72413904273989e-06
-1.31391255478702e-05
-1.63490244703073e-05
-2.80397823498535e-05
-4.84287330821127e-05
-3.85654372313344e-05
-2.9976331753779e-05
-2.31226021039333e-05
-3.53885346256451e-05
-2.39285745505662e-05
-2.80717756624946e-05
-1.14216153246006e-05
-1.11287154225542e-05
-1.37289705165851e-05
-3.02457142940926e-05
-2.41856969833037e-05
-7.34139809726633e-06
-5.68544084181008e-05
-3.40237942243732e-05
-6.81349420221498e-06
-4.89414578226299e-05
-2.21002736975559e-05
-6.5460149209892e-06
-5.71307852198053e-05
-4.73084643030129e-05
1.13698398904845e-05
-1.64131805817763e-05
-1.58869072258124e-05
-1.63158582174809e-05
-1.82663720524205e-05
-4.48832374459788e-05
-2.73598173833849e-06
-3.27532032887299e-06
-5.10302357152477e-06
-2.0385894353952e-05
-3.01787730022194e-05
-4.68771798714762e-05
-3.71169755704475e-05
-4.09547685257248e-05
-1.2762748756335e-05
-4.81998994824875e-05
-4.88440499959403e-05
-2.46422774002149e-05
-5.1549460384255e-05
-1.68907556090088e-05
-6.37220092148156e-06
-3.92140788414048e-05
-1.06901946582175e-05
-3.04571195468731e-05
-2.6634153320961e-05
-1.27589119620646e-05
-4.10666182806784e-05
-4.43638760328813e-05
-6.0240951272599e-05
-4.45943257104301e-05
-3.70763903345832e-05
7.181443626636e-06
-4.09708719089161e-05
-2.28202419161252e-05
-2.67817057376785e-05
-4.1984813023857e-05
-5.91919334696882e-05
-4.0606065635696e-05
-1.48367325214329e-05
-2.57708884061247e-05
-2.93400021149684e-05
-2.87347177206257e-05
3.63418717408875e-06
-3.14973178822003e-05
-5.54970457398134e-05
-2.28597345622561e-05
-1.65617745427739e-05
-2.47672505026538e-05
-1.36195469417024e-05
-4.91526198608892e-05
-1.64845059490386e-05
-2.73828560242832e-05
-3.51307335469546e-05
-7.13450217625487e-05
-6.54371226890282e-05
-9.62404255851829e-06
-3.51588827688209e-05
-7.07154723531336e-06
-2.08618251404152e-05
-3.00614050487515e-06
-1.4561338355271e-05
1.97921224057679e-05
6.04682908664513e-07
-3.85409943852934e-06
-1.23598448061649e-05
-6.74694503728866e-07
-1.59786826710516e-05
-2.71649196766839e-05
-6.0066716479777e-05
-1.68357919186266e-05
-2.28522083163387e-05
-4.21569597850186e-05
-3.17351985859153e-05
-3.78745336904004e-05
-3.08291976145336e-05
-1.53291643045581e-05
-2.76736669390042e-05
-2.42674153850731e-05
-3.71783841200279e-05
-4.81744327982455e-05
-2.57174513039847e-05
-2.31604830053221e-05
-1.8733683077942e-05
-3.63327004186834e-05
-5.25610174687892e-05
-1.24123947423454e-05
-6.96370155094045e-05
-1.95081963447497e-05
-3.01572278620859e-05
-5.92538979145804e-05
-1.83734818720287e-05
-2.54955208836716e-05
-2.46099115776559e-05
-2.11753267515386e-05
-5.43960670337714e-05
-4.46461739695406e-05
-4.02893950886086e-05
4.96802544125477e-06
-2.48081809373714e-05
-2.14569497052893e-05
-4.33543186402101e-05
-1.92228857173721e-05
-2.78639681430517e-05
-3.39752001882385e-05
-2.38369612178478e-05
-3.92289637918244e-05
-1.52812579850795e-05
7.84991452203145e-06
-6.81741153572144e-05
-5.45856934167795e-05
-5.09502043654644e-05
-4.7660464066515e-05
-5.14269005677372e-05
-4.73143383665401e-05
-2.45689958531523e-05
-1.92739356724167e-05
-4.21154001416586e-05
-1.88542341469229e-06
-4.78680913681028e-05
-4.29338076790642e-05
-3.82643883121668e-05
-2.3130728178642e-05
-4.11722272336932e-05
-3.11431066753366e-05
-1.95773378410997e-05
-4.43946522303368e-05
-5.44838025171194e-05
-3.11409570766776e-05
-2.00483169253775e-05
-2.30010869885718e-05
-2.12864012886596e-05
-8.43945110992553e-06
-2.42534577593852e-05
-1.65530806986545e-05
-6.28808340037999e-05
-1.34699117943469e-05
-2.64649752325098e-05
-8.50165459997084e-06
-1.08115222389173e-05
-2.38342271304196e-05
-4.85786955216783e-05
-1.13087870305986e-05
-3.42762971802552e-05
-2.06020113555122e-05
-2.94490558220715e-05
-2.61158489675564e-05
-5.50879732092701e-05
-3.49930504645981e-05
-5.88738387578514e-05
-2.45486729246775e-05
1.4725308544851e-05
-2.6505469720718e-05
-1.49020281494593e-05
-8.35735116477332e-06
-3.92958353920011e-05
-2.8256963974482e-05
-5.19822569317957e-05
-9.77947155791735e-06
-1.94207720767605e-05
-3.81776073280198e-05
-3.02055553689766e-05
-2.44294867381937e-05
-5.08574295635926e-05
-3.18000857705454e-05
-5.23644426074556e-05
-4.84253863530272e-05
-7.03025100069088e-05
-5.16391690556859e-05
-1.97911353370686e-05
-5.4212256332278e-05
-2.79591054115577e-05
-2.55195642923202e-05
-3.36197025760231e-05
1.3475142930472e-05
7.21830178506796e-06
7.57135706531505e-07
1.79596106416616e-05
-5.68337335974181e-05
-2.21081412402867e-05
-2.07124638568785e-05
-4.44504431961831e-05
-6.23828118762623e-05
-4.99000721287794e-05
-4.76700761267235e-05
-5.48457515418992e-05
4.58432920864278e-06
-6.74322428953182e-05
-3.83997876907974e-05
-5.13234861573203e-05
-2.13955081507404e-05
-4.57911264378874e-05
-2.67489176268475e-05
9.52997113534703e-06
-3.19762206237315e-05
-3.36101055281993e-05
-1.0474408828042e-05
-5.57964133341788e-05
-4.96737998464527e-05
-2.41343042627096e-05
-6.55399255299351e-05
-6.90064765402756e-06
-4.36891520205835e-05
-2.71293845395282e-05
-5.65011858939608e-05
-4.14798103760247e-05
-5.71122847524253e-05
-3.38408005088714e-05
-2.09689265455699e-05
-5.63459420465166e-05
-7.85851523545904e-06
-4.81160230359645e-05
5.32802443848031e-07
-2.00152771238473e-05
-9.0941102649763e-06
-1.24679269083541e-05
-3.45773461303269e-05
-5.33445311918863e-06
-5.00159246682332e-05
-6.27671848579647e-06
-1.37744047490419e-05
-3.53745933239939e-05
-9.22644796231907e-06
-1.43480864867375e-05
-3.36614068242806e-05
-6.35388504478357e-05
-1.34645344004478e-05
-2.59424425104335e-05
-2.80158607228834e-05
-1.54052827007936e-05
-1.54586153916736e-05
-5.15401344824597e-05
-1.23075676110757e-05
-3.9423325644634e-05
-4.38402342192449e-05
-7.18930346929521e-06
-1.79755480385564e-05
-3.88039067078012e-05
-7.5327115936619e-06
-3.91353458659605e-05
-5.22709108646205e-05
-2.27617321449973e-05
-3.61546896196609e-05
-1.72556967187773e-05
-3.82798791318226e-05
-5.43867384926137e-05
-3.33996737166581e-05
2.2997093585737e-07
-9.62717635755572e-06
-2.18617383852804e-05
-2.30415173369004e-05
-3.36253088041286e-05
-6.86536121345409e-06
-5.08944816044705e-05
-3.919490853782e-05
-5.96139347103028e-05
-4.50870947232346e-05
-2.6675716295419e-05
-4.07805776140963e-05
-5.70781372660857e-06
-3.73338464554806e-05
-5.59874558049576e-05
-1.57574157694188e-05
-8.43901225406499e-06
-9.35219023879493e-06
5.08886013181155e-06
-4.44117048142841e-05
-2.10074102109185e-05
-3.03854989501778e-05
-1.15002940087961e-05
-1.82299404470474e-05
-2.30619043707553e-05
-3.86028706601498e-05
-1.24002040551379e-05
-2.79040292715929e-05
-1.33281084055679e-05
-5.13556202302418e-05
-6.08163769912351e-05
-3.95138855322715e-05
-4.46780046639361e-05
-1.77314757264473e-05
-2.17701022509241e-05
-2.86095283502561e-05
-3.08208608351617e-05
-1.34822091851278e-06
-4.17606569241526e-05
-1.87426708833981e-05
-4.56008351560321e-05
-1.98642864149432e-05
-2.19167636705412e-05
-4.8290403128463e-05
-3.9128937399564e-05
-3.8838318835693e-05
-6.87434921490251e-06
-1.32788463170539e-05
-1.40822170832949e-05
-3.34116800232864e-05
-5.51397130104114e-05
-2.81992717812909e-05
-1.53842596410319e-05
-9.16159221231324e-06
-6.01821412878077e-06
-2.16703925670701e-05
-1.41977848925679e-05
-1.28888054426817e-05
-1.70441603533007e-05
-2.50890950273491e-05
-2.06955378690687e-05
-3.3327875087049e-05
-3.05715788899019e-05
-2.63298603685298e-05
-5.37938029331768e-05
-4.49389847641692e-05
-6.7457370074857e-05
-3.0806120200251e-05
-3.61495762090303e-05
-1.37983303875498e-05
-3.10027172845037e-05
-2.92418223395894e-05
-5.09069743297332e-05
-5.84633788511676e-05
-4.92062537220663e-05
-4.06334623319533e-05
-4.53737337890622e-06
-1.6314403913562e-05
-3.31043798185701e-05
-7.39715396940322e-06
-3.15668762124063e-05
-4.16583359981636e-05
-4.87058440949241e-05
-1.30557796962996e-05
-1.65799633885212e-05
-3.20748983455797e-05
-2.97613706305443e-05
-1.74904921607543e-05
-3.45586596803766e-05
2.70412862903443e-06
-6.54266962137037e-05
-1.74385592182603e-05
-2.65222461508939e-05
-4.32098824319402e-06
-3.44162432362289e-05
-2.93199526596543e-05
-2.95209228638156e-05
-5.86285756155321e-05
-1.53061473037476e-05
-4.17936349318904e-05
-6.70420790014174e-05
1.37010823478295e-05
-1.91628084046832e-05
-1.90930939744436e-05
-4.02979582116095e-05
-4.97654842322097e-05
-3.84039388366183e-05
-7.89283816227711e-06
-2.39152596396067e-05
-2.35065594104102e-05
-4.50179762880173e-05
-4.69750339417939e-05
-4.59785675861787e-05
-1.87085388715171e-05
-5.87063858981321e-05
-4.38786366272395e-05
-4.64638987155114e-05
-4.12587792061942e-05
-3.97925079858311e-05
-7.9083724470132e-06
-4.58320933801902e-05
-2.86372692466912e-05
-3.3258990459713e-05
-3.67743955093794e-05
8.6657870150535e-06
-2.95764406282428e-05
-1.34197315144467e-05
-3.12194360563375e-05
-4.29617611334899e-05
-4.02551295672861e-05
-5.02003412675559e-05
9.54373044510557e-06
-2.90365182172806e-05
-1.75166427726206e-05
-1.11505293481777e-05
1.42030512182e-05
1.93623735543612e-05
-4.23937894305964e-05
-3.9753739658245e-05
-4.04419189147211e-05
-4.13986799892344e-05
-2.77177893983767e-05
-3.95659128956126e-05
-5.17484788894212e-05
-1.8251050877737e-05
-4.25390261239369e-05
-3.34264698831011e-05
-6.06857880185856e-07
-3.80405195281246e-05
-3.87094204935229e-05
-1.38007414603076e-05
7.4104010896859e-06
-1.67250998357273e-06
-3.06284125250919e-05
-3.12504782234188e-05
-3.82529113018968e-05
-3.29983704597677e-06
-3.39888349214312e-05
-3.58645202175041e-05
-2.10724530392977e-05
-2.57230264216704e-05
-3.55752907662338e-05
-1.72491744279258e-05
-7.50834611966921e-05
-3.82255176262853e-05
-1.17917946546207e-05
-4.36008019660303e-05
-7.36024869246584e-06
-3.36397530188714e-05
-2.8953931223897e-05
-9.66639723728342e-06
-4.0442034506471e-05
-2.79591358968169e-05
-5.04343927977586e-06
-5.73659749920489e-05
-8.24603909592238e-06
-2.17235853614032e-05
7.03435843840314e-07
-1.28204360708313e-05
-3.75462410152986e-05
-4.11883022269987e-05
-4.10365099888239e-05
-2.6690421296265e-06
-4.67249250387952e-05
-5.67550029501596e-05
-1.3776175663253e-05
-1.75486145939356e-05
-4.14424944381499e-05
-4.1863543257089e-05
-4.91855262796267e-05
-3.07098793373392e-05
-3.66633117747108e-05
-6.5407296413831e-06
-1.79742636101375e-05
-3.71540456306426e-05
-1.34779485757775e-05
-3.27806966983677e-05
-3.67190880969652e-05
-2.742933886168e-05
-1.85756069974184e-05
-4.6714006106363e-05
-7.13390423257554e-06
-1.40285284920671e-05
-5.33171466429354e-05
-2.2215997920466e-05
-3.24985345453726e-05
-1.24496197893476e-05
-2.67436693171579e-05
-5.66373499729112e-06
-4.30679100647678e-05
-4.18656498455827e-05
-2.35035706309626e-05
-5.12985520506034e-05
-6.5681774953172e-05
-2.14695820279905e-05
-3.65148779075786e-05
-3.69611823917155e-05
-2.1400165957253e-05
-2.61331187408683e-05
-2.49509105012717e-05
-4.12140256520298e-05
-3.57437251190606e-05
-1.45255615987092e-05
-2.06412012816496e-05
7.64385276298938e-06
-2.91336290678304e-05
-3.08024720990442e-05
-1.41345341766701e-05
-2.78037571328158e-05
-3.32069200016589e-05
-2.9638321684795e-06
-5.4195641879392e-06
-5.76340333937549e-05
-3.40397745696717e-05
-1.81436520158757e-05
-3.73834333728134e-05
-9.18884997457611e-06
-2.31258230818111e-05
-1.37354369014871e-05
-4.80564070181284e-05
-3.11389018816209e-05
-1.37664697151505e-06
-2.96939990898277e-05
3.0921832357564e-06
-4.54687815325265e-05
-2.77447595357306e-05
-3.60619448809128e-05
-4.9619377360616e-05
-3.05630531750163e-05
-1.22679528598337e-05
-6.87054793516076e-05
-2.60081710736897e-05
-1.09968489287705e-05
-2.68675759884109e-05
-3.00173302859425e-05
-1.34840453546677e-05
-2.16838919824182e-05
-2.63659906564157e-05
-2.19164974652462e-05
-1.56845201448463e-05
-3.57426312270381e-05
-1.40172482502121e-05
-1.27442518457212e-05
-2.49960261360699e-05
1.1309178703465e-06
-7.75768753252852e-06
-9.69210516267473e-06
-4.55376594219653e-05
-3.38897042761347e-05
-2.88883866802711e-05
-5.42415388174834e-05
-3.52601225259716e-05
-2.36819005817451e-05
3.60317909586789e-06
-6.95871719765112e-06
-2.80408052812082e-05
-3.17271020043012e-05
-1.05561910169987e-05
-3.02152813149294e-05
-2.17824849953156e-05
-4.02405027815433e-05
-2.24600880087572e-05
1.26138867136182e-05
-4.08205562544134e-05
-4.59023343975181e-05
1.32991016006089e-06
-3.98045781888015e-05
-2.38654599392999e-05
-9.22569251885602e-06
-5.41979092455407e-05
-2.52571912161436e-05
-1.52139097170475e-05
-2.70802551591188e-05
-2.0978192143915e-05
-3.56711611063273e-05
-2.34312801976414e-05
-1.49869703781554e-05
-4.3077298152731e-05
-2.7491232066456e-05
-3.58063280940047e-05
-6.23531495870553e-07
-8.2223378066801e-06
-3.76562421563864e-05
1.88407018842505e-05
-2.23091641823919e-05
-2.3911972850903e-05
-3.27560587999846e-05
-5.12015512523146e-05
-3.93434286292556e-05
-2.03279127106938e-05
-6.60195348307485e-06
-3.69921914626519e-05
-4.37114122011954e-05
-3.99294354747711e-05
-5.4179781002574e-05
-2.82212382113832e-05
-3.71570278925426e-05
-3.4369213796934e-05
-3.49926247373275e-05
-2.77329236379084e-05
-2.90134461239033e-05
-1.84426806929818e-05
-2.13601200239464e-05
-5.18178644652296e-06
-2.97151951677735e-05
-3.99118292037213e-05
-1.74653932606474e-05
-6.05629108442783e-05
-2.15296957516103e-05
-2.3904492634164e-05
-3.68935522769917e-05
-2.3051446405939e-05
-1.64574511499863e-05
-4.20280356829315e-05
-5.63124814735265e-05
-3.33624603232904e-05
-9.3462148652363e-06
-5.13037375135329e-05
-3.18754049624945e-05
-3.34058618509289e-05
-1.98665945747365e-05
-2.53050644065899e-05
-3.86443275266655e-05
-1.79993504107969e-05
-6.36261586430277e-05
-2.74997349480481e-05
-1.76057399442118e-06
-2.27965217059684e-06
-4.25075004739808e-05
-2.41269072903564e-05
-2.57372778204189e-05
-2.86695534941472e-05
-2.8626640162476e-05
-3.47406714229389e-05
-1.50572281896835e-05
-2.9698745849569e-05
-1.27142089266315e-05
-1.69841553226182e-05
-1.09182220976248e-05
1.37860755918982e-06
-9.38593323091243e-06
-8.38700106147377e-06
-4.12599232722488e-05
-4.41360840733361e-05
-4.42651024022545e-05
-4.37131602985982e-05
-5.05243351693244e-05
-2.86800469260047e-05
-3.87731318559487e-05
-4.37491661846532e-05
-3.41306733564523e-05
-3.20969092471555e-05
-2.67457234169833e-05
-3.40168664502643e-05
-3.22844676127887e-05
-1.48361194143784e-05
-4.10927875787818e-05
-1.70643514092692e-05
-7.75198659247536e-06
-5.74921581555711e-06
1.98038501432101e-07
-2.72728025288866e-05
-1.10182560405081e-05
-1.81535082256874e-05
-2.8463732873836e-05
-3.47920603042245e-05
-4.10009431464253e-05
-3.98891990595515e-05
-4.09449550219006e-06
-7.34296608622671e-05
-1.25495718874634e-05
-1.95000581678587e-05
-6.85322738231936e-05
-4.04786232110511e-05
-4.25396879326407e-05
-7.54935681544702e-05
-3.56911237287134e-05
-3.04458572170908e-05
-3.47557471498291e-05
-2.67197916288864e-05
-3.53764570734213e-07
-3.13018171660168e-05
-1.63428097105663e-05
-1.80755707126635e-05
-2.53909135224341e-05
-6.35265908320024e-05
-2.57792405991137e-05
2.88835999533713e-07
-1.58700107179953e-05
-1.74568418580057e-05
-2.4512086665087e-05
-3.33347669719007e-05
-3.76294036529494e-05
-3.82387748633989e-05
-4.42281418688317e-05
-2.55733815867931e-05
-7.93385959448058e-06
-3.10097450949397e-05
-2.87254046816308e-05
-1.55980187709202e-05
-4.74192103276193e-05
8.25786905556321e-06
-1.61448253169079e-05
-1.97058583408274e-05
-2.02382580667376e-05
-1.2839422114802e-05
-2.45422427936914e-06
-1.62204213426571e-05
-3.70953956841901e-05
-1.87232257863035e-05
-3.42220334060717e-05
-5.11120813164213e-05
-4.50932156412078e-05
-5.155470305069e-05
-3.21152968472564e-05
-2.73922237593415e-05
-2.7138516838656e-05
-3.1489546721896e-05
-2.58387936310506e-05
-1.86968920305373e-05
-4.50568734965952e-05
-2.0310894771354e-05
1.81442692099233e-06
4.55364473738653e-06
-2.30607907827358e-07
-1.28449605629497e-05
6.29178220303629e-06
-3.89357738020942e-05
-1.2470848626456e-05
-5.68400139204159e-05
-3.13040801916952e-05
-1.92540424050601e-05
-3.53118100193709e-05
-4.86438034278365e-05
-3.93217230575178e-05
5.23738917577538e-06
-6.05708294446144e-06
-4.80773151283979e-05
-2.78783612047656e-05
-6.40410410975173e-06
-3.04511201401092e-06
-4.99138160354972e-05
-7.58589952230814e-06
-2.42213033319742e-05
-5.25065782410185e-05
-1.33236042928388e-05
-1.9009167430198e-05
-2.86842042961551e-05
-2.26344131492706e-05
-3.89427494749324e-05
-3.54692238734516e-05
-1.09948435595787e-05
-4.68749202103852e-05
-1.79906666648914e-05
-1.30947057150338e-05
-3.77421580474338e-05
-1.1206314682564e-05
-4.54028047102002e-05
-9.14410543940632e-08
-4.19784644943257e-05
-1.59666476787924e-05
-3.02907519350207e-05
-2.10596488617861e-05
-5.04716046502847e-05
-3.41668914471607e-05
-4.54270855919721e-05
-5.76797611022332e-05
-6.24658890525348e-05
-6.86482697465893e-05
-2.83943558107441e-06
-3.93145340531572e-05
-5.08809179016783e-05
9.39706480529496e-06
-3.53731642081564e-05
-5.49268444597291e-05
-1.65820306010163e-07
-8.8935667885969e-06
-3.55101901085681e-05
3.66615117904318e-06
-1.92857457150531e-06
-2.79892256452371e-05
4.14510429792127e-06
-2.90307206681934e-06
-2.52342060600711e-05
-3.40595606822861e-05
-2.37617312812594e-05
-4.68179323048803e-05
-5.90632843930139e-05
-3.13190658496121e-05
-3.23641792768315e-05
-3.93883365734413e-05
-2.90056679408413e-05
-4.01780709585773e-05
-2.5005354870765e-05
-1.34964251262807e-05
-1.67170413961067e-05
