# Supplementary material for: Research on computational propagation and identification of mine microseismic signals based on deep learning
Source: PLoS One. 2025 Oct 22;20(10):e0334641. doi: 10.1371/journal.pone.0334641 (PMC12543183; doi:10.1371/journal.pone.0334641)
Supplement: S6 Data — (ZIP) [file pone.0334641.s006.zip › 000100900000137.xlsx_0.txt_24.txt.txt]

-3.35571316652157e-05
-2.59256566657431e-05
-9.46899567448567e-06
-1.00260578399322e-05
-3.0550995933784e-05
-2.86799076749819e-06
-2.59522177477309e-05
-5.91558549308217e-05
-5.54342934870213e-05
-1.42763908198357e-05
-2.02106114561112e-05
-3.72263289962788e-05
-3.65721908784013e-05
-4.3549952083608e-05
-3.56322780176023e-06
-1.38896172098034e-05
-1.64923491682355e-05
-1.29316176592061e-05
-1.7732531960211e-05
-5.32060465094516e-05
-3.03711111064946e-05
-3.35785280763859e-05
-2.26146413076377e-05
-1.6615607815978e-05
-7.72969867461624e-06
-3.90475287207827e-05
-1.86332748277256e-06
-3.22398980444599e-06
-5.09376753171566e-07
-6.47433327071984e-05
-5.20569224459426e-05
-2.49601906081461e-05
-3.76931987191796e-05
-2.52751152557791e-05
-5.35835711280926e-05
-4.72993378959373e-05
-2.52914956667792e-05
-2.23134537556133e-05
-5.67502745778504e-05
6.2592791323345e-06
1.08018874768872e-05
-2.70804748414156e-05
-4.34230765595087e-05
-2.96962582486209e-05
-2.45537307836325e-05
-4.74084794747336e-05
-1.79798371446565e-05
-4.02331031502099e-05
-1.82826493514084e-05
-2.70040440020845e-05
-3.4334696065413e-05
-3.43657257010214e-05
-5.80838926133121e-05
-3.17953944715031e-05
-2.13488487231347e-05
-3.71185731103359e-05
2.27954848725239e-05
-1.27898450347305e-05
2.12657665942185e-06
-4.768302302278e-05
-9.64022747218307e-06
-3.17478546468725e-05
-9.52330194598864e-06
-2.05932751490934e-05
-5.46009548838153e-06
-4.01760829096149e-05
-7.8350708261967e-05
-5.27167228698946e-05
-3.18183975958478e-05
-1.81297904835279e-05
-8.52191845633449e-06
-3.06308602798257e-05
-2.17489042540333e-05
-2.86927527931467e-05
-3.58619958645129e-05
-3.31861224576785e-05
-4.20009092539439e-05
-8.47446267935357e-06
-3.80727736778565e-05
-3.11123938895978e-05
-1.50820499385368e-05
-4.40899459002667e-05
-9.57112812329978e-06
-1.50564877992503e-05
-3.06949774908288e-05
-1.04553905644546e-05
-2.65028028252388e-05
-3.80701066278895e-05
-3.05442411345476e-05
-2.45567930580191e-05
-3.27082951804977e-05
-4.07530443854123e-05
-1.95861978227722e-05
-2.10548618885413e-05
-1.90040315178958e-05
-1.70080397135127e-05
-1.32604424595847e-05
-4.02384715548534e-05
-1.66917419234423e-05
-3.81421565347425e-05
-1.91765348329645e-05
-2.72854231978513e-05
-4.68335356639136e-05
-2.74052059321516e-05
-1.32323838931828e-05
-1.44200830992587e-05
-4.54531488801365e-05
-4.76131030959119e-05
-3.63275942748776e-05
-2.40896365665435e-05
-2.18382633744971e-05
-2.37118572815867e-05
-1.95865882589233e-05
-2.46297709638848e-05
-8.48611830789768e-06
-1.99172476938575e-05
-1.80029026959453e-05
-1.64889945803989e-06
-2.80538707375658e-05
-4.05933411002487e-06
-2.09378645117687e-05
-4.69833109852445e-05
-3.34569600805161e-05
-4.10665242695749e-05
-5.3433217563862e-05
-3.44807954115646e-05
-2.30676649618071e-05
-2.2778000915241e-05
-5.16353268191559e-05
-1.51976958046622e-05
-4.40587513468724e-05
-3.30848161248014e-05
-3.23631997972639e-05
-3.08675694969991e-05
-1.11830145625405e-05
-6.83552372782667e-05
-1.10885180789244e-05
3.08578760669102e-05
-1.71767544640017e-05
-2.0721999854557e-05
-1.84583262640299e-05
-4.22105020896073e-05
-4.25047019781787e-06
-2.87216991704448e-05
-4.93299236555442e-05
-3.10959996082362e-05
-5.93998870731314e-05
-2.77931820495504e-05
-6.67262093084433e-05
-2.5786198996602e-05
-1.18269533996929e-06
-3.33500899782889e-06
-8.97915076954593e-05
-5.31988978761541e-05
-1.89999336095094e-05
-2.4896950728249e-05
-1.46636792254196e-05
-3.0888881344802e-05
-2.52074218266562e-05
-2.48114257190862e-05
-2.27038779147731e-05
-4.07202975394135e-05
-1.10107831812729e-05
-4.33873357239737e-05
-4.45055732794356e-05
-2.41032346858195e-05
-3.92416483732104e-05
-4.12632258679942e-05
-2.97134382838832e-05
-2.3259218224234e-05
-3.27190613861437e-05
-2.58939315285072e-05
-4.80662229288218e-05
-3.4349830676158e-05
-1.38725483792771e-05
-2.257370222233e-05
-2.84463071072277e-05
-4.70315846188824e-07
-1.28036943481281e-05
-1.69676376609045e-05
-8.84103096852225e-06
7.48291919797973e-06
-3.10164686848069e-05
-2.77913316244916e-05
-8.70553159241635e-06
-1.54746209578625e-05
-3.94223107894113e-05
-5.30338904092313e-05
9.69874269789617e-06
-1.97747854516426e-05
-1.73309865521587e-05
-3.17835457973791e-05
-5.05404789982849e-05
-3.96821994315528e-05
-2.14705633346252e-05
-2.38296743424111e-05
-2.23566119831499e-06
-3.54465053653502e-05
-2.37829672773382e-05
-4.65251240370089e-05
-4.49348422493606e-05
-2.86537732890537e-05
-3.11188701292847e-06
-3.37884038925467e-05
-1.99159782234965e-05
-4.63899189217154e-06
-4.65474237609894e-05
-4.02225049908431e-05
-3.42064664498129e-05
-1.62936818637553e-05
-2.50640730706596e-05
-4.99763471496921e-05
-4.14566344447865e-05
-3.32811312375442e-05
-2.11828102187347e-05
-3.78309354307653e-05
-4.31435861860062e-06
-3.50207637608564e-05
-2.15375646452445e-05
-7.99461007957312e-06
-4.29903406983616e-05
-3.82690343686643e-06
-2.83705837382549e-05
-1.81452093816873e-05
-4.81124693664764e-05
-3.43343913261292e-05
-2.43527658053e-05
-4.07647190124539e-05
-3.42874780982812e-05
-6.45909337803987e-05
-3.26882020381538e-05
-1.05688389394928e-05
-2.41138572719758e-05
-1.23166735584401e-05
-3.47193216569571e-05
-2.23647307254905e-05
-2.82857196458118e-05
-2.37368253585672e-05
6.72170753515395e-06
-1.11762592558127e-05
-5.89280688302188e-05
-3.06606971799093e-05
-5.47574673303679e-05
-3.550635413148e-05
-4.03786856858268e-05
-3.09649739138331e-05
-3.57108125372569e-05
-1.31198679961188e-05
-3.45143207267762e-05
-3.02292622497078e-05
-2.6904330235976e-05
-1.60087050500993e-05
1.79458058100023e-05
-3.02871723411925e-05
-3.71060872171147e-05
-5.00999997418093e-05
-3.62635179436455e-05
-9.48134824676151e-06
-5.66182492365894e-05
-1.42594822530938e-05
-5.26551632738859e-05
-4.98174554359722e-05
-2.28895339537005e-05
-1.73884513683569e-05
-4.00392462448869e-05
-1.32064066152942e-05
-1.73687321736788e-05
-4.59941023063854e-05
-1.83940093401986e-05
-8.43530891167075e-06
-3.13934642409282e-05
-2.46828476944e-05
-2.93945233318649e-05
-3.51453346296913e-05
-1.98714250176198e-05
-3.12377793703187e-05
-3.27931937311195e-05
-5.99630665192236e-05
-1.08560572275995e-05
3.72179128604994e-06
-6.12204038765245e-05
-1.38419173234578e-05
-4.71238409844125e-05
-5.13741104612593e-05
-1.74342243914343e-05
-5.51251435229949e-05
-2.27412754400481e-05
-3.97598003185102e-06
-2.75578332000976e-05
-7.03885054240119e-05
-6.42829428873172e-06
-5.29151139122902e-05
-2.27637597437316e-05
-3.5059245007214e-05
-5.74339458065018e-05
-3.94857797849039e-05
-5.05596335691673e-05
-5.29015954900583e-05
-3.23194509647584e-05
-3.16569191056585e-05
-2.60818883615017e-05
-4.01578832989268e-05
-2.88619926113578e-05
-7.88892501048662e-06
-1.61508497473723e-05
-2.51979517876646e-06
-1.71355247984889e-05
-1.5931012086944e-05
-3.08846444236544e-05
5.19552836323434e-06
1.13172238563725e-06
-1.92186761446366e-05
-2.18565443331179e-05
-5.70246384823447e-05
-4.44688001611711e-05
-3.80763846755989e-05
-2.79026947647627e-05
-2.63198777872781e-05
-5.10224845741648e-05
-3.17407242139168e-05
-1.94589325395257e-05
-3.03593723494287e-05
-2.23510070258246e-05
5.96544843426644e-07
4.4189739089671e-06
-1.96943114218169e-05
-4.49138112031274e-05
-3.69829363940769e-05
-2.74880924280049e-05
-4.88481338881929e-05
-3.69342253777843e-05
-3.32986239058197e-05
-1.77903972518427e-05
-2.0021477099823e-05
-4.60169391002797e-05
-2.80318385017985e-05
-1.96652418423716e-05
-8.44607811034072e-05
-5.8467098925306e-05
-2.16180264866633e-05
-4.33170287822055e-05
-8.40955389215709e-06
-1.07400942987299e-05
-2.80406874632547e-05
-1.07385879694641e-05
1.00882532294056e-05
-2.64201295344801e-06
-2.41277592527855e-05
3.67110611448274e-06
-3.3115008871876e-05
-3.31502681258171e-05
-4.42950743910768e-05
-4.61683812713999e-05
-7.2998033042699e-05
-3.6473711284987e-05
-3.67795642484331e-05
-4.75970597197753e-05
-3.90034480200502e-05
-3.34235341172091e-05
-9.26803375844847e-06
-2.99532297580826e-05
-4.97402952208285e-05
-7.91459637089213e-06
-3.58194130731215e-05
-1.28370512342052e-05
-1.58293554438368e-05
-3.82026003564245e-05
-1.00863593196436e-05
-2.92940084763999e-05
-1.57473021189086e-05
-3.72558210798058e-05
-2.51632232418835e-05
-4.78615795080794e-05
-2.60050464015184e-05
-4.05711598255912e-05
-2.65409330171613e-05
4.97170621362522e-06
-4.89086210194206e-05
-1.25119430643913e-05
3.28424645072395e-06
-5.14905799969004e-06
-2.82399705877248e-05
-2.79303830921677e-05
-1.9894628168591e-05
-1.05987527995699e-05
-9.73118867261668e-06
-2.44067380938843e-05
-2.60268146669666e-05
-3.21408743553744e-05
-3.83057528722426e-05
-4.3671949094793e-05
-4.07886147009631e-05
-5.76568601860618e-06
-4.70604215093079e-05
-2.03271920004011e-05
-3.21807212880313e-05
-2.40197579212349e-06
-6.39713325448953e-07
-2.03913334294602e-05
-2.86867408667802e-05
-3.79372499940911e-05
-3.28137126084253e-05
7.18412216179429e-06
-2.04497289105097e-07
-4.49553617734683e-05
-2.92199361143005e-05
-4.97802365404589e-05
-1.86495783717974e-05
-3.1352087502458e-05
-5.25548461984273e-05
-2.57637349813376e-05
-7.31334431085012e-06
-3.93170649508582e-05
-2.13181942103674e-05
-2.00911427045847e-05
-6.08371430059513e-05
-2.5389216159513e-05
-4.95645786693584e-05
-4.20181402596457e-05
-3.33130909881034e-05
-3.71840323721466e-05
-3.20864090132914e-05
-4.43920036171492e-05
-1.91511951043835e-05
-4.05850433071934e-05
-7.85123637668379e-06
-1.03126713835334e-05
-6.05360498239166e-05
-2.99770877346239e-05
-3.3828130568881e-05
-3.06339303097276e-05
4.57105366755086e-06
-2.76152003241927e-05
-2.4148559691429e-05
-4.76567744612126e-06
-4.03851898687282e-05
-2.62151628612817e-05
-4.49072689786688e-05
4.17578559261985e-06
-4.51126590108027e-06
-2.62174611100176e-05
-3.30586040439205e-06
-4.41810738633173e-05
-2.50016319854208e-05
-4.61593801093334e-05
-2.67030404921599e-05
-4.3295550141481e-05
-5.67497042124774e-05
-4.66926616688948e-05
-4.42697360234117e-05
-6.96185884201695e-05
-3.34517068642123e-05
-4.20724132779409e-05
-2.85402121251109e-05
-3.83661729248702e-05
-3.21584384694739e-05
-2.49393382148121e-05
-1.77398889516025e-05
-2.59608678824925e-05
-2.06040199546371e-05
-1.65840409069178e-05
-4.65975777139567e-05
-2.57299566264872e-05
-4.79795450072177e-05
-4.06788545672471e-05
-4.74620353148477e-06
-3.5777273741049e-05
-2.54452273662252e-05
-3.58679601051081e-06
-2.58278256567432e-05
-7.77869809047654e-06
-1.45850598597875e-05
-3.86496824815641e-05
-1.14849851559881e-05
6.51925041236185e-06
-1.79550772776245e-05
-1.37372848272329e-05
-2.84093825254943e-06
1.15691278081619e-05
-5.98581291726189e-05
-5.17939399593399e-05
-2.47659376904769e-05
-2.88770127391483e-05
-2.70111467591055e-05
-3.78339215721378e-05
-3.33190327625842e-05
-5.3362595781067e-05
-3.54227425421599e-05
-2.46629883730076e-05
-3.22216254633183e-05
-1.18830777465817e-05
-1.31872445907872e-05
-1.62585213015026e-05
-2.64570257551415e-05
-2.14363498640919e-06
-4.35172915763438e-06
-6.2483893878243e-06
-2.72707127023139e-05
-1.00048801530073e-05
-5.53767451391152e-05
-2.50763019776172e-05
-2.28701514076412e-05
-5.39321334628004e-05
-1.66771292876058e-05
-2.13213676905852e-05
-8.00382542635384e-05
-5.18884480740294e-05
-4.38052891244104e-05
-4.34748763252077e-05
-4.65699625982754e-05
-2.41622728202033e-05
-3.96043618119981e-05
-2.62465734870572e-05
-2.59092288892993e-05
-3.71255447493758e-05
-2.85128722952904e-06
-2.9070553792826e-05
-1.71411441876263e-05
-1.27879505802295e-05
-4.68570893118966e-06
-1.69110853247407e-05
-3.64750585966348e-05
-2.54752992998476e-05
-1.22843434697437e-05
-2.45228693301044e-05
-4.24954273881906e-05
-2.8853804569602e-05
5.98452280657285e-06
-7.19345400919896e-05
-4.37841763568983e-05
-6.0776929918472e-05
-1.31904888371041e-05
-3.36716843976999e-05
-7.83064194047837e-06
-6.06049842576748e-06
-3.36514787076519e-05
-2.49331427706781e-05
-8.93184508787561e-06
3.28855336379802e-07
-2.35363858816033e-05
-1.99879361164988e-05
-9.9335570192895e-06
-2.67002821962389e-05
-1.97194756720942e-05
-4.53450453880641e-05
-4.02360874834285e-05
-3.90690503132585e-05
-4.18059574395e-05
-5.73807131535202e-06
-2.20725589287395e-05
-2.45579555224725e-05
-3.36305716117613e-05
-3.47270049773369e-06
-3.59492351853396e-05
-3.50347530709306e-05
-1.08012988868455e-05
3.61937886417237e-08
-2.71998357604102e-05
-1.45126291970305e-05
-2.84769128062645e-05
-1.65114200335991e-05
-3.86756172859111e-05
-1.81489543095267e-05
-4.48687308740211e-05
-4.16333315960977e-05
-5.05113231941716e-05
-3.0452276918903e-05
-2.32885186404997e-05
-2.11932680978925e-05
-2.5493258684304e-05
1.80968213651573e-06
-2.62181041613642e-05
-2.50763142401926e-05
-2.01864552734381e-05
-2.57306143579499e-05
-3.25764389240436e-05
-2.616109990279e-05
-3.68124605797031e-05
-3.28173065853436e-05
-1.01463448769603e-05
-3.5357403153916e-06
-5.74908545082638e-05
-5.18665879301228e-05
6.80340341756371e-07
-3.43390307203845e-05
-2.30251517105681e-05
-4.13189747472527e-05
-3.96963637478634e-05
-4.34550089392197e-05
-9.28330973886662e-06
-4.52033269109084e-05
-8.02940274839108e-06
-2.58767731449234e-05
-2.56613230180881e-05
-6.60539824820865e-05
-3.06861907758335e-05
-3.21905338885621e-05
-5.83036731124404e-05
-3.58380204984842e-05
-1.88954727969336e-05
-5.4580023245237e-05
-2.99291483629941e-05
-2.87949182115807e-05
-3.93535505343064e-05
-4.36921734354474e-05
-3.58421674009917e-05
-8.02911405360143e-06
-2.36782693565549e-05
-2.42453503231866e-05
-2.70943418100842e-05
-6.35800235346593e-06
-4.94672456415453e-05
-4.80403769250068e-06
-3.57958256332206e-05
-4.81494079177307e-05
-1.92866835493247e-05
-4.34274274916584e-05
-4.73503229492244e-05
-4.05269406952252e-05
1.02349453262562e-05
-4.14098742972232e-05
-2.8432008435523e-05
-4.7986702488552e-05
-2.03637683963551e-05
-5.52848591577077e-05
-3.46946214134914e-05
-1.35279418199011e-05
-2.3638741577339e-05
-2.79192984648638e-05
-2.10444642180635e-05
-4.70131111700765e-05
2.43760493449035e-06
-3.65463774348361e-05
-3.14500456999114e-05
-2.0079687208175e-05
-3.28767953458193e-05
-3.00801742772814e-05
-1.61250710745559e-05
-1.20292278978675e-06
-1.63618719582156e-05
-2.7761557911947e-05
-2.65004009193482e-05
-4.94351427948708e-05
-2.17028805791936e-05
-1.20351098375551e-05
-2.27516050978299e-05
-2.77567402961487e-05
-4.66028790035075e-05
-2.88386479635147e-05
-5.33079240454922e-05
-4.79065632579634e-05
-2.61324730638693e-05
-8.56577410321168e-06
-1.04980648900509e-05
-7.90285903144252e-07
-6.15682214549023e-05
-1.47115748336707e-05
-1.43624421477404e-05
-2.80483393264795e-05
-1.16152332341442e-05
-7.51420477757471e-05
-1.25054565678547e-05
-4.37045409913901e-05
-2.2488726647306e-05
-1.63459517368403e-05
-6.29274699283398e-05
-5.26566699813577e-05
-4.09725222425543e-05
-1.7594749975721e-05
-2.48846469930174e-05
-4.58871823023148e-05
1.97279938818887e-05
-1.46535884211684e-05
-6.9466708027017e-06
5.11238026414845e-07
-1.21993234103576e-05
4.42559698485526e-06
-7.20486122664172e-06
9.95750720171048e-06
-2.15648044108999e-06
-2.51068139165241e-05
-6.49356166877241e-06
-3.35312320672823e-05
-3.30802446250879e-05
-4.34481045612826e-05
-3.51414649834335e-05
-1.3479858117599e-05
-5.66399658692217e-06
-4.11169909883629e-05
-2.64568808214848e-05
-3.97276307617497e-05
-5.41649951067956e-05
-3.22823933618897e-05
-2.9356998074086e-05
-2.15010532105288e-05
-2.09776375931021e-05
-2.20214675755849e-05
-2.97736327466921e-05
-4.57192951232279e-05
-4.4209677692048e-05
-2.3004554431941e-05
-4.06032880201099e-05
-4.32317595393012e-05
-3.47303016127335e-05
-3.32934685935546e-05
-2.78418562744417e-05
-2.16695541665536e-06
-3.987686218464e-05
-2.97098090278903e-05
-5.25555698311585e-06
-2.3572650625422e-05
-4.63704066844573e-05
-3.58345943859147e-05
-3.5641617002631e-05
-2.30222551764477e-05
-2.01663485524449e-05
-2.44405026857534e-05
-4.0512498078159e-05
-4.53149890489991e-05
-5.87021610426111e-05
-1.16947391001845e-05
-3.76424735329704e-05
-4.98852044364393e-05
-4.82367047817098e-05
-2.98110153942833e-05
-1.49098759631557e-05
-1.42950055868364e-05
-4.60312433730823e-05
-2.27353891742391e-08
-2.77819669235738e-05
-2.06383612971636e-05
-3.63489766202268e-05
1.43218109052788e-05
-3.35066744095355e-05
-5.15414491229026e-05
-3.58372227927811e-05
-6.01246514903989e-06
-6.08414628156391e-05
-4.45009077220824e-05
-3.51270088378578e-05
-1.51213802205357e-05
-7.39030590529615e-06
-1.88734471129073e-05
-3.22846825402065e-05
-1.49545978765576e-05
-3.99048159982718e-05
4.94385420264062e-06
-4.88695563600788e-05
-2.59385964597757e-05
2.6023897051553e-05
-2.17740732297218e-05
-3.81827445741757e-05
-3.31355612819676e-05
-3.94657663815132e-05
-5.16733612187826e-05
-1.73383990533657e-05
-3.20370008102459e-05
-1.67645553417243e-05
-4.50787084061993e-05
-3.23036801984021e-05
-3.36645497155697e-05
-3.38698994743055e-05
-2.30783502938618e-05
-3.45744008673278e-05
-4.0158139513199e-05
-1.96417580112458e-05
-3.90536834870131e-06
-1.19054650062698e-05
-3.21268664654615e-06
-1.50987744974719e-05
-4.17887941926447e-05
-1.52763460782011e-05
-4.18217104917632e-05
-2.43144961768588e-05
-2.16774292589029e-05
9.65992716884389e-07
-3.49082147100917e-05
-1.61619411049295e-05
-3.65898600141399e-05
-2.54819565728245e-05
-9.71441518658233e-06
-1.42372403842206e-05
-5.10765026393295e-05
-2.44462306119054e-05
-2.4326486478035e-05
-7.71003516315642e-06
-3.1838211753599e-05
-2.4399724672024e-05
-2.12229557865215e-05
-4.62539915902835e-05
-1.57919660309216e-05
-3.95868823884007e-05
-7.34096133882848e-05
3.56493198700504e-06
-4.04197877704699e-05
-3.16352215699765e-05
-3.4435996326135e-05
-5.69735468268238e-06
-3.79757491372142e-05
-2.04564892305743e-05
-2.59313760397717e-05
-3.38193140370473e-05
-1.58921928392393e-05
-2.2717616542075e-05
-1.93771659516717e-05
-2.13194437507891e-05
-6.51616675669901e-05
-1.45207733206557e-05
-5.68599976815102e-05
-1.74933517343053e-05
-3.18588459806033e-05
-4.72130097520221e-05
-5.48081582153833e-05
-2.99486498343199e-05
-5.81216869545014e-05
-4.24627748496335e-05
-1.45745519910271e-05
-1.43102752132279e-05
-2.14384070732118e-05
-1.66438625458763e-05
-3.14242149637772e-05
-3.19226756596632e-05
-4.4163322301498e-05
-1.52043086338137e-05
9.88378918261802e-06
-1.54906534371355e-06
-3.96973427127903e-05
-5.68073065792344e-05
-2.72910167713966e-05
-2.31161562263121e-05
-3.78319038600653e-05
-1.95946330110973e-05
-4.5690110770116e-05
-1.54409606961939e-05
-1.1437674625658e-05
-2.54758386677899e-05
-1.60647829265123e-05
-2.78217202429407e-05
-4.48508398561814e-05
-3.25236892820487e-05
-3.17629572145249e-05
-4.42743413218312e-05
-4.81496484349544e-05
-3.79734341753678e-05
-2.66037111172122e-05
-2.12472784050488e-05
-2.38523342598839e-05
-2.35405227219465e-05
-3.79028203731751e-05
-2.7030911009897e-05
-3.51248873589721e-05
-1.79980147689977e-05
-5.02285093175966e-05
-2.66395955542859e-05
-1.75810190594322e-05
-4.41762542505416e-05
-6.14320198630926e-05
-3.75654544028893e-05
-4.75883812927272e-05
-2.97130605896054e-05
-2.1607052410485e-05
-3.94478961172064e-05
-2.44186423359083e-05
-6.18612499540064e-05
-4.23015467719533e-05
-3.68889384143825e-05
-1.91235726056398e-05
-1.25720752785584e-05
-4.57399511008504e-05
-5.34609801395437e-05
-1.27761687983056e-06
-2.66900364135781e-05
-6.22334494543571e-06
-5.89393735314272e-05
-2.53910354502171e-05
-1.39607775813871e-05
-4.39286746230053e-05
-5.77551547023825e-05
-6.29960043649205e-05
-2.49555589823075e-05
-4.80425724703625e-06
-2.93581931811039e-05
-2.59769226276168e-05
-2.01758498849912e-05
-8.632778336377e-06
-3.78572207721684e-05
-5.04434341701194e-05
-1.27346635197889e-06
-3.560594680243e-05
-6.54981140662372e-05
-2.6463899737984e-05
-2.84853487102133e-05
-5.72360672098763e-05
-2.39875267864141e-05
-4.76079433447237e-05
-3.97183677752299e-05
-1.37819363822774e-05
-2.6637043050999e-05
-3.32615100017503e-05
-3.3561354522351e-05
-2.66893385572675e-05
-5.18596927411411e-05
-4.31120905914496e-05
-4.22222156353001e-05
-2.51696936551905e-05
-2.71497459467073e-05
-2.6759372343232e-05
-3.01685764312317e-05
-3.00082097863427e-05
-4.82087244231663e-05
-3.8605679159828e-05
-5.15507649067365e-05
-1.54907727716617e-05
-1.83276123959702e-05
-2.63416507837377e-05
-3.10929636315245e-05
-5.14485069893207e-05
-9.53533505034203e-06
-7.69419460081949e-05
-2.57821024521538e-05
-2.21355542660005e-05
-6.68229709944494e-05
-1.23985715075047e-05
-2.06117164602622e-05
-3.66228108278178e-05
-4.61488445332371e-05
-2.28647987536421e-05
-4.20992302230976e-05
-8.87489514974999e-06
-1.72404973946018e-05
-2.44915964843233e-05
-6.91852594628815e-06
-4.61672018400826e-05
-2.05322024617384e-05
7.90438601992382e-06
-7.28115445203858e-06
1.44078318585749e-05
-4.50134433240133e-05
-2.99307975234384e-05
-1.89743435490671e-05
-4.82735741523749e-05
-2.10040976302736e-05
-5.65396384220527e-05
-3.36981191350938e-05
-1.30577050591855e-05
-3.00322069410614e-05
-3.30437426232399e-05
-4.93744290282308e-05
-2.78086152107447e-07
-8.32401211908072e-07
-3.83181652740354e-05
-1.95974398243133e-05
-2.16035345319184e-05
-3.87110483950538e-05
-5.48443521208994e-05
-7.70078833108091e-06
-2.8835546718566e-05
-2.06031017133528e-05
-2.48180904980516e-05
-5.57018928972306e-05
-3.45821234600595e-05
-2.27758189500807e-05
-4.25198942137172e-05
-2.95474327099109e-05
-2.67789783765316e-05
-2.91658715514351e-05
-1.95027094689951e-05
-1.20254970821872e-05
-1.82935351410276e-05
-2.70559391124563e-05
-3.22140216110985e-05
-3.71817787935075e-05
-3.96265291550741e-05
-3.67991429691126e-05
2.04348804794738e-05
-4.65389809612273e-05
-1.43237423692216e-05
-4.27381950218133e-05
-3.2022095428255e-05
-4.80436540725579e-05
-2.52365322506597e-05
-2.11445635276195e-05
-2.08333439653471e-05
-4.67258232254617e-05
-4.47233198464393e-05
-3.52439202332493e-05
-4.87589370659332e-05
-1.16879843773691e-05
-4.9748574085702e-05
-3.80669438862379e-05
-4.58563035858535e-05
-1.27526193729772e-05
-2.30409210889062e-05
-6.36303772448016e-06
-3.21044523857059e-05
-8.51613138209772e-07
-3.34172728907493e-05
-8.18131761561249e-06
-2.48077719266652e-05
-2.17006727974737e-05
-1.52799552121909e-05
-3.57868230811339e-05
-3.26420640880797e-05
-9.30930174774121e-06
-4.06704667749431e-05
-6.03176530390016e-05
-2.51510707820134e-05
-4.46931722888855e-05
-3.30461692740746e-05
-4.19891697954087e-05
-3.8084560819868e-05
6.39676404830894e-07
-2.72575926771609e-05
-6.0030739177815e-05
-1.72400736514704e-05
-5.34663414946064e-06
-7.67229868173451e-06
-3.01533476060128e-05
-3.38448713346473e-05
-1.15065242301493e-05
-4.19386186923252e-05
-3.58113351728667e-05
4.96657389464022e-07
-2.62963566929564e-05
-3.98985166541954e-05
-7.1733785629604e-05
-4.32881211222903e-05
-3.60792585128556e-05
-4.36262012140897e-05
-2.77911698117313e-05
-4.72462623972398e-05
-3.85603590701482e-05
-4.00716609912365e-05
-3.10021930162933e-05
-2.88583946148953e-05
-2.12212856481396e-05
-5.51532225309308e-05
-3.02302705154556e-05
-1.77256781795027e-05
8.8526112451674e-06
-4.67055000095959e-05
-2.97419329639804e-05
-3.54563744573856e-05
-2.06278803255789e-05
-4.07829947593685e-05
-8.80925623957942e-06
-4.73323238970246e-05
-5.38845632751812e-05
-4.36040872607441e-05
-2.9469551020927e-05
-2.16549808875926e-05
-2.64402973680018e-05
-6.87289986407153e-06
-2.23136309323497e-05
-1.45086987365618e-05
-2.5052585396893e-05
-5.50884258506003e-06
-2.99539087970509e-05
-2.21112582430531e-05
-2.68562546178954e-05
-2.20982053337403e-05
-1.39207290119364e-05
-1.67404028626566e-05
-3.73434259024459e-05
-2.02539497290302e-05
-1.71092986167296e-05
-4.0346556977757e-05
-4.9130666246055e-05
-4.8705892071847e-05
-1.32116422429557e-05
-1.46840027178279e-05
-1.77342664388043e-05
-1.88496855872939e-05
-4.82312805543513e-05
-1.23770011522796e-05
-1.80660985257611e-05
-3.56891104554404e-05
-3.29721386012426e-05
-4.01777546755084e-05
-4.58133120160529e-05
-4.2432531983466e-05
-3.36354438029087e-05
-4.43123194817024e-05
-2.5990099086226e-05
-6.41272626887182e-05
-4.10082742989159e-05
-5.19958689377836e-05
-4.14654961189312e-05
-2.73492289664121e-05
-1.08924360804384e-05
-3.91725930057752e-05
1.38823486666331e-05
-3.48878268091433e-05
-3.59394684180604e-05
-2.656621870345e-05
-2.48018117935369e-05
-1.24038045424672e-05
-5.18932168678931e-05
-6.95884984828886e-06
-2.55135190178371e-05
-1.4671626029342e-05
-1.73374053055691e-05
-3.12772241764231e-05
-4.6234287010976e-05
-2.92587217917896e-05
-3.51317281366624e-05
6.86605548063355e-06
-1.17340001851572e-05
-4.61368472080798e-05
-2.80294447428585e-05
-6.65743706579618e-07
-2.43616776148944e-05
-4.56480426008213e-05
-2.09170432107734e-05
-6.9839464464854e-07
-3.39795630555328e-05
-2.58108275211508e-05
-3.03384272273569e-05
-2.87282048052546e-05
-7.485689886232e-06
-2.94503683927189e-05
-5.97937423244708e-06
-5.25748162141801e-05
-4.14750905042597e-05
-3.61029792833957e-05
-2.46193655202953e-05
-6.66531938491907e-05
-1.28074460220123e-05
-2.17358473568045e-05
-9.30239704912901e-07
-2.62991411140674e-05
-3.26052066091943e-05
-1.85335565332603e-06
-2.14440003009674e-05
-6.07903800389792e-06
-3.37448345523044e-05
-1.6004371540392e-05
-3.89046031029145e-05
-1.53096171184194e-05
-5.56592241739955e-05
-4.9778317118445e-05
-1.16575346567688e-05
-2.65998663663895e-05
-2.26470315361516e-05
-4.72810303834174e-05
-1.86646415838258e-05
-1.21633807755944e-05
-4.14922728623715e-05
2.17797454739372e-05
4.3629803566425e-06
9.00981280348299e-06
-3.72562201846565e-05
-3.34226425994448e-05
-3.38859578044276e-05
4.77457696206358e-06
-2.86324698502381e-05
-3.20235453892345e-06
-3.40761728828445e-05
-6.41406480117888e-05
-4.17424775385906e-05
-3.68177428936724e-05
-5.55085297278071e-05
-4.60834779090422e-05
-3.86782191581819e-05
-3.57938720235674e-05
-1.39787100557576e-06
-2.67992968752361e-05
-2.5224833998804e-05
-5.37488857401912e-05
-2.61971916543715e-05
-1.3474043826706e-05
-1.92831737749546e-05
-2.73057644178787e-05
-3.91714415559911e-05
-1.15814443360734e-05
-1.37654438921888e-05
-3.47800085439708e-05
-2.38895995528501e-05
-2.75370145064494e-05
7.2436232644268e-06
-2.27356720582094e-05
-1.04370514342086e-05
-1.05716777278133e-05
-1.24253848511328e-05
-3.61343984546517e-05
-1.76645045277343e-05
-2.81890164902928e-05
-1.70001950799458e-06
1.73030553621939e-05
-3.56620859093276e-05
-5.28466305349107e-05
-3.12904504390992e-05
-3.19740639979683e-05
-6.37828148202045e-05
-3.27354420639471e-05
-4.67825612633263e-05
3.21697063430745e-06
-7.8022348060095e-06
-1.27719152387472e-05
-4.18715676629618e-05
-1.10654269374985e-05
-1.83115400293893e-05
-2.14222326737454e-05
-5.26855638188478e-05
-3.20525792120577e-05
-5.90210675950665e-06
-3.92541314453082e-05
-1.39274222828272e-05
-4.28641104332135e-05
-4.88229602722247e-05
4.37088230231827e-06
-5.3805795872231e-05
-1.78136293220451e-05
-3.70313947152896e-05
-2.36996506402634e-05
-4.62896285012765e-05
-2.5796623643021e-05
-2.1518080275798e-05
-3.77283476201401e-05
-3.31012327066446e-05
-5.8197050696603e-05
-2.79657054373997e-05
-5.63132197173027e-05
-1.60039241685836e-05
-6.70931640875401e-05
-7.1150803350734e-06
-2.45381267291792e-05
-1.47509232174962e-05
1.39547985324687e-06
-1.88756334464058e-05
-4.74861041924722e-05
-3.5340205258179e-05
-1.90738322464835e-05
-1.87888275387756e-05
-5.5131957536077e-05
-4.51839025208677e-05
-3.70365060743897e-05
-3.32507836509233e-05
-5.8128217714605e-05
-8.50045124620477e-05
-4.23392463931481e-05
8.13761886586295e-06
-3.92442414839656e-05
-4.76108523200067e-05
-3.05659600840754e-05
3.1811656435427e-05
-1.58161593025414e-05
-2.74336593849622e-05
-8.04982844336474e-06
-2.39820550299814e-05
-2.00988515986766e-05
-2.4472908673919e-05
-3.41764669098002e-05
-1.92180795110589e-05
-2.02757904797538e-05
-3.75230416581243e-05
-5.09934997747405e-05
-2.5979689601367e-05
-1.64291150666226e-05
1.20226105305871e-08
-2.79590303933889e-05
-2.85338154794139e-05
-3.95513416799171e-05
-2.16763192908962e-05
-9.27996350885646e-06
1.00082173010686e-05
-1.73281067123915e-05
-1.29171413310575e-05
-4.44955129516788e-05
-3.33559831870186e-05
-2.08224579894519e-05
-1.48941809475977e-05
-4.91389859123713e-05
-5.53785110094602e-05
-4.89622388805537e-05
-3.36814698726275e-05
-3.10597591776409e-05
-3.27920998906262e-05
-1.00458792659733e-05
-2.32890204364489e-05
-2.51270015467204e-05
-2.09180116406226e-05
-6.17879467201598e-06
-1.75703885482463e-05
-1.21200753318972e-05
-3.29556375008136e-06
-1.05562013990848e-05
-4.09848416066814e-05
-6.69145466143984e-05
-2.80312028313961e-05
-2.80733925112616e-05
-4.50544787350505e-05
-2.40422928137246e-05
-1.25194035595789e-05
-1.291769221119e-05
-3.54458958511661e-05
-4.80449160842049e-05
-3.3704985355862e-05
2.12124173797945e-06
-5.02680470362775e-05
-7.08698538141919e-05
-4.56763808876545e-05
-1.57883116781085e-05
-3.43339654608387e-07
-3.22338994680992e-05
-2.44048722077037e-05
-6.42557184394694e-06
-2.49661062817904e-05
-4.3307127995062e-05
-4.01823475862519e-06
-2.79289842328733e-05
-2.18397758201267e-05
-3.0859095756994e-05
-2.04796907275039e-05
-3.73163651788848e-05
-5.46366966883506e-06
-1.88350081747975e-05
-3.14981216471801e-05
-2.67138517949288e-05
-2.97422488368944e-05
-6.99504632581711e-06
-2.50953791800634e-05
-2.26354710690183e-05
-7.22707107611063e-06
-2.95338300697096e-05
-1.63675956071205e-07
1.12122964580701e-06
-1.06514501399504e-05
-3.94053092094626e-05
-6.72207484966489e-06
4.21669464693827e-06
-2.02527101767858e-05
-2.97739431916518e-05
-1.4946067491398e-05
-3.61894458058666e-05
5.24641701740216e-06
-4.82318001775454e-05
-9.40531452826017e-06
-1.55399891245307e-05
-5.61236021058801e-06
-8.30908306254418e-06
-2.57065619216326e-05
-1.69457441421497e-05
-1.05621921229698e-05
-2.03615856607372e-05
-4.10689565886566e-05
-3.60889871185618e-05
-8.19004872047485e-06
-4.23749021576799e-05
-1.20267048053557e-05
-4.00782032135072e-05
-2.9786195838391e-05
-2.1975046125175e-06
-1.82635530185383e-06
-2.60361867012096e-05
-1.120310374746e-05
-4.4859581434449e-05
-8.91751607284124e-07
-2.87076734287672e-05
-2.46848447577767e-05
-2.36631821332908e-05
-3.05260926755126e-05
-1.2835961648114e-05
-4.74426991048902e-05
-8.22632027628431e-06
-4.1961734696987e-05
-5.02314917120509e-05
-4.29754028036904e-05
2.18734564802158e-06
-2.96920337858518e-05
-2.18562020694388e-05
-1.69867324733382e-05
-2.75042883905761e-05
5.32016936675987e-06
-3.58749310836093e-05
-3.42283217293649e-05
-4.75554419486824e-05
-6.4820798438907e-05
-3.18568161496137e-05
-3.11968169604186e-05
-1.96389057928234e-05
-3.74128467672448e-05
-3.18791501795326e-05
-9.18252810961338e-06
-1.13993639333482e-05
-2.44736134690956e-05
-2.41442157497953e-05
-1.92037175018629e-05
-4.25264488715175e-05
-3.00901696293733e-07
-3.25989627122122e-05
-1.52712131303243e-05
-3.47199661080056e-05
-3.8319783285469e-05
-1.34389678835181e-05
-4.0718389139069e-05
-1.70234776104591e-05
-7.60504451447674e-05
-1.97751560341247e-05
-3.06459308244528e-05
-2.02602774754727e-05
-4.81340252559063e-05
-5.1225814289949e-05
-2.81113329982536e-05
-3.04986869668299e-05
-2.86531213154719e-05
-4.39098236753827e-05
-1.83456568855125e-05
-1.33979580363294e-05
-2.37762608363035e-05
-3.18878119313578e-05
-3.2949363142276e-05
-1.95724750599151e-05
-2.08971178784735e-05
-3.0922471931347e-05
1.27523743034239e-05
-2.28551730612779e-05
-2.84538394824312e-05
-2.16510867653642e-05
-4.00999740625268e-05
-1.22882877033246e-05
-3.18794394815432e-05
-7.98893808911458e-06
-2.13673115699983e-05
-2.02067238779195e-05
-4.28675952357136e-05
-9.44284513844372e-07
-3.23020389623187e-05
-1.6264900600169e-05
-1.5595685925574e-06
-1.28285665299546e-05
-5.18744099159839e-05
-3.76991621915639e-05
-3.38299920017372e-05
-2.77572400296675e-05
-4.11292822828506e-05
-3.12215728836155e-05
-1.1603387192555e-05
-1.01016133345654e-05
-2.42966174168316e-05
-7.26378218601909e-06
-4.30876976673533e-05
-6.96699955735444e-05
-4.03043492252805e-05
-1.32266638747262e-05
-3.05665708054509e-05
-1.89611200285881e-05
-3.55534890403078e-05
-2.00592448186768e-05
-1.59475190254062e-05
-4.19782349791459e-05
-4.73238391336969e-05
-1.52455488507712e-05
-9.93534328481233e-07
-2.60147888093777e-05
-3.45351846190526e-05
-1.51553472898154e-05
-2.99833232354787e-05
-2.55240896801634e-05
-2.47850571121704e-05
-4.77566682018946e-05
-8.90010191158573e-06
-3.67802905395518e-05
-4.81858887734737e-05
-3.84757872136295e-05
-2.38298895171098e-06
-2.65100770820583e-05
-2.53639410940785e-05
-7.06862677238679e-06
5.41427369065e-07
-3.12479313595689e-05
-1.14708616205198e-05
-1.80196664575534e-05
-4.01864431001502e-06
-5.05252576688828e-05
-3.02873714687957e-05
-4.14810044532848e-05
-2.31389055624691e-05
-2.68935174403667e-05
-2.42941491996529e-05
-3.08983155341287e-05
-2.76363724316385e-05
-2.58444834080998e-05
-3.90332094468388e-05
-3.67563812980194e-05
-4.94771070211131e-05
-3.31077187603694e-05
-3.32938800036267e-05
-1.74496251263547e-05
-3.31708759495022e-05
-1.58138585842538e-05
-5.05645388346646e-06
-1.50362411627305e-05
-2.47299766691476e-05
-3.71136159461938e-05
-1.33706641196034e-05
-3.23077438736574e-05
-5.13936291668111e-05
-3.19848921089768e-05
-3.31926777927651e-05
-7.85179070799153e-05
-2.7542344483045e-05
-4.2643137659669e-05
-2.44937816939052e-05
-3.86002935565263e-05
-2.00462156494044e-05
-3.00456298782479e-05
-8.09666691499145e-06
-6.60306453338911e-06
4.64786975060931e-06
-2.84060104849704e-05
-3.12522719104768e-05
-2.87268089753588e-05
-2.46286556938706e-05
-5.41655306090873e-05
-2.23520714598836e-05
-1.55378086808964e-05
-3.2709774643146e-05
-1.42624971717813e-05
-3.91850360228714e-05
-2.11638820001363e-05
-2.39804016990823e-05
-1.13576095951557e-05
-2.67686035956869e-05
-4.10506836579915e-05
-4.54524761573309e-05
-3.02291257338659e-05
-3.92593763869555e-05
-5.46757223624225e-05
-1.53508713794632e-05
-6.23068413479427e-05
-3.42541372527515e-05
-1.01733214770574e-05
-3.70239616020299e-05
-2.49661591991024e-05
-3.55525298411001e-05
-6.34455109112689e-05
-3.51649759216034e-05
-2.77728935583449e-05
-2.45478474315122e-05
-3.15986539165602e-05
-2.19599760527706e-05
-1.60807776883052e-05
-4.04671903193535e-05
-2.0884233965139e-05
-4.20758424075547e-05
-1.24578414490939e-05
-2.98606063641015e-05
-4.84198495569334e-05
-5.59253029205063e-05
5.16789564814121e-06
-4.30291077513208e-05
-2.91073026201356e-05
-3.66326100430994e-05
4.33158790203781e-06
-3.20042638220479e-05
-1.21541658057433e-05
-1.0094355626609e-05
-2.3832228491539e-05
-4.03045965899248e-05
-1.96986206836569e-05
-1.8126703073602e-05
-2.32771802619178e-05
-5.97461040061907e-05
-2.34588623024281e-05
-2.60082726978711e-05
-3.04515754678009e-05
-1.31341136792867e-05
-3.687983738166e-05
-8.71918029459809e-06
4.22227908460044e-06
-4.9137036121163e-05
-2.96362191515674e-05
-4.65319547292413e-06
-3.91621435569101e-05
-3.1088527068873e-05
-3.49544680818326e-05
-2.447043437995e-05
-5.13848508883037e-05
-2.60723960903236e-05
-2.920374587825e-05
-5.31874955217992e-05
-1.92141262419211e-05
-1.20980707481568e-05
-4.49264679960989e-06
-5.46591312675908e-05
-4.26289851546197e-05
-2.08343522399486e-05
-2.55405936790649e-05
-1.24341840737778e-05
-3.46153635349401e-05
-6.13025591461175e-05
1.02197535040696e-05
-1.67374245711849e-05
-5.23398158936708e-05
-1.51357044064063e-05
-3.60009045323497e-05
-2.01814316229991e-05
-5.59359229780898e-06
-1.86204540756392e-05
-1.61884903779607e-05
-1.68408121425943e-05
-4.45202094545147e-05
-2.47178596408271e-05
-1.36414989074473e-05
-5.22911614421334e-05
-3.23866651180904e-05
-2.99788937454633e-05
-5.49540120242396e-05
-9.79907003870654e-06
-1.19188970605482e-05
-4.02729074373825e-05
-4.34283442795483e-05
-4.88898540433742e-05
-1.88131156792789e-05
-4.2696878425023e-05
-3.47518763819513e-05
-6.23763737031897e-06
-9.47413502569626e-06
-1.9763546775885e-05
-3.24088932231804e-05
-1.6189186745238e-05
-3.80029360167279e-05
-4.90574258816216e-05
-3.22000782808197e-05
-3.1621580438539e-05
-4.58485922604054e-05
-5.20225015764066e-05
-3.64267053374036e-05
-4.65038008028037e-05
-4.81441369707235e-05
-2.21532070777293e-05
-2.99316708786063e-05
-1.66169604552025e-05
-2.33302409755063e-05
-2.47464056897237e-05
-2.10945474548576e-05
-1.73886191192509e-05
-2.07246630280136e-05
-1.23800830214231e-05
-9.75034803412177e-06
-3.05768891061925e-05
-3.61739577625138e-05
-3.88970484014204e-05
-4.27341013747239e-05
-3.10447908815786e-05
-3.44601245300169e-05
-6.25390226322426e-05
-3.03001768963893e-05
-3.28226421417379e-05
-3.53734579583911e-05
-3.05613174670774e-06
-4.8516294670203e-06
-5.51656547366977e-05
-3.41157452805902e-05
-1.62467720262488e-05
-6.19063383703367e-05
-3.04610608895904e-05
-3.38711993881437e-05
-4.05608925859081e-06
-4.3847078014654e-05
-2.74710341148771e-05
-1.52445978836134e-05
-3.89553659810914e-05
-4.49584409036775e-05
-3.33361182369691e-05
-3.81351558812385e-05
-2.92886103712868e-05
-7.01052680012502e-05
-2.29605615650932e-05
-8.27275004612935e-06
-3.91215785902012e-05
-2.39202161107264e-05
-2.38769048872659e-05
-3.92134853249473e-05
-3.54396318651407e-05
-1.81660409621183e-05
-4.17687075275551e-05
-4.65757697118896e-05
-1.53093301737708e-05
-4.44101078393211e-05
-2.51009061780371e-05
-1.83602925973865e-05
-1.45934830626313e-05
-3.52917884907087e-05
-2.41441327911083e-05
-5.60580242000594e-05
-4.05322372856537e-05
-8.77482865721513e-07
-6.76046479972152e-05
-5.90687106840161e-06
-1.12093654299325e-05
-4.74226419995646e-05
1.03149477948367e-05
-4.03974652102071e-05
-4.59242860603169e-05
-3.57582100683264e-05
-1.70064532588833e-05
-1.34191053688871e-05
5.49965326118788e-08
-3.00650238962886e-05
-2.89961632128963e-05
-5.05983460411503e-05
-3.47404993540387e-05
-4.92125731216472e-05
-1.98575963321018e-05
-4.45614417012195e-05
-1.32757198304064e-05
-5.07284504980223e-05
-3.92829019259838e-05
-4.17346119054824e-05
-2.41441118975701e-05
-6.14576332831602e-05
-3.25048158525539e-05
-1.87528752216557e-05
-1.67175121397882e-05
-2.37971644703559e-05
-3.43757541547642e-05
-3.81993139667964e-05
-3.80285734610942e-05
-3.23410934319451e-05
-3.41445987365659e-05
-3.60566934325704e-05
-2.54956601111744e-05
-4.43881631411679e-05
3.17464793475184e-06
-3.14421380210145e-05
-3.04650211857298e-05
-2.65042500057108e-05
-8.25234780269432e-06
-1.91287546753584e-05
-1.55807921898609e-05
-3.90866463606482e-05
-4.72188930849715e-05
-2.82005957104426e-05
-3.82290652907536e-05
-1.55699213671999e-05
-2.10018910884058e-05
-2.16037162638978e-05
-2.00501681330875e-05
-5.30085375364299e-05
-2.49393265921766e-05
-7.09594078634589e-07
-5.23363011693345e-05
-5.32680469757967e-05
-1.37637659714084e-05
-1.82348738874886e-05
-3.33233941715065e-05
-1.17032246631672e-05
-3.52047329195462e-05
-1.53061329522178e-05
-1.52388989368079e-05
-1.29375692738657e-05
5.96057605150294e-06
-2.55862413470941e-05
5.54838263605388e-06
-2.19594794768601e-05
-1.27894870420658e-05
-1.7464007277258e-05
-1.6987653667031e-05
-3.56493473043468e-05
-3.19868566864e-05
-2.46892055333366e-05
-3.68159422162214e-05
-2.51577128468567e-05
-1.50232649969072e-05
-1.0787524631711e-05
-3.46248190785992e-05
-1.34539470557071e-05
-3.49817155675907e-05
-2.83880483821966e-05
-4.79571424557041e-05
-5.59085417502568e-05
-1.70939767239357e-05
-6.86399616858564e-05
-1.80121734883259e-05
-3.63207348597571e-05
-2.67262073744282e-05
-4.50802162540911e-05
-4.7501966779736e-05
-3.11376872236287e-05
-1.72694677678299e-05
-4.23290758128181e-05
-5.66627234519405e-05
-3.53961858671091e-05
-3.93616926388063e-05
-6.30254848684513e-05
-6.59479058149501e-05
-3.17645329143406e-05
3.74409877478814e-07
-1.50685023356852e-05
-1.86977033095645e-05
-3.40123057246284e-05
-4.96439587569246e-05
-1.85297063636962e-05
-5.8082558993252e-05
-5.02904132275393e-05
-2.75231824291019e-05
-1.49171981324854e-05
-3.9519659025631e-05
-7.10538930996404e-06
-1.98108372217726e-05
-3.6309172702123e-05
-4.27040630520029e-05
-3.56637227742037e-05
-1.53582739050749e-05
-1.72158048187456e-05
-1.39300453385703e-05
-3.65922931249043e-05
-4.19498184569711e-05
-5.52166945488435e-05
-4.87816297196366e-05
-3.57548470578596e-05
-5.1756881553803e-05
-3.54625484121495e-05
-2.60810895516339e-05
-2.72868125134418e-05
-3.25884347187347e-05
-2.90940420615621e-05
-4.26703109234095e-05
-8.27512158209021e-06
-3.50075529534139e-05
-3.00563691524198e-05
-4.75259759737312e-05
-4.03499782901126e-05
-1.80772525933986e-05
-1.33659652712572e-05
-3.61002147401504e-05
-1.59967780599588e-05
-2.97250327832776e-05
-2.81270521161085e-05
-3.18331116219031e-05
-3.32418398560927e-05
-4.6657060238928e-06
-2.41037504826747e-05
-4.30772587186833e-05
-2.84917879626672e-05
-1.93379015846853e-05
-2.71356121902055e-05
-3.28039930199495e-05
-2.67565572421042e-05
-3.36592340122161e-05
-1.44057526071715e-05
-3.17082893890164e-05
-3.8725860902471e-05
-2.22556556997886e-05
-3.64803171609508e-05
-2.01408784033391e-05
1.215203864881e-05
-2.82023488533267e-05
-5.71090003473274e-05
-3.04153350242811e-05
-3.78374275837893e-05
-2.40752758300454e-05
-2.08407862692743e-05
-2.63081648466396e-05
-2.09862578089717e-06
-4.09301917115919e-05
-4.99066149547928e-05
-3.37923255609483e-06
-4.96518541368473e-05
-2.79897406559853e-05
-3.78740539566097e-05
-1.38264432345912e-05
-2.36894008699342e-05
-2.22475263549016e-05
-2.77791059930445e-05
-1.41696207547681e-05
-3.55894546456759e-05
-2.85305973559648e-07
-1.74252445063203e-05
-4.83447880024804e-05
-4.71583705799401e-05
-5.21367671857968e-05
-5.09799162908788e-05
-3.5939398854213e-05
-4.72421941585445e-05
-3.46145545404265e-05
-4.14809162859858e-05
-2.97285874015234e-05
-3.21698301341776e-05
-2.5808987764716e-05
-2.35986693492846e-05
-3.56988119829413e-05
-7.10161382559683e-05
-2.32368390304514e-05
-2.00567630835295e-07
-1.92433525669319e-05
-4.70000998176884e-05
-2.48797644716752e-05
-2.47028409613277e-05
-4.2702757015528e-05
-2.95255247082795e-05
-3.88159961417993e-05
-2.33538005032143e-05
-3.40365665862601e-05
-4.74849850072593e-05
-6.07453686447735e-05
-2.1814738875917e-05
-8.63163636146841e-06
-1.66360099987654e-05
-3.31133616006118e-05
-4.16501960710893e-05
-1.90794682352019e-05
-3.98228626152037e-05
-1.77364245235279e-05
1.69955556022045e-05
-3.50719119435953e-05
-3.2533610101474e-05
-1.9748914726219e-05
-4.10483351249938e-05
-8.00599455394786e-06
-2.67269693937417e-05
-2.52339599803951e-05
-5.71709397604789e-05
-3.99986422392749e-05
-1.96116692031944e-05
-4.08795839222444e-05
-3.52796150995728e-05
-4.16429068897072e-05
-1.02035647137204e-05
-1.64382208603957e-05
-1.38362857498893e-06
-1.34116606594142e-05
-2.49278088233879e-05
-4.15922955230919e-05
-1.54884158887567e-05
-6.84381640174432e-05
-2.68202166057364e-05
-1.73164911710888e-05
-3.61356771069918e-05
-4.9637850365049e-05
-3.05940007771178e-05
-1.89965452950188e-05
-6.66042636025604e-05
-2.63876730664605e-05
-6.23353383902557e-05
-4.1127340644861e-05
-4.71515738286207e-05
-4.79957726098814e-05
-2.70648730347271e-05
-1.83856476938584e-05
-1.32433367008645e-05
-1.72455487595561e-05
-6.26488846774841e-07
-3.44845539523265e-05
-4.7842772686839e-05
-1.1906762666981e-05
-4.31444426475631e-05
-3.97055814246038e-05
-1.7630705369701e-05
-2.07073220604611e-05
-1.98121640686622e-05
-3.62519945874204e-05
-1.78931228424264e-05
-2.74088355759254e-05
4.56766344561339e-06
-9.77109625216005e-06
-1.38759536249497e-05
-1.28397984109656e-05
-2.11574159312742e-05
-1.66091766201136e-05
-3.24145766513735e-05
-4.95415269643308e-05
-1.54602516736389e-05
-8.88451824213339e-06
-2.86460672731182e-05
-3.26151838321001e-05
-2.26307458155265e-05
-1.92020180670714e-05
-4.047954157951e-05
-2.22467079453052e-05
-4.00801602043997e-05
-3.31383990093989e-05
-3.27961958465134e-05
-1.96570166967082e-05
-4.74683785473175e-05
-1.58004771115023e-05
-1.96498670731286e-05
-4.47956838501001e-05
-5.83942554499939e-05
-2.42944068561077e-05
1.62810854692405e-05
-4.02088054618899e-05
-3.49629899088715e-05
-2.31698055560788e-05
-4.07587627505322e-05
-6.21195864883207e-05
-6.42003082134946e-05
-4.32870923904904e-05
-2.0945195226519e-05
-3.6670493157385e-05
-2.3334736711916e-05
-2.81773373785666e-05
1.86727658827063e-05
-1.71715545986439e-05
-2.57175443008364e-05
-8.83101379067611e-06
-1.09279642059581e-05
-1.086783886356e-05
-3.90694163619246e-05
-9.8270541883812e-06
-3.22656207108439e-05
-7.90502660089174e-06
-1.45194961316517e-05
-3.69092729830844e-05
-6.45065063230333e-05
-3.49229865255015e-05
-1.92086717877402e-05
-4.68856399631748e-05
-3.3508943177788e-05
-2.27099195901836e-05
-3.4283682213642e-05
-1.98782326657065e-05
-1.27750962087295e-05
-3.49405948724073e-05
-2.57986382479346e-05
-2.58705255044755e-06
-2.79101412432398e-05
-1.62269656583113e-05
-3.0409808905582e-05
-3.62451884404476e-05
-4.78737733708735e-06
-3.43008806138042e-05
-2.55784251800309e-05
-2.22004510613307e-05
-4.04361142279902e-05
-6.50517750866433e-05
-5.88629603277884e-05
-1.10949136030927e-05
-1.2692185518451e-05
-3.51508104788917e-05
-1.32269859770471e-05
-7.89029236136036e-07
-3.53055111503535e-05
-4.29329426873883e-05
-4.5137561851267e-05
-4.49950379175083e-05
-1.26132171552808e-05
-1.56722996719554e-05
-4.13334635561364e-05
-7.11656544598057e-05
-5.54025992501701e-05
-3.69719293604663e-05
-2.25668967687416e-05
-1.50557667672968e-05
-3.47513721609623e-05
-3.96874019075734e-05
-2.73246228222866e-05
-9.12986337863731e-06
-4.59902685218979e-05
2.05021965109911e-05
-4.39958625307376e-05
6.34384921199923e-06
-4.72179572458028e-05
-1.96059519829415e-06
6.14003151015208e-06
-2.61279760315735e-05
-3.11608229888645e-05
-3.01125435146608e-05
-4.42304275878564e-05
-6.74195389315664e-05
-4.76809379886806e-05
-1.28638861222377e-05
-2.01168960900648e-05
-1.67797598967136e-06
-4.89022122481776e-05
-2.71142836112723e-05
-2.51417055071952e-05
-3.21479969050181e-05
-2.48799437650171e-05
-2.70114715064182e-05
9.2654620406537e-07
-8.65951805529918e-06
-1.5064730536974e-06
7.39710753670936e-06
-2.27977769683517e-05
-2.64639745973878e-05
-3.60279606778585e-05
-6.0067741271449e-05
-2.97739285078363e-05
-5.46114418554057e-05
-2.94750438877302e-05
-5.28381395469662e-05
-3.55688658677951e-05
-5.07124571436545e-05
-2.63883534466718e-05
-2.603289782417e-05
1.67821084013644e-06
-3.48862785755624e-06
-2.05101264391248e-05
-2.59257532431687e-05
-5.54887126241787e-06
-4.45536366005584e-05
-4.46919543018563e-05
-1.88706566566293e-06
6.19220715251579e-06
-2.74004410935525e-05
-3.84744346931592e-05
-2.95284342322087e-05
-1.63286601230581e-05
-4.86623565544012e-05
-4.92749343518776e-05
-2.59355569398143e-05
-3.41019719294433e-05
-4.67276202700254e-05
-1.42218140750883e-05
1.29139218158676e-06
-1.64252268822837e-05
-1.84227756289912e-05
-7.01592919793918e-06
-3.39820855965463e-05
-1.41745242559282e-05
-3.35020411625127e-05
3.45034377309817e-06
-2.28916392927401e-05
-1.29633125939796e-05
-4.54472744503738e-05
-2.91821020382885e-05
-4.99097918726076e-05
-4.76785880609782e-05
-6.17269693221503e-06
-1.54318765408645e-05
-7.76874221478063e-07
-2.13542200564379e-05
-3.02471015859005e-05
-4.23071904088183e-05
-3.61311631950542e-05
-1.73266130956571e-05
-2.300252019083e-05
-4.03082904881883e-05
1.21635649736021e-05
-9.87102626455376e-06
-2.33269412800667e-05
-1.32739202676254e-05
-3.88924809588041e-05
-2.86000873215712e-06
-5.12816079149879e-05
-5.24107739548817e-05
-3.93063601096248e-05
-3.80032660932704e-05
-4.19408409281962e-05
-4.05843972440624e-05
-4.54431000252807e-05
-2.37102449325749e-05
-2.36108277514782e-05
-2.41762365011685e-05
-2.59744657984068e-05
-2.41052823830114e-05
-7.82614585296346e-06
-4.01152262303575e-05
-8.03082427320802e-06
-3.46534849102631e-05
2.01352737727991e-05
-3.16559586689863e-05
-3.75328011506018e-05
-3.86756822167683e-05
-3.19785933358179e-05
-2.86205078893763e-05
-4.39562829692651e-05
-2.89844812384837e-05
-6.31562498452419e-05
-3.16089385530237e-05
-2.86625409734915e-05
-2.19733717740495e-05
-2.69884205709038e-05
-2.68167266712898e-05
-1.66090883955866e-05
-1.73402322518416e-05
-1.08948175057443e-05
-1.90197905389942e-05
-2.62582953863989e-05
1.20720745430607e-05
-2.36306375295208e-05
-3.04921958663718e-05
-3.64173671558576e-05
-1.68286600707027e-05
5.37380477145106e-06
-2.16113776785844e-05
-5.02579791595176e-05
-2.29149213800042e-05
-2.92283067544818e-05
-2.25765378344246e-05
-2.33339482964203e-05
-2.46785637174482e-05
-2.97625705723922e-05
-1.65898375551296e-05
-1.90863227168702e-05
-6.66734279138791e-08
-2.24485907620139e-05
-1.73747785033119e-05
-3.92739897588915e-05
3.16437519140375e-06
-3.63962662444751e-05
1.47482029609372e-05
-1.93132222712004e-06
-2.31207553181153e-05
-3.59151506056228e-05
-3.73363179752755e-05
-2.19220857135044e-05
-2.28913608529947e-05
-2.76373947485522e-05
-5.22062782143615e-05
-4.7101055697531e-05
-3.38382570808308e-05
-3.71752013600816e-05
1.57966102655878e-07
1.41954347697934e-05
-5.3026991590647e-05
-2.1067960811014e-06
-1.70384037832037e-05
-3.7605097240336e-05
-2.15649130589221e-05
-6.33076009734055e-05
-2.1851028999869e-05
-3.63840652761669e-05
-5.1198764396872e-05
-2.13502916329852e-05
-3.44975921469218e-05
-3.12653271523389e-06
-3.76988025987997e-05
-4.29325530318839e-05
-3.28256400922601e-05
-2.96303919359049e-05
-7.4898290651028e-05
-3.78466158258988e-05
-4.11487733891334e-05
-3.96465170600058e-05
-1.13075729631914e-05
-2.93661917467498e-05
-2.17948246876757e-05
-1.94304354825225e-05
-2.85693813757628e-05
-3.88955143857386e-05
-3.17912255216648e-05
-2.21854095321484e-05
-3.11058015115225e-05
-3.19965446879163e-05
-3.25766483843801e-05
-3.66363227219156e-05
-3.57611010429518e-05
-2.37866093142477e-05
-4.81325592499959e-05
-3.95761536999453e-05
-3.74466064888955e-05
-3.10913803516294e-05
-3.85476922344202e-05
-3.0665189760843e-05
-3.12059350707118e-05
-3.18549999839797e-05
-2.74856666386253e-05
-3.5547699706305e-06
-1.66695677747453e-05
-3.19705942536022e-05
-1.90713322423615e-05
-2.33982762207829e-05
-1.06612721024209e-05
-3.99633775803897e-05
-8.96323344757249e-06
-2.12713286724221e-05
-2.26371797309649e-05
-4.57484198841065e-05
-2.98954136636984e-05
-4.24125856236869e-05
-2.32767949477047e-05
4.61371395911372e-06
-7.19473370628756e-06
-5.95018838859889e-06
-1.31837828144677e-05
-9.79759362637893e-06
-3.96922240704525e-05
-2.51567581364166e-05
-2.68058124074354e-05
-3.87528937012032e-05
-3.116476214935e-06
2.23138472201932e-06
-3.48509863008962e-06
-4.75684198609709e-05
-4.38783689723936e-05
-2.01573452858916e-05
-4.25244676739687e-05
-3.72466012428385e-05
-2.96526637279451e-05
-3.59771523473326e-05
-5.16601332929574e-06
-1.53703066273218e-05
-5.07932627739776e-05
-7.06177668872978e-06
-1.43027382437704e-06
-3.41588553068004e-05
-2.85991627212755e-05
-2.56623939803187e-05
-3.49632512787257e-05
-5.43006791546123e-05
-6.22884251857729e-06
-2.85197483369104e-05
-3.73853711810971e-05
-3.86995474715781e-05
-2.02883053936306e-05
-2.8878690442235e-05
-1.36398576491794e-05
-5.49135792701578e-05
-1.76913064400979e-05
-3.30769803306083e-05
4.46622095727916e-06
-2.95128362650738e-05
-6.03257744221728e-05
-3.59925543805399e-05
-3.05435491046356e-05
-1.21494226115923e-06
-3.64655203269986e-05
-5.35922003752971e-06
-4.91827771993173e-06
-3.84752044402923e-05
-2.93337502130053e-05
-1.27570995390949e-05
-2.93088077507127e-05
-3.10817688246048e-05
-3.65099837410997e-05
-1.41788274213087e-05
-2.34270910513404e-05
-4.77833122928107e-05
-5.24309717257302e-05
-3.56293113806367e-05
-2.01129254642472e-05
3.34472180422553e-07
-6.73389089991175e-07
-3.17656775064108e-05
-4.85210175866671e-05
-4.52211267398809e-05
-4.08363924572789e-05
-2.70531985641217e-05
-5.10351136117832e-05
-1.04311491287896e-05
-2.07388187195155e-05
-3.10911075963144e-05
-4.81232075286737e-05
-1.59281443034851e-05
-4.85930318757843e-05
-1.16024083128756e-05
-4.8710153827846e-05
-3.15690354880722e-05
-1.29294376148145e-05
-1.85744018072906e-05
-2.22786071114154e-05
-3.3188272965886e-05
-4.09763403509426e-05
-1.99314697078546e-05
-5.39298283807737e-05
-5.75500646795818e-05
-6.03551763461285e-05
-5.66060761334273e-05
-3.64171287274931e-05
-1.09811612354193e-05
-2.71642489479087e-05
-1.42400319626694e-05
-3.55865703917347e-05
-2.88746669258974e-05
-1.24823378516977e-05
2.29639970185406e-06
-2.54986931800386e-05
-4.33869577433164e-05
-3.21511755427948e-06
-1.36651332929071e-05
-3.45899291687952e-05
-2.35862050251754e-05
-3.61803756926598e-05
-4.80100269361285e-05
-5.75134420857178e-05
-5.0448230064234e-05
-4.13409727142475e-05
-4.22826005979008e-05
-2.72872854461785e-05
-5.52661291828942e-05
-9.00240903272254e-06
-1.54289963668477e-05
-1.0371039424845e-05
-1.81578106561664e-05
6.06320632495633e-06
-3.7484525168595e-05
-4.44813644921693e-05
-1.3835240498477e-06
-2.98343102956466e-05
-2.47643972537555e-05
-1.56178190018311e-05
-3.32385278457193e-05
-2.8191480745627e-05
-1.49434026729022e-05
-4.30014852998705e-05
-5.54644142438831e-05
-2.64030028102659e-05
-2.23527234530383e-05
-4.17275844925193e-05
-3.93030098266911e-05
-2.34852030773852e-05
-3.13515862410504e-05
-3.22491724173316e-05
-3.43810980667891e-05
-1.39146837253216e-05
-4.10365874714341e-05
-1.40150875452191e-05
-4.9991672089972e-05
-1.80695601265061e-05
-2.62723784669648e-05
-3.96025118888848e-05
-2.37221960493016e-05
-5.04359764382249e-05
-4.92941367536808e-05
-2.06837463363288e-05
-3.87503610519912e-05
-2.78430881856609e-05
-4.68013334712431e-05
-2.13945240498019e-05
-7.42499945736279e-06
-2.39565420547404e-05
-2.58474234935592e-05
1.16645373889294e-05
-3.15466787771876e-05
9.56148972141253e-06
-1.22140798943969e-05
-3.79736138234692e-05
-3.13854945413069e-05
-1.4951999088172e-05
-1.42726488109661e-05
-4.31287038443862e-05
-4.90963562335828e-06
-1.94995916296513e-05
-1.00915758899988e-05
-3.97288734119653e-05
-1.33423119029378e-05
-1.920108965743e-05
-4.79906612721293e-05
-3.07348414099277e-05
-5.73021593199351e-05
-3.95394382426873e-05
-5.81103419724177e-05
-4.97834495769597e-05
-4.36183309778369e-05
-5.55484497169478e-05
-1.16037295938776e-05
-2.88722528757741e-05
-2.32024300317041e-05
-3.04171406691643e-05
-2.1492833356516e-05
-1.98817345925396e-05
-4.88388679235737e-05
-2.87851374125369e-05
-4.58759073987153e-05
-1.13863533138685e-05
-1.40201107337274e-05
-3.35925887515494e-05
-2.14035626933653e-05
-2.06157713738805e-05
-2.90055187828205e-05
-1.98173293389564e-05
7.80004188809193e-06
-5.33823836047068e-06
-6.64793568167419e-05
-5.83396487783201e-06
1.70495485943378e-05
-5.37553237575867e-05
-2.818093407755e-05
-6.06587425031578e-05
-4.70304768378914e-05
-1.81688666420842e-05
-5.06125958786164e-05
-3.32053393056169e-05
-1.20968342887019e-05
-1.16073837393238e-05
-2.94699040483453e-05
-1.94481374384616e-05
-1.65201184487139e-05
-1.41253272185376e-05
-1.9903853091261e-05
-2.93692432451177e-05
-2.7707629780693e-05
-3.76792071787179e-05
-1.52290544464363e-05
-5.15187800380234e-06
-4.36935443760641e-05
-3.27448084530461e-05
-9.21698063405321e-06
-8.09644585414181e-06
-5.23879391132552e-06
-1.53519745894599e-05
-4.00003290958197e-07
-1.64866398463707e-05
-1.01812439662649e-07
-1.94009759023838e-05
-5.76816031498363e-05
-3.26263178562428e-05
-6.51726087398488e-05
-2.14319388160264e-05
-4.49575063869893e-05
-2.48689733208965e-05
-3.03339045076934e-05
-4.60865638968013e-05
-1.91719949035397e-05
-2.70070248774846e-05
-3.20655081564846e-05
-5.14872810372408e-05
5.78632313354059e-06
-6.82319983087117e-06
-5.41098080230512e-05
-4.57304479599873e-05
-2.38991460222495e-05
-2.54544455736764e-05
-4.64872669590546e-05
-4.10073503428822e-05
-4.50922994248293e-05
-2.6613963743093e-05
-2.89165235354548e-05
-2.79243727382785e-05
-2.36805986504075e-06
-2.90978399079811e-05
-9.51983688503785e-06
-2.97216098076068e-05
-1.75196211708761e-05
-5.70972741106474e-05
-4.15956698532758e-05
-9.24473138975764e-06
-2.6692713659212e-05
-2.96462049927593e-05
7.22203530488036e-06
-3.05888986050407e-05
-3.03475023417353e-05
-3.62843455517602e-05
-3.56384438346492e-05
-1.50450088936995e-05
-3.78453473826958e-05
-4.45266933655146e-05
-1.34327990476329e-05
-4.85470729531185e-06
-1.72724710547106e-05
-3.87233058816187e-05
-5.48019357576371e-05
-9.71737460457653e-06
-1.48687481773728e-05
-3.41934581338439e-05
-2.18104229366032e-05
-3.3689050450084e-05
-1.43449539999148e-05
-6.39632913149202e-05
-5.06375283795994e-05
-1.08868973651647e-05
-3.71616357385029e-05
-2.80124000246853e-05
-2.4115410057548e-05
-3.9307615437686e-05
-1.43555468826067e-05
-2.40845678552722e-05
-2.16297681150435e-05
-4.97388280833204e-05
-3.17751775731081e-05
-2.87503563871231e-05
-1.5449168822634e-05
-4.59922728626477e-05
-2.39475243990212e-05
-3.75272156754786e-05
-2.97579152305656e-05
-3.20177921740803e-05
-2.0052014868104e-05
-1.25568407027418e-05
-3.39030657562036e-05
-2.14139304649449e-05
-2.61777411293376e-05
1.10478972408568e-05
-1.67129161381251e-05
-1.73986250405646e-05
-2.61135018620196e-05
-3.69401924459957e-05
-2.79114648146552e-05
-1.33474532844159e-05
-1.18293244485583e-05
-2.08399347491914e-05
-2.42125508206786e-05
-1.98893977375249e-05
-3.65157027976899e-05
-6.86424674771146e-05
-1.34813660345165e-05
-2.1978818363803e-05
-2.74394912325191e-06
-1.87418348300729e-05
-3.48333973676431e-05
-3.05381673901558e-05
-3.71678409740963e-05
-1.1454716023518e-05
-5.43554180982957e-05
-2.7168811152583e-05
-4.67040005022468e-06
-2.11506111322478e-05
-3.95672598517881e-05
-1.93682239186715e-05
-2.25437743973305e-05
-3.4630749344389e-05
-2.38862123100688e-06
-2.46662735407822e-05
1.84331998844961e-05
-4.35259118505987e-05
-3.09107887909575e-05
-2.73698052343249e-05
-2.46126078641383e-05
-1.5573538083189e-05
-4.17530823865891e-05
-4.27843839238304e-05
-2.92494089539777e-05
-4.5887705540026e-05
-1.3989548630974e-05
-3.99355787556396e-05
-3.76817781973507e-05
-5.19376916301283e-05
-2.31112626614018e-05
-3.95353457422394e-05
-2.76034914548579e-05
-1.44429078790628e-05
-3.15200151174853e-05
-2.81011720490248e-05
8.64558221615124e-06
-4.32135179084794e-05
-2.16634050733451e-05
-2.56813543236222e-05
-1.39488814595588e-05
-2.74004012996253e-05
-1.01435747719919e-05
-4.52988579412761e-05
-3.02791093892475e-05
-3.53115781761554e-05
-2.5392529935017e-05
-4.37991755399991e-05
3.54298771148508e-06
-4.21065908315855e-05
-7.34942409513176e-06
-2.78950202103234e-05
-5.7705537185331e-05
-2.21912209068184e-05
-3.57759485471969e-05
-3.30363578383435e-05
-2.40918267599667e-05
-2.71011135809455e-05
-5.93421586378761e-05
-1.15534089501243e-05
-2.32147652011414e-06
-6.12882817638633e-05
-4.06327549449509e-05
-2.24848475296129e-05
-1.09643284270984e-05
-1.74725987933785e-05
-1.16073002400061e-05
-2.44619919970121e-05
-1.4442728958268e-05
-3.90199348499655e-05
-5.59195913361118e-05
-3.1069939602339e-05
-3.02024619355426e-06
-1.03858049877549e-05
-6.3891714786547e-05
-5.89691448373475e-05
-5.61683050676902e-05
-3.25416151139348e-05
-4.10338282118836e-05
-2.07426283937879e-05
-4.95073396158769e-05
1.71846254787316e-05
-3.87177212129337e-05
-2.92480086482021e-06
-3.12959525540162e-05
-4.15868608535534e-05
-5.38599242794637e-05
-2.98692935692689e-05
-6.22525832153649e-05
-1.87331919069557e-05
-2.30285968387824e-05
-1.76499685208543e-05
-3.47355182196365e-05
-1.76443749605777e-05
-4.22665971027203e-05
-2.90062344067151e-05
-3.8657564390491e-05
-2.80487751359372e-05
-3.6240969399622e-05
-4.37030531263907e-05
-2.60496320092607e-05
-1.97219993155679e-05
-1.92322618092365e-05
-1.25943846316802e-05
-3.67115872387614e-05
-2.63486161515414e-05
1.15577519364856e-06
-1.85272537561353e-05
-2.1129886302333e-05
-1.4820525031825e-05
-3.42604345313259e-05
-2.81810937680625e-05
-4.84571044061581e-05
-3.76722422985501e-05
-1.44822893680167e-05
-4.7583377183261e-05
-4.19110650338615e-05
-5.15650901854204e-05
-3.35569161853014e-05
-2.65084586700422e-05
-6.09035420944631e-05
-2.78814127429152e-05
-3.16427707917154e-05
-3.02659691115103e-05
-2.11672049221921e-05
-3.92190332630642e-05
-5.90719735263824e-06
-2.12480735279051e-05
-2.08423178682819e-05
-4.35947661400921e-05
-2.01879322155481e-05
-4.80175184599442e-05
-3.22204493160591e-05
-2.52660718505267e-05
-4.12379642437227e-05
-3.43989499218751e-05
-2.33226352748772e-05
-2.47518896529969e-05
-2.40005168338589e-05
-2.84722205801526e-05
-3.69892499929303e-05
-6.38184961004212e-05
-5.92958368039332e-05
-5.78061593254863e-05
-1.41220864514768e-05
-3.23859044631956e-05
-3.8268670748303e-05
-5.52510851349527e-05
-3.51066926032913e-05
-5.99880404183499e-05
-1.945093334311e-05
-4.29936092495295e-05
-2.50969281555944e-05
-1.87429750864927e-05
-2.89152731082449e-05
-6.10238590594455e-05
-3.06279203385728e-05
5.29704179736918e-06
-4.05579555620896e-05
-3.56701690681226e-05
-4.7923398560043e-05
-4.63000538389869e-05
-2.48281854642696e-05
-6.43009513402976e-05
-2.83265283937692e-05
-9.5977744209493e-06
-2.00451906906143e-05
-7.48966940945465e-06
-4.41316892774019e-05
-3.28961287647306e-05
-9.79214261645069e-06
-1.28066047945247e-05
-4.87921827317136e-05
-3.36286087763615e-05
-2.8791157923149e-05
-6.58189526552397e-06
-2.04195187264539e-05
-2.52998475783547e-05
-5.95139701854315e-05
-1.3961805463786e-05
-6.95564667723849e-06
1.39509127602429e-05
-2.90003465276309e-05
-2.13407611420281e-05
-4.2799298094578e-06
-3.44782828628677e-05
-2.96964418042222e-05
-5.98516492157223e-06
-2.79188396969351e-05
-4.12905033122871e-05
-1.88516372740143e-05
-4.35391492398395e-05
-2.24097538845605e-06
-1.30749635878516e-05
-2.36822382931163e-05
-1.63031300846826e-05
-1.92181191560094e-05
-4.26379543615148e-05
-5.49758453520281e-05
-4.70189444939313e-05
-1.44995457068267e-05
-1.65587964514683e-05
-4.18474845466874e-05
-2.94100457077025e-05
-2.08035674360148e-05
-1.56926017425484e-05
-3.02431820899406e-05
-6.58641389220915e-06
-2.71633786829157e-05
-1.08482066270859e-05
-3.33017157373049e-05
-3.89772347691339e-05
-3.27396144360214e-05
-2.81265320540029e-05
-5.5274913655815e-05
-3.24663040970521e-05
-3.35560544889419e-05
-3.34982398345064e-05
-5.23433755458756e-05
-2.2571809004578e-05
-3.88700057264131e-05
-1.38241511253391e-05
-1.93241678598266e-05
-4.14895112371873e-05
-2.79513275499149e-05
7.50075567549764e-07
-2.84659883416634e-05
-6.20819415007518e-06
-1.16423443277395e-05
-3.2083315725301e-05
-5.03314083248502e-06
-2.45502924501928e-07
-3.27966164647343e-05
-1.96749811081778e-05
-4.69566537290946e-05
-2.93739607359841e-05
-3.55393545694846e-05
-2.65535310653105e-05
1.56189021939828e-06
-2.89957902469153e-05
-3.7721119009038e-05
-1.61966894687286e-05
-7.23790233317252e-06
-4.65370441106249e-05
-1.34382751503028e-05
-6.25465030827157e-06
-1.55164140202314e-05
-3.54073303307791e-05
-2.37953625691361e-05
-2.28420953129315e-05
-5.01457389048058e-05
-7.09664163611852e-06
-5.52402976126768e-05
-4.28488541202618e-05
-4.37277836016155e-05
-2.80940513202156e-05
-3.30490885834078e-05
-3.94332941190358e-05
-2.06701122140176e-05
-5.33347452806784e-05
-3.42054938526725e-05
-3.68077181806217e-05
-4.44457069291643e-05
-2.64823283426066e-05
-1.65395689879142e-05
-1.03461813048513e-05
2.29375946149371e-05
-5.51037742823186e-06
-2.62097750797484e-05
3.16217853234293e-05
-2.82655711032156e-05
4.77425373928747e-06
-2.30912872651504e-05
-2.90309441950983e-05
-3.79922297259674e-05
-3.06953417018544e-05
-6.3180652843682e-05
-2.52094113215448e-05
-2.60535979258053e-05
-5.49664385884777e-05
-5.05295121544017e-05
-4.3755807418066e-05
-3.15377880428711e-05
-1.36388059694915e-05
4.93301288455062e-06
-3.86059653160888e-05
-2.38125344893859e-05
7.00382390366807e-06
-1.98155356777433e-05
-1.34169657868809e-05
-2.99665345414345e-05
-4.40983459143991e-05
-6.91529308145607e-06
-2.20394504776947e-05
-7.89505336555787e-05
-3.59790889479507e-05
-3.49132683311471e-05
-2.54342207077676e-05
-3.54811567547465e-05
-2.81734288838365e-05
-2.22175819683807e-05
-1.83531188419917e-05
-2.29204231210178e-05
7.86491268490825e-06
-3.94479995471106e-05
-1.01497095575953e-06
-3.40042534426767e-05
-1.23995515452401e-05
-1.75731228598726e-05
-3.83889857793832e-05
-5.04329847924037e-05
-7.23224062933174e-05
-1.1683459328228e-05
-2.83266332206636e-05
-6.3835752419805e-05
-2.66543908183857e-05
-1.54235713876719e-05
-3.52303765741452e-05
-4.81165820903219e-05
-2.76275762140713e-05
-1.29669932694028e-05
-3.49452092874932e-05
-8.98152673408418e-06
-5.67739631465683e-05
-2.6950598543263e-05
-1.56751613152626e-05
-4.36573159507854e-05
-3.98200035596327e-05
-2.56009353121221e-05
-5.38556483610047e-06
-6.22882092867755e-05
-3.94966712611854e-05
-6.04927736935565e-05
-4.28943401990697e-05
-3.49292262036746e-05
-7.10019235154721e-05
-5.31051542627833e-05
-2.86850195061819e-05
-2.42912021655752e-05
-3.07369069037225e-05
-2.49621284526769e-05
-2.71655191265015e-05
-1.37531874307296e-05
-2.114026920429e-05
-3.84381779931306e-05
-2.77555320348681e-05
-5.62776191177262e-06
-1.30174939954794e-05
-1.05223061228714e-05
-7.2974387036006e-06
-2.57683154610587e-05
-3.5674273651753e-05
-3.69574526319176e-05
-1.36774886297866e-05
-3.42565796126014e-05
-3.69744286042963e-05
-4.54216499694077e-05
-6.56316668647036e-05
-3.8352807780174e-05
-4.71016348034825e-05
-5.33181671220307e-09
-5.53685885527048e-06
-1.65266990819177e-05
-2.84964331256311e-05
-3.08149833034932e-05
-4.62922289803806e-06
-3.46377027270011e-05
-3.21535237008899e-05
-1.26687404089423e-05
-4.29756691513304e-05
-2.95972534736873e-05
-4.67331338522615e-05
-1.72118103922008e-05
-2.33350691893482e-05
-1.27177652890699e-05
-3.13561037051143e-05
-2.24340863743846e-05
-2.74509444104962e-05
-3.22517981013276e-05
-1.69417334068292e-05
-3.99158458752852e-05
-2.19123742681404e-05
-3.62592501976866e-05
-7.31379168002728e-05
-4.72021783030583e-05
-3.77779295895749e-05
-3.1290264498073e-05
-1.73734381203332e-05
-2.55969985315063e-05
-5.0932399221864e-05
-2.79381565208033e-05
-3.20019800598806e-05
-4.63425027192276e-05
-3.73109102872905e-06
-4.76244578260837e-05
-3.82917304695353e-05
-3.84297236878238e-05
-2.44896521355067e-05
-1.65056598605385e-05
-2.50560432246033e-05
-5.17269341023988e-05
-4.06575048297821e-05
-3.84716605783719e-05
-1.44892642667077e-05
-3.14019702548065e-05
-2.71814215892651e-05
-3.09615081813367e-05
-1.36040941283548e-05
-1.27322065005274e-05
-1.78952697185183e-05
-7.36584052417094e-06
-3.15275034638942e-05
-1.91424421809619e-06
-2.31169954671316e-05
-2.44230392416631e-05
-2.01490416388151e-05
-5.53844200486988e-05
-2.30497282251732e-05
-2.14425814198025e-05
-7.83753616502954e-06
-3.01575069272141e-05
-3.16777742197929e-05
-6.33274849195052e-06
-5.41779507279185e-05
-2.22101288472212e-05
-4.39671512359045e-05
-2.24365856040422e-05
-3.04749656190387e-05
-4.34306095939939e-05
-1.4367454170487e-05
-4.37129821376478e-06
-1.63304796139699e-06
-4.71814762150242e-05
-4.03450731351071e-06
-1.901280579663e-05
-7.22458290285482e-06
-1.32751498661203e-05
-1.73543422585751e-05
-2.55777243805238e-05
-1.3688633728023e-05
-1.7835828121894e-05
-1.86338802468501e-06
-3.04421489171791e-05
-3.02173901596313e-05
-4.22568876263962e-05
-4.20063354502151e-05
-5.143388700487e-05
-2.32656076010385e-05
-5.44134666407584e-05
-2.18017685084548e-05
-1.97581283032973e-05
-1.47956231762773e-05
-4.7421230852205e-05
-3.56646924969119e-05
-1.29601565294012e-05
-2.39528225128783e-05
-3.11126101090625e-05
-8.5376565680251e-06
-6.80168877678048e-05
-4.20541395645692e-05
-3.17440542225667e-05
-7.25380893920309e-06
-5.35455702861433e-05
-1.23494279018024e-05
-3.28174990820345e-05
-8.07128627025434e-06
-4.47779018260186e-05
-4.14277503655328e-05
-2.49093946632409e-05
-2.80894924866175e-05
-1.83740524362024e-05
-5.99977943170469e-05
-4.74540755903487e-05
-7.8705597467638e-06
-1.27034432947267e-05
-4.96366469081849e-05
-5.02096615073482e-06
-2.60697648104465e-05
-3.57424449791709e-05
-2.77058389162716e-05
-3.1068593575707e-05
-5.02754447389381e-05
-5.42053747307554e-05
-1.64865266483551e-05
-3.13880440775652e-05
-5.04988551176017e-05
-3.08422116252789e-05
-1.19933081827995e-05
-3.42183125960676e-05
-3.00541099074484e-05
-4.65215635085451e-05
-4.68260324227861e-05
-1.98874330383807e-05
-3.22567216365396e-05
-3.96275639642289e-05
-5.52614010658159e-05
-8.62611324709739e-06
-1.69463804309441e-05
-7.05658305271325e-06
-1.9688983807981e-05
-1.72120157120894e-05
-5.28555152556817e-05
-2.2957352474861e-06
-3.29292533027776e-05
-5.45573486371978e-05
-1.83842708679344e-05
-2.96764242775672e-05
-1.78541293624755e-05
-5.8520095192167e-05
-3.95630814927985e-05
-4.86782884627146e-05
-1.89192421599739e-05
-3.94926150164265e-05
-2.91386333383524e-05
-2.13695942238743e-05
-2.84916303418829e-05
-2.20104575357859e-05
-5.28726549669842e-05
-2.25123073550672e-05
-3.74156476852467e-05
-4.43554630560214e-05
-4.80612500425949e-05
-2.42652552635673e-05
-5.06352009732116e-05
-6.43505282831859e-06
-3.12839345427224e-05
-7.53258688586961e-05
-1.0989083892354e-05
-3.0175553508178e-05
-4.68523321936152e-05
-6.31291071438661e-05
-1.60247021085237e-05
-1.76101857727244e-05
-5.0414448785233e-06
-2.49123334010934e-05
-1.3763944208861e-05
-4.38188772170418e-05
-2.29405821388457e-06
2.35658348818242e-06
-3.67658143379899e-05
-3.80231528486728e-05
-3.75396454214728e-05
-1.9571407189073e-05
-3.58080842036511e-05
-4.50251664450219e-05
-2.75400367266698e-05
-2.0797930733644e-05
-8.44644018502156e-07
-2.60054626269049e-05
-4.56494106706598e-05
-3.03570089100039e-05
-2.03839683250266e-05
-2.42292351811174e-05
-3.35754938753053e-05
-5.12689271813564e-05
-4.43391033294006e-06
-1.07434324403712e-05
-2.07225692914456e-05
-2.81854850692005e-05
-4.32432936501641e-05
-5.89028597972339e-05
-2.19548102938967e-05
-4.15124809928975e-05
-2.74920174960412e-05
-2.34348711749309e-05
-1.64483155243768e-05
-1.86492331330434e-05
-3.90328961886443e-05
-4.55900243501024e-05
-4.26135441737487e-05
-7.51864523646572e-06
-2.47050458170844e-05
-4.99155674198162e-06
-2.04120566115697e-05
-1.23991926831319e-05
-4.53489449540479e-05
-1.63349098270699e-05
-2.65545131461363e-05
-3.5497923547353e-05
-1.55296170502891e-05
-3.68752420436875e-05
-2.84074057393405e-05
-5.07779886452013e-05
-1.18705201742582e-05
-3.49097914555307e-05
-4.71052477087266e-05
-3.29129596699183e-05
-7.47119188461267e-06
-4.01152959395629e-05
-2.70222912302881e-05
-1.88707434771872e-05
-4.23182725766479e-05
-1.46467647450172e-05
-8.9786567760818e-06
-4.08181524770263e-05
-2.61314823686412e-05
-5.1536766878171e-05
-1.13100809324575e-05
-3.05462359315608e-05
-3.45893493023382e-05
-1.81155651279508e-05
-3.94298112314035e-05
-4.0910640025127e-05
-3.7372860207229e-05
-4.22595033100771e-05
-2.65039143521299e-05
-3.59276770012626e-05
-2.2573937936871e-05
-5.06609759379536e-05
-1.86752066939423e-05
-2.1748099186343e-05
-1.80421417965245e-05
-5.06443194745539e-05
-1.76914931681713e-05
-6.95794366994779e-05
-1.80121325766159e-05
-2.08269320869752e-05
-1.32455755410664e-05
-2.05654666665856e-05
-4.69024778435749e-05
-1.05476848245755e-05
-4.21629989216378e-05
-1.51367919049963e-05
-2.77774175105624e-05
-6.74186958537089e-05
-3.95826626782877e-05
-2.25259342261292e-05
-5.6443904142234e-05
-5.75999800864008e-05
-2.81406428890352e-05
-2.44634867855068e-05
-3.47307240881146e-06
-1.28754965353834e-05
-3.73599150567208e-05
-1.73010806915607e-05
-3.98243110575463e-05
1.39559587654883e-05
-8.6072432774027e-07
-1.7964169264765e-05
-1.23435400374199e-05
-3.4629324675936e-06
-5.59893442113583e-05
-1.98972993876258e-05
-3.39415694542442e-05
-5.59563460531988e-05
-2.61271405202983e-05
-5.37457762642147e-05
-4.12993407373758e-05
-6.96846941549778e-07
-1.75089590596235e-05
-6.57013606783625e-05
-4.55418118629039e-05
-2.34550148907602e-05
-2.74873136274822e-06
-3.98907276215211e-05
2.67799935036698e-05
-3.22095167926287e-06
-1.4520233014794e-05
-1.25887954252743e-05
-7.65749017038976e-06
-1.82474178918061e-05
-2.62268917206657e-05
-5.81579846875738e-05
-2.9613554896061e-05
-2.73898782650815e-05
-4.24750884934281e-05
-2.92417741262973e-05
-3.53735247456786e-05
-5.96411822879087e-05
-3.69033360281801e-05
-2.14743439654964e-05
-3.12737053065686e-06
-4.77840573464683e-05
1.52204046322401e-06
-3.22674839896615e-05
-2.67364617751553e-05
-2.70182877125934e-05
-1.70111141853091e-05
-3.67202156580311e-05
-2.38678718454666e-05
-1.56308620290499e-05
-1.25971960721199e-05
-8.21984943209885e-06
-5.32807187192236e-05
-4.41449821312238e-05
-3.70533917386762e-05
-6.98879171307327e-05
-6.67525328008881e-05
-8.87630858428568e-06
-2.30746151592526e-05
-2.46473353664401e-05
-6.32840783619858e-05
-3.81803280103218e-05
1.31896100581406e-06
-4.39336975107627e-05
-1.79459702047704e-05
-3.91274181612742e-05
-2.87981844941475e-05
-3.45494088414664e-05
-6.23425113472418e-05
-3.45770322465021e-05
-2.72760512948997e-05
8.87780078980518e-06
-1.93870777842858e-05
-1.49025813387749e-05
-4.09203923185028e-05
-4.0613435611343e-05
-1.85741858230391e-06
-3.91988708044051e-05
-4.42346774425472e-05
-2.90501226606271e-05
-3.72199907786771e-05
-2.37728716029104e-05
-9.55096641030407e-06
-1.93800246215318e-05
-3.23168251941153e-05
-3.81463780093102e-05
-1.02721413504143e-05
-4.49788926485606e-05
-1.41221086685704e-05
-1.92015467755633e-05
-2.84562162075491e-05
-3.97382137480781e-05
-1.64114259218816e-05
-1.58520322858346e-05
-3.45084939852872e-05
-3.22601794808065e-05
-3.79900199505656e-05
-1.65088794551116e-05
-3.11718475661481e-05
-2.89486658996213e-05
-1.94298853796381e-05
-3.07101150955767e-05
1.43437339143686e-05
-2.78834937529831e-05
-4.04055102970384e-05
-1.02824700268915e-05
-2.97278800203669e-05
-4.8880481273382e-05
-6.54507631171816e-05
-2.31363567960415e-05
-2.43805129034168e-05
-1.63414545321869e-05
-3.32512978313125e-05
-1.67598124970732e-05
-4.16192946074011e-05
-2.51881969925517e-05
-2.41571303957454e-05
-1.88648900964726e-05
-1.24321161175595e-05
-1.12084990469032e-05
-2.75598659143249e-05
-1.88048301499708e-05
-1.65666649228184e-05
-5.33425410556326e-05
-1.20050049868769e-05
-2.3499330395493e-05
-3.67458588255475e-05
-2.94754269957066e-05
-3.07452892337966e-05
-1.92392892060055e-05
-9.25874512610423e-06
-1.76278181074152e-05
-3.83264513768117e-05
-7.32313076158264e-06
-1.93253700452208e-05
8.58197736973535e-06
-2.164372270691e-05
-1.63843486795609e-05
-4.03290065657773e-05
-1.44525268077544e-05
-4.66773936488455e-05
-3.00432242485393e-05
-1.07627253481468e-05
-1.97684888099066e-05
-3.69977854545472e-05
-3.21182599876353e-05
-2.83944388436709e-05
-1.31421876742762e-05
-4.51120899974934e-05
-3.77197993802894e-05
-4.50397774780352e-05
-2.2999356726805e-05
-1.78696588651376e-05
-3.13499625044259e-05
-6.24730705368894e-05
-2.87761942812396e-05
5.76601897329462e-06
-5.20480156441044e-05
-3.87313586673331e-05
-3.40649574483646e-05
-2.70809472705143e-05
-3.16701214291173e-05
-9.00850553429494e-06
-1.48229823881292e-05
-3.92989208144756e-05
-1.83998377634535e-05
-2.84831652816517e-05
-4.54775863886428e-05
-2.2949427848042e-05
-6.65531661552149e-05
-2.04854505808393e-05
-3.30312129812744e-05
-5.5802993874069e-05
-2.34395429898749e-05
-3.91678951980744e-05
-2.26369091109135e-05
-4.69480169929815e-05
-1.83768022793594e-05
-3.46669414105563e-05
9.83567338466023e-06
-1.58136617087008e-05
-2.35715595989016e-05
-3.29523349279699e-05
1.77903257700188e-07
-6.79524775436142e-06
-3.02792310486647e-05
-2.09476903951418e-05
-2.88902137723525e-05
-1.93556462533964e-05
-8.69975856845703e-06
-5.52956401566171e-05
-3.76571248345241e-05
8.75128283746918e-07
-1.88215014808603e-05
-2.16155422064263e-05
-4.21445082555196e-05
-3.34058720799537e-05
-1.1405342866345e-05
-2.45261414145522e-05
-3.83025054330112e-05
-5.19180045481461e-05
-1.47490754717717e-05
-1.98223605664594e-05
-1.61052492573235e-05
-2.21745414890312e-05
-2.95350304452071e-05
-2.93527522299562e-05
-2.68647955177911e-05
-1.38642600575927e-05
-1.63459495049876e-05
-3.89216391144127e-05
-5.31737733939319e-05
-1.18557540033487e-05
-1.06809371056261e-05
-4.70701086353978e-05
-9.43072214409986e-06
-3.60876636439762e-05
-2.07987086417554e-06
-4.46060330641665e-05
-2.11940284327081e-05
-3.1875075640281e-05
6.32198905433451e-06
-4.00467323853368e-05
-1.52953284200564e-05
-6.10204683620366e-06
-3.76116901288337e-06
-1.57099395335451e-06
-8.62280162172691e-06
-3.23239658371222e-05
-3.04500937741491e-05
-3.84255143606108e-05
-4.58238192439206e-05
-4.16721162892753e-05
-4.70780912942718e-06
-2.35635478111516e-05
-2.42488641052426e-05
-4.23846860039674e-05
-5.44411044666358e-05
-3.65816265639652e-05
-3.45695204656042e-05
-3.16315613398621e-05
-5.1367977536297e-05
-3.29454642482484e-05
-2.19858597114279e-05
-1.64077798581499e-05
-2.00330490062832e-05
-3.05356076732519e-05
-6.73777260677531e-05
-1.72666601373228e-05
-1.86562033367663e-05
-3.06010808798784e-05
-1.66973107708343e-05
5.52521630450992e-06
-1.35354885792243e-05
-3.99378018813456e-05
-2.11325922167296e-05
5.01906342418191e-06
-3.51663764189716e-05
-2.46509104770492e-05
-7.48652846297925e-05
-3.82851001484874e-05
-3.1223585473324e-05
-5.32602130826272e-05
-3.45421142529245e-05
-2.11174579502262e-05
-1.53461838922186e-05
-3.0705486693707e-05
-4.46423026798158e-05
-6.46538801567988e-05
-5.76619872361416e-05
-2.80570684023768e-05
-4.4124969728357e-05
-1.02551302219835e-05
-1.21190415045175e-05
7.41949948700064e-06
-1.61879461461773e-05
-4.86475835668671e-05
-1.68384477598469e-05
-3.22663336685103e-05
-1.63592592404339e-05
-3.08282853181563e-05
-2.49126917896388e-05
-5.26044555822002e-05
-2.14444946447903e-05
-2.16399705969196e-05
-5.64482878792471e-05
-3.38488233277027e-05
-2.81029219618705e-05
-1.71498093353679e-05
-3.94826018435803e-05
1.32954966479389e-06
-1.70880407771628e-05
-1.79109103183079e-05
-2.91152457165038e-05
-3.43029870457304e-05
-3.89999106846774e-05
-8.99445047924303e-06
-3.57774333880279e-05
-3.48404848411508e-05
-3.91803125602928e-05
-2.4774442322295e-05
-3.98818124194979e-05
-3.21174687409666e-05
-4.7388314675001e-05
-3.46974964910988e-05
-2.84879556734141e-05
-4.45063285979416e-05
-4.11356023820105e-05
-2.59044196916413e-05
-3.94866239521524e-05
-2.81220741327146e-05
-5.22065020166685e-06
-3.20314529255921e-05
-6.64668655641891e-06
-1.61279129282378e-05
-4.59244996549183e-05
6.52991845373793e-07
4.62096197216319e-06
1.71035924680219e-06
-1.32861759973167e-05
-2.91082475068346e-05
-6.30107713933111e-05
-4.41933264639511e-05
-5.5818029087586e-05
-6.4761532543617e-05
-2.30369929710736e-05
-6.08811727948347e-05
-1.77448541937358e-05
-7.2325757671371e-05
-5.98849159365173e-05
-4.73430398766859e-05
-2.83007816607823e-05
-3.8724622112979e-05
-2.78222104361263e-05
-2.70779534359633e-05
-1.38503110059871e-05
-2.73242823197257e-05
-4.27646357090555e-05
-1.12262698363176e-05
-1.93179723677345e-05
-2.8745867378553e-05
-1.82174788313082e-05
-3.35666760822696e-05
-3.56575407784209e-05
-4.30470416051067e-05
-1.8996375256219e-05
-1.21644553546232e-05
-1.08416807216711e-05
-2.99342004249661e-05
-3.22373259817068e-05
-3.9857993800086e-05
-3.37826887760323e-05
-2.37600667607302e-05
-2.16145938618892e-05
-4.26189610308215e-05
3.52486233440465e-06
-3.89425558280605e-05
-1.74164600771921e-05
-3.36999050788894e-05
-1.61931740953034e-05
-1.57479656367723e-05
-3.04825950851563e-05
-2.18236265536964e-05
-2.62107792606426e-05
-4.45891586783419e-05
-3.61410219939132e-05
-2.97510872637923e-05
-1.6947059225269e-05
-2.02499971910705e-05
8.32659497262902e-06
-2.190658698801e-05
-4.65160238834869e-05
-1.22595323003505e-05
-1.65555252562708e-05
-5.39930619961655e-05
-2.09973477742005e-05
-2.38009480548672e-05
-9.33715897562726e-06
-4.85155582584616e-05
-2.88862160896172e-05
-3.77574660535447e-05
-4.35323787740718e-05
-2.22732743575546e-05
-6.49244998620209e-05
-1.53591461388393e-05
-3.57643295497005e-05
-2.6904871304469e-05
-3.39839985551446e-05
-1.62658865437615e-05
-2.13743406471615e-05
-1.83600815877355e-05
-7.51472142364334e-06
-4.69201965520334e-06
-3.42042980776342e-05
-2.70084909400209e-05
-4.98023890384866e-05
1.43445397488417e-05
-3.79861481837638e-05
-5.33414487150128e-05
-1.33031363533983e-05
-4.04025442283474e-05
-3.00910551126045e-05
9.21580650841655e-07
-6.46949553935442e-05
-2.08402531309947e-06
-2.44394889004982e-05
-3.69800846333947e-05
-3.81526403340003e-05
-2.20161546844033e-05
-1.15690182688097e-05
1.81571031296095e-05
-2.23908151114606e-05
-3.53054637651571e-05
-6.44103398441669e-05
-5.54286169508786e-05
-3.80001820970335e-05
-4.03571319890936e-05
-1.25950593660788e-05
-2.25710324550606e-05
-1.3972423763895e-05
-3.72527348734054e-05
-2.73203921069574e-05
2.46055038425542e-06
-1.91399987792994e-05
-2.81889164000886e-05
-2.73995857043965e-05
-7.55421305882447e-06
-1.8147267124961e-05
-1.26903070022664e-05
-4.42177460874108e-05
-4.53948718249899e-05
-2.68333564988826e-05
8.22822978458358e-08
-2.44139076883025e-05
-3.63124043301076e-05
-2.30713467243769e-05
-3.55042165326748e-05
-3.08988610170233e-05
-1.39716131148605e-05
-4.28908139821288e-05
-2.28656677375529e-05
-4.38454918098218e-05
-3.10167584485506e-05
-4.77963874270951e-05
-3.89162846096902e-05
-7.3082228453448e-06
-2.23646498139149e-05
-4.10413802462231e-05
-2.93931505135668e-05
-3.48416946709168e-05
-1.53935422363685e-05
-1.3185922377797e-05
-1.21088518270474e-05
-9.20073289387568e-06
-1.49805614466359e-05
-5.57599978191588e-05
-3.42272959603764e-05
-4.27196477664122e-05
-2.64105264038521e-05
-4.37002348532605e-05
-4.84622817286287e-05
-3.69868331458618e-05
-2.80766863870255e-05
-4.72344563866676e-05
-3.33366303778113e-05
-2.95080584175904e-05
-1.86393321811474e-05
-1.36581303659187e-05
-1.4651401198426e-05
-4.86272969160293e-05
-3.8872844034661e-05
-1.32336986610805e-05
-3.28080172518441e-05
1.06770005306551e-05
2.39639404129514e-05
-4.04000797574341e-05
-1.0880610604547e-05
-6.22740760218166e-06
-2.85358007117459e-05
-3.4046032980121e-05
-2.81399139940256e-05
-4.11262963947726e-06
4.57740232963181e-06
-8.54779088408151e-06
-2.47866067714684e-05
-3.277843751413e-05
-1.92648246378004e-05
-4.20952481968963e-05
-2.84765744105401e-05
-2.78216726866346e-05
-1.85159619752383e-05
-3.29481886424808e-05
-1.32525328743785e-05
-3.03239538875616e-05
-2.24123773825199e-05
-1.15317872000317e-05
-2.77572087175924e-06
-4.08031657444133e-05
-2.03986951142442e-05
5.51847541150465e-06
-2.70060498143961e-05
-5.23676600045244e-05
-1.94533420115087e-05
-7.36196762968284e-06
-4.03478990741046e-05
-3.74057576637721e-05
-5.81173726860712e-05
-4.21308122480653e-05
7.9559832752784e-06
-6.2554434278266e-05
-1.65277082398326e-05
-3.03070455080645e-05
-4.26897670684965e-05
-5.10504759025214e-06
-9.80776282011395e-06
-2.07429459962612e-06
4.87747733869018e-07
-1.67283278148516e-05
-1.54544664596547e-05
-3.74844135077041e-05
-2.59098535619851e-06
-9.92043509541595e-06
1.70953963860591e-05
-3.31315233157752e-05
-5.67826546282031e-06
-4.52036459969985e-05
-4.69615504942455e-05
-2.75339116372423e-05
-2.51423536168344e-05
-4.2401863764473e-05
-2.01694779733676e-06
-2.19076370197706e-05
-9.96012401279789e-06
-1.04084987872008e-06
-3.01840831709045e-05
-9.55512074167967e-06
-3.58611129026541e-05
-1.82344963339692e-05
-2.31308549230691e-05
-4.71901287879059e-05
-3.19722638584118e-05
-4.00352798205864e-05
-6.09378159031352e-05
-3.32640870776642e-05
-3.46041214670395e-05
-3.95898668028768e-05
-1.64182169118338e-05
-4.27819485479744e-05
-2.22676800289402e-05
-4.33163097484586e-05
-2.96953733982563e-05
-1.49043544542478e-05
-5.97389295972056e-05
-3.50611213330876e-05
-8.62294304461223e-07
-9.39460122180363e-06
-2.15486544946133e-05
-8.24074624033774e-06
-3.55731514708257e-05
-3.00023325918136e-05
-2.57978059663207e-05
-4.39233777076116e-05
-3.82999398736254e-05
-5.20773867743475e-05
-3.49304640220734e-05
-2.06138074298377e-05
-3.24960412211118e-05
-2.59930674703899e-05
-4.33769218683767e-05
-1.83824422366057e-06
-2.16001553551655e-05
-3.4670201132595e-05
-4.89134783407579e-06
-1.63087666284982e-05
-3.94910269161305e-05
-2.51626928731727e-05
-5.27196036107287e-05
-3.42499319636534e-05
-3.91246297602996e-05
-2.20519012906099e-05
-2.33581707005748e-05
-6.53892078343611e-07
-2.00237825632902e-05
-4.0515591404973e-05
-4.53394965710581e-05
-2.45700695173032e-05
-4.75274837014678e-05
-7.29652617648897e-05
-6.37876244557065e-05
-3.34794554504248e-05
-2.79110959032968e-05
-3.95880183160961e-05
-2.67928277494153e-05
-3.29443340402218e-05
-3.26699450888316e-05
-4.00880835494826e-05
-1.48410007314872e-05
-4.14238953389852e-05
-8.87319105155375e-06
-2.49368824423365e-05
-6.46105288121649e-06
-1.98496610418868e-05
-1.88359056495779e-05
-1.74549517414631e-05
-2.4541012553891e-05
-1.91272118688931e-05
-1.02034558212303e-05
-2.49120530195388e-05
-2.13842664730221e-05
-1.63533211752589e-05
-1.99380184305483e-06
-3.00527638341518e-05
-3.8363272613656e-05
-3.3432142635676e-05
-4.36255941472048e-05
-3.87079118975724e-05
-1.17323949833844e-05
-3.74216450591252e-05
-4.83118344882724e-05
-2.58112198884287e-05
-3.73586114663322e-05
-2.75833289458938e-05
-2.12575888596645e-05
-2.08177192576177e-05
-5.13970713270905e-05
-2.64511076661368e-05
1.27674214579884e-05
-1.81425923006861e-05
-1.68082604645833e-05
-3.26969902822771e-05
-3.47782980638663e-05
-4.0055593358984e-05
-2.77028812852438e-05
-1.39148449987211e-05
-4.88402851733399e-05
-5.83200607534431e-05
3.13898226558758e-06
-3.00756338589245e-05
-2.36724005831402e-05
-1.25290329874261e-05
6.51247024857197e-06
-3.72445488111062e-05
-2.8181519398745e-05
-9.40824266745483e-06
-8.8554650021613e-06
-8.34216275748503e-07
-1.11445817076265e-05
-1.878247758713e-05
-2.63480153298416e-05
-3.58241736761826e-05
-7.8518205256691e-06
-2.38277846732389e-05
-3.06262646620578e-05
-3.12580379171464e-05
-3.35360277858037e-05
-4.15138765323117e-05
-3.45660388602463e-05
-3.86424583856495e-05
-5.3391508699557e-05
-5.58556042699947e-05
-3.87426824665524e-05
5.84246147248696e-06
-5.1260729219904e-05
-1.2216845248425e-05
-4.40281180018186e-05
-4.06506445095396e-05
1.93662736801146e-06
-3.04630546562394e-05
-1.15896037861043e-05
-7.87001068744053e-07
-2.04119672475726e-05
-2.31420366424285e-06
-3.2552612212176e-05
-6.61786308677847e-05
-3.57200028219911e-05
-5.03443147525513e-05
-2.10924718892788e-05
-4.05045338782862e-05
-1.94837450757031e-05
-5.21412931975743e-05
-4.02335590026412e-05
-1.93939961881701e-05
-3.18631571192984e-05
-6.13274024535148e-06
2.38025713154666e-05
-1.30567542471743e-05
1.96700840671598e-06
-1.52489021051192e-05
-4.56533679883904e-05
-5.74187380040427e-05
-4.26351213367574e-05
-3.19322796102647e-05
-4.95865402257047e-06
-1.14466038785017e-05
-3.75246263102558e-05
-3.01076406828113e-05
-2.92160805123361e-05
-4.38334513238356e-06
-3.1667397906159e-05
-1.44091682631739e-05
-1.59218181436562e-05
-2.57678809952446e-05
-1.4283384042942e-05
-4.20549521635797e-05
-4.79945116186803e-05
-3.94162008050369e-05
-2.47958166880437e-05
-6.22108025271006e-05
-3.42919736582926e-05
-5.32318952498084e-05
-2.43721072953366e-05
-4.9597097204452e-05
-6.4548334448355e-05
-1.84565204847312e-05
-4.96063034453177e-05
-7.01788067518727e-05
-3.98189582222857e-05
-4.32416035773296e-05
-2.56785863915757e-05
-1.09199191029613e-05
-2.59015418932821e-05
-5.8404050577096e-06
-4.98416721473495e-06
-3.70204070465843e-05
-2.76777171395406e-05
-9.23901561334699e-06
-3.56134928877159e-05
-3.23962105938852e-05
-6.67471308627148e-06
-4.94349645777873e-05
-6.20319267478253e-05
-2.95367323326664e-05
-3.89354648571501e-05
-9.57789559020228e-06
-1.02449675426723e-05
-3.84304623466866e-05
-2.7957898352811e-05
-7.68016755438143e-06
-1.9036964674974e-05
-2.12110390072397e-05
-2.00872576544055e-05
-1.18250751859041e-05
-2.84778095377906e-05
1.05536178775897e-05
-1.08560011115659e-05
-4.22550659164082e-05
-1.6066681385852e-05
-1.32745439446943e-05
-4.07952289978457e-05
-4.87198215182674e-05
-4.38094502658487e-05
-3.23901681419927e-05
-4.5462802213847e-05
-2.35705422967542e-05
-3.2412808510383e-05
-2.09944650586352e-05
-4.36000162128283e-05
-4.48421497846121e-05
-2.45122848938868e-05
-1.4113217839017e-05
-2.77973398602399e-05
-5.84544813413543e-06
-3.85850591709353e-05
-3.70410856573055e-05
-2.60045276287258e-05
-2.33168812078363e-05
-2.61311849318861e-05
-2.62446299281252e-05
-5.57728419929162e-05
-4.0720022856876e-05
-3.37686867445073e-05
-5.28272068051636e-05
-2.39734299449404e-05
-6.67295570421383e-05
-2.33277172340194e-05
-2.05343865486438e-05
-2.52174495296852e-05
-2.36671811821039e-05
-3.19227643480796e-05
-2.59696466901341e-05
2.87564532035413e-06
-1.81343782739048e-05
-1.62692425305854e-05
-5.81822456896273e-05
1.60084009955479e-05
-9.59841442840616e-06
-3.84848471065029e-05
-7.32335932741709e-05
-4.67522351553264e-05
-2.60569119246965e-05
-2.29824547685266e-05
-1.48524329373512e-05
-3.3641711882838e-05
-3.21956126022808e-05
-1.55043024151078e-05
-3.8236086758224e-05
-1.74762105462198e-05
-5.56344685647285e-06
-1.76169531271538e-05
-2.31841804892968e-05
-3.55189336400972e-05
-1.39146741346834e-05
-3.27790754023253e-05
-5.10838140471627e-06
-3.29429545717784e-05
-2.21520327558308e-05
-2.81359381700922e-05
-1.13607491337318e-05
-4.69722149892709e-05
-3.81756227291593e-05
-3.59713777076642e-05
-3.82965504127914e-05
-4.43592501172834e-05
-5.0149563508511e-05
-6.61286526972272e-06
-3.52745257705879e-05
-2.09166335846194e-05
-6.18424827150422e-05
-3.43632613611606e-05
-1.04081573799347e-05
-8.19099579254339e-06
-3.56879547561214e-05
-3.025325035788e-05
-1.58370980132167e-05
-1.65274814704789e-05
-4.86585811759033e-05
-1.38488668531948e-05
-2.80285953239588e-05
-4.82949402671914e-05
-2.19185965641462e-06
-5.94283510754229e-05
-3.89117199721903e-05
-4.06882733029137e-05
-2.4252315870016e-05
-3.54665121366073e-05
-3.99285370717678e-05
-4.24629318245274e-06
-5.06320045603046e-06
-2.91231881894988e-06
-3.10854177873495e-05
-2.16398840359768e-05
-3.69979258000629e-06
-3.19779807628631e-05
-1.54399401637255e-05
-4.19490406328868e-05
2.0756069397378e-07
-6.02555745161258e-05
-5.21499138338809e-05
-2.22130308536889e-05
-2.37691654577336e-05
-4.00559700572959e-05
-2.6472159341568e-05
-3.03011099928994e-05
-7.36288684902073e-06
-3.93060699547269e-05
-1.38562915543366e-05
3.58911426118125e-06
-2.61127722947821e-05
-2.82574117378333e-05
-1.24796058850742e-05
-2.67220257303945e-05
-2.07246090974657e-05
-4.1867687698785e-06
-5.41707026900554e-05
-5.39653537716512e-05
-5.73274925516351e-05
-5.10650573982008e-05
-4.00067669101995e-05
-1.73422388847634e-05
-9.85811697166669e-06
-2.85490709684563e-05
-1.60409910882527e-05
-4.53117176186919e-05
-1.42388126397992e-05
-4.04565400644747e-05
-1.07766649151451e-05
-3.53051706667477e-05
-2.96197898884294e-05
-4.46691238010186e-05
-3.91680488483773e-06
-3.2323453159563e-05
-6.7384317552204e-05
-4.20006363387443e-05
-3.10732397645681e-05
-2.23222255752368e-05
-3.18304168268441e-05
-2.58307491259657e-05
-5.48255799291532e-06
-2.39501135029754e-06
3.00691601935826e-06
-2.98079649082299e-05
-7.64239075511462e-05
-3.28253451243523e-05
-2.80817346490177e-05
-9.34901325373058e-06
1.09866214016815e-06
-3.27583295621965e-05
-2.83431598806073e-05
-2.0160029710868e-05
1.72618861040915e-05
-1.22391887621154e-05
-2.47118284908042e-05
-2.22691299092591e-05
-4.09860918110583e-05
-2.24462113126279e-05
-3.72181921098216e-05
-3.68653114203112e-05
-1.13979959074957e-05
-3.0666472222922e-05
-1.47741289257805e-05
-3.39148911927668e-05
-1.97866478416515e-05
-6.83146266038972e-05
-1.26131315702942e-05
-2.83759717998823e-05
-1.58513092596234e-05
-3.26105201543285e-05
4.69492013141581e-06
-1.90768669567106e-05
-3.30513507306604e-05
-2.81529008996185e-05
-4.75862989226326e-05
-1.11126349382079e-05
-5.22561686597017e-05
-2.9805806801446e-05
-2.15337709295531e-05
-2.67013629630132e-05
-3.36272724614095e-05
-2.59016738162873e-05
-6.27475857502319e-05
-1.55347610204292e-05
-3.84684108421099e-05
-1.91294014139547e-05
-1.13028816339056e-05
-1.76898810879218e-05
-3.33424215370915e-05
-4.57519243881961e-06
-1.6978025972854e-05
-4.33471162547378e-05
-2.41436292149207e-05
-4.24222796138346e-05
2.74123765720328e-06
-1.61816804742041e-05
-1.54096162089155e-05
-3.83634086378096e-05
-4.40987978874507e-05
-1.53319468708714e-05
-1.69197220183003e-05
-2.18439460022467e-05
-2.15817960244311e-05
-3.71379646552311e-05
-4.19231935533847e-05
-5.29258015064898e-05
-1.18637783667155e-05
-5.60228278086114e-06
-3.6556508021971e-05
1.6107829597916e-05
-8.70408367993762e-06
-3.20577982624316e-05
-4.02892171509093e-05
-4.19663571649187e-05
-4.74156056146298e-05
-4.87736290491391e-05
-2.49733597260467e-05
-4.82976841556739e-05
-3.88863813392849e-05
-4.17417523220995e-05
-1.81488938468698e-06
-1.74534701645422e-05
-3.5071970578242e-05
9.75257494423302e-07
-3.06108803150556e-05
-2.30553024418375e-05
-3.15757002238656e-05
-3.76586167611974e-05
-1.58771197147679e-05
-3.51976554070502e-05
-2.39663321016926e-05
-2.92531211363366e-05
-3.80787739890834e-05
-2.31086918766585e-05
-2.62857931016998e-05
-4.55039766011504e-05
-1.56952433777103e-05
-4.13684739829973e-05
-1.62407545101336e-05
-3.1902084665468e-05
-3.71742671905682e-05
-2.15714643331443e-05
-5.73036308588453e-06
-1.12502636542669e-05
-5.13238903447439e-05
1.99661432486997e-05
5.69060333348495e-06
-9.34333501608338e-06
-2.94420238603043e-05
8.00880685522606e-06
-3.52368191468813e-05
2.1103478042138e-05
-1.78829479239389e-05
-2.26482909124974e-05
-2.69901109699856e-05
-2.96785139334599e-05
-2.35613692848171e-05
-1.97107796080474e-05
-3.4836943559646e-05
-1.86256027522519e-05
-2.86827617085168e-05
-4.08900999377994e-05
-5.72406143379705e-05
-3.91012254313368e-05
-3.70528967498264e-05
-3.5458284229439e-05
-1.24889948306611e-06
9.76848069274486e-06
-3.20370156454057e-05
-3.2202188635461e-06
-2.87217586805087e-05
-3.54329911364674e-05
7.38815856896542e-06
-2.95377797864268e-05
-2.05938865289194e-05
-3.01614861451662e-05
-4.53565019806139e-05
-5.26317121416283e-05
-5.30370675237756e-05
-6.24795722216824e-05
-7.1105386540303e-05
-4.13751510065274e-05
-2.46700333411101e-05
-1.79217324949892e-05
-3.71494454542804e-05
-1.44513719481772e-06
-1.28006284664394e-05
-2.35870187804321e-05
-5.49889687906517e-06
-2.88120624646599e-05
-3.27485558147078e-05
-1.3717320916032e-05
-2.69462078458842e-05
-5.27415201147117e-06
-1.53569301779186e-05
-4.4784260562314e-05
-3.49916509518969e-05
-1.32138467883891e-05
-2.77434085283687e-05
-3.67382768025897e-05
-3.07611272710156e-05
-4.89724321102369e-05
-7.15061058876231e-06
-2.92374062299913e-05
-2.10661315576939e-05
-3.19515040645486e-05
-2.34048809114632e-05
-3.54418449993948e-05
-2.4296178286249e-05
-4.22506426864201e-05
-2.56581630393866e-05
6.68967279435993e-07
-3.5494614177917e-05
-4.11837175429387e-05
7.13240018652627e-06
-2.67892470639184e-05
-4.92844081689468e-05
-3.09342058329334e-05
-2.69877645784431e-05
-5.81753471257338e-05
-3.54855838276306e-05
-1.63124749896518e-05
-5.82485203827202e-05
-3.24622489340638e-05
-1.1276926943167e-05
-2.29255907192006e-05
-3.37961053888071e-05
-4.37611425455654e-05
-3.45577183220162e-05
-3.69766674673447e-05
-9.09946518649351e-06
6.1329197083309e-06
-3.17585331768849e-05
-6.44065793884892e-05
-5.05492484610064e-05
-4.97680856337094e-05
-5.4555740853412e-05
-7.16118303289038e-05
-2.6429386779744e-05
-2.53711390992706e-06
-2.26190202176343e-05
-3.25579786471319e-05
-1.96528749454953e-05
-4.2889077098439e-05
-8.33294542418476e-06
-1.54260073702067e-05
-4.20028477110832e-05
-2.14190093171828e-05
-1.71611622112383e-05
-2.01226502483804e-05
1.36598401014427e-06
-3.46758323171127e-05
-2.12208020367395e-05
-1.43522398767736e-05
-3.48923662025312e-05
-3.78494811748159e-05
-4.25269913618922e-05
-4.68981608407345e-05
-4.91482912457082e-05
-1.45303046951193e-05
-2.99869249202265e-05
-2.9560114794245e-05
-1.29163110082852e-05
-2.76163531690481e-05
-8.0395399817966e-06
-1.49455323118798e-05
-2.66404803850992e-05
-3.70534395755268e-05
-1.54535558595343e-05
-1.96119504672755e-05
1.62930498229891e-05
-1.5883835921847e-05
-4.17171131163266e-05
-1.89544360287097e-05
-4.85983616204366e-05
-3.41443066626243e-05
-6.31880418160873e-05
-2.61131456985598e-05
-5.19689405213061e-05
-3.08380216437695e-05
-2.91391315064074e-05
-2.4176160058121e-05
-1.34849685596069e-05
-5.95286535049389e-05
-1.65310052518611e-05
-6.46920712556627e-06
-3.11206028712847e-06
-1.81391795003423e-05
-7.42231605575383e-07
-2.77195540031558e-05
1.00298103233838e-05
-3.61456186810704e-05
-1.6681879971501e-05
-2.85278451257543e-05
-1.7378106141168e-05
-3.35184071558109e-05
-4.07564225329583e-05
-3.0576373681265e-05
-3.49557946357975e-05
-2.95197648585948e-05
-2.34828747817879e-05
-4.80562549266188e-06
-2.90130319609785e-05
-8.38541392024084e-06
-3.13769694481889e-05
-4.90225344276832e-05
-1.56460121745111e-05
-2.88034353117751e-05
-3.74368783485307e-05
-2.52009618232696e-05
-2.60018980015597e-05
-9.95556517051048e-06
-3.33821402569266e-05
-1.55154431432142e-05
-3.27279230678283e-05
-2.09752614829101e-05
-2.94427731462161e-05
-3.60248772970768e-05
-2.15896253983479e-05
1.68019057335698e-05
-1.0905860255288e-05
-2.53740590327392e-05
-2.37602892317614e-05
-4.1051088404995e-05
-1.11414643531203e-05
-4.98205974407846e-05
-6.85873336980514e-06
-9.0588463738832e-06
-1.89743937237466e-05
-3.46742856951051e-05
-3.59205930942168e-05
-1.45090483823971e-05
-3.44038213405373e-05
-3.73842962051194e-05
-2.72178747485398e-05
-4.08572283581263e-05
-3.04549334135429e-05
-1.80822008214267e-05
-4.43422201491147e-05
-1.34740755510381e-05
2.49684106612231e-06
1.42772561561909e-06
-3.51630479761966e-06
-1.72053927374513e-05
-2.74828466869377e-05
-2.70584458412422e-05
-3.07762439708889e-05
-2.10378955803069e-05
-2.43531085706085e-05
-4.08620479775734e-05
-5.68293053404652e-05
-2.71204985183997e-05
-1.2514653556523e-05
-2.52331514697269e-05
-3.1396265239125e-05
-3.24209501684778e-05
-3.97647658427372e-05
-1.63285098528818e-05
-2.61248978611787e-05
-1.84148788731601e-05
-2.39595736505593e-05
-1.47827182154724e-05
-2.1511886233498e-05
-1.78590243220027e-05
-1.85563300206525e-05
-1.19692570199584e-05
-8.73426765803062e-06
-3.16593077992776e-05
-2.5385852533669e-05
-5.86663853668219e-05
-2.53807213264148e-05
-1.49479713416674e-05
-2.32780866545414e-05
-3.65632122009418e-05
-3.05183290575011e-05
-5.18488468979601e-05
-3.65617179709459e-05
-2.9853242743548e-05
-3.11935653263708e-05
-1.89637438430871e-05
-3.42768840050329e-05
-3.7089997459007e-05
-3.3446532226911e-05
1.05599433130791e-05
-5.13456869819099e-05
-2.79261445186083e-05
-2.47905493981246e-05
-1.3779272761182e-05
-1.12292778554161e-06
-3.93439912544678e-05
-3.20987105541722e-05
-5.32910510660742e-05
-5.3359294981293e-05
-9.4294333083517e-06
-3.09511944586736e-05
-1.42099357109259e-05
-3.67184487361687e-05
-3.31330720575174e-05
-3.38162274983066e-05
-3.8432327386037e-05
-1.11611651602085e-05
-2.620206174406e-05
-6.93266218393763e-06
-2.99466269574855e-05
-5.93548360638916e-05
-3.71924651238599e-05
-3.09205767753978e-05
-1.4329833784638e-05
-2.0208641450491e-05
-3.89185903590187e-05
4.85965557912162e-06
-4.9984639824655e-05
-4.82607461482739e-05
-2.22043670046902e-05
-4.29171618801591e-05
-1.37935734320593e-05
-4.87020020017093e-06
-7.37313833813796e-06
-3.22355134465211e-05
-2.30757742116714e-05
-1.89773882322021e-05
-2.18727020530083e-05
-4.60681375285743e-05
-2.6237276340041e-05
-1.77596633325446e-05
9.70002038841587e-06
-3.84718754603406e-05
-1.78493552976401e-05
-5.0812958526667e-05
-2.59732824593186e-05
-2.39659260454972e-05
-4.91425172307071e-06
-3.21878872471757e-05
-3.107377250945e-05
-3.17280395197514e-05
-1.67861025163591e-05
-4.56667002826704e-05
-3.27937800974924e-05
-2.12659898409913e-05
-5.31465441477523e-05
-2.01454061686358e-05
-2.97245321055189e-05
-2.67940354445907e-05
-3.35239916214576e-05
-1.35094390805494e-05
-2.05113486333508e-05
-2.93770515897547e-05
-1.54013317254527e-05
2.31660220804522e-07
6.27097716768925e-06
-1.07514448184894e-06
-1.66375638815735e-05
-3.77815063249833e-05
-2.90281042318099e-05
-3.33411956988168e-05
-4.33190499511961e-05
-4.19725188564414e-05
-1.51536591357527e-05
-1.7639786645604e-05
2.35146392021562e-05
-4.36374074707807e-05
-2.33916393717913e-05
-2.60839660823942e-06
-1.42632587093494e-05
-3.40357419282691e-05
-1.58052246854151e-05
-2.95769772819476e-05
-3.54784592123577e-05
-3.27629315243956e-05
-3.09687621739668e-05
-5.62628521689975e-05
-2.33843262064361e-05
-3.48579252934617e-05
-4.63161799928577e-06
-4.82099510737766e-05
-3.94254779583361e-05
-3.16139630539572e-06
-2.11925619911847e-06
-1.59689339288696e-05
-7.87127903157971e-06
-6.1802694700007e-06
-2.0880278469934e-05
-3.2255614325261e-05
-2.3370727897118e-05
3.36668571277178e-06
-3.19491524946691e-05
-4.88546712409965e-05
-5.409141628031e-05
-2.21660718036831e-05
-2.72464476211571e-05
-1.48550349044569e-05
-5.99611852373108e-05
-5.4517229372174e-05
-9.90762581901735e-06
-5.52855876717536e-05
-3.94708754091631e-05
-4.11409336656574e-06
-3.96628147947843e-05
-2.01256817661667e-05
-6.08329242332824e-06
-5.47028552310709e-05
-3.46990669616699e-05
-2.48642882860053e-05
7.34671928251266e-06
-3.84092879457047e-05
-5.32760171113811e-05
-3.6072233444316e-05
-4.20291219348329e-05
-3.47377956963949e-05
-4.30639606324239e-05
-2.32862085409936e-06
-2.6578974082159e-05
-5.9065351863861e-05
-4.16100736949084e-05
-3.78215587857162e-05
-6.98146117767096e-06
-1.4327533388541e-05
-3.99820051283086e-05
-6.48545919080223e-05
-3.32468598164033e-05
-4.50371022159792e-06
-2.51052334882658e-05
-3.74791589161439e-05
-3.44048700029319e-05
-1.69523050086777e-05
-1.74400795850941e-05
-2.19929687868436e-05
1.10809394721869e-05
8.38267649470106e-06
-2.28143951638894e-05
-1.31279419184928e-05
-2.36759824574442e-05
-4.29216373322065e-06
-1.6644297160309e-05
-3.62851302401906e-05
-4.39951321672482e-05
-4.08399543191355e-05
-5.08868107834996e-05
-2.51943276360185e-05
-3.32161306911871e-05
-2.1848097024489e-05
-3.5118908643913e-05
-2.6656419514875e-05
-4.34346580704606e-05
-2.72795240230258e-05
-2.42458947182533e-05
4.42450394150585e-06
-1.42129001137868e-05
-1.97821934561752e-05
-1.48557725049288e-05
-5.97282375299511e-05
-2.88547679359203e-05
-3.19020306485705e-05
-2.04639804693265e-05
-3.75667714824194e-05
3.40674622659168e-06
-2.83565401022748e-06
-1.1016434216036e-05
-3.61066257488274e-05
-6.32632064625768e-05
-8.72852575447149e-06
-2.23189376775517e-05
-9.56541550489212e-07
-2.0144147257758e-05
-3.97104752391931e-05
-3.56142496405536e-05
-4.91248476681654e-05
-2.00188434630362e-05
-1.32204797864952e-05
-4.66534821267812e-05
-3.72324312961366e-05
-3.03783339645341e-05
-3.12414101528303e-05
-2.86366351000819e-05
-3.29576348743074e-05
-2.01384998734719e-05
-8.34354701114578e-06
-3.8762278926327e-05
-2.98605517873769e-05
-3.81625354335628e-05
-4.99276579501541e-05
-4.8860121935697e-05
-3.4254482588513e-06
-4.19515314216076e-06
-3.17870872921327e-05
-2.06774537341633e-05
-4.80871847879716e-05
-4.20414571231165e-05
-3.81043269108498e-05
-4.43794749439808e-05
-5.76339762248966e-05
-3.09915801456675e-05
-2.3321849619279e-05
-1.21612685729219e-05
-3.40087056500024e-05
-6.02466126708445e-05
1.73833016099194e-06
-3.48015635734324e-05
-5.17055123883107e-05
-3.82822040413467e-05
-2.70077054005735e-05
-2.65923636927126e-05
-1.72696903938924e-05
-5.06829749106024e-05
-3.73300007432641e-05
-1.03384239594859e-05
-4.37137316071099e-05
-4.89654754048383e-05
-3.30852127445214e-05
-3.35091725825525e-05
-5.53345068939555e-06
-3.5306352289496e-05
-3.55067476832904e-05
-1.96255449813766e-05
-4.08726930772387e-05
-3.14918804485743e-05
-3.17030401279673e-05
-1.63511876013595e-05
-2.26123244575899e-05
-3.72590738767069e-05
-4.0795854646929e-05
-3.85904779185795e-05
-4.54852606718856e-05
-1.31659844150624e-05
-1.52197590774226e-05
-4.76752336614102e-05
-2.65811482242977e-05
4.44000227402758e-06
-3.13043291308892e-05
-1.39785503526367e-05
-4.74357309137889e-05
-3.36174802162945e-05
-3.99654562579128e-05
-2.97133456609866e-05
-2.57853932186498e-05
-1.7377407562993e-05
-3.37552581482736e-05
-5.34277880038258e-06
-3.52468319955269e-05
-2.86977347332982e-05
-4.55303695227255e-05
-2.41764023824921e-05
-1.75558262697289e-05
-3.52186120722845e-05
-9.39757918563666e-06
-3.27817139060498e-05
-2.80764647830782e-05
4.60634021779318e-06
-3.24377537354996e-05
-2.5888585394152e-05
-3.04407416163297e-05
-3.21664104016801e-05
-3.61851593430993e-05
-5.81336521903441e-05
-4.03537379315753e-05
-4.501417776536e-05
-2.09046906511823e-05
-1.5875454677831e-05
-3.46762585522085e-05
-2.38082190859733e-05
-1.77718550450991e-05
-2.90283425229247e-05
-1.31238893942519e-05
-2.71787027184164e-05
-3.71290671935305e-05
-2.89214819279145e-05
-3.10053691358092e-05
-1.29456020589236e-05
-7.71031301418215e-06
-1.6232485725237e-05
-1.89956924978135e-05
-4.51986066978662e-05
-3.41371720990761e-05
-1.90609506140102e-05
-1.8984921183128e-05
-3.10929488682566e-05
-3.20395262203996e-05
-2.64756380080369e-05
-4.45944857656691e-05
-2.42577408212946e-05
-1.4930627400023e-05
-3.3408645288635e-05
-1.45535579249492e-05
-2.72691444327866e-05
-5.14675042241198e-05
-9.87735655607252e-06
-5.96658426546313e-05
-3.57435871637116e-05
1.15842487368357e-05
-3.9253059700961e-05
-1.34002716512023e-05
-1.94788215647148e-05
-6.67743165597385e-05
-2.76433155336754e-05
-4.46529735396809e-05
-1.18987451710025e-05
-4.50585273856451e-05
-2.825737664074e-05
-2.39243595626687e-05
-3.6923443673945e-05
-1.95772405411454e-05
-1.99890287005032e-05
6.02356957773736e-06
-2.81390500462495e-05
-3.09818371735737e-05
-3.65935757989611e-05
-4.57517725805373e-05
-4.37449628318577e-05
-4.353164153135e-05
-2.39348472615483e-05
-3.39903044623303e-05
-2.50549163980721e-05
-2.57273016888385e-05
-2.84680805625379e-05
-2.49723711240041e-05
-4.4880357496466e-05
3.45260272078203e-07
1.09964305157714e-05
-1.34049186386911e-05
-4.26686067808021e-05
-3.05903558625828e-05
-1.20971980101569e-05
-3.69090387890904e-05
-2.36981753423099e-05
-1.97278806796786e-05
-2.25347460116549e-05
-2.19939131356445e-05
-2.91500606349637e-05
-2.73237651175408e-05
1.19237752336582e-05
-2.50882489315838e-05
-4.63628627571129e-05
-1.84077245589613e-05
-1.11395509982162e-05
-2.20074496635943e-05
-2.59472183927695e-05
-4.97413152271501e-05
-3.34324803395783e-05
-1.66288905573675e-05
-5.10693482958569e-05
-3.95354612117042e-05
-4.33730524900676e-05
-3.61039774095566e-05
-4.3534777174294e-05
-1.29248616219658e-05
-2.93708245473229e-05
-1.30055779217693e-05
-3.4771689499192e-05
-3.84890221154409e-05
-3.8768217394625e-05
-2.10088626318436e-05
2.23074092161561e-06
-2.83040226266841e-05
-3.68648521291966e-05
-4.32494339266373e-06
-4.23780055815337e-05
-5.20996354169187e-05
-3.70043437355455e-05
-3.92568749999224e-05
-2.07492923920833e-05
-4.06822399371206e-05
-4.05859576537679e-06
-1.79753227632015e-05
-4.69096914625935e-05
-3.61874675651007e-05
-1.59579444444926e-05
-3.63677591754457e-05
-2.92017900467576e-05
-4.50745963041612e-06
1.03149362512551e-05
-1.20573147050356e-05
-4.71336519919022e-05
-3.35475104074788e-05
2.14423073081274e-06
-3.79925166990389e-05
-1.57206061985205e-05
-7.06709229476642e-06
-1.33327951288756e-05
-2.79082566903357e-05
-5.17595264765574e-05
-2.07119555869241e-05
-3.89221005551647e-05
-5.2861908248805e-05
-3.02615105361067e-05
-2.49593293309808e-05
-4.77734341532985e-05
-3.25494382775713e-05
-2.0533670072153e-05
-1.30671403010679e-05
-1.54192776704997e-05
-1.19257655451706e-05
2.56053555614962e-06
-5.22961452253667e-05
-5.43736187147111e-05
-3.72604112905864e-05
-2.82428181379999e-05
-4.62436823194315e-05
-1.51569412511089e-06
-4.78035767209787e-05
-1.10437201956877e-05
-6.57245396349563e-06
-4.98133663513813e-05
-4.75532093504483e-05
-2.6318414108469e-05
-2.96099695215307e-05
-2.58121955680022e-05
-1.05531071964524e-05
-3.03369546654783e-05
-3.22193571355812e-05
-3.89085338781994e-05
-1.62935298555972e-05
-2.31029554987073e-06
-2.35251308227881e-05
-1.0920427650554e-05
-1.60587506770244e-05
-3.80091887284498e-05
-4.29702693225638e-05
5.88229665090821e-07
-1.71152936696155e-05
-3.50047550718018e-05
-3.90959974121048e-05
-2.48675359626166e-05
-2.72799330672968e-05
-3.06231706043866e-05
-2.25370957860875e-05
-4.00044004773329e-05
-2.56310937217463e-05
-3.65674964319992e-05
-3.38362609526583e-05
-2.95450589897425e-05
-2.09599975631071e-05
-2.23084988293292e-05
-2.95476273122239e-05
-2.6862388518758e-06
-2.37320744038295e-05
-4.97056262411459e-05
-2.57575377515375e-05
-3.76210930524448e-06
-1.54953859195462e-05
-2.3444580527488e-05
-1.13309347238633e-05
-1.79155438269338e-05
-1.08491893017704e-05
-3.88274970599951e-05
-4.04222795036374e-05
-3.99589235783459e-05
-1.27538543395597e-05
-3.40488345265601e-05
-4.28781403560359e-05
-1.0734981718378e-05
-3.55259104629585e-05
-1.29531346590732e-05
-3.46857560889327e-05
-1.02531560681408e-05
-2.65325448101968e-05
-4.68576732608481e-05
-4.23574010921663e-05
-2.03331090767414e-05
-4.35998199548665e-05
-1.6830502196486e-05
-1.78455693403365e-05
-3.20519414532518e-05
-4.02266425132036e-05
-6.8164355282775e-06
-3.49748485681262e-05
-1.42273091381094e-05
-2.17499337932812e-06
-2.38900144409155e-05
4.83520657873968e-06
-4.51124335195608e-05
-3.75819130543338e-05
-2.80857641599944e-05
-2.47189861787677e-05
-2.1472687528189e-05
-7.25206284977612e-05
-2.66616113106572e-05
-1.10193213627623e-05
-3.43135227027965e-05
-2.3515790459733e-05
-2.73575517892741e-05
-3.45835272150206e-05
-3.5530144114619e-05
-2.1436850027659e-05
-1.73697351630392e-05
-3.31784522794451e-05
1.66913722999901e-05
-3.16389552314072e-05
-7.23286148470424e-07
-2.99769976710044e-05
-5.39123010249392e-05
-7.12311966385676e-05
-8.21838205668085e-06
-2.76682755805138e-05
-3.45589415198231e-05
-8.62837148890676e-06
-7.82871882493078e-05
-3.34792464636718e-05
-4.12412095618137e-05
-4.55887935294768e-05
-2.11491359622897e-05
-3.36434514719198e-05
-1.66872312713993e-05
-2.60350369384541e-05
4.24665564068003e-06
-1.0885493745745e-05
-1.97458480891227e-07
-2.32440025655439e-05
-5.36682376934738e-05
-6.52193448270183e-06
-1.0574611115046e-05
-5.00928219210904e-06
-6.26864219439238e-05
-1.76837011963993e-05
-3.9742397063856e-05
-2.70345238870868e-05
-4.5634740383625e-05
-2.39991255256947e-05
-6.14198621226143e-05
3.19240102763136e-06
-2.02188028968307e-05
-1.69311983815599e-05
-1.65231959664262e-05
-1.00408903539076e-05
-2.52879406046627e-05
-2.74264518740783e-05
-1.69867522434062e-05
-4.79968351221883e-05
-1.822171470617e-05
-2.51135926521994e-05
-5.83496149201668e-05
-2.40048831793151e-05
-2.8859873599505e-05
-3.41508137966296e-05
-4.22142048710098e-05
-1.96147311381164e-05
-1.64073726224006e-05
-1.78403679774338e-05
-6.02697104262576e-05
-4.16835896325305e-05
-2.14088196170374e-05
-4.65388004849945e-05
