# Supplementary material for: Research on computational propagation and identification of mine microseismic signals based on deep learning
Source: PLoS One. 2025 Oct 22;20(10):e0334641. doi: 10.1371/journal.pone.0334641 (PMC12543183; doi:10.1371/journal.pone.0334641)
Supplement: S6 Data — (ZIP) [file pone.0334641.s006.zip › 000100900000139.xlsx_0.txt_24.txt.txt]

-3.37328554693193e-05
-1.59283159763835e-05
-1.96794567842509e-05
-3.80307884479811e-05
-3.22849360975391e-05
-3.62410904595357e-05
-4.34571564225928e-05
-4.14058158879938e-05
-4.95589907515899e-05
-1.4560652124268e-05
-3.55166184817545e-05
-5.70633383402585e-05
-2.14628609801265e-05
-5.83122001277218e-05
-5.17739228789379e-06
-1.74927428953457e-05
-1.93052710060076e-05
-4.30787336727452e-05
-1.58903531813816e-05
-2.48456767131103e-05
-3.57575744800406e-05
-1.22454757980148e-05
-1.33608497875185e-05
-2.34860237801095e-05
-8.71174954597716e-06
-2.92373225564877e-05
-1.81234836379426e-05
-1.93765873151581e-05
-3.90137620330866e-05
-3.37881895519185e-05
-4.05079119899237e-05
-2.8652897775899e-05
-1.31270182332194e-05
-1.56993465670575e-05
-3.36271984033369e-05
-1.32100098694769e-05
-3.91992963495641e-05
-2.67689692244027e-05
-2.11029422551809e-05
2.29104764464884e-06
-3.8188446112773e-05
-3.2933453713424e-05
-1.73998007110052e-05
-1.45991808629976e-05
-7.40900518709749e-05
-3.98627121459324e-05
-2.56846720756677e-05
-2.48748182921025e-05
-3.5726698244796e-05
-8.43999466691856e-06
-3.55517441171927e-05
-1.52600977342833e-05
1.46755734958213e-05
-4.53070554006494e-05
-3.79056918978553e-05
-1.19113518770422e-05
-1.23559612734459e-05
-5.34251525931012e-05
-2.86456442307571e-05
-4.12971740137376e-05
-5.22192517845506e-05
-3.44940996209999e-05
-6.89010192448452e-05
-4.91273246814996e-05
-5.24612173241496e-05
-4.53004977496733e-05
-3.93424362742952e-05
-2.92984535508617e-05
-1.40165239032567e-05
4.12218844275609e-06
-2.22841238319302e-05
-1.81845808983094e-05
-1.29896107306738e-05
-5.95710053473317e-06
-3.41442691737297e-06
-3.21725258111287e-06
-2.07663656839773e-05
-1.71687018997233e-06
-4.4263736203498e-05
-1.65656489115622e-05
-1.68704921884762e-05
-8.47402137073613e-06
-3.53999589331635e-05
-3.46925213247728e-05
-3.76217647734956e-05
-1.21571367297166e-05
-4.83151958310947e-05
-4.20269195382805e-05
-2.16140190138313e-05
-3.24913050628959e-05
-1.65120994254806e-05
-1.71448087789822e-05
-2.75511232899224e-05
-2.51928802855893e-05
-3.65487073714216e-05
-1.62963433558456e-05
-1.06577365664625e-05
-3.79464035035657e-05
3.74434733255783e-06
-1.95809805136177e-05
-1.78619345085976e-05
-4.51974424317913e-05
-4.48539648541916e-05
-5.54466658092798e-05
-2.23397057152815e-05
-7.2846142116358e-06
-2.8584881129208e-05
-1.19479260904927e-05
-2.06957339109459e-05
-4.77230952928747e-05
-6.8993089377134e-06
-2.22312444084755e-05
-5.78706908628933e-05
-2.93190964539019e-05
-3.54528322734374e-05
-4.02297106452973e-05
1.61462653208284e-05
-2.24375424613836e-05
-2.03652540390197e-05
-4.44590094363218e-05
-4.49461130671971e-05
-2.23111785480803e-05
-1.63485282002108e-05
-3.7986380187798e-05
-2.32909650976765e-05
-3.72340223124825e-05
-3.89084891431958e-06
-1.64515402225427e-05
-7.72738904145348e-06
-3.55570587872851e-05
-2.33850852378362e-05
-1.29160797927721e-05
-2.92031744666954e-05
-4.51030161470225e-05
-8.0829385856552e-06
-5.07456703307597e-05
-1.97384256573162e-05
-2.92647151422446e-05
-2.90742140620149e-05
1.77065425930808e-06
-8.71585490761661e-06
-2.44894184328987e-05
-3.88750619196959e-05
1.08893972938557e-05
-2.20330808384067e-05
-5.44747528072821e-05
-3.63746260788785e-05
-5.09334706823396e-05
-4.89834400723745e-05
-2.03118402093636e-05
-1.20047945999058e-05
-1.98757645279879e-05
-6.02187314402711e-06
-1.8987565513578e-05
-1.15507132848616e-05
1.87839791755603e-06
-1.06389734549949e-05
-4.23980433593988e-05
-1.75501912010544e-05
-3.93088785583603e-05
-3.52323842818978e-05
-7.96553092541629e-06
-6.48173042231954e-05
-1.64665520295917e-05
-3.066438234474e-05
-3.75195639846971e-05
-3.38168563840626e-05
-2.45183412833357e-05
-7.74128831853689e-06
-1.4990039204434e-06
-1.51059973605021e-05
-1.58686231930779e-05
-1.56693998115924e-05
-2.33715938995506e-05
-4.6712764466875e-05
-9.68401740391256e-06
-5.37648921421021e-05
-3.59170316167268e-05
-4.66320026034202e-05
-2.97324493030931e-05
-2.85574708186674e-05
-9.33289002758462e-06
-2.82407641112157e-05
-4.36249149437743e-05
-3.37839298461558e-05
-1.06486921065907e-05
-3.37767989258223e-05
-2.7014184031832e-05
-3.59461251493631e-05
-1.36620772403442e-05
-2.82943545784656e-05
-4.3311636959508e-05
-1.09329530633828e-05
-3.18160373507896e-05
-6.2741869093284e-06
-1.28843388208715e-05
-4.24770071420754e-05
-1.70097620864983e-05
-2.50992732621552e-05
-1.37110027024719e-05
-1.51386135982487e-05
-9.15037504208526e-06
-2.35628039032517e-05
-1.91900347785486e-05
-3.85487524784382e-05
-6.63932217089695e-06
-1.41032774487384e-05
-2.25862244874996e-05
1.93028393927236e-05
4.14375981061693e-06
-3.82426174675331e-05
-3.34416576785882e-05
-3.45000519350129e-05
-1.52953327103367e-05
-1.18945422192599e-05
-1.55509288284416e-05
-5.83910869590715e-05
-3.94095946462441e-05
-2.60339938625612e-05
-2.05434327572666e-05
-2.45954436375692e-05
2.31255765839645e-06
-6.43957637652073e-05
-5.39836190931923e-05
-5.81986270162372e-05
-3.98110945838906e-05
-2.7179577434741e-05
-1.17613744252173e-05
-1.35670880489742e-05
-3.04036307791858e-05
-5.64593857970205e-05
-6.03400361336489e-06
4.00931003935115e-06
-2.48991192697475e-05
-2.36313250830422e-05
-2.99232093399516e-05
7.3218844328609e-06
-5.96513949596699e-05
-3.71890583744078e-05
-2.81002465559538e-05
-1.02569471390733e-05
-2.91133259005502e-05
-4.32083860611477e-05
-5.20486532491661e-05
-3.57038014187418e-05
-1.98988291243512e-05
-4.94396826613608e-05
-3.5241598371115e-05
-2.11494909901789e-05
-3.54061920604164e-05
-4.21298262358298e-06
-5.09454374221982e-05
-1.15101672765098e-05
-4.84612335124519e-05
-3.95976908962728e-05
-3.33600091590026e-05
-2.28309259837907e-05
-4.00191738937717e-05
-7.17234244997041e-06
-5.70932068845066e-06
-2.09196828522808e-05
-1.9439728302267e-05
-1.03790641410486e-05
-2.75475899703685e-05
-2.46125660866565e-05
-2.65588665142903e-05
-4.83315469657244e-05
-1.22125517579682e-05
-4.35491206185082e-05
-7.19939140613644e-05
-3.73245087002956e-05
-3.83608692685311e-05
-2.24281215064921e-05
-3.17243611007616e-05
-1.9577409187844e-05
-4.34314015669116e-05
-3.28674272118628e-05
1.91097986691401e-05
-2.41467464763495e-05
-3.17120464664009e-05
-3.87965345151302e-05
-1.22400023157611e-05
6.74809095461428e-06
-3.4151652728044e-05
-4.6218357332574e-05
-4.13602631590175e-05
-3.98672742832052e-05
-5.79555933471718e-05
-3.64227307021414e-05
-3.29600733059069e-05
-2.6860023366948e-05
-5.6820374784445e-06
-4.26430189350436e-05
-1.57097955181063e-05
-2.12268808554055e-05
-1.82933205503637e-05
-8.34124332663907e-06
-2.11803799651948e-05
-4.71927945832226e-05
-3.65020753653639e-05
-3.26194404494906e-05
-2.75973064767796e-05
-5.42365392158249e-05
-3.81309990509732e-05
-4.72723334517827e-05
-3.28511184905276e-05
-6.57707031416136e-05
-2.48808960877306e-05
-2.53799578473503e-05
-3.4006198160591e-05
-1.05518419240813e-05
1.31156033745836e-06
-4.71321415383946e-05
-3.33898899496249e-05
-1.41698678394222e-05
-3.47529098452589e-05
-7.64584344137479e-06
-4.52697652810818e-05
-1.36453009017129e-05
-2.89853823381688e-05
-2.55026350129955e-05
-5.13062197259232e-05
-2.34494499586986e-05
-2.42354549582023e-05
-5.63698280638881e-05
-4.03925921194784e-05
-2.44095760611243e-05
-3.52901896260365e-05
-2.86283157954363e-05
-2.65365353715854e-05
-2.24469375428764e-05
-4.11384890629612e-05
-8.42877772317475e-06
-1.40263784622353e-05
1.05413765395736e-05
-2.0579352508301e-05
-1.54310458472523e-05
-1.84655882868517e-05
-2.37701236381464e-05
-3.50547144393516e-05
-4.06090414936522e-05
-2.79240893079516e-05
-1.8228172590786e-05
-8.19355492120446e-06
-5.65261241221552e-05
-6.35192645588943e-05
-3.74027895166184e-05
-2.1283828888618e-05
-5.33020744199341e-05
-2.37102097851658e-05
-2.51304238753609e-05
-3.17521310964639e-05
-4.0373852671265e-05
-1.50838800770048e-05
6.42980308471421e-06
-1.69189866851212e-06
-3.83154348798695e-05
-4.06898603240726e-05
-3.28592128505998e-05
-4.34706798440879e-05
-5.41697275089603e-05
-5.67628719651285e-06
-2.95885550581149e-05
-5.4041323457637e-05
-3.70031253429064e-05
-1.36026125792559e-05
-3.96391207234157e-05
-4.6685937969934e-05
-5.41381349816342e-05
-2.02867667506837e-05
-4.83280414800596e-05
-2.47458084736884e-05
-3.03834351245771e-05
-3.04837281566711e-05
-1.47409888436205e-05
1.16991775588301e-06
-2.21521795740451e-05
-1.35039478105948e-05
-2.39307115866867e-05
-4.4718408236419e-05
-4.08616610336948e-05
-3.15345023870359e-05
-5.40924069951579e-05
-2.25831611902688e-05
-3.77449596493776e-05
-2.980995859223e-05
-4.26960667779187e-05
-4.0109432737431e-05
-2.10205716833252e-05
-2.90858808887813e-05
4.33540410852044e-06
1.2878057575772e-06
-1.82012019871631e-05
-1.20416782967085e-05
-2.8653188686565e-05
-2.89169138650206e-05
1.58660348558229e-06
-6.31819069890311e-06
-3.80116376505441e-05
-3.0308887921804e-05
-4.16188619786739e-05
-3.88527697359103e-05
-3.74837892441754e-05
-1.17523747870356e-05
-6.14389117376467e-05
-3.59741171999193e-05
-6.2726807873384e-05
-2.50638522116888e-05
-1.52710197529309e-05
-2.18245488821595e-05
-4.84323164436859e-05
-3.19997917100955e-05
-3.14799712355233e-05
-2.56146499875177e-05
-3.95216990291148e-06
-2.20677772740913e-05
-2.98143115019643e-05
-3.94251474182871e-05
3.58144869523644e-06
-2.96143597656017e-05
-2.70337191474612e-05
5.76110174642254e-06
-4.47768261081624e-05
-2.71276504508624e-05
-4.08736369451744e-05
-5.56139081772659e-05
-3.09130669740169e-05
-3.88623848702673e-05
-3.54528702477587e-05
-3.00241222650912e-05
-2.37453474739365e-05
-4.81856506732149e-05
-3.79870147737591e-05
-4.59440503021944e-05
-3.98805262918534e-06
-3.51358637161766e-05
-4.790896892148e-05
-1.00001521356907e-05
-2.76702772664652e-05
-3.29758376474589e-05
1.37597555636164e-06
-1.33343598955906e-05
-2.65497573535284e-05
-4.36597988003687e-06
-2.21646519239711e-05
-4.78657640534513e-05
-1.60029268023657e-05
-5.6841911752815e-06
-6.17798436470181e-05
-1.65734003439616e-05
-5.82489599638681e-05
-2.13306869494302e-05
-5.29574597894924e-05
-1.6008155269317e-05
1.70181292223767e-08
-1.91988133186273e-05
-2.46988126548001e-05
1.35333486423178e-05
-1.85124238675012e-05
1.16746570826418e-05
-1.23177187399672e-05
-2.9403378245981e-05
-2.90860243321871e-05
1.02400242183427e-05
-3.27820031593356e-05
-4.85617248264942e-05
-3.20818781751154e-05
-3.668152159374e-05
-2.67779195038292e-06
-5.64465802207401e-05
-4.62348826169953e-05
-3.1009320599446e-05
-3.50091778556306e-05
-2.69230074978546e-05
-2.78315985882283e-05
-1.49120520666882e-05
-2.16810715965488e-05
-1.62321134156288e-05
-2.37421745456748e-05
-2.47169685128891e-05
-3.69567585494888e-05
-1.68247642925329e-05
4.30437165664088e-06
-1.80372145232004e-05
-4.01413411330636e-05
-3.35121020246842e-05
-6.79782425015504e-05
-5.60047373993962e-05
-1.68754329994923e-05
-3.01858399903182e-05
-1.09162120005611e-05
-3.49494525370344e-05
-4.26419579121829e-05
-5.80693431662697e-05
-2.74064618052457e-05
1.03104746494457e-05
-4.38626908323025e-05
-4.19139609766176e-05
-2.34757709996047e-05
-2.1293121805916e-05
-4.22220904369994e-05
-9.68939998584304e-06
-4.48839358513771e-05
-3.45342839655159e-05
-5.41360916835253e-05
-5.06904157596729e-05
-1.89961987077673e-05
-1.64524859128145e-05
-1.76299920755131e-05
-1.75667958828411e-05
-3.05742087189344e-05
-2.99322237683821e-05
-5.24112268652845e-06
-4.12511883222873e-05
-3.84081313929775e-05
-3.72079196239921e-05
-4.36848273913923e-05
-2.23457901606881e-05
2.07085132945877e-06
-1.10852520689779e-05
-3.10648761823943e-05
-5.79526349560097e-06
-1.4974808103333e-05
-2.35369703278671e-05
-1.80326499864033e-05
-2.91941064914333e-05
-3.04713468131567e-05
-3.84399641999932e-05
-1.72887051024909e-05
-4.78800907709234e-05
-6.3843699045847e-05
-4.0153564173468e-05
2.02055793513027e-06
-3.6993135495658e-05
-5.4517154688862e-06
-2.58580624396998e-05
-2.20929574018519e-05
-2.38634396349968e-05
-2.05305360854816e-05
2.48920232507883e-05
-4.25199694225978e-05
-1.9127520440518e-05
-1.71139649071562e-05
-2.00887507478095e-05
-3.1940327419737e-05
-2.32952407988177e-05
-2.31385172418368e-06
-3.49571621001692e-05
-1.11233837071437e-06
-2.80621208006268e-05
-3.91362585308149e-05
-1.03086944779334e-05
-3.11120473931101e-05
-4.51381522381754e-05
-3.27304731637844e-05
-4.15506057015078e-05
-7.65994174855242e-06
-2.87790414009701e-05
-2.14779666814352e-05
-4.34997415796524e-05
-5.18007542063486e-06
-2.15781682178001e-05
-3.10235814534547e-05
-2.40509422258177e-05
-1.69134256884801e-05
-6.6049255501807e-05
-2.62510292531253e-05
-1.98605727873558e-05
-3.16582093912663e-05
3.53664990270326e-06
-1.26786239680295e-05
-5.71543027890916e-06
-4.02122920921138e-05
-1.9386452220442e-05
-1.24388784605803e-05
-3.52797497357606e-05
-4.64393563544125e-05
-4.10851787610247e-05
-1.85826810202156e-05
-3.07589294778089e-05
-3.40909373080019e-05
-2.37575736918915e-05
-1.75007998178217e-05
-5.18683602934558e-05
-3.9378869675786e-05
-4.35811581011946e-05
1.93887720074744e-06
-2.53404816258361e-05
-7.03578627759224e-05
-1.66901180902999e-05
-3.95382413940453e-05
-3.53856093405498e-06
-3.14185608494386e-05
-6.79189986017689e-06
-1.81011943174259e-05
-2.63000975399422e-05
-1.49068395979993e-05
-4.59193877560257e-05
-2.58057797933688e-05
-9.99169534221523e-06
-3.56209601747893e-05
-3.83815872278681e-05
-1.45694815950772e-05
-3.20179488372715e-05
-3.59040950835149e-05
-1.71155378879109e-06
-3.39232861876194e-05
-6.5423981893449e-06
-6.41278796907286e-06
-5.80978186264169e-06
-2.94792262778736e-05
-2.59185157199363e-06
-1.55519385064212e-05
-5.17829741369712e-05
7.88539890439545e-07
-2.05840858932499e-06
-2.58931819003307e-05
-3.83763891235898e-05
-1.31659309564898e-05
-3.27456485833432e-05
-1.37875780051899e-05
-5.78759526219139e-05
-4.8928183976901e-05
-4.37249258749655e-05
-2.74613727215919e-05
-5.42497272152982e-05
-2.20341936050471e-05
-2.26007009509105e-05
-3.66576793779735e-05
-2.70512180522026e-05
-2.40892148534674e-05
-3.61232932985992e-05
-5.32677778974561e-05
-3.95358329450503e-05
-1.23243611842957e-05
-2.79446593487662e-05
-1.52916672354522e-05
-3.55023694032023e-05
-1.07830266045292e-05
-4.25281210013189e-06
-4.30800655130512e-05
-2.42454724619995e-06
-6.63609452007172e-05
-2.19050033530896e-05
-2.01121510088269e-05
-2.58604558221611e-05
-2.37070209445383e-05
-3.3365900189445e-05
-4.42136532475602e-05
1.15483382752809e-05
-1.04797494903159e-05
-1.56133871451274e-05
-3.02262146196777e-05
-1.22959075008378e-05
-4.88692251843079e-05
-3.93806600986446e-05
-2.64566845569815e-05
-4.03112056084457e-05
-5.06287107573775e-05
-2.05175124229441e-05
-5.13530556534128e-05
-3.96235180995355e-05
-2.98529840197054e-05
-2.57594224759444e-05
-2.14716355369094e-05
-1.99421492513709e-05
-7.20621307670598e-06
-8.49368327991383e-06
-2.2955834976835e-05
-5.59585956184175e-06
-3.36967535421302e-05
-1.39405345933788e-05
7.38257655581303e-06
-6.27210682845469e-05
-3.82950668641237e-05
-2.55096592705278e-05
-2.08512457485209e-05
-5.67533580956394e-05
-2.12357368202594e-05
-3.25479184779122e-05
-1.10774230728971e-05
-3.89447985987377e-05
-1.62906966237848e-05
-1.65765051459455e-05
-1.23444011506781e-05
-1.03129979592675e-05
-1.78492461249321e-05
-2.62570420158502e-05
-2.07220806454172e-05
-1.70173513588816e-05
-2.70858620420726e-05
-3.71512405778878e-05
-2.90607770308728e-05
-2.64048999973683e-05
-4.46537848369742e-05
-3.40504193901253e-05
-2.86575913774263e-05
-3.83955053553556e-05
-4.09953303137785e-05
-4.73341220298989e-05
-1.48473786171277e-05
-3.10520231819241e-05
-2.07855549271204e-05
-2.28211154567676e-05
-2.05722918652878e-05
-4.06977668433713e-06
-4.16995526831579e-05
-3.32500441461297e-05
3.21081339876865e-06
-3.75091042634385e-06
-1.91055493600174e-05
-2.31943082502094e-05
-3.56617754722359e-05
-2.42835145894656e-05
-1.70141221663407e-05
-2.8914085412694e-05
-1.60187416380005e-05
-5.15103315529881e-05
-6.50517786334469e-05
-2.57815807668147e-05
-2.96984695188097e-05
-1.73286200434526e-05
-2.91433318932679e-05
-2.0061965257227e-05
-2.2860096117977e-05
-2.53614600658076e-05
-9.48600520071994e-06
-9.55815707542214e-06
-1.36464488815398e-05
-3.09396526328064e-05
-2.75441709566497e-05
-2.2266342176202e-05
-3.31472811783846e-05
-4.05608852825764e-05
-7.80445208007871e-06
-5.11232190995198e-06
-4.83483959662727e-05
-2.09493707203769e-05
-4.29354040595026e-05
-9.12471629296532e-06
-2.91816512864516e-05
-4.86179023707107e-05
-3.05069725117532e-05
-2.23068687263243e-05
-1.66212826904237e-05
-3.01893757297026e-05
-6.87562339841393e-06
-3.40459943580834e-05
-2.58031015626133e-05
-3.60822958986179e-05
-1.04339477001364e-05
-5.05700384922043e-05
-2.7184483274685e-05
-5.69285727907727e-05
-3.97644660452114e-05
-4.30423680676436e-05
-1.0970711835731e-05
-3.67036147273092e-05
-2.69570451753659e-05
-1.86713668427433e-05
-4.45612763942899e-05
-8.32087312058003e-05
4.18038775989844e-06
-3.81617205256383e-05
-4.61066926298489e-05
-1.16118862287424e-05
-4.06668128476593e-05
-4.25409665563562e-05
-2.37156841600865e-05
-4.56953519443828e-06
-1.50374166708014e-05
-4.50670323899337e-05
-2.02909536864761e-06
-1.42686910165734e-05
-1.56078668379456e-05
-1.1697624989683e-05
-5.28953656486786e-06
-1.97619217101022e-05
-1.4359449625556e-05
-3.16151914608116e-05
-3.27169609676288e-05
-2.41371958610149e-05
-3.06336417242598e-05
-1.4058875096274e-05
-2.49570058393461e-05
-2.96636610275423e-05
-3.03129384576104e-05
-4.5898017535623e-05
-5.39895395200295e-05
5.09140500861025e-07
-1.84722169206676e-05
-4.99159412380577e-05
-2.16310854870396e-05
-7.57666575623031e-06
1.77140080442108e-05
-1.14898749714899e-05
-2.87467355918879e-05
-1.71726782969428e-05
-2.23244676975818e-05
-6.41938525812139e-05
-1.85175286002389e-05
-9.90381017056698e-06
-2.51208132680951e-05
-3.10037170003475e-05
-3.95642239605157e-05
-3.51701786139613e-05
2.16850391330222e-05
-1.41337227426354e-05
-6.22604235703877e-05
-4.51711503077537e-05
-3.99677756901476e-05
-2.21743557629498e-05
-4.85272413319538e-05
-2.42213938563445e-05
-3.07244611582921e-05
-1.98620427435583e-05
-5.01544263433452e-06
-3.34766339289741e-05
-3.23724546578105e-05
7.85621540616494e-06
1.25264042535019e-05
-7.93875524775444e-06
-8.83147651266325e-07
-9.73670018619635e-06
-6.2913260383816e-06
-1.53573473022094e-05
-1.98620826655497e-05
-3.89301000836304e-05
-3.53016977642943e-05
-1.12590972042769e-05
-4.87561354926458e-05
-2.40822655927975e-05
-3.8868233653482e-05
-3.651805933125e-05
-3.15372993877961e-05
-8.59470666568029e-06
-3.36307421690397e-05
-2.95928481983239e-05
-1.55745894240546e-05
-3.90052093802302e-05
-3.19225132131339e-05
-1.76027934083705e-05
-1.47207503886191e-05
4.82831764453009e-06
-2.48878297039011e-05
-1.21651213984357e-05
-1.35126397881003e-05
-8.86112024313089e-07
6.51873224270798e-06
-1.69400743371665e-05
-1.18111948198967e-05
-3.32279104457641e-05
-1.22232434348229e-05
-3.04901512695723e-05
-2.18130487113105e-05
-3.06471386181821e-05
-1.32355298842895e-05
-4.236379373123e-05
-3.38898905122232e-05
-2.72396259012822e-05
-3.54649995292565e-05
-4.13074303520206e-05
-2.7118808169381e-05
-2.27337478558612e-05
-3.55447523018773e-06
-9.96603035510211e-06
-4.11583833025426e-05
-2.18724060735914e-05
-5.74851819326419e-05
-2.00320563719385e-05
-4.92376245349984e-05
-2.66004921385778e-05
-2.59295920158831e-05
-5.65015573163039e-05
-1.72203100838317e-05
-9.89034655718395e-06
-4.25990018118424e-05
-5.75143763590597e-06
-4.26808531547338e-05
-3.45791794727021e-05
-4.13311244696506e-06
-1.94167503551113e-05
-9.92737866957162e-06
-4.20686012163905e-05
1.50407034260064e-06
-2.35009511003475e-05
-1.86803581112681e-05
-7.98819629091773e-05
-1.1012887609532e-05
-2.88506975063338e-05
-3.91637020326224e-05
-2.00623917455171e-05
-6.51805131430511e-05
-8.2305756086819e-06
-2.88444321698633e-05
-3.33959710726632e-05
-5.88838729669606e-05
-7.34275285106306e-05
-1.83740628787926e-05
-1.10303760100873e-05
-3.59127068081749e-05
-2.9675200383931e-05
-1.9436766890421e-05
-1.65780823409854e-05
-3.32862523056603e-06
-5.64030780803248e-07
-3.47859315890131e-05
-4.67698069826099e-05
-3.01734215043961e-05
-2.77833588859331e-05
-4.49281539109232e-05
-4.0901691286383e-05
-4.46136404262762e-05
-1.41213313189186e-05
-3.54959919610855e-05
-2.16593487843371e-05
7.34969352837688e-06
-1.28953857406783e-05
-2.60487508827187e-05
-1.51823966045694e-05
2.94353207799486e-06
-4.70034770690867e-05
-1.79442764450509e-05
-6.38035785320587e-05
-2.1954733367704e-05
-1.38891373310973e-05
-3.59617203627992e-05
-3.11959390213056e-05
-5.06638855211312e-05
-4.83645237440949e-05
-1.67795178789638e-05
-1.36086430955569e-05
-4.97716272021409e-05
-2.95349739606991e-05
-1.72779770075082e-05
-1.76980836317625e-05
-1.85353338781531e-05
-2.27927987624992e-05
-3.86534303319693e-05
-3.10955955185853e-05
-3.65185244010566e-05
-1.38323554644362e-05
-2.13850502023166e-05
-9.51324270228174e-07
-3.43434644009513e-05
1.01646411172281e-05
-5.90264360620663e-05
-3.71714766012076e-05
-6.91205554919155e-05
-7.70245521748384e-05
-4.33941299021262e-06
-3.64737733578724e-05
-1.97597771566599e-05
-4.42626624698571e-05
-2.68652008368951e-05
2.32594080219979e-06
-2.64272171480558e-05
2.86245504375187e-06
-3.77992663172353e-05
-3.48103390264189e-05
1.11059586908125e-05
-2.66552803209606e-05
-1.8274528566501e-05
3.97383645537081e-07
-4.40271322826512e-05
-5.22943038057886e-05
-2.03187220908432e-05
-4.75516595477836e-05
-6.12426858436635e-05
-3.58563841597153e-05
-3.46262418730073e-05
-4.42882863015514e-05
-2.0603044991917e-05
-3.17461369333698e-05
-4.68951932709431e-05
-1.98260944418378e-05
-3.03707615220322e-05
-4.59566780184437e-05
-2.32498421612941e-05
-2.81103401244272e-05
-3.09316849144174e-05
1.12738494198342e-06
-9.47699687042266e-06
-3.4836788130731e-05
-5.69010774302524e-06
-3.97255291403367e-05
-5.71525682457044e-05
-4.27444097291628e-05
-5.05303500465702e-05
-3.55330469920655e-05
-3.74386804500097e-05
-5.0897447596806e-05
-3.96392005329748e-05
-2.55904589957183e-05
-2.76462402916739e-05
-2.29598726825199e-05
-4.80247627040205e-05
3.27940611139602e-06
-6.87157483340434e-07
-2.67062907455309e-05
-2.2689809823844e-05
-2.12937493786827e-05
-2.629330196693e-05
-8.90196023381625e-06
-3.02287075600136e-05
-2.72310981431547e-06
-2.14483085466977e-05
-1.667722807068e-05
1.4820022381043e-05
-3.07257699617691e-05
-2.85146967879832e-05
-4.84472297646997e-05
-9.40493816545221e-06
-1.59968260030765e-05
7.61309492882101e-06
-4.39826285213052e-05
-1.20668660814612e-05
-3.50246075103611e-05
-1.81160366612439e-05
-7.15241914967986e-06
-1.18600306603045e-05
-1.33996700524974e-06
-1.32416778935134e-05
6.51409670637579e-06
-1.3181456376991e-05
-1.64677647160959e-05
4.15101870554114e-06
-1.92632008974475e-05
-5.95571586832736e-05
-4.40803322209691e-05
-3.21984531835793e-05
-7.94542802985507e-05
-3.10618415696784e-05
-2.64143312589218e-05
-1.79142886940379e-05
-4.42352554229307e-05
-1.66476885221039e-05
-5.15206273303818e-05
-2.3280840764173e-05
-1.54861766341868e-05
-1.49052552638625e-05
-3.58906360279719e-05
-3.45103871411262e-05
-5.40427130472755e-05
-1.69930349350469e-05
-3.90171465996619e-05
-3.19151123320307e-05
-3.94244320499489e-05
-2.6162049256537e-05
-5.09082374690818e-05
-3.29471862064274e-05
-5.28408481477266e-05
-5.19738559583288e-05
7.11569459389667e-06
-9.58652939165836e-06
-4.11001172898499e-05
-3.65479825890909e-05
-1.65830397650161e-05
-3.61675206736314e-05
-4.45668309253861e-05
-2.53047140194872e-05
-3.32192591396098e-05
-4.61502560749549e-05
-2.89376042433403e-05
-2.78851493325894e-05
-6.13613510117615e-05
-2.42154078608739e-05
-3.60630272414074e-05
-4.37614423250472e-05
-4.33866788236216e-05
-2.82929646826857e-05
-2.0615804227007e-05
-2.72450538807913e-05
-1.21493919424883e-05
-3.68650859354667e-05
-3.31258864242262e-05
-2.51835396939048e-05
-1.19883202077927e-05
-9.97699881787382e-06
-2.22983529138689e-05
-3.19339353490428e-05
-4.98659527250761e-05
-2.71798136100875e-05
-6.89086696039294e-05
-4.71320176260079e-05
-4.2990419545612e-05
-4.48283032103492e-05
-2.80442364689246e-05
-2.54220133344932e-05
-4.18598615525508e-05
-4.53499764207875e-05
-2.17231831509187e-05
-1.04658364765076e-05
-9.50952363424352e-06
2.52941277693516e-06
-4.53946954562282e-05
-2.29273147406445e-05
1.63375456062032e-05
-3.45111836125294e-05
-3.30601023019654e-05
-3.51514272913981e-05
-4.19413945201557e-05
-4.68149452364542e-05
-4.71252850178895e-05
-3.33811480521303e-05
-5.62208294818327e-05
-2.01832100279544e-05
-4.52349262823419e-05
-1.7704199188944e-05
-4.98127649334687e-05
-1.15407177711522e-05
-4.02598191936717e-06
-2.63081205990615e-05
-1.68329842192312e-05
-1.82960494752502e-05
-7.09149183883911e-06
-1.59428838388386e-05
-3.89101860812602e-06
1.58263432954883e-05
-2.57728339977395e-05
-7.83026245381723e-06
-3.41804202354879e-05
-3.20575890835806e-05
-2.84348320234389e-05
-2.73915950142003e-05
-1.89449458594291e-05
9.27598517260245e-06
-6.85371876962399e-05
-5.10129210113052e-05
-2.68733835757837e-05
-3.62851683421126e-05
-2.96528803901757e-05
-2.09558274655817e-05
-9.56332735202681e-06
-5.52670721046018e-06
-1.13027662034848e-05
-2.60716852529475e-05
-3.53721257214535e-05
-2.17559066207702e-05
-1.63997153318051e-05
-3.42303452841988e-05
-1.20421272274252e-05
-3.30420710132487e-05
-4.61268213425316e-05
-2.73935633251659e-05
-4.8359987864336e-05
-2.77036603209786e-05
-4.07318682269729e-05
-2.8155268719096e-05
-3.98670303626639e-06
-5.12928397551752e-05
-1.22515425080347e-05
-1.78861227011429e-05
-1.78547387642658e-06
-4.11067249328844e-05
-2.61606189799289e-05
-6.51888310413745e-06
-4.53384916195821e-06
-4.00000753463651e-05
-6.02015941111294e-06
-5.32527579098403e-05
-4.23844055437273e-05
-3.35513124015067e-05
-6.21051138138731e-05
-5.00744782624439e-05
-3.81730682404234e-05
-5.7700908694443e-05
-3.96547810079404e-05
-9.03111468496331e-06
-1.009786578159e-05
-2.73617690885307e-05
-2.53974720092488e-06
-4.91121595264044e-05
-3.99506099480458e-05
-1.75637806554881e-05
-4.69083671757655e-05
7.6350595807506e-06
-1.66610366358249e-05
-2.42121065882408e-05
-1.76528581069992e-05
-3.35019639875112e-05
-3.83353692382126e-05
-7.3159728564801e-05
-3.74596745746287e-05
-4.62750174129527e-05
-3.16426826713137e-05
1.01485300478735e-05
-1.06727566460956e-05
-3.85330728628508e-05
-1.47744057774205e-05
-3.10006065277576e-05
-5.38913604228135e-05
-2.25217830238624e-05
-3.64302466821401e-05
-2.80796857552149e-05
-2.85605850700365e-05
-3.76425079907998e-05
-2.35024679591977e-05
-4.01899214637881e-05
-5.53756166059483e-05
-3.03010827316824e-05
-3.11011626475647e-05
-3.14659589122323e-05
-2.26109867146798e-05
-4.62859441233392e-05
-2.62740008842294e-05
-5.20915041155036e-05
-7.36845165926621e-06
-1.46091011898671e-05
-3.17752810888374e-05
-1.82118352213894e-05
-3.40918253389481e-05
-2.65709493126868e-05
-3.39616974698614e-05
-2.81725792003327e-05
-1.61984670650625e-05
-2.59113102106269e-05
-8.05942717459809e-06
-4.05987111373952e-05
-4.08987556278304e-05
-1.51949135208859e-05
-3.86087221308763e-05
-4.01821393255221e-05
-1.85572392743993e-05
1.6086406582588e-05
-2.52466578477077e-05
-4.1349052654229e-05
-3.18729393919032e-05
-4.3684829450727e-05
-1.03954712590585e-05
-4.37069551141072e-05
-3.53346240298511e-05
-4.09905510054653e-05
-6.47904124211373e-06
-1.81458888542043e-05
-2.02844531528966e-05
-3.88936219964193e-05
-4.25710515329351e-05
-7.62577525100662e-05
-4.49248937562132e-05
-4.03303051168695e-05
-1.94137849162089e-05
-1.36353004259249e-05
-3.47221734946048e-05
-6.2589704552466e-06
-1.39273985361586e-05
-4.29727958480961e-05
-5.08943035467905e-05
7.79828725370822e-06
-2.22442817324472e-05
-4.494609363237e-05
-1.74157798906807e-05
-3.74065681904237e-05
-4.09414006503861e-05
-4.18641606023999e-05
-3.96201096735571e-05
-5.66274016968938e-05
-5.71176977371725e-05
-3.06843846341173e-05
-4.37121046280647e-05
-3.49514130899676e-05
-5.31456165742933e-05
1.83411171862726e-05
-5.45887822623552e-05
-4.25144171636331e-05
-1.34363815954349e-05
-3.19833471027184e-05
-2.80039554643667e-05
-1.7511531563176e-05
-5.21772868686837e-06
-3.14923422234552e-05
-1.0843580690117e-05
-1.68994501648164e-05
-5.76178186147867e-05
-9.34197389358376e-06
-4.76561493695113e-05
-3.70116822425211e-05
-3.85459918266907e-05
-6.66751021146203e-05
-4.61292867452758e-05
-1.24394349239143e-05
-3.47558705345318e-05
-4.48993823300496e-05
-3.80261233708113e-05
-2.02794362227017e-05
-3.24083313259606e-06
-9.54537490497872e-06
-1.14106948929612e-05
-2.63366989505603e-05
-2.5125481382656e-05
-4.1717161813624e-05
-2.92719082288052e-05
-4.47368579874305e-05
-4.41500500945458e-05
-3.86771778015469e-05
-5.22310233963498e-05
-5.82386365835782e-05
-4.73254071240337e-05
1.76823928262552e-06
-3.197588836016e-05
-1.35914880302701e-05
-4.70472849000101e-06
-3.57667826671484e-05
-9.63488983330597e-06
-3.47494295292189e-05
-9.22188471193281e-06
-1.21251439978204e-05
-4.34103244509847e-05
-2.48753864177244e-05
-3.54118403265101e-05
-1.00338003475707e-05
-3.33976925119958e-05
-1.214524269038e-05
-5.56645492207089e-05
-5.02262085146804e-05
-4.61418643342579e-05
-6.44894698726483e-06
-3.75711976833748e-05
-5.56110142920065e-05
-2.7308528769172e-05
-2.10682106868366e-05
-3.28216965184169e-05
-1.95282915370901e-05
-1.2642862940054e-06
8.26717355124726e-06
-1.74932268085998e-05
-8.3269375714309e-06
-2.51662431305325e-05
-2.02724582994e-05
4.88401153450544e-06
-3.68731673358867e-05
-5.379393996916e-05
-2.54315636149859e-05
-2.75640198108975e-05
-3.73928659351325e-05
-1.77017037736613e-05
-5.02603962242514e-05
-5.60479753630653e-05
-8.6372179088024e-07
-1.93734387745796e-05
-9.87751276665867e-07
-1.92014550406146e-05
-1.3252069067746e-06
-3.01815128791396e-05
-1.79962931271476e-05
9.42739666550182e-06
-8.96509050547769e-06
-2.97884188750821e-05
-1.11525787403988e-05
-4.00341512882412e-05
-4.21573805680872e-05
-3.09609512782732e-05
-5.28868776796123e-05
-5.39906786718054e-05
-3.59553180718137e-05
-3.72133107823963e-05
-4.47883091798062e-05
-3.79435336272437e-05
-4.32322623629862e-06
-3.41765066945122e-05
-8.69507611001146e-06
-8.55775830367079e-06
-1.01144556714478e-05
-1.80875796793524e-05
-2.79957481505474e-05
-8.04724024452008e-06
-3.66184193951303e-05
-2.17872130986873e-05
-3.97810462067196e-05
-2.50328045767472e-05
-1.9809963729654e-05
-9.5016031009386e-06
-4.27430303686237e-05
-2.73662329278169e-05
-2.66924754141373e-05
-3.85757956005537e-05
-1.58758615906156e-05
1.75752595119753e-05
-1.53308662575267e-05
-1.73844704285136e-05
-2.01484863345372e-05
1.24660276428841e-05
-1.51932889064484e-05
-2.67272956309488e-05
-2.55127234409996e-05
-1.50351428599438e-05
-5.32347845367837e-05
-2.40618598095629e-05
-2.33379306931899e-05
-4.52914058486383e-05
-2.44515322235118e-06
-1.3813842897319e-05
-5.55795312703394e-05
-3.09817421934621e-05
-5.80523224827552e-05
-9.51586122152404e-06
-4.2322575654045e-06
-4.26827097269168e-05
-2.67371451641652e-05
-2.69980127446855e-05
-3.38133743340077e-05
-2.72888344452929e-05
-2.77473634181268e-05
-1.05849324084702e-05
-1.07237630301799e-05
-1.13310099602503e-05
-1.30027756181852e-05
-1.95228120119766e-05
-2.93672106564099e-05
-4.9384721044452e-05
-4.2431405966713e-05
-3.53829081048051e-05
-1.67739688056355e-05
-5.04759625003718e-05
-3.36514735798663e-05
-3.49184603509507e-05
-4.97806847086553e-05
-9.32277449690869e-06
-3.57283446249563e-05
-2.21097025325617e-05
-4.07592907697819e-05
-2.41211057574805e-05
-1.42514165808832e-05
-2.06034808687578e-05
7.46350513523411e-07
-2.30705735859981e-05
-2.31698627021999e-05
-3.44953757469469e-05
-3.6693719354164e-05
-1.04979837247996e-05
-7.15509043996955e-05
-2.75244987419948e-05
-4.73635159273558e-05
-3.88916293606945e-05
-4.55741713173736e-05
-2.38835040042784e-05
-2.17828607474506e-05
-3.08488152115991e-05
-4.47774990831948e-05
9.27856676409847e-06
-4.28875079815475e-05
-3.68862103048823e-05
-3.16384926196662e-05
-3.2831245275267e-05
-3.74726665126396e-05
-5.7001916596103e-05
-2.8459411161065e-05
-1.74099376023378e-05
-1.8983448734515e-05
-3.97022671927193e-05
-4.71206750483084e-06
-1.71213643479723e-05
-4.73855834845153e-05
-2.31161827546784e-05
-2.89630499782685e-05
-1.44703157889825e-05
-2.19420845968066e-05
3.32402055434638e-06
-9.49732897966403e-07
-3.44815030256988e-05
-1.96389131471407e-05
1.37699244409202e-05
6.88706083161094e-06
-7.52094765114131e-05
-4.37546080973153e-06
-1.72607604895826e-05
-3.45612708455533e-05
-9.67666567349386e-06
-2.13977352906098e-05
-5.29709883069523e-05
-7.75079552679568e-06
-1.0375654152023e-05
-2.88344465661501e-05
-3.52985696288099e-05
-3.41259991032071e-05
-7.28147040706327e-06
-8.17217668700579e-06
-2.44966334233415e-05
-4.52973363286323e-05
-2.66499029640218e-05
-9.57972446325229e-06
-3.35098183262071e-05
-4.71387948710657e-05
-6.11342836254898e-06
-2.08421974326384e-05
-2.97223962100325e-05
-1.80902344656609e-05
-1.80128893500853e-05
-3.72399558519554e-05
-3.47580660061155e-05
-9.67157036502716e-06
-3.84081664347575e-05
-5.0808227775857e-05
-4.75111966610589e-05
-3.42646193700028e-05
-2.28616849542824e-05
-2.62419274333236e-05
-2.02613193512314e-05
-1.9000267543312e-05
-4.24025276194083e-05
-4.32274509228592e-05
6.54317295564257e-08
-2.22207732873156e-05
-4.72601558251385e-05
-4.65596505868854e-05
-2.08040752107714e-05
-1.11678701092379e-06
-4.58454455103501e-05
-4.59052690362032e-06
-5.9181530293346e-05
-8.34632087421407e-06
-1.70664392110346e-05
-3.38379451733052e-05
-2.71706382730517e-05
-1.16731577837716e-05
-3.0771093419812e-05
-4.09369002731545e-06
-2.85725216937985e-05
-1.58454863802273e-05
-2.06282731947799e-06
-3.47387100050752e-05
-5.45229528429633e-05
-2.80675323517321e-05
-1.63065784674282e-05
-2.23963471527214e-05
-1.43228068566105e-05
-2.6553883248202e-05
-1.03873204406748e-05
-4.99537697757289e-05
-3.96433792454976e-05
-2.01791044771704e-05
-2.0740846879436e-05
-5.08423905188998e-05
-1.00968377773624e-06
-3.77393924445509e-05
-7.76862617154148e-06
-1.92138220680464e-05
3.24611482129139e-06
-5.47464841260653e-05
-2.03838047616643e-05
-1.86075856081896e-05
-2.32466990738675e-05
-3.57040118578659e-05
-3.37490685965529e-05
-2.22939792049751e-05
-4.8886382326164e-05
-1.0054881725861e-05
-3.47206582529905e-05
-3.38016928008298e-05
-3.75922438194693e-05
-5.3585226731013e-05
-3.29880347627399e-05
-2.61294015244978e-06
-6.01077911464538e-05
-2.9136288950452e-05
-3.2167231402973e-05
-2.99810041055568e-05
-9.66982131120298e-06
-5.01336297140018e-05
-1.33633643260305e-05
-2.46743801652078e-05
-2.38223324751594e-05
-2.31524318235708e-06
-2.5068492195767e-05
-2.99315394690556e-05
-3.63125320119123e-05
-1.07129004624051e-05
-3.04186858678285e-05
-3.77346413031499e-05
-2.88049560763825e-05
-5.75756140414129e-05
-4.84738478813392e-05
-2.57018044487026e-05
-9.15086444460393e-06
-2.16498645125812e-05
-9.28438224825735e-06
-3.92905770006303e-05
-2.62184073203196e-05
-2.13294149616044e-05
-3.61457080446831e-05
-1.6951688325435e-05
-3.92949315632631e-05
-4.66695308651925e-05
-2.06839274034781e-05
-3.71686843508569e-05
-1.32686581512254e-05
-3.97484732913174e-06
-3.02160960001637e-05
1.8733852151503e-06
-5.05969584876118e-05
-3.36549191333422e-05
-5.69689888496283e-06
-2.28988263808064e-05
-5.36503214909526e-06
-2.05142851006012e-05
-4.86232660110414e-05
-2.40140764798644e-05
-8.5764590167227e-06
-5.1059134279631e-05
-3.56072861509917e-05
-3.08906340937349e-05
-9.24706548102519e-06
-3.16841745956889e-05
-4.15128204983845e-05
-4.18223405838952e-05
-4.72814737600604e-05
-3.83781502919921e-05
-2.94262508460183e-05
-8.18443979061485e-06
2.01307210693955e-06
-4.7809599916513e-05
-3.89260633285696e-05
-4.90252018012701e-05
-1.52951421113948e-05
-2.20345359795109e-05
-2.37892739993195e-05
-3.68794417578019e-05
-1.01973825058355e-05
-3.45712757599355e-05
-3.71680978087421e-05
-2.2062029118131e-05
-2.54624849891734e-05
-7.06178915908132e-05
-3.38254448483411e-05
-1.56570544567712e-05
-2.36225435124917e-05
-4.34369022943986e-05
-2.71151050163495e-05
-3.00059505008896e-05
-1.69630949117846e-05
-3.55638406190717e-05
-2.3591505923812e-05
-3.82660169219048e-05
-2.08712953643789e-05
-3.24822172865343e-05
-2.84477583970943e-05
-5.11682572262622e-05
-2.12075364755771e-05
-4.07264929932899e-05
-1.03934105714053e-05
-4.56819818635237e-05
-3.75579487215818e-05
-1.72574427454082e-05
-2.37727965734346e-05
-5.78074019438019e-06
-3.9010690823244e-05
-4.94163265981447e-05
-2.02615636344945e-05
-2.20544161926195e-05
-1.51947942840246e-05
1.56079985259425e-05
-2.84099094253431e-05
1.39912028084438e-05
-5.32276151399338e-05
-4.03791306512251e-05
-3.77025286565178e-05
-2.66660194411468e-05
-5.28666042516899e-05
-5.40582126863514e-05
-6.54944409235947e-05
-5.24866849810605e-05
-3.58983242366999e-05
-6.98514247622116e-05
-3.99983185255662e-05
-4.03106140466008e-05
-2.44435324497799e-05
4.50503232839095e-07
-2.38210918570633e-05
-9.73717872693309e-06
-2.70352192010646e-05
-1.92940868202918e-05
-2.91228831268784e-05
-6.75009257405666e-06
-3.86889670940645e-05
-3.35545295478054e-05
-3.5699498754165e-05
-2.74913913812494e-05
-5.33914676897475e-05
-1.37713440106878e-05
-4.40435664717469e-05
1.705160455258e-05
-5.34532934104931e-05
-2.93530126334647e-06
-5.36884704376788e-05
-4.20481803001422e-05
-2.37528681242833e-05
-6.35727423977505e-06
-2.11559514079306e-05
-2.7601166958144e-05
-2.800112252516e-05
-1.48955646309329e-05
-1.81625552574927e-05
-8.6976285375537e-05
-3.50570743140146e-05
-1.27623844061348e-05
-8.33699282163238e-05
-1.27688558898538e-06
-5.06663133465415e-05
-2.18764410442939e-05
-3.56057731521853e-05
-2.43397106872968e-05
-6.27743838162359e-05
-4.62345595293001e-05
-1.89588575799157e-05
-4.52664764608524e-05
-4.58299954540285e-06
-8.95545108660084e-06
-1.23906672118697e-05
-1.18835352413674e-05
-1.27974236799223e-07
-2.77801692510374e-07
-1.94062348267724e-05
-2.25527437393245e-05
1.89348021726856e-05
-3.26518738111051e-05
-2.49741595373667e-05
-1.8792737474377e-05
-6.65471141665578e-05
-4.25169574731021e-05
-2.7382442459631e-05
-1.06024453713439e-05
-3.37373171894246e-05
-5.05780178821581e-05
-4.18920775717411e-05
-4.28820179445649e-05
-1.51934412784892e-05
8.4919720284586e-06
-2.42412138010162e-05
2.50251980003988e-05
-1.67602460842102e-05
-4.7290292073807e-05
-1.7437209224649e-05
1.16246136848628e-05
-3.10466075128954e-05
-2.663777147047e-05
-3.9513280636901e-05
-2.64209517594433e-05
-2.63804440908885e-05
-3.9600023001746e-05
-6.56566661719556e-05
-4.63099990641781e-05
-2.42321965078273e-05
-2.7473631646349e-05
-4.24170476121152e-06
-4.72713993000841e-05
-4.3541749607841e-05
-1.76330632446277e-05
-1.03379387623607e-05
-4.44399465096486e-05
-2.88722647411919e-05
-5.87775144566067e-05
-1.32600118050402e-05
-3.29001301273712e-05
-3.46357648474415e-05
-1.80435381753122e-05
-1.6780804960012e-05
-5.26417854763926e-05
-2.41973721482396e-05
-3.4591171548969e-05
-3.22356164889968e-05
-1.40654071096523e-05
-1.66037353585024e-05
-1.67797823246588e-05
-9.32486034179045e-06
-2.33091494983265e-05
-2.41733175579462e-05
5.69374188665971e-08
-3.55136566419992e-05
-1.41331643418622e-05
1.22276095117306e-05
-2.73522060492085e-05
-1.86243057259778e-05
-2.03852711455273e-05
-4.16943326180565e-05
-2.55937663918347e-05
-3.1935560931882e-05
-5.725769617926e-05
-4.6121372851192e-05
-2.70670685099869e-05
-6.45887851036783e-05
-5.14455262217064e-05
-3.46678694262134e-05
1.77612555067267e-05
-3.61510360422242e-05
-7.59822908487719e-06
2.21150896932195e-06
-2.15045487282911e-05
9.51642397130864e-06
-9.31169235456814e-06
-2.68322166203312e-05
-1.64264916990304e-05
9.88491923374012e-07
-1.89203988984363e-05
-4.18109704047058e-05
-3.68549143873477e-05
-7.48792155999695e-05
-5.34253846352924e-05
-2.99934527365599e-05
-4.73333904650666e-05
-9.63795501760668e-06
-3.03316055768051e-05
-8.15194374324229e-06
-7.63188843720148e-05
-1.86060258012265e-05
-3.15052131542502e-05
7.20154744574215e-06
-4.11426380661711e-05
1.36059667075672e-06
-5.55323269216254e-06
-1.52681422622517e-05
-3.65976943431497e-05
-5.26891328130328e-05
-4.70318809777071e-05
-6.27972461328859e-05
-2.99604677257022e-07
-2.23162929878173e-05
-3.75860593647967e-05
-4.3766295966984e-05
-7.20878109883032e-05
-2.95460597598404e-05
-4.7462209992102e-05
-4.01659455744002e-05
-3.08406976722867e-05
-2.30613536106115e-07
-1.12786831190844e-05
-1.52560502297145e-05
-6.03052393972527e-07
-5.74895458774354e-06
2.19541251458077e-05
-7.28876618049524e-06
-2.97736689322747e-05
-4.84041527911433e-05
-5.8964408653515e-05
-1.01328265991356e-05
-7.4678794599285e-05
-7.18227598182734e-05
-4.07830308012086e-05
-4.18041552308089e-05
-3.94646584759963e-05
-3.81874234765003e-05
-6.82131368867178e-05
-3.15092208303443e-05
-3.17130569450664e-05
-2.98118627082029e-05
-1.43169200124548e-05
-6.55088561803574e-06
-1.42600811160759e-05
1.59761592656445e-05
-6.69542205697469e-06
-3.3266103937721e-05
2.77385571163178e-06
-2.01890316564965e-05
-3.06863319210029e-05
-4.4836553881147e-05
-5.19610185886703e-05
-5.60309355911207e-05
-3.7226722957861e-05
-3.84733920608316e-05
-4.55241617771387e-05
-3.60927587479966e-05
-2.96950448647418e-05
-2.36617380373778e-05
-4.12282597994492e-06
-4.20079335978038e-05
-7.99196426390826e-06
-3.04746532086025e-05
-3.16060301350129e-05
-4.1688991011351e-05
-2.3882747516997e-05
-3.00670505479965e-05
-4.27727563016886e-05
-2.00400520114489e-05
-3.2323351901021e-05
-3.55796211226851e-05
-3.77866660917233e-05
-5.0484784891443e-05
-5.78503395929769e-05
-4.6547994650789e-05
-2.84805675444968e-05
-1.84921539662842e-06
-2.38020759049239e-05
-2.72614213870917e-05
-4.51492086778139e-05
1.7905289471221e-07
1.15895288316904e-05
-2.41150663868724e-05
-7.48972998563516e-06
-5.38102578350752e-06
-5.78794314922969e-06
-2.63004935943999e-05
-2.1007751347619e-05
-5.38300857451324e-05
-5.10700087774086e-05
-3.55079641233876e-05
-4.76711821182093e-05
-1.25703984315649e-05
-4.65024658443655e-05
-3.87202031150804e-05
-4.23603213626062e-05
-1.04576255034854e-05
5.32518838164257e-06
-4.05252485685017e-06
-7.86154446576687e-06
-3.80521370464573e-05
-1.708376138254e-05
-3.351365025372e-05
-3.61996878552912e-05
-2.27865175691414e-05
-1.51894445458737e-05
-3.3960512483048e-05
-4.11261286166421e-05
-3.64454958053468e-05
-8.18774744329965e-05
-2.79222590752319e-05
-6.06413743227299e-05
-3.30406959819271e-05
-3.94078103471468e-05
-6.24725002938712e-05
-5.30102453287731e-05
-1.54382666195592e-05
-2.38219434679091e-05
1.16758099339943e-06
-3.7826787050382e-06
-9.68393676575175e-07
-1.69801826740385e-05
-2.05662552845571e-05
-5.95797325529882e-06
-2.8313585065242e-05
-1.7886631875262e-05
-2.82752320928651e-05
-2.54166790168502e-05
-1.6650906211104e-05
-2.49054182671483e-05
-1.54718158765403e-06
-7.77125261159667e-05
-5.94381678833364e-05
-5.51808743388379e-05
1.54746457390385e-05
-2.78537000102409e-05
-4.31255470682505e-05
-1.42123614551821e-06
-9.05227492795593e-06
-5.02347126171819e-05
-5.42062247271712e-05
-2.64322328229122e-05
-3.79134175330453e-05
-2.57319552283235e-05
-3.76083390289518e-05
-1.95983451760668e-05
-8.01739258171937e-05
-5.81763983363708e-05
-2.21842604026692e-05
-4.95818929163037e-05
-3.50613448186302e-05
-5.66558085653783e-06
-2.305743774758e-05
-3.16973201908548e-05
2.91532095582417e-05
2.02478062321322e-05
-5.93200752299623e-08
7.15599111839375e-07
-3.41595163535374e-05
-3.40831223577104e-05
-3.54447874505736e-05
-1.34117784067206e-05
-3.6394461921046e-05
-4.9453200621072e-05
-5.34658223262268e-05
-5.56087933552032e-05
-1.88188647049934e-05
-5.31992116967878e-05
-5.14533529724009e-05
-3.71866616764414e-05
-4.59533452672862e-05
-5.24331136704566e-05
-4.75597922669748e-05
-1.94559146712633e-05
-4.43367313468704e-05
-3.8613329644699e-05
-3.46189519006592e-05
-2.16289018439585e-05
-2.3737967868709e-05
-3.46561877460213e-05
-3.79381453326044e-05
-1.9071455346152e-05
-3.70547130320664e-05
-3.89763166313823e-05
-7.5794570876093e-05
-5.62611832781263e-05
-5.04573895471235e-05
-5.2237073596197e-05
-4.86531063019871e-06
-2.93346997571217e-05
-3.68371914793751e-05
-1.22326845851881e-05
-1.01045364925618e-05
-4.0231691332906e-05
-2.96205278091493e-05
-3.81249368041293e-05
-3.22330918536769e-05
-2.2526928454532e-05
-4.34649264766071e-05
-2.19222720687967e-05
-1.81485425100101e-06
-5.80818646848602e-05
-1.6463244388425e-05
-2.77313143187314e-05
-5.16283080781924e-05
-3.85581104092698e-05
-4.15586948263264e-05
-3.06963822589994e-05
1.52784352010374e-06
-3.56456263772511e-05
-2.45932627649973e-05
-2.82531751631538e-06
-8.88717542996953e-07
-3.38953198799731e-05
-1.43801753542818e-05
-3.25341765855672e-05
-6.85041856105872e-05
-2.72736902875186e-05
-1.46760581463723e-05
-1.57031551693249e-05
-3.19030050227144e-05
-2.79909882008539e-05
-2.69241037779358e-05
-1.67133894629357e-05
-4.57756008231672e-05
-4.90453118287578e-05
-1.43659396954785e-05
-1.195973918227e-05
-4.42023186531663e-05
-3.35474844987738e-05
-4.58095242128096e-06
-6.21713194562745e-06
-1.65432470893382e-05
-9.68873848951002e-06
-2.8922625967575e-05
-3.63546690357286e-05
-1.57707854847141e-05
-4.376436710866e-06
-2.88060106812235e-05
-2.92890479737587e-05
-3.87282112187337e-05
-2.50466468707962e-05
-1.5051282123653e-05
-2.8870819503981e-05
-2.49091164315913e-05
-3.78887530786664e-05
-2.33915243842647e-05
-3.78003740109116e-05
-5.57329982739464e-05
-3.28710866299774e-05
-2.68520206262558e-05
-2.45625139940049e-06
-2.7297255547421e-05
5.48337907545462e-06
-2.74104479732793e-05
-2.33452218224494e-05
-2.58078963098598e-05
-2.74483079342559e-05
-4.11767393313216e-05
-8.81376361308726e-05
-2.99486512473574e-05
-4.42356024308329e-05
-5.98949415048922e-05
-6.02321378499879e-05
-3.76478830550856e-05
-2.62497719328954e-05
-2.79603224767079e-05
-4.86040003670358e-05
-2.66035287107612e-05
3.17159033323762e-05
-2.3427320418128e-05
-1.78432299204554e-05
-1.12054470172224e-05
-1.17716051068556e-05
-2.30239071817725e-05
-4.60780944955166e-05
-1.10278700993073e-05
9.13163299697345e-06
-1.06665739142908e-05
-4.46003730031874e-05
-4.5703251304766e-05
-5.64175776516938e-06
-3.37929632715832e-05
-3.51994172036555e-05
-4.81746029131804e-05
-3.18874805867193e-05
4.60921808986014e-06
-5.39790703026716e-05
-3.67878020290382e-05
-3.95044803766372e-05
-2.62266788168525e-05
-3.57073279592246e-05
-1.03058193120798e-05
-2.94082253209802e-05
-2.51985734981364e-05
-2.35877569077784e-05
-1.4620397514045e-05
-1.62871449400776e-05
-4.75700494742025e-05
-4.9336155594738e-05
-2.70922509606223e-05
-3.72331726134186e-05
-3.67892857042812e-05
-2.40194501656353e-05
-2.25392008142164e-05
-3.21789563606303e-05
-3.29660090465074e-05
-2.60473422108789e-05
-2.81670169559101e-05
1.47865412960106e-05
-1.28553149387112e-05
-2.11477282523403e-05
-3.40367048070599e-05
-1.79816895585309e-05
-3.59639859203993e-05
-6.71607660010413e-05
-3.84100916187834e-05
-3.4271185334425e-05
-3.71907583843357e-05
-2.97163115236775e-05
-5.19419209480165e-05
-2.98793654075576e-05
-1.83074225575245e-05
-4.01096709422442e-05
-5.21148304164101e-05
-1.07777902829399e-07
-4.96832922783919e-05
-2.75391215265595e-05
-2.74338064264538e-05
-3.31539296646447e-05
-2.55878062631678e-06
-3.63010258745281e-05
-3.69616225479023e-05
2.76116755634929e-06
-2.64028610313716e-05
-3.94950736674298e-05
-4.20906325160628e-05
-4.18627603337628e-05
-4.88026107142644e-05
-3.26078827318792e-05
-4.42889860276895e-05
-1.51013052197002e-05
-3.61404681446596e-05
-5.10948808150993e-05
-5.5435714753313e-05
-3.77271732642865e-05
-3.25396740340115e-05
-2.5272124390934e-05
-4.65947191785406e-05
-1.01523267625761e-05
-4.56248512863318e-05
-1.32930910819412e-05
-2.29749486299769e-05
-4.43775277519705e-05
-2.4922031013522e-05
-4.42050394955005e-05
-3.50521635922326e-05
-2.45816531440546e-05
-3.99820167714675e-05
-2.44437537422119e-05
-4.91415676604078e-05
-3.41186285127845e-05
-4.93109464570862e-05
-4.46099615370946e-05
-8.34252126120846e-06
-4.15437467364544e-05
-4.26144270321097e-05
2.62136960444734e-07
-4.60790023595419e-05
-6.82973715397103e-05
-4.53883191770247e-05
-7.58382395057434e-05
-2.95335687697919e-05
-3.67233597265462e-05
-2.67572073161923e-05
-2.21360556647021e-05
-2.9630125863369e-05
-1.54410793393393e-05
-4.10301590496725e-05
-3.78944914434842e-05
-1.20332471369886e-05
-3.34909206346751e-06
-3.86772130157965e-05
-2.59782947431781e-05
-1.45587384411019e-05
1.13250930842542e-05
-3.0868069202241e-05
-6.60469092230207e-06
-2.61345785707341e-05
-3.60073957983322e-05
-4.32665357961009e-05
-3.49969457699057e-05
-1.31761349339386e-05
-6.05981839389419e-05
-4.28940739824572e-05
-5.7925425824466e-06
-3.5731309962304e-05
-3.82550630072749e-05
-3.31613242802414e-05
-4.49133519104265e-05
-2.85252123055502e-05
-2.01685936538378e-05
-2.84472003359735e-05
-5.21480148409856e-06
-2.37559542188965e-05
-1.83881304040759e-05
-4.01115669188199e-05
-2.87071235660726e-05
-4.23728070162772e-05
-2.43827406222019e-05
-2.72798906801866e-05
-1.27038226833046e-05
-3.40068139082905e-05
-7.6259670365827e-06
-6.47579030180979e-05
-1.62280865018044e-05
-2.61527579567469e-05
-1.98935589773033e-06
-5.58576389731594e-05
-3.39146282539709e-05
-3.6584542623369e-05
-3.57468480741256e-05
-2.02228277993998e-05
-1.84613804609343e-05
-1.6892773374009e-05
-4.61284109339421e-05
3.58540491435475e-06
-1.90095574741505e-05
-3.49868852922148e-05
-4.63418511793593e-05
-3.47346497235444e-05
-1.63001535439281e-05
-2.80660224406654e-05
-5.39599840919669e-05
-1.52869842377676e-05
-3.78409394685312e-05
-4.08069077918976e-05
-3.49907083967237e-05
-3.45368830472455e-05
-3.45515491703308e-05
-2.5175208892755e-06
-5.48837564575789e-05
-3.43570437721648e-05
-1.58463869908183e-05
-3.72792102077599e-05
-1.68647170851208e-05
-3.46368520819331e-05
1.06774548824355e-05
-6.90271920604812e-05
-4.84593025193105e-05
-6.26799440791965e-05
-3.36499291229262e-05
-5.80011861982897e-07
-4.29354143545628e-05
-3.94618652871008e-05
-6.29635670846008e-05
-2.19473532881488e-05
-1.02070912915612e-05
-2.67339394803017e-05
-5.8892684726166e-06
-1.18736606022687e-05
-2.7618473360763e-05
-1.62766261724566e-05
-2.94233242426547e-05
3.58534148783943e-06
-3.68075332283564e-05
-5.88976634038948e-06
-1.28829837107914e-05
-5.76321824130669e-05
-2.20983360155508e-05
-3.54364979704948e-05
-5.13869802713062e-05
-3.24358588235813e-05
-1.97108220564654e-05
-2.94432991350788e-05
-3.09732946956769e-05
-1.67276627986323e-05
-4.00522625988076e-05
-3.33991657902769e-05
-2.18193495743994e-05
-5.99128997384289e-05
-2.65637907671293e-05
-5.30427019013521e-05
-1.59542281007595e-05
-5.03940268576986e-05
-3.29220736944762e-05
-3.02846190789072e-05
-1.61565666486432e-05
-3.271242637021e-05
-4.1229081369631e-05
-4.54233420363959e-05
-1.65123589564831e-05
-4.84614048479541e-05
-3.45001670389865e-05
-1.87863567900475e-05
-3.76651027125233e-05
-2.40665141372977e-05
-4.74985298600113e-05
1.25383576254733e-07
-1.99113790766718e-05
-1.60906461900142e-05
8.75410550306618e-06
-2.58993914318078e-05
-4.22270318756507e-05
-3.7643406212938e-05
1.02241341615334e-05
-6.42113904942973e-05
-2.22319949988158e-06
-2.39864991265036e-05
-2.09478466498871e-05
-1.69756439822845e-05
-3.25800287812425e-05
-6.09840396700974e-05
-5.25097284553302e-05
-6.9598769192188e-06
-1.30067805099085e-05
-2.68150258413272e-05
-1.59897167660247e-05
-1.50477923232288e-05
-2.84643643379617e-05
-3.18320234804062e-05
-2.00146911544409e-05
-2.50454771222619e-05
-4.95246072828051e-06
-2.61333569512313e-05
-1.25797858242475e-05
-4.09537098845573e-05
-2.54121886322039e-05
-4.39336677651842e-05
-3.87165223262046e-05
-5.32962321595497e-05
-3.70036898576488e-05
-2.1510345464836e-05
-6.27831846160176e-05
-4.69993391130985e-05
-5.53956499906542e-05
-2.50693094546498e-05
-3.59910021905208e-05
-2.89157207392486e-05
-9.03125682810247e-06
-1.0282248779634e-05
-1.76412253487766e-05
4.85937269201489e-06
-3.37446295272174e-05
3.15019154934448e-06
-2.61930967674165e-05
-5.17296396741113e-05
-2.0237576097269e-05
-4.68087292335421e-05
-3.87138039552363e-05
-3.58554335057056e-05
-2.58149928526916e-05
-3.00021132652746e-05
-1.34844120549624e-05
-3.54670137112066e-05
-1.65576455170242e-05
-4.33390532332863e-05
2.60876222939421e-07
-1.18988001783316e-06
5.15837383495882e-06
1.49687798702089e-05
-1.43416520860875e-05
-2.75051123961522e-05
-1.1609165195502e-05
-1.08378282140594e-05
-2.164178100892e-05
-6.12943498438214e-05
-2.07352818868395e-05
-2.49575122952878e-05
-3.07286289850366e-05
-4.69198696379608e-05
-3.94535372226898e-05
-5.18964433917404e-05
-4.06236461381233e-05
-4.7337685455659e-05
-5.03269286335785e-05
-4.42051329117133e-05
-2.56900171582669e-05
-6.06514064147653e-05
-4.52489393754961e-05
-2.82038256254306e-05
-1.98091305419815e-05
-2.51087550298857e-05
9.11576936507256e-06
-2.76554211703506e-05
-2.62249135734315e-05
-6.10295561639048e-05
-1.39379907730648e-05
-3.14628386320161e-05
-5.21880709799353e-05
-8.49572752212492e-05
-3.60173770883457e-05
-3.3593221043201e-05
-2.1164005099062e-05
-5.34414765354897e-05
-6.56453926005719e-05
-1.20015291991001e-05
-2.0504301394933e-05
9.21439671928078e-06
9.1622186648319e-06
-3.06936055805782e-05
-5.00948866884765e-05
-6.05011913736033e-07
-2.05173376602699e-05
-1.40169037932641e-05
-1.19594636261941e-05
-3.8267032644288e-05
-4.79731464286379e-05
-4.19172990502684e-05
-5.2733504856866e-05
-3.08684239785402e-05
-4.07721461761087e-05
-4.45395196400715e-05
-1.92264308400911e-05
1.63825465720746e-05
-1.84416357899911e-05
-3.09078175729949e-05
-2.44168086484037e-05
-7.67440662009919e-06
-1.3221562813378e-05
-3.94042717304961e-05
-8.64094791250828e-06
-2.08878506411876e-05
-7.5810407775483e-06
-4.04087781886655e-05
-1.89153010763752e-05
-4.22299676627785e-05
-4.10877670432802e-05
-6.93569133822393e-05
-3.62523612782427e-05
-3.13872124698123e-05
-5.19417432206679e-05
-2.2636389883161e-05
-3.74779730084489e-06
-3.38149122310675e-05
1.50561679409543e-05
-7.66618789166505e-06
-8.36142320808733e-06
-3.93735243089283e-05
-4.46928657281583e-06
-5.03298945675411e-05
-2.81220269507774e-05
-1.18247097302698e-05
-3.51279443329401e-05
-4.0846446695839e-05
-3.77182994879192e-05
-5.00704709208468e-05
-4.78232796709828e-05
-3.81373318753513e-05
-3.89305730742794e-05
-2.67505355445294e-05
-4.76479496035786e-05
-2.86914768923652e-05
-2.42767713219481e-05
-3.52113212844016e-05
1.70020375759489e-06
-3.42928176512976e-05
-6.48813780427436e-06
-6.23171705169704e-06
-4.13305718579194e-05
-4.29005981435332e-05
-3.92738726020607e-05
-1.36247587345763e-05
-5.66844195407733e-05
-7.27383721355519e-05
-3.71884840330681e-05
-4.94852022176271e-05
-2.07902429926225e-05
-5.68686126442381e-05
-4.76012746638705e-05
-4.86625453151096e-05
-1.7832416819931e-05
-1.91106314728537e-05
-1.84509189204027e-05
-4.00719156375407e-05
-3.86809485187652e-05
-2.03960169030396e-05
-2.60736589557086e-05
-3.39743028173584e-05
-5.52219337061646e-05
-2.86771747965459e-05
-2.80954704657024e-05
-3.17532330375491e-05
-4.05206731766444e-05
-2.82079410149718e-05
-4.73117684715856e-05
-3.00188708988386e-05
-2.9449915629385e-05
-6.41117148201595e-06
-3.58489268933449e-05
-1.37224428859172e-05
-4.03496277121101e-05
-2.55373846656436e-05
-3.59304256998189e-05
-3.44566139095686e-05
-5.50421906798768e-05
-1.50530150892189e-05
-2.36620233563616e-05
-1.95938842857828e-05
-2.36317246306576e-05
-3.83471189878187e-05
-3.09254195890493e-05
-4.0201066316763e-05
-2.83704578412714e-05
-5.54257183297251e-05
-4.92876727082279e-05
-4.09670034344227e-05
-5.34744536514615e-05
-2.08886355225164e-05
-3.14374311259527e-05
-8.29912161263089e-06
6.90820193122067e-06
-2.48869078005463e-05
-9.50050898476905e-06
-2.2535749931961e-05
-3.33151798556206e-05
-4.05007435664522e-05
-4.10010105061152e-06
1.19682856317911e-05
-5.19623225408233e-05
-4.10529336305167e-05
-1.66717136067872e-05
-5.34244340386979e-05
-4.05690017168795e-05
-5.77211616386257e-05
-7.0911297654166e-05
-5.19658240713281e-05
-7.33226992463798e-06
-2.01521261537773e-05
4.03144618840147e-07
-7.4215180159212e-06
-3.97784000019508e-05
-6.86865615743004e-06
-1.288028334576e-05
-2.58542260409826e-05
-5.490898016234e-05
-1.07043115125114e-05
-4.41920839076263e-05
-6.46644546155171e-05
-5.1208019132228e-05
-3.6730763595996e-05
-2.57167765180174e-05
-5.53845023710988e-05
-5.04877255975159e-05
-7.50506456596704e-06
-2.98027038209253e-05
-4.81585487501263e-05
-2.4596307182366e-05
-2.84006566811367e-05
-3.88782655086974e-06
-6.11957578320631e-06
-7.56017577944719e-06
3.38893603693399e-06
-1.68029164862439e-05
-2.36379243312941e-05
-1.41227903936843e-05
-6.14580206343281e-05
-1.18556560084008e-05
-5.70576077099305e-05
-4.06810740632426e-05
-3.72180473899074e-05
-4.43313127928813e-05
-6.1369110164118e-05
-2.26800042188459e-05
4.38661764886455e-06
-5.01962282265145e-05
-6.60652349745356e-06
-1.8001552673952e-05
-9.21253423875037e-06
-1.90936312644917e-05
-5.50056646106033e-05
8.54338981435704e-07
-2.00128176659633e-05
-2.50034656168976e-05
-9.29990768834372e-06
-2.91040467430374e-05
-1.84581545415928e-05
-4.18504250975403e-05
-4.89073604065063e-05
-2.92736041164443e-05
-9.12958081720141e-06
-3.03567283298081e-05
-3.12744987717172e-05
-3.93513348194002e-05
3.11411908969564e-06
-2.0897893809653e-06
-1.23376666884998e-05
-1.89944428181335e-06
-7.8018922958098e-06
-1.41602197141154e-05
-2.91927777157017e-05
-1.0657260809027e-05
-5.27639607566988e-05
-5.24889693619072e-05
-3.01911696002535e-05
-6.15892378432025e-05
-5.6917103481214e-05
-1.32245031493394e-05
-1.27790024247386e-05
-3.40688228880903e-05
-3.6755212327466e-05
-5.52591828661254e-07
-7.27951341755615e-06
-1.70689648670126e-05
-8.21628534983291e-07
1.21945844193165e-05
-2.99012635017909e-05
-2.47379250502857e-05
-4.15685623108526e-05
5.18990162821683e-06
-4.16209023344244e-05
-5.55490853010691e-05
-4.80898810195628e-05
-3.68313156624196e-05
-5.51765141996959e-05
-6.30980859260137e-05
-5.07049673670177e-05
-3.99308552086393e-05
-4.69693862795185e-05
-4.63282238745988e-05
-2.70349275351226e-05
-9.13744707883036e-06
-4.04656163890433e-05
-4.44316670594664e-06
2.89184473898125e-06
-2.85289955440798e-05
-8.6053805670088e-06
2.2490402146554e-05
-2.36937687964801e-05
-2.295506504473e-05
-3.20634924089795e-05
-3.48961637956704e-05
-6.48691980462067e-05
-4.41693752053562e-05
-4.52145152932951e-05
-3.55354306254822e-05
-4.26023204859542e-05
-1.44898089518367e-05
-1.73479359791653e-05
-3.03787205394505e-05
-1.16009047634713e-05
-5.85111528277383e-06
-2.41525154200835e-05
-1.07731314671843e-05
1.84363735535385e-05
1.08433959344929e-05
-4.32207901408824e-05
1.66794347089534e-05
-2.34701410661722e-05
-4.64253950747622e-05
-1.00072094728129e-05
-4.55682879474618e-05
-5.94125033860538e-05
-3.02158228329472e-05
-7.04266979959014e-06
-1.65466414933667e-05
-4.58622530038113e-05
-3.95226099811906e-05
-5.85673365205964e-06
-4.73231064769963e-05
-4.37356734965125e-05
-1.20311259435774e-05
-4.70799580071813e-05
-1.58939935908402e-06
-8.32919169931086e-06
-1.98462993433468e-06
-3.97435847471924e-05
-1.16038056507731e-05
-2.85656328004421e-05
-4.30456330051727e-05
-3.0653229336449e-05
-8.29324713357493e-05
-1.16387821923127e-05
1.21452852133868e-06
-1.32164017634448e-05
-2.22249847103593e-05
-4.28777297092017e-05
-2.2170810737055e-05
-1.02335608965797e-05
5.78072673701481e-06
-2.22805488786856e-05
-1.83211520715039e-05
2.90568961718295e-05
-2.10357865531977e-06
-2.49888761038485e-05
-1.80597669735689e-05
-2.62500856047309e-05
-3.70758149517163e-05
-3.11486006797198e-05
-2.89987050608351e-05
-5.94408256791743e-05
-3.82164957166112e-05
-5.39660476899038e-05
-3.02031596257975e-05
-2.90272361835243e-05
-3.01119498240007e-05
-1.45909699604125e-05
-2.55162994640594e-05
-1.47379548752391e-05
-1.14617007015242e-05
-6.92551995277648e-06
-1.94973760182464e-05
-2.19814402602637e-05
-4.14059068176555e-05
-2.78201075720642e-06
-1.92370869125217e-05
-2.77819014529249e-05
-2.36086297439917e-05
-2.89659157422463e-05
-2.93757458623837e-05
-2.84595312061985e-05
-3.00789162452228e-05
-5.95899056113922e-05
-3.21264668926785e-05
-2.74849248759444e-05
-1.73996802616605e-05
-2.09515404510568e-05
-4.35091243894453e-05
-3.35612377627896e-05
-2.00315270496241e-05
-2.0648525176442e-05
-1.1608575095845e-05
-3.06717039698823e-05
-3.48956153037343e-05
-3.26388514091381e-05
-4.1452931025246e-05
-5.45119566148648e-05
-2.84772068644393e-05
-3.03894337704512e-05
-3.93264350687792e-05
-3.90724823568797e-05
-4.20284298995671e-05
-3.87534835338355e-05
-4.52929946613253e-05
-1.8921915815329e-05
-2.37196196994725e-05
1.95065212573068e-06
-1.79860135781187e-05
-1.55635913291313e-05
-1.19322284777209e-05
-4.96340912124325e-05
-5.25777863096511e-05
-3.37293983005129e-05
-2.38567409618157e-05
-3.31777924201118e-05
-1.10410318557482e-05
-3.96045609277249e-05
-2.93987920422391e-05
-2.48311583174535e-05
-1.09164460730588e-06
-1.42497969710028e-05
3.41114825282761e-06
-7.9400236460265e-06
-2.03288698755511e-05
-1.54921414060159e-05
-3.94956069604573e-05
-2.90425471044021e-05
-2.48089139947722e-05
-3.81952418309824e-05
-8.60226538455949e-06
-4.20528765260571e-05
-1.62759997728188e-05
-1.57429780268518e-05
-4.50858643392943e-05
-5.68559368626861e-05
-2.25732396935111e-05
-3.14169899627779e-05
-4.80954752285793e-05
-1.66237351918823e-06
-6.49670425293321e-06
-5.30172851528375e-05
9.97504662767488e-06
-3.87498491022192e-05
-2.04692598049886e-05
-2.61584758933415e-05
-7.44603466082811e-06
-1.55939563246666e-05
-2.39769025919039e-05
-6.14542488489963e-06
-3.67668138866688e-05
-2.59081587156111e-05
-2.90227984016831e-05
-1.25443521143669e-05
-1.89043795980011e-05
-5.61502005824116e-06
-4.28383507051216e-05
-3.18377226952289e-06
-2.6106076642377e-05
-4.36783112163147e-05
-2.08694632263288e-05
-3.23208443977212e-05
-8.55310503579748e-06
-5.95104975021672e-05
-2.24830357864181e-05
1.32574122462827e-05
-4.11728551766993e-05
-1.44336837861913e-06
-4.03232697446072e-05
-3.14323769734146e-05
-4.34465455251539e-05
-3.92732788320191e-05
-3.27643300412267e-05
-3.5536742553698e-05
-2.43785648365711e-05
-2.49466934441598e-05
2.48250479290591e-06
-4.77952298452629e-06
-1.86776271826359e-05
-9.65138643774251e-06
-4.09050756768066e-05
-2.85278052336523e-05
-9.72344630006713e-06
-1.41350724967391e-05
-1.89820715772824e-05
-2.94134590249269e-05
-2.2933937226955e-05
-2.14186560782393e-05
-3.30653681226304e-05
-2.59453768246214e-05
-1.57396352873414e-05
-5.51445261471494e-05
-2.42175202353562e-06
-3.14068066861812e-05
-1.47257319137472e-05
-2.90149793887511e-05
-4.62698340125594e-05
-5.81839152592235e-05
-3.16768707474481e-05
-3.83869783144692e-05
-4.93782677232271e-05
-4.08195763960032e-07
-3.95008133793049e-05
-1.84474204207885e-05
-1.70269891539604e-05
-1.15603330545606e-05
-2.28036994898017e-05
-2.06779843018997e-05
-1.41300006350874e-05
-4.82547704657689e-05
-4.17868116325172e-05
-3.19463703079403e-05
-2.1246914627969e-05
-3.62845465145106e-05
-3.52512228185694e-05
-2.35558132406564e-05
-3.32612387204842e-06
-1.82561711429547e-05
-5.58077240081403e-05
-4.77863061031998e-05
-3.33671966035736e-05
-1.44931130934734e-05
-3.54718230106777e-05
-4.24342326801847e-05
1.13947141082118e-06
-6.74368541505151e-06
-5.01805610354111e-05
1.57443989968741e-05
-3.7853263413621e-05
-3.94969166398706e-05
-2.3136576751441e-05
-7.24095391839286e-05
-2.96512663530322e-05
-7.55997743692923e-06
-2.24981182291417e-05
-5.26404525022377e-05
-4.71406469545165e-05
-2.18922122903348e-05
-8.2469563864439e-06
-1.66616384097891e-05
-2.13713726760677e-05
-1.86026202345133e-05
-2.31414478283248e-05
-3.87960591502894e-05
-2.47016764345018e-05
4.85819459218584e-06
-5.22246183005778e-05
1.40917058341767e-06
-2.23079276105517e-05
-2.09928808794339e-05
-5.64246209752553e-06
-4.63336105144972e-05
-4.25850741311326e-05
-3.56198749699233e-05
-3.12004875227932e-05
-2.5608004769242e-05
-1.44135467049843e-05
-2.41533962560761e-05
-4.85309400273781e-06
-3.82200963416442e-05
-3.16929719602721e-05
-4.01553302866111e-06
-2.14299830506379e-05
-1.4858710793349e-05
-3.44442954258382e-05
-1.21836165928912e-05
4.04236619225717e-07
-7.26604271400633e-06
-5.79389386837867e-05
-4.37280393078646e-05
-5.33806723813775e-05
-4.33663177206341e-05
-6.62476914054803e-05
-3.00506026784687e-05
-5.66570714001776e-05
-2.21769204912361e-05
-2.80057776979292e-05
-4.16579679219835e-05
-4.11078582270045e-05
-4.60219200359795e-05
-7.39785177595573e-06
-6.06914377112852e-05
-4.50301733015681e-05
-2.96117108086069e-05
-2.50986258818758e-05
-1.63561013765794e-05
-4.24492083116647e-06
-7.61185379746384e-06
-1.90033064717159e-05
-1.35632088808059e-05
-3.86638638354729e-05
-3.89993067637037e-05
-2.4644690703854e-05
-2.1660319486875e-05
-2.70864132372401e-05
-3.41262416094326e-05
-2.80036710547684e-05
-3.70270940537699e-05
-3.02221942385838e-05
-1.78680411983252e-05
-6.35222065717181e-06
-5.23894106172843e-05
9.19516773754836e-06
-3.12555384657647e-06
-1.74569248373269e-05
-1.34775838210528e-05
-4.05207507055426e-06
-4.16837996376925e-05
-1.44631766714306e-05
-2.9342716314797e-05
-3.22675671577815e-05
-2.08402820982292e-05
-3.37688482389558e-05
-4.13935658743335e-05
-5.33908778728817e-05
-4.46011564567141e-05
-4.98247480539726e-05
-1.67226744015297e-05
-2.31657243933537e-06
-5.15485830871086e-06
-3.1186798080907e-05
-6.0759410191887e-05
-3.86429900209029e-06
-3.11760231599817e-05
-2.28655401234549e-05
-1.91520442882582e-05
-4.93320983529919e-06
-2.43783816756603e-05
-3.81684860941828e-05
-3.17490488878543e-05
-5.08533009420936e-05
-4.7105401818757e-05
-4.18424447505919e-05
-2.35341546697877e-05
-2.78707849992489e-05
-4.9257498195505e-05
-2.32507270521346e-05
-2.88631034276357e-05
-3.10547332318034e-05
-4.53371587010611e-05
-2.8469651730549e-05
-1.21926949425819e-05
-9.5512534596315e-06
-2.59379177386756e-05
1.92287277663084e-06
-2.05466132067103e-05
-1.78128363734548e-05
-3.35027450719939e-05
-1.95412113006783e-05
-5.22637443511958e-05
-2.64553939197337e-05
-4.84405429700494e-05
-2.36405076581237e-05
-4.14336980450488e-05
-3.9010491738939e-05
-2.26819192166901e-05
-5.50339470089451e-05
-5.39996914428674e-05
-2.88898240776837e-05
-3.76564044676916e-05
-8.44293890984663e-06
-2.95223835562839e-05
-3.4766815460009e-05
-1.66854705886006e-05
5.10350869614588e-06
-3.05247424074319e-05
-5.85573389341839e-05
-3.67963082269777e-05
-2.84695844544643e-05
-4.23205238090101e-05
-3.64288624224778e-05
-2.51089714754709e-05
-1.1124629996962e-05
-2.29564382641679e-05
-3.55429808239037e-05
-4.75041409864614e-05
-1.06719949509711e-05
-3.64346389938327e-05
-1.57327001996067e-05
2.4800514264494e-06
-2.88419174422735e-05
-1.96704001608952e-05
-4.08510077488485e-05
-3.90850993042636e-05
-1.85177418373211e-05
-4.77757354565003e-05
5.98069073220978e-06
-1.0201989853672e-05
-2.308618535303e-05
-3.93230964076469e-05
-2.4384064353934e-05
-7.22208057110107e-05
-5.41704835876196e-05
-5.74173558954795e-05
-5.37926628487224e-05
-3.54888869592379e-05
-1.41550051546567e-05
-1.85034490530352e-05
-3.24927851193678e-05
-1.25882777053426e-05
-1.43846803954256e-05
7.6413150881178e-06
-1.42577950717025e-05
-5.24828399968994e-06
-4.73054523910937e-06
-7.79863028787735e-06
-5.16284605285454e-06
-5.51453690871572e-05
-3.91465914187636e-05
-1.97505110498145e-05
-2.72318868438877e-05
-4.11368512768324e-05
-1.8224430612923e-05
-3.50934658148102e-05
-5.04597136751053e-05
-8.91717866549658e-06
-2.72709883982327e-05
-3.47785168777722e-05
-3.73694387990548e-05
-3.02038306297985e-05
-1.40556491114171e-05
-3.08123990566942e-05
-1.87361146200183e-05
-1.88578564238086e-05
-2.83067785565422e-05
-2.77058508435906e-05
-1.4844580146098e-05
-1.6798044919327e-05
-5.77054666356486e-05
-2.96036960375823e-05
-3.34024659034533e-05
-1.73215279508767e-05
-6.64621787994947e-06
-3.35228145817e-05
-2.90738415425797e-05
-2.8463897046369e-05
-1.29250413289894e-05
-2.06731697582832e-06
-5.54215457282698e-05
-1.3080909678581e-05
-4.36511539762706e-05
-1.44974279519551e-05
-3.82922473436172e-05
-4.55356418154074e-05
-3.78008394273982e-05
-3.71130265955826e-05
-2.132283540279e-05
-6.52336853754547e-05
4.68132529927446e-06
-2.50626331178131e-05
-1.81436431293408e-05
-2.26958657722617e-05
-1.0939365109022e-05
-2.85404378988869e-05
-1.17580155660083e-05
-2.04488393535877e-05
-2.93838685229646e-05
-2.4995189667092e-05
-2.5695956912319e-06
-2.08208905172917e-05
-7.17928832341336e-05
-5.03277670688468e-05
-9.99782995308989e-06
-4.3675867530853e-05
-4.232217425187e-05
-4.46791009901164e-05
-4.52697226189457e-05
-3.23727376107265e-05
-3.14914013446011e-05
-5.18130628834949e-05
-1.3815144593445e-05
3.81100582806638e-06
-4.52383296070272e-05
-3.00713502100128e-06
-1.50586984264863e-05
-3.25082035809647e-05
-1.39761851978427e-05
-6.91249793848623e-05
-1.50382443663577e-05
-3.97724956141168e-05
-4.1798381753155e-05
-2.20756852092432e-05
-3.11649026937225e-05
-1.78985042330529e-05
-1.53275430565435e-05
-4.12726947480295e-06
-2.06712532737988e-05
-2.4598054004784e-05
-3.36638297396738e-05
-3.71602478515667e-06
-3.12316199007592e-05
-4.98907728438644e-05
-3.91501831997858e-05
-2.4289155452778e-05
-3.06110605833021e-05
-4.52058767418753e-05
-3.66885490419262e-06
-1.94287060699183e-05
-5.24739080862122e-05
-2.84995802835599e-05
-3.15216285457325e-05
-3.37255267441733e-05
-4.04848267582502e-05
-8.23087967170868e-06
-3.17780977139619e-05
-3.34675668418874e-05
-2.51711703164679e-05
-1.72642003811983e-05
-2.71549839706675e-05
-1.81355620871585e-06
-1.87413581284034e-05
-1.4921552639273e-05
-7.30374577465913e-05
2.66242805257056e-06
6.50455851786722e-06
-2.96814300782434e-05
-5.02918308096792e-05
-3.77868484184681e-05
-4.52786781695408e-05
-1.82606455566287e-05
-1.17946034216015e-05
-3.79864058376696e-05
-3.41184971115574e-05
-2.25906329629923e-05
-2.30838048008277e-05
-3.42095525327995e-05
-1.35182324541664e-05
-3.0584567889278e-05
1.19276681614593e-05
-2.64030430763302e-05
-5.33517579475492e-06
-4.498283365302e-06
-4.71752459469954e-05
-3.04431600417095e-05
-3.40704047320015e-05
-2.43467199622902e-05
-4.76791667020055e-05
-5.2826023658888e-05
-2.72495842430731e-05
-3.00818749084007e-05
-5.22252369056471e-05
-3.68325055541876e-05
-3.59264958192759e-05
-1.95894753083239e-05
-7.42582158414957e-06
-2.71234815552184e-05
1.91728494251644e-05
-1.65181937376397e-05
-4.50172949485678e-05
-1.33818608002678e-05
-4.74897216842938e-05
-4.05540231641672e-05
-3.32315166879042e-05
-1.96148342444984e-05
-3.37491085327285e-05
-4.70852758350908e-05
-4.10769304578211e-05
-2.92573896780667e-05
-2.3072047147262e-05
-7.90409100941257e-06
-3.23133108765001e-05
-1.74209728817334e-05
-2.73167026323196e-05
1.00152673438346e-05
-3.98831929407469e-05
-5.0978417857481e-05
9.4852571693134e-06
-1.1460094661181e-05
-4.40580165088421e-05
-3.83799843584935e-05
-3.08217731086254e-05
-4.35565826137805e-05
-2.50073851215152e-05
-5.66934795968105e-05
-2.64069636590636e-05
-2.61012837009802e-05
-2.54853544607264e-05
-5.65332085877468e-05
-5.41311640053571e-05
-5.3081487320907e-06
-3.72908455183242e-05
-5.30537689243785e-05
-2.36068989720539e-05
-2.07323327165438e-05
-1.79070889730765e-05
-4.82720516799204e-06
-2.75635577267575e-05
-3.89643755973975e-05
-5.58353461972605e-05
-1.36822818806829e-05
-2.30168503944217e-05
-5.30383490752239e-05
-1.76852024521462e-05
-3.50711611019977e-05
-3.31289923665585e-05
-3.49383029090359e-05
-4.00655987876034e-05
-4.56945255738314e-05
-4.6414826091735e-05
-2.12881127283266e-05
-4.0016076261611e-05
-3.88057852476246e-05
-3.55097831134149e-05
-4.72143154493907e-05
-3.75163776593407e-05
-4.10495574220982e-05
-3.36972856445676e-05
-4.05426674520326e-06
-6.25081008230079e-05
-2.96962390281253e-05
-4.35669594539465e-05
1.16166641006746e-05
-2.82253752531718e-05
-3.69173651443266e-05
-3.3870322750945e-05
-9.82617827546487e-06
-5.17587749327741e-05
-4.334011300067e-05
5.9921915104546e-06
-2.44912504327422e-05
-1.59766399095062e-05
-5.08500498813255e-05
-3.23252501811846e-05
-3.33291256212871e-05
-3.36558313056975e-05
-3.15570925368153e-05
-2.24841573724451e-05
-4.32456455115529e-05
8.55688432175499e-06
-2.8991478929141e-05
-5.20743799842679e-06
-2.63316361726703e-05
-5.0841858484311e-05
-3.85228878924653e-05
-1.01595491155795e-05
-1.06776996843489e-05
1.01594364551285e-05
-3.53989400364511e-05
-3.66865841427727e-05
-1.8695131210311e-05
-5.87083745057333e-05
-4.37644875377329e-05
-2.65782778121729e-05
-2.30253362660917e-05
-2.57878861364687e-05
-4.15190054846869e-05
-3.26380188653696e-05
-4.52788629474034e-05
-3.51973520052227e-05
-4.96390965613372e-06
-7.38988533010219e-06
6.0862051842158e-06
-1.34771116031832e-05
-3.13578838075001e-05
-4.30106783326442e-05
-5.25230637006672e-05
-5.82573076696372e-05
-2.53363667274414e-05
-4.03393774070873e-05
-1.61281151786379e-05
-2.27353472911998e-05
-4.39844964336087e-05
-2.12096578008442e-05
-2.31684856047744e-05
-2.82342935799885e-05
-1.09035067204587e-05
-5.16823077556113e-06
-2.26722729269364e-05
-2.99489174133221e-05
1.95556814641758e-06
-4.43712810417904e-05
-1.75541192748228e-05
6.87123353351315e-06
-3.42283391139486e-05
-4.67620086290806e-05
-6.4027082608635e-05
-2.49315455876727e-05
-4.71714641230747e-05
-6.33037008748817e-05
-3.18055488852142e-05
-3.72606133943515e-05
-6.0288927052466e-05
-1.59390506173664e-05
-2.56409622995771e-05
-4.26874111622713e-05
-3.09064167636862e-05
-4.16442437461308e-05
-2.88170141814694e-05
-2.3309260048106e-05
-3.05181797035059e-05
-4.11772146934873e-05
-2.42134789377629e-05
-2.01626313307178e-05
-3.43976151952472e-05
-2.50338129653775e-05
-1.30268680376899e-05
-2.44250814888198e-05
-5.44069206217759e-05
-2.73126230149719e-05
-3.90651899646276e-06
2.28951757357341e-05
-3.87239368428394e-05
-1.13857705075463e-05
-5.31254641743445e-05
-2.26735810412648e-05
-3.50106971006465e-05
-4.20600747103952e-05
-3.74421064547942e-06
-1.99340792967959e-05
-2.00720362450703e-05
-1.18810254234133e-05
1.16904527657779e-05
-2.19715585880573e-05
6.46405606841819e-06
-9.10246172812396e-07
-1.83868731881917e-05
-6.36761841529513e-06
-2.35344917163387e-05
-2.83896738820928e-05
-1.33185470629199e-05
-2.961202739624e-05
-6.3218240497839e-05
-3.40906806407934e-05
-2.61662742495186e-05
-5.87952671593589e-05
-4.93409088974279e-05
-1.52728432416714e-05
-1.88046102875286e-05
-2.41736742436406e-05
-8.6809836081515e-06
-2.46628605773284e-05
-1.79713141995963e-05
-2.87295911272443e-05
-4.84281874592961e-05
-8.84150332422126e-06
-2.81939035063018e-05
-1.86830870834407e-05
-4.05240564506076e-05
-3.77745000672802e-05
-5.75177407912586e-06
-3.59557326181433e-05
-3.87605767341033e-05
-5.78387199367451e-05
-2.7209865307639e-05
-1.76253309242951e-05
-3.18721681170211e-05
-3.20171012721457e-05
-2.48467605710259e-05
-2.72889261596378e-05
-5.4710078903552e-05
-1.48141318995674e-05
-4.73115839547922e-05
-2.86273737485218e-05
-2.45852182259308e-05
-4.81290332935823e-05
-3.30101636906977e-05
-1.22577683475951e-05
-3.38204268636344e-05
-1.85783012430905e-05
-3.85167268704744e-05
-3.19399790360166e-05
-3.95510002847629e-05
-2.53791030148447e-05
-3.17253409054015e-05
-2.93521171881795e-05
-2.98699843124536e-05
-3.32183290319144e-05
-3.68552777236761e-05
-3.88699725116417e-05
-2.39598335558859e-05
-3.31723605011242e-05
-5.65648169484923e-05
-2.06900644881875e-05
-3.07067851766674e-05
-2.37571074686773e-05
-8.22680195301785e-06
-3.92073983231554e-07
1.07302867443094e-05
-8.72936465196763e-06
-2.13662338689357e-05
-1.65994422964244e-05
-1.78116743570036e-05
-8.03491249287207e-06
-5.95522473702577e-05
-7.59715273456457e-06
-1.04670858992212e-05
-1.52066505694481e-05
-4.41532276241334e-05
-5.13176577736164e-05
-3.50321197019873e-05
-3.29294760499956e-05
-2.9067688894891e-05
-4.08496442510691e-05
-4.11991331496199e-05
-1.59126011608016e-05
-4.23169576101264e-05
-5.4992347530441e-05
-3.33785529359605e-05
-4.57376209585307e-05
-2.81808831878443e-05
-3.32580272707405e-05
-3.0060579382101e-05
-4.15849769268244e-06
-3.23557594432447e-05
-4.09741475141866e-05
-3.00518532701449e-05
-2.73644347773725e-05
4.3790130996008e-06
-4.01591995885203e-05
-2.5791538497189e-05
-2.33479586619231e-05
-7.0064269332372e-06
-2.95990487310933e-05
-3.92228929445351e-05
1.80856293127608e-06
-3.33214454470036e-05
-5.05300778701854e-05
-7.90268195870165e-06
-2.30021957796096e-05
-2.18561476862382e-05
-2.53549040665975e-05
-4.70715102816953e-05
-2.96607280135926e-05
-5.37015143118527e-05
-1.73208423778081e-05
-2.08573938417134e-05
-1.85020155298115e-05
-1.0621439580173e-05
-3.28285780337768e-05
-1.65900165498429e-05
-3.42747215845947e-05
-2.06046557772818e-05
-1.45927529558471e-05
-2.54974084709597e-05
1.15531236551691e-05
-3.14454854036116e-05
-9.43946949289679e-06
-2.76341967804653e-05
-2.8856810045033e-05
-1.59086296893749e-05
1.53393975715735e-05
-1.63320508295597e-05
-3.79526760292273e-05
-5.44535670286582e-05
-2.72945345631359e-05
-4.56685980505895e-05
-1.834598788751e-05
-3.67469971291371e-05
-4.3246783388763e-05
-2.06386274502324e-05
-3.08524819007854e-05
-1.38068242807898e-05
-1.44121731055064e-05
-3.61517427499268e-05
-3.72154254199634e-05
-2.5714050829133e-05
-4.69165659635961e-05
-1.75980429688029e-05
-5.4005400416197e-05
-2.44479421474475e-05
-1.02400556692845e-05
-3.38133150151856e-05
-4.61242647880318e-05
-3.50127988627242e-05
-2.90492696959565e-05
-5.10083649635539e-05
-2.09749550747545e-05
-3.95266357140885e-05
-5.01342291795073e-05
-3.18163271831853e-05
-9.36174899106938e-06
-1.80928023407487e-05
-2.06567252748478e-05
-6.72887655084416e-05
-9.24967172733219e-06
-3.36824157001398e-05
-2.49663910994963e-05
-2.26770975361695e-05
-3.13674614529584e-05
-1.8648324974148e-05
-2.35101631626303e-05
-2.81306541070192e-05
-3.22026521913417e-05
-2.25048543956348e-05
-4.10834187417944e-05
-4.69954323201183e-05
-6.54220857413157e-05
-4.06451163239347e-05
-4.18212723863156e-05
-3.26498123943134e-05
-4.99984902579753e-05
5.21251970515396e-06
-2.94135593503146e-05
-4.25192572226699e-05
-2.09760653296055e-05
-4.49594446236507e-05
-2.16845408342684e-05
-5.05967816239158e-05
-2.2570048393964e-05
-3.99434796104274e-05
-5.00925844456147e-06
-1.84388463291562e-05
-2.17240602977341e-05
-4.5633471137153e-05
-5.52586734680721e-05
-2.68031546153737e-05
-5.23639217132956e-05
-3.96562034005084e-05
1.23508920447846e-06
-1.2688496881859e-05
-2.30390794718391e-05
-5.03181434615109e-06
-1.16104021267302e-05
-2.88890200400749e-05
-5.70473110219665e-06
-3.25276149143801e-05
2.34022136264597e-05
-2.00109754020219e-05
-1.70936712605717e-05
-9.46618929576625e-06
-5.76628885004389e-06
-3.13917828100416e-05
-4.69595005356256e-05
-4.46983776737582e-05
-4.75982955360261e-05
-3.66861964475678e-05
-1.34912363581508e-05
-2.85029237063899e-05
-3.99123144746949e-05
-4.93356743058472e-05
-3.81892032752531e-05
-6.49409769674714e-06
-2.88690871470784e-05
-3.30101357329988e-05
-1.20094822005726e-05
-3.28573776619765e-05
-1.99230139394043e-05
3.65654493286275e-06
-5.53221211381987e-05
3.38359857315302e-06
-1.42389752574161e-05
-4.7486555871576e-05
-4.86506371570386e-05
-4.90716065760233e-05
-5.2957584569712e-05
-8.61620804621916e-05
-3.76606456248033e-05
-5.26031919925722e-05
-5.07075968036146e-05
-5.39122266796795e-05
-2.04611735828269e-05
-3.72430827835518e-05
9.71382735609793e-06
-1.47835728030043e-05
-2.53158454517293e-05
-2.28785356348958e-05
-2.01352041257506e-05
-4.27183354296892e-05
-5.42139345388274e-05
-1.23265026934227e-05
-3.44209142094463e-05
-1.80193919118014e-05
-5.13025250329634e-05
-5.05802500998857e-05
-6.37801623918292e-05
-4.89018832057614e-05
-2.28910782898863e-05
-2.5505194359258e-05
-3.499209162978e-05
-2.44135638348354e-05
-2.17100279843101e-05
-7.15738508640504e-06
-5.65603534237602e-05
-8.50745499094497e-06
-1.91317429746231e-05
-8.18906293807795e-06
-2.57903912564837e-05
-1.58485970227532e-05
-2.22317378318651e-05
-3.06990137603458e-05
-1.16348488143136e-05
-2.15005347435276e-05
-4.07818500825303e-05
-3.09662939462728e-05
-4.4540896764479e-05
-2.01813993451617e-05
-1.67968795100049e-05
-9.02946138250959e-07
-1.78358709008628e-05
-5.8406661224354e-05
-2.47040167814041e-05
-2.0494764391629e-05
-2.62958308172389e-05
-3.29966502930388e-05
-2.56784292362934e-05
-2.87773574133063e-05
-3.56027995822857e-05
-5.03312801223641e-05
-4.91857937137185e-07
-2.57651981190748e-05
-6.69068777828854e-05
-2.89751943427181e-05
-1.36343124432401e-05
-3.47796613658749e-05
-2.26025400893456e-05
-2.76992029788677e-05
-4.9816942617766e-05
-4.46577867243304e-05
-3.49500155581629e-05
3.32137752349993e-06
-3.15068430837071e-05
7.47493133657266e-07
4.30246853548451e-07
-3.10411044154063e-05
-4.13886793638031e-05
-3.33851324843547e-05
-5.79263987462526e-05
-5.97511707478623e-05
-3.21802452033911e-05
-5.5480389578911e-05
-3.74049631865726e-05
-2.92288315772047e-05
-2.57254528678931e-05
-2.54239651590216e-05
3.59850131700502e-06
-2.92233071357797e-05
-4.94475960458101e-06
-5.19176687162055e-05
-1.02155673547951e-05
1.22419827013108e-05
-2.37016240753183e-05
-1.31882772438329e-05
-4.7192484275126e-05
-1.50285530428389e-05
-3.06216211025813e-05
-4.54221730655796e-05
-6.56511351898597e-05
-2.34294413566159e-05
-1.91658363465266e-05
-2.02133874840248e-05
-2.26518274696337e-05
-3.56010839184671e-05
-3.96831320839249e-05
-2.22131992053665e-05
-4.79464766965799e-05
-5.45328531108392e-06
-9.59347156716103e-06
-4.92312885599173e-05
-2.87594573382173e-05
-3.81438563175353e-05
-1.27292684938299e-05
-4.91120913398713e-05
-2.79765614182075e-05
-1.59629495636193e-05
-3.86721506500505e-05
-5.15906935169547e-05
-5.07228419253905e-06
-2.45723038708241e-05
-9.56053869431315e-06
-2.29412496179572e-05
-3.87282254890601e-05
3.71261375277942e-06
-3.14595517420546e-05
-1.15836020229524e-05
-4.56053642461382e-05
-2.84150036251898e-05
-3.42649098634465e-06
-3.39844070956333e-05
-1.4564017151337e-05
-4.14411718054471e-05
-3.427174037291e-05
-4.44375545453942e-05
-4.1258855596163e-05
-3.51351185363111e-05
-4.49092923522068e-05
-5.94176408797739e-05
-3.3113714024456e-05
-1.11828275876878e-05
-3.90626881771467e-05
-1.83075859647083e-05
6.41454861855814e-06
-2.84478955284106e-05
-3.89243475832467e-05
-2.85808941308767e-05
-2.19160331007849e-05
5.17537523633657e-06
-1.15510852251435e-05
-5.15712148254981e-05
-4.16630848689383e-05
-2.56331518965232e-05
-2.8456301970894e-05
-2.9164247285833e-05
-5.25452646710187e-06
-5.22099994345399e-05
-1.0611048297961e-05
-4.96296789277414e-05
-1.29392966659339e-05
-2.37002787861336e-05
-2.15564338919595e-05
-4.26838177135556e-05
-7.22043961502254e-06
-5.87623829477199e-05
-2.3274604330631e-05
-1.78866713017922e-05
-4.10989163415591e-05
-3.25448283022136e-05
-2.62667662415723e-05
-3.89163172232239e-05
-4.24251371470392e-05
-5.2761528772984e-05
-5.64146074679152e-05
-1.79702687220844e-05
-4.17655792972869e-05
-3.29353166977763e-05
-5.33581348377984e-05
-4.21751075287998e-05
-3.66082456251191e-05
-2.4283668675206e-05
-5.26794016143014e-05
-4.0663739700752e-05
-1.68155592036943e-05
-3.94047753943522e-05
-3.48654588292045e-05
-2.1631828193322e-05
-3.2114894304851e-05
-3.48282231247009e-05
-3.86227053166112e-05
-4.52597860640641e-05
-4.82960728231392e-06
-6.55287375757421e-05
-1.14096013544301e-05
-3.49779624586828e-05
-4.24263391227904e-05
-4.1300769847364e-05
-1.89543508365521e-05
-6.79821138479071e-06
-3.03422103958663e-06
-2.64460538540284e-05
-4.95256966394899e-05
-1.31884273376152e-05
-2.01877564800527e-05
-5.14025944354884e-05
-1.20949086768181e-05
-2.50918933590841e-06
-3.49167828197009e-05
-5.16411053884849e-05
-2.31452261717301e-05
-1.0530489071233e-05
-6.92016656907161e-06
-1.93137869821525e-05
-3.66676673145574e-05
-1.38288825242245e-05
-6.42388906680938e-05
-2.06102409232639e-05
-4.64253527665024e-05
-1.74726570361937e-05
5.37866945730601e-06
-1.12814762888139e-05
-1.22171964832758e-05
-2.41948376460289e-05
-4.56916609865631e-05
-2.52809925481551e-05
-1.66179956934129e-05
-5.97380760731327e-05
-4.27146807499331e-05
-3.95430082251532e-05
-2.02377573386585e-05
-1.95456288389732e-05
-3.83689197764014e-05
-4.85363576700664e-05
9.7795894781608e-08
-4.03689439364522e-05
-4.29443900810336e-05
-2.90156929110086e-05
-3.1110915843875e-05
-3.40892837886163e-05
1.79862246445437e-05
-2.84276332395612e-05
-8.8501336118714e-06
3.60508135934132e-06
-1.949231496188e-05
-3.38272025302386e-05
-4.88691024723754e-05
-4.10034390945249e-05
-2.96618690439642e-05
-3.80341236304451e-05
-4.17990940898011e-05
-5.22673245764782e-05
-4.36431657923446e-05
-8.5987485331071e-06
-4.05720195769497e-05
-3.05342430260476e-05
-2.05226684642576e-05
-2.8187460539104e-05
-6.49823701870024e-07
-1.6943577980766e-05
-4.88893861079562e-05
1.1578867069556e-05
-2.21880183137572e-05
-6.02228705222934e-05
-4.8194538106228e-05
5.30688262270315e-06
-2.45561889510232e-05
-4.42593764659358e-05
-3.02138936016129e-05
-7.17773074384592e-05
-1.33152651501034e-05
-5.36612209564216e-05
-4.2829759904749e-05
-9.19449486618087e-06
-3.05063707189623e-05
-4.30922857727801e-05
-1.63450647480141e-05
-1.0505884206268e-05
-6.7476469263107e-06
-2.87677680597745e-05
-2.1710747866559e-05
-1.67618083753293e-05
-2.57655005306456e-05
-1.68985635771074e-05
-6.55150823200555e-05
-5.02000434414289e-05
-1.97265096142265e-05
-6.54196378563463e-05
-3.85368447418936e-05
-4.38454741955479e-05
-5.20159689300271e-05
-1.8516154705437e-05
-3.96605930852441e-05
-4.77080813587942e-06
-1.42574737864325e-05
-4.68655760805975e-06
-3.16365542089588e-05
-3.41363122689273e-05
-1.48475422515599e-05
-5.56237981856445e-05
-1.8670288934414e-05
-1.89445178173984e-05
-3.80787664487123e-05
-4.99182241095205e-05
-2.44520875309744e-05
-2.50448101111832e-05
-3.4455329581443e-05
-4.56089080870859e-05
-1.90152524038527e-05
-4.58753335149885e-05
-3.01120195127699e-05
-6.22875597487726e-05
-3.99381829617839e-05
-3.27466069708582e-05
-7.98360828828292e-05
-3.08970237639898e-05
-5.61153882250872e-05
-2.33979553304991e-05
-1.62338374930939e-05
-3.17321793859879e-05
-2.20691511019555e-06
-9.7293191534092e-06
-4.15484203901516e-05
-3.34527288065363e-05
-3.95889117228357e-06
-2.96505830273548e-05
-2.77331167226809e-05
-5.4606580878874e-05
-5.06058750327875e-05
-2.40362146589243e-05
-2.76320293900842e-05
-4.62692557969196e-05
-2.73979599435352e-05
-3.4327956035195e-05
-1.76557748094948e-05
-2.09055080421974e-05
-5.75473258906356e-06
-1.62472673399727e-05
-2.10172420023183e-05
-1.91582225413224e-05
-1.05607859132044e-05
-2.31930931992539e-05
-2.31754436122383e-05
1.41713061414075e-05
-3.95225901033172e-05
-3.22453643848015e-05
-2.71662729499407e-05
-1.59810615868675e-05
-3.97890148421956e-05
-2.50406946486088e-05
-3.10752477918881e-05
-3.63408577761068e-05
-3.88085723337513e-05
-3.3009877406064e-05
-1.13803795832592e-05
-3.58495293442706e-05
1.08469691622868e-08
-1.61666989425152e-05
-9.06474500902274e-06
-2.6209925897461e-05
-4.48624550821012e-05
-1.18759096505416e-05
-4.42929442403637e-05
-3.92623549318006e-05
-1.10785442890847e-05
1.90335421330577e-06
-4.88219183127502e-06
-3.85277790774847e-05
-1.67102233667182e-06
-3.11971367140568e-05
-1.46888301644059e-05
-3.12869877503044e-05
-4.03760487079331e-05
-2.75173346162282e-05
-4.13201903595055e-05
-3.60101409840851e-05
-2.54843280967848e-05
-9.82775568271828e-06
-1.54984133332554e-05
-2.47628789774734e-05
2.55679533774379e-05
-1.16313512274507e-05
1.80057573077415e-05
-2.0282435168671e-05
-3.63849024948572e-05
-3.46147905486337e-05
-1.79392452359582e-05
9.84033752486215e-06
-3.25184211129644e-05
-4.27696784267718e-05
-3.25346075502632e-05
-1.4511367276635e-05
-3.52209275800295e-05
-2.73454156328096e-05
-5.62261899055287e-05
-3.68380110491406e-05
-3.99444449489188e-05
-2.4555194217358e-05
-5.0254474155442e-05
-3.19994307847888e-05
-2.80528878625712e-05
-2.06371012965183e-05
-3.61313169559421e-05
-1.23255433503808e-07
-4.23919207144831e-05
-1.01036965021195e-05
-4.3616349767332e-05
-3.81637778226765e-05
-4.00424760925475e-05
-5.01351593837229e-05
-2.00729787376971e-05
-3.59144831428735e-05
-2.26913678237904e-05
-3.93738145625002e-05
-3.80513863292807e-05
-2.84771643670339e-05
-6.36231292072502e-05
-3.40147462000942e-05
-3.74020339055469e-05
-1.7772980158661e-05
-1.03074653972389e-05
-3.27408189810158e-05
-2.96585097399783e-05
-3.47472178090288e-05
-2.42487925520945e-05
1.89589817841141e-06
-2.86982129084963e-05
-4.36380066958603e-05
1.97507447640886e-06
-3.18188151577459e-05
-2.29698069150577e-05
-1.84919390407027e-05
-3.20164280624459e-05
-3.90203284561838e-05
-4.15200106391252e-05
-4.32111810186526e-05
-3.25008471073493e-05
-2.53423947833283e-05
-3.25152758758737e-05
-4.49846166457084e-05
-1.35106606690284e-05
-3.74397831480245e-05
-3.68756773794835e-05
-1.35624950559824e-05
-3.6741941562413e-05
-3.69964329729581e-05
-4.01746926767114e-05
-3.94723957279706e-05
-5.49536468356461e-05
-7.41447748499406e-05
-2.16437489313205e-06
-2.34583777355845e-05
1.61248893022658e-07
-3.84195126893477e-05
-3.16122862761965e-05
-1.9289657531946e-05
-5.58967391809123e-05
-4.50319441842691e-05
-1.6703930667574e-05
-6.34550561387429e-05
-2.26549095037015e-05
-3.56044238120238e-05
-3.38552448374426e-05
-8.42359136132522e-06
-4.79456952228479e-05
-3.09893980464295e-05
-1.59505110738418e-05
-2.22814071139244e-05
-3.40121908804457e-05
-1.47692604461472e-05
-7.40779599166511e-05
-1.69003263992373e-06
-3.59434229809237e-05
-4.81058808818554e-05
-3.16507014603225e-05
-3.73077357079349e-06
-1.9036627391325e-05
-6.43895804692484e-06
-3.5942416819575e-05
3.54303263384493e-06
-3.10358568559176e-05
-1.96005641471589e-05
-1.86189438539525e-05
-3.03553711971264e-05
-3.72543451350776e-05
-3.83693683021923e-05
-3.45046635979753e-05
-7.73466576966806e-06
-2.81052065055759e-05
-1.68448995503035e-07
-2.828416377563e-05
-2.02581526813096e-05
-2.41794359241267e-05
-4.16545901502771e-05
2.12654412687485e-05
-3.10317727927023e-05
-2.34527727096005e-05
-3.60378668890368e-05
-1.29640007099807e-05
1.68298166406081e-05
-4.10054061727037e-07
-3.90134055164657e-05
-2.10757867986957e-05
-4.58962774362107e-05
-3.14331516147512e-05
-3.43021396383802e-05
-8.29269691323597e-06
-3.49076145196798e-05
-3.77101291307362e-05
-2.13072162010527e-05
-2.89849447316511e-05
-3.96464100853857e-05
-1.80801592229153e-05
-3.11292234555249e-05
-4.53826721965925e-05
-3.38703611894973e-05
-3.29675918905018e-05
-5.05604532472265e-06
-4.21980173716757e-05
-3.24486813340612e-05
-2.1234350669006e-05
-3.8136242636244e-05
-2.00782195144696e-05
-3.45804566567443e-05
-4.35424079056541e-05
-2.63513938057953e-05
-3.55547094598342e-05
-2.56221976391855e-05
-1.81390173459569e-05
-2.56318538231033e-06
-3.03003570583905e-05
-4.41534164976033e-05
-1.4185495925616e-05
-3.22889259368122e-05
-1.5295232995675e-05
-1.81508034563199e-05
-1.01231878250183e-05
-1.42426483097437e-05
-2.54780310597907e-05
-8.13365007416598e-06
-3.5370334584407e-05
-3.80735229970529e-05
-3.76203489331688e-05
-1.29375953256404e-06
-4.15665443413278e-05
-2.41508238187742e-05
-4.3011496348801e-05
-1.06116164592148e-05
-4.04656028500028e-05
-3.4028335700296e-05
-3.45696149947228e-05
-4.40708590581871e-05
-3.4217314957863e-05
-1.3401357613148e-05
-2.29784655766235e-05
-3.07653427203758e-05
-6.40562697877869e-05
-2.06322528588214e-05
-2.37972137881227e-06
-5.29023233453945e-05
-6.79105575831397e-06
-3.25062346690208e-05
-2.9462337919193e-05
-5.33555465914837e-05
-2.55151952130886e-05
-2.73949528173937e-05
5.67786445018466e-06
-4.34299775317341e-05
-3.89417108886e-05
-3.62293270228917e-05
-4.442573022541e-05
-3.21312274068876e-05
-7.69657136471795e-05
-2.30464433002675e-05
-4.94842038761016e-05
-1.75206485510878e-05
-3.21730341541504e-05
-4.95458943347599e-06
-2.81723783961227e-05
-8.22335953542553e-06
-1.86369620007541e-05
-1.37645396551434e-05
2.8998513553119e-05
-2.81203772436575e-05
-5.34366087813266e-05
-8.057133172089e-06
-5.12164423703711e-05
-3.8949095133618e-05
-2.85408502481551e-05
-2.55831789153489e-05
-3.62154107575023e-05
-3.41787056100526e-05
-2.47184609933018e-05
-2.18599864361008e-05
-1.4967922040318e-05
-3.87429782815607e-05
-2.83714108484169e-05
-4.13885110257675e-05
-6.00651189101513e-05
-4.45987798317888e-05
-4.50737419913985e-05
-1.30903430577167e-05
-1.23684595549286e-05
-1.27263280230549e-05
-3.43347426299922e-06
-1.7035786399738e-05
-1.28239824968292e-05
-3.13548746925944e-05
-3.05352208829631e-05
-2.27808967495384e-05
1.42710767564789e-05
-2.61879132108562e-05
-3.27859296896583e-05
-5.62676468081136e-05
-3.45432145328172e-05
-2.98021661497004e-05
-3.9776554913032e-05
-4.10000751000904e-05
-2.79388476591983e-05
-5.19224967524714e-06
-1.12920011743703e-05
-4.45124313096726e-05
-2.24964746137832e-05
-2.89452503943773e-05
-3.29505449339562e-05
-4.16309845108306e-05
-2.28381296931899e-05
-2.39356335870794e-05
-2.39327946593717e-05
-2.83831341969589e-05
-5.19736569238076e-05
-3.93189754930295e-05
-3.90966735265516e-05
-3.70752149982713e-05
-3.32484374925481e-05
-4.01827287378528e-05
-2.82407075291876e-05
-2.77656082348946e-05
-5.39767440370078e-05
-2.02808453540222e-05
-3.91833571873476e-05
-2.09265639638035e-06
-1.80832159704438e-05
-1.57643279245296e-05
8.32108150617962e-06
-1.03570844983638e-05
-2.94292671165387e-05
-4.02638045963163e-05
-2.25794747404395e-05
-4.43938186327146e-05
-7.1106071016311e-05
-2.35828489924148e-05
-2.16537564263644e-05
-3.27890974620227e-05
-5.93829533678972e-05
-2.38129199878176e-05
-1.6842381140225e-05
-5.28350760034781e-05
-2.24205894091207e-05
-2.05719543870825e-05
-2.76964613474252e-06
-3.37859642442401e-05
-4.01142612434988e-05
-2.19349057550501e-05
-1.26556872867067e-05
-3.20938453810266e-05
-2.45090994414272e-05
-5.27316794197823e-05
-2.51232155183912e-05
-3.28373271513098e-05
-1.63153354114782e-05
-4.65418618627368e-05
-1.88722009872428e-05
-4.52684834755848e-05
-4.23807414699282e-05
7.45190991715557e-06
-3.64606934435183e-06
-2.22087113610427e-05
-9.56958043846922e-06
-2.44243272161733e-05
-3.64719774484898e-05
-2.7558323184692e-05
-2.94347502347398e-05
-7.55363516315111e-05
-1.83263556887586e-05
-3.60970330449506e-05
-3.39928930799159e-05
-2.79680696162479e-05
-4.01680256444396e-05
-4.06240757520288e-05
-2.54699786595365e-05
-4.06799866433928e-05
-1.01579814549098e-05
-3.67425430768702e-05
-2.88075388726063e-05
-4.46384456909126e-05
-3.46669186261771e-05
-4.22214366218424e-05
-2.87896884384776e-05
-1.72381477493471e-05
-2.14326791579196e-05
-4.7843583216346e-06
-3.73356795621247e-05
-1.65870165673353e-05
-3.06825390122539e-05
4.28478915304326e-06
-4.90551654330184e-05
-3.19988916730022e-05
-4.81508019699333e-05
-2.04544064512747e-05
-1.44411274947778e-05
-4.41188519018361e-05
-5.17942302998808e-05
-2.76408238688977e-05
-3.64807869075355e-05
-5.35112395904856e-05
-2.19846316721108e-05
-3.06676625185756e-05
-6.46564710241497e-06
1.51149452687939e-05
-2.62814319493012e-05
-3.73089991517815e-05
-5.01620922367965e-06
2.82231231537208e-05
-1.84604591375115e-05
-3.74780896964037e-06
-2.57190606047286e-05
-3.15311077993609e-05
-3.6008127658232e-05
-4.3096271280872e-05
-3.530789783411e-05
-3.47476547862481e-05
-4.57026328481612e-05
-3.39235565491773e-06
-4.16015916264683e-05
-3.4570534072683e-05
-1.64707010705604e-05
-1.43511897613191e-05
-5.17198465736867e-05
-4.1522699851792e-05
-1.58775105102018e-05
-3.68739175105727e-05
-2.47530980819584e-05
-2.66556290101805e-05
-2.45485178987649e-05
-1.41648718570387e-05
-1.07127962261842e-05
-6.38351878337128e-05
-3.37469663343993e-05
1.62579156888973e-06
-4.7582613101872e-05
-1.05298104404747e-05
5.30734762957622e-06
-2.76159054314167e-05
-2.65855977503681e-05
1.84084245860447e-06
-2.73366932599256e-05
-6.45467577023799e-05
-4.40149312573105e-05
-4.24147146658459e-05
-4.38283963150246e-05
-3.93625550011152e-05
-3.06401690001611e-05
-1.59127405754306e-05
-2.27507584728256e-05
-7.13023473071471e-06
-1.99545958832884e-05
-3.04476264971196e-05
-5.09435974826612e-05
-1.98735363187801e-05
-4.59190435866163e-05
-2.0536052666077e-05
-3.97629149218792e-05
-2.47669564692224e-05
-4.31385247734914e-05
-5.62486983966951e-06
-1.72097682335627e-06
8.36887594222863e-06
-3.76110431185766e-05
-1.09863119793135e-05
-3.39075606964019e-05
-1.68402104495876e-05
-4.18279442353761e-05
-3.11739381625885e-05
-2.51150733106475e-05
-3.27073963376413e-05
-3.83069844801617e-05
1.10527001259913e-05
-1.8405928939705e-05
-4.9801035269873e-05
-3.65935716693746e-05
-1.4596081160948e-05
-2.40754303152839e-05
-4.98274331380295e-05
-3.88974771186776e-05
-3.08668118313656e-05
-2.88164375876134e-05
-5.43796594696401e-05
-4.12817014683827e-05
-2.47796721170306e-07
-3.38199562685257e-05
-3.65489925650027e-05
-4.03136387756169e-05
-4.79907432648514e-05
-2.60879094846772e-05
-3.57553530504978e-05
-4.20777196444844e-05
-2.51321974087208e-05
9.20339204355382e-06
5.11373038610697e-06
-2.22410281982119e-05
-2.86284642372935e-06
-8.2795427634966e-06
-3.94399803968856e-05
-3.77610405163795e-05
-2.18825966891396e-06
-3.89011852222512e-05
-5.71840119069027e-05
-1.83020240434326e-05
-3.00899576875669e-05
-3.21018449630608e-05
-1.12747730720994e-05
-3.87807863399851e-05
-2.00809634084782e-05
-4.53344677963618e-05
-2.18331064525789e-05
-2.06053879483985e-05
-4.05012970666891e-06
-2.48014400231591e-05
-1.94910168561086e-05
-3.34884283515468e-05
-4.28702289841501e-05
-2.60683016979688e-05
-1.46198951909304e-05
-1.71833461002791e-05
-2.97305257054757e-05
-6.12088452597307e-06
-3.75801735332876e-05
-1.73394419682332e-05
-3.67990060680203e-05
-2.4726776003387e-05
-2.99510981305281e-05
-4.06509583462625e-05
-3.19054118231616e-05
-6.26087583817205e-05
-3.04756702804387e-05
-3.1961303779906e-05
-3.82545152196481e-05
-4.86109583099918e-05
-1.373135251897e-05
-1.34912484904486e-05
-4.91188430307348e-05
-2.13196023683591e-05
-2.41133117799628e-05
-2.2636588689443e-05
-3.70048622829653e-05
-2.39088170180199e-05
-3.49573924431604e-06
-2.67270760610736e-07
-2.12269934011737e-05
-6.14412779392338e-05
-3.91443156418834e-05
-2.44848509273868e-05
-4.29667836160795e-05
-6.68949698882514e-05
-3.81532478489657e-05
-3.13635286611155e-05
-3.6561512722551e-05
-5.13227514560947e-05
-3.09323445466547e-05
-4.17922501260181e-05
-3.57909300890687e-05
-2.13302739781899e-05
5.18500107323393e-07
-3.63603087102248e-05
-2.66673714207727e-05
6.63762564737728e-06
-2.21261834043791e-05
-3.78009574602775e-05
-1.32231309096222e-05
1.27646675121344e-05
-2.9388285775917e-05
1.78897769693024e-05
-2.73927687861581e-05
-1.67876140047248e-05
-5.18219848389388e-05
-2.43345551141868e-05
-1.35714507995316e-05
-3.35923047499887e-05
-5.65273495279582e-05
-4.64762263730525e-05
-1.96592451357007e-05
-5.2078796622842e-06
-2.24701817393549e-05
-2.80821423256503e-05
-1.17090001624863e-05
-1.98881037782735e-05
-2.88177004387226e-05
-4.39428479244732e-05
-3.23592801343471e-05
-4.14430108940065e-05
-4.86962295087441e-07
-5.30139129637324e-05
-3.50990286069487e-05
-3.76966760802147e-05
-1.56833404120991e-05
-2.75650425025173e-05
-3.96272809219994e-05
-2.81192181411423e-05
-2.62610062939945e-05
-7.45655365147818e-06
-9.3623304845259e-06
-3.67971047432537e-05
-4.86805621538039e-05
-6.08329310413064e-06
-1.30528110756656e-05
-5.70584215612166e-06
-8.65316351500545e-06
-2.27999387147007e-05
-4.06231423864966e-06
-6.13070642848526e-05
-4.55802068609539e-05
-1.12833692551227e-05
-2.93616378294333e-05
-4.27999767403671e-05
-3.62493929746862e-05
-1.32385506984917e-05
-6.75725099654297e-06
-3.09386983478763e-05
-5.53673822181714e-05
-4.80963777778993e-05
-1.99954698951659e-05
-2.47310488264253e-05
-7.01799068833433e-06
-1.82523614827443e-05
-1.68224842349184e-05
-9.45899812707391e-06
-1.2708513273019e-05
-2.40478392975983e-05
-2.7428782820085e-05
-1.94380460101882e-05
1.03714218919455e-05
-6.37198222650964e-05
-5.34133181131541e-05
-2.83327642416673e-05
-5.09922058214821e-05
-5.78363669830245e-05
-3.19021448930453e-05
-4.03037492916997e-05
-2.04053586124832e-05
-1.94263322020185e-05
-2.47915852900577e-05
-3.12952476798653e-05
-1.45887560877902e-05
-1.31911835787092e-05
-9.90478069262576e-06
1.00285003594568e-05
-3.68093962966051e-05
-1.7842581904558e-05
-2.79623242271957e-05
-3.76439838383028e-05
-2.75808495089371e-05
-2.17232812133516e-05
-7.42481339692082e-06
-4.94236632333301e-05
-5.52652670390832e-05
-3.58986967340226e-05
-4.67288670971983e-05
-2.92138748696405e-05
-3.15210420773551e-05
-5.90577392185338e-05
-4.14761026711256e-05
-1.82371701828478e-05
-3.53050489938792e-05
-3.62304755835555e-05
-3.92204154626476e-05
-1.80208052762986e-05
-2.6709356548395e-05
8.26918414586048e-06
-3.35362153456808e-06
-3.82829363052006e-05
-2.39382391001664e-05
-3.68871144364157e-05
-3.57657953162846e-05
-2.94211971488228e-05
-2.63108936306771e-05
-2.63948259240011e-05
-2.76053436682481e-05
-2.85364125817142e-05
-1.502777549537e-05
-2.1541844646041e-05
-5.10839786117036e-05
-4.97356501758123e-05
-3.30310594396157e-05
-5.3248572837105e-05
-1.18818209558862e-05
5.15657000429016e-06
-3.18450031175171e-06
-2.2724281176019e-05
-1.18203327934582e-05
-3.6698234086795e-05
-2.9070880953973e-05
-5.79465936723376e-06
5.56245529456227e-06
-1.72679130450011e-05
-2.4195505945105e-05
-8.33154733565467e-06
9.34586583438344e-06
5.0499111376923e-06
-2.66271714906596e-05
1.17150997739924e-05
-1.58032702545954e-05
-4.29678841281039e-05
-3.14600323548109e-05
-1.6971851171284e-05
-2.38902432526962e-05
-3.09855916020436e-05
-4.44214218237739e-05
-3.7380553907691e-05
-5.73818826909978e-05
-2.34601093359656e-05
-2.65473094147032e-05
-2.78108010541498e-05
-1.36021256839724e-05
-4.92580404885416e-05
-9.50646075930397e-06
-4.57345978312406e-06
-3.00852558697233e-05
-3.21118948519661e-05
-4.35240280379155e-05
-1.38235603439717e-05
-2.34344279530301e-05
-1.38585209224396e-05
-4.75589137609079e-05
-3.60898115592692e-05
-5.08161656463391e-05
-5.04507750303805e-05
-2.25085041036393e-05
-4.75375555645788e-05
-1.97726105886964e-05
-3.37121508151837e-05
-4.79684383583446e-06
9.06008521095036e-06
-4.59358074117984e-05
-1.00010284644456e-05
-1.74870552125679e-05
1.45626289920153e-06
-4.7687343585171e-05
-4.57366935598445e-05
-3.4914574513907e-05
-1.88916248543193e-05
-3.35901591410875e-05
-2.46682885738503e-05
-3.62304540892382e-05
-2.69235432361506e-05
-5.67142539817566e-05
-3.24678278772805e-05
-3.74261302111733e-05
-3.63394589858826e-05
-4.85350807749016e-05
-4.05471523624272e-05
-4.93059791782872e-05
-3.08649050916665e-05
-1.1533431297298e-05
-2.37968214524936e-05
-1.33153486812244e-05
-2.03436452028556e-05
-1.89540868917027e-05
-2.2792870879258e-05
-3.05331562597115e-05
-3.33638363481397e-05
-6.11748929954946e-05
-4.57573661837408e-05
-2.66787413449592e-05
-7.58942946469087e-06
-2.30106625430458e-05
-5.8522748590369e-05
-3.56584339988993e-05
-2.36444379740803e-05
-1.10867841225684e-05
-2.47373202197697e-05
-1.34019725789354e-05
9.11242349224844e-07
-1.77179151121211e-05
-2.7246858291875e-05
9.31860587759392e-06
-4.26762944517929e-05
-3.73751547488043e-05
-2.98379572098541e-05
-2.52251843861813e-05
-4.60903334711109e-05
-1.1801933118206e-05
-1.7782113620056e-05
-5.95322313193958e-05
-7.56697891021793e-05
-2.83175649681307e-05
-2.69464922826869e-05
-4.51033031827049e-05
-3.38712234325282e-05
-2.47155765083667e-05
-2.12861641541742e-05
-4.79469660498017e-06
-8.22281509960976e-06
-2.28380990856085e-06
-2.108533909569e-05
3.99354223284236e-06
-3.65401530317368e-05
-1.76714043241783e-05
-3.40977511803577e-05
-3.46025834457759e-05
-2.54953572214899e-05
-3.00247665354952e-05
-2.08383255507682e-05
-2.95505040059387e-05
-3.79350975141285e-05
-3.0443316561208e-05
-1.88557583024826e-05
-5.56050315244069e-05
-1.97239385182344e-05
-1.29170798717179e-05
-2.80508245213698e-05
-1.44951374681351e-05
2.01316285533481e-06
-1.82762349639474e-05
-2.23331202065738e-05
-2.54253865902944e-06
-3.33198955237742e-05
-4.46507784264726e-05
-4.34350892342244e-05
-3.67438945848912e-05
-5.85696604055652e-05
-3.4842824288649e-05
-1.2943658070154e-05
-3.13906888568784e-05
-1.00863735555728e-05
-2.37809643763788e-05
-3.2233036897785e-05
-4.95616445250032e-05
-3.04715712128411e-05
-3.54243418963256e-06
7.36469471512735e-06
-2.14216758521609e-05
-1.45465627490934e-05
-2.25577402037339e-06
-5.10367067281403e-05
-3.35731336890321e-05
-1.9297219506906e-05
-6.66130330313752e-05
-2.8401947689564e-05
-2.60778724573856e-05
-1.23256414952552e-05
-4.05463150532023e-05
-5.50785040601362e-05
-9.88049627033191e-06
-2.8854831439012e-05
-1.2007459519804e-05
-3.68142683862262e-05
-3.24006297161069e-05
-2.83241130583196e-05
-4.46291730161855e-05
-1.78807260743649e-05
-4.6568380325692e-05
-3.57439086547533e-06
-3.742705453524e-05
-4.05483414482877e-05
-2.45316349147341e-05
-1.98333672761345e-05
-5.75325054210425e-05
-7.50917704236103e-06
-4.33002738656293e-05
-1.36755693088763e-05
-3.9692983531749e-05
-4.14057198325499e-05
-6.11137698706648e-05
-3.2792177494215e-05
-1.83440013741575e-05
-2.64195860803402e-05
-3.49781038544263e-05
8.5227966413515e-06
-3.04442821069649e-05
-1.55639724250083e-05
-3.04263680733908e-05
-3.82615938484233e-05
-2.43648475151691e-05
-5.15118174760548e-05
-1.73138366914029e-05
-7.9820222434004e-06
-1.18262195234765e-05
-1.28086862209323e-05
-4.12729235557567e-05
-3.06890195339571e-05
-5.26260827415089e-05
-4.07861129044702e-05
-3.91548884724685e-05
-6.38832873905767e-05
-3.71940779776204e-05
1.39210766762247e-06
-3.31731440265205e-05
-4.49556352218277e-05
-5.03050816022687e-05
-1.45113243335266e-05
-2.38056099903118e-05
-1.33563379970983e-05
2.99442117041209e-05
-3.06823459985283e-05
-1.31050243538678e-06
-4.17792657324431e-07
-5.29078638648853e-05
-1.11810192127116e-05
-5.14794131162627e-05
-3.74526155196131e-05
-3.59701242527369e-05
-1.88413812817055e-05
-4.60854641572156e-05
-3.36715289490408e-05
-2.85387110464156e-05
-1.3812704817367e-05
-4.49152277014492e-05
-5.98012935628325e-05
-2.43535703316954e-05
-2.58465064278528e-05
1.3325597995111e-06
-3.24732504137216e-05
-3.10431726487692e-05
5.04771438185363e-06
1.9363942387225e-06
-4.94469933304575e-05
-1.40432347331049e-06
-1.84912315898436e-05
-2.36668142757826e-05
-3.09227088571428e-05
-4.4034754458593e-05
-4.253451359822e-05
-5.34215833847687e-05
-3.47220973590911e-06
-2.88462294237668e-05
-2.83215235756367e-05
-3.4737031195218e-05
-4.04054304591538e-05
-2.05363127773606e-05
-3.83641839690133e-05
-1.96341181049815e-05
-3.24597327839926e-06
-1.9357806789779e-05
1.05757390396913e-05
-1.86010059522115e-06
-2.94175462616248e-05
-1.30426319512785e-05
-4.86898412470755e-05
-5.22326144336684e-05
-2.8932511569489e-05
-4.36245997877792e-05
-5.68481133631786e-06
-4.61467030639645e-05
-3.39079941495334e-05
-4.32597091209369e-05
-5.57638526300354e-05
-2.28432402304595e-05
-3.94306406618357e-05
-2.66786391297199e-05
4.59483560209029e-06
-1.45307619142648e-05
1.67833658295104e-05
-1.46763547791847e-05
-8.65651391232308e-06
-3.61246760286389e-05
-1.44523858790106e-05
-3.62348844930837e-05
-5.23802155779996e-05
-8.97441110473213e-06
-1.70951978930665e-05
-3.34343364635177e-05
-5.50060337167589e-05
-5.14316147395641e-05
-3.38694760441519e-05
-2.57290912980121e-05
-2.9627788164577e-05
-3.39855440444841e-05
1.22609514560721e-05
-2.88729384306579e-05
-3.24293021124843e-05
-1.1535092693732e-05
-1.42447674574707e-05
-4.267998221388e-05
-3.76286611620433e-05
-2.61885088966488e-05
-4.70932614007779e-05
-4.6481669496687e-05
-4.2413569254426e-05
-2.47038751798061e-05
-3.39521020708675e-05
-9.98171433618688e-06
-4.87418550932334e-05
-5.33487541875572e-05
-6.16217303551371e-06
-2.7733035534388e-05
-1.60198596836849e-05
-2.80855607976799e-05
-5.17109316192811e-05
-4.11288340535714e-05
8.71260449353043e-06
-2.05741814125488e-05
-2.59963070974543e-05
-3.21454677673607e-06
-5.87104802380979e-05
-4.71267212694668e-05
-3.14994696090462e-05
-3.60823445080785e-05
-3.05145294322602e-05
-2.19181549014331e-05
-6.00509768614157e-05
-4.2790802853174e-06
-3.85981752621439e-05
-3.6736711378065e-05
-3.25281688326124e-05
-3.07127230245443e-05
-3.89460050006117e-05
-2.07048932794173e-05
5.80134547860873e-06
-1.35256600981683e-05
-4.03879363334856e-05
-2.47460063489938e-05
-1.11610730902438e-05
-1.87464304241677e-05
-4.21951703711663e-05
-2.96682023178293e-05
-3.624501353547e-05
-3.62332078072339e-05
-3.49265964539263e-05
-3.14315902594155e-05
-2.85695192513064e-05
-3.83002819693449e-05
-2.06631892100296e-05
-6.09869983738722e-05
-5.18319333642686e-05
-2.98111597147496e-05
-3.60498800357465e-06
-1.15823493420738e-05
-8.34446273865331e-06
9.221378217491e-06
-1.63172128659784e-05
-1.91292365646709e-05
-8.00981091979336e-06
-2.01501350108587e-05
-9.10412052494155e-06
-1.7646571423515e-05
-2.39027177185144e-05
-4.71502688348034e-05
-6.02585366852154e-06
-6.97136939769476e-05
-2.90930999039918e-05
-3.4079878833006e-05
-2.48892439596468e-05
-4.01204787366681e-05
-1.19356290707147e-05
-5.72642646175568e-05
-1.85095202411136e-05
-2.21181965186815e-07
-1.17855648979905e-05
-3.85590157260696e-05
-4.93563792556004e-05
-6.98492882390547e-06
-3.29982330395433e-05
-7.22930304280525e-06
-4.09572905221336e-05
-4.40828136609871e-05
-3.99338770868413e-05
-3.34543492511415e-05
-2.22088362282772e-05
-6.39474995868588e-05
-5.75597644717685e-05
-4.10101999442276e-05
-5.1679039294329e-05
-3.19821265431848e-05
-6.773050949038e-05
-5.5369089074329e-05
-2.12753773191709e-05
-9.09321149998383e-06
-1.07794089064178e-05
-4.90758164220682e-05
-1.42241366161539e-05
-1.37823237493774e-05
-1.50709252361119e-05
-5.17352491682081e-05
-1.51465824571348e-05
-2.89663769916175e-05
-5.67361305291655e-05
-6.3589447792591e-05
-1.20991802570073e-05
-2.0494185224787e-05
-5.23165482523607e-05
-4.01994509275809e-05
-3.06743877204748e-05
6.77770567692845e-06
-9.33456572226787e-06
-4.99214676066298e-05
-1.3402289128483e-05
-1.04734106655366e-05
-1.11486896347827e-05
-1.85151068612679e-05
-1.81636509362445e-05
-2.46920824085312e-05
-1.0287563994128e-06
-3.20394730486613e-05
-3.66736905842441e-05
-3.53424371090173e-05
-5.18869277154674e-05
-5.16634325491947e-05
-3.80804329263137e-05
-3.76703293722884e-05
-4.72577415342343e-05
-2.11927601510566e-05
-3.3638461733975e-05
-2.38244854598456e-05
-7.04980007598566e-06
-4.51021410105163e-05
-4.56999730670656e-05
-2.60020430886823e-06
-2.97440397239344e-05
-2.06629425790197e-05
-1.46812016514091e-05
-3.97368155452915e-05
1.76014209366267e-05
-2.29807262963545e-05
-3.88042457963225e-05
-3.85333881835519e-05
-2.22670784658732e-05
-4.15882831184291e-05
-2.91266306029258e-05
-4.04138581096761e-05
-6.56993696382751e-05
-4.63388108142059e-05
