# Supplementary material for: Research on computational propagation and identification of mine microseismic signals based on deep learning
Source: PLoS One. 2025 Oct 22;20(10):e0334641. doi: 10.1371/journal.pone.0334641 (PMC12543183; doi:10.1371/journal.pone.0334641)
Supplement: S6 Data — (ZIP) [file pone.0334641.s006.zip › 000100900000141.xlsx_0.txt_24.txt.txt]

-4.73970881426067e-05
-4.52331810402306e-06
-3.69053512622502e-05
-2.42436021427332e-05
-2.74296114250323e-05
-1.71966637792138e-05
-3.66000893355772e-05
-4.9120176568129e-05
-2.22765834270351e-05
-2.7145063279825e-05
-3.24484010718914e-05
-9.99361756166091e-06
-2.0142437382871e-05
-4.06317850745155e-05
6.15993491505034e-06
-2.50615933567727e-05
-2.9504803348708e-05
-2.18224318335937e-05
-2.21999686416068e-05
-5.01059473699711e-05
-4.21855556572532e-05
-3.72750492680042e-05
-1.66735263553526e-05
-1.13109929399165e-05
-5.34798796084105e-05
-1.9216298610198e-05
-5.84773784947569e-06
-3.85149728776238e-05
-1.22154139471776e-05
-4.44773505256874e-05
-4.58893805747612e-06
1.15140738554443e-05
-1.26271840105505e-05
-3.64122920442803e-05
3.00482641108854e-06
-1.8392098066759e-05
-3.82061928683169e-05
-2.52632096332594e-05
-3.0409859045927e-05
-2.10569575533761e-05
-3.43242148305829e-05
-3.49156940377899e-05
-8.06558449179051e-06
-2.97545713401447e-05
-4.40378844593204e-05
-1.76782707409443e-05
-1.03250088183693e-06
-3.35860481787826e-05
-3.81425974575246e-05
-2.36303749236445e-05
-4.5783259107159e-05
-9.48872817006755e-06
-3.25245810106669e-05
-4.28808631469268e-05
-2.07880551476414e-05
-6.20132115278583e-05
-2.17699772108769e-05
-4.82444586830433e-05
-2.81840131984229e-05
-2.99702711762361e-05
-4.49419823830197e-05
-4.25473050013674e-06
-5.16617471592345e-06
-2.20730930546203e-06
-2.57726538812133e-05
-5.18207775758848e-06
-2.25403337684805e-05
-1.86495314330513e-05
-2.27429367876707e-05
-3.95458284988209e-05
-4.09794931872012e-05
-2.91018841545296e-05
-5.5552442519462e-05
-2.28666979867016e-05
-5.79699926625244e-06
-4.41880202705237e-05
-1.95163865125945e-05
-4.33985999048701e-05
-3.02329433860323e-05
-3.51605645152019e-05
-1.48253477828603e-05
-3.92004900047789e-05
-3.41025734567067e-05
-6.08342407667493e-05
-1.09866518881552e-05
-1.69095815326309e-05
3.09730491607384e-06
-4.20414992456487e-06
-3.48291824257528e-05
-2.06961300125023e-05
-2.07568562932735e-05
-1.77214522379449e-05
-5.13023629053931e-05
-2.6869227114342e-05
-2.16835435135263e-05
-1.24610590982084e-05
-5.12677942269547e-05
-3.46631350778043e-05
-2.14500282256452e-05
-2.19076609923875e-05
-3.75570830273605e-05
-4.54849692594834e-05
-1.97423372305708e-05
-3.65360592893778e-05
-4.54793829089744e-05
-1.64432354095398e-05
-1.83167703151031e-05
-1.3697919864679e-05
-2.76581192542816e-05
-9.94719457876387e-06
-3.38603972692608e-05
-3.33266293384901e-05
-3.44837781540066e-05
-4.45904514684729e-05
-2.9953932357178e-05
-3.69553726188477e-05
-3.83109835699273e-05
-2.20327498736773e-05
-2.02741473041669e-05
-1.73840758397029e-05
-1.94795919205561e-05
-3.85012457377597e-05
-2.59067696704841e-05
-5.72480904907451e-05
-2.89058334269479e-06
-3.64404569300247e-05
-1.48621856113359e-05
-2.86486662161722e-05
-1.32088653887988e-05
-9.89920602001452e-06
-8.02559033120813e-06
-5.86221831300995e-05
-3.9317896900664e-05
-5.87490908259801e-05
-3.32126357423712e-05
-5.13900834271544e-05
-2.4678283380826e-05
-1.14836873297913e-05
-1.88298929492889e-05
-3.87642417419759e-05
-1.62283761270759e-05
-3.36080231849487e-06
-9.78116409459981e-06
-1.45333700149627e-05
-2.81365414760737e-05
-3.77129002699103e-05
-4.53284061136497e-05
-1.54967484201505e-05
-3.12890835800706e-05
-9.66051215942807e-06
8.43232623095063e-06
-3.37029903925997e-05
-2.51042415626862e-05
-9.83444086633027e-07
-1.65599877593527e-06
-4.31346381570455e-05
-3.80705556603431e-05
-9.0030791854463e-06
-3.70733728878781e-05
-7.34384280511247e-06
-2.75545735603138e-05
-2.87887160418392e-05
-1.8379538994822e-05
-1.8703719224789e-05
-3.61615170798876e-05
-2.68269613412123e-05
-3.0719707086089e-05
-1.05024500995092e-05
-2.51435193256022e-05
-4.17349209604431e-05
-2.10060334316358e-05
-1.70695716887197e-05
-2.11853041052924e-06
-1.88117195380029e-05
-2.14691730885935e-05
-2.62597526777741e-05
-3.0752340482423e-05
-1.3293330331372e-05
-2.94308598141722e-05
-3.84090056981423e-05
-4.1872156714808e-05
-3.89349385888607e-05
-4.19641190028435e-05
-4.47885242345922e-05
8.44632443056676e-07
-3.89409889551503e-05
-8.89269950190897e-06
-1.32957907930241e-05
5.39064716186643e-07
-1.15782682750713e-05
-1.47551021324555e-05
-7.51857041218019e-05
-3.50863137843835e-05
9.43550870612573e-06
-1.60757128512226e-05
-2.63658999868929e-05
-2.82277215461639e-05
-2.62411645583661e-05
-4.27822210535336e-05
-4.17234767044639e-05
-2.45824375244407e-05
-2.44778992901745e-05
-7.65877722819001e-06
-4.30409027718663e-05
-7.26303631332958e-06
-3.06141272689849e-05
-2.1386584200684e-05
-9.66615690270045e-06
-1.74025583859296e-05
-1.88879847144605e-05
-1.95519098144628e-05
-3.0655148663001e-06
-4.08646925118667e-05
-2.91343948579216e-05
-2.19129749338005e-05
-3.93903135555769e-05
-2.00828837890371e-05
-1.91686541510258e-05
1.01733395595836e-05
-4.2926009864172e-06
-5.49816554750446e-05
-1.4599738359566e-05
-2.0412483891682e-05
-1.31941597762294e-05
-4.29992521611556e-05
-7.91916954781579e-06
-1.77606585293285e-05
-4.18622373170866e-05
-4.49030359291491e-05
-3.02329787949778e-05
-4.9143330014173e-05
-6.45437134397049e-05
-4.80175592173601e-05
-2.08288925364833e-05
-3.69958204799263e-05
-1.91017538115221e-05
-3.66117323540072e-05
-2.90654081695723e-05
-3.8613876905705e-05
-2.49578494424359e-05
-1.67844450075064e-05
-9.04579139469918e-06
-1.30102937465685e-05
-3.02025519853874e-05
-2.56885267430517e-05
-2.77079299648359e-05
-7.49459754421594e-05
-1.34370102745099e-05
-4.03059356912553e-05
-4.87435811467256e-05
-1.48476494998437e-05
-4.93791787183701e-05
-3.57397464738337e-05
-1.37177793194066e-05
-3.69591554392624e-05
-2.31191201256081e-05
-2.94184038042447e-05
-2.89177524879074e-05
-7.74970887787035e-06
-4.35599473175791e-05
-1.89014844072533e-06
-3.49197607960841e-05
-3.53383433630293e-05
-4.96934969533055e-05
-4.45564869134277e-06
-2.90147529010411e-05
-3.58144724975609e-05
-2.66468704968376e-05
-6.6929073218259e-06
-4.20683760357865e-05
-5.50264465283337e-05
-5.28873718811066e-05
-5.32815615808952e-05
-1.93247116244445e-05
-3.38869714679428e-05
-5.04495764281921e-05
-5.46184403108802e-05
-2.56356972963878e-05
-4.21280783974045e-05
-3.88309030051777e-05
-4.67266938027566e-05
-1.34801252334626e-05
7.52938348887816e-06
-7.90854308751398e-06
-1.35725480475797e-05
-9.04885777750166e-07
-4.23877590538038e-05
-4.34835295081487e-05
-1.59361359083477e-05
-2.44907164662712e-05
-9.75687801526508e-06
-3.52410437602497e-05
-3.43233804106233e-05
1.65500559701961e-05
-4.09583003676762e-05
-1.02390533871676e-05
-4.29524245694326e-05
2.518788963814e-06
-2.38396198076594e-05
-3.14408595072722e-05
-2.73738099587885e-05
-2.21935193532234e-05
-1.31681762137269e-05
-4.13405804592702e-05
-1.19270536415804e-05
-1.80480640776236e-05
-2.364741365467e-05
-3.500496375329e-05
-2.07369076667334e-05
-2.08362478213721e-05
-6.17247153839121e-05
-1.20072887971353e-05
-4.10986943271856e-05
-1.55680045818262e-05
-5.30988262092858e-05
-5.16669226470967e-05
-3.56651806217223e-05
-1.87237912670818e-05
-3.36574359832434e-05
-2.92646995466569e-05
-8.0853399569759e-06
-1.69067898640903e-05
-1.291054421008e-05
-3.17426291934239e-05
-4.49803631423703e-05
-1.22802971531322e-05
-1.92682592960398e-05
-1.46274643617139e-05
-2.43667228290347e-05
-2.1100471007669e-05
-3.99555851981973e-05
-4.83606218548751e-05
-2.49140861992125e-05
-3.5560275009094e-06
-2.21408862543871e-05
2.56265381541837e-06
-1.54688234627701e-05
-2.11549185685835e-05
-1.33309714084819e-05
-5.08423024075194e-05
-3.2223569136292e-05
-2.32821279994054e-05
-1.85837545135124e-05
-3.02502124334119e-05
-3.81605067585663e-05
-2.83548905177021e-05
-3.6685825085792e-05
3.69109854955695e-06
-5.23867473170558e-05
-1.93435148380015e-05
-4.37414169733589e-05
-2.8392630325127e-05
-3.22884620986149e-05
-1.75385877356583e-05
-4.31377574785928e-05
-4.55916774327129e-05
-4.16774678751035e-05
-1.42904662846442e-05
-1.69651369777389e-05
7.77753712145305e-06
-1.26625691961811e-05
-4.24730792917373e-05
-3.91420329423386e-05
-3.91982464442442e-05
-3.56287239306879e-05
-1.87899305849464e-05
-5.48013355886532e-05
-5.19320853979197e-05
-4.39725894494481e-05
-1.60527348680587e-05
-6.08045381453817e-05
-3.79817490977537e-06
-2.44051455116898e-05
-1.03598366755902e-05
1.82271215774611e-05
-3.27779397342925e-05
-3.51115871483965e-05
-2.28665827415892e-05
-1.59855389194401e-05
-1.23052471883762e-05
-7.05248059649696e-05
-3.11147820133396e-05
-4.96064114883585e-05
-4.55582215035675e-05
-2.92655047400784e-05
-3.68639754654777e-05
-2.04906192700936e-05
-2.69193753697827e-05
-2.11484654463624e-05
-1.305228154006e-05
-3.89815617587944e-05
-1.84166663342491e-05
-1.36347236923787e-05
-5.16549840847072e-05
-4.30052149481127e-06
-5.02110867478663e-05
-4.87481113306886e-05
-4.51239648169181e-05
-4.23446916532082e-05
-4.76209202166516e-05
-9.63381222890103e-06
-3.10722601484056e-05
-4.76850887263616e-05
-3.17764644369463e-05
-6.88290545773395e-05
-4.14482770326505e-05
-3.72861596698082e-05
-4.59827445860699e-05
-2.51581566200112e-05
-3.57542721949306e-05
1.17751595364168e-05
-9.08497163568425e-06
-2.98367179471005e-05
-1.05315036862244e-05
-6.13362070590322e-06
-3.55661308301602e-05
-1.46142635789525e-05
-6.58375367777159e-05
-1.25607478400432e-06
-2.73859176704567e-05
-1.61920524455528e-05
-3.58659500283832e-05
-4.76865788849322e-05
-2.85554978003694e-05
-3.1130861111162e-05
-1.30613847883855e-05
-7.50703171708347e-06
-1.53118377588905e-05
-3.93424392425831e-05
-2.53718469013828e-05
-9.91211023457373e-06
-2.2329629333232e-05
-5.57401497451393e-05
5.57822068239447e-06
-5.45274868698828e-05
-7.30462065677764e-06
1.72300205851193e-06
-1.71992780340337e-05
-5.12063659203115e-05
-4.27638556293397e-05
-2.61572293536729e-05
3.5553685554551e-06
-2.04500114435182e-05
-4.64132003637999e-06
-2.05745446104073e-05
-2.13398182331339e-05
-6.30242736061982e-05
-7.59686302739445e-05
-2.23091850393971e-05
-1.43696898411005e-05
-3.52512725761106e-05
-4.43950749796626e-05
2.38430068614385e-05
-1.92000968507441e-05
-3.10453450628285e-05
7.29090672827696e-06
-3.67471367761706e-05
-2.52419609614494e-06
-4.37016302505717e-05
-1.13371751993046e-05
-3.67110691950876e-06
-6.4607313511473e-05
-3.4586116246695e-05
-2.28275454887978e-05
-3.10450232488594e-05
-1.6337108519268e-05
-1.88003284890254e-06
-2.89381778061559e-05
-1.25634425963244e-05
-1.24865881635508e-05
-4.10652570152789e-05
3.5460353759069e-07
-4.85687267151153e-05
-1.35857092299703e-05
-3.18285909922814e-05
-1.43577130866508e-05
-3.89518327992432e-05
-3.09806657234235e-05
-2.86271850693187e-05
-3.50140873590218e-05
-3.74387418603874e-05
-3.45028484921044e-05
-2.03716770695563e-05
-3.49694986221999e-05
-3.2829722262656e-05
-7.7938140958754e-06
-5.50805509543744e-05
-3.84543003608469e-05
-3.00394924034634e-05
-9.24981203959051e-06
-1.37664019821232e-05
-3.19756420710725e-05
-2.81939462325614e-05
-4.23968412025601e-05
-2.78449438237153e-05
-3.28176230453996e-05
-2.46249337073649e-05
-4.35998144865181e-05
-4.06188405034889e-05
-3.76486951874077e-05
-2.73910801219978e-05
-2.86448431713427e-05
-8.81623090636689e-06
-2.60316599493612e-05
-1.53244116938665e-05
-6.23979452808066e-05
-1.68669952844688e-05
-2.61193212037969e-05
-3.54481350559867e-05
-1.38674789143693e-05
-3.07367619922097e-05
-3.71782300938738e-05
-1.37254880561762e-05
-1.7934955393472e-05
-8.73264598272401e-06
-5.12583290439784e-05
-5.07507749515824e-05
-4.39887738506399e-05
-5.78443765660266e-05
-5.35734019352008e-05
-2.64174957727099e-05
-3.5180752592766e-05
-5.5617466485315e-05
-6.65807129251422e-06
-2.26305121507251e-05
-3.5391812285145e-05
4.7633402118633e-06
-9.73152294249176e-06
-4.06602637328328e-05
-2.48545079326959e-05
-1.62960664229356e-05
-3.98892981980334e-05
-2.00281860377157e-05
-6.1144124837643e-05
-3.70185032677522e-05
-3.28116184633633e-05
-1.25194004765476e-05
-2.62497915018547e-05
-3.20636696974413e-05
-5.22909115455681e-05
-3.64673250135887e-05
-3.49290363876939e-05
-6.1282281446427e-05
-6.12711617794236e-05
-2.24725831631142e-05
-2.24603088045275e-05
-4.18093779027475e-06
-2.74301935091872e-05
-5.20398672023375e-05
-5.02624393456704e-05
-3.52374611383191e-05
-4.25331768125372e-05
-7.17954987678245e-05
-2.87671783722679e-05
-1.31065683303374e-05
-4.6181272403222e-05
-4.15363638436425e-05
-2.22559092139394e-05
-3.14295687264544e-05
-3.26669992289632e-05
-3.59021299292389e-05
-1.93924521052874e-05
-2.98183563297576e-05
-4.89244491989047e-05
-1.05751969031864e-05
-3.65820414429513e-05
-6.88545021284504e-05
1.3279411562292e-05
-2.50298568635757e-05
-8.68615049146609e-06
-4.1126923855752e-05
-5.58551923117786e-05
-1.76440514663787e-05
-3.32555653729346e-05
-5.13711367879469e-05
-2.78125913648278e-05
-1.6105622929611e-05
-4.32084908860775e-05
-4.76977917419265e-05
-1.8471490604063e-05
-2.4433186920475e-05
-2.71645975635104e-05
-1.61219561677585e-05
-7.85483362151251e-05
-3.09259941671032e-05
-1.12067078297326e-05
-7.30344746760776e-05
-1.8496096113125e-06
-1.67074937355879e-05
-2.86449070326611e-05
-2.84438840447089e-05
-5.49612670762764e-07
-4.18081752406721e-05
-2.32080096174574e-05
-3.63922000969375e-05
-2.54836531127126e-05
-5.38175296913882e-05
-3.65206326510009e-05
-3.49141273898265e-05
-2.01867293184526e-05
-1.86180264837723e-05
-2.53892565515218e-05
2.5208769801795e-05
-3.1194760726482e-05
-3.26384318489124e-05
-1.37185868207537e-05
-3.94827198606049e-05
-1.15019267282254e-05
4.51781203978672e-06
2.69350435093055e-06
-5.46332246279113e-05
-3.78838343261403e-05
-2.93256809407749e-05
-3.83675220489798e-05
-3.67598677860202e-05
-4.83516884640783e-05
-5.48908593568825e-05
-5.69625973371152e-05
1.08846687157744e-05
-3.23084896114761e-05
-1.11785336019851e-05
-1.53773124044357e-05
-3.05476752336548e-05
-2.76950399222868e-05
-3.56244866753252e-05
-9.26179467526886e-06
-4.3986683141172e-05
-3.80496193947618e-06
-1.35055663757286e-05
-4.87668432583102e-05
-2.20680303233881e-05
-2.89412935986793e-05
-3.3630235578335e-05
-7.20156456532452e-05
-2.65013170569398e-05
-3.5374971126683e-05
-3.42208601384493e-05
-1.75598977678709e-05
-6.06868923082901e-05
-2.22313823137224e-05
-3.09628262442192e-05
-7.13543627992131e-07
-2.64310423311246e-06
-2.48318971547802e-05
-1.57767518511291e-05
-7.57377843295867e-06
-4.07372025767834e-05
1.69956108954626e-05
-2.66982954032667e-05
-7.3825290068945e-05
-2.68073344561991e-05
-4.30453663476145e-05
-3.27587548058283e-05
-1.91675090910012e-05
-2.93217988389778e-05
-3.0922789228724e-05
4.97646413557207e-06
-1.98340018060745e-05
-3.20933074068712e-05
-7.25763097529694e-05
-3.87659118222683e-05
-2.54801926840422e-05
-5.05781815387228e-06
-7.40383026729395e-06
-3.68159929678325e-05
-2.86359320397319e-06
-3.58126993149404e-05
-3.41952815242315e-05
-2.58064754525723e-05
-1.81164603086941e-05
-2.9648064892689e-05
-5.05869529239483e-05
-5.05424991273659e-05
-2.68580109773773e-05
-5.92875257935184e-05
-4.70711214497882e-05
-3.36069755651202e-05
-3.43298590773088e-05
-1.49213940356269e-05
-1.8061809828672e-05
-1.1552805300261e-05
-3.98768112761466e-05
-3.16969823655672e-05
-1.75722570096221e-05
-1.53447267224152e-05
-1.50704729564141e-05
-2.61031319150676e-05
-1.14659871292417e-05
-6.95528104946066e-05
-5.86694307985358e-05
-4.66729748709027e-05
-4.77011729961447e-05
-5.89709277909079e-05
-5.18050407726333e-05
-5.15120365110607e-05
-2.52834844059753e-05
-1.59348139810941e-05
-3.01928938930287e-05
-2.92949712536741e-05
-1.13060199134734e-05
-2.21606824626883e-05
3.69222779261476e-06
-2.38628062756287e-05
-4.36658408349576e-06
-2.48841767235877e-05
2.87334197981262e-07
-3.14264844800555e-05
-2.63875924784951e-05
-3.8046545843144e-05
-5.26106920003178e-05
-9.8878269015642e-06
-2.68802156710071e-05
-2.03223496764184e-05
-5.18696608696063e-05
-4.95602943295628e-05
-4.41838315174884e-05
-5.1694835546339e-05
-1.58231231018157e-05
-2.11496476132693e-05
-1.91395550249377e-05
-1.97618123827049e-05
-2.90353548133257e-05
-2.46564253362119e-05
-3.04300205280955e-06
-1.23254145865472e-05
-2.02515555517508e-05
-2.48794547524324e-05
-1.8251267281905e-05
-3.03922208336309e-05
-2.53283542316113e-05
-3.97064655185622e-05
-5.13167001155585e-05
-4.69625917114132e-05
8.4481304717961e-06
-5.5877091380492e-05
-4.30571556586714e-05
-2.48016829357042e-05
4.48786965517001e-06
1.86370957742533e-05
-1.16977298899694e-05
2.01319367930331e-05
-1.85021099282436e-05
-4.18485615870522e-05
-3.2458271318518e-06
-2.83420048855583e-05
-1.45181002588386e-05
-4.49309321334159e-05
-1.48053196935166e-05
-3.70689478991078e-05
-4.66834714928629e-05
-3.5437029019655e-05
-6.8692844360271e-05
-1.63848246643779e-05
-2.98985471856612e-05
-4.25130837447828e-05
-2.4435528661726e-05
-3.46465366478032e-05
-2.11332170349867e-05
-3.17982651540816e-05
3.76695037193604e-06
-1.47349382038819e-05
-1.67910633761381e-05
-2.52131930085138e-05
-2.85206718332911e-05
6.14921706348835e-06
-3.90139440054747e-05
-3.91665042985735e-05
-1.336470158887e-05
-3.90321712176576e-05
-4.34364638795432e-05
-2.82445475410417e-05
-2.89088830741796e-05
-1.36509163584134e-05
-1.39387300401901e-05
-2.69157403739615e-05
-3.26290489633482e-05
-1.57908038122596e-05
-5.43023446326666e-05
-1.96078065459483e-05
-1.15293447540968e-05
-1.6574723562306e-05
-1.94851522450281e-05
-1.99892609855308e-05
-4.96386510451897e-05
-3.42644820297836e-05
-3.14534501268515e-05
-5.00702028908287e-05
-4.2287944011579e-05
-4.47651691739322e-05
-2.83408275960363e-05
-4.82867736540023e-05
-1.9656976354857e-05
-2.22226468459517e-05
-2.3108280988761e-05
-2.06594898094082e-05
-4.34911860225137e-05
-8.08429099117901e-06
-2.6961552739971e-05
-6.71411909130869e-07
-4.38128392240953e-05
-3.32975397751439e-05
-2.94311624028525e-05
-7.3068242495693e-06
-4.14113195018278e-05
-5.90098382462092e-05
-2.13621650396521e-05
-2.11895677835237e-05
1.12833679339815e-06
-6.93183624974238e-05
-2.82022588951713e-05
-3.37117146282329e-05
-2.36031542581687e-05
-2.47857248768108e-05
-1.66583588196008e-05
-3.49730419706387e-06
-2.05126690465074e-05
3.1802469838301e-06
-1.07293746590916e-05
-1.87510500489509e-05
-1.82361546865569e-05
-1.27243184684577e-05
-2.70702730460185e-05
-4.15892523354112e-05
-2.90057042121583e-05
-2.02337386880266e-05
-4.09550725308739e-06
-5.82655426893078e-05
-3.08933011439945e-05
-5.6631230464745e-05
-2.44183968794667e-05
-3.22046658451161e-05
-3.25182865054589e-05
-2.66950708489064e-05
1.92079184966288e-05
-7.22484788046933e-05
-2.26689437814921e-05
-3.32485603060375e-05
-1.51202853103257e-05
-2.96742283182442e-05
-1.87685174414437e-05
-2.83089064098223e-05
-3.1085098170656e-05
-3.96404847596093e-05
-4.38418244251997e-05
-6.58981527000954e-06
-5.47841283516136e-05
-3.89152504145018e-05
-4.50535591399276e-05
-6.52254630923421e-05
-3.09731112983413e-05
-1.50545306469742e-05
-2.46869317963958e-05
-2.20476230384707e-05
-1.03428542768389e-05
1.35652101406744e-05
-3.888761690637e-05
-4.83387242916077e-05
-4.65567145835002e-05
-2.99410383376993e-05
-1.97519636536232e-05
-5.48225316160814e-06
-2.11265501746231e-05
-4.46596246704961e-05
9.61513749970307e-08
-3.11831845279721e-05
-2.85396090485142e-05
-1.74154770626492e-05
-3.48740198178613e-05
-1.10423142763588e-05
-2.34025405479411e-05
-7.06738729953041e-06
-4.96544405012733e-05
-6.14519965537292e-06
-2.02535630027253e-05
-2.00083820853857e-05
-3.96189452976183e-06
-1.81571821572317e-05
-2.95005147190263e-05
-3.8419734894323e-05
-3.37538487944651e-05
-3.06214939359293e-05
-4.40697018461064e-05
-1.65566590910034e-05
-2.36202848967715e-05
-3.66468198728806e-05
-2.57876471539035e-05
-2.24592143151497e-06
-2.98196336342583e-05
-1.86212724323885e-05
-2.2877955674793e-05
-7.20353516742715e-06
-5.18733423109708e-05
-1.09128275107152e-05
-2.03736135761859e-05
-4.21725198213285e-05
-6.16664715297804e-05
-6.80291061283137e-06
-3.91503330866484e-06
-3.6024276477924e-05
-2.11161363538965e-05
-7.12024926745223e-06
-2.5674262964246e-05
-2.30583468594616e-05
-1.16435302564491e-05
-8.4912173998508e-06
-1.81907175402644e-05
-2.82823341306855e-05
-3.94505820959806e-05
-8.03852404035017e-07
-2.04392202135058e-05
-4.3736407627228e-05
-3.55385645238837e-05
-4.71170377776417e-06
-2.6383705551026e-05
-3.89711503104177e-05
-1.49247944913175e-05
-2.18553948457456e-05
-2.55729995120945e-05
-8.52573830276176e-06
-6.36477770466109e-05
-3.12363862955931e-05
-2.16107115640505e-05
-4.38052342388558e-05
-2.11586389001522e-05
-2.17007052691796e-05
-7.45199331275088e-05
-3.95997486242621e-06
-6.15644834170431e-05
-1.44195508390665e-05
-9.60388933732837e-06
-3.1360081933483e-05
-2.17543945636664e-05
-2.43899089862292e-06
-3.55003966498039e-05
-3.03607949710504e-05
-2.5475438144576e-05
-1.97476003219347e-05
-3.32999717926282e-05
1.7225010719195e-06
-3.98204071411143e-05
-5.16816128833864e-05
-6.22234002470585e-05
-5.0866636685139e-05
-5.34568521906518e-05
-4.14971679289076e-05
-5.11953414874641e-05
-5.18394600157769e-05
-4.93780350537836e-06
-3.09394077288382e-05
-2.43318593218452e-05
-1.26430810030827e-05
-2.35598238813636e-05
-3.59369369257649e-05
-3.48320911405787e-05
-4.05570797442918e-05
-3.55389659103502e-05
-1.66668811128488e-05
-4.43004547400609e-05
-2.75962534046337e-05
-3.34800492931921e-05
-1.37472767038912e-06
-1.613614518884e-05
-3.52606152961589e-05
-4.08056744533367e-05
-2.07269482701635e-05
-5.4026315742575e-05
-4.49068599654776e-05
-1.83679510224931e-05
-3.53826910319417e-05
-2.28718511598197e-05
-1.60990651054141e-05
-2.15236630799415e-05
-3.8566682610051e-05
-2.59786756480757e-05
-2.60103472120347e-05
-4.36759951346366e-05
-2.09613547512455e-05
-3.74481066469377e-05
-3.04871489095113e-05
-4.77166281922927e-05
-2.23106347063353e-05
-3.86291644850762e-05
-4.31655382585254e-05
-4.90797202895837e-05
-9.49019873002122e-06
-3.77521128358046e-05
-2.6782090734711e-05
-4.36652001657181e-05
-5.70703380224492e-05
-2.07755644236172e-05
-3.1098604229627e-05
-1.89247057757931e-05
-1.72281775472114e-05
-1.16121300373731e-05
-3.33233013194099e-05
-4.91373535008375e-05
-6.25058332025956e-05
-1.5826170478871e-05
-1.79261595975836e-05
-1.98294284741622e-05
-1.01045203202949e-05
-5.64636117026701e-06
-8.84789532655272e-06
-2.9551821564358e-05
-2.1115031229642e-05
-4.65387859102389e-05
-3.94183394023613e-05
-2.41200858963331e-05
-2.42341358517791e-05
-2.47060558568209e-05
-5.37623479698087e-05
-2.10375137245244e-05
-1.78313455510814e-05
-2.28280520631987e-05
-1.61164266115705e-05
-3.14449828259641e-05
-2.92798324452562e-06
-2.43538600294389e-05
-7.39241872252158e-06
-3.69762682313357e-05
-1.83038538204912e-05
-2.34687202618427e-05
-4.06245901542411e-05
-2.50243392752219e-05
-4.49252649667871e-05
1.04826148115927e-05
-1.32454466831123e-05
-1.92124536973781e-05
-4.98950017765262e-05
-4.32771048205922e-05
-3.71313791513818e-05
-7.24619752341171e-06
-3.36620446302718e-05
-2.58028963368021e-05
3.71101373982343e-06
-3.16874481295241e-05
-2.27226511467813e-05
-2.4383924215402e-06
-2.02913056439489e-05
-2.7298816793163e-05
-2.07865608091541e-05
-2.59915104657303e-05
-1.09870978521985e-05
2.3928639157227e-05
1.27011191572162e-05
-2.66175673680395e-05
-1.92013055555172e-05
-2.18035556018843e-05
-3.98918084626627e-05
-4.46410629258819e-06
-2.74709271478371e-05
-2.16407311117168e-05
-3.79617824859631e-05
-1.627966306378e-05
-3.41470982146111e-05
3.25725399000507e-06
-3.59648223025467e-05
-4.42968693892597e-05
-3.17906724436745e-05
-3.08876487865829e-05
-2.53686901275652e-06
-1.05071882943043e-05
-7.00492719553589e-06
8.65742207599614e-06
-2.95406845121441e-05
-5.56213154481338e-05
-3.08753806675207e-06
-7.00860022180491e-05
-2.13491861444584e-05
-6.51531568627744e-06
-3.37462361969162e-05
-4.02236193623444e-05
-2.01232486875488e-05
-3.69973532798527e-05
-2.63871859324173e-05
-4.20772015941305e-05
-5.78248052581217e-05
-6.34418275293099e-05
3.76303326797722e-06
-2.95942600875057e-05
-3.44106669400064e-05
-2.68891621221525e-05
-1.94144921577308e-05
-4.7846164425628e-05
-2.03725290953888e-05
-3.24781189302328e-05
-4.25105956119433e-05
-3.16487234829827e-05
-2.69831191401121e-05
-3.77355260811602e-05
-3.67248039835787e-06
-3.37066891997454e-05
-8.74292258005369e-06
-4.50117308223768e-05
-3.99133528459738e-05
-3.75801618221297e-05
-3.80261435949346e-05
-3.08310357894763e-05
-3.18663926899769e-05
-1.88232847850461e-05
5.61355017593709e-06
-1.92332922700494e-05
-1.39376045375922e-05
-1.31735761304443e-05
-2.29126562879216e-05
-3.81769291450003e-05
-2.05165471513526e-05
-8.49785056605158e-07
-1.22995242128538e-05
-3.89828881055315e-05
-1.78634526580899e-05
-3.73352096611269e-05
-1.32931493734307e-05
-3.4635555769393e-06
-4.95102981802813e-05
-4.1288954759627e-05
-7.98718151083575e-06
-5.01206475712481e-05
-2.41673539303613e-06
-5.22677772377936e-05
-2.06578429225343e-05
4.99651266880748e-06
-3.3444705410429e-05
-4.77271154432163e-05
-5.44977594506388e-05
-9.09523702753693e-06
-1.68687030234848e-05
-5.23112586385767e-05
-2.06646291412485e-05
-4.29299764279325e-05
-1.70494504025011e-05
-5.05720429256951e-05
-4.41573741066889e-05
-2.46059218964785e-05
-3.19244869298784e-05
-3.81231105632727e-05
-3.11667587944544e-05
-5.76148988321692e-05
-5.04690646174091e-05
-6.6650705602639e-05
-2.31036341496001e-05
-2.29238740235383e-05
-3.14276525520484e-05
8.07039466720477e-06
-4.98745494257108e-05
-3.38324756797806e-05
-4.01402520380087e-05
-1.26025345447506e-05
-1.60378254238257e-05
-2.18230275979587e-05
-4.26342856692389e-05
-4.48785166581965e-05
-1.1080462632157e-05
-3.58998208174174e-05
-2.29373168679955e-05
-3.39591865058164e-05
-2.11606076002426e-05
-4.81634426693813e-05
-1.91241086867749e-05
-2.75738318255293e-05
-4.39875988220494e-05
2.03162940826733e-05
-4.34494445728252e-05
-2.93426161920442e-05
-4.01728824950448e-05
-3.68529021955089e-05
-3.04693406459166e-05
-4.3614185159917e-05
5.81515259198955e-06
-2.81793736211979e-05
-2.50024805459403e-05
-2.27434095952998e-05
-4.22675168263281e-05
-2.32288209168081e-05
-1.63769978639957e-05
-2.52371127217757e-05
-2.80905073195954e-05
-1.63877277861263e-05
-3.18499673839058e-05
-3.86411649860974e-06
-3.06220018271264e-05
-4.03202817583054e-05
-2.80669907788882e-05
-2.69104666650671e-05
-2.15444864472372e-05
-1.83824482781194e-05
-1.93133193424615e-05
-1.54649648803672e-05
-2.90895774010504e-05
-3.50162315523944e-05
-3.0506154318541e-05
-1.17468352289852e-05
-9.55162498610544e-06
-3.35023185195432e-05
-4.47951215075486e-05
-5.85728743442395e-05
-3.569027101747e-05
-3.95799655786656e-05
-6.1077690010248e-05
-3.07817655489013e-05
-4.97321377393155e-05
-2.9595887141421e-05
-2.98799096891949e-05
-2.08568443350068e-05
-3.59890447482096e-05
1.42670279876213e-06
-2.89858677945093e-05
-3.54509156165228e-05
-3.75630004131691e-05
-2.5492458864334e-05
-2.62064107089897e-05
-4.96174327551847e-05
-2.55446329991093e-05
-3.98528134581058e-05
-1.42937047036386e-05
-3.52301511277821e-05
-2.37493232867084e-05
-7.13491126780597e-06
-1.89356476057871e-05
-2.27595144591271e-05
-2.87966835839175e-05
-4.9132228242014e-05
-3.26815978737755e-05
-3.82873458613765e-05
-2.81162582753304e-05
-2.16709330244571e-05
-4.83225689829396e-05
-5.42516814232292e-05
-3.11868319740098e-05
6.34371639780648e-06
-4.05266172151356e-05
-2.59854087167701e-05
-2.79289450515043e-05
-2.19559928536852e-05
-1.00754814241828e-05
-6.49664019434306e-05
-3.77614682712917e-05
-2.27800383971709e-05
2.32324763622843e-06
-3.71237165760176e-05
-2.77889636354276e-05
-4.54917689869645e-05
-2.23868580649185e-05
-7.40360359996727e-06
-1.6098832726611e-05
-5.47676208230773e-05
-5.54740427951539e-05
-2.1881681094989e-05
-3.44586047418273e-05
-5.83547049299156e-05
-1.96357519371389e-05
-2.89243002780293e-05
-1.36906163629795e-05
-3.22208616285553e-05
-2.24456157416332e-05
-2.77576871964828e-05
-2.40968531422671e-05
-4.86605426133974e-05
-2.85895133060786e-05
-2.00747947682899e-05
-3.6729172654311e-05
-4.4535246357421e-05
-2.69965234518184e-05
-2.53243484193767e-05
-2.49005072207577e-05
-1.6153741825781e-05
-4.31690132699342e-05
-4.47814679766638e-05
-1.30570728132575e-05
-3.77072739592574e-05
-3.86101498700573e-05
-9.10253801508237e-06
-4.48163700498141e-05
-1.69662533657548e-05
-2.03347437159083e-05
-2.28202868316134e-05
-7.17442439975716e-06
-4.36197504895624e-05
-2.68534597370266e-05
-1.71325204843896e-05
5.85918103295922e-07
-2.27308181718056e-05
-6.41875579743269e-05
-1.22155624576704e-05
-2.17676672118116e-05
-3.87920972826832e-05
-3.63702078278121e-05
-2.05308790983071e-05
-1.12775857140206e-05
-1.91017290014753e-05
-3.93424004155961e-05
-3.60237876068321e-05
-3.01965522327443e-05
-2.78531911090355e-05
-3.38273748213619e-05
-8.12842286863111e-06
-2.93463052533277e-05
-1.67834184463312e-05
-7.27624198010175e-06
-1.65654228466666e-05
-2.74547719971711e-05
-2.13926053611056e-05
-2.04867813584728e-05
-5.49740671116438e-05
-2.46303761985774e-05
-2.43945675500935e-05
-3.58074385151111e-05
-3.61423355423578e-05
-4.70841671397893e-05
-5.29779128528082e-05
-2.92041333795658e-05
-7.44020713605272e-06
-2.17095375788403e-05
-2.53003246959703e-05
-1.73951153474893e-05
-4.14124909794523e-05
-3.55576716630257e-05
-3.97288824496633e-05
-4.2448971867094e-05
-1.62367607945194e-05
-7.4553192813232e-06
-2.71491312618348e-05
-1.99934938502628e-05
-5.42483463017537e-05
-3.32694386540798e-05
-3.24397678981305e-05
-4.03886119540507e-05
-5.55675625050855e-05
-1.44622794276574e-05
-1.43072337073582e-05
-3.57215572875393e-05
-6.93611371962143e-05
-1.73439001618177e-05
-1.67317372122525e-05
-1.39284180493699e-05
-1.013989252973e-05
-3.10289058499514e-05
-3.31126087258867e-05
-2.1065620722252e-05
-3.50905871792228e-05
-1.98102374133281e-05
-2.79378086042557e-05
-5.38769438795031e-05
-2.14460237508436e-05
-3.75764744767512e-05
-3.19133439888785e-05
-2.68287541354021e-05
-1.89155415978673e-05
-3.17043636233643e-05
-1.28275735013696e-05
-3.54906545329089e-05
-4.70902185521344e-05
-2.73987167573637e-05
-1.9145296376699e-05
-3.28649887980158e-05
-2.91157943986167e-05
-1.19920459856017e-05
-3.86964059873513e-05
-3.03670713757456e-05
-4.90294483022247e-05
-4.17784839264474e-05
-4.65132836855227e-05
-2.33999662793803e-05
-5.73000550046774e-05
-5.15555076229288e-05
-2.50385078195523e-05
-4.36307766870106e-05
-5.25278171121279e-05
-7.14880071275555e-06
-3.5669162019667e-05
-1.34739104733521e-05
-2.05640020214258e-05
-1.41397355589455e-06
-3.97667791905024e-05
-1.14672261339571e-05
-1.56492786108075e-05
-1.38697096587828e-05
-1.47444037466973e-05
-2.8571030912182e-05
-1.89907278951909e-05
-2.40164718767618e-05
-3.36896130331509e-05
-3.85753457895397e-05
-3.0479106308779e-05
-2.53474214938578e-05
-2.61503955178152e-05
6.37504683639765e-06
-3.62612954825139e-05
-4.14091334003457e-05
-3.48407072505534e-05
8.02933957553107e-06
-3.51799809029414e-05
-6.96702832700395e-06
-3.52433879110641e-05
9.94580219555527e-06
-7.30834298612754e-06
-1.90061098278885e-05
-4.37137090037403e-05
-4.68635855760539e-05
-2.05555053487863e-05
-2.02781038102163e-05
-1.05579394147203e-05
-4.44481291668532e-05
-1.37694965141488e-05
-3.9752051309213e-05
-4.04637257108411e-05
-7.74995449391888e-07
-2.46459091983673e-05
-2.27013430835004e-05
-2.10086819395257e-05
-5.0744232149043e-05
-1.512273493961e-05
-2.88075445445025e-05
-1.82563597252709e-05
-1.50099871840928e-05
-4.71397795064829e-05
-1.61797073649425e-05
1.43462724772556e-05
1.96221462941349e-06
-3.82032252503577e-05
-4.65402236883541e-05
-2.99526117273691e-05
-4.68764329230392e-05
-1.9463850286828e-05
-4.69319988349957e-05
-3.53029137837601e-05
-1.99971902361054e-05
-3.9188921055785e-05
-3.88609600376338e-05
-3.40929189649751e-05
-3.24294802017004e-05
-2.71310525910157e-05
-4.49323766156397e-05
-4.59811478233444e-05
-8.92527620212018e-06
-1.11287621291939e-05
-3.76184261389581e-05
-1.48922335779873e-05
-2.47257690701951e-05
-2.33248108380877e-05
-5.01418752877799e-05
-3.25884245496939e-05
4.90704143056893e-06
-1.84492181027772e-05
-5.36244005362633e-05
-1.9065777933726e-05
1.36262046783774e-06
-1.61751540613209e-05
-3.77368689168585e-05
-2.4537160953196e-05
-3.54387593814154e-05
-1.82106541768232e-05
-3.91327886265403e-05
-1.95453144268291e-05
-2.7323379448889e-05
-4.02685718506556e-05
-1.17571483037012e-05
-2.14754414997532e-05
6.24087175972663e-06
-7.57600686554457e-05
-2.36151912490512e-05
-3.05443878918011e-05
-2.91107916478916e-05
-2.14821876738894e-05
-5.81608111245175e-05
2.651500146841e-06
-3.126289262845e-05
-4.96413930828139e-05
-3.79059477153919e-05
-4.04794432688652e-06
-1.07788479494448e-05
-5.13850008497149e-05
-3.12299826579793e-05
-1.89682259807252e-05
-2.81648440106618e-05
-6.42431881661911e-05
-2.12489781592038e-05
5.60468271904593e-06
-3.82229209606149e-05
-1.53432560279405e-05
-4.03842023316331e-05
-2.7243965386243e-05
-4.5656257500763e-05
-4.30245683093001e-05
-2.90347181917922e-05
-5.00290467056069e-05
-2.6899895652416e-05
-4.1684377279679e-05
-2.37875503650963e-05
-1.90068131434596e-05
-1.37044262852214e-05
-2.97368546710061e-05
7.05928197124075e-07
-8.95089875949668e-06
-3.16138792972919e-05
-3.9255357615041e-05
-1.90240341290586e-05
-2.20099127702018e-05
-6.91370936553864e-06
-4.87115060141462e-05
-1.05876564870438e-05
-4.72801607426085e-05
-2.78366197299898e-05
-4.86407816015628e-05
-1.13986166940373e-05
-3.96689050170269e-05
-3.77480853668578e-05
-4.00932998209009e-05
-1.20681681258581e-06
-7.74489188535905e-06
-2.21604170787588e-05
-3.20203164689908e-05
-1.92274733504395e-05
-5.67612378545661e-05
-3.78870432795223e-05
-3.77774798074679e-05
-3.88092221551529e-06
-1.60274897075842e-05
-2.29457396746374e-05
-2.65797130895861e-05
4.48060949060699e-07
-4.19281635309247e-05
-2.48480528078655e-05
-4.73382000512359e-05
-3.4802713324457e-05
-1.6917588512949e-05
-3.40046009066685e-05
-6.32318188586565e-05
-1.4224730497842e-05
-5.64136689247089e-05
-5.35456946699618e-05
-1.77643747190392e-05
-5.41120253923453e-05
-4.10832780353277e-05
-1.17623793649389e-05
-1.62286857481467e-05
-3.40629773811562e-05
-8.20604848137002e-05
-4.01673143036816e-05
1.13858016839205e-05
-3.64534801857164e-05
-4.08415976775548e-05
-4.76885772854149e-05
-3.70774912063324e-05
-5.98741649449492e-05
-1.62719134491358e-05
-3.51422808160786e-05
-4.02886071785893e-06
-3.98269229597959e-05
-3.40291611137501e-05
-1.80757791662288e-05
-5.03191770079202e-05
-2.18852770803692e-05
-2.46037180352288e-05
-1.99847605035506e-05
1.65668679564786e-07
-4.6145940640307e-05
-2.17140067153664e-05
-5.45406993662019e-05
-1.5026800015081e-05
-6.63569818367822e-05
-1.31642951889795e-05
-1.95674833122761e-05
-3.40084784795105e-05
7.64079026133403e-07
-2.35486287643287e-05
-4.73728492913679e-05
-1.19471516381834e-05
-6.17777435851335e-05
-3.60331422566697e-05
-2.39696268687166e-05
-2.98227084360086e-05
-1.11808314245305e-06
-2.38956577175215e-05
-2.25038999141347e-05
-2.05957200697905e-05
-3.80734729739892e-05
-3.46613056085613e-05
-4.8119046820987e-05
-2.88316025962644e-05
-3.7812148489682e-05
-3.24161019397151e-05
-1.16453826240321e-05
3.64731600577946e-06
-3.00917274551899e-05
-2.3945162079789e-05
-3.14468856997077e-05
-3.11197518140557e-05
-5.32333561060748e-05
-3.03609079608579e-05
-3.86667807068899e-05
-2.08381814122984e-05
-4.11791211874523e-05
-1.69123106056685e-05
-3.15106474135829e-05
-2.22732852036274e-05
-3.31741252981423e-05
-3.16890121752928e-05
-2.36439410051045e-05
-3.34596398112449e-05
-3.4168470973862e-05
-1.8076221585128e-05
-2.16222006038936e-05
-3.78474263663688e-05
-4.10699302933618e-05
-2.61445541108654e-05
-2.79945736567345e-05
-3.94240538339839e-06
-2.54955070004936e-05
-3.1092644961043e-05
1.86147278655062e-06
-4.42302345844772e-05
-2.64725413597612e-05
-2.64397576211095e-05
-2.26327353210317e-05
-3.32618434449807e-05
-6.45074071888245e-06
-2.50704060891768e-05
-5.59885574807719e-05
-8.9529099972548e-06
-1.95674563892774e-06
-2.5362511657392e-05
-5.18018532682463e-05
-2.96020482493092e-05
-7.10680953533772e-06
-4.95334278724322e-05
-1.95866832820262e-05
-1.76390173340067e-05
-4.42232548380387e-06
-1.71797287656367e-05
-4.05901581351758e-05
-4.25649316834842e-05
-3.64440413528534e-05
-1.01018325210396e-05
-3.26265371880803e-05
-3.69625768452781e-05
-4.67560907927061e-05
-4.47392313378201e-05
-3.63228233764657e-05
-2.2512614056094e-05
-3.06155478667886e-06
-2.45466297047421e-05
-1.41353795242712e-05
-1.2899518683821e-05
-3.74414610058898e-05
-2.49949255506489e-05
-3.44937365521288e-06
-5.71567137933714e-05
-4.30105667678124e-05
-2.74849231480415e-05
-3.85555943208414e-05
-8.6484474987475e-06
-3.02740922611269e-05
-4.06129311139137e-05
-2.56309419813283e-05
-2.05831363988406e-05
-3.67220598282995e-05
-4.6245764084944e-05
-1.12210042668558e-05
-1.66931066827558e-05
-1.57218338382319e-05
-2.04201528422274e-05
-2.76260207027936e-06
-3.07951702247712e-05
-2.90574525518408e-05
-8.90688558593363e-06
-1.87508563701117e-05
-2.13353522592925e-05
-5.45982465931363e-05
-3.61472383626518e-05
-2.13293423290761e-07
-5.12196243589242e-05
7.87698221072268e-06
-3.55531990291682e-05
-4.16247942137624e-05
-5.78623562516954e-05
-4.64169755819002e-05
-4.35385773782276e-05
-4.83097943293893e-05
-1.89835625474264e-06
-3.09669727072686e-05
-3.10046525883307e-05
2.20382644042832e-05
-5.7293550479111e-06
-3.8746267650898e-05
-1.67761034768305e-06
-1.02240185402007e-05
-2.30462891365563e-05
-2.30215247854631e-05
-1.4873121085635e-05
-3.67138294079378e-05
-2.03324049745338e-05
-2.33458162944847e-05
-4.71639867968088e-05
-1.26678136743641e-05
-3.43821404488731e-05
-8.51571453452954e-05
-9.85658502196173e-06
-2.63519775763183e-05
-4.10726363071521e-05
-7.93186256596445e-06
-1.54732323525545e-05
-1.95059796076397e-05
-3.66414488682109e-05
-2.95618605752538e-05
-1.76580804369348e-05
-1.28977984935827e-05
-1.69368019491277e-05
-3.70998796193221e-05
-1.64534141297798e-05
-4.40143138622551e-05
-2.16628770110385e-05
-4.00394198742303e-05
-5.3367324963406e-05
-1.3801465218823e-05
-1.20408460603326e-05
-4.11480135593791e-05
-1.12496966758581e-05
-3.59996899156242e-05
-2.8112893386091e-05
-5.38520624221686e-05
-3.2755153772029e-05
-2.61004384648505e-05
-3.9675903842626e-05
-5.56099998765369e-05
-1.68670740940602e-05
-4.28084383599338e-05
-3.24833767587883e-05
-2.22658463107084e-05
-2.57757710835704e-05
-4.18842797701704e-05
-1.18607967522295e-05
-1.54491845839799e-05
-1.77275034890293e-05
-3.28398392248796e-05
-4.41795245528756e-05
-2.68977641486182e-05
-2.62711994984515e-05
-5.11458491633981e-05
-6.57320725153482e-05
-1.32862612274366e-05
-3.13449069625983e-05
-4.81477986507058e-05
-2.7331147805273e-05
-9.36238354721074e-06
-8.62790356188193e-06
-5.23046378209714e-05
-3.97309446402179e-05
-8.31256657318655e-06
-1.81922520804494e-05
-4.05491967510841e-05
-1.27737349136997e-05
-4.65466186605292e-05
-1.10759077040288e-05
-2.24948674294757e-06
-2.54163570458121e-05
-6.02397034039755e-06
-1.53713359850526e-05
-2.86804154693884e-05
-2.97641938128734e-05
-3.45236168834547e-05
1.08986601835834e-06
-3.83833671953948e-05
-5.84966813714222e-05
-1.22548010191973e-05
-1.75878070376447e-05
-3.02973991504385e-05
-5.20988378119508e-06
-2.55724624288824e-05
-2.72715115555957e-05
-3.95283941949353e-05
-4.706424733134e-05
-2.61426665424154e-05
-3.67250801054074e-05
-1.42204957613031e-05
-3.44291906788016e-05
-2.61013280298956e-05
-3.0972737703116e-05
-3.08395659776326e-05
-3.27750937773469e-05
-2.65562652867198e-05
-5.62669354752878e-05
-1.51847365469871e-05
-3.44876554742918e-05
-1.84373150643848e-05
-1.84854337458358e-05
-5.33599646887601e-05
-3.1671254810939e-05
-2.75130351152924e-05
-2.51113736467986e-05
-1.0249837631272e-05
1.06576856869425e-05
-4.36142102498245e-05
-4.58280697089993e-06
-4.26172264030561e-05
2.29924699046954e-06
-2.42966026423459e-05
-3.64735800602244e-05
-3.76345493993953e-05
-3.50052166275121e-05
-1.83325954804814e-05
-3.00208005973504e-05
-1.51783019336587e-05
-3.76140765185485e-05
9.19446230064049e-06
-4.2876611810822e-05
-2.73981547791958e-05
9.16872333238445e-06
-9.89701726838667e-06
-9.60177031083591e-06
-2.18412271824378e-05
-7.10901893859397e-06
-3.1816177189599e-05
-5.47098303803094e-05
-3.44164026261059e-06
-2.99105139192008e-05
-4.83195266141862e-05
-2.64786388096458e-05
-2.26972100145176e-05
-4.61980260263359e-06
-4.46493656227217e-05
-3.35982158382568e-05
-3.04167337885622e-05
-1.83579831267167e-05
-6.2320622815575e-06
-4.06048490474624e-05
-1.48562888398422e-05
-2.06392936944665e-05
-4.68056986185987e-05
-1.58153217675896e-05
-1.08640863786468e-05
-9.06651721934869e-06
-2.37471631851917e-05
-1.4387075011679e-05
-1.7669240384051e-05
-4.21650896912549e-05
-2.0363133122018e-05
-2.07454899129898e-05
-1.67479329853747e-05
-4.15250045580416e-05
-2.76955647107301e-05
-4.94001067370804e-05
-4.91244718734846e-06
-2.40612032329117e-05
-2.18010305976342e-05
-3.6076151542476e-05
-2.08789949119583e-05
1.00647423796604e-05
-3.69987888355853e-05
-5.26356056224474e-05
-2.03803097999801e-05
-2.53532578313039e-05
-1.33582629458394e-05
-4.41283533511063e-05
-2.55877516816655e-05
-3.27926479055768e-05
-3.87584043180554e-05
-4.79397011078716e-05
-1.43049260593102e-05
-1.63445232746177e-05
-1.57599535235004e-05
-7.27298595145853e-06
-3.83552741583255e-05
-5.41695756743617e-05
-1.40174684374115e-05
-3.38996426672515e-05
-6.49722493790368e-06
-1.49204029514844e-06
-4.1958421201578e-05
1.92622587111434e-05
-1.05622576470304e-05
-6.97364282831032e-05
-1.89145103443546e-05
1.06666320948852e-06
-2.72516801624988e-05
-2.78100072869202e-05
-1.48878569246844e-05
-1.66857862589875e-05
-5.08556324614849e-05
-2.49201888913854e-05
-1.1988857448934e-05
-2.69600965354747e-05
-3.38610311932065e-05
-3.40013639881188e-05
-2.10340064383946e-05
-1.23399237275163e-05
-3.18441814252418e-05
-5.77527284481863e-06
-3.59175208498047e-05
-5.75118253833496e-06
-2.40427584306794e-05
-5.10198591809437e-05
-2.84781047539215e-05
-3.16325135406168e-05
-5.06980326652316e-05
-6.18584231437479e-05
-4.1804745277963e-05
-1.90678066531179e-05
-4.97038428881314e-05
-3.7386309553217e-05
-2.68906140638051e-05
-2.87677198160714e-05
-3.93131985836843e-05
-3.28417068774352e-05
-5.43475479432664e-05
-2.07340568386434e-05
-2.93279516266494e-05
-5.91641540875256e-05
-1.89184315760801e-05
-3.85573502216832e-05
-3.94114737950815e-05
-1.52451127056294e-05
-2.46733726316178e-05
-1.63869438231479e-05
-2.7383646010505e-05
-1.29051977050455e-05
-1.43254094617008e-05
-6.24233617421957e-05
-3.18935562378133e-05
-2.62699817713154e-05
-1.7295732329124e-05
-1.8668976571566e-05
-3.20372942945898e-05
-5.67981558482106e-05
-5.51955679118691e-05
-2.36202320605312e-05
9.03284493470355e-06
-5.26686468164118e-05
-2.16190892022451e-05
-1.3073994273783e-05
-4.43429897014764e-05
-4.15099392491702e-05
-4.19230156602935e-05
-3.14759580558473e-05
-2.31142366875206e-05
-5.33293245107351e-05
-3.57074155770659e-05
-3.29233352873788e-05
-2.37268455794594e-06
-2.74070754623152e-05
-1.5351576005323e-05
-4.09461152267295e-05
-1.34898028274209e-05
8.2666889774996e-06
-3.90577700675534e-05
-3.01166809877605e-05
-1.001338631212e-05
-2.19021880642262e-05
-2.73634302186023e-05
-2.25917891552682e-05
-2.06527876309495e-05
-4.0855452908843e-05
-1.38445384412239e-05
-2.87159656538984e-05
-3.605369792062e-05
-1.24903666476756e-05
1.95713897682749e-05
-3.21450989734411e-05
-2.20003488206446e-05
-2.53925842750367e-05
-4.88211280909302e-05
-4.23365835405607e-05
-5.1555975476724e-05
-4.21465975915063e-05
-2.14879060121794e-05
-2.25513641436775e-05
-4.20336563962809e-05
-4.01255345930795e-05
-6.85340440435567e-05
-2.24208791906061e-05
-5.36804988646442e-05
-2.99510834299835e-05
-5.01051045934171e-05
-2.74585259117062e-05
-5.28626677872434e-05
-1.05897836367591e-05
-2.64958219193511e-05
-3.56122874256799e-05
-2.31088558960029e-05
-3.95831044040773e-05
-2.73562539585898e-05
-1.44480597458736e-05
-2.74074556931452e-05
-1.62525321288992e-05
-9.36463530818463e-06
-2.97596019079586e-05
-2.87188991044771e-05
3.03196210293639e-06
-3.86337591779627e-05
-3.43758593654781e-05
-1.06443444059822e-05
-2.52851699471866e-05
-4.59305201497074e-05
-2.62055959832819e-05
-5.87027156100242e-05
-2.24030809290984e-05
-2.11077760065763e-05
-2.11147318363907e-06
-1.2153641287911e-05
-2.43078203213526e-05
5.57463483074599e-06
-4.73125703141069e-05
-3.11030574302189e-05
-4.98762191143176e-05
-3.13488258173003e-05
-2.05318389680184e-05
-1.73719057461462e-05
-3.68699330546685e-05
-5.92713992761584e-06
-1.23331822856708e-05
-3.60989232746065e-05
-3.63569167417638e-05
-1.62399507074137e-05
-4.09281504774519e-05
-2.95419974826179e-05
-2.06592910376545e-05
-2.94954536084857e-05
-7.5063551114857e-06
-5.93307592144165e-05
-3.24759678897076e-05
-3.1587325809481e-05
-4.34592610975159e-05
-2.37205275872663e-05
-2.42889364267525e-05
-3.59360843325601e-05
-4.12396620849941e-06
-3.60467848728389e-05
-2.85516055655726e-05
-4.46798952852448e-06
-2.77475944939727e-05
-3.43387023923361e-05
-1.26908803982846e-05
-2.37140529724463e-05
-3.15190017238913e-05
-4.55094001010973e-07
-4.49069838058471e-05
-4.86959634626381e-05
-1.36309951517638e-05
-2.3494870750921e-05
-1.78279977895048e-05
-2.27004454615193e-05
-1.82655533186646e-05
-3.36104957100017e-05
-4.94830786565609e-05
-6.89618929484131e-07
-2.44661603023936e-05
-3.57348129202033e-05
-4.45489060340501e-05
-3.58948668787555e-06
-1.9531503731299e-05
-3.99032910635398e-05
-3.39358707868237e-05
-3.47151391538971e-05
-2.43673721307756e-05
-3.43510143181022e-05
-1.93613342491613e-05
-3.79170559455687e-05
-2.15007964986078e-05
-6.38425938828635e-06
-2.32779921278003e-06
-3.46359035437703e-05
-2.82004052882816e-05
-3.28714617186084e-05
-2.17648115600001e-05
-3.06280598555433e-05
-5.20731592608551e-05
-2.57643110783959e-05
-5.1979283201888e-06
-2.15976626783262e-05
-5.00067902207609e-05
-2.03640886521845e-05
-3.80872710472509e-05
-5.78231933523418e-05
-3.16274692847931e-05
-5.70263605588543e-06
-2.58364356115489e-05
-4.02969230879441e-05
-3.64301635404603e-05
-7.00048963154647e-06
-3.29351261939407e-05
-3.10753289185871e-05
-5.39063017802877e-05
-1.87074060667944e-05
-9.29464403611758e-06
-3.59943616243349e-05
-1.07639017625435e-05
-2.58522887081521e-05
-1.49026346896185e-05
-2.6094755926256e-05
-3.74291475636313e-05
-3.16791218474494e-05
-3.6457842795723e-05
-1.47442650036917e-05
-2.85951785652814e-05
-1.42550972480352e-05
-3.8589782321729e-06
-4.30189663321307e-05
-2.28933978992129e-05
-4.21343394910903e-05
-2.57258872603958e-05
-4.71090419104111e-05
-2.71148400174142e-05
-1.29448034017422e-05
-1.51841271678636e-05
-1.99714655968172e-05
-4.66551524318674e-05
-4.35434312375271e-05
-1.90484076344913e-05
-2.76482470549969e-05
-5.74497450987887e-05
-3.78806172140068e-05
8.33588543119316e-06
-3.37707194657173e-05
-2.10313460094256e-05
-1.09312389081966e-05
-4.25594152109414e-05
-3.9233719882152e-05
-4.00957219132353e-05
-2.93762416767192e-05
-3.74911619074437e-05
-1.6761207274902e-05
-2.42538151788498e-05
-4.09665721436972e-05
-4.06856635079541e-05
-2.23255456266175e-05
-1.50538759339787e-05
-3.12298107371684e-05
-2.59802312608027e-05
-1.34076547821982e-05
-3.48096223253229e-05
-1.52067605007813e-05
-2.28324456266272e-05
-4.96109684454728e-05
-3.88997832000781e-05
-1.13751810091364e-05
-2.2127164011953e-05
-3.07044908477531e-05
-4.84486970549685e-05
-1.32631991148316e-05
-4.80526474481482e-05
-4.0547211383346e-05
-1.32318026958069e-05
-4.14909665490581e-05
-3.47165424511469e-05
-3.21491186583867e-05
-2.95589003227449e-05
-4.34330187451322e-05
-3.49314907601963e-05
-1.93875429917608e-05
-3.53040866459617e-05
-1.69158980604059e-05
3.97343282876249e-07
-5.44443877173116e-05
-3.1701808585104e-05
-1.7146175398582e-05
-1.51436292525e-05
-3.74099882362346e-05
-5.52203019954976e-05
-3.36823810831601e-05
-3.36872424085645e-05
3.29384656625983e-06
-3.9150666373755e-05
-3.71556377570599e-05
-4.50042019431572e-05
-8.95281989759945e-06
1.75363171108657e-06
-4.04079881805049e-05
-2.36993755460327e-05
-3.24227713154707e-05
4.74033856678402e-07
-4.21761860918075e-06
-6.5394730567296e-05
6.22546586097332e-06
-3.15466576348552e-05
-2.23922311701999e-05
-1.27650134832669e-05
-1.52850120390266e-05
-3.784336780186e-05
-1.24718640530711e-05
-3.95177468062494e-05
-3.5964406839189e-05
-1.66721174170878e-05
-4.47246601273577e-05
-3.45016605195278e-05
6.23891064053151e-06
-1.20100666430334e-05
-3.15651929879009e-05
4.8820611837114e-07
-2.07131118421925e-05
-4.12534041732286e-05
-3.06557625305596e-05
-6.90242235313055e-07
-2.73989324932951e-05
-5.22389916483793e-05
-3.99299421074897e-05
-2.80804533847209e-05
-4.5208874087535e-05
-2.77231533071492e-05
-4.08679563341252e-05
-1.46113050272917e-05
-1.56880598899557e-05
-3.1095542358467e-05
-1.37531419894627e-05
-5.57594761652516e-05
-4.46770986962988e-05
-1.14871480437686e-05
-3.54850171602911e-05
-4.83557093685892e-05
9.84272960086827e-06
8.16803464736789e-06
-2.98263878015685e-05
-3.68328669239348e-05
-3.05713187139332e-05
-1.61495276968545e-05
-2.64257573583188e-05
5.05961862112469e-06
-4.88352563271762e-05
-8.84728766205516e-06
-1.13543216195387e-05
-1.73880245033146e-05
-1.0619512090634e-06
-4.51419819202378e-05
-1.23130877534955e-05
-8.51942988866734e-06
-6.28292552194547e-05
-4.22506255007466e-05
-4.67404566258976e-05
-2.06665535458113e-05
-3.61307697470545e-05
-5.40489360710566e-05
-2.35147314653764e-05
-5.11687059257064e-05
-3.9661582640005e-05
-3.77530225977065e-05
-3.06833390195477e-05
-3.98635016396446e-05
-5.58248866825664e-06
-3.14660974040891e-05
-2.1720304810287e-05
-4.29692358782534e-05
-4.27639746079653e-05
-1.54193626844757e-05
-4.07331444067746e-05
-4.82829353524782e-05
-3.65404026961918e-05
-5.51315792142009e-05
-4.73217098710983e-05
-4.3271308274814e-05
-4.14337520730469e-05
-2.95662387807677e-05
-2.27802367126694e-05
-3.55981661009538e-05
-1.29071206173246e-05
-3.13048028202293e-05
-4.75525705836571e-05
-5.42357484367191e-05
-2.82224091725172e-05
-5.46186288204191e-05
-2.69888724259897e-05
-3.02713057130738e-05
-3.8153622468296e-05
-5.75635158071269e-06
-3.40643982974431e-05
-3.52290879871637e-05
-1.63902071523957e-05
-3.01548258070215e-05
-5.17349459830559e-06
-3.1919651032706e-05
-3.11499873925734e-05
-3.08887789085738e-05
-2.19115476582444e-05
-4.24633065601923e-05
-4.19211564757552e-05
-4.53910887830914e-05
-2.26330619266599e-05
2.35507535065663e-06
-2.04758236766365e-05
-4.11139380179769e-05
-2.36278582999622e-05
-6.07860470190199e-05
-4.34737629410871e-05
-5.60278604617229e-05
-2.11026410202654e-05
-4.91122894049529e-05
-2.71901857263578e-05
-1.87371666112766e-05
-2.14093584819742e-05
-2.79785557123466e-05
-5.00542661256769e-05
-2.76337422286701e-05
-2.52458810445771e-05
-1.11090316134635e-05
-4.46822290889798e-05
-3.37626222668238e-05
-3.89755307720825e-05
-3.84975347219425e-05
-4.88931543294183e-05
-3.75276221864857e-05
4.7187552024668e-06
-8.53202655657199e-06
-5.48692806805108e-05
-7.76618611450776e-06
-4.18602940051933e-05
-2.95330381100424e-05
-9.80757855957037e-06
-2.86331917514665e-05
-4.22076546954249e-05
-2.25689159963897e-05
-4.29607731809423e-05
-4.85876648205171e-05
-4.67243680805686e-06
-3.39225642912387e-05
-2.52159571711282e-05
-4.05064211204711e-05
-1.9711094642604e-05
-4.25068359125789e-05
-3.7465329989091e-05
-2.86914608269803e-05
-2.75037991948883e-05
-1.23914208816804e-05
-7.11101705552662e-05
-1.78789137939214e-05
-5.73274035294728e-05
-1.40696256723853e-05
-3.17936141550315e-05
-4.09402294934579e-05
-2.5419828683553e-05
-2.3125221301981e-05
-5.84265352627218e-05
-3.81625294933541e-05
-4.79606639851427e-05
-2.66825310919054e-05
-5.6820145702818e-05
-2.07940312028862e-05
-4.1194389181912e-05
-1.53925443411353e-05
1.00366978134248e-05
-3.52468313938968e-05
-4.7718256594603e-06
-3.12769943793184e-05
1.24248990877624e-05
-4.09001244174433e-05
-2.51593581331341e-05
-6.03615150068396e-06
-2.06862736620126e-05
-3.99010189153614e-05
-3.69212211076747e-05
-3.81628051467495e-05
-2.96298249896497e-05
-5.50463466787913e-05
-3.0006964458859e-05
-1.73160560235085e-05
-3.95403791415438e-05
-3.77836095126659e-05
4.15082722554513e-06
-1.85546741581373e-05
-1.96960314618664e-05
-3.33291071962064e-05
-1.12984535025754e-06
-1.16445639277017e-05
-5.73341791911545e-06
-4.47219688993571e-05
-4.74734277259737e-05
-2.16523788715247e-05
-1.34818654106465e-05
-4.85021706645486e-05
-3.7314822600832e-05
-5.58289505585465e-05
1.39485573066456e-05
-2.9489312766575e-05
-2.72498018375088e-05
-3.55814181953276e-05
-1.32998279612292e-05
-3.41815310230375e-05
-4.26688386032713e-05
-4.4625510234651e-05
-5.7081869393507e-05
-5.35825394465288e-05
-2.7593714370123e-05
-3.30261347338724e-05
-9.3276171604112e-06
-2.65786997596339e-05
-3.30186854061445e-05
-2.89441179573221e-05
-3.80420368818704e-05
-1.35968963744084e-05
-3.89763256767326e-05
-2.61139386407707e-05
-1.94268544481354e-05
-1.3366077799715e-05
-2.20146547683984e-05
-4.87012603502133e-05
-1.092194129081e-05
-2.78558428494081e-05
-1.32449430526377e-05
-4.01604211890249e-05
-3.6749392923342e-05
-3.44967139198254e-05
-4.76151595905144e-05
-2.534858531677e-05
-4.29255407106691e-05
-3.37529319827844e-05
-9.80288599464234e-06
-1.89985000058427e-05
-4.09277115046843e-05
-3.87083818060861e-05
-2.22143975899786e-05
-5.75195435731926e-05
-5.57884736913124e-05
-2.52958944180491e-05
-5.16747295447744e-05
-4.96818742881159e-05
-2.95628788024965e-05
1.8152539504203e-06
-2.65890141244369e-05
-2.18568507695495e-05
-2.65164893876218e-05
-4.07734353292855e-05
-4.26454349753238e-05
-6.05015423176298e-05
-2.67841153497044e-05
-1.00950228411041e-05
-3.83264705766967e-05
-2.5287522960274e-05
-2.60239457389313e-05
-3.4954461527614e-05
-1.99265205338448e-05
-3.55729642996513e-05
-1.52269274809298e-05
-3.04971153501374e-05
-2.12110429314714e-05
-3.93232348804006e-05
-2.65155645456257e-05
-3.91537281109471e-05
-1.21648726846952e-05
-5.30597016821906e-05
-1.65996098222292e-05
-4.20644800673854e-05
-4.23839965482068e-05
-3.16713250625718e-05
-1.942345833522e-05
-1.3555803794754e-05
-2.25223348426946e-05
-3.36646080968389e-05
-3.40922791924552e-05
-1.92391543789719e-05
-5.04488359078366e-05
-2.28851156120522e-05
-4.47272176842765e-05
-4.17639550384057e-05
-4.30609935397678e-05
-5.2708922263221e-05
-2.58399658582992e-05
-1.66504670243365e-05
-2.05978712601111e-05
-2.94156563125627e-05
-1.93409000240634e-05
-2.79745136698026e-05
-4.46255208862164e-05
-3.49833196408445e-05
-2.22338470700799e-05
-3.39568411774616e-05
-4.34286676238485e-05
-5.25288739494949e-05
-1.74597894704074e-05
-1.37499142960098e-05
-5.09618747092423e-05
-9.08357368511792e-06
-1.65207587467666e-05
-2.20391016485948e-05
-4.01992031174055e-05
-3.35131511037897e-05
-2.13220257982988e-05
-5.76342889161532e-05
-6.94254661330199e-06
-5.7783173420593e-05
-2.34964490490151e-05
-4.60244847316297e-05
1.57326750954612e-05
-4.06040136199903e-05
-3.64898311055282e-05
-5.42564833993564e-05
-1.52066841400619e-05
-3.60228286462113e-05
-2.83380743828929e-05
-3.71393055071455e-06
-1.05186028808376e-05
-2.71268988013166e-05
-2.03179495495777e-05
1.26096557207369e-05
-1.0454250373465e-05
-3.14669891578413e-05
-1.77341356390086e-05
-3.79754981226167e-05
-6.51378531862359e-05
-6.00578051754397e-05
-4.99188417373479e-05
-3.47210784501628e-05
-9.05956152854339e-06
-2.94146956464732e-05
-1.24666947669097e-05
-4.42385707858836e-05
-1.21276289547467e-05
-2.575109424365e-05
-4.14889901418313e-05
-1.79125346147879e-05
-3.64915446083094e-05
-6.21326110573832e-05
-2.91669738242071e-05
-2.51009664980665e-05
-2.00659673327245e-05
-3.95622994646386e-05
-2.75157324331954e-05
-2.07457311899388e-05
-5.43386063314672e-05
-5.50164416651157e-06
-1.55342799862164e-05
-1.58958851448772e-05
-3.07135863602675e-05
-4.32709166539454e-05
-2.24676790071744e-05
2.06916536929756e-06
-2.2991707388457e-05
-2.56072163794167e-05
-1.23481454801284e-05
-4.68696495729011e-06
-4.0316919162522e-05
-1.19023163081542e-05
-2.88330466999459e-05
-7.75739553755438e-06
-4.70550573792858e-05
-4.10226188423455e-05
-1.08723097373964e-05
-2.11270851150358e-05
-2.64867249769988e-05
-3.14353497131998e-05
-1.95929037119107e-05
5.6546919530858e-06
-3.5894474907071e-05
-2.47627458734216e-05
-5.52695246946843e-05
-2.0485958931345e-05
-2.94353885937341e-05
-1.45012714568397e-05
-4.49913704640206e-05
-5.31445364016214e-05
-2.29621247152327e-05
-3.94825161817758e-05
-2.50336534133719e-05
-2.6013159373744e-05
-6.15810941646778e-06
-4.37562916790196e-05
-9.02738298414232e-06
-4.52837045334543e-05
-1.75825280948425e-05
-5.58699825506282e-05
-3.06577249369461e-05
-5.22358031392673e-06
-2.54698034216268e-05
-3.90874863992661e-05
-3.90855031467795e-05
-3.33959804650435e-05
-3.17842095423881e-05
-3.54849248208534e-05
-4.43168503639608e-05
-3.64386823803509e-05
-2.42045604777469e-05
-3.42464575091865e-05
-2.3599205077533e-06
-3.26641632050698e-05
-5.82006255507376e-06
-3.32043137985882e-05
-3.54953785455748e-05
-8.44473673920027e-06
-1.50113374938169e-05
-3.94699122097665e-05
-2.33578306884306e-05
-3.16171979535387e-05
-9.53595928693314e-06
-5.52771824549911e-05
1.81178857997912e-06
-3.56657963556579e-06
-1.41601156964449e-05
-4.29168648749317e-06
-1.66778449704049e-06
-2.9255116114918e-05
-1.74512036892349e-05
-3.57673902645402e-05
-9.77339792808307e-06
-3.41608268487163e-05
-2.44218615776614e-05
-4.02001364445684e-05
-2.08891506413286e-05
-2.38164235449902e-05
-1.59700002559539e-05
-3.11800001259009e-05
-2.79374379092216e-05
-4.1969972422932e-05
-3.37292639127089e-05
-3.41486430047864e-05
-3.57779061708334e-05
-3.10625274987066e-05
-2.27147060707012e-05
-4.77686815805431e-05
-3.0957846798522e-05
-2.23555929444063e-05
-3.56893736396612e-05
-5.00350944696266e-05
-4.5369324697121e-05
-2.66508565729235e-06
-2.80754235739076e-05
-1.00717726481132e-05
-2.32164067287157e-05
-3.81983935970719e-05
-3.47389110546758e-05
-3.20554640415169e-05
-2.91868324933289e-05
-3.75865484634287e-05
-2.09564453555741e-05
-3.39339886985402e-05
-3.31251356198454e-05
-2.72987667490695e-05
-2.77471912936317e-05
-2.26859296558933e-05
-1.85895664414224e-05
-1.99195207059998e-05
-3.75885057005838e-05
-3.252776439084e-05
-3.89278486338894e-05
-3.4322277886902e-05
-2.38921736781843e-05
-5.27628437817623e-05
-2.91944446887313e-05
-3.23278245750017e-05
-8.02058060028102e-06
-4.15802313601405e-05
-1.85846733211591e-05
-2.96806410094847e-05
-4.79778895861963e-05
-2.11617583007863e-05
-1.36464385977016e-05
-1.27075025629845e-05
-4.15291949556386e-05
-4.36114198795598e-05
-3.92813974268358e-05
-1.51294206632196e-05
-3.40040785613666e-05
-3.3549158531864e-05
-2.5263603122113e-05
-1.52116802858792e-05
-2.47678699641203e-05
1.27438893300593e-05
-2.72207389327521e-05
-6.07675438458403e-06
-5.83303938291368e-05
-3.31228725351682e-05
-2.15044176178027e-05
-4.07627465683859e-05
1.42058910121018e-06
-2.96239424608494e-05
-4.99061311714661e-05
-4.95030266673698e-05
-3.66894609225449e-05
-1.85994858667237e-05
-3.28056697376735e-05
-3.89228273063194e-05
-5.0010034268202e-05
-5.53912186539913e-05
-3.44114923349418e-05
-2.83439993736145e-05
-1.55718292689244e-05
-2.22246379844521e-05
-2.45951148774053e-05
-1.50482407989345e-05
-1.27517129045035e-05
-3.9434415676691e-05
-1.85302960690049e-05
-3.33255429605904e-05
-4.28246013500458e-05
-3.39144974152933e-05
-1.91258593753496e-05
-1.5490672572173e-05
-1.0556454972066e-05
-2.6728598224322e-05
-2.40811574319012e-05
-8.68447539017096e-06
-3.48475674213275e-05
1.08183943056959e-05
-1.83493586395533e-05
-2.58168052575856e-05
-3.49711999696298e-05
-3.65020192230456e-05
-4.6690824601051e-05
-4.02715195443585e-05
-4.02165745093261e-05
-4.01691928218583e-05
-2.19808458053767e-05
-6.57454267179716e-06
-2.35768698217637e-05
-7.48119308046068e-06
-3.31027058449322e-05
-1.61606275951941e-05
-3.15296538675685e-05
-1.96758977468647e-05
-1.98920564050675e-05
4.44608452974328e-06
3.03120906989128e-06
-4.03672028707958e-05
-9.17835606315655e-06
-6.69062351349933e-06
-2.06852637369928e-05
-2.64386322081807e-05
3.571715657015e-06
-2.0624915342166e-05
-2.44928112635544e-05
-3.59406947238225e-05
-8.09049780898759e-06
-3.83604796647018e-05
-5.07622623978334e-05
-1.45227074928714e-06
-2.64724537066546e-05
-4.84679805518855e-06
-1.24833450211228e-05
-3.63599049818426e-05
-5.26057571583281e-05
-1.73649071016155e-05
-1.91600252707907e-05
-1.19039521444123e-05
-2.30894019964361e-05
-2.70027902798221e-05
-2.37104201199145e-06
-1.65443846358252e-05
-2.83266406573215e-05
-2.11664805248451e-05
-4.58995560170736e-06
-2.67777447879836e-07
-8.18014373422897e-06
-2.52047667729976e-05
-2.50746976930501e-05
-6.51316516555616e-06
-3.93905420740813e-05
-5.1835479509795e-05
-5.07784874318515e-05
-2.83296997490006e-05
-5.96069552712653e-05
-1.30979074403791e-05
-3.53999412833469e-05
-3.98215941334687e-05
-2.84010961040983e-05
-1.97371025390598e-05
-2.57556009705977e-05
-2.3805501805336e-05
-3.0693128487219e-05
-2.11902552684904e-05
-3.32522711459125e-05
-9.67643566034657e-06
-2.88185199286333e-05
-1.65907312557528e-05
-4.24263465542789e-05
-5.06113800732381e-05
-2.23964354886677e-05
-1.88988603976512e-05
-5.25236545896078e-05
-4.12023189938281e-05
-1.69342969372518e-05
-4.24421565492388e-05
-3.86879067030574e-05
-1.63273607030508e-06
-3.66362262715265e-05
-8.07987179145027e-06
-4.73593713602165e-05
-3.83458710369759e-05
1.3731224711152e-05
-3.70560278338636e-05
-2.11259362427023e-05
-6.72484091663086e-06
-2.84054924168167e-05
-1.42877417723293e-05
6.50646101850924e-07
-3.17395267545691e-05
-3.92809721110645e-05
-5.56025360300602e-05
-1.95580766124373e-06
-5.35374155464162e-05
-2.05922285236213e-05
-2.79409414269445e-05
-2.72536740758785e-05
-2.13202397830405e-05
-3.47574953732617e-05
-4.27147003207921e-05
-1.46106323409877e-05
-5.47291461657122e-05
-1.13963341365938e-05
-5.6332552670031e-05
-5.6787012969438e-05
-3.08518713187771e-05
-1.60956972011309e-05
-2.68086841208091e-05
-3.35905318581049e-05
-1.74219140711545e-05
-2.81222066522724e-05
-1.6807177749581e-05
-2.04873021505184e-06
-2.6758957614301e-05
-4.06609753116999e-05
-9.11845611016592e-06
-3.25057398824571e-06
-5.66739091662338e-05
-2.84122192152838e-05
-5.0624789211482e-05
-2.29866697730114e-05
-8.57057837351982e-06
-7.36972677842289e-05
-6.59998114270329e-05
-1.10185835397644e-05
-7.60686820718525e-06
-2.07882485870928e-05
-4.93718821958746e-05
-1.75096531765759e-05
-1.51160988240593e-05
-2.91386624457425e-05
-4.66527631764692e-05
-9.80434136427824e-10
-2.71292877528051e-05
-2.3116923688223e-05
-3.0359272950829e-05
-4.96825915623918e-05
-1.03061403337287e-05
4.91742366804559e-06
-3.24580469727724e-05
-6.82627459685718e-05
-1.52824639667455e-05
-7.19043697266123e-06
-4.83703654437613e-05
-1.48035022011766e-05
-3.67523219440015e-05
-5.85850945172767e-05
-4.21902249096973e-05
-9.04688970457172e-06
-4.06729246132641e-05
-2.7198743688629e-05
-3.31233837900063e-05
8.25818154588924e-10
-1.14998961505669e-05
-2.99933315682834e-05
-1.78063115854803e-05
-1.64202717778324e-05
-5.57083990600911e-05
-4.02002639975724e-05
-3.71724280043101e-05
-2.46759946790132e-05
-5.09174278811812e-05
-2.28047830349088e-05
-2.89150194962747e-05
4.92729446439183e-07
-3.91710226230047e-05
-2.00251345900851e-05
-3.60856341255847e-05
-4.03712651126555e-05
-3.65246369531124e-05
-6.93421327648281e-05
-3.85064643327343e-05
-1.60768474336129e-05
-3.47756937335327e-05
-4.47073370417379e-05
-3.38208339216008e-06
-4.74640658451013e-05
-2.57982426008761e-05
-3.77079466064448e-05
-3.45180584364889e-05
-1.90101113367006e-05
-2.10451016312936e-05
-2.53153896182994e-05
-2.00677624612295e-05
-2.18959350155884e-05
-3.79144594641582e-05
-3.45175258258285e-05
-5.35252550372521e-05
-1.43760428137725e-05
-1.97840546659491e-05
-4.42381220756483e-05
-4.46416381045989e-05
-3.16631484184216e-05
-3.18441988490577e-05
-7.46258292073898e-06
-3.018953616796e-05
-2.99287970848529e-05
-7.31665489345085e-05
-1.91852793409782e-05
-3.09619974424779e-05
-4.72506144147475e-05
-3.30129161011078e-05
-4.32818019323444e-05
-3.09376219388467e-05
-3.09484767256824e-05
-4.68144572267549e-05
-1.17274834673651e-05
-4.61873809503929e-05
-4.42236015603138e-05
-6.13125093766863e-06
-4.37537576851482e-05
-2.71317585444139e-05
-8.14161539781996e-05
-9.14142615671126e-07
-3.90523487650697e-05
-1.98672573162599e-05
-1.4025751115053e-05
-3.24333745354004e-05
-1.86005160741841e-05
-5.25211345782121e-05
-2.61458792233456e-05
1.64303397043107e-05
-2.90542155202689e-05
-3.76288987934109e-05
-3.04415222508896e-05
-2.45292604646144e-05
-2.61012034361185e-05
-4.49831899338955e-05
-4.00351535192432e-05
-2.99530717037924e-05
-1.4997283073688e-05
-4.81131824995782e-06
-1.03238050977426e-05
-4.46914528546603e-05
-2.91877397855604e-05
-2.92900638369999e-05
-2.37340487209068e-05
-1.883318883147e-05
1.65947464602154e-06
-7.73534136743363e-06
-2.20470518850308e-05
-1.07292853573935e-05
-2.75833717874295e-05
-4.10932722150994e-05
-1.66948613376048e-05
1.82856387741366e-06
-1.0228519626091e-05
-4.24018348216852e-05
-2.98857313959144e-05
-1.92922072355448e-05
-2.47342244946649e-05
-2.71837648609273e-05
-3.71756665077912e-05
-6.07118278775655e-05
-2.06522891136491e-05
-2.39132667893303e-05
-4.53081429091824e-05
-6.38054966090244e-05
-2.63624563024065e-05
-2.70934809565504e-05
-4.73641954041213e-05
-3.43006451478149e-05
-3.97569159808672e-05
-2.91617991503695e-05
-9.27013909065879e-06
-2.96160180748462e-05
-2.48921677172995e-05
-5.48143920168917e-05
-1.98758022672219e-05
-2.20742238958654e-05
-4.59436198395602e-05
-2.5956015500108e-05
-4.74874457542643e-05
-1.4984561565858e-05
-4.9150705545089e-05
-4.1004563186124e-05
-1.87407422138804e-05
-2.11892695021377e-05
-2.27223733898716e-06
-3.02970644329e-05
-3.07296939516393e-05
-3.34794402499805e-05
-4.20757495772988e-05
-3.61440706689453e-05
-1.56263500316506e-05
8.6143225150895e-09
-2.85140759207995e-05
-5.45743646109092e-06
-1.30042448096008e-05
-3.46213137657435e-05
1.63656487253515e-05
-2.81122013558849e-05
-3.09657023166023e-05
-2.70989646954136e-05
-4.26188518443392e-05
-2.67667757851028e-05
-3.49590057123657e-05
-4.17821166862826e-05
-3.05555382058712e-05
-1.69009133101102e-05
-1.02995676305507e-05
-3.90878105631132e-05
-5.6367155653898e-05
-1.40016317330393e-05
-2.22723653926577e-05
-3.12021826474164e-05
-2.44879204256001e-05
-1.22335710479081e-05
-2.60733020032539e-05
-5.10828462979191e-05
-2.79282885665557e-05
-3.22102172994952e-05
-1.96346848230725e-05
-2.1400946869216e-05
-1.14916143100728e-05
-2.56104039732644e-06
-2.73680240948884e-05
-2.31195467121867e-05
-6.73705574116878e-05
-3.56242694327466e-05
-6.38931153508223e-05
-4.4308228228688e-05
-1.70668954133934e-05
-3.9421952853644e-05
-1.56759906085226e-05
-4.57158567559724e-05
-9.61908900980524e-06
-4.60824455581974e-05
-1.50868943031301e-05
-5.68853218376836e-05
-1.52687575004542e-05
-3.41087676323188e-05
-4.9140521243293e-05
-3.09972285783505e-05
-1.27908984849028e-05
-4.44671642587616e-05
-2.50364433168157e-06
-2.54291219877289e-05
-4.55279408035021e-05
-1.3908208426813e-05
2.94996807852925e-06
-3.30875819431489e-05
-5.32987544735775e-05
-7.87684332108688e-06
-2.97090337365533e-05
1.07730236231771e-05
-3.39468601297783e-05
-2.57301956255521e-05
-3.50897925616206e-05
-5.06559085549454e-05
-2.20288645581516e-05
-3.45885155156837e-05
-3.69968384160986e-05
-3.50351170977414e-05
-7.2359170589092e-06
-6.16703972337458e-05
-4.12095945983262e-05
-1.31957520776741e-05
-4.66064153602953e-05
-6.61393844485043e-05
-2.94945354056616e-05
-3.71819520369521e-05
-2.80163332692703e-05
-4.87763492567064e-05
-1.40896290704467e-05
-1.36048384637987e-05
-2.39644530739112e-05
-4.4790155687346e-05
-2.76536966133981e-05
-1.57185264790874e-05
-2.13275409403743e-05
-1.02880187552954e-05
-6.90702565411793e-05
-1.62104724900683e-05
-2.14263468070215e-05
-2.34351263953401e-05
-5.36636200440596e-05
-4.44292789641723e-05
-1.69826825574525e-05
-4.82007222761898e-06
-1.52718792454825e-05
-3.54336683841719e-05
-2.36216031084511e-05
-4.5361863470852e-05
-1.31454413856841e-05
-3.84565232639825e-05
-2.28314081348382e-05
-2.6757501085304e-05
-2.43716837069235e-05
-2.36344397351802e-05
-3.55936038840201e-05
-2.64520343664724e-05
-1.01611474856977e-05
2.08942990813647e-05
-2.52031201881546e-06
-3.3826901685843e-05
-1.27083777157453e-05
-2.80544323762834e-05
-2.30050442826551e-05
-3.29519336283254e-05
-1.84767559473082e-05
-1.40071050965172e-05
-4.63568205875767e-05
-2.17394387283811e-05
2.11979749565469e-06
-1.60519403623772e-05
-2.25446727626593e-05
-5.14929172837676e-05
-2.34198939466381e-05
-3.00705538107377e-05
-1.96421219995416e-05
-1.96694540843496e-05
-1.17425487452087e-05
-5.89433521403904e-06
-3.0960726337402e-05
-3.26640168424063e-05
-4.71121657764636e-05
-2.33218009575968e-05
-4.46164921132562e-05
-1.8294967854197e-05
-4.02946134913491e-05
-3.56492775113655e-05
-1.09518630173926e-05
-3.65787431747505e-05
-3.44708639638511e-05
-1.01810071057268e-05
-3.25546408666625e-05
-2.88049963177256e-05
-3.76399051067844e-05
-3.60256258326196e-05
-3.94968298039566e-05
-2.3549277712857e-05
-1.02561877655185e-05
-4.90351942882155e-05
-7.98543739054659e-06
-2.65846562432283e-05
-3.35211043450848e-05
-1.87995886126006e-05
-2.06085703632557e-05
-3.79004382057522e-06
-3.14279540941383e-05
-4.84704946968722e-05
-8.53521096490221e-06
-8.7561953596884e-06
-3.91204789832907e-05
1.50303932489984e-05
-1.96681846893579e-05
-5.75311891326526e-05
3.17314321235293e-06
-2.81580596289417e-05
-5.09229813786562e-05
-4.08562441513228e-07
-3.58783366863342e-05
-2.13163088843722e-05
-1.56624689051919e-05
-1.45607146818362e-05
-8.88655257559304e-06
-1.99831310982409e-05
-1.32471165989654e-05
-1.86984029754164e-05
-3.06921498334663e-05
-4.23148001173622e-05
-2.95527331266501e-05
-6.22243682006536e-05
-1.21449609227278e-05
-2.59399968103513e-05
-1.93292262753305e-05
-4.26158175511147e-06
-1.01554869068844e-06
-1.16139189031396e-05
-4.7102169778986e-05
-3.46714638092443e-05
-3.07037992838436e-05
-1.74242912670913e-05
-2.76643508669176e-05
-6.57867340090476e-05
-3.41631153960318e-05
-5.48820501799712e-05
-1.54332577103976e-05
-1.37583877263366e-05
-1.62732432129473e-05
-4.63016525682645e-05
-4.09368249156936e-05
-2.50138373430221e-05
-5.13157390356479e-05
-3.3967711165926e-05
-3.95071505912519e-05
-4.50196745527704e-06
-4.43448563055116e-05
-3.20598643691874e-05
-4.56018079100725e-05
-3.8706654745568e-05
-2.27518563976125e-05
-2.91458555471229e-05
-6.76388212348689e-05
-2.31202639898074e-05
-2.61791843053298e-05
-5.78435472752847e-05
-2.19195881236135e-05
1.47072349027848e-06
-5.04447369127973e-05
-2.01250377218516e-05
-3.81697167539357e-05
-1.76496455177088e-05
-2.0341332368494e-05
-2.69428030495607e-05
-1.77509304824153e-05
-3.63833169060893e-05
-2.44962719643888e-05
-5.4691096394539e-05
-4.08226271531156e-06
-1.01005888185045e-05
-2.20200316909357e-05
-3.43759885891009e-05
-4.01940779214378e-05
5.34538364261361e-06
-3.13246472249317e-05
-1.22220226561938e-05
-3.71843776353164e-05
-2.56110028737904e-05
-2.7906821559858e-05
-3.0413999485404e-05
-4.14945267420597e-05
-5.48663948670306e-05
-2.98578984127733e-05
-3.22522052655553e-05
-4.09449837051958e-05
-2.73078445754378e-06
-1.506371885825e-06
-3.98271660037764e-05
-2.85068671249195e-05
-6.10112460737796e-05
-2.38414364505895e-05
-4.45814616481501e-05
-1.11343343129361e-05
-3.04218149043596e-05
-1.37924616031004e-05
-1.2061249922175e-05
-1.33359463769408e-05
-5.36178457106173e-05
-6.11938943093985e-06
-1.67364286958923e-05
-1.08118249079131e-05
-3.0098837708129e-05
1.70974525724937e-05
-5.51532849300973e-06
-1.98506901567875e-05
-1.37425516743673e-05
-7.76792075195576e-06
-2.62704189067258e-05
-4.00554260741047e-05
-3.861973125554e-05
1.04712041594018e-06
-4.9692791518114e-05
-2.55593365116976e-05
-4.57078781234737e-05
-3.1590969444788e-05
-5.73150141399862e-06
-4.63646976647975e-05
-5.57561651036634e-05
-3.0958674498375e-05
-5.2080765422725e-05
-2.71434332983727e-05
-7.62231679462024e-06
-2.56532238970213e-05
-3.46418179706583e-05
-1.85564205650619e-05
-1.75192743924909e-05
-4.43512151637638e-05
-3.90827889682047e-05
-3.57018000274635e-05
-4.53748514587814e-05
-3.95915631900941e-05
-4.03459520778737e-05
-1.3777965544469e-05
-2.04830448894795e-05
-6.04719563783232e-05
-1.69618550351889e-05
-3.94543945473075e-05
-3.07468059832879e-05
-5.66819508512262e-05
-1.45046996593033e-05
-2.88711847053907e-06
-6.19880496710273e-05
-3.47317459629956e-06
-3.84013024530017e-05
-7.16631921697005e-06
-3.61660506142412e-05
-4.38821548421271e-05
-2.92518955990931e-06
-1.3570482292729e-05
1.0050203962959e-05
-4.5448922345617e-05
-3.20867803883253e-05
-1.94227082796897e-05
-5.61108054303117e-05
-4.23681423888816e-05
-9.58602855296322e-06
4.35500208922634e-06
-5.02064609764588e-05
-1.37933180136826e-05
-1.09365207459285e-05
-1.53464426114539e-05
-3.34310360865265e-05
-2.68571692660615e-06
-2.96226669031827e-05
-2.28051956731312e-05
-5.19557499934137e-05
-7.71637852614626e-06
-1.5062092711936e-05
-3.44747766304556e-05
-8.8855666651225e-06
-4.41208821630939e-05
-3.28408230657911e-05
3.48671211658228e-06
-4.7856204929459e-05
-5.62598118406588e-05
-1.81502145484071e-05
-1.25526785311964e-05
-3.84461075895292e-05
-3.47624157504124e-05
-1.10276498390363e-05
-1.95429686690664e-05
-1.67404438652022e-05
-6.68453640100698e-06
-3.22934388062038e-05
-1.0643279909035e-06
-1.43911615329917e-05
-2.00054578122724e-05
-4.89524979430419e-05
-2.33570352111664e-05
-4.15303724314029e-05
-4.99185706915391e-05
-3.14679550674877e-05
-4.67774798719101e-05
-2.07085990806144e-05
-1.16012618793814e-05
-3.54515533967907e-05
-3.34110789645798e-05
-3.38882643255912e-05
-2.75912467617679e-05
-1.22807232679043e-05
-3.18936551480452e-05
-2.09722232584852e-05
-9.69796436783706e-06
3.23228430099803e-06
-4.26557229537287e-06
-2.38918872155708e-05
-2.01491235098708e-05
-2.82690056878079e-06
-3.04198901520541e-05
-3.03390759100251e-05
-1.13464521716985e-05
-3.63789363553295e-05
-2.5546665873803e-05
-5.50887701511641e-05
-4.17066279481159e-05
-3.58060303428141e-05
-6.33179777684088e-05
-3.36703764821801e-05
-3.64151405048487e-06
-2.06314272170732e-05
-1.04436358652853e-05
-2.790589296353e-05
-5.51021399186106e-05
-4.09242900472622e-05
-4.36218067880874e-05
-2.86023118229741e-05
-9.89595860042602e-06
-4.94347208832796e-05
-2.68021258954085e-05
-4.86125208245915e-05
-1.52908075086839e-05
-1.06777211673818e-06
-5.53179654117198e-05
-4.24693587231058e-05
-3.15734376849517e-05
-2.13581551641679e-05
-2.25232862257389e-05
-5.35061798123723e-05
-2.00035263525583e-05
-2.23963479186007e-05
-1.9145329152248e-05
-2.43055623133002e-05
-5.66412870738129e-05
-3.33399393158429e-05
-3.61427170729823e-05
-1.10664025873977e-05
-5.44676647562321e-05
-3.39963651658209e-05
-3.82343884643042e-05
-1.43690719441766e-05
-3.28519387458577e-05
-2.50728060099253e-05
3.33113493843266e-06
-3.90638718873377e-05
-1.98041704894561e-05
-5.69415115078031e-06
-2.03663536738328e-05
-1.67917832537782e-05
-3.8305945424665e-05
-2.97218136569536e-05
-2.00674802484728e-05
-7.14275975385831e-06
-1.57714796858412e-05
-2.88479495960637e-05
-2.88053816583628e-05
-3.114032295911e-05
-6.10170802532064e-06
-4.40662528986801e-05
-4.85569042744205e-05
-2.98011783036438e-05
-4.08327704703383e-05
-2.16684657514104e-05
-5.87479009193639e-05
-5.45788999797493e-05
-1.25439537079384e-05
-3.78700463575188e-05
-1.07761688815221e-05
-4.88724061951354e-05
-8.43909041691667e-06
-4.00648524377756e-05
-2.59571506398245e-05
-1.66211513853977e-05
8.72110810399713e-06
-2.85373249658279e-05
-2.42522412133758e-05
-2.80178725238916e-05
-3.39979472945866e-05
-2.54638490024912e-05
-1.87599436105729e-05
-1.90998661210599e-05
-2.84384828142737e-05
-9.93824219983628e-06
-2.93844561239036e-05
-3.1797128456322e-05
-3.43012624966818e-05
-1.50963967188692e-05
-2.0655574300055e-05
-2.87065183675187e-05
-4.96046015280565e-05
-1.89209868341431e-05
-5.52405036284541e-05
-2.01720100725023e-05
-1.74136234429875e-05
-1.4940704060495e-05
-3.10399098181611e-05
-8.16721133728105e-05
-1.88348390625396e-05
-4.12208989674908e-05
-2.04923299680032e-05
-2.85253884079843e-05
-1.56768770015754e-05
-3.04401209065645e-05
-4.12174328783819e-05
-2.46942322382788e-05
-3.68448042755507e-05
-2.87045227121821e-05
-1.75893142969775e-05
-4.13470157167084e-05
-2.70330991493652e-05
-2.85257652503426e-05
-1.37320149079648e-05
-5.81340919377651e-05
-2.72443030977496e-05
-3.21050368490435e-05
-3.31429853224829e-05
-3.59475336301255e-05
-2.89508432416674e-05
-3.35042369220767e-05
-1.26603043176311e-05
-1.45299380875353e-05
-3.08860801185101e-05
-1.14045572522292e-05
-2.96157756486279e-05
-2.41449532174912e-05
-3.37837797155602e-05
-1.96125875726833e-05
-2.20592520517505e-05
-3.89627572120825e-05
-2.71602974048594e-05
-1.46343952167434e-05
-9.07727821744088e-06
-9.40106069724881e-06
-1.15681340535839e-05
-1.26391161572597e-05
-2.41907270668629e-05
-3.93668248171203e-05
-2.43810861194204e-05
-2.10105238257891e-05
-3.00310230663187e-05
-4.48991047271991e-05
-3.487242313745e-05
-3.7333297287965e-05
-3.89964076472128e-05
-3.82340167118345e-05
-5.66597310137854e-05
-1.54602914990924e-05
-2.84032466088935e-05
-3.1855323891189e-05
-2.74540995060373e-05
-1.4542297778025e-05
-1.68444382775504e-05
-2.97103535332288e-05
-6.67035412005901e-05
-4.84336960937756e-05
-5.77663382751121e-05
-5.03182488681604e-05
-1.52455462285861e-05
-3.7480889407402e-05
-3.43719201584704e-05
-3.41643910741683e-05
-3.14067652153648e-05
-3.31400236494687e-05
-6.09413327501718e-05
-2.01128592094238e-05
-8.55630738446619e-06
-1.06285193099181e-05
-4.7873202338216e-06
-3.04065880919493e-06
-3.78702654208302e-05
-4.27149432005465e-05
-2.34760253331373e-05
-4.82117567284413e-05
-3.40618111993412e-06
-2.91871028368063e-05
-8.47068088753508e-06
-3.87054193992307e-05
-1.58102821104854e-06
-4.58218142178473e-05
-3.42078338869499e-05
-1.73684100449886e-05
-3.27616105440228e-05
-2.4418277431943e-05
-9.13688641905469e-06
-3.43927226010028e-05
-5.0449763699944e-05
-1.89040055997342e-05
-1.60288219003284e-05
-3.7841372035625e-05
-1.45097718124627e-05
-3.95396942097568e-05
-2.7661707333919e-05
-9.20900765353514e-06
-2.32200538846689e-05
-3.39457476671072e-05
-2.49296429769574e-05
4.7915442756967e-09
-2.63439771037108e-05
-3.28344993412087e-05
-3.7076278142561e-05
-4.69636949964745e-05
-6.18232190586044e-05
-5.84707115826678e-05
-4.40853755355495e-05
-2.68453587747819e-05
-2.20861260533434e-05
-3.24592085024772e-05
-2.96944575207323e-05
-3.6158698932128e-05
-4.20437190052908e-05
-3.55216719835666e-05
-2.1689433934453e-05
-3.81528536069161e-05
-1.27779214265664e-05
-2.08783293693213e-06
-6.15922686323061e-05
-2.18265874571909e-05
-2.56328345123911e-05
-4.45744365238064e-05
-2.90034642562055e-05
-2.80744161256627e-05
-2.06724220819565e-05
-6.78240030737075e-06
-4.03051730247123e-05
-3.34630348019826e-05
1.00402409437192e-05
-2.172389888666e-05
-4.43200957147966e-05
-5.05340215682861e-05
-4.10474115111699e-05
-2.95261823436147e-05
6.4614059532636e-06
-1.19194842615241e-05
-3.99332380161501e-05
-4.08167545527963e-05
-1.46492433211886e-05
-1.35252162226587e-05
-1.84457043035719e-05
-5.33372231631835e-05
-1.70964105931405e-05
-1.25730712320323e-05
-2.7242288510014e-05
-2.20847398370107e-05
-1.79901173888609e-05
-1.48118533205126e-05
-4.42175993592905e-05
-3.3032613802796e-05
-4.82265793760959e-05
-5.33569745116746e-06
9.31401578213037e-06
-1.84849667055828e-05
-2.28352044672373e-05
-2.87336581606381e-05
-3.65078146222571e-05
-3.76135693036804e-05
-5.6660125449079e-08
-6.73514353534163e-05
-4.38052564100392e-05
-4.10405950071656e-05
-3.55528256062352e-05
-5.29706714968789e-05
-6.79909730901488e-06
2.01881149212142e-06
-2.37574865117936e-05
-4.82429491213281e-05
-8.59875532111456e-06
-4.95210583406725e-06
-1.27424685060217e-05
-2.8880311515816e-05
-1.14629786061937e-05
-2.82172191161363e-05
-3.25960023808111e-05
-1.95852732004947e-05
-2.66778175502768e-05
-2.6928753666688e-05
-3.68139015497766e-05
-2.8477720343312e-05
-1.73282510788073e-05
9.63910602735086e-06
-3.00672035378883e-05
-3.15672334162488e-05
-3.33838779932809e-05
-2.67264431061598e-05
-3.8197047283092e-05
-1.87453997142238e-05
-4.11426503324381e-05
-2.6346103028088e-05
-2.44788221097074e-05
-3.58084233682466e-05
-2.07885948663011e-05
-1.45013241509516e-05
-1.12439356492975e-05
-1.50858350831942e-05
-3.60236234753281e-05
-1.46171440322628e-05
-2.22471189533781e-05
-1.62741507079349e-05
-1.08665704673697e-05
-3.00073720197518e-05
-1.13676655872518e-05
-5.58664665507764e-05
-2.40917098051447e-05
-4.5887201043561e-05
-3.39009950822916e-05
9.28993756801397e-06
4.14933602204389e-05
1.47705180109731e-05
-2.65587831868205e-05
-2.35915680438571e-05
-4.2485226751375e-05
-2.07348521413723e-06
-4.34737260509083e-05
-4.99876503535603e-05
-4.46550992141585e-06
-2.28362121469435e-05
-6.48442603038623e-05
-1.81282124814869e-05
-1.29987505304855e-05
-8.75605143607245e-06
-1.81707860185323e-05
-4.08329016868917e-05
-4.81324962581199e-05
-5.06686618440209e-05
-5.03988087405701e-05
-2.37143086505338e-05
-2.16179543866105e-05
-2.27171259543948e-05
-3.4514278064024e-06
-4.1394198196203e-05
-1.4685169464038e-05
-7.16262348438505e-05
6.27041534310659e-06
-2.64990109932736e-05
-4.46555948916082e-05
-2.0330144794473e-05
-1.91193011798836e-05
-1.86508658402352e-05
-1.72886897788678e-05
-2.67471774861702e-05
-1.39100499963848e-05
-3.43278740445793e-05
2.04251592402011e-06
-5.16650075053355e-05
-2.2346359921221e-05
7.24370259538249e-06
-2.82042323751963e-05
-3.68947514761013e-05
-1.75581819030125e-05
-2.34117771912968e-05
-3.77043503348938e-06
-2.45776215064497e-05
-2.98167011445504e-05
-2.48607716076961e-05
-2.72333030924211e-05
-5.79526132651613e-05
8.94437766196492e-06
-3.04220439261303e-05
-5.15473665517666e-05
-2.25030113407361e-05
-1.1921891521064e-05
-2.8370295930967e-05
-5.24545340470729e-05
-3.97548993832725e-05
-3.15270570035736e-05
-3.0137782241661e-05
-3.34374573915752e-05
-2.88440372199652e-05
-3.87075895477501e-05
-8.24794444685361e-07
-2.27915213770525e-05
-3.09324354805132e-05
-1.98254988001798e-05
-2.43924488215034e-05
-1.30860568589857e-05
-4.01098414126559e-06
-2.92758908346458e-05
6.70065120956232e-06
-6.48269349355556e-06
-4.34542362278228e-05
-3.1354917717424e-05
-2.18728059411595e-05
-5.8325388877765e-05
-3.2745582330908e-05
-4.59367259454836e-05
-2.23113449038235e-05
-1.95558491895225e-05
-6.02940602844676e-05
-3.43467640414354e-05
-2.04824517541523e-05
-1.68826348866735e-05
-9.43960438821182e-06
-1.43766422711553e-05
-1.21969523755719e-05
-4.14642352109179e-05
-4.10572549186505e-05
-2.12728483995723e-05
-4.62178514413632e-05
-3.16297385333107e-05
-2.94874096922419e-05
-3.16933383678749e-05
-7.00670656865239e-06
-1.74363874111875e-05
-7.27923612602809e-06
-2.11524542484394e-05
-3.0404188942596e-05
-2.89457604492443e-05
-2.93864093919784e-05
-2.00687087729518e-05
-2.73087542847711e-05
-1.4801429192286e-05
-1.61470648227923e-05
-2.87780034134933e-05
-4.56361493048204e-05
-6.16700485861534e-05
-5.64348544963162e-05
-5.95213699832186e-05
-3.16628466882558e-05
-4.27921801339202e-05
-1.94266178751782e-05
-7.06653240489107e-06
-3.06584662843513e-05
-4.01815828761875e-05
-2.8031781111258e-05
-2.36089317834385e-05
-2.7539518003041e-05
-3.4617681632926e-05
-1.71472745065514e-05
-3.63632306849717e-05
-7.40965773450093e-07
-5.16166325908352e-05
-2.66589292506237e-05
-1.72734745705589e-05
-6.94616736758118e-05
-2.70377789568549e-05
-2.07515583172463e-05
3.00930011567064e-06
-4.72144459237055e-05
-3.93577364899705e-05
-4.5295436851722e-05
-1.87443073469298e-05
-5.06666870188777e-05
-6.29244368921413e-05
-2.60852949487396e-05
-1.13826385083178e-05
-2.15210018950171e-05
-2.79138034142165e-05
-4.16828791280778e-05
-1.60891143347848e-05
-4.20795307243151e-05
-3.17484355249054e-05
-3.18032527215938e-05
-3.09105443010163e-05
-3.27020612506455e-05
-3.40930842659388e-05
-3.68601736871342e-05
-6.56505526681921e-05
-1.86785393335914e-05
-3.89664418389793e-05
-4.55981863798305e-05
-5.58625652556315e-05
-5.73612639430534e-05
-1.18620394304055e-05
-4.63405676141204e-05
-2.98486193351205e-05
-4.11184636932306e-05
-4.25741651120012e-05
-4.25132950833142e-05
-2.30745509877124e-05
-1.22255425831962e-05
-3.24819351602328e-05
-4.17556311348489e-05
-3.99838743505946e-06
-3.90193884785616e-06
-5.72804545702202e-05
-3.67238455288679e-05
-2.55253503527194e-05
-5.59991340774951e-05
-2.1092761301534e-05
-5.65090250015484e-05
-1.88345837328389e-06
-9.43270871596836e-06
-9.10353393356884e-06
-4.6293088893344e-05
-3.01561698801851e-05
-1.52546500370958e-05
-4.24889194029059e-05
-2.58315120336293e-05
-1.40270449144418e-05
-3.10848578346087e-05
-3.8077100567013e-05
-3.53804536487882e-05
-2.66742892360164e-05
-2.13353207027586e-05
-2.81331952337959e-05
-3.39221864234477e-05
-2.50050319342208e-05
-2.72429886493283e-05
-1.1256194582628e-06
-2.53883474134185e-05
-2.30408650402545e-05
-4.4085687486126e-05
-3.38611381032256e-05
-9.12615931101647e-06
5.22868729385018e-07
-2.2270505164358e-05
-1.78852164690084e-05
-2.67957961236189e-05
-3.87836342112871e-05
-1.3311791571128e-05
-2.05790339049284e-05
-5.26845013678486e-05
-7.38530765753489e-06
-5.3726510545603e-05
-4.03792609528978e-05
-3.11647468658697e-05
-2.37510929101868e-05
-7.10072786021736e-06
-3.03269998390903e-05
9.38857500172031e-06
-1.74967940297966e-05
-3.3626570292197e-05
-5.25171924992858e-05
-2.20933706264503e-05
-3.41328867400883e-05
-1.97708334933649e-05
1.11316053441498e-07
-4.15878704043416e-05
-3.67835128133749e-05
-1.683864820448e-05
-1.66376766420778e-05
-3.70394155830722e-05
-3.77302760078777e-05
-8.368341865985e-06
-4.54341811870981e-05
-3.25305949722121e-05
-4.21483180511667e-05
-4.08717331461321e-05
-1.95092537027922e-05
-3.54667691013713e-05
-5.81623547505764e-05
-2.09028698554313e-05
-3.99867454041095e-05
-3.65363886095784e-05
-2.29280082847144e-05
-1.93854297014736e-05
-3.45441667243791e-05
-2.56952550022535e-05
-2.52299381394716e-05
-3.98216471247814e-05
-2.15534194008634e-06
-2.78218481979022e-05
-2.07611540184302e-05
-2.56223078825085e-05
-1.01797076637852e-05
-4.02173265212455e-05
-3.55407309995424e-05
-6.45740090111832e-05
-1.92068947512441e-05
-3.56173236588076e-05
-3.40381921126091e-05
-5.11742663304103e-05
-2.47868368208731e-05
-3.88747405288705e-05
-5.63130787070922e-05
-1.39866708735517e-05
-2.55040563058209e-05
-6.00379115677413e-06
-3.35731931327904e-05
-3.26470962420837e-05
-2.69564432349e-05
-2.63786497651927e-05
-1.94750389161456e-05
-3.61894836285599e-05
-3.53655139056822e-05
-4.15607593264058e-05
-3.80403469874044e-05
-7.62563656713953e-06
-2.90767330850917e-06
-1.10258180342821e-05
-1.7713579553195e-05
-3.43284431056439e-05
-2.6350151357776e-05
-4.19926946031039e-05
-9.4740960271162e-06
-7.48383738738864e-06
-2.1456692084189e-05
-1.47277215751163e-05
-5.40127549410416e-06
-1.73676409980447e-05
-1.68919436294115e-05
-4.8803415892924e-05
-2.39238500606731e-05
-2.93805248167399e-06
-2.55618576890994e-05
-1.69420715322769e-05
-4.67898554459973e-06
-1.24349271834031e-05
-4.79955329956945e-05
-1.67649541217334e-05
2.98204473603329e-06
-3.53772296446937e-05
-3.14811652322244e-05
-3.78753408877378e-05
5.00765346837533e-06
-2.73659699508276e-05
-2.14203102786962e-05
-1.30189519257944e-05
-3.72413368382855e-05
-3.55970517036635e-05
-2.59856856547333e-05
-3.91393398673856e-05
-3.42041432996845e-05
-4.42898828576168e-05
-2.24207846029735e-05
-4.29254006098084e-05
-3.15445058365857e-05
-8.41606542963433e-06
-3.73341689299783e-05
-1.20482465348814e-05
-4.73108075679148e-05
-3.11781027314886e-05
-2.07377454151419e-05
-9.56754340338272e-06
-4.39752552211328e-05
-4.74831203795768e-05
-2.74271324794727e-05
-1.22756735085483e-05
-3.45201185593138e-05
-4.31519355832439e-05
-3.36720378223441e-05
3.72751668110883e-06
-4.95749628575384e-05
-1.99807098070957e-05
-5.60408734465964e-05
-2.59795278528335e-05
-1.67883182365139e-05
-5.1625321607951e-05
-1.68153151128657e-05
-6.16315622462343e-05
-2.50068425764467e-05
-4.92305246393237e-05
-2.33328306435394e-05
-1.67241479536071e-05
-1.38769823537136e-05
-2.27122344859082e-05
-2.44814018238226e-05
-1.69764923323054e-05
-1.71100716763586e-05
8.27370012868392e-08
-1.07732723650593e-05
-2.44532030334536e-05
-3.1591833956388e-05
-2.81733611766666e-05
2.32721401104986e-06
-3.75872610456324e-05
-2.34706455040005e-05
-1.41360454591291e-05
-3.36858618557245e-05
-3.66709487281825e-05
-3.12333551122695e-05
-2.87595182484666e-05
-2.99653709311135e-05
-1.15147002495739e-05
-3.4357121452466e-05
-4.18775637680263e-05
-2.00627011471159e-05
-4.49322581230543e-06
-2.64209770504597e-05
-3.6649168603025e-05
2.64252686506149e-06
-6.26253849263487e-05
-2.32728675689174e-05
-3.8020725064678e-05
-5.46650642513354e-05
-5.63991218742043e-05
-2.84844990572474e-05
-3.25880265021391e-05
-2.83003784332842e-05
-3.39580669240569e-06
-4.32046398013554e-05
-4.23191919751587e-05
-4.83511896568954e-05
-4.11855430736431e-05
-1.97979247380438e-05
-3.24120264492785e-05
-3.01191559187597e-05
-3.33305334960628e-05
-4.92727083406878e-05
-1.95944691964629e-05
-1.21505498488818e-05
-7.16734790109351e-05
-2.55115679092116e-05
-4.15129026265876e-05
-5.36801863244083e-05
-4.84428250203691e-05
-2.87445998765714e-05
-2.90273976800557e-05
-2.88834218465247e-05
-3.75867522831661e-05
-3.32116283515403e-05
-3.77460196273585e-05
-3.9683501368065e-05
-1.77868869461026e-05
-2.66926033155344e-05
-2.15261109767349e-05
-2.23844895424635e-05
-3.30796681878062e-05
-3.72980411026283e-05
-2.39090777233502e-05
-2.85186461383622e-05
-3.53371003583325e-05
-4.64398558445411e-05
-2.81615944339584e-05
-5.78426499508575e-05
-3.3932742865602e-05
-8.6418291306486e-06
-3.45070263201556e-05
-3.35096127532093e-05
-3.45179144594304e-05
-3.21896568655475e-05
-3.08622946671613e-05
-3.73332298999383e-05
-2.86623372160939e-05
-2.75142713028794e-05
-2.60019794737658e-05
-1.36962982284141e-05
-3.16756351090377e-05
-9.91021084153011e-06
-1.4894306045941e-05
-4.37496024470314e-05
-2.84994434349616e-05
-4.42604712124541e-05
-4.89577573758339e-05
-1.92317846368733e-05
-3.3050698164948e-06
-1.94593816316611e-05
-4.05211431480005e-05
-4.72694296417537e-05
-4.86559584516566e-05
-2.04287295693752e-05
-1.96114626645758e-05
-3.19505906027629e-05
-4.32173562196081e-05
-5.64252649254253e-05
-5.01960079290574e-05
-3.30966779832983e-05
-3.26536931903122e-05
-6.24814830958562e-05
-3.61431580740451e-05
-6.15618778058681e-05
-2.78318318033122e-05
-3.46701520109526e-05
-2.82058857444975e-05
-5.55246467109136e-05
-5.14122291129544e-06
-4.73054371038386e-05
-4.08216845061291e-05
-3.44283561848442e-05
-2.76657218277644e-05
-2.59739279067043e-05
-4.21310739704173e-05
-1.35213841693011e-05
-2.82604679406659e-05
-3.80916473535292e-05
-2.4825110181594e-05
-1.32859044013479e-05
-1.69962831232833e-05
-1.45385821840829e-05
-2.78196949864485e-05
-2.17003259368101e-05
-5.34622834168685e-05
-1.88144855722125e-05
-1.88917791352583e-05
-4.27776240290416e-05
-4.57038138022109e-05
-2.8240017824079e-05
-4.85277555334055e-05
-5.09319277332622e-05
-1.85182302440944e-05
-1.77846919576716e-05
-2.05270783138859e-05
1.34316005649315e-05
-1.41898227866403e-05
-2.05393489386535e-05
-8.75119789928885e-06
-1.57543663838786e-05
-1.18941564910491e-05
-3.2672258684778e-05
-2.81358058471871e-05
-1.16586752877814e-05
-8.9453955184558e-07
-1.43830484941595e-05
-5.08268887263762e-05
-3.20998264550018e-05
-3.89928631858497e-05
-4.26310329700028e-05
-2.98920769673249e-05
-1.67305746129962e-05
-1.2058602467028e-05
-2.64728456632884e-05
-2.79526111521367e-05
-1.9291785026441e-05
-1.66499812349072e-05
-4.9964520183664e-05
-1.60139550628752e-05
-1.03863687084017e-05
-1.86909795689784e-05
-3.20651537811556e-05
-1.93682670320721e-05
1.05064803942148e-06
-2.15333459758301e-05
-1.49192990663841e-05
-4.49717832713184e-05
-3.44704363026138e-05
-2.95004081596712e-05
-3.32474618356959e-05
7.53671078563004e-07
-3.0826628061176e-05
-3.77561123188462e-05
-1.52935938022077e-05
-1.40765347765018e-05
-4.59821455892511e-05
-4.02791135476708e-05
-4.06548778273877e-05
6.01839381978232e-06
-2.69523131599786e-05
-4.29537048776195e-05
-2.99958094983043e-05
-2.31949676742406e-05
-4.10272942641802e-05
-3.85156809957279e-05
-1.78728381550582e-05
-3.61281554839593e-05
-1.3399642654988e-06
-8.99072110932741e-06
-2.37351997210818e-05
-1.67894659382106e-05
-3.37074231283594e-06
-3.17598231805376e-05
-2.39757040456255e-05
-1.64844935958353e-05
-2.1583381367214e-05
-2.98094717523555e-05
-1.1441842416766e-05
-2.54184558932608e-05
-4.97822522972954e-05
-4.12958632141438e-05
-5.22521109895119e-05
-3.81126216392652e-05
-3.05895384283211e-05
-2.41258564488423e-05
-3.41146169102227e-05
-4.15386300262774e-05
-3.86960778743455e-05
-2.15250421190116e-05
-3.30890778922253e-05
-2.58687693596725e-05
-6.46044049424065e-07
-4.60703247029006e-05
-4.9694481646945e-05
-4.45825745729535e-05
-3.19592473090545e-06
-4.58738784669081e-05
-1.50015550138563e-05
-1.76077308732468e-05
-5.85293691415758e-05
-2.56814839871463e-05
-5.55461971278062e-06
-7.32225100137353e-05
-1.22647885434328e-05
-2.25848437917598e-05
5.56308937669525e-06
-3.72008222319526e-05
-4.76910676557356e-06
-2.16052803139823e-05
-3.64192102974304e-06
-3.330004521644e-05
-3.45987594583143e-05
-4.17801236076705e-05
-4.08653065022377e-05
-1.89669527095836e-06
-3.38648722013012e-05
-4.68240854297175e-05
-8.52297003024284e-06
-1.90654353053728e-05
-2.53763044370881e-05
-2.21589985449885e-05
-1.93860623415707e-05
-2.54387446693493e-05
-4.26232497998931e-05
-2.55637917526998e-05
-3.02945718890899e-05
-4.04301761782039e-05
-2.26811183256966e-05
-2.77317214777388e-05
-2.43787348233874e-05
9.63298558219198e-06
-1.69816268280492e-05
-1.83037180225061e-05
-3.89386899762992e-05
-2.29784576774269e-05
-3.2420789380899e-05
-3.85456764444029e-05
-1.59976971897533e-05
-5.85614651541307e-05
-3.95805601477374e-05
-4.6367581420797e-05
-1.96704596099711e-05
2.0214520422299e-07
5.73397279658337e-06
-1.78963237085379e-05
1.52758548560099e-05
-4.14475650045861e-05
-2.86212170203735e-05
-1.16733080298377e-05
-3.61453929935708e-06
-2.64524934812933e-05
-4.11775638554165e-05
-1.67440112016384e-05
-2.98585432906202e-05
-1.52783374325259e-05
-2.55088363654075e-05
-1.77397543642762e-05
-1.74781877128808e-05
-3.7822711897789e-05
-1.01782974550355e-05
-3.41817366868145e-05
-1.3475141566417e-05
-3.56342399653511e-05
-2.50088889585848e-05
-2.60867625511673e-05
-3.43483949212322e-05
-3.65159368793241e-05
-7.9525955711697e-06
-2.92532353174147e-05
-5.80610901404129e-06
-1.04620800538638e-05
-2.49711290751443e-05
-3.59771168544561e-05
-5.66969014033461e-05
-7.96129941633166e-06
-6.34742847427309e-05
-2.61797175059847e-05
-1.34311757430065e-05
-2.3493078360265e-05
-1.62184884253944e-05
-2.93890952210459e-05
-6.04312790453881e-05
-2.27975117494526e-05
-2.8886770731806e-05
-1.84677541835914e-05
-2.64742246393957e-05
-3.41474187261744e-05
-2.16315178821121e-05
-4.88639114062794e-05
-2.4275273923041e-05
-4.4659256331322e-05
-1.7587875406681e-05
-2.01457521729957e-05
-3.84786324516698e-05
-4.01602329255023e-05
-2.38129644964363e-05
-3.54177218827508e-05
1.01835789714841e-05
-3.61739288865136e-05
-3.82746919862014e-05
-3.23070228264768e-05
-4.72852363765826e-05
-1.58153679341928e-05
-1.18765089878648e-05
-3.49609078710332e-05
-2.66268315138655e-05
-2.63976716307963e-05
-2.73069804202565e-05
-3.18399167898382e-05
-4.41385713912061e-05
-2.65524240805617e-05
-2.85170896650064e-05
-6.35453444052069e-05
-6.37388882278197e-05
-1.91507804739981e-05
-4.69743828627946e-05
-4.16887765141867e-05
-3.73072284364835e-06
5.35608414406409e-06
-3.07301707950725e-05
-4.06033443935414e-05
-3.73066497844748e-05
-3.93393494064714e-05
-2.10756224755653e-05
-5.52422477899823e-05
-6.05970815433559e-06
-4.68083009273412e-05
-2.61896740304797e-05
-2.35370412857672e-05
-3.06341744266343e-05
-2.35805474093769e-05
-3.21048845755375e-05
-1.60313377250038e-05
-3.03036749942467e-05
-5.40628658718761e-06
-9.78208210922282e-06
-2.76301777886372e-05
-3.58639620065328e-05
-1.23775395850496e-05
-2.80413393766906e-05
-4.66758510639475e-05
-5.22717295504563e-05
-1.94277488320784e-05
-4.42571269189996e-05
-5.96497083910752e-05
-2.61289515704074e-05
-1.26829782651074e-05
-8.00322116426325e-06
-1.48634002578672e-05
-9.57184199088002e-06
-5.87465837986432e-05
-1.77922868044234e-05
-5.25951834995247e-06
-2.28157453071135e-05
-3.88112674927683e-05
3.38578507960622e-06
-2.23110943218344e-05
-3.17127070656841e-05
-2.51777350315441e-05
-3.62373363236495e-05
-2.70759911494685e-05
-1.10291585755628e-06
-4.72570111428077e-05
-5.2751765819452e-05
-4.28083129700485e-05
-2.92192849804031e-05
-3.71875985526507e-05
-2.1920949561086e-05
-2.93403833555173e-05
-3.24251757273128e-05
-3.50974440079871e-05
-6.1774563799291e-05
-2.08968096154994e-05
-3.34171182140031e-05
-5.27142315488566e-05
-1.49727140272751e-05
-3.71551246217661e-05
-2.34688772424669e-05
-3.77468887806127e-05
-2.34146126654889e-05
-1.36827048661579e-05
-6.01580112068437e-05
-2.39401017787512e-05
-3.1819305046553e-05
-6.8723214448852e-07
-1.58512921683247e-05
-4.70229894945654e-05
-2.60016843373913e-05
-4.11197994061447e-05
-2.74680441030148e-05
-5.98946363975327e-05
-3.65502447637154e-05
-6.52433113638394e-05
-2.41331541175203e-05
-1.95880705129614e-05
-6.83955887763516e-05
-5.27751239174278e-05
-3.38308533930944e-05
-2.05162344236338e-05
-5.86109767698782e-05
-5.03255964651592e-05
-2.43291000001579e-05
-2.09626629745977e-06
-2.57137684186655e-05
-2.82668570463776e-05
-1.93442994905775e-05
-3.03243740301944e-05
-5.05944656639279e-05
-4.14331266458828e-05
-5.61342229167156e-05
-5.38718850771021e-05
-3.41508764409304e-05
-4.297638063927e-05
-1.78419124382431e-06
-3.90232843172944e-05
-1.73636621778667e-05
-6.16540451844775e-05
-3.23895666639449e-05
-1.89712080699196e-05
-5.12546587547536e-05
-1.36297832802861e-05
-3.06293937188579e-05
-5.7546194691248e-05
-1.9687414912661e-05
-2.8417656681997e-05
-3.62279081776871e-05
-3.10616903947308e-05
-2.07273182176306e-05
-1.00417199891856e-05
-3.91527333099431e-05
-5.03475655711035e-05
-3.68343470469857e-05
-3.48300196504393e-05
-4.77024599086313e-05
-1.39554303494326e-05
-6.95278604542427e-05
-4.6352284126767e-05
-1.36862251933757e-05
-4.54906520160372e-05
-3.78671784664116e-05
2.99515351398188e-06
-1.79889195017334e-05
-1.69603231633719e-05
-6.46697700539113e-05
-3.43060899707795e-05
-4.26874450015221e-05
-4.4002221407834e-05
-1.77018735748714e-05
-1.664407936578e-05
-5.07997528387224e-05
-3.14963736988845e-05
-1.23141761812633e-05
-1.44232731570171e-05
-3.0730312455774e-05
-3.11818474065018e-05
-5.00649790859689e-05
-1.59397167908078e-05
-2.79484041825754e-05
-5.3825763463213e-05
-4.27206914532214e-05
-2.70749586771013e-05
-1.32675766566768e-05
-2.59078036198841e-05
-2.66850386090151e-05
-5.94640745829067e-05
-2.74519826932482e-05
-2.13748232359071e-05
-3.51225725265232e-05
-2.25739761604769e-05
-3.51624389631146e-05
-5.42349888045001e-05
-1.18906573897555e-05
-3.63037708346182e-05
-2.27915079084875e-05
-2.00615173167201e-05
-6.07680898363665e-05
-4.56637181960759e-05
-3.47812109808183e-05
-1.49096065512476e-05
-2.16033203149044e-05
-2.62510258654694e-05
-3.17616799811291e-05
-2.43392863945682e-06
-3.6705126331488e-05
-4.21540620783434e-05
-5.66618532715683e-05
-6.48755945604946e-07
-1.92283665796987e-05
-3.18235581526334e-05
-6.57682030420983e-06
-4.47752532810353e-05
-4.17091566090612e-05
-2.04408976037228e-05
-3.98940182579806e-05
-6.17760463475623e-06
-1.08967988628949e-05
-1.77931524484472e-05
-9.61592912645002e-06
-3.23412019581244e-05
-4.20304944582929e-05
-2.77964658004919e-05
-3.91888889508597e-05
-3.07739205252725e-05
-6.39054049430536e-05
-3.52991318371662e-05
-4.16621936346596e-05
-3.30113986903268e-05
-2.69436253100801e-05
-4.08587409671492e-05
-2.35893017141718e-05
-3.48424100973867e-05
-2.72588122679823e-05
-3.62626316985103e-05
-2.89712864865622e-05
-2.49106955505181e-05
-4.39049253135505e-05
-3.95839496231017e-05
-2.67267128585856e-05
-6.19288212853665e-05
-5.05426054152309e-05
-4.69474478195095e-06
-1.9209386407728e-05
-2.17454678811371e-05
-3.92913730697417e-05
-4.06639520281918e-05
-3.15538752607502e-05
-4.61699462739873e-05
-2.13924478494578e-05
-3.94484238208673e-05
-1.98231692367469e-05
-3.11050356844874e-05
-1.58619781847658e-05
-8.6078824541783e-06
-3.59319887438901e-05
-4.17711317887284e-05
-4.87487099687368e-05
-1.91827644647119e-05
-2.35871864012217e-05
-2.73208224232917e-05
-3.16647291796801e-05
-2.18455150793991e-05
-1.79603023157897e-05
-3.88198835361618e-05
-3.12956201667642e-05
-1.40273385590701e-05
-1.65971069013517e-05
-2.07988641039005e-05
-3.3475781877601e-05
-2.0011661940767e-05
-5.07541270150614e-05
4.57970954023059e-06
-2.02459182366638e-05
-1.91669517170642e-05
-3.38378300074857e-05
-9.5212282558722e-06
-1.19275655396738e-05
7.6409002249235e-06
-2.25442878864992e-05
-2.66832217053293e-05
-3.25676719025811e-05
-3.95675104512738e-06
-6.60183317713396e-06
-9.95316861320238e-06
-1.99694868432313e-05
-3.01254924930507e-05
-1.36095652022671e-05
-1.36644783220328e-05
-1.9161791626928e-05
-2.3222160792577e-05
-1.55769796122268e-05
-5.6139939206308e-05
-2.40050789044555e-05
-3.31589797151676e-05
-2.98712386111185e-05
-1.53427767366998e-05
-2.12549390547291e-05
-2.81603521644049e-05
-3.63885958665009e-05
-2.32952486638632e-05
-3.08864810385594e-05
-1.17884777899657e-05
-9.27649357343455e-06
-1.76386317863127e-05
-1.89455435187849e-05
-4.07579632095736e-06
-4.78518021897403e-05
-1.44610374447773e-05
-1.09331491710595e-05
-3.32529918293661e-05
-5.03432957073179e-05
-3.29705735339593e-05
-3.12225949418328e-05
-5.03226459329221e-05
-2.3993218808998e-05
-1.55352848246676e-05
-3.09909654839787e-05
-3.03871730171361e-05
-3.26925305933936e-05
-2.62377101363659e-05
-3.09784513847122e-05
-1.49142826453893e-05
-3.63196417430252e-05
-2.57122364802141e-05
-4.32381641391155e-05
-1.76384193543532e-05
-2.67816334283025e-05
-4.39704362328916e-05
-3.75733781407857e-05
-9.7502606291956e-08
-3.91471313672668e-05
-3.57667863359184e-05
-4.34572659976486e-05
-3.47627267310119e-05
-2.49633342469731e-05
-2.34841752969521e-05
-3.73386151181705e-05
-6.14045083984103e-05
-5.62758305830519e-05
-2.18300914941204e-05
-1.5962938735719e-05
-3.95348162146354e-05
-2.67135387371586e-05
-2.49892722487481e-05
-2.92580409066691e-05
-8.43151179215775e-07
-2.85205328866984e-05
-3.2151121899676e-05
-4.39691542545397e-05
-6.69694843331728e-05
-3.43297307195308e-05
-2.20037369846408e-05
-4.25607855188281e-05
-1.69019080425431e-05
-3.15697346177386e-05
-1.5165418452653e-05
-3.31138920809326e-06
-1.50210456111193e-05
-1.86396173679824e-05
-1.610994264459e-05
-3.59088914455154e-05
-2.43285020893327e-05
-3.69533548071196e-05
-3.74356306406726e-05
-1.77461681940565e-05
-3.82934521938256e-05
-5.20563457666519e-05
-5.1129030667463e-06
-3.74581882011642e-05
-2.80115380519605e-05
-2.05599413829095e-05
-1.7478000831235e-05
-4.43030890231122e-05
-6.49622884694484e-05
-3.18271253941567e-05
-3.39706557322617e-05
-5.26839939043059e-05
-7.32177847168092e-06
-2.04484684932537e-05
-2.74648688716099e-05
-2.90593037686783e-05
-3.5454821995268e-05
-3.53499213582994e-05
-2.18053958218188e-05
-2.20055737744699e-05
-1.2087941432922e-06
-4.52028480873038e-05
-3.27810269021019e-05
-4.48489573214109e-05
-7.05579052036048e-06
-3.90561103777056e-05
-7.0299682689232e-05
-2.25800660996179e-05
-1.66747920481223e-05
-3.45083582897284e-05
-1.48149298670505e-05
-3.45786517298153e-05
-4.33857737828954e-05
-2.79097513393464e-05
-5.42041451928411e-05
-2.90244363451658e-05
-1.4973846688269e-05
-1.96766273171633e-05
-3.24299559940773e-05
-4.06512590677648e-05
-2.57251862385782e-05
-1.24424487491006e-06
-2.38660473460338e-05
-4.92296696450073e-05
-2.43879274664834e-05
-1.9800799353947e-05
-2.62635076356854e-05
-3.95364162673558e-05
-2.18416011786015e-05
-9.23327684355874e-06
-1.29969828426757e-05
-2.64910996990905e-05
-5.2257922491747e-05
-3.10501260273844e-05
-9.21803437648497e-06
-4.15700655453504e-05
-4.54318529227291e-05
-3.1908649828675e-05
-2.31237720454048e-05
-4.05897775155761e-05
-3.81930955715911e-05
-5.41415722606664e-06
-6.5446007898239e-05
-3.54912760420826e-05
-1.49661607686201e-05
-3.24647566650171e-05
-2.83588048472175e-05
-3.2227284793762e-05
-1.3327356837303e-05
-1.55379539290872e-05
1.1625353353223e-05
-1.96445338396492e-05
-3.65628286919345e-05
-4.15554225844917e-05
-1.89611158996982e-05
-8.1461673789667e-06
-2.91774563552564e-05
-3.61125984511825e-05
-4.60329047062093e-05
-1.63073835876033e-05
-1.51147702129822e-05
-3.72366771881259e-05
-2.25377033200948e-05
-3.93742343313571e-05
-3.96685786438566e-05
-2.2403237982917e-05
-2.77088648033372e-05
-1.41070620642519e-05
-3.17759101308613e-05
-2.01601853352403e-05
-2.83793530969579e-05
-1.55010447404739e-05
-2.16804625876405e-05
-4.99971560619863e-05
-2.67038514015006e-05
-9.11759876392048e-06
-4.29363054705896e-05
-3.23166719080155e-05
-3.06740357931806e-05
-3.07957766051752e-05
-3.3388995885345e-05
9.21791717560405e-06
-2.63310718945808e-05
-8.93852860046656e-06
-3.04237573920728e-05
-2.44082527496042e-06
-2.43353189445998e-05
1.58750072154707e-07
-4.38754412082187e-05
-1.40582728846354e-05
-1.31299047374607e-05
-1.8236153108192e-05
-1.98244195309556e-05
-1.98446123226101e-05
-3.82949779222233e-05
-3.88091346902127e-05
-3.24753034528904e-05
-1.78564209496508e-05
-3.36507610228593e-05
-2.07799099620104e-05
-8.19220174245636e-06
-3.7349545115834e-05
-3.433437149996e-05
-3.10826187723057e-05
-4.67873198788459e-05
-5.2769632770221e-05
-2.45664446748688e-05
-4.42817003417975e-05
-2.54558650305559e-05
-3.77727886696012e-05
-1.48667275811316e-05
-3.37961804725691e-05
-3.00690516173939e-05
-1.46049878159043e-05
-6.70817910616747e-06
-1.31267438540492e-05
-2.73352514548546e-05
-3.30654565948232e-05
-2.61234375103473e-05
-1.57750324566438e-05
-4.46788142478163e-05
-6.01588334161948e-05
-4.06760540650159e-05
-1.85108910736927e-05
-3.27488433589004e-05
-6.39802360967895e-05
-2.79528040806633e-05
-1.25750379435446e-05
-4.04922437735594e-05
-3.73888483073076e-05
-4.7235246423829e-05
-1.62278939857807e-05
4.43870835925139e-06
-1.71955131743045e-05
-3.27727380699282e-05
-7.32416050112381e-06
-2.35830746627255e-05
-6.94467854530566e-06
-2.30318854923355e-05
-4.13704064110911e-05
7.38263030410735e-06
-3.98813255145159e-05
-3.58887436423546e-05
-2.93506557538914e-05
-2.64495928938893e-05
-2.9266315302024e-05
-5.0826923639237e-05
-1.49969080585613e-05
-2.58446458383726e-05
-1.84979822717352e-05
-2.34598509387211e-05
-2.27079011585563e-05
-1.49616670572237e-05
-2.07281754962503e-05
-5.22883556247074e-05
-3.54808513005559e-05
-5.98735421023734e-06
-2.01904845953109e-05
3.54683260818174e-06
2.80082212455807e-08
-4.47654155045631e-05
-6.17523688367735e-05
-2.72861318751112e-05
-7.00749192395713e-06
-3.28417669213972e-05
-8.87495722365643e-05
-3.17103340388096e-06
-4.25103525725331e-05
-3.61714463357426e-05
-4.1298881245647e-06
-4.01289849696927e-05
-5.43785875952447e-05
-6.39436655594182e-05
-1.98849741219126e-05
9.19633560370027e-06
-3.72961812845702e-05
-7.24478197441987e-06
-2.18669834581664e-05
-1.77872882591336e-05
-3.28152572202184e-05
-1.5665343534712e-05
-2.01772442448903e-05
-2.84327343667665e-05
-1.92479710534494e-05
-3.14738121510582e-05
-5.88516863533273e-05
-3.71247577526437e-05
-3.4330324775201e-05
-3.76449887688829e-05
-2.68180228242244e-05
-5.27123553844732e-05
-3.32322104315047e-05
-3.61964767216179e-05
-6.84270969525709e-06
-1.89652362383572e-05
-2.03204787630759e-05
-4.26621588456782e-05
-1.07918621882551e-05
-2.40169088590259e-05
-4.02875749872182e-05
-2.04152106229287e-05
-1.81528477730542e-05
-1.98154127022531e-05
-5.47346231026993e-05
-2.28975116694938e-05
-3.34971437015375e-05
-4.01228514330332e-05
-4.10668894861827e-05
2.70990680156994e-06
-3.39356782373415e-05
-4.78026897515039e-05
-2.77173215764974e-05
-1.57055915863529e-05
-2.28062267047959e-05
-1.89612426409755e-05
-4.7479533195474e-05
-2.53415302920876e-05
-4.12157416114105e-05
-3.36857429806557e-05
-2.22037551412209e-05
-1.43728418509111e-05
-6.89092573245422e-05
-2.55525381559068e-05
-5.04930589069528e-05
-2.49647274177698e-05
-3.69346066589503e-05
-4.73384157088769e-05
-5.71045054381102e-06
-2.12057917530413e-05
7.94602676326073e-06
-4.35416600053906e-05
-2.41344063814666e-05
-2.83193013852183e-05
-2.31529147706938e-05
-1.06057066504123e-05
-2.31313767126642e-05
-1.1795043404953e-05
-3.88249964183024e-05
-6.00201376469934e-05
-3.23916501578939e-05
9.04191142586444e-06
-7.94079946878732e-05
-3.30828752328492e-05
-2.70714523735717e-05
-2.62363077010655e-05
-5.39357167460064e-05
-8.62879655095699e-06
-2.20993504242079e-05
-1.47276820718889e-05
-2.18503078427486e-05
-1.05036328516134e-05
-5.13915482680936e-05
-4.20921278961288e-05
-4.31925011363499e-05
-4.46370223607231e-06
-2.34787073289676e-06
-4.27121148137196e-06
-2.21185220669981e-05
-2.54042296507051e-05
-3.70530501767546e-05
-9.99855495041839e-06
-1.46477747942017e-05
-4.04034612099336e-05
-2.48296344501126e-05
-2.07771628930141e-06
-2.70885251393e-05
-7.5603553104071e-07
-4.51028684528806e-05
-7.0435068166005e-06
-2.3936349382107e-05
4.66518531321622e-06
-3.55947493744402e-06
-3.64821238744251e-05
-1.73673351274415e-05
-2.48142754306054e-05
-2.77749350807522e-05
-2.51575972709978e-05
-3.18775698362159e-05
-2.70716987962745e-05
-2.71154741472622e-05
-3.51726060668416e-05
-1.90037051377516e-05
-3.39027536185558e-05
-3.17659802256956e-05
-2.92381352962648e-05
-1.47991149984176e-05
1.99610401491627e-06
-3.05879434513875e-05
-4.97118926646012e-05
-4.63679540155681e-06
8.77969903188232e-07
-1.2067484604456e-05
-7.15076084357309e-06
-3.18419353660752e-05
-3.10605999474953e-05
-3.72248104905729e-05
-1.17666782373095e-05
-1.52362193132848e-05
-2.49859220072662e-05
-4.41940185900062e-05
-3.41436882598731e-05
-1.89401602360861e-05
-1.57011734443162e-06
-3.90504739120446e-05
-3.47511698149195e-05
-3.05367805530347e-05
-5.84766469541539e-05
-5.20319028172852e-06
-1.74991146577734e-05
-3.29880410762733e-05
-9.2892979497628e-06
-3.08206750679554e-05
-3.1355629396261e-06
-1.80511317062106e-05
-1.53748831889829e-05
-3.73828140207967e-05
-3.47181734197865e-05
-1.72358761075328e-05
8.16777980848992e-06
-2.4007582615845e-05
-2.56684714098848e-05
-3.94525623605781e-05
-2.23784486770828e-05
-4.2168545867148e-05
-4.16571257298853e-05
7.5547934330517e-06
-2.40239266507045e-05
-3.97912296768945e-05
-3.27995329029828e-05
