# Supplementary material for: Research on computational propagation and identification of mine microseismic signals based on deep learning
Source: PLoS One. 2025 Oct 22;20(10):e0334641. doi: 10.1371/journal.pone.0334641 (PMC12543183; doi:10.1371/journal.pone.0334641)
Supplement: S6 Data — (ZIP) [file pone.0334641.s006.zip › 000100900000142.xlsx_0.txt_24.txt.txt]

-2.34759853013141e-05
-2.92715769028824e-05
-1.85937702944644e-05
6.46056027385459e-06
-1.46083657830636e-05
-4.22126592141132e-05
6.84470892619584e-06
-2.89487840333636e-05
-5.20788471010092e-05
1.70425688662563e-06
-4.24305480285403e-05
-1.52920564189037e-05
-3.24151632777759e-05
-2.14326523187596e-05
-4.13556376010277e-05
-4.15491893655672e-05
-3.99651079159107e-05
-3.86217124228395e-05
-4.83121285874964e-05
-4.85731780664209e-05
-1.92709007381541e-05
-2.61569975013484e-05
-4.34949516383004e-06
-1.43265391505272e-05
-9.20906601085657e-06
-1.84622407789477e-05
1.26131286807115e-05
-3.23354571445026e-05
-3.06585393180416e-05
-2.15304899002382e-05
-1.27671737197212e-05
-1.07010919458577e-05
-4.13700655733332e-05
-1.87085204192609e-05
-2.36361812088203e-05
-6.25854694016869e-05
-5.07574061209763e-05
-3.53053033086215e-05
-1.30052190591131e-05
-1.89506776378335e-05
-3.07314647359798e-05
-1.10602955884162e-05
-2.82300146771544e-05
-1.10717031872035e-05
-6.01399333528312e-05
-2.84145839665748e-05
-3.04553955165661e-05
-2.90854248301452e-05
-2.69553237245698e-05
-8.38101047108495e-06
-6.44556915417916e-05
-5.57279412377388e-06
-2.36450984707319e-05
-2.52798278058226e-05
-2.63023626527446e-05
-9.70776627926995e-06
-3.38694051886937e-05
-2.45781791002204e-05
-5.77920440167471e-05
-2.36479480688686e-05
-1.55692714009877e-05
-3.87662660076521e-05
-4.86256044341142e-05
-3.44738440556442e-05
-2.12246635892887e-05
-2.92361453256888e-05
1.41990645692255e-05
-5.86339689587697e-05
-3.43109058390375e-05
-3.45860466446763e-05
-2.08048570618614e-05
-5.20477634342112e-05
-6.07487308082398e-05
-1.92656014116793e-05
-7.25059802355166e-05
-2.53572005440227e-05
-2.70449604145184e-05
-2.33589931186952e-05
-3.95630946057278e-05
-3.1661629605414e-06
-9.48211834899436e-06
-1.69646080451377e-05
-3.72610062935779e-05
-5.21547870396664e-05
-1.29418972539615e-05
-3.13765775094967e-05
-5.31391047892219e-05
-7.17917309202667e-05
-1.10096527103003e-06
-4.38275776772954e-05
-2.35327470216134e-05
-2.78290462603174e-05
-1.07300181305223e-05
-3.69839386765999e-05
-2.27490846795291e-05
-2.6547260271949e-05
-2.20441280257879e-05
-5.76519842404173e-05
-3.21441880585713e-05
-3.22537876955522e-05
-6.57234300440559e-06
-2.06174270108487e-05
-1.23715071885956e-05
-2.06734170182996e-05
-2.60595933527018e-05
-1.33638970181011e-05
-1.46565069385999e-06
-2.37020707038889e-05
-3.0461390737686e-05
-2.98562982535131e-05
5.92218082642805e-06
-4.87292200363291e-05
-3.13522032520747e-05
-3.48798980825382e-06
-4.34334825131682e-05
-9.64718605974824e-06
-1.27049221418214e-05
-4.27335146215194e-05
-4.14908226866505e-05
-3.03437844393159e-05
-2.2482135125542e-06
-4.71188266213077e-05
-1.37205584003146e-05
-1.98057847312473e-05
-3.73118452851415e-05
-2.29738997411652e-05
-2.45082940616165e-05
-1.53226793371352e-05
-2.62860182197917e-05
-5.3474197277745e-05
-3.41974206895746e-05
-4.10339010468594e-05
-3.51458743362686e-05
-4.19147684701253e-05
-5.5650298780003e-05
-1.01149708918727e-05
-2.64330261885404e-05
-2.0417667724478e-05
-3.46407175837895e-05
-4.13210259187384e-05
-2.5985458934708e-06
-4.62636636310162e-05
-3.4790473160241e-05
-2.34577269873712e-05
-2.81760217745299e-05
-1.34370215847461e-06
-2.63808142738401e-05
-2.56235009040147e-05
-2.51721251469731e-05
-4.98306590400049e-05
-4.32974977631238e-06
-3.62860824977597e-06
-1.28173413069613e-05
-2.97077511938694e-05
-2.60732376404275e-05
-2.87706305601165e-05
-5.41449928918084e-06
-3.15860773675345e-05
5.19833365585162e-06
-4.81488508227356e-05
-3.61884194111703e-06
-2.63110053730051e-05
-1.91215541067299e-05
-3.20714629303371e-05
-1.83755173261093e-06
-1.04773787926294e-05
-1.49494255971121e-05
-2.16713478989245e-05
-2.76088753861917e-05
-3.52463574176675e-05
-1.4325839715957e-05
-2.35793384320851e-05
-1.54625970697227e-05
-3.32663468321317e-06
-2.1286088099494e-05
-7.41014541808839e-05
-6.11333684522014e-05
-3.2292056235475e-05
-4.54338368418925e-05
-4.63449779907864e-05
-1.21220496060802e-05
-1.22200931456454e-05
-5.40582160602432e-06
-2.2043140142395e-05
1.45339373085624e-06
-2.69342492501246e-05
-4.31650372050187e-05
-3.46192375746852e-05
-2.14079790062376e-05
-2.36072214643213e-05
-1.68113332781453e-05
-4.44441985835539e-05
-4.93426180266341e-05
-8.6966788625538e-06
-2.52942254149887e-05
-1.41842603986169e-05
-4.47346342408024e-06
-3.64968270458602e-05
-5.69219087138171e-05
-4.97640275191906e-05
-3.42535570927672e-05
-7.27363237612296e-06
-3.6249963298226e-05
-9.83900528283442e-06
7.53286963742066e-06
-1.80328757856429e-05
-4.15486668590888e-05
-4.48482000209618e-05
-2.63093886444286e-05
-2.75038798844313e-05
-6.77938896728459e-06
-3.28749338012982e-05
-3.51730465194397e-05
-3.51655904540739e-05
-3.71198071406182e-05
-5.63141585153345e-05
-8.22444125218876e-06
-1.15317791653372e-05
-3.38937367355002e-05
-3.60589212966672e-05
-6.22851451183394e-05
-1.41810975316804e-05
-1.96511930433954e-05
-1.69227138082077e-05
-2.17113759820454e-05
-2.91027894278648e-05
-1.10648955365366e-05
-8.25195732651416e-06
-2.63904013782543e-05
-1.59432102563257e-05
-5.29690592897906e-05
-2.11145210628016e-05
-3.72052049355336e-05
-2.51386061057777e-05
-2.79404436622035e-05
5.71162705742337e-07
-2.52295830871836e-05
-1.28295647014198e-05
-2.92114464447041e-05
-4.76960314775564e-05
-2.16757247205961e-05
-4.68263648077785e-05
-1.98861521612283e-05
-2.82404523892024e-05
-2.54074970967462e-05
-2.41667032276119e-05
-5.35280908318091e-05
-3.35140482540281e-05
-8.63569389731916e-06
-3.02049674548704e-05
-2.02620048009401e-05
-3.71538782630648e-05
-4.88009836528887e-06
-4.93390363236219e-05
-3.42488472976555e-05
-6.18176756106185e-05
-1.81223553984514e-05
-1.8331589740223e-05
-6.57339465021718e-06
-2.59839622262789e-05
-2.07046465494824e-05
-2.85645531257387e-05
-2.30838555394886e-05
-1.51528596152707e-05
-1.40945790395512e-05
-1.13468568739856e-05
-1.37777655809154e-05
-8.33251198248559e-06
-3.27620289114891e-05
-3.26498232260824e-05
-3.29130184102962e-05
-2.08581489068947e-05
-4.95959557194213e-05
-4.38392512902488e-05
-2.77284175829444e-05
-5.55687233817749e-05
-1.16582444632031e-06
-3.11898391393687e-05
-3.15605671297535e-05
-2.13363748391134e-05
-3.89582064797547e-05
-2.97662390556436e-05
-2.20727866890037e-05
-4.81628589832557e-05
-2.72488874473912e-05
-2.98387820098939e-05
-9.19761985095459e-06
-2.97604858575217e-05
-4.17215491117186e-05
-4.62874592386082e-06
4.67749410732752e-06
-4.16713355484022e-05
-1.46995900466508e-05
-4.54845768344727e-05
-4.67753238205528e-05
-1.96513812935853e-05
-3.80351941634867e-05
-3.40127312732022e-05
-6.57127665083359e-05
-1.8132474232297e-05
-3.76753777213569e-05
-4.07961332682606e-05
-3.67551899122214e-05
-3.70713863346224e-05
3.60330961468848e-06
-8.48356896869966e-06
-8.41051964696976e-06
-2.90060195587012e-05
-5.10411948387966e-06
-4.28120331108449e-05
-4.94823189942599e-05
-4.74851143771277e-05
-1.61383229051845e-05
-2.51344416226452e-05
-5.9209252734646e-06
-4.60106046718302e-05
-4.91271405745835e-05
-1.96918152076629e-05
-3.21891851477647e-05
1.49842601137692e-07
-5.48202506272528e-05
-8.70712953567508e-06
-2.08482623098942e-05
-1.20794728322991e-05
-2.76204710306463e-05
-3.98299567986702e-05
-4.35733456672456e-05
-1.42124081897448e-05
-1.95955368769728e-05
-2.49846346986515e-05
-1.51688677179066e-05
-3.37651919825855e-05
-4.1605450602799e-05
2.85737649300963e-06
-4.53207194694139e-05
-5.34780128197259e-05
-1.05677036514117e-05
-3.32602100059868e-05
-2.94088571048997e-05
-4.6626223747433e-05
1.88329804458767e-06
-2.57494376851715e-05
-5.35619098458916e-05
-1.58387164120817e-05
-4.78676115809969e-05
-6.33418584635076e-06
6.78845294724003e-06
-5.12009658073795e-05
-5.52353526707563e-06
-2.89285586367922e-05
1.38330402496876e-06
-3.1648903784726e-05
-4.13070976651882e-05
-5.83128399608923e-05
-4.14537887856734e-05
-2.00870628891548e-05
-3.60209831854564e-05
-2.20939808884461e-05
-3.91710784791264e-05
-4.17159628985642e-05
-4.31642009533639e-05
-1.42369688355346e-05
-3.78444990416419e-05
-1.37054954527109e-05
-3.06144664031565e-05
-3.96526317162796e-05
-4.14996424096589e-05
-4.31949339644789e-05
-5.87240142365009e-05
-5.2739172255502e-05
7.27760582585281e-06
-3.45397605197371e-05
-8.77611195012844e-06
-4.80368437015008e-05
-6.17470772007011e-05
-1.93841188005807e-05
-3.43210470754493e-05
-1.51306511795697e-05
-1.60018765394246e-05
-1.79584231072584e-05
-4.65226943624358e-05
-5.75097105617095e-05
-8.63334737519297e-06
-1.26190818154677e-05
-3.46895532295164e-05
-5.95404370770185e-05
1.24001474428539e-05
-4.06032091705799e-05
-3.92789650516929e-05
-2.65362991614243e-05
-4.31238733185224e-05
-4.2406066841382e-05
-1.49421867448348e-05
-4.02832294666816e-05
-3.05558294881511e-05
-2.40630795487958e-05
-1.50936561116338e-05
-1.35018961168106e-05
-3.93628702612205e-05
-1.29736068815716e-05
-3.28283870681247e-05
-2.22656702652392e-05
-6.41598661159493e-06
-4.14834696666998e-05
-1.18236019832733e-05
-1.36274815710317e-05
-4.22178120734111e-06
-2.81095176524921e-05
-2.04504932388435e-05
-4.53240911229198e-05
-2.01996575228819e-05
-2.51431223741642e-05
-2.41724560891636e-05
-5.55335781911172e-05
-3.38953071282248e-05
-1.87167104393495e-05
-2.51114432564183e-05
-3.56945928728923e-05
-2.25404224635436e-05
-1.95746855414539e-05
-3.22683456640472e-05
-3.15228756948077e-05
-3.3128662892674e-05
-3.89238786725906e-05
-1.45056403767066e-05
-3.54630422729198e-05
7.1767591262191e-07
-3.16247739629157e-05
-2.84580265560674e-05
-2.49084294350758e-05
-2.14939573941567e-05
-2.58655414689227e-05
-1.69617640146589e-05
-2.09875483874087e-05
3.8496524883493e-07
-3.22348234965777e-05
-1.19012258085513e-05
-4.16384119374928e-05
-3.66931442466722e-06
-8.54876469984351e-06
-7.68730649679201e-06
-4.46112794325043e-05
-6.97395546269637e-05
-2.92139953033122e-05
-4.05404408922279e-05
-2.2504365019593e-05
-2.86120926642269e-05
2.81747627328601e-06
-1.57642979769633e-05
-3.03572721832767e-05
-1.87685012247613e-05
-1.64018760640171e-05
-4.1130985967058e-05
-1.85548757425386e-05
-2.52349020999443e-05
-3.7804672472475e-05
-2.595028221336e-05
1.10680254465428e-06
-3.99231805346975e-05
-3.6228526680202e-05
-1.42607483907752e-05
-5.56060371245519e-05
-5.27856794876735e-05
-2.06322865615153e-05
-3.85557099772876e-05
-2.20114480352699e-05
-4.06496086624264e-05
-1.88633625838229e-05
-3.33092422995053e-05
-4.31679146352828e-05
-1.5824352092772e-05
-1.65325663712613e-05
-3.61056687918926e-06
-6.39608734453101e-06
-1.37924343751052e-05
-3.71888157717332e-05
-6.93861229715645e-05
-4.2741430181441e-05
-2.26622728196629e-05
-1.26358634419525e-06
1.6068966700885e-05
-4.19974515083817e-05
-2.29963541847571e-05
-3.29373042420091e-05
-6.10081715043258e-06
-4.25908327370833e-05
-2.06713459791511e-05
-9.78469540040371e-06
-1.03205938452441e-05
-1.86079985364082e-05
-2.50209577383438e-05
-2.16768029544905e-06
-1.11014921349375e-05
4.08009133544131e-06
-3.9780738558452e-05
-2.33526598869811e-05
-2.90219130596323e-05
-2.63874349532518e-05
-6.2137585565715e-05
-2.89768787925418e-05
-3.32033303446505e-05
-3.43847567726153e-05
-1.23459388103633e-05
-4.89632389376697e-05
-1.837870114002e-05
-5.83323385349628e-05
-4.50695612998198e-05
-4.78054346893181e-05
-3.55395915096934e-05
-1.75172998765065e-05
-4.11144063472568e-05
-1.35490887431986e-05
-3.35722850844115e-05
-5.29440948946829e-05
-1.70257823248002e-05
-4.74444443748045e-05
2.97771721844099e-06
-4.05260295507199e-05
-4.07215251594449e-05
-2.33593695010757e-05
-3.65799024574935e-05
-9.46876929786369e-06
-1.41975226064343e-05
-1.52995598093732e-05
-3.53662015421577e-05
-2.84022287534608e-05
1.14956215012843e-05
-2.93167938543923e-05
-1.73265428995315e-05
-3.25337593006443e-05
-5.66580651684926e-05
-2.51554118693061e-05
-9.56786153044822e-06
-2.28211651771372e-05
-1.61724621588444e-05
-1.66452336481668e-05
-3.88676823969757e-05
2.01518501587597e-06
-3.76907884014857e-05
-3.56639016686998e-05
-4.98697909828311e-05
-1.89309973038643e-05
-1.35791242475814e-05
-5.61967198994899e-05
-4.81203815742899e-05
-2.51174681116205e-07
-1.34254462956179e-05
-2.24326620934642e-05
-1.36785098916533e-05
-2.72362185406087e-05
-4.74744760998395e-05
-2.74800298226892e-05
-1.42232324891038e-05
-4.74486544382254e-05
-1.63646201076591e-05
-2.7940114512913e-05
-4.89917837217198e-05
-2.40449061113504e-05
-2.41828638248907e-05
-3.85137763093784e-05
-3.05871030599039e-05
-4.43598423607414e-05
-1.18843793228211e-05
-4.53871277856135e-05
-2.203457860725e-05
-1.46193463353516e-05
-2.52690715098698e-05
-3.25585431173598e-05
-2.67718303674314e-05
-4.37528205497443e-06
-2.36517857606266e-05
-4.24785039497729e-05
-1.07850646670561e-05
-1.48213109357854e-05
-2.22544716452452e-05
-1.05899094584593e-05
5.65933014019616e-06
-3.51212111798062e-05
-3.66776896165944e-05
-5.77583576127432e-05
-2.19590737467722e-05
-2.8621900134847e-05
-2.01102443127147e-05
-4.68709661293349e-05
-3.47104278144521e-05
-4.75553211209957e-05
-4.36699200859235e-05
-3.36674824154444e-05
-2.38555536555052e-05
-2.70657514308283e-05
-2.71867508201136e-05
-1.29271539864993e-05
-3.88208079822318e-05
-4.06786305436569e-05
-1.19460083724241e-05
-3.29218703477078e-05
-1.71542611305313e-05
-1.83015224880652e-05
-3.76679889457897e-05
-2.58511966892885e-05
-1.61598489465847e-05
-1.660773780702e-05
-2.75603771958247e-05
-2.4738437025495e-05
-3.49611685939966e-05
-1.99266399427072e-05
-4.72013808652222e-05
-4.05726516518986e-05
-5.18405388503099e-05
-1.24028954683777e-05
-6.24019351637472e-05
-2.53105218665941e-05
-2.37869983469861e-05
-2.88141058878018e-05
-3.17368326498443e-05
-3.03614071795132e-05
-2.93496071256091e-05
-1.571720042413e-05
1.83524228403481e-06
-2.43840795698284e-05
-3.02657032026036e-05
-3.12111464690366e-05
-5.40699707104871e-05
-2.57469267177006e-05
-6.59805936326983e-06
-2.04110976559719e-05
-2.10380338450547e-05
-1.84097986149967e-06
-4.53525680219942e-05
-3.93289704210931e-05
-4.06178055286081e-05
-2.70016924110941e-05
-3.34706307371336e-05
-3.70052878566857e-05
-4.60844355855321e-05
-2.5127360898285e-05
2.43148586709235e-06
-2.36691998389086e-05
-1.19136111164159e-05
-1.66492039482438e-05
-4.17483495405545e-05
-3.80513376635899e-05
-3.63450219986859e-05
-2.5420820366612e-05
-2.00595749164071e-05
-1.24825306257649e-05
-1.15454031528134e-05
-2.403629451964e-05
-3.02421744340525e-05
-3.31683124455241e-05
-2.41330022908778e-05
-3.42421994434854e-05
-1.3068155166599e-05
-1.42962783612676e-05
-2.43924978702897e-05
-1.53912199946422e-05
-4.29099021682472e-05
-9.88051641559875e-06
-3.52205355792076e-05
-3.19722047412331e-05
-4.68474891347141e-05
-3.96750181395065e-05
-2.7554703723051e-05
-4.55114871168013e-05
-1.03809644429544e-05
-5.85980856868342e-06
-1.34290906307443e-05
-2.08149062810833e-05
-2.36340710755882e-05
-5.31495093242589e-05
-1.0629419290282e-05
-1.92689702099904e-05
-8.5197984041027e-06
-1.41215093468807e-05
-5.68553775557559e-05
-3.3774845836963e-05
-2.97034643760039e-05
-5.45366753332394e-05
-2.43811411394755e-05
-4.53082350413877e-05
-4.33283365645841e-05
-2.8654605255342e-05
-2.13951277119601e-05
-4.10341961637612e-05
-5.66937538761807e-06
-2.69781517508724e-05
-3.67002258741499e-05
-3.88442710954696e-05
-6.41716151945928e-05
-5.71008744852925e-05
-1.3165186082778e-05
-2.96227643410779e-05
-2.74741834656734e-05
-2.73550335514367e-05
-1.34687723172775e-05
4.90360156195194e-06
1.49855428757416e-06
-2.6080032241969e-05
-2.72455588154754e-05
-3.28787877349224e-05
-3.60192115980379e-06
-1.87782739351061e-05
-2.7570884998048e-05
-1.99573033805814e-05
-3.80417617422064e-05
-1.21854193945418e-05
-2.61630668424954e-06
-3.64989213592343e-05
-4.12252301960286e-05
-3.23888732729277e-05
-3.6225978587646e-05
-3.27969014563148e-05
-4.56672935536407e-05
-2.06373708886378e-05
-4.1163294817443e-05
-8.07055769630536e-06
7.48876946659291e-06
-1.99765317526663e-05
-2.29571087149111e-05
-4.68402992021321e-06
-3.09478520165683e-05
-1.95604054556151e-05
-3.25292090723301e-05
-3.66735878965141e-05
-9.77494531105645e-07
-2.47469103783984e-05
-1.40293121357375e-05
-4.77960261927137e-05
-4.02072295387838e-05
-3.59842852916732e-05
1.05890769059449e-05
-3.79124327523551e-05
7.19336722292663e-06
-3.81764977753102e-05
-2.49803309234656e-05
-2.31768260371818e-05
-2.18472732254482e-05
-1.94221763290293e-05
-4.20208297589277e-05
-2.63541056033388e-05
-2.11512833207383e-05
-3.49884933908411e-05
-3.23328288319931e-05
-3.42030751404882e-05
-5.95851113474722e-05
-4.15182457867028e-05
-1.92735301722774e-05
-3.24979130878152e-05
-2.05859228229805e-05
-1.76399422346501e-05
8.51446633918847e-07
-2.13664964347203e-05
-2.54750193679158e-05
-2.65822585975959e-05
-2.39568399615349e-05
-1.18908547873719e-05
-4.3935277893834e-05
-1.52790035518449e-05
-5.97159008447626e-05
-1.51410146827084e-05
-5.48855727409766e-05
-3.05774320853061e-05
-5.00334639954345e-05
-4.64801927198666e-05
-3.79930290339676e-06
-3.51203486663542e-05
-5.02287464106329e-05
-3.14995863050837e-05
-3.5197281206937e-05
-2.79248583631975e-05
-1.15744136307813e-05
-3.85570389792168e-05
-2.21168814388943e-05
-8.5411237093513e-06
-4.24700689897303e-05
-6.35767164862518e-05
-3.10354969658165e-05
-1.23639460871052e-05
-5.0788777556481e-05
-3.67740716275706e-05
-3.69196691107838e-06
-2.14248337587627e-05
-1.07336993843058e-05
-1.50554178907262e-05
-4.31436260956468e-05
-1.32871586450393e-05
-2.61816346028793e-05
-3.22927554309706e-05
-3.94427022135003e-05
-2.36519349371773e-05
2.27221355864189e-06
-3.42316228442735e-05
-4.3021162744247e-05
-5.23598516880277e-05
-3.33479755210295e-05
-3.09449621852071e-05
-1.06527446555126e-05
-1.88959099752865e-05
-1.69429721064736e-05
-1.40235344281205e-05
-1.91134062456715e-05
-1.79802185422502e-05
-6.99280795615766e-06
-4.78326328685627e-05
-9.15041095403339e-06
-9.47110029336804e-07
-5.68455551604928e-06
-3.72030520462693e-05
-2.30369141363784e-05
-5.26274431430391e-06
-1.86614693179297e-05
-1.33738466397344e-05
-3.77849442898884e-05
-1.78464361787063e-05
-2.49180794432077e-05
-3.80695986082519e-05
-3.882053312537e-05
-4.51615615904676e-05
-4.85514804733235e-05
-2.76950642888189e-05
-2.28361864316106e-06
-7.8359744709123e-06
-4.62179297509723e-05
-3.3960859555321e-05
-4.49668364518643e-05
-3.21732477909486e-05
-4.80356750940396e-05
-3.0189558110134e-05
-3.33682900610575e-05
-1.06922200563161e-05
1.36981501132789e-06
-3.88921234814718e-05
-3.50562068314813e-05
-1.49112527966058e-05
-2.41568145444695e-05
-3.91547805346277e-05
-1.8172389132644e-05
-3.4851296537652e-05
-2.59764378940471e-05
-5.17408305891883e-06
-3.06509087503766e-05
-3.31466777913175e-05
-1.92563909120875e-05
-1.43410019722432e-05
-1.6772007166907e-05
-1.92841721049717e-05
-1.07297482515818e-05
-5.58356196614889e-05
-2.91831747356355e-05
-4.0802340193601e-05
-2.10521368286435e-05
-1.55701274219191e-05
-1.62430173543561e-05
-3.75981836292942e-05
-6.49388871162811e-05
1.82013212539634e-06
-2.33390844341035e-05
-1.85036018407867e-05
-1.14687489447206e-05
-5.22151074527902e-06
-1.4949124327442e-05
-6.54690185453277e-06
-2.52712956117982e-05
-2.04347183866031e-05
-2.89286356290721e-05
-3.22716484327268e-05
-2.25335108192255e-05
-3.00016134538732e-05
-7.98788724052163e-05
-3.27298510714937e-05
-4.74701751494995e-05
-1.42534226411501e-05
-1.21443457797883e-05
-1.9528103468037e-05
-3.21126529229607e-05
-6.95491028513179e-06
-5.45870013375138e-05
-2.42138931680499e-05
-5.00950915726673e-05
-3.68367453401111e-05
-3.53633796729511e-05
-3.42882461151021e-05
5.7191570182736e-06
-2.13630274268925e-05
-5.22455104752407e-05
-4.94092962432525e-06
-3.34159376850762e-05
-4.19099956880025e-05
-2.69693907204254e-05
-3.5544812337447e-05
-1.1139726847265e-05
-5.17979596109291e-05
-2.17218526115864e-05
-2.69017258862646e-05
4.31230439404179e-06
-2.29668963654394e-05
-7.33221120063999e-06
-6.22283314436186e-06
-3.26215816401548e-06
-9.80251014173098e-07
-4.21783380996393e-05
-4.45713140970405e-05
-9.21291830109764e-06
-1.18279634642854e-05
-2.3972180449334e-05
-1.05953923930236e-05
-2.41021430011071e-05
-3.48778685555398e-05
-4.78999955420419e-05
-5.31572298032051e-05
-4.87296903739357e-05
-5.10571848832612e-05
-3.2697408267734e-05
-3.99959899754866e-05
-4.04558135330308e-06
-3.8422380024416e-05
-5.49213333558379e-05
-3.17136092551555e-05
-4.6379673066497e-06
-2.16661306014631e-05
-2.93545890292339e-05
-3.81275116096782e-05
-3.18527936137678e-05
-4.48670518129431e-05
-2.08493546929125e-05
-3.90950389337949e-05
-3.55477814049472e-05
-2.18340967196721e-05
-6.72359264523916e-05
-2.93815354660599e-05
-3.53150568948848e-05
-4.37084142144588e-05
-2.7763385642996e-05
-3.21331768535259e-05
-3.45014679953785e-05
-5.40764732384016e-05
-2.29808167118384e-06
-2.33397493253509e-05
-5.88318935040287e-06
-2.66591052978467e-05
-1.60760690448671e-05
-3.68730975408483e-05
-9.36802873530677e-06
-1.221482935454e-05
-4.39294512764236e-05
-5.04098747791798e-05
-3.42733186628452e-05
-1.22959052759579e-05
-3.51720456793254e-05
-4.54517352102442e-05
-3.91638468664197e-05
-2.68220435589469e-05
-3.78045243487881e-05
-7.79711561125383e-06
-5.68489304783638e-05
-8.46057230748974e-06
-1.82227049864818e-05
-1.83427520551002e-05
-7.59567917633301e-06
-3.58174686972099e-05
-3.40196774308073e-05
-3.79439514980657e-05
-4.52186961843522e-05
-2.88493994125316e-05
-2.68171292913746e-05
-5.81741707110827e-05
-2.71858079133366e-05
-3.51290636369484e-05
-4.99347177304418e-05
-3.39056855584967e-05
-3.87885247488022e-05
-4.76224028690976e-06
-3.09212630141145e-05
-5.56423714739325e-06
-2.17739307963793e-05
-3.69750854509421e-05
-4.26126422251604e-05
1.06062867742132e-05
-1.79299834656567e-05
-3.82669086400356e-05
4.12307125434154e-06
-2.087611311944e-05
-4.22115161583084e-05
-4.22415576429306e-05
-2.32097482891665e-05
-2.92216542367437e-05
-4.71259662501207e-05
-2.7224206819464e-05
-2.8300458349244e-05
-3.1446125215843e-05
6.36602169972547e-06
-3.77895907634297e-05
-1.38969199167326e-05
-1.72404613328077e-05
-4.39860641971274e-05
-1.02439998357102e-05
1.2753338291869e-05
-3.5089957669105e-05
-2.215704757363e-05
-1.80135189302916e-05
-6.51188689821342e-06
-3.40886196792156e-05
-5.14961595446948e-05
-2.08003424978664e-05
-1.55914397361393e-05
-4.13770248426688e-05
-2.45455618430568e-05
-5.89440388957828e-05
-2.9978107283272e-05
-2.76017068426419e-05
-3.82199637343451e-05
-1.33021528297501e-05
6.28906245622528e-06
-2.8546293164339e-05
-5.50752347745156e-05
-2.91201975418529e-05
-1.49536015082452e-05
-2.32778906913796e-05
-1.94615186500227e-05
-1.06838071702804e-06
-1.47861063358105e-05
-4.16814337843508e-05
-2.62870165833844e-05
-4.74517756701037e-05
-6.6697258751244e-06
-2.21706545081797e-05
-3.495163711214e-05
-2.53951883541479e-05
-2.41728780983083e-05
-5.74185986151793e-05
-6.51169987093629e-05
-5.69539770017173e-06
1.63087345532345e-06
-2.5260200756164e-05
-3.24612447983221e-05
3.85882407058279e-06
-1.88510635056141e-06
-1.54829790174186e-05
-9.59350542081655e-06
-2.53967616845473e-05
-2.53112437484053e-05
-2.55342580173297e-05
-2.41930833350672e-05
-3.15811300858718e-05
-3.27338190901381e-05
-5.82321665655474e-06
-4.71376787716321e-05
-3.55668254513812e-05
-4.70793635181466e-05
-5.73138751422714e-05
-3.69281557072239e-05
-3.37321381919392e-05
-3.56727396880658e-05
-2.94709758763468e-05
-1.22288276491221e-05
-4.69465046007747e-05
-2.03036405032034e-05
-2.14719586007594e-05
-1.77146010930927e-05
-3.51598816287542e-07
-1.11270096853955e-05
8.87823837668652e-06
-1.85490798549184e-05
-4.1682830888863e-05
-2.3958669032915e-05
-5.09480488537809e-05
-7.7906541122129e-05
-5.01474683492944e-05
-2.79730640606266e-05
-1.87631313054402e-05
-1.40118780083187e-05
-5.49133759728786e-05
-5.64106594877017e-05
-1.74709022758933e-05
-3.79210301006404e-05
-1.72131444364506e-05
4.76432266349684e-06
-3.10918876691642e-05
8.33110192174901e-08
-3.38259611322473e-05
-2.40531389584353e-05
-4.17878045150707e-05
-3.1692231602695e-05
-5.44257823918865e-05
-4.60911009172439e-05
-3.67132121833345e-05
-3.34538185355934e-05
-2.54408156655447e-05
-2.19413848727287e-05
-3.29919198089251e-05
-3.54647117102073e-05
-4.31552429561447e-05
-1.14011698449732e-05
-3.18195768092745e-05
-2.24674799580066e-05
-3.48692208351418e-05
-1.45732506987136e-05
-1.59576771387867e-05
-2.77381451173062e-05
-3.00857209325654e-05
-3.38329468463632e-05
-4.19926953353064e-05
-2.07023687173013e-05
-3.38346838946418e-05
5.25866812596126e-07
-3.55735827715087e-05
-4.05048124421673e-05
-1.36458540242826e-05
-1.92056052483666e-05
7.34786315012714e-06
-3.72569578931889e-05
-8.16711330634357e-06
-2.79686268333119e-05
-2.86779988921254e-05
3.65619369526242e-07
-1.32853252557086e-05
-4.71536281240093e-05
-5.93682797699092e-06
-2.98305304982212e-06
-3.21128373551659e-05
-1.83998623294784e-05
-4.86945268326335e-05
-1.10711280022204e-05
-2.13577955940353e-05
-1.92832718700976e-05
-5.33915949558871e-05
-4.7587626358219e-05
-4.00027525703035e-05
-2.01989403255064e-05
-2.55896458947369e-05
-3.29638108022031e-05
-4.37696243863067e-05
-3.86523457815207e-05
-3.19322211954211e-05
-1.01434044044208e-05
-2.0553344834297e-05
-6.57190116528905e-06
-2.40237881870948e-05
-3.29729239506777e-05
-4.99394878301305e-05
-4.31243585628081e-05
-4.11091791736449e-05
-7.07529611525827e-06
-2.80474212068076e-05
-2.36284252603649e-05
-2.69759999394197e-05
-3.14635147130531e-05
-1.80640370053014e-05
-3.77434529798163e-05
-2.32342658639754e-05
-6.89005061056144e-05
-1.99720758187427e-05
-2.99516326700788e-05
-2.13112003101377e-05
-5.34404159909265e-06
-2.35977502810085e-05
-2.93060348015712e-05
-2.89288901630027e-05
-1.05471598738424e-05
-3.01449649435807e-05
-9.35767730692403e-06
-4.39282580812689e-05
-1.8350721392746e-05
-2.28624192069711e-05
-3.89590964883374e-05
-2.76402450240133e-05
-2.50290641791795e-05
-3.70150849049473e-05
-1.19091505526026e-05
-8.39244858175979e-06
-4.55035261309157e-05
-2.8953735402801e-05
-1.97368944553722e-05
-3.98596482089564e-05
-3.86610784509749e-05
-5.20918743599169e-05
-7.77313560641284e-06
-3.89490522687511e-05
-4.57783101916364e-05
-2.21779758532474e-05
-2.58842619863702e-05
-2.59606756326296e-05
-4.37590371225949e-05
-4.62533304069063e-05
-5.09366970739487e-05
-9.15157777369456e-06
-3.47658112004586e-05
-3.88313835369706e-05
-1.51983086406077e-05
-1.90241514211693e-05
9.01046054521525e-06
-6.69101721609927e-06
-4.51561751892082e-05
-3.80708973742588e-05
-4.20650501305394e-05
-3.36386278074475e-05
-5.25411943385476e-05
-2.8824841179447e-05
-1.92802046892161e-05
-1.49616959680536e-05
-6.29522078086296e-06
-3.88575704763317e-06
-2.61509962839714e-05
-4.17574781455831e-05
-2.6777643998117e-05
-5.67455354639454e-05
-4.66030496568027e-05
-6.95092527837895e-06
-3.59091740587079e-05
-5.19203410026102e-05
-3.67437304069543e-05
-4.10619494496448e-05
6.25167133035235e-06
-4.59521214101696e-05
-1.61888226625403e-05
-5.83240215984418e-05
-5.83018383376875e-05
-4.97623425193692e-05
-4.85380348969188e-05
-6.56612068854372e-05
-3.79407572819777e-05
-1.75762188371203e-06
-1.95016456446742e-05
-3.17356092979539e-05
-3.18086365868866e-05
-2.13167895799498e-05
-2.30518828507056e-05
-1.1282373979932e-05
-1.57892367266511e-05
-2.00274731806494e-05
-3.01957138274674e-05
-4.07784490259567e-05
-3.38523359476141e-05
-1.50230985966311e-05
-1.84132281232707e-05
-3.43029202383235e-05
-4.88946017396615e-05
-5.84068893129245e-08
-3.99215274193469e-06
-4.95991477943968e-06
-2.19481225019941e-05
-4.28930344446601e-05
-5.2735806965294e-06
-3.72681968102444e-05
-4.60282547629467e-05
-2.405275089541e-05
-3.38946902436029e-05
-1.18845141737962e-05
-4.5754435524953e-05
-3.87497774362352e-05
-4.91477118525383e-06
-3.39768356473566e-05
-2.76069780960973e-05
-1.66484334175646e-05
-3.85710179492346e-05
-2.13825444361053e-05
-2.2320515232375e-05
-5.80526310234169e-05
-2.98904533373424e-07
-4.05629361447894e-05
-1.77552029306358e-05
-4.29801941347024e-05
-1.48057384971246e-05
-5.03389737469966e-06
-3.03729086778993e-05
-1.50943793795913e-05
-2.7700512326271e-05
-1.97906206280656e-05
-9.75063636215873e-06
-2.19111532458989e-05
-5.12976096195536e-05
-2.35255620815781e-05
-1.06345854730251e-05
-3.56236740025474e-05
-1.92867179464401e-05
-6.09092551757045e-05
-3.23590175808507e-05
-5.61026403835219e-05
-1.72962852818206e-05
-4.41587027580962e-05
-7.99710588307129e-06
-2.07629705947578e-05
-3.04011527484332e-05
-3.74146180305433e-05
-1.79080786730677e-05
-3.89455384550055e-05
-2.60884750249568e-06
-2.30827663370554e-05
-2.12049352595077e-05
2.83757751703227e-06
-2.6940853218554e-05
-5.78855625413497e-06
-2.35735803796975e-05
-3.15754448742179e-05
-4.89562550410296e-05
-5.98813953314692e-05
-5.75404434036849e-05
-6.08782639753704e-06
-1.74530987019728e-05
-1.91475511841576e-05
-5.42536949448738e-05
-4.86750214541451e-05
-3.04161064443157e-05
-1.10088379431408e-06
1.83310962768361e-07
-2.38805445058669e-05
-2.43503699589014e-05
-3.88800890894323e-05
-4.92000205950333e-05
-2.6194748264792e-05
-1.79407188570253e-05
8.77161428042461e-06
-3.16249767768749e-05
-2.70956454509843e-05
-4.63614965611475e-05
-1.72650323057526e-05
-3.30869959438656e-05
3.8912922701242e-06
-1.14091853993258e-05
-3.46162103542236e-05
-4.66516905367103e-05
-3.09087209009713e-05
-2.71863542258675e-05
-3.29079244523365e-05
9.61968778936615e-07
-4.93997822766712e-05
-1.2735465240577e-05
-3.21428247724267e-05
-3.13372683314716e-05
-4.21091508993488e-05
-1.65700097249014e-05
-2.6792219560717e-05
-2.95367476465096e-05
-4.34881966536671e-07
-4.41150789469686e-05
-5.73804165208811e-07
-5.4733654187314e-05
-4.17612771615927e-05
-2.57893525149282e-05
-4.34189010887926e-05
-2.33023020469324e-05
-5.52984806039565e-05
-1.93373819844324e-05
-4.14213410614272e-05
-3.85457591051529e-05
-4.07519349288725e-05
4.30979536883224e-06
-1.72064992295863e-05
-3.96835176834778e-05
-1.60758710415574e-05
-4.98505031778518e-05
-4.61890787280243e-05
-2.26824082246662e-05
-3.17163894230455e-05
-3.30406594735614e-05
-3.09552896846952e-05
-2.9666330442108e-05
-5.85477384779354e-05
-3.60235668045395e-05
-3.27774426742478e-05
-2.59180715199434e-05
-3.8580040391283e-05
-4.85496061990464e-05
-3.27679141055025e-05
-3.79470904947369e-05
-2.64495099609191e-05
-7.42836508403239e-06
-2.41146502786702e-05
-3.37409287776029e-05
-2.40247221909323e-05
-1.64387776159863e-05
-3.96631965875071e-05
-1.89779936937395e-05
-3.7898148381449e-05
-2.26050718039952e-05
-3.94255004453957e-05
-4.80857798489791e-05
-6.28053465654308e-05
-1.823460557603e-05
-2.98553346996526e-05
3.80182182800274e-06
7.13063122890416e-06
-3.1146153267668e-05
-2.6471270200666e-05
-3.01885412589486e-05
-1.94546628027685e-05
-3.35970619749717e-05
-3.64760737732372e-05
-4.27320787664424e-05
-1.5621661080071e-05
-3.46167105036777e-05
-2.98343045165739e-05
-1.19922503702372e-05
-2.87972273093818e-05
-3.68629145946917e-05
-4.31373231773178e-05
-1.97581566629857e-05
-1.8072168465684e-05
-4.47060099899018e-05
-3.36446148403593e-05
-2.14590072149075e-05
-3.55686257795414e-05
-2.44631148146122e-05
-1.89881154305135e-05
-1.61577183426122e-05
-3.69006117227342e-06
-2.71508197866814e-05
-1.49698594170655e-05
-3.73742367574058e-05
-5.11265567865227e-05
-4.21100396989545e-05
-2.31016713928727e-06
-7.96876903876929e-06
-4.7389615748186e-05
-3.85740911000134e-05
-2.05929495627082e-05
-3.26913060187701e-05
-2.15567838012627e-05
-3.39590098303365e-05
-3.16587919839062e-05
-3.06185199572653e-05
-2.75817075495969e-05
-2.64202125195081e-05
-3.79902349926103e-05
-4.20235523515172e-05
-3.47171262079531e-05
-4.36202765784931e-05
-1.31255679542134e-05
-4.51702279200975e-05
-3.26872276867919e-05
-1.99261256362558e-05
-3.86244521445023e-05
-4.9534846609444e-05
-2.61430114668841e-05
-3.83364776861101e-05
-3.5165915243466e-05
-5.60527443758731e-05
-3.18286425566281e-06
-5.37321126500675e-05
-4.09525492162142e-05
-1.91649631165941e-05
-4.5106355359779e-05
-4.44537923104401e-05
-2.21148261065607e-05
-2.11855624325762e-05
-1.16920519912673e-05
-3.83206720200702e-05
-1.38204966971607e-05
-1.27143702577695e-05
-2.93605109702915e-05
-1.60474037447911e-05
-9.33771474829975e-06
-2.29872606336535e-05
-2.60049830283924e-05
-4.77089611980504e-05
-2.13945170583403e-05
-1.37608567475725e-05
-2.51364150625446e-05
-7.67365473957969e-06
-4.64573368201908e-05
-3.62178405525549e-05
-1.36509448204561e-05
-5.78722697402501e-05
-1.55538556178264e-05
-3.46289889609521e-05
-2.98927213735716e-05
-2.69245316200795e-05
-5.41673808478231e-05
-3.63457962974044e-05
-2.36481764832952e-05
-1.36605773760196e-05
-6.02544572022094e-06
-4.88608538701975e-05
-4.08437607333375e-05
-2.65944359596646e-05
-2.09062130438062e-05
-1.30915855148732e-05
-2.67171145371156e-05
9.55022161923515e-07
4.73951273166596e-06
-1.51462910187571e-05
-2.89209824519461e-06
-4.11024475815491e-05
-3.0177259305353e-05
-3.52380413293527e-05
-1.41623302748071e-05
-2.62579112737505e-05
-3.60221992535708e-05
-1.55525874530011e-05
-2.32889319102091e-05
-5.4086498542707e-05
9.63408445020151e-06
-8.84684361416361e-06
-1.27148448418965e-05
-4.75783072753751e-05
-5.57625877163574e-07
-3.5306489987482e-05
-1.01370429142701e-05
-5.97886667706273e-05
-3.85787715622541e-05
-2.88083818562912e-05
-4.45263505024995e-06
-3.90132942844369e-05
-1.45080010623824e-05
-3.33302540869186e-05
-1.16749249588415e-05
-2.53252748306733e-05
-3.6831572446941e-05
-4.11298610280519e-05
-3.19549779882457e-05
-2.34576056126188e-05
-3.32532851240923e-05
-2.28820093080496e-05
-4.34515172949668e-05
-4.82422795224608e-05
-2.93459735594998e-05
-2.58514899613524e-05
-4.06383554973306e-05
-1.55664161156291e-05
-5.77853984365208e-06
-1.64611899149071e-05
-1.6650829915776e-05
-9.67722694067637e-06
1.62718012770291e-06
-3.83128123550405e-05
-4.35687955640782e-05
-1.2490211166068e-05
-3.26615291901865e-05
-2.44342578119175e-05
-1.24565213969652e-05
-3.03998507707565e-05
-3.02993305238853e-05
-4.73581735880554e-05
2.14034487414549e-05
-4.57608940343847e-05
-3.17204711451202e-05
-3.67171055570914e-05
-3.42619579570867e-05
8.35879606955889e-06
-3.08519607952322e-05
-5.03258918550759e-05
-2.62358616579111e-05
-1.65484371812321e-05
-2.83681456616471e-05
-4.19250603004793e-05
-9.53153730642234e-06
-3.17821319241485e-05
1.86042408218388e-06
-5.32728033642187e-05
-2.97080849247083e-05
-6.28856443507939e-05
-2.67210385483442e-06
-2.24549649110486e-05
-3.56885073871398e-05
6.50171346278251e-06
-4.60957180058834e-05
-1.46607338409679e-05
-3.99973654088805e-05
-9.63260155114936e-06
-6.13058104901084e-05
-1.91964767933512e-05
-2.11530851621868e-05
-1.94815074361404e-05
-4.9679289562532e-05
-1.17301479095044e-05
-3.48313098161045e-05
-2.49393393517832e-05
-3.82295440930119e-05
-2.07485210726428e-05
-2.73229756755524e-05
-2.19643433483886e-05
-2.04061708914743e-05
-3.03458467010696e-05
-5.66730974857061e-06
-3.22941450178344e-05
-3.32771859376675e-05
-6.47906824430551e-06
-7.38728201514309e-06
-3.3768547430788e-05
-2.59834110718736e-05
-4.12681667727519e-05
-3.97391758353047e-05
-3.41219994884775e-05
-2.66805722827483e-05
8.20365426296382e-07
-8.88978901516316e-07
-2.63049188942473e-05
1.5196740772092e-05
-4.62264316291656e-05
-5.41495134656584e-05
-3.01412956922825e-05
-2.5885857497527e-05
-3.63982774498353e-05
-7.33672847038796e-05
-2.20701768917222e-05
-4.7959379027031e-05
-2.67056865146742e-05
-2.07032514168037e-05
-3.24005840013007e-05
1.42494916533332e-05
-3.83827183084465e-05
-3.46479879651574e-05
-1.33977335110438e-05
-2.49702339857053e-05
-4.11342696449897e-05
-4.9206651563813e-05
-4.36363177738129e-05
-3.60533802132354e-05
-2.08735580297165e-05
-5.20316528468658e-05
-2.04281273582352e-05
-3.21703487375596e-05
-2.02975828688154e-05
-4.5808531344116e-05
-1.91199026146714e-05
-2.45249462456321e-05
-4.65556679224281e-05
-1.01048149020868e-05
-3.43346082368585e-05
-1.14515660171954e-05
-3.03077153218478e-05
-2.81680467117878e-05
-8.46909093174549e-06
-3.45189832902661e-05
-2.94000675231615e-05
-9.87154224356362e-06
-4.42566192841415e-05
-4.27117727069776e-05
-6.64030119816225e-05
-2.78986275582966e-05
-4.85408072282227e-05
-2.74670393790324e-05
-3.23891088702565e-05
-3.2191257350917e-05
-3.68127821121731e-06
-2.53853619079508e-05
-1.89005211986379e-05
-5.88870563530542e-06
-1.73220806412656e-05
-2.95173790041701e-05
-2.16660770785743e-05
-5.03565511104068e-05
-9.95921683519381e-06
-3.3894175262657e-05
-3.09076212082464e-05
-3.672901536075e-05
-2.61804231170981e-05
-4.84552144741262e-05
-4.15986740480838e-05
-2.17742245454516e-05
-5.75018405799902e-05
-4.27388879021614e-05
-2.37075788227485e-05
-3.31441738041698e-05
-1.36596800204191e-05
3.74750567542044e-06
-2.17681481069418e-05
-2.54537600547927e-05
-4.56638683347208e-05
-3.65373797106802e-05
-4.92028463110855e-05
-2.83273002198974e-05
-1.61177658331278e-05
-3.73367810807855e-05
-1.50136125746192e-06
-3.11835611515482e-05
-2.78817398983182e-05
-1.93181362194774e-05
-2.68853090570934e-05
-4.26162731295497e-05
-2.83536731722598e-05
5.37723010948863e-06
-4.21407767553139e-05
-3.69973033802847e-05
-2.34342761124579e-05
-3.80702753713714e-05
-2.88132593873277e-05
-2.89776335113734e-05
-2.39099654057102e-05
-2.66667599599863e-05
-4.02894077288906e-05
-3.57541679735081e-05
-4.50729186298965e-05
-3.99173010542491e-05
2.01271080807565e-06
-4.79422492322245e-05
-1.5477010799998e-05
-3.50545148974861e-05
-6.11604463729549e-05
-2.32014557672951e-05
-1.13414323691452e-05
-4.05881929835119e-05
-2.36511337586124e-05
-5.21378194173639e-05
-2.77472199101032e-05
-1.07217020169673e-05
-2.80511221486154e-05
-4.52587930682482e-05
-2.91763281522682e-05
-4.49132749028443e-05
-2.31775367683206e-05
-3.23867182296031e-05
-3.71913840380021e-05
-9.62119663402483e-07
-2.04413865374772e-05
-1.81444760444701e-05
-3.33689787545314e-05
-3.78508534406372e-05
-1.37643920824193e-05
-1.35780425239333e-05
-1.72356171332076e-05
-5.37044770421435e-05
-6.44107595334448e-05
5.97489342218029e-06
-3.5707629688406e-05
-3.47823523488255e-05
-5.21919723068413e-05
-2.93910470985675e-05
-2.04702753737404e-05
-1.87075364459906e-05
-5.77739280972671e-05
-1.72891103532062e-05
-1.00202975782697e-05
-4.83651097650732e-05
-1.12087453341875e-05
4.56626474108617e-06
-2.65092957873395e-05
-1.2966601413215e-05
-1.70911195426862e-05
-1.10292987044334e-05
-1.66257897431498e-05
-2.57737542637052e-05
-1.44418892128395e-05
-4.23385853766958e-05
-2.90021784578253e-05
-3.52367435846667e-05
-3.97014384578246e-05
-1.25400686956576e-06
-4.23558648707773e-05
-3.60709693785695e-05
-1.75958595243581e-05
-1.80857139830181e-05
-3.55503068666423e-06
5.85909897576292e-06
-2.54558418746711e-05
-5.61475840015346e-05
-1.06417302658765e-05
-1.79363086970437e-05
-1.9425657036166e-05
-1.6851034891331e-05
-4.00758711862699e-05
-3.22672245646522e-05
-4.0798503514874e-05
-3.33067413153708e-05
-3.14281911652943e-05
-2.71245321209596e-05
-3.33239771540406e-05
-4.45245178588732e-05
-4.04462179553106e-05
-3.85372935523519e-05
-4.22956572817205e-05
-2.93256038781935e-05
-1.67961236022032e-05
-6.59063229690387e-05
-5.00185594990435e-05
1.24081928898782e-05
-4.43249014276227e-05
-6.87906702216237e-06
-1.51378249945349e-05
3.7777833531301e-06
-1.40352156576577e-05
-2.495003316658e-05
-1.54594244827208e-05
-2.594319535781e-05
-4.4834402056229e-05
-1.61673121120179e-05
-4.06378802013182e-05
-1.16958327942347e-05
-1.93754579148789e-05
-2.50079592528873e-05
-5.7985435149515e-05
-8.53537712632238e-06
-2.20728018117421e-05
-4.15907349467539e-05
-2.02581872430746e-05
-3.63910859014412e-05
7.89806589300747e-07
-1.57656751344996e-05
-4.8942547635829e-05
-4.55550025782873e-05
-4.98890732457053e-05
4.37576336724107e-06
-2.06566914984233e-05
-4.09369115428611e-05
-3.70016958499607e-05
-2.44058410330204e-05
-5.62886219990823e-05
-2.57016711398342e-05
-5.17482124493531e-05
-1.65108168802945e-05
-4.29022745132232e-05
-2.6587845609953e-05
-1.79566921112149e-05
-3.46026468127836e-05
-4.0118309120575e-05
-1.09149076587396e-06
-1.41697210912308e-05
-4.63006876264429e-05
-3.10869000150749e-05
-5.10470202308621e-07
-2.48682650062653e-05
-2.88421185161871e-05
-2.28862587475188e-05
-4.20843792792769e-05
-3.20029200521864e-05
-1.34769182930696e-05
-1.04725517063003e-06
-4.49919834580206e-05
-3.30601718626743e-05
-4.33475824337511e-05
-1.58052269441373e-05
-2.99995950222351e-06
-5.5213795948095e-05
-1.45433224778342e-05
-2.33758189474942e-05
-4.08001326362592e-05
-1.93418175343008e-05
-8.54789880455635e-06
-5.13714193356217e-05
-2.38370160437003e-05
-1.50486568759892e-05
-4.33377821054e-05
-6.6692493538445e-05
-1.96587131805944e-05
-2.28398707584128e-05
-4.57893832888317e-05
-4.60112434570153e-05
-2.85380170148007e-05
-6.32903404990672e-05
1.33595878840107e-06
-2.04650261724837e-05
-1.65472762335329e-05
-6.55901700225197e-05
-4.25227568444352e-05
-4.10834193827818e-05
-3.24153976614763e-05
-3.21383775001389e-05
-3.73439596144424e-05
-2.10192417970805e-05
-2.81014768735804e-05
-7.42925226420982e-06
-4.26449970242534e-05
-6.92387954608131e-05
-4.4686943403997e-05
-2.48203082747036e-05
-3.89162228706235e-05
-5.95816133615588e-06
-1.96025308332189e-05
-3.11996071899471e-05
-4.00431057979998e-05
-4.11340050006124e-05
-2.20554685942576e-05
-7.8714742714306e-06
-7.99762348570888e-07
-1.10071294432871e-05
-6.00668533272122e-05
-2.35996406249684e-05
-1.58658318148486e-05
-3.47640415537483e-05
-5.1398635589566e-05
-3.87249702690314e-05
-1.34721409514148e-05
-2.6576126917312e-05
-4.06509782556335e-05
-5.34653834619282e-05
-1.49957866453241e-05
-2.37818809689259e-05
-2.6793764283552e-05
-2.55431836063171e-05
-3.62779169933752e-05
-2.77987320480832e-05
-2.59595914091562e-05
-4.37139180343956e-05
-2.55743021367186e-05
-4.46122784182728e-05
-2.68250665588547e-05
-3.31565838893691e-05
-2.40101604455174e-05
-3.48458533317948e-05
-4.67226599052874e-05
-3.0048762243225e-05
-2.4494159384653e-05
-2.59629511253014e-05
-1.69529417793432e-05
-1.72181238396082e-05
-2.72358744781816e-05
-2.93596506157511e-05
-8.7566290365479e-06
-2.23793067170839e-05
-2.68137527104804e-05
-3.31397050225763e-05
-2.03820586430105e-05
-2.29506822588061e-05
-1.55460231726361e-05
-1.66375192413641e-05
-1.19702362436271e-05
-2.46127423929051e-05
6.37530467478824e-06
-5.88617544586361e-05
-4.92752095038849e-05
-3.29492078114539e-05
-4.15383333297673e-05
-2.80547737282553e-05
-3.46816346957179e-05
-1.54292491971368e-05
-4.12370624275323e-05
-3.49759891466529e-05
-7.45593902686715e-06
-8.86401916847904e-06
-2.59722861109685e-05
-3.72395118780427e-05
-3.36190602938567e-05
-2.87775093417991e-05
-3.30864537909875e-05
-2.34922076061358e-05
-5.66597618254195e-05
-2.60044411459444e-05
-3.43853403296694e-05
-2.39551157746647e-05
-3.82851249357986e-05
-6.30055312243307e-05
-2.92250172779129e-05
-1.18089871767e-05
-4.46961889644675e-05
-3.00181264878726e-05
-3.81249574081425e-05
-3.3532995172182e-05
-1.64443335969809e-05
-3.71310666594881e-05
-3.24926853167287e-05
-3.49781052820381e-05
-3.55987857665139e-05
-3.45019439061433e-05
-1.57145313335157e-05
-3.90252184812559e-05
-2.61425509016031e-05
-2.02796594349207e-05
-1.53283905445964e-05
-2.87967219241368e-05
-2.50864932376887e-05
-4.27757126843096e-06
-3.26253654366787e-05
-3.60519763095451e-05
-9.30781693281088e-06
-4.34073680923904e-06
-3.50367602947753e-05
-5.04415315158253e-05
-2.04558121958065e-05
-4.7537241096999e-05
-2.91274141444637e-05
-6.05100621596935e-06
-4.41700311499784e-05
-3.51608781680157e-05
-2.20805496661895e-05
-4.43284383313304e-05
-1.64254301324868e-05
-8.53079713597158e-05
-3.89772728918342e-05
-2.82325720512125e-05
-3.50433737880084e-05
-3.52083402743105e-05
-2.91524488149377e-05
-5.24784650543453e-05
-2.90706751845839e-05
-3.74333414214898e-05
-3.11974594252135e-05
1.3237530040417e-05
-5.9375464491009e-05
-3.13819110164995e-05
-6.81608004472387e-05
-4.15462155800213e-05
-5.84394992066736e-05
-4.37824264062568e-05
-1.44787938306021e-05
-1.32381595878562e-05
-1.74241882742093e-05
-3.19397053182324e-05
-4.68918813744347e-05
-3.08104483963846e-05
-5.74127349731347e-06
-2.50770167485222e-05
-3.07568144759322e-05
-4.61915438081821e-06
-4.76365877541995e-05
-2.96294700139822e-05
-3.12515506503105e-05
2.39673851486241e-05
-4.98320646030311e-05
-5.53415200977635e-05
-3.10691837144566e-05
-4.04418620440789e-06
-3.51086422555619e-05
-4.41256038170809e-05
-1.1324887421972e-06
-4.4453713383129e-05
-1.13043912889298e-05
-3.55727648627067e-05
-2.78084570099709e-05
-9.12909542303282e-06
-2.93399302873278e-05
-4.05153139815581e-05
-3.40507852512058e-05
-2.55565706591394e-05
2.60725320223695e-06
-1.54423294854794e-05
-4.38435426521259e-05
-1.79993507737869e-05
-5.51542735763208e-05
-5.81832354297371e-05
-4.79998951159419e-05
-1.45667704488369e-05
-1.67130953490626e-05
-5.46874628535425e-05
-2.18297074269079e-05
-3.45889295664511e-05
-3.11984845943239e-05
-3.22984765976476e-05
-8.38647488397096e-06
-3.48037536437712e-05
-4.60719316399963e-05
-1.01749052166856e-05
-2.37756463036068e-05
-2.64372819236166e-05
-3.07223047336494e-05
-1.81070768533215e-05
-1.55754187171403e-05
-3.96154208409388e-06
-9.22350521531262e-06
-5.80112569519884e-05
-2.39790378432821e-05
-1.5623713745968e-05
-3.94433442105832e-05
-2.57205190840491e-05
-1.83483704528835e-05
-3.45541422598245e-05
-5.56517531245657e-05
-5.30167277768615e-05
-3.90519571862488e-05
-2.17744816541873e-05
-4.59954628866268e-05
-2.36121452206632e-05
-3.36221749231276e-05
-4.7672985717572e-06
-4.13098414038138e-05
-3.15258406078032e-05
-2.59137390822684e-05
-2.3750927942883e-05
-1.45252545500037e-05
-5.60065684353294e-05
-4.70687882245474e-05
-3.06439443992708e-05
-5.62002935995871e-05
-3.60529069891383e-05
-5.26749923540335e-05
-2.77737756291863e-05
-1.07630732783862e-05
-2.8152806366539e-05
-5.58757837154969e-05
-4.49649333936962e-05
-2.63235579760921e-05
-2.64856644240863e-05
-4.35672410631434e-05
-3.54697900510364e-05
-1.54718831297311e-05
-3.70542955698486e-06
-3.04430009504517e-05
-2.83819249783175e-05
-4.2430603710288e-05
-1.92782620180539e-05
-3.63473168265131e-05
-1.027005529092e-05
-3.25379311070699e-05
-1.48415381353598e-05
-3.38896667231053e-05
-2.61356230329331e-05
-1.53765288048095e-05
-1.11177981377836e-05
2.73658455472009e-06
-2.9654239568557e-05
7.43685633025644e-06
-6.98294131672884e-06
-1.91088010048049e-05
-3.90798310641882e-05
-5.77310438309841e-05
-2.87402439021062e-05
-2.91696040241362e-05
-3.01931116397025e-05
-2.28212989392877e-05
-2.75318916832e-05
-2.33044915650011e-05
-3.77091929436989e-05
-4.10302675770941e-05
-1.34678439469722e-05
6.13989822328026e-06
-5.06479467226435e-05
-3.10385103467117e-05
-3.92782599080262e-05
-2.53055871238157e-05
-1.60135536299606e-05
-8.01041230795396e-07
-2.29730442888058e-05
-2.35310293889308e-05
-3.97145380664136e-05
-4.42067863196459e-05
-2.36099865464295e-05
-4.17490614434534e-05
-5.11634348208637e-06
-5.49243638720677e-05
-9.28365874164064e-06
-4.66444748410633e-05
-2.77129616968276e-06
-3.67006877442212e-05
-7.31222728012529e-06
-3.51861515908335e-05
-3.94504906516232e-05
1.03977560089799e-05
-4.77675838728964e-05
-3.76748697975402e-05
-2.67601155738071e-05
-3.76839129388357e-06
-1.9497159577024e-05
-2.08338663595426e-06
-2.13802922239836e-05
-4.10288269048188e-05
-2.43701337715397e-05
-2.57075473978256e-05
-1.31938114085235e-05
-2.60910287250458e-05
-6.62091364670666e-05
-3.90565506250093e-05
-3.72178797235665e-05
-4.29690378739815e-05
-3.8711096558706e-05
-1.10984535447164e-05
-3.55687510509368e-05
-4.15489063222312e-05
-5.07749693982423e-05
-3.14735756860463e-05
-1.82710639338188e-05
-1.36759397568043e-05
-2.42269747117938e-05
-1.61554841428832e-05
-6.01972475127982e-06
-4.64170262426123e-05
-1.39600908044082e-05
-1.20829958142879e-05
-4.00718132777375e-05
-3.23401914608482e-05
-1.71306478507555e-05
-3.29728013170636e-05
-1.47012958230363e-05
-3.41874964949026e-05
-3.16751077931547e-05
-2.30693093548464e-05
-3.8586287046557e-05
-9.67739892372586e-06
-3.72927189334349e-05
-2.72641842846572e-05
-3.44147480732904e-05
-4.20432301557129e-05
-1.510346385632e-05
-9.78640463029978e-06
-3.98694545961598e-05
-3.13503487253601e-05
-4.13448036640132e-05
-4.99297142287376e-06
-4.82469767408269e-05
-1.20038650184245e-05
-3.93158828241138e-05
-2.92332149005342e-05
-1.04671207913901e-05
-3.33576751501987e-05
-1.14951897500459e-05
1.61106395897538e-05
-3.30277981762253e-06
-1.12798419710373e-05
-4.90666665556038e-05
-3.49407702338255e-05
-3.55476576470182e-05
-3.76354649112015e-05
-6.18268442377008e-05
-2.05884905780642e-05
-4.72815154721127e-06
-2.30552692395982e-05
-3.69964274108492e-05
-1.02894048151316e-05
-2.79661259688431e-05
-2.65410012488844e-05
-4.00706860509111e-05
-1.54044772632186e-05
-3.14320594505026e-05
-4.50792244496769e-05
-3.44095642364591e-05
-2.76114091060976e-05
-3.89204271651142e-05
8.06846749120562e-06
-1.28308069517648e-05
-1.8312301820868e-05
-2.90271541787401e-05
-2.03101269492286e-05
-2.45789683885908e-05
-1.88762693055338e-05
-1.51749804501739e-05
-2.2797058598777e-05
-5.74076253655097e-05
-5.65349763626169e-05
-1.57396341496716e-05
-1.78487491271055e-05
-4.68600291443962e-05
-2.48762810480601e-05
-3.0777547413867e-05
-4.13125112076149e-05
-3.02243016301712e-05
-3.0860872603142e-05
-1.92025699101055e-06
5.54142738230312e-07
-6.02688689966564e-05
-4.16017120471896e-05
-3.06197990365149e-05
-1.72917738943195e-05
-4.75278515162514e-06
-1.47575265948305e-05
-2.53078200534935e-05
-3.00908063294359e-05
-4.15215315290215e-05
-4.13961898332436e-05
-1.69077221232199e-05
-2.51115724145906e-05
-3.54495258885108e-05
-1.83347202582017e-05
-1.01934592815181e-05
-4.08970376485511e-05
1.05331823637531e-06
-1.93570934616365e-05
-7.03887135797907e-05
-2.20459996609962e-05
-3.62694548385651e-05
-2.14436670454313e-05
-2.84900837351456e-05
-5.06436707822857e-05
-5.28290246047323e-05
-4.08821484855798e-05
-4.20485547482247e-05
-5.4437481809978e-05
-4.75778935276635e-05
-1.50074944350563e-05
-6.42933785538911e-06
-4.02370628840171e-05
-3.92751359828395e-05
-4.75027332140771e-05
-1.08206481356484e-05
-2.30007376563774e-05
-5.86177583664598e-05
-2.80678332668977e-05
-4.46260375385005e-05
-2.63496262258202e-05
-2.00344044267154e-05
-1.58673865420982e-05
-2.36680336968711e-05
-3.30453120938915e-05
-2.98124930134798e-05
-1.30991295828474e-05
-2.37931401297606e-05
-2.17191738784811e-05
-5.94135215252438e-05
-1.60582752178791e-05
-1.89405497940492e-05
-4.01411828040135e-05
-4.78287120659131e-05
-5.65362040424585e-05
-1.29263812767959e-05
-2.69340877024732e-05
-4.32827220911782e-05
-3.75853967932107e-05
-1.32791501918318e-05
-2.391343215576e-06
-1.61081122748712e-05
-4.83204244852094e-05
-2.27634680143933e-05
8.51217645459383e-06
-3.19814065726842e-05
-1.33610270510446e-05
-4.0719271546585e-05
-3.48654313120261e-05
-2.29391026888023e-05
-6.88865089345105e-05
-2.50358870411228e-05
-2.03244754671322e-05
-8.00711147090297e-05
-1.52093803118688e-05
-8.10452521724099e-06
-4.21590517748306e-05
-3.69434562132646e-05
-1.7402804921338e-05
3.25609445259426e-06
-8.706319874504e-06
-2.2437816023937e-05
-2.37372952765318e-05
-2.30585492539814e-05
-3.48983010121033e-05
-3.5486274071011e-05
-3.20418646349823e-05
-4.90083265387436e-05
-3.66495898761197e-05
-2.8743194586574e-05
-5.24374238349375e-05
-3.62353882388198e-05
-2.04841020479915e-05
-3.80184719535314e-05
-6.20168377450067e-05
-3.41158965954603e-05
-5.15904250831693e-05
-1.92287783255378e-05
-4.51605989095619e-05
-3.31551036302391e-05
-1.08008393589364e-06
-8.46213790445982e-06
-4.06272596191465e-05
-6.10421056538645e-05
-2.18197675265178e-05
-3.51189768641595e-05
-4.01854937551149e-05
-2.88177711548292e-05
-8.12537699286787e-06
-1.88592186462335e-05
-2.95777272152894e-05
-9.97255840512344e-06
-1.15206856909204e-05
-3.30067345776641e-05
-1.12580559692897e-05
-1.00624223400267e-05
-8.12317550949834e-06
-5.66880312328606e-05
-1.8175967263985e-05
-3.80986958665018e-05
-4.92744119560799e-05
-4.40092049530127e-05
-3.6372238343949e-05
-2.12711943169482e-05
-3.29328248615848e-05
-5.58358226652065e-06
-5.12780261139241e-05
-3.64933252555159e-05
-3.629883556163e-05
-3.75706727972276e-05
-4.13754128496076e-05
-1.47968654291865e-05
-3.15173731052158e-05
-2.13108881370001e-05
-1.31115058822588e-05
-3.68738054131097e-05
-3.05929743047471e-05
-3.09719576075702e-05
-1.32622902378379e-05
-4.98641927391363e-05
-3.54381598607343e-05
-6.04238185762344e-05
-5.36689022849723e-05
-3.26779108314361e-05
-5.72090671135718e-05
-1.62980946306431e-05
-5.27744843072172e-05
-5.26792517285785e-05
-1.63881144753142e-05
-2.90279743908004e-05
-1.36655992925481e-05
-5.29285208327893e-06
-4.11305165293621e-05
-1.73649054725427e-05
-4.51493798435551e-06
-2.29928090351087e-05
-2.60494497589426e-05
-1.67357462717801e-05
-2.26843203707257e-05
-2.56972423595061e-05
-1.86462583871834e-05
-4.82255134421349e-05
-4.64439956203246e-05
-6.10101380137926e-05
-4.57539990504326e-05
-2.21319410257049e-05
-1.22007087063476e-06
-1.53187925341945e-05
-4.82559234821691e-05
-5.71322513523534e-05
-2.69699729007322e-05
-3.03697568857526e-05
-2.09508655494578e-05
-2.30619790857381e-05
-1.58406857968472e-05
-1.25806959147211e-05
-4.33769473334554e-05
-1.29804403763466e-05
7.23980685380362e-06
-3.65238793095807e-05
-1.24094131727832e-05
-1.83537911423101e-05
-3.81976697815543e-05
-1.8247502293811e-05
-4.98029441568541e-05
-3.66528985856169e-06
-3.24750655964074e-05
-2.60280459262376e-05
-4.15706088751962e-06
-2.52540763650816e-05
-1.95628414152653e-05
-2.05740508336299e-05
-4.137454078205e-05
-4.40950074512433e-05
-1.45908075956888e-05
-5.23513523154809e-05
-3.516702923293e-05
-1.65030014217148e-05
-5.42976951601782e-05
-1.469965190894e-05
-2.72107200975602e-05
-4.38185353879212e-05
-4.43927210716246e-05
-1.97182356349746e-05
-2.07443255618006e-05
-1.12554244626704e-05
-5.60606227438634e-05
-2.83409964732393e-05
-1.88982526826864e-05
-1.94750817858546e-05
7.0896758231533e-08
-2.4927961252885e-05
3.12828891672745e-06
-3.6609106176072e-05
-2.42868793220969e-05
-3.71364497476941e-05
-2.5727757034352e-05
-1.8900653920528e-06
-1.13524238646304e-05
-2.77294800155737e-05
-3.15152857861508e-05
-5.09154056722185e-06
-1.89831572185666e-05
-3.19757566054492e-05
-3.50499473034035e-05
-2.5591615149383e-05
-2.87743226029726e-05
-4.95346671112521e-05
-2.82655604317722e-05
-3.60669058538053e-05
2.09525311247643e-05
-4.07688095123945e-05
-4.46051093798054e-05
-3.40642102754128e-05
-9.97674603999317e-06
-2.89491882768448e-05
-3.25035357769636e-05
-3.01528673439464e-05
-3.56235320739151e-05
-1.17068029176698e-05
-2.11749071384823e-05
-3.38836438063627e-05
-2.01289048553636e-05
-2.58845656574933e-05
-2.70577178190395e-05
-1.75118596989126e-05
-2.20424962614636e-05
-2.18687082264179e-05
-8.92547447178915e-06
-2.32360779169759e-05
-1.67676969368916e-05
-3.63794517533689e-05
-1.07659668622301e-05
-2.17838767706294e-05
-2.6698566547833e-05
-1.90034291108249e-05
-5.75717120481862e-05
-3.82530511545025e-05
-9.60960782880814e-06
-1.91869879919621e-05
-3.38462529732263e-05
-1.02431417833652e-05
-4.87205543524274e-05
-1.1308952766596e-06
-1.26138756768401e-05
-2.46626456253588e-05
-3.75730798310939e-05
-1.91668198975145e-05
-4.22683390091555e-05
-1.61347366045973e-05
-3.79862466753315e-05
-3.43135273680204e-05
-2.60683466556068e-05
-2.44691158066327e-05
-4.43876105404084e-05
-3.2978377583175e-05
-2.55143126029196e-05
-9.95268917394659e-06
-6.15258572418185e-05
-1.34028972481261e-05
-2.43413621891999e-05
-4.26344114969982e-05
-2.76456347904521e-05
-2.08930867971487e-05
-2.82909163491594e-05
-4.90306925829175e-05
-4.28220291600769e-05
-4.0019227352544e-05
-3.90713565572345e-05
-3.29747267808196e-05
-3.30976849150015e-05
-1.32649057621152e-05
-2.91202628465938e-05
-2.61578589717625e-05
-4.05605529857768e-05
-1.67481274952497e-05
-4.17256317937009e-05
1.02705234299494e-05
-4.46829257371267e-05
-2.83503414092983e-05
-2.91709860935632e-05
3.45875020731646e-06
-3.80309871971071e-05
-2.58836553878631e-05
-4.00474353604107e-05
-5.71258034812928e-05
-4.3089636950192e-06
-5.40442410847745e-05
-1.82102598313591e-05
-4.61952979206826e-05
-2.36993237040235e-05
-4.30435706754698e-05
-1.15520786405286e-05
1.414410086535e-06
-3.19730197401744e-05
-3.85198296621619e-05
-4.38191803541863e-05
-2.28983738580599e-05
-2.77355842032439e-05
-4.87780484712381e-05
-1.96116332473369e-05
-4.78055175567009e-05
-4.38952797193494e-06
-3.99675357017943e-05
-3.48566194912983e-05
-1.03261520555971e-05
-1.78632963758273e-05
-1.5825544696925e-05
-2.4260233270561e-05
-7.01508319911749e-06
-2.74344937221732e-05
-2.39098964560484e-05
-5.19077948097933e-05
-2.28517845242818e-05
-2.31889836877187e-05
-2.68390181012936e-05
-2.53713214718659e-05
-2.54506836111878e-05
-1.77809838440609e-05
-5.15718878896784e-05
-2.00472298604296e-05
-3.59918945907609e-05
-1.10644145668146e-05
-1.42388030142247e-05
-8.47582120008595e-06
1.99382190223202e-05
-3.43145729285601e-05
-4.41348237288542e-05
-1.43092502112553e-05
-4.51430739408488e-05
8.52848434343018e-06
-4.21830865537407e-05
-3.16346622759088e-05
-1.96057658374692e-05
-2.27756330546801e-05
-2.24200414691506e-05
-4.0854691785886e-05
-2.43764346660407e-05
-3.54586695855074e-05
-3.59319516965903e-05
-4.6170461428634e-06
-2.27190409190851e-05
-1.97057085958882e-05
1.44983865086225e-05
-1.42616804938341e-05
-1.31980070537106e-05
-4.539701371403e-05
-3.53944895813633e-05
4.45176619519659e-06
-7.50015075188813e-06
1.26655492012118e-05
-1.55832730022549e-05
-2.63589192290861e-05
-4.08339349510692e-05
-1.14158106213079e-05
-4.05590973405641e-05
-5.24937613188593e-05
-1.95890159875111e-05
-4.79619149219032e-05
-6.96804811871368e-05
-2.03937383838803e-05
6.75685438614519e-06
-3.27545296752094e-05
-3.00959871459781e-05
-3.85464893134331e-05
-1.04830776189168e-05
-1.95409729946486e-05
-2.9681817168037e-05
-4.56131279319939e-05
-3.30968732051232e-06
-3.2625713691723e-05
-6.23588975284108e-06
4.15891821297354e-06
-3.64342779468579e-05
-1.35161664213634e-05
-3.60122761494473e-05
-4.56162930896714e-05
-2.57279474588093e-05
-4.24448459098763e-05
-1.79864831927226e-05
-4.28015263473606e-05
-2.56902345893198e-05
-3.45554505281373e-05
-2.1587052915847e-05
-4.11680673044556e-05
9.03203110348937e-06
-3.93124604029841e-05
-4.65030658669156e-05
-4.74148049828875e-05
-4.36817727332384e-06
1.00097466146476e-05
-4.02955827345184e-05
-3.56309139338143e-05
-1.0426372132959e-05
-3.6294540355606e-05
-1.92256788949342e-05
-5.83756028089641e-05
-3.79226073009738e-05
-1.25972957956738e-05
-2.77784621998066e-05
-1.87497835533104e-05
-1.36888174392228e-06
-2.54651179086068e-05
-1.05584516453425e-05
-1.36848632259681e-05
-3.71576998851514e-05
-3.80608608124302e-05
-5.78668608820598e-05
-5.55433422609545e-05
-1.40199163178553e-05
-3.44545906976791e-05
-4.04767218774195e-05
-2.76467349900091e-05
-4.69599982562563e-05
-7.01399128095939e-05
-2.45685540425472e-05
2.28487583641418e-06
-1.82492910534803e-05
-1.68744446487231e-05
-5.59193726547071e-05
-2.09299648103091e-05
6.71070918916206e-06
-5.20890305982831e-05
-1.62399466625794e-05
2.48299526261486e-06
-3.71361658849838e-05
2.8547863226481e-06
-3.34448035722628e-05
3.13432508616237e-06
-1.07677376002808e-05
-4.27590968241556e-05
-3.84506719272123e-05
-4.88090705864699e-05
-1.41233186278319e-05
-2.96051390841054e-05
-6.21772002990882e-05
-3.48876011201113e-05
-2.53253193895782e-05
-3.18152544196138e-05
-3.04110183032263e-05
-3.15328418895834e-05
-2.44628635323473e-05
-3.01971134150936e-05
-2.60883860349733e-05
-2.42638352642908e-05
-6.12539103839622e-05
-2.33756063128054e-05
-4.48097717369654e-05
-2.66285417979885e-05
-3.97854640590296e-05
-1.40523882377027e-05
-1.29169955460496e-05
-3.53900467528164e-06
-2.83579275129997e-05
-3.65196470972004e-05
-3.87124648857038e-05
-3.80760422986098e-05
-2.90719253522117e-05
4.60021745901102e-06
-2.36699075597353e-05
-3.00403466931294e-05
-1.65812158213944e-05
-3.57738224685586e-05
-2.2122602236829e-05
-4.64998447498133e-05
-4.94160416105876e-05
-3.6809609621377e-05
-2.5921213805755e-05
-9.19808177729874e-06
-2.82707164731473e-05
-4.05822547006708e-05
2.07636470423804e-06
-4.90860823708821e-05
-2.81294568036004e-05
-2.17792157593152e-05
-3.33947453565132e-05
-3.36888594369284e-05
-2.75171171237589e-05
-4.00800053279183e-05
-1.56441029169757e-05
-3.61406659933754e-05
-4.00787106376268e-05
-2.74126553545325e-05
-3.75702703438476e-06
-2.71847501748471e-05
-5.40085286884786e-05
3.81403780332812e-06
-1.9818895400682e-05
-2.10615397407135e-05
-2.34014704089197e-05
-2.02027892770925e-05
3.32477894591058e-06
-2.62752578601766e-05
-2.0953760338834e-05
-3.14520007363701e-05
-1.83363570524166e-05
-4.67503355213129e-05
-3.72445677807612e-05
-4.38630635446264e-05
-3.71373838603866e-05
-2.08810543407627e-05
-5.71665862370466e-05
-4.12360036949651e-05
-2.79962601463456e-05
-3.68624275174833e-05
-7.72101104823978e-07
-2.91588060232328e-05
-7.06841338581218e-05
-5.17577439142748e-05
-2.30149397843349e-05
-3.6998664693833e-05
-3.56969678347738e-05
-1.20492375103124e-05
-3.84014657226826e-05
-2.92547691251387e-05
-4.05252512743402e-05
-2.75668396510846e-05
-3.40639890752549e-05
-3.43735350126679e-05
-3.89611663909323e-05
-6.27611879782e-05
-2.71176740830016e-05
1.76040760172513e-07
-5.33883308128743e-05
-3.23194609305997e-05
-6.91413548088932e-07
-2.57913726757776e-05
-8.23515903967949e-05
-5.2031388020915e-05
4.2317960831668e-06
-1.29784139203583e-05
-3.61782376067352e-05
-2.47644096991413e-05
-1.22310646319814e-05
-5.94657041344623e-06
-5.4140684387728e-05
-1.44483302290058e-05
-3.0526168910557e-05
-4.17729952541478e-05
-2.52773322405675e-05
7.68255137650728e-06
-6.23369084057366e-05
-1.67651801347203e-05
-2.64559225369739e-05
-2.51781417238802e-05
-9.6189340341548e-06
-8.17872254552928e-07
-1.85021200838323e-05
-2.22576062591337e-05
-4.44168762720562e-05
-9.12064908157642e-07
-2.18926218033816e-05
-1.48834301016391e-05
-4.15132332022539e-05
-4.41086389997117e-05
-2.73552216711612e-05
6.79005229120297e-06
-2.34312530228827e-05
-8.30382616103969e-06
-5.51607797622448e-05
-4.90107371508536e-05
-3.78435191687919e-05
-2.60157025260007e-05
-1.52991248813065e-05
-2.63860195895918e-05
-5.78837309852945e-05
-3.31955856158319e-05
-2.03083473383666e-05
-8.59741102168718e-06
-4.22140568672887e-05
-2.65929936904805e-05
-4.14577895472976e-05
-1.65245055738076e-05
-3.14062804567467e-05
-3.02097782719703e-05
-1.08094015534867e-05
-1.27328037281816e-05
-1.74734486600851e-05
-3.3038053160892e-05
-4.67192456014981e-05
-3.76086924698012e-05
1.75325577183256e-06
-5.42759754440899e-05
-2.4353596675216e-05
-3.11792970047405e-05
-5.94163826921891e-05
-1.2181547365124e-05
-2.06336205920148e-05
-5.01760514883214e-05
-1.27535885248645e-05
-2.13191415801257e-05
-2.51581423482159e-05
-2.07388316188038e-05
-4.97265954852317e-05
2.21017018922886e-05
-8.53398169049293e-06
-2.75471337595952e-05
-2.42575104497381e-05
-4.98694137707655e-05
-3.56417382194033e-05
-2.06597382971711e-05
-3.49101675421048e-05
-5.2012584425825e-05
-3.1478773968529e-05
-4.14835869273993e-05
5.75918238913393e-07
-3.57801263261082e-05
-3.99733561714138e-05
-2.11925300878959e-05
-9.16664395406166e-06
-2.10127749249077e-05
-1.33976161431458e-05
-6.84833944858698e-07
-3.98129051302323e-05
-3.55401413217221e-05
-8.51633172493785e-06
-2.77526073274479e-05
-2.63560242473912e-05
-3.54206098899877e-05
-2.77490233094704e-05
-3.96618618690444e-05
-2.3800604059914e-05
-4.14604355357326e-05
-2.24500826601979e-05
-1.45553792508396e-05
4.96339355326842e-06
-4.04648279898603e-05
-2.82158698050129e-05
-4.05156404605676e-05
-2.12971319590521e-05
-3.48347596117758e-05
-4.30862952407941e-05
-2.98132584555162e-05
-2.78916145459265e-05
-6.72297359088415e-06
-4.11850898606194e-05
-2.36957322909021e-05
-4.39297703340695e-06
-4.82232964452391e-05
-3.25161783795366e-05
-3.50854670757056e-05
-4.32132404839568e-05
-1.68580580253589e-05
-3.05506461867276e-05
-3.48471431783375e-05
-1.66346738634099e-05
-1.8597065002594e-05
-4.11302429417997e-05
-5.75549855569368e-05
-4.87178033339583e-05
-3.49135293878599e-05
-5.21239526566879e-05
-1.09823157606785e-05
-3.49539043882589e-06
1.03370614680775e-05
-2.74317404999922e-05
-4.40483443344994e-05
-4.94794106014499e-05
-2.12413435619476e-05
-2.6207503069594e-05
-4.52742122508169e-05
-3.72918656454008e-06
-2.67135288587558e-05
-3.63669310803113e-05
3.83589420221621e-06
-1.56215991318567e-05
-2.03401793063734e-05
-2.33510859996259e-05
1.37714446294975e-05
-2.47741580856089e-05
-6.41385861794175e-06
-4.20976684123466e-05
-2.64873350824033e-05
-2.62762467020003e-05
-1.87779428812451e-05
-2.93358745987782e-05
-1.32638519960526e-07
-1.72357995361711e-05
5.19385699402787e-06
-5.34174537845757e-05
-4.46579481311076e-05
-3.74508052431475e-05
-2.8143791330312e-05
-4.50923425731614e-05
-2.43197482567673e-05
-6.11915304647974e-05
-4.80675196528051e-05
-2.59424292208014e-05
-1.01834679402403e-05
-9.74455271381596e-06
-2.57093729521402e-05
-4.49647313078227e-05
-3.71486562239898e-05
-3.04201679002054e-05
-6.64868842419318e-06
-4.71944571186469e-05
-5.73216593208055e-05
-9.14641021415256e-06
-1.78876918633469e-05
-1.77035387608256e-05
-1.85582757278116e-05
2.67347894970548e-06
-1.29641775265696e-05
-1.53940471320095e-05
-2.39881580038315e-05
-4.08453991853566e-05
-2.53345649792765e-05
-4.69112652773206e-05
-2.31094324314029e-05
-3.1231742763813e-05
-1.44695064105325e-05
-3.43050690304219e-05
-1.57738095767721e-05
-1.80566369809381e-05
-2.93568802485692e-05
-4.0347894034449e-05
-2.58075571158878e-05
-1.55227795668997e-05
-3.74070754854857e-05
-1.78597181391094e-05
-3.32153555127715e-05
-5.31755650994332e-05
-2.10932278597936e-05
-2.4977225077009e-05
-3.55416673191891e-05
-7.63591159942754e-07
-6.69654264459917e-05
-9.15966523096591e-06
-3.72661532455788e-05
-5.44323319150565e-05
-6.08477528131759e-05
-1.99987621746732e-05
-4.05647093528971e-05
-1.75982689850524e-05
-3.64057091506354e-05
-2.50670704216497e-05
-3.21581802427486e-05
-1.21041928898612e-05
-3.13982504835864e-05
-2.35828647635202e-05
-4.85898239670377e-06
-4.72976106123187e-06
-2.63025332699931e-05
-3.45180098319129e-05
-1.41200563928272e-05
-3.92862504551055e-05
-3.46375403235098e-06
-3.72314159461137e-05
-4.14989729621222e-05
-6.05667619043222e-05
-1.10001344709021e-05
-1.40708914979659e-06
-4.5261903917684e-05
-1.88203062428904e-05
-2.54430526045874e-05
-3.74136907742628e-05
-5.2055027302123e-05
-3.32390852507422e-05
-2.99602457404837e-06
-9.59552485733827e-06
-1.10889145163196e-06
-3.15606873220406e-05
-3.64680274281864e-05
-4.98773949244768e-05
-2.42888313877898e-05
-2.00780146108048e-05
-3.65518487556184e-05
-3.39739980769001e-05
-4.07225489849071e-05
-6.42038349129374e-05
-4.04299692304993e-06
-1.73122034144805e-05
-1.9700638352027e-05
-4.67605502842663e-05
-7.72901633313458e-06
-4.36836009324288e-05
-2.17134721269108e-05
-1.3384405829806e-05
-5.680728539268e-05
-5.40326172067585e-05
-3.30686794569177e-05
-3.62540051849957e-05
-4.74631619882925e-05
-4.68826921450968e-05
-3.75146041634175e-05
-1.73115303620139e-05
-4.04091434199822e-05
-2.84529593506466e-05
-2.49133758975292e-05
-5.36784553354559e-06
-1.17444340785556e-05
-1.73918772429393e-05
-1.21383691755862e-05
-2.82975113509503e-05
-1.30803173888967e-05
-2.11963841099882e-05
-3.7294476560116e-06
-2.43093307399503e-05
-8.6002850011373e-06
-1.47264078008371e-05
-2.70557951516489e-05
-1.10822984123012e-05
-2.51148068076525e-05
6.3548682466134e-06
-4.45535807275268e-05
-5.49134347405977e-05
-5.18465740896583e-05
-4.18671832524719e-05
-3.32034314884844e-05
-5.24593413551581e-05
-2.08789485508646e-05
-1.51227585612224e-05
-1.30660632521621e-05
-1.63412957701347e-05
-1.41291322192564e-05
-9.63291466530466e-06
-4.37278890477079e-05
2.18882694992458e-05
-4.53109054327124e-05
-4.53984605616981e-05
-1.85668972592611e-05
-1.61442922115655e-05
-2.41477638385338e-05
-3.7344992087343e-05
-2.95128212225999e-05
-5.29804010035758e-05
-1.96627324871984e-05
-6.48351000796228e-05
-2.80774039949658e-05
-1.87973376502802e-05
-7.34036629923066e-05
-5.8040227370218e-05
-2.77723259693917e-05
-2.62655116292198e-05
-3.44161551557832e-05
-2.9247819343041e-05
-3.19167401165972e-05
4.37982774412308e-06
-2.65349415702595e-05
-4.57710284374062e-05
-3.48677094876152e-05
-2.50616797544013e-05
-3.40235742024986e-06
-3.39196744109489e-05
-3.22536658835578e-05
-8.70469046439919e-06
-1.18112694488179e-05
-2.50042852481176e-05
-2.74483109487981e-05
-2.24336562065955e-05
-8.4149882702233e-06
-7.70064276069244e-06
-4.85433221069611e-05
-5.95876122918012e-05
-3.31403029789951e-05
-2.78687663090437e-05
-3.2406385268079e-05
-3.70957037451239e-06
-3.06387292362928e-05
-4.5870406571965e-05
-2.985960521878e-05
-1.73739382437719e-05
-1.71865546777999e-05
2.29377427950867e-06
-8.9528582778234e-06
-2.9354118077163e-05
-4.92466145824233e-05
-2.11336274374777e-06
-1.2518409877937e-05
-3.21191977095855e-05
-4.4056681471793e-05
-6.78380386820712e-06
-5.10276177637557e-05
-4.0094202052018e-05
-3.27954707992022e-05
-2.99879911443324e-05
-2.86590386672823e-05
-4.8645656515805e-05
-9.36375135919457e-06
-2.23083590438944e-05
-4.04736329083437e-05
-3.7890318364392e-05
-6.24318618719519e-07
-2.11014081840971e-06
-2.94450051420302e-05
-3.18522415660826e-05
-9.59590631491618e-06
-2.14916007211165e-05
-2.53572602960397e-05
-2.48294484616932e-05
-2.45534234873715e-05
-2.2679574068863e-05
-8.53134320146342e-06
-5.53166984235514e-05
-3.08556062088178e-05
-5.76349450129585e-06
-2.65197953010863e-05
-1.12317061581892e-05
-2.34259400079103e-05
-4.8810534713903e-05
-1.90840614831175e-05
-2.25091632805273e-05
-3.62632826254406e-05
-6.32890320203176e-05
-5.83529799885512e-05
-6.01822367277106e-05
-2.45651328529381e-05
-4.89157620056212e-05
-1.88543353932485e-05
-2.89778841048107e-05
-4.7706588031892e-05
-3.38416934653983e-05
-4.09547910326681e-05
-4.05770164924301e-05
-3.06594910709827e-05
-1.22504237965176e-05
-3.43404938537548e-05
-1.78542227004816e-05
-5.08220317621089e-05
-3.47678849753899e-05
-3.13001944161371e-05
-1.9689459386018e-05
3.5912257771932e-06
-2.02710405993851e-05
-2.93253342488921e-06
-3.26498284122101e-05
-2.51803513888283e-05
-3.33803950892973e-05
-3.86190540284605e-05
-7.80582730624382e-05
-3.05445368855693e-05
-3.50852470053669e-05
-2.0460087969637e-06
-3.6234607021268e-05
-4.69513552710574e-05
-3.42263906146193e-05
-8.86148612916924e-06
-4.60964862171847e-05
-2.06520459698576e-05
-4.88261203795349e-05
-3.42146157216063e-05
-3.17841367270676e-05
-3.76257173107242e-05
-4.73820779610062e-05
-3.42358624539012e-05
-3.3894069911188e-05
-4.5324700576073e-05
-1.0493143056497e-05
-1.22634081553251e-06
-2.18278845348343e-05
-3.70959923829329e-05
-7.26309366254328e-06
-4.17370870435545e-05
1.03275472244966e-06
-4.68975617795381e-05
-2.29892084407171e-05
-4.83632965526108e-05
-4.29529062850565e-05
-3.74965143786138e-05
-4.3252425489721e-05
-2.55487324166953e-05
-7.12156433089896e-06
-3.76824879296915e-05
-3.83843705022123e-06
-2.47110423293474e-05
-3.68579582446975e-05
-1.77605807610023e-05
-1.87025132612025e-05
-4.33904614621276e-05
-3.60486705046221e-05
-4.65971903462201e-05
-1.33160628403722e-05
-4.07711438441085e-05
-1.75086738081835e-05
-4.00701571318329e-05
-1.86013308012049e-05
-7.87902937026758e-06
-2.65380356537274e-05
-3.82554827479665e-05
-1.11682525919894e-05
-4.45857069093699e-05
-1.73152909923979e-05
-3.01634282144215e-05
-3.04119204857485e-05
-4.6127196182206e-05
-2.95867712389177e-05
-5.95600176342037e-05
-2.43184841080346e-05
-3.22753152494083e-05
-1.35497107546023e-05
-1.80588129998775e-05
-2.69795181278155e-06
-1.12959266393638e-05
-2.40171816369512e-05
-2.47466576721679e-05
-4.19421731454016e-05
-4.11389181948549e-05
-3.20017435051976e-05
-2.37000722726982e-05
-4.74777297229441e-05
-3.92602454809597e-05
-3.7946107071902e-05
-6.21985804069089e-05
-4.90042917581046e-05
-2.42752832528248e-05
-2.55279602075931e-06
-4.40638142086862e-05
-2.34404730262212e-05
-6.20330929100909e-05
-5.26673299292926e-06
-2.21355991919181e-05
-2.041617911995e-05
-1.70851712601707e-06
-4.15792688922684e-05
-3.14550088367193e-05
-5.91765378466455e-05
-4.69348668592158e-05
-4.08239108884657e-05
-4.27294992816638e-05
-2.85909718805037e-05
-3.80235309318067e-05
-4.14867972127996e-05
-1.17053861330924e-05
-2.59573806600369e-05
-4.26029945499028e-05
-3.81165563488418e-05
-2.38762211048797e-05
-2.82623265895787e-05
-1.21601373972224e-05
-3.56621072046301e-05
-3.457393431169e-05
-3.8682208355697e-05
-2.87973794615747e-05
-4.52804475986024e-05
-2.95183072781149e-05
-3.9581522820325e-05
-3.83088547119534e-05
-4.45062714235074e-05
-4.79693750785041e-05
-8.13187265739262e-06
-3.6155554628966e-05
-4.29516800051737e-05
-2.81871336850017e-05
1.54705176214053e-05
-1.01903097764521e-05
-3.41656014967555e-05
9.19161424759729e-06
-4.27121813796897e-05
-6.0122749110976e-06
-6.31107422638443e-05
-4.45637759492279e-05
-3.50344108992004e-05
-1.84965144569941e-05
-4.28327769766955e-05
-3.64791212192486e-05
-2.50595753955751e-05
-2.10978001661117e-05
-3.99632311336448e-05
-8.01081092476816e-06
-3.46768636081489e-05
-3.46509431920593e-05
5.99599565739786e-06
-4.28569613996154e-05
-1.27733403160086e-05
5.60448817983812e-06
-5.4992118686365e-05
-1.37447870659528e-05
-4.98706046334145e-06
-3.88119460216338e-05
-3.89005705045377e-05
-2.95851352864772e-05
-4.17372310076177e-05
-3.20121863879602e-05
-1.2216070319785e-05
-4.68429025472421e-05
-2.97186729319258e-05
-3.16080082793985e-05
-1.17140781179056e-06
-3.34264619684901e-05
-3.28019563631952e-05
-7.09113791411285e-05
-3.13602109507926e-05
-4.7918684827791e-05
7.05315881543857e-07
-1.96067280049195e-05
-1.8030350842321e-05
-1.38774665745e-05
-1.51740861127165e-05
-3.80154608948243e-05
-4.11885388816009e-05
-2.57763265153185e-05
-1.62355403444031e-05
-3.62296104623722e-05
-6.79144519692124e-06
-3.12119983994601e-05
-4.97897299772677e-05
-3.43839384443085e-05
-2.4645276631953e-05
-1.27884458100166e-05
-3.58627578161107e-05
-6.33220532318037e-05
-2.12154956009097e-05
-1.74116451933317e-05
-3.1099184489311e-05
-3.72425301329367e-05
3.13019524856542e-06
-6.8626167571443e-06
-4.45410181729464e-05
-2.14607765342301e-05
-1.33431213892218e-05
-3.00715022753453e-05
-2.70834163469097e-05
-4.90217045509492e-05
-5.02088043512377e-05
-3.06605137045889e-05
-1.90737692214896e-05
-4.69649276003801e-05
-1.74294364684646e-05
-3.73581130942493e-05
-9.21412786853327e-06
-5.56291234462185e-05
-3.07072709078233e-05
-2.57240610199564e-05
-1.23183150762349e-05
-2.5263309946517e-05
-1.37726854244313e-05
-3.69339677506585e-05
-5.60309562713192e-05
-1.26459372839094e-05
-1.8487998181557e-05
-2.89296149637196e-05
-3.67832032601122e-05
-2.150553973141e-05
-4.75527403841675e-05
-2.96161076332855e-05
-1.12682610909331e-05
-3.2356405931234e-05
-4.3261618150593e-05
-2.14066379771177e-05
-3.67282745560748e-05
-3.82221019822783e-05
-3.91218582536423e-05
-1.10718634376491e-05
-2.27537461142739e-05
-1.46054239877378e-05
5.41627463729099e-06
-2.19081775145824e-05
-3.11399110719118e-05
-1.04294024278708e-05
-2.63994518671821e-05
-2.90642832373625e-05
-4.01467069070874e-05
-2.15170259030277e-05
-1.3351190836066e-05
-2.60736201557099e-05
-2.37283480755144e-05
-4.00067690798775e-05
-4.88841489322845e-05
-1.26419699444927e-05
-3.11773434395974e-05
-2.68938558308828e-05
-1.42068364390723e-05
-1.36467090600851e-05
-2.19111275353295e-05
-4.49548828002204e-05
-2.56652501078357e-05
-1.94201248387222e-05
-3.18777242166397e-05
-4.207249050554e-05
-1.60376877305822e-05
-4.5247724161065e-05
-3.69560862554804e-05
-6.59182420213882e-05
-5.18042084310843e-05
-1.8511637593313e-05
-4.15033067606353e-05
-4.99998460863609e-05
-1.89306699270866e-05
-2.07517370510421e-05
-4.3945896112198e-05
-3.325347257855e-05
-4.11047190611713e-05
-3.66167127595039e-05
-1.23275399601128e-05
-1.11738914894073e-05
-3.67263670139288e-05
-4.65300785296109e-05
-1.2572001082452e-05
-4.54564651458282e-05
-2.98091722218228e-05
-1.70543002667429e-05
-1.93989181893911e-05
-4.3242465979426e-05
-3.92481819386481e-05
-4.05880017309052e-05
-5.90473890982722e-06
-1.44788439355444e-05
-8.37020921061288e-06
-4.04065407623734e-05
-2.45850607516317e-05
-1.51782137346313e-05
-3.33159708841494e-05
-3.54134416218158e-05
-2.13255336202625e-05
-4.78755213428279e-05
-7.68230782064802e-06
-3.4873265608763e-05
-4.05103065116018e-05
-2.34688058316531e-05
-1.39715872649097e-05
-4.16500106421116e-05
-1.93750069196035e-05
-1.96657014462349e-05
-5.22879865717686e-05
-1.83241816468274e-05
-7.78896590308448e-06
-3.09260033754311e-05
-3.11596422831708e-05
-5.34948491028192e-05
-5.63135084649598e-05
-4.74151368820276e-05
-3.83775567298542e-05
-1.71560016360677e-05
-2.34783381809467e-05
-4.72038957654883e-05
-2.99107535823341e-05
-1.28809474760455e-05
-1.9084667122542e-05
-2.41915213845837e-05
-3.55080938367485e-05
-3.74760985352648e-05
2.11334233754482e-05
-4.99995926787205e-05
-2.21268001785173e-05
-3.15279476493079e-05
-4.90745400038594e-05
-1.12110502705101e-05
-3.96635154353468e-05
-4.62718278030094e-05
-7.46303722458694e-05
-7.39170939833667e-06
-1.68334894144901e-05
-2.06335909709746e-05
-2.76740249525606e-05
-4.56485287155818e-05
-3.17789210221366e-05
-2.2539969468225e-05
-4.57115838633095e-05
-5.33061407714276e-05
-5.02325875582493e-05
-2.47043197203451e-05
-2.45405659477512e-05
-3.10578786871661e-05
6.72522796758309e-06
-4.99154739934953e-05
-5.57822804962692e-05
-9.27410682914921e-06
-1.29416489607441e-05
-3.72631269985639e-05
-6.93516560791711e-06
-1.99900208200702e-05
-6.12372220645343e-05
-2.57906200095089e-05
-4.25657202103073e-05
-2.05640845210688e-05
1.17693419026111e-06
-6.27621415414511e-05
-1.50874537003933e-05
-2.72445058255904e-05
-1.61709764318445e-05
-5.01814352214093e-05
-3.07934366739601e-05
-1.071921567304e-05
7.30936458862121e-06
-3.39167467277333e-05
-2.65306641415591e-05
-1.13256848512672e-05
-5.71428139602457e-07
-2.58143844618091e-05
-5.36680673053174e-05
-5.5669854475457e-05
-3.54030885367762e-05
-4.68181990690481e-05
-2.90285044161433e-05
-3.25511509548772e-05
-4.09817551217422e-05
-2.08543140116104e-05
-1.4932685967356e-05
-1.24951465890799e-05
-5.1664498865556e-05
-3.25531909031117e-05
-2.13851836063553e-05
-3.42197054441809e-05
-3.93426352819264e-05
-5.49191991732911e-05
-4.23746506145175e-05
-2.11037648986864e-05
-1.9920751309455e-05
-4.50183538443275e-05
-2.07664993125086e-05
-3.29675255167318e-05
-3.64003882364962e-05
-1.89551751255179e-05
-9.49893831555658e-06
-3.65971723532111e-05
-4.49953551364677e-05
-1.42596603668873e-05
-5.25090405545346e-06
-2.69321044018387e-05
-1.6570095151877e-05
-3.10002854632428e-06
-5.00265334528945e-05
-2.37743696232862e-05
-1.85903900095566e-05
-3.06142829093843e-05
-2.75877898128669e-05
-4.23453644816532e-05
-3.79205767725216e-05
-2.96965601542628e-05
-3.39773213770966e-05
-4.47726959074431e-05
-5.41731956904986e-05
-2.52247216538849e-05
1.45986698861266e-05
-3.01724132582489e-05
-2.10215421261588e-05
-2.19118027193902e-05
-4.04516302905709e-05
-2.93985326708163e-07
-3.49019080814505e-05
-4.37489758273177e-05
-4.71048700154363e-06
-3.85407103605842e-07
-5.19949045585342e-05
-3.75795626927446e-05
-1.97442557689354e-05
-3.38914729030531e-05
-2.95189811942064e-05
-2.27191350704242e-05
-3.20242043711446e-05
-5.01372045818854e-06
-9.84666143508917e-06
-3.26222488817531e-05
-2.50756693140859e-05
-4.32090799414725e-05
-3.24052147148069e-05
-1.47491072914483e-05
-5.69241206759168e-05
-5.49085944681203e-05
-1.55724706204081e-05
-1.69527485828105e-05
-5.17592904425399e-05
-1.99594419447739e-05
-3.23621105604579e-05
-3.9762480493125e-05
-2.5832277244723e-05
-2.6918858202895e-05
-3.60414730764775e-05
-2.58325373098137e-05
-5.39529141151616e-05
-2.41350819324009e-05
-3.83017953326605e-05
-1.41673163611997e-05
2.38567258631642e-05
3.95961895125181e-06
-3.30019981513501e-05
-3.57678019189207e-05
-1.77039617288558e-05
-2.87540345469144e-05
-3.80031160519121e-05
-4.06453849034062e-05
-5.52943254872827e-06
-4.4848310860982e-05
-1.14677892556424e-05
-4.78423135915578e-05
-3.28328633564193e-05
-3.02963031786251e-05
-6.06559785855734e-05
1.2249165737281e-05
-6.15537151475625e-05
-1.67791002152638e-05
-1.18975857071917e-05
-3.90232814661197e-05
-1.43498627818587e-05
-3.48944898397024e-05
-1.62270098193349e-05
-4.3578848691793e-05
-2.72379545785186e-05
-3.20742143873505e-05
-5.37578216998183e-06
-3.01446925834245e-05
-2.4910290330174e-05
-3.77689142212861e-05
-1.7869868741993e-05
-4.48454546684877e-05
-1.60113548006948e-05
-1.47962129234781e-05
-1.67169880949747e-05
-3.96096255550507e-05
-2.03362480255589e-05
-2.67599524315959e-05
-1.56570411774698e-05
-1.93596352241042e-05
-3.05363757283977e-05
-2.80430108630505e-05
-2.12257400013584e-05
-3.51745525772112e-05
-9.67520932305524e-06
-2.32762116749768e-06
-8.35412254096832e-06
-1.59739330063963e-05
-3.45407087144241e-05
-3.20397898070511e-05
-2.75203696964982e-05
-2.23371481711117e-05
-1.95376402724461e-05
-4.57368585546335e-05
-2.00118791296543e-05
-2.69881973498038e-05
-1.30533267945133e-05
-2.06344948259544e-05
-4.69544723104025e-06
-5.0890989832022e-05
-1.17362640912614e-05
-6.40733025279769e-06
-4.94722830907303e-05
-9.53018484337165e-06
-4.86109690957614e-05
-1.90385537014971e-05
-1.02399140658838e-05
-1.42890181487052e-05
-1.35976016946142e-05
-2.18863218095864e-05
-3.25882349399054e-05
-6.71617155074652e-05
-3.02661843815457e-05
-4.10173032622781e-05
-1.95217042236865e-05
-4.40806276107476e-05
-5.51045318999185e-05
-2.70560468822982e-05
-3.34704836981696e-05
-1.47271307419675e-05
4.43721056855617e-06
-2.62600298437591e-05
-8.52943317552097e-06
-4.0410397063408e-05
1.98732273822928e-05
-6.15937311398103e-05
-4.08702584642956e-05
-2.53663856471458e-05
-5.7303809777632e-05
-2.63400637985075e-05
-1.40637357505932e-05
-4.29573946502062e-05
-4.63980402410206e-05
-2.32729931354363e-05
-5.15304180587358e-05
-3.19969674222781e-05
-2.84045052764087e-05
-2.19754500357214e-05
-3.02748793886817e-05
-5.04744798735776e-05
-8.94775609146902e-05
-3.40450441554005e-05
-2.08564224260069e-05
-1.36318076135361e-05
-1.88919783987741e-05
-1.54897779071215e-05
-3.22267842311056e-05
-4.80276333814899e-06
-5.6216338530109e-05
-7.77349853486756e-06
-4.9846133158988e-05
-8.05472497951636e-06
5.51027855173783e-06
-2.82614871474855e-05
-2.99831864774256e-05
-1.70720929366797e-05
-5.85758304699834e-05
-4.81382943327001e-05
-2.46959349554756e-05
-3.91395249516641e-05
-2.08545590988169e-05
-5.07753033344107e-05
-3.40036358156903e-05
-3.2846573439204e-05
-4.06002563128752e-05
-3.58613376619416e-05
3.50498473274971e-06
-2.34117509431804e-05
-3.87275919107129e-05
1.3286283300988e-06
-3.08009682535425e-05
-7.77905095524057e-06
-3.39555820478709e-05
-2.29707457068356e-05
-8.43444830761098e-06
-3.99235078198269e-05
-3.94099064610212e-05
-2.93215394456211e-05
-1.80074311530864e-05
-1.69329957882872e-05
-1.91704929959132e-05
-2.93650958121707e-05
-2.59991206341028e-05
-3.03132849034063e-05
-1.00446681372456e-05
-1.33555706714942e-05
-2.75428802166063e-05
-3.35366440887135e-05
-3.8067920524242e-05
-4.9883109259126e-05
-2.01273324636517e-05
-1.72513064011388e-05
-2.19950173934914e-05
-1.56224130744792e-05
-2.14708633024964e-05
-2.16087406846409e-05
-1.8906643713769e-05
-5.51657683665963e-05
-8.17709173224489e-06
-5.91042978879851e-05
-1.67062599954041e-05
-1.98685418959815e-05
-6.52952970504307e-05
-5.38491374088475e-05
-6.74856011040151e-06
-2.69777506117928e-05
-2.62221156515812e-05
-1.97293389341022e-05
-2.03718362148871e-05
-1.30129860018994e-05
-3.4767909260118e-05
-3.13220497995838e-05
-3.25317528757018e-05
-2.87803080873182e-05
-8.69849979050968e-06
-3.00556449669904e-05
-3.9577346374583e-05
-2.4793607157927e-05
-1.31094160075601e-05
-2.8228859712862e-05
-2.70590164087192e-07
-1.27891370036551e-05
-5.22661434908114e-05
-2.77957906393646e-05
-2.18245024232749e-05
-1.98924162754145e-05
-3.76338866756924e-05
-5.00582144963944e-06
3.03304975928484e-06
-3.68854289278956e-05
-2.29081147873958e-06
-4.98680862203587e-06
-2.27762696049527e-05
-4.73585871770204e-05
-4.90850916980352e-05
-2.55006997077042e-05
-3.28002127839142e-05
-2.03389245874739e-05
-5.22201248441414e-06
-3.1963720092868e-05
-2.45016898599866e-05
-4.45397839455353e-05
1.91693317850321e-06
-6.72209036943309e-05
-3.8434960576953e-05
-2.62403143813193e-05
-7.7964975963362e-05
-5.18646444156676e-05
-2.66740015437961e-05
-1.27177100571899e-05
-4.4098962133794e-05
-4.19686009151272e-05
-2.85430456065989e-05
-3.41671125800146e-05
-3.54159381507694e-05
-4.20617768670972e-05
-3.76927141741282e-05
-2.47615181515457e-05
-4.95893621581716e-05
-3.10520648697481e-05
-4.19428925957768e-05
-1.19261388587333e-05
-4.90264224030278e-05
-6.92411700542839e-06
-4.18158653909313e-05
-2.51642459976969e-05
-4.73962328233433e-05
-3.27570019242507e-05
-3.40033823958034e-05
-1.14132896134425e-05
-1.10035147540513e-05
1.04740019716424e-05
-8.04627443664999e-06
-3.21933124582234e-05
-4.55196131883209e-05
-3.21450045836102e-05
-3.09268716910432e-05
-1.46768727768094e-05
-1.98154968620972e-05
-1.89252277424045e-05
-2.05737698854674e-05
-3.50748989809316e-05
-5.3331582285953e-05
-4.4737014760554e-05
-2.37517537380721e-05
-2.76367642593705e-05
-1.49178276535941e-05
2.66484340403628e-06
-4.37429960980274e-05
-4.71655671464744e-05
-1.38593225596133e-05
-5.00754153667051e-05
-6.01714506235165e-06
-2.27318544375684e-05
-1.8063804575681e-05
-4.67289673182991e-06
-4.60251359542398e-05
-3.32807227023567e-05
-4.63829492520119e-05
-2.79658571668592e-05
-2.45233047722397e-05
-2.93673734563646e-05
-9.32409760545504e-06
-2.38674627754483e-05
-3.9074421706246e-05
-1.46774971250029e-05
-2.94727832533335e-05
-3.23727300796951e-05
-1.56310238500424e-05
-2.7109753834713e-05
-2.60305326843977e-05
-4.56185350494302e-05
-2.77067637870485e-05
-9.3386025347622e-06
-4.43647586618802e-05
-3.16125062799323e-05
-2.59497285971672e-05
-1.44976072682393e-05
-3.22313625431163e-05
-5.44214243206974e-05
1.28626558661302e-05
-3.42414601590839e-06
-3.84929428548293e-05
-3.46907236728165e-05
-1.77058434376587e-05
-7.4636546669747e-05
-3.42366035296156e-05
-2.23604640311094e-05
-3.21437626499195e-05
-3.54731234243896e-05
-4.36962039639013e-05
-3.51526624500128e-05
-5.1313295208443e-05
-3.73788758030384e-05
-1.74311598940776e-05
-1.77077273013206e-05
-3.06073895181517e-05
-1.27493964715551e-05
-1.28510972902222e-05
-3.26795926885696e-05
-2.95746523104655e-05
-2.0620605407062e-05
-1.77572998271713e-05
-1.74068656804189e-06
-2.03775924107158e-05
-9.13756628541647e-06
-1.66773503749936e-05
-4.31775516741329e-05
-3.8902446187342e-05
-4.70804905468785e-05
-1.92633342825527e-05
-2.20175684989395e-05
-1.46485523508114e-05
-6.11077528095466e-05
-4.10976173907368e-05
-4.02896314063188e-05
-2.36142554313535e-05
-2.47129879791218e-05
-3.79952928246074e-05
-4.50315998659474e-05
-2.17191027445813e-05
-3.06252417571037e-05
-3.96629895552163e-05
-2.1421846365149e-05
-1.82938904569161e-05
-5.6288057281211e-05
-7.09401144918677e-07
-3.06063926904465e-05
-4.21427206056214e-05
-2.61973872676397e-05
-3.80179607233609e-05
-2.04690182801078e-05
-1.16345515418972e-05
-2.69322745326614e-05
-2.68353539248989e-05
-2.70848424525788e-05
2.09194619987687e-06
-3.93610411794228e-05
-1.57858373702673e-05
-3.73555169188469e-05
4.07493684138035e-07
-2.81097424508551e-06
-3.15931412893622e-05
-2.4706096347915e-05
-1.12569797023096e-05
-2.75723792360698e-05
-2.62060555892746e-06
-3.55395173950562e-05
-3.23390290115933e-05
-5.13560498852073e-05
-2.03802095309629e-05
-3.37802783271868e-05
-3.12083994284633e-05
-3.43936921220626e-05
-1.61766097606531e-05
-7.05344845315433e-05
-1.45314108409932e-05
-3.51808766963128e-05
-2.65661063027742e-05
-3.85728790069532e-05
-1.79830745508915e-05
-3.73959983838778e-05
-2.81891673108548e-05
-8.03593891549827e-06
-6.85999183255951e-07
-1.23852916788813e-05
-2.75136103734097e-05
-5.82109948965207e-05
-5.0918086201342e-05
-4.29286449030333e-05
-5.53693350757303e-05
-2.92995256014774e-05
-6.45154157995349e-05
-3.36370448386047e-05
-4.86217470149696e-05
-6.33600214371509e-05
-4.42330712917895e-05
-3.24987054252621e-05
-2.84387736586082e-05
-2.63649398496812e-05
-4.90875315869559e-05
-1.4733032360908e-05
-2.55076127045115e-06
-2.18142129129819e-05
-2.10383667246581e-05
-5.84487248332943e-05
-1.99543567607607e-05
-1.30011379214115e-05
-4.51519866911733e-05
-2.31277206714275e-05
-5.7779420359862e-05
-5.377175746867e-05
-4.94760549335636e-05
-2.75524417215732e-05
6.32511280709685e-06
-2.1529289812927e-05
-1.88642499330726e-05
-3.1737596554265e-05
-3.16787681370828e-05
-2.76372712627938e-05
-1.64420817786354e-05
-2.30833557831958e-05
-1.70782818764104e-06
-9.17941359475929e-06
-4.56823620062343e-05
-1.25720915232239e-05
-7.76563886729477e-06
-9.65122257190137e-06
-1.99090193821656e-06
-3.68634992484024e-05
-4.57841544768807e-05
-2.72091931891912e-05
-1.42626574667439e-05
-2.53370920476437e-05
-8.09948085418576e-06
-8.53543215227004e-06
-7.23057510822877e-05
-7.60945065908266e-06
-4.46431334848939e-05
-2.0829238141496e-05
-2.50688808060557e-05
6.1921997489625e-06
-7.76139532941652e-06
-2.13659103324917e-05
-2.78433389389589e-05
-2.72243863832803e-05
-4.07407735656169e-05
-3.5957238338467e-05
-4.55353796438108e-05
-1.58545159038635e-05
-3.47565080615292e-05
-3.16125708148132e-05
-4.89530066422447e-05
-2.06570696221686e-05
-4.73930334790176e-05
-3.17077304294693e-05
-3.46935652276595e-05
-3.56690115101196e-05
-2.92897493103647e-05
-4.55555386565903e-05
-1.01039920191214e-05
-5.40184405748175e-05
-1.53951967611951e-05
-4.19540436129306e-05
2.35298336838934e-06
-8.5893235237745e-07
-5.74104286416663e-06
-2.28696097992758e-05
-3.42336234751072e-05
-3.37874738308188e-05
-3.46901945264746e-05
-2.24497872776065e-05
-1.28217456840187e-05
-2.32258292891057e-05
-3.49296196150631e-05
-3.27422818562298e-05
-1.53360010862279e-05
-6.8188921467716e-05
-3.7394439174088e-05
-4.95749646230607e-05
-1.50873163752589e-05
-3.12626674281934e-05
-3.73871076282097e-06
-2.08733493265648e-05
-4.38703269636001e-05
-3.89788876739519e-05
-3.39058024650261e-05
-1.93878197535601e-05
-4.68694711943685e-05
-2.4655356314057e-05
-4.57502625177783e-05
-4.82770635019642e-05
-2.59763548867907e-05
-1.66049504215317e-05
-5.90990321813217e-05
-4.40412732779738e-05
-2.64920207584756e-05
-4.51868629249469e-05
-1.77988387940305e-05
-3.86099710048722e-05
-3.99530048587133e-05
-2.37522881098435e-05
-2.67035839298646e-05
-1.40231392508173e-05
-2.99236693388109e-05
-4.00101648725629e-05
-1.87752002656441e-05
-7.03902356626188e-05
-2.7029636828745e-05
-3.0655334375643e-05
-4.13055067591085e-05
-1.23239699075926e-05
-5.80378205494612e-05
-4.9422248718361e-05
-1.44552410824264e-05
-3.94469826353327e-05
-2.08241811128739e-05
-1.64906280678295e-05
-1.72647165800583e-05
-5.34631004675567e-05
-1.87600664509874e-05
-2.47866918525198e-05
-2.75004851587859e-05
-3.70142978489846e-05
-6.63429747027728e-06
-3.28798103229541e-06
-2.60511215057466e-05
-6.51821403033246e-05
-3.96563276488774e-05
-6.77972293014259e-06
-3.28753029578669e-05
-3.12490371962488e-05
-4.05948960046956e-05
-1.02242098063885e-05
-4.59849468753405e-05
-1.73350514586497e-05
-5.83632075115162e-05
-2.71169949685446e-05
4.94716044529264e-06
-3.25225266690802e-05
-3.34072115397883e-05
-4.8534562703703e-05
-1.11524315888793e-05
-3.07011495120409e-05
-2.47409522888324e-05
-2.596796594524e-05
-1.78629862206867e-05
-5.21273188048948e-05
-3.44031780953545e-05
-7.74465507539294e-06
-3.62152789679032e-05
-3.62199911256053e-05
-2.98956747502797e-05
-4.58420947018903e-05
1.20436560394083e-05
-7.90407005842999e-06
-4.06886191646146e-05
-3.30936675458597e-05
-6.93894827448078e-05
-3.66967273177976e-05
-3.56337517734888e-05
-3.93214665537314e-05
-2.47847621509289e-05
-2.04981302967866e-05
-2.96726174004648e-05
-2.46107600146997e-05
-2.00914922255197e-05
-2.15661344602957e-05
-3.84817157832609e-05
-3.68886407664782e-05
2.97731731906635e-06
2.93598841584573e-06
-2.19486260872557e-05
-4.50284642102728e-05
-2.5946287317574e-05
-1.99482696279107e-05
-2.39747934706921e-05
-3.77807334069689e-05
-2.64482652326768e-05
-9.06935587081539e-06
-2.41939398326928e-05
-1.56359597655037e-05
-5.02053752563187e-05
-2.4390103477809e-05
-3.01707793760356e-05
-5.14050886188481e-05
2.76721384234446e-06
-9.96093017710327e-06
-2.54462305498159e-05
-9.88554126446614e-06
-3.4036593089894e-05
-2.03365494619997e-05
-2.38847255076638e-05
-4.54486801636728e-05
-2.4231357355999e-05
-2.01527901835224e-05
-4.63576448722434e-05
-2.23158991928261e-05
-4.65646479369462e-05
-4.95780542866038e-05
-1.24469388879992e-05
-2.73908364271908e-05
-5.89482239752176e-05
-2.70713320467154e-05
-3.47845082020324e-05
-1.60301765549636e-05
-3.2832567598647e-05
-1.39768215004842e-05
-2.9362300743357e-05
-5.61785307436735e-05
-7.93004339985254e-06
-2.56315980840899e-05
-2.3095566075587e-05
-3.26835385696046e-05
-3.39159159797325e-05
-6.3382932776829e-05
-3.95931263848573e-05
-6.21002595424735e-05
-3.07390266429881e-05
-4.92972764881173e-05
-5.29846851063107e-05
-2.78567942749365e-05
-3.61837276028592e-05
-3.70400196998049e-05
-3.71940034029596e-05
-1.52751362242226e-05
-1.24275809743073e-05
-4.14081077144768e-05
-4.05708614721322e-05
-1.00329972345812e-06
-3.74492288457163e-06
-3.56830879783839e-05
-2.76180642897491e-05
3.59970191542012e-06
-2.08393436104411e-05
-3.20172435052867e-05
-3.48821070028143e-05
-4.24306617613255e-05
-5.32174867539189e-05
-4.85210256417655e-05
-2.84273173445461e-05
-8.74473897554728e-06
-2.33293755307855e-05
-2.59175007935455e-05
-1.45042323553919e-05
-3.5023613057427e-05
-2.81716793880729e-05
-2.54131503797786e-05
-1.9463045240171e-05
-2.51209399690176e-05
-2.98268536399269e-05
-3.15440751991346e-05
-1.24695668800038e-05
-3.10381704157509e-05
-2.49040228802727e-05
-2.42454646063397e-05
-4.08831226900162e-05
-4.85954527773117e-05
-3.97109818584022e-05
-3.67694105056563e-05
-1.83850390654534e-05
-3.59219746504407e-06
2.66645810238041e-06
-2.40601723531888e-05
-2.92453102574594e-05
-4.77655827542319e-05
-3.81050850991149e-05
-2.36449520163965e-05
-2.63038601558076e-05
-2.42763284608235e-05
3.63930433943505e-06
-3.57361099221851e-05
-9.44629695569029e-06
-3.75127762356451e-05
-1.45473844673451e-05
-3.13507583779589e-05
-2.23759258354816e-05
-3.34536645638086e-05
-6.24926093067259e-05
-1.76535189870806e-05
-1.95335475125919e-05
-2.96797225678592e-05
-2.66341074602683e-05
-2.7529249758691e-05
-3.73721463921428e-05
-3.96031337389198e-05
-8.49790598874391e-06
-1.71668150990713e-05
5.57988086332692e-08
-1.46393169601551e-05
-1.00691490676638e-05
-2.42317583365504e-05
-4.02239260169993e-05
-9.40331046040804e-06
-7.40091030280939e-06
-1.66882190775978e-05
-3.43873434037698e-05
-1.82433509215481e-05
-4.99626584334093e-05
-1.41930239159418e-05
-2.73459174526407e-05
-4.70799302105417e-05
-4.25983610874926e-05
-5.69410494404154e-05
-4.65905739055683e-05
-3.46275635908963e-05
-4.21256293698808e-05
-2.42439917460644e-05
-8.07203984959541e-06
-1.10490793159161e-05
-2.24792847631451e-05
-1.51992645299707e-06
-2.27822513495736e-05
-5.04749969658281e-05
-3.70341986856987e-05
-4.05793652537181e-05
-2.76768521526215e-05
-4.14035941369674e-05
-4.83384875363118e-05
-2.80728845142388e-05
-2.37599375934825e-05
-3.17313084022251e-05
-5.66741181600617e-05
-3.39282306262924e-05
-5.95064637293268e-05
-4.31402860111189e-05
-5.76092164181319e-05
-9.61049483629954e-06
-3.17362199681026e-05
-1.87486821200882e-05
-2.63375811084339e-05
-4.45901689975494e-05
-3.01462301710427e-05
-1.28315820398281e-05
-4.98574378942458e-05
-1.77658240442606e-05
-9.21168440928705e-06
-1.8594151193421e-05
-3.9566322061214e-05
-3.42120812410856e-05
-5.09968604257193e-06
-2.07834970613028e-05
1.06661314588e-06
-3.50397139522224e-05
-3.81387390084066e-05
2.30407717063761e-07
-2.14473667902224e-05
-4.20341399750856e-05
-3.71838597090997e-05
3.6226706027825e-06
2.00134627915391e-06
-1.83820069503142e-05
-1.31903616938864e-05
-4.04000826162274e-05
-2.25473142452014e-05
-4.48599953279076e-05
-2.29672839125567e-05
-2.55949719425493e-05
-6.29961145900782e-06
-4.14783193101746e-06
-4.94999526820118e-05
-1.02585040098168e-05
-1.42954331001725e-05
-3.80284440390931e-05
-4.83396857908455e-06
-7.52570727648008e-06
-2.42101177457124e-05
-3.43487608250055e-06
-1.33545049526873e-05
-1.41294989086017e-05
-3.60482029395166e-05
-1.84790040087588e-05
-2.69394481977368e-05
-4.12698204112148e-05
-1.4296486915855e-05
-2.00936692434772e-05
-1.80099397242414e-05
-1.40767810288277e-05
-3.18058294551053e-05
-2.06470138851581e-05
-1.99233525329882e-05
-2.55206284271525e-05
-4.98574237044903e-05
-2.20082150730221e-05
-2.66527096918275e-05
-2.68789990055285e-05
-2.51380449485144e-05
-2.10940185839502e-05
-1.65754730661901e-05
-1.99021083738674e-05
1.11246605402623e-05
-2.89427493584737e-05
-4.22823903086147e-05
-4.44066031357564e-05
-2.14067201354167e-05
-3.62983638066596e-06
-3.43259194062395e-05
-1.62834088213781e-05
-2.87058914069918e-05
-4.42072303015914e-05
-1.82541935199318e-05
-3.73017200025539e-05
-1.58022071394666e-05
-4.64840823209793e-05
-4.18345839736809e-05
-1.6944851668496e-05
-3.05855292846228e-05
-1.61883838879582e-05
-5.02583919429357e-05
-1.36545665385153e-05
-1.18707772147149e-05
-2.29452979821679e-05
-1.59257743961449e-05
-1.12239694261838e-05
-1.91543359165361e-05
-3.44403409260392e-05
-3.40047911308374e-05
-5.35020390088734e-05
-2.88170289676153e-05
-2.03478670528123e-05
-1.97285140561449e-05
-2.36143478098033e-05
5.12050140117689e-07
-4.08261594439137e-05
-3.29667895754099e-05
-4.98443021994371e-06
-4.0220036522819e-05
-1.15599075279428e-05
-6.14661513633474e-05
-4.08813025620342e-05
-1.74158489781186e-05
-3.74700785808284e-05
-4.13797989459621e-06
-1.27082740156531e-05
-3.29757056819172e-05
-2.33301016777555e-05
-1.29954940211591e-05
-4.23608377678499e-05
-1.1644873791652e-05
-3.51097969624704e-05
-2.9690853801288e-05
-3.05457755436017e-05
-3.18940491946351e-05
-3.9497148325028e-05
-3.67912310658619e-05
-2.87914355347603e-05
-1.58914960173883e-05
-5.55933304661659e-05
-1.34255751329327e-06
-6.21328751052951e-06
-9.13116378490261e-06
-2.92102816528488e-06
-6.12253139968546e-05
-3.18032336021242e-05
-4.93622028019682e-05
-2.4459950825903e-05
-7.1488569094124e-05
-6.01929676023544e-05
-3.15109034179065e-05
-5.30902219913609e-05
3.01573874241115e-06
-2.39227633753157e-05
-3.76958628900979e-05
-5.18305331526516e-05
-2.36973956418476e-05
-3.75742966817743e-05
-3.03290406434164e-05
-3.20791072529258e-05
-2.26900710624341e-05
-4.03945643621689e-05
-2.66590702477512e-05
1.42645054441327e-05
-2.84129631317925e-05
-2.12939321441106e-05
-9.93404286161747e-06
-3.9733984136142e-05
-4.89666767960259e-06
-3.87762237682602e-05
-8.29865056853783e-06
-6.17020510999797e-06
-2.45306900201844e-05
-1.49812288239545e-05
-3.57358745388968e-05
-3.69411786218854e-05
-3.5298782834648e-05
-1.0454823235917e-05
-2.91430822716645e-05
-3.20542207694564e-05
-1.81153484846083e-05
-1.02826518212612e-05
-1.34688539606115e-06
-4.73075507752299e-05
-3.99850277950828e-05
-1.50441766684834e-05
-2.57423034086711e-05
-2.86783759377609e-05
-4.11160759774322e-05
-7.3854307005375e-06
-4.55775226339141e-06
1.20284444792207e-06
-1.52531190454712e-05
-1.8610916142428e-05
-1.96702155150652e-05
-1.18845667280619e-05
-2.87049743772844e-05
-2.80562663749851e-05
-1.11210593061419e-05
-2.02809059185401e-05
-2.82537790238153e-05
-2.03993735014304e-05
-5.01673104629537e-05
-1.94026541734291e-05
-1.87944977746306e-05
-1.30980812398005e-05
-5.68585858262643e-05
1.45191478182714e-05
-5.19773913220277e-05
1.37306172148294e-06
-4.4437778196196e-05
-4.28761098727314e-05
-2.2883159985247e-05
-4.4300607695781e-05
-3.0218053106426e-05
-4.99427488356563e-05
-3.99994043739902e-05
-2.3580109833472e-05
-1.81734304173497e-05
-2.38751558677362e-05
-6.01094439315723e-05
-4.94211097753012e-05
-4.20569537874323e-06
-3.28297191790996e-05
-2.77089817647318e-05
1.54758162763637e-06
-6.54537388210962e-05
1.08107566546732e-05
-7.18208698290411e-05
-2.14895970453081e-05
-1.10241684254157e-05
-2.28472762752829e-05
-1.13569395818184e-05
-4.60711558865564e-05
-1.1099039398936e-05
-1.68884815436101e-05
-4.43345259866479e-06
-2.00335164908296e-05
-3.94765045530225e-05
-3.78353236011604e-05
-3.88191574810532e-05
-5.31263249797991e-05
-3.09207927891596e-05
-5.53949882324371e-05
-2.60965343061301e-05
-4.34766718394911e-05
-3.22059235331814e-05
-1.3037427605127e-05
-1.97716719454621e-05
-1.64328749594772e-05
-1.84177589414285e-05
-2.34173613009925e-05
-9.71741359769275e-06
-3.11469379969386e-05
-2.5294830367698e-05
-3.43632590277573e-05
-4.82618572244595e-06
-3.6731057081582e-05
-1.21051730781646e-05
-1.9657739740683e-05
-1.26696452740006e-05
-4.55828839990469e-05
-4.46658766006987e-05
-2.15268439833399e-05
-3.36107419986232e-05
-4.61194177585571e-05
-3.56960320826042e-05
-4.76932726723145e-05
-3.52502454128637e-05
-1.09053496938488e-05
-2.70233517148042e-05
-1.44952507898137e-05
-3.35847318515786e-05
-8.93249336605419e-06
-1.45987395856575e-05
-1.39108822986087e-05
-6.46045425780761e-05
-2.06838410044704e-05
-4.9256111429531e-05
-1.62155017221291e-05
-3.67059178544563e-05
1.10106220578358e-06
-3.84953571615536e-05
-3.61453174965969e-05
-2.23272981306911e-05
-2.80480920885274e-05
9.01222759202681e-06
1.22818887567066e-05
-3.97316228246689e-05
-3.59357947971966e-05
-1.59689037100107e-05
3.54684744592187e-06
-5.2022740894968e-05
-4.45370744655529e-05
-3.76673129250276e-05
-3.44758325651301e-05
-7.21979337689116e-06
-4.43376429731043e-05
-3.70866600461605e-05
-4.13397795848085e-05
-3.6310214242671e-05
-5.27278222461567e-05
-3.62961315718838e-05
-4.91030842622104e-05
-4.09374124163109e-05
-3.06307555914862e-06
-1.28237981651145e-05
-2.39691525884449e-05
-3.06712176636168e-05
-3.58730217421239e-05
-5.17216876918502e-05
2.2161576142598e-06
-1.2012845118772e-05
-1.53677140649837e-05
-3.26795224487031e-05
-3.82594113332996e-05
-8.08335354327912e-06
-2.90950132788676e-05
-2.71029266018653e-05
-3.12541687729812e-05
-2.51681417166863e-05
-1.19620771985192e-05
-2.8733948363085e-05
8.1733001931432e-06
-2.08368415105914e-05
-2.24795253895016e-05
-1.08766436790043e-05
-2.60999563678602e-05
-3.58654937602562e-05
-8.12119298084528e-06
-2.68611637086317e-05
-4.67796699487549e-05
-1.68750847747468e-06
-4.3231161707637e-05
-2.95318239597019e-05
-3.56956486044989e-05
-3.08408158691695e-05
-2.83942391858313e-05
-2.24659204621249e-05
-4.54138948157545e-05
-4.07178241899345e-05
-2.1845791052486e-05
-3.71614714697817e-05
-1.70604115869572e-05
-3.19736889190209e-05
-1.47201499326623e-05
1.48080208143062e-06
-6.04571027592306e-05
-2.69287331561876e-05
-2.29286707475617e-05
-2.67904242755532e-05
-2.23869434156646e-05
-4.1218482777771e-05
-2.24101988862166e-05
-1.69586650247737e-05
-2.27819637187959e-05
-2.32012423632759e-05
1.32727524733993e-05
-5.23222457835297e-06
-3.3867894260831e-05
-3.72998375297509e-05
-4.52496231674523e-05
-2.72980982389814e-05
-1.55506947402788e-05
-2.12201491290788e-05
-3.79208795690578e-05
-1.69884986873414e-05
-1.83577893842547e-05
-9.61975274420779e-06
1.88211761791032e-06
-8.84501917711244e-06
-1.08338724878733e-05
-1.81814624339575e-05
-2.86794494068186e-05
-2.91304889318933e-06
-2.21597449306533e-05
-1.20974100025492e-05
-1.54745184659663e-05
-1.43488172732276e-05
-5.12702780996962e-05
-1.46916694514704e-05
-4.97901816459621e-05
-4.00033707722525e-05
-2.88824400446418e-05
-5.80656850168193e-05
-2.88579631379453e-05
-3.06944021412038e-05
-5.44020505796291e-05
-4.67278150555019e-05
-4.12706980699529e-05
-3.19852993461039e-06
-2.51027799082444e-05
-2.7083705276725e-05
-1.57924733930422e-05
-2.7329600356088e-05
-1.94984121564791e-05
-5.38120432511894e-05
-3.50869727717111e-05
-2.9798307332419e-06
-2.98713544965338e-06
-6.53812684239685e-06
-2.07249943828603e-05
-1.5619940126326e-05
-6.0189258187662e-06
-2.87198741708803e-05
-3.65467488827242e-05
-1.4275698928733e-05
-1.52683876194445e-05
-2.47084947225548e-05
-9.03141741466451e-06
-4.03576235114414e-05
-9.60516971834268e-06
-1.81278939445134e-05
-5.05188626714691e-05
-1.69009401491344e-05
-3.44654205654359e-05
-2.52630683817534e-05
-2.43243549400078e-05
-4.55536156423082e-05
-3.6888725166644e-05
-5.14731163002477e-05
-2.70553626807847e-05
-5.23056319404995e-05
-3.71736668082951e-05
-2.66315299901777e-05
-1.17858487867854e-05
-1.59381564534963e-05
-3.11782188632646e-05
-1.52418086695149e-06
-5.61476135708962e-05
3.2418054513125e-06
-3.3326489433944e-05
-2.89214263870117e-05
-4.3899108190259e-05
-4.40755293603716e-05
-2.41196796344352e-05
-3.67363136528885e-05
-2.67380644775303e-05
-1.1759945036232e-05
-2.14163726940361e-05
-7.20575219077486e-06
-3.11178959213674e-05
-1.61583754832201e-05
-2.65719916672926e-05
-1.99320809446906e-05
-2.56138557341973e-06
-2.40791023074066e-05
-6.86655900726866e-06
-4.54157178175929e-05
-1.55685478241888e-05
-1.387591076081e-05
-1.38030158046649e-05
-3.6597972541916e-05
-1.08908441779706e-05
-2.91869358392505e-05
-2.33556558545163e-05
-2.9142858197364e-05
-1.59661922010468e-05
-3.11112417377025e-05
-2.31132616493579e-05
-3.12733356894009e-05
-1.69458722251271e-05
-4.3514032736274e-05
-2.68995950296335e-05
-3.56047209868817e-05
-2.50728934378562e-05
-2.35828095110151e-05
-3.04508553049877e-05
-4.43862044368977e-05
-3.9289275106473e-05
-2.58871469100806e-05
-2.28460504002582e-05
-2.20672875691991e-05
-2.50075323066169e-05
-4.49167086664601e-05
-4.05948768271346e-05
-2.51106208122277e-05
-1.6597053151134e-05
-3.48108808884785e-06
1.69401485361255e-06
-5.39007037202542e-05
-3.19781107082343e-05
-5.60720080810939e-05
-3.26872101310281e-05
-1.15361733561713e-05
-2.86340305548571e-05
-3.70406645522205e-05
-3.29229253260388e-05
-5.85601921196299e-05
-1.54393777585984e-05
-1.18071291908771e-05
-2.71672702577086e-05
-3.0198270900696e-05
-5.07088968858755e-06
-4.26340992177497e-05
-2.88400477214695e-05
-1.64591328678355e-05
-5.64949835757122e-05
-6.71086207293934e-05
-2.73147923557717e-06
-1.7087502345152e-05
-1.66007369971852e-05
-9.62236146650258e-06
-7.26270360165143e-06
-2.81087321436151e-05
-1.53294788198682e-05
-9.68934941295017e-06
-2.17383774949747e-05
-6.3539738949993e-05
-4.53947107181226e-05
-1.94761711744249e-07
-7.05161430633961e-05
-3.0115969347256e-05
-2.71040963432276e-05
-7.13720743057175e-06
-4.02785726365712e-05
-3.23909673618082e-05
-2.12140414456976e-05
-2.55462763778496e-05
-1.38572487248963e-05
-2.12300819730444e-05
4.69661465545454e-06
-3.15653795176734e-05
-2.57674476132727e-05
6.42066006865378e-06
-1.36396389698855e-05
-4.98252409669086e-05
-1.90613324561282e-05
-2.31745549288943e-05
-3.59555233132903e-05
-4.81387536556688e-05
-3.16723097024158e-05
-2.18011814538448e-05
-3.42647046190333e-05
-1.39042650119246e-05
-3.74509437595221e-05
-1.88822986412322e-06
-2.5889718166926e-05
-4.34353503404348e-05
-4.93994013516583e-05
-4.00555718553128e-05
-1.32941551486858e-05
-2.91774741273224e-05
-3.0204423171083e-05
-3.23655764956714e-05
-3.41549115742e-05
-9.73893384020605e-06
-4.56353823823933e-05
-3.15051910287288e-05
-1.49837703877522e-05
-4.30275992180721e-05
-5.03509216792568e-05
-2.49583602347386e-05
-3.33620749807638e-05
-1.71115059797862e-05
-3.9300129928232e-05
-3.71792906026886e-05
-1.87777208259253e-05
-3.24638562456128e-05
-4.22999547936846e-05
-1.24040196235715e-05
-6.59153360496332e-05
-4.3455791670075e-05
-5.0301765758378e-05
-1.55363028719446e-05
-4.85833008516438e-05
-2.0769129274947e-05
-2.24832286762869e-05
-5.41825297590988e-05
-4.95967637896703e-06
-1.3505565667338e-05
-3.88203793839601e-05
-3.54437184831193e-05
-4.09857021351551e-05
-4.65697537762278e-05
-5.06319706865264e-05
-1.98946261714387e-05
-1.46731652964674e-05
-1.92225306912146e-05
-1.24512268370429e-05
-4.99418600769741e-06
-3.4403069293885e-05
-3.45813334371498e-05
-3.94454255264029e-05
-4.36939687233418e-05
-3.06908031954232e-05
-1.82804868800946e-05
-2.65416295854636e-05
-1.57420315406673e-05
-2.12579172425674e-05
-1.5710375250977e-05
-3.83217365753195e-05
-2.07890163912561e-05
3.67144204857347e-06
-1.99771541010227e-05
-4.2417102593134e-06
-4.07557448083499e-05
-2.89540407197322e-05
-1.85956289349825e-05
-1.92671515624267e-05
-2.89919740047276e-05
-1.35135177817354e-05
-2.47402508046595e-06
-3.63157308841895e-05
-2.31520439868545e-05
-1.81700901255896e-05
-2.13162119904835e-05
-4.18042061450238e-05
-1.59035121854128e-05
-2.78939824217861e-05
-4.51904693170491e-05
6.00658684657906e-06
-3.89747102877575e-05
-2.07522067804579e-05
-8.83405215737193e-06
-1.95037490651899e-05
-3.74738373886255e-05
-3.90164592688905e-05
-1.6221622292773e-05
-2.00140801703418e-05
-4.06573561085428e-05
-6.63233629882743e-05
-1.83442950055405e-05
-2.60633833188008e-05
-3.20754457665546e-05
-4.44745536688198e-05
-6.12889803351351e-05
-3.38470944270804e-05
-3.90762476425832e-05
-2.86965744781622e-05
-2.69792013842493e-05
-6.68344083754512e-06
-5.54377069933054e-06
-2.29002993615043e-05
-3.73365529437301e-05
-3.09976037341191e-05
-3.33758975126964e-05
-1.80409232892388e-05
-4.61888608310749e-05
-2.16707279200003e-05
-3.33849965094849e-05
-2.36658124186945e-05
-4.91478166332467e-05
-2.66805959188111e-05
-1.45815601143533e-05
-2.01658994326952e-05
-3.34651844100181e-05
-2.6990969621696e-05
-1.98882973934813e-05
4.23127908550805e-06
-5.45189037579146e-05
-5.80745286875795e-05
-4.51130715152084e-06
-5.52497900823571e-05
-3.53397866257757e-05
-4.47738778746282e-05
-1.71095908405374e-05
-1.56097467579981e-05
-2.81945599885926e-05
-1.62732566689598e-05
-5.43603902501446e-05
-4.3313693251875e-06
-2.48541675645022e-05
-3.69971979311847e-05
-2.27638060848068e-05
-4.15042094517531e-05
-1.65028658808637e-05
-2.11494955220018e-05
-4.30267032118332e-05
-1.8538780366115e-05
-1.4685419753668e-06
-4.22817970382035e-05
-1.8886767674215e-05
-1.36505916278658e-05
-5.58651065378938e-05
-8.47932184641109e-06
-2.64463554143505e-05
-1.0891024990492e-05
-1.7810166776296e-05
-4.2523205210312e-05
-4.62219355311262e-05
-1.0885309135158e-05
-2.84064770336083e-05
3.02465528833898e-06
-9.57758116661579e-06
-3.7458890419098e-05
-4.15597208693395e-05
-1.61691519516936e-05
-6.71524931913066e-06
-2.37193702682755e-05
-7.21265096638824e-06
-3.46837064398201e-05
-2.29192937693418e-05
-3.10283589874103e-05
-5.59765733622061e-05
-2.7366682322166e-05
-7.03788208509794e-06
1.69716194606856e-06
-1.7752998137474e-05
-1.0275275314271e-05
-5.20919659144899e-05
-2.93532231008626e-05
-3.60836697418324e-05
-1.99648098540528e-05
