# Supplementary material for: Research on computational propagation and identification of mine microseismic signals based on deep learning
Source: PLoS One. 2025 Oct 22;20(10):e0334641. doi: 10.1371/journal.pone.0334641 (PMC12543183; doi:10.1371/journal.pone.0334641)
Supplement: S6 Data — (ZIP) [file pone.0334641.s006.zip › 000100900000143.xlsx_0.txt_24.txt.txt]

-3.45155878565448e-05
-4.01536656843633e-05
-5.10804072730656e-05
-3.95729071269557e-05
-2.68587535525174e-05
-2.87903815533545e-06
-4.61474211393828e-05
4.28005062015333e-06
-1.81259935893502e-05
-6.05650774113663e-06
-1.34996015153761e-05
-2.89242288668337e-05
-2.97352553563283e-05
-3.54017214577319e-05
-2.13176053482989e-05
-3.23429659395047e-05
-3.09511932501888e-05
-7.37010146358644e-06
-2.96842504678994e-05
-2.65226054197037e-05
-2.43826370122738e-05
-4.12868343083244e-05
-2.38287083342823e-05
-3.21075785198862e-05
-9.49469878475933e-06
1.05892793698917e-05
-4.29397250857098e-06
-1.98939341289984e-05
-5.47042125721978e-06
-5.19070090829444e-06
-1.887324644866e-05
-5.90326233030064e-05
-3.97179052826922e-05
-1.67806351325325e-05
-2.1147415268888e-05
-2.25025433093688e-05
-2.43430999201941e-05
-4.2927146515721e-05
-3.61056921035902e-05
-1.75125630493764e-05
-1.48837035349246e-05
-2.87214232018111e-05
-3.79429944320978e-05
-2.43845040353798e-05
-3.13860314269236e-05
-3.20066536589937e-05
-3.82742782453733e-05
-3.39524408461117e-05
-2.50823190831824e-05
2.92655729159537e-06
-1.85541269734607e-05
-3.43053704736129e-05
-2.13943695453771e-05
-3.10493278637465e-05
-1.33149996572164e-05
-3.86098064696305e-05
-1.28979760016446e-05
-4.39935748160497e-05
-6.05397500246253e-06
-2.20789858701149e-05
-3.28853063197185e-05
-4.86426497212185e-05
-3.04349928132878e-05
-3.67635736405129e-05
6.05849987851821e-06
-1.50062179121836e-05
-3.95437800131859e-05
-3.68760658928101e-05
-4.73126517224322e-05
-3.04027756148041e-05
-2.94616324579384e-05
-9.12273671413712e-06
-1.16817947674707e-05
-4.55729993858493e-05
-3.96720976291194e-05
-2.85658831124549e-05
-2.46572699827843e-05
-3.20794147153157e-05
-4.60408187474423e-05
-2.1186206938821e-05
-4.18123240237183e-05
-2.80202643112328e-06
-6.32305073697163e-06
-1.23377140401987e-05
-4.39148930742962e-06
-4.66216265034619e-05
-1.39530128747647e-06
-1.07014645020686e-05
-2.96837103373372e-05
-3.77591448490272e-05
-1.20676522952953e-05
-2.13246739818731e-06
-2.56491964191343e-05
-2.21693200416557e-05
1.88553455967765e-05
-3.44901087748846e-05
-2.67405068970328e-05
-3.98100289826143e-05
-3.95589748447425e-05
-2.62950718475519e-05
-1.25969328736733e-05
6.9524888848236e-06
-3.61240277144336e-05
-4.46157844161962e-06
-5.73122609882308e-06
-2.46285735174709e-05
-3.73599880339379e-05
-8.16639111232205e-06
-7.12786184359185e-05
-1.65724924562215e-05
-1.16253728455065e-05
-2.99088437735832e-05
-1.67933585260302e-05
-2.09106806274394e-05
-2.32189186490354e-05
-2.01455198243515e-05
-3.89555975387259e-05
-1.15256372935615e-05
8.97190649111662e-06
-1.45105788158857e-05
-4.45667387973587e-05
-1.71361924199344e-05
-5.10889129817804e-05
-5.88912488941612e-06
-5.35346532919611e-05
-1.92421954993885e-05
-3.81884088854379e-05
-4.80978128644056e-05
-5.28289858481065e-05
6.37600320001877e-07
-5.93019582555056e-05
-3.96484112780612e-05
-2.50999036228715e-05
-3.23800028896484e-05
-1.28339150866063e-05
-2.63882540275028e-05
-2.71392903924029e-06
-2.24087857774399e-05
-2.84417938553e-05
-2.26082398102888e-05
-1.88684942844039e-05
-4.33205346282334e-05
1.67623301780141e-06
-3.05527746855155e-05
-1.83538280483896e-05
5.14586780843331e-06
-2.21935482162192e-05
-2.61046376806767e-06
-2.21703559680212e-05
-2.21951393139301e-05
-3.47718212481734e-05
1.69544395381203e-06
-5.53337880056598e-05
-1.77979011369854e-05
-3.37205253676721e-05
-4.73203978257886e-05
-2.35499653372035e-05
-4.05777659251375e-05
6.44303499308784e-06
-4.36603662127063e-05
-2.74610836063801e-05
-2.37789237497706e-05
-1.26460520031223e-05
1.34489516197889e-06
-1.91405536498942e-05
9.83454231210517e-07
-1.811746000714e-05
-3.21048790914786e-05
-4.25167060980582e-05
-1.65453983149569e-05
-1.92674818316728e-05
-4.04500434342085e-05
-4.32490716923473e-05
-2.33190687112646e-05
-3.2652625498263e-05
-3.65093127359022e-05
-2.80948959999179e-05
-2.35738746655641e-05
-4.53676523840372e-05
-2.39859234458892e-05
-2.38898519135723e-05
-2.61653571501602e-05
-1.5608126932562e-05
1.51179715864899e-05
-2.83873457036942e-06
-2.3411130083918e-05
-7.60465378783467e-06
-1.36251394908706e-05
-5.50846419631729e-05
4.21804445233186e-07
-3.35209263070094e-05
1.7414689834468e-06
-1.27248948533917e-05
-3.18008113244618e-05
-1.12482373009735e-05
-4.19544695653364e-05
-2.98600367213588e-05
-2.18650797600118e-05
-1.55809526276812e-05
-2.19047478819229e-05
-1.57403933771739e-05
-7.24555613630952e-07
-4.74633810511818e-05
-7.69707831876362e-06
-2.52896175404226e-05
-4.75812397767266e-05
-3.23328767407275e-05
-4.05870223149969e-05
-2.79389987496094e-05
-2.05529860132212e-05
-7.37718104339071e-06
-1.93883470128521e-05
-3.02577344340755e-05
-1.33828972944064e-05
-3.33209762806579e-05
-5.69408877510413e-05
-1.55354722275401e-05
-3.9804041499683e-05
-3.55055973732387e-05
-3.18580063621973e-05
-3.18743578617742e-05
-3.43076376049393e-05
-1.55521028036423e-05
-1.18957868944469e-05
-4.16457542788637e-05
-2.3588012952728e-06
-4.90357822585889e-05
-2.37468639597805e-05
-3.53433758505873e-05
-2.65273108906698e-05
-4.25936697990958e-05
-1.72671560890397e-05
-3.63446928859233e-05
-3.07274477261278e-05
-2.35176136222407e-05
-4.3897593490684e-05
-1.88946962605286e-05
-2.3320044941297e-05
-4.11698655586418e-05
-3.95703522039359e-05
-3.93493697077803e-05
-2.67014262130813e-05
-1.94669220761103e-05
-1.92505624353056e-05
-3.18193285780564e-05
-2.40289596899693e-05
-2.49639656122152e-05
-4.60099516578741e-05
-1.90204720705811e-05
-3.98784010198716e-05
-4.31101516700108e-05
-6.50235398927765e-06
-2.93258707916629e-05
-3.81895695848041e-05
-6.104366167477e-05
-3.20725503838196e-06
-1.45420786321169e-05
-1.710830657292e-05
-5.10874758390528e-05
-2.53917376139412e-05
-4.15245428139985e-05
-2.46017529306347e-05
-6.27981207704642e-05
-2.47910216621975e-05
-1.97173797421788e-05
-2.97194230974208e-05
-3.23044180688207e-05
-3.51213712492256e-05
-3.24870648074685e-05
-2.43190435116356e-05
-4.67867107646291e-05
-2.38131360947353e-05
-4.11666645631434e-05
-3.01043956694441e-05
-1.26503018898671e-05
-2.51721629339943e-05
-2.36602304108854e-05
-2.42542222063293e-05
-2.69716233474643e-05
-2.9031792460813e-05
-2.9299285773962e-05
-5.71094467220997e-05
-1.4709968677343e-05
-5.64819196298672e-05
-6.03364049495725e-05
-5.51509837973077e-05
-2.94951560320623e-05
-3.8501908939314e-05
-1.6478554893732e-05
-3.9442613093263e-05
-4.7565469112047e-05
-1.50002581121538e-05
-1.50699568176626e-05
-3.10528495694998e-05
-1.68924372527326e-05
-2.65840454575231e-05
-3.93681438288664e-05
-2.23533601506002e-05
1.19613320435907e-05
-4.24415666524547e-05
-5.2899318157008e-05
1.78929123822496e-05
-2.73244277060943e-05
-2.12593901733736e-05
-4.64477230550178e-05
-1.72079124708399e-05
5.22766813435414e-06
-3.19598140342768e-05
-9.68575155908774e-06
-1.68316066992853e-05
-4.52122421446226e-05
-1.62290921136845e-05
-3.35532614896448e-05
-4.65912684496498e-06
-3.59362653016867e-07
-1.61873509426181e-05
-2.86561089541009e-05
-2.41423066928643e-05
-1.7885873485413e-05
-2.7366266480065e-05
-2.5963293878087e-05
-3.33464681152588e-05
-3.00019719174197e-05
-1.23528665200987e-05
-2.8278003305395e-05
-1.56361386531658e-05
-2.52473617013523e-05
-3.71938144045253e-05
-1.67589875986144e-05
-2.21828930351606e-05
-8.89493960365764e-06
-3.61799369793647e-05
-2.22320917295561e-05
-1.86615809374766e-05
-2.97915949185085e-05
-3.28969459462258e-05
-2.83460396334632e-05
-4.64197710761162e-05
-3.12101474086112e-05
-2.53459904886591e-05
1.26279622777916e-06
-3.83387116086328e-05
-1.94130935195318e-05
-1.58978403079983e-05
-3.92271110974584e-05
-4.85085970351312e-05
-3.62138254527571e-05
-2.80632838760352e-05
-3.57981269467407e-05
-1.07300295663921e-06
-3.30669670415189e-05
-1.72568374634429e-05
-1.95931226944324e-05
-9.49446935633424e-06
-9.98080376437666e-06
-1.082118298032e-05
-3.03759482494413e-05
-4.5177295368524e-05
-2.0053613496865e-06
-3.69778484284677e-05
-6.166012591999e-05
-3.36152854534668e-05
-4.80259698265742e-05
-3.06807964381224e-05
-3.58190015046691e-05
-2.61591616906125e-05
-3.49047803275363e-05
-3.15747697002677e-05
-3.36995370767463e-06
1.64388802376647e-05
-1.82956318723779e-05
-2.68116064826649e-05
-1.5235199526605e-05
-2.59118801914685e-05
-2.90255484288949e-05
-4.73238631818426e-05
-1.16022326355889e-05
-2.20506230986082e-05
-3.01802782113089e-05
1.07384371042072e-05
-1.67112016330429e-05
-2.2480770406638e-05
-4.78152178311625e-05
-1.77261624083169e-05
-4.09840425842616e-05
-2.24554472442632e-05
3.06364578672851e-06
-3.1404553632341e-05
-6.91970084894763e-06
-2.31566936911383e-05
-3.1031019001474e-05
-1.53814888058423e-05
-5.74973953499162e-05
-2.24256832590863e-05
-1.24802808870059e-05
-4.4567453012976e-07
-1.25040508938114e-05
-3.2346081290608e-05
-2.46110476267417e-05
-3.60202189987379e-05
-2.58085334550497e-05
-1.60229982328197e-05
-3.61149266750446e-06
-3.45557640663773e-05
-5.39383112723299e-05
-2.4547206731509e-05
-3.35903279408903e-05
-1.81023516763042e-05
-3.21711966696021e-05
-5.24579182929808e-05
-1.93902639417206e-05
-1.57457620559919e-05
-5.0186735789662e-05
-3.69926078807446e-05
-3.77872740896674e-05
-3.4772588635974e-05
-3.0727559042977e-05
-2.26155884675261e-05
-2.00198812093346e-05
-2.34025467491557e-05
-2.16141899884741e-05
-4.37535453097405e-05
-5.18735831953287e-05
1.81591858311294e-06
-3.83055947171416e-05
-2.43121190443511e-05
-3.67560136823812e-05
-2.89429262153475e-05
-1.01621541631025e-05
-5.10747585870756e-05
-4.15811821660693e-05
-3.80391974533249e-05
-1.54870278691878e-05
-1.71807057953743e-05
-5.08748409975116e-05
-4.10293050210696e-05
-4.55451731969087e-05
-3.20088650505118e-05
-2.82329912366143e-05
-1.9405850982387e-05
-4.5507071305715e-05
-3.88239028912523e-05
-4.20832503345983e-05
-4.35359616843562e-05
-6.74362754209386e-06
-4.15796974232198e-05
-4.58185836357017e-05
-3.33576379136065e-05
-4.36065583806815e-05
-4.53326227130885e-05
-2.92870224904113e-05
-3.86812823417577e-05
-4.65523350711615e-05
-4.5023880201135e-05
-3.34360240369382e-05
-3.69126972578346e-05
-3.41178089223765e-05
-2.75714492525778e-05
-4.78796491797663e-05
-1.14428527913032e-05
-1.09272658887737e-05
-1.8762751275993e-05
-2.71009722080078e-05
-6.78258912181289e-05
-3.71956596050025e-05
-2.69251076522921e-05
-4.18315620960016e-05
-4.48294462380973e-05
-2.57705111821556e-05
-9.00956803797669e-06
-2.310523116204e-05
1.13284624702499e-05
-6.95378612197707e-06
-1.56809095235975e-05
-9.14633272167225e-06
-1.4298029175587e-05
-4.06792003284315e-05
-4.9543604535447e-05
-3.93767815354444e-05
-2.87862383130779e-05
-4.91736827743728e-05
-4.43645887904327e-05
-3.13242392870294e-05
-6.57198982066829e-06
-1.09044707423109e-05
-1.37502307881675e-05
-4.28183284620436e-05
-4.52440919836024e-05
-3.39379094948389e-05
-3.45606276975103e-05
-3.9867990498271e-05
-4.88963166608811e-05
-1.85160764696659e-05
-1.26373837238932e-05
-3.63907364777468e-05
-3.13631904598496e-05
-4.46203625674997e-05
-3.45197279801868e-05
-2.15312340631991e-05
-1.29926181052759e-05
-2.73893570069214e-05
-2.49539137272765e-05
-2.63630399562225e-05
-6.28771158457214e-06
-4.48942731843178e-05
-6.87333660347512e-06
-3.24296468131345e-06
-3.34183171337842e-05
-3.73820152158905e-05
-6.17159380134983e-05
-1.55403174603916e-05
-1.18479529600556e-05
-4.33141145548164e-05
-2.46561191848539e-05
-3.17845650364064e-05
1.53838814552783e-06
-3.49154407838108e-05
-4.38511184477944e-05
-3.65770228216709e-05
-5.24321942021282e-05
-1.3430429195019e-05
-4.08523139852918e-05
-2.08530416794804e-05
-3.21531365510782e-05
-3.26427012665555e-05
-9.18164590879207e-06
-2.075482729825e-05
-5.70220092365465e-05
1.62830164113282e-06
-3.6343555721209e-05
-3.92970681736343e-05
-1.20640209072783e-05
-8.6414697191029e-06
-3.6618507128782e-05
-2.99485947018352e-05
-3.61101986906444e-05
-1.72285191183723e-05
-1.16672197499305e-05
-2.53031104752394e-05
-3.81283038875458e-05
-4.08277859962737e-05
-3.19314098543507e-05
-4.91433165498308e-05
-7.92014975742973e-06
-2.11646314450694e-05
-2.553242653126e-05
-6.46088031826946e-05
-2.46472082911809e-05
-1.3827333963488e-05
-3.68623924978104e-05
-4.33386418309781e-05
-3.98317138833943e-05
-2.0248272440346e-05
-3.12104756011304e-05
-1.26138713327908e-07
-1.24154101492345e-05
-2.76610085681218e-05
-7.62059500721204e-06
-1.7518538618823e-05
-2.61573244112623e-05
-1.48565271251949e-05
-5.2761507999998e-05
-1.1958398106311e-05
-1.63179866917704e-05
-2.39263775855645e-05
-3.1758061058775e-05
-2.56485937412436e-05
8.31383833688911e-06
-3.47226317106734e-05
-2.61301627259893e-05
-2.85661708647397e-05
-4.6324991784026e-05
-2.9617317702504e-05
-2.34976828683106e-05
-6.17282937396326e-05
-3.74557777041589e-05
-5.75417006734134e-05
-9.39568063444944e-06
-3.66344971255336e-05
-2.65706987747701e-05
-3.86253098986255e-05
-1.60321359234724e-05
-1.5623263237261e-05
-3.65563931611095e-05
-1.83840140028555e-05
-4.06785000376969e-05
-4.00842600216025e-05
-6.54915622918928e-05
-4.83377906260578e-05
-5.16589727922165e-06
-6.89354020616647e-05
-5.39400762748977e-06
-5.1835200571882e-05
-3.66772355880299e-05
-2.61313849355109e-05
-4.21799046987311e-05
-4.23132213117593e-05
-2.38048236294823e-05
-2.8884528750854e-05
-3.01086048439455e-05
-3.68462631154926e-05
-4.90354675994059e-05
-4.20974909342074e-05
-5.34133285974372e-05
-2.33933079555569e-06
3.07407798905865e-06
-1.39184282400118e-05
-7.90953478307341e-06
-2.24028037905591e-05
-2.87897139662201e-05
1.57329141513237e-06
-3.20282376667291e-05
-4.37647276388907e-05
-4.42659086889625e-05
-3.45919257545928e-05
-3.51586848904731e-05
-2.48932859611411e-05
-2.43787076712088e-05
-5.45484768715642e-05
-2.51353504402861e-05
-1.97315653713587e-05
-3.08563135402629e-05
-9.1466337128424e-06
-4.27998421696952e-05
-4.82821734976596e-05
-3.75086710137417e-05
-3.79729446224214e-05
-1.09798749481992e-05
-6.20036997367982e-06
-3.06825441081467e-05
-5.54371025242322e-05
-4.19533176846304e-05
-2.65170215276466e-05
-4.34939466584449e-05
-3.04767115223144e-05
-2.61921379121592e-05
-1.43553860060385e-05
-3.14851987403476e-05
-5.1783612163117e-05
-1.34138310528332e-05
-2.73356332429225e-05
-4.82312354419398e-05
-2.04075651283642e-05
-3.57624709317856e-05
-5.41457416309346e-06
-5.0002682483681e-05
-1.46762387481078e-05
-2.20471071116438e-05
-2.94881400406641e-05
-4.06175967868788e-05
-9.05040597818763e-06
-4.49146111281861e-05
-3.16318418493389e-05
-1.61243338279843e-05
-1.79841274860721e-05
-3.03928513217482e-05
-3.5078550847785e-05
-2.49212793751682e-05
-3.83451779101537e-05
-1.49617100757313e-05
-2.40303851125914e-06
-5.98179341120935e-05
-2.44142344291435e-05
-3.56761320745171e-05
-5.29163025087649e-05
-3.47821417670567e-05
-2.9409975746543e-05
-4.46601503366813e-06
-5.43110917589067e-06
1.32859886760505e-05
-2.37357659651693e-05
-3.76469125938154e-05
-3.00776748568518e-05
-1.66923348832784e-05
2.38486467291439e-05
-2.31149434324071e-05
-2.65284728411418e-05
-5.23820748063644e-05
-2.12689612119103e-05
-4.54113748243257e-05
-2.29603555070468e-05
-4.83632035380446e-05
-8.65535702579477e-06
-3.00308140345071e-06
-4.57558790274938e-05
-1.11430320675579e-05
-2.20291882391262e-05
-2.65070176525571e-05
-4.27029255213489e-05
-6.10478728174896e-06
-3.53670379456642e-05
-3.15688487505736e-05
-4.35973105813393e-05
-3.23766173660282e-05
-2.16920687114388e-05
-1.48417813635914e-05
-1.47521073186268e-06
-2.33719370624994e-05
-2.41381816702059e-05
-4.30431245619366e-05
-2.81675065375137e-05
-4.21631920126112e-05
-1.22572270710469e-05
-2.51498494199117e-05
-3.42296903189765e-05
-1.14792220042603e-05
-3.19322155889024e-05
-5.44339034045874e-07
-4.27315329645906e-05
-3.29088315186454e-05
-1.89031979799752e-05
-1.71677913223001e-05
-2.84623917344692e-05
-3.20174807602349e-05
-3.01873690638688e-05
-3.85252867507226e-05
-3.27712156359931e-05
-1.16782038912788e-05
-3.06216401338496e-05
-2.99412643200511e-05
-3.17421567051836e-05
-3.33450494128452e-05
-3.49799323400315e-05
-1.88716505194243e-06
-1.99549575588044e-05
-3.43946260931691e-05
-3.38823879601917e-05
-3.87222156916243e-05
-4.20608376862992e-05
-9.59054757616445e-06
-8.37297345284447e-05
-3.57848681902046e-05
-5.96545205637919e-05
-4.66337181285535e-05
-3.22918777965831e-05
-2.67789317354961e-05
-1.65555939290284e-05
-4.87652852295764e-05
-4.84353332815514e-05
-1.59421700457628e-05
-1.95580780186517e-06
-3.96088544899592e-05
-7.07244845001562e-06
-3.306002589976e-05
-3.17286115071326e-05
-2.90577519569357e-05
1.15751512763152e-05
-2.60536434506436e-05
-9.14458754193604e-06
-5.85185446687351e-06
-1.17774442477577e-05
-1.78657615409633e-05
-2.99422669239545e-05
-3.94308774382204e-05
-1.80093461135414e-05
-9.3969987785758e-06
-1.02173245403796e-05
-1.52113434608922e-05
-1.07773554320482e-05
-2.36860251686767e-05
-5.26166290183988e-05
-2.1340828034566e-05
-5.43844926425569e-05
-2.24113354717535e-05
-2.61348782331814e-05
-4.13827226519003e-05
-2.29335214612848e-05
-2.20839917250576e-05
-5.16780275526129e-05
-2.28239412796768e-05
-5.8002286112074e-05
-2.86334047417437e-05
-1.75095019921114e-05
-3.53744713635133e-05
-3.25081182893401e-06
-5.50594813320125e-06
-3.546692107891e-05
-3.6385578964304e-05
-3.19611388132044e-05
-3.45222429168855e-05
-2.55622307515112e-05
-3.53086323575258e-05
-3.19751320212234e-05
-3.15966001247264e-05
-2.5188778660647e-05
-1.9113509549337e-05
-1.99401342939844e-05
-3.02933059674894e-05
-1.09836697643389e-05
-2.16922739823724e-05
-2.40636562271651e-05
-3.72034283423976e-05
-2.50656149043286e-05
-5.41110776892029e-05
-1.46396356622408e-05
-4.3295569175849e-05
-4.69143307767356e-05
-1.69511536007233e-05
-1.14450534745386e-05
-3.25895657070435e-05
-3.98718125418624e-05
-1.86276024544365e-05
-4.5057808527257e-05
-2.45070745687085e-05
-2.16371737087632e-05
-1.27747160153258e-05
-4.12220064659391e-05
-2.47224694721616e-05
-3.22301072101742e-05
-1.56798561824024e-05
-3.55423006930838e-05
-3.24102657556008e-05
-1.02087085625789e-05
-3.0761508204052e-05
-4.53511581283574e-05
-1.90669835043052e-05
-2.81459868121575e-05
-4.5833055439381e-05
4.8123283591731e-06
-5.05740448550305e-06
-2.97801911816749e-05
-2.13693076015915e-05
-5.09825841508289e-05
-3.53166902778268e-05
-2.54633424982227e-05
-1.57681191031683e-05
-5.90805886733074e-05
-3.38937717563639e-06
-3.22406275553481e-05
-2.87739894511256e-05
-3.47511701289685e-06
-5.1313484810649e-05
-5.09253760189628e-05
-3.50806157449093e-05
-2.07355957743737e-05
-4.92657648901471e-05
-2.12154259470593e-05
-2.40154090198686e-05
-4.5197531535358e-05
-2.3979286112115e-05
-3.55880822157886e-05
-4.9615533895576e-05
-5.10108184791971e-05
-3.76267422453238e-05
-5.71359332219989e-05
-1.87207408625144e-05
-4.42510186733008e-05
-5.53119127420645e-05
-1.35488099508166e-06
-3.31923163783518e-05
-2.99287512703785e-05
-2.85045927536801e-05
-3.14619880972927e-05
-1.66679462837956e-05
-5.05787878006448e-05
-5.09273367200587e-05
-2.05520358435763e-05
-3.37791911819118e-06
-2.17635751228194e-05
-5.04364239133449e-06
-5.15665038160244e-05
-3.70477696426565e-05
-3.22220304618655e-05
-2.12281870005427e-05
-6.23469985678375e-05
-4.50626682718436e-05
-1.87494239480875e-05
-2.43985512444646e-05
-2.8894103951733e-05
-3.72899013783315e-05
-1.43670313891126e-05
-3.2210044499904e-05
-2.95708778990493e-05
-1.06767442838952e-05
-4.25634092499398e-05
-4.05537010481713e-05
-2.8419634296611e-05
-4.58741441890088e-05
-4.94836153119437e-05
-1.19040289908137e-05
-1.9419208842156e-05
-4.33618955775441e-05
-3.25081485769884e-05
3.16909271070312e-06
-5.07601415211763e-05
-5.38352454487593e-05
-4.11642495346375e-05
-4.08728926792436e-05
-2.81571732133883e-05
-8.64267594704084e-06
-1.91441853540493e-05
-3.62701260226134e-05
-1.40467225197127e-05
-4.37863176797535e-05
-2.92204987941527e-05
-4.21447031209555e-05
-4.34678061420762e-05
-3.67013683838779e-05
1.46305985506494e-05
-0.00010186536963776
-3.96008261909397e-05
-9.0178353232342e-06
-5.75192171643967e-05
-2.54945673495585e-05
-4.35411050952647e-05
-4.72496391572186e-05
-2.1606132392463e-05
-4.41741057333686e-05
-1.81265709423661e-05
1.14926150960785e-05
-3.4627713326039e-05
-2.58887734058369e-05
-2.16615611105845e-05
-1.78935682733706e-05
-6.49265802312502e-05
-4.40528069974269e-05
-4.09543421284537e-06
-3.61661878242967e-05
-2.82284258602338e-05
-9.8816924230387e-06
-3.18637691401456e-05
-3.2545656826877e-06
-5.05056835540737e-05
-5.60705012027943e-05
-2.96283402832603e-05
-1.97820574774196e-05
-3.93592346460127e-05
-3.12233908196401e-05
-6.13653021800482e-06
-2.45027515850092e-06
-1.25686099264672e-05
-3.02079657020087e-05
-2.81596205443878e-05
-2.50164872448084e-05
-6.13222052498621e-05
-3.01654053400074e-05
-2.2813117938492e-05
-2.30337762375269e-05
-2.68737801287647e-05
-3.27786918437102e-05
-3.38327110742786e-05
-1.06104154294439e-05
-2.48383543812277e-05
-2.62010524156672e-05
-1.68082395995001e-05
-5.92550603718452e-07
-2.40727507069899e-05
-3.41820288589016e-05
-1.75023610066408e-05
-3.42179914021707e-05
-3.35551121814893e-05
-3.76412007784156e-05
-3.93339695925498e-05
-6.01369239350225e-06
-2.29908931297819e-05
-6.03820749471518e-06
-4.53518915132697e-05
-3.72408505528872e-05
-2.72263358567305e-05
-1.08901378531977e-05
2.92908504918755e-06
-3.81488452144167e-05
-3.36606312238372e-05
-3.1071494193092e-05
-2.11305308492622e-05
-7.65999879592851e-06
-4.64853405273155e-05
-1.53952941224229e-05
-2.86769351315723e-05
-5.1638550872797e-05
6.43813266881613e-06
-1.6861995670631e-05
-4.92018467618276e-05
-6.25913296562204e-05
-3.52422369233101e-05
-2.97699608330643e-05
-3.62804479848767e-05
-4.018236969917e-05
-3.9873340989108e-05
-2.98561939680948e-05
-2.40286826887772e-05
-2.08798275413861e-05
-2.47734477991344e-05
-6.40918161542186e-06
-3.28579805863889e-05
-7.75682904963936e-06
-2.24778587290886e-05
-1.4892891221271e-05
-1.68893325592306e-05
-1.76725994782592e-05
-4.42485636372936e-05
-5.23455792727712e-06
-2.40922240637032e-05
-4.68795533008401e-05
-1.08507589965202e-05
-3.29748995942379e-05
-2.47127760329414e-05
-4.54506544107442e-05
-2.03771547991692e-05
1.367464385465e-05
-1.40254344778755e-05
-1.03043766944825e-05
-3.66484247184748e-05
-3.73978508635734e-05
-8.58058134487541e-06
-4.64358702469894e-05
-3.87826948672581e-05
-2.87070671643699e-05
-2.04634739624487e-05
-2.30960753089199e-05
-2.68198915892727e-05
-9.10815138395993e-06
-3.80200598347884e-05
-2.47994637966078e-05
-8.44158442405827e-06
-5.22529566336267e-05
-3.54813210937889e-05
-8.11155795707789e-06
-1.97981767223087e-05
-4.22332105728569e-05
-1.26428249150431e-05
-3.68056781482808e-05
-1.64659699916669e-05
-3.07695772567439e-05
-2.40563668078173e-05
-3.4782045744439e-05
-2.38827842897121e-05
-3.58216711146488e-05
-4.00785346320968e-05
-1.96624387036032e-05
-2.48071194439179e-05
-3.46083419533429e-05
-1.83016857684425e-05
-2.46363386818934e-05
-2.40714142372672e-05
-3.15560690288248e-05
-1.18894455170476e-05
-3.15644014318118e-05
-3.47675496000678e-05
1.32091229905299e-05
-1.85790171615852e-05
-5.2721529301514e-05
-7.07152147812144e-06
-1.22641432839672e-05
-1.34573571861087e-05
-3.73930935665571e-05
-4.3268701578465e-05
-3.13688641698394e-05
-1.4237418770149e-05
-2.53798718338908e-05
1.72522914843807e-05
-3.92673112340681e-05
-2.33283844521281e-05
-2.46912691491498e-05
-1.96749069882847e-05
6.76295452490394e-06
-8.97244510585823e-06
-4.36192468844441e-05
-1.93930886606255e-05
-1.89292699946395e-05
-4.42140617943991e-05
-5.70748474235941e-05
-3.58971555457305e-05
2.03115542997585e-05
-3.94189430753361e-05
-2.83253887707819e-05
-3.26832595362637e-05
-2.07639914486353e-05
-3.59339862908224e-05
-3.1362874149846e-05
-9.37581641251604e-06
-2.3809954992213e-05
-5.44195806617585e-05
-2.91533380438326e-05
2.9348374182092e-06
-3.5590140903501e-05
-3.14740820760429e-05
-3.79136871423913e-05
-2.74906918213688e-05
-5.92725414015243e-05
-3.37094794877875e-06
-2.98189958504719e-05
-1.08576104195094e-05
-3.15996002075365e-06
-5.43253296645291e-06
-1.34983475140643e-05
-3.63673156219235e-05
-3.00704436180625e-05
-4.44636205806395e-05
-3.87626142189846e-06
-2.70482953994224e-05
-2.30057919003258e-05
-8.27464278451316e-06
-3.07325412020513e-05
4.4788622137492e-06
-3.97607944370808e-05
-1.49226450776478e-05
-3.31195953806568e-05
-3.11444249148001e-05
-4.56550092310949e-05
-4.27055932478225e-05
-3.29227829714777e-05
-3.29306580955735e-05
-4.10822560926532e-05
-3.20186356001036e-05
-3.06850553734483e-05
-1.96296014869888e-05
-1.62660642460255e-05
-7.0996077834005e-06
-6.16276533688207e-05
-2.00527823145954e-05
-2.44829470845443e-05
-4.42267504392213e-05
-4.75240510905931e-05
-1.95438399859267e-05
-2.37082301711225e-05
-3.46878288962261e-05
-5.89890673401392e-06
-1.95002027862299e-05
-1.06745886389567e-05
-8.66640628750235e-06
-3.27039652719108e-05
-1.6717505029727e-05
-2.44495163955411e-05
-2.11189307148284e-05
-5.17731108963973e-05
-3.71063467238158e-05
-4.59640431212658e-05
-2.18430459337106e-05
-3.0874551703292e-05
-3.72529174226708e-05
2.82933682135746e-06
-3.2206699032e-05
-1.46697036469934e-05
-4.8085708552641e-05
-2.52471526441595e-05
-1.78516208684285e-05
-3.22971562993301e-05
-9.47436184403272e-06
-3.4160837779896e-05
-2.85767176482024e-05
-6.32551070914319e-05
-4.29599811450583e-05
-8.98872950619892e-06
-3.48065831383714e-05
-2.35972711539615e-05
-1.99217056061683e-05
-3.30909489368506e-05
-1.74029191920183e-05
-3.64143799595237e-05
-5.40065953723794e-05
-3.72292327885453e-05
-3.24109597279386e-05
-3.68953689399607e-05
-2.37530853235762e-05
-3.22743457207101e-05
-3.70820005068742e-05
-1.95007551199437e-05
-3.38694632171175e-05
-2.02084931256948e-05
-2.71293084458017e-05
-2.73902265900582e-05
-3.44347840404906e-05
-4.06658451490945e-06
-5.55456857243775e-05
-2.50083366838722e-05
-1.38672144403806e-05
-4.26601993779795e-06
-2.25528533961974e-05
-1.70245063770495e-05
-3.26736426660923e-05
-4.04002693199484e-05
-2.8413047113016e-05
-2.88350881425322e-05
-4.08799166674284e-05
-1.47655391651214e-05
-2.6771804089295e-05
-2.33034646633719e-05
-2.84062011527709e-05
-2.1860431351075e-05
-1.41607063035562e-05
-3.37074246844393e-05
-4.17601444972817e-05
-2.67231519824548e-05
-2.39189759948548e-05
-1.22406847908568e-05
-3.24565048671055e-05
-3.89765269156346e-05
-3.75174444848485e-05
-3.18752500610775e-05
-1.39450227268196e-05
-3.94345447144516e-05
-7.32137901334078e-06
-1.01182225710658e-05
-2.86778878648749e-05
-2.0698835286463e-05
-1.41446619081402e-05
-2.52583890898583e-05
-3.50976287897374e-05
-3.12831455148661e-06
-8.41230486836001e-06
-1.21274675920304e-05
-3.66221848089975e-05
-8.40761468551492e-06
-3.5385201756407e-05
-1.9280537145697e-05
-4.65653278122603e-05
6.3677616936268e-06
-1.74870860239592e-05
-2.68444254333847e-05
-2.81015106941593e-05
-2.24512901826316e-05
-2.31098925475353e-05
-1.68191000379826e-05
-3.14182520175741e-05
-4.88840409685798e-05
-2.56747774324773e-05
-1.63655481588493e-05
-3.32668890887865e-05
-5.04008745381372e-05
-2.20660439359675e-05
-1.1398708535392e-05
-4.29224054620784e-05
-2.18998867717575e-05
-6.00518925407651e-06
-3.92726701503809e-05
-2.9589424127917e-05
-1.18770635688517e-05
-2.7723229251808e-05
-2.20358871609789e-05
-1.11804776859746e-05
-2.96180855340874e-05
-2.27032424429274e-08
-3.18073603344297e-05
-2.93011254072766e-05
1.11436834428371e-06
-6.76458386365987e-06
-1.95852659430404e-05
-2.67454011146348e-05
-3.39101106012905e-05
1.12152530597508e-05
-5.04662492884006e-05
-2.00887450842083e-05
-3.39732872396958e-05
-1.23897337067839e-05
-3.21633689573458e-05
-1.7452098592335e-05
-8.71734268117011e-06
-3.12853742828243e-05
-1.60848395516993e-05
-4.1541874317933e-05
-2.22181436169658e-05
-2.37463979280556e-05
-1.11343927641128e-05
-2.97686017884748e-05
-5.31749904350444e-05
-4.30870888295622e-05
-1.45844052227701e-05
5.04543564392922e-06
-2.79871918366426e-05
-4.11172473892509e-05
-3.43315458643562e-05
-1.46209652134738e-05
-1.94688618741239e-05
-3.03009251661626e-05
-3.51619315434457e-05
-3.17352382726435e-05
-1.06208646466578e-05
-2.01107047006155e-05
-3.03378018323559e-05
-1.92165892094615e-05
-4.04030304010107e-05
-3.53141049997408e-05
-2.00940379142168e-05
-2.28431999892224e-05
-2.2212913196165e-05
-1.08790582871395e-05
-2.2038592876968e-05
-3.65184173898777e-05
-4.60996118145521e-05
-1.26855861075227e-05
-6.0916665345846e-06
-3.73959066826905e-05
-2.56491016623035e-05
-3.2529009461105e-05
-4.26701217009466e-05
-1.48340907412874e-05
1.42218874548928e-06
-3.3153793948219e-05
-2.5596594528678e-05
-1.66097709517118e-05
-4.05437866134053e-05
-3.77623880654404e-05
-2.5506599788408e-05
-2.04964870040305e-05
-6.76028468594516e-06
-5.18365587166788e-05
-4.47764306511184e-05
-4.36799091956825e-05
-2.59606836320199e-05
-2.79486555124941e-05
-2.74400332634128e-05
-2.19546774867229e-05
-2.7958498572692e-05
-2.90836373317489e-05
-1.30821068942641e-05
-7.3795671084521e-06
-4.30344195978286e-05
-3.12226739557983e-05
-2.95135868415936e-05
-2.81638109787712e-05
-4.94246412261469e-05
-2.82757207219489e-05
-8.56971357686243e-06
-4.20091592358379e-05
4.21395294172254e-06
-4.26062593517086e-05
-2.66936731549796e-05
-3.4657857199844e-05
-2.58735022805109e-05
-2.51191965545619e-05
-3.37727677457844e-05
-1.81442295387425e-05
-2.03797886614226e-05
-3.33315766218399e-05
-5.68799232405111e-05
-2.89127032957302e-06
-3.82014340227546e-05
-1.88006451251962e-05
-1.27138981258779e-05
-2.67165281838585e-05
-1.55204146432852e-05
-3.80212749514946e-05
-1.53218171827554e-05
-2.33007060688011e-05
-4.49301088771631e-05
-5.26438196924276e-05
2.52514455342847e-06
-1.9536331855672e-05
-2.02405617389419e-05
-2.08964106464387e-05
-5.07068284779365e-05
-6.40481431613643e-06
-2.60875008065794e-05
-3.72045169938284e-05
-3.00943696709823e-05
-4.53771576490603e-05
-4.5680180760524e-05
-2.03291114382845e-05
-2.50682853060683e-05
-1.08026782854905e-05
-3.02904437750233e-05
-9.83406468261598e-06
-4.27639785206036e-05
-2.14573319413838e-05
-2.57039621181088e-05
-1.99318821209517e-05
-3.56807881759886e-05
-1.95887888886474e-05
-3.95308064754659e-05
-1.48087414952865e-05
-3.59127755688389e-05
-4.14701805621465e-05
-4.44272879450434e-05
-2.7438388194228e-05
-1.68257916301801e-05
-2.34999446613693e-05
-3.97759387562986e-05
-3.11834597496716e-05
-3.76254447194213e-05
-3.62820948834581e-05
-3.07934542866719e-05
-1.44076493526734e-05
-1.47354442635518e-05
-5.90738102174623e-05
-2.21071634706826e-05
-3.48416967934544e-05
-5.10077466848418e-05
-1.74094856315543e-05
-2.98320596819978e-05
-2.91340827088556e-05
-4.23660260252366e-05
-3.34012017396463e-05
-1.49775386592547e-05
-2.08206105860292e-06
-1.28534046883638e-06
-2.17789612077191e-05
-1.3591600611391e-05
-3.78534968813543e-05
-4.00707906399515e-05
-5.07838928507275e-05
-4.69320110599153e-05
-4.33110663874057e-05
-1.17905188678739e-05
-1.61621025894735e-05
-2.23397450421348e-05
-2.97597834976129e-05
-5.42875131560247e-05
-2.70231991265917e-05
-4.36213354216304e-05
-2.03007483915284e-06
-2.41815927399815e-05
-5.2739683032923e-05
-3.06188994134195e-05
-4.20336521364017e-05
-2.15906053037698e-05
-3.37566325086842e-06
-1.10678934652841e-05
-2.8538675904758e-05
-2.54043553678628e-05
-1.75809412928982e-05
-3.16577607598249e-05
-1.12899501930666e-05
1.88598660655391e-05
-1.15808329871033e-05
-3.61604481629917e-05
-3.89044906830654e-05
-3.55980343009181e-05
-4.58979454848152e-05
-3.80490041343817e-05
-3.28888647472571e-05
-2.2265151231237e-06
-3.40216193435912e-05
-3.624540841033e-05
-3.16450456104933e-05
2.88684914517737e-06
-4.05481379966379e-05
-3.29194796180205e-05
-4.42153192540209e-05
-2.98476016551155e-05
-2.00061193878783e-05
-4.13237198494959e-05
-3.57731572404224e-05
-4.48945082233375e-05
-2.23828040023866e-05
-3.14497454192959e-05
-2.5174178778625e-05
-1.50646339891365e-05
-5.48127407951536e-05
-8.52891494536545e-06
-3.19714294430061e-05
-2.30023918762521e-05
-1.50391418428899e-05
-3.82434708138062e-05
-6.86168412817563e-06
-1.50244574062631e-05
-3.50729050712127e-05
-7.08632101828922e-05
-1.94875569372344e-05
-2.68184670021185e-05
-3.19090758109464e-05
-3.57230172492698e-05
-3.56224482591739e-05
-3.6329630837696e-05
-1.15100541341845e-05
-1.94598002149434e-05
4.39953145174089e-06
-8.14787358666082e-06
-4.3707554034798e-05
-3.67023578357129e-05
-3.31740527236463e-05
-1.08763131272267e-06
-2.58622958981326e-05
-3.29985446748852e-05
-4.22988418629124e-05
-3.42742656301256e-05
-2.68234127875951e-05
1.49221831434462e-06
-1.11197148279304e-05
-5.77815157159319e-06
-1.93404296604572e-05
-2.27115534030274e-05
-2.36868538608314e-05
-4.43827043067872e-05
-2.47669110390181e-05
-3.5984431903731e-05
-5.24698062834957e-05
-2.92044186552232e-05
-3.73263680755672e-05
-2.67117220857689e-05
3.67750738946717e-06
-3.09615606318675e-05
-9.65562852355788e-06
-2.24794452150171e-05
-2.60705555137398e-05
-3.29567480753349e-05
-2.65134522631541e-06
-3.98665377989824e-05
-1.53579561479052e-05
-3.19161686255811e-05
-2.33690424266288e-05
-4.39578334305211e-05
-2.91701520041351e-05
-1.00400367304872e-05
-4.49780729150547e-05
-2.54199732414883e-05
-2.99109429993281e-05
-1.85163417354975e-05
-1.7435226421055e-05
-2.98537286098463e-05
-3.55826999319086e-05
-3.08288099751647e-05
-4.09096511094694e-05
-1.33238613029273e-05
-1.26285167472689e-05
-4.6153052780678e-05
-2.02385698366299e-05
-2.26325504613278e-05
-1.48323072786945e-05
-4.45673072321834e-05
-1.4304222989279e-05
-1.40625916227634e-05
-1.16744954770158e-05
-2.72493462654458e-05
-3.18463498045699e-05
-2.51483408595337e-05
-1.32004479954516e-05
-2.48138999869533e-05
-8.06894062368543e-06
-8.29017858076294e-06
-2.07321980236741e-05
-2.09431028082102e-05
-8.99002241519991e-06
-2.84001661885696e-05
1.6834357377969e-05
-4.90786745553859e-05
-1.0756278654497e-05
-2.72677798896956e-05
-3.5401064349872e-05
-3.05020389470687e-05
-2.33334646761937e-05
-2.46665491883686e-05
-3.3711424705439e-05
-2.27180050412403e-05
-2.71086967150459e-05
-2.41188475775328e-05
-3.71309040815238e-05
-1.28834715762492e-05
-4.61054438490195e-05
-2.28272494981733e-05
-4.38483998832134e-05
-6.00714617656756e-05
-1.08597578406639e-05
-2.90784708828079e-05
-5.70869233859894e-05
-8.40190207244956e-06
-5.1449904014423e-05
-2.34027940995415e-05
-2.38684625097092e-05
-3.39961246473578e-05
-9.38939488199367e-06
-6.930156639457e-05
-1.52339666043206e-05
-4.15030822423645e-05
-3.63148847667923e-05
-3.59916455691452e-05
-2.13437860409602e-05
-3.99317679444755e-05
-1.57341517733375e-05
-2.94913048129639e-05
-4.14919676521864e-05
-5.25238464799469e-05
-6.62262274163684e-06
-2.49048753831503e-05
-1.09963164666719e-05
-5.51565382025799e-05
-2.39435103215289e-05
-1.98369190206654e-05
4.74663264866329e-06
-1.29927603986866e-05
-5.90289056329914e-05
-3.56269971809734e-05
-3.62659969442105e-05
-3.8879868586755e-05
-2.78935519337805e-05
-5.79675590717086e-05
-1.89096361836961e-05
-2.6100303503805e-05
-4.33403936264e-05
-9.04367911079262e-06
-4.03460972539586e-05
-1.57633486744478e-06
-2.82778301673463e-05
-3.00185922132321e-05
-2.86470031237316e-05
-1.83689275380564e-05
-4.70173327103962e-05
-5.12527300303966e-05
2.31265401210815e-06
-9.63693024412417e-06
-4.2609258674375e-05
-1.84570167843912e-05
-3.75840912317547e-05
-3.41989919949684e-05
-5.17944941747768e-05
-2.06100870006121e-05
-3.18785986922038e-05
-1.91490362813715e-05
-3.80412604305649e-05
2.62050091630672e-06
-2.60667097971043e-05
-5.35138994831998e-05
-2.66146008828858e-05
-4.2589851234401e-05
-3.38972332813315e-05
-1.36856259432631e-05
-2.4997627777046e-05
-1.4219549495591e-05
-2.02474061653629e-05
-1.74152565061226e-05
-1.06247053356114e-05
-3.1598934378803e-05
-2.29501919039134e-05
-4.17290667199096e-05
-1.32323722109217e-05
-2.02478012929742e-05
-2.4536840734294e-05
-4.38295954055089e-05
-3.91762118683161e-05
-2.13452711268353e-05
-5.81434029610316e-05
-2.2290414220777e-05
-1.73722292293099e-05
-5.15152128813673e-05
-3.08457914655951e-05
-2.71764125522134e-05
-5.15020921221137e-05
-3.3317222863649e-05
-6.7059733871831e-05
-3.34542324590386e-05
6.58925395910801e-06
-3.72737055246269e-05
-2.88993735716439e-05
-7.68250434549608e-06
-3.71182109639136e-05
-2.84900677356671e-05
-2.44292413510003e-05
-5.70714509318956e-05
-2.79174752085235e-05
-2.25849210294504e-07
-3.76100146498924e-05
-1.84761649438838e-05
-3.68131314635368e-05
-3.15026643562673e-05
-2.53562289568434e-05
-3.05700143105455e-05
-1.58600883179343e-05
-1.91660597434593e-06
-6.91544595710507e-05
-3.37355236766924e-05
-2.83598527963541e-05
-4.18861695911887e-05
-3.78663214353328e-05
-1.89796635495249e-05
-2.75990698982078e-05
-4.29029806554488e-05
-5.13239263386157e-05
-3.26203428068369e-05
-2.85748156674838e-05
-3.59522996011102e-05
-3.12577722048415e-05
-5.05915899833615e-05
-1.36116545028735e-05
-9.46929108350849e-06
-2.33389091094133e-05
-2.2699970300308e-05
-5.08806865129877e-05
-2.51618242909527e-05
-2.16860248888908e-05
-1.96490171752287e-05
-5.19217132935088e-05
-7.99458900558485e-05
-2.61967353409619e-05
-6.56101647605876e-05
-3.90830743064408e-05
-3.18354587506831e-05
-2.62206514528171e-05
-4.52571907296673e-05
-2.82101357962173e-05
-2.70445446488835e-05
-2.04873116213567e-05
-3.20088787100954e-05
-3.32052446127375e-05
-2.36951608017361e-05
-2.01369405124341e-05
4.56636500534232e-06
-2.27796250994128e-05
-7.6580967766912e-06
-4.75810147855055e-05
-3.80294477425679e-05
-1.1307167092074e-05
8.50253224650298e-07
-4.03342273474734e-05
-3.05045348383048e-05
-2.26259723872502e-05
-1.43366729304644e-05
-3.18208226942428e-05
-5.4077242776591e-05
-3.07763038223334e-05
-1.07255109990418e-05
-3.99515617221092e-05
-5.00933440402911e-05
2.92483015595035e-06
-7.26404152034744e-06
-4.36212913229212e-05
-4.67161845565239e-05
-4.19236849499529e-05
-2.92570758588379e-05
-2.59841724179274e-05
-7.54545717716677e-06
2.00039314509145e-07
-3.43965993078494e-05
-2.87022914625596e-05
-3.59372684921565e-05
-3.90324210240048e-05
-2.6062190034105e-06
-2.52667211045899e-05
-3.13661463564995e-05
-6.99778821639126e-05
-1.05450947717431e-06
-1.75558070114596e-05
-1.08593811828984e-05
-3.23724999470801e-05
-1.90058432002882e-05
-3.2361732441596e-05
-2.83387123664803e-05
-1.5502770940076e-05
-2.97856632194478e-05
-2.10711262524106e-05
-3.33402875118403e-05
-2.13468702957328e-05
-2.1515605410141e-05
-3.66629766497909e-05
-1.07211385962534e-05
-3.09990152703432e-05
-2.94108912254036e-05
-1.50245484037645e-05
-2.37102067349849e-05
-2.73221297036569e-05
-4.94465021649568e-05
-6.42429082988862e-05
-3.62967517890749e-05
-3.901828958905e-05
-2.25270752620337e-05
-3.24341844431866e-05
-1.80058370713583e-05
-3.04919531863268e-05
9.66129374314922e-07
-2.86748326679106e-05
-2.54394943799938e-05
-2.03103857625532e-05
-3.04656609498977e-05
-2.8847035855238e-05
-2.08819063379179e-05
-1.69539784099493e-05
-1.41546656499098e-05
-2.58452772774401e-05
-4.01066339567067e-05
-2.56927352481621e-05
-4.57209761079857e-05
-2.5195611733497e-05
-1.5645337088661e-05
-3.37786839700717e-05
-4.47014649032766e-05
-2.0186740384452e-05
-7.23503048288102e-06
9.15891383542129e-06
-2.82697924174093e-05
-2.82881650472002e-05
-2.85626974926634e-05
-4.0541956705453e-05
-1.64677244061451e-05
-1.4576768827269e-05
-2.81095868954597e-05
-2.29985141076575e-05
-4.21337036557262e-05
-5.30818259725437e-06
-1.25976078509835e-05
-4.42287403981312e-05
-3.25082825472038e-05
-3.70408023409648e-05
-1.47675210269226e-05
-2.62935803779171e-05
-2.56421290368107e-05
-4.27081965833321e-05
-1.9869946792779e-05
4.9190446378676e-07
-3.24684367992813e-05
-1.34015168205077e-05
-1.18158109217361e-05
-4.62502540551234e-05
-4.22057960096904e-05
-2.57237878052659e-05
-3.34711089609279e-05
-4.11812737682833e-05
-3.78167038115842e-05
-7.62483121240243e-05
-3.75981161892767e-05
-1.76811662387862e-05
-3.38041630452956e-05
-1.06053318631314e-05
-3.69909768194207e-05
-2.7537777185708e-05
-5.146207450956e-05
-4.21002198309577e-05
-2.81858655657654e-05
1.1591395518729e-05
-5.71733164215984e-05
-1.30927551801947e-05
-2.43079006523166e-05
-3.09207685139454e-05
-3.23567906693562e-05
-5.09766624998988e-05
-1.71308980769245e-05
-6.32025974403244e-05
-4.30110576519993e-05
-3.22443265915089e-05
-1.8942862685171e-05
-3.81640233178749e-05
-7.12386658925852e-05
-3.3927896727601e-05
-1.52569046813694e-05
-4.29018466161961e-05
-3.76114845193733e-05
-5.20284233386582e-05
-3.90455119696409e-06
-5.80718223384414e-05
-7.40917435779977e-06
-2.1996460389127e-05
-2.34695941038924e-05
-5.44843154646218e-06
-7.44497646638476e-06
-3.0117418864047e-05
-1.48820440712585e-05
-1.91770920425218e-05
-3.34681951638367e-05
-4.34214979837873e-05
6.2905749887548e-06
-1.22402134053282e-05
-2.77690925253374e-05
-8.08420400909842e-06
-4.78371727604257e-05
-3.51277270684522e-05
-1.24069349367051e-05
-2.18497822366442e-05
-1.20365928224113e-05
-2.69653997814979e-05
-3.75768433362368e-05
-2.94008574009577e-05
-4.48221728450969e-05
-3.53295752989605e-05
-2.1024347070568e-05
-2.46438020113962e-05
-3.09004229988273e-05
-4.30416826324361e-05
-3.69241806908658e-05
-3.71248778076027e-05
-3.93636057736129e-05
-9.85186488853911e-06
-1.45272634737271e-05
-1.99996392733633e-05
-3.2390328614867e-05
-4.08981100538341e-05
-4.04931041178747e-05
-1.28420814568389e-05
-5.09272765881632e-05
-5.46800857075014e-06
-1.54580117869844e-05
-2.61209003281784e-05
-5.48709745847602e-05
-4.31926337497676e-05
-4.75249895469081e-05
-6.5125820891229e-05
-4.67343680157496e-05
-1.71196854316966e-05
-1.67041245273402e-05
-4.71140094249891e-05
1.90858307497141e-06
-2.72628211032125e-05
-4.99977792258129e-05
-2.34319258599656e-05
-5.8476115398598e-05
-2.4616750417075e-05
-4.57883215958317e-05
-2.83654643472801e-05
-2.78917637496221e-05
-2.47215981593336e-05
-2.59771681568748e-05
-5.00713933236621e-06
-5.85303547197949e-05
-5.26630129843774e-05
-3.72199159130152e-05
-3.53083809824227e-05
-5.21196924169945e-05
-3.93475620986115e-05
-3.08718972080081e-05
-3.96380917869583e-05
-1.80954478059256e-05
-4.52125393595185e-05
-2.10801518564612e-05
-5.86064759960304e-05
5.43685679005924e-06
-4.0233078694018e-05
-2.48571130333804e-05
-8.44153514556638e-06
-4.55767199803609e-05
-4.38098918565818e-05
-8.6559089875981e-06
-3.4281128961229e-05
-1.91520023513819e-05
-4.38688966965141e-05
-1.94948207158739e-06
-3.10734559788379e-05
-2.04053223903204e-05
-3.61154028764454e-05
-1.11869121282773e-05
-5.13102750545624e-05
-2.74376920605658e-05
-2.99490118706747e-05
-2.2474659893627e-05
-8.82399286561147e-06
-3.75158898715373e-05
-2.24825712523415e-05
-2.21615693175797e-05
-1.6443804009228e-05
-4.50846757548575e-06
-2.15515185002443e-05
-1.93574745069744e-05
-2.24555867402265e-05
-2.44117500635919e-06
-2.80080718860775e-05
-1.99671360791743e-05
-4.28409960395875e-05
-3.36011903560667e-05
-1.77821942299854e-05
-7.75421331749496e-06
-4.48716333691325e-05
-5.58877237531176e-05
-1.79299719257278e-05
-2.66958544356808e-05
-5.85778241549529e-05
-4.83412098626346e-05
-4.57572917075701e-05
-2.84801357055348e-05
-2.59242182994848e-05
-3.39332965925795e-05
-8.82071691115435e-06
-9.70205141235293e-07
-5.36364050680825e-05
-6.34014194375629e-05
-3.84024084920412e-05
-1.87676411922335e-05
-4.26681305312946e-05
-6.41822292243635e-05
-5.98651994338535e-05
-5.93138581220713e-05
-4.04039514422626e-05
-1.88309947774812e-05
-4.22585147395746e-05
-2.91452766859549e-05
-2.59819628010921e-05
-3.33124601061606e-05
-4.35636283359758e-05
-3.9331847264473e-05
1.89087032310152e-06
-3.17985898695561e-05
-2.10448023577829e-05
-3.00103700169272e-05
-3.97358789628855e-05
-4.52252191706387e-05
-2.30913190444284e-05
-2.22074170168816e-05
-1.81874006136896e-05
-2.44242694713543e-05
-1.77304765090273e-05
-3.08461977614039e-05
-3.06736795351839e-05
-2.73087193558336e-05
-4.26880611050699e-05
-3.63757773003098e-05
-4.24613581173318e-05
-2.5809865914917e-05
-1.04909564813923e-05
-3.71779937368458e-05
-4.70902945672262e-05
-2.32503811311681e-05
2.70102191155961e-06
-4.5476405581854e-05
-1.06795522168214e-05
-4.65053126833021e-05
-3.86011882761741e-05
5.55705814896164e-06
-3.52086701071983e-05
-2.97306250430548e-05
-1.02736887865324e-05
-4.36267538075994e-05
-1.53137469688866e-05
-1.04021718751595e-05
3.43859449448982e-06
-3.26830797156184e-05
-3.58166598696563e-05
-4.06498984370065e-05
-4.83675575029401e-05
-1.46304381981679e-05
-4.56292508656426e-05
-3.44853793434679e-05
-3.93894298632177e-05
-1.55489741698808e-05
-3.83919219618621e-05
-4.57310669805459e-05
-1.57042738562248e-05
-3.52612276812122e-05
-1.77404655155761e-05
-2.87054494532312e-05
-3.52965903582143e-05
-1.74830833630418e-05
-1.81391226138818e-05
-1.24311138613846e-05
-4.37851892805893e-05
-1.5650950113799e-05
-2.98528447807572e-05
-2.8922487313925e-05
-1.02697609469798e-05
-1.78918461330352e-05
-2.49241989453205e-05
-2.08468781060203e-05
-2.33026611947396e-05
-1.21783784596138e-05
6.29568555536625e-07
-4.38107976931149e-05
-1.04487847717443e-05
-3.52275076966998e-05
-5.35532088750119e-05
-5.6903923871906e-06
-3.17442828296429e-05
-1.04229360811744e-05
-3.48541616883463e-05
-4.73948300522398e-05
-1.90787028235483e-05
-6.93550858833689e-05
-3.2352363666017e-05
-1.75525796580156e-05
-1.32486142268527e-05
-5.87360199255622e-06
-3.34038763075203e-05
-4.98267029776022e-05
-2.64804676788624e-05
-3.17785965088167e-05
-4.8783773261627e-05
-1.98378996714338e-05
-3.24682461070753e-05
-1.81053987840524e-05
-3.91899972995957e-05
-2.93241213022687e-05
-3.76999092688857e-05
9.67917688410508e-06
-3.22385096180017e-05
-3.27899286093279e-05
-3.46910810754882e-05
-5.73799121875781e-06
-1.96262391801011e-05
-9.72586285913118e-06
-4.52577538038619e-05
-3.50474837891788e-05
-1.91232308707203e-05
-2.54424791019671e-05
-3.39392380127376e-05
-4.5876446104825e-05
-3.05676951213738e-06
-3.14968251812954e-05
-2.28134026847697e-05
2.18800692538639e-05
-4.54801909257154e-05
-2.78693293266698e-05
-3.3342555820649e-05
-3.62373134720862e-05
-1.7275702909737e-05
-4.10599801137821e-05
-9.92288718689317e-06
-2.62704175822096e-05
-2.75142167225188e-06
-1.48330622137235e-05
-2.4848356436998e-05
-4.40780616987962e-05
-2.73316123654082e-05
-4.00003206602645e-05
-1.12272318827981e-05
-2.7336433043996e-05
-2.54473811264189e-05
-1.45870873518038e-05
-2.88703169059215e-05
-6.14523432007776e-05
-5.07194311767935e-05
-2.65606683042624e-05
-3.96610511700705e-05
-2.29682882882753e-05
-2.43542067797671e-05
-4.00199939236223e-05
-4.74633904894979e-05
-3.16022635398367e-05
-2.98862217227912e-05
-2.09129967837896e-05
-6.56188849050065e-05
4.7628446420005e-06
-3.39043106829216e-05
-8.94218601151041e-06
-3.68913530544054e-05
-4.76656619249376e-05
-3.02483837330158e-05
-5.91271934663472e-05
-1.5295398233794e-05
-1.37893678842934e-05
-1.60220318238672e-06
-4.23071048945926e-05
2.48697140881489e-07
-3.39476103109737e-05
-1.28230686349371e-05
-2.04100974367919e-05
-2.22717609033727e-05
-5.38804336870431e-05
-9.05758528829631e-06
-2.26732780350936e-05
-3.8023807413234e-05
-2.46599885932441e-06
-5.72804922808292e-05
-4.46203592665376e-05
-3.74372312878141e-05
-2.59425840447926e-05
-3.43925765108469e-05
-2.38422017695373e-05
-2.22615841261088e-05
-4.26336239467639e-05
-2.76189802407442e-06
-3.5001959354573e-05
-1.40965256745246e-05
-1.77895522673935e-05
-1.69044904257072e-05
-5.32307427817421e-05
-3.63148962893224e-05
-3.73411637368498e-05
-1.49951006830154e-05
-6.32280584855876e-06
-2.98322321623293e-05
-9.26754454269209e-06
-2.46224824425131e-05
-5.20907700646764e-06
-3.010152147187e-05
-1.5518129327331e-05
-2.22027862196887e-05
-1.78966520998753e-05
-2.346507755128e-05
-5.41450895577543e-05
-5.27405129913244e-05
-1.7032125530702e-05
-4.40553584429451e-05
-3.73498511579343e-06
-3.15323273935635e-05
-3.46990863474333e-05
-2.63509704619396e-05
-1.19281025176766e-05
-4.50090151451946e-05
-1.28388711737262e-05
-2.13240431691205e-05
-1.10576847294701e-06
-2.07310377368246e-05
-1.74531277694249e-05
-3.31131944574434e-05
-1.72253203800144e-05
-4.79978005334604e-05
-4.96589373797522e-05
-2.20057436159781e-05
-1.15691071817021e-05
-6.0802751716126e-06
-1.61784374908931e-06
-8.3537369559027e-06
-1.90889546718234e-05
-4.38800311206877e-05
-3.58095317021601e-05
1.18712812617811e-07
7.94344864917371e-06
-3.1252585146105e-05
-4.22031230556987e-05
-7.04947651246163e-06
-3.24127342201702e-05
-1.46351438931692e-05
-5.48690018397765e-05
-1.34789304619052e-05
-1.10580714777092e-05
-6.24711259456974e-05
-6.21645165281051e-05
-3.60552799083223e-05
-4.40751358701947e-05
-3.94946330455775e-05
-2.30478421217713e-05
-2.30945170997486e-05
-1.20013880378141e-05
-4.3485283131513e-05
-3.95776604913815e-05
-1.76835336827628e-05
-3.78891518559967e-05
-2.46480905382174e-05
-5.51506482721114e-05
3.44472326418151e-06
-2.4732891944467e-05
-5.0843317465884e-05
-1.71880906150104e-05
-3.12878992275821e-05
-1.53488679250119e-05
-1.87630354862707e-05
-2.34198052591433e-05
-3.87304295185241e-05
1.77987383022114e-05
-4.59773308477698e-05
-4.01190811317248e-05
-4.33685483469603e-05
-3.37101801100727e-05
-2.46839582774435e-05
-2.16720230679904e-05
-6.29125112828824e-05
-3.09835949991769e-05
-1.66836761153824e-05
-3.03616680265995e-05
-3.62086253016429e-05
-2.62626811518222e-05
-2.72123469271408e-05
-5.09861772813021e-05
-2.38644112844862e-05
-4.04464827997847e-05
-2.65662097316856e-05
-3.47346611451077e-05
-3.35547953034575e-05
-3.3045521477475e-05
-4.90692559452375e-06
-4.26125993584032e-05
-4.5897134726776e-05
-3.1648974164106e-05
-2.09782847379581e-05
2.48932108696085e-06
-4.8909619232697e-05
-3.65331544311305e-05
-3.62994814723809e-06
1.09316629612332e-05
-7.97431703220443e-05
-3.19776850465356e-05
-9.76461973209938e-06
-7.07369878556886e-05
-4.81247188673057e-05
-1.78713662028123e-05
-6.38069314107257e-05
-5.26122926696792e-05
-1.99352121064681e-05
-3.04108531876514e-05
-4.13423717653675e-05
-3.56574333629361e-05
-6.46701549232571e-05
-1.20704074565074e-05
-7.07111309047179e-06
-1.07228654765637e-05
-2.43088336701068e-05
-3.91620652273159e-05
-3.73979914276067e-05
7.31471680781227e-06
-4.54589461166622e-05
-2.74075572736128e-05
-4.68765854890441e-05
-4.82517815507912e-05
-3.11971548629348e-05
-1.81508126341086e-05
-2.89744239897078e-05
-3.82489081587389e-05
-3.01597245030785e-05
-1.57180112230539e-05
4.22959620879786e-06
-2.96497255590162e-05
-3.25953091862032e-05
6.93517966990429e-06
-3.38557116786147e-05
-2.65993057220136e-05
-3.1617744698585e-05
1.12699652317242e-05
-3.61391321887279e-05
-1.02440490144253e-05
-3.11608966843854e-05
-3.48663801873271e-05
-4.97915474934814e-06
-2.39661116408363e-05
-4.78442158138074e-05
-3.58735227462319e-05
-2.41061477163921e-05
-3.3951112488461e-05
-1.15697839631966e-05
-3.65625247697619e-05
-3.00373906486984e-05
-2.70775090142158e-05
-7.50475093742403e-06
-3.60420646639834e-05
-2.62959496477555e-05
-1.51026670861029e-05
-2.80373834620604e-05
-4.19177885165735e-05
-5.4323854915894e-05
-4.48391472653903e-05
-6.16075275491422e-05
-3.3754710604445e-05
-3.4291075600229e-05
-3.54778695803209e-05
-7.60098100209174e-06
-1.24121757440057e-06
-2.73596824329003e-05
-3.26403963625355e-05
-4.94538584862249e-05
-4.08693758488554e-05
1.45967861821206e-05
-4.21407970805474e-05
-3.66683463086718e-05
-3.09399504690583e-05
-1.61628852201448e-05
-2.59778898635188e-05
-7.68630899603724e-06
-7.24590124197092e-05
-5.03593156423489e-07
-3.02344287752068e-05
3.82632133159663e-06
-3.16637829094678e-05
4.79491543136326e-07
-1.53522700320101e-05
-5.34951676652593e-05
-2.0097094633499e-05
-1.85387815501082e-05
-3.17518550341467e-05
-1.85162885632283e-05
-6.55653753284417e-05
-2.67132672280626e-05
-1.33718192380815e-05
-6.27070875090989e-06
-2.15035201243307e-05
-6.38369150706084e-06
-3.39953493609091e-05
-2.96491478743197e-05
-2.01448094742962e-05
-4.08157051256595e-05
-3.81911699849639e-05
-4.02852540247818e-05
-2.28510276431548e-05
-3.71103367473122e-05
3.1596689076362e-06
-6.04836646390412e-05
-3.64075114896254e-05
-1.08990674506132e-05
-2.9671392728844e-05
-5.85298655403279e-05
-3.60382224244389e-05
-6.22942082338249e-05
-3.4948318618583e-05
-3.33856353182443e-05
-2.32523351977947e-05
-5.04095984909054e-05
-3.82115241650234e-05
-3.13327415765664e-05
-3.55732917540188e-05
-2.45863569799303e-05
-4.09540006212155e-06
-2.23311334840224e-05
-3.37446443768833e-05
-2.63800080927542e-05
-7.34150604293904e-06
-6.15157473263813e-06
-3.04954836095224e-05
-1.52545464913573e-05
-5.16672119530075e-05
-2.13698019613331e-05
-4.07332067199686e-05
-7.34086031915303e-06
-1.05827174963611e-05
-1.16064332253211e-05
8.67237147401536e-06
-5.81245654705519e-05
-3.70897823685661e-05
-5.34459376201335e-05
-1.87310766188446e-05
-4.58843775478026e-05
-5.15115473646852e-05
-3.38807153996691e-05
-2.5501705733011e-05
-3.88880953932176e-05
-2.09062376090945e-05
-6.30206383284733e-05
-2.43596569130634e-05
4.70217391182893e-06
-5.15335933799646e-05
-1.32522647025531e-05
-1.97328028533749e-05
-9.83111663624001e-06
8.52150784324911e-08
-1.72218294587535e-05
4.41175122386803e-06
-3.59930404058505e-05
-3.93846191517359e-05
-1.51479548093233e-05
-2.65195859411538e-05
-3.76103825922577e-05
2.66335417402268e-07
-2.39723928021737e-05
-6.51997422846584e-05
-4.49304558589681e-05
-1.41178545433038e-05
-6.52540269545759e-06
-4.29283764315122e-05
-3.81525730982706e-05
8.18562881362118e-06
-4.22266290825374e-05
-4.6834574343816e-05
-2.22320592196449e-05
-2.79515137155828e-05
-1.30380678001849e-05
-1.22373382011079e-05
-2.53663148856874e-05
-2.74874297893478e-05
-4.79927642227828e-05
-3.60165994056146e-05
-1.73779223507677e-05
-2.28225181609093e-05
-2.7936271155802e-05
-4.3981933416168e-05
-3.5816865978316e-05
-1.21290935248337e-05
-3.87803571150282e-05
-9.94463858124108e-06
-1.12224047944726e-05
-3.94389639808271e-05
-2.61797582098032e-05
-1.12292444137588e-05
-2.7813199396657e-05
-2.6390649243582e-05
-3.06242493857245e-05
-2.66590514024976e-05
-1.7174101586829e-05
-2.89124762204645e-05
-3.83842656605395e-05
-2.43568304435957e-05
-2.97594700477909e-05
-1.85091765834052e-06
-2.73118086024889e-05
-3.00778752942755e-05
-2.71714613634693e-05
-3.5134200566125e-05
-1.32814774709253e-05
-3.11679612272391e-05
-5.01768978909785e-05
-1.60851525966105e-05
-1.0144626543238e-05
-2.40216710310266e-05
-2.46819719466576e-05
-4.730701426045e-05
-3.6523935236286e-05
-1.81810002603268e-05
-1.86202878679135e-05
-6.17647205409788e-05
-5.63318018045953e-05
-2.38120146966526e-05
-2.5815964214025e-05
-3.85273028703287e-05
-2.39596834003069e-05
-1.14741167864771e-05
-3.78122807345711e-05
-3.34086398449696e-05
-8.16526049891247e-06
-1.63714290112606e-05
-3.93083614867063e-06
9.12138904993885e-06
-2.9047767514727e-05
-3.54764502374293e-05
-1.17571383342242e-05
-4.24731550859501e-05
-2.56644675676106e-05
-3.17262220852027e-05
-3.83790023892304e-05
-2.11286583263095e-05
-4.76105002342328e-06
-2.72684838136729e-05
-3.12353756119993e-05
-2.5369533092048e-05
-3.97963632088236e-05
-1.55344332767036e-05
-3.05272836600481e-05
-4.13655376358039e-05
-1.92490834527135e-05
-3.82019582204712e-05
-6.19304457625626e-05
-4.14047556512337e-06
-5.67716075195759e-05
-5.20416436334781e-05
-2.18864997633286e-05
-3.64472005513946e-05
-1.87446627497751e-05
-1.58327054204018e-05
-2.17646816130588e-05
-2.84378798833804e-05
-2.91055671570588e-05
-3.23764084374493e-05
-1.54331486662548e-05
-1.77424298726487e-05
-2.97568360893438e-05
-2.88797091174747e-05
-6.69944667781989e-05
-2.84690680883331e-05
-2.03116526831552e-05
-4.58605790813361e-05
-5.29176415893093e-05
-2.96644731487847e-05
-8.3470770518662e-06
-3.33742973355319e-05
-1.62401858997203e-05
-2.0725677173645e-05
-1.20259752455893e-05
-1.20790923375375e-05
-1.36860679329335e-05
-3.8849552348323e-05
-3.87955296057474e-05
-9.76258629266761e-07
-2.16167487701548e-05
-2.30349631982012e-05
-5.09560447949839e-05
-2.87100744249746e-05
-2.12793111257907e-05
-3.87945361251096e-05
-4.63524856394685e-05
-1.67157592989681e-05
-4.85975422011583e-05
-4.63727154295906e-05
-3.32362414046205e-05
-4.03470288001559e-05
-1.01038137629578e-05
-4.79770794926603e-05
1.21440479129115e-05
-2.66862177802942e-05
-3.2431033057827e-05
-2.63739699556643e-05
-1.48503743848306e-05
-3.67523877345543e-05
-4.05736433591517e-05
-1.78819447259496e-05
-5.09586060239527e-05
-3.20336296360396e-05
-1.40025199331e-05
-2.59847250081729e-05
-5.03990804245854e-05
-1.97637339375982e-05
-4.21873669097955e-05
-3.08996324954834e-05
-2.59367791518436e-05
2.62958257751778e-05
-3.23923966049842e-05
-7.7100582335521e-06
-1.62728947434688e-05
-1.90011092926844e-05
-9.36687650576573e-07
-1.89918941219067e-05
-4.0718926698232e-05
-2.17550883428107e-05
-7.48416940957254e-06
-4.18508274001089e-05
-5.29164359868118e-05
-3.29153901089122e-05
7.78146591695078e-06
-8.16655194028617e-06
-1.79722487270655e-06
-3.66745186690175e-05
-4.0750704957653e-05
-2.67172094290543e-05
-4.88533003832544e-05
-2.92589982494924e-05
-3.42636564948119e-05
-4.94262657425664e-05
-4.95586512759512e-05
-9.03652540704533e-06
-2.85710720637012e-05
-3.30612363487864e-05
-3.13964928300581e-05
-3.40498514123538e-05
-1.76837939363329e-05
-2.56384212288259e-05
-2.65366000382128e-05
-3.11781222467478e-05
-6.76378890085106e-05
-1.3363088724107e-05
-2.03928371908906e-05
-4.74929159716766e-05
-4.97965519434392e-05
-1.22474910553874e-05
-2.64162096002491e-05
-4.67534649229876e-05
-2.13977694954142e-05
-2.49178423307871e-05
-2.35937886454027e-05
-3.76835861835271e-05
-8.14534887459172e-06
-2.4800695244333e-05
-3.4116088405949e-05
-3.97079269910975e-05
3.00928543261474e-06
-4.59946727606762e-05
-1.56653462364668e-05
-5.85926221189525e-05
-2.45367394704157e-05
-2.74900321855558e-06
-6.93249929995699e-06
-3.85524466432709e-06
-3.68538340901665e-05
-2.23268661579672e-05
-8.49844973633796e-06
-5.11600274383899e-05
-4.62718987688211e-05
-4.38603505827389e-05
-3.88253141481195e-05
-2.47560674838694e-05
-2.46199937060985e-05
-3.44073675813263e-05
5.20926557768593e-06
-4.65182950681766e-05
-4.3758723951713e-06
-1.86484153923619e-05
-2.91856779334125e-05
-4.66650315783426e-05
-3.25729030007651e-05
-3.58393726124317e-05
-3.79375292018893e-05
-2.13011771877192e-05
-1.80146060873921e-05
-3.56638909065745e-05
5.54161409624114e-06
-5.60238625209292e-05
-2.71143835520425e-05
-5.036595883372e-05
-2.91482168719474e-05
-2.96080474725241e-05
-1.93576475927733e-06
-5.40641518402389e-05
-2.72612421736852e-05
-2.41476153191515e-05
-4.03386254577147e-05
-4.48444329571697e-05
-2.65259212929611e-05
-3.68048812032052e-05
-4.55169371944182e-05
-2.21085235971148e-05
-2.82629753036294e-05
-2.13596536489762e-05
9.63962585294217e-06
-4.96132881845774e-06
-2.3807330089914e-05
-3.31911101427934e-05
-5.32981325855e-05
-3.54205481844959e-05
-2.37904610300054e-05
-2.87761658613151e-05
-1.95122384912471e-05
-1.86209742382549e-05
-1.51095438951332e-05
-3.0065502108458e-05
-4.57543345042507e-05
-4.23670410407558e-05
-4.00088461117762e-05
-1.36343469362856e-05
-4.43099563035245e-05
4.46410487375958e-06
-2.34769915636986e-05
-4.22675552920612e-05
-1.28866123872104e-05
-9.984254454091e-06
-4.00689711768537e-05
-3.83969330188452e-05
-2.06571813628376e-05
-1.57518172915208e-05
-4.35243064320533e-05
-7.00629310547164e-06
-2.60807643939303e-05
-2.34110057784397e-05
-1.98531334339853e-05
-1.28322967914554e-05
-3.53293192218102e-05
-1.97078030866276e-05
-2.62846990155148e-05
-1.34811479840019e-05
-3.48185663674184e-05
-2.18752283233873e-05
-3.08615840355639e-05
-3.11461063019067e-05
-1.22842814108353e-05
-1.20232452770527e-05
-4.28429086920448e-05
-3.35694504089826e-05
-3.22084804251028e-05
3.18027956113053e-05
-1.4444450952724e-05
-3.36874766275564e-05
-4.21176275306354e-05
-2.19286210435141e-05
-3.36598867239017e-05
-4.22683980125091e-05
-2.9861932656111e-05
-9.41079486770375e-06
-3.00424090804874e-05
-1.38517300050907e-05
-3.49440196882273e-06
-4.43946946319674e-05
-6.07389901337552e-06
-1.95246699947209e-05
-3.1138946618131e-05
-2.5414790375552e-05
-4.22961653071915e-07
-4.28314204103943e-06
-3.0062002673321e-05
-1.20344461791956e-05
-3.55328029999333e-05
-1.87589926889165e-05
-1.27606829389226e-05
-1.63532899104535e-05
-1.32363237448199e-05
-3.23200837941823e-05
-8.21443880418293e-06
-3.38805237643785e-05
-1.77025786894488e-05
-1.69545455164046e-05
-1.05973369203989e-05
-3.28263471794732e-05
-3.39340978390911e-05
-2.06017680335814e-05
-4.66626739577488e-05
-3.9684353446681e-05
-4.81224561738261e-05
-1.74201101616494e-05
-3.11929868985232e-05
-2.92658895204043e-05
-2.45510665146928e-05
-2.92704548206962e-05
-3.97205531654627e-05
-3.55376928852399e-05
-1.78783555803192e-05
-2.25124361915617e-05
-2.87253957915567e-05
-5.99824594138214e-05
-2.20495813486199e-05
-1.31326257380971e-05
-3.94190919170482e-05
-2.37597867341417e-05
-3.48550263805251e-05
-3.47230961999015e-05
-5.44507243877161e-05
-2.69487680366471e-05
2.43596869096079e-06
-4.2800291615475e-05
-3.44196777847219e-05
-3.41512716387527e-05
-2.2029130538309e-05
-9.9285201359573e-06
-5.5505471248867e-06
-2.99000434981531e-05
-3.54995438853934e-05
-3.68676053530771e-05
-6.55625153555839e-06
-4.83371372513333e-05
-1.15858314567846e-05
-3.06435050461499e-05
-4.10299775560113e-05
-1.95733869635343e-05
-2.4548940705854e-05
-2.10931811997344e-05
-2.73416071160202e-05
-1.67129361737021e-05
-3.92900735524921e-06
-6.71620739752752e-07
4.30242745050162e-06
-2.87800449801237e-05
-5.25514611215833e-05
-3.65526603915404e-06
-1.44840043891337e-05
-2.28778582323473e-05
1.16502114452397e-06
-2.45120650589648e-05
-3.82425378377881e-05
-2.35682904484515e-07
-2.22988081042513e-05
-2.07478423116478e-05
-1.38414606275926e-05
-2.75196981054e-05
-2.01006974396586e-05
-9.52164562670694e-06
-2.33252618891537e-05
-1.54922516411097e-05
-4.99716368342479e-06
-5.35250945726956e-05
-2.46823896390808e-05
-6.37889809512314e-06
-1.5964138272355e-05
-2.85977711644069e-05
-6.78746403129823e-05
-1.61989460118351e-05
-1.58489401598498e-06
-3.57912546722777e-05
3.87676497378911e-06
-1.70531024070996e-05
-4.00781886603571e-05
-4.35479124668915e-05
-2.20253695972404e-05
-2.43586927965186e-05
2.48821255567322e-06
-3.64005227025389e-05
-5.03379354695362e-05
-3.01577114491674e-05
-3.88388714556139e-05
-3.08723935395039e-05
-1.37252374079355e-05
-2.96951783395558e-05
-2.1912937746226e-05
-1.96863186669475e-05
5.76556653788618e-07
-4.13737467095171e-06
-4.25074244950512e-05
-3.47132899614045e-05
5.67565791810829e-06
-4.01531730081532e-06
-1.07418640082962e-05
-1.0903613769743e-05
-1.87660707675638e-05
-2.0075434831838e-05
-3.8990977527695e-05
-2.14938791474318e-05
-3.2313941964127e-05
-9.86133785506057e-06
-3.04784518900689e-05
-2.95919822314675e-05
-4.57393682066732e-05
-2.27626829070743e-05
-4.47237781072913e-05
-5.12052059146471e-05
-5.44036777415997e-05
-4.68725435978017e-05
-2.7693506645004e-05
-3.25439094145171e-05
-1.78353568558027e-05
-3.25583766627148e-05
-3.06400660751223e-05
-1.76493777271261e-05
-3.20251326622238e-05
-6.82033395021378e-06
-1.76908766538337e-05
-1.98280461460916e-05
-1.47958927330362e-05
-3.63609960519714e-05
-2.08711451621065e-05
-1.12073169279764e-05
-2.86293446342984e-05
-3.95429290896399e-05
-3.67305005928359e-05
-3.0378149824411e-05
-1.39645139246085e-05
-2.1840173809136e-05
-8.81168366898969e-06
-3.79345633875899e-05
-1.81555905607736e-05
-5.76876540187775e-05
-3.23802256841947e-05
-1.36672179122814e-05
-2.96998023184863e-05
-3.98586937039343e-05
-5.54262290148754e-05
-4.43816774324659e-05
-9.03076736958958e-06
-4.79750148191688e-05
-8.43891660190691e-06
-3.35959153204614e-05
-4.33234945906443e-06
-3.002806007047e-05
-3.43664930190198e-05
-1.42709940934815e-05
-2.50477748230189e-05
-4.02050577032438e-05
-4.15138965977146e-05
-1.1484659614905e-05
-3.09409149734044e-05
-2.76111246414062e-05
-3.51619297519132e-05
-5.14099431577108e-05
-8.86878352814458e-06
-2.21395996573361e-05
-4.51359789946763e-05
-3.35541430368777e-05
-1.78802209399137e-05
-3.17824370697872e-05
-3.25418117931625e-05
-3.61920479974085e-05
2.24133453221061e-06
-4.29666396432724e-05
-8.99844854039426e-06
-2.37444387683417e-06
-1.74723598918268e-05
-2.54873406145448e-05
2.84381436875048e-06
-1.12517840733251e-05
-2.60337755656403e-05
-3.06447308139081e-05
-2.23255205667338e-05
-6.35706752788685e-06
-2.27076580649611e-05
-4.35835275473253e-05
-3.93085640559825e-05
-9.2035384819292e-06
-1.17549177191011e-05
-5.71796158314635e-05
8.99509904407647e-07
-3.05600688678665e-05
-3.64441773216469e-05
-2.44949391718813e-05
-6.53056750893665e-05
-4.36751022962555e-05
-1.58596496644192e-05
-3.70232461068619e-05
-2.87396355987496e-05
-2.87279347657802e-05
-5.99434545790588e-05
-2.19870198668774e-05
-4.50839341191658e-05
-4.33767443876366e-05
-2.26844272667111e-06
-6.29192607057523e-06
-1.46444602992575e-06
-3.78008472139748e-05
-3.83262917967729e-05
-5.22068957306549e-05
-3.40770430106832e-05
-2.63442226530563e-05
-4.4867522248456e-05
-1.40249528511462e-05
-3.41273739647577e-05
-2.42445860646825e-05
-3.65871617267339e-05
-1.77280276651666e-05
-7.20156291882024e-05
-7.45129671352568e-05
-4.15310895629223e-05
-3.04866052448289e-05
-1.18471298549703e-05
-3.56627671354754e-05
-2.72140717593997e-05
-4.03811485909584e-05
-2.41790403175495e-05
-2.69920310659235e-05
-3.68150472656962e-05
-3.52778566343066e-05
2.51423580819997e-05
-3.6407527547421e-05
-5.20507684402399e-05
-2.59442025096402e-05
-1.12986303046277e-05
-3.72929726240099e-05
-2.83703727191427e-05
-1.73563934528545e-05
-5.36448848216891e-07
-4.45370025828412e-05
-1.72052869648939e-05
-1.62293534026683e-05
-3.7096861755717e-05
-4.8109456252729e-05
-4.18930987658694e-05
-4.87986228940193e-05
-1.52123679392115e-05
-3.74035150816776e-05
-5.94493505688095e-05
-7.21620732446276e-06
-2.22873610610087e-05
-4.1482403982267e-05
-2.02744624082224e-05
5.54921438161702e-06
-1.6752072147935e-05
-2.23210659940686e-05
8.12557763711395e-06
-2.79831959994332e-05
-5.26030916522149e-05
-1.38164967994039e-05
-2.49203061023312e-05
-3.48658756847098e-05
-3.44545458582182e-05
-5.75044402892361e-05
-2.2914920336822e-05
-4.42870010870376e-05
-5.76813228394555e-05
-1.95075124573077e-05
-3.51246808291922e-05
-3.6509257939348e-05
-4.32899577630305e-05
-4.1081344878424e-05
-4.52504207160595e-05
-1.90499277881239e-05
-2.71385591064628e-05
-2.81026814375945e-05
-4.51419163490583e-05
-2.8623130587842e-05
-3.0333135753297e-05
-2.91770213996858e-05
-3.40979034445252e-05
-4.1025506644489e-05
-3.31199281516444e-05
-3.97136249203297e-05
-1.63620584525898e-05
-7.07310805532611e-06
-1.73674580688398e-05
-4.64985041896177e-05
-2.32766359003266e-05
-3.05222314883287e-05
-2.8614048572014e-05
-2.80198773779881e-05
-3.51316497670955e-05
-2.69574068098596e-05
-3.27403262698878e-05
-3.0496106646719e-05
-1.02181936818548e-05
-4.99060346588078e-05
-1.81704391198525e-05
-3.705419758433e-05
-2.29142758815229e-05
-3.33107302928838e-05
-2.92220381485139e-05
-5.36214885431391e-05
-7.05586528671697e-05
-1.85034572446006e-05
-5.5886268783652e-05
-3.2603901899934e-05
-1.73127980512667e-05
-1.9742752331082e-05
-2.85295765976755e-05
-2.56454851332147e-05
-9.25134264803036e-06
-3.67765477446574e-05
-6.29367357327249e-05
-1.55877159704434e-05
-3.170209945105e-05
-1.12818907215329e-05
-1.71680928981547e-05
-1.59829577570036e-05
-4.42820183237324e-05
-1.79982792531004e-05
-6.77887646880211e-06
-4.34684389788182e-05
-2.94120121165897e-05
-2.79820484134078e-05
-3.55863740865721e-05
-1.06844043561771e-05
-1.23851231669958e-05
-3.6080849439663e-05
-1.98762568217817e-05
-3.82857076883009e-05
-4.26947063077892e-05
-3.69646130650577e-05
3.14157619501072e-06
-2.01999242369602e-06
-1.32160367701326e-05
-1.95063227108098e-05
-5.35944241837915e-07
-3.18152412659266e-05
-5.1382348490996e-05
-3.72953070016212e-05
-4.93180715680326e-05
-1.87480159606853e-05
-2.63105880229584e-05
-4.52885489493893e-05
-3.90883780869668e-05
-2.54349241911214e-05
-4.09978607447586e-05
-1.60620375400382e-05
-2.48891349490169e-05
-1.49197253410172e-05
-4.09809198958007e-05
-4.86433298816222e-05
-4.06661987442659e-05
-2.76192500931922e-05
-5.27099575630787e-05
-2.26026467002544e-06
-5.34589959356909e-05
-2.69415816204323e-05
-3.30209064993942e-05
-3.35354703962203e-05
-1.90830015796031e-05
7.22218206960438e-06
-4.28603699079857e-06
-1.63853168569981e-05
-1.53682903552359e-06
-5.13162439504124e-05
-3.92444161259207e-05
-1.37795989993976e-05
-4.37533422300466e-05
-2.63395207971266e-05
-2.61883951099355e-05
-7.40080553352155e-05
-3.01711412970687e-05
-2.08228365108629e-05
-8.56877101684854e-08
-3.58622931709219e-05
-3.3352579168439e-05
-1.51090080049563e-05
-3.10800972339352e-05
-2.18847907019019e-05
-1.64223792171624e-05
-3.91672550000846e-05
-3.46768745913649e-05
-2.70862480105585e-05
-4.4655027234297e-05
-3.65704323576434e-05
-3.18562766440934e-05
-1.42445226560061e-05
-4.66304642876764e-05
-1.28873977398388e-06
-1.72303872140299e-05
-1.8546864628905e-05
-4.04374099457234e-08
-3.80677750469984e-05
-1.73554800194079e-05
-1.95215681195933e-05
-5.25875244535374e-06
-4.33600783208119e-05
-7.53171939736254e-07
-5.3611295049085e-06
-4.50834257868116e-05
-1.93998995579253e-05
-1.48820244604581e-05
-2.24927180249249e-05
-6.29693408551812e-06
-3.17523181948977e-05
-1.77093726088268e-05
-6.05553653131487e-05
-1.84977204125321e-05
-1.71773552856294e-05
-2.30839787255393e-05
-2.13109134212889e-05
-1.22193025622606e-05
-1.4730644934071e-05
-4.08555689708181e-06
-2.10832450670497e-05
-2.56124767248772e-05
-3.07650918453695e-05
-5.89952713408156e-05
-2.67448453379857e-05
-4.41212915065971e-05
-3.15300750183241e-05
-4.76910331628313e-05
-8.22787499608124e-06
-3.99117119304031e-05
-1.42060470003111e-05
-1.29761970705618e-05
-3.72938999744212e-05
-2.42238923448723e-06
-2.07174501374758e-05
-4.0919809282977e-05
-3.36533733474363e-05
-1.23877144633955e-05
-5.84056410922784e-05
-5.18834147088678e-05
-2.62865635767374e-05
-3.20476860988136e-05
-3.03938877948681e-05
-2.82049199666731e-05
-3.71528857959181e-05
-2.42321757545444e-05
-2.59464797308943e-05
-2.40653807874865e-05
-3.76158022258703e-05
-2.53276996669659e-05
-4.94949617554136e-05
-3.23921926217178e-05
-4.4717743391218e-05
-7.33142011098594e-06
1.56400509023878e-06
-4.07340458334381e-05
-2.50525856929869e-05
-4.71013900672997e-05
-3.51248996834663e-05
5.82827475181448e-06
-5.36800073953864e-05
-3.61957197263541e-05
6.70955248501328e-06
-2.32818324401104e-05
-2.97307697133028e-05
-5.31073161177489e-05
-3.33987524315362e-05
-8.30556922837964e-06
-2.32820391192792e-05
-1.10723557097719e-05
-1.7401988865775e-05
-3.47026584916975e-05
-2.82043279734863e-05
-3.9036863321547e-05
-2.04132001844011e-05
-1.07552451989152e-05
-4.2627032025165e-05
-6.10741952475357e-05
-2.48567372556945e-05
-2.00563436372542e-05
-1.84501844453023e-05
-2.93405639876319e-05
-3.16632076687764e-05
-3.60395728866487e-05
-1.83552495332537e-05
-4.01369423849593e-05
-6.02678592475937e-05
-2.68270773234443e-05
-3.06525359792551e-05
-3.48177520545579e-05
-4.23398463403061e-05
-2.86861299218783e-05
-2.00483406691206e-05
-3.92348891611777e-05
-3.90046006053532e-05
-2.93913655063e-05
-3.731054013538e-05
-1.54826653606693e-05
-3.33762011877314e-05
-1.9454396752765e-05
-2.79424893911668e-05
8.98291466119623e-06
-4.27167106757822e-05
-2.03349359187616e-05
-2.51290135045924e-05
-2.39687038488336e-05
-3.29523529737774e-05
-3.11908612370204e-05
-1.96117979043747e-05
-2.8381463932709e-05
-1.03070675437389e-05
5.12914143983361e-07
3.65908212868986e-07
-1.64693048803673e-05
-3.25368800158272e-05
-5.57292673141219e-05
-3.92803730926183e-05
-8.68122812568704e-07
-2.70031844014907e-05
-1.23202201762158e-05
-4.1902192220879e-05
-3.58542240255734e-05
-2.57872993020456e-05
-1.83460774011519e-05
-5.22247327282381e-05
-2.30344733208774e-05
-1.43122355229002e-05
-1.71669779985098e-05
-3.84161175697525e-05
-2.58977164579558e-05
-8.49929101894748e-06
-2.41232546847443e-05
-5.32056311914227e-05
-3.70728835255085e-05
-2.04428636657156e-05
-2.14109423903489e-05
-3.78221177478012e-06
-3.3552773660402e-05
-4.80859332834023e-05
-1.09946037536513e-05
-2.35606882025462e-05
-2.74525951548062e-05
-4.97922715397961e-06
-2.81651038730129e-05
-1.47516489611489e-05
-6.19334006857118e-05
-2.53084498689292e-05
-5.77124662491257e-06
-5.37220647115075e-06
-4.10443068707411e-05
-1.74104758333456e-05
-4.54093283348662e-05
-2.2088774582732e-05
-5.13298247807704e-05
-5.76766840163047e-05
-2.69140140687372e-05
-1.44381049277287e-05
-3.42763534957704e-05
-3.00632273183277e-05
-1.24220054347737e-05
-1.4123802069802e-05
-1.35367160140826e-05
-2.97654561976732e-05
-3.24240524773202e-05
-1.81691267578155e-05
-3.18269759757689e-05
-2.98383839151544e-05
-3.11450453537855e-05
-8.86404252886047e-06
-3.61742736263069e-05
-4.62865651717125e-05
-1.52440114072753e-05
-2.35547193479348e-05
-2.72244153309075e-05
-3.99835676081297e-05
-9.80960518151325e-06
-1.98893714573261e-05
-4.04181431533788e-05
-4.39766013702892e-05
-1.33626354804406e-06
-3.23846623047649e-05
-2.36655393298482e-05
-2.93428507153449e-05
-2.43550354773609e-05
-3.83873951787808e-05
-5.1031632475625e-05
-6.6201204103776e-06
-2.99164235169178e-05
-2.57940109935247e-05
-4.44250903094572e-05
-1.38888048239531e-05
-1.19315467469834e-05
-2.54030753897908e-05
-3.85277574345673e-05
4.37809219089523e-07
-2.50215333757767e-05
-3.04943433696165e-05
-2.92583078644811e-05
-3.62623807360025e-05
-4.94896685446438e-05
-3.30224689737922e-05
-3.35968175415665e-05
-3.20641039800303e-05
-2.74080422633862e-05
-1.92690460503207e-05
-3.09121695802897e-05
-3.51025382218732e-05
-4.56450298742596e-05
-2.72023741551298e-05
2.29358654167655e-05
-2.963426096084e-05
-2.39954137899351e-05
-3.11540668838531e-05
-1.81461146093769e-05
-7.73491768148365e-06
-4.64167030217939e-05
-4.04705341458715e-05
-5.93296679930742e-06
-7.42074265641356e-06
-3.42153357324461e-05
-2.42089752393332e-05
6.99845920264925e-06
-4.76503196551596e-05
-1.33379044106367e-05
-2.95667449962433e-05
-3.06373120515057e-05
-3.20543709597262e-05
-4.70683805449526e-05
-2.94436735970429e-05
-2.89271127689646e-05
-1.95522451414115e-05
-3.21407264815147e-05
-2.32571826411546e-05
-4.36857322510297e-05
-1.96476448684087e-05
-3.16906000079963e-05
-1.34135739295933e-05
-6.58517729449975e-05
-3.77993712981829e-05
-1.97243313395423e-05
-6.96618111867612e-06
-5.33603113620737e-05
-2.15450997734402e-05
-6.5930970074293e-06
-1.03755899589296e-07
-7.10761073803363e-06
-6.21675503846109e-06
-4.42775332077811e-05
-1.07404105163449e-05
-2.83519168440313e-05
-3.70886320452665e-05
-3.2957841761504e-05
-5.29405080564651e-05
-6.32607804178149e-05
-3.50409297920376e-05
-4.46718408614078e-05
-3.68221214600445e-05
-1.75601413367824e-05
-2.44047225494264e-05
-4.6252076130343e-05
1.60184303530907e-06
-3.60283811060762e-05
-1.2183024856173e-05
5.13229603682593e-06
-1.90444309769426e-05
-2.90588580084301e-05
-8.75654884922316e-06
-3.14342119977179e-05
-3.15766965327841e-05
-2.717773589329e-05
-2.32794417882003e-05
-4.23514490096113e-05
-2.70088672540352e-05
-1.74444446019942e-05
-3.71254215634396e-05
-2.0404665269453e-05
-7.6401050157408e-06
-1.88239331276698e-05
-2.84327965644331e-05
-3.6525163164355e-05
-7.24072019437139e-06
-3.54227601068902e-05
-3.60866520971849e-05
-9.73616942275011e-06
-5.19096905215334e-05
-1.66300056011587e-05
-5.46308705558506e-07
-2.24801065830043e-05
-3.93813323036e-05
-1.23118837726516e-05
-1.0882206803467e-05
-1.64163825831139e-05
-2.69468941369532e-05
-5.06240741718846e-05
-3.59860380838274e-05
-6.95274515672705e-05
-2.67128749578667e-05
-2.06820871608022e-05
-1.86553825115763e-05
-4.2270982434048e-05
-3.66748626888705e-05
-4.56695055030232e-05
-5.96731200441371e-06
2.72291027181595e-06
-5.83684481446123e-05
-1.25540860606042e-06
-4.3980934470786e-05
-4.30246813131151e-05
-7.8749041013991e-06
-1.07877782885215e-05
-1.12100491654434e-05
-3.52464294429067e-05
8.21788481542267e-06
-6.66554407479923e-06
-3.7220354434335e-05
-1.56107746978695e-05
-3.65669689657745e-05
-5.43407640900193e-05
-2.42041548725557e-05
-5.45424747769414e-05
-3.74803578744527e-05
-3.08737210220303e-05
-4.32422363917947e-05
-1.11316585313443e-05
-3.83333661627123e-05
-1.46483037697541e-05
-2.24268863680203e-05
-2.65422990078593e-05
-2.62871403273956e-05
-3.35145610943377e-05
-6.92248389238422e-06
-6.10952012017802e-07
-2.6888052210118e-05
-2.70022841818912e-05
-3.81113676815729e-05
-1.20491430921159e-05
-3.50002224339922e-05
-4.34766947654501e-06
-4.7128265981192e-06
-3.06215294702063e-05
-1.1352527604461e-05
-5.48035114225571e-05
-2.16823282911685e-06
-2.97434566443128e-05
-2.98895653820101e-05
-1.13284346015289e-05
-3.68884605426221e-05
-2.58543973584217e-05
-5.08093748962911e-05
-4.53640774329523e-05
-1.71199217106019e-05
-9.34630138256709e-06
-2.73341692168281e-05
-3.57903833261883e-05
-2.42528556555992e-06
-1.0380453209337e-05
-2.77179742705624e-05
-4.51997038590568e-05
-2.10792636148817e-05
-1.54451966563083e-05
-2.03076592817882e-05
-5.3245136514959e-05
-2.28805661661315e-06
-2.73318013871374e-05
-5.14314375223638e-05
-5.52129986011946e-05
-3.75713489942097e-05
-8.88068716926987e-06
-4.31138145181597e-05
-3.96960808973114e-05
-2.12641787329007e-05
-4.06657132648551e-05
-4.63127382436024e-05
-2.81817045859921e-05
-4.06035952233309e-05
-3.45468999594898e-05
-3.90935803413066e-05
-1.35488197833082e-05
-2.74952286629662e-05
-1.81398910498561e-05
-4.25410303601192e-05
-2.94018901546231e-05
-4.44570855944983e-05
-1.96720854125631e-05
-3.37570459472492e-05
-1.48335519606522e-05
-6.61927107697987e-05
-5.43156964992418e-05
-2.80267610689458e-05
-1.34861930200011e-05
-3.63855314923466e-05
-3.56243321645588e-05
-2.76486745574602e-05
-5.48138196824244e-05
-2.14052672454089e-05
-2.82844306396604e-05
-2.01967371529819e-05
-2.62261479785689e-05
-9.388457352477e-07
-2.66256210979004e-05
-7.74584932561209e-06
-1.3135445869094e-05
-3.84148149104864e-05
-3.7500159030652e-05
-2.31885517778716e-05
-2.61004234293676e-05
-3.9567883126803e-05
-1.21273539795948e-05
-3.98689855771223e-05
-1.40721189114868e-05
-4.35226688739006e-05
-1.51477366825216e-05
-3.62799743877024e-05
-3.01484832642715e-05
-2.98816244845022e-05
-5.9562810476113e-05
-3.64821329032226e-05
-4.14125281444016e-05
2.27957173661574e-06
-3.13438019419498e-05
-1.62203211773855e-05
8.1309274920443e-06
1.76542917100138e-05
-2.44436292986579e-05
-2.23593877604902e-05
5.92782615417948e-06
-1.42514169127901e-05
-3.41801576732513e-05
-1.35211768827837e-05
-1.82028602448854e-05
-2.48324852076372e-05
-3.62110166281216e-05
-2.63936700312909e-05
-3.00823668803545e-05
-2.27004354931612e-05
-3.41658206365741e-05
-5.87124326755164e-05
-4.76462994354751e-05
-2.95553023425697e-05
-4.53212173679816e-05
-4.08996825805427e-05
-3.89541395615799e-05
-1.88995166543509e-05
-3.02770252598257e-05
-4.24342681992562e-05
-2.92016305556705e-05
-1.53395033725566e-05
-5.91985537181863e-05
-2.81516380948123e-05
1.88341576634058e-06
-1.3812789161636e-06
-2.90154292778379e-05
-3.09370763809305e-05
-2.30279657309042e-05
-3.81372033831419e-05
-3.32950786124306e-05
-4.06727694684273e-05
-2.68703112354357e-05
-1.87179972735935e-05
-4.31777467434125e-05
-5.20403650036818e-05
-3.03674940924351e-05
-3.01593085118442e-05
-4.17034121539168e-05
-3.16226151139383e-05
-1.14899702611063e-05
-3.86728187429531e-05
-3.23633699215497e-05
-2.10721808219876e-05
-2.36219930821368e-05
-9.24244492402932e-06
-3.96779189801579e-05
-4.20973890140317e-06
-2.21403708547608e-06
-1.22032586059028e-05
-4.39959029755654e-05
-6.82145194953714e-06
-5.81842612687893e-05
-2.37050435007915e-05
-1.11337944481446e-05
-2.50459621353833e-05
-4.40481070005097e-05
-1.68901147586489e-05
-1.32088284445614e-05
-1.60878410947471e-05
-9.21671038424868e-06
-2.18128746856688e-05
-2.14503388811551e-05
-2.63802552681958e-05
-3.0587438555058e-05
-7.67299818901686e-06
-2.20699739503458e-05
-5.72294672102513e-05
-1.93332248929746e-05
-2.67094160078131e-05
-4.42988030360736e-05
-9.56614664700758e-06
-2.39383845945461e-05
-1.66551522930246e-05
-6.10466496975261e-06
-2.80355300672326e-05
-2.56562222562682e-05
-1.45190726513213e-05
-1.30045951729582e-05
-7.51976363594881e-06
-1.81480206346346e-05
-2.05995376930111e-05
-4.3432092073918e-05
-1.59698947462263e-05
-1.98061418312831e-05
-5.06452293860827e-05
-5.93556163685273e-05
-5.03635173690781e-05
-2.32640545893994e-05
-2.91741951393463e-05
-1.27364071008727e-05
-2.50816696635791e-05
-7.65835720857033e-06
-3.1735599988078e-05
-5.5877653822587e-05
-2.6440394143329e-05
-3.38138983724725e-05
-3.67197407525078e-05
-2.70070827980951e-05
-2.90336132898775e-05
-2.84374762993331e-05
-3.58376572930714e-05
-2.52153629263094e-05
-3.51195051933103e-06
-7.8904786809377e-06
-2.23767036499537e-05
-3.36673751095104e-05
-4.60095816136754e-06
-4.39687632892982e-05
-5.19114824688917e-05
-2.98736177275018e-05
-1.76448701635062e-05
-5.26143564524023e-05
-3.58098608372886e-05
-1.95613394562906e-05
-3.3439422044716e-05
-6.11507544664731e-05
-1.4374734199281e-05
-3.65113491394008e-05
-2.8217903734624e-05
-3.78042245096357e-05
-4.82951345534841e-05
-3.8572885024462e-05
-3.67785557229754e-05
-4.07061367372806e-05
-2.2147509053304e-05
-2.18179041951924e-05
-1.21027503191901e-05
-8.06887414371925e-06
-4.00134805783552e-05
-2.41043045104414e-05
-2.7645098534521e-05
-4.89928758273715e-05
-2.89818625671613e-05
-1.35712230289484e-05
-4.66256765307878e-05
-1.76599330345018e-05
-3.73168169997117e-05
-8.61742963163069e-06
-3.51149039237219e-05
-2.48859488123406e-05
-4.82604041692571e-05
-1.57035641707678e-05
-3.18478407051095e-05
-4.16383315488707e-05
-3.8024606984132e-06
-5.84192601300098e-05
-2.55434400500239e-05
-4.66352303872394e-06
-2.0313816635953e-05
-3.55683274498679e-05
-2.75002182553382e-06
-4.40636456679664e-05
-2.18921483962135e-05
-1.92883766353143e-05
-2.18390850436055e-05
-3.86272542838273e-05
-2.93440437537319e-05
-3.60404280363659e-05
1.11558442264324e-05
-2.08986208832437e-05
-3.55822873598812e-05
9.54068509052774e-06
-6.02055418608322e-05
-3.56523579086018e-05
-3.72763717174436e-05
-3.36775043135227e-06
-2.72254427469373e-05
-3.35351283353699e-05
-2.83561607084895e-05
-1.00262393654766e-05
-5.39443911267026e-05
-2.50800611713544e-05
-1.73653508169425e-05
-2.66551837580618e-05
-3.84413686851447e-05
-2.76721100604318e-05
-5.51585050337473e-06
-3.37283021645561e-05
-5.9308441186942e-06
-2.36169281644933e-05
-4.44493667728624e-05
-2.75002207636472e-05
-3.82997423184193e-05
-1.54049053313456e-05
-3.13050964292911e-05
-9.27380909817301e-06
-4.66869618188366e-05
-1.4716369286183e-05
-5.54139923646935e-05
-2.08949674926284e-05
-1.58237533094729e-05
-4.09859679012411e-05
-3.7966301639272e-06
-3.5164864990586e-05
-2.59238394772234e-05
-2.26872780674626e-05
-5.04763581958978e-05
-3.3132748459844e-05
-1.62159609930099e-05
-5.88223190480925e-05
-3.53940615336175e-05
-2.77790493300225e-05
-3.17735838526063e-05
-5.07024547970169e-05
-2.935648104058e-05
-2.76967546211426e-05
-1.91942658654649e-05
-1.81478452764761e-05
-3.90771078932121e-05
-1.08891966786202e-05
-4.48805209117721e-05
-3.60635585524096e-05
-1.82210370051598e-05
-4.18502868013883e-05
-3.01183415630302e-05
-2.55755672573874e-05
-1.23703492408602e-05
-5.15588697563776e-05
-1.56114443057725e-05
-4.05503916426191e-05
-1.75770827936092e-05
-9.38292290170249e-06
-1.72250041289721e-05
-2.72202849675976e-05
-2.56975848773951e-05
-6.92837053200677e-05
-5.40749897141347e-05
-3.38278504994567e-05
-2.44461027358854e-05
-1.00593522426961e-05
-2.09452701888886e-05
1.86772944800754e-06
-2.73980922119829e-05
-3.37158089668693e-05
-2.73790880567902e-05
-4.60106843690863e-05
-8.15496620044983e-06
-2.28103634803933e-05
-2.84662002765159e-05
-2.09997551805134e-06
-5.44216290864016e-05
-3.22980660569279e-05
-2.24258584121534e-05
-4.1010713777504e-05
-3.32813353895151e-05
-2.0639457251187e-05
-5.89338372868954e-05
-2.7657057851701e-05
-3.81088950967005e-05
-5.14342708206722e-05
-2.11188148482159e-05
-1.15063074820501e-05
-1.17133746329984e-05
-2.47758453548762e-05
-4.33852716628195e-05
-4.2662512885527e-05
-3.74773323061389e-05
-2.25355710885872e-06
-4.60626532884259e-05
-3.2069634212041e-05
-5.34862072860459e-05
-4.70319471524417e-05
-2.24065199931921e-05
-4.09520255815404e-05
-3.06603610097806e-05
-4.53132127229618e-06
-3.06895228825525e-05
-4.57081981554426e-05
-2.11338224259672e-05
-1.79816463283212e-05
8.84397066584891e-06
-1.77849730036415e-05
-2.90410106493724e-05
-4.23775438342434e-05
-9.75098221620308e-06
-6.87057158640972e-05
-1.95553635285153e-05
-3.23319600150936e-05
-4.80616832920625e-05
-8.32623999897871e-06
-4.16891831811711e-05
-2.09730041960919e-05
-2.9905978312577e-05
-4.42158115914162e-05
-3.25918218915203e-05
-4.99879917102995e-05
1.60784999426887e-05
-2.54327455625279e-05
-1.23406956257339e-05
-2.61950327595645e-05
4.85525357217929e-06
-3.51956825944529e-05
-4.41000852094544e-05
-2.38368531672751e-05
8.53308065304834e-06
-3.77431620975529e-05
-4.60157240150959e-05
-2.49365619812938e-05
2.29264870556728e-06
-1.76702797372715e-05
1.31401324655485e-06
-3.65886253469011e-05
-1.21099414697795e-05
-2.32211703756932e-05
9.05455517839639e-06
-2.39510287110429e-05
-2.79094528593644e-05
-1.80222592142347e-05
-2.09482869179673e-05
-1.92432569231234e-05
-3.02782630126207e-05
-2.38029307367372e-05
3.2193586480089e-06
-1.44773951553779e-05
-3.42577178301433e-05
2.4254099463755e-06
-3.20416929709343e-05
-3.46487964299275e-05
-2.2132325266934e-05
-1.68096770150314e-05
-1.75367723532821e-05
-3.40314459543038e-05
-1.51095538133862e-05
-1.50277234544812e-05
-4.11671198312741e-05
-1.51804519730134e-05
1.00247642706686e-05
-4.05225433982738e-05
-5.11100363772824e-06
-6.06519702683398e-05
-5.13566978433284e-05
-2.02356316186256e-05
-3.56122570696158e-05
-2.20748823641458e-05
-2.2151743720217e-05
-2.89847784205889e-05
-4.10690675214765e-05
-2.14758269477491e-05
-2.76209846782944e-05
-3.65371462960939e-05
-4.67489421861014e-05
-5.75519563939232e-05
-2.49018050227469e-05
-2.91140034142479e-05
-3.86528124949183e-05
-1.22122095869124e-05
-2.82921765491034e-05
-2.29239030468376e-05
-4.72038987690341e-05
-2.23524270786078e-05
1.76993460843841e-06
-2.54256461372707e-05
-3.69162112659899e-05
-3.46245319764506e-05
-1.60993525997566e-05
-5.82890031752979e-05
-4.02797822082577e-05
-5.06646228381276e-05
-9.25848274418455e-06
-3.95314340804083e-05
-2.80550753026978e-05
-1.32680646521247e-05
2.53866870421516e-06
-2.85027800098309e-05
-1.28265803703136e-05
-2.57020986104381e-05
-8.37515364502112e-06
-3.91464593813726e-05
-7.19929353100467e-06
-3.02630816025305e-05
-1.91008595683489e-05
-5.60694236777742e-05
-2.54874156946701e-05
7.3053137705636e-06
-3.43330754269829e-05
-3.86833148129531e-05
-1.90417980844731e-05
-9.25050991734614e-06
-1.10349373486889e-05
-2.52723900271437e-05
-1.9761121141947e-05
1.61206278199726e-07
-4.04880292675164e-05
-1.54890920768551e-05
-2.28565323374604e-05
-2.6563475060359e-05
-4.75763012350335e-05
-3.22762696658982e-05
-1.28697121049766e-05
-3.02442657429861e-05
-3.37757736194702e-05
-4.52638465802834e-05
-2.71320836508888e-05
-1.50856144119809e-05
-2.25536433342465e-05
-3.89833117016995e-05
-1.77292225750526e-05
-1.58212672173758e-05
-4.85063569312521e-05
-3.59627397113562e-06
-3.86435779571817e-05
-3.46455467323656e-05
-2.32460122367594e-05
-3.08124983901826e-05
1.5409563155786e-05
-1.19440472108198e-05
-7.06637871850131e-06
-3.50620748516455e-05
-1.82399647617466e-05
-1.07693496937036e-05
-3.04980831732419e-05
-3.16610127782493e-05
-1.15978531436909e-05
-4.17614266082573e-05
-1.83926360870143e-05
-1.47608609469871e-05
-3.82139511758062e-05
-2.81241795761129e-05
-4.71029227877276e-05
-2.64186552416498e-05
-2.13425805279923e-05
1.06048735583493e-05
-3.22386718956011e-05
-1.96383603434229e-05
-7.67399045780182e-07
-1.62070173615412e-05
-1.4579396799184e-05
-4.18893283498309e-05
-2.3860759134529e-05
-2.91608167971775e-05
-2.49518178014865e-05
-1.9432862055563e-05
-1.99357960743352e-05
-3.02902825120732e-05
-5.32980689244348e-05
-6.96906423048911e-06
-4.98155152011421e-06
-1.46901249096723e-05
-2.73800694196819e-05
-4.89705931998791e-05
-3.65761927270087e-05
-1.87693967789404e-05
-2.56767718657034e-05
-3.3856330584439e-05
-2.50538350493065e-06
-2.73377576130742e-05
-3.01272390776628e-05
-4.54061324887503e-05
-1.995551317999e-05
-2.96198312617047e-05
8.84383188278048e-06
-3.41145283609855e-05
-5.32630354880164e-05
-2.14435654893388e-05
-4.18049964525463e-05
-1.41131930048058e-05
-1.77024735970498e-05
-2.56362473275034e-05
-3.91158446761897e-05
-2.28632760213258e-05
-1.07231842651246e-05
-1.6244066328507e-05
-2.52107405944747e-05
-1.75809904483831e-06
-2.13257957897274e-05
-1.02743643798608e-05
-4.44520100238892e-06
-3.12577097578299e-05
1.73418083651583e-06
-4.13427022317452e-05
-3.48107851920906e-05
-1.88707108395129e-05
-1.99928347351961e-05
-1.89416880451542e-05
-3.62586067710569e-05
-4.15100115150249e-05
-7.52467594332823e-06
-5.28210809228257e-05
-4.26744317110493e-05
-1.63162186261621e-05
-1.80400140668036e-05
-4.71576164191312e-05
-2.67632814230163e-05
-1.60092400391833e-05
-9.86888730494563e-06
-1.39733853220859e-05
-5.48879580469766e-05
-2.94358937435044e-05
-4.7372263344003e-05
-2.06248847583809e-05
-2.87645768084232e-05
-2.05384774386375e-05
-1.5922169135e-05
-3.46502934439452e-05
-1.78719644707164e-05
-3.19351593314774e-05
-3.89732192207893e-05
-3.2747195216573e-05
-1.55794696123558e-05
-2.49126509537373e-05
-3.90991069593521e-05
-2.09547100381138e-05
-1.55782113737099e-05
-3.14474518387688e-05
-1.01401189969415e-05
-3.87136111123117e-05
-2.68200100131699e-05
-1.52857897017838e-05
-2.55729647222814e-05
-1.53090535999499e-05
-1.41990304545505e-05
-3.02388824427124e-05
-5.16404537215784e-05
-1.40384252278517e-05
-3.55860776840652e-05
-2.12567252116257e-05
-3.13042823582585e-05
-1.19238480296326e-05
-2.32520655299043e-05
-4.47983036768772e-05
-1.84816284977426e-05
-2.29787265393784e-05
-3.14657834767011e-05
-2.21594635873397e-05
-3.22256914001488e-05
-1.55961938445736e-05
-2.39567935991845e-05
4.07529182159496e-08
-3.83132563726492e-05
-4.39211646257768e-05
-4.49443856746545e-05
-3.01458680983451e-05
-4.36731750936446e-05
-5.29657825081406e-06
-2.35874925259214e-05
-4.50701178459945e-05
-3.88593050855063e-05
2.71762000129503e-06
-5.12906426287033e-05
-5.0576194235277e-05
-4.19188609985154e-05
-8.83830480498176e-06
-6.87418024826929e-06
-3.71862234283654e-05
-3.56174075783157e-05
-3.1792840855541e-05
-5.88689105208046e-06
-1.36513227941325e-05
-2.81375953375756e-05
-4.24757461479963e-05
-5.07498501077402e-05
-1.37083160206401e-05
-2.12154341783982e-06
-3.02644288596762e-05
-1.58741750887215e-05
-1.7260644346546e-05
-1.48700668454122e-05
-4.51570435006075e-05
-3.38313088024925e-05
-3.33055824930691e-05
-1.01435413142592e-05
-4.81442135217596e-05
-7.26077767317018e-06
5.83123523238241e-06
-1.29444845082405e-05
-3.81246804466697e-05
-2.06660578579363e-05
2.55299211209246e-06
-3.28804357779161e-05
-3.09008193696978e-05
-2.69495552828643e-05
-1.73052803869219e-05
-3.59913453960136e-05
-5.54029635549149e-05
-5.27818454391135e-05
9.81182820773535e-06
-2.68323402665656e-05
-1.56839982086302e-05
-3.09301459156441e-05
-2.15656927149983e-05
-1.61778973772932e-05
-9.54441479797769e-06
-2.79315437813591e-05
-6.91902839194271e-06
-3.07651398586017e-05
-1.61477272738104e-05
1.08750046568815e-05
1.10337479074928e-05
-2.97112368110879e-05
-4.93996959373961e-05
-5.30192694976055e-05
-2.54719473498462e-05
-1.64052432965325e-05
-3.13888147331936e-05
-3.34610906605241e-05
-1.71278600157265e-05
-2.17614554777995e-05
-3.68979366870191e-05
-1.93642263053922e-05
-1.50531754225789e-05
1.03848803505799e-05
-2.97266746491705e-05
-2.39822869980119e-05
8.28959609789517e-06
-2.73291858031033e-05
-2.0893473684405e-05
-3.63325567915702e-05
-4.11523561673848e-05
-3.46193739116598e-05
-4.02691281646113e-05
-4.49216276922169e-05
-1.56173898738654e-05
-3.23591607150498e-05
-3.55057688777952e-05
-4.45989537558272e-05
-4.63551771416218e-05
-3.68579504520192e-05
-5.35588532538185e-06
-8.52880879222583e-06
-2.09672409050653e-05
-5.43558139847926e-05
-4.25109559616503e-05
-1.15059672613612e-05
-1.20281648642431e-05
-3.86453270398016e-05
-3.52049358875447e-05
-2.19971532970691e-05
-4.38999429571404e-05
-9.57725402637974e-06
1.60336145263412e-05
-2.40020917138597e-05
-3.1832850702873e-05
-2.79180295457212e-05
1.37174530465331e-05
-2.63886456803876e-05
-2.44902901653942e-05
-5.26279919917248e-05
-1.70889453756094e-05
-1.28995058397625e-05
-1.33865413446337e-05
-2.73842714996329e-05
-2.55632929148235e-05
-2.71258386383116e-05
-7.46632647532012e-06
-1.91352694747119e-05
-4.04284291484632e-05
-3.56392968755386e-05
-3.25043411225163e-05
-5.79291736909177e-06
1.43370702388168e-06
-1.79996156567297e-05
-4.69234717173131e-05
-3.33021020382684e-05
-4.1100799308021e-05
-4.99415545414247e-07
-1.74287459425334e-05
-6.65706491126072e-06
-2.48524607625914e-05
-5.27666788277938e-05
-5.75180709991364e-05
-2.84893302366965e-05
-5.1329601436523e-05
-3.29450136394946e-05
-3.39501792244508e-05
1.70984780563191e-06
-2.96555460698617e-05
-1.24014321946196e-05
-1.21593574685427e-05
-7.75192363780925e-06
-5.6536646400679e-05
-2.42293982160513e-05
-2.76771370645859e-05
-5.45971064497475e-05
-2.45314817336578e-05
-4.81055022669126e-05
-1.76194322796454e-05
-5.85638953825013e-05
-3.05983787873875e-05
-3.05186171991227e-05
-2.67836517533483e-05
-1.66467084748134e-05
-5.76370164009387e-05
-2.94112671964324e-05
-7.73346846117933e-06
-1.18452111487094e-05
-2.27716528335955e-05
-4.20925456011952e-05
-3.83351365321312e-05
-5.13058259210887e-05
-3.50691382179528e-05
-2.77008010672569e-05
-5.12604798384128e-05
-2.80123309613806e-05
-8.52991560838441e-06
-2.01940485167229e-05
-1.57152552636311e-05
-4.45429371277779e-05
8.7919028922351e-06
-1.51985845543152e-05
-3.6355214509928e-05
-4.70312313564479e-05
-2.12519916794207e-05
-1.25662020621403e-05
-1.96358827172735e-05
-3.89487929231041e-05
-4.66211924977734e-05
-1.30072800605082e-05
-3.63530082952621e-05
-4.59722965766156e-06
-3.85619922978479e-06
-3.55313928273421e-05
-2.77943910859758e-05
-4.15504207535533e-05
-2.90136813278613e-05
-3.66321805370102e-05
-2.36266831141624e-05
-4.78342134048218e-05
-2.06645324743876e-05
6.41795289110439e-06
-1.18945127753459e-05
-4.49015965657158e-05
-1.39003267331648e-05
-3.16792525665806e-05
-5.67004085053928e-05
-1.55659774348526e-05
-2.19302707384398e-05
-1.99925420577149e-05
-3.27756164068654e-05
-3.52856220931579e-05
-3.27959703889744e-05
-2.43716135148039e-05
-1.09918893985819e-05
-3.6333500580695e-05
-4.09585995593705e-05
-2.03272992261068e-05
-3.85134093544055e-05
-4.62747539406722e-05
-4.24381191927868e-05
-1.69925262923135e-06
-3.24775910843146e-05
-1.9847405884106e-06
-1.36396411771147e-05
-6.30991639157713e-05
-4.21941030676805e-05
-2.22487735399242e-05
-5.69308842425686e-06
-1.72870931234731e-05
-2.87668591289671e-05
-2.74438964077543e-05
-1.6335133453549e-05
-2.26054888589025e-05
-3.43783339738647e-05
-3.20013036453874e-05
-4.33770596855071e-05
-1.70146566406327e-05
-2.32029302536653e-05
-4.78104634200982e-05
-4.58816684029352e-05
-3.01021477271796e-05
-6.75281918858223e-06
4.68370171204575e-06
-9.56670905572687e-07
-3.88578016222377e-05
-2.50146236559105e-05
-1.68724263465155e-05
-1.26454571704711e-05
-5.45104859775944e-05
-2.33722198744658e-05
-4.67311050690097e-05
-2.69030475019213e-05
-6.1196050677325e-06
-2.70092166069516e-05
-4.39606003765274e-06
-4.97468745618715e-05
-2.16531508346453e-05
-1.58771777861706e-05
-4.22991008987447e-05
-4.3569298986454e-05
-1.5724007274542e-05
-3.79631678587662e-05
-8.42335749161739e-06
-2.70980663830333e-05
-2.90257276435338e-05
-6.31739225049761e-05
-2.24124037244226e-05
-3.93408606339058e-05
-3.08663695760166e-05
-3.95873556362261e-05
-1.94711509647041e-05
-1.29704078315972e-05
-2.68766245386582e-05
-3.53627774963461e-05
-8.1940222941604e-06
-2.72732787283181e-05
-1.19036430623702e-05
-2.91568693925075e-05
-4.23844243566344e-05
-2.54434715479193e-05
8.73330538927027e-06
-4.36347869237053e-06
-3.07226348866415e-05
-3.43114089355088e-05
-2.02919036968268e-05
-2.22173556259811e-05
6.41569337611227e-06
-3.00963880754006e-05
-4.46185305484642e-05
-3.71559712720257e-05
-2.14507034407447e-05
-3.3136732472182e-05
-4.55815002398489e-05
-1.70958410974084e-05
-3.15392808882203e-05
-3.10673475472591e-05
-5.48105331405085e-05
-1.6461763026981e-06
-5.29398314204592e-05
-1.43125735195128e-05
-1.68432027844746e-05
-3.27089028683448e-05
-1.98254625468439e-05
-1.04645380095046e-05
-3.87562314744906e-05
-4.2103444585158e-05
-1.47898832090038e-05
-1.60535751879643e-05
-2.44304077151809e-05
-6.57386572291088e-05
-2.60749227359253e-05
-2.74931837792488e-05
-2.51280606846876e-06
-4.29641367134153e-05
-4.02299168807009e-05
-3.45238393862493e-05
-3.99745045874994e-05
-4.51295251348497e-05
-5.55456527145193e-07
-3.32413352391336e-05
2.70660843636059e-06
-2.69544611137234e-05
2.18383044609325e-06
-5.26379857100372e-05
-5.17935133050979e-05
-1.67054931885223e-05
-3.07088131992916e-05
-2.30325949564303e-05
-3.55835345358706e-05
-2.60659474057554e-05
-1.10947157560779e-05
-2.92202618394733e-05
-4.35243553819842e-05
-3.98752659376135e-05
-3.15534424517035e-05
-2.97387696444009e-05
-3.67772196789392e-05
-3.63198164598899e-05
-2.33241817833923e-05
-2.22169761170596e-05
-1.83207050669787e-05
-5.29927448534625e-06
-3.64652935821112e-05
-3.74909692445281e-05
-5.49939555244235e-05
-4.4666356001521e-05
-2.40509638939907e-05
-6.87056856531212e-06
-3.13824601046579e-05
-2.00007739516803e-05
-2.8834829444865e-05
-2.19102615120984e-05
3.3592337171278e-06
-4.52663660065567e-05
-3.11034669618604e-05
-1.64377339985052e-05
-1.20761780569998e-05
-2.59525021871435e-05
-2.36092052976639e-05
-2.76171568186762e-05
-4.16714782146627e-05
-7.60939093243847e-06
-3.09740496088702e-05
-2.24938848196107e-06
-5.71813096438234e-05
-3.80905175169224e-05
-1.22200033331844e-05
-1.21721956410092e-06
-1.87768152715258e-05
-6.79160879182828e-05
-1.83863888211215e-05
-3.03326768146102e-05
-1.64406393040409e-05
-3.47990467047894e-05
-3.42857485133732e-05
7.31943460163242e-06
-1.46105027297774e-05
-3.58446882705785e-05
-3.86062176175869e-05
-4.82895061852547e-05
-2.05283801282821e-05
-1.06906193094428e-05
-1.11020909755681e-05
-1.04915414765622e-06
-4.10738448121158e-05
-1.77382892511199e-05
-4.71148698524034e-05
-1.4412897730981e-05
-1.53735310376124e-05
-2.72217512716579e-05
-1.8893427069546e-05
-4.74073905499156e-05
-5.23142240224903e-05
-3.57401995627555e-05
-2.8179563758228e-05
-3.09711266469307e-05
-1.04938041282159e-05
-2.70508852729686e-05
-4.11546131056019e-05
-8.80046654937451e-06
-2.06399967050982e-05
-2.93108408918792e-05
-3.49329949909134e-05
-5.68411252156879e-06
-3.7837726200089e-05
-3.62638521029295e-05
-3.98840511867709e-05
-2.44904972052082e-05
-4.10798166610759e-05
-4.26340935808412e-05
-2.01651075323508e-05
-7.33496476476091e-05
-3.77124135190836e-05
-3.66272724711647e-05
-2.77381314892542e-05
-1.72171785550252e-05
-2.95769196035784e-05
-1.64928508489918e-05
-6.30644699297916e-05
-8.8413313148594e-06
-2.17252697787463e-05
-1.90263021314351e-05
-2.94389664834142e-05
-3.06527109403407e-05
-1.59150177159097e-05
-2.69283526359118e-05
-6.70180713205644e-06
-2.19816497536241e-05
8.66342485710721e-06
-4.41070658431962e-05
-2.31790869049027e-06
-2.3940873672757e-05
-2.93366210660833e-05
-4.18804077448311e-05
-1.53866961334587e-05
-1.25636967755222e-05
-2.89898090426754e-05
-6.47648944773405e-06
-5.10591979340947e-05
-2.56436072222517e-06
-4.45137369103718e-05
-4.91909160354443e-05
-4.15826222763792e-05
-4.68559138658502e-05
-4.89326666925195e-05
-1.08627777028452e-05
-3.41834219262915e-05
-1.00026290733843e-05
-5.34288274160237e-05
-4.10929514684026e-05
-2.27792306699402e-05
-3.26148571853571e-05
-2.73385680087169e-05
-4.01753913971899e-05
-2.30284422872502e-05
-1.86294847485879e-05
-4.38373031283822e-05
-1.28142016659497e-05
-2.01123302937061e-05
1.3527731296422e-05
-5.64906287657758e-05
-4.07118404376368e-05
-4.23525812698633e-05
-2.96814503325941e-06
-1.94676796681931e-05
-5.01340323116675e-06
-2.43005368477711e-06
-1.59992341169391e-05
-8.04592476797671e-06
-2.42615521647516e-05
-3.6626863783507e-05
-1.87549468014102e-05
-2.14581145866671e-05
-5.36991211945177e-05
8.04295078118832e-06
-3.15508841199955e-05
-4.46913937550086e-05
-4.14141642078963e-05
-1.78559109545003e-05
-1.0650793589654e-05
-3.98767142319686e-06
-1.63272591752485e-05
1.27020475365826e-05
-3.75049340619893e-06
-6.15059052492061e-05
-2.56208010216234e-05
-3.01989176032909e-05
-1.86914967767958e-05
-1.99353824513875e-05
-7.11117241287743e-06
-2.41191245227724e-05
-5.33989234290622e-05
-2.48715641152342e-05
-2.73361915432644e-05
-1.9174024837903e-05
-2.53867618629252e-05
-2.65052446951831e-05
-1.31686363108761e-05
-5.37245501108376e-05
-4.11162517721306e-05
-9.03873641617001e-06
-4.99607481242575e-05
-3.66913962898787e-05
-4.52012070654389e-06
7.41222042510104e-06
-2.81623582597246e-05
-3.62941929399457e-05
-5.57915334513284e-05
-4.07653328577793e-05
-5.51646459816494e-05
-4.8870177164169e-05
-4.22140359850366e-05
-5.25083542693044e-05
-1.90795243642392e-05
-3.42838322686156e-05
-1.19288341684045e-05
-3.14787150276643e-05
-4.55281873168091e-05
-2.32274344040412e-05
-4.57340975191896e-06
-3.86649714434007e-05
-2.7366668034987e-05
-9.31541755591258e-06
-1.54743097170371e-05
-3.42916206132255e-05
-3.44947535409278e-05
-1.094200420332e-05
-3.7918987910638e-05
-3.50739474933303e-05
-4.21939642679209e-05
-1.22903884892022e-06
-2.74872927842656e-05
-4.31225433755388e-06
-2.49659432709945e-05
-5.05865377526696e-05
-4.41305911643008e-05
-4.59691302924048e-05
-2.7478026319049e-05
-1.35331228310092e-05
-4.01577555346691e-05
-2.03833621223796e-05
5.04977123657181e-07
-3.58854797480704e-05
-2.00810700411095e-05
-7.90425209877085e-06
-5.06487664386132e-08
-3.4731172321717e-05
-2.11450539976325e-05
-1.3463005393557e-05
-5.06293488112322e-05
-1.1633936301943e-05
-1.4216877151787e-05
-2.28178450454489e-05
-3.5089505375239e-05
-2.89170729089365e-05
-2.90067298192634e-05
-3.24082664486879e-05
-3.09375304658328e-05
-3.77087811810566e-05
-4.24087240793723e-05
-1.7299416082103e-05
-3.73438822670983e-05
-1.58846929717555e-05
-3.50491517062669e-05
-3.84060555898546e-05
-2.17932275032877e-05
-3.23960057994506e-05
-1.21330613913097e-05
-3.04869259676406e-05
-2.67113740275212e-05
-1.96380217149246e-05
-2.96084494283133e-05
-6.80652392920281e-05
-1.64134372303812e-05
-4.07864624081172e-05
-8.722932569839e-06
-2.77592691319894e-05
-3.7420233498642e-05
-3.40911498870844e-05
-2.37660022704077e-05
-3.78921791306627e-05
-2.43788044353757e-05
-2.32613014821708e-05
-5.94500899169157e-06
-2.90112174093177e-05
-1.71906809505953e-05
-5.75487412348039e-05
-2.9615087605098e-05
-3.82259320012519e-06
-6.04108815899199e-05
-1.61029254629505e-05
-9.25669835697461e-06
-4.64317824946818e-05
-2.54228669458939e-05
-1.87317553486761e-05
-3.22889102650278e-05
-2.47179828798642e-05
-3.40305473318842e-05
-1.58437198216262e-05
-2.39676376282884e-05
-1.99780827884613e-05
-2.3863750488039e-05
-4.12593922699573e-05
-4.28588564602384e-05
-4.22001339889382e-05
-2.63146530376337e-05
-1.98821999346621e-05
-1.84096503384334e-05
-2.61159786692744e-05
-3.55190707640985e-05
-5.20333932698128e-05
-3.01981647698837e-05
-3.86979855325459e-05
-2.71108822431849e-05
-5.04407848113201e-05
-2.37552444029515e-05
-1.4955724763397e-05
-3.52578582676246e-05
-3.39149859338004e-05
-2.50784427576948e-05
-2.68214176354068e-06
-2.09016568677274e-05
-2.76035769462218e-05
-2.67649411064791e-05
-3.92885348190776e-05
-1.44892331101751e-05
-2.2278639803946e-05
-7.77766886274298e-07
-2.13121855851299e-05
-4.36298245772015e-05
-3.98790316851881e-05
-1.29052083801378e-05
-2.31135884246355e-05
-2.53907204872125e-05
-5.84356761461079e-05
-3.52457451601862e-05
-1.42992176429721e-05
-3.86517203960827e-05
-2.88676986197863e-05
-2.18121123586895e-05
-1.55343569845178e-05
-3.63942729403144e-05
-2.73577759752018e-05
-2.25500752492155e-05
-1.3643778037894e-05
-5.26107230581022e-05
-5.50721937229554e-06
-4.97283224688105e-05
-1.46476989609479e-05
-2.21018732974139e-05
-1.85248544907321e-05
-1.08918754799604e-05
-1.36778050102754e-05
-3.71984632937052e-05
-2.85214650772265e-05
-4.24300382346141e-05
-5.6443062092645e-05
-1.52041620866202e-05
-3.08159750775598e-05
-4.36354629868526e-05
-2.36676123325332e-05
-1.0280369534307e-05
-2.63969265214623e-05
-1.00477228223655e-05
4.46905721235806e-06
-1.94910439066661e-05
-6.08822925454777e-05
-4.07948871884401e-05
-1.8380926681034e-05
-1.95013638219989e-05
-3.74055243689907e-05
-5.22711480035257e-05
-5.1234226392703e-05
-3.07715627482811e-05
-4.30165237713699e-05
-3.1524504814009e-05
-3.22031994902238e-05
-3.53191519116383e-05
-3.61364753596437e-05
-1.18714254095196e-06
1.25874186559142e-05
-2.27087859156354e-05
-4.07913784302385e-05
-3.57482681172916e-05
-2.85983173877313e-05
-2.51646015879871e-05
-8.58709881652842e-06
-2.20740920383759e-05
-1.93976502613731e-05
-3.67484773178408e-05
-2.7058318529121e-05
-3.3510692900167e-05
-1.57363461817145e-05
-3.7481927050843e-05
-1.57312175821089e-05
-2.35842265834451e-05
-1.49589606503151e-05
-3.41569926907473e-05
-3.61891306445282e-05
-3.75590668526982e-05
5.78777423181559e-06
-1.33806003557366e-05
-8.67047237102767e-06
1.29915550454447e-05
-1.74077264686916e-05
-9.08886938683214e-06
-1.95292887270233e-05
-1.31289735368397e-05
-3.12664403669328e-05
-1.64999650300984e-05
-3.82026434629344e-05
-5.91459197405563e-05
-8.96868202603993e-06
-1.16333236862874e-05
-3.25206973083605e-05
-3.65173223468479e-05
-3.27406662018455e-05
-1.92662216157329e-05
-4.10919656867889e-05
-6.19831394722767e-05
-3.72759279686242e-05
-1.3988558886822e-05
-2.53536860415093e-05
-2.73690501284462e-05
-2.92734274448822e-05
-1.50462181033978e-05
-3.22565381767378e-06
3.28590720780835e-06
9.48915291415717e-07
-1.79416273843159e-05
-4.931451289257e-05
-3.23613161933782e-05
-4.01955574297129e-05
-2.73346903549655e-05
-2.90537487568765e-05
-3.38631254598956e-05
-4.54319087503388e-05
-2.75700485055979e-05
-2.91072081542515e-05
-1.12991905111802e-05
-2.09239626883532e-05
-3.85428470951544e-05
-1.74220127932709e-05
1.22810009157419e-06
-5.72292251781415e-05
-8.84417042471024e-06
-1.50501581130922e-05
-1.06256228949283e-05
-4.28506170081355e-05
-9.52787970961791e-06
-3.05931906883149e-05
-2.8381155169165e-05
-2.52968284510284e-05
-8.18087392763221e-06
-2.80188664279729e-05
-3.47530036492017e-05
-2.55209643721996e-05
-2.22809742518406e-05
-2.51487235727578e-05
-2.40807673416608e-05
-3.59405742164215e-05
-4.63299201653725e-05
-4.58630190670341e-05
-3.3595538310424e-05
-2.16980677732591e-05
-3.77048399560323e-05
-3.05892187451663e-05
-1.36723867675442e-05
-3.94226119872242e-05
-2.52761503413213e-05
-1.82836470581592e-05
-3.61789532292899e-05
-1.44739416673401e-05
-5.36819379274004e-05
-1.66243102861545e-05
-4.8053611612458e-05
-8.59704255854551e-06
-2.5760264241864e-05
-4.13549956558055e-05
-9.8306202886267e-06
-3.06921882451672e-05
-1.57426761631696e-05
-5.36903022042941e-06
-3.98149407503133e-05
-2.86579158879444e-05
-2.00312561345559e-05
-5.70706086284531e-05
-3.53692576919696e-05
-4.59781267123787e-06
-9.33508920835966e-06
-3.78667286216678e-05
-2.70456890780185e-05
-4.50999322368419e-05
-3.58353675957617e-06
-6.01213666384587e-06
-4.13450890848281e-05
-2.49365401678084e-05
-4.76616340794979e-05
-3.068088556685e-05
-1.46694298240178e-05
-4.4520987128491e-05
-7.02920776260917e-05
-1.846120028436e-05
-2.89235368062988e-05
-2.9694012502049e-05
-4.84068440649266e-05
-1.85894177247774e-05
-6.22482479538537e-05
-2.04647014017771e-05
-3.22915779902796e-05
-1.53850822034895e-05
-1.13945261362401e-05
2.13708276823425e-07
-1.32563472446024e-05
-6.28825122527999e-06
-3.29889034708111e-05
-3.52362340117086e-05
-3.39166446947333e-05
-3.66800173232803e-05
-3.54884383402768e-05
-2.34936692316864e-05
-3.67289458943701e-05
-2.77737022470275e-06
-1.85530751128376e-05
-3.7054667371424e-05
-2.48156954129178e-05
-2.99038679740227e-05
-1.22502486470619e-05
-3.17567644189516e-05
-1.99727464541384e-05
-3.03532381335094e-05
-5.11090882765183e-05
-3.11669261898485e-05
-3.38088542558928e-05
-3.13404611186679e-05
-2.08342872435281e-05
-3.75608454183526e-06
-7.76315552288753e-06
4.11366411668381e-07
-1.99779361840438e-05
-5.51510688761777e-05
-3.57094444360018e-05
-2.13407483593613e-05
-3.51065297905159e-05
-2.89829895941522e-05
-1.02674280100208e-05
-3.73607162401369e-05
-2.94493476805676e-05
-1.18918898452766e-05
-3.73051837079718e-05
-3.90107824794416e-05
-4.85418360409146e-05
-3.20956086814449e-05
-3.58288696960003e-05
-5.31512020148827e-06
-3.18695365562146e-05
-4.13220355781832e-05
-8.49352472855735e-06
-9.08916903476159e-06
-2.05213075936323e-05
-2.72925240504555e-05
-4.18631084407929e-05
-2.70532850375014e-05
-3.17960937414025e-05
-4.05409729291898e-06
-3.92574510582338e-05
-1.82424953671117e-05
-2.73537991030513e-05
-2.54122340161077e-05
-2.91271057296475e-05
-4.49467379813374e-05
-5.2948591998432e-05
-1.4312011196701e-05
-3.22086365418897e-05
-4.72846561032538e-05
-5.13683922182521e-05
-1.99057336754196e-05
-2.78339282126166e-05
-3.11981142654002e-05
-3.10617601356803e-05
-5.28917474469982e-05
-2.30917820089279e-05
-4.32786142663981e-05
-2.41818321830241e-05
-6.82676278706555e-06
1.63838132057906e-06
-3.43766626615422e-05
-2.15367938052899e-05
-2.44783508157856e-05
-2.29145682787254e-05
-3.01850127978215e-06
-2.85764585851379e-05
-6.20553202922615e-05
-4.22832228752232e-06
-5.50596355875292e-06
-1.96298226694352e-05
-9.895472020621e-06
-1.58770245996382e-05
-2.01777361776482e-05
-2.13352867599171e-05
-3.84678776253111e-05
-8.05255004047318e-06
-3.96863577731863e-05
-5.66282021489757e-05
-1.74464329175413e-06
-1.98529673765459e-05
-2.75029849955449e-05
-1.09892693372432e-05
-3.01116187675661e-05
-4.23220226217267e-05
-2.07893958438375e-05
-1.49833975596398e-05
-2.92740145276423e-05
1.59269796819117e-05
-3.98433814680155e-06
-4.05005771105243e-05
-4.39498392511368e-05
-4.14795089509144e-05
-1.20248811328342e-05
-1.10369680336103e-05
-5.58937262117612e-05
-3.70716914146281e-05
-2.43827015173407e-05
-4.52741026312647e-05
-4.06353705734123e-05
-5.62546183997698e-05
-2.38665252262564e-05
-7.77139032610815e-06
-7.47311057557125e-06
-1.33732430770181e-05
-5.32720373619682e-05
-1.05464140761756e-05
-2.70587255031184e-05
-2.06152475736395e-06
-2.71073661549517e-05
-3.51149731706469e-05
-3.65875222631577e-06
-4.1252816375187e-06
-3.65797884505838e-05
