# Supplementary material for: Research on computational propagation and identification of mine microseismic signals based on deep learning
Source: PLoS One. 2025 Oct 22;20(10):e0334641. doi: 10.1371/journal.pone.0334641 (PMC12543183; doi:10.1371/journal.pone.0334641)
Supplement: S6 Data — (ZIP) [file pone.0334641.s006.zip › 000100900000144.xlsx_0.txt_24.txt.txt]

-6.57930349889706e-06
-6.00496053862702e-05
-1.55588576234288e-05
-4.14988195388905e-05
-1.14740619782909e-05
-2.00817374848825e-05
-3.25694839855895e-05
-3.57351406897961e-05
-1.9668576387988e-05
-2.19373937000682e-05
-2.30975213512155e-05
-2.95542576081874e-06
-2.12710266355584e-05
-3.71727643432509e-05
-4.2333747835371e-05
-1.45899020632027e-05
-4.04907127773031e-05
-4.28383758235615e-07
-3.15613110224846e-05
-2.14241329058582e-05
-2.95294673976471e-05
-4.57572564837725e-05
-2.4260836157577e-05
-4.18931826676971e-05
-2.81769674687664e-05
-2.22943418833536e-05
-4.52693616050298e-05
-1.38883793310465e-05
-5.36832317838072e-05
-1.97217071579206e-05
-4.17209251648056e-05
-3.06469571035738e-05
-1.5635539801589e-05
-1.19031551273437e-05
-3.63037284654584e-05
-5.85791793340471e-05
-4.42560667458524e-05
-5.8157501726242e-05
-2.29524651818498e-05
-9.91234254714266e-06
-4.21009094295299e-05
-4.3563507298233e-05
8.68002566438496e-06
-3.20023703992632e-05
-4.18410016659147e-05
-1.3904859593957e-05
-5.6584934050168e-05
-2.01444685623228e-05
-3.47070388851153e-05
-2.58344736962732e-05
-2.92380075689202e-05
-4.24845116193567e-05
-1.47857414223865e-05
-3.27302433233628e-05
1.48128339739212e-05
-4.77427868504475e-05
-5.69992850990412e-05
5.03750960152707e-07
-2.84354031606001e-05
-4.00068530018474e-05
-4.68183024939986e-06
-3.25020421135065e-05
-2.7362436399937e-05
-1.73874438399133e-05
-6.50292106948193e-06
-3.71853367577156e-05
-4.04365878407248e-05
-5.03339753935212e-05
-2.74296706192255e-05
-1.60337544788325e-05
-1.90737083785789e-05
-2.44515960439521e-05
-6.04286728197215e-05
-1.96460424869434e-05
-4.62391095427414e-05
-1.40297970538697e-05
-2.66064785650721e-05
-2.87216910471143e-05
-3.19078491510813e-05
-2.18405872770391e-05
-4.70358832206108e-05
-2.4279124656054e-05
-8.62447110759175e-06
-3.08077257266726e-05
1.4608000451391e-06
-1.86836270395197e-05
-3.34034774627763e-05
-6.07602300119167e-05
6.96355546990217e-06
-1.9026936902853e-05
-2.85568381476392e-05
-4.17789771815266e-05
-1.01097611476014e-05
-3.4876183210656e-05
-1.56673021372871e-05
-3.01787460045965e-05
-3.49899880422413e-05
-4.20665427282976e-05
-5.78770661700782e-05
-2.84550681939713e-05
-2.45597291013902e-05
-1.21528526459648e-05
6.65207446989788e-06
-2.77454141530221e-05
-3.58122532148871e-05
-3.48227929423783e-05
-2.3261921548887e-05
-2.43159888378823e-05
-1.86940008395032e-05
-2.36531598393009e-05
-4.13562186493632e-06
-2.97444106546724e-05
-3.54012897299149e-05
-1.7063231401115e-05
-2.7289178821863e-05
-1.97730866185238e-05
-1.84269359252887e-05
-4.86645542959021e-05
-2.39109953866657e-05
-2.5670889262041e-05
-4.80246764006959e-05
-3.81315701419026e-05
-4.90214831833913e-05
-1.99852988589674e-05
-7.75034565514976e-07
-2.24362877169984e-05
-3.95644049926026e-05
-1.88747563815894e-05
-2.77487791029431e-05
1.06071575742409e-05
-1.25059975875632e-05
-2.39131202495735e-05
-4.98416424762681e-05
-2.88830334514867e-05
-2.08227158833128e-06
-2.23713110497856e-05
-3.22882301019693e-05
-3.62483302903846e-05
-3.67809415707611e-05
-2.41591005039945e-05
-5.38668686952767e-05
-5.48281294669935e-05
-1.75208977361898e-05
-4.42048280498735e-05
-3.40754174273343e-05
-1.74870549951685e-05
-9.69651601535371e-06
-4.51604604807926e-05
-4.29708507669247e-05
-2.88605185883274e-05
-1.00767215138686e-05
-4.75479326461321e-05
-3.9772583900342e-05
-5.60304756100145e-06
-4.50205101520033e-05
-3.34374925369569e-05
-2.41108467912599e-05
-3.54014969268545e-05
-2.47834785187457e-05
-2.24635180101338e-05
-1.36316900111182e-05
-4.07476573958579e-05
-4.52644427532156e-05
-3.27847112469917e-05
-2.24326756285194e-05
3.32341111768568e-06
-1.06015658722315e-05
-2.63566728686822e-05
-3.58652053439053e-05
-2.90405944517665e-05
-2.25820792337445e-05
-1.17609739707019e-05
-4.16299997480227e-05
-2.52144858906335e-05
-5.83139651764681e-07
-1.358211566294e-05
-2.91897837273463e-05
-2.43759972258404e-05
-2.40228397710298e-05
-1.40863411186559e-05
-3.70673164162162e-05
-2.09966461234747e-05
-3.91869129557298e-05
-2.28233780010438e-05
-3.42955214487829e-05
-5.07190636032384e-05
-1.00896060144617e-05
-3.26077569919247e-05
-4.54463764241285e-05
-4.64673880144918e-05
-1.31798135195245e-05
-2.88301543975057e-05
-4.59767674784863e-05
-3.30087967134826e-05
-4.1586552571346e-05
-3.17934247758575e-05
-2.13429238122783e-05
-2.94522199140056e-05
-2.12190671018536e-05
-9.19574685394357e-06
-1.07013648205992e-05
-2.4049155402021e-05
-3.01643195180306e-05
-6.69050060484507e-06
-6.54245385305526e-05
-4.81181050070128e-05
-5.50171943484435e-05
-2.77295729699768e-05
-1.89180019069637e-05
-2.76553263180859e-05
-1.90356759474134e-05
-2.6012742806443e-05
-3.41429202280984e-05
6.00065314862074e-08
-3.93591419493102e-05
-2.78054249512006e-05
-3.6627086476552e-05
-4.07908961419501e-05
-2.83484717977289e-05
-3.29523987245063e-05
-2.80461547879075e-05
-3.28311293430262e-05
1.84085921184258e-05
-1.83214089047336e-05
-2.40682113008236e-05
-2.2051206104581e-05
-2.17594809473683e-05
-4.53592167145518e-05
-2.38942769484346e-05
-4.9606087194108e-05
-2.1082548906303e-05
-2.29999670874804e-05
-3.11717368233471e-05
-2.4822555445008e-05
-4.51913683325187e-05
-1.61318142838878e-05
-4.29637067284234e-05
-2.58471563234659e-05
-3.09221638985787e-05
-3.57311780663959e-05
-4.5500476676579e-05
-4.2165158869341e-05
-1.99300852802143e-05
-3.54832027592865e-05
-2.39383456812264e-05
-9.48712550500331e-06
-4.00095657698802e-05
-3.27487626241339e-05
-1.5867986060888e-05
-2.86456243065505e-05
-1.80436952376674e-05
-4.1287362630876e-05
-3.24786577979656e-05
-1.28037121196529e-05
-2.18316096247538e-05
-1.09539596150718e-05
-4.54382229665858e-05
-3.34041981333394e-05
-4.29219800246724e-05
-5.02633255947533e-05
-4.45524351039056e-06
-4.77625695108497e-05
-3.82700748087055e-05
-4.86932581660073e-05
-2.01138228863258e-05
-8.78928971905997e-06
-2.38049369399043e-05
-3.60638725023461e-05
-3.23876123361376e-05
-2.85159084878245e-05
1.61510797814733e-06
-6.50632147325155e-05
-3.41130924433679e-05
-3.09811130599988e-05
-3.14720444476406e-05
-9.90166306090866e-06
-3.22571749272078e-05
-1.78285627013214e-05
-3.47088539766661e-05
-2.75146648740293e-05
-2.7135279611485e-05
-3.1944522052589e-05
-2.36782193802623e-05
-1.98995514068419e-05
-2.92397607596179e-06
-7.53733610184621e-05
-3.02221229689186e-05
-1.45395235986346e-05
-3.76271136502443e-05
-2.92308835937527e-05
-3.64841898619611e-05
-2.29896280222546e-05
-5.07239858698579e-05
-2.40523946394058e-05
-9.45719143400328e-06
-5.19072527659037e-06
-3.0280731373543e-05
-3.59475708376405e-07
-2.77556265206985e-05
-1.51239636691433e-05
-5.15068022803087e-06
-4.61962793132184e-05
-1.58838829241004e-05
-5.02368336116911e-05
-2.13432524056756e-05
-4.02545575306292e-05
-1.66349374171238e-05
-2.41576507427985e-05
-1.09820470342699e-05
-1.47079580528017e-05
-3.02500556711732e-06
-3.05968535584101e-05
-3.42873876695196e-05
-3.85128060627562e-05
-6.06022676831037e-05
-5.08311402644339e-05
-3.85478628104487e-05
-1.75607750066914e-05
-9.77013505352637e-06
-4.57987986885009e-05
-4.32906464649114e-05
-3.6519813899819e-05
-6.19624164961932e-05
-3.95656921139146e-05
-5.20137058413019e-05
-1.9997143550162e-05
-2.49476455238342e-05
-1.69163190552914e-05
-2.2104623528193e-05
-2.2515601144234e-05
-2.96133755078545e-05
-4.60281023578977e-05
-5.04066999437455e-05
-1.95396665240722e-05
-1.30695960659856e-05
-3.24656727422444e-05
-2.69756979724686e-05
-3.03933060026718e-05
-5.53010826711261e-05
-1.47023225278962e-05
-3.75367450083791e-05
-2.35732795013556e-05
-1.7308580614617e-05
-3.87836460296658e-05
-1.45927702976764e-05
-2.21367017850799e-05
-2.35968628474048e-05
-7.63384569535792e-06
-3.77606532770113e-05
-3.97611225517751e-05
-3.51635118875773e-05
-2.96408153682219e-05
-3.84664665026963e-05
-3.79418901463152e-05
-4.50791091900904e-05
-4.2871837778975e-05
-4.43434744545715e-05
-6.21628912726187e-05
-3.53982446934152e-05
-3.52557662899792e-05
-4.10939777462349e-05
-2.53173646913772e-05
8.07385838335072e-06
-4.09287638067965e-05
-7.41353118843376e-06
-7.80436069862154e-06
-5.41371410068022e-05
-3.37547474540477e-05
-7.97238724091129e-06
-3.28358604533603e-05
-2.02044541714884e-05
-5.12650043479266e-05
-4.04269283195985e-05
-4.64528546305876e-05
-4.93770021558077e-05
-4.12793218000552e-05
-3.23050496673085e-05
1.70038424776625e-05
-3.43278919039223e-05
-3.51901546791156e-05
-1.11430200359493e-05
-4.3725173645231e-05
-2.39782413276997e-05
-3.52512277598193e-05
-1.88151776258789e-05
-4.10456303140973e-05
4.26863500402271e-07
-8.1461381517623e-05
-3.02862026054487e-05
-3.96399971514069e-05
-1.66117092924744e-05
-5.35117061193968e-05
-2.69654309044111e-05
-4.52685730068003e-05
-2.03451675029877e-05
-1.91667667980318e-05
-2.00922763797752e-05
-1.91290103705707e-05
-3.68234602725406e-05
-1.70246413028186e-05
3.29530953228377e-06
-1.10194654037479e-05
-3.63580381635775e-05
-2.43142533615296e-05
-1.89157943857824e-05
-5.08235343355203e-05
-9.21072864974054e-05
-4.79970129360714e-05
-4.15123832152897e-05
-5.16962920297314e-05
-3.3224995936227e-05
-2.76820177001563e-05
-2.09446095676652e-05
3.340364282767e-06
-2.04137236860341e-05
-4.05334776341545e-05
-4.34871061050303e-05
-1.80259375985977e-05
-2.57315246347545e-05
-2.81934526900426e-05
-1.89249633682219e-05
-3.14087838958538e-05
-4.97916140586543e-05
-3.71772451096313e-05
-2.41436701071112e-05
-3.59012872092693e-05
-3.27471622165461e-06
-2.6846957419696e-05
-4.67566995487935e-05
-4.08369996909853e-05
-2.4755624431315e-05
-3.31645308569303e-05
-1.66142661126616e-05
-1.15404310103648e-05
4.74271146519612e-06
-5.36006004127937e-05
-1.78579172596428e-05
-2.30288612135641e-05
-3.04599675717725e-05
-3.42980598255728e-05
-2.0112227174174e-05
-3.98985646181581e-05
-3.09631733046517e-05
4.63053996765765e-06
-4.48689404831062e-05
5.59598388863769e-06
-2.69839808345053e-05
-2.88681841940156e-05
-3.39354656136249e-05
-2.79104457010332e-05
-1.1161735122727e-05
-2.68094870460057e-05
-2.319407435267e-05
-4.35201803613969e-05
-2.12009585423802e-05
-3.97836373872825e-05
-1.7893871988538e-05
-1.92103672110139e-05
-3.11110893714848e-05
-9.18117591945053e-06
-3.41820191184211e-05
-2.76562524481249e-05
-2.82238739783795e-05
-5.44256885867615e-05
-4.15198202702352e-05
-4.7227058208369e-05
-1.42492630866535e-05
-6.06364507389787e-05
-2.98812146036439e-06
-5.90873540884684e-06
-9.0855271625063e-06
-2.4577227497233e-05
-2.83482727039446e-05
-1.07123680699021e-05
-5.99803371809254e-05
-2.42987264433002e-05
-3.15591017728548e-05
-2.59797789434048e-05
-2.51666539938032e-05
4.62156729060646e-06
-2.75729760711326e-05
-3.7697953985462e-05
-4.46902830782421e-05
-2.72708599890043e-05
-1.76309672332467e-05
-2.5444603029596e-05
-3.35940756719085e-05
-2.52830080595134e-05
-8.59600539283384e-06
6.00028274432803e-06
-3.81862990263108e-05
-5.01253618852192e-05
-3.18792026217557e-05
-3.15997081317667e-05
-6.764058014905e-06
-2.77236230581204e-05
-9.89536987159013e-06
1.48978024663758e-05
-3.78125933354709e-05
-3.91701854996853e-05
-2.23959560792365e-05
-1.81540323749455e-05
-2.22789442021661e-05
-2.90951220054457e-05
-2.07192430254898e-05
-2.49779909881722e-05
-4.67569575445242e-06
-1.78018619627257e-05
-4.37538469544826e-05
-8.41318551212322e-06
-2.45269630052406e-05
-2.82576316966404e-05
-2.06403415406302e-05
-1.23414954634311e-05
-3.84334505902257e-05
-4.95328839594233e-05
-2.11959201489104e-05
-2.36825749988154e-05
-3.34443581803435e-05
-2.08829310438596e-05
-5.55533505797901e-05
-5.55729471161332e-05
-1.0647532097934e-05
-9.22359832279633e-06
-3.2528671432235e-05
-5.62999842600033e-05
-3.91307386033093e-05
-3.22420830873511e-05
-5.42974992576399e-05
-5.79061732105298e-05
-4.4238640205829e-05
-2.22725438613933e-05
-5.87696582720353e-05
-3.80478627608494e-05
-1.80299694480149e-05
-6.30001693111627e-05
-4.21622106165265e-05
-1.21451536236305e-05
-4.1487274850574e-05
-3.53877010258029e-05
-1.98535031079101e-05
-3.54109083125763e-06
-1.26712282410353e-05
-1.65293466898856e-05
-1.65173106690476e-05
-3.60714854808871e-05
-1.62784952460371e-05
-2.85482177166565e-05
-2.37831522625565e-05
-1.210160142126e-05
-2.299720174552e-05
-1.31498532500337e-05
-5.15198358434393e-05
-4.29790797669678e-05
-1.55080793339552e-05
-3.01721236630377e-05
2.84711719976128e-06
-3.82643465951352e-05
-2.68279083510259e-05
-1.84996154869698e-05
-5.67281882249756e-05
-3.42407100687447e-05
-3.62632490856433e-05
-4.05794614515813e-05
-3.01235324920974e-05
-3.07652483719014e-05
-3.01430628390136e-05
-5.55503071695145e-05
-5.02364430020507e-05
-3.23855284878349e-05
-4.40382206342694e-05
-3.2283024658466e-05
-2.46118368904824e-05
-5.40801186356826e-05
-3.40299283155758e-05
-2.31627456242804e-05
-1.1097334613847e-05
-9.24083448968314e-06
-1.12736894835405e-05
-4.71368240487186e-05
-2.6209414142337e-05
-2.99384059395321e-05
-2.67157967276353e-05
-2.84057402579975e-05
-2.0172557013292e-05
-4.31034831637759e-05
-4.13852351072806e-05
-2.93155709439982e-05
-3.28560278165008e-05
-9.92767507855234e-06
-5.10479612486953e-05
-6.7321100888938e-05
-4.27112299346536e-05
-5.50142238944396e-05
-3.86912257203131e-05
-1.19023125417373e-05
-4.07170789023449e-05
-2.46750497497836e-05
2.05832705700239e-05
-3.76970385766485e-05
-3.09535615741242e-05
-2.51803925793668e-05
-4.47973440802994e-05
-2.33141083501815e-05
-5.77520967864239e-05
-3.18089405932212e-05
-2.58292652534178e-05
-6.29998973922442e-05
-6.21964231190058e-06
-9.21772611538017e-06
-3.59007089956454e-05
-1.75175915299076e-05
-1.57290259374575e-05
-3.33286676194627e-05
-1.03744534784525e-05
-5.39912920421165e-05
-1.70967675282689e-05
-3.30482701742046e-05
-1.30554903899224e-05
-2.21509036040711e-05
-3.59862115834212e-05
-4.98687067454925e-05
-1.91864297844419e-05
-3.04106616654458e-05
-2.37740466658148e-05
-1.63320114108268e-05
-5.88847248150652e-05
-1.57891687116049e-05
-3.72229798292864e-05
-6.19386763964176e-05
-4.3074934663371e-05
-3.14155770452062e-05
-3.86007267925207e-05
-4.28074059030486e-05
-4.03299797497716e-05
-3.41056001802786e-05
-7.05873869429704e-06
-1.76994161113855e-06
-2.09051193880411e-05
-3.2067304956096e-05
-6.65209686152175e-06
-2.34913859678405e-05
-3.81658505212082e-05
-4.95883470114859e-05
-3.87940048988987e-05
-3.36643703057935e-05
-2.24798024265074e-05
-5.3075095607849e-05
-5.14321243363175e-05
-4.6643125865899e-05
-3.15166902792275e-05
-6.96772385067998e-06
-3.15012235596745e-05
-2.69597785932119e-05
-4.12895918172767e-05
-2.37433331404569e-05
-4.48179806842323e-05
-3.92357893801712e-05
-2.05428819409741e-05
-5.59459433605639e-05
-1.02428156339532e-05
-3.2587811124479e-05
-2.45191015774453e-05
-6.20522353672266e-06
-3.72793317584164e-05
-2.72478042688929e-05
-2.3154995017023e-05
-2.51085511317159e-05
-3.11444517304017e-05
-2.09423707023978e-05
-2.11945958665251e-05
-2.38348842221895e-05
-1.62229137006916e-05
-4.2407097753002e-05
-5.16633606732711e-05
-2.44837431155281e-05
-2.19294254019079e-05
-2.59063955098765e-05
-5.22440477750443e-05
-3.91244906033872e-05
-3.57392630818436e-05
-5.8020377999794e-05
-5.91982171916304e-05
-1.47993633765862e-05
-1.91976836900867e-05
-1.50026359405838e-05
-2.85559753712445e-05
-5.03011404975887e-05
-2.3178379383504e-05
-6.56172517660434e-05
-5.29022843365057e-05
-2.83417392173749e-05
-2.92342306055151e-05
-3.31460751736758e-05
-3.34370734709385e-05
-3.13626593973198e-05
-2.39941564317508e-05
-3.58547503541623e-05
-2.92486929016047e-05
-2.43456073422244e-05
-4.7930834408892e-05
-2.52005919013752e-05
-3.62389628375676e-06
-2.9247549178071e-05
-3.93827296325684e-05
-1.29357432076227e-05
-9.42260443312252e-06
-1.35452228613503e-05
-3.57496821198366e-05
-2.0038627279822e-05
-3.15290053805458e-05
-3.4978008534065e-05
-3.4410325813513e-05
-4.9101902658812e-05
-2.18752197095808e-05
9.37035701316187e-06
-8.15429580230668e-06
-2.69851459477179e-05
-4.06778075622218e-05
-3.11426732192946e-05
-5.47299733574044e-05
-3.91951624977951e-05
-2.32760910901256e-05
-4.20623161323976e-05
-1.54075121514788e-05
-2.78697154863028e-05
-1.99292157579162e-05
-3.14752828781404e-05
-3.73243175153366e-05
-5.70503668927878e-05
-3.95794534390068e-05
-3.31916367469736e-05
-1.82665374160832e-05
-3.19413879589062e-05
9.19801914647027e-07
-4.13965100178576e-05
-2.46991034164436e-05
-1.02686158242508e-05
-2.00878668562821e-05
-4.10489607707633e-05
-2.58805410062098e-05
-1.90084394721852e-05
-3.57507481006714e-05
-2.16690684116017e-05
-1.06163291926835e-05
-3.01440805870652e-05
-6.99609382594441e-06
-2.55292329313166e-05
-1.9109277041666e-05
-3.73766573834264e-06
-2.15591732495654e-05
-2.9982618267705e-05
-3.43386975245092e-05
-5.94937247045249e-05
-2.09368607584468e-05
-5.80431516465e-05
-4.56971941263415e-05
8.92235975401072e-06
-2.67392207962861e-05
-2.92321103178443e-05
-2.64947665234126e-05
-3.40137375979131e-05
-3.16905127845642e-05
-5.71556708054164e-05
-1.93354035678058e-05
7.1145261073182e-06
-6.86428016263385e-05
3.23064851291509e-06
-6.61562728636693e-05
-3.06246122160161e-05
-4.15212044850827e-05
-2.40940044704667e-05
-4.26188543425965e-05
-4.58951295913881e-05
-4.25104331881157e-05
-4.02647707799675e-05
-2.79343318389083e-05
-3.14419507793641e-05
-1.99820487356177e-05
-2.74505866459838e-05
-5.43663369946941e-05
-3.06870240737193e-05
-1.40376889107544e-05
-3.40559036837742e-05
-6.28292800631157e-06
-5.12330128317484e-05
-3.1845880080118e-05
-3.64008297645734e-05
-1.55913377893341e-05
-3.04445187000583e-05
-5.39206838772428e-05
-1.30533458417663e-05
-1.44547584394073e-05
-1.44559367806304e-05
-2.9395003345499e-05
-2.11365049194016e-05
-5.17448790654021e-05
-3.74308841028478e-05
-1.36405874250702e-05
-1.46777902615658e-06
-4.13887877951953e-06
-1.27948880149749e-05
-2.03110575484378e-05
-7.33780630433433e-06
-1.69477494251451e-05
-1.88732440423744e-05
-8.68427955858212e-06
-7.43122859431289e-05
-2.6645743130379e-05
-9.25152536136055e-06
-5.47696460270485e-06
-2.63801964130031e-05
-1.5087781983542e-05
-4.41706395491681e-05
-5.6448062542934e-05
-2.26892743740521e-05
-1.61844345191388e-05
-5.62755051554524e-05
-1.69742486270276e-05
-3.66840458911507e-05
-3.02860935599904e-05
-2.30476462900072e-05
-2.99497678582941e-06
-2.87175840784674e-05
-5.68080961664841e-06
9.30013603892575e-07
-3.53593328686322e-05
-2.41447545019532e-05
-1.222418983153e-05
1.07108011295408e-06
-4.2821267501182e-05
-3.46341103593511e-05
-1.60893637880884e-05
-4.415349945721e-05
1.84015136661843e-06
-1.23674984406501e-05
-2.6606026430704e-05
-4.29437163854297e-05
-3.95889594955061e-05
-2.3520261238373e-05
-1.68726083077697e-05
-3.9423679060548e-05
-1.88931229680059e-05
-4.9147308638446e-05
-5.90345341516842e-05
-4.02116855917157e-05
-2.36192068176102e-05
-4.06282230833153e-05
-1.99757729664433e-05
-3.8558013039366e-05
-4.30876824064147e-05
-2.41135296848963e-05
-5.4524008669115e-05
-3.47903640843546e-05
-3.65069173709133e-05
-1.64609881990353e-05
-1.91543704428367e-05
-5.8922985435079e-06
-7.35127841714608e-05
-2.06161658689202e-05
-1.81060718027889e-05
-3.02199072983878e-05
-3.22719826143505e-06
-3.42481338619942e-05
-4.00494575148857e-05
-3.20343370089182e-05
-1.92411506571267e-05
-2.06070329739671e-05
-2.5346189665799e-05
-4.85292948284987e-05
-1.79618498305381e-05
-6.82870225242096e-05
-2.58641330881109e-05
-4.23311451743213e-05
-3.88342141935946e-05
-2.22892971821131e-05
-3.6764466841576e-05
-5.70603798049878e-05
-3.4554554668125e-05
-3.76863950536121e-05
-4.93651784798751e-05
-9.92706525084254e-06
-1.4347623006207e-05
-3.07652090331407e-05
-2.38947785986395e-05
-4.63578783250653e-05
-1.83710749866874e-05
-1.83992603273775e-05
-6.19883854237504e-05
-4.92938777088756e-05
-3.61586423746523e-05
-1.25088908322242e-05
-4.44137616969851e-05
-5.06866968945933e-05
-1.94274840295008e-05
-2.59215160935111e-05
-1.2624243509903e-05
-2.47539107065167e-05
-2.3227900759396e-05
1.91016340049992e-05
-1.94064586436752e-05
-3.81338684465463e-05
-5.85416288096769e-05
-2.77338742581949e-05
-2.95695798596727e-05
-3.72276563120895e-05
-2.96488929845445e-05
-1.89998012873695e-05
-3.22651097055327e-05
-1.57141760474101e-05
-4.93675133748033e-05
-3.94878690757387e-05
-2.16934182585305e-05
-1.2595142946294e-05
-2.73534328901291e-05
-4.94371415449904e-06
-2.18978650904585e-05
-2.41038533760427e-05
-2.19112195429548e-05
-3.23769380220803e-05
-5.6862817048568e-05
-2.07673794239808e-05
-1.5435900033973e-05
-8.67964565671752e-06
-2.92130727123297e-05
-3.62808885898792e-05
-3.44594000573652e-05
-3.92827687105649e-06
-2.66226949959492e-05
-2.60718416843987e-05
-3.78946436747877e-05
-4.168663668379e-05
-2.75003072291038e-05
-6.61045566200541e-06
-3.07190895993421e-05
-2.24082612644219e-05
-5.02480681086629e-07
-3.0831005212139e-05
-5.198257090776e-05
-9.89431772047026e-06
-2.46177905199108e-05
-6.67620213811012e-06
-4.38800087732192e-05
-3.05344479496553e-05
-3.91176245048183e-05
-4.52724307377115e-06
-2.96738838143374e-05
-5.40121136857807e-05
-1.94840975924108e-05
-2.61661312107007e-05
-5.09749667587612e-05
-3.93368796696237e-05
-2.69881009835926e-05
-4.59963838076088e-05
-2.7852052265243e-05
-5.19177019694244e-05
-4.33651533250319e-05
-2.90126423480282e-05
-3.68518694433718e-05
-1.92199385608987e-05
-2.30372382199717e-05
-2.54342869660494e-05
-3.31299477726057e-05
-1.4890076108247e-05
-4.5618937992895e-05
-4.21117573343734e-05
-2.99537711879236e-05
2.24669995333034e-09
-3.91936694743101e-05
-4.86175123646931e-05
-1.70846416891319e-05
-3.4263458073474e-05
-5.01571629167868e-05
-5.43777902701671e-05
-5.78309007534227e-05
-6.28318922811797e-06
-4.51583623887342e-05
-4.66900121866934e-05
-2.86803579323158e-05
-4.14188852693635e-05
-2.4968547352997e-05
-4.090492453628e-05
-4.07715545948755e-05
-1.83304488469766e-05
-7.44001314789219e-06
1.21209843761849e-06
-2.11063343997185e-05
-9.23257812921336e-06
-5.08690365204913e-05
-4.48612367624321e-05
-5.9901232109378e-05
-4.27737401104012e-05
-2.33769843292795e-05
-3.61005613369633e-05
-1.7391974903966e-05
-5.48759670616812e-05
-4.11572343043081e-05
-2.70479631470807e-05
-4.78603052691543e-05
-5.92268810784972e-05
-3.61635726656327e-05
-3.10856725289049e-05
-2.01443076295454e-05
-6.44555897086242e-05
-5.39535662255418e-05
-2.71538775989886e-05
-2.99739757999262e-05
-2.7669344888807e-05
-2.62881955125209e-05
-5.35985717441032e-05
-2.81823610591682e-05
-2.66477534748717e-05
-1.72289100426916e-05
-2.3100930488196e-05
-1.78099686543412e-05
-1.45738146541068e-05
-6.82918375122345e-06
-2.25962867110498e-05
-5.39489778641973e-05
-3.16647597754617e-05
1.58349208756571e-06
-4.62577606404877e-05
-2.17978470199719e-05
-1.42723430474182e-05
-3.846558816026e-05
-2.26662557960999e-05
-3.58286339111579e-05
-3.93518270082733e-05
-4.24099072743916e-05
-1.41862147690232e-05
-1.29566459879313e-05
-5.71148724396252e-05
-2.94033540815339e-05
-1.86378114747984e-05
-1.835776484094e-05
1.20246340238839e-07
-2.43464606869851e-05
-3.78438927374921e-05
-4.86408017636282e-06
-1.96533530959719e-05
-2.6895563590479e-05
-2.34314938087127e-05
-5.6411436548265e-05
-3.92169792531949e-05
-2.13459030282441e-05
-1.75351176843961e-05
-4.00258739938871e-05
-6.17723088673042e-05
-4.01184093646249e-05
-3.06196848771672e-05
-6.06601607610093e-05
-1.91865766549745e-05
-2.99682363933398e-05
-2.11051700297418e-05
2.34088621961333e-07
-4.93747483301742e-05
-2.32174831949805e-05
-4.82745264214104e-05
-8.93852861254865e-06
-3.39873687833649e-05
-4.43439450356338e-05
-3.57046639408676e-05
-4.61499158475891e-05
-3.66388162881168e-05
-1.64500153506851e-06
-7.08103504463821e-06
-3.32782528511022e-05
-3.49566631200854e-05
-1.61992434872933e-05
-5.18288187155516e-05
-3.46575117337092e-05
-4.04788384345711e-05
-3.03913020748916e-05
-3.67940115218323e-05
-4.96969642063412e-05
-9.53019511073758e-06
-4.23016166996211e-05
-4.0020856192281e-05
-1.55583366082723e-05
-1.34249917083957e-05
-2.30965505197598e-05
-2.19650092086634e-05
-1.38767850733289e-05
-1.18146828240255e-05
-3.51179526820524e-05
-1.93265826021286e-05
-3.07722659678195e-05
-1.56989087367144e-05
-1.96001694359303e-05
-3.29375144597814e-05
-6.67777002797721e-05
-2.81867674537463e-05
-8.77443376203524e-06
-9.50671168904802e-07
-2.88360654188584e-05
-3.97935050364967e-05
-5.9025445706572e-05
-1.62232615448297e-05
-4.8150134870245e-05
-3.59706981282934e-05
-6.30826706976426e-06
-1.57151314332768e-05
7.81944765667956e-06
-1.10001666279676e-05
4.38857163584166e-06
-2.30544432902097e-05
-1.93118294312722e-05
-3.22968232681199e-06
-5.41537360185284e-05
-1.04467529955909e-05
-5.08534148477161e-05
-1.09738445973386e-05
-3.7397053112866e-05
-4.97927719490896e-05
-3.86096652237616e-05
-4.41778086453345e-06
-1.67563544670788e-05
-3.10390372116435e-05
-2.24542075934459e-05
-2.7043100217799e-05
-3.96770883378515e-05
2.00246142750185e-06
-2.8132048240756e-05
2.85825455858841e-05
-2.02269373688596e-05
-3.75194188615394e-05
8.79732817257442e-06
-3.63002758490604e-05
-5.4350251787629e-05
-1.31396895551311e-05
2.13467239038236e-06
-1.58881789300534e-05
-2.12113262462668e-05
-6.42607417265535e-06
-2.41252297481261e-05
2.30293464034363e-06
-6.44068559659747e-06
-8.71765747020046e-06
-4.0311607477006e-05
-2.03900189492788e-05
-4.36751438932275e-05
-3.58848749113223e-05
-4.40452081966025e-05
-3.04028706361188e-05
-1.70856630054051e-05
-4.82054825065966e-05
-3.36769517735656e-05
-3.59015602866844e-05
-4.32441009492531e-05
-1.80430925460188e-05
-2.78995862745449e-05
-2.58092792929412e-05
-4.26916351238226e-05
-2.17317064141236e-05
-4.21259565181464e-05
-3.8660849227244e-05
-2.19164116837713e-05
-3.5551707230407e-05
-4.06271502523723e-05
1.23616035145096e-05
-3.68328954041042e-05
-3.5200106021254e-05
-2.97298508454466e-05
-2.90429272935053e-05
-1.41466750041197e-05
-2.865762960543e-05
-5.14947672665253e-05
-3.66077963352261e-05
-1.38546505682976e-05
-3.47678242515792e-05
-1.32723846721781e-06
-1.41014841441823e-05
-1.95378699831282e-05
-3.88725230378643e-05
-2.16058981535027e-05
-5.60284923033678e-05
-2.39724888909009e-05
-2.43209895504946e-05
-1.27354023612984e-05
-2.75414381527345e-05
-3.42058757444567e-05
-2.79549361396452e-05
-1.17639371625578e-05
-2.46104787194601e-05
-5.24427296650806e-05
-2.24224733327761e-05
-2.13867780083295e-05
-2.52536345714384e-05
-2.75975737915213e-05
-1.74249201491267e-05
-2.39055808534481e-05
-3.25902570245801e-05
-2.34988910450969e-05
-3.87791677081619e-05
-3.58608271771711e-05
-5.15481932231665e-05
-5.33860757810688e-05
-3.86011155696743e-05
-4.36436653909848e-05
-4.59048061563475e-05
-1.72088085891265e-05
-3.39833843141584e-05
-2.93228112887786e-05
-1.62272042037075e-05
-2.70904455249341e-05
8.14408107105119e-06
-3.07241457404228e-05
-4.16075470951668e-05
-3.16114057070524e-05
-2.22217518422368e-05
-1.59547156189139e-05
-2.76355594334661e-05
-1.84467080718669e-05
-2.92485633679006e-05
-2.52017632808894e-05
-2.46115090472689e-05
-1.35742160731557e-05
-2.79024101379037e-05
-3.84062337083088e-05
-2.74681902893046e-05
-3.70295416756925e-05
-2.43105682508191e-05
-2.05647517859613e-06
-3.38456130938683e-05
-3.7610701963486e-05
-2.06228424969265e-05
-4.9043399118695e-05
6.08122037064307e-07
-3.22256085509072e-05
-7.97425072009902e-06
-2.75555374031745e-05
-4.66788740328273e-05
-4.84407223444776e-06
-1.98593278872405e-05
-2.66253107142458e-05
-2.72109092855663e-05
-3.24169128874288e-05
-6.18451325524658e-05
-4.61734875698873e-05
-1.36798144956206e-05
-5.450542915724e-07
-8.70233727828816e-06
-1.73473199178025e-05
4.13598767835825e-06
-1.95642009962309e-05
-8.84302676758968e-06
-3.53509542731449e-05
-5.27969549986516e-05
-5.63343087859531e-05
-2.12748080733802e-05
-1.4313751259424e-05
-4.30788319318245e-05
-5.69747648574671e-05
-8.34357356235636e-05
-8.18493481295617e-06
-6.4918479939116e-05
-2.67338666353536e-05
-5.55651404033643e-05
-5.7522447893017e-06
-2.26170833913914e-05
-1.03602067449259e-05
-2.38604673882286e-05
8.10477719186821e-08
-6.20978205094732e-05
-2.40018216786814e-05
-3.00490510482265e-05
-3.46845697299583e-05
-3.25472778024997e-05
-1.29142242298034e-05
-2.798847011705e-05
-2.89325965155443e-05
-3.26904462967217e-05
-5.52995222817441e-05
-3.99956958974297e-06
-1.81328003918588e-05
-3.04741127523674e-05
-3.70672995505154e-05
-2.0661420659141e-05
-4.65953878721426e-05
-2.81682140513819e-05
-4.20340755168467e-05
-3.66134469646333e-05
-4.11979610478485e-05
-4.11358604514446e-05
-2.69485754401717e-05
-2.59925752099094e-05
-5.97554213025992e-05
-1.69600704683503e-05
-1.45338788788117e-05
-1.11781921185263e-05
-3.87252692642316e-05
-6.51666278011653e-05
-3.44146717487827e-05
-2.18812436884764e-05
1.02247466863302e-07
-2.49904993314537e-05
-2.27599183404792e-05
1.64726410341398e-05
-2.67026974195299e-05
-2.43606958042859e-05
-3.53319551941735e-05
-1.30201119807321e-06
-2.57613355493942e-05
-2.17672915526608e-05
-4.17680010482468e-05
-3.28388541419657e-05
-4.63226998140798e-05
-1.44763285849289e-05
-2.95533565209231e-05
-4.80487437472224e-05
-4.69092234203302e-05
-6.03233062202416e-05
-2.01968171695751e-05
-1.9155539042632e-05
-2.92001588638164e-05
-2.85287277238414e-05
-4.50688044757321e-05
-4.51237290895768e-05
-1.96157463246463e-05
-4.25426737110804e-05
-2.37938252803887e-05
-6.13845321839695e-05
-1.35805681475409e-05
-3.77369294656316e-05
-2.4015431471368e-05
-1.33380385192436e-05
-2.23403330424885e-05
-3.76070422641238e-05
-2.93794644470615e-05
-4.70393425978829e-05
-3.40287072266403e-05
-4.04095062396949e-05
-3.42838595803091e-05
-2.00795514684746e-05
2.38959523539472e-06
-2.82393301523487e-05
-5.53229805218687e-05
-2.68446868340849e-05
-3.86810206534478e-05
-4.59724377045985e-05
-2.17421744308892e-05
-1.71532327535561e-05
-2.9907557041118e-05
-3.63413591599908e-05
-6.41867442680553e-05
-1.57493266643237e-05
-1.98714088214105e-05
-2.38052943753908e-05
-5.51163987526625e-05
-2.70368731588415e-05
-2.71637221140344e-05
-4.3016931761925e-05
-6.32743870671248e-05
-3.30362545904103e-05
-3.77335876707535e-05
-4.5074644686936e-05
-4.39937202473981e-05
-3.94115212442482e-05
3.32635982683582e-06
-1.42799373853113e-05
-3.27187292436811e-05
-2.11858517003219e-05
-2.59763516147253e-05
-1.86489358120404e-05
-3.06125579367852e-05
-2.7803476332315e-05
-2.45389144643436e-05
-4.44192475587822e-05
-4.06263316289792e-05
-2.09856067461359e-05
-4.28767906954344e-05
4.57223386083545e-06
-5.83852995176869e-05
-3.09201072696108e-05
-4.30320723781282e-05
-2.6430875950097e-05
-2.60222628849202e-05
-4.25075479310082e-05
-3.11623021458589e-05
-6.51496394553765e-06
-2.57031633017609e-05
-3.14937650963155e-05
-3.4241534108507e-05
-2.41803996892257e-05
-4.38140123426549e-05
-5.21166581212955e-05
-3.84345722136741e-05
-3.82941819647626e-05
-1.71008490263496e-06
-1.18044238721779e-05
-4.19817723283609e-05
-2.4145089720988e-05
-5.72506559884247e-05
-2.32363201450915e-05
-3.92193631590828e-05
-2.6953152568833e-05
-4.52535549107414e-05
-4.2809166995381e-05
-1.36567452550882e-05
-2.56637772658412e-05
-4.86534537055067e-05
-3.5260711056785e-05
-3.43170202276933e-05
-1.88532094640148e-05
-1.08299662169766e-05
-3.29090177406817e-05
-4.85879339778858e-05
-3.73683145173483e-05
-2.39064731738092e-05
-5.9032960034417e-06
-5.67593754779181e-05
-3.15402746978455e-05
-1.01920883623962e-05
-5.17128290248295e-05
-4.36485334018531e-05
-1.38364515437574e-05
-3.68668315622067e-05
-2.76422136899629e-05
-3.42240892034782e-05
-5.76993496208901e-06
-2.62357746979996e-05
-4.16776834786931e-05
-2.32865722046576e-05
-3.65379359569421e-05
-5.42541231019058e-05
-2.95512061558493e-05
-1.66689883083273e-05
-2.18371167033482e-05
-4.96764570046993e-05
-2.69197389053489e-05
-1.69980632822697e-05
-4.30923655616915e-05
-3.49558153782288e-05
-9.90541851138131e-06
-3.97324827491596e-05
-1.51986523665136e-05
-1.44934023828699e-05
-7.54073952741336e-06
-3.25289836714927e-05
-2.76335998179924e-05
-3.23576331657219e-05
-3.70577820762412e-05
-4.55267603133259e-05
-3.27658643221897e-05
-1.63249114545133e-05
3.07602378949439e-06
-4.72488806887196e-05
-2.60316899258702e-05
-2.5833819231063e-05
-6.79709979991884e-06
-4.77446415018278e-05
-1.41509977758634e-05
-1.8573772027038e-05
-1.53033925553184e-05
-1.67435875388741e-06
-3.97193730229461e-05
-4.489788948525e-05
-4.75435460787386e-05
-4.18381913213542e-05
-2.63695733276439e-05
-1.51587356366921e-05
-4.07858812727849e-05
-6.1600382612977e-05
-1.79154830814683e-05
-3.58797320461625e-05
-8.57101590174519e-06
-4.89191687134192e-05
-4.97362632007539e-05
-1.81180539152353e-05
-1.67596710483619e-05
-5.94817637810841e-05
-2.56588999123533e-05
-2.01560549393662e-05
-2.92650788328892e-05
-2.35508601284793e-05
-3.97285496208513e-05
-3.98180146034766e-05
-1.02594844467495e-05
-2.50794584218197e-05
-2.71194022600446e-05
-5.37000255562679e-05
-1.06101141122838e-05
-4.66784448356838e-05
-3.66888511166427e-05
-4.02765661305468e-05
-3.62075770610825e-05
-3.85866041934229e-05
-4.12535410905602e-05
-5.49839993190957e-05
-2.8360088712286e-05
-3.26984455934769e-05
-2.44924666319492e-05
-1.25572476946995e-05
-4.08161486433558e-05
-1.28789384171717e-05
-3.96511819486677e-06
-4.17200414887245e-05
-1.55249975053298e-05
-4.9832043374988e-05
-2.50102048425981e-05
-2.28628209630408e-05
-1.84261447114111e-05
-1.4044735485064e-05
-1.38997879710462e-05
-1.55243917633607e-05
-2.19766534780515e-05
-9.62405122271026e-06
-2.0043364896973e-05
-4.85657615151885e-05
-2.41611146933733e-05
-3.50638989519922e-05
-3.1109781452829e-05
-2.85612631708354e-05
-2.50620424040508e-05
-2.58038594633676e-05
-1.74251612305005e-05
-3.81470422413157e-05
-2.01641518736686e-05
-2.39154036669135e-05
-1.39483260449585e-05
-7.19246545817354e-06
-4.78923251976161e-05
-1.39321564612939e-05
-1.9056612145849e-05
-6.41599628113538e-05
-2.70531458773479e-05
-5.99772479073242e-05
-3.05281185923996e-05
-2.5718786688202e-05
-4.3816445236645e-05
-1.8976234555524e-05
-4.65154834136122e-05
-3.62672353211829e-05
-7.93393831587532e-06
-3.23877475763903e-05
-1.42502991899271e-05
-2.35593839970741e-05
-2.88970253081262e-05
-2.76074172821744e-05
-2.30507832692565e-05
-2.21743987704915e-05
-2.37582190056317e-05
-5.95991244654403e-05
-6.76571195439864e-06
-2.90057207773777e-05
-4.55988966081543e-05
-4.47970361372589e-05
-2.66192737530225e-05
-4.35241532603258e-05
-6.64212859219174e-05
-4.66095555292436e-06
-3.08375045248427e-05
-3.06509330391481e-05
-4.40781008168835e-05
-1.9799424138313e-05
-2.18997151109426e-05
-3.26363354702636e-05
6.22259230023714e-06
-2.42990327172569e-05
-2.95513978132841e-05
-2.07253560192454e-05
-2.70725019082778e-05
-2.70833649619699e-06
-3.24665698467765e-05
-2.81053625560407e-05
-1.33403551555721e-05
2.23572237424912e-06
-4.75858670054157e-05
-3.08265215327324e-05
-3.5727213445707e-05
-1.54583388753832e-05
-5.05041441454306e-05
-4.46586962008121e-05
-2.43368664484746e-05
-2.59459257160378e-05
-5.86953599952333e-05
-5.11371181995105e-05
-2.05482775410444e-05
-4.67965067098998e-06
-4.68763532814386e-06
-3.63231912848706e-05
-3.55171982987351e-05
-2.94585369968937e-05
-4.80166614164334e-05
-2.03319591183024e-05
-2.34103248314804e-05
-4.20055432122566e-05
-5.02700751904932e-05
-1.70994273438676e-05
-2.34822833082057e-05
-5.11139157898777e-05
5.56066885180067e-06
-1.40392920822266e-05
-3.55130360931675e-05
-7.62319541012832e-06
-3.2768184340413e-05
-4.07231729315665e-05
-1.17870364191312e-05
-1.82538560832445e-05
-3.80006600909137e-05
-2.2097791601863e-05
-3.38531513744316e-05
-4.46722323987121e-05
-5.73371325803979e-05
-1.72900181670191e-05
-2.00685441399007e-05
-3.36898175352051e-05
-1.38823712140579e-05
-4.65925408948522e-05
-2.4074409543041e-05
-2.15602000991371e-05
-3.24326312290093e-05
-1.74870605965076e-05
-2.98302397067497e-05
-3.61229604276613e-05
-1.77522999815103e-05
-4.02482975275823e-05
-1.21851836663712e-05
-2.40424197036243e-05
-2.77609389567974e-05
-4.10672231654523e-05
-3.0601954852019e-05
-2.9688981038562e-05
-4.31434003550102e-05
-3.21940940933172e-05
-3.6309429370917e-05
-4.30090718738536e-05
-6.5259658745885e-05
-6.02241515171176e-05
-2.90045362091669e-05
-2.16855338350704e-05
-3.42639741767873e-05
-3.78345228162677e-05
-4.25018336335376e-05
1.52015223728946e-05
-2.06685790531457e-05
-3.04600654431865e-05
-4.24035424220711e-05
-4.21109557560903e-05
-6.29190166139845e-05
-3.50076742379777e-05
-1.99467571264395e-05
-3.54482135726942e-05
-1.88707989751587e-05
-2.32731078365766e-05
-3.67140310707185e-05
-2.76384949017924e-05
-3.2140580203669e-05
-1.43375653231757e-05
-1.29919076219917e-05
-1.13755092071295e-05
-1.62199002616858e-05
-1.53553599684131e-05
-9.82187271601433e-06
-2.52333308878445e-05
-4.93378767129188e-05
-2.32180093150274e-05
-3.77917612586712e-05
-2.94352312492393e-05
-3.25770060503233e-05
-1.9427709253766e-05
-1.74093470139058e-05
-2.54260418579602e-05
-4.98081159395887e-05
-1.88654847240999e-05
-1.38766540866155e-05
4.63139457293131e-06
-2.02240947587778e-05
-4.67229183411687e-05
-1.75908414358967e-05
-2.01116854072043e-05
-1.9066504071726e-05
-4.53851250755106e-05
-2.69955872238064e-05
-1.17884311092664e-05
-2.2559108191404e-05
-4.28301295703276e-05
-3.11305600782981e-05
-2.87420823372636e-05
-1.92581637637379e-05
-1.56592272496908e-05
-6.4066245248179e-06
-4.76118243121549e-05
-1.55096792148424e-06
-1.99290472976999e-05
-4.21456181932365e-05
-3.59205516620783e-05
1.38675935568992e-05
-1.98856985180254e-05
-1.34472841884828e-05
-3.29895057355646e-05
-2.16285442717777e-05
-3.80487858054364e-06
-2.12873896056267e-05
-1.17490939616708e-05
-1.49736568308226e-05
-2.29824910226468e-05
-2.2530837373113e-05
-2.1498631543552e-06
-4.76061380634622e-05
-2.20512490800876e-06
-2.93992778001119e-05
-2.39993915325922e-05
-1.05015329507097e-05
-3.18955194548919e-05
-6.0210833289389e-05
-5.82923044079054e-06
-4.11502073052487e-05
-1.34468443081884e-05
-4.33540877246506e-05
-5.05419926261595e-06
-4.83034080974874e-05
-1.93330057087311e-05
-4.62276931234536e-05
-3.11014227505016e-05
-2.57254777913217e-05
-1.43423240256551e-05
-1.97508652555774e-05
-1.71186623966047e-05
-1.18219342519028e-06
-3.94953424783663e-05
-2.7307862506598e-05
-2.32665650123059e-05
-3.38488922755181e-05
-2.30597264091224e-05
-2.15492690204385e-05
-3.36246968597474e-06
-2.68304122909514e-05
-3.88989017157633e-05
-2.68095675738372e-05
-5.87102260211651e-05
-3.83374499256707e-05
-4.79022293425524e-05
-1.41690150842837e-05
-3.83550955183092e-05
-2.87921324872788e-05
2.92978679554548e-06
-3.42626299192721e-05
-3.84859750930964e-05
-2.45691762666492e-05
-3.40092099156795e-05
-1.24034963968428e-05
-4.4787198055101e-05
-2.35457508730345e-06
-3.5988100741767e-05
-1.32742042274055e-05
-4.30050158954366e-05
-3.35482168129098e-06
-3.01280878451978e-05
8.06700873067931e-06
-2.80052134384701e-05
-5.4967779011526e-05
-3.8512530246675e-05
-2.8771309656537e-05
-5.01317625684239e-05
-6.40611195979706e-05
-2.97784848694574e-05
-4.84710696819747e-05
-3.61555530194951e-05
-2.89053556864231e-05
-1.52334695331696e-05
-6.80920580787304e-05
-3.83422591968816e-05
-4.60691633628834e-05
-1.47877483085905e-05
-1.34779268597002e-05
-5.84463086199843e-05
-4.87625782050177e-05
-3.3883536315873e-05
-4.490387541308e-05
-3.10818700739667e-05
-4.74489352905826e-05
-2.95118843320112e-05
-4.29736829762731e-05
-5.54377361728388e-05
-3.45645864841795e-05
1.27616877364948e-05
-2.56204274906695e-05
-3.75043545374766e-05
-1.57686997269404e-05
-4.77438458951185e-05
-3.67557635890239e-05
5.34023913693957e-07
-4.55873331869816e-05
1.14885632736063e-05
-3.45914753777622e-05
-3.91684368445372e-05
-2.31572161999664e-05
2.23898987459149e-06
-1.9416629085464e-06
-2.97602065023154e-05
-2.3921733796132e-05
-5.00909147793812e-05
-3.25466890729998e-05
-3.48101386675563e-05
-1.96058060370944e-05
-1.50109616491469e-05
-1.52485120443205e-05
-2.59553389467789e-05
-3.61994952757002e-05
-2.5268344357944e-05
-2.95562552214549e-05
-1.41936979498428e-05
-2.06533890029515e-05
-2.20913835031498e-05
-5.48329139010312e-05
-3.87849271909518e-05
-5.37651863525496e-06
-4.22761796026764e-05
-1.93737251072233e-05
-2.71207418681934e-06
-5.11169151139604e-05
-1.22094666302187e-05
-2.95456851410862e-05
-3.88263210642663e-05
-4.63736114056205e-05
-2.35481327750124e-05
2.41437392493029e-06
-2.14727802765505e-05
-1.77366420381641e-05
7.8521587114776e-07
-7.13042203994763e-05
-4.94945115846571e-05
-3.58025459927526e-05
-2.02866315798234e-05
-1.09028445281869e-05
-3.30896981162787e-05
-4.27263036027026e-05
-3.18424328295521e-05
-3.44091251701144e-05
-4.78698266531127e-05
-3.05093000256439e-05
-4.17753125069809e-05
-3.4684563255593e-05
-3.20703245809175e-05
-5.16615150656701e-05
-1.85494163185618e-05
-1.64343539059446e-05
-3.51822227986293e-05
-1.00256258741643e-05
-1.48461311523711e-05
-3.01539789090475e-05
-4.08758058165875e-05
-1.70998256244495e-05
-2.33258024084628e-05
-2.05181767099644e-05
-3.39296876948311e-05
-1.3257326571381e-05
-4.38790409033124e-05
-2.93752940868958e-05
-2.2909845805916e-05
-2.33679424152007e-05
-4.24574959228145e-05
-4.33079127920138e-06
-8.20381154429908e-06
-3.13354653905428e-05
-4.78272749043879e-05
-1.12446326840699e-05
-1.77570799811642e-05
-3.04313886720507e-05
-4.61811863201847e-05
-1.59140488357133e-05
-3.02247975330729e-05
-2.1954570207869e-05
-1.21904054093573e-05
-3.76623056432458e-05
-2.89072173788221e-05
-1.67671552738712e-05
-3.28258731591604e-05
-4.08589186838622e-05
-3.44563375710624e-05
-2.45432426172321e-05
-3.04636673518002e-05
1.71636134266498e-06
-5.90690783466854e-05
-7.56969550002114e-06
-5.33204326643599e-05
-2.07312995637796e-05
-2.78556322354681e-05
-3.66333909842491e-05
-4.41990517748439e-05
-3.60723543406242e-05
-5.50982196937447e-05
-5.50704857388257e-05
-6.18735664261823e-05
-2.61142859270431e-05
-2.9652615623409e-05
-2.57958923966779e-05
-3.11793762835354e-05
-4.15707092338009e-05
-3.4151950593266e-05
-2.50972643861529e-05
-1.38695153215752e-06
-3.21191650250584e-05
3.44660367388724e-06
5.04151024692043e-06
-2.90739629688233e-05
-2.75221797126137e-05
-2.58586277261444e-06
7.21402969247552e-08
-6.2019488918682e-05
-2.87655036394124e-05
-2.92348537112663e-05
-5.00805355116435e-05
-1.83858049379206e-05
-3.25360976724671e-05
-2.41996036856351e-05
3.50864085083752e-06
-3.85270093950739e-05
-6.91064375838226e-06
-4.50692368734292e-05
-1.9507558579722e-05
-5.1100606869797e-05
-8.95711469667475e-06
-4.05410608480643e-05
-2.56220141486517e-05
-9.06076512795127e-06
-3.06300335153664e-05
-5.98958177344515e-05
-3.58007033374788e-05
-2.45410273149595e-05
-2.72715410541248e-05
-4.3381666406801e-05
-1.71110365783424e-05
-1.35071521151244e-05
2.00332098505287e-06
-5.15497133878287e-05
-4.98181070027223e-05
-3.27237767159165e-05
-2.95390633958342e-05
-3.14721834102617e-05
-3.64772427965169e-06
-6.98889886727917e-06
-4.45993238176209e-05
-2.71282605859237e-05
-2.68336950765161e-05
-6.51527022205122e-05
-1.75701328148394e-05
-3.01052679623621e-05
-2.15103872570092e-05
-5.12579428328527e-05
-3.5636270370553e-05
-3.4710792447732e-05
-3.20091892958637e-05
-1.75714774490754e-05
-2.66344738515612e-05
-2.39006266066381e-05
-3.65008845738218e-05
-4.35379853875647e-05
-9.94065215815759e-06
-3.94452984519175e-05
-2.60407864198553e-05
-1.12747426658158e-05
-7.13220021580238e-08
-2.86432701991749e-05
-4.04140915900649e-05
-4.55877559723532e-05
-9.0839013117578e-06
-5.45930063362636e-05
-2.57101501396399e-05
-2.25678387284595e-05
-2.41145120393926e-05
-4.82454116059561e-05
-2.18766044659298e-05
-1.28157684636617e-05
-2.64066564314175e-05
-4.0256784996009e-05
-3.53876603193238e-05
-1.13907700782438e-05
-1.60157258105162e-05
-2.00922079294824e-05
-9.99866761516423e-06
-2.0649646033541e-05
-1.49509868191368e-05
-5.26048546599991e-05
-1.57843216104375e-05
-3.37112564818437e-05
-2.67600542772449e-05
-9.85819570124931e-06
-1.5399653389945e-05
-5.61541262059349e-05
-3.44014243169406e-05
-9.28945853405699e-06
-4.11976400346141e-05
-4.16226716860157e-05
-4.07282998510878e-05
-2.7148832283766e-05
-5.34249208926124e-07
-5.76495546469625e-07
-1.42030634917672e-05
-1.1637313715239e-05
-2.50245405246378e-05
-2.64371303110042e-05
3.67172927272734e-06
-3.00742246173453e-05
-1.9649708718803e-05
-3.10256425813873e-05
-4.52576514826438e-05
7.01307705827344e-06
-3.04986545716448e-05
-4.32889121399031e-05
-2.5449395815542e-05
-2.99101921818696e-05
-4.2122517966947e-05
-2.4372586521748e-05
-4.01929710787418e-05
-1.40162223981105e-05
-2.46587055509298e-05
-3.99267867127614e-05
9.53231309700196e-06
-5.43860361631611e-05
-1.19019758420348e-05
-3.14191271663045e-05
-4.10397193999506e-05
-5.03428439716868e-05
-1.48364228679823e-05
6.75388168173854e-06
-2.46277311244172e-05
-2.50662600282179e-05
-3.50325331848003e-05
-3.35926647390868e-05
-1.98022785045731e-05
-3.7129967904234e-05
-6.05279208959656e-05
-1.09084508106563e-06
-2.13814547788202e-05
3.70869889997165e-06
-1.38359984292117e-05
-2.46265566433077e-05
-2.02679956130005e-05
1.36504468494305e-06
-4.87627416543208e-05
-3.79864334266529e-05
-2.99022712901141e-05
-4.49715737606663e-06
-2.47943841418903e-05
-2.80592887195155e-05
-2.35009139221733e-05
-3.43639695780482e-05
-4.27918715100553e-05
-7.40752031277658e-06
-1.30597679698142e-05
-2.78441446192424e-05
-2.20766368469962e-05
-7.81354323968649e-07
-1.78351405994359e-05
-9.55113437860109e-06
-5.38184222585486e-05
-2.88531686455591e-05
2.06869677321109e-05
-3.1147459738426e-05
-3.15684250504608e-05
-3.21898615137234e-05
-4.91660195811405e-05
-1.80941285613479e-05
-1.89648086562247e-05
-4.4067832217657e-05
-2.06058205608939e-05
-2.72104904841827e-05
-2.53094445456102e-05
-4.35448557887958e-05
-3.96607475936851e-05
-2.27289495283976e-05
-2.09303312049034e-05
-2.04949071318002e-05
-3.92159389946319e-05
-7.40179440324769e-05
-1.95180346784824e-05
-2.31627232399486e-05
-3.98179192632757e-05
-4.38182436997614e-05
-4.13336847995493e-05
-3.44935199054056e-05
-3.98495451559507e-05
-3.23387697746343e-05
-2.0063378589255e-05
-4.89544629194766e-05
-5.07254839785335e-05
-1.39128018481613e-05
-3.46418023944084e-05
-1.78204271851934e-05
-3.3734316392925e-05
2.39601065062093e-06
-4.20521386095428e-05
-3.80544390095016e-05
-3.54141220547563e-05
-1.47840803083216e-05
-3.95451955542845e-05
-2.39999034391559e-05
-3.05538278557185e-05
-2.95460610613315e-05
-6.57563312363667e-05
-2.47561654270364e-05
-5.2523729357426e-05
-2.73043463258646e-05
-5.10533669823676e-05
-4.17630129582064e-05
-1.09330736453705e-05
-1.39389027802179e-05
-3.30760677299106e-05
-3.37610242769267e-05
-5.37754891561773e-05
-5.39004653676485e-05
-2.37784559580312e-05
-3.33838024050396e-05
-1.88340971450885e-05
-3.83818922629437e-05
-4.50575346559568e-05
-5.58977409431863e-05
-4.28736442296157e-05
-8.91768763122809e-06
-6.0889766018845e-05
-1.42441866939346e-05
-4.12467194486224e-05
-3.74854882030649e-05
-2.56064682023592e-05
-5.54946703985419e-05
-3.42870991085219e-05
-4.26356715139174e-05
-3.9401505883852e-05
-2.44002929507216e-05
-1.3539414716426e-05
-2.83837640790551e-05
-3.29953163742851e-05
-2.53408071753689e-06
-1.65247153186238e-05
-2.73135391122464e-05
-4.76343899622488e-05
-1.65765873821158e-05
-3.14109020485301e-05
-3.1474148599708e-05
-1.38033109857757e-05
-1.66962194034583e-05
-1.83878853768781e-05
-7.6754117728712e-06
-9.9388591653511e-06
-3.43043973467418e-05
-3.84161118918988e-05
-5.74745783775734e-05
-5.01895045855528e-05
-1.66278824711665e-05
-3.31632168861049e-05
-3.43276721437647e-05
-4.89128653086828e-05
-3.2385974254141e-06
-2.42197988790984e-05
-1.47407762645741e-05
-9.38066836509035e-06
-1.9936293096315e-05
-3.53625573887817e-06
-7.11196665002005e-06
-1.15579508701056e-05
-1.09562965344278e-05
-1.09990692450077e-05
-1.2419277970471e-05
-5.13698354933278e-05
-2.90783836648526e-05
-2.18675240300412e-05
-4.00171656832855e-05
-8.68745139978701e-06
-3.5065911752141e-05
-3.22146658298379e-05
-3.7535964467297e-05
2.16478909905248e-06
-4.70944114388838e-05
-2.47468570934699e-05
-1.56038633652625e-05
-3.28092658874956e-05
-1.82377463228117e-05
-5.18308513820905e-05
-1.83440511358954e-05
-2.56766980830924e-05
-2.5075625279692e-05
-3.07306600872219e-05
-1.9465521634312e-06
-3.42927788365069e-05
-3.28163480144289e-05
-1.97983228225721e-05
-5.43189734231169e-05
-2.97313277712393e-05
-8.40593041381471e-06
-4.32721846649757e-05
1.1352077447474e-05
-3.67729148313937e-05
-1.88563225418502e-05
-1.56944704329619e-05
-1.85647239725668e-05
-2.67519817734365e-05
-2.67086773288622e-05
1.08385838889728e-05
-3.94992088308493e-05
-3.65871152597474e-05
-5.06160766111147e-05
-5.10876875653908e-05
-5.4205976053828e-05
-3.48830707213107e-05
-2.53082395124046e-05
-4.4377916072677e-05
-2.83602660181778e-05
-4.09609245556775e-05
-3.54703571369673e-05
-1.66398140786487e-05
-1.71063098228548e-05
-4.96753433266229e-05
-1.21460950845853e-05
-1.6639284401233e-05
-1.45861518983128e-05
-5.1444604962972e-05
-3.50415349020159e-05
-2.22339979308476e-05
-3.16333651495049e-05
-3.48089367655931e-05
1.73748615413636e-06
-2.18465011332616e-05
-1.35988988271095e-05
-1.51957926328024e-05
-2.11924454244938e-05
2.24929385379379e-06
-2.51527864924698e-05
-5.03424977134077e-05
-1.66761826477893e-05
-3.43239617551423e-05
-3.27703540457129e-05
-2.42260655730941e-05
-7.92094760005941e-06
-5.36630623603875e-05
-3.61400126695161e-05
-2.02909435359207e-05
-1.45766623845366e-06
-1.05599986900343e-05
-3.98596470190605e-05
-2.11595183220375e-05
-3.33786650234675e-05
-2.16463837647808e-05
-4.32462402804286e-05
-5.02026254941383e-05
-4.5381357677727e-05
-2.80155165612516e-05
-8.46905614629338e-06
2.73810145342915e-05
8.62383413400102e-08
-4.27491955236071e-05
-8.44454648727639e-06
-3.76706258849099e-05
-3.84355718385914e-05
-9.36772379237978e-06
-5.16977164255592e-05
-3.90104233962371e-05
-5.14461248544222e-05
4.70468537622545e-06
-2.85016308535494e-05
-6.0058598072046e-07
-3.26415174002283e-05
-3.21924906692932e-05
-2.19376826320291e-05
-2.21394905721714e-06
-3.93072999823759e-05
-2.60505239494834e-05
-5.0404544273613e-05
-5.788075744542e-06
-2.00867896008353e-05
-3.2812301465108e-05
-6.88379311031358e-05
-3.81441837936915e-05
-3.27513774352708e-05
-2.16329625559092e-05
-4.11972791730331e-06
-5.06375177982548e-05
-3.90198293463537e-05
-1.84710831936127e-05
-3.14528201330185e-05
-3.74552109635879e-05
-2.08349717877825e-05
-5.80626908950627e-06
-4.74395115842153e-05
-1.23312763502781e-05
-1.88943147116983e-05
-5.66916360567221e-05
-4.51456436615641e-05
-1.36588322999059e-05
-2.03238346137841e-05
-1.74193091520349e-05
-5.47493731552354e-05
-2.18262046086996e-05
-1.14988229482138e-05
-1.91413404648493e-05
-2.77667565097935e-05
-2.95609925954984e-05
1.79347511233157e-05
-3.08888241537271e-05
-1.15564402235578e-05
1.73666157056905e-06
-4.53952436802803e-05
-5.21904205844787e-05
-3.85149350436747e-05
1.51784167686833e-05
-4.8359417309263e-05
-2.60364296514014e-05
-2.57117445083942e-05
-2.27395912039262e-05
-9.83360732844547e-06
-3.09485561977195e-05
-3.15541090564752e-05
-1.72063707108173e-05
-1.530040645291e-05
-3.14346714196093e-05
-2.04760892274505e-05
-8.49381075171682e-06
-1.04693396950068e-05
-3.48496480805828e-05
-5.14152654453645e-05
-3.64806093665388e-05
-1.62134700385606e-05
-5.07496103458371e-05
-5.04459742311649e-05
-1.72479263894675e-05
-3.83345003541834e-05
-4.68111130606652e-05
-3.26821854205581e-05
-6.88039969913282e-06
9.87632590398429e-06
-2.17244551528804e-05
-5.75676865227696e-05
1.55616306818134e-05
-2.17351645192918e-05
-6.15366075495133e-05
-2.31048565849032e-05
-2.65114617182347e-05
-3.72894222076697e-06
-2.42529382928079e-05
-3.5724019648078e-05
-4.76013259311713e-05
-2.58099737589626e-05
-2.70628060383487e-05
-2.09087102951617e-05
-5.29661372478964e-05
-2.30619881420938e-05
-1.00306829170933e-05
-1.54469869534904e-05
-4.33777513674177e-05
-1.11065117646829e-05
-4.08776403345904e-05
5.00887225242051e-08
-1.85556786495879e-05
-1.13885375592083e-05
-1.48901834821912e-05
-5.20597076414029e-05
-8.04903410609496e-06
-1.66642597319979e-05
-2.59188300967696e-05
-3.84134286847684e-05
-2.29247065045057e-05
-8.67870012495037e-06
-3.50798652049597e-05
-5.46797324754596e-05
-1.1140046609917e-05
-2.95155329533887e-05
-2.46050376803856e-05
-8.29570756059773e-06
-2.74996841123994e-05
-2.58851398256089e-05
-1.41859383050543e-05
-2.33104969223018e-05
-2.61524206452287e-05
-3.07420991868525e-05
-3.27362887317441e-05
-2.274021962556e-05
-5.73999391276254e-05
-2.78920391941447e-05
-1.6671866248675e-05
-3.4117040197023e-05
-1.67308189795871e-05
-3.67473257972971e-05
-5.29898145569254e-05
-4.47442577701504e-05
-3.33303617258e-05
-2.99638984526853e-05
-5.96801872537956e-05
-3.29411613424947e-05
-2.40104166171064e-05
-5.79149162912483e-05
-5.14081566012601e-05
2.17683521999778e-06
-5.27045265002611e-05
-1.37995087472376e-05
-2.98192312329653e-05
-2.73457409574515e-05
-4.44478507519405e-05
-3.03760777527161e-05
-2.65196000211138e-05
-2.46404479800022e-05
2.56503340170563e-06
-3.10790136449356e-05
-1.8593658324904e-05
-3.2529957165791e-05
-4.7699257704927e-05
-5.45364571293397e-05
-2.94693005017349e-05
-9.93758667041011e-06
-1.68609286967852e-05
-2.9276818831702e-05
-3.37611470476662e-05
-6.12397945663705e-05
-1.29379979517807e-05
-3.03209402166454e-05
-1.31780592083739e-05
-3.53258441463535e-05
-4.29545366291713e-05
-3.3204874801084e-05
-1.67531029887358e-05
4.21446084614517e-07
3.35110507599051e-06
-2.76604028133504e-05
-4.51650283059834e-05
-3.91802269316381e-05
-4.75106765490293e-05
7.63827772863523e-06
-3.11335779056206e-05
-4.17162272188658e-05
-3.49735093501335e-05
-2.05421797352456e-05
-5.06606973426289e-05
-3.08421537422617e-05
-3.18167031192502e-05
-1.43734029914849e-05
-1.49852040611985e-05
-7.1762085905971e-06
-1.59749508805786e-06
-3.17776704163966e-05
-4.95740053252698e-05
-4.87289713191838e-06
-3.24973182596768e-05
-1.31808154383658e-05
-6.6351731308803e-06
-5.07839051109071e-05
-1.96654755471819e-05
-4.46871881266178e-05
-2.56350789983357e-05
-3.33647106820051e-05
-4.16849140155699e-05
-3.42749384112725e-05
-3.57484464725162e-05
-1.35161988835568e-05
-9.2734078317765e-06
-2.75490446277622e-05
6.82153286287063e-06
-3.046164327722e-05
-3.79455086296919e-05
-1.91194836624318e-05
-2.04505420878894e-05
-2.04165630880825e-05
-3.25158320642577e-05
-5.59680747991094e-05
-9.85797475804882e-06
-3.53723464570842e-05
-3.80832747876442e-05
-3.27654976580105e-05
2.29408286068674e-06
-1.6853120588588e-05
-3.51432025749967e-05
-2.46366486880836e-05
-4.31791660960261e-05
-5.99822845384084e-06
-1.98115845475994e-05
-2.03735451921579e-05
-1.17207099792889e-05
-3.16380595744286e-05
-3.34810365444036e-05
-3.92972783981809e-05
-5.36014751569675e-05
-3.78730302011388e-05
-2.68286841194461e-05
-4.2724726949362e-05
-8.03439995892458e-06
-3.79369140660884e-05
3.93379978834402e-06
-1.10824076573913e-05
-5.7781733070886e-05
-2.808670512035e-05
-2.79728638760678e-05
-5.60212895128696e-05
-1.28452012134236e-05
-3.34025158380734e-05
-4.30739283651278e-05
-2.1242823511184e-05
-2.02994316090955e-05
-3.17282949121862e-05
-1.05724313428435e-05
-1.2631266221542e-05
-3.46835575353003e-05
-3.19848282310297e-05
-1.44327178296188e-05
-1.9143304773581e-05
-1.3516836813774e-05
-7.89916534005432e-06
-7.90353369974702e-06
-3.20598445878752e-05
-1.65961957590787e-05
-2.07365245792012e-05
-3.97165956180946e-05
-4.98610457719939e-05
-1.92000039219501e-05
-3.40819348805588e-05
-2.89512441155671e-05
-2.79811040925757e-05
-2.90025918044604e-05
3.8046350732387e-06
-3.8286104926557e-05
-4.19203050538905e-05
-8.72745431950445e-06
-3.89244796654801e-05
-4.86216343631255e-05
-4.78357510509933e-05
-1.32197496647701e-05
-3.15081110638984e-05
-2.98027308293795e-05
-3.11972846977733e-05
-4.46689473406678e-05
-4.03661378583295e-05
-1.82361736915635e-05
-4.95619208865052e-05
-1.96534919230385e-05
-4.81975830219466e-05
-1.15418662590734e-05
-7.99668431630739e-06
-3.33810537174971e-05
-4.51693153150656e-05
-2.37568253183821e-05
-4.06781825404827e-05
-9.96310609228864e-06
-3.34227932414879e-05
-5.71267901200436e-05
-1.90655484623694e-05
-3.1060191634126e-05
-2.94336380748658e-05
-4.71950796816998e-05
-3.9124353377428e-05
-2.88790955597688e-05
-4.26110513264361e-06
-3.00670198199614e-05
-4.22899302762256e-05
-1.96268194667164e-05
-7.52003140422025e-06
-4.9060428633206e-05
-1.23357243881118e-05
-2.67003102847607e-05
-2.84480279074701e-05
-3.09897498122367e-05
-1.60404261589331e-05
-6.80606880316715e-05
-1.94998788300005e-05
-1.85923318779829e-05
-2.37102959583476e-05
-6.17653891764474e-05
-5.33063008560354e-05
-2.03202687287641e-05
-2.0756762742512e-05
-5.49331721892894e-05
-2.03779432002934e-05
-3.22366227127438e-05
-2.46150908619814e-05
-2.52236067404287e-05
-1.81506914959374e-05
-4.21055735352671e-05
-2.90869686715213e-05
-3.26775754353006e-05
-3.81503807982219e-05
-2.31816736094541e-05
-5.02155058570796e-05
-3.22376193410604e-05
1.61339909147209e-05
-1.71428965521431e-05
-5.70019523121852e-05
-3.79463838228128e-05
-6.06939197951612e-05
-1.5855761489524e-05
-1.1251248667342e-05
-2.19942694317204e-05
-1.96243061618874e-05
-2.64863888994116e-05
-2.58302921755055e-05
-2.63336084255995e-05
-7.956645615532e-06
-1.08289914537995e-05
-2.7736404966296e-05
-5.04906109615878e-05
-1.08609531980124e-05
-5.65169286285436e-05
-3.16619879368181e-05
-3.74857585804202e-05
-2.36429884458329e-05
-1.20819781676742e-05
-4.22221875527025e-05
-2.0704876832121e-05
-4.74676422437538e-05
-3.09274324253048e-07
3.85693274021125e-06
-3.9162759659836e-05
-5.29564366294354e-05
-2.64835285709948e-05
1.03423198283057e-05
-2.41253289992163e-05
-3.50141109253923e-06
-3.4131584202332e-05
-2.5365980584112e-05
-1.03428381877961e-05
-8.2412830901297e-06
-3.31275304553183e-05
-3.18815303118119e-05
-1.83949643604086e-05
-2.3111549397312e-05
-4.01667501244417e-05
-1.59418862418699e-05
-5.94066257045663e-05
-2.04325577866638e-05
-2.33382199396733e-05
-3.8313155971159e-06
-3.74140609064914e-05
-2.57453156462522e-05
-6.99669768326179e-05
-2.17187002770051e-05
-7.23782630920472e-06
-4.85442478620418e-05
-3.81872467007402e-05
-3.69805041656978e-05
-1.05954014379952e-05
-4.10644788828821e-05
-2.27039403090202e-05
-2.61194438112889e-05
-1.9136354747936e-05
-4.70874209705358e-05
-1.68179746200203e-05
-2.09246436217791e-05
-1.68408145869019e-05
-2.13905018001766e-05
1.20768219172018e-05
-4.42002601869006e-05
-1.67662761096467e-06
-7.97861294827916e-06
-3.90295025377328e-05
-3.56343162398172e-05
-3.68490557188e-05
-8.11594735015304e-06
-5.31632397407371e-05
-2.53799964101777e-05
-1.10248508617581e-05
-1.33969289014182e-05
-4.71370711404604e-05
-3.93002909747137e-05
4.91961886641632e-06
-8.4148544966602e-06
-3.36352326657186e-05
-2.5777555954473e-05
-7.29863789334803e-05
-5.81400378160266e-05
-4.06744408311273e-05
-6.95927143964963e-06
-3.01940215118307e-05
-3.00152905588719e-05
-5.65489558140919e-06
-6.89762025633435e-06
-5.15586926109445e-05
1.67722145500359e-05
-1.87598871093656e-05
-1.7640678556968e-05
-2.49615035567941e-05
-4.25261287906144e-05
-1.09579333337625e-06
1.06094893124461e-05
-4.34585356945362e-05
-5.75481415240298e-06
-2.25857419813765e-05
-2.43586628722396e-07
-2.51356784181085e-05
-1.3861171630041e-05
-3.81777641164035e-05
-3.58392252042692e-05
-2.42720532612169e-05
-6.43526661354227e-06
-1.8977662615704e-05
-2.55042458323055e-05
-5.31926407818e-05
-2.87531799191765e-06
-4.55151960861058e-05
-3.3924531703344e-05
-7.64081737628563e-05
-4.76948045322928e-05
-5.3655540028504e-05
-3.89410423010972e-05
-2.79039887162959e-05
-2.65877116157948e-05
-2.3983373050507e-05
-3.10318733054373e-05
-8.71296177633483e-06
-4.15661027573498e-05
-2.10887197915567e-05
-3.41686344881023e-05
-2.40093850659996e-05
-3.7214760539139e-05
-1.93343114596283e-05
-1.18660283364979e-05
-2.23679722418491e-05
-2.8586918645551e-05
5.29236144088368e-08
-2.54584851316186e-05
-2.19533018639019e-05
-3.32323070994143e-05
-5.40103386836998e-05
-1.56541024007454e-05
-2.21574051970422e-05
-6.57002740929335e-05
-1.8915948847374e-05
-6.83306422782648e-06
-3.24258195460022e-05
-2.36506363523869e-05
6.47893302489686e-06
-5.66979116759628e-06
-4.14570645847141e-05
-2.94741234035119e-05
-2.8042386539784e-05
-3.67058808501642e-05
-3.93101509143369e-05
-1.62212705147619e-05
-6.09571085179923e-05
-3.45108825462695e-05
-3.29334428176067e-05
-1.94327948098663e-05
-7.45390454389978e-06
-1.05912072121532e-05
-4.48975737822003e-05
-1.06391764590848e-05
-3.42234525857078e-05
-4.64021623211616e-05
-5.09609275403084e-05
-1.486330532837e-05
-4.96375243478798e-05
-2.86760412388104e-05
-1.97788843812369e-05
-2.80244574008112e-05
-1.60768167962785e-05
-5.03179289128172e-05
-8.25999145768576e-06
-2.22252380005609e-05
-3.35888818833627e-05
-2.21190717837656e-05
-5.89284173848836e-05
-3.27558239896552e-05
-5.22902378594218e-05
-1.61909774601444e-05
-1.55233891577943e-05
-1.30434188787517e-05
-1.92677107110019e-05
-3.23318437657878e-05
-1.51979025913392e-05
-5.47302627045583e-05
-3.66363128587557e-05
-4.38551185681814e-05
-1.57090550470207e-05
-5.73014296592057e-06
-4.01889226966507e-05
-3.75277913873138e-05
-3.82727830660685e-05
4.47956064086031e-07
-3.30257503318343e-05
-2.34244066546905e-05
-2.84094609958674e-05
-4.12596491856396e-06
-5.62994659726582e-05
-4.95202046847894e-05
-3.49601329102688e-05
-2.98729310621006e-05
-6.34723713005531e-05
-1.7670268700302e-05
-4.26617239474549e-05
-2.0643709989032e-05
-2.50435138512159e-05
-1.48871844175165e-05
-1.51134825256705e-05
-3.976418483009e-05
-2.47791028049952e-05
-2.90618039921421e-05
-2.14907298413101e-05
-3.52578351267573e-05
-4.40396183847241e-05
-2.34782714814234e-05
-4.24116892178079e-05
-2.92700117995828e-05
-3.99547547495304e-05
9.95727369535248e-06
-1.28232372575683e-05
-2.16400079408199e-05
-3.93546633209674e-05
-5.02440172167063e-05
-5.98774040120441e-05
-1.17100420723992e-05
-2.16046657931006e-05
-5.16887047565198e-05
-3.80099336630356e-05
-9.96717882742157e-06
-1.0062534127394e-05
-3.67009508129326e-05
-4.79624785097919e-05
-2.71597387420575e-05
-1.68682406932513e-05
-4.42548725321773e-05
-3.28141310590735e-05
-2.68841367810261e-05
-4.3729019360531e-05
-3.72966571286517e-05
-2.90874957073564e-05
6.06703728669448e-08
-3.85133991360113e-05
-4.84923816330115e-05
-3.50633557154457e-05
-9.8269232318865e-06
-3.03998224856034e-05
-2.55677181204938e-05
-2.75773405879297e-05
-2.39030744748976e-05
-2.73965660300761e-05
-3.09884343688716e-05
-3.80942575208053e-05
-5.02861178494849e-05
-4.5508140255714e-05
-2.54063551607661e-05
-2.88388832730092e-06
-5.00787266815104e-05
-1.04757479854663e-05
-2.21087289880846e-05
-6.89702408361426e-05
-3.49870669570173e-05
-4.01019727928115e-06
-1.28511458366158e-05
-4.95268599160904e-05
-2.31925339623389e-05
-1.14805959209184e-05
-2.56234626699363e-05
-4.9189267051255e-05
-1.96242620934302e-05
-2.22956327650439e-05
2.01642212651706e-05
-1.93288687147996e-05
-3.10422483078411e-05
-2.67345128594954e-05
-5.74423234447486e-05
-3.48955891398504e-05
-2.45510378833875e-05
-1.44922153788928e-05
-9.4444712333258e-07
-3.13274935343293e-05
-1.84358311889818e-05
-2.65359340651899e-05
1.32752873874492e-05
-3.55077734062508e-05
-4.35745365000149e-05
-3.71756276977889e-05
-9.32983019536529e-06
-2.18987170125324e-05
5.50748462260316e-06
-7.91885573487617e-06
-2.65093245978168e-05
-1.42487291880032e-05
-6.16801853678348e-05
-1.62152578665096e-05
-4.93724944515547e-05
4.40851300141507e-08
-4.03378236973196e-05
-3.41948204892453e-05
-3.12945297619808e-05
-1.10062240563614e-05
-2.18030062976065e-05
-2.23716037708116e-05
-3.24499457727579e-05
-2.7248571900337e-05
-3.56610549707103e-05
-1.57084511849444e-05
-3.95592451128579e-05
-5.06087619818855e-05
-3.93857221152752e-05
2.08075795350556e-06
-3.29262708871592e-05
-4.22134426361905e-05
-2.13664115928667e-05
-3.73338858631823e-05
-4.08557404431617e-05
-2.79209319126228e-05
-1.4730693832665e-05
-7.60173251329269e-05
-4.24373580666361e-05
-1.59292495561049e-05
-1.82440133182626e-05
9.7762392518528e-06
-3.77436900113077e-05
-5.35232414223615e-05
-1.40874329215005e-05
-1.34292377583864e-05
-2.71844159884528e-05
-4.09410170825431e-05
-3.35182101407461e-05
-3.15872594418706e-05
-3.52365330641775e-05
-2.3793311223203e-05
-1.58884402116718e-05
-3.29115560639045e-05
-3.78900857928082e-05
-4.394585903689e-05
1.47724727103434e-06
-3.46068248215273e-05
-4.19978195021002e-05
-3.35113028473046e-06
-1.91366786556895e-05
-4.78540355010695e-05
-5.00260862649834e-05
-2.07215605284815e-05
-2.25733422518784e-05
-4.61220182990107e-05
-6.38618742063454e-05
-2.3219260573034e-05
-2.21134826622962e-05
-4.7342245601822e-05
-3.11410719288562e-05
-1.62055464748212e-05
-3.61792254159996e-05
-2.35147807767506e-05
-4.79217373953848e-05
-7.14681396819948e-06
-3.29080209216608e-05
-2.73901208671144e-05
-3.60905566238659e-05
-1.99382446762257e-05
-2.60136584444726e-05
-1.64009983816865e-05
-2.41299218316799e-05
-6.5830783218967e-05
-3.56413792774609e-05
-3.25299305235525e-05
-1.8357959560615e-05
-3.39813652593107e-05
-3.9796682533621e-05
-3.2205357488e-05
-1.91143955670263e-05
-1.49525003719564e-05
-5.08969990982835e-05
-6.33771909460779e-05
-1.72764966624454e-05
-1.67785743887506e-05
-4.48094316085058e-05
-2.61982884074359e-05
1.8037701536438e-05
-2.71097611687191e-05
-1.79538934421089e-05
-4.28937049907023e-05
-4.37892352800983e-05
-4.21518618108529e-05
-2.33579057449416e-05
-2.74176360745648e-05
-3.88522389326605e-05
-3.32906999795688e-05
7.45200329171901e-06
-6.10927994097135e-05
-2.78506271343859e-05
-4.36124064502749e-05
-3.94325715859894e-05
-1.19020753263425e-05
-2.03703177163481e-06
-1.45143900989114e-05
-5.91100952268616e-05
-4.48235976686736e-05
-2.40281522421383e-05
-6.1959330811823e-05
-2.51551041047195e-05
-8.52901998635113e-06
-1.52767779228419e-05
-5.14145912950636e-05
-3.07128405230869e-05
-2.36591639332806e-05
-1.55407165910567e-05
-4.12186534422014e-05
-2.8908785474577e-05
-2.39901373007697e-06
-1.57070843953772e-05
-2.71262321852617e-05
-1.27917640162665e-05
-3.51151950252135e-05
-1.06518989637988e-05
5.50396839210512e-06
-9.92239651854935e-06
-1.49108631718691e-05
-4.4504813081847e-05
-1.55745209747524e-05
-3.15624859197037e-05
-3.08823052229011e-05
8.43208490425693e-06
-3.08457404059369e-05
-2.29220673694483e-05
-2.33060533086465e-05
-3.79822311156348e-05
-2.833196132373e-05
-3.3866042967608e-05
-1.08403251347268e-05
-5.05003839770567e-05
-2.69347620304614e-05
-5.49175356419274e-05
-2.7909271587006e-05
-2.6151125987222e-05
-3.39489366954046e-05
-1.91190248503368e-05
-2.89106995516848e-05
-3.22177165246554e-05
-1.83750508956033e-05
-6.01740876042598e-05
-5.55493184946257e-05
-9.27499240558998e-06
-2.53072703748373e-05
-5.1509910593378e-05
-2.67515452033966e-05
-2.08910992520595e-05
-9.64954115664521e-06
-3.87083714048468e-05
-2.01582338684402e-05
-7.87070924202487e-06
-3.02794446067472e-05
-2.57430224631465e-05
4.89185257219614e-06
2.53978652822354e-06
-2.85160396994809e-05
-2.59715419551397e-05
-2.91106316637682e-05
-1.53650068342476e-05
-1.48906107333152e-05
-1.29894655741598e-05
-4.90556954850193e-05
-2.87447340703555e-05
-2.08141180881245e-05
-3.86888448137882e-05
-1.83126014831677e-05
-3.95221520324675e-05
-2.66546718649672e-05
1.27866025832338e-05
-1.16788574070023e-05
-2.96315155898904e-07
-1.33944478578265e-05
-3.81203470902829e-05
-3.72357690369512e-05
-4.24717036000756e-05
-4.8418537929904e-05
-3.48506266853463e-05
-2.71198996208843e-05
-2.57653730218905e-05
-1.67130777490467e-05
-2.6019837027222e-05
-3.67744995125608e-06
-3.11851002692508e-05
-2.84803477945122e-05
-5.54468452863784e-05
-1.18770018942019e-05
-4.66708343690243e-05
7.12844241439425e-07
-1.27891553393998e-05
-4.11744567765234e-05
-3.09946159684962e-05
-5.33384676311168e-05
-4.24911689544189e-05
-5.66437142008204e-05
-1.56044987301704e-05
-1.78242443940111e-05
-1.23397168063458e-05
-3.93233225900883e-05
-3.05787608866649e-06
-5.43937702612978e-05
-4.0507475688316e-05
-3.27232872678849e-05
-3.84872985302607e-05
-3.7764362128749e-05
-3.62837685205474e-05
-6.95716326166994e-05
-1.86328205911843e-05
-3.43893562131017e-05
-2.46986539215528e-05
-2.04252275570077e-05
-3.04251588237137e-05
-6.02874168808027e-05
-6.21457060709564e-06
-3.31795158852174e-05
-2.70849178542364e-05
-6.3915490611471e-05
-2.51542362416655e-05
-1.10313463397198e-05
-2.84940834828286e-05
-2.83182785856939e-05
-3.10802823477012e-05
-8.10087478447182e-05
1.33115692443923e-06
-1.43452184209137e-05
-2.77298596114755e-05
-6.33691133754998e-06
-2.23678251642171e-05
-4.52111908955414e-05
-3.28358667426295e-05
-1.02378654590677e-05
-3.92908617013585e-05
-2.80019400558402e-05
-9.46411022120941e-06
-2.70237830816021e-05
-1.83265768262283e-05
-1.23878575983034e-05
4.68977689281397e-06
-3.94585527368099e-05
-2.49103969854601e-05
-3.61838729556825e-05
-1.9850240823973e-05
-4.21675851114567e-05
-2.76034653057177e-05
-4.04330496195175e-05
-3.76732670175232e-05
-5.17030784491488e-05
-4.70950952225905e-05
-5.50509173163863e-06
-7.58882288853442e-05
-4.0056102019225e-06
-4.31478539815788e-05
-3.96569347011953e-05
-2.19948267533194e-05
-1.07808349397089e-05
-1.69847255474082e-05
-1.60323583892335e-05
-3.89322743359588e-06
-4.79943941059892e-05
-1.36494776305637e-05
-5.22720095949604e-05
-2.40465516948897e-05
-4.89559034282019e-05
-3.71957939024913e-05
-2.43496982992197e-05
-2.60924521398173e-05
2.02159224425733e-05
-1.86799389639847e-05
-4.68547885596863e-05
-2.49300803601634e-05
-6.60404206030927e-06
-1.12921708639744e-05
-3.06947849768543e-05
-2.28333255439572e-05
-4.17944485745425e-05
-3.5816031495347e-05
-4.2351969562593e-05
-1.70970459557394e-05
-1.84232488707124e-05
-2.324535245968e-05
-2.88430442645769e-05
-5.36060762123756e-05
-4.71134727275204e-05
-4.9896711248667e-06
-2.54213727610082e-05
-2.99882596021477e-05
-2.11757084663099e-05
-3.19903452799844e-05
-3.26985462959359e-05
-4.44775313757628e-05
-1.79517847075737e-05
-1.96296246587768e-05
-3.61268666836575e-05
3.46653617561415e-06
-5.0288941915287e-05
-2.83405385360844e-05
-2.88257235160196e-05
-3.10963454603429e-05
-3.97632410884269e-05
-4.80629161375459e-05
-5.08432754715593e-05
-1.56031122695481e-05
-2.91348719093433e-05
-1.4408079462203e-05
-2.37803262867133e-05
-3.64221913254997e-05
-3.61470707566238e-05
-6.59407944152137e-05
-5.79371224479375e-05
-4.50113669504865e-05
-4.73746977628689e-06
-1.95048542667375e-05
-4.59916856705488e-05
-6.78791643688206e-06
-5.23380805254468e-06
-4.36941781576829e-05
-2.44027390557462e-05
-5.43421869990916e-05
-2.83688161584053e-05
-3.29053472154625e-05
-3.1547397083563e-05
-1.1715385549995e-05
-4.31518837238681e-05
-4.2153229264347e-05
-1.16117835472899e-05
-2.50844716554801e-05
-2.20725543081264e-05
-2.55237337481081e-05
-4.61017761710187e-05
8.82304367303812e-06
-1.81952450184627e-05
-1.17074143913392e-05
-1.16879815336657e-05
-3.40552793719945e-05
-3.45294329798607e-05
-5.65690581966079e-05
-3.03912039664407e-05
-2.81378211954232e-05
-4.43319222927238e-05
1.87724055498e-06
-2.79734983751708e-05
-2.41789157874242e-05
-1.93462709852344e-05
-3.64240868128236e-05
-2.43680744051709e-05
-1.35848201495534e-05
-2.78519563260375e-05
-3.07622002862123e-05
-3.14624493249294e-05
-1.32331402301428e-05
-2.05411863242237e-05
-3.68762829554148e-05
-3.57604921067551e-05
-3.22940145759151e-05
-3.38427865838326e-05
-5.03154816188989e-05
-5.18939950359946e-05
-3.9086555291661e-05
-2.90671706938675e-05
-1.67236620461828e-05
-2.77172480755206e-05
-3.2397227324301e-05
-3.17014848051451e-05
-2.2788681755387e-05
9.64277917056683e-06
-1.04736237945958e-05
-6.4086948175241e-05
-1.65258221293365e-05
-5.06236649889107e-05
-5.05492145315062e-05
-8.27158730157233e-06
8.99647421140998e-06
5.35388340818132e-06
-1.92268527431094e-05
-1.59902507618076e-05
5.5146796881908e-06
-1.62631594954554e-05
-1.98321043426566e-05
-2.29857896123892e-05
-4.77318865119954e-05
-3.84368721332672e-05
-3.1964264296577e-05
-4.75455829921908e-05
-5.85498008494633e-05
-6.29985235110555e-05
-1.97309991993668e-05
-4.30247817788947e-05
-2.41983580277407e-05
5.96302253282078e-06
-1.75941481006347e-05
-2.15729866697905e-05
-2.79994227336057e-05
-3.95738428021888e-05
-3.70391402214107e-05
-1.31140259301105e-05
-3.72438974100545e-05
-4.56958524667743e-05
-5.03087209984755e-05
-1.7562350422938e-05
-1.17485684926768e-05
-1.01512645354554e-05
-4.79473398821265e-05
-2.42617477998509e-05
-3.20994743205791e-05
-3.19684456471117e-05
-5.57900806469097e-05
-4.36678284351489e-05
-4.1296745879519e-05
-2.6878943135206e-05
-3.49824016318619e-05
-1.38956387109057e-05
-2.91729903672318e-05
-3.39123457908215e-05
-3.39616649089758e-05
-4.89223256055997e-05
-7.96853884224129e-06
-1.27494889309896e-05
-3.82869667897495e-05
-3.27027869493994e-05
-2.46415252246535e-05
-5.04326781356249e-05
-3.0117451214671e-05
-4.17326829314145e-05
-4.08227688352205e-05
-7.01140825927759e-05
-2.688735661247e-05
-4.47757973093554e-05
-3.77966358403316e-05
2.8495500933796e-06
-1.34544216712848e-05
4.75624027550411e-06
-5.37461604324474e-05
-4.51723619049885e-05
-3.4965420096842e-05
-5.9680754076464e-06
-1.23808800389879e-05
-2.49974429951909e-05
-5.24156699901953e-05
-9.94827524336702e-06
-5.72542644280948e-05
-2.51998955395087e-05
-8.75545185210274e-06
-2.8209724685989e-05
-1.11779409928573e-05
-2.9601477779388e-05
-2.44892742865222e-05
-1.08844335750799e-05
-3.76149365318652e-05
2.43340792171405e-05
-2.79504466127442e-05
-2.24307083235335e-05
-4.47700619370589e-05
-4.69214563639057e-05
-2.69421375415863e-05
-3.25048228635836e-05
-2.37479899573275e-05
-3.04325711844813e-05
-1.05217697579366e-05
-4.09134300957907e-05
-3.95424955804919e-05
-3.26491064225279e-05
-3.28011086129601e-05
-3.13733977599585e-05
-1.72854978525807e-05
-4.11780096567372e-05
-5.62720638479081e-05
-5.52256404748414e-05
-1.012420832391e-05
-8.88474314555524e-06
-2.25259459070582e-05
-1.87124732911766e-05
-1.33325670480223e-05
-2.53437288514306e-05
2.49472001135326e-06
-1.78458643241241e-05
-4.03856389194377e-05
-3.63447456857629e-05
-2.56011059442031e-05
-4.05202653952714e-05
-4.41318592056761e-05
-5.22342050305884e-06
-1.40917917179361e-05
-2.80120444613384e-05
-3.03792815578346e-05
-3.03165496862698e-05
-6.77307124444583e-08
-4.78424741941644e-06
-3.82709818991548e-05
-2.03191750802494e-05
-2.47668505971364e-05
-2.62042301891296e-05
-5.31246225004054e-05
-4.57094961933926e-05
-2.05358341113346e-05
-4.4212741904744e-05
-1.10975334913261e-05
-6.70659530452594e-05
-3.15156929191363e-05
-2.49860917363295e-05
-3.20228422322024e-05
-3.44478419682323e-05
-6.40558281696338e-06
-4.64604219383192e-05
-3.81709555250741e-05
-4.15431942694212e-05
-2.09725187200928e-05
6.91702490392873e-07
-1.9550071816044e-05
-2.30846195943707e-05
-2.25458054493551e-05
-3.91826829275794e-05
-1.75509634145845e-05
-3.78573670823622e-05
-1.89197741239402e-06
-1.70345093013798e-05
-4.9532747978888e-05
-2.71950468064888e-05
-2.68101071652612e-05
-4.00482251841619e-05
-3.79339533135564e-05
-4.09895149662329e-05
8.15728480275995e-06
-2.66452176086653e-05
-2.19807580028742e-05
-1.40729463140833e-05
-6.2967424724105e-06
-2.44091962238462e-05
-7.92564047393826e-06
-3.0539194505145e-05
-2.06165338939054e-05
-2.68309986742619e-05
1.64372067980035e-06
-4.22027345201128e-05
-3.9955804868233e-05
-5.28632180256844e-05
-4.32392804289757e-05
-2.56606620949376e-05
-3.53383084142482e-05
-2.16366168223905e-05
-3.42653697916374e-05
-4.48683128114654e-05
-4.83046665651103e-05
-1.39272791325049e-05
-1.35508991858701e-06
-6.22967255146134e-05
-2.54311661190924e-05
-3.26619088301007e-05
1.12842337633876e-05
-2.96946959631688e-05
-2.10766758930091e-05
-2.91205218056191e-05
-1.65036063453477e-05
-1.35636831294608e-05
-3.79162967708173e-05
-5.41924972655531e-05
-8.73701318748929e-06
-3.14658564267177e-05
-5.0662891245377e-05
4.32570601749211e-06
-5.53011426633097e-05
-2.82776512866483e-05
-3.04359728965683e-05
-1.43095116028275e-05
-5.28157186502411e-05
-3.39818005637084e-05
-1.82891050293314e-05
-4.23567602268847e-05
-2.5201404939194e-05
-2.17807164211286e-05
-3.77318478624301e-05
-3.46382563975856e-05
-3.35283389459109e-05
-6.32110325582e-05
-6.92442325102722e-06
-2.17240298465632e-05
-1.33020200750389e-05
-1.79133611688206e-05
9.64352510967895e-07
-2.06988931851221e-05
-4.36730229309793e-05
-3.18973834466963e-05
-7.14609669655408e-06
-3.74915344686885e-05
-3.46186456519938e-05
-1.71381611456201e-05
-2.72901629293647e-05
1.68926879382858e-06
2.50120573630052e-06
-2.08102897134226e-05
-5.12593451799027e-05
-1.27069950466493e-05
-3.17868612899738e-05
-2.79993139463858e-05
-2.29440483866813e-05
-3.76837325497541e-05
5.21757869392013e-06
-5.98180764519869e-06
-5.94385838209545e-05
-2.02773718673881e-05
-3.17222795347175e-05
-2.21083251572157e-05
-3.37454889071868e-05
-1.88810504986368e-05
-1.78268149582581e-06
-2.34239271377894e-05
-1.42850709494103e-05
-5.14921999739842e-05
-6.129209523786e-05
-4.64703864933202e-05
-4.25100468996616e-05
-4.9132130670863e-05
-3.97011059435806e-05
-1.68937160106251e-05
-1.98101037667742e-05
-2.16756845543172e-05
-2.53510573834869e-05
-3.63761515516411e-05
-2.5038413067053e-05
-6.43155848191337e-05
-4.00293170425238e-05
-1.33935358670432e-05
-4.15237051517261e-05
-2.61243479204641e-06
-3.61119264399962e-05
-2.41651289724546e-05
-2.04864005355489e-05
-4.28002363915854e-05
-2.70204413795259e-05
-2.95857217304615e-05
-2.04121005459232e-05
-2.80501106902735e-05
-2.81108375180478e-05
-7.92240598039529e-06
-1.64705661333855e-05
-1.90680990218231e-05
-9.25569617806893e-06
-1.65228328376742e-05
-4.33403930582367e-05
-1.1747914672019e-05
-1.54247819431556e-05
-2.70392036676002e-05
-1.45877900368834e-05
-3.13134828797734e-05
-3.71795067989339e-05
-2.11790422304848e-05
-1.22507539012388e-05
-2.59831654852756e-05
-4.81188034081718e-05
-8.8297628628817e-06
-3.07260597349628e-05
-1.89504247396936e-05
-4.75396474874556e-05
-2.95982344817726e-05
-3.75497145018124e-05
-2.5386301337454e-05
-1.05294791400267e-05
-1.86618559653799e-05
-2.88082558354516e-05
-4.50363161415457e-05
6.7180783526923e-06
-7.11146786714294e-06
2.29974778247608e-06
-2.73533109671054e-05
-2.62611377774075e-05
-2.1231165312176e-05
-3.24743902504895e-05
-3.58326552053384e-05
-2.31128828834894e-05
2.73493020207398e-06
-3.10776098513699e-05
-2.81870691099663e-05
-7.76759534926348e-06
-4.14558255203341e-05
-4.44422079325826e-05
-5.16724683110057e-05
-3.92951843355547e-05
-7.19279203565093e-06
-4.11197373962527e-05
-4.1035448697624e-05
-4.05405603813769e-05
-3.71366217459692e-05
-3.7044544779744e-05
-1.66828112336701e-05
-4.21305790167639e-05
-2.73364465084506e-05
-2.28855349291576e-05
-2.61683740622421e-05
-3.23441465978592e-05
-1.25376324380616e-05
-1.96176469971704e-05
-4.1672267215426e-05
-2.73360485539115e-05
-2.28359512840401e-05
-3.68010586050793e-05
-3.42403412393804e-05
-5.93394834062953e-05
-1.63786313775733e-05
-2.56489351347881e-05
-3.80735779466461e-05
-1.1587736955521e-05
-1.14804882309572e-05
-3.36529290976551e-05
-4.06508694707701e-05
-3.08635714387133e-05
-3.60758908384079e-05
-2.32314560700408e-05
-8.32384179867431e-06
-6.65967446108918e-05
-1.99677222249815e-05
-2.77425048488039e-05
-1.28065026173052e-05
-3.01050265063073e-05
-3.39711478033284e-05
-1.77368154124875e-05
-1.11236195296947e-05
-2.84499332411204e-05
-3.1852840183591e-05
-3.85748782944442e-05
-3.32646872883562e-05
-4.26158316538888e-05
-2.14007286747123e-05
-1.85609865471088e-05
-4.27803693660249e-05
-3.45443779813133e-05
1.12012995666146e-05
-3.27053378582921e-05
-5.8986488769595e-07
-4.11629820089819e-05
-3.59187843908633e-05
-4.1408795057796e-05
-4.47005703462251e-05
-2.59663668085349e-05
-1.36090024021986e-05
-4.78368897042307e-05
-2.75973010968539e-05
-1.94895427699237e-05
-1.85380650367736e-05
-4.05133851819112e-05
9.1747964771289e-06
-3.799167447358e-05
-4.53512662274466e-06
-2.87919180620501e-05
-4.84297167752501e-05
-2.87772484508933e-05
-3.991106968942e-05
-2.18991791880124e-06
-2.3087456493602e-05
-2.51019083167456e-05
-2.11535882634983e-05
-2.83604920105341e-05
-4.3416645538366e-05
-3.77463398940859e-05
-2.52858496851945e-05
-1.00399214507679e-05
-5.37282632187166e-05
-2.40619963110786e-05
-4.38573093936254e-05
-3.24805366390672e-05
-2.40088212098511e-05
-2.62186926685471e-05
-3.78474646097512e-05
-1.75916098344646e-05
-2.09619845861974e-05
-2.73866625759852e-05
-3.20305240614244e-05
-1.82944576669538e-05
-2.36318025503239e-05
-2.78810499400827e-05
-2.92598037448008e-05
-1.96541225840887e-05
-2.28603361207447e-05
-4.69052350001073e-05
-1.94924500614363e-05
-3.84465988107849e-05
-3.14303854579508e-05
-4.6852569424445e-06
-4.96041640151967e-05
-3.24980861363582e-05
-3.49142320052099e-05
-1.36829211370306e-05
-5.50238100103746e-05
-3.05607860569517e-05
-5.05117789841793e-05
-4.1355453117101e-05
-3.70321920976862e-05
-2.79077982700956e-05
-1.95465015455338e-05
-2.73055762863547e-05
-3.15340016473961e-05
-2.82901303846615e-05
-4.0686377609398e-05
-1.3697294352448e-05
-3.67747730222948e-05
-1.72313485693726e-05
-3.03873653602672e-06
-2.36331319244933e-05
-3.77701770856587e-05
-1.06955108079744e-05
-6.82010234399191e-06
-6.25816871054486e-05
-3.32990865364841e-05
-4.89187651066924e-05
-9.24894872340229e-06
-2.83102281537627e-05
-1.97556553848282e-05
-4.48883727918053e-05
-2.09329212462424e-05
-1.51868038469695e-05
-2.81331422150125e-05
-4.46167424491359e-05
-2.21836217375887e-05
-2.40490828137717e-05
-3.64389662963211e-05
-1.85279840826034e-05
-2.45914702053465e-05
-1.23142982458268e-05
-2.86287673096157e-05
-3.10947012689623e-05
-2.3341589324812e-05
-2.43797015457077e-05
-2.67637846900846e-05
-3.80504764556793e-05
-2.4379387193122e-05
-1.90867791608386e-05
-1.46124615479577e-05
-3.17967199064591e-05
-3.56134905685008e-05
-1.20065095478227e-05
-1.97818244402672e-05
-2.67587419218181e-05
-2.18475762387727e-05
-1.49310402138906e-05
-1.8757944612781e-05
-3.8942376098729e-05
-1.51014460844743e-05
1.18648620318765e-06
-2.95891954282439e-05
-1.71564016524244e-05
-3.55106457422854e-05
-4.54154596228638e-05
-4.11849107913342e-05
-2.57018086007035e-05
-4.91429352668458e-05
-3.38126918428946e-05
-3.16140598993954e-05
-2.16676786448216e-05
-2.3187030155774e-05
-2.45147552362667e-05
-8.33770282383901e-06
-1.32500873495691e-05
-3.62607532987287e-05
-2.92838807356624e-06
-2.66688129288107e-05
-2.96024279644345e-05
-4.12203846234666e-05
-2.00638222783368e-05
-5.10159649362055e-05
-1.07240863672766e-05
-3.19963008735947e-05
-2.82300160359704e-05
-3.18078778760689e-05
-3.16708453732918e-05
-2.44443717113257e-05
-9.75132159364853e-06
-5.58003294278151e-06
-3.44065626007129e-05
-1.11349712342555e-05
-2.21834387551021e-05
-5.07785267937717e-05
-4.53690872134774e-05
-1.08286902501386e-05
-1.63030350410814e-05
-2.1041283250233e-05
-2.01461781241255e-05
-2.7487363455666e-05
-1.71025654350591e-05
-8.71883097380658e-06
-3.43999229046052e-05
-1.55179968280417e-05
-2.79076401125629e-05
-3.53383713842866e-05
-3.99741035696516e-05
-3.73637603963454e-05
-3.45699466014149e-05
-3.29966067681803e-05
-8.2236764735399e-06
-1.66058323222869e-05
-1.64991078705279e-06
-5.74098324784936e-06
-1.53959775712017e-05
-3.41858538660589e-06
-2.75578649741064e-05
-3.75461220899365e-05
1.04794927261773e-05
-3.51213937723623e-05
-4.12203680029487e-05
6.21882033655384e-06
-3.32117136352753e-05
5.35868807958682e-06
-1.54642832041855e-05
-3.03054405562067e-05
-3.87153688012742e-05
-3.78379083032678e-05
-1.30144545604754e-06
-2.99801079597947e-05
-1.32700676636114e-05
-2.8876499539086e-05
-1.4342425221252e-05
-2.36840403893492e-05
-2.6903573439748e-05
-4.22747244804027e-05
-4.27232844747469e-05
-2.07245467919832e-05
-3.61919627221539e-05
-7.63671954186649e-05
-3.23402085247197e-05
-1.81015253718725e-05
-1.7119943722207e-05
-4.80260052800672e-05
-3.54942934097214e-05
-4.51530732911222e-05
-3.94648947873698e-05
-3.3155052084596e-05
-5.1250403995948e-05
-2.13161079942116e-05
-5.27906642647106e-05
-3.16789652820002e-05
-2.85471895397807e-05
-7.37123500543294e-05
-4.41257611102225e-05
-2.8752923419524e-05
-2.90124987621191e-05
6.82278163150671e-06
-2.75021107751549e-05
-3.32849178547446e-05
-1.11029493101549e-06
-4.13077737157831e-06
-5.18737022493549e-05
-2.77594031440817e-05
-3.62788234912134e-05
-2.2483865287628e-05
-2.29956851506136e-05
-3.47953361138193e-05
-2.96094590811021e-05
-1.13236628209117e-05
-5.39685611937209e-05
-2.7006276381834e-05
-4.45950330974273e-05
-5.12705092844212e-05
2.44106735572691e-06
-1.4689884728186e-05
-3.04473345154493e-05
-2.92243121631214e-05
-2.75442706994084e-05
-5.67899919438501e-05
-3.83311464546508e-06
-2.14474491539916e-05
-7.90913015575874e-06
-3.28527636291757e-05
1.28748188220234e-05
-2.37281351411873e-05
-3.30658086406515e-05
-3.72508725229906e-05
-2.31855599032279e-06
-1.26373020525201e-05
-4.33872887204632e-05
-5.82595283030198e-05
-2.55301136972425e-05
-3.17874723581382e-05
-3.60716692771262e-05
-3.8206121323259e-05
-1.03853101564955e-05
-3.3446780689181e-05
-1.98313003802109e-05
-1.714673575433e-05
-3.1964823249881e-05
-5.20880178102434e-05
-7.39008819154417e-06
-5.85488018114474e-06
-2.32719207032492e-05
-5.45538415474942e-05
-2.75628044859932e-05
-4.52607944219947e-05
-2.67050646861831e-05
-3.73620669472144e-05
-2.23329215212081e-05
-4.48535376072284e-06
-1.04637747059095e-05
-2.77777156099986e-05
-1.91976735031629e-05
-5.31643945175869e-05
-1.42093342828846e-05
-2.45648172780453e-05
-1.14611873480472e-05
-2.04381449811895e-05
-5.01573234189225e-05
-1.71424072846888e-05
-2.58338547248939e-05
-4.56779824763662e-05
-2.91023537634608e-05
-1.05178610893649e-05
-1.3121964320117e-05
-6.12169731475665e-05
-3.13394676091655e-05
-3.50181885718923e-05
-3.52297273014186e-05
2.77683557732483e-05
-2.22466713750957e-05
-2.49575487241666e-05
-4.62348351034286e-05
-3.15513090794081e-05
-3.09526282791924e-06
-2.7268005117185e-05
-1.74293435166671e-05
-5.99424075728352e-06
-4.93102370807836e-05
-1.66720244121643e-05
-5.20156079753909e-05
-2.31335279409397e-06
4.29473519811134e-06
-2.75182590254056e-05
-2.67667955348227e-05
-2.37957979848439e-05
-1.72052995129774e-05
-4.05312354729557e-05
-1.83228492838776e-05
-3.6167785660188e-05
-3.20082625992784e-05
-4.92949438305183e-06
-1.56131576233095e-05
-2.85872251254146e-05
7.6268675637519e-06
-5.0497556193758e-05
-4.8973800933092e-05
7.12491606909584e-06
-4.08949940364963e-06
-3.83881531598217e-05
-2.05121890608549e-05
-4.33094428047855e-05
-1.23089470050401e-05
-3.04172277174238e-05
-8.85127754848651e-07
-4.93176182088438e-05
-1.54719166929571e-05
1.27961603116134e-06
-2.46660137268012e-05
-3.20697902674357e-05
-4.29477214080787e-05
-2.43326533155028e-05
-5.05269283475598e-05
-8.27893570483569e-06
-3.16673086219743e-05
-2.34056000346486e-05
-1.70066231449139e-05
-7.15633490414531e-05
-3.94433415181694e-05
-3.18305075285225e-05
-2.91022467276268e-05
-5.25119533973473e-05
-9.84653860274692e-06
-3.35852701924436e-05
-4.39179885222083e-05
-1.29076161713084e-05
-3.4852342196906e-05
-2.95181506735337e-05
-3.96100461873566e-05
-4.46954584434118e-05
-4.10969372494459e-05
-5.70797108799589e-05
-3.81891885033565e-05
-1.79240181157423e-05
-1.99905081159878e-05
-4.55524961368467e-05
-3.58797451921663e-05
-2.68888462003617e-05
-6.10101286363027e-05
-3.64140194783181e-05
-4.46118931061315e-05
-1.20788629466619e-05
-9.09141749071296e-06
-2.12646053391663e-05
-3.8602428644432e-05
-4.60403889401997e-05
-3.12642070319964e-05
-1.04677954561728e-05
-1.01818492053545e-05
-1.98524180767706e-05
-4.69304120035783e-05
-2.92295164715564e-05
-3.02911858306515e-05
-1.80833158694478e-05
-5.99718391040274e-06
-2.15191636732364e-05
-2.34539457257969e-05
-1.45847237631162e-05
-3.95034035035156e-05
-1.82072838418363e-05
-3.37799907847449e-05
-3.88407524483034e-05
-1.64990778969313e-05
-5.07288417731523e-05
-2.97238868182008e-05
-1.90918401964404e-05
-4.53661366228056e-05
-2.58258547363255e-05
-2.26680428948179e-05
-3.37265208775859e-05
-6.39423568222839e-06
-1.84318128421854e-05
-4.36067294657894e-05
-3.7118423977722e-05
-1.41174329013089e-05
-3.51264819317134e-05
-2.60803479689791e-05
-1.14339145305348e-06
-3.29371912146014e-05
-1.49757726320384e-05
-1.98913179164068e-05
-1.69028441838437e-05
-1.83490194648611e-05
-2.28918940038152e-05
-4.67455220213315e-05
-1.98034170360985e-05
-2.0817826275331e-06
-3.10558198304422e-05
-2.7630677837099e-05
-5.44374846753027e-05
-2.28332660615638e-05
4.58713674944624e-06
-3.03953218347471e-05
-3.74190363127273e-05
1.74020863017174e-05
-1.27132964091399e-06
-2.47373890834546e-05
-2.46646767618171e-05
-2.68500155880522e-05
-1.86822737407444e-05
-4.88253509365605e-05
-3.3053499068445e-05
-4.78910554881158e-06
-5.03482404102861e-06
-2.2549964906313e-05
-4.70471090044376e-05
-5.97975094039107e-05
-2.23856857961517e-05
-1.03524470267298e-05
-7.80096550944687e-06
-6.7775541959062e-06
-4.37967301294051e-05
-3.52632855982829e-05
-2.68842848778443e-05
-2.07154037248052e-05
-1.26648966451842e-05
-5.66785668356244e-05
-2.29593052337562e-05
-2.43863213614087e-05
-4.07291037183535e-05
-4.00192019663945e-05
-2.68481226431324e-05
-2.24632681247169e-05
-6.19039249035636e-06
-2.31839529708728e-05
-2.58121989785765e-05
-5.33993281924367e-05
-2.4931433129891e-05
-2.56212894367914e-05
-1.54539516992171e-05
-1.07955279310763e-05
-1.42683922966879e-05
-4.89177321810934e-06
-9.40267877398059e-06
-1.23746677029419e-05
-1.77368329510903e-05
-5.26754789819112e-05
-2.30074465739196e-05
-2.23764911086042e-05
-4.78866260052142e-05
-2.06443680697976e-05
-1.44852412690279e-05
-3.98812257093148e-05
-4.61426709881471e-05
-2.01465068530669e-05
-1.52499238642875e-05
-1.06561592263033e-05
-3.54986496218534e-06
5.82878520683818e-06
-4.02788361381716e-05
-1.07669252506535e-05
-3.61455772871148e-06
-4.30816724097706e-05
-2.61965219745132e-05
-3.89434429470489e-05
-4.43487881015936e-05
-3.09903723686197e-05
-3.90865017158103e-05
-2.31916516879275e-05
-2.98470090113481e-05
-6.0336626747943e-06
-2.52002000989069e-05
-5.51317367330552e-06
-3.21694091992592e-05
-2.90317740375443e-05
-3.13641263250201e-05
-2.5740864441926e-05
-1.30631040797597e-05
-3.48962184268795e-05
-4.57515219530367e-05
-2.82304846822944e-05
-3.98945700228335e-05
-7.07186425529488e-06
-1.30233852755375e-05
-3.31894848206714e-05
-4.2664888324079e-05
-1.9599154465267e-05
-2.89841761501505e-05
-4.18032488201661e-06
-2.08592576379208e-05
-5.05323626920084e-05
-1.60718125721934e-05
-1.83897363974657e-05
-1.57023339241933e-05
-1.79925675842476e-05
-3.19207251995086e-05
-4.06452367602243e-05
-8.31891345437709e-06
-2.58915879536668e-05
-3.43029897459856e-06
-3.40750305236501e-05
-4.07456469484816e-05
-1.31574525409872e-05
-1.30360164958826e-05
-5.27881595605856e-05
-2.5660242173378e-05
-3.63096589286969e-05
-3.03367600335028e-05
-3.68424744131048e-05
-3.25905723412267e-05
-1.40062898968914e-05
-4.96684945130622e-05
-3.84957275294676e-05
-2.68366918362191e-05
-3.6933292201833e-05
-3.84786892520325e-05
-5.11359691159217e-05
-1.8101884465235e-05
-3.9204879118482e-05
-6.36675149174176e-05
-4.42941319152861e-05
-1.40867151092261e-05
-1.61689748315699e-05
-1.1322848869338e-05
-1.16086282881279e-05
-4.36151388654145e-05
-3.70049059219699e-05
-3.1383655073437e-05
-4.97674915896633e-05
-2.18262545355511e-05
-1.1230229384596e-05
-6.38461693739964e-05
-3.5646474102712e-05
-2.22414894338476e-05
-1.72019244474338e-05
-1.0559535380249e-05
-6.38339552616898e-06
-5.40260294791695e-05
-4.45499516994656e-05
-6.65888031809383e-05
-3.04506971592564e-05
-4.41224764281122e-05
-4.31494318201348e-05
-2.65515003515936e-05
-3.18300123093531e-05
-5.05275928634656e-05
-4.00251917473999e-05
-5.08070407315874e-05
9.34478344374809e-06
-4.16765800139471e-05
-1.38622891335122e-05
-1.86552361403109e-05
-2.7398596591147e-05
-3.42528283275155e-05
-8.91826287343291e-06
-3.92227597320898e-05
-5.56643526717543e-07
-2.63038383315718e-05
-3.46482859409557e-05
7.80328963765805e-06
-3.19344452280502e-06
-1.93611858219315e-05
-2.06245060344926e-05
1.24301217418661e-05
-4.15869107176949e-05
-1.99366258929517e-05
-3.21678681728368e-05
-3.57159913253469e-05
8.53363775216034e-06
-1.41967037792021e-05
-3.20067603370426e-05
-4.87514973070285e-05
-2.52577342492822e-05
-4.75760939362536e-05
-2.92480688396253e-05
-3.42734379711546e-05
-2.31656374834944e-05
-9.17424270325514e-06
-3.8940577127058e-05
-3.59719473560835e-05
-6.91817507740045e-06
-4.29156104780835e-05
-1.13345810902207e-05
-3.3520519622692e-05
-2.40947646501676e-05
-1.41426615627248e-05
-1.48065980588376e-05
-3.97048236991841e-05
-1.54502768673028e-05
-3.12164971221402e-05
-2.40417963275211e-05
-6.4957935026286e-05
-1.61277458588149e-05
1.3261009439759e-06
-1.29907880202242e-07
-5.23414295552559e-05
-1.86882381964097e-05
1.40527774436349e-06
-1.17569287344072e-05
-4.66247043792306e-05
-1.96568902585586e-05
-3.01386472599238e-05
-2.20684333920317e-05
-5.73818330834427e-05
-5.59078945516351e-05
-6.33958601471907e-05
-5.14954745370056e-05
-4.16167242951775e-05
-1.33922875833444e-05
-5.4010677652849e-05
-2.06688090674548e-05
-3.8011458021936e-05
-3.58468722599733e-05
-1.75239590600507e-05
-1.46366441738377e-05
-1.4960273785461e-05
-3.78856947928622e-05
-3.55848850590222e-05
-1.06508415185618e-05
2.47234019426796e-06
-1.9346740898521e-05
-4.21949499257619e-06
-3.03804080660908e-05
-2.53269430201295e-05
-3.05792766730249e-05
-3.33199487846739e-05
1.16800701502856e-06
-3.89302248343993e-05
-3.45740086241363e-05
-3.61203902346414e-05
-1.21959795078485e-05
-2.29513731053825e-05
-2.29081462354263e-05
-1.38425386272282e-05
4.83073650951257e-06
-3.07869327468598e-07
-1.64442069489181e-05
-4.85678340039222e-05
2.86102871394064e-06
-3.6108214198948e-05
-3.18709063372592e-05
-1.8766399421436e-05
-3.83988227621902e-05
-1.62441359909011e-06
-3.29130624886382e-05
-2.51325292158297e-05
-1.70075250124799e-06
-2.48713688609934e-05
-2.80612515410276e-05
-2.69807311999922e-05
-2.01976483629854e-05
-3.67368578043529e-05
-4.49301522279067e-05
-1.26890019368069e-06
-5.17436367448421e-05
-2.71028231385159e-05
-3.59117780964839e-05
-3.71701189667708e-05
-2.10816520827117e-05
-1.78012012301423e-05
-2.68156451378352e-05
-4.22554070585467e-05
2.26802810086541e-06
-4.03103808360431e-05
-4.48278727060732e-05
-2.87872575267868e-05
-4.68321387331338e-05
-1.97078201669798e-05
-4.26181270441599e-05
-4.01233252938403e-05
-5.96492098159607e-05
-4.87448006823747e-05
-3.81578402802407e-05
-1.90431189468378e-05
8.63884228008591e-06
7.91799925033415e-07
-4.90447023388197e-05
-2.59390419834519e-05
-1.13712531140169e-05
-2.48560533319443e-05
-5.93480874202214e-06
-4.90371903048005e-05
-2.58475807599258e-05
-6.82338178677282e-06
-1.51064583359848e-05
-5.64987078267709e-06
-9.48738972025596e-06
-1.00244184376208e-05
-3.49075923494133e-05
-2.908260985666e-05
-6.73186192364976e-06
-1.77080896659826e-05
-1.21756743085678e-05
-2.2942260599695e-05
-2.68700230214057e-05
-5.02056070053031e-05
-2.02284810090035e-05
-4.82549004179685e-05
-3.23314392970073e-05
-9.36976834068221e-06
-6.28808332175384e-06
-3.23241754549491e-05
-3.56973882526342e-05
-5.64893970792164e-05
-3.97783224320356e-06
-1.95704898684925e-05
-1.94308314840262e-06
-2.29077056009745e-05
-3.25857149141287e-05
-4.33610382423809e-05
-9.02063474661168e-06
-2.24917094958132e-05
-2.83793701559825e-05
-2.12187305193442e-06
-2.36341314863338e-05
-2.62226942664335e-05
-1.10252871987501e-05
-2.80767263520285e-06
-2.25129240996835e-05
2.49656747467772e-06
-2.68965341250028e-05
-3.02589135930318e-05
-2.79456639427653e-05
-5.141289929527e-05
-2.26031009589819e-05
6.34975541421811e-06
-1.1964346277333e-05
-2.43150257804551e-05
-1.26626001454781e-05
-2.34280915260287e-05
1.7208877826086e-05
-2.62507374085311e-05
-3.11701396009128e-05
-5.52858951580068e-05
-5.45940470746503e-05
-3.90499034543384e-06
-1.94723987149616e-05
-2.19509407459998e-05
8.11454628768642e-07
-3.25154521199793e-05
-3.95542751947959e-05
-7.5214611436421e-06
-2.57757121694423e-05
-2.99775905258479e-05
-3.47054947026054e-05
-4.37768202838659e-05
-4.6852612884007e-05
-2.98393704210475e-05
-5.68487690930589e-05
-2.92184509231271e-05
-1.4669027589691e-05
-2.22320388922923e-05
-7.8555952373493e-06
-3.87549838311693e-06
-2.76891379309216e-05
-4.35433132641418e-05
-2.48133351301079e-05
-2.82114601548993e-05
-1.40490499110047e-05
-3.39778117959852e-05
-2.38350060676659e-05
-3.80549919376753e-05
-4.75394565402794e-05
-1.87716203424963e-05
-5.894504455077e-05
-4.7988919268787e-05
-2.92431335650699e-05
-2.97140941499274e-05
-2.64440075817548e-05
-2.43666518681483e-05
-1.93583297363941e-05
-2.38345463397027e-05
-4.15015364136061e-06
-2.33010228223631e-05
-2.07351470762776e-05
-3.48876491302668e-05
-4.88181860526271e-05
-1.02697556364896e-05
-4.22394735837343e-05
-3.32413712116485e-05
-1.58003033226016e-05
-1.24472930273958e-05
-2.04369903134438e-05
-2.28098487196028e-05
-2.3545229712917e-05
-2.24787046971403e-05
-3.70922591251533e-05
-1.54968266799719e-05
-4.51946259053567e-05
-4.7145670062711e-05
-1.83796468623252e-05
-1.78682857919486e-05
-5.72377865717367e-06
-1.62141934515704e-06
-2.32422186610312e-05
-2.48443461611398e-05
-3.87282342281455e-05
-3.46468381018373e-05
7.67101015829065e-07
-1.54389899041834e-05
-3.84126780940394e-06
1.33825990093585e-06
-4.4164214606431e-05
-1.40124751052723e-05
-3.84353547424431e-05
-2.16616169742217e-05
-4.38079529037774e-05
-3.66163463724322e-05
-1.36059848945114e-05
-4.41179638453618e-05
-8.94066758686295e-06
-2.74835872950618e-05
1.30444838606293e-05
-1.15127580251594e-05
-3.41667046936956e-05
-3.96819741486641e-05
-3.38609729181862e-05
-2.98007705851465e-05
-4.41260579975239e-05
-1.29791203219623e-05
-1.51466581252096e-05
-4.91853840163067e-05
-4.95442802728937e-06
-1.12165874028977e-05
-9.61661880598719e-06
-2.04883111534624e-05
-1.80977258632563e-05
-5.36022351732697e-05
-4.06079146688679e-05
-3.13375037283589e-05
-4.88411041010169e-05
-2.42350785896623e-05
-1.5461925340565e-05
-1.11261978744266e-05
1.52143986619625e-05
-4.94254627098193e-05
-5.33352165567787e-05
-3.41505421957215e-05
-3.84211584929355e-05
-4.11510801152939e-05
-3.08285916195566e-05
-3.20404153294294e-05
-1.37179450162881e-05
-1.96544056906304e-05
-3.90284417359999e-05
-4.88821118656308e-05
-5.21883373303769e-05
-2.25587260548323e-05
-1.14431485740993e-05
-2.86522204277992e-05
-2.25197216369899e-05
-4.25886991131097e-05
-3.3129468666451e-05
-2.30825285076702e-05
-3.30602143779882e-05
-5.50028213375825e-05
-3.95440489239275e-05
-6.00618907876342e-05
-3.24167266292083e-05
-2.15299631823584e-05
-7.55245303178405e-05
-2.81959971720833e-05
-3.85796723435075e-05
-2.0918599606338e-06
-1.82094686575014e-05
-2.57369335927841e-05
-2.64007153297394e-05
-2.63314795237872e-05
-6.18517855124334e-05
-2.9315785063229e-05
-3.56934408259172e-06
-3.81561599066785e-05
1.01423794700369e-05
-4.81211487313556e-05
-5.36001655260593e-05
-6.71346699875401e-05
-4.56073273989532e-05
-2.75852048621935e-05
-4.67513063304037e-05
-4.4609889588223e-05
-2.31332467096285e-05
-2.18522496445573e-05
-3.37263080324206e-05
-1.95875513702122e-05
-5.70687105521937e-05
-9.54530444355092e-06
-1.05327666274943e-05
-4.58682320326838e-05
-3.74929699473521e-05
-2.52082592842431e-05
-1.42106281820505e-05
-2.44195105686135e-05
-4.13554813873617e-05
-2.21310256039402e-05
-5.03551519331668e-05
-4.12626863923815e-05
-6.21230655103148e-06
-2.41011209770342e-05
-1.08491771127612e-05
-3.10434028134164e-05
-1.64924920334312e-05
-2.48551717623856e-05
-1.48059236669163e-05
-3.88290201348561e-05
-1.64898324557404e-05
-6.3257668256175e-05
-6.16449112112396e-05
-2.62256901519607e-05
-1.37614139631384e-05
-4.19463695896372e-05
-1.09129319736471e-05
-4.45125076674553e-06
-5.67865467812872e-05
-4.85795539579435e-05
-3.02136341272343e-05
-2.89256889833734e-05
-2.51374238016686e-05
-1.40698511088501e-05
-3.49692273498355e-05
-5.19927079679403e-05
-4.9155322781904e-05
-2.20532395870343e-05
-2.28797866913028e-05
-2.97620727081813e-05
-3.39412246094449e-05
-2.92098644942895e-05
-6.07153612018064e-05
-1.9222108420503e-05
-8.28442500446677e-06
-3.77086498516755e-05
-4.37605938756065e-06
-4.50531712833971e-05
-3.56866186641809e-05
-4.35250734485058e-05
-1.65801244189841e-05
-5.61953771048e-05
-7.08198510035809e-05
-2.20116773521134e-05
-1.91890684904948e-05
-3.50986683187618e-05
-3.00840696036069e-05
-1.41840044857391e-05
-6.63031567751498e-05
-2.6167645288499e-05
-3.03746604421166e-05
-2.20352345243573e-05
-5.94524208855818e-05
-1.89896864625794e-05
-3.15723749819656e-05
-4.5664987613942e-05
-3.03869125564546e-05
-3.39741127905329e-05
-1.35274303644072e-05
-2.96873670228459e-05
-2.72929953654715e-05
-2.17749627762027e-05
-3.91694694596023e-05
-2.37608147223755e-05
-4.57413024979089e-05
-3.33963103477569e-05
-1.58647171208578e-05
-2.85999381047081e-05
-1.37937880791746e-05
-2.82129759259789e-05
-2.4719532392738e-05
-4.45000392630599e-05
-3.88341604440423e-05
-4.00125473684349e-05
-1.56311401073243e-05
-1.88882158974133e-05
-2.12301692684073e-05
-2.63856805255551e-06
-2.82926277906534e-05
1.80434214579144e-05
-2.7789743128936e-05
-2.65469817800151e-05
-5.19207138160709e-05
-2.86046639907708e-05
-5.37746287004054e-05
-3.73526738267862e-05
-3.85306965694439e-05
-7.18613163914093e-06
-3.12376364478642e-05
-4.58790030350213e-05
-4.17843549732787e-05
-1.71542525693945e-05
-2.93174157072427e-05
-2.45988326925272e-05
-3.58767669007001e-05
-3.12045507658087e-05
-3.61754664769989e-05
-8.84687462594123e-06
2.45172513352488e-06
-9.98228772551223e-06
-1.20627331101359e-05
-3.49162802660525e-05
-1.3512417372732e-05
-3.46886836193822e-05
3.08195084826921e-06
-1.95289429309471e-05
-4.38721108947809e-05
-2.95447909571687e-05
-3.33824036094525e-05
-6.0999069282476e-06
6.87397984936965e-06
-1.62375754557424e-05
-5.3572312950327e-06
-2.40637085540258e-06
-1.45766992733924e-05
1.16866250057714e-05
-5.62875166405083e-05
-1.19213688682651e-05
-4.05756077236788e-05
-3.56291833086895e-05
-3.39548952911182e-05
-3.73727542539791e-05
-1.20127980575242e-05
-6.62296747374176e-06
-4.00824133013225e-05
-2.97791605964654e-05
-2.72991948027469e-05
-2.4330793051623e-05
-1.3900636539291e-05
-2.01796036986609e-05
-1.72000601155559e-05
-3.65405205750279e-05
-4.77514556732067e-05
-1.13045887148794e-05
-4.74822091512058e-05
-3.12751344717211e-05
-3.18207306926264e-05
-3.8929657431193e-05
-5.02069555636687e-05
-2.02912046017141e-05
-2.11498654167596e-06
-1.65027600702706e-05
2.5175393551615e-05
-4.34467390404118e-05
-1.16748242056022e-05
-2.00870519555331e-05
-6.16935874525564e-05
-2.14065149398208e-05
-3.04219353893055e-05
-5.64950740802213e-05
-1.54812872199646e-05
-2.70839235757012e-05
-4.86473552402278e-05
-3.90928985670856e-05
-1.35835391900286e-05
-3.43006671005663e-05
2.01986205822659e-05
-4.74683322953042e-05
-1.98501503198889e-05
-1.95806935117727e-05
-6.63925523137526e-06
-2.58969872259721e-05
-2.7970125827067e-05
-2.21929860186004e-05
-3.06359322436954e-06
-1.54906303257257e-05
-1.00764679118411e-05
-1.55523062181055e-05
-3.37131852499624e-05
-4.32777823457795e-06
-3.41703193276484e-05
-1.74900305480277e-05
-6.15124406711728e-05
-2.63356879505563e-05
-1.22851176986562e-05
-8.27467183240743e-06
-2.60975853120255e-05
-3.61503449242815e-05
-5.26317016216324e-05
-1.66909211311258e-05
-1.04502027243108e-05
-3.47422403259364e-05
-3.06716818187102e-05
-3.08132388321901e-05
-3.96782158186229e-05
-2.92497075590392e-05
-1.37642670782446e-05
-6.48990417997334e-05
-4.14473611756629e-05
-2.08567130230565e-05
-3.69180007913611e-05
-1.7972981552354e-05
-3.04785660115682e-05
-2.31069743946893e-05
-4.23435844538415e-05
-2.8399508617658e-05
-5.48038417210503e-05
-2.00284338425495e-05
5.7255249654346e-07
-4.25685542836171e-05
-7.34225714480464e-06
-2.0304018241267e-05
-1.25785902805654e-05
-4.82334435387013e-05
-2.55152365857695e-05
-3.44573905199326e-05
-2.37377767866304e-05
-4.66002757811325e-05
-3.71188230504089e-06
-8.03044389257567e-06
-4.16124925422875e-05
2.05829488950282e-06
-2.3301829639269e-05
-2.87305855141891e-05
-2.00631099563094e-05
-2.29736192517237e-06
-3.80512751409776e-05
-2.3483295250059e-05
-3.29193861350907e-05
-5.75969734259617e-06
-1.02001462362661e-05
-2.74760723449231e-05
-2.63668262824193e-05
-2.76873597863588e-05
-1.41013740732865e-05
-2.94430261074972e-05
-2.09525446771081e-06
-2.46553517972991e-05
-4.11536342295433e-05
-3.11490797950799e-05
-1.98543024136427e-05
3.14382508862258e-06
3.15149708296581e-06
1.17626213220302e-07
-3.92783840713642e-05
-1.88909974365505e-05
-2.88468847958484e-05
-3.28281644616428e-05
-7.01717801873552e-06
-9.74920669790384e-06
-9.27184519464996e-06
-3.13763180136968e-05
-2.41323707842542e-05
-3.59975125303493e-05
1.08516652078861e-05
-2.654808400753e-05
-2.83339164328251e-05
-1.58946765963806e-05
-3.54606692787101e-05
-3.23972173301658e-05
-2.70580498700863e-05
-7.71005487550975e-06
7.66029059343997e-07
-2.30088760522269e-05
-3.59335633127009e-05
-2.86249821800507e-05
-2.5160358048276e-05
-6.86054009197876e-06
-1.29694528207244e-05
-3.55398591603419e-05
-7.10561246507761e-06
-4.0384696064896e-05
-1.97369015999883e-05
-1.34737117099253e-05
-6.02084587343051e-05
-2.94774633095732e-05
-2.10963558694505e-05
-2.74568433827326e-05
-2.50263510583295e-05
-1.61713717702562e-05
-2.92793702711496e-05
-5.55922430288669e-05
-1.22467212275159e-05
-2.693645919742e-05
-2.73412648426603e-05
-1.84418863886223e-05
-2.71394909327806e-05
-3.48002964748709e-05
-2.83584975545814e-05
-7.64783146954468e-06
-6.3506809965787e-05
9.65164877020206e-06
-3.08758736177896e-05
-3.65604199897658e-05
-2.69602207001326e-05
-3.40750049914751e-05
-2.02071989423784e-05
-2.89211648755784e-06
-2.55261444795828e-05
-3.77090765535952e-05
-1.01726783659657e-05
-8.38372720003025e-06
-5.19485192785009e-06
-3.34941688085536e-05
-1.32368025665883e-05
-4.08517415042614e-05
-1.42201880640337e-05
-3.81350470288161e-05
-3.3870385666076e-05
-4.38634771950079e-05
-5.71958465602787e-05
-4.63431093977944e-06
-6.72628590346402e-05
-6.34929328259905e-05
-4.76487674098268e-06
-4.24265781244755e-05
-1.23420186056466e-05
-5.69152125826735e-05
-2.94120366454396e-05
-3.26679203767227e-05
-4.8124506025561e-05
-3.82038269252853e-05
-4.77091733666437e-05
-2.24183586284613e-05
-4.01988606198774e-05
-6.44722060413879e-06
-3.8470513856458e-05
7.04958759902931e-06
-1.93775190934175e-05
-5.0019289376723e-05
-1.78717580165756e-05
-8.63469677397652e-06
-4.44137875584395e-05
-2.64113767166539e-05
-1.09107256601851e-05
-3.08574465783174e-05
-1.91882400775634e-05
-3.19586409914865e-05
-3.72226355863576e-05
-1.6234599560075e-05
-8.09699362693961e-06
-2.71901822664942e-05
-2.72605629393074e-05
-1.36438686503757e-05
-2.01605388004432e-05
-5.86070485146686e-05
4.90242493108169e-06
-3.06109692601431e-05
-3.09332858729317e-05
-4.9722709416758e-06
-1.91700932058103e-05
-2.16675059371867e-05
-7.11832982966875e-05
8.55229484909616e-07
-1.73167109942699e-05
-3.05989307676856e-05
-3.59758037139133e-05
1.04628426629572e-05
-5.7960302278397e-05
-2.01601354028381e-05
-4.53038892102485e-05
-5.04591459637013e-05
-4.59323158439288e-05
-4.98776368278677e-05
-7.92089454913557e-06
-6.38148703002782e-05
-2.74798352337049e-05
-3.61955285596983e-05
-5.38904254637359e-05
-2.97331995596247e-05
-2.49816726737908e-05
-4.32951788418551e-05
-1.46128772001762e-05
-1.57782249693916e-05
-3.92759730479054e-05
-8.35286802514765e-06
-4.76130116736593e-05
-3.9560640751835e-05
-3.93060764547067e-05
-3.48523745068023e-05
-5.69981041640403e-05
-5.91925577635947e-05
-1.27672464603034e-05
-2.84067123656971e-05
-1.50872645063166e-05
-1.70726762089152e-06
-3.32123822492705e-05
-3.64455718553522e-05
-1.9665772646524e-05
-4.15934793396792e-05
-2.43254693436346e-05
-4.36189277898374e-05
-4.35011209958973e-05
-3.51855003566399e-05
-2.38319997629351e-06
-4.38356798915539e-05
9.67074646376344e-06
-4.44525388162925e-05
-3.05624966531151e-05
-1.34476768375963e-05
-2.88668469593726e-05
-3.41635337675063e-05
-1.92180693049832e-05
-2.97601274147512e-05
-1.66260693973471e-05
-2.74227580524899e-05
-3.00523604539673e-05
-4.580273159316e-05
-2.79885504707046e-05
-1.58624250664202e-05
-8.73413794709873e-06
-4.52709913154452e-05
-8.23058079176936e-06
-1.88854453292067e-05
-4.31430925610559e-05
1.6773603652003e-06
-4.36922339885508e-05
-2.70699447235465e-05
-2.75978629774486e-05
-6.55478844655107e-05
-4.75918373680938e-05
-1.66679263312608e-05
-3.0043739213149e-05
-4.56855376447182e-05
-1.75487902699313e-05
-1.33939657200328e-05
-1.68362896213158e-05
-2.4259926418229e-05
-3.68140651428282e-05
-3.97949262638796e-05
-1.04239161431746e-05
-5.58471998781266e-05
-3.50218733138538e-05
-3.62317661021776e-05
-4.49691869271847e-06
-2.40720491611535e-05
-3.19639427006408e-07
-3.67534985707614e-05
-4.58415994074659e-05
-2.08388154458686e-05
-1.93599941582572e-05
-2.66779554758591e-05
-2.75224837378546e-05
-8.10675909103874e-06
-3.53547926326677e-05
-7.09880486364306e-06
-1.63924332617198e-05
-4.54332451311577e-05
-1.95245148406502e-05
-1.35024045186088e-05
-3.76922997838195e-05
-1.11157690879235e-05
-4.52753502873801e-06
-2.36361676331752e-05
-4.7153196200558e-05
-5.23240485694655e-05
-3.40049501697428e-05
-9.72265250474413e-06
-3.52290755679045e-05
-4.00705377325045e-05
-3.96899865723129e-05
-1.94283240435074e-05
-4.66576020939535e-05
-3.7059887797746e-05
-2.35044062668178e-05
-3.9384055310571e-05
-4.2561561860307e-05
8.63794762698193e-06
-4.43434871192701e-05
-3.68207811672808e-05
-5.99195670626132e-05
-7.02360829778018e-05
-3.79375053788861e-05
-2.12345795671363e-05
-1.80528661483431e-05
-2.20003584485866e-05
-5.52387352036587e-05
-3.68540048540305e-05
-2.35463679982965e-05
-5.19490383911602e-07
-2.05796576456393e-05
-1.44919191874218e-05
-3.51025424636706e-05
-2.54431559457911e-05
-2.33066898808676e-05
-2.37951757838307e-05
2.18071332335244e-06
-2.17111554199411e-05
-3.40438495207092e-05
-5.79396809573564e-06
-3.30727287647361e-05
-2.18332153099107e-05
-4.15766449704855e-05
-3.60327925923364e-05
-2.29815526751284e-05
-1.47192206549111e-05
-5.21795189215733e-05
-5.23073517648739e-05
-2.03256894802664e-05
-2.84934323902148e-05
-3.46033127870853e-05
-1.37395724147979e-05
-3.89804310348517e-05
-8.1774036820523e-06
-4.31778119041505e-05
-3.24055115433396e-05
-5.63151636401149e-05
-3.10349239589344e-05
-4.33229662828552e-05
-1.25842083766999e-05
-4.61539216498855e-05
-2.46595329997349e-05
-4.20906777400456e-05
-3.19573220466004e-05
-2.83243633882581e-05
-2.47853436558638e-05
-9.7949209167487e-06
-3.10815595784504e-05
-4.30908280180181e-05
-2.40643106241393e-05
