# Supplementary material for: Research on computational propagation and identification of mine microseismic signals based on deep learning
Source: PLoS One. 2025 Oct 22;20(10):e0334641. doi: 10.1371/journal.pone.0334641 (PMC12543183; doi:10.1371/journal.pone.0334641)
Supplement: S6 Data — (ZIP) [file pone.0334641.s006.zip › 000100900000145.xlsx_0.txt_24.txt.txt]

-4.38341959309491e-05
-4.11250059267218e-05
-5.34067298707239e-06
-4.09570169795703e-05
-3.4240898106276e-05
6.78288501448972e-06
-5.38939243501382e-05
-2.21486972048913e-05
-3.23918076189756e-06
-1.92680278497744e-05
1.23514375309362e-06
-1.00318889796725e-05
-9.67007196530346e-06
-1.06772721536145e-05
-4.20398341632743e-05
-5.31509212060634e-05
-8.74662387885311e-06
-1.57921475113566e-05
-3.5612567209612e-05
-2.412909744447e-05
-2.82142614212868e-05
-2.98459340976512e-05
-2.71192786374742e-05
-4.36050506317753e-06
-3.93924493814312e-06
-1.52174961563041e-05
-2.84077216493338e-05
-5.27364278621801e-05
-6.00084607061884e-05
-4.98242496689859e-05
9.74489166426144e-06
-9.75058988401183e-07
-3.98706180082332e-05
-2.91448068692841e-05
-2.09592441715022e-05
-3.96354129401268e-05
-4.09622536829334e-06
-4.13158927052104e-05
-3.78587857449099e-05
-4.58092110769568e-05
-4.13279503501368e-05
-2.55008455223317e-05
-4.38062406325862e-05
-9.68522331415522e-06
-2.3350051058782e-05
-5.7307567438482e-05
-4.38521503545673e-05
-8.01348472133092e-06
-3.22894479613237e-05
-4.19015080916613e-05
-2.08136667472755e-05
-1.09223132128151e-05
-2.59194231072608e-05
-3.36152028341897e-05
-3.6699153287796e-05
-5.02199921387279e-05
-4.78277866919497e-05
-3.86096022554188e-05
-8.53032159429107e-06
-2.40102219138432e-05
-3.8499659038179e-05
-3.79202554935329e-05
-4.58464194770936e-05
-3.57677868272265e-05
-4.57556251253464e-05
-4.56402325808476e-05
-2.80713482344905e-05
-3.4083260045499e-05
-1.09183791250283e-05
-3.92630440052329e-05
-5.59691256488293e-05
-1.98575999520329e-05
-1.68458426163877e-05
-2.22804917427272e-05
-5.35710808186302e-05
-4.80630880728347e-05
-2.08290554675738e-05
-1.9622070835921e-05
-2.52404925286119e-05
-2.69338308481248e-05
-3.43520968511643e-05
-2.35662022585595e-05
-3.46588913790079e-05
-1.21146690212629e-05
-3.4187441236235e-05
-1.8753990972898e-05
-7.29186104928907e-06
-3.23846915244125e-05
-3.73108227461513e-05
-5.13161313173461e-05
-3.53200413853773e-05
-3.1792753990304e-05
-3.97670854611726e-05
-4.40761769287367e-05
-1.9890408910096e-05
6.20043637523688e-06
1.21414569798008e-06
-3.70817139567282e-05
-1.64968589132581e-05
-3.99064509091551e-05
-5.46106332046832e-05
-3.20639389818772e-05
-4.44893463500046e-05
-1.43148507366658e-05
-2.76179810237135e-05
-2.05085559733396e-05
-3.03530037651127e-05
-1.52645205477009e-05
-3.02144954468082e-05
-6.1871806665597e-05
-4.66213547968218e-05
-4.01604322472253e-05
-9.78766264115085e-06
-4.89491118490148e-05
-1.18296360979954e-05
-2.9286358877829e-05
-1.30594293855999e-05
-5.79425276688207e-05
-2.29749611782651e-05
-2.72313797083781e-05
8.3180483105291e-07
-4.28527291990136e-05
-4.75064996879494e-05
-6.51296383041299e-05
-2.86055931198917e-05
-4.03515698617305e-05
-1.76853949811235e-05
-4.41233865036662e-05
-5.27469944021596e-05
-3.2613629632674e-05
-2.82714450984807e-05
-3.35046901818957e-05
-3.01662432862835e-05
-4.97736649218193e-05
-3.15334893224094e-05
-7.75437223334695e-06
-1.05430363295927e-05
-4.84807729408338e-05
1.36520557490854e-06
-3.32986253502624e-05
-5.81825328502397e-06
-1.69698117687239e-05
-3.46004754013864e-05
-2.18397495035157e-05
-2.16642460081617e-05
-3.68984932378456e-05
-3.29529025803742e-05
-1.49494706700637e-05
-2.94345339878176e-05
-6.46321461986327e-05
-3.83212582875469e-05
-9.43807829735672e-06
-1.8909433551064e-05
3.13685777053177e-06
-1.73957858484778e-05
-1.2461008694595e-05
-2.07407160510613e-05
-4.4684875340107e-06
-3.47614803092863e-06
-5.26825943954908e-05
1.39466531298917e-05
-9.77009848418666e-06
-1.78935209155244e-05
-4.72072792998182e-05
-2.29077429455681e-05
-1.72409636068002e-05
-5.35534875804369e-05
-3.96427186047824e-05
-2.78604876472597e-05
-3.85672799155503e-05
-1.64187256740932e-05
-8.44146411001481e-07
-5.07169653371389e-05
-3.14133116191319e-05
-2.32101278768673e-05
-2.389500296748e-05
-1.99525320791135e-05
-1.99896598044969e-05
-4.9107966461447e-05
-3.01348666125378e-06
-1.67691050221124e-05
-4.12295994338368e-05
-1.71937245932741e-05
-9.39264935321708e-06
-3.07457154127072e-05
-2.8092487272432e-05
-1.41474566851114e-05
-2.28511210729728e-05
-1.45233008665204e-05
-2.94944228413934e-05
-1.72926456201937e-05
-2.34803369587476e-05
-1.964374915748e-05
-3.4794927311521e-05
-3.76682776398454e-05
-1.01747011823833e-05
-1.71275862313103e-05
-4.9871849795419e-05
-3.64721309428479e-05
-6.31055326140531e-05
-1.93282316182174e-05
-2.91015747525856e-05
-2.07468364960433e-05
-2.33537106487084e-05
-4.96189857135138e-05
-2.21777346673823e-05
-3.76004268950175e-05
-1.34678836208625e-05
-3.55696579362431e-05
-3.60916720046807e-05
-4.55854776364494e-05
-2.75526095051388e-05
-9.59699952499587e-06
-3.15745710880567e-05
-8.38738513889789e-06
-2.76503725264997e-05
-2.11126727376045e-05
-3.91276080671977e-05
-1.86561887985662e-05
7.21671844762284e-06
-2.77257003536353e-05
-3.07323967429823e-05
-5.03169434304036e-05
-4.16837241300638e-05
-7.927598397426e-05
-2.54847970537941e-05
-1.02563291987561e-05
-2.47103567884952e-06
-4.40608215533335e-05
-2.46738107757031e-05
-3.29205951888825e-05
-1.9912906502247e-05
-3.65817353929905e-05
-5.18517197515143e-05
-2.71257861257487e-05
-2.3929515468999e-05
-4.21578349092169e-05
-2.36655357769264e-05
-4.73437093532628e-05
-7.86990780644762e-06
-5.24101637651937e-05
-2.276199854941e-05
-4.35160375598682e-05
-1.20390625009439e-05
-2.58475209468461e-05
-3.85868766795516e-05
-3.92345663349548e-05
-2.66435491120889e-05
-2.49339516032622e-05
-5.99589320794332e-06
-2.76007574418968e-05
-2.46077989072267e-05
-8.86802531605823e-06
-6.43870911861826e-05
-2.40622386081006e-05
-1.84325421941515e-05
-5.29587972849347e-05
-3.18772469639872e-05
-3.85824790165236e-05
-5.63881531707816e-05
-3.05681576957245e-05
-2.94156570814598e-05
-5.11412194781674e-05
-1.75140359545248e-05
-1.65006860602617e-05
-5.46521643528953e-05
-1.86199248217441e-05
-3.56497570145142e-05
-1.63087151065008e-05
-4.00916175403791e-05
-1.88662286683301e-05
-3.5480988423121e-05
-3.11455449414759e-05
-1.49731927873576e-05
-2.49403229852446e-05
-3.98452536506559e-05
-2.58317233224336e-05
-1.12302841561143e-05
-3.93824911005494e-05
-2.61971540843046e-05
-2.32014457908512e-05
-3.4615932770731e-05
-4.45039122789397e-05
-2.43600838922303e-05
-3.41315666151271e-05
-2.76034269733037e-05
-5.7191802459412e-05
-5.15652250440745e-05
-2.17176279821164e-05
-4.22668097205848e-05
-5.94499358940852e-06
-2.28126060608838e-06
-6.51698569367853e-05
2.94277704556746e-06
-3.06106792052875e-05
-1.48072173636634e-05
-3.53329952560415e-05
-5.56776499822006e-05
-2.01066955383668e-05
-3.04240935349585e-05
-6.13301481094456e-05
-1.73224429103553e-05
-1.57892351931803e-05
-3.0232107968728e-05
-2.51063505196391e-05
-3.62602950764029e-05
5.95698998316931e-06
-2.52056509825508e-05
-5.01847895700609e-05
-5.7354996522391e-05
-5.21497976673449e-05
-5.19488855036232e-06
-4.53747457097658e-05
-3.40761240518725e-05
-2.24818974813665e-05
-1.54347075990105e-05
-2.36572548017474e-05
-3.39640097678424e-05
-1.75244489767996e-05
-4.88830372498676e-05
-2.17368257083306e-05
-2.49252711235146e-05
-3.11524115872124e-05
-4.77206125952008e-05
-1.67831670217357e-05
-8.29160631870018e-05
-2.92955069528759e-05
-1.85834885970918e-05
-3.40965037483675e-05
-1.32662218741708e-05
-3.83881485087693e-05
-3.99529897357024e-05
-6.79112726907996e-07
-4.4611933970897e-05
-1.29672510976735e-05
-5.71545296550414e-05
-2.72165852425718e-05
-2.7487541109851e-05
-5.31421591865439e-05
-2.86173399544935e-05
-3.46057014693498e-05
-1.30670410087804e-05
-1.06934606722553e-05
-7.27041201717607e-06
-2.35417033376085e-05
1.18907608279566e-05
-1.4100753652904e-05
-3.49072649550001e-05
-3.33225694269027e-05
-2.22576870793025e-05
-8.16374522002594e-06
9.74928360362764e-06
2.44753005318266e-05
3.07723257420084e-05
-4.75551033452116e-05
-5.5241439015234e-05
-4.71139958039483e-05
-6.04647584555027e-05
-3.23755555649537e-05
-4.74322419970934e-06
-9.32593052793813e-06
-2.01095275573333e-05
-4.89102309036645e-05
-2.73434249753235e-05
-1.58388044054835e-05
-4.7831637700406e-05
-1.23008801799389e-05
-4.12920555743171e-05
-4.39412088952903e-05
-3.30562924566194e-05
-2.43817949581478e-05
-2.58696102827965e-05
-2.54668016889681e-05
-3.38210658513437e-05
-2.33028239558463e-05
-1.97925346894592e-05
-3.6551788502396e-05
-4.86842740348279e-05
-3.05100166065759e-05
-5.9366391029734e-05
-4.75621634693887e-05
2.42995066565732e-06
-2.37823725936349e-05
-2.43312470652546e-05
-4.12092083268334e-05
-1.67270172992521e-05
-7.34586799556099e-05
-2.34630473631776e-06
-1.98745178658515e-06
-2.87393215610373e-05
1.7244107162963e-06
-4.67260748763257e-05
-3.13362682641573e-05
-3.88141208906018e-05
-3.43726018862365e-05
-2.46055568864636e-05
-2.08495950573945e-05
1.01885739938083e-06
-1.8188233329392e-05
-8.40816999870516e-06
-2.58107326737657e-05
-1.61089667558326e-05
-3.43160647149905e-05
-4.88124602234842e-05
-9.42912898637105e-06
-2.18219363909528e-05
-4.33500694455699e-05
-3.27931051279314e-05
-4.8183464736823e-05
-1.71716765130223e-05
-4.50933715356397e-06
-2.6217794991553e-05
1.45558277281551e-05
-3.47575462942369e-05
-1.61596969581774e-05
-5.58446881816794e-06
-2.86140376181463e-05
-4.85299363506851e-05
-5.40378176004146e-06
-3.86361944574138e-05
-3.49328768750525e-05
-4.94127448005946e-05
1.69195284818061e-05
-3.4427393835797e-05
-4.46802235913291e-05
-2.15950239090582e-05
-1.76313414648911e-05
-3.17605263702134e-05
-2.05382947863996e-05
-2.83103276800107e-05
-5.94584929167547e-05
-2.04055936522713e-05
-3.24747241773421e-05
-6.17305240053945e-05
-2.10103307798614e-05
-2.48518719058804e-05
-2.47336812053096e-05
-2.24547519142583e-05
-4.38948847766748e-05
-4.09404646225855e-06
-4.38815765149163e-05
-2.89409225584311e-05
-3.82071145515645e-05
5.01876439165465e-07
-2.33124999486743e-05
-2.81376386985398e-05
-5.72574878729532e-05
-2.73113832953283e-05
-4.12536854173169e-05
-3.71601828599529e-05
-3.40402480951705e-05
-2.35220550676669e-05
-2.97563379399309e-05
-3.00443140601187e-05
-1.02869338112699e-05
-5.45581180338092e-05
-1.83486558728769e-05
-1.50663736952899e-05
-2.16878570252167e-05
-2.91205429698695e-05
-3.55814852231558e-05
-3.01736701003862e-05
-1.15560908494832e-05
-9.78057776807256e-06
-1.60685671337548e-05
-5.04256945304514e-05
-2.481485588945e-05
-2.55935691725707e-05
-1.67118932252247e-05
-3.22744405270029e-05
-7.23309628155883e-06
-2.10152575356099e-05
-5.93618042017066e-05
-5.28206356090248e-05
-4.62581078254865e-05
-4.54807182016004e-05
-2.06453084320308e-05
-2.70366563846714e-05
-1.8040794587043e-05
-1.167734911673e-05
-3.44707549607408e-05
-4.59376226811653e-06
-2.86013573943143e-05
-4.85283820957476e-05
-2.69667910781319e-05
-3.15612186219226e-05
-3.66395753548229e-05
-4.9018328766088e-05
-3.6480097614202e-05
-2.49060372422656e-05
-2.42129695084486e-05
-4.3421927229926e-05
-3.03082673934535e-05
-5.32091980832586e-05
-3.7691374102965e-05
-2.97263015531233e-05
-2.73493635337907e-05
-2.0484946901846e-05
-5.69411815340024e-05
-1.42922768627621e-05
-4.00471375131915e-05
-4.05319894645219e-05
-3.59919675893809e-05
-1.75412434525966e-05
-9.16659691007043e-06
-4.18446044612729e-05
-5.15477877754468e-05
-7.1526390337363e-06
-2.98254082174329e-05
-1.72430691181848e-05
-2.92892434127118e-05
-1.26764921926256e-05
-4.12315422156634e-05
-3.11376541619462e-05
-3.39220628381299e-05
-1.99361180709337e-05
-7.0507417562975e-05
-3.84348743891723e-05
-2.84500229718683e-05
-2.66532525145053e-05
-6.39702166247079e-05
-2.70995416874273e-05
-2.17441611954178e-05
-1.8106272500503e-05
-2.54169908765419e-05
-1.35561375234157e-05
-2.86138865470221e-05
-3.07041274817099e-05
-3.68198881397104e-05
-1.87616287760724e-05
-6.25284280000889e-05
-3.21058074734336e-05
-3.44780604438669e-05
-4.88640086851134e-05
-3.82095702295588e-05
-2.10826090796503e-05
-1.13003893027871e-05
-1.74414614055491e-06
-2.00792043839321e-05
-4.89290211763749e-05
-2.74069519656785e-05
-1.67296151859987e-05
-3.31977223311853e-05
-1.1788710718981e-05
-5.25123652361706e-05
-7.51869593830026e-06
-4.34274577677994e-05
-2.04850268926575e-05
-8.02748365901615e-06
2.06741217960085e-07
-1.81958532503158e-05
-1.52021915301305e-05
-2.90763657097075e-05
-1.34067449811006e-05
-3.31213434061161e-05
-3.44398133086986e-05
-6.9164830369793e-05
-8.14441010099605e-06
-9.20196413858201e-06
-2.62641160878643e-05
-3.61093274745751e-05
-1.90037012985582e-05
-4.5599672992934e-05
-2.58254811495749e-06
-2.33916224807859e-05
-5.45115903847081e-05
7.14940237558905e-06
-4.9206359599084e-05
-3.46157285277096e-05
-6.12048863679032e-05
-1.20526936611885e-05
2.99414512513679e-06
-3.15069882493452e-05
-5.68405562197723e-05
-1.83272893466855e-05
-5.03521642064589e-05
-3.24206150611861e-06
-2.16656697755361e-05
-2.67481557032513e-05
-4.72266195882208e-05
-2.04086113308173e-05
-5.79762257266311e-05
-1.49378186480656e-05
-2.16319786636309e-05
-3.60366285049128e-05
-2.65027873502027e-05
-3.18540600618163e-05
-9.74133619000437e-06
-3.73636982948065e-05
-6.07240694034358e-05
-4.40647363887127e-06
-3.22408333344813e-05
-2.32547434213248e-05
-1.45547098684772e-05
-5.55161529041473e-06
-4.10329277318033e-05
-3.82306718122163e-05
-2.4301420785973e-05
-3.26534005283303e-05
-1.42124898760866e-05
-4.40858291263612e-05
-7.66896781903715e-06
2.17315182912266e-06
-2.17057845761579e-05
-1.85158701878668e-05
-2.29260343075967e-05
-1.46223956952753e-05
-1.66453507269887e-05
-2.0872682724413e-05
-5.46538048120204e-05
-3.65691741820125e-05
-4.4863081028516e-05
-2.72505400640238e-06
-3.5040250047854e-05
-5.34841652539421e-05
-4.45451145668517e-05
-3.188077464486e-05
-4.80904335002785e-05
-4.83051330980634e-05
-4.37730250194614e-05
-2.91626818695402e-05
-3.7987427630649e-05
-1.55113093680902e-05
-2.24299615152472e-05
-2.03198825226492e-05
-2.13362976655008e-05
-3.02359293777547e-05
-1.85743069109038e-05
-4.26004068228569e-05
7.51118142024989e-06
-2.29184982613843e-05
-2.24247019799787e-05
-3.63025567199195e-05
-1.71247573752561e-05
-1.53719069728703e-05
-3.51284957587625e-05
-1.02266740382859e-05
-8.28257904947152e-06
-3.81330568278766e-05
-2.69765761090296e-05
-2.66560606269038e-05
-1.01081394496658e-05
-4.26500010949321e-06
-3.0891831709728e-05
-1.86711893751871e-05
-2.73790415778218e-05
-3.45853371210239e-05
-1.11087968243654e-05
-3.15115164310992e-05
-2.92336072143271e-05
-5.8300514922123e-05
-1.7195405647584e-05
1.34916823825043e-05
-3.16817863773383e-05
-1.33588298032947e-06
-1.95532791965368e-05
-2.57559364827271e-05
-7.49890460953874e-05
-4.39088486911065e-05
-4.44603097068029e-05
-1.4946925793148e-05
-3.99374733868366e-05
-4.65472939919315e-05
-4.56128941812297e-05
-2.35802203312565e-05
-6.67573697188178e-05
-3.00054699139603e-05
-4.23071475261313e-05
-2.60530622504342e-05
-4.2330051882072e-05
-4.9344320162658e-05
-2.97884724654829e-05
-2.47196441472782e-05
-5.81849786627959e-06
-2.72085306814477e-05
-1.59109283925623e-05
-5.75415196454001e-05
-3.36689668823413e-05
-2.89422019931546e-05
-3.46382585249713e-05
-1.99758207320966e-05
-2.72790667569146e-05
-4.27314361391475e-05
-3.01963632997798e-05
-2.63627169473506e-05
-1.67866466228851e-05
-1.79984091191724e-05
-4.66347007679861e-05
-6.18608387617574e-06
-3.31677060762388e-05
-1.86997502881881e-05
-3.29729315605816e-05
-9.35533114140892e-06
-4.31883702706027e-05
-1.90883795144537e-05
-5.13643492543439e-05
-1.71060510326524e-05
-1.20263013128906e-05
-1.79597255000606e-05
-3.78582950055654e-05
-5.51857157602869e-05
-4.57435240414894e-05
-2.87685970424928e-05
-4.80877332143667e-05
-2.66737853992118e-05
-3.13760653275725e-05
-9.86458079824796e-06
-3.03946222956628e-05
-2.69008330500784e-05
-2.86162454617242e-05
-1.01211070006624e-05
-1.68593341429574e-05
-1.93327905857521e-06
-3.31747740549865e-05
-3.82117283976631e-05
1.31547433131446e-06
-6.88635236761904e-05
-1.17563180974797e-05
-2.33421966468733e-06
-3.34073266726339e-05
-6.25499763506495e-05
-3.85380047831419e-06
3.59801263682954e-06
-6.68474280358611e-05
-3.72683660085257e-06
-3.28946945876792e-05
-5.52657998928231e-05
-3.95912373222519e-05
-2.74223724147094e-05
-5.39488253153008e-06
-2.70747961669858e-05
-1.39472986559719e-05
-7.13789200758064e-06
-5.67313919612537e-06
-8.81258286471099e-06
-1.85286709399988e-05
-2.79881971079778e-05
-4.20436707576329e-05
-1.82070091197645e-05
-2.47725015133524e-05
-2.88347034851176e-05
-8.06870017253923e-06
-5.07948615439107e-05
-1.39316380342778e-07
-2.94695150293862e-05
-2.16398575153465e-05
-2.07117360359691e-05
-6.48203543849379e-05
-2.02001077831409e-05
-1.81374505003375e-05
-1.70429389143361e-05
-2.56400321454489e-05
-3.41703894635796e-05
-2.94480975452821e-05
4.53539652744542e-06
-5.37091376598588e-05
-2.08139135372712e-05
-9.10671704122959e-06
-2.76935912053538e-05
-3.41701778465177e-05
-1.50229817194595e-05
-3.93055444241116e-05
-2.257059674268e-05
-1.92110021011047e-05
1.28851336585171e-05
-2.86965484236223e-05
-1.69045526922945e-05
-6.1424451231989e-05
-2.98476088577167e-05
-6.97314933269199e-05
-1.13246510359225e-05
-8.41924370493644e-06
-2.70615443287369e-05
-2.86115019682886e-05
-3.0400449575394e-05
-3.96297192971251e-05
-2.71772799088577e-05
-4.94405347729668e-05
-2.71351960768689e-05
-1.73289745626432e-05
-9.336949068507e-06
-2.24207250374862e-05
-1.93131696775023e-05
-3.32236539777387e-05
-1.42659149908247e-05
-2.47454871801476e-05
-2.27974240917929e-05
-4.71660466857892e-05
-4.38922713723381e-05
-3.28150364142283e-05
-2.04407757908764e-05
-3.09682499254019e-06
-2.11882978487438e-05
-4.22203712389712e-05
-4.61464283139205e-05
-1.25999921632761e-05
-1.89751407125125e-06
-3.4051457595429e-05
-1.8231476000624e-05
-3.8226304149244e-05
-4.07158377481992e-05
-1.81600507750018e-05
-1.49838119951901e-05
-1.11612144407918e-05
-1.49203890778884e-05
-3.22725318210339e-05
-1.31403330885764e-05
-8.2329972357059e-06
-4.74492015917471e-05
-2.62176326018815e-05
-3.62316344215261e-06
-1.99452183438554e-05
-1.1868928522338e-05
-3.32032238638881e-05
1.13322715533587e-05
-4.10149952272191e-05
-3.13135840071459e-05
-4.85727260086985e-05
-3.03720642421723e-05
-1.43589646311712e-05
-3.70861803670651e-05
-1.64947975900098e-05
-3.06281796980272e-05
-2.3326945881019e-05
-2.13114079968956e-05
-2.94173617835247e-05
-1.12609311278758e-05
-2.47620419149359e-05
-3.811314056781e-05
-2.88082061248769e-05
-3.52836664394775e-05
-2.16566009805091e-05
-2.90757260290979e-05
-1.81389968452906e-05
-2.45593267077483e-05
-2.8479865733966e-05
-5.04617171032679e-05
-1.64390730724866e-05
-1.96185092042581e-05
-2.40322954819273e-05
-4.04328659861369e-05
-1.54993932713011e-05
-2.53502735361245e-05
-5.00714795274426e-05
-3.36579038357328e-05
-2.78134416311674e-05
-2.21808173044927e-05
-2.97778139712367e-05
-1.16120252686009e-05
-4.385429338506e-05
-1.90004381594733e-05
-2.61572819207086e-05
-3.03285398555775e-05
-1.44416061502748e-05
-1.216896684808e-07
-2.71726419797457e-05
-9.72980550851256e-06
-3.72912402666562e-05
-3.84512153168161e-05
-2.76832410319729e-05
-3.55084612842257e-05
-3.66011555450402e-05
-3.48227346720282e-05
-1.50723652404252e-05
-5.32318929370502e-05
-1.32868393644676e-05
-4.68323955153989e-05
-5.96194176745194e-05
-3.39298097183578e-05
-3.4029252141824e-05
-3.30496484920529e-05
-1.04818128552035e-05
-6.73530661214655e-06
8.02959821037677e-06
-4.13756981542227e-06
-4.33851146869721e-05
-3.10370318560406e-05
-4.40196403182531e-06
-2.36615932235714e-05
-4.57154217814244e-05
-2.52362556010862e-05
-3.91634172856155e-05
-4.73700885540211e-05
-4.5363412510922e-06
-1.88426018071721e-05
-2.32859277165807e-05
-5.9391198297748e-05
-1.52666505759382e-05
-2.8911855432672e-05
-9.95707258812128e-06
-3.3330115627733e-06
-2.2646838705671e-05
-3.8810513430918e-05
1.07384047681312e-06
-2.67985119111598e-05
-2.94108971963577e-05
-2.99634545657104e-05
-3.11193206174931e-05
-2.51896144402567e-05
-4.0805342880559e-05
-2.76264995177939e-06
-8.91431002927911e-06
-1.71797181385644e-05
-1.43874973534542e-05
-1.75527845761364e-05
-5.02855953062042e-05
-3.80111761791612e-05
-2.78941737340677e-05
-1.66846494417262e-06
-4.02199020437833e-05
-2.27742803546955e-05
-1.69500413722875e-05
-4.63514215858634e-05
-6.12867956943317e-05
-1.98000995540463e-05
-4.06576444723976e-05
-1.47961682416718e-05
-2.35637966728256e-05
-6.87892176948576e-07
-5.779835101273e-06
-5.36764528897288e-05
-3.95583094641762e-05
-3.41071390169835e-05
-2.45763313320863e-05
-4.68219147819305e-05
-4.43409496986627e-05
-2.54120362431204e-05
-3.32251510175753e-05
-5.99524988923268e-05
-2.57149533717032e-05
-5.21395149085111e-05
-3.15540585359186e-05
-2.97911716901836e-05
-3.99605030351251e-05
-2.16954180705885e-05
-4.47396741428451e-06
-3.33598821581687e-05
-3.12664377589381e-05
-3.77847727750192e-05
2.59313524873723e-06
-6.23798611931471e-05
-7.47320342643248e-05
-2.7679368146207e-05
-2.53143775823143e-05
-2.35241150157103e-05
-2.67062994401444e-05
-3.91563847375954e-05
-4.3623837100649e-05
-2.23079932707986e-05
-1.75682034718822e-05
-1.10467908458523e-05
-3.09170594292195e-05
-5.93807395763474e-05
-5.80718290236308e-05
-3.84210087211392e-05
-3.36884787882824e-05
-1.79270372149458e-05
-3.03340731502891e-05
-1.09188986857023e-05
-2.7946109059332e-05
-1.21994917470873e-05
-5.47446383633014e-06
-3.30346947071365e-05
-2.01172377954088e-05
-2.08852757590095e-05
-2.11328408939301e-05
-4.32693598982567e-05
-5.16931086197475e-05
-2.83540743252803e-05
-1.84722099206838e-05
-1.25078190096819e-05
-5.55796250085968e-05
-3.41582237061047e-05
-4.60071963042902e-05
-3.2708960151984e-05
-5.37150716297995e-05
-2.41192838819059e-05
-1.88479959595133e-05
-2.38191238202593e-05
-3.5238193956113e-05
-1.93868872471524e-05
-2.76005642395766e-05
-1.638865481406e-06
-2.43446143573089e-05
-3.84854576488878e-05
-2.19687628720348e-05
-3.46476749918273e-05
-3.05678768524879e-05
-1.52055144808788e-05
-4.3910076079745e-05
-1.1771847303766e-05
-3.07402915993542e-05
-1.61660038550527e-05
-5.07820023244046e-05
-4.11354726368071e-05
-2.59153433744944e-05
-1.65397319543209e-05
-2.56186109412784e-05
-1.01671660716463e-05
-1.43878231656862e-05
-1.3831483181445e-05
-2.42218334599461e-05
-4.03859346909092e-05
-5.60720432164083e-05
-1.06026347093094e-05
-2.14063153945308e-05
-1.77122978736327e-05
-1.58714754176295e-05
-5.2853740689753e-05
-1.6065471234417e-05
-4.9131335850958e-05
-4.33375664694256e-05
-7.16075498720602e-06
-2.00084548455418e-05
-4.31338125440578e-05
-3.24734627424665e-05
-7.21921014066444e-07
-1.70571888318644e-05
-4.62051106623465e-05
-3.81956676406498e-05
-2.2608638758859e-05
-1.64537167639573e-05
-6.47289422919762e-05
-1.79690834830732e-05
-2.48398124998207e-05
-4.23948067218173e-05
-4.46271196501819e-05
-2.5715805822316e-05
-3.54739773233965e-05
-5.78312078638589e-05
-3.37952142935304e-05
-2.23353841599519e-05
-4.68675324551664e-05
-1.57224697759814e-05
-1.97999460791346e-05
-2.29494591679149e-05
-3.64154180891378e-05
-2.52462395202111e-05
-1.20779342100056e-05
-2.21757428257033e-05
-8.71275448310039e-06
-5.90832039966284e-06
-2.67988391476472e-05
-1.56488596021826e-05
-4.66481136155531e-05
-3.42755861232118e-05
-5.29371362676369e-05
-2.10373553752728e-05
-4.14998896425869e-05
-3.35768842854686e-05
-4.979830277793e-05
-2.32527407720111e-05
-4.1642198101533e-06
-3.54470414042323e-05
-4.31399775567214e-05
-5.04420925049673e-05
-5.22978089799371e-06
-2.90359861569367e-05
-5.78073436171805e-05
-5.47551876824686e-05
-7.13865956170031e-05
-3.96550464066443e-05
-3.33377717086873e-05
-1.33258712587345e-05
-4.88768083552132e-05
-3.15025369922572e-05
-2.63926697049755e-05
-2.36921190135063e-05
-1.57378879910898e-05
-2.51738181250686e-05
-4.67495655718705e-06
-3.05848293594802e-05
-2.75375458900942e-05
-6.67925292265394e-05
-3.65933674425e-05
-5.72211446092521e-05
-3.68385068033509e-05
-2.55534093262081e-05
-1.03779893186651e-06
-4.94619044986048e-05
-2.90296032322656e-05
-5.4318550203109e-05
-3.11486381992943e-05
-2.13159720419981e-05
5.70068971036837e-06
-3.55472866065041e-05
-1.58894538421873e-05
-5.62254492802275e-05
-2.91626035892169e-05
-3.36423556996646e-05
-1.16709503522399e-05
-7.65980257168967e-06
-2.14130950133224e-05
-3.22958956424567e-05
-3.37471742627094e-05
-3.86826359666399e-05
-3.0038544399909e-05
-4.13795751892619e-05
-1.48828709136527e-05
-2.48395304247285e-05
-3.00781137841677e-05
-3.28810630147704e-05
-3.34428498644093e-05
-1.60243666175508e-05
-3.01476175636514e-05
-2.67869468534093e-06
-1.87594160526416e-05
-4.42603639118079e-05
-3.07107411464398e-05
-2.87560723372242e-05
-4.64823586653188e-05
-1.21533425439399e-05
-3.93988137634293e-05
-4.96480281292831e-05
-5.60389884298431e-05
-1.41328417468551e-05
-2.33017901925892e-05
-3.76502499453316e-05
-4.59316058145669e-05
-1.06874208330336e-05
-1.68457172267501e-05
-2.46815879064775e-05
-1.05932089177155e-05
-4.26890687679786e-05
-7.69691002565e-06
-1.24385966195623e-05
-9.30039027159822e-06
-1.47366390684487e-05
-1.14970847077933e-05
-3.21386434938278e-05
-1.08037400268854e-05
-2.60198656361649e-05
-3.46803830786058e-05
-3.24429052671128e-05
-1.89193564165511e-05
-1.64917013715456e-05
-2.4094070696576e-05
-4.38520514154406e-05
-6.26218631294395e-06
-2.66398295771524e-05
-2.88604355914391e-05
-3.89469718703872e-05
-1.58742020957634e-05
-4.21965109219298e-05
-3.04161399985294e-05
-8.37306739107847e-06
-1.68926601084691e-05
-1.7207622314853e-05
-8.20500159367377e-06
-1.56827948280146e-05
-1.64296258897453e-05
-6.11981373332384e-05
-3.78499642920301e-05
-2.76889896218462e-05
-2.87755147181942e-05
-4.4788193112429e-05
-1.87461499031055e-05
-3.8268661346122e-05
-4.20820059266104e-05
-3.58466979724604e-06
1.5736883145886e-05
-3.14064106324365e-05
-1.87886157564599e-05
-4.12226455828586e-05
-4.66796893094675e-05
-3.86215531548671e-05
-1.15177683708312e-05
-4.79342690450365e-05
-5.74026775748948e-06
-4.02618074724215e-05
-2.28448333319271e-05
-2.93261638387785e-05
-1.99187465731925e-05
6.21745670360596e-06
-5.60320096298454e-06
-1.17537622541539e-05
-5.21761714477154e-05
1.92209313520411e-05
-1.90633577761937e-05
-1.49241308066936e-05
-3.03215267834916e-05
-3.56002419796655e-05
-2.86751141259281e-05
-5.73195173768036e-05
-2.77020802110059e-05
-4.77194773068691e-06
-1.1447881536868e-05
-3.19116882831609e-05
-2.69266995592677e-05
-1.26672658566979e-05
-2.05621736707964e-05
-2.32023184953432e-05
-3.69647186036402e-05
-4.18278235036258e-05
-2.28770407304433e-05
-3.56580915274209e-05
-1.5038615354506e-05
-3.47446075246709e-05
-4.63219118059806e-05
-4.12569826044089e-05
-3.99440224618531e-05
-4.68911585904618e-05
-4.65754434657087e-05
-3.53432589856234e-05
-1.19274260665926e-05
-4.56053802662211e-06
-4.8138312073341e-05
-6.08558482114082e-05
-3.22280725479027e-05
1.51906542546128e-05
1.31064041266222e-06
-3.59133009141013e-05
-8.79511284741649e-06
-2.72902222858147e-05
-5.55813505243806e-05
-2.6398410662684e-05
-1.32908064920048e-05
-3.24445339374e-06
-3.68993424290798e-05
-2.47300930620555e-05
-3.46045608573507e-05
-2.4093580674661e-05
-2.43390763762538e-05
-3.914908166386e-06
-1.05034677313476e-05
-8.4156292047964e-06
-1.65641646772896e-05
-3.39166759031038e-06
-3.10107862437946e-05
-3.01379945081317e-05
-4.31594834220504e-05
-5.88306241303229e-05
-5.08480850570878e-05
-1.94155834244833e-05
-2.14167828427199e-05
-5.01737237724203e-05
-4.40759845246967e-05
-9.9531701736435e-06
-6.33549077230061e-06
-2.35950230555999e-05
-2.09986281050262e-05
-4.02708250712778e-05
-1.49250360371176e-05
-1.99141390862202e-05
-8.21451380634508e-06
-3.51859655486059e-05
-1.6009717907515e-05
-2.53362780304752e-05
-1.38957843238495e-06
-3.44239439465339e-05
-3.51316753466958e-05
-2.31648576357356e-05
-1.42010387899459e-05
-2.30903040627091e-05
-1.2131277609079e-05
-1.35966183033001e-05
-3.26737833095305e-05
-4.11732704106324e-05
-4.14479757855926e-05
-3.07870504485158e-05
-5.24556564999784e-05
-2.45546003580025e-05
-2.19619185445087e-05
-3.7778227637022e-05
-5.18868620352754e-05
-2.43862596347701e-05
1.4996352191614e-05
-5.26282397446184e-06
-8.96591201836254e-06
-1.80729642776904e-05
-1.99306703132383e-05
-4.25231591239664e-05
-3.01826372590972e-05
-2.20925502460863e-05
-5.3314540116104e-05
-2.15424989221595e-05
-1.73372478722562e-05
-4.20955428054152e-05
-1.21104431276763e-05
-2.0142876769023e-05
-4.37056267567868e-05
-2.56061749170608e-05
-1.96440901359842e-05
-2.20770593371687e-05
-3.03492715200732e-05
-4.30527647670791e-05
-3.21487875690495e-05
-2.83325087014234e-05
-3.46640171860169e-06
-1.82054275986157e-05
-3.99457500334743e-05
-3.32683987960451e-05
-3.15534994796445e-05
-5.7790396628945e-05
-3.78494751421524e-05
-2.93843199391976e-05
-3.85022133980065e-05
-2.97638126209503e-05
-2.52952339849848e-05
-3.5523571522676e-05
-4.40421577671945e-05
-3.79837618961875e-05
-2.04985669793473e-05
-4.71478933212147e-05
-3.05582821465576e-05
-2.14340156947698e-05
-8.27076575014901e-06
-3.63485998354554e-05
-4.30659079686656e-05
-2.89443205528055e-05
-3.28065837118095e-05
-7.80585924963691e-06
-2.94397603165898e-05
-5.15088215516021e-05
-1.36129459758209e-05
-3.7708043054592e-05
-1.99505932606302e-05
-1.06971525885701e-05
-3.04751204807213e-05
-1.15149032498133e-05
-2.07654657992923e-05
-2.61754604782401e-05
-2.07769579104732e-05
-2.38805641296782e-05
-3.7847848402015e-05
-1.66621928386997e-05
-4.69327680126008e-06
-3.25459857527134e-05
-1.65170839542592e-05
-3.37742749962529e-05
-1.93490708288295e-05
-3.9290359441517e-05
-2.26187534767386e-05
-7.34351457219233e-06
-9.37618772719537e-07
-1.08098567875976e-05
-1.67272074581311e-05
-2.28439960752891e-05
-4.08894850934432e-06
-1.17574496232491e-05
-3.20535518489633e-05
-5.65026432547804e-05
-3.58393147118529e-05
-5.19982814285166e-05
5.46574606686443e-06
-1.31030800351806e-05
-5.14519002508587e-05
2.92743436450067e-06
-3.56153326995652e-05
-4.68130328279822e-05
-4.56631336158513e-05
-2.80642085913303e-05
-4.2125932504662e-05
-3.6957047513478e-05
-4.93811240524152e-05
-2.03854582762074e-05
2.31758059244724e-06
-5.43430829472979e-05
-1.89659572089981e-05
-6.26769997368723e-05
-1.63034276200353e-05
-3.37876818422626e-05
-3.03647551613159e-05
-3.16412181019518e-05
-2.35729767534879e-05
-4.12262617520579e-05
-4.37898754202469e-05
-2.0052302400821e-05
-4.05548637464631e-06
-1.81820626499784e-05
-2.95747061925126e-05
-5.94497219191829e-05
-2.87856496890621e-05
-1.79151965031931e-05
-2.96442556175925e-05
-2.2393593690732e-05
-1.30121037760686e-05
-2.16278194172024e-05
-3.08230692716136e-05
-2.33848729000449e-05
-3.22221888425897e-05
-1.80697894270573e-05
-2.94599820496909e-05
-2.3556412935105e-05
-1.21227763974467e-05
-2.24371102348217e-05
-9.58318760803479e-06
-5.42859798950122e-06
-3.28157831599867e-05
-2.77688697347712e-05
-3.52464585880355e-05
-2.3746663420544e-05
8.88846489309987e-06
-2.78277415690573e-06
-2.80927309824007e-05
-3.83341371905446e-05
-2.70353474860908e-05
-2.87465263798879e-05
-4.14555473137889e-05
-2.77513464363909e-05
-3.9968537195825e-05
-5.24135926216719e-05
-1.12791585400814e-05
-4.07483347673118e-06
-5.37205006372546e-05
-2.15344627560745e-05
-3.53504764839208e-05
-1.68466549182005e-05
-1.44325313873797e-05
-1.0971302275629e-05
-3.09944463248718e-05
-3.41678238690199e-05
-4.63762307042903e-05
-4.38105830195831e-05
1.12952358223072e-05
-3.2082133819133e-05
-5.61409469300219e-05
-3.99474275391234e-05
2.59694391083592e-06
-4.18565765705972e-05
-2.66645027756212e-05
-3.91060248027353e-05
-4.02962245477559e-05
-1.16787087388732e-05
-1.14209792077649e-05
-1.49491066660375e-05
-4.43090237222972e-06
-2.92919008844224e-05
7.07937211865522e-06
-1.99929664482804e-05
-3.1845443463507e-05
-1.13629177461714e-05
-1.52957208328687e-05
-3.81276258640903e-05
-4.56913215562079e-05
5.97051092602315e-06
-3.3699393611759e-05
-4.17044878408267e-05
-7.81119274617942e-05
3.86975234882481e-06
-3.77992492131579e-05
-4.0765426186754e-05
-4.29000812532419e-05
-2.73863558484908e-05
-1.96103422756429e-05
-2.42225248398177e-05
-2.38289064357685e-06
-3.98676295665234e-05
-4.86471372767732e-05
-3.71793656024491e-05
-1.94182629247354e-05
-2.21289735048905e-05
-2.76390795902405e-05
-1.35751796596229e-05
-5.13187903642359e-06
3.11359915899536e-06
7.53819863021566e-06
-2.93733521477022e-05
-2.31726332354477e-05
-2.23503640627504e-05
-4.10007473583942e-05
-1.59782256318877e-05
-2.44555022825672e-05
-1.43362776371536e-05
-3.92782719653759e-05
-1.19549504817425e-05
-1.74384574570921e-05
-4.794579515427e-05
-2.71034098590615e-05
-3.60583321361932e-05
-5.06491185730874e-05
-6.5792321900255e-06
-3.216931348953e-05
-1.75936480190708e-05
-3.94600457750108e-05
-2.94519103252302e-05
-1.56884042217094e-05
-2.61516598712151e-05
-2.88089491063734e-05
-2.4219432236055e-05
-1.63619590532184e-05
-1.50342747878007e-05
-3.76692480532145e-05
-3.30754444039461e-05
-1.984368582193e-05
-5.55406545978505e-05
-3.46173574613979e-05
-1.78061911050274e-05
-2.74551272004737e-05
-1.86753427576171e-05
-1.85878900911097e-05
-3.19180523452545e-05
-3.48472303521259e-05
-1.54540931503232e-05
-3.56472642539539e-05
-2.16549709430403e-05
-2.6830320993951e-05
-8.66984309282246e-07
-4.22877530138391e-05
-3.59532914255311e-05
-2.23764208932585e-05
-1.21095021016904e-05
-4.4056393375408e-05
-2.49813828202587e-05
-6.88802851988014e-06
-1.98186036093171e-05
-2.22017838824158e-05
-3.13653008300278e-05
8.67425671628544e-07
-4.49621645146356e-05
-4.43433461987132e-05
3.11148326108246e-06
-1.69436440762584e-05
-1.72878697529216e-05
-3.98176011197135e-05
-3.08331608321858e-05
-1.66572650473434e-05
-4.51718543775433e-05
-4.39099926764324e-05
-3.52487830094255e-05
-2.8276796256326e-05
8.11861204667275e-06
-1.92512414129388e-05
-2.12827306632579e-05
-4.61256533381305e-05
-2.19456867856777e-05
-2.62990610148413e-05
-5.09458603787687e-05
-3.39705552056333e-05
-2.96035012918431e-05
-2.83592052615208e-05
-1.16076759154515e-05
-1.38192440237555e-05
-2.63711903342566e-05
-1.48509611968535e-05
-4.47823814625095e-05
-1.67166356609483e-05
-2.68748795127991e-05
-3.52802237274113e-05
-1.8909737147234e-05
-3.82945790902813e-05
5.78193796830126e-07
-4.29473750785228e-05
-3.36910638121122e-05
-2.70440593698988e-05
-4.39223964470791e-05
-3.02289921139358e-05
-2.23475191510475e-05
-3.11563792125131e-05
-4.44760917394794e-05
-4.73242510201671e-05
-3.11235549924317e-06
-2.66748891660871e-05
-4.83400243541267e-05
-2.55359039735957e-05
-3.08605970528965e-05
-1.35075634219468e-05
-4.4471600564479e-05
-2.37203025054135e-05
-4.42604169211761e-05
-2.12219423644158e-05
-5.11494319580212e-05
-3.88551851051686e-05
-3.4647420294678e-05
-3.22765774762854e-05
-2.19971210060497e-05
-5.98794086991944e-05
-2.83669449209202e-05
-3.4277019725315e-05
-4.80523155440786e-05
-1.76361309540598e-05
-2.40959604436581e-05
-2.66982381043302e-05
-1.01395953733572e-05
-3.86230635240202e-06
-6.54618779396213e-05
-3.0606166950914e-05
-4.39981436611206e-05
-1.38681923377854e-05
-2.10247238755052e-05
-1.91333244684573e-05
-2.38689971318893e-05
-3.40614417775939e-05
-3.16875200007786e-05
-3.49712269643661e-05
-4.36289894959131e-05
-2.98580245407311e-05
-5.47874056541609e-05
-2.71355740640641e-05
-1.19709489775901e-05
-2.06155034462705e-05
-1.07090666515295e-05
-1.88244907108449e-05
-4.42271716733021e-06
-6.02384062704037e-05
-1.14952652999863e-05
-4.40167627621452e-05
-4.11878730898675e-05
-4.84066714399575e-05
-1.74136953158857e-05
-1.54266524065393e-06
-1.56908282864161e-05
-4.05814051110096e-05
-6.19301555755628e-06
-2.38924714419562e-05
-4.73282460028566e-05
-2.97943523597677e-05
-4.46017825649675e-05
-3.65567960915192e-05
-2.9783906499987e-05
-1.93821962769564e-05
-1.1193644968627e-05
-3.13707146598196e-05
-2.11065297098478e-05
-4.07817623758639e-05
-2.3335490969808e-05
-3.92065334923165e-05
-4.88758097751928e-05
-3.2663305822629e-05
-4.71309080805846e-05
-2.38119705388359e-05
-1.33139643960003e-05
-1.79084837700008e-05
-3.71397990322988e-06
-3.60650623052431e-05
-3.52795069798803e-05
-2.45628951314399e-05
-2.66746296010473e-05
-2.66855605361501e-05
-2.35568736400083e-05
-4.35382521503691e-05
-3.91484445981864e-05
-3.16434716563701e-05
-2.45525691518891e-05
-4.02012982993085e-06
-2.22478921359906e-05
-4.28838439192716e-05
-3.17433052573894e-05
-3.33865805045226e-05
-4.05345418804574e-05
-2.09092237275484e-05
-2.86266849220848e-05
-2.39695480183619e-05
-2.36991859773341e-05
-6.6299562375302e-05
-5.38064236598905e-05
-2.86675632668532e-05
9.87168026369119e-06
-4.18021085733759e-05
-7.34670000313589e-06
-7.3287684653711e-06
-1.83691372549001e-05
-2.4749363957869e-05
-1.87005859499018e-05
-7.17659720058718e-05
-5.93190596886843e-05
-9.43887322773221e-06
-3.78673850713861e-05
-3.88819713619343e-05
-1.4786965434843e-05
-3.0563066684998e-05
-3.71512434034244e-05
-4.15023012145531e-05
-1.54679998872694e-05
-5.16933239688761e-05
-2.92060380620513e-05
-5.04622197051508e-05
-6.2799975657725e-05
-1.67954413538546e-05
-2.50950872779521e-05
-3.97140586900464e-05
-4.04105119359107e-05
-3.29533842130509e-05
-1.86865601651323e-05
-1.12871697826479e-05
-3.14725506973589e-05
-3.85575660470842e-05
-3.51356490715817e-05
-4.09304775866754e-05
-3.69963436491268e-05
-4.50815655657413e-05
-3.48592200120953e-05
-1.68632575244549e-05
-4.4385335885306e-05
-1.30436041705855e-05
-2.62321253542582e-05
-4.45452184893749e-05
-9.99092070513348e-06
-7.4261831675268e-06
-2.78828374468308e-05
-2.08551304105947e-05
-1.97910318781366e-05
-2.6362925591507e-05
-9.05957916799825e-06
-3.00506756141148e-05
-6.18965147301189e-05
-2.25073443380705e-05
-4.9659564452648e-05
-1.64773737324232e-05
-4.02654379371731e-05
-4.57672094021454e-05
-4.52191064373436e-05
-2.42537737286303e-05
-5.39608471745503e-05
3.55425664772389e-06
-5.86693896779859e-05
-8.3429508512363e-06
-3.65638078457131e-05
-1.00384885894842e-05
3.35467422676832e-06
-4.28131839872517e-05
-4.79871350738199e-05
-2.08850988643186e-05
-7.16371985214154e-05
-3.19190538594952e-05
-8.81494456789934e-05
-2.93906169295814e-05
-1.54261541447383e-06
-2.61698607263554e-05
-2.59128731889274e-05
-4.36765283277126e-05
-2.75114581383115e-05
-1.28220556726691e-05
-1.96500721272611e-05
-3.81372640755973e-05
-7.2316775448344e-05
-3.34718098683897e-05
-3.03998796386326e-05
-3.39178625426409e-05
-9.23162579954461e-06
-2.14459203005948e-05
-7.8996440777154e-06
-5.57102410313777e-05
-2.44885063992446e-05
-2.43270392732652e-05
-8.10410571044772e-06
-8.92642882460995e-06
-2.87313131277931e-05
-8.37453784101203e-06
-1.48961416651463e-05
-1.89337080859578e-05
3.4976916627655e-06
-1.74301989172439e-05
2.65189600496861e-07
-4.69764889957303e-05
-4.09688456603958e-05
-6.50312186029309e-05
-2.35288983894601e-05
-2.61206875542455e-05
-2.67093745204968e-05
-3.63710125232702e-05
-3.00196067167628e-05
-9.17854235282865e-06
-2.57207876084274e-05
-4.39594118079691e-05
-1.20058150385044e-05
-1.26301668788128e-05
-1.2810635899761e-05
-5.96297388023241e-05
5.64157062043811e-07
-4.84419770607978e-05
-1.8240565566104e-05
-2.69623117889634e-05
-2.91509617052324e-05
-4.59275583253068e-05
-2.84865852340153e-05
-4.26443256589689e-05
-6.56259827853407e-05
-3.83069663150348e-05
-2.53042616420886e-05
-3.76223910972179e-05
-7.55021700915159e-06
-2.8425032435867e-05
-1.18913219533924e-05
-4.04511528191172e-06
-9.46900008035255e-06
-2.35784557122444e-05
-1.5887292094466e-05
-5.72653155012856e-05
-4.64394192656982e-05
-5.58097264120937e-05
-4.91685423884525e-05
-5.29041886775468e-05
-2.28795579946305e-05
-1.91882949492356e-05
-1.36640989860444e-05
-2.98252317307021e-05
-3.61428046078041e-05
-3.86257255122472e-05
-3.83338714454716e-05
-4.9618954486603e-05
-5.20763468391988e-05
-3.08835807063877e-05
-8.19255765033379e-06
-3.28932680803123e-05
-6.43595076296448e-05
7.51216066908107e-06
-4.26605293014733e-05
-6.12307158694319e-05
-3.6010343557076e-05
-3.80016339525176e-05
-5.95326879529731e-05
-3.25900130674885e-05
-4.08389591075777e-05
-2.4638965040674e-06
-3.61741597405035e-05
-4.14929852217269e-05
-3.14024867808442e-05
-1.66245828513211e-05
-3.42706572114812e-05
-3.2456954773068e-05
-3.11020498654578e-05
-5.11956755918501e-05
-3.81720488918927e-05
-2.19796093774133e-05
-3.98299127654818e-05
-2.86419003505338e-05
-2.89979876679446e-05
-1.91910186881372e-05
-3.34278604464168e-05
-2.92296178420162e-05
-1.71502992763678e-05
-1.13760549394805e-05
-3.91009286403263e-05
-3.52445959138209e-05
-7.1138013653693e-06
-4.17844066926576e-05
-3.76343611796316e-05
-2.49784592606665e-05
-3.60136110254306e-05
-4.15197121120579e-05
-1.78433798681687e-05
-4.66944461295019e-05
-3.02927127466517e-05
-1.69376728568547e-05
-3.15341138061668e-05
-3.78728608658719e-05
-3.98965102824304e-05
-1.35135346103533e-05
-3.1807957808762e-05
-1.82059107750585e-05
-2.45247012698188e-05
-3.22103981739553e-05
-1.81486976191826e-05
-1.6261765457947e-05
-1.73075206805898e-05
-4.11193095059283e-05
-1.90416050748227e-05
-2.81559030993626e-05
-1.65608164696871e-05
-3.4918944208746e-05
-2.13168125673332e-05
-2.47328727644289e-06
-4.92171887849081e-05
-3.92417371206514e-05
-4.58642523536276e-05
-2.14450361536573e-05
-3.89072573282942e-05
-1.70646359850263e-05
-1.64426682037057e-05
-2.06356331022358e-05
-4.41271178912594e-05
-3.57133200175909e-05
-4.47496458727763e-05
-3.93692087330478e-05
-4.40370493637088e-05
-4.22662123611693e-05
-4.51535819703474e-05
-4.718057530888e-05
-2.50691073093489e-05
-2.99480964839351e-05
-3.30200614631538e-06
-2.16375160006182e-05
-5.80983632974034e-05
-1.73713216086832e-05
-4.48269459873e-05
-1.34692171632846e-05
-3.98171533918735e-05
-2.63058816060469e-05
-1.79126651228302e-05
-4.92468270690799e-05
-2.54240428043658e-05
-4.4124785337698e-05
-6.69721492119992e-05
-5.27793941659487e-05
-1.93739719081923e-05
-4.60633890532161e-05
-3.7532693978783e-05
-5.95562041521392e-05
-3.18411975672682e-05
-1.25270332020294e-05
-4.8274014347056e-05
1.068686823521e-08
-1.08143688937011e-05
-1.34063705926804e-05
-4.47793123890434e-05
-2.44946289562227e-05
-5.02180503167384e-06
-3.72150602122881e-05
-1.59970452094568e-05
3.15465570884243e-06
-3.25955570791729e-05
-7.7102643043595e-06
-2.90296238692132e-05
-4.82740799442144e-05
-2.73954083350213e-05
1.21360638263808e-05
-2.62627194007574e-05
-3.09063430195382e-05
-1.55663986145738e-05
-3.52528063861235e-05
-3.32349132666034e-05
-4.56413201725699e-05
-1.81771895183921e-05
-2.91185748503686e-05
-3.08333844093915e-05
-4.29692946082553e-05
-4.9142928312434e-05
-6.57322839221948e-05
-2.00578898170321e-05
-1.02082100696852e-05
-4.23435070002584e-05
5.27064540982257e-06
-4.2968687296599e-05
-1.14608724309244e-05
-1.36179050950981e-05
-1.34118823837071e-05
-4.33356560748292e-05
-2.41280478584893e-05
-2.27008730652759e-05
-1.03214134375145e-05
-2.08305944819926e-05
-1.22385488899903e-05
-2.68852422947761e-05
-2.04888821734425e-05
-1.36118652153681e-05
-8.50009201357303e-06
-3.04356245550738e-05
-2.8369452349661e-05
-1.94919628515106e-05
-1.96854477958717e-05
-2.54141314697553e-05
-3.70214462955864e-05
-4.34032868765582e-05
-4.06139498839938e-05
-3.35649395842636e-05
-3.60387459712178e-05
-2.73813920865591e-05
-3.70896576944599e-05
-1.921681072323e-05
-1.99924905624862e-05
-4.78535807848945e-05
-2.13528207265012e-05
-6.76825034714161e-05
-2.48143868439194e-05
-1.97730733001387e-05
-2.7689899198858e-05
4.44861629975296e-06
-3.51519406229662e-05
-4.0694271873463e-05
-2.9628555795429e-05
-1.49222855806334e-05
-9.67111608007052e-06
-2.45660612060358e-05
-2.20914408803139e-05
-2.96999621191878e-05
-2.78434561072643e-05
-3.47012702179641e-05
-2.64991522744375e-05
-2.30320142050851e-05
-1.62679886086102e-05
-3.14660371720747e-05
-1.65145939556076e-05
-4.3555717918211e-05
5.40909605331495e-06
-5.68803611862838e-05
-1.69183558964939e-05
-4.17967588192646e-05
-3.37170832620883e-05
-1.56993369522625e-05
-3.35622986136075e-06
-1.83850635801355e-05
1.64338449626162e-05
3.94596611898848e-06
-7.20802126492726e-06
-6.32741498893174e-05
-2.92517388359752e-05
-3.61345365375515e-05
-4.16063132921945e-05
-1.75491286115554e-05
-1.99131198851724e-05
-3.2780846262855e-05
-3.21897316379783e-05
-3.45853040191008e-05
1.71844992662025e-05
-3.63488297712238e-06
-5.42760656776872e-05
3.03862967257574e-06
-3.65418439458744e-05
-4.18781065112302e-05
-2.61913752531493e-05
-1.17100187831405e-05
-4.34934713475803e-05
-3.07521419604722e-05
-2.64535982675459e-05
-6.60050276709946e-06
-1.14796377342659e-05
-3.45536047271767e-05
-9.01789429168586e-06
-2.22768940064994e-05
-2.45786956676028e-05
-1.92750860652276e-05
-9.06446455325246e-06
-4.39861012938114e-05
-4.29102284233035e-05
-2.96950261816841e-05
-3.39717133241471e-05
-3.18918361786341e-05
-1.91119675761353e-05
-4.60710620572091e-05
-3.03515174678041e-05
-3.11730758907618e-05
-1.37008695709637e-05
-3.32434870609483e-05
-3.57274498677144e-05
-9.93529566304709e-06
-2.65009525091652e-05
-4.9425811844917e-05
-1.81177027350749e-05
-6.24499644649968e-06
-3.28386232372682e-05
-5.3953795496396e-06
-1.07438183430242e-05
-3.7720198166668e-05
-3.54720813229759e-05
-3.74518383768997e-05
-3.81468080733276e-05
-4.67289340998914e-05
-2.07327659488102e-05
-3.43250921442398e-05
-4.59230099352549e-05
-2.17023136230195e-05
-7.04939022157888e-06
-1.6127816325389e-05
-3.29267462435166e-05
-2.26861744786831e-05
-1.60741028016611e-05
-2.72804392735786e-05
-4.514965087291e-05
-3.89181893669308e-05
-5.68435485649232e-05
-3.14664304493443e-05
-4.38713381661724e-05
-3.07014905060454e-05
-1.59165753713246e-05
-3.12691688838728e-05
-2.59034083459845e-05
-1.29636518951742e-05
-4.21326016373906e-05
-1.89252651900423e-05
-7.3728824164922e-06
-2.95537744320613e-05
-4.79924615142815e-05
-8.86285005279174e-06
-3.84080517403564e-05
-2.10142333836144e-05
-2.44951324838359e-05
-2.89264152774554e-05
-4.96745623285777e-06
-2.51826701180133e-05
-3.41718683012541e-05
-2.09786520480292e-05
-3.47593640120257e-06
-6.34107362526475e-05
-1.33563733025836e-05
-1.23768693613516e-05
-5.41800531093741e-05
-1.62316946823602e-05
-3.61539033095373e-05
-2.47455519354952e-05
-2.34757427537488e-05
-2.77903433481591e-05
-4.10478807306497e-05
-3.33167004050287e-05
-4.82902198740629e-05
-5.5636306519634e-05
-1.60278425684348e-05
-2.17389997678991e-05
-4.11724001361754e-05
1.26318667020316e-05
-2.50474522508058e-05
-1.78250217068033e-05
-3.11027816406565e-05
-6.2384211965646e-05
-3.17642895777663e-05
-2.49430991367073e-05
-5.35073726391747e-05
-2.23453187313411e-05
-4.72923184020173e-05
-6.40893339185858e-05
-3.44783777919251e-05
-3.3569899004489e-05
-2.63786539310436e-05
-3.31188116031872e-05
-1.21788454683545e-05
-3.05829445049986e-05
-3.77350895354427e-05
-2.29537156482816e-05
-2.42388385171625e-05
-4.21961995012869e-05
-5.08800451959202e-05
-1.17571598401373e-05
1.20040747036329e-05
-1.84304432623913e-05
-4.04997812263742e-05
-2.34275754704281e-05
-6.18658764202219e-07
-3.9411504194513e-05
-2.56927249833853e-05
-2.43229061979183e-05
-3.02879126001331e-05
-3.84895143577196e-05
-5.87396172472431e-06
-2.352528528127e-05
-1.14421308280781e-05
-4.43437463426102e-05
1.64248153825734e-05
-1.73062347406826e-05
-2.029488485168e-05
-1.87134101196292e-05
-3.92033781464337e-05
-5.97112254028515e-05
-1.20738003140444e-05
-7.39036329686448e-06
-4.86014411661649e-05
-5.0571090992509e-05
-2.46999773188274e-05
-2.6864339130511e-05
-3.01731822581156e-05
-5.17203437000514e-06
-2.33798686141285e-05
-2.17248300793806e-05
-8.55372065296947e-06
-4.52906323305664e-05
-4.50237213360486e-05
-4.18054390792105e-05
-1.07008974998766e-05
-8.3251862906557e-06
-3.14355018964247e-05
-1.24341792125902e-05
4.07546589741703e-06
-1.8551211100142e-05
-3.84588582674977e-05
-5.28671054352195e-06
-2.45846060761693e-05
-1.5212606428024e-05
-1.16430304073451e-05
-3.1545035655734e-05
-2.50705866801279e-05
-3.28802325844988e-05
8.38769741792586e-06
-1.91932716653833e-05
-3.63356368002429e-05
-3.74224493789568e-05
-2.16905415677148e-05
-3.33760652806332e-05
-2.18438951942348e-05
-2.99117129910952e-05
-2.54157269363561e-05
-1.35808924964899e-05
-2.11860125387108e-07
-2.37003749997496e-05
-2.56514571055611e-05
-1.64807376081397e-05
-1.95125935947872e-05
-3.33979934844045e-05
-3.18226671517845e-05
-1.81720673489132e-05
1.00291718996251e-05
-4.82640690454255e-05
-2.43560172351209e-05
-7.24469423125879e-06
-3.10471311862625e-05
-4.12867054473049e-05
-3.35737436168426e-05
-4.16834356500468e-05
-1.48950572286258e-05
-2.96240061688874e-05
-1.89743950823388e-05
-3.21341826117359e-05
-3.85703198327209e-05
-2.3251304829717e-05
-3.76503751799127e-05
-7.38465533431498e-06
-2.27717201592532e-06
-2.04282734710795e-05
-1.45669947226574e-05
-3.08559668579098e-05
-3.07438596071366e-05
-3.86320324122818e-05
-3.68012058664847e-05
-2.51256375604258e-05
-1.88906299971382e-05
-1.45569639790815e-07
-1.70185809931811e-05
-5.30908657959212e-05
-2.50878774138068e-05
-2.3920777005466e-05
-3.8453916350908e-05
-2.25745639037882e-05
-6.5752190366574e-05
-1.80734064509654e-05
-2.64474565708681e-05
-3.60931426556081e-05
-6.89893725235348e-05
-1.76914401517899e-05
-2.38416991308247e-05
-1.35471698893835e-05
5.13319237425118e-06
-2.13002164994737e-05
-3.7659672743309e-05
1.19924489848662e-05
-6.17768778490924e-06
-2.48765818686985e-05
-2.81682690417887e-05
-3.75990463532334e-05
-2.01517260210854e-05
-1.81859227379565e-05
1.27818654084485e-05
-2.15950780778053e-05
-2.61595316617266e-05
-3.33954674509032e-05
-4.91873062885201e-05
-1.47211792057731e-05
-5.43770991857098e-05
-4.01080368316487e-05
-2.19539549470929e-05
-1.11066631494629e-05
-4.80707577887857e-05
-3.40434357786042e-05
-5.18896963170384e-05
-5.12621069504309e-05
-2.32254868468745e-05
-4.44993339729178e-05
-3.60076794135057e-05
-3.76334698266974e-05
-1.10633828044339e-05
-2.28729001255892e-05
-1.89151519017805e-05
-3.32309128379785e-05
-3.60826184320598e-05
-2.20918511342025e-05
-3.9670943282284e-05
-2.02562219810803e-05
-4.78835953569494e-05
-2.3020018464295e-06
-5.06411487125698e-05
-1.523293777097e-05
-2.91879578097784e-05
-2.42335408662594e-05
-2.60949099738976e-05
-4.27461294496957e-05
-4.19734083118419e-05
-4.83787190541133e-05
-2.44534815793165e-05
-5.76766871163457e-05
-2.08068521291177e-05
-2.70713711785149e-05
-3.307384505568e-05
-1.8994939019241e-05
-4.29518042366104e-06
-4.39846421351489e-05
-2.78005808259677e-05
-3.56127662154116e-06
-3.67793783521118e-05
-4.13887206835246e-05
-2.60665335912708e-05
-4.23088509395398e-05
-3.61060546973112e-05
-2.45265422780367e-05
-3.33367550036308e-05
-1.52223261923805e-06
-3.39386403667792e-05
-2.40458399339381e-05
-1.07213808548242e-05
-4.4895625335551e-05
-1.58202452996767e-05
-3.24111707669251e-05
-1.88350635906256e-05
-5.18542948869248e-05
-5.1840275964837e-05
-3.60371014562381e-05
-4.77046721366317e-05
-1.07649286502084e-06
-6.31213429760915e-05
-3.637056835438e-05
-2.25292722085381e-05
-5.02098344797708e-05
-5.97129454193232e-06
-2.74936913230257e-05
-4.69590878588563e-05
-5.71729530663772e-05
-5.66814684622842e-05
-3.96854386142865e-05
-4.73652928754159e-05
-2.14705502432211e-05
-3.67097845869945e-05
-4.96682953356104e-05
-2.09369170913988e-05
-2.13678756570086e-06
-3.05633885422281e-05
-3.38742099177311e-05
-3.81888991299573e-05
-1.70944638062547e-05
-5.06724629378847e-05
-1.41791890516138e-05
-2.76973288841983e-05
-2.03537230275067e-05
-4.09910337571748e-05
-5.69872221679718e-05
-3.90545348174712e-06
-9.28423121375134e-06
-3.97173182918458e-05
-5.44802372164896e-05
-3.81205504267929e-05
-1.92309327978355e-05
-2.60838940354796e-05
-3.54010492697541e-05
-2.99884764110557e-05
-2.71991159282026e-05
-3.48069973084642e-05
-2.0002343054474e-05
-5.54375292829415e-05
-2.02331564840668e-05
-6.38699425246292e-05
-4.51429034961754e-05
-2.5261114152478e-05
-1.28745517216082e-05
-3.87991024156555e-05
-4.11842463333363e-05
-2.99525618584249e-05
-3.87879366946589e-05
-1.87317491757337e-05
-3.938165986368e-05
-3.47184961872884e-05
-1.09755564771541e-05
-8.65764193529852e-06
-4.19477567055702e-05
-3.49676180587721e-05
-1.53805156854992e-05
-2.89692371915346e-05
9.85622562154984e-08
-2.96224758325673e-05
-1.88183414559871e-05
-3.06023369216514e-05
-2.40452533319171e-05
-1.32615226689519e-05
-2.69709148867377e-05
-2.93944966835404e-05
-2.42299914908583e-05
-2.69605020570763e-05
-2.54410090181966e-05
-2.94765329806734e-05
-3.88246871008704e-05
-3.36221676271698e-05
-3.70760577754824e-05
-5.34950596256533e-05
-2.89507145841908e-05
-3.23088851359858e-05
-1.88861083666156e-05
-5.32919373806544e-05
-1.868937447324e-05
-3.70380133344661e-05
-3.18622745325336e-05
3.21060504212513e-07
-4.18038560680592e-05
-2.56824554980173e-05
-1.64603630471624e-05
-4.75396383292563e-05
-7.6119137542738e-06
-3.15257889917853e-05
-9.33795495152916e-06
-4.26204183431338e-05
-7.82200979760305e-06
-2.9450199251765e-05
-1.53796629838368e-05
-3.62579481489343e-05
-5.74567887604957e-05
-2.02600131114881e-05
-2.33731353054644e-05
-4.29405524958845e-06
-3.39826511305936e-05
-3.98526535588293e-05
-5.25625487634803e-05
-4.78353121783338e-05
-2.34746849273814e-05
-3.34121075482132e-05
-6.30049154350002e-06
-2.77748513419456e-05
-2.79417967803632e-05
-3.82731539967293e-05
-3.14333371606748e-05
4.5653944681066e-06
-2.5894505494449e-05
5.35244993045743e-06
8.44042254688439e-06
-1.51289694706754e-05
-3.03847658746044e-05
-3.42567207625322e-05
-1.43111327166693e-05
-2.48259975145789e-05
-5.5552583188822e-06
-3.57521737159462e-05
-3.59022494986139e-05
-4.01605602487747e-05
-3.94441195974182e-05
-1.70786211833895e-05
-3.20048207866451e-05
-1.03518823551159e-05
-5.73494965029269e-05
-3.81794601798253e-05
-2.004457069209e-05
-3.0399553951015e-05
-5.51114316334043e-05
-1.62814820425239e-05
-3.36958722794318e-05
-4.56767567003594e-05
-2.72017067943243e-05
-2.34454040308918e-05
-3.47030243876769e-05
-4.99558058799501e-06
-6.18540570718616e-06
-1.1276241630585e-06
-1.76720638170573e-05
-2.20981601882009e-05
-3.24073155023797e-05
-1.82771890635396e-05
-3.10546631927096e-05
-4.52268013294704e-05
-1.42902524455087e-05
-2.39427396832491e-05
-3.96174698098732e-05
-5.067879737675e-05
-5.20174632049459e-06
-2.00866076962e-06
-2.34652546659639e-05
-1.49020372119413e-05
-4.3143542098933e-05
-4.77474961474932e-05
-3.67773532062474e-05
-1.91894573295061e-05
-3.23149508569201e-05
-2.2271380539528e-05
-1.16193972621524e-05
-6.09243624361358e-06
-4.0045306098725e-05
-2.35687698148163e-05
-3.28101866800273e-05
-1.01535315373465e-05
-5.10114641652064e-05
-4.68227731381305e-06
-2.1594326856992e-05
-4.71665928927965e-05
-4.41850624980119e-05
-2.31770393002946e-05
-2.66835264436025e-05
-3.21365833762671e-05
-1.03957721967436e-05
-3.07563540436327e-05
-2.95748579196316e-05
-2.01132206595852e-05
-2.80838798771399e-05
-1.01584695249968e-05
-9.73940397988625e-06
-2.18286020888291e-05
-2.83643907521406e-05
6.12729893968095e-06
-4.08356088932904e-05
-3.30339955896688e-05
-1.58306534999371e-05
-2.67937542609013e-05
-3.86712201859401e-05
-3.49878072585947e-05
-2.90076132847614e-05
-5.30894094863966e-05
-1.70383616384802e-05
-5.30725715991961e-05
-2.8113547352086e-05
-2.47226009988359e-05
-3.91148379696547e-06
-2.11918541763304e-05
-3.84765025197403e-05
-3.5473303961075e-05
-3.21288227229793e-05
-2.07144295872792e-05
-2.9122846527965e-05
-4.09797372258772e-05
-1.55875780804197e-05
-2.44758613712743e-05
-3.67423376122456e-05
-2.66904767959481e-05
-9.6285711474449e-06
-1.03326137545464e-05
-2.73062852634668e-05
-1.08710967043015e-05
-3.10574197400347e-05
-1.67685741944337e-05
-3.68502367965384e-05
-2.6264158656281e-05
-4.37023940027967e-06
-1.9528537604836e-05
-4.81886673443489e-05
-1.95508329025203e-05
-9.47347121860605e-06
-1.1910945978948e-05
-2.67061683970507e-05
-4.61772078745335e-05
-2.33329051214517e-05
7.80790568170547e-06
-2.28334537973099e-05
-4.3486972466423e-05
-4.52828411315028e-05
-2.54762888498748e-05
-6.18543381213847e-05
-8.51343917153381e-06
-1.82262537266149e-05
-5.41803292957955e-05
-4.07353205865449e-05
-3.51542650610776e-05
-3.55046892394841e-05
-1.00649220940291e-05
-1.73671512261898e-05
-3.03248419112295e-05
-5.84545413429109e-05
-5.5782827817301e-05
-3.36068688645575e-05
-3.06959588438132e-05
-1.8355854718076e-05
-4.12409887262389e-05
-1.62768570772497e-05
-4.28656425387719e-05
-5.89972193097955e-06
-1.78204204304217e-05
-1.4824888005169e-05
-3.41073108748426e-05
-1.94830083682635e-05
-2.43629572009115e-05
-2.85572369384993e-05
-4.062862653701e-05
-1.65850655819339e-05
-2.90472926908171e-05
-4.11685631697629e-05
-1.29383117075837e-05
-3.19758749295918e-05
-2.24665183736263e-05
-3.50725452090853e-05
-3.49693439113805e-05
-2.92566524500761e-05
-3.11534032434817e-05
8.59909865274256e-06
-2.0771571089506e-05
-5.02169576631449e-05
-2.10563890160063e-05
-3.55249407284428e-05
-2.65670859760004e-05
-2.53754252723709e-05
-1.94157850625949e-05
-3.48997942960463e-05
-1.18386027477637e-05
-2.95266263658583e-05
-2.01445525234248e-05
-2.90488726978996e-05
-3.88646102040461e-05
-3.22882477612134e-05
-3.45216633070001e-05
-3.72125586527637e-05
-2.73380761656981e-05
-2.71609551068819e-05
-2.40035687650229e-05
-2.88331887973537e-05
-2.84095646008636e-05
-4.44625511940173e-05
-5.28441456873509e-05
-2.14178847437142e-05
-2.03766941485906e-05
-2.80762968942031e-06
-4.53479002665699e-05
-3.68670452906726e-05
-1.68279482958572e-06
-4.42374081566268e-05
-3.5084428364514e-05
-2.98015294466796e-05
-2.99890699166746e-05
-1.75970748482064e-05
-2.69855334022204e-05
-5.14707221561422e-05
-3.25084351079198e-05
-3.14171414776198e-05
-1.58181277233439e-05
-3.06280789397602e-05
-9.1887535313673e-06
-3.99467061893527e-06
-3.61163569866175e-05
-2.0913028644293e-05
-3.59992434545201e-05
-3.19422220566024e-05
-3.242064124352e-05
-2.42914334426183e-05
-2.99521287678567e-05
-2.06325498524121e-05
-3.31347721957154e-05
-5.12775384014486e-05
-2.44233165626724e-05
-3.87782343821315e-05
-1.58133688045677e-05
-1.75267514041976e-05
-3.88483820596908e-05
-3.33197963319738e-05
-2.33000488213814e-05
-4.211885060425e-05
-7.19026730520147e-05
-1.9468021964796e-05
-3.03389672187825e-05
-3.54761788084435e-05
-1.49000188483741e-06
-3.35469241536545e-05
-1.29870776202422e-05
-1.21594719060766e-05
-2.31272718500411e-05
-2.92682932108608e-05
-3.55593236909782e-05
-4.63810735773122e-06
-2.52130907976384e-05
-4.29242008989119e-05
-4.31802056407177e-05
-2.20028994657089e-05
-4.34352208696864e-06
-5.57021859875271e-06
-7.2909161248825e-06
-1.2884907872637e-05
-1.40511480963906e-05
-1.29005930278283e-05
-6.1116846181045e-05
-1.63176992792462e-05
-2.98010453612414e-05
-4.39413796704698e-05
-2.56286365560839e-05
-1.85926294801908e-05
-5.13086795391782e-05
-2.19747400786412e-05
-5.60930074060838e-06
-3.74107336721085e-05
1.00009101311328e-05
-1.40002483099847e-05
-2.9173258048963e-05
1.08509146626996e-05
-1.72058198025098e-05
-2.30844881047983e-05
-4.97530206690808e-05
-4.5229048522364e-05
2.01206127708316e-05
-6.23319593954908e-05
-4.36555302359689e-05
-6.51097855666828e-05
-3.25557880665671e-05
-3.01300643291748e-05
-3.78856283086621e-05
-3.78801666351655e-05
-3.34942091022422e-05
-3.50004973787592e-05
-1.61762831747902e-05
-1.41964675984525e-05
-3.9663232993154e-05
-2.85105787414554e-05
-2.26106490159281e-05
-2.940057769352e-05
-5.75158866133197e-06
-3.39851281913918e-05
-2.11611832236594e-05
-4.01135104500767e-05
-4.48436093005455e-05
-1.38821404011647e-05
-2.25755441362434e-05
-5.22961486336835e-05
-4.35925191912075e-05
-9.33730100085615e-06
-3.82868382699583e-05
-3.37825404774031e-05
-3.73307868978098e-05
-1.52994834765047e-05
-2.70496649007298e-05
-5.06076922902485e-05
-2.94038651036423e-05
-3.79442377772301e-05
-2.91844977955018e-05
-7.08328723806109e-05
-3.5800043897116e-05
-5.68757224550953e-05
-1.58850667027959e-05
-1.48012707014859e-05
-2.07378486954313e-05
-2.93451794685279e-05
-4.11553983924097e-05
-2.02467360550526e-05
-3.84523966930401e-05
-9.21093024606847e-06
-2.84005027057252e-05
-2.49189576132461e-05
-4.96779939364229e-05
-3.4196899092823e-05
-2.77547505426968e-05
-4.40339877201563e-05
-2.79189270117976e-05
-3.30765929878815e-06
-2.41567206729978e-05
-4.35996895218089e-06
-1.15298644722595e-05
-1.15143455919511e-05
-3.32966730327052e-05
-3.19134628095157e-05
-2.75905010910047e-05
-2.49587983403899e-05
-4.75885877249877e-05
-1.15284448042718e-05
-2.86856214425491e-05
-6.02819813817547e-05
-2.10773288654303e-05
-2.55240229275128e-05
-3.55511902962168e-05
-1.00439067949382e-05
-6.62653048421501e-05
-3.72268737205764e-05
-1.48191390117718e-05
-3.80581927863256e-05
-1.44199365897347e-05
-3.71770931633052e-05
-1.33664746346625e-05
-5.19549882319421e-06
-4.54931702679744e-06
-3.92546935923499e-05
-5.53428069911759e-05
-2.01384524165504e-05
-2.46956398019291e-05
-2.14895583799681e-05
-3.1690321445347e-05
-8.3109876752341e-06
8.9715249282871e-07
-4.17919148753539e-05
-4.59385876491126e-05
-3.60266430874639e-05
-4.69036922974897e-05
-1.80600779477554e-05
-2.09499864995762e-05
-4.56546420758334e-05
-5.31442835093643e-05
-3.59249906552373e-05
-1.60471964026299e-05
-4.09245712107038e-05
-3.90241541561271e-05
-4.056930555361e-05
-1.55612001672162e-06
-3.41928684374171e-05
-3.15475864073718e-05
-1.23994053653265e-05
-1.57531227262587e-05
-4.87863503309419e-05
-2.62701679227336e-05
-2.6580828511097e-05
-1.7495824339745e-05
-3.40920067644606e-05
-3.26775724747826e-05
-1.30454502925665e-05
-1.92087544811179e-05
-1.44907099961787e-05
-1.98839875585443e-05
-3.11079894589467e-05
-2.59099196225855e-05
-4.37546062721506e-05
-5.90629580042044e-05
-3.44909848244637e-05
-1.88100943434017e-05
-5.43883645245945e-05
-2.04513307851067e-05
-3.73529586219607e-05
-2.71638696175749e-05
-2.55493325872916e-05
-3.13722753049018e-05
-1.93989779996477e-05
-3.16319317964174e-05
-2.54332774399764e-05
-5.58518738083183e-05
-4.12573077936986e-05
-3.94365444202115e-05
-1.96337806533873e-05
-2.83763276999138e-06
-2.18017224902607e-05
-5.92629002936455e-06
-4.91096442297427e-06
-3.56568879985443e-05
-1.84087296789494e-05
-4.25159752019142e-05
-2.73634520318835e-05
-2.77554943154824e-05
-1.37299241040836e-05
-1.92268095990667e-05
-3.20314409014071e-05
-2.37159546206141e-06
-3.64765532555257e-05
-3.75049413392118e-05
1.22880459622392e-05
-4.14823050116584e-05
-5.18675833273482e-05
-1.91354607841931e-05
-5.47599264943787e-05
-2.70286737061957e-05
-7.91628660670571e-06
-2.08277312913517e-05
-1.98624159879582e-05
-1.78331516154763e-05
-4.9340258947499e-05
-3.2733414894939e-05
-1.29143702029093e-05
-2.60940623495534e-05
-2.22831477573364e-05
-3.05166122867187e-05
-1.89378385469691e-05
-2.88779266434779e-05
-1.74302050961515e-05
-1.99682291016467e-05
-5.3920276107006e-05
-2.60647969253054e-05
-1.76442690674724e-05
-2.98916637206957e-05
-5.8407960535502e-05
2.24373225838733e-07
-2.98085042993111e-05
-2.98906115736293e-05
-2.71205874600839e-05
-2.87113722689984e-05
2.18434095779257e-06
-2.23550705648125e-05
-4.02592518828529e-05
-6.52871859322949e-05
-6.52265995315793e-05
-3.79426433946985e-05
-2.39347395468111e-05
-1.02687851218087e-05
-5.16567178802505e-05
-4.79019668351792e-05
-4.08137128885784e-05
-4.87426672844819e-06
-5.52984686874694e-05
-2.605583678641e-05
-9.50740551418852e-06
-2.53998925536533e-05
-1.73478681794008e-05
-4.83961619823602e-05
-1.87801619549601e-05
-6.50351410195137e-05
-1.63076451510941e-05
-3.84367925208399e-05
-2.67285821561476e-05
-1.71407343803476e-05
-4.47117343077365e-05
-1.86435179447784e-05
-3.78398557674896e-05
-1.85074345061164e-05
3.6705415882454e-06
-6.21118610812105e-06
-2.63905328205226e-05
-3.33381022868757e-05
-1.60319081669856e-05
-7.66022869924871e-06
-6.89801817045409e-05
-3.40389087681399e-05
-3.98008121784626e-05
-5.90241196254986e-05
-5.24411488691013e-05
2.0166879037622e-06
-2.50940976422808e-05
-3.03325461490108e-05
-6.65270002764168e-06
-3.45091395141663e-06
-2.90745205772128e-05
-3.53357921968383e-05
-2.93371304909536e-05
-1.76338317153281e-05
1.11149938080104e-06
1.99113031974758e-05
-1.10859750044132e-05
-4.13067550613615e-05
-4.07799984333469e-05
-3.98931386647778e-05
-5.33429621644286e-05
-3.08279933139875e-06
-2.47650219519672e-05
-1.09809726764056e-05
-3.1319967573793e-05
-3.74654401584758e-05
-2.66395372115195e-05
1.34726759466981e-06
-3.64579716815299e-05
-2.93347915131892e-05
-2.97789104126836e-05
-1.96518625712068e-05
-4.05579594797573e-05
-4.28362481079789e-06
-2.25722385827178e-05
-5.77797952868757e-05
-3.04045487558588e-05
-6.72658463411839e-05
1.74917814129387e-05
-2.18258031716769e-05
-2.14921880258049e-05
-5.32847876174644e-05
-1.13805888561679e-05
-1.9024152883827e-05
-5.35224615562679e-05
-3.71008141122148e-05
-1.49028084752697e-05
-4.90024732988914e-05
-4.49106112804369e-05
-1.59543625542632e-05
-5.40057061773107e-06
-1.76580339629959e-05
-1.61105422409098e-05
-1.74759487788817e-05
-4.66514081766441e-05
-2.6559379660033e-05
-1.63869213856017e-05
-2.88570593861706e-05
-3.23644265650261e-05
-3.57538791362201e-05
-2.16037322913911e-05
-2.42748835014486e-06
-2.03785553927877e-05
-5.69244207782071e-06
-4.12410110946846e-05
-1.24843111426531e-05
-2.104202514049e-05
-4.39632568474455e-05
-1.60778365751846e-05
-5.11204097124237e-05
-3.81341527709181e-05
-1.4029518479571e-05
-3.12924597349022e-05
-8.20229039412969e-06
-3.44865509101841e-05
-3.74618777424579e-05
-1.07236478403199e-06
-6.61509035857536e-05
-2.91698124314977e-05
-1.55620569005226e-05
-2.0790518667747e-05
1.12760531839423e-06
-1.30111691927467e-05
-6.20319680543238e-05
-2.10485509559453e-05
-3.28750848789142e-05
-2.87418067398085e-05
-1.44496666950315e-05
-2.82219610482517e-05
-3.65618409404996e-05
-3.03812593651732e-05
-2.45799705676844e-05
1.27330297552725e-05
8.35150599086961e-07
-2.73589905275833e-05
-5.92629572048801e-05
-2.69866672564109e-05
5.24703248203507e-06
-3.75018912883051e-05
-2.89077722293085e-05
-3.41592715029458e-05
-1.27898199483847e-05
-1.47327202277541e-05
-2.56300175618226e-05
-3.25743773611463e-05
-3.67656807950841e-05
-1.9935693184519e-05
6.30034586630882e-06
-2.91421358462174e-05
-6.08340941818519e-05
-3.18747676002182e-05
-1.86311213034158e-05
-1.67273923748123e-06
-1.93161785121201e-05
-2.49168734796036e-05
2.98566095313893e-06
-2.34882089338268e-05
-4.7122542176356e-05
-2.05414458885801e-05
-2.52592288850328e-05
-2.42638209188486e-05
-1.59161856127905e-05
3.56642445480791e-07
-4.34923966912807e-05
-4.80863192244689e-06
-3.59619060196339e-05
-1.46364258361764e-05
-4.73867025001418e-05
-2.73401416896566e-05
-4.65493962314652e-05
-2.37027367070922e-05
-5.37246865190369e-06
-2.54660666424189e-05
-7.03791580788956e-06
-2.89728314265746e-05
-3.2688471907736e-05
-2.45859195425622e-05
-3.13816276730654e-05
-2.16227287553928e-05
-2.47316382762883e-07
-1.61627170264859e-05
3.83036586632516e-06
-4.6295565119218e-05
-2.95177139671303e-05
-3.76880660148626e-05
-1.4168160489637e-05
-9.40290137397042e-06
-2.462451682152e-05
-1.81771094785035e-05
-4.08205293027131e-06
1.39862525816146e-05
-4.8397661223873e-05
4.76437777498894e-06
8.7331546885546e-06
-2.0201784060445e-05
-3.69887950201523e-05
-1.94157522041264e-05
-1.1859162025593e-05
-4.67639982179106e-05
-3.00434698056086e-05
-4.87060504112901e-05
-1.84318482346673e-05
-7.02911682717777e-05
-2.9762098543562e-05
-6.75385789800692e-05
-2.87435525841033e-05
-2.97682155896252e-05
-1.2826566875619e-05
-3.94895143702744e-05
-4.02192337599853e-05
1.77084686964563e-06
-4.87775961810318e-05
-2.9521054412922e-05
-4.74302408205807e-05
-2.8982489038822e-05
-3.27964982779e-05
-3.14952521804924e-05
-3.8122352237511e-05
1.71673748582424e-06
-4.42965131105963e-05
-2.05150002943657e-05
-1.92677242572716e-05
-4.92481735619033e-05
-2.35632551708528e-05
-5.28357520889773e-06
-3.07636417928776e-05
-3.30172036579034e-05
-1.23185092085157e-05
-1.67525888287137e-05
-2.99413610435166e-05
-1.11571955230637e-05
-2.02366764884928e-05
-2.95320841758959e-05
-6.17919904964412e-06
-4.92137792652613e-05
-3.99302945926843e-05
-1.67564174195145e-05
-1.39482944556483e-05
-1.66509257324789e-05
-2.53103763184538e-05
-1.33218842610351e-05
-4.00314979296071e-05
-2.6012986790848e-05
-1.90699826968778e-05
-4.69316056906827e-05
-3.55286960204216e-05
-6.86601608637009e-05
-4.36772264001227e-05
-5.12176070724331e-05
-1.07785691400263e-05
-2.8574231078568e-05
-3.26347297290347e-05
-3.4388460930904e-05
-2.47899147670966e-05
-3.00139004177512e-05
-1.69544344661885e-05
-3.14706835707983e-05
-5.9323569111254e-05
-2.47224938470984e-05
-2.14996522752633e-05
-2.97702752134622e-05
-1.0115804174633e-05
8.0703102297473e-06
-2.23874028253161e-05
-4.44449607130135e-06
-4.83991563359339e-06
-3.99434008603663e-05
-3.93627910321595e-05
-1.81694153819002e-05
-1.2372999753304e-05
-3.59196039467731e-07
-1.58795156444617e-05
-1.94582824549995e-05
-4.26721776970221e-05
-5.29154572416438e-06
-7.79475112011835e-06
-3.04410714346917e-05
-3.6773992731054e-05
-1.31009121287495e-05
-9.77883806541807e-06
-4.48604786057016e-05
-1.92685572931963e-05
-2.52024106282038e-05
1.60350272730744e-07
-2.58483765066759e-05
-1.89876091836552e-05
-2.49741085945145e-05
-4.03496425178526e-05
-2.35134173135563e-05
5.28359460158668e-06
-4.54161362676342e-05
-1.26045820411196e-05
-1.37444103876402e-05
-4.35194839992342e-05
-5.95509650584203e-05
-5.34437613487745e-05
-2.76088434939155e-05
-1.2148496138049e-05
-9.08615480058658e-06
-2.04694030486441e-05
-7.93935344380993e-06
-4.35482756617582e-05
-2.78508047874642e-05
-2.00837320279832e-05
-1.78052278273956e-05
-4.88238234096228e-05
-2.83001571753351e-05
-2.80473701140867e-05
-1.98656119100133e-05
-2.36253562978485e-05
-1.97918896232944e-05
-2.45608149005051e-05
-3.92888241439907e-05
-2.3475166449426e-05
-4.82880147309662e-05
-5.08654041921175e-05
-2.52679234561245e-05
6.71512081001466e-06
-3.03094332810683e-05
-3.30317399847775e-05
-2.30511921314934e-05
-4.43992711442484e-05
-5.3775429771814e-05
-1.15123199206539e-05
-4.89002526286994e-05
-3.38281435220795e-05
-3.41861468257474e-05
-4.40512399812305e-05
-4.12305083529417e-05
-6.61076221342121e-06
-4.67046693123522e-05
-5.7044208863665e-06
-7.22192723153222e-06
-2.86572581601831e-05
4.00101292706451e-06
-2.43838808517613e-05
-6.21606834477382e-07
-4.94215909614075e-05
-4.09629484122003e-05
-4.47093108093756e-05
-1.10959990980294e-05
-3.69752223540293e-05
4.15323660677013e-06
-1.67701019744341e-05
-4.57156113175621e-05
-2.41693752119661e-05
-4.50631672355301e-05
-4.75195316128696e-05
-4.56899623705282e-05
-4.03344983817193e-05
-4.16168618310799e-05
-3.23741229263517e-05
-1.79088650072114e-05
-2.07858723497633e-05
-2.86985783348165e-05
-1.99682930924244e-05
-2.16063291387302e-05
-2.89536621708685e-06
-3.87468589393949e-05
-6.30582139578127e-05
-2.6647665523298e-05
-2.900782530988e-05
-1.79225186569053e-05
-4.0201383391462e-05
-1.55168976593151e-05
-5.09113428240678e-05
-4.5174669314011e-05
-2.32369565129146e-05
-4.35072624908995e-05
-6.61360923083662e-05
-9.79081854601934e-06
-3.19997195163631e-05
-2.19340819103455e-05
-1.32853554010613e-05
-1.77259269733448e-05
-2.4064351632865e-05
-4.53068671364329e-05
-2.03024723357814e-05
-4.72251719065338e-05
-5.02343287130519e-05
4.34258442084513e-06
-3.91721819235707e-05
1.02130122155364e-05
-1.33252580491966e-05
-3.32512624782025e-05
-2.81299049197044e-05
-3.60919317920812e-05
-1.2188518449873e-05
-1.03490177653337e-05
-3.95866151621047e-05
-4.12251934674653e-05
-2.22454856816755e-05
7.78160468372593e-06
-2.32941518828509e-05
-1.9010111160444e-05
-4.19196954583585e-05
-9.71725558449876e-06
-1.70190698387431e-05
-6.12067713714071e-05
-2.15056794337619e-05
-6.00836947057423e-05
-3.34158988628972e-05
-1.14070288094557e-05
-3.30912284949502e-05
-4.3113288221801e-05
-2.65978730700646e-05
-3.47616687800088e-05
-2.72092655758856e-05
-4.78442172928574e-05
-3.2215373927036e-05
-2.98546835230231e-05
-5.13725373680674e-05
-4.79753058574387e-05
-3.70888727846102e-05
-2.87683169852271e-05
-3.88474819907572e-05
-2.92109339909157e-05
-2.37931862698118e-05
-2.97728462841252e-05
1.54552672619524e-05
-5.60003810807248e-05
-3.91016046344556e-05
-3.23735624936692e-05
-3.2195746494469e-05
-2.50645179766151e-05
-1.62916841480618e-05
-4.27271505983969e-05
1.11805973759508e-05
-3.22712210706662e-05
-1.96174755919586e-05
-2.39712769973264e-06
-5.33936452826588e-05
-3.07462629671699e-05
-4.79409703497261e-05
-6.4941179371937e-07
-1.94999784993086e-06
-5.76060349060874e-05
-3.89398575902714e-06
-2.00104708712994e-05
-4.05884313748569e-05
-1.92249797370368e-06
-1.95636871794304e-05
-5.21934159457673e-05
-1.39107200466383e-05
-8.08335057260456e-06
-4.2238237421773e-05
-5.172066936751e-05
-2.36595437454274e-05
-4.32220337613619e-05
-2.21649024077454e-05
3.83671656958065e-06
-1.98654118728484e-05
-2.46867743157007e-05
-3.02899040629038e-05
-3.6861588532172e-05
-3.56012384775989e-05
-5.79122857642901e-06
-1.80526137242812e-05
-2.84473037627116e-05
-3.16376470232918e-05
-1.00607244055548e-05
-3.87992130922235e-05
-4.56411220952247e-05
-6.44418796268383e-06
-4.98512144027888e-05
-2.82091169248819e-05
-5.97048620882224e-05
-3.12508916414526e-05
-6.47380128541224e-06
-4.0489950243997e-05
-1.87208274382194e-05
-1.46383976679614e-05
-3.27912481139012e-05
-4.26871504061998e-05
-2.22804573117295e-05
-1.27534404912498e-05
-2.01499707052253e-05
-5.64495386206018e-05
-2.09900309236738e-05
-4.26482919589156e-05
-3.42609571292532e-05
-2.18271054920029e-05
-4.10071218195349e-05
-4.76086247735364e-05
-2.35203362119252e-05
-3.06062416540811e-05
-1.3110699920006e-05
-3.36145567066612e-05
-2.80429886217955e-05
-4.61327255655347e-06
-3.1725948495623e-05
-9.01661318434026e-06
-2.51433250782175e-05
-3.83388570621523e-05
-3.9692725418186e-05
-4.1847960359016e-05
-2.65417467166094e-05
2.62621610978225e-06
-4.12111582231486e-05
-3.22268275660755e-05
-3.92444581063753e-05
-5.36518638233e-05
-2.03036005254843e-05
-3.08735010474112e-05
-4.60727574174024e-05
-4.9178799183431e-05
-4.58820049455152e-05
-3.64482233013808e-05
8.89717231779812e-06
-2.35974544773548e-05
-3.27189032070897e-05
-3.4889016831788e-05
-3.68967394140969e-05
-2.2982615569622e-05
-5.86496682675829e-05
-1.66433624552546e-05
-3.5481602897468e-05
-5.09559929427752e-05
-3.53998058505983e-05
-1.17000114310063e-05
-2.86558011559539e-05
-1.73382054488824e-05
-1.87269153870663e-05
-3.41418694292765e-05
1.62625287264474e-05
-3.08996439177815e-05
-2.54701911188939e-05
-1.03946960121311e-05
-4.41069843092765e-05
-7.38751497985201e-06
6.92552116249947e-06
-2.10964004620786e-05
7.83767295556681e-06
-5.54628684583336e-05
-4.16939580289129e-05
-1.06529864627875e-05
-2.71398579484662e-05
-3.91000872296815e-06
-2.95562673109514e-05
4.29306866479907e-06
-6.75597732427887e-05
-1.85377664313577e-05
8.05189843253168e-06
-2.59541975051609e-05
-4.1688281968372e-05
-1.38549346763475e-05
-5.2699941079383e-05
-1.71719846005686e-05
-2.71962756650118e-05
-7.54016705829096e-06
-3.14526617928888e-05
-3.84552322013367e-05
-3.92354179231557e-05
-2.97835555396029e-05
-3.08951736843797e-05
-2.27777933999493e-05
-4.28809677108158e-06
-1.96006906025946e-05
-5.30453025079646e-05
-5.29539381113924e-05
-2.54169355069661e-05
-6.10844302637742e-05
-3.42231712278191e-05
-1.45844355400405e-05
-4.93779777674546e-05
3.82301297876295e-06
-3.44823134111751e-05
-3.33999324362812e-05
-4.41893692698456e-06
-1.72377609638589e-05
-1.26946611623716e-05
-3.96336275880062e-05
-1.91082750329101e-05
1.13304486383827e-06
-3.17848129272259e-05
-2.6188966601595e-05
-3.58705608735643e-05
-8.96570781402901e-06
-1.80844023746545e-05
-4.82726744795716e-05
-2.64325216260805e-05
-3.51209754626817e-05
-4.13365513483247e-05
-2.60826313201283e-05
-4.85754040776108e-05
-1.42054281689612e-05
-2.23894693859667e-05
2.22657860535556e-05
-5.62309088583868e-05
-1.80432281961322e-05
-4.04387531644845e-05
-2.43046561219934e-05
-4.84165168430836e-05
-1.43348051146156e-05
-9.2948345509812e-06
-4.41933679927028e-05
-3.01699013993289e-05
-1.36699022165966e-05
-4.59005356123069e-05
-9.76069743693868e-06
-4.2928361336078e-05
-4.79300693983842e-06
-3.61833892765106e-05
-2.50892907473691e-05
-3.09887151628079e-05
-3.21644621480642e-05
-3.22026706365745e-05
-7.75296290890757e-06
-2.57173270464475e-05
-3.88151541531804e-06
-3.58744610162562e-05
-2.66303760117956e-05
-4.25046568477858e-06
1.18487163650636e-06
-2.10638611321463e-05
-3.21258621912414e-05
-1.05844641258449e-05
-1.41474786591834e-05
-3.01932737090113e-05
-5.60854166410193e-05
-4.78081909706191e-05
-4.759878824034e-05
-3.42422939634244e-07
-7.94128357094401e-06
-2.66066773526775e-05
-6.38845123343909e-06
-2.53186831043059e-05
-3.89362152849853e-05
-2.67185196340998e-05
-2.83856560950391e-05
-1.14465527432761e-05
-7.58309080262489e-06
-2.03945613586052e-05
-7.16592641936956e-06
-4.16796034464865e-05
-3.44357501899938e-05
-3.46238161205004e-05
-1.85619957724914e-05
-2.55277126366988e-05
-2.10429675390239e-05
-6.06909335140003e-05
-2.81204571966333e-05
-1.26140840729544e-05
9.33231521514558e-06
-7.22217490776882e-06
-2.07945738161472e-05
-2.64948948639915e-05
-2.88206983755893e-05
8.11451499856937e-06
-1.33095282901225e-05
-3.55025440878358e-05
-3.02043145361412e-05
5.40478294837317e-06
-3.70650986011261e-05
-3.57202314169529e-05
-2.57627178209922e-05
-3.94967337203854e-05
-1.90570328370127e-05
-4.58795326326742e-05
-1.74336682764122e-05
-2.74540286981734e-05
-3.13735816644397e-05
-1.17321536931243e-06
-9.01485805529002e-06
-3.1352114828291e-05
-4.10344961924169e-05
-4.82515527584377e-05
-3.90152354079953e-05
-2.81753898716763e-05
-2.44395963164075e-05
-4.34194892107798e-05
-1.81152572085266e-05
-2.92742705625825e-05
-4.06977177225441e-05
-2.26664846474864e-05
-3.53627871290591e-05
-3.74288470963505e-05
-4.7740292571016e-05
1.27017806908475e-06
-2.84374642910148e-05
-2.17223226684739e-05
6.95657768163653e-07
-3.59557685065851e-05
-7.52226156318079e-06
-1.06102077192849e-05
-4.05205371077289e-05
-2.19274751914636e-05
-3.51240253442553e-05
-4.72848710780733e-05
-2.28336969298744e-05
-3.82218942938489e-05
-3.07485537738011e-05
6.0341206986228e-06
-4.48413698686835e-06
-2.71767520599998e-05
8.95812532632409e-06
-2.51806060038745e-05
-2.17527017859724e-05
-3.46987908493729e-05
-2.5365906446134e-05
-3.3623514907218e-05
-5.53673975163443e-06
-5.58435364752402e-06
-5.19411305516695e-05
-2.17597200476699e-05
-8.40081455556971e-06
-5.0477366353981e-06
-1.45346232293003e-05
-5.80196749446877e-05
-3.32747367852319e-05
-5.18879886000545e-05
-2.05595753075235e-05
4.71109116646305e-06
-4.34850258587874e-05
-5.95863112707623e-06
-2.05543446789588e-05
-2.34195817021804e-05
-3.06877228828619e-05
-1.27850037352354e-05
-3.67945650958649e-05
-1.78008974870919e-05
-7.5799102774683e-05
-1.21191178039271e-05
-5.23773224178902e-05
-7.08593027863362e-05
-8.49201282934207e-06
-5.55926734908426e-05
-1.6644513512552e-05
-3.96343773338751e-05
-1.01860486290402e-05
-4.30424492095616e-05
-5.52587638987914e-05
-1.52690193979834e-05
3.37948346498782e-06
-2.37740804113147e-05
-1.37029706813904e-05
-1.60873779617891e-05
-6.03785367091321e-05
-2.83796322533088e-05
-6.43451372639013e-06
-3.73387222740373e-05
-2.0322412114174e-05
-1.07212234878617e-05
-3.48287662421059e-05
-3.47274758950534e-05
-6.50959069657154e-05
-1.91097394639959e-05
-1.97151083760848e-05
-7.14238631595746e-05
-2.89161253587242e-05
-3.78428146842305e-05
-5.51999601138976e-05
-2.26352455027738e-05
-3.27072096032345e-05
-2.52573444321795e-05
-2.63452721917572e-05
-5.24303365904875e-05
-1.06768803997095e-06
-1.58434407769354e-05
-4.26929679295001e-05
-3.4352676068746e-05
1.48250661914878e-06
-2.72763029260374e-05
-3.03422918642031e-05
-2.11138573627389e-05
-5.49761175498763e-05
-1.05750619443975e-05
-3.39349164467054e-05
-4.66669812063854e-05
-3.62757919382298e-05
-5.49486752205942e-05
-1.39392937079732e-05
-2.18864107434173e-05
-2.94206200162745e-05
2.62398529718685e-06
-3.1567275785859e-05
4.64276058235326e-06
-3.97990754278459e-05
-2.36468147624663e-05
-4.88375479851957e-05
-2.81847762799875e-05
-2.08376262196102e-05
-4.66751418565198e-05
-4.9829645453412e-05
-2.332198360293e-05
-1.91510069498923e-05
-8.25037261508229e-06
-3.49142207456628e-05
-1.95125358027164e-05
-5.83957459287936e-05
-1.57572962112833e-05
-2.21426567681115e-05
-1.50504977970382e-05
-1.3728930862788e-06
-2.3489949299723e-05
-4.05152741523332e-05
-4.96974819373683e-05
-3.74680071329652e-05
-3.43035645998812e-05
-2.66827176730896e-05
-1.40435511032543e-05
-5.08808457820728e-06
-1.67442468661601e-05
-1.91530769351872e-05
-2.05209468006178e-05
-3.1889005639764e-05
-6.22528623320141e-06
-1.9657268369643e-05
-2.27676411270363e-06
-4.37597170006727e-05
-9.99600996870022e-06
-4.30643601953726e-05
-1.42026328395693e-05
-3.9029911012266e-05
-4.49093677432234e-05
-5.50901859332925e-05
-3.10310035361283e-05
-3.21655528587416e-05
-1.65992377430398e-05
-2.54747858874686e-05
-3.76304400937562e-05
-4.83723568731242e-05
-9.35668247815124e-06
-4.00911869918631e-05
-5.79211584384181e-06
-3.0065319124452e-05
-4.63040655115839e-05
-2.04038066336121e-05
-2.82992994483774e-05
-3.08021671746117e-05
-1.09526487445415e-05
-3.83701568466152e-05
-1.23296191746895e-05
-2.69366441385218e-05
-4.36479034051918e-05
6.81938999000854e-06
-2.54612129211963e-05
-3.77030011643363e-05
-1.21267063795114e-05
-4.85012606712464e-05
-2.95933265083174e-05
-3.90960979760617e-05
-2.9649250231105e-05
-3.01511451061796e-05
-2.33238095561852e-05
-2.72351137207988e-05
-2.88286980088336e-05
-3.81742233759478e-05
-3.33374877955091e-05
-2.69171856649276e-05
-2.6376746958964e-05
-3.00322924998796e-05
-5.64657657192127e-05
-3.13521054795934e-05
-1.35364704151726e-05
-2.24630159037708e-05
-2.05861949508897e-05
-1.17723347025264e-05
-1.91243381504035e-05
-5.29689182275148e-05
-3.48901741126819e-05
-4.07222220037726e-05
-2.96137318557891e-05
-3.43941873584052e-05
-3.25175794845133e-05
-2.36532588573775e-05
-3.88431909856648e-05
-1.73899572188672e-05
-2.76594194335306e-05
-2.7122734264341e-06
-2.91616780444949e-05
-3.46157303032108e-05
-3.95734820620236e-05
-1.25402915537509e-05
-2.32859653646034e-05
-1.53976629679273e-05
-2.79915889715972e-05
-5.22951859391167e-06
-3.46516569609651e-05
-2.05830946944494e-05
-4.40117570152967e-05
-1.24286038690333e-05
-4.8972821904211e-05
-5.30158793380041e-05
-2.54080265361064e-05
-2.12229023704347e-05
-3.78349274277716e-05
-3.48799783091325e-05
-1.77900341659876e-05
-6.50968331833037e-06
-3.407829758042e-05
-5.2090939826297e-05
-3.62105084031816e-05
-4.88373321971122e-05
-2.78426646838036e-05
-6.35575916491574e-06
-8.20606770184763e-05
-3.80552945924721e-05
-4.53673230622345e-05
-2.81503057423757e-05
-2.21349768574433e-05
-1.34298392483112e-05
-2.54490645525949e-05
-3.80701835032907e-05
-2.83515078401184e-05
-4.2978917143933e-05
-4.32480421509439e-06
-4.19201737288532e-05
-7.07583201686436e-05
-3.81701210817742e-05
-9.08807939312721e-06
-5.52293681502245e-06
7.27903889698248e-06
-3.25843530450677e-05
-7.57403973283947e-06
-4.22410507739594e-05
-1.7139545716004e-05
-5.19226473459755e-06
-4.6578100599204e-05
2.70888190068351e-06
-1.76374210623385e-05
-2.08581602235795e-06
-2.97234547443938e-05
-4.19207330237552e-05
-4.87866937106615e-05
-1.71743643535171e-05
-3.34824878662322e-05
-1.6352294816552e-05
-5.53040549142029e-05
-3.13909097775019e-05
-3.12255127585615e-05
-3.10882311859008e-05
-2.91044464457384e-05
-2.81514900837519e-05
-3.02454784820021e-05
-2.61070312986825e-05
-7.32053224916466e-06
-3.91625349426235e-05
-3.66537606349411e-05
-3.11734698737015e-05
-6.28932348814628e-05
-3.51475697108892e-05
-3.5244070485429e-05
-3.36080714574555e-05
-3.5254201488585e-05
-1.27866974382016e-05
-2.7494236850039e-05
-4.87001401934427e-05
-3.32108484372813e-05
-2.95799226958803e-05
-4.86054646916119e-05
-2.79948478571013e-05
-1.60583077833484e-05
-5.47988232120283e-05
-2.94427246735134e-05
-2.39565203302933e-05
-7.45800213648597e-06
-5.42247788898426e-05
-3.32826632943366e-05
-3.32710402821035e-05
-2.88484429717253e-06
-1.7120827732262e-07
-4.76118201063197e-05
-2.42311188003541e-05
-1.34662852674501e-05
-2.59956474728088e-05
-4.96409979810979e-05
-4.37249688361091e-05
-2.99576231126928e-05
-2.19889854516009e-05
-3.02651997635418e-05
-3.15191136125233e-05
-2.84665033971195e-05
7.99926925888654e-06
-1.39965964313798e-05
-3.73759234575009e-05
5.37993829544189e-06
-3.38803312345537e-05
-2.85325163954649e-05
2.28261658061976e-07
-2.12712197487458e-05
-4.17701798657736e-05
-7.12950352430541e-06
-6.99758842375363e-06
-2.65992722266129e-05
-2.58617531109873e-05
-1.200574944297e-05
-2.19076564434209e-05
-1.80740224596526e-05
-2.34981414535495e-05
-5.52859428165443e-05
-1.20476528996202e-05
-6.05159822986165e-06
-3.90576459689805e-05
-2.06032540640432e-05
-2.61084872516055e-05
-5.41450538474488e-05
-4.90799047023203e-05
-4.09510290807626e-05
1.22038729720538e-06
-1.18966043430328e-05
-5.85580382913509e-05
-2.23635497857068e-05
-4.02659868315914e-07
-1.44658683662043e-05
-5.0046614081276e-05
-5.23984006013831e-05
-3.30229209156866e-05
-2.3607193350356e-05
-5.58425397651805e-05
-7.14454782756775e-06
-7.86743210319832e-05
-3.22731366898415e-05
-3.75838872366846e-05
-5.90860646227523e-05
-3.67836496432637e-05
-6.20248654960692e-05
-2.65735084248681e-05
-4.10106243551815e-05
-2.13233153037054e-05
-2.66719067741014e-05
-4.46063735454515e-05
-2.90234890219367e-05
-1.42092225060334e-05
-1.74593999356901e-05
-2.06914089075978e-05
-6.52160463050589e-05
-4.13295015864322e-05
-4.45239043461281e-05
-2.86164138473585e-05
-2.34305854947926e-05
-3.32254922683316e-05
3.18160749163546e-06
-6.32597659663722e-05
6.54961175762982e-06
-1.32299625340146e-05
-3.04630264075595e-05
-4.44631966438481e-05
-2.68822582940782e-05
-4.5963742861753e-06
-6.66002381944291e-06
-2.8056472894175e-05
-5.44738656213798e-05
-2.24996084849018e-05
-4.48552264055375e-05
-3.96954957572275e-06
-5.98067710019335e-05
-3.96055114632866e-05
-9.8844502776528e-06
-2.40097471916457e-05
-4.25923860654773e-05
-4.61412059088265e-05
-1.59127646551335e-05
-1.83877240496044e-05
-1.08787069166448e-05
-2.14664907938266e-05
-3.72722837199446e-05
-3.21358420486908e-05
-2.40009908774497e-05
-1.67496076279984e-05
-3.16715793126537e-05
-3.98228664831906e-05
-4.31713793315641e-05
-4.4253012463444e-05
-4.28707526047628e-05
-6.16559409215429e-05
-2.18892095375233e-05
4.42825938067898e-06
-2.3949690882015e-05
-2.2586531274653e-05
-3.41968145446413e-05
-3.825742295879e-05
-3.46063797329509e-05
-1.87937520546507e-05
-4.09948254113692e-05
-2.87602505522872e-05
-4.81086466204345e-05
-2.64627510715728e-05
-3.13957120351536e-05
-1.17053622927883e-05
-3.85535752194551e-05
-3.99364598911722e-05
-1.85884666328254e-05
-1.18787299930721e-06
-1.98044900724273e-05
-2.60631625459821e-05
-2.66842356698707e-05
-4.74658769941452e-05
-3.57729845351386e-05
-1.16970499492621e-05
-6.1780537017265e-06
-4.41373338194032e-05
-4.61613278670458e-05
-1.71625472249344e-05
-4.61666110824098e-05
-3.1449250714891e-05
-3.82388137801261e-05
-2.64853331437669e-05
-2.70753434335901e-05
-3.74369581353846e-05
-2.81864472923699e-05
-5.13336176961316e-05
-3.61311227151335e-05
-3.77514468048949e-05
-2.49193003873236e-05
-3.77680122911268e-05
-2.39320575732713e-05
-1.49199800043018e-05
-2.25865020832038e-05
-9.51070525058764e-06
-3.05260155017503e-05
-4.0441013860979e-05
-1.78167426724119e-05
-1.54047304819383e-05
-3.18940033161023e-05
-2.97847157614938e-05
-7.04778962818846e-06
-4.86348477743315e-05
-3.89565852405849e-05
-5.54832187284916e-05
-1.92746620503214e-05
-2.93546048181287e-06
-1.39628095291982e-05
-1.42441198568436e-05
-2.68739657334632e-05
-1.73401309737465e-05
-3.7792541913271e-05
-1.77886710713985e-05
-2.85882308212972e-05
-1.14311554096588e-05
-4.08421426729318e-06
-2.83165186637404e-05
-5.7527593016964e-05
-1.75955508014342e-05
-2.54294658627263e-05
-3.68804485515443e-05
-2.57149694679239e-05
-2.65910369643631e-06
-1.31142827885564e-06
-3.7043220262161e-05
-4.53711904161107e-05
-1.56050189272322e-05
-1.10921782460879e-05
-2.0069859648432e-05
-3.12482547498218e-05
-5.3517242293241e-05
-3.73517403407803e-05
-9.21855333831239e-06
-7.22011356471984e-06
-2.27489631135738e-05
-9.02313697915293e-06
-2.06376402160514e-05
-1.062903750721e-05
-2.06684277712591e-05
-2.90813684665867e-05
-3.99021760365069e-05
-2.93363996317321e-05
-2.62698260208859e-05
-2.66446188151016e-05
-3.85134599340722e-05
-5.70131940154421e-05
-3.46037026609639e-05
-4.96455454002638e-05
-3.93368526972391e-05
-3.52828003294821e-05
-3.5753556282457e-05
-6.32300664704608e-05
-4.74968748201957e-05
-5.90109387794305e-05
-2.93692659534669e-05
-5.78751311427736e-05
-9.2774174144832e-06
-4.78893202843221e-05
-4.61195924119995e-05
2.10648629736918e-06
-3.50787948221393e-05
-3.81803050360857e-05
-2.12294678108571e-05
-7.38773637006019e-06
-5.57187478960298e-05
-4.66184868910713e-05
-3.62176442023295e-05
-2.68765858944199e-05
-3.9893769263055e-05
-3.65570638123423e-05
-2.58456645713232e-06
-2.49935721600505e-05
-3.29227824834295e-06
-1.16513745536391e-05
-2.94965476928649e-05
-2.68246041567097e-05
-1.76267789794978e-05
-3.2327529358864e-05
-2.01193504080054e-05
-2.78432204288887e-05
-1.55417390639781e-05
-3.40511877318557e-05
-3.63527847855573e-05
-1.91095654365736e-05
-3.49155254736847e-05
-1.19736768094081e-05
-1.9440390229845e-05
-2.13305114350708e-05
-2.91223262335806e-05
-2.76095473668169e-05
-2.66390832923255e-05
-4.55472970027155e-05
-5.60116558887075e-06
-2.65280561584947e-05
-7.42995362268864e-05
-4.01216605621401e-07
-3.02376521042043e-05
-3.13532870210275e-05
3.79278849662982e-06
-5.43634525696038e-05
-4.98442968953403e-05
-2.36630177747081e-05
-2.44785428240383e-05
-4.19268651258925e-05
-2.65255634118372e-05
-2.51826624442629e-05
-5.39385945692651e-05
-4.26684322828947e-05
-2.66338589260108e-05
-5.34532760331007e-05
2.05419120669786e-05
-3.78495506270922e-05
-2.74578282839168e-05
-2.32384970925747e-05
-6.82863171926114e-06
-7.52985283055562e-06
-6.43455428984391e-06
-3.89122925106531e-05
-5.73637765800399e-05
-6.02366298018275e-06
-2.26922355484561e-05
-3.68152136944256e-05
-3.26126137036744e-05
-4.18737160897751e-05
-4.10419974438049e-06
-1.12751861761579e-05
-1.88679886510862e-05
-2.0636512071125e-05
-3.08537455668088e-05
-5.42752287550092e-05
-3.40047110627964e-05
-3.25576939456271e-05
-5.96357322696431e-05
-3.62568684131214e-05
-1.90066611834793e-05
-2.71940785586218e-05
-1.38916517452959e-05
-4.3455289499857e-05
-8.72804243067724e-06
-3.55067173464127e-05
-2.83721123605958e-05
-1.37360583456811e-05
-3.13172502615054e-05
-4.46579207609715e-05
7.31309093688247e-06
-1.96807425539131e-05
-5.07555542173649e-05
-2.77478943294842e-05
-2.79317997865718e-05
-2.2116551556088e-05
-5.37782659631798e-05
-1.38663628087103e-05
-3.27848105807388e-05
-1.17187702984805e-06
-2.94226035585068e-05
-2.16711906814372e-05
-3.61873525203569e-05
-4.6047199151537e-05
-5.44682832869798e-05
-2.49591009221712e-05
-1.47233515108311e-05
-1.30887839327023e-05
-1.39460059526502e-05
-2.31152480245462e-05
-1.90810905474721e-05
-3.07804372546544e-05
-1.77266316846482e-05
-2.65793720550017e-05
-3.69240332921916e-05
-2.00515050612886e-05
-6.10952574530803e-05
-2.71925138055022e-05
-3.39404623598955e-05
-1.63352795119979e-05
-2.75137655382225e-05
-2.10158665695992e-05
-7.53018030311941e-06
-3.20187987621795e-05
-3.04763359945363e-05
-9.43842570739366e-06
-1.67877035635795e-05
-3.68700335328799e-05
-2.98163557847013e-05
-3.5400506498519e-05
-4.59027637337278e-05
-2.25819248441658e-05
-3.68953315514157e-05
2.92490080269502e-06
-3.1463977647629e-05
-1.12054122337945e-05
-5.10647447033733e-06
-2.07114510886477e-05
-2.34315009836496e-05
8.63915963571009e-06
-3.5482801767189e-06
-1.74482024204016e-05
-3.39729573075883e-05
-1.51088206340058e-05
-2.1344621688753e-05
-2.19029853520046e-05
-1.42111334123679e-05
-4.80123463803457e-05
-3.70433824578585e-05
-9.97518536576689e-06
-1.95811456081037e-05
-3.65681980633283e-05
-2.11758859265405e-05
-3.47719846112469e-05
-4.74034925980898e-05
-3.52319476099597e-05
-1.41618395423471e-05
9.04590046161395e-06
-1.17636650705155e-05
-8.98945068656295e-06
-2.69298046428281e-05
-3.39377660886323e-05
-3.99362213822813e-05
-3.36948921910204e-05
-2.68206472158282e-05
-4.66438094283363e-05
-3.94326685249989e-05
-4.99070452957029e-05
-4.16930343443023e-05
-2.05641460801607e-05
-2.61401872737018e-05
-2.54067298392979e-05
-3.35784912742834e-05
-1.25260772189033e-05
-3.27979426551985e-05
-4.90002074243477e-05
-4.82885598127631e-05
-6.21905513716882e-05
-3.16546014736244e-05
-2.43795074208012e-05
-3.72682430860998e-05
-3.37040077950511e-05
-4.09732875590904e-05
-4.79733284524061e-05
-2.88193591872912e-05
-1.72696132430059e-05
-4.4451330431004e-05
-4.31193783833517e-05
-6.18163392715261e-05
-5.43862710730572e-05
-2.33060677848179e-05
-5.108632244288e-05
-2.21556794163227e-05
-3.805466461606e-05
-3.58278296182551e-05
-3.43522814686379e-05
-4.4931911625303e-05
-2.65388893927272e-05
-2.41811822551411e-05
-2.91195513392449e-05
-4.84342597843278e-05
-7.69087954924461e-06
-9.1396921198839e-06
-1.57007183079611e-05
-2.96760574533979e-05
-4.30514218120749e-05
-2.31537126115758e-05
-3.5636460263546e-06
-2.52478789585542e-05
-4.54198658405839e-05
-4.15299341576342e-05
-4.40780593566676e-05
-7.63256105982632e-06
-1.49089138816445e-05
-1.76408954796268e-05
-3.3890712318959e-05
1.56079538322594e-05
-4.21578588286024e-05
-8.10181986287026e-06
-1.91477787554919e-05
-5.85273628849563e-06
-2.77621129604111e-05
-7.47242570689518e-06
-2.04820528442139e-05
-3.42826144354365e-05
-5.30927645457681e-05
-4.21465553869685e-05
-4.89897782367231e-05
-4.29418776087969e-05
-3.19090145957376e-05
-2.8899112942182e-05
-2.78775157062407e-05
-2.28365449905135e-05
2.067429332862e-06
-2.35040248493455e-05
-3.18127877228728e-05
-2.97881265247788e-05
-5.41463079970878e-05
-1.19236358876338e-05
-5.22220851715146e-05
-1.4011215093608e-05
-3.2768368712662e-05
-1.64661177554628e-05
-2.4826985870366e-05
-2.74487221914502e-05
-5.0020550557797e-05
-3.43312048381792e-06
-1.36217613937137e-05
-2.25499898210775e-05
-6.04877998982727e-05
-5.0608424773904e-05
-4.24813381086787e-05
-6.34937086990875e-06
-3.5165993344964e-05
-3.41304651705085e-05
-4.1620116338138e-05
-3.20954501492328e-05
-5.34576715456705e-06
-1.08034157971739e-05
-3.3700183537454e-05
-3.86996097661171e-05
-8.40637407750838e-06
-2.27971423953259e-05
-3.92944333350552e-05
-3.51636073014993e-05
-1.91787644128274e-05
-4.43815695108174e-05
-1.54840178884247e-05
-4.59414139063648e-05
-4.27606486791773e-06
-4.20153468068762e-05
-3.32172708859395e-05
-2.66643104709736e-05
-1.68070289681427e-05
3.83421422614982e-06
-3.06013325273753e-05
-3.37380132852228e-05
-3.92329720757901e-05
-1.40786249582888e-05
-2.19200100658657e-05
-3.08127254009354e-05
-3.7993996812717e-05
-5.09067027067765e-05
-2.83496275927637e-05
-2.09589599406231e-05
-2.75210591897264e-05
-1.38064052072658e-05
-2.48504541221244e-05
-7.68109959948041e-07
-4.54233554429697e-05
-4.25032374708663e-05
-4.08264008610991e-05
-3.23168724147279e-05
3.10185199338787e-05
-3.40102559487096e-05
-3.37553453284987e-05
-3.97937530150407e-05
-1.99727500316959e-05
-2.7274558622312e-05
-3.24915066762811e-05
-5.51422472657046e-06
-3.79862839868339e-05
-2.16778063579879e-05
-2.78214723134679e-05
-1.80657431471074e-05
-4.71877243161983e-05
-3.89101050574694e-05
-3.22856028087435e-05
-3.57793035042897e-05
-4.6003164683466e-05
-1.00724632414283e-05
-2.76386679045685e-05
-1.07207590377914e-05
-5.44639491461833e-05
-1.36432416591408e-05
-4.76143901542076e-05
1.54763909793356e-05
-4.30999400947649e-05
-2.04012041558777e-05
-6.05367605629915e-06
-1.06741894176956e-05
-1.09137099276415e-05
-2.10827534065549e-05
-3.68129035211224e-05
-1.89845504268689e-05
-9.14131775994908e-06
-2.36507027103221e-05
-2.95175003026921e-05
-4.24422714915761e-05
-3.75229061177644e-05
-1.29762165476095e-05
-3.2634704423221e-05
-1.80913845980247e-05
-1.9522620716118e-05
-2.45495358741173e-05
-1.96643834522691e-05
-2.56102828590839e-05
-4.51024795421958e-05
-5.50645479731286e-05
-2.27528557799083e-05
-5.02505467466893e-05
-3.07650048923968e-05
-2.46325138256938e-05
-1.75067674461866e-05
-3.84478081926231e-05
-4.24360862750414e-05
-2.62932484917757e-05
-1.67523188803308e-05
-1.24516856849206e-05
-1.53670862861991e-05
-4.15536486241441e-05
-2.2357207623343e-05
-2.53739935038818e-05
-3.24454578731226e-05
-1.88794332010914e-05
-1.6583455205725e-05
-2.42230712039532e-05
-5.88500660822676e-05
-1.90835933334914e-05
-2.50723443364385e-05
-7.0003029135997e-05
-3.87382219069754e-05
-1.27795920421752e-05
-5.40582304805702e-05
-3.81619685008302e-05
-5.96368401428651e-05
-5.99506117507766e-05
1.40649445336646e-05
-3.57925732926731e-05
-2.53299781790403e-05
-3.88581193243338e-05
-4.67359912349922e-05
-3.77830560798894e-06
-5.44535572539796e-05
-3.22807468825855e-05
-2.52070061163583e-05
-2.19486196857072e-05
-1.46447427681985e-05
-1.37562634721297e-05
-2.17489728670141e-05
-3.8938100604728e-05
-3.5230936422565e-05
-7.36297142443082e-06
-4.6314291836089e-05
-1.70113425462414e-05
-2.61630369456079e-05
-3.39802534463572e-05
-2.37973866112336e-05
-3.27602604502119e-05
-5.23930968517457e-05
7.05138067737834e-06
-2.55028860674657e-05
-3.08115011126363e-05
-3.90901594365346e-05
-3.63242676119505e-05
-2.86161489145852e-05
-2.69396845127045e-05
-7.65061768286991e-06
-2.87139528330941e-05
-3.61055206358254e-05
-2.8394710771731e-05
-3.16903838936384e-05
-3.96429150649414e-05
-1.95920987684538e-05
-1.00185280588594e-05
-1.79293296960144e-05
-2.25481537771308e-05
-3.87312959844288e-05
-2.13842461723406e-05
-3.36474899741748e-05
-4.23341716334406e-05
-2.97366249061217e-05
-1.16514873411473e-05
-2.45511999100364e-05
-2.03793665782914e-05
-4.91959360913484e-06
-7.08349683576982e-06
-3.85762889844544e-05
-4.86556889245163e-05
-2.94904779158331e-05
-3.23855468393515e-05
-7.705783181093e-06
-3.98965083169431e-05
-4.54626879346706e-06
-3.45749549651756e-05
-2.20085016049399e-05
-3.42816579289277e-05
-3.53859911274856e-05
-4.52832543627698e-05
-3.96986405778198e-05
-5.12486002089921e-05
-1.95360334904505e-05
-2.72259309912799e-05
-1.55953777123317e-05
-2.10357033077657e-05
-1.31005119997973e-05
-1.59152375217391e-05
-2.34827157850943e-05
-3.9598648561077e-05
-2.99251473026851e-05
-5.33578231528856e-06
-1.32715356347173e-05
-3.20488868709015e-05
-2.77915771799159e-05
-3.28047174167528e-05
-3.48348087111092e-05
-3.15662025654943e-05
-4.64211118613439e-05
-4.54343380478764e-05
-2.9022961196459e-05
-8.92651535230382e-06
-2.4396428899518e-05
-4.95778256096294e-05
-1.61227021641286e-05
-3.4733946094209e-05
-3.69591151220938e-05
-3.64791309456282e-05
-3.30611841566205e-05
-3.79763427277737e-05
-2.98630264383191e-05
-3.84088098054146e-05
-4.63779608621131e-05
1.32976390977937e-06
-1.25084423480101e-05
-8.31062251024496e-05
-4.72315928984966e-05
-2.87598433958535e-05
1.28258301382103e-05
-1.57431810748254e-05
-3.58009795517039e-05
-4.30677518289411e-06
-2.19149481580001e-05
-5.06961769611273e-05
-1.29919990807701e-05
-1.29070953528042e-05
-5.05623909578855e-05
-4.0995542878431e-05
-2.63823930942412e-05
-5.37746851523771e-05
-4.68855921465543e-05
-2.10749904396705e-05
-3.23355361048245e-05
-4.38993939955593e-05
1.93991287043286e-06
-2.20287702136855e-05
-9.31910605902637e-06
-2.58345033868576e-05
-3.50828412522428e-05
-4.81038862815195e-05
-3.73070216068068e-05
-4.24418222458162e-05
-1.87115715924803e-05
-7.38949164466718e-06
-2.84821877311723e-05
-2.94716561209403e-05
-4.32670484279437e-05
-5.16657772307342e-05
-5.64557991646325e-05
-3.17043089567907e-05
-1.30161194301736e-06
-1.18572364450146e-05
-4.27379064647374e-06
-2.15254801478896e-05
-6.19648475960246e-06
-1.98158104815063e-05
-5.86388142868632e-05
3.64214673608972e-06
-1.54368129864175e-05
-4.31390167948466e-05
-3.19023736633298e-05
-2.60397385735492e-05
-4.48722233046023e-05
-2.81524739210666e-05
-2.01749169979483e-05
-2.54828918396659e-05
-2.56900565193178e-05
-3.26631873556207e-05
-5.33292637129923e-05
-1.41102849159713e-05
-1.89240599195317e-05
-6.24506999007013e-05
-6.89144864710809e-06
-5.29633913419337e-05
-3.22784849851791e-05
-2.0359962522271e-05
-3.04669252229548e-05
-1.45883449810466e-06
-4.11403067323291e-05
2.06615966411496e-06
-4.07206335510288e-05
-1.7147652787841e-05
-3.33448913541254e-05
-2.52828527225558e-05
-4.90060484200098e-05
-5.09155277234391e-05
-2.36501627015203e-06
-2.52817189262782e-05
-2.00406686350709e-05
-4.25148092530376e-05
-3.71891360619908e-05
-2.40806923264016e-05
-3.51902920704663e-05
-2.04722990685349e-05
-2.25054760191505e-05
-3.27260093388917e-05
-3.56918344879159e-05
-2.95694326773688e-05
-2.23596026724841e-05
-5.12939152783653e-05
-2.69843576961503e-05
-1.74734077708523e-05
-4.34093340606766e-05
-3.86560301048729e-05
-2.62421872130559e-05
-4.61530592073622e-05
-6.10788342992733e-05
-3.70593308854806e-05
-2.82597104475849e-05
-4.33493815631732e-05
-2.17429817690854e-05
-1.35199321555574e-05
-3.30046291543635e-05
-3.84014179818081e-05
-1.5891925124262e-05
-3.65316941732314e-05
-2.4754757752019e-05
-5.00537500921096e-05
-2.00112672076339e-05
-2.68672778976753e-05
-2.96612854951449e-05
-2.31831347633909e-05
-3.71413361320205e-05
-3.75608188739291e-05
-1.22481737456662e-05
-1.53572930979604e-05
-3.5565486755344e-05
-4.3719733769585e-05
-2.12902091823982e-05
-1.89460278551303e-05
-3.56747257594767e-05
-2.14203481852228e-05
-5.68276984765208e-05
-2.64677217077065e-05
-2.48598526567772e-05
-6.48077939619091e-06
-1.70808545131857e-05
-2.47187478094284e-05
-4.10647316638062e-05
-2.60096156454048e-05
-4.783155379647e-05
-4.19033560142497e-05
-6.71363106325919e-07
-1.64044727698829e-05
-1.39333734382703e-05
-9.03705019798201e-06
2.05408822339828e-06
-2.83179633294014e-05
-4.18364364401642e-05
5.63291172452331e-06
-5.5448625461764e-05
-5.3604491342232e-05
-2.97239263201176e-05
-1.82720490645356e-05
-5.97944702122205e-05
-5.53429507981185e-05
-4.17450657277052e-05
-2.57573174717405e-05
-3.45948010548594e-05
-2.08405157952149e-05
-5.6281342681916e-05
-3.66765554733115e-05
-1.90132882424767e-05
-4.40466534694872e-05
1.3320063338248e-06
-3.27445971288657e-05
-1.94839065664497e-05
-3.75476102544361e-05
-2.43414411304423e-05
-3.22174003660579e-05
-1.54425499992711e-05
-5.50905489969302e-05
-1.4577390638013e-05
-3.84416156757384e-05
-2.254677709689e-05
-4.95790090252612e-05
-9.97410773317418e-06
-7.60334292603685e-06
-2.77891121082703e-05
-3.28401159178175e-05
-7.47287985847612e-06
-5.00009190207184e-05
-4.07466131526606e-05
-3.59415587509095e-05
2.40732871888042e-06
-3.34723143042544e-05
-1.44715745626488e-05
-1.78918440415858e-05
-2.49515786138087e-05
-6.4578974508125e-05
-5.62949597518318e-05
-5.56379621655573e-05
-3.52529409695787e-05
-2.30005074446243e-05
-9.1969600889473e-06
-1.2488803781461e-05
-6.66643810609225e-05
-2.39162427134158e-05
-1.49564660137086e-05
-1.62341449193647e-05
-3.23009772117861e-06
-2.84277762927216e-05
4.74075504982756e-06
-5.04047310408056e-05
-4.74363332733167e-05
-4.42586880603885e-05
-1.79859676195787e-05
-8.28444150395312e-06
-1.83941878182562e-05
-3.21860746611312e-05
-3.5200300389309e-05
-7.76001050809097e-06
4.98749106437194e-06
-5.70410275589088e-05
-2.25583136045432e-05
-5.03943558270646e-05
-1.67896540345944e-05
-4.67511257882152e-05
-2.54996619377764e-05
7.6115957051587e-06
-5.24311999980491e-06
-3.96767196411114e-05
-4.87054256562815e-05
-1.11146309645036e-05
-1.15951004430808e-05
-4.23136002086934e-05
-1.80421461243955e-05
-4.74525668844609e-05
-1.75078411535878e-06
-3.9495854278483e-05
-3.09969945616494e-05
-3.18154949628381e-05
-4.0940825527587e-05
2.8899933464913e-06
-5.24720116659096e-05
-1.41633365268426e-05
-1.6036152172878e-05
-3.5532938613911e-05
-3.11768761182294e-05
-3.06438386085163e-05
-3.87136320540298e-05
-2.71791847901951e-05
-4.56975100232263e-05
-3.12630359064288e-05
-2.41547101887339e-05
-3.83003689272223e-05
-2.06756547309211e-05
-1.61918907243023e-05
-7.69927184136817e-06
-5.22898944581524e-05
-5.20448190969024e-05
-1.23188602492869e-05
-8.42827648940057e-06
-1.84821051499412e-05
-2.11089225534964e-05
-4.72766751782233e-05
-3.66001695683814e-05
-3.84603534697792e-05
-2.14089980681834e-05
-4.9045073791172e-05
-3.19647384192777e-05
-2.44720068075827e-05
-2.69145039722443e-05
-2.48439038523087e-05
-4.12728265949129e-05
-4.42546751753999e-05
-9.46113674552401e-06
-2.72096691009117e-05
-2.68915238062333e-05
-3.40918604409493e-05
-4.45171674480544e-05
-7.81603054258868e-06
-2.29312354930398e-05
-2.1986713200535e-05
-3.20991299149776e-05
1.27405909813678e-05
-3.19875151529081e-05
-9.87179679402726e-06
-9.97917321203093e-06
-4.31235276265553e-05
-5.22460814790583e-05
-4.41017371082433e-05
-5.40720596015333e-05
-2.30171794966182e-05
-3.94744543659432e-05
-1.92257580509501e-05
-2.7388413907023e-05
-6.36200605468683e-06
-2.52777504744507e-05
-1.79398628395236e-05
-3.42084146260464e-05
-2.61163825458441e-05
-3.58268603442392e-05
-3.15853317390485e-05
-2.55492143035857e-06
-3.27078163494073e-05
-4.69695628140603e-05
-2.73166706691158e-05
-3.40043205919257e-05
-1.58383302242461e-05
-2.64971350365253e-05
-4.04868956434629e-05
-1.19886040325696e-05
-3.5566744525423e-05
-2.3865057527053e-05
-1.99253836712105e-05
-1.37824052570872e-05
-1.10177741273304e-05
-1.15687691930403e-05
-3.88951374339129e-05
-2.66463273823103e-05
-2.77687642321191e-05
-4.03648169768518e-05
-2.3431548138777e-05
-3.44365542427794e-05
-1.05385521072519e-05
-3.99108986393354e-05
-2.4935419148237e-05
-1.84163324152692e-05
-6.42349458875071e-05
-2.34597698714563e-05
-4.4913453595591e-05
-2.81041032556601e-05
-1.46289519291618e-05
-2.81303210751166e-05
-5.12378190304244e-05
-7.30453929306189e-06
-2.55923831998858e-05
-2.57990030628658e-05
-3.55793248373262e-05
-4.37097199538093e-05
6.74813802223764e-07
-4.9841901625532e-05
-3.2361919871709e-05
-5.7180669026469e-05
-6.42748433919489e-05
-4.288655670881e-05
3.75764483754891e-06
-1.86100893749771e-05
-1.99524889514672e-05
-2.21092251635584e-05
-9.43744012264195e-06
-4.03179518528667e-05
-2.63203617546942e-05
-3.22169391104705e-05
-3.08306609385241e-05
1.13615925340672e-05
-1.29780119618392e-05
-8.11175129599376e-06
-5.18743248757676e-05
-2.50501055157949e-05
-1.74896006199375e-05
-2.24420208505497e-05
-2.76355009934185e-05
-3.21003388147478e-05
-2.91295433739234e-05
-5.30099416369499e-05
-1.95218055338026e-05
-3.63187258892529e-05
-2.48500549548237e-05
-1.9598584297956e-05
-2.50821555147359e-05
-7.92072015835368e-06
-5.59422414282611e-05
-9.97498101654175e-06
-5.24681837721038e-05
-2.3092975411493e-05
-1.1441632547287e-05
-4.86294571272318e-05
-3.4519063234576e-05
-5.28808164632324e-05
-2.58372080269415e-05
-5.89993677944403e-05
1.16836246707384e-06
-3.98502418415897e-05
-4.8269478538595e-05
-4.08089837466556e-05
-1.99496691850527e-05
-5.51377881929967e-05
-4.65673356362528e-05
-1.46608617906101e-05
-3.33803495987015e-05
-3.38124987966195e-05
-3.57343608734998e-06
-2.74153590623848e-05
-5.33128740369963e-06
-2.46637093127626e-05
-1.04749828309586e-05
-2.93349843702726e-05
6.13361707174369e-06
-1.35764842647185e-05
-2.64137163833452e-05
-2.71493531564333e-05
-1.93046049410118e-05
-3.07925369844864e-05
-2.03225711009621e-05
-3.73283439483315e-05
-5.14675514561394e-05
-3.67151710692726e-05
-2.5425539073566e-05
-1.81034588209978e-05
-4.075301392193e-05
-5.28041415917103e-05
-4.92878200481428e-05
-5.86365976252726e-05
-1.97209641171748e-05
-4.24359932977448e-05
-2.0911577284237e-05
-7.25023120381248e-06
-3.31991592555623e-05
-6.87657988798577e-05
-6.56824572915689e-06
-5.85725308956067e-06
-2.50308201636542e-05
-2.18837714454543e-05
-5.88633491610722e-05
-1.64978274647414e-05
-2.66101351998738e-05
-3.07429452397752e-05
-2.1801879107333e-05
-4.32836117060248e-05
-3.80433639824607e-05
-3.4940459039364e-05
-2.19095000729504e-05
-1.93848362098639e-05
-5.30964215079066e-05
-3.28077668688154e-05
-1.42509649453143e-05
-4.33241767095837e-05
-1.87855578466746e-05
-2.47577568806101e-05
-3.01122280684032e-05
-1.70198512383887e-05
-3.44138312476662e-05
-5.04063595415411e-06
-5.37162678733205e-05
-2.83095941366298e-05
-3.9495053594959e-06
-5.67783088982084e-05
-5.7865985589137e-05
-3.67180768931819e-05
-3.90049269934929e-05
-5.3351838548638e-05
-7.33697453662737e-06
-1.9791877399945e-05
-4.98347344131573e-05
-2.29652295689305e-05
-3.15470552314107e-05
5.86953385848262e-06
-5.70142716506726e-05
-3.87820475678559e-05
-9.3505493528996e-06
-4.18274724539932e-05
-2.74771958397361e-05
-1.2092330819278e-05
-2.51816720308863e-05
-1.01680521812054e-05
-3.05917294940023e-05
-2.48871498993255e-05
-1.53746744372784e-05
-2.49066974981024e-05
-1.81057452910268e-05
-2.30707365515228e-05
1.0380774900352e-05
-9.68954477831445e-06
-4.39590421848646e-05
-1.06964302867094e-06
-3.82051230218016e-05
-4.77715857201356e-05
-2.99003480988747e-05
-6.11275587639807e-05
-2.77974943213459e-05
5.97998121878687e-06
-2.98183914101632e-05
-1.75531172925641e-05
-2.7810982148505e-05
-5.330095295033e-05
-3.72283504664195e-06
-3.1921852385824e-05
-2.62362770946336e-05
-4.44983596352965e-05
-5.12326899832975e-05
-3.84449881611049e-05
-2.87035556750322e-05
-2.99795986268296e-05
-2.1767879354123e-05
-4.80229867368487e-06
-8.11726681362213e-06
-2.83019495482605e-05
-3.50745719161208e-05
-2.07957965934028e-05
-2.62852476329883e-05
-2.55103230671319e-06
-2.84219930248795e-05
-3.29101817817603e-05
-2.5439632401562e-05
-5.33414174438696e-05
-2.35828061114998e-05
-2.98035801276484e-05
-3.26465861193152e-05
-1.7584834055242e-05
-3.83370826255406e-05
-3.07015547536773e-05
-3.05696840990156e-05
8.36606153214304e-06
-2.47740386555761e-05
-1.40337671075375e-05
-3.56112551520269e-05
-1.19929380606698e-05
-6.83043751280285e-07
-4.95512992220803e-05
-3.18208819836262e-05
-1.20440230667624e-05
-3.67361672727422e-05
-4.31231373931718e-05
4.78061425517392e-06
-1.27819634621342e-05
-3.07807123748578e-05
-2.61707858221488e-05
-2.99165449635104e-05
-4.18616241619969e-05
-4.65935443258881e-05
-2.40041075069758e-05
-1.2050748767696e-05
-2.4041199318069e-05
-2.09432700767891e-05
-2.08720258980566e-05
2.81541679468518e-07
-2.32914439430121e-05
-3.61727209229478e-05
-2.3560361954199e-05
-2.85508997611303e-05
-1.41191822042288e-05
-6.20372975141458e-06
-1.35273571773533e-05
-1.44941670819942e-05
-3.04969805611697e-05
-3.63206819986274e-05
-1.49060746965334e-05
-7.26034403022789e-06
-3.86131403420611e-05
-2.87315017103704e-05
-2.28051735081612e-05
-5.21919578128508e-05
-1.98498993084818e-05
-1.52671778430485e-05
-8.1608236793197e-06
-2.90286679838465e-05
-2.64326716192245e-05
