# Supplementary material for: Research on computational propagation and identification of mine microseismic signals based on deep learning
Source: PLoS One. 2025 Oct 22;20(10):e0334641. doi: 10.1371/journal.pone.0334641 (PMC12543183; doi:10.1371/journal.pone.0334641)
Supplement: S6 Data — (ZIP) [file pone.0334641.s006.zip › 000100900000146.xlsx_0.txt_24.txt.txt]

-3.79336675876362e-06
-3.46976447784843e-05
-5.92204149222859e-05
-2.23684056504187e-05
-4.44528559916902e-05
-1.8135852100455e-05
-1.80511515598803e-05
-3.98585569438925e-05
-3.59536206569836e-05
-2.556277294607e-05
-2.92526537239099e-05
-1.96025469329298e-05
-3.54528720419609e-05
-2.96632733431647e-05
-4.12168651981409e-06
-2.5580369107467e-05
-1.46249194040031e-05
-5.06959677733984e-05
-1.93559825944581e-05
-2.84482985118514e-05
-1.68072295519085e-05
-2.07290794928381e-05
-5.21290666418439e-05
-1.41731551882536e-05
-4.07147164346013e-05
-2.34334066131154e-05
-4.08335795303049e-05
-1.02715476468541e-05
-2.5260019266508e-05
-3.67487602577641e-05
-5.81397029831009e-05
-9.04368836398877e-06
-3.3448706619792e-05
1.39328891406291e-06
-3.02733900204975e-05
-5.54994307066233e-05
-3.03384264955316e-05
-4.98314052111479e-05
-5.83030952112221e-05
-3.01672925198353e-06
-2.69234877534448e-05
1.09093839142718e-05
-2.6861561389927e-05
-2.84699358230764e-05
-5.18292739719037e-05
7.95120930425002e-06
-2.80438364470222e-05
-7.07409327071741e-06
7.16104529456446e-06
-5.52616631402451e-05
-2.70394532903781e-05
-2.40379999701931e-05
-3.45474165290528e-05
-1.15270403625762e-05
-2.52863049397322e-05
-1.90350368503774e-05
-4.00457056176379e-05
-2.86394977899022e-05
-3.92870812945198e-05
-9.75191542352478e-06
-3.5766737006402e-05
-3.18473588355838e-05
-3.55573270283479e-05
-3.4238609193302e-05
-8.32215775547038e-06
-4.86992864397774e-05
-8.53852530074776e-06
-3.4513011438299e-05
-9.46550156699929e-06
-2.5081605386464e-05
-5.43806777538996e-05
-4.11433395103098e-05
-5.77057149252616e-05
-2.3549265383116e-05
-4.55332660153592e-05
-2.39996462900903e-05
-2.12488965194916e-05
-3.14990556304659e-05
-4.09238385149433e-05
-3.79771008134051e-05
9.81669509420355e-06
-1.10181492211162e-06
-2.18997709711694e-05
-1.80559544443765e-05
-4.38561003678033e-05
-2.86703090120228e-05
-4.00589008097502e-05
-3.61050739779214e-05
-2.74435458087502e-05
-1.76744943730395e-05
-4.85241266511397e-05
-3.68945330777534e-05
-8.06975339082686e-06
-3.95937013965244e-05
-4.79000042386995e-05
-2.80038178332129e-05
-3.87276293727119e-05
-3.8184458533218e-05
-1.58041450608243e-05
-5.24507549624322e-05
-2.79439072116057e-05
-3.04163220512249e-05
-1.28087375206868e-05
-3.90837565905475e-05
-3.13289810646623e-05
-5.86649801937326e-06
-3.32132565878669e-05
-2.96005433942764e-05
-2.67524509363163e-05
-2.12413038763463e-05
-2.51989721541904e-05
-4.83443305474929e-05
-3.23815010135957e-05
-4.12300877040401e-05
-5.86133113129089e-05
-2.65890080381786e-05
-4.13338921874712e-05
-1.12688718911029e-05
-1.11145869660222e-05
-1.00533310325696e-05
-5.03935344149522e-05
-4.14203350548192e-05
-2.46722622272616e-05
-2.24617979976924e-07
-3.31600679933947e-05
-1.94010506744184e-05
-3.06748905362968e-06
-2.10363830872345e-05
-3.93067681128469e-05
-2.94335441105209e-05
-2.1261387467218e-05
-2.11157398834177e-05
-3.00462630176736e-05
-3.53007657202474e-06
-3.12325125792039e-05
-2.48808695244896e-05
-4.69207674081713e-05
-2.98789781669402e-05
-4.95769960929176e-05
-2.63171256377448e-05
-4.56374160801432e-05
-3.46565461857816e-05
-3.45039286365955e-05
-4.79369384065493e-05
-4.14122698953937e-05
-1.3663157332317e-05
-9.29472766957401e-06
-2.63120344129921e-05
-4.4078176914467e-05
-3.40555929189649e-05
-2.40665757393776e-05
-5.25337090237042e-05
-3.60734996991064e-05
-4.36991208588275e-05
-2.58835496983743e-05
-2.85272624882296e-05
-2.64710424240963e-05
-1.74092119830803e-05
-2.08732171478185e-05
-1.52140983146939e-05
-5.38009062804747e-05
-1.64891203885035e-05
-2.74195825331391e-05
-1.20418069553584e-05
-7.28015225700988e-05
-1.34636199090824e-05
-1.2206226409016e-05
-2.78338394047416e-05
-1.38660773365884e-05
-8.53025197550341e-06
-3.43140282152575e-05
-3.5490417527452e-05
-2.63820017977196e-05
-5.48488921424738e-05
-3.26694031614944e-05
-1.03181360983625e-05
-4.09771349141203e-05
-5.19883614692448e-05
-4.95687557318794e-05
-1.24260346345238e-05
-1.39731921419939e-05
-3.26866802247302e-05
-5.15091652760542e-05
-5.19927446912985e-05
-2.04463034009219e-05
-3.18418405040052e-05
-1.32747962085539e-05
-4.49581158053548e-05
-7.33602542003887e-06
-3.14670716524364e-05
-3.66456459935296e-05
-3.84485944680119e-05
-5.39126083233306e-05
-2.62890661159601e-06
-6.09544416148284e-06
-3.02692891757743e-05
-2.97525644391178e-05
-3.93624347735435e-05
-5.52394688058668e-05
-3.52304696813874e-05
-1.9555153656394e-05
-3.0621160917397e-05
-1.81556725968952e-05
-3.19744692464983e-07
6.2959080661988e-06
-1.3937374142646e-05
-2.87371770191111e-05
-2.38331933877817e-05
-5.35822148781041e-05
-4.01717146016753e-05
-4.43428582729123e-05
-4.48699047444729e-05
-1.9974867940221e-05
-4.04189948962053e-05
-6.05631710665333e-06
-2.83094404410138e-05
-5.1976535128017e-05
-6.30846442032707e-05
-3.5485061954955e-05
-2.3509877321642e-05
-4.30332836503515e-05
-1.92866554539712e-05
-2.69430948568136e-05
-2.18693764591244e-05
-5.43663530165036e-05
-1.64462533587117e-05
-3.03422256146269e-05
-1.99825943438159e-05
-2.34988263410933e-05
-5.79578371554723e-06
-5.44174252690801e-05
-5.88716517657311e-05
-3.93018507498441e-05
1.40938552058447e-05
-5.09449222467552e-05
-1.75589166473213e-05
-3.19631000849852e-05
-1.47494538056152e-05
-1.76090993223728e-05
-3.11673464456296e-05
-2.15638238407136e-05
-1.15199459976488e-05
-2.80158236874001e-05
-5.72303875875353e-06
-5.36625017328039e-05
-9.67679393615523e-06
-2.66158195877867e-05
-2.78055450137296e-05
-3.01609108198194e-05
-2.35079773497986e-06
-2.97679789891584e-05
-3.80870345792935e-05
-8.78611229536204e-06
-1.82301683407381e-05
-4.10983994751408e-05
-1.59836332720019e-05
-6.85604749024424e-06
-2.34638592824881e-05
-3.43759582071686e-05
-3.11262037696471e-05
-2.78763399697849e-05
-3.16835115816196e-05
-3.80211144432254e-06
-8.27809060936877e-06
-4.18686317084499e-05
-3.37006486063546e-05
-2.9650449412988e-05
-9.09581826541618e-06
-2.80544083213036e-05
-2.92173481168024e-05
-4.80274390483966e-05
-1.97288095945347e-05
-3.92564093143087e-05
-2.90287027673377e-05
1.96523412776219e-05
-2.61814776281533e-05
-1.68315578009034e-05
-6.48649892573659e-05
-2.40953804856476e-05
-3.81000216942568e-05
-4.29259737285295e-05
-4.89989737583931e-05
-3.4835696144138e-05
-4.23259991802673e-05
-1.34800325297876e-05
-2.61856535157363e-05
-3.39451508745438e-05
-8.83118666642765e-06
-4.34415692202127e-05
-1.76277276492169e-05
-3.55662897633454e-05
-3.56810624340509e-05
-2.41943639909692e-05
-1.58333974526529e-07
-2.93151578020557e-05
-2.99641352241415e-05
3.00706776170369e-06
-3.31551628641439e-05
-1.19014868777853e-05
-4.47246995708658e-05
-1.55765431833489e-05
-4.01214233898188e-05
-2.31632542968748e-05
-4.21864140551699e-05
-2.65571405478172e-05
-2.53687796400884e-05
-3.72804765074462e-05
-2.33126271289703e-05
-2.14281876243243e-05
-4.90826195721003e-05
-1.62260517663714e-05
-1.68830478237696e-05
-3.64332269129064e-05
-2.03154567072366e-05
-1.86166949266875e-05
-2.61166969427295e-05
-4.34025624652947e-05
-2.84338243746422e-05
-3.65081470020444e-05
-2.82659836067852e-05
-5.80782292847788e-07
-2.50632847080764e-05
-3.93589579008479e-05
-5.42274241926367e-05
-5.45982416866755e-05
-1.46036526277914e-05
-3.09608583085516e-05
-3.38364516122123e-05
-4.39620652821247e-06
-3.05351768340267e-05
-5.42086487096003e-05
-2.34430319066802e-05
-3.33853979173443e-05
-4.28783510828387e-05
-2.00833157504686e-05
-2.13747876394506e-05
-2.24239229082456e-05
6.12572090925615e-06
-1.73027068209664e-05
-3.12521155513215e-05
-2.82936029265806e-06
-1.00612055093567e-05
-2.66565870968398e-05
-1.68068907595009e-05
-1.26874690121374e-05
-2.25991181010773e-05
-6.40391541890106e-06
6.3442701052187e-06
-3.04086950069849e-05
-1.94342138996612e-05
-2.32646470919095e-05
-2.72696183171013e-05
-2.12451471408732e-05
-2.70245155116891e-05
-2.51191467477453e-05
-2.77389700920395e-05
-1.71106089525774e-05
-1.81510612749699e-05
-2.09276808059038e-05
-3.7166604246603e-05
-5.26377255222863e-05
-4.62206441434683e-05
-1.23945490341554e-05
-2.99340019726116e-05
-5.57818803756892e-05
-3.67407658493192e-05
-4.82741383224503e-05
-2.33247013644631e-05
-5.75181508039406e-05
-7.06671088271289e-06
-9.305457204857e-07
-2.22314040610398e-05
-9.8892278383651e-06
-4.22236640942994e-05
-4.26739315280087e-05
-4.39249884515664e-05
2.1967690033526e-06
1.67213069022161e-05
-6.13444435160981e-06
-4.15674659045088e-05
-6.20020484979781e-06
-1.57119121475173e-05
-3.66952616502014e-05
-1.92002822207404e-05
-4.83462582502281e-05
-1.35363878832449e-05
-1.80412893789141e-05
-3.70448426761628e-05
-1.88036214712354e-05
-2.70167838580135e-05
-3.88306059542781e-05
-1.19427686050466e-05
-1.05465810172203e-05
-3.02797024385253e-05
-3.79242837814923e-05
-2.56863817747885e-05
-1.61172319630299e-05
-8.17687947708943e-06
-2.37329829869189e-05
-2.31611726861895e-05
7.46070726796216e-06
-2.78256921795787e-05
-2.41846773293441e-05
-3.34837470112373e-05
-2.78959133778894e-05
-4.08906120253401e-05
-3.66202126569888e-05
-3.83955553940432e-05
-9.37765048767449e-06
-1.70654002030384e-05
-3.87465027203716e-05
-4.09270400008393e-06
-6.01034093199009e-05
-3.12793358140232e-06
-1.00434406043403e-05
-3.14359747550535e-05
-5.00270130253203e-05
3.65178027244482e-06
-4.39561352392649e-05
4.5475271000636e-06
-2.06599477276142e-05
-5.78481418907713e-05
-4.72163256095232e-05
-5.93183170598571e-05
-2.44726634470872e-05
-1.65520971006292e-05
-1.79848601376147e-05
-4.61892954189868e-05
2.32248863468796e-05
-1.12741310323309e-05
-3.01472504980328e-05
-3.81210748036305e-05
-3.78951728518451e-05
-4.76324995815628e-05
-5.70205100296847e-05
-5.63864636714266e-05
-4.00162781032143e-05
-3.90902548950644e-05
-3.27844824457323e-05
-3.42062917100634e-05
-3.68288160243465e-05
-3.3990848032924e-05
-1.72819351109739e-05
-4.98012071869743e-05
-1.67057477082506e-05
-3.07962486555819e-05
-8.79112615235781e-06
-3.25988482964199e-05
-1.30826450133168e-05
-2.42333200983693e-05
-1.87634208443317e-05
-3.24718024159556e-05
-2.1715308532158e-05
-1.86542836357554e-05
-3.70966156731856e-05
-3.79553613659266e-05
-2.15829071173894e-05
-2.36467678392488e-05
-3.19490676695656e-05
-3.20815293738231e-05
-2.33358002105077e-05
-1.78550848614577e-05
-2.42593282962612e-05
-2.41229268844143e-05
-4.54883152088002e-05
4.078561880499e-06
5.87098609559031e-06
-4.06513936914385e-05
-4.1661506081257e-05
-2.1145820106513e-05
-2.24912069540262e-05
-3.69751459928413e-05
-1.39049811881347e-05
-4.44503362608528e-05
-7.69800101400698e-06
-2.07998742648708e-05
-7.44013674420519e-06
-2.31196487226434e-05
-3.07575960645381e-05
-5.41513103559299e-05
-3.30708595770122e-05
-2.41496713264013e-05
-1.7690046129389e-05
-3.53918185963715e-05
-2.59236417894492e-05
-3.09349203696644e-05
-9.18902472075743e-06
-1.61369128079204e-05
-4.56859675343825e-05
-1.85996228059097e-05
-7.01886628199526e-06
-2.96774256387959e-05
-4.62878565385227e-05
-2.30465802117101e-05
-4.48546139831271e-05
-2.33129448189538e-05
-5.17217512493509e-05
-4.323200105685e-05
-3.45969957126802e-05
-2.05226233673605e-05
-4.29574660348448e-05
-1.48684941874376e-05
-1.69188600870409e-05
-1.60881451643139e-05
-3.8421993385818e-06
-5.43610967374403e-05
-4.29665130086154e-05
-3.29774231272063e-05
-2.87768938966118e-05
-1.82007993782285e-05
-3.40334596537782e-05
-2.54484091567588e-05
-6.73253551548555e-06
-2.49013514219497e-05
-2.12601186650027e-05
-6.98874106035772e-06
-5.71091510441885e-05
-5.42340819253781e-05
-1.09284539321014e-05
-1.94752893699524e-05
-2.97230615908954e-05
-2.31510377765987e-05
-4.22519935509918e-05
-4.01864742776784e-05
-4.15263125163006e-05
-4.66295587372147e-05
-1.65956580126624e-05
1.73925164861335e-06
-3.45225407763474e-05
7.44821658825467e-06
-3.72968997503054e-05
-3.49340098403802e-05
-1.32733444740588e-05
-2.33258037789011e-05
-4.52830380774692e-05
-2.0176957018338e-05
-1.94781665877139e-05
-1.51848523875472e-05
-3.63870494323315e-05
-2.95883141375894e-05
-4.15181204337699e-05
-4.68769679417895e-05
-2.02482067715439e-05
-1.05174373071389e-05
-3.12450221689261e-05
-3.71863626342608e-05
-3.56693097353217e-05
-2.96615611833855e-05
-5.66790013085862e-05
-1.02669958828326e-05
-3.68875453670174e-05
-2.29009191184726e-05
-5.12372103982554e-05
-5.3898037876791e-05
-4.38760797281692e-05
-3.79675393880939e-05
-8.6067926171444e-07
-3.27216455488206e-05
-6.26644283367232e-05
-2.97092713865865e-05
-2.67938546766839e-05
-2.8985679940556e-05
-2.24694519358467e-05
-4.27631706547995e-05
-3.02545441986707e-05
-4.14044917947677e-05
-2.70510221144931e-05
-1.34320264502315e-05
-5.22579884752004e-05
-4.14371826216782e-05
-9.1380036540905e-06
-3.82729362433068e-05
-3.67137362938788e-05
-3.00288890749639e-05
-2.93559789339419e-05
-1.98860513244901e-05
-5.84818189208468e-05
-9.67339423621186e-06
-3.55805940985672e-05
-2.12434273416371e-05
-5.40816104409113e-05
-3.83173102861172e-05
-3.56632735779282e-05
-2.3051317449414e-05
3.32602069045843e-06
-4.02870563476824e-05
-2.63608545171028e-05
-2.62819354029505e-05
-1.82064274122526e-05
-2.4735533776857e-05
-6.77176098988783e-05
-3.39905761640047e-05
-1.43094929861044e-05
-3.52912914055469e-05
-2.30711246330628e-05
-1.44143811080925e-05
-1.20989584290617e-05
-2.43717912534112e-05
-2.77343472475794e-05
-3.97732267379369e-05
-4.42663024286236e-05
-8.57151461181774e-06
-9.78607126679863e-06
-1.84255599413314e-05
-1.34999088370007e-06
-6.59009347410694e-06
-4.15328446493517e-05
-3.43144177235857e-05
-2.18764087142562e-05
-1.78334632081687e-05
-1.59138220086356e-05
-4.64879004000411e-06
-4.7903695463716e-05
-7.55219302614724e-06
2.87987363258717e-06
-4.96142610642322e-05
-4.32300596613153e-05
-1.64257204459593e-05
-2.95082589087757e-05
-8.46894318330393e-06
-2.43379473683047e-05
-1.00368005681433e-05
-2.91360801461232e-05
-5.1850074076891e-05
-7.43842665373749e-06
-6.02350563250454e-05
-4.00054418804835e-05
-7.06262077016437e-05
-4.20137897605513e-05
-1.27510466205418e-05
-1.0327907490399e-05
4.52292775541555e-06
-2.3805026206425e-05
-1.38255651703079e-05
-2.17365535511657e-05
-3.19118663509455e-05
-2.06354975731863e-05
-3.14454231040789e-05
-2.36770918453989e-05
-1.76468158846618e-05
-5.90783084391784e-05
-1.66846416252589e-05
-1.62038787666923e-06
-1.00346172248134e-05
-4.00384197425538e-05
-4.71820503982931e-05
-4.83562348155589e-05
-3.70789103501834e-05
-4.06989000806597e-05
-3.27206726322789e-05
-2.71037476425957e-05
-5.40454528399398e-06
-4.23490067206488e-05
-2.56857406327639e-05
-3.28099496524164e-05
-8.04163925283741e-06
-1.96865333548873e-05
-5.93979200461867e-06
-3.18301880657401e-05
-3.55484127230038e-05
-2.37439338359129e-05
-1.87497657654139e-05
-4.34660099544974e-05
6.16393541795581e-06
-1.12816301694213e-05
-4.29035335726533e-05
-1.46604570562285e-05
-3.37145209836371e-05
-1.11065623658972e-05
-1.42959835084696e-05
-4.91882750861278e-05
-3.35719012626829e-05
-4.90468048875691e-05
-3.27811518579844e-05
-2.40136985212563e-05
-2.69683368564918e-05
-2.9709718038777e-05
-1.12889814580831e-05
2.04181313634696e-07
-2.2224053368953e-05
-1.19335732373381e-05
-3.96629152239598e-05
-3.1370635984335e-05
-2.48265961139149e-05
-8.79886987857789e-06
-3.85089661911064e-05
-2.35712104056149e-05
-2.38553972693862e-05
-4.55063783584141e-05
-1.53072952808752e-05
-2.70964328387623e-05
-1.72091014710995e-05
-1.54025135148504e-05
-3.08490030821026e-05
-2.03467693168865e-05
-5.60509027347149e-05
-1.13505484600767e-05
-1.39553148018973e-05
1.19055635630536e-06
-1.41692340379399e-05
-2.43852115350619e-05
-2.3065220410008e-05
-4.28062422428808e-05
-2.00504712993676e-05
-1.00616262153552e-05
-2.07744034499359e-05
-3.5684678451575e-05
-3.36384051963079e-05
-1.36076504822965e-05
-6.5840217922899e-06
-1.21206847338208e-05
-4.29364174393382e-05
-3.63305727953228e-05
-1.60571142279498e-05
-3.95866940951039e-05
-2.61559269049327e-05
-2.27860990392633e-06
-1.6529265713738e-05
-2.64779336903508e-05
-3.4900490321873e-05
-3.33714919975041e-05
-1.33261698575921e-05
-4.17715761118293e-05
-2.66230120919228e-05
-5.56606488431441e-05
-1.79573817480606e-05
-4.35157093447496e-05
-4.49400283061596e-05
-4.17262709446911e-05
-1.94483684734601e-05
-4.61496581196064e-05
-3.91936764097397e-05
-5.47277234590896e-05
-3.35590662404445e-05
-4.59329204248574e-05
-1.57768959024835e-05
-1.77913362345387e-05
-8.35423436609866e-06
-4.32803539704547e-05
-5.25860220223063e-05
-3.059599697132e-05
-1.77037241636406e-05
-2.22822724288923e-05
-2.32474045055636e-05
-1.31383621292583e-05
-2.1324483758645e-05
-2.38876644766922e-05
-2.18036424767144e-05
-3.12232371281791e-05
-1.86136979131033e-05
2.92306243054675e-06
-3.91152846233956e-05
-2.86467626420402e-05
-1.5991979272158e-05
-4.76057416529827e-05
-1.78521925923731e-05
-1.04230660892184e-05
-1.78999095609825e-05
-3.85343028843495e-05
-2.7971118127353e-05
-3.54777964866682e-05
-1.63572350059479e-05
-2.53440907063161e-06
-4.80702224549477e-05
-1.63452017457505e-05
-5.32112093193287e-05
-5.33524876272613e-05
-1.82306202590838e-05
-5.47170021527377e-06
-2.5564337777583e-05
-2.54076804306309e-05
-1.07585725292461e-06
-7.52692027718176e-06
-3.00042641695009e-05
-4.01037532600882e-05
-3.87232901405049e-05
-4.37114597109236e-05
-2.12114295456536e-05
-2.14877768609517e-05
-2.42475888176054e-05
-1.58326884378433e-05
-2.75739025216632e-05
-1.97418322453756e-05
-2.3821267078084e-05
-7.56659578255591e-05
1.6461157227843e-05
-3.80450514567724e-05
-2.00109164636903e-05
-4.36005305602684e-05
-4.04733663827673e-05
-3.43371318206108e-05
-1.78084847374702e-05
-1.42529180405681e-05
-4.4624352067484e-05
-2.86645744891997e-05
-3.208207183108e-05
-1.34180795636027e-05
-3.28801633136577e-05
-6.18031384418338e-06
-3.57518753164281e-05
-4.50743501589685e-05
-3.91344834275059e-05
-2.94271658641945e-05
8.46450836786676e-06
-1.87075985879372e-05
-5.68706876926871e-05
-1.38202468873196e-05
3.47054797502023e-06
-1.65561809769166e-05
-1.04428401788225e-05
-3.46446914413745e-05
-4.02011894490767e-05
-2.75840550748112e-05
-4.00552213093908e-05
-3.95206288676762e-05
-3.96285083146264e-05
-6.04884529206969e-05
-3.14546609554764e-05
-3.52482377726064e-05
-1.42135140842727e-05
1.22889778210183e-05
-3.16611130214179e-05
-2.42943581328676e-05
-2.38803610718678e-05
-2.59921660586595e-05
-4.01356034796903e-05
-9.73691584185237e-06
-3.01769975301442e-05
-2.67498165006262e-05
-1.49129064846055e-05
-2.85773266611913e-05
-5.64353933338032e-05
-4.81362169342146e-05
-1.99474352519655e-05
-5.6661523730581e-05
-2.36684620729328e-05
-1.22153847134703e-05
-2.1046755208922e-05
-3.61348261434994e-05
-1.45567691870179e-05
5.39868820366702e-06
-6.61202244039734e-06
-2.4160689970492e-05
-3.15799784755752e-05
-2.93166330938453e-05
-1.61980404832302e-05
-3.84224707549729e-05
-3.97441821873998e-05
-4.87400151100446e-05
-2.66955982157911e-05
-3.80696271711371e-05
-1.98673476423783e-05
-2.9176729151221e-05
-7.49636838248121e-06
-2.28141108482696e-05
-3.17968635207919e-05
-1.95866662661288e-05
-9.06674976491641e-06
-1.78506854773285e-05
-3.35686974864258e-05
-2.24722821545248e-05
-2.22305130779612e-05
-2.61538721032175e-05
-2.08861026419015e-05
-1.88671523864021e-05
-3.15140074349789e-05
-4.81001999965816e-05
-3.79129369364969e-05
-1.31923523070872e-05
-3.87832297003619e-05
-1.35992201876125e-05
-2.99367916811263e-05
-2.52250425095754e-05
-4.34788838704077e-05
-7.37535766039502e-05
-1.67672897269048e-05
-1.8035422143796e-05
-2.25392485218022e-05
-2.75899600535845e-05
-4.32284681047687e-05
-1.68074206698032e-05
-4.2879707689128e-05
3.47684780193096e-07
-4.04081244611323e-05
-4.19432846301383e-05
-2.67578290053222e-05
-3.97069003652548e-05
-1.27644635249164e-05
-1.79709846638239e-05
-3.43815574350752e-05
-3.38810389380882e-05
-6.24978042004452e-05
-3.01594454692338e-05
-5.10600437859805e-06
-4.68363594847944e-05
-4.08979099799848e-05
-1.29909982582185e-05
-1.37019624887832e-05
-4.38796149449994e-05
-2.5867452484894e-05
-3.06093512091043e-05
-3.15061875929727e-05
-3.65679350058278e-05
-1.03230787264137e-05
-1.96869700938033e-05
-4.31830563738043e-05
-8.98417024033832e-06
-2.36968681465248e-05
-1.93296941778811e-05
-3.0517361224167e-05
-1.91580314911557e-05
-4.15613572705954e-05
-3.92414129489454e-05
-2.96043345616898e-05
-3.48822763493867e-05
-1.99697064398058e-05
-1.68819614030607e-06
-4.09801883021525e-05
-3.79271575032199e-05
-2.06894909141808e-05
-1.93935597657038e-05
-4.56811924838301e-05
-2.47005422784415e-05
-1.4617604633119e-05
-5.18008861406201e-05
-2.74451447958317e-06
-1.12510392322643e-05
-1.78732299572341e-05
-2.30846411408544e-05
-8.67985726717344e-06
-1.68422183556567e-05
-1.91392713335233e-05
-4.30446677563629e-05
-3.95043225435641e-05
-3.58922534377077e-05
-2.58214492230195e-05
-1.7479205409408e-05
-2.95234608081102e-05
-3.07871006148572e-05
-2.11639178372482e-05
-5.97706194179854e-06
-2.91704198114819e-05
-2.24662079616646e-05
-4.21041750799349e-05
-4.04702023987173e-05
-2.91954516309969e-05
-4.90063965860676e-05
-1.54608767700098e-05
-4.91233262875872e-05
-2.14197450067763e-05
-6.35281104352835e-05
-1.78576835641735e-05
-5.90399981013791e-06
-9.51688843452144e-06
2.29227897687362e-07
-2.68077717032423e-05
-2.20578343122389e-05
-2.11529447760482e-05
-3.39469413383119e-05
-3.72768583062367e-05
-4.12749072373054e-05
-2.69785225381536e-05
-3.18937213474521e-05
-1.60463602140325e-05
-2.23789663536885e-05
-1.38876185018265e-05
-3.86889339551866e-05
-2.74218858171801e-05
-2.63846364642886e-05
-5.59032606562093e-05
-4.08685604525387e-05
-4.40064764518046e-05
-8.90299626934524e-06
-4.722669862066e-05
-1.12533124712e-05
-1.26390037655661e-05
-2.45423932351928e-05
-3.32529575879285e-05
-3.51717703336472e-05
-2.41435662569785e-05
-3.26636879558754e-05
2.53187759951577e-06
-2.50454037509526e-05
-2.79676425850849e-05
-1.87191435996909e-06
-1.56919351951047e-05
-5.28773149353951e-05
-1.85956413738342e-05
-4.53435157492273e-05
-2.54599036635681e-05
-3.71347844361294e-05
-3.22056914585345e-05
-1.41444653945737e-05
-1.509948204952e-05
-1.10073133626004e-05
-2.56813652509073e-05
-2.03811835813527e-05
-2.20882793799304e-05
-2.76991720733635e-05
-1.61231264439042e-05
-1.8322448733741e-05
-5.19213149561033e-06
-4.28545956599458e-05
-3.80134174079395e-05
-6.05670482100417e-05
-5.09162663543397e-05
-4.13905087425456e-05
-3.32608617775753e-05
-3.41841259787435e-05
-3.40122896544619e-05
-5.88759563714851e-05
-2.09740578340132e-05
-3.11012135764941e-05
-3.23527819697613e-05
-3.61616336444537e-05
-1.82556975994355e-05
-4.21032610938616e-05
-1.89601049544245e-05
-2.75554575259626e-05
-3.63815715934574e-05
-2.21580982997874e-05
-2.65445510838541e-05
-5.57016298891247e-06
-1.70816066206952e-05
-2.06568004072424e-05
-5.06401067308428e-05
-6.00835358392643e-05
-1.46494023559532e-05
-2.95501409518329e-05
-1.44004797168164e-05
-3.88535360553896e-05
-5.71593185174626e-06
-3.84722086723578e-05
-3.33213654507878e-05
-1.91648050662536e-05
-2.34262275087248e-05
-4.35162699728367e-05
-1.84572780397097e-05
-3.74556008556042e-05
-2.89232051090162e-05
-4.45843523222709e-06
-2.9661935060594e-05
-4.21931225101759e-05
-2.01696270392305e-05
-3.13989289368657e-05
8.5264910810913e-06
-2.71873655191795e-05
-2.15100349590524e-05
-7.05161550423057e-06
-2.8447386101062e-05
-2.89996377632571e-05
-2.69237485682218e-05
-2.62193886375457e-05
-3.9043428480131e-05
-3.92301769122443e-05
-1.28361975039649e-06
-3.46009910307053e-05
-5.00564938510396e-05
-2.47072834054191e-05
-5.40145799125969e-05
-6.07464820828104e-06
-3.45899308234986e-05
-1.95457329979514e-05
-2.95420900714288e-05
-4.75659599512019e-05
-3.36974282448326e-05
-2.05672534357561e-05
-1.42398207855999e-05
-3.23946473091166e-05
7.26853711520049e-06
-3.76875240556417e-05
-1.07044678071609e-05
-2.0836848043434e-05
-1.66213165332308e-05
-2.62481146497717e-05
-1.55215014564044e-05
-3.46254327065481e-05
-4.01070408493689e-05
-3.7081868860411e-05
-1.69734695054279e-05
-3.19485330602208e-05
-1.86303028841257e-05
-2.15080921389896e-05
-1.21358927302863e-05
-4.36882758963909e-05
-3.83401793611748e-05
-5.15963003799663e-05
-6.49390777605753e-05
-5.37837894887287e-05
-6.07499511581555e-05
-2.96310315480214e-05
-2.1926018294837e-05
-2.98896137320199e-05
-3.20385204378446e-05
-3.26099440566018e-05
-3.22636047472326e-05
-1.78332445376598e-05
-5.07753458602483e-05
-2.20027180689656e-05
-4.21165237569312e-05
-1.53262589896461e-05
-1.30322881958165e-05
-1.72908003372074e-05
-1.97075591102229e-05
1.44703844242282e-06
-5.69045310044678e-05
-6.72271525907334e-06
-2.58073707461792e-05
-2.04324201080662e-05
-2.66978925370826e-05
-4.64011756381922e-05
1.25093959051003e-05
-3.0949881552681e-05
-2.16794090551534e-05
7.73401020212814e-06
-3.4185317426822e-05
-4.33322173416485e-05
-1.02166423482233e-05
-1.89045893233601e-05
-3.57710433550494e-05
-1.55940638746654e-05
-2.48778157688473e-05
-4.74913031000786e-05
-2.7167094411946e-05
-1.43301271956101e-05
-5.07924786868951e-05
-6.51184303699861e-05
-5.41498431512158e-05
-2.1580619523005e-05
-3.25096958551595e-05
-5.19281852247399e-05
-6.15518065710279e-05
-4.24924194957112e-05
-3.3147530368383e-05
-3.610722671845e-05
-3.18995035435791e-05
-3.21475701789305e-05
3.07687053901994e-07
-3.20146681028442e-05
-1.60197214820628e-05
-1.93461183378284e-05
-2.09988714638919e-05
-2.82782717305202e-05
-3.05410967319264e-05
-6.50148064423997e-05
-3.70294071727798e-05
-5.84161591661439e-05
-3.41988896180818e-05
-2.60097362896518e-05
-3.19880578600815e-05
-2.04618221986449e-05
-3.53728406864467e-05
-4.89844178484933e-05
-4.84050565351215e-05
-4.36715056713054e-05
-3.15795757002265e-05
-1.9388209830779e-05
-3.82558886165434e-05
-4.65734214439936e-05
-2.68732832223247e-05
-2.05757205706335e-06
-1.11788791808261e-05
-5.76996739958902e-05
-1.13981280459432e-05
-3.36276650143371e-05
-4.80086615297485e-05
-1.23741845879766e-05
-2.04926961395902e-05
-1.33078888829777e-05
-5.95447367686306e-05
-1.23118058404862e-05
-4.03838123414405e-05
-3.07346735368461e-05
-3.72854744329688e-05
-5.12997125537891e-05
-3.34668316575875e-06
-4.03930788717009e-05
-1.06358243583243e-05
-3.21871481020173e-05
-4.04251205042238e-05
-1.89067479115675e-05
-8.40329361993823e-07
-1.32407742952907e-05
-3.63019887756312e-05
-2.41089167849421e-05
-3.24892184078187e-05
-4.46844937444282e-06
-1.62547193289698e-05
-2.51589841308598e-05
-5.3549409368051e-06
2.45526723421919e-06
-2.38456323906509e-05
-2.41890289338451e-05
-2.14794751480373e-05
-1.99113417800507e-05
-3.11154393922069e-05
-5.07626669807944e-05
-1.2945270069824e-05
-9.44264213553952e-06
-3.25374698036574e-05
-2.25857579606355e-05
-4.42688066674156e-05
-1.46186149697486e-05
-4.1222085220331e-05
-9.39729059537288e-06
-1.89279444099249e-05
-4.512259728898e-05
-2.38502293469674e-05
-4.88593064372936e-05
-9.30024701322854e-06
-2.46464020944494e-05
-5.59993246821072e-05
-1.66444242455682e-05
-1.81287712497824e-05
-2.52568553392665e-05
-4.35526849201569e-05
-5.78832613784716e-05
-2.86259012011227e-05
-4.31121000166426e-05
-5.21860350002815e-05
-1.41033158706299e-05
-2.01085168050677e-05
-4.41983385147292e-05
-3.34458583076942e-05
-4.35097376393532e-05
-5.15106676641467e-06
-2.82443415800025e-05
-2.5642125295367e-05
-2.56323433952464e-05
-1.74115995551121e-05
-3.57532203962211e-05
-4.79607211242608e-05
6.42016288906169e-06
1.32504563540994e-06
-4.76010154393566e-05
-4.31640547277913e-05
-1.78673995827056e-05
-2.93965383428634e-05
-1.7624678261182e-05
-3.18739899194912e-05
2.04649003694296e-06
-4.99286887547023e-06
-4.44619180254633e-06
-3.06379487175649e-05
-4.33002252076171e-05
-3.28972608338315e-05
-2.11364823897201e-05
-4.05201638405449e-05
-2.72725453329783e-05
-6.53785190101554e-06
-3.45445475005931e-05
-6.81189479906635e-05
-4.63312854243124e-05
-1.73026486378965e-05
-2.25931202986362e-05
-6.27536730428003e-06
-1.62306146503278e-05
-1.0706317805749e-05
-2.56293205917505e-05
-3.6099796944148e-05
-2.86670410832584e-05
-1.64214346678026e-05
-2.16149850910655e-05
-3.05971264603261e-05
-2.61386141774404e-05
-2.75241542780953e-05
-1.7263665925136e-05
-6.16002851722136e-06
1.29558002905865e-05
-2.48756846397026e-05
-4.29521656552478e-05
-3.64515783535999e-05
-2.03532865279428e-05
-3.42815148195195e-05
-3.55973167646573e-05
-4.8733193129026e-05
-5.14045067519128e-05
-3.95839716920444e-05
-4.5411165646275e-05
-2.17301469859213e-05
-2.38013177480904e-05
-1.04089011089602e-05
-1.63629202942987e-05
-4.84360643460068e-05
-2.54364205729751e-05
-5.13115760315027e-05
2.78826795554397e-07
-7.692896069692e-06
-2.0857415722921e-05
-4.47313399232693e-05
-5.22323322568648e-05
-4.27424498950263e-05
-3.14387905619518e-05
-6.29005350608206e-05
-3.25776949885838e-06
-3.31609833273707e-05
-4.66992912252943e-05
-2.50540386935937e-05
-6.03043376480869e-05
-1.58420107584705e-05
-3.07336901077708e-05
-3.94253359945615e-05
-2.97824802351954e-05
-1.21125753823342e-05
-1.91201342080915e-05
-4.87091589566823e-05
-5.96880780152656e-05
-1.02271455262519e-05
-1.74191626949431e-05
-3.15436093591411e-05
-2.91046143321953e-05
-4.13350180359286e-05
-3.80871840948492e-05
-4.427210223649e-06
-5.60701981050622e-05
-6.71879812038944e-06
-1.55068493123145e-05
-4.60878922488321e-05
-2.62187658443293e-05
-3.05259265114591e-05
-8.83019500367755e-06
-4.03815013929489e-05
-2.42626979805356e-05
-2.83369422800963e-05
8.92662117373874e-06
-3.99741039848577e-05
-4.92443931667903e-05
-2.32699128642838e-05
-2.1243378367081e-05
-2.50832313343003e-05
-2.34135122303724e-05
-3.33147185295446e-05
-6.37366871646528e-06
-4.20640445887071e-05
-1.69198831195893e-05
9.91674429622187e-07
-3.23684987116504e-05
-3.9514000917902e-05
-3.72244900371459e-05
-4.19565259278896e-05
-3.89534650333905e-05
-3.29856533650827e-05
-1.47978092179954e-05
-2.33049568396369e-05
-2.22984305721519e-05
-4.09731206970388e-05
-1.99594757126935e-05
-3.80232031456313e-05
-5.99751340828885e-06
-4.3149801535655e-05
-2.6612124292364e-05
-5.10482530122631e-05
-3.25422395274725e-05
-1.84995440592564e-05
-3.01507172619864e-05
-1.98698360414558e-05
-1.59318050932914e-05
-3.22391630524493e-05
-4.18853094163926e-05
-3.32740728281499e-05
-3.10041004122466e-05
-1.45408564153123e-05
-2.14738056814104e-05
-2.22264223574495e-05
-3.18731331080321e-05
-8.50163141321675e-05
-2.84416662214633e-05
-1.17555924218012e-05
-3.70299874471164e-05
-2.31921072494304e-05
-3.94514586104269e-05
-1.24671266561061e-05
-2.60667728548935e-05
-4.49094790304103e-05
-4.35828883806325e-05
-3.5617831118672e-05
-2.77399666602842e-05
-6.50402310006442e-06
8.05416211656877e-06
-3.57340384387626e-05
-4.78862766923576e-05
-2.21550105066012e-05
-5.21485015070439e-05
-4.1451826383185e-05
-2.86322384167902e-05
-1.00609929303632e-05
-2.95081206129437e-05
-1.73377971559957e-05
-2.56830819131881e-05
-3.60058692503145e-05
-4.02383142387588e-05
-2.00940938918656e-05
-3.68108141949555e-05
-3.70814926953706e-05
-4.06742441164513e-05
-8.27399784767528e-06
-6.17867830214094e-06
-3.78172219900175e-05
-2.6687305248984e-05
-1.06697782286943e-05
-6.4547219120722e-05
-4.02434549749428e-05
-9.81579384348747e-06
-4.05464093869254e-05
-1.48080248723429e-05
-3.24424876564683e-05
-6.09303410525102e-05
-5.17283455586157e-05
-2.81824906413554e-05
-4.25991927984821e-05
-6.69596169188773e-05
-1.65193080876715e-05
-1.8222200701053e-05
-1.66325573154625e-05
-1.61703294424559e-05
-2.5154345702449e-05
4.35550270524425e-06
-2.64794552259341e-05
-3.66326163454212e-05
-2.43756902829109e-05
-6.90889306689744e-05
-1.74718636529804e-05
-3.71875511259089e-05
-2.6567288465857e-05
-4.17352863363265e-05
-3.6571708717085e-06
-1.54206882634598e-05
-2.03315636392226e-05
-1.05154095183733e-05
-2.5094668248503e-05
-4.79821347217844e-05
-2.13490930323574e-05
-4.43537183131156e-05
-9.43600944796176e-06
-8.77636020007686e-06
-1.19296793647371e-05
-5.46197588166655e-05
-4.26888629373029e-05
-3.80380186885875e-05
-4.55274289849055e-05
-7.75113262501957e-06
-1.0303628424592e-05
-1.03307417922125e-05
-1.54880549778775e-05
-2.83242205907813e-05
1.0086601304249e-05
-2.37976673352409e-05
-1.13586621644457e-05
-4.10910780383945e-05
-4.64150711470737e-05
-3.31471402545037e-05
-4.14929359010857e-05
-4.39031494700231e-05
-4.97402782785829e-06
-3.27376490705682e-05
-4.37315006028517e-05
-4.03233408052837e-05
-2.10161443759255e-05
-4.47657788907863e-05
-2.0076894239501e-05
-4.5560298423729e-05
-3.1020061617912e-05
-3.86527935018615e-05
-4.44237732809651e-05
-8.77621202440832e-06
-3.23742169435078e-05
-1.49836848770337e-05
-7.82651772025832e-06
-2.26148911125865e-05
-2.48634677506909e-05
-3.66328945324156e-05
-8.57364668681555e-06
-1.20248285321466e-05
1.05997485133378e-05
-5.4512781487734e-05
2.69842626643721e-06
-4.63145788010368e-05
-1.0632501869341e-06
-4.40898056489553e-05
-1.25287614933998e-06
-4.85866708890303e-05
-1.17932165355506e-05
-4.33365873714369e-05
-3.22227154950629e-05
-3.16495448412362e-05
1.98575795308485e-05
-2.81549416960918e-05
-4.33206508584392e-05
-1.42277952108485e-05
-1.93637835617807e-05
-2.31269230499902e-05
-2.72112969255213e-05
-2.72076961908871e-06
-3.8983797119211e-06
-8.86864579812262e-06
-4.41118564754348e-05
-8.64999234846812e-06
-5.67184444299769e-05
-3.65093910131558e-05
-3.9560280933011e-05
-8.90741755779952e-06
-3.15987301576872e-05
-1.86688808319556e-05
-4.17037740093979e-05
-2.59398163914826e-05
-2.26694923278449e-05
-4.50802229501122e-05
-3.17711468028724e-05
-2.46459226837741e-05
-1.24315932647256e-05
-2.36176549311399e-05
-3.04846130981428e-05
-2.13218907518783e-05
-5.04390003556784e-06
-1.54548631111397e-05
-1.20950884570082e-05
-2.78691886901885e-05
-3.65597224595964e-05
-1.86156179630113e-05
-3.38147539280361e-05
-2.10451261502295e-05
-4.63051152481493e-05
-2.68163074790565e-05
-4.17475810434047e-05
-1.99367397749612e-05
-5.69873929553662e-05
-4.09829295367971e-05
3.72479599996065e-06
-4.49179534189317e-05
-3.02105977792954e-06
-4.27631618522134e-05
-2.338076153072e-05
-5.05917725710445e-05
-2.76186184062455e-05
4.52257285122566e-06
-1.9737951639301e-05
-6.74892008096356e-06
-5.22190636208654e-05
-4.0494565399919e-05
-4.31765723841161e-05
-2.35968792434725e-05
-6.64955459928337e-06
-2.07901421150997e-05
-1.73092571311101e-05
-2.18852159415565e-05
2.0835811775543e-06
-6.01671951932255e-05
-4.85629737495005e-05
-8.69427440673596e-06
-2.35263576481011e-05
-4.44011890024478e-05
-4.50580410126545e-05
-4.57908687526148e-05
-3.41826676423317e-05
1.30318386035359e-05
7.68337451972499e-06
-5.07130331143605e-05
-2.9601751146998e-05
-4.33109994550197e-05
-7.32874439673346e-07
-4.90808397537326e-06
-8.9328351090018e-06
-4.11264031868242e-05
-1.27798212092268e-05
-4.01099121092861e-05
-3.88034446638852e-05
7.14128363368317e-06
-2.04664470535149e-05
-6.9516767335203e-05
-2.68872231280917e-05
-3.95882915159937e-05
-2.56984812088312e-05
-1.13510027457254e-05
-7.57639388390701e-06
-3.28740702464502e-05
-4.61347285088401e-05
-1.45742255325907e-05
-2.72503297926656e-05
-2.78987800703944e-05
-1.89380240656589e-05
-2.67953461831154e-05
-1.85204436459783e-05
-1.48350742057866e-05
-3.4087357249618e-05
-1.06347919560601e-05
-2.50970380074842e-05
-3.46127882672708e-05
-1.14778313163109e-05
2.17330328404769e-06
-2.07587411152604e-05
-1.69937702846599e-05
-2.67605077315787e-05
-6.11248679038885e-05
-5.44658358199498e-05
-1.45155066959015e-05
-2.53447670792255e-05
-1.53749570845744e-05
-1.82974463645949e-06
-2.85370446939557e-05
-2.09200656505948e-05
-1.76318772861087e-05
-1.97594038928489e-05
-4.27455998875688e-05
-2.45185112465119e-05
-3.44719187195838e-05
-2.87156333445127e-05
-3.99138874465562e-05
-3.11176773811485e-05
-3.50505178953565e-05
-2.75080420414878e-05
-4.24812055663978e-05
-3.7643809224373e-05
-3.95698090006311e-05
1.08772277893398e-05
-1.44388134880111e-05
-6.6499613961585e-06
-2.65190988731251e-05
-1.59535885936148e-05
5.23158925424371e-06
-5.83209533119909e-05
-1.02265858617004e-05
6.01070140728373e-06
-4.1391263351264e-05
-4.45570771108885e-05
-2.91106136734054e-05
-1.4201156024988e-05
-3.34729153512261e-05
-3.27530771036202e-05
-3.64116429029141e-05
-2.72716123141383e-05
-2.65653801779955e-05
-2.42807639309655e-05
9.44102942352398e-06
-1.52467674899959e-05
-1.50729209858578e-05
7.99217031396971e-06
-6.53816814316377e-05
-3.22458046103611e-05
-2.51650105028664e-05
-3.82144046528855e-05
-2.64809408526697e-05
-2.36861779092044e-05
2.73204242003581e-06
-3.31289518299105e-05
-1.65290389137364e-05
-1.72059392313047e-05
-5.09537638219044e-05
-5.3049004567224e-06
-9.07457951727135e-06
-1.45185238269775e-05
-1.52530822429851e-05
-4.73579157605246e-05
-2.28556317451682e-05
-1.95175711638726e-05
-2.18086409302195e-05
-3.02593243212572e-05
-1.75095844383975e-05
-3.29870719314965e-05
-2.2087464513347e-05
-3.50021008150628e-05
-6.31971100604944e-05
-1.11644770892462e-05
-1.36315756483979e-05
-9.99935657901081e-07
-3.24389852542415e-05
-3.83740435434293e-05
-1.79729200014655e-05
-3.89332118608766e-05
-1.9414508613846e-05
-1.90582290297703e-05
-2.82178901699977e-05
-2.75815876846784e-05
-3.99480026708073e-05
-3.29188989103179e-05
-2.99734383463626e-05
-2.5156648785365e-05
-2.68668467174934e-05
-3.21738683087337e-05
-1.37300763633735e-05
-2.74415655383345e-05
-4.74770571617632e-05
-4.91751078753484e-05
-3.14481175948194e-05
-2.07585040997977e-05
-2.75386965934505e-05
-5.47274148476091e-05
-5.90333328516596e-05
-1.34731146695394e-05
-3.26270991604864e-05
-2.64217196167352e-05
-8.21012075084935e-07
-2.64496162306627e-05
-2.58859295465743e-05
-1.47341090425267e-05
-4.03246031628341e-05
-4.26682704540642e-05
-4.94089855314383e-05
-5.04749283140763e-05
-4.27379659864765e-05
-3.75331137028097e-05
-5.26110331739082e-05
-6.29219658933504e-05
-6.01901720154701e-05
-4.68548381420064e-05
-3.93192565871877e-05
-3.60149734917551e-05
-3.00708374444919e-05
-4.51826011213842e-05
-4.92365646334562e-05
-3.26527196321639e-05
-2.38406765760496e-05
-5.20662407192971e-05
-3.11010157879391e-06
-1.6098001156265e-05
-4.2494193912801e-05
-4.04238364005265e-05
-1.92885542480951e-05
-1.93488936159627e-05
-2.73540222021479e-05
-8.87058249891579e-06
-3.20511651347898e-05
-2.40983594754048e-05
-2.38700440197386e-05
-2.72265217924655e-05
-2.17035978268319e-05
-3.086463994942e-06
-9.27846941720269e-06
-2.90850566901586e-05
-6.36227533906344e-06
-3.17974065407217e-06
-4.76897833211505e-05
-1.72849872705076e-05
-2.00824497813887e-05
-4.31211576458726e-05
-3.74152420683943e-05
-2.46185897842186e-05
-2.03771380475503e-05
-3.64194444185094e-05
-3.09529757627515e-05
-1.70525707103769e-05
-2.71699022287628e-05
-2.4407494931227e-05
7.1667562278301e-06
-8.18869393829346e-07
-3.37074585806884e-05
-6.33809426958116e-05
8.60106745678467e-06
-2.08933279463483e-05
-3.13650800333883e-05
-2.44971049647177e-05
-6.01739534606451e-05
-2.12878771940045e-05
-5.54940127697371e-05
-2.02084440817842e-05
-4.28074452829788e-05
-4.32050316179457e-05
-5.59083007340727e-06
-1.64448838073577e-05
-2.78223555895169e-05
-2.64185534501467e-05
-9.75874635256371e-06
-2.19980357622843e-05
-3.24024932335832e-05
-6.15373752783012e-05
-1.97364903959769e-05
-2.0022832006941e-05
-4.00883623108097e-05
-2.83904167391563e-05
-2.58445500507238e-05
-2.50322427166505e-05
-3.73454298036781e-05
-5.67100569613646e-05
-2.09775479117312e-05
-2.31345623285564e-05
-3.71798878855703e-05
-3.55643787595719e-05
-1.63191000167955e-05
-2.07131124134425e-05
-3.30451019407814e-05
-7.47453867735867e-05
-3.68455636626417e-05
-3.32651714105482e-05
-4.16771262215402e-05
-1.71030768319035e-05
-4.51628323836167e-05
-3.55760409619823e-05
-4.33094894268855e-05
-3.95092717207504e-05
-1.53424786958515e-05
-2.8573211493642e-05
-6.54067653448531e-05
4.43700196687653e-06
-2.62964967193553e-05
-1.18795558508056e-05
-5.76330765679047e-05
-1.83538824896698e-05
-1.44239710205109e-05
-1.73237451961707e-05
-1.50054427159934e-05
-2.94641568258327e-05
-2.67426192092164e-05
-6.20521059860946e-06
-1.88817115426821e-05
-4.18795432284686e-05
-4.68525536530053e-05
-4.99669482086504e-05
-3.74383152955774e-05
-2.97556072290966e-06
-5.11536790400894e-05
-2.36047723812181e-05
-6.94883445874668e-05
-2.99159029768682e-05
-2.90609845185277e-05
-4.1444051238949e-05
-5.41274867094011e-05
-2.48977710563276e-05
-2.37986386742097e-05
-6.06541294546076e-05
-4.67930277500552e-05
-9.9902085610801e-06
-2.82499278385627e-05
-1.75913089708152e-05
-4.63421334268891e-05
-2.70485537245613e-05
-4.37838377958543e-05
-3.63913385762308e-05
-3.29261864272916e-05
-4.07668650925359e-05
-3.44048069701087e-05
-1.95319850483718e-05
-2.03194787184015e-05
-2.69218706528171e-05
-3.91452665835209e-05
-3.05806907418971e-05
-2.46410315534719e-05
-5.37318272301376e-05
-2.42862981228062e-06
-3.76389440255596e-05
-6.19216732687523e-05
-3.50003789994128e-05
-6.34609784150351e-05
-3.73412920237053e-05
-3.94330412536059e-05
4.80982737360555e-06
-2.43860515485997e-05
-3.8604208886003e-05
-2.39097063286525e-05
-5.29100074478082e-05
-4.68204919910238e-05
-4.9756689195981e-05
-3.01301779505225e-05
-3.1985658424133e-05
-5.25822760702518e-05
-3.06880964746924e-05
-1.32154729446763e-05
-5.83500699677307e-05
-3.89863209001736e-05
-1.96936037436152e-05
-3.66467698304404e-05
-3.38565174512002e-05
-1.51649368657954e-05
-1.74371192323184e-05
-5.23670071912028e-05
-3.78641383171038e-05
-3.35915902511808e-05
-1.76385350596006e-05
-2.83249719883007e-05
-2.42438880195894e-05
-2.38766602547711e-05
-4.46802133662401e-05
-2.53802189929065e-05
-2.26654435963128e-05
-1.69826738361611e-05
-3.24671322383683e-05
-3.69705306480654e-05
-3.64987920079586e-05
-2.49212083015835e-05
-2.66229760131388e-05
-3.96121849473016e-05
-3.46744476091473e-05
-1.81009547748386e-05
-2.93257861490132e-05
-3.78455661069589e-06
-7.25232031085861e-06
-2.2684418075337e-05
-2.56458398625533e-05
-3.30559569559849e-05
-3.86686665886984e-05
-2.32271341792433e-06
-2.86590527025736e-05
-3.96264267155139e-05
-4.21654969783779e-05
1.20884487355521e-05
-2.55695289210011e-05
-4.97473932237303e-05
-4.55215903699893e-05
-1.70986684093645e-05
-4.62793675605887e-05
-3.66026792274347e-05
-1.42621885192109e-05
-2.13062131794891e-05
-4.38535536023026e-05
-7.23734868542128e-06
-2.0709342394215e-05
-1.05639121568323e-05
-4.39111375324633e-05
-1.92017097391888e-05
-2.41268029550889e-05
-4.06191582965527e-05
-2.26824845834149e-05
-3.50105653769238e-05
-3.88818431912724e-05
-3.20568515766736e-05
-2.69136570447622e-05
-4.09568496330372e-06
-4.30493446362105e-05
-4.06740691903283e-05
-3.08766049704307e-05
5.20314092556905e-06
-1.43094104971433e-05
-1.333208983142e-05
-2.23704877071152e-05
1.04450714564511e-05
-3.43293346647851e-05
-2.06420874614917e-05
-3.08221085799828e-05
-2.11024197916628e-05
-2.39544676780138e-05
-1.60217535954722e-05
-2.16412916054736e-05
-2.79120246301901e-05
-8.92514849737804e-06
-3.11677372803489e-05
-1.75642922180734e-05
-3.81513322710321e-05
-3.99696686773715e-05
-2.74168974983785e-05
-4.5152063451871e-05
-1.03705035869117e-05
-3.64459124833125e-05
-9.69839567665088e-06
-3.38593936255789e-05
-3.04410963350035e-05
-2.37728715549581e-06
-2.300832076096e-05
-2.60432810273992e-05
-2.99785226515105e-05
-4.80046820011773e-05
4.92535934331111e-06
-3.0383858499345e-05
-8.26524660299709e-06
-3.65752413158731e-05
2.09040409006655e-06
-3.81700761102939e-05
-5.56516098894199e-05
-1.77947360661293e-05
-3.48926503882261e-05
-7.66416853184358e-06
-3.36390271811446e-06
-5.21332703962354e-05
-4.73556154701392e-05
-8.91437673332953e-06
-1.43937500979531e-05
-4.69642702069937e-05
-4.20886155532765e-05
-2.32824785922787e-05
-2.36034906102771e-05
-1.28023695922008e-05
-2.12609224961213e-05
8.90398420779531e-06
-4.29697633723916e-05
-3.55741829615852e-05
-2.34454946882367e-05
-2.29235736590203e-05
-1.93686477858116e-05
-5.22239149164571e-05
-2.68626038921467e-05
-4.75866089442142e-05
-1.44624446174733e-05
-1.11716158695365e-05
-1.5627554930468e-05
-2.30856187870868e-05
-4.66553780399847e-05
-3.79335235781613e-05
-4.23116856526964e-05
-6.87917088577213e-06
-2.58066657376959e-05
-2.77950652953762e-05
-3.60580052550686e-05
-6.55024824996914e-05
-2.67785144104916e-05
-2.38226279425304e-05
-3.83222599662565e-05
-3.51498215677718e-05
-2.04655641070343e-05
-6.06532657163183e-05
-1.29187209155888e-05
-2.20274724297014e-05
-1.22188791871807e-05
-1.57114046181811e-05
-3.59123983923542e-05
-2.58969438683998e-05
-1.72283584429773e-05
-2.22030744862583e-05
-2.09270192289726e-05
-2.71643207412847e-05
-4.86036157955552e-05
-1.739406659834e-05
-4.22224780922473e-05
-1.06221407709803e-05
-3.05968105575528e-05
-4.5690405448427e-05
-1.46736220890433e-05
-2.52052527752611e-05
-2.64346464532604e-05
-5.53542393343913e-05
-4.26844227395683e-05
-1.01725328631392e-05
-4.24584419973732e-05
-2.57379951905603e-05
-4.48596376555737e-05
-2.41838511649872e-05
-4.08855520290296e-05
-3.13616065691952e-05
-4.23426534743872e-05
-1.1116654067597e-05
-2.58731173434886e-05
-2.53260233172624e-05
-3.36087005477931e-05
-2.5095683149574e-05
-1.34840803825476e-05
-1.20927347802775e-05
-3.49970101213607e-05
-2.83496540753765e-05
-2.18202192368841e-05
-4.63878761428766e-05
-3.62629957919759e-05
-2.46396345582675e-05
-3.69300445054483e-05
-1.49457914782519e-05
-2.34733099687921e-05
-3.82152420675697e-05
-3.21208357199201e-05
4.41274323002158e-06
-1.87536221471157e-05
-1.98327077234566e-05
-2.1273129998157e-05
-3.15988606934261e-05
-3.72682919032661e-05
-2.35011269387069e-05
-2.76188899909765e-05
-5.03259433563965e-05
-4.34754949084263e-05
-3.72000633387439e-05
-2.53574754729423e-05
-3.95527109802251e-05
-3.37550257421794e-05
-7.35504117238135e-06
-5.1144685722965e-05
-5.04359865852487e-05
-4.80065961502515e-05
-5.75733520687242e-05
-5.14825539568507e-05
-4.34362463948156e-05
-2.08551486859022e-05
-1.46239624646619e-05
-2.18713714091602e-05
-2.9903115379275e-05
-3.07043085535525e-05
-9.93602156378298e-06
-2.92337595542366e-05
-3.98668117632005e-05
-3.03901131252302e-05
1.17053809709881e-05
-3.33097401482569e-05
-3.24446238683987e-05
-2.22538254858336e-05
-3.46535019109083e-05
-1.73431173140346e-05
-5.24684305235069e-05
-2.69693022525549e-05
-2.06587877088364e-05
-6.50967735724483e-05
-2.49324167619019e-05
-1.37707784595887e-05
-1.76150688327523e-05
-4.29703802512547e-05
-3.13945182629846e-05
-1.09331782382538e-05
-2.32310841450788e-05
-2.35779720754142e-05
-2.88548546739754e-05
-5.12582152614626e-05
-3.68424847824056e-05
-2.04062669622551e-05
-2.9303570071402e-05
-6.02582325535742e-05
-4.46101667965445e-05
-4.03672928769011e-05
-2.59212482863354e-05
-1.85479721160859e-05
-3.33043103439649e-05
-1.47134493433614e-05
-8.8572376600459e-06
-3.63986321902794e-05
-3.72076675861886e-05
-2.45196096355713e-05
-1.61643060572944e-05
-2.70756281204999e-05
-3.79177558966428e-05
-2.98539700533112e-05
-2.77316461660216e-05
-4.10869089215873e-05
-1.16636323244552e-05
-1.26782815277637e-05
-1.96155064479734e-05
-2.89829207326364e-05
-1.31389968773105e-05
-3.25486751584298e-05
1.191640190462e-06
-3.74811336286213e-05
-4.73901818706446e-05
-1.91545161884086e-05
-2.21613076263859e-05
-4.99580616983558e-05
-3.61258496611929e-06
2.72188712923557e-06
-1.54312222123348e-05
-1.75419180496684e-05
-4.86016275412561e-05
-3.50868553939399e-05
-2.89019383894834e-05
-3.14752940278161e-05
-3.32420287277338e-05
3.07142829114851e-06
-4.05122119027677e-05
-2.79041157773333e-05
-1.79112219836781e-05
-4.69835691579943e-05
-1.79000326428178e-05
-3.91383845886963e-05
4.79770328642495e-07
-2.92171674166399e-05
-3.55312186518471e-05
-1.85313785175215e-05
-2.16301111161967e-05
-2.98373965142416e-05
-1.88236519076158e-05
-2.5338306562515e-05
-5.41938447888942e-05
-3.29577653687722e-05
-1.44097821393465e-05
-1.90437099324166e-05
-3.18246926732733e-05
-2.98049784063793e-05
-4.42683499134775e-05
-2.38805056601394e-05
3.07454314965329e-06
-1.43517212464946e-05
-2.44942314557185e-05
-2.94219687328817e-05
-7.4427807100537e-06
-4.76852287920543e-05
-2.720795304387e-05
-4.01323431088028e-05
-3.83557907421831e-05
-3.59949383466186e-05
-1.39715682817868e-05
-3.49229951216685e-05
2.14229894505182e-06
-5.48931029982774e-05
-2.54402227057618e-05
-1.56832791646538e-05
-5.96633323558073e-05
-3.1310487192921e-05
-4.45963946763563e-05
-9.19849517481541e-05
-1.96583825541371e-05
-4.23968629812162e-05
-2.8428505303099e-05
-5.49047891194966e-05
-4.82590924693821e-05
-6.03753048148828e-05
-5.90926579214505e-05
-4.60466900303588e-05
-1.66284908532156e-05
-2.65182605780901e-05
-2.5383556781049e-05
-4.60887614959742e-06
-4.66306392898188e-05
8.98455976236486e-06
-1.99090978315018e-05
-4.38614246455516e-05
-5.04276648389369e-05
-5.24133892067005e-05
-4.90368621325452e-05
-1.03902006263292e-05
-3.18872537682376e-05
-6.42431173383848e-05
-3.20891955717697e-05
-2.11355689876388e-05
4.75405166496719e-07
-4.18748695207096e-05
-4.96987225234242e-05
-2.42427865931826e-05
-2.04415758295608e-05
-2.40183169881522e-05
-6.62392111646812e-06
-1.87531179247153e-05
-5.04961672733732e-05
-4.84544558465494e-05
-2.85297657469408e-05
-3.27653833644377e-05
-3.36491632989572e-06
-7.1296600938266e-05
-1.73487029961742e-05
-4.08702028609093e-05
-2.98338895883435e-05
-1.96878910911747e-05
-2.66250134208172e-05
-2.3751371346933e-06
-2.75944615854236e-05
-4.7894657717856e-06
-1.84898670329279e-05
-3.42967722885779e-05
-1.71683955710113e-05
-3.2419752252434e-05
4.46655677661042e-06
-3.03004935260282e-05
-4.59335564078986e-05
1.35343848180277e-05
-5.93719412414417e-05
-4.08077498579706e-05
-2.73728240763549e-05
-5.51366741933116e-07
-1.66418662083792e-05
-2.37523924796509e-05
-2.62169121275761e-05
-1.96810202104752e-06
-3.03496673735836e-06
-7.41430170578203e-06
-4.9515276908857e-05
-2.01087895212511e-05
4.68794617749762e-06
-3.7728048095826e-05
-1.43025170198708e-05
-3.28279281778361e-05
-3.02473630481767e-05
-2.53579665032064e-05
-2.1978212132211e-05
-3.18518151944695e-05
-1.57821150099655e-05
-1.5591777416321e-05
-3.39564505498382e-05
-2.38779751707254e-05
-3.52760735658399e-05
-2.00960804898404e-05
-5.99611663485979e-05
-3.78394709975486e-05
-3.03222495843205e-05
-2.36690097312526e-05
-6.20981292422264e-05
-5.87713511060486e-05
-1.15270230839186e-05
-1.96380371809857e-05
-4.27169630015023e-05
-3.16139812110378e-05
-5.43512989066204e-05
-1.70518637402837e-05
-3.02363901182116e-05
-2.30700421918822e-05
-5.02965892337684e-05
-2.83043584072799e-05
-3.21189664145649e-05
-3.77598589420098e-05
-2.61897779741493e-05
-1.9419993870001e-05
7.43425283899473e-07
-1.22269128167985e-05
-4.35274604719861e-05
-2.05936144670502e-05
-1.85624110692966e-05
-1.81838434705306e-05
-2.10839413378692e-05
-4.33137267036537e-05
-5.28063831809458e-05
-4.71061549090374e-05
-2.21611466891299e-05
4.63262671982362e-06
-6.33432195460935e-06
-2.52095198534296e-05
-5.74130440092398e-05
-2.69030150367108e-05
-5.53897608816997e-05
-6.21314922865817e-06
-2.37225103533304e-05
-3.09404335331254e-05
-2.25015155553702e-05
-3.26571510031735e-05
-3.68085401616463e-05
-3.13233114210826e-05
3.22777659416034e-06
2.42593212512196e-06
-2.58136492699145e-05
-3.77959971231086e-05
-2.19364092975583e-05
-2.3922637653384e-05
-1.39703523655537e-05
-2.50140095697408e-05
-2.82544912874407e-05
-1.11682464443067e-05
-1.63879264295346e-05
-2.77350453523019e-05
-1.8180297300845e-05
4.65653124846835e-06
-3.43082032198229e-05
-3.38082055849661e-05
-2.8081210282515e-05
2.27225790129955e-06
-3.52429814754673e-05
-3.40080849012697e-05
-5.3796101070167e-05
4.81302366167776e-06
-3.125462533311e-05
-6.14724094176534e-05
-4.97315285866707e-05
-4.62405522951722e-05
-8.58281486655797e-06
-2.77921209442482e-05
-1.02532140546807e-05
-1.65506966301418e-05
-3.95643568921069e-05
-3.62865823812805e-05
-3.88915542849377e-05
-3.08799811380081e-05
-1.8218745170393e-05
-2.40247384940877e-05
-3.53886856077788e-05
-5.32132843583117e-05
-7.33102634294835e-06
-4.12716013111321e-05
-2.30902829168198e-05
-2.82701198602838e-05
-1.14015641480798e-05
-4.54596573393563e-05
-3.35062605096255e-05
-4.24598650781864e-06
-3.38957449994298e-05
-3.80575422468458e-05
-5.66501547600887e-05
-1.3966820052165e-05
-4.06677989655328e-05
-4.02776277566656e-05
-5.17742769050667e-05
-1.60135795837363e-05
-3.52937754855473e-05
-4.04934911657858e-05
-3.30272776188297e-05
-2.7949510295744e-05
-2.30590798699399e-05
-3.84014231497218e-05
-2.09614372037419e-05
-2.59337474287654e-05
-2.49856670004376e-05
-5.4647265747386e-05
-1.39141750514169e-05
-5.32490253729163e-05
-2.35073091560831e-05
-5.01185510461857e-05
-2.95037070345964e-05
-7.56449940325797e-06
-3.90488471365789e-05
-2.13349317222754e-05
-2.07457278011219e-05
-1.56458478357763e-05
-4.35103446006849e-05
-3.65308694549968e-05
-4.72824089949692e-05
-1.93789395168041e-05
-9.13810464599998e-06
-1.74226869198143e-05
-2.37192634903127e-05
-2.14437201394342e-05
-1.95444332532725e-05
-1.82904967942508e-05
-8.27129799843672e-06
-3.46326525873774e-05
-3.07138640621463e-05
-4.22363898500391e-05
-3.48967485284178e-05
-2.6211375921423e-05
-1.30290520815076e-05
-1.27742588783159e-05
-2.58815780589487e-05
-4.30255647528911e-05
-2.39262739246202e-05
2.15362942081925e-06
-2.78724778967191e-05
-1.16395773731766e-05
-4.35058105283214e-05
-4.19341351460142e-05
-1.41385324127758e-05
-2.34745608086427e-05
-4.23526253399302e-05
-9.21405919271267e-06
-3.15246919364823e-05
-2.14591218688238e-05
-3.28829989709792e-05
-3.23107483262231e-05
-3.96061959342615e-05
-1.13076469204198e-05
-1.03726593704338e-05
-5.19509286093451e-05
-3.75023484075032e-05
-5.05397542518546e-05
-4.06506667982804e-05
-2.3969439497479e-05
-1.99649315968405e-05
1.36579270974132e-05
-1.52160567837311e-05
-2.9076332646944e-05
-3.26239796880075e-05
-6.7521972654827e-06
-1.46275096992434e-05
1.19595160884127e-05
-5.8978466399568e-05
-8.38628312454836e-06
-5.6685058922848e-06
-3.59739228776503e-05
2.93676664980464e-05
-1.41099769181687e-05
-8.01436680658627e-06
-2.45182077542473e-05
-2.65041786933741e-05
1.01423519363783e-05
4.74363436748688e-06
-4.84029977358742e-05
-1.2613344796476e-05
-2.76941413167967e-05
-1.41597290010592e-05
-1.33704495599927e-05
-2.98186850709237e-06
-3.33169165499256e-05
-4.39010784955705e-05
-1.00929315268463e-05
-4.03310513920258e-05
-6.99813484415885e-05
-3.36331443688348e-05
-4.90418008651028e-05
-3.27223412817871e-05
-4.17240062059669e-05
-3.32063829959358e-05
-5.70631428482054e-06
-3.37855879928141e-05
-1.36508476581662e-05
-1.0470434915245e-05
-1.20257559213102e-05
-4.31898921427163e-05
-2.68008264496781e-05
-2.79803861897993e-05
-1.57547948364318e-05
-4.4996639158771e-05
-3.02744131530051e-05
-4.12348616990338e-05
6.95695489460092e-06
-5.34342428515934e-05
-3.99573899737284e-05
-3.94808927376935e-05
-5.68659830140751e-05
-5.07897276508378e-05
-2.12392722930126e-05
-5.97208682060773e-06
-4.42180990308376e-05
-3.52632165224944e-05
-2.97338610084127e-05
-1.16912895132874e-05
-2.49458774495824e-05
-2.95267581145443e-05
-1.97407387739956e-05
-1.81382772219698e-05
-1.64903805108627e-05
-7.62885024949489e-05
-3.51991719547115e-05
-6.08706111425461e-05
-1.79551714389051e-05
-1.71372985185729e-05
-3.99839290120512e-05
-1.83266836500127e-05
-2.338360147245e-05
-4.39937612916768e-05
-2.63765442160189e-05
-1.00474713416915e-05
-4.82363494967515e-05
-2.67815737428073e-05
-4.57178188383349e-05
-1.02933934408603e-05
-1.71449466446353e-05
3.10914572315761e-06
-1.45417081456159e-05
-5.12748145653319e-05
-4.63294402451283e-05
-1.21750384348467e-05
-3.12445172957535e-05
-1.00964493565567e-05
-6.29406495013848e-05
-4.0463259227977e-06
-4.04165867655881e-06
-1.07504939779984e-06
-2.62465731618086e-05
-2.1616494557275e-05
-9.66030748846634e-06
-3.60426522214892e-05
-4.67382122051272e-05
-4.47299541764844e-05
-1.27035113452651e-05
-3.00790344964331e-05
-9.13768305973498e-06
-3.71033754752161e-05
-6.37825925419461e-06
-1.56074201929103e-05
-2.69876969662795e-05
-2.72817468337544e-05
-1.020268153292e-07
-4.04683088594875e-05
5.54125284057977e-06
-4.8242083358274e-05
-4.5590099610395e-05
-2.22718185601632e-05
9.16553279251489e-06
-2.56970267813522e-05
-3.9657884545725e-05
-4.70642552971038e-05
-1.56123333488973e-05
-1.77590859898037e-05
-5.20882213692373e-05
-2.64394198006604e-05
-3.27559189776132e-05
-2.50470180532956e-05
-2.80546028545543e-05
-2.9781878815463e-05
-1.6183761982193e-05
-3.73106809812921e-05
-2.10770308076418e-05
-3.10018923312717e-05
-4.17952294070082e-05
-5.17572674780073e-07
-3.94578574686306e-05
-6.05522462107294e-05
-1.19869115086561e-05
-2.92248202321891e-05
-3.3344974349472e-05
-2.0441132700586e-05
-2.03706890090839e-05
-1.21628991647376e-05
-2.93148724604023e-05
-3.64843526720589e-05
-1.83726965440398e-05
-4.2356683380497e-05
-4.25180386898628e-06
-2.57346211594678e-05
-2.16740591130087e-05
-1.00786757458714e-05
-5.54306676140778e-05
-1.73274762642028e-05
-3.19328787880227e-05
-2.57275218664138e-05
-1.6659280737198e-05
-6.53838771985369e-06
-1.838572879154e-05
-2.25051444880489e-05
-1.69545921934791e-05
-2.24499549045396e-05
-4.71727514861805e-05
-5.70376854186735e-07
-5.87678363180667e-05
-5.09497756539172e-05
-3.40297646730386e-05
-6.32827010272208e-05
-3.84696608544232e-05
-2.34520729406986e-05
-3.65061917988047e-05
-1.81847804875686e-05
-4.13714363663186e-05
-2.09143396516882e-05
-3.92529431586193e-06
-2.88738594398673e-05
-3.84633634393188e-05
-4.29394145622107e-05
-3.64954282896686e-05
-8.40681031839079e-05
-3.30580587277559e-05
-1.80534397541049e-05
-3.99942792009089e-05
-3.16332406186928e-05
-2.79086416347249e-05
-1.8237709846384e-05
-3.02273669972729e-05
-2.27375406184037e-05
-1.9041842014956e-05
-3.93686540376252e-05
-4.81246898883885e-05
-2.12725613911706e-05
-2.33502202255967e-05
-2.6114663093202e-05
-4.48091885159444e-07
-2.80508067663776e-05
-4.16973958712386e-06
-2.89932514746498e-05
-4.72640174965104e-05
-2.57099914067667e-05
-1.28694738021844e-05
-3.47288581687879e-05
-5.30891448395358e-05
-2.81410519818031e-05
-2.52941147549128e-05
-3.37885313043285e-05
-4.01738837262045e-05
-2.62114816714079e-05
-1.36445999993206e-05
-2.35434137955843e-05
-7.21581844525707e-06
-2.0228448054995e-05
-3.55157988277918e-05
-2.6762634270834e-05
-3.47424965756235e-05
-1.79955129677429e-06
-1.24341384442925e-05
-2.76265755302609e-05
-7.68165722751403e-06
-1.82339835200562e-05
-1.55714277056183e-05
-8.25739781502409e-06
-5.18529939474084e-05
-8.65354584374187e-06
-1.42757197561186e-05
-1.23674650297821e-05
-8.81629040667505e-06
-2.08123535568348e-05
-4.07079712651829e-05
-3.01031994230967e-05
-4.28557180795732e-05
-3.1624636023919e-05
-2.78017619861238e-05
-2.24182168946201e-05
-2.52445484884035e-05
-4.29253987324523e-05
-3.69003369823606e-05
-2.67080120644386e-05
-2.25231578369072e-05
-6.22842623496919e-05
5.54267402911869e-06
-3.67226014966451e-05
-3.64258325092221e-05
3.01767331781627e-07
-2.171905672887e-05
-2.57235164807512e-05
-3.89215931355683e-05
-5.1209020205991e-05
-1.96601818530052e-05
-2.79501867358489e-05
5.05201507682815e-06
-4.42618881988798e-05
-4.93956049297919e-05
-8.52642178537128e-06
-2.6738498929273e-05
-2.78439471969886e-05
-3.01649744469022e-05
-8.12404149053283e-06
-3.18730582671454e-05
-1.79636639989659e-05
-2.30407707866453e-05
-4.95606374394957e-05
-3.1484911673029e-05
-6.43652827640281e-07
-9.46001426484627e-06
-5.3633591940634e-05
-4.28252247410798e-07
-2.27470461113643e-05
-4.12090794760398e-05
-5.73719996652828e-05
-7.29872331816595e-05
-2.10853005752052e-05
-6.47025263590956e-05
-3.84686199030302e-05
-9.61294800154958e-06
-2.45399125496349e-05
-3.05351246149025e-05
-3.02363876338819e-05
-6.09458848727872e-06
-3.16467372431795e-05
-2.5463375342185e-05
-5.46107498280647e-07
-1.24960535211002e-05
-4.69754256903366e-06
-1.44458627281365e-05
1.98137839980005e-05
-7.45367000839032e-06
-2.94404585842804e-05
-2.90142413453468e-05
-1.81568762390009e-05
1.17123184274978e-06
-1.99892277630437e-05
-2.87120553574138e-06
-5.12874939409364e-05
-2.33091968816003e-05
-3.12322027102752e-05
-3.66668121162092e-05
-3.12392012741281e-05
-3.09191649772204e-05
-4.02709078851999e-05
-3.06361772219462e-05
-3.56614673617105e-05
-4.0139913449028e-05
-9.83919613681553e-06
-3.50277964794386e-05
-1.5429542548753e-05
-3.43017783678166e-05
-4.75364773295308e-05
-4.66132913538455e-05
-3.99042024187003e-05
-2.99529358770476e-05
-3.32026708494433e-05
-3.15918021301487e-05
-3.58526041799946e-05
-1.61110974346667e-05
-5.17300773760217e-05
-1.52234686158958e-05
-4.13387635349536e-05
-5.36346658427212e-05
-2.25346088227962e-05
-3.08016497502858e-05
-1.91309180090648e-05
-1.92326560231504e-05
-3.74070036174345e-05
-2.15236161937199e-05
-4.41578201609551e-05
-5.69513011589243e-05
1.0223321553819e-06
-1.67922833667184e-05
-2.51824724308225e-05
-3.03391141903357e-05
-2.56349420160773e-05
-3.87705215052394e-05
-1.02469383734221e-05
-2.35510776013896e-05
-3.20013560680712e-05
-3.49381627109317e-05
-2.19151908155235e-05
-1.60328920228095e-05
-8.47847821822812e-06
-1.8570267725462e-05
-4.79770487565327e-05
-1.26602736549867e-05
-1.75879399777426e-05
-1.68860088259154e-05
-4.40004809616156e-05
-3.41987287051838e-05
-4.27187930264505e-05
-4.55470879450339e-05
-2.24515851119349e-05
-4.4925477116789e-05
-1.99310587647595e-05
-4.12876188052844e-05
-5.58214004789454e-05
-4.57475737422047e-05
-7.42093080725556e-06
-3.1667052397296e-05
-3.86099009133264e-05
-2.61080477066656e-05
-2.91414488708268e-05
-1.02122009240418e-05
-6.54096049275382e-05
-4.49939323885453e-05
-4.18840866334962e-05
2.39740442509433e-05
-2.49226067283189e-05
-3.65930787224398e-05
-2.34281871981229e-05
-3.80890310817094e-05
-3.22291309204608e-05
-4.52475355100831e-05
-1.64279604119892e-05
-2.43951495190888e-05
-4.48320486476831e-05
-5.76075833880659e-05
-3.75323537331246e-05
-4.10965988728518e-05
-1.74093837599314e-05
-1.99662921261871e-05
-5.3500685302943e-05
-1.54724918159148e-05
-2.88628119694373e-05
-2.42061846174092e-05
8.71335675289383e-06
-4.82190904393879e-05
-1.32737679538503e-05
-2.54348299495796e-05
-3.13883279580531e-05
-3.03519306480859e-05
-9.03411879719345e-06
-3.30276424921963e-05
-3.92711120045187e-05
-2.56299522916147e-05
-2.22898907658883e-05
-4.07094326498807e-05
-1.98832001058925e-05
-1.56131171051475e-05
2.430622451846e-06
-4.87426757940661e-05
-1.72327122776862e-05
-2.34321534376706e-05
-2.56238438768223e-05
-7.5774624094675e-06
-3.61091894852073e-05
-8.52509178022746e-05
-2.05587000342579e-05
-2.66535926028412e-05
-3.38172639108994e-05
-5.10286235209614e-05
-2.09778233606434e-05
-2.40697037428629e-05
-5.17416978303822e-05
-1.36726418897141e-05
-4.66086200574732e-05
-3.24251190243229e-05
-3.03417491860973e-05
-2.85808120044046e-05
-6.41503953277165e-05
-4.14939506098592e-05
-3.05601157113516e-05
-6.91357100716384e-06
-2.94380591770494e-05
-2.26684676439184e-05
-5.41503070299967e-06
-2.31379126891834e-05
-1.4886216325629e-05
-2.28500952938398e-05
-5.91531268259723e-05
-3.59722083101832e-05
1.10676527945808e-05
-2.9370562018964e-05
-2.87170459032858e-05
-1.79245627625463e-05
-3.08009638340231e-05
-4.57929295078025e-05
-1.18665317847145e-05
-1.9838607087648e-05
-6.53546787754073e-05
-1.12269717168678e-05
-1.9536078108805e-06
-3.41285755240626e-05
-1.23840229488517e-05
-1.47423262265245e-05
-3.91383603558919e-05
-1.62151886576632e-05
-2.05222346039901e-05
-2.63998778432816e-05
-3.34977317380637e-05
-3.28313493247416e-05
-1.03513012912893e-05
-4.23072281036866e-06
-3.71689170840782e-05
-2.31181217248441e-05
-2.64625402880043e-05
-2.06027554264955e-05
-1.31782046645281e-05
4.59103541820815e-06
8.67597057425419e-06
-4.43663351204355e-05
-1.31232826451604e-05
-5.55820733813477e-05
-4.58764700387952e-05
-1.34441246336196e-05
-1.44027932577535e-05
-3.39496335878648e-05
-2.01590271880855e-05
-1.95761648914137e-05
-1.13143449471921e-05
-2.74809747964585e-05
-2.54579198441813e-05
-3.56695412719215e-05
-1.94630126525119e-05
-5.65499952573153e-06
-3.32388664181001e-05
-2.75676861723613e-05
-3.80548300724963e-05
-2.52581098206119e-05
-3.14418466172932e-05
-4.91967427146808e-05
-4.75374543058892e-05
-3.00139249864619e-05
-1.32661939945709e-05
-2.63370262606076e-05
-1.61066677124772e-05
-4.51461853870178e-05
-4.30792070178496e-05
-3.11054196830344e-05
-4.35157716767408e-05
-6.37863677277963e-05
-3.39550841375791e-05
-5.191978131382e-05
-6.07330164228992e-05
-1.76148077725837e-05
-1.99467823909142e-05
-4.61834059544541e-05
1.38322632375911e-05
-2.92329279603354e-05
-3.20410361902286e-05
-1.18449990688434e-05
-3.53056065604461e-05
-5.04221588551101e-06
-2.67350257061964e-05
-3.73605169280939e-05
-1.37380040153277e-05
-2.23470508763018e-05
-3.15577341476222e-05
-2.57528637311785e-05
-1.71715537616623e-05
-1.61584030070876e-05
-2.82071014241819e-05
-2.88196896438958e-05
-3.47625594967051e-05
-4.12878054280107e-05
-1.23860840798372e-05
-2.84087702023746e-05
-3.61453697266078e-05
-4.15500532511722e-06
-2.83326303447451e-05
-3.30421961096017e-05
-4.66249145413976e-05
-5.20649187983678e-05
-1.52200598489716e-05
-2.86063875447096e-05
-4.47637395524976e-05
-5.95209039634341e-05
-5.02325116944882e-05
-2.22472470494757e-05
-3.55035306894332e-05
-2.82249209900384e-05
-3.00714084866338e-05
-2.26451047320805e-05
-1.43508425776078e-05
-4.5639654737765e-05
-3.41081956389029e-05
-4.26515867721428e-05
-1.99302394248951e-05
-2.40192224664731e-05
-3.26429198266745e-05
-2.48931066609523e-05
-1.72299451998767e-05
-2.48208266696303e-05
-1.17108837213967e-05
-1.89362244521107e-05
-2.93683204648077e-05
-3.08647147658991e-05
-3.02385500048819e-05
-1.01560626110627e-05
-3.17642012345845e-05
-2.30115834777146e-05
-4.40985762378877e-05
-2.67846685355172e-05
-3.55293056828452e-06
-1.24227807139917e-05
-2.82332150603511e-05
-1.36042917449905e-05
-2.55439148623801e-05
-2.63497921791717e-05
-1.66459103888869e-05
-1.71005222283403e-05
-2.68614896515405e-05
-3.25442253749559e-05
-4.82670259492889e-05
-3.87120130959253e-05
-3.2438256845457e-05
-4.00620158995432e-05
-2.07385369511489e-05
-3.09181053248502e-05
9.4247007719835e-06
-3.37717010546962e-05
-2.8714496343394e-06
-2.3260288224926e-05
-2.29738872922113e-05
-2.41255431440258e-05
-1.84273586465997e-05
-2.34170236983317e-05
-2.68707386552373e-05
-2.11122024570912e-05
-5.04058298945267e-05
-1.69460410305759e-05
-1.20212326373797e-06
-1.31954835473278e-05
-4.46662610635371e-05
-9.87124511198984e-06
-2.06465042672957e-05
-5.40056625109292e-05
-4.06222307091757e-05
-1.07797970434537e-05
-1.6340656941002e-05
-7.74979448330063e-06
-3.26946406462816e-05
-3.59604062826805e-05
-2.88603959568227e-06
-2.42673615651667e-05
-4.50513881879368e-05
-2.01987389912616e-05
-4.68165869069151e-05
-5.21927391732195e-05
-5.6256619030339e-05
-2.11568008828583e-05
-5.17717881802909e-05
-2.25212132011479e-05
-1.8772809941114e-06
-2.74780603348078e-05
-2.88208750627313e-05
-2.20647207248958e-05
-4.00696627239321e-05
-2.69257066276185e-05
-4.98398895799047e-05
-8.06961240560322e-06
-1.56468001609009e-05
-3.76032120597383e-05
-5.58358843453699e-05
-3.43797919505001e-05
-1.2682952460361e-05
-4.74106542626538e-06
-4.461348773217e-05
-3.11346955532102e-05
-2.57510139821429e-05
-3.45974038927346e-05
-3.64620289005848e-05
-4.46953170782453e-05
-7.83552864526972e-05
-2.61277822188276e-05
-2.14291952442075e-05
-2.07050843349678e-05
-1.15510103462007e-05
-3.84134875539759e-05
-3.98849687892868e-05
-3.43307397919026e-05
-3.63911664865001e-05
-2.11675045121e-05
-3.85058007477819e-05
-1.78505443019716e-05
-2.55770837316056e-05
-4.50865337702933e-05
-6.2971367401369e-06
-3.13413574798431e-05
-4.84299130039257e-05
-1.61971711572981e-05
-1.34481046306262e-05
-3.82401997067956e-05
-6.5781503137872e-06
-1.70306943225748e-05
-4.40084416546228e-05
-1.59757808298133e-05
-1.4259721422641e-05
-6.37049743591249e-05
-1.01407256441859e-05
-1.56861464482946e-05
-2.96725591631807e-05
-1.44848493047093e-05
-2.84858532225701e-05
-3.89611270612922e-05
-7.93714495442757e-06
-2.92802739524132e-05
-3.33446958281123e-05
-1.00194893432077e-05
-4.61808372084375e-05
-4.08230134479775e-05
-3.76262374024136e-05
-2.52614789077604e-05
-3.05088141563158e-05
-3.71964189099594e-05
-2.25603155614126e-06
-2.20290315368006e-05
-1.52418773735335e-05
-1.96792346218605e-05
-4.58087018461916e-06
-3.03515213979528e-05
-3.40007822871569e-05
-7.30126394682092e-06
-4.13594881082644e-05
-2.97370238879287e-05
-1.71874486419628e-05
-2.17669823794241e-05
-3.12842976628743e-05
-3.83380749503647e-05
-2.45735196741212e-05
-2.72732726458961e-05
-3.02232144071624e-05
-5.90043086250726e-06
-4.28807337683036e-05
-1.1552139688326e-05
-2.97008114015479e-05
-3.47371075009535e-05
-1.55204900182527e-05
-4.6145535835996e-05
-1.26370198762347e-05
-3.9452724582213e-05
-3.0271797710325e-05
-3.52709163447794e-05
-1.33660269884008e-05
-4.67728040439948e-05
-1.8451530668465e-05
-3.24299715281842e-05
-2.99506598239391e-05
-1.96423152758971e-05
-1.93105210618169e-05
-2.6275618881161e-05
-1.09877696886399e-05
-6.89054229540289e-05
-2.76237376529501e-05
-1.56338175003127e-05
-1.97672093964807e-05
-4.66446793193278e-05
-3.95897117167301e-05
-2.6531712818153e-05
-4.66658728697443e-05
-2.52610939042539e-05
-2.91935436774919e-05
-1.40518001536821e-05
-1.55542652192737e-05
-3.06690376640416e-06
-5.42956330602711e-06
-2.09736502524562e-05
-3.87799391063345e-05
-2.0697837329113e-05
-2.3202963992274e-05
1.22098859676402e-05
-5.54502828217413e-05
8.21653051181523e-07
-1.12368328762849e-05
-5.86763932585189e-05
-2.56160309759357e-05
-2.42610218434946e-05
-5.66509758525301e-06
-1.50737082046455e-05
-3.34951743707799e-05
-5.86508551044713e-05
-1.91577458055106e-05
-4.09764384583001e-05
-4.51121452674152e-05
-4.63448218477288e-05
-1.91117269422454e-05
-2.66758739491298e-05
-3.18506998040955e-05
-2.00729485419791e-05
-9.6804105436844e-06
-3.12513877402116e-05
-3.97249716215301e-05
-2.03890515488023e-05
-3.64561987963543e-05
-5.24694277592652e-05
-5.02500419026927e-05
-3.45368687002578e-05
-8.74312837989395e-06
-2.13326626756449e-05
-3.88434074953092e-05
-2.59724007450668e-05
-3.14715214564253e-05
-4.10451663345925e-05
-5.16499396925115e-05
-1.78268604832107e-05
-2.1177778133385e-05
-5.03493407150897e-05
-3.31154469871844e-05
-4.10954128224015e-05
-5.80912725418401e-05
-1.92458476989244e-05
-3.44914359010145e-05
-3.03338887868306e-05
1.42322419547296e-05
-1.74724704832171e-05
-3.84379677103563e-05
-2.07056435356203e-05
-2.58465903327774e-05
-3.32636081566473e-05
-1.78249146595187e-05
-4.77264578679424e-05
-2.65790131294218e-05
-2.91188312674657e-05
-5.57648104257569e-05
-5.34117625976561e-05
-3.0212840966098e-05
-2.26525374879909e-05
-3.05694778518478e-05
-4.59608096125082e-05
-2.84405198556605e-05
-1.90192524552968e-05
-2.77796356337561e-05
-4.73355359498556e-05
-7.61874695137301e-06
-4.83970765481459e-05
-8.44229508057331e-06
4.99276951541834e-06
-2.33942430460432e-05
-1.3015823441783e-05
-2.71717833874702e-05
-3.60881381317245e-05
-2.51843337356323e-05
-1.56374172686615e-05
-2.08285131810394e-05
-1.23805980577592e-05
-5.32659436930922e-05
-5.23729338525534e-05
-4.07060067466339e-05
-4.32054367301307e-05
-3.8235968834464e-05
-4.05320043584321e-05
-2.45640351556659e-05
-6.57695854433751e-05
-1.39613060047644e-05
-2.74211414677361e-05
-4.79421244732917e-05
-2.30090582670927e-05
-4.49627006569794e-05
-5.41645498394325e-05
-6.10799102954578e-05
-2.27571610870519e-05
-1.219169885092e-05
-2.11125729819638e-05
-2.23356085765753e-05
-2.73421443164078e-05
-1.90387039481993e-05
-1.65251225909896e-05
-5.84913523044037e-06
-2.25141469238323e-05
-2.30408120451891e-05
-5.32393769698073e-05
-3.16920728427485e-05
-2.99050622686815e-05
-1.94586992826042e-05
-2.74551915757872e-05
-4.66355978843906e-05
-1.91155027677146e-05
-2.17484433498053e-05
6.36376017467177e-06
-4.5871305904786e-05
-2.47535204655479e-07
-2.46489641942972e-05
-4.24488537581336e-05
-5.16276377003849e-05
-2.42132911921413e-05
-3.22175693738e-05
-2.39101101881236e-05
-4.68692907025065e-06
-3.72417910292377e-05
-4.98376947492671e-05
-4.46467280657622e-05
-2.64916480251388e-05
-4.53044197062113e-05
-5.38172215478801e-06
-3.5119976941243e-05
-3.80730344457547e-05
-6.25259736134948e-06
-2.72022672895801e-06
-3.58139022079806e-05
-5.10635009997473e-05
-5.71073222399198e-05
1.05172142633185e-05
-3.45582104648003e-05
-1.495778861028e-05
-1.43594534218986e-05
-3.6960361356448e-05
-5.67203033915428e-06
-2.38875809764173e-05
-4.24887451193469e-06
-3.55747157923322e-05
-3.93002104512567e-05
-4.85315077773472e-05
-3.91169131311972e-05
-4.47293195425058e-05
-4.45553813971054e-05
-3.95020763096818e-06
-2.87992516101952e-05
-1.16520974161247e-05
9.21176771014873e-06
-2.51390586950499e-05
-2.12069045026811e-05
-4.20001102053122e-06
-9.38020944887225e-06
-1.01831061803675e-05
-2.15599810720818e-05
-3.15335216862207e-05
-3.38467043001313e-05
-3.30973848118917e-05
-1.75700722752968e-05
-3.75774822727785e-05
-3.18418300361769e-05
-2.85101492018552e-05
-2.90178974870262e-05
-6.52200110565344e-05
-4.95522127647109e-05
-1.52090405655745e-05
-2.89800761062892e-05
-9.21730203141869e-06
-1.87437823438227e-05
-4.74840755213426e-06
-1.83029795368577e-05
-4.79533915187504e-05
-3.29987244838589e-05
-5.01710506821648e-05
-1.25089009830831e-05
-4.58947376359339e-05
-3.81902639553339e-05
-1.83735213852369e-05
-2.9148380398796e-05
-4.5859707831614e-05
-2.83839051534481e-05
-1.23908476839955e-05
-4.77046987546745e-05
-1.57917267930179e-05
-3.26366581265451e-05
-2.16830408524698e-05
-2.59583720224416e-05
-8.44464523618777e-06
-1.8545946650888e-05
-1.12579690370258e-05
-4.51964121956404e-05
-4.37546551654498e-05
-1.39122314230157e-05
-2.50636465134852e-05
-2.27852920074771e-05
-4.96819757741097e-05
-2.75604409236366e-05
-2.23360032124782e-05
-1.72036024043445e-05
-4.84593733030292e-05
-3.639475408703e-05
-4.36874457336997e-05
-4.03701039257268e-05
-7.51546637669428e-06
-2.94895753652711e-05
-3.93050055597017e-05
-2.63080131333198e-05
-1.68290239059206e-05
-4.03771372541898e-05
-3.26740516170577e-05
-2.4276946185624e-05
-3.1733769225569e-05
-5.02290563829449e-05
-2.36900150732924e-05
-2.84365064772592e-05
-2.48374098355779e-05
-3.79068697683376e-05
-1.40335789643938e-05
-2.51932703132759e-05
-1.05887002147133e-05
-4.79627582386537e-05
-2.3301854854595e-05
-5.46192968808501e-05
-3.37344252989481e-05
-3.81582868391635e-06
-1.20267665741228e-05
-3.38235806852857e-05
-4.700630098179e-05
-4.86059873119122e-05
-4.17811262193872e-05
-2.63910037456813e-05
-3.69747796664656e-05
-1.81014355694632e-05
-2.06776477395927e-05
-9.33693304824914e-06
-2.52789467822148e-05
-1.55133249357365e-05
-3.24668568578344e-05
-3.6308063491762e-05
-2.97967925717175e-05
-3.22383885407695e-06
-2.61284370365708e-05
-1.26536803372852e-06
-2.43779630305989e-05
-2.43454654237657e-05
-4.57644832981521e-05
-3.68155365570783e-05
-3.48549802702515e-05
-1.9497799427174e-05
-2.23864101178725e-05
-2.44218702273816e-05
-3.87156886579204e-05
-1.68135738351936e-05
-3.81345400452987e-05
-1.82857924417836e-05
-4.18333113818596e-05
-2.50099228627117e-05
-1.52222187220959e-05
-1.77831639843895e-05
-2.50477465434649e-05
-3.58898866599588e-05
-3.29475619296164e-05
-2.67632478872965e-05
-1.18404642981347e-05
-3.76292479788348e-05
-3.2837515301086e-05
-1.70709567645822e-05
-5.53105524395105e-05
1.20251985370949e-06
-3.13140610902031e-05
-3.98671705766377e-05
-4.09423208746083e-05
-2.21684478247293e-05
-1.76668730500976e-05
-2.53887618202651e-05
-2.95763850735619e-05
-1.76768152515777e-05
-4.85052506030731e-05
-3.05700230513197e-05
-5.82951142723747e-05
-2.9459399511994e-05
-1.2880503179421e-05
-1.14096677987017e-05
-1.16592699017797e-05
-1.11661188469027e-05
-5.16960838251871e-05
-8.85739500524402e-06
-4.73408300351757e-05
-5.61725573502792e-05
-2.91482971768429e-05
-2.65561997115547e-05
-8.12749847633572e-06
-2.23080606822024e-05
-2.97748902653141e-05
-1.22069397997252e-05
-1.57887423888088e-05
-3.03627743113813e-05
-3.1316334387501e-05
-3.75226732651451e-05
-4.70426533247686e-05
-4.04923758996406e-05
-3.08616845901493e-05
-3.25789363690464e-05
-2.81922886878351e-05
-4.49062171356312e-05
-2.12399928427993e-05
-1.82122587350548e-05
-3.15468861991556e-05
-2.92759889513133e-05
-4.65894980645247e-05
-1.75639003872106e-05
-3.46272383395003e-05
-1.43025786770985e-05
-5.81735913797814e-05
-3.03026115736112e-05
-5.28608044522067e-05
-8.20657327896876e-06
-3.28668104993913e-05
-6.15518561961409e-05
-1.77026049012409e-05
-2.90057275191741e-05
-3.08659654716994e-05
-6.29261234854246e-05
-2.93196475162569e-05
-3.52919330612004e-05
-3.78822143631102e-05
-9.0495249374397e-06
-3.07191431483723e-05
-4.93126629749245e-05
-4.58339958010268e-05
-2.960071425868e-05
-1.96345544465005e-05
-1.38277143248513e-05
-1.68737728814275e-05
-1.99019883819437e-05
-1.99508813422851e-05
-2.22828311861767e-05
-2.14027924485246e-05
7.52826803088463e-07
-3.9586174971365e-05
-3.21940106419557e-05
-3.61465277619489e-05
-1.81298503576294e-05
-3.15241843870267e-05
-1.53494876966e-05
-2.79545547317594e-05
-1.11954033628365e-05
-5.1679157176366e-05
-2.30221904032652e-05
-3.32359374463647e-05
-7.68648611149679e-05
-1.25854909838725e-05
-2.08108845054208e-05
-4.51395411833318e-05
-4.41087215984224e-05
-1.37076003276897e-05
-3.83174686786572e-05
-2.87080923872221e-05
-1.6769625677182e-05
-3.1006503880677e-05
-3.64318752025642e-05
5.0832470429092e-07
-2.63541390022613e-05
-6.5442249329403e-06
-2.6884915942212e-05
-1.86468175041509e-05
-3.10027699767376e-05
-2.60172276748395e-05
-1.0326895919109e-05
-1.45943596625211e-05
-3.90714320773165e-05
-5.48457770332355e-05
-3.20244038859118e-05
-9.46288213881671e-06
-5.36180659043274e-05
-1.89017151461214e-06
-3.18786050867019e-05
-4.29801678842032e-05
-3.89050163411831e-05
-3.18654574010555e-05
-2.73030096310648e-05
-4.05558623358389e-05
-2.71348576060207e-05
2.08457757934235e-06
-5.17317119014342e-05
-2.51674791337694e-05
-2.38037292835333e-05
-4.2419353047187e-05
-3.68598884570699e-05
-2.64614077169516e-05
-4.39092712396236e-05
-1.94137076438528e-05
-1.15742656153769e-05
-2.68729875663408e-05
-2.29769426239215e-06
-2.54798400851496e-05
-2.72879260103516e-05
-1.95083357693938e-05
-1.67125317316258e-05
-2.34482076252288e-05
-3.89132686518556e-05
-2.18920459894401e-05
-1.19255950996779e-05
-3.25734472793843e-05
-5.51499239627711e-05
-1.48933709712619e-05
-4.7635336037693e-06
-3.7474393587921e-05
-3.61840560365783e-05
-3.14967799256419e-05
-4.11159673325474e-05
-2.8905745167748e-05
-5.56115875164938e-05
-3.41300530777938e-05
-2.55089782945847e-05
-1.44183432939822e-05
-5.61110477698129e-05
-2.41684816857598e-05
-9.24507300749617e-06
-4.6200871528345e-05
-1.51480563261285e-05
-1.66853871709096e-05
-1.01229454336286e-05
-2.95022125029115e-05
-5.39022923865424e-05
-3.20888068575096e-05
-3.02502183779793e-05
-3.94233610591666e-05
2.0089271394982e-05
-5.09387245652962e-05
-2.02036493421948e-05
-1.56163905955513e-05
-3.4422935603672e-05
-2.253790624326e-05
-1.44879088725009e-05
-7.42109148085695e-06
-4.97102775388337e-05
-3.86188350449718e-05
-4.58178413584327e-05
-1.68394636453134e-06
1.96079348992795e-05
-8.80861933163602e-06
-3.35653592936978e-05
2.30646520196838e-06
-3.4271800748298e-05
-4.48522616781262e-05
3.66387673499197e-06
-1.74815034803438e-05
-1.25294198309936e-05
-1.81465077908652e-05
1.21243633414103e-06
-2.9048232830475e-05
-3.17576353006939e-05
-2.17385443210816e-05
-6.52527312859183e-07
-3.05537386539845e-05
7.4624246332736e-06
-5.81867451371103e-06
1.10566939955321e-06
-4.58639503298376e-05
-5.13894537692187e-05
-3.04344432646723e-05
-8.69905110841522e-06
-4.92526473607408e-05
-2.59597363461714e-05
-2.47313330053841e-05
-3.51527823142797e-05
-3.97952981974165e-05
-3.96927476229768e-05
-3.72317221694969e-05
-1.9471284046566e-05
-3.92018142755921e-05
-3.18571990565529e-05
-3.98937516148383e-06
-2.65969921505451e-05
-7.35792033800656e-05
-2.49543414399864e-05
-1.16963598783003e-05
-3.34954711097154e-06
-2.11157861035655e-05
-5.36814029807639e-05
-1.54160125697885e-05
-5.45071830157404e-06
-9.2504572227059e-06
-2.03649829127878e-05
-2.73340492150201e-05
-4.14799657633175e-05
-2.27953995060222e-05
-1.93109848437644e-05
-2.74177546768773e-05
-3.06284664765485e-05
-2.17200196558385e-05
-1.78121142225507e-05
-3.3735667105336e-05
-2.77102945906249e-05
-2.13743230255404e-05
-4.11832951908219e-05
-5.20575548798873e-05
-4.5248995024398e-06
-1.4860468405922e-05
-1.0381242438047e-05
-3.5897163958072e-05
-4.49278397955919e-05
-1.91011665376305e-05
-4.68945853051711e-05
-4.18771114325238e-05
-3.85529341481899e-05
-2.2574061803666e-05
-2.26740867828995e-05
-2.11414906163913e-05
-3.03453791513331e-05
-2.44385561771693e-05
-8.07621958141291e-06
-1.7478908509822e-05
-3.0773833746451e-05
-1.47423323301326e-05
-1.44728460143218e-05
-7.16108292986037e-05
-5.30020384345188e-05
-1.15527031450596e-05
-1.61236202584596e-06
-2.57249100507773e-05
-2.65226841707468e-05
-1.90426346805726e-05
-5.3394403341762e-05
-5.58537598793524e-05
-2.54975636195993e-05
-3.12054512713091e-05
-7.92669104727944e-06
-4.13698626363328e-05
-4.22345073290294e-05
-1.33126035666121e-05
-2.88623593713205e-05
-1.82726208623775e-05
-2.59533636606846e-05
-4.3555186786679e-05
-2.26876185528437e-05
-5.25273844770035e-05
2.56013979850414e-06
-6.33725317065244e-05
-2.82900569004074e-05
-2.06808608698181e-05
-6.97003914642373e-05
-2.2088753188865e-05
-4.10594185438782e-05
-8.77985200950429e-06
-2.47163732032482e-05
-1.59755182889465e-05
-3.77084544798059e-05
-5.23126354806715e-05
-5.45910579213347e-05
-1.80192157418762e-05
-3.1619084710708e-05
-4.93375092392151e-05
-4.1720620624294e-05
-2.97354034872246e-05
-2.6907178707828e-05
-3.43980876547404e-05
-2.55578714342734e-05
-4.99007745409027e-05
1.01330331418956e-05
-1.56248639799066e-05
-4.47871795672808e-05
-2.04672923242985e-05
-1.9315153229089e-05
-4.8519286257865e-05
-3.27253696897147e-05
-5.37090219187673e-05
-1.93713407289798e-05
-4.97414920481191e-05
-4.21845575168104e-05
-6.21838458755049e-06
-1.07319172631618e-05
-4.67276314567339e-05
-6.08491022947302e-05
-6.08039650427831e-05
-2.3001932159731e-05
-2.59958007110378e-05
-4.85754647870914e-05
-1.1814546366029e-05
-2.64649997179871e-05
-4.91357119060669e-05
-5.91706515398391e-05
-3.84065795518732e-05
-1.73709721298717e-05
-3.01494056286916e-05
-1.15232046304671e-05
-6.33786873172116e-05
-2.30699526158908e-05
-5.68767689888156e-05
-4.20910735886147e-05
-2.49798669472019e-05
-5.60631503925097e-05
-6.6274893448485e-05
-2.64674508488049e-05
-3.39513084815982e-05
-4.34812640122275e-06
1.5789431351589e-05
1.70931008565792e-06
-4.0333045515309e-05
-4.92137086615567e-05
-2.6831111843347e-05
-3.41066641115126e-05
-1.14713711960896e-05
-1.65795813374502e-05
-5.03463554659213e-05
-1.79787205774312e-05
-4.08713081373354e-06
-2.96120951389031e-05
-3.16985469114528e-05
-4.72155861212928e-05
-2.64696110184377e-05
2.69968417513074e-06
-2.19257024726408e-05
-3.22450724971571e-05
-3.21941287186823e-05
-4.9315167186318e-05
-3.85672650536873e-05
-3.10643029221193e-05
-3.23004005558311e-05
-3.80823998512724e-05
-3.46154479232125e-05
-4.98906672829316e-05
-3.11732333283909e-05
-1.35407718186027e-05
-2.83944616797072e-05
-4.52406336999862e-05
-3.46418354012169e-05
-5.57850901463711e-06
-2.06584161018115e-05
-3.62142860764862e-05
-2.12635339149815e-05
-2.9317315531124e-05
-5.34147133029683e-05
-1.23070260065559e-05
-3.98429099186506e-06
-2.49786488682606e-05
8.52539494014279e-07
-2.54993886618943e-05
-2.77180964753555e-05
-3.32180732424814e-05
-1.23722744706852e-05
-2.91519443020617e-05
-2.03470500415507e-05
-3.14232132483959e-05
-2.36539047034241e-05
-6.80450734454422e-05
-4.10144431492786e-05
-3.32857240872717e-05
-2.44284244232387e-05
-4.05949357277037e-05
-4.74022516226432e-05
-2.19700492127146e-05
-1.82851070089382e-05
-3.68228625439059e-05
-2.62957317475754e-05
-5.44299688375486e-05
-2.23857806260514e-05
-2.38183515081118e-05
-4.25164346311882e-05
-3.92830513302745e-05
-3.65121566630807e-05
-6.39162323904963e-05
3.81360850687212e-06
-3.77416115549212e-05
-3.46274113563886e-05
3.39341091852924e-06
-2.93870405383206e-05
-4.41486834927661e-05
-3.94402585119752e-05
-6.07617371292029e-05
-4.08719537494118e-05
-5.03392649801256e-05
-4.07833820972249e-05
-4.31472629179365e-05
-1.39870172773152e-05
-8.5857572781388e-06
1.20861119165581e-06
-2.59680147688545e-05
-2.45356485770985e-05
-4.17667462287753e-05
-2.31572387014247e-05
-2.61121890813154e-06
-4.2180663367536e-05
-4.0610617984674e-05
-4.76919856126456e-06
-4.35919515179787e-05
-4.07827902620279e-05
-2.9466197667318e-05
-4.75528273838558e-05
-3.26758695557161e-05
-5.59152805618164e-05
-1.09104590150681e-05
1.5997980023329e-06
-3.3742148608575e-05
-3.64385686388151e-05
-2.06241091317358e-05
-2.47461409527517e-05
-4.28853590588407e-05
-4.46097013635505e-05
-3.84367997791089e-05
-5.02612218414084e-05
-4.01382847538668e-05
1.48034209587669e-05
-3.79195508609865e-05
-3.16530283976532e-05
-1.00224757280405e-05
-2.06747642603484e-06
-2.62553017124557e-05
-4.70775730892059e-05
-2.23067737310146e-05
-3.04356981736537e-05
-2.14946426229013e-05
-3.7224083358371e-05
-7.99930879453873e-06
-1.6358445755287e-05
-3.91667848052533e-05
-3.83603450361651e-05
-2.42702051177665e-05
-4.09945541477146e-05
-4.06208610397687e-05
-2.52189485668103e-05
-1.72598699916116e-05
-1.38366082992618e-05
-1.4958223789614e-05
-3.2098928193563e-05
-2.4355392385025e-05
-4.71937596672688e-06
-7.13977035393078e-06
-2.20855668866258e-05
-3.67229765840062e-05
-3.84258391625003e-05
-1.84455689257475e-05
-7.23369646150979e-06
-6.26872088703164e-05
-3.36467212038439e-05
-1.75823823168789e-05
-1.97166491290973e-05
-2.12462520472838e-05
-2.13275244526956e-05
-1.35475238120957e-05
-5.54203920757641e-05
-5.69588481477167e-05
-2.3215626817443e-05
-5.66659581005342e-05
-2.02018177883431e-05
-1.62838819631193e-05
-3.83170354570529e-05
-3.8244399104414e-05
-4.1802338875191e-06
-6.2004218427302e-06
-1.45636150042818e-05
-5.98670295713702e-05
-2.45937683167478e-05
-4.4464531261636e-05
-1.13510835052196e-05
-2.19777075748146e-05
-2.7905945360536e-05
-2.92803836072283e-05
-4.87542895485055e-05
-3.86924514058266e-05
-2.95424965052223e-05
-1.60433912672395e-05
-2.65045380993955e-05
-1.78391435189396e-05
-2.24807021698243e-05
-3.01443078618613e-05
-3.73684384988787e-05
-4.32881589006966e-05
-4.34669808675615e-05
-3.56480509250766e-05
-6.86533337487738e-05
9.65727747502337e-06
1.5952736920514e-06
-1.591446445965e-05
-5.58245145312003e-05
-3.83407017791789e-05
-3.73177361113239e-05
-5.9422030843373e-06
-1.63666023611243e-05
-2.78523169410465e-05
-1.7866853530153e-05
-1.89758122555836e-05
-8.59050651517428e-06
-8.86346203205333e-06
-1.91055408010416e-05
-2.68185337037549e-05
-2.43713960828336e-05
-4.09375453595992e-05
1.20719525525575e-07
-2.80958993339828e-05
-2.16084493740377e-05
-5.09812816988911e-05
-1.58975546732365e-05
-4.03149531759581e-05
-6.21163586975202e-05
-2.64673880703072e-05
-3.62057397116646e-05
-2.61874021495857e-05
-1.0209739752568e-05
-6.38176710968327e-06
-3.38844175941324e-05
-3.49702712437926e-05
-6.30867235598471e-06
-2.42679222034794e-05
-3.52227534472802e-05
3.36773961102724e-06
-3.13133607365879e-05
-2.710336867167e-05
-1.36794161388147e-05
-4.09112989714478e-05
-2.53670331831864e-05
-2.90525282217109e-05
-8.77517204382637e-06
-5.71483481379906e-05
-1.92209902992079e-05
-8.28564743197008e-06
-1.50672146718854e-05
-2.76360760439304e-05
-4.03820413016306e-05
-2.04887328351669e-05
-2.49944211353572e-05
-3.45134713694215e-05
-2.48820330417087e-05
-4.01390334617719e-05
-5.18141515945585e-06
-3.42089840424561e-05
-5.81573504650808e-06
-7.55905595498939e-06
-5.26019264728213e-05
-4.89146229591763e-05
-1.17985961355826e-05
-3.14862537016765e-05
-3.03119964251387e-05
-1.69109993837311e-05
-4.38871396515028e-05
-3.28279210377288e-05
-4.09028324258985e-05
-1.7948910685337e-05
-1.95599442173916e-05
-4.48089195534649e-05
-3.63211138827287e-05
-1.34020271616301e-05
-3.77232824181106e-06
-1.35381636276107e-05
-4.90122007163953e-05
-2.70194542757838e-05
-2.39314259368395e-05
-7.46181688347786e-05
-1.01274432769298e-05
-1.77154845298902e-05
-2.52252570324918e-05
-4.19310808969594e-05
-8.63599847044673e-06
-9.39155646570758e-06
-6.27378158002746e-06
-2.21183843936995e-05
-5.34603827091438e-05
-4.20042003664502e-05
-3.30714501821538e-05
-2.82090974614274e-05
-5.14215893587614e-05
5.32286640599811e-06
-3.78596229606596e-05
-3.02104682121644e-05
3.96682681534154e-06
-2.84345555032605e-06
-6.05336680881268e-05
-4.93372737163064e-05
-4.11874153338034e-05
-2.99626142364728e-05
4.13179635753983e-06
-1.85128853242837e-05
-5.53190700788299e-05
-1.58485122094071e-05
-2.29638928859498e-05
-1.88010076060345e-05
-2.50019779262802e-05
-1.9658245723965e-05
-5.69798548457997e-05
-1.754335765677e-05
1.02703280412047e-06
-2.66706725708941e-05
-2.66276846817227e-05
-3.43121869758634e-06
-3.28042765915675e-05
-3.59569763883182e-05
-3.82513458246919e-05
-3.17495644940835e-05
-5.30807980548223e-05
-1.59766987067929e-05
-1.41415188407253e-05
-2.4400346670659e-05
-3.11413127400304e-05
-4.8141564584239e-05
-1.82201466919846e-05
-3.72253683374119e-05
-8.6326193550342e-06
-5.17506427424819e-05
-3.49272116215328e-05
-1.42710510812914e-05
8.71845341126406e-06
-1.172016240203e-05
-3.38193254583419e-05
-5.33736942371302e-05
-1.23241762073513e-05
-4.393884951394e-05
-2.91469924503313e-05
-2.22768569766308e-05
-9.02162435548526e-06
-3.34497338363491e-05
-1.8009733294873e-05
-3.13806629935905e-05
-4.64749400430146e-05
-1.60429417972372e-05
7.68891034125155e-06
-4.55470479680793e-05
-1.63158145524322e-06
-1.65967912845355e-05
-1.84102425959002e-05
-1.49064724194273e-05
-5.18025160530763e-05
-5.61929810246367e-06
-7.4436808914392e-06
-3.94804396986276e-05
-1.2217255516426e-05
-2.90121916106787e-05
-4.55143885709863e-05
-4.08200955612853e-05
-2.95045639763861e-05
-4.09444965322045e-05
-4.55198594637489e-05
-2.76944600030642e-05
-5.9679050941056e-05
-2.83696352894939e-05
-6.56350005654151e-05
-3.05708273482466e-05
-3.78514360819573e-05
-4.63904021332536e-05
-2.55795218185735e-05
-2.5930071546319e-05
-4.62420356280417e-05
-3.61495651411402e-05
-2.81028996903342e-05
-2.42111410296565e-05
-5.76442278062092e-05
-2.41287639679314e-05
-9.52388769820155e-06
-5.61254681407282e-05
-3.43560389586255e-05
-1.93058646301877e-05
-2.21818929807281e-05
-6.2558917302129e-06
-2.97695398940093e-05
-4.36886146236307e-05
-3.48550351845904e-05
-2.95923130731339e-05
-1.66403972806865e-05
-2.85041297387394e-05
-3.76702829042141e-05
-2.47601801320625e-05
-2.15585445938668e-05
-5.3272990956438e-05
-1.40309938751719e-05
-6.13607200742149e-05
-1.00686537369619e-05
-1.8302955871465e-05
-6.5659735050367e-06
4.9674872515582e-06
-2.8011782824028e-05
-4.38638603813375e-05
-3.33856182346036e-05
-7.26651517564932e-05
-3.97585993820658e-05
-2.73310560628408e-05
-2.84170828343572e-05
-5.30566927415578e-05
-1.3786250953851e-05
-2.94395948410085e-05
-2.30806362884245e-05
-5.07865920419e-05
-2.82577193125014e-05
-3.84882199143863e-05
-5.27373245648263e-05
-2.22529582210262e-05
-2.14132735978424e-05
-2.96899278917077e-05
-4.06661955111711e-05
-4.66684023934571e-05
-3.26768388012444e-05
-1.55256854408627e-06
-3.14838892676644e-05
-2.26951624162274e-06
-3.16716942196698e-05
-3.90972743616504e-05
-3.2536026575683e-05
-3.92559033843562e-05
-2.39215908229608e-05
-3.2449645614514e-05
-2.58868456588827e-05
-3.44241525354965e-05
-2.6999233968404e-05
-4.76917763892917e-06
-1.70220489308747e-05
-1.94616506011019e-05
-7.05617994488887e-07
-6.0017182757403e-05
-5.09985364740101e-07
-4.81482890480398e-05
-1.40966468749652e-05
-6.07744538387833e-05
-2.14361987969116e-05
-2.00965446417258e-05
-6.5015863297215e-05
-1.47534772811052e-05
-2.4908826069738e-05
-2.76660277949507e-05
-2.57144255828085e-05
-3.34196005096024e-05
-2.21694959930949e-05
-1.2939903107169e-05
-2.44979453951335e-05
-4.36696581255278e-05
-6.18834408665005e-05
-3.93134800331154e-05
1.84966596239838e-06
-7.19224227580187e-06
-3.0528193051123e-05
-1.00814832127459e-05
-4.50034115232087e-05
-4.21681315890875e-05
-1.59760642858966e-05
-6.54928056780034e-05
-2.53464717608459e-05
-2.66859671509876e-05
3.45104412321096e-06
-2.04597786721123e-05
-3.76994494827284e-05
-1.97840497245036e-05
-3.07296422944897e-05
-3.85454409773351e-05
-5.31341544202203e-05
-2.22370449569315e-05
4.42641714849345e-06
-3.31056473425041e-06
-4.45396628958486e-05
-3.1587840117273e-05
-5.74486165347974e-05
-3.06037400643687e-05
-3.63036983812713e-05
-2.67623759925329e-05
-2.27441492174247e-05
1.57343073604003e-05
-3.08864194199644e-05
-4.4105479052702e-05
-3.42556886550979e-05
-5.10978003323072e-05
-4.20692874732515e-05
-3.9919215785576e-05
-4.32040663649075e-05
-3.45270567689199e-05
-2.78982767714663e-05
-2.44258760337907e-05
-4.19090452799611e-05
-5.49859456467497e-05
-1.63331948729197e-05
-2.84690360199617e-05
-1.95545536766297e-05
-1.35327041404017e-05
-3.51248825445217e-05
-6.93437662344825e-06
-2.90022678785755e-05
-3.48837980934618e-05
-2.73970511941651e-05
6.15688411705008e-06
-3.65226595286472e-05
-2.28960828184794e-05
-4.24334147717278e-05
-9.13722563030837e-06
2.46839356229374e-05
-4.64555046635332e-05
-4.40520331105742e-05
7.26122734617678e-06
-5.16227196832133e-06
-1.22863411321253e-05
-4.15839285544861e-05
-2.0526916224261e-05
-8.60362107911622e-06
-3.47074848672458e-05
-2.75376375668711e-05
-1.08380563364773e-06
-4.30366850507909e-05
6.75103139608258e-06
-2.83726271317453e-05
-3.25919096335988e-05
-3.12788315039769e-05
-6.25546937684309e-05
-1.33407263602424e-05
-2.04126388302735e-05
-3.82993733825305e-05
8.27238936402548e-07
-7.05831965068174e-05
-5.44330314695429e-05
-3.90380890802382e-05
-3.04850791291766e-05
-5.788880680333e-06
-6.26295866370997e-06
-1.2316252526407e-05
-2.74927604056219e-05
-3.88897988744106e-05
-3.87321571188723e-05
-4.32977764845552e-06
-3.78500258981599e-05
-1.656917009746e-05
-6.45862544205381e-05
-1.48657169705986e-05
-3.78037833826787e-05
-3.12433640142868e-05
-2.0338204646434e-05
-5.01685706937671e-05
-4.62428463719115e-05
-4.99096075712932e-05
-3.35942727563444e-05
-2.66151881592971e-05
-2.82919921945142e-05
-1.46361538393407e-05
-3.40861816932499e-05
-3.53078016023078e-05
-5.03567418068724e-05
-4.55943730322605e-05
-1.60762754681128e-05
-1.82628765640456e-05
-9.97312882869265e-06
-3.96914815983485e-05
-2.31962853619763e-07
-5.55857108934363e-05
-4.10561262668493e-05
-1.85160833632854e-05
-4.60975058867951e-05
-4.05514235507771e-05
-8.85026019946119e-06
-3.66135117759144e-05
-5.52838523788049e-05
-3.47388178587564e-05
1.49221481073918e-05
-5.4649076144738e-05
-1.73747076363085e-05
-2.68337854047369e-05
-1.17277015643997e-07
-7.01197639483663e-05
-7.5958422333864e-06
-2.92619171371623e-05
-4.8238461167369e-05
-4.77518766603946e-05
-1.32055174150437e-05
-3.63480505145248e-05
-4.21072596139946e-05
4.28170322943743e-06
-3.11984574998676e-05
-4.88791488599905e-05
-2.17934662682627e-05
-6.86751144647827e-05
-8.62083791140505e-06
-2.86782417783178e-05
-1.64243033934913e-05
-3.36030722141378e-05
-2.94495248988685e-05
-4.49238291415793e-05
-1.2397234457481e-05
2.00263056439659e-05
-1.27363856412378e-05
-4.50058454797054e-05
-7.81254219863631e-06
-2.88818271703006e-05
-2.42803032750158e-05
-3.64162823922442e-05
-3.6716624662537e-05
1.17970367001474e-05
2.53828636691661e-06
-2.80874646234709e-05
-1.30255764012809e-05
-4.51884903608795e-05
-3.52862589262265e-05
-5.27470980608663e-05
-3.57880641308818e-05
-1.01599056510117e-05
-4.11265636532051e-05
-2.95874551245237e-05
-2.91166185569233e-05
-5.81073549201484e-05
-2.99707128609266e-05
-4.78436061969602e-05
-3.14544406640651e-05
-2.55377998032428e-05
-4.52772471131409e-05
-6.20365596070366e-05
-4.16922783870876e-05
-3.65422788731613e-05
-4.42680438832975e-05
-3.35244759406891e-05
-3.24268662987749e-05
-4.22181096835412e-05
-2.43784631056332e-05
-2.17272945672604e-05
-4.30685832027919e-05
-1.23474790546819e-05
-2.41084697640635e-05
-4.35197916163573e-05
-1.2876239128659e-05
-2.17073253235007e-05
-5.28130159627634e-05
-2.04746446237727e-05
-1.75532167191e-05
-2.37448798705566e-05
-1.4311896628676e-05
2.11880565532665e-06
-4.20556756190168e-05
-4.71569651356743e-05
-2.30896377774804e-05
-4.93757681996198e-05
-1.10722962130041e-05
-9.46151433470696e-06
-4.35358650041218e-05
-1.70981068461191e-05
-4.69373650504489e-05
-2.51568858811395e-05
7.08189942742836e-06
-3.29191720263818e-05
-5.24631200116813e-05
-2.08025739862011e-05
-9.15672664779716e-06
-1.97392906437603e-05
-3.35379160659669e-05
-2.70328357714776e-05
-3.82424719507957e-05
-2.0057235662462e-05
-4.7812082213583e-06
-3.0979190287074e-05
-4.532353356634e-05
-2.8360219206865e-05
-5.35491707991465e-05
-1.58392755426749e-05
-2.83826066438432e-05
-6.34535832036318e-06
-2.15935415530589e-05
-1.89523744053827e-05
-4.95900790025806e-05
-1.40883959050005e-05
-1.52824873713223e-05
-2.9810617652528e-05
-2.20396584782372e-05
-3.54602362424824e-05
-2.87493434754454e-05
-4.03228090143476e-05
-3.11735322723908e-05
-3.48732069010022e-05
-1.58224182639643e-05
-3.88625102142035e-05
-1.13105753802019e-05
-4.7892726519704e-05
-3.70634541200194e-05
-3.01531967356522e-05
-2.22354653144903e-05
-2.66842507238808e-05
-3.92718063932111e-05
-1.80314873299405e-05
-5.47677470344004e-05
-3.44816087006854e-05
-5.93235638605572e-06
-3.31499309997628e-05
-4.87080063253446e-05
-3.11210156336214e-05
-5.06713759277444e-05
-4.42528344158712e-05
-4.98077111765933e-05
-3.96794806141484e-05
-3.14029637494634e-05
-2.75832616476014e-05
-4.04871580592327e-05
-4.42219498587371e-05
-8.46164845828678e-06
-3.96470095144836e-05
-1.97934764409526e-05
-8.2608068617858e-06
-3.53116766741024e-05
-2.28143496816276e-05
-4.47153244652405e-05
-1.48122270285254e-05
-2.70481189398978e-05
-5.87266086878212e-06
-4.34065446395176e-05
-3.02090736900884e-05
-1.42627539756621e-05
-4.5310947887449e-05
-3.25039504719789e-05
-3.13515360637456e-05
-2.20924338548006e-05
-3.45243369346635e-05
-2.82492481119897e-05
-2.52664778889111e-05
-8.72511473229637e-05
-4.91755149742232e-05
-2.3440117977671e-05
-1.23472675339277e-05
-4.7140459489322e-05
-3.07739182795557e-05
-1.36049022614309e-05
-1.05911211559744e-05
-1.66258238542107e-05
-2.82609156908459e-05
-3.36348485017825e-05
-3.09545220859206e-05
-1.86138356334454e-05
-1.94338011599463e-05
-1.005012015255e-05
-2.76066398734783e-05
-1.95064168159573e-05
-1.83911762808525e-05
-1.17475665900349e-05
-4.12410973265205e-05
-5.14421671749931e-05
-2.91396311378541e-05
2.04479259535257e-06
-1.58107076186056e-05
-2.9445212477303e-05
-2.54233281491578e-05
-3.04363327901158e-05
-1.16922619306948e-05
-3.09903632208843e-05
-1.57821865065927e-05
-7.07368208288943e-05
-3.18154837825675e-05
-2.95654821554416e-05
-1.51180783078902e-05
-1.85491722909657e-05
-3.27522823136897e-05
-1.21835160803803e-05
-1.99653364073453e-05
-4.14971538110646e-05
-4.20907106255325e-05
-4.85534340379026e-05
-2.02381476594035e-05
-4.85925294258829e-05
-9.28043351532997e-06
-2.54965161270627e-05
-5.48011661538466e-06
-1.4760237891494e-05
-1.74588219855498e-05
-2.47091062973209e-05
-2.93567606900905e-05
-2.63281506354676e-05
-2.42184330034273e-05
-3.95835273399722e-05
-1.14982778881825e-05
-2.5040527140162e-05
-4.2196516027892e-05
-3.29047499424717e-05
-5.94124147563845e-06
-1.68126324523752e-05
-3.96804993034575e-05
2.9014455950169e-07
-2.77854448933945e-05
-3.34900581786158e-05
-2.14313636984649e-05
-2.42118595811413e-05
-5.56459784000175e-05
-5.03780739311035e-05
-1.90676126538306e-05
-1.13188674557433e-07
-2.87620427978163e-05
-5.81869479411438e-05
-4.91100835731667e-05
-2.60993664789179e-05
-1.40979600738919e-05
-3.06662177391701e-05
-2.96455523570055e-05
-1.38133713695331e-05
7.53075586761394e-06
-3.02157214980894e-05
-1.38371764097262e-05
-3.95152161410551e-05
2.02061975333117e-06
-3.17077043472272e-05
-1.25238718598217e-05
-3.05898465004504e-05
-1.77912890367783e-05
-4.00929228384342e-05
-2.03384482494099e-05
-3.6710422392234e-05
-3.89030853127976e-05
-2.99409473037562e-05
-3.76500670558002e-05
-3.13379194241489e-05
-1.341855508329e-05
-1.75255297701912e-05
-2.85430227577059e-05
-4.7916719444166e-05
-7.76205402691496e-06
-3.39981629978577e-05
-1.76527212437798e-05
-3.15461835932112e-05
-2.65657458651945e-05
-4.21076006296591e-05
1.18792217501132e-05
-1.66280785590206e-05
-3.97189837223995e-05
-2.25218171379666e-05
9.30494568156401e-06
-2.60661579556507e-05
-4.59698967483555e-05
-4.91630395879114e-05
-3.56517802192912e-05
-1.5933717227058e-05
-1.08574478514638e-05
-2.89211264920573e-05
-5.8071379625909e-05
-3.16460549631539e-05
-2.29045388086427e-05
-3.84221473808369e-05
-2.51559534398583e-05
-4.63924546574081e-05
-7.29765720010848e-05
-4.1207983155176e-05
-7.69931895377607e-05
-3.16961146986262e-05
-5.22900256459346e-05
-4.24150855214505e-05
-3.91996457812295e-05
-1.36605738298591e-05
-1.7922481759499e-05
-1.04894084338634e-05
3.40766263132398e-06
-8.44057741861051e-06
-2.5788676864719e-05
-4.4853816339084e-05
-7.04619380375104e-06
-4.8995325719283e-05
-2.98807408725953e-05
-1.14905221861844e-05
-4.02643073593537e-05
-2.01562700931367e-05
-1.8993168686235e-05
-4.71987732099309e-05
-3.58347621421552e-05
-9.21256562372457e-06
-3.18656654066773e-05
-2.44650224658497e-05
-2.17978107955954e-05
-1.88922248028799e-05
-2.09241701508958e-05
-2.59880436929024e-05
-5.70428285831684e-05
-1.12027782028547e-05
-5.71086646235723e-05
-4.11392724156563e-05
-2.98260398841791e-05
-4.47843477577715e-05
-5.12532112812086e-05
-4.53488622156937e-05
-1.70227209658208e-06
-6.37277679892324e-05
-3.88831338387196e-05
-1.56145353653065e-05
-1.71673232049593e-05
-1.44343962613251e-05
-3.28043759537301e-05
-3.47815475984231e-05
1.11333418518688e-05
-4.39028976835616e-05
-2.01743075043501e-05
-3.22946635682324e-05
2.12232285728809e-05
-6.87116105792977e-06
-4.69379745405163e-05
-4.78206531298953e-05
-3.53014505011458e-05
-1.2221370299736e-05
-5.65727675256559e-06
-2.23203626218818e-05
-1.25784568565211e-05
-2.23845418593952e-05
-1.27645429687704e-05
-2.048865700791e-05
-2.18343506043868e-05
-2.14684789785811e-05
-1.03514919813176e-05
-4.51551726044806e-05
-4.66406492294304e-05
-4.06313575028172e-05
-3.2426985473364e-05
-2.59915157659592e-05
-3.70188769295712e-05
-1.21839735159311e-05
-4.542775545528e-05
-2.67454142656838e-05
-4.54399624679686e-05
-3.29681453760534e-06
-1.80099536247435e-05
-3.27640689062682e-05
-4.72922532493262e-05
-3.73208295775918e-05
-4.61106591331067e-05
-4.55741688032925e-05
-1.07983155715019e-05
-1.00060840764587e-05
-3.1860353192331e-05
-4.67174112243424e-05
-5.2953289834727e-06
-3.55197460700928e-05
-2.63558353677394e-06
-2.43148734527623e-05
-2.26886685474237e-05
-1.24416746014325e-05
-4.95108462261275e-05
-3.4478120244324e-05
2.03921082521295e-06
6.18223113206474e-06
-8.57931265392326e-06
-4.21786525843363e-05
-4.3744939644205e-05
-3.37060721660992e-05
-2.22214210459715e-05
-3.41169633181172e-05
-2.47205381599005e-05
-2.28152819790621e-05
-1.18367390219e-05
-7.15112686824973e-05
-1.85727808948306e-05
-1.8664345944085e-05
-1.68828146669472e-05
-2.03548786772692e-05
-1.78160511252679e-05
-5.4245986403859e-05
-4.93834970413182e-05
-3.46468693671261e-05
-6.21795203016928e-05
-4.06178003950305e-05
-6.48327120960101e-05
-3.3131610203981e-05
-4.35972490008144e-05
-3.06791259940709e-05
-5.59889069005073e-05
-3.06387629348959e-05
-1.41050415407402e-05
-4.30207538796677e-05
4.1332127742773e-06
-2.83687068902347e-05
-5.86096013054228e-05
-4.73250087088013e-05
-1.05523906627535e-05
-3.64814671901607e-05
-2.13822679729836e-05
-7.04490190136006e-05
-1.26892454299938e-05
-2.51294741576839e-05
-3.31179430015096e-05
-1.9186862963112e-05
-2.15638133650569e-05
-3.34501710248683e-05
-3.96677289144297e-05
-3.37072688282492e-05
-2.37452440066957e-05
-3.17861351960268e-05
-6.955749017073e-05
-3.53095376961367e-05
-3.00826884742074e-05
-1.51072697136078e-05
-3.02064153230453e-05
-3.52951928127793e-05
-3.83678804153226e-05
-2.59584338459072e-05
5.99415095970563e-06
-2.88842609801612e-05
-3.72317137630752e-05
-1.29952954712165e-05
-1.28218639692383e-05
-3.43691742376733e-05
-5.73290088121139e-05
3.07818548419809e-06
-4.69523962597526e-05
5.56668367907599e-06
-1.09244236133388e-05
-4.07376619529609e-05
-2.50131523766325e-05
-2.61805799815015e-05
-3.9140735915812e-05
-1.72988397684009e-05
-4.24985866706902e-05
-4.94583569469414e-05
-5.4123991846915e-05
-4.22568308940637e-05
-3.3762438513052e-05
-2.50390398752209e-05
2.22374084141925e-05
3.26462025734295e-06
-5.73865777434866e-05
-3.3310312418463e-05
-1.57523274136914e-05
-3.65463242763051e-05
-2.0721377655942e-05
-1.4797645651862e-05
-1.68688022040392e-05
-3.50791328913343e-05
-3.26374087522443e-05
-4.38962821389185e-05
-4.6545117193589e-05
-2.66241366934017e-05
-2.02609022009338e-05
-2.31863889786208e-05
-1.95237497967671e-05
-2.72480158696063e-05
1.77157368932133e-06
-1.36153144906581e-05
-3.86994586093624e-05
-4.32775344270773e-05
-4.49171648243826e-05
-4.16548742066774e-05
-2.91325740268987e-06
-1.52903976828802e-05
-4.70255042988367e-05
-4.79994615826882e-05
-3.09195818418166e-05
-4.38920579668577e-05
-3.27368379685246e-05
-2.94759786083898e-05
-4.20319159701945e-05
-4.53373662531551e-05
1.8577500413269e-07
-1.24405417351242e-06
-1.26243062609824e-05
-3.90630914455306e-05
-1.55740803687944e-05
-5.18937762308492e-05
-6.04892266923807e-06
-4.9884784641377e-05
-4.99377118676085e-05
-3.88481042728885e-05
-3.33616164826478e-05
-3.2818131437499e-05
-3.63871339532887e-05
-9.57223930696594e-06
-1.4969689275128e-05
-5.78579913492943e-05
-1.38756265433891e-05
-5.56539654066426e-05
-3.52327790751985e-05
-7.83976468174253e-06
-4.45935224921145e-05
-3.26933913850308e-05
-7.89646482722646e-06
-2.60920702285051e-05
-4.35749059346218e-05
-4.01804203562466e-05
-1.01006884874649e-05
-2.16022255982278e-05
-3.94775160750456e-05
-4.89763702989317e-05
-5.54457111419059e-05
-4.90292796566587e-05
-3.40444799527138e-05
-1.13665930582915e-05
5.59805217949005e-07
-3.18687103712697e-05
-3.48735200482528e-05
-2.65545565444332e-05
-3.34967247542891e-05
-2.21959082333406e-05
-6.74043717522421e-05
-3.86096746885858e-06
-2.59980419995109e-05
-2.45481895098741e-05
-9.31854689800494e-06
-3.70820206519528e-05
-2.87842384297394e-05
-1.88796934334888e-05
-3.42970070902609e-05
-5.69036069360597e-05
-3.38370184480679e-05
-1.60615565104337e-05
-8.72012913859102e-06
-2.99275297872514e-05
-2.28683572209075e-05
-3.37006590843056e-05
-9.45826407603082e-06
-4.27494537343119e-05
-4.81844185049163e-05
-4.35453250488702e-05
-4.3816227213529e-05
-1.92773934454462e-06
-3.93914578683887e-05
-4.67331345354478e-05
-3.41249930953946e-05
-2.75872627864029e-06
-3.64810196792041e-05
-4.99238817959679e-05
-4.10365490188929e-05
-1.74612249034913e-05
-4.02709079735106e-05
-2.3517650545841e-05
-3.29069200860863e-05
-6.67969494821424e-06
-4.46395014091076e-05
-4.63362141753754e-05
-1.3558358265431e-05
-3.13684525864526e-05
-2.03125446518496e-05
-2.54272516597088e-05
-5.66265680169793e-05
-1.34668332080706e-05
-2.89837488352669e-05
-3.22300868139312e-05
-4.49073877231148e-05
-2.16397159144785e-05
-3.2067397196728e-05
-2.36789597872483e-05
-3.0950409424803e-05
-2.19407458137595e-05
-3.52913842100878e-05
-6.82199353986922e-05
-2.23562276378646e-05
-4.82101239962511e-05
-1.89272083468439e-05
-4.49602544601864e-05
-1.78133644435316e-06
-4.12747881952313e-05
-1.20187192496377e-05
-2.59123141848771e-05
-3.54558743883805e-05
-3.21075788255843e-05
-2.26840590165827e-06
1.96190843339425e-07
-3.72369303160004e-05
-2.04931252127594e-05
-3.3537733307883e-05
-1.33425729346561e-05
-1.93049272439565e-05
-2.01573286923516e-05
-3.00308404273627e-05
-4.24202648858008e-05
-3.7673894437286e-05
-2.11029202235623e-05
-1.46233811728173e-05
-4.13199045951055e-05
-3.43504579043049e-05
-7.5676562369908e-06
-5.95955216855987e-05
-1.5499721111668e-05
-2.48582269280586e-05
-2.63778799250233e-05
5.0394689001862e-06
-3.10046076447368e-05
-4.09368726391856e-05
-1.64684380450959e-05
-4.2459604328082e-05
-3.93483040995482e-05
-1.02011156273839e-05
-3.47290910900896e-06
-1.27033991288485e-05
-4.96060512613812e-05
-2.83940468226175e-05
-2.01214536257889e-05
-7.88376029411216e-06
-8.52509311293122e-06
-4.95756191756084e-05
-3.30225422506544e-05
-2.41610840685166e-05
-2.63846665436408e-05
-3.2690578285347e-05
-1.67859504074839e-05
-1.05186482163752e-05
-1.00274292950239e-05
-1.70585252224188e-06
-4.08050398839279e-05
-3.80057932736603e-05
-1.52868328971982e-05
-1.24089976648461e-05
-3.2814967275691e-05
-3.55911408826661e-05
-3.11572599409157e-05
-4.20386046567698e-05
-4.22860985353477e-05
-2.11429323058078e-05
-3.20290323434897e-05
-7.32008336411993e-06
-1.46458242767124e-05
-2.38806940116753e-05
-2.3013213096513e-05
-3.01194592986796e-05
-1.88130277070239e-05
-2.29066017178705e-05
3.2655520398498e-07
-4.20015384587834e-05
-1.82588555002165e-05
-4.32241172377293e-05
-2.09897910559032e-05
-2.79313355377556e-05
-2.9249779369734e-05
-4.59066383227317e-06
-1.21301168690946e-05
-2.49203556188025e-05
-3.33792561153917e-05
-3.01696070062885e-05
-3.67013779876805e-05
-1.73057430785281e-05
-1.85056405556552e-05
-1.85626961890252e-05
-3.60910205507904e-06
-4.09967828003815e-05
-5.35122877984783e-05
-4.56776770171398e-05
-4.18805611712053e-05
-2.34976650280515e-05
-3.07054595951264e-05
-2.51850378966871e-05
-5.17754849444224e-05
-2.79271617523533e-05
-5.00290515783001e-05
-9.30289226537694e-06
-1.24005576390969e-06
-2.06190535492588e-05
-5.73684057317816e-06
-1.1377507478965e-05
-3.25933456521231e-05
-1.27677429118747e-05
-3.41257067713198e-05
-1.94461731742446e-05
-1.53671240273714e-05
-2.91030768388325e-05
-3.00078479281341e-05
-4.05301683091544e-05
-1.27082781832298e-05
-2.62177663597806e-05
-3.61125196716772e-05
-2.64394931155617e-05
4.5969290349185e-07
-3.78651061913871e-05
-2.25126809314878e-05
-2.04133503238208e-05
1.97050502103851e-06
-5.15621712468536e-05
-2.6760120611466e-05
-4.43464280821047e-05
-3.78652790154439e-06
-5.81137947330943e-07
-1.21794000833055e-05
-3.06455810985732e-05
2.73774389002218e-06
-3.99917810055978e-05
-2.21960993637439e-05
-1.1215315464955e-05
-1.00572323461221e-05
-1.74466265032303e-06
-4.85277690459331e-05
-3.37396559962238e-05
-4.7668772389654e-05
-1.5705358525978e-05
-3.92565644954299e-05
-5.46373951962961e-05
9.75738077431594e-07
-8.10091191910255e-05
-3.29108199712389e-05
-1.26343057430596e-05
-2.28398820926268e-05
8.20867512968242e-06
-8.49793481062832e-06
-4.2340354398755e-05
-2.73474901566954e-05
-6.42799403805672e-05
-2.71720376551613e-05
-9.43211646295755e-06
-6.17076209602398e-05
-5.4798655721952e-05
