# Supplementary material for: Research on computational propagation and identification of mine microseismic signals based on deep learning
Source: PLoS One. 2025 Oct 22;20(10):e0334641. doi: 10.1371/journal.pone.0334641 (PMC12543183; doi:10.1371/journal.pone.0334641)
Supplement: S6 Data — (ZIP) [file pone.0334641.s006.zip › 000100900000147.xlsx_0.txt_24.txt.txt]

-3.15605494393812e-05
-1.5277291932852e-05
-6.2094136825873e-05
-4.23202435763234e-05
-1.57065215556688e-06
-2.80719906362264e-05
-2.36921002779587e-05
-1.9901585495699e-05
-6.25580313676895e-05
-3.29363247320812e-05
-1.34086794849933e-06
-3.57973303923676e-05
-5.10112875004899e-05
-3.75376940588423e-05
-5.28129956909294e-05
-3.37899478252741e-05
-4.87493628829226e-05
-4.40598317381172e-05
9.47886616662973e-06
-7.31461793814771e-06
-4.57791439477631e-05
-1.2290215110319e-05
-2.27251070072035e-05
-2.68931952691591e-05
-2.32264186573371e-05
-4.59643217438601e-06
-2.53597369515768e-05
-6.52680895114159e-05
-4.64732323347653e-05
-2.18480424878443e-05
-3.53774751511878e-05
-1.73507320969065e-05
-3.66722840072916e-05
-2.16068015544825e-05
-4.89274693554192e-06
-2.51343584740216e-05
-4.05520996075205e-05
-1.746108903141e-05
-2.40609494233001e-05
-1.66581013429564e-05
-2.2475868883708e-05
-2.19036066999141e-05
-2.51274075733379e-05
-3.11320705958331e-05
-5.62696767311614e-05
-2.44244500092521e-05
-4.89118923921559e-05
-2.86337946595597e-05
-8.87726086803612e-06
-5.18792804561354e-05
-3.35688774889601e-05
-2.8973122475437e-05
-2.55366703932293e-05
-1.49680030065607e-05
-1.47705552851321e-05
-2.90771019672881e-05
-2.28692895140112e-05
-2.53621100847244e-05
-1.0842469760343e-05
-3.13407931364104e-05
-5.06918255095039e-05
-4.34862068865456e-05
-9.73275256400125e-06
-3.01525757057446e-05
-1.59750243451397e-05
-5.74846872307393e-06
-6.11065719700165e-05
-2.5338520173177e-05
7.51319799179612e-06
-1.71031210287193e-05
-2.4888010903937e-05
-3.15171997928283e-05
-3.80000094967687e-05
-3.47936786566121e-05
-3.64157134131958e-05
-3.27399206481124e-05
-3.44477321510758e-05
-9.68042400107016e-06
-2.68962103134482e-05
-1.19823015016567e-05
-2.2330207710636e-05
-3.37790635524612e-05
-2.41496494204293e-05
-1.88100774583071e-05
-5.8395933309492e-05
-3.85296498437766e-05
-4.52289414475529e-05
-1.65707575573547e-05
-3.28974665747305e-05
-2.30152195923595e-07
-4.80244467576124e-05
-4.71896368534575e-05
-2.45633863965671e-05
-2.15540143804834e-05
-4.8213326080874e-05
2.56343880014357e-06
-3.89601719215887e-05
-1.26317139831228e-05
-2.8911783582217e-05
-6.65593499712673e-06
-1.56852559083843e-05
-2.54821114790789e-05
-2.12534593815466e-05
-1.28450600153639e-05
-4.59145814757741e-05
-3.60306616487618e-05
-3.59406063447846e-05
-2.75907424653865e-05
-2.06059712918323e-05
-1.49148294591317e-06
-2.36194449494583e-05
-1.63553185194122e-05
-2.68745145661167e-05
-2.15879490491605e-05
-1.84396372032039e-05
-3.21297295427556e-05
-3.87890238066715e-05
-2.63998220217327e-06
-1.87096847422895e-05
-2.00818763184425e-05
-2.35867774981565e-05
-4.31864942680434e-05
-4.44877342180812e-05
-4.36018526238445e-05
-1.78422285278758e-05
-4.60793912010522e-05
-1.19453899719443e-05
-5.20318418132638e-05
-3.63862848677568e-05
2.967031970919e-06
-2.3340871426619e-05
-3.726163536217e-05
-3.26039645824344e-05
-3.96626073324662e-05
-1.04548728807806e-05
3.9873053794015e-06
-3.19871718538677e-05
-3.49097188629666e-05
-4.9974316278107e-05
-1.6608022393778e-05
-2.44851054825035e-05
-5.05882207438643e-05
-3.28580570297255e-05
-3.85160768914864e-05
-1.71310831278404e-05
-4.9332207241312e-05
-2.78880265831908e-05
-2.74581374521434e-05
-2.45465306997938e-05
-3.9647263395103e-05
-3.54493310128442e-05
-3.47125214061376e-05
-2.75550619831244e-05
-3.95255394292008e-05
-3.47680504307474e-05
-2.01120458090743e-05
-1.6475614595479e-05
-4.72170862516805e-06
-1.99215414303295e-06
-3.16670888414681e-05
-3.50906608784211e-05
-2.71895945842538e-05
-2.34727838463434e-05
-4.40532630198906e-05
-2.16373915267779e-05
-3.96045451969917e-05
-4.93819299373003e-05
-1.13661425235914e-05
-1.54125975044715e-05
-1.26658899443437e-05
-3.2785046620318e-05
-4.54768950859449e-05
-3.30839331265397e-05
-1.14536886660304e-05
-6.98036418028137e-06
-2.51514650532672e-06
-4.33789942696157e-05
-3.16189407063156e-05
-2.42729158460863e-05
-5.69867333338574e-05
-5.24583849129329e-06
-2.74436429809949e-05
-3.62237360620166e-05
-3.4091924640591e-05
-4.47404438170868e-05
-2.31346509013333e-05
-2.26349012418518e-05
-5.34064494664883e-05
-4.31112826319481e-05
-4.30132018397255e-05
-4.18855031848939e-05
-9.82353833402677e-07
-2.8292686134816e-05
-3.89392673381916e-05
-3.33951231403643e-05
-2.39935336621657e-05
-3.2679393806714e-05
-4.32594315851991e-05
-1.02508371933114e-05
-3.62778824310016e-05
-2.09509459187539e-05
-9.28990489649554e-06
-4.86107385048716e-05
-3.68906086338526e-05
-3.17163412576023e-05
-3.2823789285818e-05
-4.93874789818822e-05
-6.42397701814666e-05
-3.92313464359667e-05
-4.0717415366419e-06
-4.44854151814912e-05
-2.09487860586063e-05
-5.41106578339745e-05
-3.39771119936817e-05
-4.14925070588884e-05
-2.74792456140992e-05
-4.10641329891956e-05
-4.57216075017019e-05
-5.40337582420434e-05
-3.42487257464574e-05
-6.43311331711283e-05
-4.89385531589735e-05
-2.00413289300487e-05
-4.22124193120574e-05
-1.78679469878836e-05
-2.54569573064037e-05
-5.45262873680614e-05
-2.52555258605766e-05
-1.41442433083184e-05
-5.39847417749455e-05
-1.52412100512106e-05
-2.64281545533117e-05
-1.906255063281e-05
-3.75313782910041e-05
-1.9750606759388e-05
-1.80777438017996e-05
-2.76510775743595e-05
-2.15501982686765e-05
-3.88828434870081e-05
3.0931373010954e-06
-4.11971797048653e-05
-5.49006779918333e-05
-1.84293325916779e-05
-1.67552267260195e-05
-5.07228404202397e-05
-4.14522739720833e-05
-2.24250752305478e-05
-5.56646810344097e-05
-3.05728509133935e-05
-4.766223461821e-05
-1.84323646907241e-05
-1.09485010142173e-05
-4.71147445676398e-05
-5.20349688974911e-05
-1.87079566191217e-05
-2.76099383180338e-05
-2.3046630840242e-05
-1.93070179660705e-05
-3.88405964951029e-05
-2.97583797229499e-05
-1.05614252039884e-05
-4.58263337236725e-05
-3.08847878989193e-05
-2.83297063625982e-05
-5.07964763257511e-05
-2.29922814324999e-05
-3.39459317685805e-05
-2.10345624791066e-05
-1.03127233905076e-05
-2.59456038076367e-05
-2.53736435477461e-05
-6.32058939473573e-05
-3.36112012382851e-05
-3.75076964785748e-05
-3.8573223582746e-05
-5.32477178222553e-06
-2.77131045466094e-05
-6.07659035307776e-06
-5.61524202076896e-05
-2.35040926513526e-05
-3.73888989756176e-05
-1.2933033019196e-05
-4.41591835442656e-05
-3.851686969728e-05
-1.11125476348795e-05
-1.57953436946563e-05
-2.44893813304062e-05
-1.28967424483344e-05
-3.12764615679448e-05
-3.35923070496858e-05
-4.77286687544735e-05
-2.94375338455526e-05
-3.79594308620914e-05
-6.40027768254542e-05
1.23078879807085e-05
-1.65864859400054e-05
4.17972119078388e-06
-1.65381648388691e-05
-7.23111837214726e-06
-4.0477008440108e-05
-2.5861496244831e-05
-4.24720597945607e-05
2.05971650543326e-05
-3.769918535518e-05
-2.85003478793196e-05
1.083679123339e-05
-2.02904560393302e-05
-1.66740617575958e-05
-2.48947895136182e-05
-3.90964678358579e-05
-1.23926842880551e-06
-4.61336510604146e-05
-3.21483585086773e-05
-1.06927721724698e-05
-3.0205180797056e-05
-3.65270599009711e-05
-4.00190699257094e-05
-2.52579126506074e-06
-6.54094615694281e-05
-2.42575917694313e-05
-1.13649774156875e-05
-1.88486903395526e-05
-3.26347996992665e-05
-3.01987750182286e-05
-1.64329658343777e-05
-4.06494465772727e-05
-3.81922249612972e-05
-3.88609621257009e-05
-3.16656507921654e-05
-2.78217830873741e-05
-1.50673001573086e-05
-3.00447675893348e-05
-3.58015699602848e-05
-5.69372379874904e-05
-3.90056361080925e-05
-6.63065382405519e-06
-3.40275449502651e-05
-2.77236148148309e-05
-4.24168085074691e-05
-1.95237089925274e-05
5.72818807017666e-06
-4.43991705468602e-05
-4.90488969430325e-05
-6.84466401684879e-06
-2.97919955861355e-05
-2.9329481585341e-05
-1.27992599794586e-05
-2.75401676557391e-05
-3.53699916543124e-05
-2.47474985646556e-05
-5.13865228475053e-05
-1.55524804017532e-05
-1.89448097318362e-05
-2.63164660240825e-05
-2.27094661775875e-05
-1.56389433356312e-05
-4.45566458016433e-06
-4.13586797367548e-05
-3.74480908790975e-05
-1.33963963178318e-05
-9.07262401808175e-06
-5.55982360385991e-05
-2.16634868353503e-05
-1.13345696834508e-05
-3.41945264102351e-05
-4.92478918442654e-05
1.88527635291169e-05
-5.74612440462003e-06
-4.75351529201675e-05
-3.68361395768922e-05
-1.77321297832982e-05
-3.47740919583482e-05
-2.78310899346625e-05
-4.92091190089903e-05
-1.82621502357717e-05
-4.52494148756795e-05
-3.08122770241524e-05
-1.67539236446355e-05
-1.67123908930646e-05
-3.47127040174721e-05
-1.75813910030132e-05
-3.3061216636336e-05
-8.41156032172659e-06
-1.76497718356497e-05
-3.96340638337255e-05
-4.93367992293094e-05
-2.50318752219233e-05
-3.9442747046084e-05
-3.37950808628127e-05
-1.65998675824065e-05
-1.51361918885217e-05
-5.22303806947866e-05
-1.70094726708684e-05
-2.25068293066876e-05
-1.57730563568387e-05
-2.92159145869871e-05
-1.36183967664927e-05
-4.06855335352837e-05
-2.67268861720905e-05
-3.68931812809473e-05
-1.18416195265517e-05
-3.08346085382915e-05
2.90467056133197e-06
-3.18878954585862e-05
-2.70842355075918e-05
9.80519574466493e-07
-1.52168215260953e-05
-3.72471015278041e-05
-4.8129029808873e-05
-2.16120076726966e-05
-7.80534151009484e-06
-1.7181699894591e-05
-2.62925915501565e-05
-3.06126148996127e-05
-2.13216633363996e-05
-5.0318069785657e-05
-5.41676462323418e-05
-3.74175601656738e-05
-1.83782002657147e-05
-4.39733255582507e-05
-2.7152476980855e-05
-3.16425230814733e-05
-4.77073818149352e-05
-3.05371950159138e-05
-3.58249446063425e-05
-1.23883551386746e-05
-3.92041805844297e-05
-4.49549624884726e-05
-5.23448753383943e-05
-3.15232549399105e-05
-3.62608563077466e-05
-1.25632758610454e-05
-5.11371261686631e-05
-2.49274835180886e-05
-3.50293489390339e-05
-2.170639891647e-05
1.57341374955984e-06
-2.57250095498414e-05
-4.54999174696738e-05
-3.31463699109601e-05
-2.05652164475778e-05
-3.72594712267381e-05
-1.23897972441867e-05
-4.21280014325208e-05
-3.21325122056745e-05
-1.96465297080436e-05
-3.28051218072844e-05
-1.40652479630173e-05
-5.22913086293736e-05
-1.31288011362227e-05
-3.87837502807977e-05
-3.52235181158677e-05
-3.13024387401318e-05
-2.06588796549064e-05
-1.32030100730597e-05
-1.77277718576581e-05
-2.80896554619395e-05
-4.92217592606445e-05
-8.07986509400346e-06
-3.72221202149629e-05
-3.47433540733115e-05
-4.51136974242921e-05
-5.74914268622514e-05
-7.03925159126402e-06
-1.15467241997651e-05
-2.84184288315159e-05
-2.78080425040673e-05
-2.23296926172484e-05
-3.4354217040222e-06
-8.80282249380965e-06
3.4946969785391e-06
-2.03571160283881e-05
-2.15562410667932e-05
-3.45490675935342e-05
-5.56652129619165e-05
-9.33103238487901e-07
-3.66303535408924e-05
-3.8318442674633e-06
-8.57728546506612e-06
-2.48991491681857e-05
-1.56655155622932e-05
-2.12727288830855e-06
-2.9353542019788e-05
1.1572110108074e-06
-4.51828883982145e-05
-2.33409165772308e-05
-2.28239817769285e-05
-8.44678690479674e-06
7.28148314175141e-08
-3.61364479781591e-05
-5.22940136931005e-06
-5.82778263999499e-05
-5.39219212604005e-06
-2.12786817097701e-05
-6.48161212218126e-05
-1.6096540955684e-05
-3.78613640274356e-05
-2.59965883787318e-05
-2.25263600407674e-05
-5.27449764392638e-05
-1.91752416543051e-05
6.43403975572995e-06
-3.32960955493882e-05
-2.42922502602456e-05
-4.51646253338772e-05
-3.82231025812295e-05
-1.72434844392413e-05
-6.50779332802514e-06
-2.97264444692151e-05
-3.40732224259567e-05
-2.57751081359151e-05
-2.3324083802181e-05
-1.41862618590972e-05
-1.85605058155984e-05
-2.65544599169763e-05
-2.10029161125215e-05
-3.20258376625711e-06
-2.22514797303276e-05
-1.87624436425561e-05
-1.8205009927823e-05
-2.64173788459131e-05
-4.29575657227491e-05
-3.13269217551527e-05
-6.18294397628862e-05
-2.43629242695334e-05
-4.23586123565276e-05
-3.98441220492788e-05
-2.21913005135319e-05
-2.10491904610242e-05
-1.46850259807311e-06
-1.60784204945902e-05
-1.72967853195951e-05
-4.82996137253641e-05
-4.16782828599513e-05
-3.61781511374222e-05
-7.95233755904762e-06
-3.87534088868143e-05
-6.139413921224e-05
-1.06908356552907e-05
-1.38891743243238e-05
9.91532966918176e-06
-3.29789520575439e-05
-3.44168685043269e-05
-2.41258987458338e-05
-1.63065058856338e-05
-1.96789407700955e-05
-2.37867014053702e-05
-2.55849559300017e-05
-4.25010619191545e-05
-4.03648707301301e-05
-3.88803540337055e-06
-3.03825553315466e-05
-6.0194084824579e-05
-4.36709144576383e-05
-2.44192446171803e-06
-2.47088941146985e-05
-4.88836700594928e-05
-1.27562595763834e-05
-6.54183191558047e-06
-6.63536603407727e-06
-6.31431376421941e-05
-4.14880628987328e-05
-2.22967818355028e-05
-2.74023561609598e-05
-6.46119714737513e-05
-4.50219140965082e-05
-2.894131384979e-05
-2.57554231687253e-05
-2.60005660854321e-05
-4.34374329667277e-05
9.48206942985932e-07
-9.81082905938588e-06
-3.41413107180391e-05
-6.40718243257949e-05
-2.99812542850988e-06
-2.68255293538493e-05
-5.36789274842722e-05
-2.17116100993397e-05
-6.1089342532351e-06
-2.97780151970005e-05
-3.61785404906292e-05
-1.00815454420303e-05
-6.56191262566907e-05
-2.92555419717901e-05
-2.66883062406686e-05
-4.87167088076174e-05
-1.79179795825539e-05
-8.48920102499477e-06
-2.58866155639529e-05
-4.33546055792929e-05
-4.69045653118803e-05
-1.73522428585653e-05
-9.25123965364193e-06
-3.3187292536139e-05
-1.35511525363644e-05
-2.70836328573807e-05
-5.54264974076721e-05
-2.17360663788773e-05
-3.17214718362228e-05
-2.40148686537876e-05
-3.12690111614714e-05
-2.2477020109371e-05
-2.20955039905252e-05
-4.08933777755075e-05
-2.47369975454964e-05
-6.18425248991094e-05
-3.56834106953152e-05
-5.41385370111972e-05
-4.16549198551463e-05
-1.56230597988867e-05
-9.88895661710169e-06
-3.77318003356544e-05
-1.32548101648793e-05
-3.57351301311342e-05
-4.98618028982421e-05
-2.34407450790304e-05
-2.63558024421832e-05
6.82385956688783e-07
-5.16817973644858e-05
-4.1499429964657e-05
-3.05568076291189e-05
-3.37038113668035e-05
-1.79923774236998e-05
-1.74639877152828e-05
-1.31938315721848e-05
-2.62056961029974e-05
-4.31329765685924e-05
-2.38407073352887e-05
-1.44333907206669e-05
-2.75671303804584e-05
-3.46450051327711e-05
-3.7326065946649e-05
-1.6292202368671e-05
-3.93588935831413e-05
-4.90028557810309e-05
-1.0329004827367e-05
4.72548931173617e-06
-2.70507350316708e-05
-2.03027188258817e-05
-2.86866194808387e-05
-2.86374377066366e-05
-5.37673190419678e-05
-3.55274436454837e-05
-4.24725233675098e-05
-2.91074293786821e-05
-3.00920540778073e-05
-3.19136540931453e-05
-8.74393120293064e-06
-3.21791478941579e-05
-4.23785683061099e-06
-2.49646156661995e-05
-3.87196430825936e-05
-1.65472331295342e-05
-6.66514276719215e-05
-1.57859787212581e-05
-5.77706994478575e-05
-3.18865113498427e-05
-3.20474644000079e-05
-2.83346280483301e-06
-4.23683025487477e-05
-3.20055593610406e-05
-2.91810975376216e-05
-1.65898637516473e-05
-4.12493090135541e-05
-3.04192576095238e-05
-1.55790546563215e-05
-4.47962668673402e-05
-2.96217117431684e-05
-1.96062079329021e-06
-2.13006855821542e-05
-2.07036982031815e-05
-1.61382887063193e-06
-3.20418950423102e-05
3.76665555523735e-06
-2.37455347109021e-05
1.03821530276243e-05
-1.03825370565794e-05
-3.4802615464828e-05
-2.55182295260801e-05
-5.20844864188374e-05
-3.93571206695511e-05
-4.00921450887096e-05
-4.93467525987322e-05
-6.33049288102496e-05
-2.15151766678381e-05
-2.83685762314376e-05
2.23580387945285e-06
2.80511182735669e-06
-1.0748189769076e-05
-1.2513662222299e-05
-2.07858183392106e-05
-1.74017058487696e-05
-2.77624491811651e-05
-5.42736764847092e-05
-4.63927960755719e-05
-1.38773945573165e-06
-3.40220309375511e-05
-4.54093588715207e-05
-3.38145787197891e-06
-6.6343799700633e-06
-1.4256420761341e-05
-1.89116143337536e-05
-4.85990609167319e-05
-2.65174832580087e-05
-2.46518476606071e-05
-3.13336171335028e-05
-2.34116381618033e-05
-3.70506546668178e-05
-2.67329194779826e-05
-2.44911865737783e-05
-2.62311133715197e-05
-1.4428112453776e-05
-1.87008298103655e-05
-3.42746382489039e-05
-3.99278136942925e-05
-3.36691264592103e-05
1.54037674632651e-06
-2.21470867023792e-05
-1.54226578240649e-05
-3.39357495385494e-05
-3.96969027792241e-05
-3.41713145900514e-05
-2.1661080356591e-05
-1.48751893738181e-05
-1.29370898154496e-05
-8.37139158769697e-06
-3.03366468639773e-05
-1.36695880332547e-05
-3.65131184240728e-05
-2.82786380856374e-05
-3.64631875083538e-05
-3.84153829360251e-05
1.03860756833818e-06
-2.87564336017373e-05
-3.76660768071118e-05
-2.17566586603943e-05
-3.72458869662008e-05
-2.39640447855503e-05
-2.58959982386031e-05
-4.94429209291678e-05
-2.98873575550818e-05
-3.36780454423923e-05
-2.64732466135033e-05
-4.01870173363005e-05
-1.84324082525627e-05
-1.60614089734311e-05
-3.23198782816768e-05
7.90729140558757e-06
-3.373690346964e-05
-1.61740225344937e-05
-2.40675916406945e-05
-2.95941399227844e-05
-3.74242409104299e-05
-5.02655591161441e-05
-3.52391795480684e-05
-9.63057485198467e-06
-2.24603590596776e-05
-4.61495640467431e-05
-5.64839168866781e-05
-8.29483614318769e-05
-3.54409744170616e-05
-5.82393172187927e-05
-2.83454537128328e-05
-1.1988182338378e-06
-4.78597204634507e-05
-4.09674666442526e-05
-3.27235466416514e-05
-3.22900764512257e-05
-2.50060810412686e-05
-3.62720472443592e-05
-5.81707001564173e-05
-2.72751504619635e-05
1.88017399224952e-06
-2.31039097129983e-05
-1.53609532986011e-05
-4.49747249000243e-05
-2.48243334946529e-05
-5.43564313964009e-05
-2.56656269725848e-05
-4.15813877176709e-05
-3.65673010928455e-05
-2.03198746560872e-06
-5.02138256846546e-05
-4.81524020921058e-05
-3.1382465687214e-05
-4.54997625801042e-05
-3.86127463710098e-05
-1.58512763559857e-05
-1.53773406141836e-05
-3.16364786923818e-05
-2.08364720006382e-05
-3.53835692629534e-05
-3.50701432383673e-05
9.90948510751977e-06
-4.51868305740547e-05
-1.05580701655649e-05
-2.02656469349862e-05
-1.7763407919601e-05
-4.68465045362697e-05
7.6817386946764e-06
-1.17399385883613e-05
-1.33280385004266e-05
-7.23084290610704e-05
1.10655542790868e-05
-2.843352960325e-05
-1.48209642987541e-05
-1.9068242300869e-05
-4.05442671457402e-05
-1.29099798921425e-05
-4.48571408185727e-05
-3.1207208121627e-05
-3.5351494569896e-05
-2.75202512482195e-05
-2.77162600482237e-05
-3.1959490508991e-05
-3.98399064228417e-06
-3.22828631800568e-05
-2.31822622150346e-05
-3.38812263463825e-05
-1.93646016385593e-05
-6.36046299885839e-05
-1.62863630439472e-05
-4.50667436367355e-05
-2.96107827599513e-06
-4.47404482241907e-05
-3.27213187822041e-05
-5.53155405957411e-05
-3.71327443964104e-05
-3.3661993715913e-05
-3.23499593283165e-05
-3.23025359000559e-05
-2.44109520655521e-05
-5.24361067373014e-05
-5.2525612085391e-06
-1.68647404298598e-05
-1.03198507805617e-05
-1.08246133810764e-05
-6.43513881460661e-05
-1.54202152348021e-05
-5.27072829846104e-05
-5.6856358474823e-05
-3.334882377195e-05
-9.43123692258619e-06
-1.95868270537683e-05
-2.50085355344162e-05
-2.72705092099168e-05
-3.77301913855281e-05
-5.63582128277961e-05
-9.62134326569715e-06
-7.62447313855262e-06
-1.07941098427716e-05
-3.88545936186567e-05
-3.7920565559333e-05
-3.16405217643076e-05
-9.0681209592712e-06
-2.51334486853501e-05
-4.75168805432741e-05
-4.59145370473173e-05
-3.22094771857149e-05
-3.77237569249638e-05
-2.08552207045379e-05
-2.01376617042846e-05
-1.93435871192755e-05
-4.92854905313178e-05
-4.62796746740782e-05
-3.20901737920639e-05
-2.86830360664293e-05
-3.58423035607929e-05
-3.42278955347813e-05
-2.94429971827512e-05
-4.02590734877683e-05
-2.30361643501656e-05
-3.35981697620516e-05
-3.77014912537266e-05
-2.10476579905937e-05
-2.29368580580253e-05
-4.17649186189469e-05
-2.6999760266638e-05
-9.5371100716259e-06
-2.4751465083312e-05
-1.55070087329012e-05
-2.9586751647865e-05
-3.25085838676643e-05
9.47165142885155e-06
-1.33300304474839e-05
-1.9118052888005e-05
-4.12950748236036e-05
-1.97032939136713e-05
-3.28197710890066e-05
-4.21178292495186e-05
-1.85447624025639e-05
5.75292733773935e-07
-1.15478920833896e-05
-1.43580584980283e-05
-5.44154141718354e-05
-1.8022224918415e-05
-2.92770461356752e-05
-2.68266906724042e-05
-2.41152213097725e-05
-3.86514365747155e-05
-3.84895068474018e-05
-3.26719700652176e-05
-1.97591031809917e-05
4.83701049293675e-06
-2.50852923496232e-05
-4.16218188298517e-05
-2.73723748536944e-05
-6.39407317297628e-06
-2.89709172929523e-05
-8.7737161056767e-06
-4.32710118107269e-05
-2.86596637818494e-05
-4.02155060674928e-05
-8.5867735957294e-06
-3.35077120779138e-05
-6.55589019412574e-06
2.92670244309066e-06
-2.90726610221111e-05
-2.95062917964977e-05
-1.22132389732005e-05
1.31260777103806e-05
-1.83597788899822e-05
-9.88541659819651e-06
-1.03153316447012e-05
-6.26985533728293e-05
6.19290233774274e-06
-3.15682003512072e-05
-1.10120507925575e-05
6.00014571425022e-06
-7.11155635829783e-06
-2.75658796482689e-05
-2.62936346924601e-05
-2.1265070535432e-05
-2.57823944769678e-05
-3.35993721675009e-05
-5.28304719586998e-05
-6.32649072265604e-05
-7.36740071122396e-06
-1.72390212233264e-05
-2.61911402914266e-05
-1.09070396719384e-05
-1.87255509331609e-05
-5.29242719835328e-05
-1.4888223989231e-05
-2.55666038612492e-05
-2.29198856740346e-05
-2.2302582435392e-05
-4.56526250390697e-05
-2.97676161335404e-05
-2.99949618505914e-05
-1.34788577169374e-05
-4.24840273077935e-05
-1.96730470963332e-05
-1.27007859546713e-05
-1.77854572743892e-05
1.89750988083678e-08
-7.26995341532045e-06
-2.91891344119471e-05
-8.06118202220249e-06
-2.39444616406453e-05
1.85073670263335e-05
-2.80089347817841e-05
-4.20446556995501e-05
-2.54446738179544e-05
-3.91718864919604e-05
-2.1623241099538e-05
-2.82000750377649e-05
-2.66026018600994e-05
-4.31374578435262e-05
-2.61256957505934e-05
-2.28689222938783e-05
-3.11352132307301e-05
-2.01820575648573e-05
-2.44503983467456e-05
-3.18203476784424e-05
-3.64297041532835e-05
-3.46927652846169e-05
-1.37996864827029e-05
-2.16719055636479e-05
-3.77932853930502e-05
-3.4705856506586e-05
-5.26322180141438e-05
-2.04742979454331e-05
-5.33679568357721e-05
-9.45447668840444e-06
-5.17282708380177e-05
-2.62178278947503e-05
-3.86786222738023e-05
4.03127567903855e-07
-3.4815161723283e-05
-3.89128256257329e-05
-5.6730578123578e-05
-2.32955592669559e-05
-2.96743953332798e-05
-6.2511351168399e-06
-4.22030119731325e-06
-2.85370787860203e-06
-1.76753036491362e-05
-5.96733528332852e-05
-5.00284689967627e-05
-2.23482337415176e-05
-2.8601294243422e-05
-3.07778257518545e-05
-2.82691937012503e-05
-4.030902720228e-05
-1.17949264420407e-05
-7.63344492562386e-06
-8.6636980533437e-06
-3.27096953397158e-05
-2.97603744426301e-05
-2.69228908535842e-05
-1.01517720459547e-05
-2.44567834808712e-05
-1.82524149372536e-05
-2.14824050474395e-05
-2.57868924377259e-05
-2.70821780277225e-06
-4.55213424425086e-05
-3.81425340126435e-05
-3.76968712706291e-05
-3.69509821773511e-05
-5.30532131151513e-05
-4.51922136690311e-05
-1.14264441687563e-05
-3.16731713576209e-05
-2.22314965758424e-05
1.96105286491488e-06
-6.6052138791432e-06
-2.65473254210125e-05
-1.18978458294248e-05
-3.53349727148472e-05
-3.53291284858879e-05
-2.70143256292061e-05
-5.11528858540739e-05
-2.84185385477927e-05
-1.79211759189987e-05
-3.08394461354228e-05
-4.43812027935023e-05
-1.87129201786178e-05
-2.52122845933204e-05
-5.46690398308339e-05
-8.32332253013448e-06
-1.40690700845128e-05
-4.25470902779027e-05
-2.53775435703177e-05
-2.85732845832978e-05
-4.32978096236721e-05
-3.18268738853239e-05
-3.09952496425017e-05
-3.10458995704875e-05
-3.079800116803e-05
-3.46221815792383e-05
-1.61944591492645e-05
-3.61038861831039e-06
-2.10226789926923e-05
-3.2646256300376e-05
-1.88417868391002e-05
-2.71424082761048e-05
-6.25669472568528e-06
-3.32380322832993e-05
-1.62756850971705e-05
-2.79111046057589e-05
-6.48217820409516e-06
-2.26523796117068e-05
-2.3563922867202e-05
-5.30759399860269e-05
-2.15819810624215e-05
-1.50393284082548e-05
-2.2393856336224e-05
-2.35266112256376e-05
-4.04286574370032e-05
-7.73011554671529e-06
-3.38913754512775e-05
-1.62260284254117e-05
-2.46874821121016e-05
-2.13480001742171e-05
-9.47831936669115e-06
-5.02919138399844e-05
-3.22956482703302e-05
-5.33507057521084e-05
-1.45856407189659e-05
-5.26527619173134e-05
-4.68594169398857e-05
-3.74701885300923e-05
-4.83013218929262e-05
-3.08109780483801e-05
-2.56404392373869e-05
-3.72782008476266e-05
-3.39907380823465e-05
-1.93085132217175e-05
-2.00383679467664e-05
-2.76032662686365e-05
-4.98985444530994e-05
-3.69110149260244e-05
-1.95197821804261e-05
-1.92963413503255e-05
-4.76816622171944e-05
-2.02719496238978e-05
-1.04231419813429e-05
-2.62525383131091e-05
-2.60955868569042e-05
2.86231964456819e-07
-3.87406198889441e-05
-4.02755944799249e-05
-2.45323572605713e-05
-3.43700322847712e-05
-4.23767936389732e-05
-3.79024504141174e-05
-5.16626989528883e-06
-7.84435809271198e-06
-4.04288770324484e-05
-5.07338306523147e-05
-4.93772565951466e-05
-2.83078749719476e-05
-3.81761070142716e-05
-3.35579421514361e-05
-1.56354708070038e-05
-3.41607640498287e-05
-2.39570490902358e-05
-6.7975899753849e-06
-3.82172179312709e-05
-3.59567683939139e-05
-2.46064472951025e-05
-1.96531166032282e-05
-4.62715398555157e-05
-3.68627555406458e-06
-4.3259860175236e-05
-2.35298790555899e-05
-3.30258205452696e-05
-7.6723673636205e-06
-3.81535839444026e-05
-1.77593075863005e-05
-4.60609317892003e-05
-5.09910587271209e-05
-3.79695434056781e-05
-3.70629376766521e-05
-1.87944901180105e-05
-4.29780950389006e-05
-2.63230364443911e-05
-2.91481849367879e-05
-1.88976546762852e-05
-3.32837088290642e-05
-1.78304442879232e-05
-4.18664044834349e-05
-4.55388762058798e-05
-1.03556724825845e-05
-7.61903777351179e-06
-2.5591497676715e-05
-2.60218442437711e-05
-4.23719850773582e-05
-1.37165905969212e-05
-2.16366671348324e-05
-4.51073633701683e-05
-1.43324825923569e-05
-4.30957373406683e-05
-3.52666018012753e-05
-7.2772428409081e-06
-2.21170453870819e-05
-2.833759607528e-05
-2.88387536238681e-05
-5.80676905096213e-07
-1.74067588358473e-05
-3.60375074833518e-05
-3.14837257325582e-05
-5.9393295581673e-05
-2.7394565939698e-05
-9.45688603639878e-06
-3.77964718457503e-06
-2.95481031304082e-05
-4.61011890095024e-05
-1.61433086565369e-05
-2.51981308982541e-05
-2.63254154526944e-05
-1.54151857740495e-05
-1.804176588805e-05
-2.55123504540675e-05
-4.24130431830051e-06
-2.46350522952444e-05
-4.9450998647564e-05
-2.19666343570767e-05
-1.34581762793352e-05
-4.56762723597223e-05
-4.07752460249228e-05
-5.07479725315035e-05
-3.36208900771477e-06
-2.98086684893427e-05
-7.4239107507823e-06
-1.51292493313915e-05
-2.41057993862154e-05
7.69176955878435e-06
-1.35466288743571e-05
-2.87569400300238e-05
-1.8290402915191e-05
-3.11073842266254e-05
-4.40072690110529e-05
-5.66421511631454e-07
-4.58780451655951e-05
-5.47470329519568e-05
-1.02793576432333e-05
-3.28990091894783e-05
-5.27953425800005e-05
-4.20796722939498e-05
-3.15918650579649e-05
-3.7954715647298e-05
-3.24642021918216e-05
-4.04838845476597e-05
-2.78439549183826e-05
-4.99802696665819e-05
-4.19953423793298e-05
-3.08651463876265e-05
-2.15980926738436e-05
-1.51453348219711e-05
-6.50691101438153e-06
-1.06457266279743e-05
-4.74689269224633e-05
-2.24050791181385e-05
-3.82128748467213e-05
-2.78403037288439e-05
-3.93739951241823e-05
-3.23901269131768e-05
-1.26125912690514e-05
-4.07959986248052e-05
-4.06974994427575e-05
-3.64246192754444e-05
-2.09004975002282e-05
-1.70532611327076e-05
-1.4710997221999e-05
-3.44631874392598e-05
-3.57426688769538e-05
-4.23738579943737e-05
-1.68399287867356e-05
-8.02288368955406e-06
-2.91503660897789e-05
-3.61919515768571e-05
-4.93084434507429e-05
-2.1323264459637e-06
-3.407885927424e-05
-5.09959366535165e-05
-3.16144640300034e-05
-1.7208869565244e-05
-4.35007164222167e-05
-1.52711497632047e-05
-2.70717187496978e-05
-4.49034933307236e-05
-2.54609457346109e-05
-1.85924757790636e-05
-2.58514804240008e-05
-4.76542040809842e-05
-2.35654470548647e-05
-2.18039910907474e-05
-4.16841322550963e-05
-3.46647123869857e-05
-2.30074052222734e-05
-1.34199307398454e-05
-1.21718770241831e-05
-3.21841478070605e-05
-2.89055422842255e-05
-2.80450149314862e-05
-1.57242039786669e-05
-2.34292471242949e-05
-2.32834057206151e-05
-1.17353294320309e-05
-3.921614176826e-05
-3.11717595642931e-05
-3.533950186167e-05
-3.12687389946427e-05
-2.05426446189621e-05
-3.81633269237784e-05
-2.13318422573507e-05
-1.17645058471906e-05
-3.134709156328e-05
-2.97363382158681e-05
-3.17406240457422e-05
-2.23063648462411e-05
3.42905916726834e-06
-4.86597214271776e-05
-2.06458532541663e-05
-1.98992852103747e-05
-2.15640711319135e-05
-1.93560124889491e-05
-4.22247944303197e-05
-3.63272639844204e-05
-2.64995416417416e-05
6.08669291080681e-06
-5.45245098045771e-05
-2.00455584250217e-05
-2.32243391442935e-05
-1.80486721551554e-05
-1.14449285685233e-05
8.2853502993223e-08
-4.50388154212753e-05
-2.20462486668194e-05
-3.42338903316506e-05
-3.24657866665554e-05
-9.81589609290522e-06
-6.83819419421237e-05
-2.99469695820999e-05
-2.99503519299613e-05
-4.20793792892004e-05
4.29525547135502e-06
-2.1890957628527e-05
-2.54332967316573e-05
-4.0869703574595e-05
-4.76465468546563e-05
-4.70486323613217e-05
9.98301059510968e-06
-6.48433851991134e-05
-1.62342359157064e-05
-4.63580819973122e-05
-5.34693178104209e-05
-2.18258229559519e-05
-9.42834762385014e-06
-3.95301866766141e-05
-4.2855936936679e-05
-7.02536273745536e-06
-2.00337095398526e-05
-3.81524391298227e-05
-3.64186812515364e-05
-9.7994156807669e-06
-1.55841775227991e-05
-3.71308082948402e-05
-4.39597614992222e-05
-1.14991938519143e-05
-1.72690381753775e-05
-4.93502161523681e-05
-2.9233704861514e-05
-5.80332766755846e-06
-3.20715836685835e-05
-3.48319538968509e-05
-3.16942590693431e-05
-3.43830303704889e-05
-1.03295194707435e-05
-2.42779907400269e-05
-2.48894624419908e-05
-4.72833697723035e-05
-2.5782321348092e-05
-2.19105994276585e-05
-5.64996356956088e-05
-2.82116798922269e-05
4.92835745159354e-06
-3.61349226877776e-05
-2.22675515516031e-05
-5.5276505990943e-05
-4.52826918008879e-05
-1.32873284966394e-05
-3.74882923230165e-05
-3.32930852167851e-05
-9.28477829723331e-06
8.55202442544818e-06
-4.15049111420449e-05
-3.51051399808745e-05
-4.73078606525388e-05
-1.99925696533805e-05
-6.28717641065769e-05
-1.48987474473004e-05
-3.46840741561132e-05
-3.01440184049066e-05
-1.01969373662149e-05
1.02602756656016e-05
-3.18436682513487e-05
-3.31078903016016e-05
-3.09503442390283e-05
-5.09375173156383e-05
-1.75727431472252e-05
-1.4584749983916e-06
-2.54063718485982e-05
-3.03525090892402e-05
-2.0667627835506e-05
-4.00125064525086e-05
-1.94446108236068e-05
-2.77345835608218e-05
-3.09948881361937e-05
-4.27591120469929e-05
-2.78017062149911e-05
-2.12812969299653e-05
-4.30392461874253e-05
-4.93926238724448e-05
-5.15054424599559e-05
-2.45375385956676e-05
-5.74360100028422e-05
-4.71511787871147e-05
-2.13466237402941e-05
-3.1243882583111e-05
-2.62644854070445e-05
-5.69229170632552e-05
-4.94601570097439e-06
-2.44377277818772e-05
-1.45664162502136e-05
-3.77643117096412e-05
-1.63879558423422e-05
-3.93564105268685e-05
-4.48894870935887e-05
-1.88293448422346e-05
-2.30232258966105e-06
-1.02900656436201e-05
-7.32793024123301e-05
-4.57268804502594e-05
-2.46594991942159e-05
-4.34251436604023e-05
-1.79030253125413e-05
-2.53360081416572e-05
-4.77597504017394e-05
-9.77929110567e-06
-4.09090194634704e-05
-3.35210820407091e-05
-5.02886433144803e-05
-2.7419378002958e-05
-4.41134101569577e-05
-1.77341343770302e-05
-1.54287515544059e-05
-4.89315327515147e-06
-2.78062027739205e-05
-3.6198242920134e-05
-2.06747292986919e-05
-4.35523582384309e-05
-1.04326013689287e-05
-3.00931495860201e-05
-1.99679400625479e-05
-2.41400456375105e-05
-2.21552033507461e-05
-2.8905039545139e-05
-5.1098286928834e-05
-1.90261820862542e-05
-5.12113305299873e-05
-2.75865511641733e-05
-1.64215306645881e-05
-1.68723804119362e-05
-2.63046569297906e-05
-2.45642443837427e-05
-1.67412829614253e-05
-2.34431118338827e-05
-2.1556083755094e-05
-3.4943768189157e-05
-9.32384729766854e-06
-7.1845780041783e-06
-4.35150564245751e-05
-1.50683194051488e-05
-2.98318440485484e-05
-1.84373056818512e-05
-1.03963977508103e-05
-3.79740778878421e-05
-9.84475982836966e-06
-3.7567759831109e-05
-3.13025601048744e-05
-2.58040914065331e-05
-3.90527674352775e-05
-1.35557868035273e-05
-3.47500149418942e-05
-4.92166044940906e-06
-1.68159111713826e-05
-4.23159601214356e-05
-3.2881656712901e-05
-5.12687746155953e-05
-4.61723555013973e-05
-1.15814063370047e-05
-5.0961367413382e-05
-1.58641354178074e-05
-4.15065394194184e-05
-1.41404879224987e-05
-3.25623085021039e-05
-1.2763731599698e-06
-3.62707013338919e-05
-3.12813456576387e-05
-1.94339833554479e-05
-5.64979622103445e-05
-5.30264919749717e-06
-4.21000427597287e-05
-1.86817345652255e-05
-2.08779930949889e-05
-1.63656213013201e-05
-2.22566970618366e-05
-3.89982797913824e-05
-1.41622913957246e-05
-2.68652557713711e-05
-3.92970530260326e-05
-1.0411425263071e-05
-4.42154957490117e-05
-3.12860916030044e-05
-1.69344714169258e-05
-3.16519876651178e-05
-1.34632600722772e-05
-7.4784429181383e-06
-4.91949195453061e-05
-4.62006456045999e-05
-3.28589619925441e-05
-1.59387623440993e-05
-2.91905585271093e-05
-3.29718200261305e-05
-8.53573976355998e-06
-3.58414625152348e-05
-3.82108891638874e-05
-3.09485099630298e-05
-1.7767585142288e-05
-6.9894422615783e-06
-4.65245444226866e-05
-7.45555863237552e-06
-5.52226620469878e-05
-3.76125758150172e-05
-3.28246100049835e-05
-2.5737998082271e-05
-3.71048816731263e-05
-3.08306462237818e-05
-3.90903935599103e-05
-4.93965311949123e-05
-3.71822033182157e-05
-4.09749011395088e-05
3.20451693938136e-07
-4.59436873425047e-05
-3.84089895683621e-05
-3.36267095430152e-05
-3.27665235242037e-05
-2.64131927935536e-05
-1.20574842155658e-05
-4.04732806885643e-05
-1.52511289827676e-05
-1.41433118863759e-05
-2.8493632075979e-05
-1.34700935612496e-05
-1.63726877323487e-05
-3.75656583196487e-06
-1.82626197994409e-05
-2.2119101876951e-05
-2.79222111406949e-05
-3.62513678996528e-05
-2.8902019654232e-05
-5.3362559802141e-05
-3.68124585897155e-05
-8.65250942385152e-06
-4.87929316071938e-05
-4.59209419139622e-05
-3.838130005683e-05
-4.10043806185949e-05
-3.03915831362814e-05
-1.40345665416579e-05
-2.16472811889109e-05
-3.90754145476709e-05
-1.83812111598446e-05
-4.62160022594282e-05
-2.8054504513482e-05
-4.32205148291128e-05
-2.15342537300479e-05
-3.96420864782249e-05
-2.57755841484466e-05
-4.28925161893916e-05
-3.9764913561105e-05
-3.27071878720883e-05
-1.80436465587562e-05
-2.37317878593785e-05
-2.47959204336106e-05
-3.58258707860852e-05
-2.37189604268746e-05
-9.84445003111843e-06
9.31838155591643e-06
-2.51834744799814e-05
-2.69749598881837e-05
-3.43027035285822e-05
-3.07811797093521e-05
-5.98548849728302e-05
-1.66152962570259e-05
-3.07654663832546e-05
-4.0539114510415e-05
-1.48530039974313e-05
-2.26480155459645e-05
-2.88373052716633e-05
-3.81958343824032e-05
-2.20473741961492e-05
-3.59625760355529e-05
-2.23977281874711e-05
-2.347857812373e-05
-1.65333533032971e-05
-5.82032892413791e-05
-1.76498580189529e-05
-2.77547911185127e-05
-2.86302797736575e-05
-2.3944916149632e-05
-6.59536232782716e-05
-7.50783321212379e-06
-1.36613245765026e-05
-3.54473793268145e-05
-1.20692333090194e-05
-3.45689851978962e-05
-2.31053359115119e-05
-1.33024092910495e-05
-3.47718272303221e-05
-2.31796018930133e-05
-2.00754168669009e-05
-2.23301574518321e-05
-3.45411267261188e-05
-1.03955509613788e-05
-3.22676090561898e-05
-2.74528872721094e-05
-4.8332632966655e-05
-3.81339049801089e-05
-3.40699109865e-05
-4.4212881192908e-05
-2.61832700385833e-05
-3.94832484502256e-05
-2.21003643287874e-05
-2.51414313332096e-05
-4.11161288668037e-06
-2.48594212619868e-05
-3.32246144934166e-05
-1.88563742080511e-05
-2.51451956038376e-05
-1.0214578334407e-05
-4.60738896286633e-05
-2.78516476140268e-05
3.58753193389773e-06
-1.69082918517703e-05
-2.66457330316335e-05
-1.85355638641389e-05
-2.49850066291009e-05
-6.30588798798245e-06
-2.68192981265949e-05
-1.67944257398686e-05
-4.25673746330758e-05
-5.44063909943115e-05
-3.30717957521748e-05
-1.98691772941283e-05
-1.57038549485614e-05
-6.14718226348168e-05
-2.75879643275085e-05
-2.17201054138359e-05
-4.94746928136416e-05
-4.16804426534468e-05
-3.6306914328524e-05
-1.71012842112119e-05
-4.11320801265009e-05
-1.94049345873759e-05
-2.99257419987517e-05
-1.74291666964238e-05
-3.25624889344999e-05
1.13882126968887e-05
-3.27738602981068e-05
-3.50233273576976e-05
-9.08678691965329e-06
-4.704119202094e-05
-2.14200130836086e-05
-4.34650070924214e-05
-1.65523364157281e-05
-2.09493823696539e-05
-2.68710985871023e-05
-1.11023303472647e-05
-3.58772789595899e-05
-4.94288045450094e-07
-2.60190304632102e-05
-2.90651270213512e-05
-3.58578948786467e-05
-4.77954011444887e-05
-5.29454661836845e-05
-4.99841409213169e-05
-5.4092799214597e-05
-2.14252533200087e-05
-2.33473759597788e-05
-2.36201021645194e-05
-2.99490591513863e-05
-4.41270326863955e-05
-2.58239896529923e-05
-1.77345540236227e-05
-1.38302960411533e-05
-1.93503846042484e-06
1.70540337600508e-05
-1.18866435189868e-05
-4.29179168286667e-05
-2.32274172456279e-05
-1.76346146357956e-05
-4.5007703635941e-05
-5.67314462927053e-05
-4.3243993394487e-05
-5.61341489931438e-05
-2.61466828403869e-05
-2.90705203819999e-05
-4.47754933223626e-05
7.57661227672946e-06
-4.90359571244495e-05
-2.17882415163363e-05
-4.25497122471898e-05
-4.18927231896352e-06
-3.32441130894361e-05
-2.77574375887892e-05
-1.61069078167382e-05
-3.01590539474789e-05
-1.00837370444762e-05
-3.79800714506453e-05
-1.91331194026916e-05
-1.86881590794368e-05
-2.77073056163961e-05
-9.58451108404059e-06
-2.65094684844588e-05
-4.11599359802916e-05
-3.49354923481896e-05
-2.4898185434986e-05
-5.4841956322198e-05
-3.64134866545e-05
-3.19841281046977e-05
-2.66285278830473e-05
-1.91188526127468e-05
-3.58403606029114e-05
-2.60277536321553e-06
-3.3807764905598e-05
-2.05892369813658e-05
-1.04800986974706e-05
-5.66959357677159e-05
-4.42460810917342e-05
-2.63707443174948e-05
-5.33424469437072e-05
-3.02306046566938e-05
-1.3767776696528e-05
-4.82833079138903e-05
-2.96245666571564e-05
-3.96148281485404e-05
-5.76787452152207e-05
-2.38259284929693e-05
-3.51966510438432e-05
-1.06288939791954e-05
-3.13394605961225e-05
-3.8915219225921e-05
-5.3209161678547e-05
3.08986028758288e-07
-2.50534699785716e-05
-5.21027257454343e-05
-3.0763658469525e-05
-1.91562115445384e-05
-4.41392099035134e-05
-2.71884221464193e-05
-1.85356950992171e-05
4.63280985007256e-06
-1.27939712891935e-05
-2.96847414861696e-05
-3.66050939687323e-05
8.2555102570746e-07
-2.04357208745577e-05
-2.17343522534608e-06
-3.78329381710903e-05
-3.85565242072931e-05
-3.06920735208749e-05
-3.2381732081865e-05
-1.87272448856959e-05
-1.07461740550262e-05
-4.90332475197558e-05
-2.63789642820749e-05
-1.49164533007555e-05
-2.53128766042442e-05
-6.15917967069597e-06
-2.82093800161279e-05
-3.74472095022976e-05
-3.74676552754688e-06
-4.8229945745932e-05
-2.33230797278994e-05
-3.0268716992753e-05
-1.80162562901237e-05
-8.62750614926404e-06
-2.11989280629401e-05
-3.09061874169122e-05
-2.2013038913217e-05
-4.27692305276417e-05
-3.69930365276435e-05
-2.96953005582605e-05
-2.29762007087945e-05
-2.19386176763677e-05
-5.33240844533007e-05
-1.71480339529664e-05
-1.81107879233936e-05
-5.63446306751922e-05
-3.1166752763059e-05
-1.20805345938031e-05
-2.63259258001649e-05
-1.66045686649002e-05
-2.89580614193287e-05
-1.92365825133953e-06
-2.72794760943481e-05
-4.06217076497124e-05
-3.65706522367521e-05
-1.49010521562278e-05
-3.02057853565121e-05
-4.05128464249165e-05
-2.13941402053266e-05
-3.06657238616565e-06
-8.17605210602444e-07
-2.08854036860346e-05
-4.24976441423809e-05
-1.95941913787399e-05
-1.16578548363236e-05
-5.37564339359515e-06
-2.64473060322825e-05
-1.9235341187353e-05
-3.61826382947059e-05
-3.96763624724531e-05
-2.18269875039424e-05
-2.80924199142693e-05
-1.15320297393782e-05
-5.14494462895589e-05
-1.59049570846704e-05
-5.34887066136204e-05
-2.50790863176875e-05
-5.07620553565892e-05
-2.72394537652516e-05
-6.14005612483873e-06
-1.51152019016156e-05
-3.76555856819549e-05
-2.36274975731123e-05
-4.05147228899004e-05
-5.65984200113945e-05
-3.00706354092504e-05
2.29771182393921e-06
-5.35150124569195e-05
-3.30640273840777e-05
-1.95575716042346e-05
-2.69648611662257e-05
-5.1153121135281e-05
-2.03726532862384e-05
-1.53721363169544e-05
-2.0700002366807e-05
-2.12798035459866e-05
-2.83309674103557e-05
-2.23415594971114e-05
-3.75918201184607e-05
-2.07966189882067e-05
-2.09645879085156e-05
-3.22752153717268e-05
-7.80677491404641e-06
-5.42027730067779e-05
-1.78181577401592e-05
-5.61040974525307e-05
-2.59132818035001e-05
-1.92165012124279e-05
-2.45770975437335e-05
-4.25999643254754e-05
-4.34069524282059e-05
-3.14336882868045e-05
-2.43633816996231e-05
-8.41449626935815e-06
-4.71420460522375e-05
-5.45531976037715e-05
-6.05127627173036e-05
-2.95640883287972e-05
-2.23725871398596e-05
-4.17810908975647e-05
-2.65846872740086e-05
-2.99646901563747e-06
-1.53110852311184e-05
-4.89684775908616e-05
-1.43182030579848e-05
-1.35595386899282e-05
1.19714107722255e-06
-1.67709731498838e-05
-2.56749636147935e-05
-1.15064172364322e-05
-2.81538248583677e-05
-2.09629001740377e-05
7.22358027939424e-06
-1.93699081965033e-05
-8.10972935733222e-05
-2.63352503291575e-07
-2.83896322846674e-05
-4.1522374203908e-05
-4.35901429833779e-05
-3.57373135340641e-05
-3.02838197515592e-05
-1.63177233716482e-05
-3.12956071879751e-06
-3.00951224256806e-05
-3.00878974884364e-05
-3.04627906146236e-05
-2.61869573105555e-05
-1.60218396463031e-05
-4.35300773351276e-05
-2.71104909703517e-05
-5.13084423065919e-05
-2.21873100240591e-05
-2.98829727798345e-05
-7.65887087527567e-06
-3.35368425928443e-05
-2.82357375586371e-05
-3.10524022145655e-05
-8.23243090179563e-07
-3.03523020188082e-05
-2.0366267258112e-05
-4.08496939355432e-05
-3.74043448212098e-05
-3.3152177811429e-05
-6.77574753291361e-06
-2.78020485097635e-05
-3.60140949729529e-05
-1.82244885191024e-05
-3.53067704735097e-05
-4.5014563136092e-05
-1.88754222975428e-05
-3.00165595007668e-05
-1.73925095973344e-05
1.6216139338994e-05
-1.3949526287055e-05
-3.35426187188907e-05
-2.31731317786129e-05
3.77426165053747e-06
-1.60923267577546e-05
-1.19327045982985e-05
-1.98102827903662e-05
-1.59577613629622e-05
-4.67623752867792e-05
-1.7968128777781e-05
-6.43412707500263e-05
-4.31114261678726e-05
-1.68325307851427e-05
-2.55848075425074e-05
-3.02404416312712e-05
-1.29872100816128e-05
-4.28650536193243e-05
-1.2708646000658e-05
-2.61287036938788e-05
-2.0378902421399e-05
-4.16771381791203e-05
5.9442526992601e-06
-4.04275956713047e-05
-5.77610224154322e-05
-4.22032891631557e-05
-1.27420379435584e-05
-2.97254167272904e-05
-5.31552894645733e-05
-2.92519748261179e-05
-3.16751537730424e-05
-5.43842724352098e-05
-5.59340633372164e-05
-4.35517616899118e-05
-2.80498118299946e-05
-2.4705823228105e-05
-4.86202812598714e-05
1.06475446082675e-05
2.03524999649559e-07
-1.59844352045733e-05
-3.20873805538313e-05
-2.81987723004566e-05
-2.71775842397625e-05
-4.96944460169918e-05
-2.15647566093819e-05
-5.52024942661855e-05
-1.26700667153114e-06
-3.24284440033299e-05
-2.32477511969297e-05
-2.28498931886855e-05
-4.87890646035907e-05
-2.03809597294954e-05
-4.41861626311408e-06
-4.92899237634525e-05
-1.5391671878109e-05
-2.67684835217262e-05
-2.61366029917123e-05
-2.97089745937309e-05
-1.71216628788689e-05
-3.52116919770994e-05
-2.16777675868691e-05
-3.44596692238375e-05
-3.16016030085403e-05
-1.9949422912015e-05
-6.530347153089e-05
-1.60680910220357e-05
-3.29391929680852e-05
-2.74914198936759e-05
-1.20036381446743e-05
-4.13169976727813e-05
-4.63406954014579e-05
-9.84841030183906e-06
-6.07234424039024e-06
-2.44868023492994e-05
-1.6097747849374e-05
-1.38074358461975e-05
-6.1509909578822e-05
-4.8467621289079e-06
-4.58934141908019e-05
-2.29787044004206e-05
-3.37634365471071e-05
-3.12346654282663e-05
-6.22966387902601e-06
-1.6954462577505e-05
-1.56460348339225e-05
-2.25243446728176e-05
-3.78283892257622e-05
-2.72139420281602e-05
-4.38410757688169e-05
-4.03927926679078e-05
-2.9715295672084e-05
-4.39383627119185e-05
-2.87162943244119e-05
-2.94969196381222e-06
-1.73992330873649e-05
-3.68716763229302e-05
-2.16454554907025e-05
-9.15542975005988e-06
-3.39805217201339e-05
4.69033528721271e-07
-4.57335921042805e-05
-1.07628560394542e-05
-4.33040823283248e-05
-1.11612522052146e-05
-3.23588622028571e-05
-3.49101056039802e-05
-2.13654360796351e-05
-2.13141820116689e-05
-5.55813438168174e-05
-2.52162725407513e-05
-3.15753559600401e-05
-1.91098010043657e-05
-3.96384098038402e-05
-1.02731356085417e-05
-1.30786858525717e-05
-2.51674851480407e-05
-1.82218082358607e-05
-1.25674560126031e-05
-3.73955800158839e-05
-2.74362881663566e-05
5.14683917057683e-06
-2.28149823239427e-05
-4.85871115771814e-05
-3.13914533098256e-05
3.69376990295964e-06
-3.468095357978e-05
-2.70272347425811e-05
-3.41867865359514e-05
-2.48526690152405e-05
2.43974600432709e-05
-4.66504806140644e-05
-3.64783613370762e-05
-2.5913334872727e-05
-2.92412568081756e-05
-6.58575170473857e-05
-1.31369890347363e-05
-4.0216604244418e-05
-2.12791839844515e-05
-6.84289210766727e-05
-1.66782546988479e-05
-1.19040589885437e-05
-5.78622851224482e-05
-3.38424065581651e-05
-4.17667313108012e-06
-3.57574321286332e-05
6.65818031359556e-06
-2.71628817760339e-05
-4.99241291498916e-05
-1.71676292486922e-05
-2.76583763160842e-05
-4.25275150545528e-05
-3.83283102585929e-05
-9.05585861324884e-06
-4.154158205476e-05
-3.33492975171669e-06
-2.23881886180403e-05
-5.84920382720477e-06
-2.91253952769261e-05
-1.7880413215904e-05
-1.79439123789922e-05
-4.34976349614499e-05
-4.71064734723066e-05
-5.53086059264804e-05
-1.06739697156468e-05
-4.67033920682968e-05
-1.59465447348702e-05
-2.02037965110593e-05
-1.57648916553589e-05
-1.19083357348396e-05
-4.23649024830572e-05
4.9423129604727e-06
1.71504363016168e-06
-2.1913165410277e-06
-2.3234363502096e-05
-2.15068960758419e-05
-3.02767000977845e-05
-2.36519914126394e-05
-3.27803715460202e-05
-1.99445220837519e-05
-1.19722782132272e-05
-3.02036081690653e-05
-2.90173339143456e-05
-3.0653786389594e-05
7.2481312232704e-06
-1.24475870440584e-05
-4.89647868995719e-05
-3.71404639363045e-05
-2.26921742267668e-05
-1.79041563043654e-05
-1.88533642697955e-05
-1.89510690369932e-05
-4.77451618534135e-06
-2.88854027467597e-05
-1.49017883439216e-05
-6.41821872913501e-06
-5.21410989693248e-05
-2.58603721447569e-05
-2.6180200794187e-05
-5.34577615050813e-05
-1.6718292701211e-05
-4.09121310146081e-05
-2.63987581277419e-05
-2.09592625310226e-05
-3.21881260182575e-05
-3.71632583333251e-06
-3.87179359975984e-05
-1.96183395932222e-05
-9.99113823598595e-06
-3.19015363566658e-05
-4.06051637420736e-05
-3.33003397462727e-05
-4.16623716543567e-05
-2.7606850574039e-05
-3.27148100820832e-05
-4.85963403350504e-05
-2.9956420810808e-05
-4.46963846560594e-05
-5.3077660832439e-06
-2.1455520364675e-05
-2.28389545085162e-05
-2.8419772409797e-05
-3.04748362980228e-06
-5.654274957239e-06
-2.55887592556181e-05
-2.96717930094569e-05
-6.00771975893528e-05
-2.15104600251342e-05
-1.13423028886524e-05
-2.69304577104365e-06
-2.67387704549745e-05
-2.32765283425301e-05
-4.35613211628617e-05
-1.65700048317259e-05
3.63568111343025e-06
-7.52747559700185e-06
-3.0501711015922e-05
-3.2038182758091e-05
-2.4731191591684e-05
-4.78154618035273e-05
-1.37931150239817e-05
-5.13558094805568e-06
-2.71146960777375e-05
-1.06548246859568e-05
-2.77189265319413e-05
-2.80548287740478e-05
-4.22408647091594e-05
-2.28292472460976e-05
-2.88312300304768e-05
-5.24215238680739e-05
-4.5047725137882e-05
-2.87530608038886e-05
-1.65710251254182e-05
-2.73824170557138e-06
-2.20502706188842e-05
-6.22193331817716e-05
-1.19556979110541e-05
-4.61245265843752e-05
-1.64988009493261e-05
-3.44148343100725e-05
-4.85525698715796e-06
-1.73652562427357e-05
-4.97395034204252e-05
-2.64018019670094e-05
-1.62704568404848e-05
-1.01946413104478e-05
-9.13255532020868e-06
-1.07412899870285e-05
-2.65650358302505e-05
-2.33302417343377e-05
-1.66047759340449e-06
-2.4515438594721e-05
-1.1797712519095e-05
-5.36957796071342e-05
-5.65256355063488e-05
-3.52468485828627e-05
-2.1487428583458e-05
-3.54989718743028e-05
-2.51466274677121e-05
-8.87344691628924e-06
-3.15566772532698e-05
-2.31357547615337e-05
-4.06614482322821e-05
1.36966429866842e-05
-3.35885122858334e-05
-1.43710960347758e-05
-2.15926509810009e-05
-3.59781853065692e-05
-1.61005500317509e-05
3.20988570909168e-06
-6.22980596332932e-05
-3.57272409006746e-05
2.24197482280997e-06
-4.88907085145491e-05
-2.32934528462607e-05
-2.44969101418148e-05
-1.83837086612184e-05
-1.05519173564513e-05
-2.52569710318949e-05
-4.17621714670925e-05
-3.6756397001681e-05
-4.47004228312813e-05
-4.05993287482582e-05
-1.68541799130599e-05
-3.95258816774864e-05
-8.63759757705385e-06
-4.13644955241542e-05
-4.82896217317808e-05
-4.10085476715569e-05
-3.22711400616255e-05
-2.30382349962769e-05
-3.83754502957864e-06
-3.49065187926527e-05
-2.56451343035144e-05
-3.14719304676163e-05
-4.19892695485928e-05
-9.04671203000435e-06
-4.6432004546938e-06
-3.04181241902538e-05
-3.72881059317777e-05
-6.16285085592647e-05
-3.50948090797962e-05
-3.49110276582094e-05
-4.13172549368942e-05
-4.51025974410734e-05
-4.16925283063314e-05
-1.15608948736705e-05
-3.42212556460272e-05
-3.03487997589597e-05
-4.52144413194606e-05
-2.57770663833323e-05
-3.91061913612323e-05
-5.51645863966399e-05
-3.8948465872568e-05
-1.81753138992694e-05
3.48497941109865e-07
3.79990195212897e-06
-1.86514547707992e-05
-2.63534655135777e-05
-1.62495437102466e-05
-2.16644057874059e-05
-7.23285401097936e-06
-3.96265249220551e-05
-3.74616101549221e-05
-3.28490505629635e-05
-2.43132733664103e-05
-3.7555755329756e-05
-3.31571098928962e-05
-3.8813610330513e-05
-3.15692777190432e-05
-2.28113915088539e-05
-2.96924714416043e-05
-4.56472374959075e-05
-2.11382232311289e-05
-3.72325193746279e-05
-3.88860921242545e-05
-2.20899028992924e-05
-5.35580234246598e-05
-2.09554046643925e-05
-1.08645657893837e-05
-4.99403421093852e-05
-3.57652911744578e-05
-3.4400787144528e-05
-2.94054231322963e-05
-2.48597158550899e-05
8.64515775906685e-07
-3.07275869486701e-05
-2.0739626519604e-05
-2.38072864163775e-05
-2.21142383653903e-05
-3.14609272395551e-05
-3.01540652922316e-05
-3.53805709405337e-05
-3.10213560540962e-05
-5.17224696554765e-06
-3.628464379442e-05
-2.23887429689335e-05
-2.68344417802726e-05
-3.27948793234843e-05
-2.18853851114826e-05
-7.15994890690329e-06
-4.47194032146615e-05
-3.48286480505148e-05
-3.89067981331683e-06
-4.22995287274902e-05
-7.85865222375165e-06
-2.62908415386785e-05
-4.13604101375053e-05
-3.57528794513456e-05
-3.02122454617382e-05
-2.35365564046874e-05
-3.19354748411709e-05
-1.21227872451845e-05
-3.55053809542535e-05
-2.78712435557203e-05
-2.38693546067558e-05
-1.06668085669497e-05
-1.86472777497846e-05
7.51761842971045e-06
-1.48188841001923e-05
-3.07124870777472e-05
-2.00965847399292e-05
-1.72681450036215e-05
-1.4453922325206e-05
-4.91842452116001e-05
-3.30594559348787e-05
1.28654490280443e-05
-1.17252796534973e-05
-3.01558952044929e-05
-2.51987934804059e-05
-1.37339210071439e-05
-1.34060734122208e-05
-5.3676309807366e-05
-5.41484093236882e-05
-1.16438766322517e-05
-5.87259279501641e-05
-1.39619210947153e-05
-2.40302131839237e-05
-1.20315155575015e-05
-2.6565118016392e-05
-3.40327972588471e-05
-2.47895674029853e-05
-3.78046683688434e-05
-4.39296827330497e-06
-2.40519219142792e-05
-7.13100523771162e-06
-2.60140645552047e-05
-2.55871307748001e-05
-1.78433517854228e-05
-6.19106956360644e-05
-9.7812176501212e-06
-1.97962492403006e-05
-4.40779646935928e-05
-1.0006511808908e-05
-5.7066243839026e-05
-4.12416327109391e-05
-2.1678572403502e-05
-2.97497713061863e-05
-2.22431966482205e-06
-2.47409884280792e-05
-1.77469965174747e-05
-7.75682287155127e-06
-3.18632545636858e-05
-3.98612470892214e-05
-2.47334539413377e-05
-1.97425181122752e-05
-1.53712969954171e-05
-1.94968975260097e-05
7.42087582917186e-06
-3.36693911290545e-05
-2.24984842533059e-05
-4.3329180120606e-05
-2.96629007203989e-05
-5.497897422094e-05
-3.85855487171551e-05
-2.56134409453829e-05
-1.79903320719788e-05
-1.89670435335382e-05
-2.54204954221574e-05
-4.76377743219936e-05
-3.59973131959781e-05
-3.88690290040953e-05
-4.09624031776248e-05
-3.44541249386027e-05
-1.78907969241813e-05
-3.83926753853988e-05
-4.43238580785609e-05
-4.74925185531812e-05
-6.42201792084983e-06
-3.75101205696923e-05
-2.21589548633982e-05
-3.30689925811553e-05
-1.5755420180171e-05
-1.95191365372113e-05
-1.29110042162087e-06
-5.19058741293168e-05
6.10795235971e-07
-3.6382222698037e-05
-3.73948284885498e-05
-2.73588466738806e-05
-1.44515755799892e-05
-4.0435246408812e-05
-2.75862267679044e-05
-1.65589899567238e-05
-5.33002713119723e-05
-2.74482968971789e-05
-3.44666209912868e-05
-3.87419084092666e-05
-2.70608038803452e-05
-1.13118153456329e-05
-5.92390893020291e-06
-1.63274299284085e-05
-2.41451520442547e-05
-6.09073380232814e-06
-1.22193235205719e-05
-4.0607201996356e-05
-1.71324571658899e-05
-3.04846359016398e-05
-3.65321389464762e-05
-2.68039592701384e-05
-3.76225936170892e-05
-3.25671332745399e-05
-1.49997260543551e-05
-4.08418500263847e-05
-2.90675648975207e-05
-1.275915236515e-05
-2.38169868475309e-05
-4.0789635009036e-05
-2.99057110562964e-05
-2.09977973643974e-05
-5.14102613761719e-05
-4.36094343989685e-05
-3.05702183461611e-05
-3.59695543597007e-05
-3.38618079360457e-05
-2.38817437411374e-05
-3.41048328260951e-05
-2.6121679068448e-05
-4.14887141256401e-05
-3.02924049327605e-05
-1.84396750960373e-05
-3.62351699794822e-05
-1.93841596570482e-05
-3.15101183082767e-05
-4.35685801076148e-05
-3.79260710046052e-05
-4.81269601376767e-05
-4.56776500238882e-05
-3.06704218850993e-05
-3.33863180384746e-05
-4.67525270755546e-05
-3.17491522335151e-05
-8.87586285230006e-06
-1.41173963300575e-05
-1.51273109839835e-05
-3.86007017539171e-05
-1.28653093133238e-05
-4.37987338654182e-05
-2.98670769637774e-05
-4.5217786015402e-05
-3.11340915643091e-05
-4.56197823224814e-06
-2.44254560331953e-05
-3.36842968890633e-05
-3.08938596643371e-05
-6.26188835408994e-06
-1.14308362632407e-05
-5.13878926140798e-06
-4.25679981088325e-05
1.45484219968953e-05
-3.06106724865168e-05
-9.44886064089049e-06
-1.75192263971977e-05
2.55122003974948e-06
-3.17763752012216e-05
-4.5207557376671e-05
-1.12841814796483e-05
-2.61692420471341e-05
-4.06988021892448e-05
-2.64695436696021e-05
-2.79785128008133e-05
-3.68276683441751e-05
-3.6439417458433e-05
-2.91415040480636e-05
-4.72336370972308e-05
-8.67839620198612e-06
-3.41248846662521e-05
-2.95873607599928e-05
-7.47933916977153e-05
-3.12781221209611e-05
-2.84994612304653e-05
-1.44067826683983e-05
-3.84711568215626e-05
-3.52841773086386e-05
-9.4607338887973e-06
-6.48066053598756e-05
-5.20387157879018e-05
-1.94146709455772e-05
-2.50154366867463e-05
-2.17485448269353e-05
-2.38769901006151e-05
-1.18888008027363e-05
-3.15223901020226e-05
3.75262647364518e-06
-3.16885702172126e-05
-1.79139990934231e-05
-3.09570993599055e-05
-4.09710856398711e-05
-4.45667119582796e-05
-5.00368129951131e-05
-3.21052522235637e-05
-3.949079446707e-05
-3.43301828167888e-05
-2.50722979841058e-05
-2.98139181964129e-05
-5.7584928516105e-05
-3.68995651801795e-06
-1.65452213367787e-05
-4.80299292373528e-06
-1.15232694838568e-05
-6.06036129093112e-06
-1.9600472471604e-05
-1.15680294734283e-05
-9.64320108245693e-06
-2.58549810662533e-05
-4.53930676162824e-05
-4.68722648689053e-05
-2.41200713966957e-05
-4.00091513080119e-05
-2.32622115349814e-05
-3.55295791587564e-05
-4.86387463545426e-06
-2.22946520178576e-05
-2.89984482533694e-05
-3.50767927265031e-05
-3.39919533343171e-05
-5.10215757447688e-05
-3.65904682058476e-05
-6.07189353810406e-05
-2.95954924552952e-05
-2.62118926399085e-05
-2.15324771415353e-05
-2.47142735288824e-05
-6.22601254341988e-05
-9.27233888428323e-06
-6.20703080536257e-06
-3.23716472772873e-05
-2.99167118327221e-05
-1.89680510628847e-05
-1.19022929933124e-05
-2.08243507620427e-05
-2.57263011877064e-05
-1.42700361212139e-05
-4.47336531115363e-05
-4.8724776944255e-05
-2.50193715938369e-05
-4.57850682943982e-05
-2.21903539152705e-05
-3.50413888543131e-05
-3.60786725109306e-05
-5.64314350994229e-05
-3.01550397528008e-06
-1.38962192022477e-05
-1.34113335541023e-05
-3.82863668557743e-05
-3.05622644445036e-05
-1.84769271730383e-05
-4.0564737238086e-06
-3.85799559893196e-05
-3.0563160805274e-05
-8.19029498313162e-06
-2.84454142687347e-05
-2.84579996635991e-05
-3.30973296225567e-05
-3.37894201782215e-05
-4.67549499061765e-05
-3.55467323725863e-05
-6.95165459286366e-05
-2.94420714917584e-05
-1.49714353402611e-05
-1.37346164904292e-05
-2.03137831008142e-05
-3.32315110006036e-05
-3.12305136067856e-05
-5.03506113843671e-05
-3.12649927814222e-05
-2.82211685514557e-05
-2.92406260453949e-05
-2.30866628743961e-05
4.42275745574152e-06
-1.73687059089258e-05
-1.83666228330662e-05
-1.71915833425758e-05
-3.01534999639612e-05
-4.63377823738597e-05
-5.53844012790109e-06
-5.06708783653322e-05
-4.11425071690967e-05
-3.38304303012954e-05
-2.34914619911867e-05
-7.39918970735585e-06
1.18465688821993e-05
-3.40328831135689e-05
-2.83716561704861e-05
-2.90377137537782e-05
-3.06776201997445e-05
1.27304300674506e-05
-1.55590324960333e-05
5.91813729026532e-06
-3.32907472996169e-05
-4.26030523752902e-05
-1.32455233606019e-05
-7.7302017038234e-07
-3.61625957903374e-05
-1.70561624014396e-05
-7.57435801454828e-05
-4.03122745304514e-06
-2.20739360369603e-05
-3.42389381233323e-05
-3.77943486918285e-05
-3.60375980624485e-05
-3.98885198708182e-05
-2.5143800459017e-05
-2.17676827022324e-05
-2.54388002273523e-05
-2.21250994582906e-05
-4.39325541634666e-05
-3.86754673379787e-05
-2.65872912621974e-05
-5.35341961115617e-05
-5.75648765964343e-05
-2.08465988891125e-05
-2.77606864254533e-05
-5.46737600623604e-05
-4.05633301474338e-05
-4.74482209889186e-05
-5.83306719874482e-06
-1.84822064139707e-05
-1.44838146717352e-06
-3.8003811250648e-05
-3.6912387597401e-05
-5.06593533258954e-06
-6.03571268670073e-05
-4.93690885454189e-05
-4.53286299050524e-05
-3.4360303869329e-05
-2.88060371704979e-05
-4.01554849468897e-05
-6.00654328555238e-05
-3.38303193518344e-05
-4.60887409650902e-05
-1.94836933160292e-05
1.06179908362618e-06
-2.60985887501019e-05
-1.22609306215776e-05
-4.39731240422791e-05
-3.08512891873878e-05
-1.99926440701571e-05
-3.2485957858775e-05
-5.60552995633837e-05
-3.51620799718392e-05
-4.50317168451041e-05
-3.12887375629556e-05
-9.48155051465861e-06
-2.59228829429226e-05
-3.75084675930402e-05
-3.04067606521272e-05
-1.73965624387051e-05
-4.75276386607237e-06
-4.03990930691018e-05
-3.05456492328561e-05
-3.48649433895916e-05
-5.41359143227935e-05
-2.90492717863194e-05
-1.16102273625365e-05
-2.86001172285006e-05
-3.07380916960418e-05
-4.00538607095323e-05
-2.57194394086501e-05
-9.99341296660125e-06
1.84498242096784e-06
-2.38233362562093e-05
-1.58491780857667e-05
-6.97156451687266e-05
-4.91942918362087e-05
-2.39254719703742e-05
-2.05400778631446e-05
-4.54531690133917e-05
-4.75806007715349e-05
-3.15274098405145e-05
-1.34274824903823e-05
-9.38711271656271e-06
-3.40713225772245e-05
-5.41929886368508e-05
7.89784816518619e-07
-8.53561414037324e-06
-8.74125087505745e-06
-3.57672255468641e-05
-3.77192889867071e-05
-1.59671728941702e-05
-5.85899230599086e-06
1.37804737000128e-05
-2.69828265754988e-05
-4.77341799412956e-05
-3.86484885510911e-05
-3.97532277435855e-05
-2.09173180546543e-05
-4.33116098469441e-05
-3.57953806568115e-05
-4.07549183705463e-05
-4.27828919617841e-05
-5.6686379288617e-05
-3.84356740747661e-05
-1.47890677951513e-05
-1.76332773669874e-05
-2.92183489361035e-05
-3.73142202355335e-05
7.8732317134751e-06
-3.16980789268372e-05
-2.94029071396736e-05
-3.16094549379524e-05
-2.45554061243931e-05
2.29369015708089e-06
-9.13914360383227e-06
-4.59986907451728e-06
-5.42928595279874e-05
-3.37094250768346e-06
-3.91653253103416e-05
-4.97950586339734e-05
-2.48780050140401e-05
-2.37745147945718e-05
-4.58384360593879e-06
-3.68592248422177e-05
1.26208268240077e-05
-4.74291417761411e-05
-3.65694210265763e-05
-5.40922298311146e-05
-1.6227015037087e-05
-3.51276329329948e-05
-2.70313786353276e-05
-3.78156141134296e-05
-1.97203292721016e-05
-2.75536164980423e-05
7.78352731009775e-06
-1.38700165063231e-05
-5.71967432971105e-06
-2.98590160826282e-06
-2.44128744572495e-05
-1.06862439826804e-05
-2.30494907367612e-05
-4.50794191828096e-05
-2.60436180654353e-05
-4.66498274626383e-05
-4.2877302932947e-05
-2.60531395270356e-06
-2.86790033197011e-05
-3.19608315408971e-05
-1.99706544959194e-05
3.13984211746404e-06
-1.11129104537003e-05
-3.42000410156621e-05
-2.40536542063417e-05
-6.3236671573494e-05
-5.44370711141879e-05
-2.24525211204396e-05
-3.24947070248792e-05
-2.97252393168412e-05
5.40671464637211e-06
-4.35422881645554e-05
-8.46507130341456e-05
-2.38620301348832e-05
-3.27078168559276e-05
-1.15532817018757e-05
-1.90229127350616e-05
-3.22991981363007e-05
-3.35029297636012e-05
-2.70295336209257e-05
-4.28295278444923e-05
-1.91525393657158e-05
-4.43344360503496e-05
-2.11220075853677e-05
-4.20163741399969e-05
-3.36643347040963e-05
-4.14035452489008e-05
-3.93970331749807e-05
-2.80191580950585e-05
-4.27932983390434e-05
-1.51868442498515e-06
-3.73101118139891e-05
-5.20570169256108e-05
-4.15642668965892e-05
-3.65861563429848e-05
-4.5005851546226e-05
-3.60582257752068e-05
-2.36811554117447e-05
-1.83386595880597e-05
-2.01482109087778e-05
-4.37991192022541e-05
-5.86043498068427e-06
-2.3204323838272e-05
-4.49605278529364e-05
-4.89682992681408e-05
-7.55396814045342e-06
-4.22145077016036e-05
-1.48958065741901e-05
1.28425999530259e-05
-2.93074460256336e-05
-5.19576698693252e-05
1.4483062446093e-05
-4.44647845773488e-05
-3.43747049890398e-05
-1.24484262383685e-05
-4.70556802759658e-05
-4.10491524203798e-05
-3.4524924048618e-05
-6.76121060447757e-06
-4.03795122234605e-05
-3.46185121745455e-05
2.26076332543063e-06
1.1538463146384e-05
-2.08452934494034e-05
-1.44136593134285e-05
-1.52188346420892e-05
-3.14247388161476e-05
-1.71598799097383e-05
-2.56817889819737e-05
-2.42976872798356e-05
-2.60326139492492e-05
-1.66610029277441e-05
-3.72618842032208e-05
2.20738750714644e-05
-3.96184583834743e-05
-1.61848877953264e-05
-2.56211955046646e-05
-1.1659987900566e-05
-2.91973004910345e-05
-2.65654613431928e-05
-4.38500605012313e-05
-3.41057341202288e-05
-9.9946707986516e-06
-3.60860912560574e-05
-5.38933979142991e-05
2.03014800023446e-05
-1.22578548804732e-05
-2.69913969649562e-05
-1.79003387700399e-05
-2.43505095839603e-05
-1.22500268643337e-05
-3.07849280134923e-05
-4.58611318243017e-05
-3.19426345240891e-05
-3.78448938583732e-05
-4.16645330650047e-05
-2.05267215387282e-05
-3.56981763551305e-05
-2.97078104188318e-05
-3.03596386880991e-05
-2.47651105444194e-05
-4.25562421513164e-05
-2.70518223690346e-05
-5.45546893701283e-05
-3.54074602720364e-05
-8.48358751465628e-06
-3.06039254009735e-05
-4.87206389530872e-05
-2.77158121390309e-05
-2.41717529915628e-05
-2.76735918319025e-05
-2.31679201994592e-05
-1.79944728293596e-05
-3.9252928619991e-05
-1.79856845604136e-05
-2.2249607913876e-05
3.44710749651192e-06
-2.63148616335411e-05
-8.86860688370273e-06
-3.89527729536109e-05
-2.90190502587221e-05
-4.56777739284034e-06
-2.38753561416575e-05
-2.32681442368208e-05
-4.05200024175634e-05
3.46709064396079e-07
-5.33728324032303e-05
-1.97025028704303e-05
-2.56625781656852e-05
-3.42063602425069e-05
-2.1966300767479e-05
-4.90528012316191e-06
-4.74415160574323e-05
1.31941580043412e-06
-4.03614205449877e-05
-3.9843393985866e-05
-4.13315869344928e-05
-1.78392196040902e-05
-1.81138333937086e-05
-3.35105407581696e-05
-2.66161473560528e-05
-4.62671967702119e-05
-2.48839661548891e-05
-2.36588111729383e-05
-1.65864140650806e-05
-1.5416822205821e-05
-3.25129666192674e-05
-2.77848108544594e-05
-9.37412226809288e-06
-5.82302436446837e-06
-5.51032565623021e-05
-1.11805430626978e-05
-4.17211911964015e-05
-2.27195861885766e-05
4.70127950978009e-06
-3.22638779680588e-05
-1.3077723500208e-05
-3.13953131993122e-05
-3.01938908318626e-07
-3.56233453707641e-05
1.02046022514723e-06
-5.12558668386536e-05
-3.79801352310856e-05
-3.21940943331961e-05
-4.7261273917573e-06
-1.4946378467365e-05
-1.23563018744109e-05
-3.31088327632885e-05
-4.46563957188243e-06
-1.01825057792614e-05
-1.65563749442569e-05
-2.55031294475535e-05
-2.16913562769402e-05
-2.89583961467298e-05
-1.94460400592153e-05
-3.1554546350035e-05
-2.13401549065729e-05
-1.6448325682794e-05
-4.85946957419239e-05
-1.92453790745708e-05
-2.52236076813928e-05
-1.53863555480204e-05
-3.6735575397485e-05
-3.30124451037093e-05
4.67684861731304e-06
-1.35554484841302e-05
-2.45377930045189e-05
-2.8517947240696e-05
-1.06183978804691e-05
-1.23982995172869e-05
-7.2165527758668e-06
-3.9319901071193e-05
7.12179712116617e-06
-1.85098589228206e-05
-3.23549931254104e-05
-1.58863201966711e-05
-3.20125471978257e-05
-1.47169229719558e-05
-2.90253155368292e-05
-1.95943998174911e-05
1.00270527765795e-05
-3.22921650824654e-05
-5.03084326883316e-05
7.10906272809326e-07
-1.66760724418312e-05
-5.88527030215647e-05
-4.36362991945489e-05
-1.5520795747954e-05
-3.85894361168423e-05
-4.51461734652851e-05
-2.35517886524609e-05
-1.34446841015835e-05
-2.10146455841085e-05
-2.40122149624873e-05
-2.97602496870869e-05
-1.92342429500599e-05
-3.20872958846051e-05
-6.13987632514475e-05
-2.13349460124438e-05
-6.76702805995524e-06
-4.03452791771825e-05
-3.2333189675512e-05
-4.72702815298505e-05
-2.36453768796315e-05
4.07311499186637e-06
-7.9749228650227e-06
-4.04291730382212e-05
-2.2101588516784e-05
-1.82936678339295e-05
9.60897147411537e-06
-2.23263163230695e-05
-5.37054942520775e-05
-3.79151826471204e-05
-5.17678264586e-05
-3.29601201099215e-05
3.72547153777996e-06
-4.46504760025946e-05
-3.66009653422409e-05
-2.93328733806907e-05
-2.78874302867278e-05
-3.18403745894732e-05
2.81189992553026e-06
8.28182982398354e-06
-3.59664079663623e-05
-3.58892178816604e-05
-4.6101308167807e-05
-3.77856893306841e-05
-3.17431139371975e-05
-6.85859988299978e-05
-6.22088281734831e-05
-4.52917316277148e-05
-1.44225140756991e-05
-1.9727433379465e-05
-2.1460125559083e-05
-3.28396622249048e-05
-3.85413380894674e-05
-2.89854997623001e-05
-2.54944348855896e-05
-1.3610637921218e-05
-4.14998194607485e-05
-6.34784198123507e-05
-4.21107429496702e-05
-1.51807323494944e-05
-2.25568202662046e-05
-4.31205634182603e-05
-1.2399997598387e-05
-1.96479404627156e-05
-9.12858806218037e-06
-2.51373224983127e-05
-2.93834337281531e-05
-3.19682431585761e-05
-6.97961267020802e-06
-4.83677302345844e-05
-1.01130266552521e-05
-3.79778905457183e-05
-2.70329227768814e-05
-4.59783143259166e-05
-3.46012004726992e-07
-4.14610766797072e-05
-4.68604045828077e-05
-2.52055406532526e-05
-3.94881491470591e-05
-1.19923135689528e-05
-3.38866339015007e-05
-2.0875414917338e-05
-5.97267694456697e-06
-1.0310422634392e-05
-2.06861901043868e-05
-9.22300944407514e-06
-3.50960056979527e-05
2.49633893322737e-06
-1.51080342477642e-05
-4.81692419004406e-06
-3.32491372538341e-05
-5.06129862079908e-06
8.92452086776808e-06
-4.02001145002902e-05
-4.03801210803366e-05
-2.26267976621484e-05
-1.66019910532843e-05
-1.08993394442663e-05
-3.23877444282149e-05
-2.21049210694068e-05
1.65279161179887e-05
-3.42330681357798e-05
-5.54613402944179e-06
-5.03961129549022e-06
-4.44598013186712e-05
-4.11546452111382e-05
-3.50530859990308e-05
-3.40445674044506e-05
-3.46816445294174e-05
9.49845480175253e-06
-3.1336007115165e-06
-5.09643417455372e-06
-3.15861322344049e-05
-1.85910438378885e-05
-4.12912276890913e-05
-2.35440287446256e-05
-1.55843395997224e-05
-6.47362516031919e-05
-2.79230737786143e-05
-1.43624816051195e-05
-4.30451687900193e-05
-4.90025823849917e-05
-2.0532544710109e-05
-2.49300313983585e-05
-3.48291934476301e-05
-2.72574623403288e-05
-3.7693641497473e-05
-6.08000511450099e-05
-4.49263342669497e-05
-4.60881682180041e-05
-2.30920707046881e-05
-2.43230322492261e-05
-2.85102693055709e-05
-2.18035053521837e-05
1.35227605901093e-06
-2.89459842479539e-05
-1.06670768171941e-05
-2.84982570588934e-05
-1.7353619615781e-05
-4.13382351003585e-05
-3.38322650042949e-05
-3.13601606438143e-05
-1.97204399789273e-05
-4.01962485389745e-06
-1.20474199661333e-05
3.33313216071445e-06
1.86097731527875e-06
-3.26331274772994e-05
-1.92261924283318e-05
-8.22180144737293e-07
-3.36310614806119e-05
-1.36985410287782e-05
-1.12535336100329e-06
-1.99113802545767e-05
-2.14647163379862e-05
-6.86806274673582e-06
-4.15132594496084e-06
-2.44857190254193e-05
-3.70823039063224e-05
-3.46523094140158e-05
-2.92418487831516e-05
-2.41209110799234e-05
-1.22128195568429e-05
-4.59993607029189e-05
-4.11709125868003e-05
-2.20349262496758e-05
-9.37477990735641e-06
-2.75886396056957e-05
-2.96711813713948e-05
-3.36934637937443e-07
-6.29499727446395e-05
-2.10924370841632e-05
-2.49031326447657e-05
-4.7144918149962e-05
-4.95291842074811e-05
-7.13784317185661e-06
-4.41192759069081e-05
-1.38751496319531e-05
-5.49960478225639e-06
-2.98096179544289e-05
-2.91824929111316e-05
-6.3825675396542e-05
-4.08407381568462e-05
-1.81737872253245e-05
-3.51188708107527e-05
-4.01523797496485e-05
-2.38288638804441e-05
1.06651533484944e-06
-3.24853721016766e-05
-2.62770376319723e-05
-4.25339375698287e-05
-3.99543581144754e-05
-1.3520968056546e-06
-2.18373965166862e-05
-4.56399194133259e-05
-2.66935704981294e-05
-2.16733943581371e-05
-4.48897138963412e-05
-2.86230200914326e-05
-5.24446156402522e-06
-1.53825390296744e-05
-3.58259219018903e-05
-1.56886228257205e-05
-1.40926076962862e-05
-4.23964346465684e-05
-2.29952541318863e-05
-3.14365597764147e-05
-1.67487214232818e-05
-4.31495464588631e-05
-4.14754137279686e-05
-3.6895238180404e-05
-2.64035874546727e-05
-3.44512185466014e-05
-3.93293106678556e-05
-1.86883795982009e-05
-6.86460983075326e-06
-4.41728306159585e-05
-2.14761954656557e-05
-2.59190562098217e-05
-4.8440367414587e-05
-5.56652741164597e-05
-1.25932722679003e-05
-3.91263266003696e-05
-1.50714528217844e-05
-7.73344185813616e-05
-1.98283514074035e-05
-4.89807401512846e-05
-3.17549898465985e-05
-2.76215980452614e-05
-4.52119649845663e-05
-1.20397587490203e-06
-4.91666508436361e-05
-5.73008576727734e-05
-3.19902973093554e-05
1.60866735707983e-05
-1.48035265245532e-05
-2.89657316080477e-05
-2.60890561484413e-06
-6.10734656664749e-05
-2.46547432097807e-05
-2.25045811907683e-05
-3.43178958738459e-05
1.20289382592935e-05
-8.40749696510603e-07
-3.39054738330961e-05
-2.61225496253757e-05
-1.90443472614541e-05
-3.25886368293625e-05
-7.92124812010458e-06
-2.08538061246885e-05
-4.28037986190727e-05
-5.55064071127833e-05
-1.09951349400967e-05
-1.35617466898584e-05
-1.54369316539996e-05
-3.99323926561468e-05
-1.06354428971724e-05
-3.89207944197449e-05
-3.22801951660184e-05
-4.63762134196361e-05
-3.04361500895066e-05
-3.74706290809061e-05
-4.81905567662822e-05
-4.67211856802623e-05
-2.21869853645295e-05
-3.73827012674318e-05
-2.6401413940826e-05
-2.37220095604824e-05
-1.01139917761946e-05
-1.80511571240467e-05
-4.08280916922552e-05
-2.45765683370843e-05
-4.03852935167785e-05
-4.14088518592762e-05
-2.68842731268809e-05
-1.19920535863572e-05
-2.07410451977251e-05
-8.67379989730515e-06
-5.79423671759465e-05
-4.4844303760312e-05
-3.21454404236701e-05
-3.73601411556151e-05
-3.83140552556166e-05
-9.28734379564429e-06
-2.70923132448562e-05
-2.47097366320347e-05
-9.52123122139281e-06
-2.54055432661497e-05
-3.49168936477057e-05
-4.11710424142741e-05
-4.8992499730963e-05
-3.77985706703332e-05
-1.58717239608386e-05
-4.55525267144324e-05
-1.99266398547046e-05
-4.03229906558746e-05
1.24989540185418e-05
-3.06796081118541e-05
-2.8311222167844e-05
-5.51543628565075e-05
-2.41212382400424e-05
-3.48106529896089e-05
-2.61329551375075e-05
-3.24999629068593e-05
-1.41003486269739e-05
-1.16981151993024e-05
-2.68463232753491e-05
-2.24505210130665e-05
-1.90054830850004e-05
-2.28214148031061e-05
-5.50762714553486e-05
-3.58190240983287e-05
-4.1243377008613e-05
-1.64736316380208e-05
-2.96149083052906e-05
-2.18506494136262e-05
-2.89430238395073e-05
-6.09555697018199e-05
-3.17107290155407e-05
-3.55046413351445e-05
-4.01233412865775e-06
-1.24476524406646e-05
-1.85766688453225e-05
-2.97313375000422e-05
-3.62481433848411e-05
-5.58090430971472e-05
-4.05016510854893e-05
-3.67074999732216e-05
-3.08383287014157e-05
-2.43146011232954e-05
-2.24851389559284e-05
-4.59764249362194e-05
-2.63182219101039e-05
-2.30660219528052e-05
-2.44720909090599e-05
-2.31802832368601e-05
-2.79498135429728e-05
-4.18890108701496e-05
-5.62951888033297e-05
-3.26232938478517e-05
-2.64975441704952e-05
-1.58341227417082e-05
-2.5076720168064e-06
-4.49645059969449e-05
-2.05086779375239e-05
-2.87795579901018e-05
-1.29848099470066e-06
-3.13108996878524e-06
2.34338849519199e-06
-4.19209784159864e-05
-4.03396827071897e-05
-5.47880865393722e-05
-3.81113838325343e-05
-3.92660892321455e-05
-6.40963941661064e-05
-4.90555597316086e-05
7.04716138326619e-06
-1.88221101905327e-05
-2.23442582445207e-05
-1.71140740757364e-05
-3.23806457104059e-05
-2.16302430248167e-05
-4.99693376008741e-05
-2.87100272707666e-05
-2.59839719621143e-05
-2.14909135239785e-05
-4.42851295705299e-05
-8.25698397954181e-06
-6.60242511577033e-06
-3.76141676512062e-05
-1.42003889758752e-05
-2.20873719245625e-05
-4.98430128012222e-05
-1.22596084973537e-05
-1.85581660900421e-05
-4.75104515072723e-05
-1.04989322655686e-05
1.3106421188401e-05
-6.78322573872449e-05
-1.97201721691545e-05
-2.97654683157341e-05
-3.86199442465088e-05
-2.07153403458693e-05
-5.57697541773895e-06
-4.20050808401858e-05
-4.89330571391978e-05
-1.42234398329954e-05
-2.84258277768915e-05
-5.42961453379648e-05
-2.03420766008393e-05
-3.55536338229371e-05
-3.39489207663285e-05
-2.45369678281415e-05
-2.22499447901592e-05
-7.69790614337547e-06
-2.55739805673599e-05
-4.15359421296733e-05
-1.92145219895532e-05
-3.28676752190905e-05
-5.39466223254061e-05
-1.50174188855446e-05
-3.84253034130371e-05
-3.68043385680798e-05
-4.22695481853086e-05
-4.74122925648852e-05
4.72961573667833e-07
-5.40051894513604e-05
-5.96270022813499e-05
-2.38574583963669e-05
-2.81888854375166e-05
-3.79862366988116e-05
-3.20663669101454e-05
-4.23538626673602e-05
-7.19811081483966e-06
-4.21460924673892e-05
-2.63445968287859e-05
-5.10880850476322e-05
-2.75344935338194e-05
-4.42732567675342e-05
-2.13950110182526e-05
-3.36912288736724e-05
-1.4958381452178e-05
-2.14457817364664e-05
-4.03053538438e-05
1.52678264139485e-05
-3.31501387530635e-05
-4.12894137061724e-05
-2.52928169345318e-05
-1.33587997025179e-06
-3.04862676624632e-05
-2.6861825877815e-05
-2.44702578615114e-05
-3.32250960404172e-05
-2.62388696712745e-05
-1.29678082897336e-05
-2.5105000050873e-05
4.15749483678008e-06
-3.55322782739528e-05
-2.58751615745892e-05
-3.37000986932026e-05
-3.57945200689836e-05
-4.77327836111392e-06
-1.0699660874828e-05
-3.4848249484485e-05
-3.76441429298815e-06
-4.19618507836334e-05
-1.06736281824834e-05
-1.63643766156435e-05
-2.1539484621189e-05
-3.34780655474745e-06
-2.63542455609455e-05
-1.73924949720781e-05
-2.51547029514513e-05
-3.28741237008759e-05
-2.08563193921952e-05
-3.38747936364427e-05
-3.41520733635759e-05
-3.53907307325476e-05
-2.81214603815949e-05
-4.77870408511627e-05
-4.1440162578732e-05
-2.59369899838056e-05
-2.61542779949395e-05
-8.91141767460731e-06
-1.75198386662169e-05
-2.51587096666093e-05
-4.13630365868174e-05
-3.50600421390659e-05
-2.32929347560045e-05
-4.04573009208767e-05
6.85857035282062e-06
-3.07675614843374e-05
-2.51098802158104e-05
-2.0721206741125e-05
-3.74177755578573e-05
-3.85287230262522e-05
-2.90149552974557e-05
-3.00001565249083e-05
-3.50233885950153e-05
-1.2459301138687e-05
-3.16487649506904e-09
-2.9108830934397e-05
-3.74103394961587e-05
-3.71813036088113e-05
-3.52270533871835e-05
-3.52123153684145e-05
-3.26417996672654e-05
-3.97180715596521e-05
-5.5720148202369e-05
-2.1500796365549e-05
-3.26050834130215e-05
-1.06445767967797e-05
-9.13231716353357e-06
-4.91632289257607e-05
-2.83957492838382e-05
-2.92660441796334e-05
-3.7244538895234e-05
-4.84599641750315e-05
-4.65630342003858e-05
-3.6886857763388e-05
-3.8980884786356e-05
-3.14138070299462e-05
-5.25320978709682e-06
-2.52545533584692e-05
-1.75938314229813e-05
-1.95409540679211e-05
-4.294489231029e-08
-3.09160302788033e-05
-2.03062835058248e-05
-3.01363954325109e-05
-1.73536590861985e-05
-3.92354825774905e-05
-9.94216792199008e-06
-1.54389803459633e-05
-1.95886214848158e-05
-4.35646611904402e-05
1.49235763146409e-05
-3.4293770511237e-05
-2.46630133224262e-05
-4.81693561006496e-05
-4.68735078139974e-06
-3.76737269633852e-05
-3.89898176722274e-05
-5.15552600385844e-05
-1.20330219692918e-05
-3.58644599040264e-05
-3.76679740337354e-06
5.93982083580323e-06
-2.09790425745294e-05
-2.83392150519013e-05
-1.81708333899405e-05
1.47317875503684e-07
-1.93638690660898e-05
-4.54797961930208e-05
4.97973467540198e-07
-1.0564863555388e-05
-1.44104319669515e-05
-1.6212092744142e-05
-1.00782503361057e-05
-4.06749364573648e-05
-1.48751229406616e-05
-1.75334182848563e-05
-4.49192058825852e-05
-2.56844709378685e-05
-4.62316880874771e-05
-2.08102375226393e-05
-1.71336560987512e-05
-2.94427246243152e-05
-2.01043217920221e-05
-3.79035839415265e-05
-4.02184973330901e-05
-3.6049770072925e-05
-4.38718776342862e-05
-1.72468977327972e-05
-3.22110674623286e-05
-2.25259444935597e-05
-3.34016114575407e-05
-2.28006833622607e-05
-1.87540976441824e-06
-4.66625360731851e-05
-5.54616771522298e-05
-2.52455380393018e-05
-3.42872273994374e-05
-7.59444050524665e-06
-3.17105158325341e-05
-2.99201197977367e-05
-3.80071341186358e-05
-3.6584252484449e-05
-1.36584930617685e-05
-3.58010414216847e-05
-3.37227911425e-05
-4.50795612483284e-05
-3.53004583893855e-05
-1.63642321431362e-05
-3.42990036856645e-05
1.48239167908449e-05
-1.99037620861635e-05
-2.12033167972987e-05
-1.85803786983287e-05
-5.38716948812737e-05
-3.45140860022975e-05
-4.77227268275445e-05
-4.7147493438561e-05
-2.92777781139906e-05
-3.32211351083274e-05
-6.58869624060301e-05
-5.87949570258443e-05
-1.85613913644731e-06
-4.57724967808419e-05
-5.22178716898224e-06
-2.36315103179944e-05
-3.71725671629508e-05
-3.13071349466515e-05
-3.14099085973118e-05
-3.34224145306737e-05
-1.6253493012029e-05
-3.30156338673103e-05
-3.46223323185679e-05
-4.3905247425275e-05
-2.05170239094645e-05
-1.29027959065886e-05
-2.42099418604724e-05
-6.04774846721129e-05
-2.87800717835915e-05
-4.70776480284193e-05
-1.5504423186927e-05
-1.3999696950624e-05
-1.09343207491215e-05
-3.9479404522611e-05
-3.93341641562544e-06
-4.32327194228746e-06
-1.89016455589133e-05
-2.50368345809515e-05
-3.31422399491163e-05
-2.69418636384466e-05
-1.32821339965946e-05
-2.37887077099308e-05
-2.48240551176242e-05
1.33775206732482e-06
-4.55021471029387e-05
-7.74634998046337e-06
1.2887215980003e-06
-4.12918636949833e-05
-3.21365151332439e-05
-1.01363284613499e-05
-2.53827888205988e-05
-1.26475545099997e-05
-2.74317787351845e-05
-3.92589339444859e-05
-1.61174896719805e-05
-3.39187288840666e-05
-2.1212585466174e-05
-1.29813595859447e-05
-2.12970719552101e-05
-3.50991888392187e-05
-3.1873433742361e-05
-1.74480593874506e-05
-8.76713424302552e-06
-3.67335161922579e-05
-3.01052418043279e-05
-3.94068694953506e-05
-1.12231077685947e-05
-1.5055550644817e-05
-5.34540625269434e-05
-2.71559874463871e-05
-3.70679225217279e-05
-2.96549547858337e-05
-2.34700609720913e-05
-3.36004681754543e-05
-3.80381931178923e-05
-2.71824872687263e-05
-3.46515384898495e-05
-1.57893934977685e-05
-2.3392348796384e-05
-3.60715289013895e-05
-2.28901928806423e-05
1.53203829126423e-05
-2.38032468276312e-05
-3.25793254431711e-05
-1.79247077273928e-05
-2.08335835720004e-05
-4.71201459900838e-05
-1.88598806127905e-05
-2.90190503042465e-05
-3.94347549159064e-05
-3.24677977895008e-05
-1.96656971362941e-05
-1.98275833656299e-05
-2.27866606576058e-06
-1.47708210097772e-05
-3.31313684966636e-05
-6.5454756038737e-06
-3.01288885886975e-05
-4.51174632054927e-05
-1.48891446538946e-05
-2.02165487999893e-05
1.27203486379724e-05
-4.45980876986998e-05
-9.16289450315325e-06
-6.00925314419455e-06
-7.72968256890678e-06
-3.34596369858973e-05
-3.32381242276398e-05
-6.3993042231775e-05
1.00951751496403e-06
-1.35705218584482e-05
-3.78560545444898e-05
-3.68705687718504e-05
-5.33163692520078e-05
-1.24144406218667e-05
-4.32718004676774e-05
-2.97471478287002e-05
-4.93084686931682e-05
-2.42532245842488e-05
-3.31236968976648e-07
4.96844060013858e-06
-3.35440519901812e-05
-2.05282903369632e-05
-2.57720565404934e-05
-3.95315074159728e-05
-3.75765233582837e-06
-1.02851006809238e-05
-2.01353172657237e-05
-4.30985126497026e-05
-3.35601828937047e-05
-2.2746651859638e-05
-2.88060209846322e-05
-3.38279068800825e-05
-2.41582120545219e-05
-4.04904754954994e-05
-2.75055564270262e-05
-3.18781773012545e-05
-3.8467916755413e-05
-1.88261771720919e-05
-2.11346277689517e-05
-1.44444488084445e-07
-3.66005717140447e-05
-1.18050947438815e-05
-3.44506112493871e-05
-9.51272821648142e-06
-1.72696968196773e-05
-1.88350094711365e-05
-5.39665657371942e-05
-3.20271748332952e-05
-3.90657954874456e-05
-1.88198293240106e-05
-1.82393629930487e-05
-3.31672742596909e-05
-2.67276437969563e-05
-1.86404926814418e-05
-5.8169043377534e-05
-2.39322952192355e-05
-2.64134889403068e-05
-5.01048191295868e-05
1.1275645195455e-05
-1.89376988548438e-05
-2.10045942047805e-05
-3.73570725217728e-05
-2.79594395802394e-05
-1.78300864618379e-05
-2.9953343637235e-05
-2.38449318730361e-05
-2.98569996155338e-05
-4.38566408410551e-05
-1.53270679861673e-05
-5.74480941290573e-05
-5.85663205877523e-05
-1.9685195741742e-05
-8.7623857212879e-06
-2.3142070395675e-05
-8.19895396169742e-06
-1.63557849635961e-05
-3.17747781724113e-05
-4.57764094227692e-05
-2.45909387819846e-05
-2.76579838200759e-05
-2.52406918357714e-05
-2.54564026530218e-05
-2.49815994692388e-05
-1.68589069527831e-05
-3.1101747018285e-05
-2.29849183233072e-05
-1.8954997951102e-06
-5.46130458303385e-05
-6.7274505999308e-06
-1.61377762915745e-05
-2.80187080357005e-05
-1.31513835952522e-05
-9.69605440332329e-06
-1.33970321543506e-05
-1.62480243394262e-05
-5.89342435594901e-05
-6.29346881129342e-05
-1.79414168350674e-05
-4.99567214991354e-05
-2.24136527412751e-05
-5.7118149828739e-05
-3.75577742341816e-05
-2.84739132204173e-05
-4.05591410498861e-05
-2.31380556122048e-05
-2.21628936969931e-05
-4.47603032116464e-05
-1.27664737975061e-05
-6.03127151437873e-05
-4.88153721038873e-05
2.03824230721158e-06
-5.68267574670413e-05
-1.66987986448757e-05
-8.09262755941754e-06
-1.96033248813153e-05
-3.5925320604513e-05
-2.84341362244574e-05
-2.97138369167199e-05
-1.24174684693731e-05
-4.24620826327375e-05
-5.01956578737129e-05
-2.82450491134552e-05
-4.62014789076801e-05
-4.77251461404796e-05
-2.19563799062507e-05
-3.69208406982065e-05
-3.60479163874489e-05
-4.25160544243238e-05
-3.94480103940615e-05
-3.24098163513427e-05
-3.40979560648764e-05
-3.89568592454991e-05
-4.96995405457284e-05
-1.93421663445859e-05
-2.47966075700939e-05
-1.2801631907911e-05
-2.64260098582054e-05
-1.46107013635058e-05
-2.48979637390983e-05
-2.37572271902455e-05
-2.36399172334101e-05
-4.5645843199105e-05
-2.54287273470824e-05
-1.20356781057766e-05
-3.15685694149763e-05
-4.58389474061529e-05
-4.63408649940566e-06
-2.64775613031837e-05
-4.23679909846963e-05
-3.46994515070764e-05
-3.70676176827415e-05
-2.48897284762039e-05
-3.34498286383839e-05
-2.00828818562203e-05
-1.1971180788236e-05
2.36703179273277e-06
-2.7934049845936e-05
-3.16002269793844e-05
-2.97509572724035e-05
-4.3938552466414e-05
-2.88710226292863e-05
-4.9079271510609e-05
-2.6116218816484e-05
-2.41240115923925e-05
-2.20450071769454e-05
-3.78969388108758e-05
-2.04544103504931e-05
1.08073422944084e-05
-1.53480070672487e-05
1.00452419153011e-06
-3.89920978997152e-05
-1.10566059999976e-05
-4.70050984771712e-05
-2.46354987619944e-05
-3.10226202106743e-05
-1.98243140803748e-05
-3.18169114735446e-05
-4.21843226043694e-05
-2.90469357672363e-05
-1.07836193176054e-06
-1.97674270095774e-05
-3.19618488609967e-05
-5.49966526603548e-05
-4.17291620867452e-05
-2.43828903215514e-05
-1.62454162264242e-05
-3.76246714006344e-05
-4.44419415459547e-05
-2.25839487888889e-05
-3.85411897955855e-05
-1.00844177563222e-05
-1.43592579353641e-07
-1.98463805518437e-06
-5.22062535683659e-05
-2.16993045914524e-05
-3.23062428137233e-05
-4.23960969336872e-05
-3.41658299011865e-05
-1.24965797757496e-05
-3.26591449015142e-05
-1.90627438421299e-05
-6.19496982377633e-05
-3.25806605020637e-05
-3.3772721824243e-05
-9.74871803488084e-06
-3.11698390940155e-05
-3.16127361496899e-05
1.08349788473267e-05
-4.56913487412823e-05
-2.30616196607693e-05
-3.28461129527156e-05
-2.79420548904155e-05
-2.71849072081467e-05
-1.93511483192374e-05
-2.7986050899484e-05
-3.33199550102468e-05
-1.96627928903593e-05
-1.05786819585788e-05
-3.7363682288552e-05
-4.43546157381926e-05
-9.8111264887572e-06
-3.96668464047631e-05
-4.16748459143646e-05
-1.99444812637455e-05
-1.68552811060682e-05
-1.26950956324358e-05
-2.84676618370347e-05
-3.16164751839392e-05
-6.00001020875069e-06
-2.77734911978154e-05
-2.47678827531119e-05
-2.30224462189324e-05
-5.59552822981918e-05
-1.83469773850683e-05
-2.10614412903254e-05
-6.98585387917222e-05
-2.83729877201453e-05
-2.01208060635223e-05
-4.96314927293911e-05
1.50614679902647e-05
-2.56724002022066e-05
-1.66474338193239e-05
-2.21656568203808e-05
-5.7029223135797e-05
-2.391040912479e-05
-3.26083259733524e-05
-3.32565943215879e-05
-2.12859536980305e-05
-1.80013751134024e-05
-2.29008339276879e-05
-4.02334089399626e-05
-2.33959760065586e-05
-4.32984646160511e-05
-2.32770738348386e-05
-2.7891996647083e-05
-2.15182494501803e-05
-6.49258159449134e-06
-3.21207000795638e-06
-4.20671240387997e-05
-2.68577855272509e-05
-1.76543272736242e-05
-5.11659485484545e-05
-4.76026461456697e-07
-5.3262380869305e-05
-3.3016557524637e-05
-4.86194598734503e-05
-3.47155975987247e-05
-2.5680323228546e-05
-1.68945150976435e-05
-2.0143542400943e-05
-4.4036739559469e-05
-5.06024253011268e-06
-4.52630423516464e-05
-5.56025151421169e-05
-2.05607614977477e-05
-2.35522248996919e-05
-1.79239303783025e-05
-3.59702861429669e-05
-3.4196059589879e-05
3.66466609098125e-06
-1.43234863550539e-05
-5.05958286475739e-05
-1.21406777090518e-05
-4.24999917407526e-05
-3.40529147296159e-05
-2.94959828672898e-05
-2.84986267521588e-05
-3.74258701476295e-05
-2.03085343014625e-05
4.64430256249758e-07
-3.29391200708292e-05
-3.97962398216284e-05
-2.07754509877719e-05
-2.76883055249281e-05
-8.61889295025951e-06
-3.53003114339549e-05
-4.24311762325631e-06
-5.35638085276741e-05
-3.89418643837049e-05
-2.26167621133752e-05
-4.84073787592387e-05
-4.18955992281917e-05
-5.13333897492618e-05
-2.3295199363524e-05
-9.7495373608475e-06
-2.51325854118106e-05
-5.9079677661227e-06
-3.41211565641428e-05
-4.63550963300114e-05
-2.34849545144703e-05
-1.65861710118373e-05
-4.78264672786156e-05
-3.13867779113419e-05
-2.05872123238806e-05
-6.35202037301369e-05
-3.08761356441156e-05
-8.72196345743794e-06
-2.3702826816038e-05
-3.75520492138674e-05
-2.15305083112723e-05
-4.82441982340607e-05
-2.65457665343703e-05
-2.54315499869361e-05
-1.07776146346894e-05
-5.01665135427336e-05
-3.8488306087292e-05
-2.87262409478491e-05
-2.80373901545091e-05
-3.53097462359309e-05
-2.18956803968277e-05
-1.12019547720792e-05
1.99912526983623e-06
-4.15017714207501e-05
-3.43284107513493e-05
-7.48397833063859e-07
-4.14773163074174e-05
-7.4193512304365e-06
-3.74484598616286e-05
-3.22434418103758e-05
-4.38218553979945e-05
-5.42879185271908e-05
-4.55168259277517e-05
-2.97910717284925e-07
-4.07936653981732e-05
-2.53522830859941e-05
-5.37296087295088e-05
-4.38843411958424e-05
-5.4318444712687e-05
-1.99266254710369e-05
-1.1703576707132e-05
-1.2167101146119e-05
-5.15558267971229e-05
-3.82918107824881e-05
-4.20338773428391e-05
-2.0912542097e-05
-5.26404873675725e-05
-2.35672421462695e-06
-7.80931341544995e-06
-3.59369317034399e-06
1.41662796358458e-05
-2.43775098803237e-05
-1.59726132652477e-05
-2.06946592380908e-05
-2.63333484206772e-05
1.92131806330629e-06
-2.42699656299435e-05
-3.37575840584955e-05
-3.06291112630038e-05
1.23927350126446e-05
-4.05394944598561e-05
-5.50105577146033e-05
-3.34271109081961e-05
-4.8425146895225e-05
-1.70816480843527e-05
-3.03526210819839e-05
-2.56483864828301e-05
-3.0302582956183e-05
-4.61330769462718e-05
5.70371443491353e-06
-4.55646178018929e-05
-1.33044555811632e-05
-3.0401821895258e-05
-1.80052630169258e-05
-3.16164848867991e-05
-3.92073406433315e-05
-6.08226230926898e-05
-3.9888676850998e-05
-2.27887033913283e-05
-5.29426166829258e-05
-1.32630400371566e-05
-1.85158053994268e-05
-4.63896772869263e-05
-7.44763246348266e-05
-2.92917963810645e-05
-3.20702203106015e-05
-2.96481343647443e-05
-3.1812266639053e-05
-3.33123479606471e-05
-3.53635504771699e-05
-1.82640434298361e-05
-1.17125010701984e-05
-2.85715055301835e-05
-1.71493604116678e-05
-3.29909203175033e-05
-1.14810291884578e-05
7.17466429004504e-06
-5.55695906726599e-05
-1.45496275756873e-05
-5.30105589039921e-06
-5.29743778679154e-05
-3.84701577962696e-05
-4.57932269773618e-05
-5.93085945705159e-05
-1.97698134818236e-05
-3.84492818619474e-05
-3.32007356694925e-05
-2.83977466548957e-05
-4.03909505960604e-05
-2.37647797756791e-05
-8.2031702025499e-06
-2.90738911829257e-05
-1.43842752583792e-05
-2.7106844589421e-05
-2.75496474450425e-05
-2.57456004788834e-05
-3.43802398370451e-05
-3.0553850563943e-05
-1.79434965641514e-05
-2.52936553062567e-05
-1.0193974859125e-05
-2.62063919354706e-05
-3.54000052468152e-05
-4.21188942337638e-05
-3.22581318683009e-05
-8.63000500072431e-06
-3.39339160869455e-05
-3.62950326038057e-05
-1.77466591601478e-05
-1.40593124018266e-05
-7.74449558945409e-05
-4.23767122661297e-05
-4.35469338284911e-05
-3.52914481794779e-05
-3.1106593226136e-05
1.61917280831525e-06
-2.01422226841386e-05
-4.13146167758453e-05
-4.51204711995e-05
3.04724149419579e-06
-1.55297045630734e-05
1.82813765712333e-06
-1.45235785044087e-05
-7.29442736350868e-06
-7.16318937604406e-06
-5.91907053060292e-05
-1.01488927902016e-05
-5.48383909003678e-05
1.04376061203631e-06
-4.48211026459462e-05
-5.86527836376951e-05
-4.29698707173813e-05
-5.26269639144006e-05
-1.77501173898651e-05
-2.69662409990723e-05
-8.86575318585028e-06
-2.0457765394883e-06
-2.4051601429713e-05
-4.1877753526593e-05
-2.90506512605355e-05
-4.39477929090248e-05
-2.26142661335528e-05
-3.02167113355975e-05
-7.50031438926995e-06
-2.92204804987326e-06
-3.43186652339836e-05
-2.11530810379191e-05
-8.04758650077077e-05
-1.39433881152125e-05
-3.39965528066768e-05
-3.61896480411839e-05
9.60189847841017e-06
-8.3993816665504e-06
-4.2496758472815e-05
-1.34122907961081e-05
-3.29596382473247e-05
-1.68551683041585e-05
-3.33236065316084e-05
-4.44578197786171e-05
-2.77675801388055e-05
-1.0179728782736e-05
-2.39516362908742e-05
-3.57274973635369e-05
-3.21455400994762e-06
-4.98719281141463e-05
-9.78955577826195e-06
-6.44122721598824e-05
-3.61095615503894e-05
-2.14999650258538e-05
-2.42878929820637e-05
-1.42119073400279e-05
-3.15697632463859e-05
-3.31737530185671e-05
-8.09778919239843e-06
-1.52526326719477e-05
-2.02528949134383e-05
3.19092175520821e-06
-4.01537552144726e-05
-1.17965139288897e-05
-2.7540071936537e-05
-4.59340801404922e-05
-3.08668527019779e-05
-4.70862185173229e-05
-2.74440160391283e-05
-2.79927571506208e-05
-5.47152127645319e-05
-1.74574623355645e-06
-3.41219862701491e-05
-2.30965455095638e-05
-3.42633090026237e-05
-5.41110460189579e-05
-2.72137444572325e-05
-7.26321666798458e-05
-2.8773420175061e-05
-2.53067776105544e-05
-3.12947790007323e-05
-4.33040336327877e-05
-2.49698459907425e-05
-1.91308521110616e-05
-5.21699772888249e-06
-2.84593233364469e-05
-2.92417517966623e-05
-4.51213317908848e-05
1.16669213573716e-05
9.22419962829563e-07
-1.96858392546874e-05
2.99682457890629e-05
-2.78795645740945e-05
-2.28552935641645e-05
-2.50879205776054e-05
-4.25057403983473e-05
-1.37465350727633e-05
-6.91247418968476e-05
-1.25461568147287e-05
-1.94257470255218e-05
-3.19376220968664e-05
-5.07045703893949e-06
-1.31684903266456e-06
-4.15456782395182e-06
-4.26169876335812e-05
-2.64111088740816e-05
-3.97611971470897e-05
-4.85165465241673e-05
-5.34308488023488e-05
-3.77935266239126e-05
-1.64823163433288e-05
-2.28666047303088e-05
-2.56113218887818e-06
-1.11718594967124e-06
-3.65975934864617e-05
-2.15876791271278e-05
-4.54110391357936e-05
-1.70948176377313e-05
-2.94116738701145e-05
-2.19872459762451e-05
-2.78151757412584e-05
-1.87525438832074e-05
-5.75144054405813e-05
-1.01992961221961e-05
-1.2137441603502e-05
-3.85394629250684e-05
2.6899816778956e-06
-1.77638166428759e-05
-3.10171185953592e-05
-4.41516365532903e-05
-5.62785526152486e-05
-3.48889656058183e-05
-1.22483018463815e-06
-2.18659406229466e-05
-1.49417777144296e-06
-2.81725380609403e-05
-2.02408425134306e-05
-3.23983997419723e-05
-2.84993857137205e-05
-4.99782399194938e-05
-6.25375919294986e-05
-4.39049088807423e-05
-1.19269205924822e-05
-4.12400871422105e-05
-3.33458701754688e-05
-3.7618182637897e-05
-3.82510081350802e-05
-3.2529015249395e-05
-1.74273237784407e-05
-2.35295887578034e-05
2.01460763552734e-06
-5.93361716821551e-06
-3.38864273136173e-05
-1.14910465753514e-05
-2.56419718435892e-05
-3.81702477190867e-05
-5.72675739746107e-05
-6.08405716098296e-05
-3.08975756276514e-05
-3.44303450635001e-05
-3.18749863466662e-05
-4.00632646515835e-05
-3.12645550119434e-05
-5.24793632728172e-05
-4.04909213600459e-05
-5.23865191378183e-05
-2.72699719372027e-05
-1.21103178400648e-05
-1.80968922013149e-05
-3.81867475019872e-05
-5.46928157405396e-05
-2.68096568733086e-05
-3.64758456227715e-05
-2.74189072517381e-05
-3.02182679123253e-05
-4.26560563777919e-05
-5.772599466667e-05
-1.25538513680995e-05
-2.78813730085095e-05
-2.56002820664831e-05
-4.40651739818237e-05
-3.45527963578972e-05
-4.8301889108386e-05
-2.77190370167758e-05
-3.93794257890501e-05
-3.85091804535181e-05
-5.28183626484155e-05
-1.39792105213063e-06
-2.2046081333534e-05
-6.87128155742121e-05
-3.04931834624998e-05
-1.47602638496333e-05
-4.02094224447849e-05
-4.52087542265298e-05
-3.16010833931974e-05
-1.84083194621612e-05
-9.82744536367507e-07
-1.09748573844403e-05
-7.2317203539507e-06
-6.46281771711424e-05
-1.86708834696594e-05
-2.60733698297113e-05
-2.50948051727714e-05
-1.31779371581172e-05
-2.00234890748091e-05
-2.70739177456539e-05
-2.28657488689852e-05
-2.77056814544509e-05
-2.38997593964329e-05
-2.91603379656855e-05
-5.43700677005144e-05
-1.76766403589885e-05
-9.98375689584279e-06
-1.15851478173271e-05
-1.69786045860694e-05
-2.77306135910627e-05
-3.16162861550873e-05
-3.73344288991157e-05
-1.70482492519141e-05
-2.03852551331115e-05
-3.54796949993335e-05
-2.78770054071653e-05
-6.14877360612025e-05
-6.58432629147461e-06
-4.11179933458752e-05
-3.87005720371411e-05
-2.53071579148729e-05
-2.55572295252896e-05
-1.10056364213088e-05
-1.67114317615988e-05
-5.95694968485108e-06
4.34090014832258e-06
-1.16987294527117e-05
-2.86469665518946e-05
-2.13529553577754e-05
5.24754182676495e-07
-2.25679655019233e-05
-2.2735352699233e-05
-3.07646161682374e-05
-3.31692221830289e-05
5.25659207863554e-07
-3.14532887632987e-05
-1.87644773531037e-05
-1.70351286174234e-05
-3.97693060862002e-05
-1.93979896923268e-05
-2.12343851797329e-05
-3.80718669266505e-05
-4.70965050701678e-05
-2.83239460606486e-05
-4.34386596628083e-05
-2.92864365910413e-05
-4.76835243132651e-05
-2.66065019604504e-05
-1.35317995406371e-05
6.37031325436984e-06
-1.65773727848354e-05
-2.05381355734991e-05
-7.98481503493392e-06
-2.77163957180163e-05
-3.48626388619401e-05
-1.82799402007695e-05
-1.31240138701396e-05
9.6430667178189e-06
-5.80021922121051e-05
-5.01794551440736e-05
-2.32937686186315e-05
-1.90232767900912e-05
-2.4971133125192e-05
-6.53989267032637e-05
-3.6966346650448e-05
-3.09162520782547e-05
-6.88381193966428e-07
-2.67242367321171e-05
-5.19102920931609e-06
-3.35229149085238e-05
-3.39172230510723e-05
-4.51611974146845e-05
-2.61827101557148e-05
-4.9153779245639e-05
-4.70964858725938e-06
-2.17316907814636e-05
-2.493898075269e-05
-3.84972086652906e-05
-5.44211080235472e-05
-1.19981755935608e-05
-1.71268111339371e-05
-3.46051801059542e-05
-4.11696127163369e-05
-2.98766251541952e-05
-1.66698849479441e-05
-4.23070767187801e-05
5.09651261535585e-06
-2.95179000123997e-05
-2.95726318420469e-05
-4.90080516886317e-05
-4.63494386664228e-05
-3.25955773773852e-05
-3.7992545915959e-05
-7.41500904915922e-06
-2.97275209012169e-05
-1.67377187200665e-05
-3.28655697506175e-05
-2.20403586971436e-05
-9.34006372484036e-06
-4.35066261040267e-05
-6.35519341734467e-06
-4.92439472034323e-05
-2.3907190493461e-05
-4.70751401027493e-05
-3.37731227462811e-05
-2.73658340575066e-05
-3.19851559588348e-05
-5.89775667246722e-05
-2.32293193043275e-05
-4.67008639017269e-05
-4.23536132813127e-05
-4.21069210170658e-05
-1.98028917112621e-05
-2.96914021400964e-05
-5.28205941274326e-05
-2.19761917758625e-05
-2.4018444252683e-05
-5.20760432211901e-05
-2.04959218775075e-05
-2.60026866747557e-05
-4.68535095263336e-05
-5.8720071215186e-06
-1.76468238535769e-05
-7.42426131115383e-06
-3.00611489698902e-05
-5.25083060659346e-05
-5.8607247896939e-05
-5.18181120778358e-05
-4.23565094234264e-05
-2.51657580164274e-05
-7.26552366365016e-05
9.73240311237783e-06
-4.57695798685851e-06
4.54652218539541e-06
-3.17707501999495e-05
7.21252419712758e-06
-4.959684539732e-05
-2.79850613891877e-05
-2.62490392193765e-05
-4.49889835918489e-05
-6.06857210133057e-05
-6.871597808027e-06
-2.1250023022663e-05
-1.75639089017482e-05
-1.3488820867662e-05
2.07788742772163e-06
-3.93270601105882e-05
-1.31164798476299e-05
-4.44005977712e-05
-2.60730205620471e-05
-2.51769374888845e-05
-2.27299011103527e-05
-1.80027431821269e-05
-1.90647310050975e-05
-2.04689648664141e-05
-1.61399006359075e-05
-2.19401741068362e-05
-5.90411887171859e-06
-3.04005986624595e-05
-3.97117174565462e-05
-2.6303423642708e-05
-2.124128850503e-05
-2.08693526897301e-05
-4.00191535502179e-05
-4.39409835220879e-05
-2.57763283169425e-05
-3.34055198353395e-05
-1.02191813304451e-05
-4.33076360391246e-05
-1.79516839324549e-05
7.07134887741468e-07
-1.66642195994706e-05
2.578438842007e-06
-3.91536373401479e-05
-1.78408313340931e-05
-3.05018271834957e-05
-3.16652304486296e-05
8.95126505477747e-06
-5.55865532554015e-05
-2.81845685878429e-05
-1.95407952622431e-05
-3.89132314558673e-06
-2.57691952527422e-05
-1.14091623502181e-05
-2.05089047078382e-05
-2.35026845623414e-05
-4.45389643564309e-05
-4.95140088797402e-05
-3.73814762902953e-05
-1.95097769919044e-05
-3.52108793654821e-05
-4.5348722909271e-05
-4.97992550511143e-05
-3.39054438495092e-05
-5.14887023728091e-05
-3.28113593847655e-05
-9.65634151921812e-06
5.41493982510555e-06
-2.23171251921001e-05
-4.21636475006014e-05
-7.71490837739223e-06
-2.26008519807268e-05
-3.13715210535323e-05
-2.2732158155596e-05
-2.68845517087873e-05
-2.86304110726472e-05
-1.77852999832862e-05
-2.56253592857203e-05
-5.78088381016693e-05
-3.32195040620602e-05
-1.52878897922548e-05
-1.14137413759656e-05
-1.07453959712397e-05
-2.6656947319845e-05
-2.54526851317575e-05
-2.26409887568032e-05
-2.13686824297998e-05
-2.97903588521057e-05
-2.82549855659831e-05
-2.88681434799881e-05
-1.64347396396801e-05
-3.32206989974125e-05
4.2547206135074e-06
-4.51739640802009e-05
-3.27049599963394e-05
-2.10707286889443e-05
-3.64560186076886e-05
-3.05790252595114e-05
-3.98112544409675e-05
-2.68526731530136e-05
-2.74981793547085e-05
-1.04980076943803e-05
-1.76455172321369e-05
-4.56415413495074e-05
-1.72628529332066e-05
-3.74166153099189e-05
-1.1851266535759e-05
-2.86405787361372e-05
-5.27870521659806e-05
-3.68600284390522e-05
-2.5350694450532e-05
-5.58913013061264e-05
-4.82347883467722e-05
-6.26284325241753e-05
-3.42802036096791e-06
-3.45221413299394e-06
-2.98648431911251e-05
1.08290018834713e-06
-9.59631308833862e-06
1.11190275575589e-05
-1.76673739409067e-05
-8.00648160935525e-06
-2.4033929644472e-05
-4.14747384596065e-05
-2.52968502431788e-05
-4.48107497967742e-05
-3.98672264737373e-05
-3.18137653142327e-05
-4.17638510227477e-05
-4.09884752329001e-05
-1.87913577169503e-05
-1.70619956170425e-05
-4.01275528421432e-05
-3.71983439018621e-05
-2.79312734608059e-05
-4.31774113773849e-05
-1.06778845599143e-05
-3.75947011730647e-05
-4.25469695847448e-05
-2.50193025021114e-05
-5.49411430374932e-05
1.07664490922814e-05
-5.62484768118974e-06
-2.84385774103001e-05
-2.31221932855663e-05
-3.26681456185018e-05
-5.17932174820507e-05
-2.01811414464472e-05
-2.12215625129513e-05
-6.42209855624703e-05
-2.70916770529426e-05
2.33183183136014e-06
-1.3867007513253e-05
-7.55211046567778e-06
-2.96589238962698e-06
-1.72346639680252e-05
-9.28214513169674e-06
-3.61620027152781e-05
-1.74500961521596e-05
-1.15407027778579e-05
-3.39621080191734e-05
-1.68601588722104e-05
-4.43021266479892e-06
-4.02162228558479e-05
-1.04495563570916e-05
-1.71877293111354e-05
-3.14717216398176e-06
-1.41479112598567e-05
-3.73115730419486e-05
-3.01945202918471e-05
-3.08823952366628e-05
-1.09535009017707e-05
-3.77986060519178e-05
-2.0524740987925e-05
-3.93801890722038e-05
-1.94461056288927e-05
-3.28051974932729e-05
-1.18342427585126e-05
-4.85378495578087e-05
-6.78835912297039e-06
-3.23659131688567e-05
-4.55576807166912e-05
-2.53384911930105e-05
-1.53520755857122e-05
-2.87710457838781e-05
-1.50599336785757e-06
-1.40702948075526e-05
-4.24641423459614e-05
-2.66751825744186e-05
-2.54243162657565e-05
-3.70186020793571e-05
-1.68788857613262e-05
-4.19764325660913e-05
-2.25764340433585e-05
-4.33405230183993e-05
-4.21047945323742e-05
-3.64047140992438e-05
-3.42387293700966e-05
-1.78799206329163e-05
-4.30943372181464e-05
-2.37500789275489e-05
-3.30972061330356e-05
-2.11437492836158e-05
-2.67207252380431e-05
-1.97599639654642e-05
-4.12461742335708e-06
-3.10768060616288e-05
-1.82894289372898e-05
-3.94192373805423e-05
-1.61481588459187e-05
-2.85965817952915e-05
-3.81740460693864e-05
-5.45211486084493e-05
-1.29121956764627e-05
-1.84246218042252e-05
-1.86869430243193e-05
-2.62289019335945e-05
-2.92404993996059e-05
-3.12274073351898e-05
-2.50620992089897e-05
-1.54413349457359e-05
-6.59376520267697e-06
-3.69124893869612e-05
-1.09526555872427e-05
-2.47131778564944e-05
-2.95325915923597e-05
-5.87366185432473e-06
-2.25173088534852e-05
-3.37559571217077e-05
-2.18483446408569e-05
-1.2534673430327e-05
-4.37842983169592e-05
-6.73980275639827e-05
-2.86558276802621e-05
-3.17573953265764e-05
-4.70064637016706e-05
-3.52621460594754e-05
-4.68459985716059e-05
-3.75522225128582e-05
-1.28693157885018e-05
-3.92747837766582e-05
-2.39319162145061e-05
-5.49970367726972e-05
-1.51167923217041e-05
-3.7462959347298e-05
-3.58320613267812e-05
-5.24514492375743e-05
-2.17597734189761e-05
-5.09015728667671e-05
-3.24724663328766e-05
-2.61524934446319e-05
-1.69849359820759e-05
-4.26316249270455e-05
-1.1810228823962e-05
-1.38970180508182e-06
-1.87915715456059e-05
-3.22465501127803e-05
-2.16448575201035e-05
-3.43719406987569e-05
-5.95159420046413e-05
-4.84524706467374e-05
-4.68126214779818e-05
-3.03912304558162e-05
-5.72701272424217e-05
-4.00245503705281e-05
6.00783534505598e-06
-2.0724149980261e-05
4.04101439364879e-06
-2.21602571617514e-05
-5.46046520302359e-05
-5.72198414379329e-05
-4.55599000167862e-05
-3.52238708257883e-05
-3.5768680784131e-05
-3.60572979398731e-05
-2.06131183530365e-05
-2.99055652452984e-05
-5.61413402884769e-05
3.32515585497954e-06
-2.03244936280036e-05
-4.18199222943034e-05
-2.06454157612911e-05
-3.79058803456982e-06
-4.0734817914627e-05
-3.77315095370967e-05
-2.57524026041516e-05
-2.34803312508762e-05
-2.46473532784776e-05
-5.53956732177352e-05
-4.79863843572226e-05
-2.66434255921875e-05
-6.46750835677509e-05
-4.1113038245141e-05
-5.2404136331481e-05
-2.52965929830054e-05
-3.07575359512564e-05
-3.89429954148947e-05
-1.88564621324078e-05
-1.71901124491368e-05
-7.61593202782867e-06
-3.14818135319522e-05
-3.0464053870663e-05
-8.72429730166272e-06
-2.53029145870206e-05
-2.14659408238215e-05
-3.3076842380494e-05
-2.38651632872566e-05
-1.68505430244349e-05
-8.69485791562868e-06
-1.65464528810086e-05
-1.23587252375649e-05
-2.74933872342278e-05
-2.72655357015754e-05
-2.60788014177601e-05
-2.96492691107676e-05
-1.57678997236868e-05
-3.94738392904352e-05
-1.53948164608572e-05
-2.80226443118009e-05
-3.54981524817077e-05
-2.57955598552859e-05
-1.30179741525038e-05
-1.90749031699148e-06
-3.92051359228358e-05
-4.18255346750684e-05
-3.21060594976045e-05
2.61971107711486e-06
-3.63503073508078e-05
-4.03546669768563e-05
-2.98332899688064e-05
-1.85223493942016e-05
-3.69988141514743e-05
-6.61892466661753e-06
-7.49221129209476e-06
-4.16121725699186e-05
-4.53504886845617e-05
-3.15184124613206e-05
-1.74532184584022e-05
-1.89873260757359e-05
8.52361646564932e-06
-4.45580442305565e-05
-1.75699909403255e-05
-4.87650871033884e-05
-3.21567751984376e-05
-2.20366824706972e-05
-4.59893146532069e-05
-3.16171146574406e-05
-2.92183918448031e-05
-2.33014819236041e-05
-2.71187153105729e-05
-3.73450578731235e-05
-3.55056157874968e-05
-2.84848528363818e-05
-6.07237857902666e-05
-1.82229144747238e-05
-1.33570195581545e-05
-1.9571199264031e-05
-1.5024800220602e-05
-4.89800631404193e-05
-4.16491615210416e-05
-3.92806058686784e-05
-5.20708602100896e-05
-3.02276896237815e-05
-2.40598902288275e-05
-2.56759625706822e-05
-2.62762627720076e-05
-3.78908123674731e-05
-2.62166602241027e-05
-1.65436343703919e-05
-3.49450054206932e-05
1.32652454752702e-06
3.80559657920036e-06
-3.87517087422615e-05
-2.4191487994427e-05
-6.45893558181899e-05
-5.56266211944242e-05
-4.58931759077937e-05
-2.22970293573026e-05
-3.22849522171881e-05
-2.05881933351956e-05
5.24398969038486e-06
-3.64355051714571e-05
-2.76438279099386e-05
-2.95780425537681e-05
-1.77663092255867e-05
-4.89729103794019e-05
-6.09089818305895e-06
-4.2661322400864e-08
-1.6929299011889e-05
-3.38981570547486e-05
-4.46102936261875e-05
-1.32363371582359e-05
-2.79240630868621e-05
-5.08408113070455e-05
-2.68563729291227e-05
-1.94532205113261e-05
-4.16189058023188e-05
-4.27901728198322e-05
-2.82720780530285e-05
-4.17747979892612e-05
-3.40534634284177e-05
-2.27094461765179e-05
-3.30326439211312e-05
-1.9471625047828e-05
-2.4830601761199e-05
-5.16151933520284e-06
-3.57919854736773e-05
-1.84308465549233e-05
-4.44636313471269e-05
-6.04154560740124e-05
-4.70157353012111e-05
-2.29341375264719e-05
-2.83462723797868e-05
-4.9647753421453e-05
-1.67929423395966e-05
-4.69134651118918e-05
-3.19254893820986e-05
-5.85679105671926e-05
-2.03785045257491e-05
-2.7814969523747e-05
-4.90047565075746e-06
-3.07860734464775e-05
-3.13114721976282e-06
1.81370527626494e-06
-3.33878729837141e-05
-5.44547709921932e-05
-1.44765801927062e-05
-4.62799497509285e-05
-1.96997654812729e-05
-3.60781836277111e-05
-2.77475707265919e-05
-1.73495819057088e-05
-8.29366623796246e-06
-3.0809635446862e-05
-5.20821900719834e-05
-2.56267007614545e-05
-6.54939479751777e-05
-5.39755742593218e-05
-1.53728202645787e-05
-2.4407716707869e-05
-5.75299190037942e-05
-4.2169623430399e-06
-2.25846864487205e-05
-4.80047677185115e-05
-8.858540709015e-06
-2.68165837058375e-05
-2.03007256024119e-05
-1.80499014153751e-05
-3.50299704101123e-05
-4.51616009881925e-05
-1.03153683886113e-05
-9.12945891415821e-06
-6.88188490624116e-06
-3.14898395351242e-05
-8.56955916652817e-06
-4.23109591348063e-05
-4.98235941732955e-05
-1.43532308484587e-05
-1.07231491441126e-05
-2.54058294768016e-05
-7.47741630514624e-06
-2.76796255726341e-05
-3.55536242701618e-05
-2.0834155534792e-05
-1.82109068866721e-05
-1.29127943871555e-05
-1.36392442539798e-05
-3.45953184210432e-05
-2.30972818218254e-05
-2.47760699082025e-05
-4.97772718019144e-05
-3.19542160251106e-05
-4.29136123543367e-05
-2.85474513581223e-05
-2.34554080785154e-05
-4.06991734334019e-05
-3.97767067950323e-05
-8.02981013911971e-06
-4.79640505799576e-05
-1.25113763682606e-05
-4.41434290815295e-05
-4.90464584322934e-05
-3.91796302920911e-05
-3.99248715613405e-05
4.34809014523221e-06
-6.76524872536945e-06
-2.88709904777329e-05
-2.95941611571019e-05
-1.16818394470096e-05
-4.15343756806465e-05
-7.19491696373983e-07
-4.05422398240259e-05
-2.25021345035606e-05
-1.15276210888609e-05
-3.92007370386308e-05
-4.17365339766125e-05
-5.03394862820387e-05
-2.37129523245167e-05
-2.85103252454392e-05
-2.45993363248952e-05
-1.8693722231428e-05
-2.44015672140187e-05
-3.21140027568075e-05
-2.8250208773058e-05
-4.57151861176748e-05
-4.35299063479038e-05
-3.52344849301111e-05
-1.50217181462892e-05
-2.92947871485269e-05
-1.73817238052058e-05
-3.63887173485156e-05
-6.2253860120879e-05
-2.4534234677005e-05
-2.05951020936354e-05
-6.20929541457944e-05
-3.29852281582054e-05
-2.88521513623114e-05
-2.79825810693858e-05
2.01621626442852e-05
-8.25420077616365e-06
-2.98288617134657e-05
-2.23099471591727e-05
-3.8256009170382e-05
-3.46185533421374e-05
-3.40749259892958e-05
-1.8257263186887e-05
-3.65083374326875e-05
-2.26402281709204e-05
-1.14717766437023e-05
-5.19613348001135e-06
-1.55061448983386e-06
-4.90481086946667e-05
-3.93885031831481e-06
-4.74943383349368e-05
-5.44081953946823e-06
-2.7572523111423e-05
-1.92667504945724e-05
-3.57787234108045e-05
-2.47872170219645e-05
-2.16297193481214e-05
-1.90407356393153e-05
-3.633880600208e-05
-2.46976418050335e-05
-1.1970114376501e-05
-1.49696652443025e-05
-5.5735421017188e-05
-2.52987153935988e-05
-1.20165134572506e-05
-1.75401884881803e-05
-2.3322578047312e-05
-1.67769477502789e-05
-3.35152935400694e-05
-6.84985649407776e-06
-3.16628197226709e-05
-7.43315050594134e-06
-2.59856140658915e-05
-2.16917367937922e-05
-2.39992773737451e-05
2.27250588611618e-06
-6.65684584894247e-06
-1.92250203342401e-06
-1.33514012885587e-05
-9.38589577953818e-06
-3.06713160879061e-05
-3.22219673749311e-05
-1.91083830627966e-05
-9.44655444459864e-06
-2.19863236983646e-05
-3.64750409886648e-05
-3.77199173621063e-05
-8.47526329810814e-06
-4.08395028936297e-05
-2.5437829052473e-05
-5.31910798842236e-05
-6.05274400916667e-06
-3.60122777647073e-05
-4.89168250181038e-06
-3.19845072367685e-05
-2.82662908326297e-05
-1.72486635657359e-05
-4.04115868028922e-05
-2.98387883914259e-05
-3.05036743754479e-05
-4.97049505769853e-05
-2.27172234038067e-05
-1.86016235750476e-05
-8.8284375321232e-06
-1.92267810294043e-05
-1.05012063054787e-05
-4.44332640419842e-05
1.43752337032224e-05
-5.3222264620579e-05
-4.48853362778624e-05
-3.55930820662367e-05
-2.36214602577697e-05
-1.15402892293181e-05
-2.44649338438507e-05
-2.31063230569734e-05
-2.13842531714293e-05
-2.08314702008645e-05
-3.68627805834233e-05
-1.37506993173067e-05
-5.67775865761832e-05
-2.27908762852837e-05
-1.48285488447792e-05
-1.06385975318217e-05
-2.26976988092566e-05
1.47609053682588e-05
-4.26539112979329e-05
-4.93088965580304e-05
-4.60057898125294e-06
-3.71555092098514e-05
-4.76163738554545e-05
-1.42514233546439e-05
-5.48937511346115e-05
