# Supplementary material for: Research on computational propagation and identification of mine microseismic signals based on deep learning
Source: PLoS One. 2025 Oct 22;20(10):e0334641. doi: 10.1371/journal.pone.0334641 (PMC12543183; doi:10.1371/journal.pone.0334641)
Supplement: S6 Data — (ZIP) [file pone.0334641.s006.zip › 000100900000148.xlsx_0.txt_24.txt.txt]

-2.16950990831116e-05
-4.63361468302707e-05
-9.38987854594211e-06
-5.24113457938808e-07
-2.70071276423066e-05
-3.82568681710629e-05
-1.47453148386107e-05
-1.49944003804482e-05
-2.19286027298228e-05
-5.05665777500753e-05
-3.73610435020711e-05
-1.70625151943093e-05
-3.44193835395197e-05
-2.4498947446606e-05
-2.98605947715096e-05
-1.78665746443924e-05
-5.28282468051044e-05
-2.57456247926341e-05
-3.91285355932449e-05
-3.85218900172778e-05
-3.93120576179633e-05
-1.74227737084886e-05
-3.00336483777783e-05
-2.36178247347194e-05
-3.26032422836873e-05
-2.89023318941174e-05
-4.27107974815171e-05
-2.20976675915599e-05
-3.93543289761613e-05
-3.8724115068362e-05
-2.23562501090564e-05
-2.21142831076553e-05
-6.26438184849344e-06
-4.055885680627e-05
-6.59372209753571e-05
-4.64474689598544e-05
-2.61764580761307e-05
8.5452269660056e-07
-4.82733485513325e-05
-3.66029342893515e-05
-2.85414788216075e-05
-1.06162457149436e-05
-4.14567610290658e-05
-4.29784787569567e-05
-1.32786205509033e-05
-4.43210526863732e-05
-5.78811400499095e-05
-3.20749435500389e-05
-3.00111183623104e-05
-4.56596547576396e-05
-3.25661093630138e-06
-3.83664189732536e-05
-4.27044897903279e-05
-1.62447873707569e-05
-2.35234658639513e-05
-4.38352531751692e-06
-5.91668944479335e-05
-4.01410986466471e-06
-5.65248167457343e-05
-6.64604023782417e-06
-7.65045546908449e-05
-3.59830270603617e-05
-2.72435017390694e-05
-1.63196476640877e-05
-9.2037381919115e-06
-1.90477988650993e-05
-2.62142728073644e-05
-2.96251874241889e-05
-3.58081766295142e-05
6.29113817406271e-06
-2.91405751960481e-05
-4.54814410612297e-05
-2.44543516319474e-05
-4.62292770311543e-05
-2.02496326759916e-05
-3.41017525700543e-05
-3.20047537624643e-05
-3.42330796837134e-05
-8.18151888391639e-06
-5.14601920177241e-05
-5.02321192420012e-05
-5.12393240497842e-05
-3.37018280422502e-06
-8.50680056183001e-06
-1.6451084881118e-05
-2.00569350506092e-05
-3.13451158486757e-05
-1.87508571193192e-05
-4.95002876453426e-05
-1.71409650402016e-05
-1.65477203299952e-05
-3.59605602177451e-05
-3.71257922297948e-05
-8.59818119052665e-06
-1.46066221113187e-05
-2.67161400010802e-05
-4.21516147722689e-05
-3.96936523928925e-05
-2.83651531335614e-05
-1.20195297845294e-05
-1.8928618365475e-05
-3.86837595600807e-05
-1.54386038440897e-05
-4.21045174425696e-05
-3.01161034266248e-05
-4.57710527024147e-05
-2.68769686394778e-05
5.9942200070803e-06
-4.82842347961745e-05
-1.64395934410129e-06
-4.22053186323716e-05
-2.44232961581773e-05
-5.48013175493906e-05
-1.49072558933096e-05
-2.586926818305e-05
-2.31458210373201e-05
-3.82300142435275e-05
-2.88052958092781e-05
-4.73135297777662e-05
-5.08016628428423e-05
-2.97397085557173e-05
-5.70583266784753e-05
-2.5268435044408e-05
-1.77420435795744e-05
-1.59130796808077e-05
-1.4026988485457e-05
-1.93915904443109e-05
-2.9906930751509e-05
-4.17085258453271e-05
-3.66448723711833e-05
-1.29726319282822e-05
-2.96546288348409e-05
-6.74861193008697e-05
-5.86097294978106e-06
-2.08735700744711e-05
3.40104916969042e-05
-1.52313715900446e-05
-2.87462276684628e-05
-1.27548233398441e-05
-4.10833132995639e-05
-3.92084904510326e-05
-2.50329789719556e-05
-4.34566311407275e-05
-2.19837664802766e-05
-1.09409913077505e-05
-3.0533989314206e-05
-4.60089450896781e-05
-1.57119540099109e-05
-3.99413859564068e-05
-4.65127701028908e-05
-3.7930162154177e-05
-1.1811774737261e-05
-1.44155953023074e-05
-3.14164390116669e-05
-2.63318551089287e-05
-1.32412393755196e-05
-2.6632146074601e-05
-6.17787344784911e-06
-1.31759315911185e-05
-3.81651202120484e-05
-2.94670811217079e-05
-1.19696095171331e-05
-3.22179182608086e-05
-2.51884366010069e-05
-5.54441480223203e-05
-2.66300203612146e-05
-3.56854805397182e-05
-2.41451575685254e-05
-3.19775331086458e-05
-1.85379136553675e-05
-1.34856931449216e-05
-7.2430543865703e-06
-1.71462534380779e-05
-2.66104690049731e-05
-3.11757087896e-05
-3.34692009751155e-05
-2.13347954400111e-05
-2.69961240676828e-05
-3.65260206993652e-05
-1.71614565939456e-05
-4.334875315631e-05
-1.0879448148488e-05
-4.13595807998169e-05
-1.03602330634283e-05
-5.08062813551185e-05
-4.15304167597005e-05
-4.47308701325e-05
-2.48590167781188e-05
-3.00758906590282e-05
-1.50769986490386e-05
-4.05440788231333e-05
-3.7744889590881e-05
-2.32627173215943e-06
-1.61451284189691e-05
1.07317596250705e-05
-8.74357280312117e-06
-8.34873105646976e-05
-3.24368159027777e-05
-2.57260831542385e-05
-2.59858034422376e-05
-3.61021420156368e-05
-1.86385861230323e-05
-4.92278748194462e-05
-1.01613815793038e-05
-2.28695173868435e-05
-4.13760400488678e-05
-4.43925663698638e-05
-2.94146292101225e-05
-6.20845373514656e-05
-1.62795581456709e-05
-2.33838744542179e-05
-5.15390105044543e-05
1.32734114487393e-05
-3.10240287596266e-05
-4.72293397101456e-05
-2.35613944061049e-05
8.38579098025673e-06
-1.99582935054706e-05
-4.48196568458047e-05
-4.36241030598961e-05
-2.84692748311938e-05
-4.45075322456239e-05
-5.15806390615879e-05
6.47051581521238e-06
-1.27304835754871e-05
-4.55661018379448e-05
-5.00991843581727e-05
-2.53536114950238e-05
-4.92435991719408e-05
-3.0578023080618e-05
-4.46628862775778e-05
-3.32577773834917e-05
-2.01652496652048e-05
-4.90739831695538e-05
-2.93823215872283e-05
-4.13425318534563e-05
-2.73573202392808e-05
-3.57223928192908e-05
-6.05065980396268e-05
-2.45040312177916e-05
-5.01330182986307e-05
-3.35360822813562e-05
-7.98655106444306e-08
-2.55962264204869e-05
-3.28161802607226e-05
-2.17026968680775e-05
-1.14023129234484e-05
-1.9480906932864e-05
-5.7675253733765e-05
-3.76875580959812e-05
-1.32489401401291e-05
-1.98645686298621e-05
-2.85761869801086e-05
-7.9839198976445e-06
-3.22125141649871e-05
-5.05218973711609e-05
-2.53828659234145e-05
-1.76973621640444e-05
-8.655861394679e-06
-1.96823169011951e-05
-4.01573392328135e-06
-1.57600497950162e-05
1.37209876706567e-06
-4.0485428603049e-05
-1.07291709942239e-05
-3.03545582390954e-05
-3.2889426875245e-05
-3.01998821072853e-05
-1.015384503025e-05
-2.89862335085871e-05
-5.784707611276e-05
-2.19680946389904e-05
-6.11798035783401e-05
-1.43024367608143e-05
-1.84450343232434e-05
-2.19830744923776e-05
-2.42943755297735e-05
-3.84195045274932e-05
-9.57658953025149e-06
-3.39172575938243e-05
-6.58505576996056e-06
-3.41065221685128e-05
-2.83792425823078e-06
-8.32838983859544e-06
-5.56961612510254e-05
-4.0799523357837e-06
-4.89407014796307e-05
-3.46627625730548e-05
-4.88221590377062e-05
-1.51593885038417e-05
-8.83349675065212e-06
-2.82656611267146e-05
-5.17760321839584e-05
-3.06224990754258e-05
-4.28312839874781e-05
-3.35600805989257e-05
-3.23858743113165e-05
-2.51847752660165e-05
-1.3116886071005e-05
-1.21957223892578e-05
-2.53619669999992e-05
-2.66145980475884e-05
-3.59082640871331e-05
-3.45564350818678e-05
-4.6890530615845e-05
-2.57530523172885e-05
-1.86980574663923e-05
-2.70339581562923e-05
-3.33164579750243e-05
-3.4658506441556e-05
-2.32471809408175e-05
-4.05247597306374e-05
-4.22114155500341e-05
-4.67815040783569e-05
-4.00614537698587e-05
-3.73807785180684e-05
2.82295176443589e-06
-1.01239652951368e-05
-2.13403322207214e-05
-2.50015149551422e-05
4.58906750630167e-06
-2.11727561579268e-05
-2.04172080144473e-05
-2.4927446407711e-05
-2.76302192390723e-05
-7.09537172468234e-06
-1.59247969755153e-05
-2.844789337325e-05
-4.78736872106052e-05
-3.50661747144266e-05
-1.60194866696622e-05
-5.87061616580178e-07
-9.96259314584328e-06
-4.64593036159217e-05
-1.19864417551901e-05
-5.93484340135272e-05
-2.90742874719859e-05
-4.06208998017739e-05
-2.48495835625222e-05
-1.25425324818695e-05
-4.91238363964498e-05
-4.7051946430621e-05
-4.66236145575516e-06
-2.78193359115164e-05
-3.56833744676309e-05
-1.69622743234703e-05
-4.2412415644952e-05
-3.59091620595378e-05
-2.00001837909465e-05
-4.88921906689185e-05
-3.26701182704776e-05
-1.55337576082439e-05
-4.05710203873393e-05
-4.43599563041159e-05
-4.75425635468382e-05
3.31054617536595e-06
-4.82875563238998e-05
-3.92682971003919e-05
-1.43329470509375e-05
-1.94975319374632e-05
-6.82437247278669e-05
-3.07688434303901e-05
-1.83914798497132e-05
5.57872747533417e-06
-4.91182869078834e-05
-2.36782751426983e-05
-2.40472051162605e-05
-3.8969651774237e-05
-6.77640594997398e-06
-4.06278731122325e-05
-1.43695004254249e-05
-4.84114243485319e-05
-2.59956957209131e-05
-3.3242305755525e-05
-2.26727912779785e-05
-5.36524274835166e-05
-4.45256456367872e-05
-1.94315347023742e-05
-7.80745468569958e-05
-3.53270915088255e-05
-3.6804448159974e-05
-1.7400432755657e-05
-5.30166462717222e-06
-6.66595785294468e-05
-2.99067043794048e-05
-3.8791757047948e-05
-3.79812918003155e-05
-3.76905238347024e-05
-3.17513922087496e-05
-5.33985832950944e-06
-4.14696543252223e-05
-3.31002747542981e-05
-2.84014812773296e-05
-2.76607786496561e-05
-1.42250694922976e-05
-3.00503309115058e-05
-2.01774000134285e-05
-2.85869311870676e-06
-2.08323719770484e-05
-3.66810377952039e-05
-3.11910855345139e-05
-4.53524018474039e-06
-1.19049705298466e-05
-4.79046774148105e-05
-2.08758448968828e-05
-2.16977408096431e-05
-1.73635876761203e-05
-4.70988373348155e-05
-2.96591373226884e-05
-1.65119271343364e-05
-6.66601618643172e-05
-2.51548003199311e-05
-1.69614540826393e-05
-6.06497242187185e-05
-2.55489552621544e-05
-5.46466819701518e-05
-4.89009601115194e-05
-3.50610740029993e-05
-5.94281517872821e-05
-5.60400366120275e-05
-2.45960834597952e-05
-4.96355655902622e-05
-3.27286682397603e-05
-3.08337371634897e-05
-3.05153114458849e-05
-4.84415292299762e-05
-4.82416492106414e-06
-3.79136220343199e-05
-1.88440826206603e-05
-3.30306870579185e-05
-2.47992748582022e-05
-9.73306349671865e-06
-5.43021480332539e-05
-5.79378840225939e-05
-3.62685649831525e-06
-2.309382087118e-05
-2.4429652316813e-05
-3.33868776958361e-05
-2.4898087078431e-05
-3.07882902637777e-05
-2.01431102010841e-05
-2.02428459730727e-05
-3.93675108442749e-05
-2.41825846570686e-05
-3.49827436598577e-05
-1.05378602601167e-07
-4.39346438256978e-05
-3.05876563420134e-05
-3.10832087275549e-05
-1.86248781943401e-05
-1.97514121143355e-05
-3.68346870334227e-05
-3.49041693289135e-05
-1.66307367825572e-05
-2.03016340691305e-05
-3.59513745957775e-05
-4.33891934231343e-05
-6.05736331628712e-06
7.54205881931535e-06
-6.58010759802456e-06
-3.71741569383349e-05
-8.10648605999773e-06
-7.03204595255896e-06
-1.96339638409072e-05
-4.45045308842629e-05
-4.88010635876835e-05
-3.86756976414899e-05
-4.34814751423404e-05
-1.73456877429081e-05
-2.19371925930474e-05
-2.8125899412401e-05
-2.0811133370076e-05
-1.71717412994051e-05
-3.92953597334777e-05
-2.96656621100605e-05
-3.93797804431291e-05
-6.07251494207628e-05
-3.16674026985564e-05
-2.64547142430072e-05
1.42195011409778e-06
-4.12867320403039e-05
-1.81216798382235e-05
-6.10410030686239e-05
-2.24112565967819e-05
-1.65611878019463e-05
-4.0661277320881e-05
-2.97488587007147e-05
-3.8204170729208e-05
-3.21093240841882e-05
-5.49721995944681e-05
-1.20766251658064e-05
-4.54359166199768e-05
-2.32666274499205e-05
-3.09019373701871e-06
-3.22180273111806e-05
-1.98865531002388e-05
8.14761270431148e-06
-8.10762477721127e-06
-2.5586586897885e-05
-3.54016561105301e-05
-1.68793670361742e-05
-2.64774138835477e-05
-3.13123099393498e-05
-6.7733888006663e-06
-5.93534700777179e-05
-2.4466614814748e-05
-2.94040856591054e-05
-3.86423298387587e-05
-1.84789242994313e-05
-1.25738295738598e-05
-1.97163087615495e-05
-2.09892509367137e-05
-5.82509213798948e-05
-2.67689297325935e-05
-2.06905199387316e-05
-2.21311273866899e-05
-1.39749512651643e-05
-1.56882424216052e-05
-1.58331970510435e-05
-3.1377424853355e-05
-3.82669610381354e-05
-1.8307982368772e-05
-3.73352498901237e-05
-3.19118617371837e-05
-4.97699044312449e-05
-1.52930080508049e-05
-1.88610227806633e-05
-4.65686871600468e-05
-1.72939754272021e-05
-4.97010176703383e-06
-3.15101343874217e-05
-1.94838588482294e-05
-3.09699628067103e-05
-1.41426769977633e-05
-1.9694996775226e-05
-2.15839455239629e-05
4.47697254899723e-08
-1.81482674668785e-05
-4.28344206936481e-05
-3.37595325119922e-05
-2.53784862622186e-05
-4.90200432199104e-05
-3.33536359226898e-05
-1.455019293525e-05
-3.99531006323864e-06
-4.25239472424822e-05
-1.36487899481487e-05
-4.34503251278724e-05
-7.66918388437409e-06
-3.30963269173531e-06
-4.650744121894e-05
-3.46788724468438e-05
-3.03523308461244e-05
-2.81532737673341e-05
-7.94406149929315e-06
-2.53899311709202e-05
-3.79621580079683e-05
-9.33558003973558e-06
-2.05833017485754e-05
-8.31553170911485e-06
-2.80826607018691e-05
-2.10664754294644e-05
-2.12709585869351e-05
-2.71996888655654e-05
-3.97039150219529e-05
-3.01100234159528e-05
-4.02784487135591e-05
-2.64323480066177e-05
-6.31180354494217e-05
-1.74020895849586e-05
-5.79923812973663e-05
3.52921019473152e-06
-3.75546422264225e-05
-5.84638899300234e-05
-1.18293677057149e-05
-4.60951762129621e-05
-2.431076326425e-05
-2.33662036623651e-05
-3.54658837758395e-05
-5.70014872872596e-06
-1.51671632195111e-05
-1.60624056955332e-05
-4.79968764137318e-05
-2.11668727863033e-05
-3.20151280127684e-05
-2.75568978469146e-05
-4.30178072291266e-05
-1.54372369727126e-05
-3.11066421460566e-05
-2.0410623553346e-05
-1.88234192324055e-05
-3.46983802514056e-05
-6.40255340161646e-06
-1.79902346574318e-05
-2.63507207685144e-05
-5.63645450145936e-05
-4.94517978648324e-05
-3.00875359447033e-05
-2.43113891472488e-05
-2.98436172180002e-05
-2.79485339874701e-06
-1.71216429813873e-05
-2.08667514577774e-05
-1.62532703264648e-06
-4.48994003535543e-05
-4.55176934271267e-05
-5.06216955332364e-05
-3.62210076259247e-05
-2.60800483624645e-05
-5.64885746572244e-05
-8.80808275460259e-06
-4.38578607448454e-05
-3.08007242142525e-05
-4.44159693849947e-05
-2.15720724653106e-05
-2.89455296110673e-05
-4.12725669013683e-05
-2.77401726907156e-05
-4.47175945754879e-05
-3.71300479146098e-05
-3.05676301789937e-05
-1.26680251053417e-05
-2.98806965122491e-05
-2.29196580994447e-05
1.44739545436726e-05
-2.90618088310447e-05
-8.19240876700416e-06
-4.41700681100213e-05
-2.66392536003273e-05
-1.30880619717967e-05
-3.12554668775896e-05
-3.79114818350706e-05
-4.00304756444657e-05
-1.65678750050923e-05
-1.95293364079667e-05
-2.50581734713117e-05
-2.51049023317982e-05
-1.57405639914592e-05
-2.99030849999708e-05
-3.45763305656447e-05
-1.6388285876148e-05
-2.548914155602e-05
-3.2495738466143e-06
8.01569685956203e-06
-1.92596793316017e-05
1.64917613896777e-06
-4.56203698270538e-05
-6.30914534552965e-06
-9.04427743829481e-06
-3.2500242544331e-05
-3.09448032305698e-05
-4.00258782666057e-05
-3.19684158156151e-05
-3.2809826235232e-05
-3.40110952028091e-05
-3.62136779105211e-05
-5.25363562981751e-05
-5.74215706280395e-06
-3.96697204521408e-05
-1.17146581845365e-05
-1.24344104429706e-05
-1.2612902467189e-05
-3.27550847677296e-05
-1.54059117119177e-05
-3.09549016963167e-05
-2.37497006849791e-05
-4.32219518272636e-05
-1.12513177533155e-05
-2.38819205465825e-05
-2.98061445988135e-05
-1.82322796664225e-05
-1.6803358693568e-05
-4.06186849167884e-05
-2.74654480888983e-05
-3.46464694346997e-05
-1.3888908601451e-05
-5.26789014212162e-05
-1.91554109718416e-05
-3.63317829408192e-05
-1.01252404960734e-05
-9.05555559560793e-06
-3.93142193256147e-05
-9.80609335549046e-06
-3.85626825406384e-05
-1.64592704263645e-05
-2.88352925994597e-05
-3.529073723193e-05
1.76225648030412e-05
-2.49157651732953e-05
-5.06120155017297e-05
-2.00046562753912e-05
-2.87800985737162e-05
1.9782800212558e-05
-1.32506944631617e-05
-2.62361949986742e-05
-3.48756950906426e-05
-4.82154517002395e-05
-6.47414399225082e-06
-1.99390289059063e-05
-3.9784327032516e-05
-5.55473390156906e-05
-4.13702086522036e-05
-1.25336968073851e-05
-3.04584142856324e-05
-1.13393598174196e-05
-1.7204008064811e-05
-9.47747578643212e-06
-8.54670131555764e-06
-3.01046230279016e-05
-3.3051230792618e-05
-3.29270612835422e-05
-2.44229899269595e-05
-3.50608822244869e-05
-9.75049691950695e-06
-3.5262030305404e-05
-2.94145998637204e-05
-3.40828022317923e-05
-4.21322892581797e-05
-6.41999525414979e-05
-4.0922892774566e-05
-3.59055166312055e-05
-4.03108171528876e-05
-1.80979803350944e-05
-3.13942798972223e-05
-2.19777265429905e-05
-3.89079206316352e-05
-3.42247642974584e-05
1.25790922863207e-07
-1.98983390765984e-05
-9.82656872119467e-06
-3.70107682487753e-05
-2.09448789352585e-05
-2.82495681130157e-05
-5.04582901619499e-05
-1.47976830787311e-05
3.1498973404838e-06
-3.74477309177827e-05
-2.91618971525544e-05
-5.09442418688189e-05
-1.3841702276051e-05
-3.98161151495181e-05
-3.38457746142756e-05
-1.38263811513975e-05
-3.98843093033568e-05
-1.12635735059656e-05
-2.95607731153435e-05
-3.90303221085978e-05
-3.58929494012573e-05
-2.77901444426151e-05
-2.47489475780874e-05
-4.91896459844962e-05
-6.77681270442977e-05
-2.65463712007865e-05
-4.12449538507444e-05
-3.82991354461553e-05
-3.92032149264354e-05
-2.52430932058118e-05
-4.8013582119531e-05
-2.60411288999031e-06
-4.83860441947842e-05
-2.2227285535264e-05
-2.25029435373996e-05
6.96773862212763e-06
-5.3352353497846e-05
5.09181850455796e-06
-2.7535144523109e-05
-5.39004210569308e-05
-3.00730801672605e-05
-4.33102317030294e-05
-4.87596426322401e-05
-3.09520444812106e-05
-1.29588878254957e-05
-3.33138178397265e-05
-2.76219922698293e-05
-4.74674909773452e-05
-1.19940667508662e-05
-4.23168634732473e-05
-2.89735597239446e-05
-3.72703306197957e-05
-1.46958044314329e-05
-4.13637184737389e-05
-1.50428170892814e-05
-2.41448250952258e-05
-9.81290088191088e-07
-2.06317984286831e-05
-2.89332665597278e-05
-5.49384384937396e-05
-9.4410269426914e-06
-1.0548115491226e-05
-8.31872597550327e-06
-3.12609635887007e-05
-1.57806493684023e-05
-3.99051841719247e-05
-2.50310996667271e-05
-2.16539934949255e-05
-2.46440014332332e-05
-1.97448813224133e-05
-3.34181354035655e-05
-3.0548169159587e-05
-3.62166391240371e-05
-2.35351522201992e-05
-2.45089048393851e-05
-4.11284672434501e-05
-3.18137563108916e-05
-2.39267906874156e-05
-4.53278831354019e-05
-2.62205952275647e-05
-7.82967134056476e-06
-2.24244339627224e-05
-1.08536483865819e-05
-3.93722263221756e-05
-9.11472078669186e-06
-2.83069869924232e-05
-3.37204486229804e-05
-6.8414500258509e-06
1.16362481910123e-06
-3.15714417720368e-05
-4.03777781963826e-05
-6.0314921625492e-06
-8.72682852800141e-06
-2.60952326709295e-05
-2.1179497649438e-05
-4.06696158672474e-05
-2.73771084118724e-05
-1.62782103164953e-05
-5.71646930515802e-05
-2.82757843727918e-05
-1.7629519999695e-05
3.63093711200819e-06
-3.06691971325386e-05
-4.60592798122845e-05
-5.692053272803e-05
-5.45744147479159e-05
-2.47482494272986e-05
-2.36480795407185e-05
-3.17076569970191e-05
-4.87543840932129e-05
-1.72851434781734e-05
-3.1799965196542e-05
-4.5100885763424e-05
-3.28302290461478e-05
-2.04675610697654e-05
-2.93375500291302e-05
-2.78778436316055e-05
-3.4631806654592e-05
1.09585620436637e-05
-2.56492476735895e-05
-2.59107836427877e-06
-5.63784316975016e-05
-3.58661495844963e-05
-3.19380960210764e-05
-3.86573632115011e-05
-6.03771416631879e-05
-3.16016861432109e-05
-1.9255353914536e-05
2.2111348902403e-06
-9.05524291695658e-06
-1.41247907253365e-05
-1.04255705255058e-05
-3.36900643507747e-05
-2.07032506866776e-05
-1.25691666216613e-05
-1.56918071864963e-05
-3.92630253707015e-05
-2.11588266041991e-05
1.92535734423267e-06
-3.94932074704864e-05
6.60358230762896e-06
-4.6719798686547e-05
-2.619478769809e-05
-2.36968862149612e-05
-2.22179038556271e-07
-1.0425223815814e-05
-4.72710966625368e-05
-4.7355716211568e-05
-2.95405660488841e-05
-2.08122198754369e-05
-4.4571037021356e-05
-3.80262621590509e-05
-1.47867370647618e-05
-2.33438423831432e-05
-4.61476803771067e-05
-2.08296057176838e-05
-5.07149968897611e-05
-3.3607209407541e-05
3.63770009456767e-06
-2.14869610315873e-05
-1.92247432167598e-05
-4.69938368211921e-05
-2.02580514697938e-05
-1.27316582944124e-05
-4.20951132202894e-05
-4.22160590276847e-05
-4.26525413723745e-05
-2.99483458994704e-05
-1.77409442436525e-05
-3.58661324341052e-05
-8.79475047247383e-06
-2.34283054010653e-05
-8.25462074858305e-06
-2.87920155471006e-05
-2.47422075253409e-05
7.66084886798605e-06
1.56083440537021e-05
-4.05729730315456e-05
-3.6006785995121e-05
-1.98297713148345e-05
-2.02355316922348e-05
-4.28133933615034e-05
-3.11243394384348e-06
-4.84412628739095e-05
-2.83073040526684e-05
-3.59901883571036e-05
-3.02146305492549e-05
-2.83619602829111e-05
-6.51758276713463e-05
-3.89984669806838e-05
-4.06122963155419e-05
-9.19509384394669e-06
-6.7963743271741e-06
-3.85035060600755e-05
-2.78577191899392e-05
-4.38334413197284e-05
-3.16059454674284e-05
-2.77228686635242e-05
-5.62502554000753e-06
-2.19896610770424e-05
-3.45070390435129e-05
-1.20973933694524e-05
-1.72471011785332e-05
-3.76563886340333e-05
-7.61026870613931e-09
-5.30449023792841e-06
-3.85221926474706e-05
-2.18791742181788e-05
-2.0806402487212e-05
-3.04155226994294e-05
-3.67763318502159e-05
-5.81614895134899e-05
-1.77631842838845e-05
-3.16680088435978e-05
-4.40496784148958e-05
-3.94727479967027e-05
-6.30649557836103e-07
-2.55306425437933e-05
1.99731207035106e-06
-1.74541695590297e-05
-2.40939135825286e-05
-4.09424094127639e-05
-1.21220508998941e-05
-3.65758272771688e-05
-3.69871141889675e-05
-2.80294996834724e-05
-3.03611235737446e-05
-4.11735329498316e-05
-3.96264168412672e-05
-4.28652084960713e-05
-1.80009276517651e-05
-4.34925094576073e-05
-3.0671451484143e-05
-2.31699891306493e-05
-3.79858119770518e-05
-2.00368693736465e-05
-2.41511043324499e-05
-4.82061460989865e-05
-3.75835843225971e-05
-1.34999912457425e-05
-2.97002261498015e-05
-2.52540596890242e-05
-4.83561973687974e-05
-1.51255734804223e-05
-2.6292582713136e-05
-3.25724184366268e-05
-2.36475612390587e-05
-4.36361642286014e-05
-2.39815683411174e-05
-1.49273590605347e-05
2.79212974139795e-06
-1.15943531126483e-06
-5.35767581494659e-05
-3.28431004608352e-05
-4.54731655613659e-05
-4.78272181686195e-05
-3.44494279814018e-05
-3.52657698769689e-05
-3.11511534783985e-05
-2.82811557795038e-05
-1.19704337006993e-05
-2.54702362305069e-05
-4.19759706133242e-05
-1.39446356938187e-05
-3.16585398830996e-05
-9.78303752033791e-06
-4.86520406637086e-05
1.34832887473405e-06
-4.51325055293726e-05
-3.69463006007772e-05
-1.69613326391502e-05
-4.93004302580577e-06
-6.08841672053651e-06
-1.93743986286769e-05
-1.414913090037e-05
-3.85446416300862e-05
-1.11418244100264e-06
-4.12331202039778e-05
-2.7262741574802e-05
-1.40607238157485e-05
-7.47289301643538e-06
4.44279635110523e-06
-3.54971044359938e-05
-4.12674169954708e-05
-6.04318196210599e-05
-3.09264438211054e-05
-4.5671151740011e-05
-2.55242453982808e-05
-4.82257997364248e-05
-2.03821141067112e-05
-5.16470810909475e-05
-2.85182329273828e-05
-4.16680995657369e-05
-1.28291191381459e-05
-1.77254540721862e-05
-2.07142746928201e-05
-5.7489172457055e-06
6.79552540331386e-06
-3.22583322587966e-05
-4.20254683581992e-05
-5.30761929414872e-06
-5.34517036506673e-05
-1.57747834148556e-05
-3.29506708257586e-05
-3.70386539186599e-05
1.79252448393424e-06
-7.45646208393947e-05
-1.5765761595876e-05
-3.15438092831415e-05
-1.19283717343217e-05
-1.59375686802404e-05
-4.14654279218559e-05
3.14231738511627e-06
-3.48070002788966e-05
-2.40921765794787e-05
-2.36652453429483e-05
-4.09535936973155e-05
-2.71505511529514e-05
-3.09838610528687e-05
-1.58884798245415e-05
-1.6964007059247e-05
-4.86963810411088e-05
-3.23317399703238e-05
-2.71051181647903e-05
-1.6793058966922e-05
-3.24315555245616e-05
-2.77636663504948e-05
-1.05134204663406e-05
-2.4044925557926e-05
-2.67300672813823e-05
-2.38879434968898e-05
-4.00489317266296e-05
-3.71590156496835e-05
-2.16756777904398e-05
-5.3911514957451e-05
-4.41069231405785e-06
-3.8482549985096e-05
-3.30698678801015e-05
-3.95666438794382e-05
-1.00185470152771e-05
-1.98839599926446e-05
-2.81404326310171e-07
5.26475837344555e-07
-2.27159760136557e-06
-4.5395495231003e-05
-5.44329783053575e-05
-2.82893214255789e-05
-4.30304223614721e-05
-2.00564180216776e-05
-2.35671787174442e-05
-2.70519764355752e-05
-4.8689442618358e-06
3.76069922412691e-06
-3.31879864736214e-06
-3.9240653370297e-05
-1.82314786847622e-05
-2.75103891138718e-05
-3.99071861295359e-05
-1.32157661724732e-05
-2.44969182816743e-05
-3.22081224567453e-05
-5.26439715954413e-05
-4.84757985421454e-05
-3.71267718131124e-06
-1.04588268356613e-05
-6.36707460352645e-05
-1.02400397599327e-05
-5.6310009963615e-05
-3.01375413881706e-05
-4.07733688131664e-05
-2.24383007481942e-05
-2.36671023439944e-05
-6.22981864991984e-05
-2.53571675879048e-05
-2.87281506455894e-05
-5.77032589596212e-06
-1.44664333476729e-05
-2.06031746122116e-05
-9.47430417713707e-06
-2.84608607859673e-05
-1.67206202018106e-05
-3.74049896067275e-05
-1.55273822865785e-05
-2.78902040928327e-06
-6.07599754190077e-05
-1.28228725831676e-05
2.95973688171694e-06
-1.92026010848407e-05
-4.08088811462747e-06
-3.0670707128401e-05
-2.1183959914592e-05
-2.65872447519643e-05
-1.11983518896885e-05
-2.3903499179916e-05
-5.49969518218111e-05
-2.1015616625585e-05
-4.89268881030172e-05
-2.90481471254545e-05
-3.1716595808475e-05
-3.86192681957064e-05
-2.11889753266404e-05
-2.68708996562552e-05
-3.80251156139302e-05
-1.30368710805936e-05
-2.41352906303458e-05
-4.81401832872542e-06
-1.69272886769003e-05
-1.67442430513565e-05
-4.13238080787375e-05
-4.71530078700714e-05
-6.05895741988328e-05
-2.639486161391e-05
-1.57927908178624e-05
-4.13667559439415e-05
-2.84470566950895e-05
-1.26794280148171e-05
-2.20910611547323e-05
-7.4935967736158e-06
-4.01119224612673e-05
-3.25487251996587e-05
-2.72992866751629e-05
-2.0891321328799e-05
2.28683325292426e-06
-4.53952115884738e-05
-2.34375390725283e-05
5.12543075198252e-06
-3.84584574470296e-05
-1.19186435621991e-05
-9.7556505101877e-06
-2.75577055768347e-05
-1.27002673495969e-05
-2.34744957762281e-05
-1.23592107561558e-05
-2.87564656356338e-05
-6.56480306383164e-06
-1.13465756415009e-05
-2.91572584500102e-05
-1.39918304551095e-05
-4.6498657349605e-05
-2.84074786358983e-05
-3.79121933015798e-05
-2.14642987261818e-05
-2.94521004801699e-05
-1.56865895080056e-05
-2.66335783971513e-05
1.34740128070173e-05
-7.34231765665277e-06
-3.26341922550368e-05
-1.65558017614191e-05
-3.17121079377023e-05
-3.62715962813841e-05
-1.70515834903096e-05
-2.77031665612989e-05
-2.91881655698718e-05
-1.35880009938221e-05
-1.21478936682509e-05
-3.03106397121407e-05
-3.63824299582315e-05
-1.92354230787839e-05
-3.12010992308012e-05
-2.74452822156926e-05
-1.80962516893217e-05
-8.72570764776806e-05
-2.17608604861742e-05
-1.80809572103817e-05
-2.57863415791314e-05
-5.35791919554532e-05
-8.50997478108766e-06
-2.59391251409186e-05
4.26117716409983e-06
-2.61250720787241e-05
-7.69228982435666e-05
-1.6771598727981e-05
-3.33896077618466e-05
-2.54537909238076e-05
-1.24280460266687e-05
-4.71060353241498e-05
-1.22590234318694e-05
-1.83812545603558e-05
-3.27009831345849e-05
-4.38759177980871e-05
-4.31121493853158e-05
-3.00395617063035e-05
-2.12058493168496e-05
-3.57420935929219e-05
-3.873480814516e-05
-1.92265240980711e-05
-3.22267798702872e-06
-2.35676948004948e-05
-2.49183706389523e-05
-1.15208364031537e-05
-4.28378093243435e-05
-4.78483513664809e-05
-4.12816556494995e-05
-5.37146089346569e-05
-1.54962036827277e-05
-9.72650806684331e-07
-4.49104610990316e-05
-5.76914465687889e-06
-2.23649772746521e-05
1.05743632072945e-07
1.05079498063334e-05
-3.29464329797795e-05
-1.3807145647172e-05
-1.22965138794531e-05
-2.27095760228005e-05
-7.95990360424736e-07
-8.25519480519625e-06
-4.01141371779105e-05
-3.71054022444096e-05
-6.80655342603109e-06
-2.58737254184488e-05
-3.29004113202589e-05
-4.65245932034044e-05
-3.2946132605664e-05
-6.02006062953791e-05
-4.2550282442623e-05
-1.24886941346027e-05
-1.60015581971192e-05
-4.49711152358808e-05
-2.35256380038326e-05
-3.24183137468067e-05
-3.75398477416018e-05
-5.65741981197138e-05
-2.7786815003367e-05
-3.36242153654632e-05
-5.79175384941522e-05
-7.17053831176578e-06
-3.95380030061252e-05
-8.61131112341412e-06
-2.9456918470966e-05
-6.43522116294443e-06
-4.30725027883654e-05
-3.23260625059711e-05
-3.24810803589936e-06
-3.2144611916883e-05
-3.81448242980134e-05
-3.47539121354894e-05
-9.72493356767645e-06
-1.19048934407463e-05
-7.81900682328424e-06
-1.37875866180124e-06
-3.34959852097495e-05
-2.18920002880767e-05
-3.59702526080737e-05
-2.5892214257371e-06
-2.69940271751024e-05
-3.45631684419246e-06
-4.60136443490716e-05
-4.25366114118016e-05
-1.77198133858587e-05
-2.97388252795518e-05
-6.64287664672356e-06
-5.00054468488365e-05
-4.73983354921838e-05
-2.18399100630736e-05
-2.63289895845707e-06
-2.29163991526739e-05
-3.17331971609311e-05
-7.39676766133757e-05
-4.16886269771116e-05
-5.07750588026031e-05
-9.94346307255087e-06
-3.05149159707778e-05
-1.48466652709702e-05
-1.75670152463536e-05
-1.40957926137259e-05
-2.84542725791249e-05
-3.5217205565636e-05
-3.58695544257773e-05
-2.66725747514492e-05
-3.36929652711887e-05
-2.02634128634472e-05
-1.80670775212205e-06
-1.3574147353456e-05
-1.37033077495811e-05
6.38494427215247e-06
-2.20183030327731e-05
-1.48871306052238e-05
-1.85127246069519e-05
2.23613809363022e-05
-1.58527587170272e-05
-3.2362895992721e-05
-4.67424091010714e-05
-3.62510561608231e-05
-4.99246616521019e-05
-4.4337683822521e-05
-1.91878372985929e-05
-2.58590408227403e-05
-3.14501728813591e-05
-3.2112949248193e-05
-3.273949069355e-05
2.24270012571887e-06
-2.76484321483653e-05
-1.34658149201802e-05
-6.03860700767364e-05
-3.87106106725253e-05
-1.75864553232527e-05
-1.59414949433145e-05
-4.4502304092901e-05
-2.81622488160743e-05
-4.49983870719775e-05
-1.86682106707622e-05
-2.18036577824141e-05
-1.17788347145936e-05
-3.94917325312239e-05
-2.96976476014531e-05
-1.75021485644966e-05
-1.86540494706513e-05
-4.10683966669548e-05
-1.82533213569164e-05
-4.1172227139617e-05
-1.11324604786511e-05
-1.77812146150787e-05
-4.09339573805334e-05
-2.68890521799962e-05
-2.37849310145414e-05
-4.5936480053935e-06
4.19484894244539e-06
1.20931383950748e-05
-4.55513426330613e-05
-4.99451764037148e-05
-5.37107170378732e-05
-3.19849527777842e-05
-2.4769739934446e-05
6.85576632127264e-06
-3.08869094189609e-05
-7.33624709163892e-06
-2.49818719111649e-05
-1.3429033781128e-05
-2.79259823167207e-05
-4.74364294850874e-05
-5.90191750824466e-05
-2.21070597263144e-05
-3.43334591323239e-05
-1.425293537254e-05
-1.69586082339336e-05
-3.58273726604069e-05
-4.57823611743851e-05
-4.49500194232261e-05
-4.58049124115641e-05
-2.18465157222153e-05
-3.0432775802795e-05
-3.30403477698458e-05
-1.19622407726202e-05
-5.66426198758106e-05
-2.45636198842866e-05
-1.4467294290294e-05
-4.13703923704268e-05
-2.07761389880944e-05
-6.05670360575812e-05
-3.2058578001997e-05
-1.65449629935605e-05
-3.82718762142616e-05
-4.18483868643224e-05
-2.09105602024643e-05
-1.57960601315868e-05
-3.25304915980219e-05
-9.10283159394721e-06
-1.90580812105625e-05
-3.64359431289194e-05
4.94466309040767e-06
-3.38258274724164e-05
-4.94923969110324e-05
-2.70843682846657e-05
-3.23030476687297e-06
9.73657449437646e-07
-4.28763456566686e-05
-3.7311418414974e-05
-5.44035083988979e-05
-3.77632570169794e-05
-2.7974414785605e-05
-3.93102027061652e-05
-4.78568343672274e-05
-3.94000733058153e-06
-3.49406232653259e-05
-1.91856873160206e-05
-3.91475629193816e-05
-8.98603661612024e-06
-3.57359426700163e-05
-2.39055496745291e-05
-3.54737133810676e-05
1.55863199261354e-06
-4.50592259912956e-05
-7.48689547212451e-06
-2.90604227583543e-05
-2.824660891724e-05
-4.12599997928858e-06
-2.95040642446512e-05
-1.52546436574856e-05
-1.9555309377823e-05
-4.78524247383036e-05
-2.22784386170499e-05
-3.27279736049057e-05
-3.58393111784258e-05
-2.07141998540601e-05
-1.56431694947667e-05
-3.45981985375035e-05
-2.25222203006726e-05
4.0471618114798e-06
-3.08203568945078e-06
-1.05272252043175e-05
-2.56667731190267e-05
-1.44611324342501e-05
-2.73369546743903e-05
-9.31348791795613e-06
3.82010392913644e-06
-7.35281101197322e-06
-2.39647513747613e-05
-4.33984262543948e-05
-2.05831612202578e-05
2.17201160825757e-06
-3.88043130782358e-05
-3.18626812940078e-05
9.1440561807511e-08
-3.14651166944831e-05
-2.07004484532751e-05
-2.74131787262874e-05
-2.80762488165355e-05
-1.46136891676861e-05
-2.84641014004798e-05
-4.12910322701183e-05
-2.71225229513153e-05
-1.50768061821508e-05
-1.22685593682194e-05
-6.92844145398853e-06
-1.57499612456554e-05
-1.20989298532219e-05
-2.05369931883342e-05
-8.63379500613942e-06
-3.71929644354137e-05
-3.90636164165216e-05
-2.62009876351373e-05
-3.43416861772951e-07
-2.48815489156246e-05
-1.47772661236355e-05
-3.09915822013766e-05
-1.74025501145988e-05
-5.75373816441634e-05
-5.52543555334485e-05
-3.86361285251369e-05
-2.90286787051533e-05
-2.28494426094087e-05
-4.79314005947476e-05
-2.02243603460827e-05
-4.13013840771106e-05
-2.74650746102774e-05
-3.93039536771641e-05
-4.71258134434561e-05
-4.86275212676534e-06
-4.18297387499824e-05
-2.94529093278664e-05
-4.34254721885835e-05
-3.53137609257307e-05
-3.7795893664271e-05
-3.07171893885223e-05
-1.09770973661869e-05
-3.11624973327695e-05
-3.74643545353792e-05
-3.00055491799832e-05
-2.6132153811281e-05
-2.58095214046195e-05
-3.86647826944749e-05
-2.94664071539079e-05
-2.28507519210645e-05
-6.90231975969419e-05
-3.83344290149881e-05
-3.32085817118012e-05
-2.11020233127126e-05
-4.66886576865549e-06
-2.81961544007129e-06
-1.07186434547853e-05
-2.66159467416448e-05
-3.31747264591227e-05
3.83954555955353e-07
-2.9846040994865e-05
-5.32506583535847e-05
-2.06222516201071e-05
-4.76294803677155e-05
-3.15590243222989e-05
-4.6957890698416e-05
-3.42319579459776e-05
-1.46282738433976e-05
-2.2936424606285e-05
1.01223781273666e-05
-1.10623874360357e-05
-2.67374087743463e-05
-3.50818675852137e-05
-5.26238098094803e-05
-4.15255208367749e-05
-4.37919597521896e-05
-4.48191005621743e-06
-2.13452223113636e-05
-2.18446434839753e-05
-3.2806733976469e-05
-4.97984871615944e-05
-3.09449801479473e-05
-3.92822798086804e-05
-3.57388545280424e-05
-3.37231268185741e-05
-2.91139193933023e-05
-1.76891184611006e-05
-2.1928735900531e-05
-5.67802837628134e-05
-1.74102147762977e-06
-1.48452533699926e-05
-3.8197623039008e-05
-3.98702622416393e-05
-5.21900791620185e-05
-3.87316608816306e-05
-2.52279049906213e-05
-2.71994391935822e-05
-4.45918704358242e-05
-4.43231649082649e-05
-5.10896208863933e-05
-1.15040409997075e-05
-3.98553628298411e-05
-4.49541995143441e-05
-3.39193377857604e-05
-2.12714583595338e-05
-3.00329268427973e-05
1.71052298032264e-05
-4.02243602180464e-05
-3.45781708031024e-05
-8.89732110196469e-06
-2.93809239129414e-05
-2.49822175539305e-05
-2.66111802938151e-05
-2.14458447750716e-05
-2.57447785283741e-05
-2.94107153054982e-05
-3.71763102332354e-05
-2.663090154148e-05
-1.86661066127251e-05
-2.67457245020359e-06
-1.97629392992867e-05
-1.77667433467953e-05
1.28447546170803e-05
-4.84856815194993e-05
-4.6474579960464e-05
-4.76041995720067e-05
-7.04365952726658e-06
-1.50206880607473e-05
-3.61324079397818e-05
-2.78033143625276e-05
-1.24064591145373e-05
-2.84937142597653e-05
-1.66825066716256e-05
-4.55837938848832e-05
-5.58658341873521e-05
-2.39528134791051e-05
-2.0568974694255e-05
-1.7860955288418e-05
-3.67611282735649e-05
-1.48077089124384e-05
-1.29130122181129e-05
-2.33598136624899e-05
-3.16073144981646e-05
-3.8659218484782e-05
-1.58035988803757e-05
-4.61552434676547e-05
-3.18708815664028e-05
-5.48159306387612e-05
-2.57416046222842e-05
-4.59059218080568e-05
-1.4924431592247e-05
-2.54259375430027e-05
-9.91110638309298e-06
-1.42172574308071e-05
-2.77831914940224e-05
-3.89252838121515e-05
-2.71234887146146e-05
-3.06168465482601e-05
-2.96859437460333e-05
-4.76140869174908e-05
-2.82626965328097e-05
-4.94114217359951e-05
-4.4915757449334e-05
-2.8359208045176e-05
-2.49378225550889e-05
-6.14991420187056e-05
-5.01856068739932e-05
-1.59647318090419e-05
-6.16200310828941e-05
-2.0504977072703e-05
-2.33595448328382e-05
-3.95353739467915e-05
-2.38482552466452e-05
-6.84188445882126e-05
-2.56787014788536e-05
-3.85033793192099e-05
-4.96484508827144e-05
-1.14687730284228e-05
-2.2541921243137e-05
-2.80813840725365e-05
-2.73343167520166e-05
-1.27654401110325e-06
-2.11421669183944e-05
-2.78919327763483e-05
-2.07766604518328e-05
-3.55799442055129e-05
-4.45940744238649e-05
-3.63901106176175e-05
-1.69324932327368e-05
-3.33618437874906e-05
-1.78333034808226e-06
-2.48621315325111e-05
-9.85660322544431e-06
-6.2246437768441e-06
-3.16559114742125e-05
-3.50777308817361e-05
-2.04468982533857e-05
-2.36443345378497e-05
-4.06904063250949e-05
-4.8990238473787e-05
2.1556874324204e-05
-1.85501260032726e-05
-2.40394842979354e-05
-2.11126491180461e-05
-3.25908494998471e-05
-2.86484911629337e-05
-2.71092400957545e-05
-4.55739882012908e-05
-3.50681593377364e-05
-5.30731225935827e-05
-1.63331870382242e-05
-4.21674225505251e-05
-4.40217532111748e-05
-3.28378102273227e-05
-3.85689752596414e-05
-2.10808765387037e-05
-2.13659130425607e-05
-4.21673246386066e-05
-4.52653885749899e-05
-5.4206521921931e-05
-2.33421583426819e-05
-2.40239439730963e-05
-2.89769654732079e-05
-2.20463788744553e-05
-3.07474262615652e-06
-5.72538626485976e-05
-3.11542326550647e-05
-3.61924535609936e-05
-1.46608914226308e-05
-3.27612979664003e-05
-7.90439201676266e-08
-4.6074827614187e-05
-4.12346014507239e-05
-4.7659541259381e-05
-1.61553811330616e-06
-2.57635642500035e-05
-3.04916469480925e-05
-2.90638303880231e-05
-5.33782414820223e-05
-4.30388951993442e-05
-5.81007352042915e-05
-4.79367997763032e-05
-4.07064991193363e-05
-3.28090067506222e-05
-6.33454757164301e-05
-3.35778755663233e-05
-3.14092488841499e-05
-2.75374879943175e-05
-2.10986409011873e-05
-1.23063148166816e-06
-3.48471035242475e-05
-3.80996795989246e-05
-1.69437166038815e-05
-2.86209674580779e-05
-2.15450334298776e-05
-4.90316216641167e-05
-2.29372569220237e-05
-5.1795028183336e-05
-2.94648921082895e-05
-1.45025081599917e-05
-4.72789373246226e-05
-1.91240562428511e-05
-3.8638084380762e-05
-4.08284663000863e-05
-2.39742728219841e-05
-2.49783457890566e-05
7.78265574439078e-06
-2.67605003975406e-05
-5.45966975517592e-05
-1.87101131945682e-05
-2.68930418370674e-05
-1.38599462637054e-05
-1.01327542765102e-05
8.33148044982458e-06
-2.84691334511039e-05
-4.42783073848174e-05
-1.50422044730875e-05
3.7409888033836e-06
-3.11244450124192e-05
-1.09746875241457e-05
-3.45824590871227e-05
-3.45351165411542e-05
-6.81606127443318e-06
-3.69529479590044e-05
-4.75623690976023e-05
-2.21427474447526e-05
-3.76617048939227e-05
-1.87905480931066e-05
-2.35655208149283e-05
-1.68315411813975e-05
-2.59745210112084e-05
-5.77995301288352e-05
-2.19905925492866e-05
-2.25132060527521e-05
-5.99557715276951e-07
-2.63049960459259e-05
-3.16943344439275e-05
-4.06725272425807e-05
-1.30521020089044e-05
-3.01451875964945e-05
-4.19627709588858e-05
-2.69862582386025e-06
-3.5528665385833e-05
-2.25093984225724e-05
-4.09814762415334e-05
-5.53467939761182e-06
-2.05604650700542e-05
-4.88204814196908e-05
-6.26208576826736e-05
-4.16630500023576e-05
-2.38078754439564e-05
-2.9084809954255e-05
-1.02252071917556e-05
-2.67910950465208e-05
-9.90944972877575e-06
-4.61585123634822e-05
-4.31161014944363e-05
-4.32377017366978e-05
-2.06200098708403e-05
-1.84419253901759e-05
-5.98372851587898e-05
2.77559478897778e-06
-1.05292661525069e-05
-1.34699342164416e-05
-2.09028840554762e-05
-2.30144863816306e-05
-1.18407398653362e-05
-2.3638238474039e-05
-3.09159500680881e-05
-3.33811405898963e-05
-2.60577620333614e-05
-2.89881571000515e-05
-2.48382285077396e-05
-1.42379250904628e-05
-1.45729152749649e-05
-4.19694566222691e-05
-2.15601893050826e-05
-5.51318686903437e-05
-3.00047851081514e-05
-8.09441187861612e-06
-5.38559073400463e-05
-1.61732330901124e-05
-4.07031004491521e-05
-2.97459386436985e-05
-6.37362605853739e-05
-3.613530258594e-05
-2.05094831302581e-05
-4.21948819030076e-05
-5.44667775811521e-06
-3.16231027405834e-05
-3.05693943020831e-05
-2.34864984379784e-05
-5.03676594158623e-05
-2.37970511540046e-05
-3.90588866882255e-05
-2.83913740926438e-05
-4.88156441028028e-06
-3.89006104906259e-05
-1.28876816405742e-05
-4.65472080380755e-05
-1.82155824423327e-05
-3.69532895781062e-05
-3.62291839574233e-05
-4.91537507245289e-05
-5.78317381173836e-06
-4.90838718768604e-05
-3.70346837154825e-05
-3.85856042371301e-05
-2.7530076043208e-05
-2.40474962435992e-05
-3.49290627632006e-05
-1.51019535897112e-05
-1.42916973944869e-05
-4.60925641858501e-05
-4.24587403268284e-05
-2.37376160108646e-05
-1.2006683075811e-05
-4.11167092255222e-05
-3.64793343526037e-05
-2.06721394124703e-05
-3.19905775896853e-05
-2.81025498247242e-05
-2.21758343468362e-05
-2.15342219031271e-05
-1.70579893843701e-05
-6.59553530321747e-05
-2.19985017334088e-05
-3.04948550821238e-05
-3.4332824831998e-06
-3.93691130842709e-05
-2.71533560871138e-05
-2.45904800110763e-05
-2.09768834403253e-05
-2.78792484179669e-05
-2.03191609841831e-05
-4.49819209836556e-05
-3.70109678932928e-05
-4.98437821673965e-05
-3.23965112642185e-05
-5.43353216867595e-05
-6.18877085544927e-05
-1.89602541262039e-05
-4.40079686517172e-05
-3.14889847351812e-05
-1.56319755388044e-05
-3.12417205128018e-05
-2.58748796338832e-05
-2.62912689334496e-05
-5.53586157928597e-05
-5.05655712177201e-05
-1.06960109441296e-05
-2.94175020674846e-05
7.36918889012377e-06
-2.2444132342565e-05
-4.55938444877698e-05
-2.49195228440915e-05
-2.73655563282044e-05
-4.63832850015196e-05
-1.11512195576248e-05
1.14273791496834e-05
-2.28390144055472e-05
-4.04589854326766e-05
-4.71516844729842e-06
-2.29599755229979e-05
-2.61772443282323e-05
6.55508460836854e-06
-2.12969880251409e-05
-1.66558238257434e-05
-9.34448575548946e-06
-5.09503579032827e-05
-1.96593424945699e-05
-1.37260506170125e-07
-2.80267544165176e-05
-2.25868840765128e-05
-3.26793172946423e-05
-4.49963127045147e-05
-1.86022110263081e-05
-1.28666644511007e-05
-3.84450001408508e-05
-2.61697817724999e-05
-1.901329987613e-05
-3.53630192293678e-05
-3.83254554825935e-06
-2.06741825392819e-05
-2.25571499282656e-05
-4.62639278891415e-05
-5.27490117996945e-06
-4.36438792903095e-05
-4.25396111073077e-05
-5.67455307588659e-05
-1.71471071787508e-05
-2.92682201162318e-05
5.01327404888991e-06
-4.06972287204588e-05
-3.65533056990829e-05
1.39397475042972e-05
-2.9423916378782e-05
-7.87471275998001e-06
-3.33192591818106e-05
-1.82689203899795e-05
-3.46712288065546e-05
-2.34524506700621e-05
2.88570021418492e-07
-1.17197308392882e-05
-2.35329620969802e-05
-1.6882104698121e-05
-2.53985608411161e-05
-4.49108757942795e-05
-3.3387431898357e-05
-1.05180405682132e-05
-8.54710156982473e-06
-3.18818054953915e-05
2.43569537542813e-06
-2.40740292554157e-05
-5.31233874503358e-05
-3.34727862555663e-05
-4.78699548403095e-05
-6.2809000180611e-05
-3.85557779159917e-05
-2.70380831605395e-05
-5.48202815617203e-05
-3.63941887300315e-05
5.50144339842328e-06
-1.34762160411635e-05
-3.96056966409732e-05
-5.88388229520342e-05
-2.74808047398228e-05
-1.06436207581944e-05
-2.99653749933896e-05
-1.98501332879193e-05
-3.09857596827857e-05
-3.38646718660343e-05
-1.88152838347588e-05
-5.44979696489073e-05
-8.80086131764787e-06
-2.2315361659901e-05
-3.5410286952181e-05
-3.70482088487457e-05
-2.50759106124817e-05
-4.6090683006996e-05
-2.56754325171062e-05
-4.72775887631805e-05
-1.72130188574053e-05
-3.10451206381228e-05
-2.50201590196142e-05
-4.60296573917056e-05
-1.94435241654127e-05
-9.27585467221185e-06
-2.89512616523684e-05
-2.1969674784319e-05
-2.32091436294068e-05
-9.27429041360227e-06
-2.7869574365525e-05
-2.9808146421576e-05
-1.22714098108016e-05
-1.77408772268617e-05
-4.37712787038704e-05
-3.81496591519292e-05
-4.08392526581044e-05
-4.65968981508831e-05
-2.21894402132474e-05
-1.21284251424542e-05
-1.59011972204315e-05
-2.63572584839008e-05
-3.94668455384411e-05
-2.35181148136291e-05
-3.35363851667068e-05
-2.40026393640001e-05
-1.59587543983076e-05
-1.60784019269463e-05
-2.20597203500979e-05
-1.7274517145144e-05
-1.18448793674554e-05
-4.47876114566233e-05
-3.30198410950606e-05
-1.61120146312179e-06
-2.20714374484896e-06
-2.4230698931143e-05
-3.79918462445819e-05
-2.93729093256783e-05
5.51065729267396e-06
-3.55785350436979e-05
-3.33168284895701e-05
-5.05559607776715e-06
-3.1509570604363e-05
-1.49324465961498e-05
-8.64675830358455e-06
-1.78061325142926e-05
-5.91153580388527e-05
-4.3356807488185e-05
-2.62394683482445e-05
-2.99844752574735e-06
-2.19618936632775e-05
-3.30759458085407e-05
-3.61124609426865e-05
7.66118522929094e-07
-1.50200265870606e-06
-2.67939208119095e-05
-9.211968207814e-06
-3.85739371117041e-05
-6.42661532149494e-05
-2.86186036281233e-05
-7.61784815056009e-05
-6.87618668345624e-05
-6.93576686129798e-06
-3.67680430773169e-05
-2.93815294459211e-05
-2.21906242943166e-05
-3.13791510391295e-05
-4.2029255844898e-05
-6.18784437714072e-05
-3.92523815699975e-05
-1.71698717424674e-05
-3.75150691837498e-05
-1.2180274180913e-05
-4.49324347911742e-05
-2.95742186987535e-05
4.17226665242078e-06
-5.40651968420225e-05
-9.44483253147213e-06
-5.83285481315401e-05
-3.69055745444848e-05
-2.93235881788236e-05
-3.10585202956301e-05
-6.4937072050487e-06
-3.5712517243876e-05
-2.26068706044431e-05
-1.12256164974013e-05
-2.7055698725739e-06
-1.3161906716586e-05
-5.93566107004368e-06
-7.68399415042012e-06
-3.61338583587355e-05
-1.79724985671993e-05
-4.80461254894466e-05
-3.8465912195917e-05
-1.93955429283706e-05
-3.65312663266036e-05
-3.91572841454491e-05
-2.68568514215047e-05
-1.26497208414172e-05
-2.22304119258554e-05
-4.53041260088521e-05
-4.1720254860714e-05
-2.67673112422553e-07
-3.60906259470892e-05
-2.24493501188549e-05
-4.43685165968603e-05
-2.67229921833742e-05
-3.18386337434574e-05
-4.55951103498994e-05
-2.94587918059492e-05
-1.97315898003557e-05
-2.86046995803691e-05
-1.1328833966553e-05
-1.11773710370543e-05
-3.61502369143702e-05
-2.10778621583158e-05
-3.7922610797204e-05
-2.87764929403591e-05
-2.99776737242426e-05
-2.6669690087349e-05
-2.39722141821986e-05
-1.8309677121002e-05
-2.82852265149523e-05
-1.8020650931016e-05
-2.76478110601331e-05
-2.67769410009715e-06
-1.72470355219053e-05
-3.07610373984076e-05
-8.0636335955199e-06
-3.01267048467947e-06
-3.48537231168605e-05
-3.72699127831911e-05
-2.50542710028953e-05
-2.17498982008821e-05
-1.12082351166955e-05
-3.87906573512986e-05
-5.90872937809941e-05
-9.26908485548201e-06
-3.19093444806016e-05
-3.31168695777088e-05
-3.67096994795463e-05
-3.88911015502459e-05
-1.041081747663e-05
-1.87609802427325e-05
-2.32926515412349e-05
-3.35315160035164e-05
-2.46085536765365e-05
-3.72515469097804e-05
-5.10861066122437e-05
-2.14710707668206e-05
-1.11880350209382e-06
2.08822328087428e-08
-3.82981494048107e-05
-5.68317895279912e-05
-6.46771501264364e-05
-1.73531406761111e-05
-3.38462447432327e-05
-4.82977849764628e-05
-3.17993974059553e-05
-1.8705648595072e-05
-3.16257386090946e-05
-1.05335029514223e-05
-2.50566433291308e-05
-8.59936361371636e-06
-1.15105330003035e-05
-6.06681260724221e-05
-1.27704470569658e-05
-1.99001994268393e-05
-3.16781197749806e-05
-5.03661773688863e-05
-1.12652338752175e-06
-2.36880400161028e-05
-3.49075199727793e-05
-2.92587407552943e-05
-1.30917210930795e-05
-1.88817293647996e-05
-3.95159105907453e-05
7.75116333363024e-06
-4.48996726240536e-05
-4.26895545468e-05
-3.00458539322663e-05
-4.22400265347594e-05
-2.31783973733913e-05
-3.3584763221691e-05
-3.16646787584323e-05
-4.55556421536132e-05
-2.2435936497864e-05
-2.64773016355476e-05
-2.6607559506183e-05
-4.24646227688157e-05
-8.31569095087759e-06
-1.73123898714697e-05
-1.45437069432057e-05
-4.94141218376081e-05
-3.55453342958008e-05
-4.19285258540944e-05
-3.3050313590933e-05
-3.03722149288058e-05
-1.52149225692907e-05
-3.13835331570485e-05
-2.44885566627945e-05
-5.16881663505421e-05
-2.48521755367577e-05
-6.74816736415165e-05
-3.35353504171247e-05
-5.0966374619162e-05
-4.73817393393606e-05
-1.83756152472953e-05
-2.81043849050875e-05
-3.06294536484127e-05
-4.14037949107411e-05
-2.52753397487075e-05
-3.21166084351109e-05
-3.17298086841823e-05
-4.88444092881372e-05
-2.74781812623996e-07
-3.4559821713476e-05
-3.92298206442892e-05
-2.84780408808577e-05
-2.62587072559775e-05
-8.52191709472697e-06
1.35426177107886e-05
-3.58992842847866e-05
-3.26738651333009e-05
-4.28138186587683e-06
-2.06709774746757e-05
-2.29608037602925e-05
-3.55507397628278e-05
-4.32501276010551e-05
-6.31156092283349e-05
-2.52681572779543e-05
-4.34234424671525e-05
-1.73958654317696e-05
-2.15782546290017e-05
-3.51307735394255e-05
-2.4497581962638e-05
-6.03976250972126e-05
-2.83008546359411e-05
-1.23856662991163e-05
-5.03405705998984e-05
-5.02388160162491e-06
-2.213069160395e-05
-2.45959811686379e-05
1.1186075580787e-06
-2.24052394910134e-05
-9.51187261388243e-06
-3.16806851277981e-05
-2.17282751957275e-05
-1.04865113612042e-05
-3.18157908599386e-05
-5.71926317147076e-05
-4.70437262287377e-05
-2.74671240535641e-05
-5.30694081778037e-05
-1.75771051181772e-06
-9.29947676203564e-06
-2.53934463229535e-05
-9.26602840943648e-06
8.15312467461044e-06
-4.39120519746832e-05
-2.99365973508427e-05
-2.93266112650346e-05
-3.22097779703294e-05
-2.96133079036421e-05
-2.36962696573973e-05
-2.82141272658684e-05
-2.66876408844552e-05
-1.96332762562436e-05
-3.18964530266437e-05
-3.78990132018866e-05
-4.92077092729693e-05
-2.80569284856848e-05
-4.18976555087068e-05
-2.66993855727336e-05
-2.45880811913168e-05
-3.13499141022258e-05
-2.4056988522863e-05
-1.64211343568123e-05
-1.98556322936776e-05
-4.29578080436186e-05
-3.91109029327987e-05
-5.18794042677226e-05
-3.85089825128617e-05
-8.02715763225377e-06
-4.09709572603736e-05
-1.32316713813486e-05
-5.45990046602373e-05
-4.93273491425972e-05
-5.43129559431537e-06
-2.05872939428315e-05
-4.74850611796972e-05
1.98711711541637e-05
-3.71573193528572e-05
-2.10200236952104e-05
-1.3305143227818e-05
-6.4223528724282e-06
-1.32849853712853e-05
-4.31398168825419e-06
-2.84385572082311e-05
-2.1593975706802e-05
-1.98715012040256e-05
-2.77427006945654e-05
-4.59431903988123e-05
-2.4963910734647e-05
-4.42705253614611e-05
-2.7569085279415e-05
-3.57072930882215e-05
-1.87066090940055e-05
-2.8207343513011e-05
-3.18662245529682e-05
-4.38336924731014e-05
-8.18830979956126e-06
-1.2196655769902e-05
-2.85630159353203e-05
-4.56030753417186e-05
-5.833862185546e-05
-3.30585370796722e-05
-3.27197285436967e-05
-3.2255632594116e-05
-1.77826394463597e-05
-1.21736804093736e-05
-4.10607701625842e-05
-4.28919874193875e-05
-4.40934784331737e-05
-3.65823621521835e-05
-1.71320710409212e-05
-5.02034680949774e-05
-3.15275065105612e-05
-7.87238529845311e-06
-2.90687094955024e-05
-3.67197056795197e-05
-3.94265678343183e-05
-5.30018321966559e-05
-5.10642356311602e-05
-4.06753228920424e-05
-3.80593079285522e-05
-2.4433002007872e-05
-3.93658086713292e-06
-1.29824277281191e-05
-1.5092447113862e-05
-2.59550535437607e-05
-3.34813225090095e-05
-2.87181352098447e-05
-2.29790946441695e-05
-4.40175811913893e-05
-4.45632681237457e-05
-4.0267208670589e-05
5.24647745477403e-06
-2.67753185878148e-05
6.57359845948111e-07
-5.2450660548543e-05
-5.10136654755902e-05
-2.60293769658575e-05
-5.01826336685658e-05
-4.5850830172563e-05
-1.5170102260867e-05
-3.47310135819203e-05
-2.57239223771083e-05
-1.03576885231058e-05
-4.02239519042347e-05
-1.43611492752262e-05
-6.83806214090707e-05
-5.27241478334078e-06
-5.34421490620677e-05
-3.80774359566129e-05
-4.06933024145585e-05
-2.32111341570663e-05
7.63210522702346e-06
-4.84591582374489e-05
-4.24700644205454e-05
-2.88841813542189e-05
-2.32140845520784e-05
-1.20621016745742e-05
-3.02909581819781e-05
-2.57826834081094e-05
-3.61502577262082e-05
-4.15042693872188e-05
-3.21876378106978e-05
-9.05588251936219e-06
-3.13812672210406e-05
-1.31006653571083e-05
-3.51411486126821e-05
-1.24286256840314e-05
-5.01475801097055e-05
-2.63714851865974e-05
-3.29425426202738e-05
-2.92012986548976e-05
-1.12830795412184e-05
-5.96608298233835e-05
-3.34703478321198e-05
-3.6581357732123e-05
-5.55982773294529e-05
-1.77368688436515e-05
-1.6714945482085e-05
-1.94550517193596e-05
-2.36907803470039e-05
-4.33870904504565e-05
-3.41158085189774e-05
-5.78549603808027e-05
-1.83353236184117e-05
-5.80805339566731e-05
-5.22464685085982e-05
-4.38476988583141e-05
-2.37384914363137e-05
-2.91603839601491e-05
-4.87240752590654e-05
4.27644537952322e-06
-3.34619180287667e-05
5.12713700880317e-07
-1.46740278466869e-05
-1.50999841408684e-05
-3.44504117949645e-05
-3.39745367010572e-05
-8.30697827440603e-05
-4.07813916547347e-05
-2.09345731536734e-05
-9.41985903598645e-08
-2.97355806212892e-05
-1.71169015539318e-05
-4.25340488181754e-05
-3.58679494373844e-05
-1.79016437154547e-05
-1.5178788708486e-05
-4.76665209184714e-05
-2.79597242621748e-05
-3.08098858936795e-05
-3.82731294374341e-05
-1.46309407866295e-05
-4.22885275664091e-05
-1.74236808493615e-05
-1.52698724700165e-05
-4.58613807489487e-05
-2.32599421616925e-05
-1.42021299367454e-05
-3.05203020901676e-05
-3.87361529919595e-05
-6.23325589855842e-05
-3.86354162508658e-05
-2.51301744195805e-05
-4.97709377358987e-05
-3.2240397658845e-05
-3.45877876029518e-06
-1.7968566119581e-05
-3.30510618495156e-06
-3.51348397197844e-05
-3.98202893115826e-05
-1.61706589238529e-05
-3.41602960806178e-07
-3.01610390995344e-05
1.33299885768721e-05
-3.58982431649732e-05
-3.84614744800933e-05
-3.08607766186832e-05
-1.62308192754779e-05
-3.3704270279018e-05
-1.97161934250377e-05
-2.25446889133542e-05
-1.42955941527211e-05
-2.55760064264656e-05
-5.3239959198623e-05
-4.98814601386568e-05
-3.9507631431576e-05
-2.58582870561812e-05
-4.98428644455219e-05
-1.5792684056273e-05
-3.02257828263787e-05
-1.19814896450057e-06
-4.71493069575788e-05
-2.23724063658007e-05
-1.61022074370278e-05
-4.78081129036082e-05
-2.30885696171426e-05
-2.97133163958869e-05
-3.72180650934829e-05
-4.07746864080162e-05
-4.03049916292809e-05
-2.24734086741781e-05
-2.24473763945279e-05
-3.31933241173412e-05
-4.52933969420579e-05
-1.14519532787335e-05
-1.55535353569809e-06
7.80719956696341e-07
-4.54198677397127e-05
-1.9243427064275e-05
-3.25528655964434e-05
-2.47856283019418e-05
-4.46989271181993e-05
-3.65803252159426e-05
-5.1678393961479e-05
-5.34703571225658e-05
-2.25415223341359e-05
-9.09049865448016e-06
-3.79645485497163e-05
-2.33196646922257e-05
-9.24508242418263e-06
-2.73686658991516e-06
-1.63877142020401e-05
-3.10023536825993e-05
-1.21122880867884e-05
-1.70561652496731e-05
-2.52758827747242e-05
6.93698641494997e-06
-2.95363112719026e-05
-1.5331065556414e-05
-4.89115314057597e-05
-2.41691735775704e-05
-3.86012520707019e-05
-3.86851998215669e-05
-5.58139772333305e-05
-3.8781935745421e-05
-2.42518927415951e-05
-3.13451390753579e-05
-2.86523289371483e-05
-3.18192740465717e-05
-3.17461092579885e-05
-3.24847122454223e-05
-5.4619983897811e-05
8.66368286592432e-06
-6.34288864277662e-05
-1.65292865684969e-05
-2.00894533042749e-05
-6.20869445817299e-05
-3.0076068722066e-05
-1.08129408641448e-05
-2.52705296907151e-05
-2.1622687982106e-05
-6.21181890369135e-05
-1.18651168129537e-05
-5.25005660360459e-05
-2.07744658259849e-05
-1.87263532894892e-05
-6.78767536970938e-06
-1.43315608434888e-05
-1.39922072604291e-05
-2.54288772531171e-05
-3.48150236603891e-05
-4.12738237698667e-05
-1.96927743706397e-05
-3.85537577503993e-05
-2.59903428541013e-05
-2.29503093894303e-05
-2.36701303168743e-05
-1.75576634692555e-05
-4.55643342018394e-05
-5.57625607089394e-05
-1.219184216377e-05
-2.40477554413953e-05
-8.07057573135935e-06
-4.21250859929242e-06
-1.35813137842907e-05
5.23859314962036e-06
-5.01024246452907e-05
-1.68153727961852e-05
-2.8043191014267e-05
-4.05036347822777e-05
-1.5872466188051e-05
-2.91264283159256e-05
-3.39468888872875e-06
-3.12894701385143e-05
-7.20772872493542e-06
-1.1753520979794e-05
-4.47755311254055e-05
-4.06375863713962e-05
-5.75033136202589e-05
-1.90879194998997e-05
-1.23330715215301e-05
-3.17386680897089e-05
-5.07194206381315e-05
-9.81974042526466e-06
-1.93976745965503e-05
-1.59697447036869e-05
-3.9248434061544e-05
-3.13516349132918e-05
-3.62665499803601e-05
-8.64860087911873e-06
-6.42851509418558e-06
-1.81754462342903e-05
-4.55470615105766e-05
-1.30705301094272e-05
-5.29328756128883e-05
-2.02513425252834e-05
-2.26323999663378e-05
-2.36120055243084e-05
-2.24794005184291e-05
-2.09856547210154e-05
-4.42815540239275e-05
-4.21515450927922e-05
-6.06651876384134e-05
-2.08327321778679e-05
-5.14057709221667e-05
-2.05172209256085e-05
-3.48973852260247e-05
-5.20289626859434e-05
-4.71795500377834e-05
-2.46413130392211e-05
-3.38519572012582e-05
-2.71497796451659e-05
-4.52678709031214e-05
-2.75562506163502e-05
-3.68209952839565e-05
-3.82731589701884e-06
-1.54502457441053e-05
-1.91783425628218e-05
1.37872976678259e-05
-3.32127917513479e-05
-3.48155401276036e-05
-1.47410229280515e-05
-1.96292717045593e-05
1.19101530728587e-05
-3.35853122996369e-05
-6.38875599842092e-05
-4.52978878815467e-05
-2.51126177005422e-05
-2.01548753610474e-05
-3.46904181336627e-05
-9.11786454360865e-06
-3.24335917055777e-05
-2.56155441034296e-05
-4.23589812113248e-05
-2.62027580232567e-05
-2.56156888913653e-05
-3.60140024377302e-05
-3.94399240404031e-05
-1.46155812752412e-05
-3.71264456966673e-05
-2.23009319684609e-05
-2.29314152308347e-05
-3.59711670997885e-05
-1.61828169631555e-05
-3.38695817809812e-05
-2.87248289842961e-05
-2.42957835439562e-05
-2.05301823329448e-05
-5.41034964790745e-05
-2.30809125782219e-05
-3.61356516112287e-05
-3.98141210616939e-05
-5.10242059765395e-06
-1.36032625326857e-05
-3.38055071695548e-05
-3.19094199009466e-05
-5.0196587917204e-05
-1.00331417129881e-05
-4.34758230238179e-05
-4.36045165023019e-05
-3.70693303805482e-05
-3.98919261126497e-05
-2.58647712807126e-05
-3.36730434660899e-05
-7.48945991223039e-06
-4.85341137972233e-05
-2.42063212098204e-05
-1.47181143801525e-05
-2.85408327905905e-05
-2.10599700800619e-05
-6.81061665848346e-06
-3.25070737276669e-05
-5.2837086823384e-05
-2.54880875971091e-05
-2.47692890601692e-06
-2.30875994806531e-06
-6.08842791378905e-05
-1.44358671043649e-05
-1.86252117146662e-05
-6.33882725293694e-05
-3.10692351263013e-05
-2.78991255030486e-05
-2.34244743394287e-05
-2.79306424081892e-05
-2.61423006524087e-05
-1.60253582675955e-05
-4.41320974789715e-05
-4.69026882688032e-05
-6.210676224624e-05
-1.21000511024723e-05
-1.2403863447376e-05
-3.56960072126358e-05
-4.80763763450698e-05
-2.04828548963231e-05
1.98522069793634e-06
-3.81042121097377e-05
-1.51486971648497e-05
-2.61694920096222e-05
-3.26574069615982e-05
-3.44013739784849e-05
-1.3388013792298e-05
-3.5955280693264e-05
-3.23573093570081e-05
-1.29004769288766e-06
1.19847259357543e-05
-2.3155846269004e-05
-1.6521804899305e-05
-3.45893206321823e-05
-3.60137192668978e-05
-3.38541343582133e-05
-3.53617037501738e-05
-5.6236849920722e-06
-1.92156675619311e-05
-1.0122058395356e-05
-1.51805479955445e-05
-4.23245053758045e-05
-4.00688358095931e-05
-4.6586879556321e-05
-2.68942853608797e-05
-3.28810993857469e-05
-2.06645730948938e-05
-5.09289574874655e-05
-3.78651384194942e-05
-4.90476886977576e-05
-2.46379434149826e-05
-9.77738419642222e-06
-3.03990444025095e-05
-2.74193589081809e-05
-1.03942765821885e-05
-1.77212969909467e-05
3.39662924185489e-06
-4.32872864785759e-05
-1.86223786748358e-05
-4.99444105666584e-05
-2.74174396604632e-05
-3.23654729270253e-05
-3.12662411298272e-06
-4.23045061182157e-05
-4.98781991512257e-06
-3.08468501182975e-05
-2.81629537794097e-05
-1.26687917140915e-05
-2.12555585718752e-07
-2.27364849727355e-05
-4.23103821202285e-05
-3.11977391866466e-05
-1.95419464248848e-05
-2.50569077256278e-05
-2.34399400654167e-05
-3.38164115803498e-05
-2.68947989173261e-05
-6.52900408550768e-05
-2.02490897911611e-05
-2.67434356586012e-05
-5.19666524806799e-05
-2.01254559030749e-05
-2.8909064916131e-05
-3.78616254042187e-05
-1.83574188134546e-05
-4.21482785793418e-05
-3.60064752822896e-05
-2.15776742768016e-05
-4.50443693420866e-05
-1.96278996874274e-05
-3.207682459694e-05
-2.60495846569082e-05
-2.73563354290605e-05
-2.9675466990805e-05
-4.58747954667137e-05
-5.80533166747594e-06
-2.15273887852286e-05
-2.19007268482027e-06
-3.00444883317268e-05
-3.33172474666292e-05
-4.09121719948608e-05
6.5922305620645e-06
-3.22444810440676e-05
-1.94265482335717e-05
-2.65790209066627e-05
-3.78290515249756e-05
-4.68470458196013e-05
-1.46704943770111e-05
-3.50979649552708e-05
4.87269884447754e-08
-2.6879017473079e-05
-2.36682156532595e-05
-3.17507520897955e-05
-4.17439942838397e-05
-2.37422624259428e-05
-4.23994759488575e-05
-1.65806411142016e-05
-4.6464425612025e-05
6.67759980880209e-06
-1.09652423184285e-05
-2.90494283709766e-05
-6.2557865269487e-05
-3.27448148145336e-05
-5.20786274198896e-05
-2.44669528478133e-05
-3.16641722943924e-05
-1.41489237286305e-05
-3.2653485604047e-05
-2.00592168684271e-05
-1.76549969162067e-05
-1.85874753735479e-05
-5.22126084847997e-05
-5.24616220086461e-05
-8.61444467525154e-06
-8.178826953431e-06
-3.31023703944733e-05
1.892286088682e-05
-1.0906320490016e-05
-3.39562634063572e-05
-4.87907038338605e-05
-4.66589737608158e-05
6.49986436090005e-06
-5.06885779177851e-05
-1.01721255284346e-05
-1.07175372984193e-05
-2.38028733264352e-05
-4.85233953844593e-05
-9.66166760571264e-06
-1.45940994441644e-05
-4.26256496169267e-05
-1.71364425591955e-05
-5.31635398422345e-05
-4.59417994092393e-05
-2.65534682677788e-05
-4.08855525251451e-05
-4.73760982639911e-06
-1.63697824567123e-05
-4.54341425462291e-05
-3.0339450138116e-05
-1.43188621177024e-05
-4.01356284029524e-05
-2.05102530162871e-05
-8.12322783227699e-07
-3.5127667996536e-05
-1.50954363068584e-07
-1.76773201495172e-05
-2.254332675013e-05
-1.92827770574028e-05
-3.5013721159582e-05
-2.33352013356259e-05
-3.3019326335501e-05
-1.34844681948869e-05
-2.52835257019976e-05
-2.63529132422236e-05
-5.85655542723892e-05
-5.34128499008992e-05
-1.82488779976951e-05
-2.94003760649304e-05
-7.1529613904847e-06
-2.67791700172693e-05
-1.57644596667022e-05
-1.51442423269394e-05
-3.41322167792941e-05
-6.25844865134841e-06
-1.22543785565807e-05
-4.89479990975795e-05
-3.7384945888286e-05
-3.52016784974335e-05
-1.17794051724124e-05
-2.54513266607852e-05
-4.69025383148974e-05
-4.51900545671597e-05
-1.31415652155569e-05
-4.03032078460608e-05
-4.4188215434509e-05
-4.95580101575302e-05
-3.88392024461556e-05
-9.30026975109364e-06
-4.58828200518015e-05
-1.91394914219242e-05
-7.68250625102601e-06
-1.18427018591175e-05
1.29826777377492e-06
-3.21166090202563e-05
-9.0751131636244e-06
-1.20970202400191e-05
-2.58603665074353e-05
-7.03990128930193e-05
-3.43528843046397e-05
-3.07233350154394e-07
-1.72447426944657e-05
-8.52258187581667e-07
-2.40692853539666e-05
-2.54017137587039e-05
4.86939337537939e-06
-2.73298374095499e-05
-3.71290455808947e-05
-1.9587979036303e-05
-1.11380871684351e-05
-2.46461108812825e-05
-1.65409290979271e-05
-1.12463506676888e-05
-1.6437781604146e-05
-2.66574510363189e-05
-2.67310661530968e-05
-2.47172547228279e-05
-8.16308832383285e-06
-3.60099844019657e-05
-2.26955979132208e-05
-1.22698685838854e-05
-4.93399018508142e-05
-2.97548063814324e-05
-1.59988626723364e-05
-3.58195160665829e-05
-5.13249923129931e-05
-3.60597729830824e-05
-5.08367773521759e-05
-4.08516522856253e-05
-9.93302629410776e-06
-3.37546536281235e-05
-6.39093398816445e-06
-4.98449030655708e-06
-4.48315197921014e-05
-9.37061066491849e-06
-4.2934315208842e-05
-2.18697782937543e-05
-4.02768825905497e-05
-1.07389673852049e-05
-2.12899300546431e-05
-3.85969637546644e-06
-6.52655729395857e-05
-5.26704004006469e-05
-4.75076419846244e-05
-3.2744137234582e-05
-4.10789923473004e-05
-1.32007878207312e-05
-5.4460789975946e-05
-5.19801928413473e-05
-8.6854609295344e-06
-2.41277125514577e-05
-1.81850832137875e-05
-2.41334304358577e-05
-4.01531614365875e-05
-2.62507801883418e-05
-2.1354111400663e-05
-3.19971645919617e-05
5.7073462914314e-06
-4.09561746298693e-05
1.99961342353824e-05
-4.03460584993251e-05
-1.61041845098632e-05
-9.34434877725819e-06
-3.41364383893699e-05
-4.18217827411398e-05
-5.10177450867409e-05
-3.07264819935984e-05
-3.60280991327019e-05
-4.68428496429404e-05
-1.70383326986407e-05
-7.08223652325829e-05
-2.53413725235743e-05
-2.4736544883612e-05
-2.826800829354e-05
-5.37149663445246e-06
-1.71979279418148e-05
-1.44948399137421e-05
-3.40195706292337e-05
-3.0777908321681e-05
-4.78401588934213e-05
-2.23623384054294e-05
-2.94736788130141e-05
-5.40655541775343e-05
-4.94217370712146e-05
-6.24959834104817e-05
-3.45303352362949e-05
-5.26642323161753e-05
-3.72794513434803e-05
-3.36156760853187e-05
-4.73134994869017e-05
-2.73037799186729e-05
-8.06537117663677e-06
-4.84718008638291e-05
-1.8496818673056e-05
-1.73540481950705e-05
-5.13318313178386e-05
-2.70746181195215e-05
-3.05168751692064e-05
-2.07135672567976e-05
-2.94244199696145e-05
-2.01049395095936e-05
-2.76007918797351e-05
-3.70265386193777e-05
-1.61885493390925e-05
-2.22751569277711e-05
-4.10428320467423e-05
-4.1178038210407e-05
-4.15238951828684e-05
-5.2352122565521e-05
-1.89379402356459e-05
-3.63498435574351e-05
-5.05732846100849e-05
-2.98799206749446e-05
-2.10574902862032e-05
-2.74008890467451e-05
-2.3500170495326e-05
-4.7545925475011e-06
-4.42020383687796e-05
-3.98101226035164e-05
-4.43595039254137e-05
-2.74523735292203e-05
-2.90391121587237e-05
-3.39088647712117e-05
-3.75865067975454e-05
-1.09983946473527e-05
-4.65140519673042e-05
1.12317763204389e-05
-4.60573870972245e-05
-2.31302849387632e-05
-6.56686726747134e-06
-3.90345964802257e-05
-3.58364715757029e-05
-4.50534094715398e-05
-3.0118211872056e-05
-3.05096652617794e-05
-2.42098406363614e-05
-3.23164450341421e-05
-2.9572144640695e-05
-4.07372515228667e-05
-3.58170724018938e-05
-1.68896830546368e-05
1.57730516906582e-05
-2.37268388723705e-05
-1.30315593191366e-05
-1.33700830288679e-05
-2.20834176037502e-05
-4.62809901572361e-05
-3.05547273542284e-05
-5.14493602473543e-05
-5.53722392513036e-05
-2.94457151867185e-05
-5.30230423594584e-05
-3.98941954254367e-05
-1.70029181663164e-05
-4.92344675945805e-05
-9.32732293419438e-06
-1.22924647881499e-05
-3.91694045706395e-05
-2.74508930624848e-05
-4.91365326284893e-05
-1.9387614234848e-05
-2.71286631737731e-05
-4.76357889998708e-05
-6.88929922728056e-06
-5.41534089241715e-05
-3.1633273790631e-05
-8.23241189576153e-07
-2.13999962138061e-05
-9.52613512065405e-06
-3.39935556230799e-05
-2.00576949390809e-05
-3.27578768737577e-05
-3.32903325506574e-05
-1.92820244632758e-05
-1.02201972118671e-05
-4.05527390346567e-05
-3.20277605099498e-05
-3.04424133570642e-05
-2.01113698835029e-05
-2.13004322586639e-05
-3.19100878783059e-05
-3.11183817697929e-05
-4.44923340071367e-05
-1.81822118952883e-05
-4.13256585081854e-05
-6.34217088565554e-05
-5.97414158430953e-05
-1.65454346761333e-05
-2.80811377367565e-05
-2.14053629281619e-05
-1.50887884997176e-05
-3.00510834877112e-05
-5.48479934385068e-05
-1.0859096732597e-05
-3.58428619899372e-05
-6.23638107982019e-05
-2.8764466883839e-05
-1.87847454509081e-05
-2.31279889173089e-05
-2.83200941818865e-05
1.63284693564325e-06
-3.3004441474073e-05
-4.6698627592182e-05
-3.3571722369202e-05
-4.25676243841465e-05
-1.72948872942984e-06
-4.00933670176324e-05
-2.18408961830145e-05
-2.20006834888525e-05
-2.34047634974209e-05
-2.16039112387555e-05
-3.77726141855987e-05
8.5185288138602e-06
-1.93111213129379e-05
-6.13668025159028e-06
-1.48119051700509e-05
-5.19821478643739e-05
-5.40659917566751e-05
-2.09106712798373e-05
-4.24944231045265e-05
-1.96438523847459e-05
-1.14587589522439e-05
-2.66675727826507e-05
-1.98387347317665e-05
-1.59235664021277e-05
-2.14603361835498e-05
-1.23540946352431e-05
-3.79814723219863e-05
-1.11985867146092e-05
-5.60816585396158e-05
-2.71133093108179e-05
-1.91568437861873e-05
-3.73472663770556e-05
-5.88333813991205e-05
-3.09417097396359e-05
-7.842506267933e-05
-1.49503583380998e-06
-3.84492942978488e-05
-2.24255225573689e-05
-4.59966335137607e-05
-5.09746460296492e-05
-3.73349609585765e-05
-2.56264677259894e-05
-4.25185630186611e-05
-6.78541652445626e-06
-1.65831684372795e-05
-4.10084158940881e-05
-6.73616624246585e-06
-1.23955254621044e-05
-3.7783793482008e-05
-3.40951024363992e-05
-1.39188386099401e-06
-1.43477550211377e-05
-4.05310572719963e-05
-2.45759609159114e-05
-2.20289901962616e-05
-6.64781588180791e-06
-2.79425312319911e-05
-4.54222305329089e-07
-4.96062670980937e-05
-4.58471086475306e-05
-2.41359751739252e-05
-3.63647214567162e-05
-3.63799979292741e-06
-2.88439333031496e-05
-2.18257974848035e-05
-1.24507294731244e-05
-5.82307534903329e-05
-6.65922306140753e-07
-1.56160344951502e-05
-2.13119584648135e-05
1.33105459758514e-08
-4.40798836405817e-05
-1.81477287889617e-05
-3.02512884269984e-05
-2.75028038081645e-05
-4.44767676096896e-05
-3.48938513167916e-05
-3.10205755448537e-05
-3.49316690882255e-05
-2.21279267957177e-05
-4.62904246926671e-05
-1.86277560793408e-05
-2.14904969369269e-05
-3.2448378518809e-05
1.70431378416962e-06
-2.22981210520532e-05
-3.6766699436503e-05
-1.45953070523389e-05
-2.40793687903198e-05
-3.36735255332182e-05
-1.54095020135334e-05
-4.20633648775932e-05
-2.38747603600506e-05
-5.02627312834145e-06
-1.82011311471785e-05
-4.80743364656431e-05
2.28466021247349e-06
3.0628763269791e-06
-2.38870244286504e-05
-3.64030975576195e-05
-5.80966439359686e-05
-2.32004421165991e-06
-1.75990240016576e-05
-2.99018626178952e-05
-1.36967723712988e-05
-8.76457167592973e-06
-2.35446281517699e-05
-1.30949104349164e-05
-2.46973411612547e-05
1.18179975138221e-05
-3.38265348250286e-05
7.18233411418564e-06
-4.84887873326591e-05
-2.569377807732e-05
-2.96498567390812e-05
-1.78623064706904e-05
-3.03185053091366e-05
-1.83913410608438e-05
1.83863842224547e-05
-5.0412204117479e-05
-2.9311971368531e-05
-2.44849983063007e-05
-8.36971254411574e-06
-5.98935639016306e-05
-4.58307522975892e-05
-2.93756732587604e-05
-3.1224185708538e-05
-3.09737699745683e-05
-3.76313923587433e-05
-2.08384353429329e-06
-4.21525073789868e-05
-3.82643091553926e-05
-1.53338600598367e-05
-1.25499074944883e-05
-3.9117429379294e-05
-2.51424883806488e-05
-3.81607797926791e-05
-1.25471115189993e-05
-4.21225961900762e-05
-1.53929543701158e-05
-1.02235324310518e-05
-8.10375183009888e-06
-3.15338805792763e-05
-4.71556213646899e-05
-3.07969236237649e-05
-2.32524728102025e-05
-3.46048090711796e-05
-1.96815517532088e-05
-3.90510844667596e-05
-6.50724259099788e-05
-3.25280312163274e-05
-3.44953091774903e-05
-4.04274437307639e-05
-1.21323358075199e-05
-2.24157246859438e-05
3.6212994872475e-06
-4.81643621856669e-06
-3.74403476930738e-05
-2.09762230504129e-05
-9.13604257603275e-06
-2.09439965121095e-05
-2.20621197624153e-05
-5.88785253358069e-05
-2.34512933075654e-05
-4.60032190375588e-06
-3.27500360926254e-05
-1.47852986046753e-05
-4.44510240311221e-05
-3.02263976473141e-05
-4.74761288691957e-05
-3.52582604837379e-05
-1.04009685531446e-06
-5.18396214039977e-05
-6.8772231191601e-05
-3.33597220152069e-05
-4.34860616754678e-05
-1.83153484047242e-05
-1.64674415623695e-05
-1.75096403944976e-05
1.07080750619728e-05
-1.0021908895228e-05
-2.55082758968429e-05
-2.75978165631514e-05
-5.85271957635286e-06
-3.260019834147e-05
-1.43660864883134e-05
-3.47222068482024e-05
-3.18410827642658e-05
-3.42660487679975e-05
-4.10624694295954e-05
-2.29297456983772e-05
-2.3384076040792e-05
-4.87212657392506e-05
-1.66371718509616e-05
-4.02773074706387e-05
-3.17297105622831e-05
-1.48086753828929e-05
-1.61293698963052e-05
-3.88389105295722e-05
-5.04116111694161e-05
6.70980342630744e-06
-3.24564654683364e-05
-1.90811252092382e-05
1.00017463840441e-05
-4.25301718669044e-05
-2.97002808108484e-05
-3.4712794436366e-05
-4.05963930869552e-05
-3.52018048330844e-05
-1.93948614031286e-05
-3.64263714432958e-05
-2.19556148753797e-05
-3.91010692016362e-05
-2.73681713970026e-05
-2.9864956174137e-05
-3.48083235732652e-05
-4.79072513467612e-05
-3.02164323124964e-05
-1.60157411076046e-05
-2.75648932462872e-05
-4.60897270444736e-05
-2.75776807194297e-05
-1.90252305452622e-05
-1.55333607704703e-05
-3.11182423897658e-05
-2.51056951036722e-05
-7.23445582649672e-06
-6.17482871220794e-06
-3.4036998167153e-05
-2.30931788929361e-05
-3.41552111319933e-05
-3.2862713678701e-05
-1.68770660576859e-05
-4.95261579281454e-06
-2.99640225403164e-05
-1.76486340317597e-05
-3.05409104932671e-05
-3.61707884273229e-05
-2.58332512035108e-05
3.66525495850416e-06
-3.42853918520513e-05
-1.15241004148559e-05
-4.07502743964878e-05
1.87818387122951e-06
-3.87093001473783e-05
-2.26350760607187e-05
-2.07692225421363e-05
-2.01241649129031e-05
-1.00500926974498e-05
-2.12025412802086e-05
-2.36182918669602e-05
-3.02777419301972e-05
-1.24516066969336e-05
-3.09614884311599e-05
-4.21414593418902e-05
-4.29871445229074e-05
-4.31685384697287e-05
-3.29321770400474e-05
-3.15633638076444e-05
-4.76172693977807e-05
-4.3995829124295e-05
-3.05895544706995e-05
-3.72864049072977e-05
-1.82854660678506e-05
-5.6788132509623e-05
-2.02836788691744e-05
-1.36514205523976e-05
-2.18538308992748e-05
-3.7034515481054e-05
-4.35169280120551e-05
-3.40883165986732e-05
-2.8304364937134e-05
-3.76650276588686e-05
-1.82810110399814e-05
-2.67214663267682e-05
-4.34148858483128e-05
-3.47497123615146e-05
-4.04520148805959e-05
-4.26820059586787e-05
-3.02030350360135e-05
-7.113231335536e-06
-4.01401663578601e-05
-3.49438127142388e-05
-2.07015286656534e-05
-2.26239875510667e-05
-3.2707212567561e-05
-7.8032748943823e-06
-5.14075823351683e-05
-1.700979224669e-05
-4.49651100916914e-05
-3.73082885634903e-05
1.3608777773997e-05
-2.93923419728317e-05
-3.57235507023422e-05
-2.69036630961004e-05
-4.48812677824313e-05
-9.51298054545784e-06
-2.77275148260098e-05
1.04322497345702e-05
-2.50616129527044e-05
-3.35567863876443e-05
-2.66490025959196e-05
-1.77222810767953e-05
-2.85751114965761e-05
-3.93626622031326e-05
5.23703866300382e-06
-2.42450887638143e-05
-4.48849509907095e-05
-2.43669484076055e-05
-1.80557391754505e-05
-6.12829555136947e-05
-1.75940427202394e-05
-4.59501482347123e-05
-4.95690888600059e-05
-1.34867376393625e-05
-4.95719338089136e-05
-6.13021736235659e-05
-1.77370054616255e-05
-5.92369562357813e-05
-4.39025866071145e-05
-4.03086716675198e-05
-4.66516028663467e-06
-1.00322598110458e-05
-1.43234492990385e-05
-4.49279146285874e-05
-2.81995901920973e-05
1.38311608192466e-05
-1.57178984434299e-05
-1.75296547248422e-05
1.58364302174785e-06
1.15776692282312e-06
-2.49706110580742e-05
-2.69555893749184e-05
-1.01754747673873e-05
-3.33407256093529e-05
-2.59753450087681e-05
-3.96482177418061e-05
-1.72626862245975e-06
-5.19121949955825e-05
-5.24306156123917e-05
-1.15777633127619e-05
-3.97063716661101e-05
8.8473745975855e-07
-5.33051010384296e-05
-5.38464015112575e-05
-2.4384972940289e-06
-2.2143736756304e-05
-3.21152071541139e-05
-3.01523497751326e-05
-1.65156491219975e-05
-9.96614668912818e-06
-1.91674439151261e-05
-5.32300226620299e-05
-4.63140426608888e-05
-5.01255601348093e-05
-2.56619599442651e-05
-4.19927622568148e-05
-1.10014040050043e-05
-2.73898469674456e-05
-2.97613781617398e-05
-8.46538738559266e-06
-8.915039788705e-05
-2.32131709193313e-05
-2.76641991438505e-05
-8.48609587607945e-06
-1.65716318778203e-05
-5.00973355975272e-05
-2.41180081159794e-05
-4.17771633830148e-05
-4.7985611257118e-05
-4.85962140397109e-06
-3.52759590393519e-05
-3.29560884935517e-05
-4.54203919586517e-05
-2.7908317490887e-05
-4.13929314844354e-05
-3.88941459075805e-05
-2.74834410487308e-05
-3.4659418618746e-05
-2.39496015642263e-05
-1.30450133782906e-05
-4.70137958690647e-05
-3.18968482303797e-05
-3.36511991750199e-05
-3.25351553194483e-05
-1.28445913416073e-05
-4.54500695408506e-05
-5.26652059480568e-05
-3.00470884643826e-05
-2.38986888360981e-05
-1.77347606375345e-05
-3.61517791704561e-05
-2.3526486317436e-05
-9.64770486270084e-06
-2.09214803734883e-05
-5.09101658343828e-05
-3.24634181715772e-05
-1.4575230108657e-05
-4.16556911404237e-05
-1.11937120942328e-06
-3.58327083499689e-05
-2.94230629180412e-05
-8.37883930663373e-06
-2.73354998093611e-06
-2.44839698256269e-05
-5.52778004066676e-05
-5.00142205992042e-05
-4.30516973467951e-05
-6.35094804164288e-05
-1.02268704434454e-05
-4.63391177048792e-05
-1.81969246866003e-05
-6.95271942382856e-06
-2.02856412675137e-05
-3.75454647318884e-05
-3.54269480264623e-05
-5.35353670124812e-06
-4.20878838601515e-05
-3.03601467111361e-05
-1.10435591190021e-05
-1.93563393443304e-05
-3.15244948184446e-05
-1.68942607138035e-06
-2.62391404934129e-05
-2.42514091954114e-05
-2.53494647083205e-05
-6.01921511650113e-05
-5.53843706910159e-05
-3.66378303530683e-05
-3.67353675536112e-05
-2.61488023972919e-05
-2.00086139088328e-05
-3.70731327091027e-05
-3.71914062965849e-05
-2.06009899273212e-05
-8.44154783745934e-07
-4.47913084466993e-05
6.04807954275109e-06
2.94975798587515e-06
-1.62834275417666e-05
-9.75260644590462e-06
-3.55588794820765e-05
-2.72905963181058e-05
-3.93353855013954e-05
-4.26467489246049e-05
-3.16529451499546e-05
-1.62240346999323e-05
-1.64416906294101e-05
-3.46649158831841e-05
-3.70841855529609e-05
-4.82266992080403e-05
-2.15008825471589e-06
-2.59432795409153e-05
-2.27774781610838e-05
-3.32737745706342e-05
-3.56801712852926e-05
-8.51606326763441e-06
-4.50407275430351e-06
-3.1471100023607e-05
-2.52598080101112e-05
-2.8267221899423e-05
-2.82350866787617e-05
-4.50159491991198e-05
-3.64301088363082e-05
-1.78759268107765e-05
-5.42897165117147e-05
-4.05235487913492e-09
-1.49898839052652e-05
-4.311527330366e-05
-2.29725532970122e-05
-3.380867083053e-05
-3.5679989268762e-05
-5.22721709822583e-05
-1.9077888868655e-05
-8.7335375852701e-06
-6.66737359028756e-06
-4.12595947271255e-05
-4.4653201633853e-05
-3.59865992365455e-05
-2.53835123345874e-05
-2.44971747290832e-05
-2.76460928632809e-05
-3.78735871324391e-05
-9.13239559349811e-06
-4.60282086368534e-06
-5.18466537642464e-05
-1.33495608121322e-05
-1.59070930117892e-05
-1.46390578218995e-05
-1.28924256307848e-05
-3.26194847562286e-05
-5.74626200724665e-05
-2.41349829003318e-05
-7.85168523902923e-06
-8.18334225457465e-07
-5.18872021938965e-05
-3.67117737248457e-05
-3.99033477645871e-05
-3.83700301273282e-05
-6.86729357751598e-06
-3.03072367042576e-05
-2.46039220586494e-05
-2.61847456212231e-05
-4.57240484502337e-05
-3.33471397854242e-05
-2.83899398290124e-05
-1.91571772808132e-05
-3.05281478839452e-05
-5.9843957527567e-05
-1.36130760515555e-05
-3.64523020024509e-05
-2.69194118570394e-05
-1.9834479011085e-05
-2.44455437946033e-05
-4.26962512044011e-05
-3.10957733179931e-05
-4.928533646527e-05
-1.85282504820783e-05
-4.42007744337522e-05
-3.72135857380952e-05
-2.12664205108113e-05
-2.05855410051534e-05
-6.65914940983396e-06
-2.04923572127408e-05
-1.7892713331913e-05
-2.13099150174216e-05
-1.12314910389491e-05
-7.63967726498836e-06
-8.21788293368949e-06
-2.31239548037908e-05
-3.0741364540758e-05
-3.04445058504371e-05
-6.55378718945405e-05
-2.87364202406303e-05
-3.21486203223559e-05
-2.49441406316663e-05
-3.34571989113805e-05
1.85893025995203e-05
-2.97852370013253e-05
-4.82859016530856e-06
-3.22992415365236e-05
-1.17862923553921e-05
-2.56621538800423e-05
-3.13169698945532e-05
-5.03746781105712e-05
-2.0195376384792e-05
-1.20018276874753e-05
4.32942009074949e-06
-4.68614756647457e-05
-8.37855824410434e-06
-2.50842227418468e-05
-3.93837001166511e-05
-1.918180569175e-05
-3.61303244831678e-05
-5.21330872266082e-05
-2.37353316920586e-05
-3.58823368041665e-05
-1.12927684205361e-05
-7.92633961827946e-06
-5.06150862505163e-05
-3.66959778229535e-05
-2.1548367452001e-05
-4.29264875155169e-05
-2.47629612410853e-05
-1.7914301078766e-05
-2.67712981301001e-05
-1.73548888605086e-05
-3.78144570355246e-05
-1.83152655940357e-05
1.77220384033131e-06
-1.6861557379059e-06
-1.6515851838575e-05
-3.60844422020103e-05
-4.79647671995211e-06
-8.58692911787904e-06
-1.99091792055642e-05
-1.41257911892148e-05
-4.43507659375253e-05
-1.97854074513118e-05
-3.63670349498217e-05
-3.34882073464605e-05
-8.51374061952322e-06
-2.81076895528773e-05
-1.03258770017276e-05
-4.65378838748607e-05
-3.95918165167229e-05
-3.76924095698373e-05
-2.03564248649568e-05
-2.31470278097168e-05
-2.31433472137874e-05
-1.79043398852526e-05
-1.01552154588013e-05
-9.3257645230259e-06
-3.65276085984118e-05
-2.62905105452977e-05
-2.2243828900894e-05
-3.2105072487571e-05
-2.32546166988087e-05
-2.88569673018546e-05
-1.08976274350908e-05
-5.80161219205399e-05
-1.47602364073606e-05
8.84230956819616e-06
-3.07583820851796e-05
-1.48690323956002e-05
-3.5969224412895e-05
-2.4643040403003e-05
-2.77047824503032e-05
-7.65930070809317e-06
-3.58176537542167e-05
-3.79012591026151e-05
-2.89132927641423e-05
-3.23790209782345e-05
-3.03254592658373e-05
-1.43061501253925e-05
-1.63558565498014e-05
-4.19400193310319e-05
-1.58216497041977e-06
-1.78998836627394e-05
-2.34566868281296e-05
-2.95713061566636e-05
-1.9494038654633e-05
-2.84948595012884e-05
-3.77653170772434e-05
-2.23419726772815e-05
-4.68606475248194e-05
-2.32455354147246e-05
-1.62828360148953e-05
-3.02922077577719e-06
-2.10586963316371e-05
-2.39891055609417e-05
-3.0285477331987e-05
-2.26230940520079e-05
-2.8677105089863e-05
-5.96011031791136e-05
-3.81464765304566e-05
-3.01992217886638e-05
-1.82337735709403e-05
-7.01401397534312e-06
-4.46353072766918e-05
-3.63075381821831e-05
-4.57905625973364e-05
-3.2629823835984e-06
-5.4735084437656e-05
-3.81551289102019e-05
-2.1513153920584e-05
-2.25959233939927e-05
-1.92849907600918e-05
-1.34695829855666e-05
-7.11217703510877e-06
-4.83696998065306e-05
-6.84204105498435e-05
-2.00112594917456e-05
-4.8657368855898e-05
-3.32598771447449e-05
8.02356176484369e-06
-1.088811827209e-05
6.62544915604285e-06
-2.0999618009471e-05
-2.50024549327573e-05
-6.10090333830851e-06
-2.81046073192311e-05
-1.01673075409191e-05
-1.98660863542551e-05
-1.74975555277001e-05
-1.11273720487613e-05
-3.2002240364554e-05
-9.27488424659942e-06
-2.61598831548387e-05
-4.11185775893615e-05
-1.16148616153008e-05
-4.1878161787178e-05
-2.38035635247469e-05
-2.40088811024656e-05
-2.34328071152827e-05
-5.92405183861231e-05
-4.54336374299133e-05
-4.8195588346716e-05
-1.29530570018977e-05
-2.75637531985559e-05
-2.60216977997425e-05
-2.83834401156387e-05
-3.7838520294422e-05
-3.1500812466802e-05
-3.45843483206262e-05
-3.61796067706547e-05
-1.09848963483102e-05
-2.2135145879751e-05
-3.21898887452526e-05
-4.06078051566795e-05
-1.56485929215367e-05
-4.72988278362685e-05
-3.38636627483257e-05
-3.46100304878713e-05
-4.23801571738566e-05
-5.39316132531418e-05
-2.55471551360866e-05
-2.49310242316531e-05
-2.5269693218917e-05
-2.08192326571862e-05
-4.29997098578806e-05
-2.53339575385421e-05
-2.37584943900718e-05
-8.78270189091691e-06
-4.21466340336847e-05
-1.92511417904465e-05
-2.21831810344257e-05
-3.08225439742748e-05
-3.67038764112602e-05
-4.06451753127613e-05
-8.89723481481762e-06
-4.97311281184437e-05
-4.25747175549347e-05
-4.52224595826742e-05
-3.32335776908117e-05
-2.26031803267936e-05
-2.23346035132902e-05
-3.00652848055028e-05
-1.1623230638601e-05
-1.95075492061018e-05
-1.96265542878626e-05
-4.32771276661204e-05
-4.7782917541583e-05
-1.57094115296824e-05
-3.61002510994716e-05
-2.23227257454182e-05
-4.93243541676884e-05
-3.44547782644539e-05
-3.60859018899966e-05
-5.03675234442766e-05
-1.96098437933015e-05
-1.60680665091893e-05
-5.89199113642016e-05
-2.7992379865448e-05
-1.57654033812683e-05
-3.92869397689299e-06
-4.122114377796e-05
-2.31220894281952e-05
-1.91910645472057e-05
-1.81763151890765e-05
-1.18666377857774e-05
5.94038080379454e-07
-3.32829017272692e-05
-2.39378105194167e-05
-3.12193794599302e-05
-2.40574563479287e-05
-2.94757379719545e-05
-4.92626312044918e-05
4.26400882778954e-07
-3.97428406493928e-05
-2.03126031132346e-05
-2.99796538688276e-05
-3.0374952956312e-05
-1.9877973823679e-05
-1.22602917402661e-05
-3.21270009664538e-05
-2.67456727595278e-05
-6.66626390006952e-06
-2.40604044982793e-05
-2.97953873375734e-05
-4.11340060493702e-06
1.62738275592769e-05
-2.76598160693045e-05
-5.38361194378917e-05
-2.99022954829023e-05
-5.19069826987783e-05
-3.41883564107743e-05
-3.06852686431478e-05
-4.80665917648311e-05
5.68935979956018e-07
-1.25264457575683e-06
-2.28463049438608e-05
-3.30110242409337e-05
-6.12708366278555e-05
-4.37498942891779e-05
-3.30342727174486e-05
-4.58224300335494e-06
-2.44413032282067e-05
-6.73571262660165e-06
-2.29146948202051e-05
-2.97725093984883e-05
-2.49325947680618e-05
-1.30541873523216e-05
-2.8022468456212e-05
-2.20224711881196e-05
-2.03836581884607e-05
-2.78395757779008e-05
-7.92960168699682e-06
4.60812318627267e-06
-4.52918676333945e-05
-4.1652921662727e-05
-3.73312707177636e-05
-3.47166869084124e-05
-4.79464664160194e-05
-4.80059046165917e-06
-4.71169903254886e-05
-3.92236101985824e-05
-2.9320562254367e-05
-1.58008455603412e-05
-8.75720592933722e-06
2.35322863306973e-06
-2.23976931642102e-05
-9.91549782482871e-06
-3.4532595775374e-05
-3.96358018870347e-05
-1.87158696200889e-05
-4.28765860854655e-05
-4.48671646658327e-05
-6.03696853290837e-05
-1.52598251477274e-05
-3.54089731308854e-05
-4.28104429463853e-05
-2.59713705151778e-05
-2.55130704998529e-05
3.0617832461896e-07
-6.10200386449485e-05
-6.29758386710549e-06
-2.07841386512312e-05
-4.06611429052042e-05
-2.15554522311933e-05
-3.28621773249739e-05
-2.84839846662721e-05
-5.44440394626465e-06
-2.15539511870618e-05
-1.84271189293948e-05
-2.11555970219968e-05
-3.05060187897161e-05
-1.71668931737111e-05
-3.89253339192717e-05
-2.32312662520616e-05
-6.92737594260726e-05
-6.18586272696554e-05
-6.55977190797864e-06
-1.98848824145387e-05
-2.60214593109473e-05
-1.64782580117039e-05
-3.59247552612952e-05
-1.54925132365104e-05
-3.4704419816778e-05
-4.58444165923744e-05
-3.0922678493279e-05
-1.91567169737398e-05
-2.72612528509949e-05
-4.37404064941746e-05
-2.51234050498744e-05
-9.9830658105724e-06
-2.08569030019051e-05
-1.33855389197312e-05
-2.72428406709236e-05
-9.25767665981745e-06
-3.94277553291398e-05
-3.22079728383753e-05
1.15391754051496e-05
-3.19389414159485e-05
-3.30500676878745e-05
-2.86979795335552e-05
-5.37215005745609e-06
-3.93885949675135e-05
-6.02985293151021e-05
-1.70928918196579e-05
-2.92355303457599e-05
-4.03777408531161e-05
-5.1514468478768e-06
-3.21532250811362e-05
-3.44207465955165e-05
-3.55397458057347e-05
-2.7424436837104e-05
-2.58511750548186e-05
-1.80939772175326e-05
-2.96490531395317e-05
5.77429512974142e-06
-3.82843184059298e-05
7.23662591861853e-06
-1.95358547095315e-05
-1.62678204147024e-05
-2.06434479799098e-05
-3.1153420198556e-06
-1.8077823239285e-05
-4.93867931909995e-05
-1.34656942309453e-05
-1.62778563764958e-05
-1.67910530472778e-05
-4.40614525862578e-05
-3.74910402013077e-05
-7.5457389404299e-06
-2.44082600036462e-05
-3.18908437349346e-05
-4.97722915059697e-05
-3.07501861338682e-05
-4.40821241043525e-05
-2.32934305441586e-05
-8.90679068972189e-06
-4.09778090439658e-05
-1.03873134721997e-05
-1.62224964976618e-05
-3.87395712849117e-05
-5.00301247739395e-05
-2.12581844990206e-05
-3.450469803673e-05
-3.21401409510932e-05
-3.50975313793231e-06
4.77590868943921e-07
-1.70475677024388e-05
-1.4067137785445e-05
-1.78781185294048e-05
-3.58879135813477e-05
9.07917016145077e-06
-1.95800575950694e-05
-3.13147503727595e-05
-3.12936915268016e-05
-4.53997282477612e-05
-5.3807840936408e-05
-5.93240553211393e-05
-3.44690972161177e-05
-4.01099089708183e-05
-3.06478167617817e-05
-2.57315458535673e-05
-4.33228575733219e-05
-1.32112913017927e-05
-2.5638443756886e-05
-1.03439273411272e-05
-2.16767293591146e-05
-3.48191177370555e-05
-3.39483210358428e-05
-1.06027424128564e-05
-4.38168108852997e-05
-2.34918069171325e-05
-3.81709127850367e-05
-6.8736766454043e-06
-1.44917905359432e-05
-2.33113651124641e-05
-2.1720105091851e-05
-1.31092980354092e-05
-1.70619917780792e-05
-1.75386309136942e-05
-1.08154395414434e-05
-4.2716459675334e-05
-4.90877688539374e-05
-1.88819447577963e-05
-1.56576624010246e-05
-5.78643420142884e-05
-2.98347826458116e-05
-2.83742029732607e-05
-1.31400307591831e-05
2.12413229844058e-05
-2.30624198008913e-05
-3.35399362539581e-05
-3.29987695363245e-05
-4.40407016740164e-05
-8.97612790359046e-06
-4.07938209182833e-05
-4.77149870271212e-05
-6.1090535457629e-06
-3.3261166918968e-05
-3.87735631901885e-05
-3.65324826083023e-05
-7.39553068441157e-08
-7.23048205280285e-06
-3.96142865695506e-05
1.65445911426197e-06
-2.93309540879463e-05
-4.27243631977006e-05
-2.91327166880549e-05
-1.47648023537558e-05
-1.08758333169928e-05
9.31305829193759e-07
-2.16855934594542e-05
-1.17808849223146e-05
-2.25619105321558e-05
-2.41677833868067e-05
-4.54931611825583e-06
-2.65121164687296e-05
-4.17218080187956e-05
-2.93453063033396e-05
-3.11286269355781e-05
-3.2275565214594e-05
5.50423429707671e-06
-2.90156098184925e-05
-3.31987783815576e-05
-5.10366915732051e-05
-2.90817463303619e-05
-4.4097811895019e-05
-2.81514881055611e-05
-2.83015729941252e-05
-4.42207855237458e-05
-2.69804330564318e-05
-2.40667320169037e-05
-1.22889959681152e-05
3.31629218852962e-06
-4.48134324197043e-05
-3.30829974836633e-05
-4.62754193997818e-05
-3.48327349578632e-05
-2.42816757431422e-05
-1.6921145383057e-05
-4.63645253471915e-05
-6.12987367099046e-05
-5.31615540503822e-05
-1.20898434911409e-05
-3.57766819423888e-05
-3.3528407928365e-05
-2.7732764787501e-05
-4.19970157432495e-05
-2.09112122266405e-05
-2.77091303372645e-05
-3.95628867267755e-05
-1.43593698259812e-05
-8.86718097004377e-06
-3.03095465487059e-05
-2.40408260112946e-05
-1.39713388046605e-05
-5.30138322482741e-06
-3.8131290282902e-05
-2.38215508428584e-05
-3.50989876431357e-05
-6.44736506541954e-05
-6.75665952234157e-05
-1.7088211589952e-05
-3.62251607113607e-05
-2.23147281448644e-05
-4.11707447111276e-05
-1.91075378231595e-05
-2.79224706062703e-05
-2.84062405314638e-05
-2.30740125282612e-05
-5.36504137084066e-05
-4.4188013783875e-05
-2.66434211711279e-05
-4.29783333453915e-05
-2.76722134796374e-05
-3.22008705244149e-05
-4.24794089986841e-05
-3.25708564126652e-05
1.53061208414186e-05
-3.62128918284085e-05
-5.41014825973142e-05
-9.84838096888491e-06
-2.74168064675415e-05
-2.11721716690924e-05
-1.09257688833395e-05
-1.194985328407e-05
-3.77718273266711e-05
4.52798348560893e-06
-3.96553806044463e-05
-1.98514682768027e-05
-4.86807438588218e-05
-1.84253340357257e-05
-3.27397072637577e-05
-5.21026186760842e-05
-2.81755470266481e-05
-6.05982812972231e-05
-2.20813948893167e-05
-1.6215047596582e-05
-3.00138238758048e-05
2.72424880655793e-06
-3.17242262557609e-05
-1.92488793493329e-06
-9.65083394120891e-06
-4.13567089717362e-05
-4.29201702070291e-05
-3.27553011175142e-05
-1.16188833961515e-05
-5.68021320678544e-05
-3.43888165272374e-05
1.33371543719923e-05
-2.80009652179151e-05
-3.11166541481968e-05
1.03353788846436e-05
1.00786307619199e-05
-3.48522754586341e-05
-1.53367948515646e-05
-2.65629048981896e-05
-6.18288033581562e-05
-5.21208818175533e-05
-2.60421341341144e-05
-4.93978045138942e-05
-2.54785451202649e-05
-4.33127981124581e-05
-3.84814376776234e-05
-4.08619454927689e-05
-4.72126225359292e-05
-3.18099045251486e-05
4.48392591543621e-06
-5.41795402106192e-05
-5.47443438250449e-06
-1.93407616725757e-05
-4.06332300406358e-05
-4.82177958948515e-05
-3.71392075234464e-05
-1.24145090063236e-05
-1.42000396354282e-05
-1.1360776499326e-05
-3.52492871666841e-05
-3.09176962552856e-05
-8.67594356169232e-06
-4.11742376794953e-05
-2.5452075878692e-05
5.21819710751926e-06
-2.31075416922358e-05
-3.55261800996182e-06
-6.30071271679982e-06
-4.55849922758493e-05
-5.44245316129534e-05
-3.21799478216377e-05
-5.91365116771081e-06
2.1727212613451e-05
-3.41079210830179e-05
-2.48026400636777e-05
-4.87514916380065e-06
-2.11541643807982e-05
-3.71707663269016e-05
-2.91778018589859e-05
-7.02539790102529e-05
-3.36522164754651e-05
-5.46944373979361e-05
-2.58287092859469e-05
-1.91560434548074e-05
-4.10545866007867e-06
-2.53056710344756e-05
-2.49897578981086e-05
-1.06561140377772e-05
-1.36579557718109e-05
-4.30990525724434e-05
-5.27890834673995e-05
-1.80142141334969e-05
-4.10172599078985e-05
-1.7695361648221e-05
-2.32166073314095e-05
-2.57171467149196e-05
-4.67403693879265e-05
-2.47950165030079e-05
-1.4759335325864e-05
-2.59174288332382e-05
-3.30524119682181e-05
-5.03968539949158e-05
-2.57948346133389e-05
-2.76860579250495e-05
-1.54081745131635e-05
-7.87863002151859e-06
-3.94335139260215e-05
-4.21432039176493e-05
-2.46274606479156e-05
-1.13971137291667e-05
-4.75628735438402e-05
-2.75886295461798e-05
-2.74724168943426e-05
-5.40549479627885e-05
-3.52093445471391e-05
-7.61388864602197e-06
-4.51211097140921e-05
-4.82191627210835e-05
-2.08975695375937e-05
-3.23749119412145e-05
-4.62915209484827e-05
-2.80493300734471e-05
-2.51117475331194e-05
-4.9082084211676e-05
-2.13168306622774e-05
-2.42281643250675e-05
-3.56475301272721e-05
-3.55494764791246e-05
-1.16155657057255e-05
-2.54079035306121e-05
-1.78433073825098e-05
1.19379650275201e-06
1.28299516445127e-06
-3.57063780188021e-05
-3.07442646901218e-05
-1.60588636253769e-05
-6.98768150753196e-06
-3.43237994513309e-05
-1.11687337216955e-05
-4.93754099668702e-05
-3.69224391527227e-05
-1.21180892240208e-05
-4.35841926384483e-05
-5.17574202242319e-05
-3.57398666340296e-05
-1.75038375289812e-05
-4.81374329103917e-05
-2.20691336147226e-05
-5.4561306361401e-05
-3.31924557369766e-05
-2.85389277770473e-05
-5.71162273756402e-05
-5.7698964033312e-05
-1.03536750564619e-05
-1.59341096846793e-05
-3.04231358822643e-05
-5.48448007323779e-06
-3.77902982802469e-05
-8.68490215429784e-06
-1.27619699373262e-05
-2.95756840002215e-05
-2.09927476630035e-05
-1.78222130820882e-05
-2.30455569634663e-05
-4.09820866119518e-05
-2.02987615929983e-05
-3.04864864252374e-05
-3.43741572055516e-05
-3.90625838193298e-05
-3.15814549767508e-05
-4.04750050935695e-05
-2.63532657172856e-05
-4.30660122447147e-06
-2.3340981229156e-05
1.25062109933469e-05
-2.55566039337936e-05
-2.6115679962775e-05
-2.05992779263006e-05
-1.73813764045521e-05
-5.04695164351712e-05
5.27360450942042e-06
-2.20954975678721e-05
-1.82972596611408e-05
-3.69961819019676e-05
-2.42581522554385e-05
-4.29774090944252e-05
-3.02006154823972e-05
-1.816839094548e-05
-3.05317152991527e-05
-2.28792928056196e-05
-2.4156769605493e-05
-2.68194646189647e-05
-1.17105935726516e-06
-1.60256970142106e-05
-1.03488006351039e-05
-4.02895962225617e-05
-2.06997109412375e-05
-3.9044648133439e-05
-4.41767691691254e-05
-4.10812646620013e-05
-1.3138653029533e-05
-4.50446477687729e-05
-9.62308652850672e-07
-3.53602156936912e-05
-1.98573600816139e-05
-2.31089968730971e-05
-1.62042841933245e-05
-2.54909902920689e-05
-3.61597361906397e-05
-1.62718024457351e-05
-5.1608303632643e-05
-3.16892644931827e-05
-3.27898017466499e-05
-4.22677641995025e-05
-2.69590087511563e-05
-4.78824534393431e-05
-4.3185836779658e-05
-3.23923100423752e-06
-1.3518481923528e-05
-4.52981597443504e-07
-2.25823806371124e-05
-3.61219644236134e-05
-3.31798085730698e-05
-1.91610517665792e-05
-7.91835454271031e-07
-3.14611963116035e-05
-2.85058427920088e-05
-1.27186722702923e-05
-9.02417066250355e-06
-3.21369971835989e-05
2.36876856296076e-06
-3.1519882740082e-05
-3.4603669822175e-05
-4.24815114985805e-05
-6.05842111816411e-05
-4.88193613381871e-05
-1.9421279319099e-05
-3.99033932785579e-05
-4.26181968566324e-05
-4.37506676713498e-05
-1.29163289412647e-05
-1.63705162084571e-05
-3.33657728367884e-05
-1.23936629629392e-05
-1.45794769296214e-05
-3.16221471697844e-05
-7.04245607082634e-07
-2.52433400524659e-05
-2.51745286370373e-05
1.28500862341853e-06
-1.64439380091666e-05
-9.01252567649941e-06
-2.74158992952642e-05
-8.83389083231923e-06
-3.47745546959213e-05
-7.77493691143521e-06
-1.81428035266009e-05
-1.51614060559165e-05
-2.20988348864514e-05
-2.53173291358812e-05
-3.71234714090039e-05
-2.7500018581899e-05
-5.07209858352682e-05
-5.72871882021081e-05
-3.2209134340641e-05
-3.63331415769174e-05
-5.3254516367132e-05
-2.3216250966878e-05
-3.52500126791769e-05
-7.72804912779369e-06
-9.37354999064612e-06
-4.37374146704089e-05
-9.95565602408055e-07
-1.92020207519016e-05
-1.73318481369783e-05
-7.88048913503214e-06
-3.9226622145117e-05
-3.74468425771059e-05
-1.89164338599395e-05
-7.45997689902379e-06
-2.66678314602761e-06
-2.20669029299437e-05
-1.11311511919277e-05
3.32218964052778e-06
-3.72530559018341e-05
-3.7035104950198e-05
-5.41089844798144e-05
-1.53491797128321e-05
-5.3124460909788e-05
-2.34135754235103e-05
-2.76599560931052e-05
-5.07813584101461e-05
-3.88664863304343e-05
-4.87252270997224e-05
-4.08007822686011e-05
-6.29682772768355e-05
-1.98096742748194e-05
-4.26750467688077e-05
-7.43550424153259e-06
-3.815997481521e-06
-5.303894324374e-05
-3.69366546897385e-05
-4.8698207379125e-05
-5.12922657588489e-05
-4.49509447889182e-05
-2.46316456325037e-05
-4.6601386470508e-05
-3.9637414305824e-05
-2.26200450598714e-05
-5.76880436923062e-05
-2.87424925014883e-05
4.64957569692765e-06
-1.78492396332334e-05
-4.13638702247614e-05
-3.74305828392382e-05
-5.11851764041879e-06
-1.94601424170134e-05
-3.3430307275736e-05
-4.44085286901458e-05
-1.52596883437408e-05
-4.50706890580683e-05
-2.86839757823416e-05
-4.13895811340031e-05
-2.46628422129326e-06
-1.61935423023835e-05
-5.9789638485373e-05
-3.02903767237962e-05
-3.93928288199483e-05
-5.64258945354071e-06
-1.10034327253519e-05
-2.87784849457952e-05
7.00904413730838e-06
-4.55324788921438e-05
-2.80120039586873e-05
-3.16149101565332e-05
-3.37509156246998e-05
4.31901362171664e-06
-4.15694080569111e-05
-4.97549371736945e-05
-1.89722547627893e-05
-2.33887637856014e-05
-3.0239117273684e-05
-1.41150694561824e-05
-2.62503837530663e-05
-5.77622856204156e-05
-2.88940982166378e-05
-3.21796346601586e-05
-5.96883162898474e-05
-2.42329680993783e-05
-2.47225496697717e-05
-6.24523001005851e-05
-5.54949769744221e-06
-4.92210222666809e-05
-3.87253684487312e-05
-5.70194091804324e-05
-4.09665702850023e-05
-1.54174204159803e-05
-1.78717789949056e-05
-3.69642915232481e-05
-3.54060928835967e-05
-1.62508103327977e-05
-2.90680969513224e-05
-5.55298015604479e-05
-2.69765675899594e-05
-9.33708843688132e-06
-4.76541373216213e-05
-9.45628920467993e-06
-2.22062595908304e-05
2.3084306984308e-06
-2.16022029086967e-05
-3.01943373563518e-05
-2.48058971259734e-05
-4.78934636289226e-05
-1.76703482495039e-05
-8.70331410635708e-06
-2.79858102680599e-05
-1.35185757312532e-05
-4.60525405970137e-05
-4.70431032985768e-05
-5.8255645030779e-05
-1.89582137934462e-05
2.06609801568342e-06
-4.61007108134532e-05
-4.33810994869064e-05
-1.17891590697569e-05
-2.66827230163615e-05
-1.96013625584762e-05
-2.61182858537631e-05
-3.51395509668646e-05
-3.65152479275121e-05
-4.69798827496498e-05
-1.69963277973033e-05
-2.37285664784854e-05
-1.51685635600084e-05
1.50911275411001e-05
-5.44557202407621e-05
-5.83144113618644e-05
-4.51900304712814e-05
-5.47720826470135e-05
4.17477693953402e-06
-2.66103240057397e-05
-3.19345701066836e-05
-6.03358403806454e-06
-3.80972468761912e-05
-1.72054508238682e-05
-3.28044673324536e-05
-6.19236044628186e-05
1.94631233702836e-06
-2.98785315135743e-05
-5.54231696084144e-05
-5.12824109993344e-05
-1.18921311247305e-05
-3.2934631514471e-05
-4.17011166352486e-05
-2.81700643400628e-05
-2.30353030249371e-05
-4.60440073750855e-05
-7.89999162352584e-06
-4.57189108599171e-05
-3.29154072583192e-05
-4.66511213337235e-05
-1.96741400139117e-05
7.5371301086388e-06
-3.51065255486944e-05
-1.4305653986803e-06
-3.03523062662627e-05
-4.43895730896479e-05
-3.03091805135002e-05
-5.44420488953806e-05
-1.7506858572777e-05
-2.35971822885643e-05
-5.52003533447855e-06
-5.87857330267068e-07
-2.12962085564495e-05
-2.9962568941116e-05
-2.52528881296438e-05
-5.04530470377148e-05
-2.70530637011355e-05
-2.50108991251362e-05
-4.48149455053321e-05
-3.51491973637244e-05
-2.41146873664783e-05
-3.03727346424054e-05
-3.65277150810108e-05
-5.64827495017397e-05
-1.36278419877999e-05
-4.31625158547092e-05
-5.00466123032734e-05
-3.61925864580394e-05
-2.88558454325188e-05
-3.08183524697509e-05
2.94033402563948e-06
-1.6185988175279e-05
-4.47065974862448e-05
-5.08444683284419e-05
-5.18816405346047e-05
-5.54493328576647e-05
-1.09692396493639e-05
-3.40680318608121e-05
-2.22719471691052e-05
-3.82339567900239e-05
-2.55985892203502e-05
-3.14965031530848e-05
-2.52580124731056e-05
-2.84863648088033e-05
-2.5898476718094e-05
-7.00540261439747e-06
-1.87214663339021e-05
-7.92800515664216e-06
-4.02496433903607e-05
-2.22244881124575e-05
-4.42311297386538e-05
-1.42295015708228e-05
-5.37052214936699e-05
-4.57008427576188e-06
1.14255709770391e-06
3.32816530730976e-06
-2.60818392429441e-05
-3.24000001742611e-06
9.9426221044554e-07
-1.64710590811391e-05
-3.04576867815238e-05
-1.79014628232183e-05
-1.88259900258578e-05
-3.23217549705491e-05
2.47290557267841e-06
-4.38259833754362e-05
-8.54745923882744e-06
-4.64139451703309e-05
-1.87286918531517e-05
-2.17127751812553e-05
-3.3688381970274e-05
-1.4975920288603e-05
-2.46824710029096e-05
-3.76382916281206e-05
-4.76225584270603e-05
-3.24489032463275e-05
-1.1057034162125e-05
-8.20354204666991e-06
-3.31378386538678e-05
-4.49239905525137e-05
-4.34544385611004e-05
-2.82197499812782e-05
-3.57116326056354e-06
-2.4541983302625e-05
-1.10179967962456e-05
-4.5321416382801e-06
-4.17947852622298e-05
-9.53145236044611e-06
-3.75772275752089e-05
-1.51465153709012e-05
-3.58728322754838e-05
-3.94136151894563e-05
-4.49396053800614e-05
-1.53969456695898e-05
-2.73156785000099e-05
-4.83149650305489e-05
-3.45055939582837e-05
-2.21484569562848e-05
-2.61780274703415e-05
-1.74972368004531e-05
-2.1810615532861e-05
-1.57035043934792e-05
-3.13542212298768e-05
-3.53498801511383e-05
-2.98007598537641e-05
-3.23610798410558e-05
-4.26294141401671e-05
-4.12309051228637e-05
-2.37719657360489e-05
-2.65833311750255e-05
-1.76231055731732e-05
-3.82174411067756e-05
1.464913123153e-05
-2.46700414003364e-05
-2.17148515452183e-05
-8.44084667689792e-06
-3.4001914396184e-05
-4.38968379464486e-05
-3.85813212700583e-05
-4.55012836447167e-05
-1.62683717467851e-05
-1.9549639447363e-05
-2.65047230621731e-05
-5.71494438415336e-05
-3.52149903014042e-05
-3.04198250130079e-05
-3.02117228187474e-05
-3.12539468798971e-05
-5.20146903641368e-05
-2.27782229092677e-05
-1.26989871638609e-05
-3.59606398024746e-05
-4.52010655217854e-06
-4.69101036795227e-05
-4.02058085933002e-05
-4.36171375859943e-05
-1.42399202789183e-06
-3.04060342171294e-05
-2.21466591973606e-05
-4.65517010553239e-05
-1.90988574951035e-05
-3.18507336536201e-05
-1.92662768798673e-05
-2.33228258358415e-05
-2.43885530016295e-05
-9.6991135746339e-06
5.59072449988488e-06
-1.97713873727232e-05
-1.82661591381538e-05
1.67191095818058e-05
-2.62278492800618e-05
-3.87359045900233e-05
7.01348151427579e-06
-3.29595803262089e-05
-2.87866276352176e-05
-2.16382614579988e-05
2.22579548470912e-07
-2.66644275674875e-05
-2.23612698235222e-05
-4.47516754713603e-05
-4.87938049933717e-05
-6.24672674731375e-05
-4.5370898538708e-05
-3.5709658904407e-05
-3.95359479742497e-05
1.05206814785006e-05
-3.38704947018805e-06
-4.73725798997236e-05
-2.80669557499547e-05
-3.82463034743317e-05
-3.40903290560819e-05
-1.16878949861008e-05
-3.45145055069747e-05
-3.60620707406409e-05
-1.04226332841841e-05
-9.64497337444357e-06
-3.52674203039786e-05
-3.95677535292335e-05
-4.7320314407665e-05
-1.64061352797955e-05
-4.71475403626984e-05
-2.22541454170398e-05
-5.51966566410309e-05
-2.63901953616506e-05
-4.11313511428707e-05
-2.05317573218572e-05
-1.36369954573932e-06
-3.32028313096525e-05
-2.50169362381428e-05
-4.68192674712292e-05
1.69107363648042e-05
-2.42109896822116e-05
-3.53401219833837e-06
-3.26678947647987e-05
-2.8542192193287e-05
-2.93819693734829e-05
-7.78766466924849e-05
-3.26941270425429e-05
-2.18279642573308e-05
-2.17548769240515e-05
-1.35749992240319e-05
-4.5262073137721e-05
-3.00001476014068e-05
7.9863447237794e-06
-6.5175638501687e-05
-4.08220024056879e-05
-4.922317851921e-05
-4.14871774677331e-06
-1.62243938860117e-05
-1.2896604768074e-05
4.00661799255099e-07
-4.06949726861944e-05
-4.72977452802885e-05
-4.51945289904977e-05
-3.84316664616839e-05
-9.00890336669839e-06
-2.01877436139743e-05
-3.44425172297037e-05
-2.01877247486395e-05
-3.02743312901315e-05
-3.21557837221545e-06
-2.46664249536098e-05
-2.88824876574585e-05
-4.01785064175763e-05
-2.73233586364447e-05
-4.65472358127628e-05
-4.92537396913957e-05
-2.89663552632666e-05
-2.15950322872468e-05
-6.17542992350906e-05
-3.58101788923235e-05
-2.81049839655028e-05
-4.06193562912205e-05
-1.89961186329372e-05
-5.52676280141921e-05
-2.66113290234681e-05
-9.9224357048263e-06
-1.39328344726943e-05
-2.74253215143289e-05
-6.53872928455135e-05
-2.7167468564494e-05
-6.93283211911296e-05
-5.01266375491333e-05
1.44714745272059e-05
-4.14629933596904e-06
-3.11839673969611e-05
-3.58408826691279e-05
-2.50593164619344e-05
-2.35691527190145e-05
-2.33008882390474e-05
-2.27284782142711e-05
-2.7446873870363e-05
-4.53110197852944e-05
-2.50743034013287e-05
-3.87754787123733e-05
-9.63211229876546e-06
-4.09391032503258e-05
-2.69748152639055e-05
2.06041240473931e-06
-3.06186093855607e-05
-2.89714809319094e-05
-8.09958503711556e-06
-8.33269456892214e-06
-2.38022739030851e-05
-1.30344336303951e-05
-2.45779663252874e-05
-3.74513967496245e-05
-2.98586129126717e-05
-1.14314315071393e-05
-3.15686465830213e-05
-1.33366262268271e-05
-3.65960054618309e-05
-2.05214731728599e-05
-2.77408999679935e-05
-3.50376228672902e-05
-4.39476867492967e-05
-2.04967303610161e-05
-1.96703934791989e-05
-4.07681334341573e-05
-3.54050950856006e-05
-3.62505906638233e-05
-3.58685523823545e-05
-2.2998783154872e-05
-2.64765965049327e-05
-1.23708141868451e-05
-6.76983409506615e-05
-3.44247169470999e-05
-2.72205395937601e-05
-5.3159514893919e-05
-2.81782869153386e-05
-9.11944907351446e-06
-2.74854116836651e-05
-3.92878402066692e-05
-4.57254727340055e-05
-3.50493073681593e-05
-3.92924786785565e-05
-1.80312067530071e-05
-2.87440057895286e-05
5.86928796154354e-07
-3.33580884729189e-05
-3.94180935322254e-05
-2.42491989320946e-05
-2.69589231723483e-05
-3.80413381513425e-05
-1.59932122932187e-05
-3.54328254677114e-05
-2.7877450541755e-05
-2.6312342859909e-06
-1.54828383264413e-06
-4.99292376105423e-05
-4.62054511100994e-05
-4.60992724470331e-05
-1.12404098107158e-05
-1.39102637281153e-05
-2.42710556546009e-05
-3.0355018593012e-05
-5.25764105797386e-05
-2.67090263634013e-05
-3.47308811056295e-05
-4.94485037006271e-05
-4.73413680481751e-05
-2.65531593930659e-05
-3.03374198770064e-05
-2.65114600153181e-05
-2.14346875878968e-05
-4.16266417372607e-05
-2.69133742761354e-05
-1.99090382698756e-05
-4.9535461800268e-05
-1.28323657275405e-05
-8.51999653057735e-06
-3.24275377131523e-05
-4.7428662016063e-05
-2.69479717027276e-05
3.77700616541218e-06
-4.41523363207921e-05
-7.51203686529106e-05
-2.91216877828424e-05
-3.5732786993987e-05
-1.02612231907121e-05
-3.52065744906541e-05
-9.39827965259479e-06
-4.11860191096247e-05
-1.70970716920693e-05
-3.79715819902358e-05
-3.83168380651543e-05
-4.16685673027317e-05
-2.28724108240579e-05
-5.83074907564904e-05
-3.64481632802689e-05
-8.53003177004351e-06
-2.37416382500155e-05
-3.74098850742355e-05
-2.04295797747427e-05
-3.19021753741801e-05
-1.46900974174164e-05
-2.00967779264971e-05
2.89025429908745e-06
-2.52554818657006e-05
3.40001179213938e-06
-2.09235933581755e-05
-1.02645692856665e-05
-3.71536077236599e-05
-2.40709199271056e-05
-6.87997488096449e-05
-4.42342833164273e-05
-1.9515514662688e-05
-3.29647350481891e-05
-1.64290261104674e-05
-1.2676403053109e-05
-1.15471824448011e-05
-5.06788710019971e-05
-2.82969982988027e-05
-1.01976675543713e-05
-4.94671087897789e-05
-3.68632169163493e-05
-3.23844688506618e-05
-1.9717887763671e-05
-3.46000748597333e-05
-3.21672147134488e-05
-1.63593719232983e-05
-4.44138191263881e-05
-1.98342922977126e-05
-1.8077604419018e-05
-3.35034928670087e-05
-6.39676419940555e-05
-3.7457823800988e-05
-2.01873084075333e-05
-5.91646210122941e-05
-6.26127536760638e-05
-1.62414898922259e-05
-3.12507576553985e-05
-3.07347843964015e-05
-1.17289594327596e-05
-4.230571014635e-05
-4.79992995833301e-05
-1.85659340905888e-05
-2.55647125846225e-05
-2.20551433295532e-05
-2.02970506718992e-05
-3.57451527573607e-06
-3.44361934279866e-05
-2.79907786423804e-05
-2.59675953764817e-05
-2.9655795583828e-05
-5.70445364929469e-05
-3.28684793693298e-05
-5.65785741077768e-06
-2.370285733202e-05
-2.98795184188678e-05
-4.48933287254291e-05
-1.80361245313201e-05
4.7575808847623e-06
-3.02173607542976e-05
-4.32318266303884e-05
-1.63967593678773e-05
-8.78449876926351e-06
-3.64889406104207e-05
-3.22035228968259e-05
-5.3935981827583e-06
-5.5317799300561e-06
-1.59584761625978e-05
-4.40723532659751e-05
-3.37308757919849e-05
-3.05876337916295e-05
-6.68283334932844e-05
-3.73570155355544e-05
-1.87516085648113e-05
-4.50047285559641e-05
-5.90254793243933e-05
-3.70621319348515e-05
-4.40086855937331e-05
-1.64583512737488e-05
-2.96504842035825e-05
-3.03995435891248e-05
-3.1119048127789e-05
-1.5961843083672e-05
-4.35363359803376e-05
-2.60101807262158e-05
4.84831724124276e-06
-5.00857256944504e-05
-2.98219003209413e-05
-3.73755753719866e-05
-2.07706731822071e-05
-6.98185337206782e-06
-3.48350847503127e-05
-2.86416266933881e-05
-9.56844202927854e-06
-5.5729682040564e-05
-3.77608019617794e-05
-5.87332841213761e-06
-3.81915143867031e-05
-1.81672451718161e-05
-1.86133542031075e-05
-2.98946518731438e-05
-5.35992424150486e-05
-2.20105638184142e-05
-3.54596406967697e-05
-3.67979596714005e-05
5.21543110687011e-06
-3.59520546838138e-05
-3.02304214639719e-05
-2.77438535521627e-05
-2.50935742907614e-05
-2.65140286804072e-05
-1.73141399673852e-05
-1.98480816575617e-05
-1.95279225476441e-05
-3.10777735573641e-05
-2.34389804759466e-05
-4.56439347189903e-05
-4.46704191908642e-05
-2.59574534983527e-05
-1.37302823634039e-05
-2.57331976698899e-05
-2.60558336354202e-05
-1.21726347269558e-05
-3.81962263751552e-05
-4.30101126420636e-05
-1.85628569625607e-05
-5.60408267997402e-05
-1.53487256999975e-05
-2.14334966105651e-05
-4.3743384883646e-05
-3.83892645226643e-05
-7.54548743895722e-06
-1.03987848534728e-05
-5.74704677227322e-05
-5.93779317791519e-05
-2.07457431062693e-05
-5.46838985021565e-05
-3.56072059840677e-05
2.46212009998903e-06
-3.69866791461729e-05
-4.06670418211623e-05
-3.03838883501554e-05
-1.65291088886209e-05
-2.28424830752871e-05
-4.76717874744389e-05
-4.56283198421962e-05
-3.0589453300601e-05
-2.04588037422579e-05
-3.28484902768584e-05
-1.53357238986141e-05
-3.16137225609262e-05
-3.82465642682454e-05
-3.3537747539119e-05
8.33105356531536e-06
-3.01339547485133e-05
-4.21742724390208e-05
-4.46591612604582e-05
-2.77527623734374e-05
-3.37160856121104e-05
-3.98003012210689e-05
-5.21794416472573e-05
-1.21243322320421e-06
-3.14902900322583e-05
-6.65388230847239e-06
-3.80053975359321e-05
-1.61167618067045e-05
-1.11754728120397e-05
-4.41929295953963e-05
-3.91408645632047e-05
2.03082962223584e-05
-4.63523909395908e-05
-3.30175448001797e-05
-2.19906300083266e-06
-2.56451408352348e-05
-3.66006602020269e-05
-1.095060247675e-05
-3.17463704270595e-05
-2.34405811328416e-05
