# Supplementary material for: Research on computational propagation and identification of mine microseismic signals based on deep learning
Source: PLoS One. 2025 Oct 22;20(10):e0334641. doi: 10.1371/journal.pone.0334641 (PMC12543183; doi:10.1371/journal.pone.0334641)
Supplement: S6 Data — (ZIP) [file pone.0334641.s006.zip › 000100900000149.xlsx_0.txt_24.txt.txt]

-4.6578964583945e-05
-2.77376649326106e-05
-1.5854228696141e-05
-1.69933704935091e-05
-2.18714929712764e-05
-3.83497931152546e-05
-3.61577099322782e-05
-3.8953453237534e-05
-1.76814988890502e-05
-3.74943058957469e-05
-1.70734108122059e-05
-3.03053891422061e-05
-2.68351474655443e-05
-4.08536292075546e-05
-3.79277805379285e-05
-1.15819278852673e-05
-5.63810091946211e-05
-2.92716042622665e-05
-3.75247757864226e-05
-3.95319596869353e-05
-5.52378691259336e-05
-4.31729866684977e-05
-4.60624262405021e-05
-7.15727333065192e-06
-4.601230511465e-05
-4.66612210749618e-05
-3.3315891517258e-05
-2.81344561515871e-05
-3.54617304024915e-05
-2.05995803207862e-05
-1.63717225988458e-05
-9.84138059034933e-06
-4.68805389335688e-05
-7.36244754264312e-06
-2.30872702854057e-05
2.27577372865755e-06
-3.69636146256736e-06
-3.61834084152985e-05
-1.23711561207772e-05
-4.00918144906641e-05
-2.4351843926377e-05
-2.68222049083939e-05
-2.17881189709629e-05
1.00060862517348e-06
-7.77743099218541e-08
-3.96471641612672e-05
-1.41901250386219e-05
-1.14683177515008e-05
-2.95068100668508e-05
-2.76512794775588e-05
-2.92920459574787e-05
-3.50812889171424e-05
-3.60103617417328e-05
-1.84507574064473e-06
-4.77705373335651e-05
-7.43959742346581e-06
-2.80794170336951e-05
-1.49186686813358e-05
-5.287644679923e-05
-3.49893224129107e-05
-2.68523599865534e-05
-1.21647062704592e-05
-2.48823595942056e-06
-2.53159726567e-05
-3.79243097273448e-05
-2.42289890842786e-05
-3.15229929974654e-05
-1.64333109535235e-05
-8.79753458665337e-06
-2.87257371331251e-05
-1.49048397496508e-05
-3.22616370942637e-05
-4.02621565819415e-05
-1.65237898146075e-05
-3.76892883984159e-05
-3.49573984654409e-05
-3.17854266549071e-05
-6.52016796921797e-06
-3.10638965983692e-05
-2.65072352984602e-05
-2.32322996108961e-05
-2.84489642948116e-05
-1.53636051934865e-05
-2.70726401953416e-05
1.79113038382991e-05
-7.03833783883261e-06
-4.10821693075798e-05
-2.60525333462191e-05
-4.10316819040195e-05
-4.3566133939666e-05
-3.01586374205557e-05
-2.85222309195298e-05
-3.33169800975485e-05
-3.09280751902358e-05
-3.13632602864958e-05
6.90442593999778e-06
-1.04787165737803e-05
-1.31543624907674e-05
-3.54196468132266e-05
-5.6853580659002e-05
-6.05980377857484e-05
-5.25138014088827e-05
-5.58252757644096e-05
-3.89911719858349e-05
-1.24737251726428e-05
-3.47654611825098e-05
-1.04148011819056e-05
-2.68903129386115e-05
-1.88857632962353e-05
-2.4270457685091e-05
-1.86533905242519e-05
-1.86625990195125e-06
-2.30783226308035e-05
-1.28516728007376e-05
-3.03610762933745e-05
-5.48877042703908e-05
-4.70399161259383e-05
-3.85497420372128e-05
-7.47653372050978e-06
-3.46836565956977e-05
-2.77591200444843e-05
-4.8745854351102e-05
-4.64002904972695e-05
-3.37430908538925e-05
-2.1333109534927e-05
-2.34057170794224e-05
-3.7878384263508e-05
-5.17880775923474e-05
3.13058176909325e-06
-1.8894414988445e-05
-2.94675565379671e-05
-1.21971417314598e-05
-2.36579529763393e-05
-6.95331133667447e-06
-5.63196560561466e-05
-3.84019251665159e-05
-1.52187541276224e-05
-1.33846932968109e-05
-3.58151882375825e-05
-2.11537828114928e-05
-1.19210951990033e-05
-3.97943877146083e-05
-4.82888459310964e-05
-2.74767268206412e-05
-2.62093792090751e-05
-1.91675484141546e-05
-2.96148100973041e-05
-8.52963005804682e-07
-4.98999871108908e-05
-4.28478233740753e-05
1.34702706823161e-05
-2.82755468012952e-05
-1.9451246232403e-05
-2.0737791632017e-05
-4.55026607514079e-06
-1.55236960118362e-05
-4.3207243418447e-05
-1.78917404486812e-05
-3.93800044933671e-05
-3.54065195229961e-05
-1.67783331770695e-05
-8.94597723109015e-06
-3.8588416085086e-05
-2.50632518200362e-05
-4.63867733526694e-05
-3.48225749040111e-05
-3.29451050414674e-05
-3.20032263987067e-05
-2.9490785139921e-05
-2.72589134824122e-05
-7.72118325944413e-06
-2.68057560455019e-05
-1.95379535789944e-05
-2.04628670017567e-05
-2.32974229411845e-05
-1.62598364238586e-05
-1.90379344576393e-05
-7.78364832190706e-06
-1.38920016228835e-05
-3.33167179884132e-05
-4.64223975763703e-05
-2.62651223358286e-05
-4.5104019848184e-05
-2.31793101478171e-05
-1.18235239342358e-05
-3.18371065987871e-05
-2.03330706031883e-05
-2.07487049897907e-05
-5.25822243815938e-05
-3.9087833695531e-05
-5.49242998793597e-05
-3.29840750706176e-05
-1.92152471810116e-05
-1.55731422698754e-05
-2.88558324381993e-05
-5.60724061644181e-05
-4.30773011696142e-05
-4.56958511093389e-05
-2.28465773019187e-05
-2.96448942204583e-05
-1.13819860192817e-05
-4.56241121728578e-05
-2.55204370289143e-05
-5.99359165519869e-06
-1.58873493815193e-05
-3.7959452436801e-05
-5.96809586172409e-05
-3.25373834589411e-05
5.7689749779617e-06
-1.84774920262234e-05
-2.57058630875796e-05
5.74974477113461e-06
-2.73039803091569e-05
-1.14642584631411e-05
-3.20802863356922e-05
-4.53276212256621e-06
4.75227524417043e-08
-6.47620728185827e-05
-2.23047895475757e-05
-4.41410423779423e-05
-1.15458132229313e-06
1.94119482415249e-06
-4.33093707445725e-05
-2.1756151738772e-05
-2.07305410351537e-05
-2.46006156343616e-05
-2.19747330129269e-05
-4.18729788903806e-05
-2.93487734689181e-05
-5.94734849072364e-05
-6.83153837962913e-06
-3.24306757683647e-05
-2.81010325239313e-05
-3.68557079195826e-05
-7.98309329541505e-06
-4.591813373195e-06
-3.39068743285024e-05
-3.43465685617089e-05
-5.01428862388167e-05
-1.44307013306754e-05
-1.51642159130512e-05
1.51234692855804e-05
-1.38254052390232e-05
-2.39125220151784e-05
-1.42717566524399e-05
-2.96244394492728e-05
-4.80499814388547e-05
-7.39881663283484e-06
-2.13487096206037e-05
-2.17185087808456e-05
-3.83881836389747e-05
-2.74084524800297e-05
-3.19486114426796e-05
-2.9116551698662e-05
-1.76865545649853e-05
-3.9994648202936e-05
-3.19412316051703e-06
-3.04454749110258e-05
1.49483036348351e-05
-2.28726682914288e-05
-3.77322482966401e-05
-2.75057767258489e-05
-4.27202197173008e-05
-2.36911412340728e-05
-4.4968340836291e-05
-1.07120734702679e-05
-6.46489595467249e-06
-4.44811476114243e-05
-1.66977709955598e-05
-2.79381505117738e-05
-2.7304521418469e-05
-4.44142762605584e-05
-4.14434549660915e-05
-3.7041399956079e-05
-1.06426174352286e-05
-4.67196602254383e-05
-3.11979662892668e-05
-3.02993459313445e-05
-2.45773799239321e-05
-1.78118814347062e-05
-1.58306255410104e-05
-4.3188956386642e-05
-2.55001734159131e-05
-2.65064564252206e-05
-2.9567826142188e-05
-4.42454360454624e-05
-9.21126328389126e-06
-6.17120023663783e-05
-6.20188475030066e-05
-3.01795154639523e-05
-2.41290345200992e-05
-3.07761072333232e-05
-2.50697559719088e-05
-1.32023481240469e-05
-1.57177114379438e-05
-1.52704021691377e-05
-1.84298778176568e-05
-2.75126952747306e-05
-6.63262405222371e-06
-4.55126580588012e-05
-3.87573275806407e-05
-1.47024853330229e-05
-2.72691335188255e-05
-5.75803045161274e-05
-2.06196499140655e-05
-3.73225784098855e-05
-2.02727209777398e-05
-7.63522386267199e-06
-2.49029029322227e-05
-2.45435850826815e-05
-2.78847897216094e-05
-3.63973451501876e-05
4.61707047431373e-06
-4.74774210977245e-05
-4.76856149200147e-05
-4.65035236439539e-06
-2.91424570550353e-05
-4.83412702106192e-05
-8.10210313161418e-06
-2.21132210372008e-05
-6.12163341099751e-05
-7.13960616902373e-05
-6.74120244061777e-05
-8.37711083226374e-06
-1.03186231591025e-05
-3.12901884865714e-05
-2.49764967247257e-05
-3.24375769929876e-05
-2.65843146241066e-06
-8.59081856104887e-06
-3.84577886793646e-05
-2.80310919438038e-05
-2.05130889602228e-05
-2.58842883649328e-05
-2.28761252360698e-05
-3.35433227444367e-05
-5.54638975429907e-05
-2.36364995812989e-05
-3.10349438118009e-05
-5.20520118122352e-06
-1.95856217010201e-05
4.94245163383903e-06
-5.17012584985894e-05
-4.27223697650116e-05
-1.32301843031899e-05
-4.28230958305622e-05
-5.64344450388931e-05
-3.5343843335656e-05
-8.51295908224573e-06
-3.90638895457251e-05
3.31625004052339e-06
-3.18778438220154e-05
-3.58957622149711e-05
-1.63826238071158e-05
-6.43606939013685e-05
-3.06587482477724e-05
-4.203187579373e-06
-5.09977389606267e-06
-4.63993296101383e-05
-3.34694839220563e-05
-3.08701672611696e-06
-3.88039211774029e-05
-1.26104631560325e-05
-3.13102503408916e-05
-1.5363167978153e-05
-3.79425570728432e-05
-2.8477908008608e-05
-6.10440627377295e-05
-2.19507040046366e-05
-2.8807394772822e-05
-2.10770869085861e-05
-1.63004977649008e-05
-3.08280761870409e-05
-1.81758756022986e-05
-3.15716195701876e-05
-4.75961240371357e-06
-5.31738788475106e-05
-2.19556152379582e-05
-3.86516578330659e-05
-4.26488561862392e-05
-5.0800032489027e-05
-3.12981940694978e-06
-2.86339263637068e-05
-8.9105431922651e-06
-2.31243962471818e-05
-2.21135756477682e-05
-1.14088553168349e-05
-2.08421895246137e-05
-8.18357931744955e-06
-1.78572349706221e-05
-4.37725505900746e-05
-3.61622180855602e-05
-2.80296576707765e-05
-4.12038237394492e-05
4.52734119699667e-07
-4.76985885802939e-05
-3.08075466952973e-05
-3.92732160351081e-05
-2.27940516311096e-05
-1.59837524046587e-05
-2.88776956202618e-05
-4.32160103393552e-05
-1.71699296730933e-05
-4.31568853680268e-05
-1.67345264177105e-05
-3.84289576815415e-05
-4.11424981391601e-05
-4.1996009895146e-05
-3.29568768564108e-05
-3.73502274249984e-05
7.75259696669165e-06
-3.12081425659472e-06
-5.03288977929805e-05
-4.70313129447028e-05
-3.5246117676818e-05
-3.74154889178815e-05
-2.95810972744443e-05
1.76856896161086e-06
-3.22139604807392e-05
-3.5942639628118e-05
-6.02508206925144e-05
-2.58514164341607e-05
2.78504853499583e-06
-3.02628942331124e-05
-2.6434198292205e-05
-2.91630659154348e-05
-2.23552999310091e-05
-1.11406816278676e-05
-6.03606675027438e-05
-2.53774259946151e-05
-4.33338020035335e-05
-3.1543618698607e-05
-1.98983324731473e-05
-5.15401383745361e-05
-4.55905200255644e-05
-1.97581452146736e-05
-2.62832657800931e-05
-2.15592676307043e-06
-2.99212190220418e-05
-1.2588383885446e-05
7.26057655667082e-07
-1.4652189044298e-05
-2.28939104808076e-05
-3.22233269034933e-05
-4.59656448540755e-05
-1.36403542049096e-05
-5.83342236392132e-05
-2.6097441934325e-05
-4.17997387151053e-05
-6.83233192423327e-05
-4.59239666555706e-05
-3.33766804875605e-05
-1.63162752732077e-05
-2.09158168413268e-05
-2.92391217370268e-05
-2.93495410261106e-05
-4.46650184276169e-05
-2.03682444220735e-06
-3.04994905963667e-05
-9.82183549631445e-06
-1.22804687725031e-05
-3.22485545489068e-05
-2.16150246221806e-05
-3.86363300026384e-05
-7.51329502554805e-07
-2.57178910863111e-05
-4.34054698925019e-05
-5.14045313177472e-05
-2.50599794426478e-05
-5.39506037419323e-05
-3.05466332818274e-05
-7.36295332335093e-06
-1.15102746413921e-05
-2.00602767349199e-05
-1.63711718518862e-05
-1.90200526705497e-05
-1.50569088605943e-05
-2.99315715833081e-05
-3.63176761280497e-05
-1.06695403026174e-05
-2.34802817093466e-05
-3.24252455045572e-05
-3.43726576201286e-05
-2.06695659584924e-05
-5.0332660355719e-05
8.59072939319157e-06
1.20984358748759e-05
-2.97242162447327e-05
-2.3345657579682e-05
-3.06087246932755e-05
-8.81888571932165e-06
-3.53929100793751e-05
-1.29101052080952e-05
-4.78343234070626e-05
-1.36089332431467e-05
-1.84106209621208e-06
-7.56371260373154e-06
-2.60313319330396e-05
-1.43201545719137e-05
-4.6808065443063e-05
-2.40859576368342e-05
-9.54704579891374e-06
-4.72122347036544e-05
-1.52141304300413e-05
-3.00442040402667e-05
-5.8557601794913e-05
-4.02596892997532e-05
-2.4005773862103e-05
-3.75986576422067e-05
-4.02779416665764e-05
-9.99539809664362e-06
-2.70381409226342e-05
-3.19198955171132e-05
-1.56023727886071e-05
-1.98480049959505e-05
-1.35436991799488e-05
-2.87208133171561e-05
-2.99331414890577e-05
-1.97663469120291e-05
-2.03118682313175e-05
-2.35667921122576e-05
-3.8357485360202e-05
-6.79684393021364e-06
-2.26887230700871e-05
-9.66919895889391e-06
-5.5797914155663e-05
-4.38000480783464e-05
-1.00230244341701e-06
-3.53037760695077e-05
-2.93796637623809e-05
-4.60791052719524e-05
-4.45426420754401e-05
-2.51125621639306e-05
-2.40700530055904e-05
-2.7696575066011e-05
-1.63756124389604e-05
-2.27541118912644e-05
-5.06627476810862e-05
-3.92602065454636e-05
-8.72567899390926e-06
-2.72657274320255e-05
-2.26136728147537e-05
-3.53981037163437e-05
-2.01901980745203e-05
-1.98771328371625e-05
-3.93438611430684e-05
-8.1293542537672e-06
-4.21088517301082e-05
-6.21213908288124e-06
-4.72723199066976e-05
-3.10801526276511e-05
-3.57815288990159e-05
-3.51223662336332e-05
-1.76683359573941e-05
-4.27232042321091e-05
-2.51565675070532e-05
-3.1654304877075e-05
-1.13463932031308e-05
-6.18014257520341e-05
5.85807976864011e-06
-3.43785294468712e-05
-3.1515461571884e-05
-3.88398200016883e-05
-2.35459323734765e-05
-1.08828847094147e-05
-3.91136675467573e-05
-3.68750449877201e-05
-2.33709018257692e-05
-2.92717032396081e-05
-4.24735008435038e-05
1.06290028901319e-05
-1.04363647216434e-05
-7.50977073007818e-06
-2.42610162788616e-05
-1.84850916274627e-05
-1.79076491928698e-05
-3.48054881972006e-05
-4.87623020718962e-05
-2.51290304043829e-05
-1.94247553062171e-05
-1.31560642752989e-05
-3.18208331613139e-05
-1.44525410613083e-05
-3.04683548315147e-05
-1.95475835272164e-05
-2.47453436531097e-05
-2.18520404593389e-05
-5.19495051149625e-05
-2.34457455355517e-05
-1.07358123796351e-05
-3.64676666818705e-05
-2.62871291791707e-05
-5.15042395802779e-05
-3.62758289776014e-05
-3.38626484714596e-05
-1.0931774432301e-05
-5.92581640911135e-05
-4.28682430615235e-05
-4.96782161106965e-05
-9.39074030936835e-06
-4.25945653379139e-05
2.12023448604282e-06
-5.78282008392916e-06
-2.91873431625182e-05
-3.20704506783141e-05
-4.32143083401059e-05
-1.19979455524549e-06
-1.23830762752977e-05
-1.70517566433511e-05
-6.11965411413575e-06
-3.36193289556034e-05
-1.75945970964528e-05
-3.30798218220831e-05
-2.9016120222131e-05
-2.02070211630978e-05
-4.37180191791132e-05
-1.63735543817037e-05
-3.4868532468997e-05
-4.77415414056071e-05
-1.79518980606016e-05
-1.29149344349277e-05
-1.99221540652613e-05
6.49262600879664e-06
-1.50860448915021e-05
-4.62861309122893e-05
-2.21593818057424e-05
-2.84521038802913e-05
-2.52685710787525e-05
-2.56520729304145e-05
-2.96253987027422e-05
-2.27559497127726e-05
-2.11182694214931e-05
-1.17102173710894e-05
-6.12080999509989e-05
-4.21246792034264e-05
-3.42649545238686e-05
-3.86824478046187e-05
-4.06533631859509e-05
-4.05661464580343e-05
-1.76951462714805e-05
-3.7232005976544e-05
1.92646980636213e-06
-1.23214047547023e-05
-3.52497427767331e-05
-2.55304044117095e-05
-2.46170855350071e-05
-2.14183220460339e-05
-4.08512697162286e-05
-3.58323638096667e-05
-1.89972822259164e-05
-3.28144668248517e-05
-4.18364604646135e-05
-1.74579492535903e-06
-6.08447083632686e-05
-2.80357324493146e-05
-2.19431959668946e-05
-3.77456403871379e-05
-2.80131035561704e-05
-3.20310493344776e-05
-3.73619796660092e-05
-3.01392367320528e-08
-2.18036478482887e-06
-3.00994890297043e-05
-2.88631205500038e-05
-4.01834736532765e-05
-2.58294451712526e-05
-1.11647134265335e-05
-3.08152012156848e-05
-6.78545194528931e-06
-2.21024445571126e-05
-2.14663152958605e-05
-1.34428430515216e-05
-4.77591696214014e-05
-2.61607128308821e-05
-2.37687963667183e-05
1.88920604931665e-07
-3.73926594930621e-05
-4.53828625901856e-06
-2.36156140095445e-05
-3.56579760429731e-05
-1.69241726394194e-05
-3.14411691855709e-05
-4.42761325006976e-05
-3.79673422134623e-05
-5.22997992918648e-05
-4.71129980482479e-06
-5.75592066958329e-05
-1.84293377442091e-05
-4.82235791557199e-05
-2.08203575296984e-05
-1.95758359758405e-05
-4.06857784399707e-05
-2.4524247832428e-05
-4.27768152502841e-05
-3.37592615833869e-05
-3.63644162242084e-06
-3.20157548193138e-05
-2.3626567515417e-05
-2.04116038997329e-05
-7.27159005039521e-06
-1.85376661191555e-05
-9.75930529913763e-07
-3.3784989398192e-05
-3.97570030010213e-05
-1.20608237822477e-05
-3.53044104277571e-06
-3.65037702522178e-05
-3.51648736749126e-05
-4.17752769428856e-05
-3.70206199081217e-05
-2.85779152544785e-05
-1.46688182939938e-05
-5.34337819496787e-06
-4.42180401143465e-06
-1.3470425244041e-05
-3.42875412292734e-05
-2.95814612471584e-05
-2.42706592445225e-05
-1.86734836080312e-06
-7.67278717730679e-06
-3.02802362360507e-05
-1.74766297745914e-05
-4.00680991215724e-05
-3.23657746265321e-05
-3.29463313559715e-05
-3.56920231498802e-05
-1.71415167600443e-05
-1.72067611208836e-05
-4.57979115765196e-05
-3.44641011311265e-05
-4.5296457220001e-05
-3.79167827401714e-05
-3.0227239959721e-05
-3.13529799182937e-05
-2.27319976583715e-05
-2.02181260665983e-05
-3.46924673202745e-05
-1.97735980027544e-05
-2.01132351737038e-05
-1.89638311053292e-05
-9.35600786059966e-06
-1.88866438966957e-05
-3.77541254859263e-05
-5.23171427166999e-05
-2.19654347439899e-05
-3.18346157276699e-05
-2.48980311083802e-05
1.1719785504105e-05
-2.2850465692175e-05
-4.68445169113465e-05
-1.46380122646088e-05
-2.53405633490008e-05
-2.52962828929328e-05
-3.10021878275251e-05
-2.57071505153319e-05
-1.72320264872928e-06
-2.55329039704031e-05
-1.31936661780965e-05
-3.06104994360875e-05
-3.4302718666706e-05
-1.71301734077087e-06
-3.76132559077757e-05
-1.74227368206124e-05
-3.70552530122094e-05
-3.13174569853642e-05
4.72482693051026e-06
-4.80555206755383e-05
-2.07727509891122e-05
4.83116905198109e-06
-2.57020563171626e-05
-2.17606516957258e-05
-1.55863852631935e-05
-5.3996867651293e-05
-6.15454637222239e-05
-4.9183967299324e-05
7.77215045567069e-06
-1.32292456793052e-05
-1.21590610413697e-05
-3.6609128252129e-05
-4.17214474562294e-06
-4.59167815175948e-05
-2.79911841447329e-05
-3.00075380288863e-05
-3.70588246632907e-05
-3.30353303868627e-05
-5.87930756670156e-06
-1.94923744968105e-05
-1.76273079443492e-05
-1.57804663394122e-05
-1.60084350064891e-05
-2.90954309193515e-05
-2.69474959839118e-05
-6.67174827974417e-05
-2.97105282210789e-05
-6.28426531859065e-05
-2.14148044180178e-05
-2.72584484024573e-05
-1.64306235763503e-05
-7.62206076444277e-06
-1.29289714489549e-05
-9.36953840867842e-06
-2.48745638686108e-05
-2.73905580365703e-05
-5.52419551300335e-05
-4.08080068940307e-05
-2.09993755359145e-05
-3.69471675399084e-05
-3.76550591429801e-05
2.14046032541034e-06
-6.07372205422031e-06
-7.80770086777696e-06
-6.2346314493572e-07
-5.50102644519285e-05
-2.31897957141331e-05
-9.14992367889379e-07
-4.98159354067869e-05
-1.94209027202059e-05
-3.44057992411869e-06
-1.52524576756134e-05
-3.6400506263162e-05
-1.91705597131295e-05
-3.15663077913559e-05
-3.66846722546959e-05
-3.42870294988496e-05
-3.30870182120563e-05
-1.83215588785868e-05
-1.89081299762643e-05
-4.35846620643688e-05
-3.93470755461228e-05
-1.9897008233801e-05
-1.09550044252093e-05
-3.06030782810779e-05
-3.91027549139162e-05
-3.26740437081812e-05
-8.51320385409979e-06
-6.14376792164958e-05
-1.9112311289037e-05
-2.95645084235521e-05
-4.24453322052241e-05
-6.07118028044582e-05
-4.67523770710243e-05
-1.98768428416631e-05
-1.77784617696431e-05
-3.24140775909639e-05
-3.41959502754654e-05
-3.83584707131537e-05
-1.69622634794105e-05
-3.4475797654927e-05
-2.86202760825094e-05
-1.16663997585246e-05
-5.18410346372578e-05
-4.47165959942756e-05
-4.43743430184735e-05
-4.88188654456598e-05
-2.28705297999719e-05
-5.18094450139006e-05
-4.23960232528583e-05
-1.84188141829065e-05
-5.44622409944246e-05
-2.25325498401388e-05
-2.39220879012593e-05
-3.4247741080308e-05
-3.93814333510312e-05
-3.86256101432276e-05
-2.65505653329126e-05
-5.94544844676321e-05
-3.91527653301937e-05
-3.35048824532955e-05
-4.04580227070056e-05
-2.25818022039781e-05
-9.65234188157671e-06
-1.2292984178914e-05
-4.95075017011926e-05
-2.1168228153424e-05
-5.08988326406084e-05
-6.04842734950663e-06
-6.12499567550637e-05
-4.89822910604027e-05
-3.95900474428601e-05
-4.34524409317921e-05
-2.98060195958625e-05
-3.34506007765379e-05
-3.36138590301897e-05
-2.32540972911658e-05
-5.57023934341868e-05
-3.93303841953849e-05
-2.6626684995227e-05
-5.31629768879988e-05
-3.64053153817759e-05
-3.27381965203951e-05
-1.07296721407862e-05
-1.31648560749248e-05
-1.70147467114675e-05
-4.19222975735575e-05
1.80801423705452e-05
-3.385553059117e-05
-3.02957477675945e-05
-4.01273843617465e-05
-3.75982155579765e-05
-7.98189546403653e-07
-3.33379620641063e-05
-3.03575271035877e-05
-3.66728754058565e-05
-4.09851163017896e-05
-3.15322049049649e-05
-2.47280322092292e-05
-3.35025540752844e-05
-1.25627832342536e-05
-1.33995686419335e-05
-2.73908463483516e-05
-9.31027789927136e-06
-3.52172664450994e-05
-4.05396554351816e-05
2.68462295615172e-05
-2.66621363037241e-05
-2.88417442197696e-05
-3.14017172950885e-05
-3.97331837994934e-05
-2.37300052365019e-05
-5.20747854388288e-05
-4.21612523073108e-05
-4.50159130986794e-05
-3.45239662933689e-05
-5.6267775090984e-06
-1.03763956107375e-05
-2.74602062109211e-05
-4.08046381065236e-05
-2.72233638353676e-05
6.59799039898522e-06
-4.1564043742892e-05
-3.55290511807945e-05
-6.71255597550028e-05
-2.90717701399317e-05
-1.41214076560408e-05
-2.93307149656091e-05
-1.90713466682088e-05
-1.84205114077307e-05
-2.6798496713951e-05
-3.01436450092169e-05
-2.15701069903712e-05
-1.09395152505873e-05
-2.64006339898868e-05
-8.75544905019261e-06
-2.40567259155136e-05
-4.07652742767906e-05
-1.64946978898396e-06
-4.3103991255515e-05
-1.31692494665743e-05
-1.44799721242989e-05
-1.70899663539683e-05
-2.06919406545183e-05
-2.01537829558176e-05
-1.33970272809623e-05
-3.10301122208182e-05
-4.37195480166599e-05
-3.54515118688718e-05
-6.23670937679366e-05
-2.23969308162649e-05
-3.23945373563059e-05
-2.17255210661316e-05
-2.76288061476645e-05
-2.43825352900295e-06
-1.65017362390383e-05
-3.94774275470987e-05
-1.24364373650526e-05
-1.18162270562027e-05
-2.48151397596002e-05
-6.04905120306111e-05
-2.25863739582401e-05
-3.97595659526373e-05
-5.33148276782196e-05
-3.54032796994642e-05
1.46884740017397e-06
-2.26831524945017e-05
-2.18664061082554e-05
-3.95932777616065e-05
-4.34860114306543e-05
-4.78161544111894e-05
-1.24925242125541e-05
-4.16147572571115e-05
-1.51188216188112e-05
-3.102121602047e-05
-3.48545661228431e-05
-3.58774460645555e-06
-5.70497481880826e-05
-3.47836702559478e-05
-5.39558204674865e-05
-6.48737992672986e-05
-1.35921399738353e-05
-3.70262215917598e-05
-4.09545244561414e-05
-2.14158363396088e-06
-2.88878617394831e-05
-4.2959668566562e-05
-1.14091099330975e-05
-2.20088318842485e-05
-2.25209621457784e-05
-7.14344995455094e-06
-2.04857086017013e-05
-6.73217870665685e-06
-3.82617230496644e-05
-5.5307282170283e-05
-2.51557149026977e-05
-2.70029227136081e-05
-1.9582125218542e-05
-3.18489331060118e-05
-2.16864154899961e-05
-1.77826430607694e-05
-1.76954286309551e-05
-2.71555507529733e-05
-2.58151417974237e-05
-4.32368120519064e-05
-1.49641141159738e-05
-3.35611894996677e-05
-2.11436135548482e-05
-1.36273042734349e-05
-8.91174363713893e-06
-4.16957713546797e-05
-2.09197775208078e-05
-2.29104778720627e-06
-1.05875874427113e-05
-1.27187800259493e-05
-9.96795528636395e-06
-5.31033939169606e-05
-1.96928591891582e-05
-3.64133827176857e-05
-2.77322462659454e-05
-2.06699481020574e-05
-1.40865334603687e-05
-2.66421133641637e-05
-1.88721688273256e-05
-3.14212816605589e-05
-2.2111077944486e-05
-9.79664437242453e-06
-3.65499641851155e-06
-1.66921851986111e-05
-2.67581765684526e-05
-1.38202169490487e-05
-3.62827027233837e-05
-3.18077585721723e-05
-4.33904227981358e-05
-2.72094041658969e-05
-1.00766914053688e-05
-2.33991428390113e-05
-3.29524223855449e-05
-2.68384338569933e-05
-4.80852739551213e-05
-3.3074674383131e-05
-3.66447982858939e-05
-5.00689138694272e-06
-2.50165327915106e-05
-1.52686951290805e-05
-2.33125489515292e-05
-5.02689775658501e-06
-2.04649607114927e-05
-4.93464683166892e-05
-2.40783302348987e-05
-1.84356145717556e-05
-1.53744838850089e-05
-8.06607304195322e-06
-1.39123854277444e-05
-3.67813529350756e-05
-2.70955802368924e-05
-2.12398504032268e-05
-3.10640313282842e-05
-4.58461360553944e-05
-1.8642320984291e-05
-3.73332187038263e-05
-3.59476927550394e-05
-9.80959625759978e-06
-5.13318460852798e-05
-2.23636227373391e-05
-6.21449020898373e-05
-2.12733531856232e-05
-3.22366065419744e-05
-9.9926102741084e-06
-8.99455372810536e-06
-3.4390872651369e-05
-1.16469127079139e-05
-4.61624043525117e-06
-1.75887982390529e-05
-3.83737765040543e-05
-5.2348767610156e-05
-2.95773701348783e-05
-4.21354703601758e-05
-3.61048215834034e-06
5.89842639846087e-06
-2.95295053213942e-05
-3.10183160188843e-05
-2.00045665221585e-05
-3.88304352401873e-05
-2.55063039079784e-05
-1.26189262643406e-05
-2.81699855321837e-06
-3.51027054441319e-05
-1.86591045861873e-05
-2.73429514530442e-05
-5.00578913517873e-05
-2.47897950299932e-05
-2.97723413527313e-05
-2.30219166572983e-05
-3.91128780423836e-05
-4.53429058687387e-05
-4.4017271532403e-06
-3.08959629349147e-05
-2.52928348550168e-05
-2.96056724277114e-05
-3.18193805966317e-05
-3.08836803318697e-05
-5.37496986088877e-05
-3.81334745398605e-05
-2.51920212762218e-05
1.42918327330403e-06
-3.84377519622968e-05
-1.23012469073992e-05
-3.01593742322666e-05
-4.79258308047961e-05
-4.39190910126604e-05
-6.3662383398741e-05
-2.06681615086828e-05
-2.03006735872796e-05
-3.98954903686928e-05
-4.51619032225757e-05
-5.00599965352303e-05
-1.03214488308832e-05
-1.20315381190709e-05
-4.5094439596705e-05
-3.72587249671158e-05
-3.23511138947851e-05
-5.75772545254398e-05
-4.02065192668792e-05
-2.24137846227572e-05
-6.85839311624345e-06
-3.38720069508299e-05
-2.12768013350744e-05
-4.2737583567951e-05
-2.61331971560962e-05
-3.01120357435809e-05
-2.21236727650981e-05
-8.24954555826548e-06
-2.90468245447513e-05
-3.89209759851077e-05
-1.2262509757125e-05
-3.11902366783737e-05
-4.25692634574036e-06
-3.55806109169548e-05
-2.16429399443174e-05
-3.22032320981845e-05
-4.47814206101636e-05
-4.15082069095051e-05
-5.94318212663093e-05
-2.52923570179726e-05
-3.74118004641279e-05
-4.03570107685806e-05
-4.47964445386914e-05
-2.81324953360186e-05
-2.94940253726207e-05
-3.91627128594143e-05
-3.00988543105e-05
-2.1342084982605e-05
-6.77786351151927e-06
-1.03744659183514e-05
-2.4997431929953e-05
-1.88988534127877e-05
-2.95286494210173e-05
6.9047286143856e-06
-2.213611099403e-05
1.25456633518316e-06
-3.38511030907524e-06
-2.19059219755137e-05
-3.00804591956663e-05
-1.83334936905145e-05
-3.31034619196136e-05
-1.55201994486672e-05
-4.19622496923401e-05
-4.57381799361959e-05
-3.33829819985023e-05
-4.27474869151003e-05
-4.21993970627593e-05
-4.24403875718915e-05
-1.19630581969878e-06
-3.13867214834729e-05
-3.37464707196984e-05
-1.25919604661198e-05
-1.10357018105745e-05
-3.19819500009238e-05
-1.49398197339398e-05
-2.87824091721718e-05
-2.53478697421767e-05
-3.0112806975853e-05
-2.13423581691427e-05
-3.31628363317202e-05
-2.65824850699519e-05
-3.76709117992834e-05
-2.44565917866923e-05
-3.16666541451095e-05
4.34207531391812e-06
-2.52808235852504e-06
-3.57208912535473e-06
-3.40214717310412e-05
-3.89632326017735e-07
-2.22902278642597e-05
-9.94482386526663e-06
-2.27713274704818e-05
-3.2620364970747e-05
-4.12732610898088e-05
-3.95170492782109e-05
-5.43055496096981e-05
-4.51434937753712e-05
-3.30588984389564e-05
-1.91839598372234e-05
-2.42551399247609e-05
-8.28498166019733e-06
-2.93907111573591e-05
-3.75898510448142e-05
-2.58175679870039e-05
-4.00536083103079e-05
-5.29569735655475e-05
-2.21047436397179e-05
-3.28196649101178e-05
-3.77950563331751e-05
-3.76886055631942e-05
-1.12068500278754e-05
-2.68413811535005e-05
-1.14306576897202e-06
-3.01481018513017e-05
-3.98126977739325e-05
-5.2057480102113e-05
-2.74623940578718e-05
-3.88111025378206e-06
-2.95090629496973e-05
-2.18354555615865e-05
-2.39303890855095e-05
-5.13798189092146e-05
-2.84548356998919e-05
-2.70671710268638e-05
-2.23223057924936e-05
-3.54817481112976e-05
-3.71815378104587e-05
-2.12716564956895e-05
-1.40820738742958e-05
2.20253834822957e-05
-7.43855106685478e-06
-2.85674600162919e-05
-1.46544027897896e-05
-1.21966049231e-05
-4.40021614284362e-05
-3.25357188676573e-05
-2.86513042977001e-05
-3.55943816009744e-05
-3.10596225857198e-05
-8.17291136033672e-06
-2.5349554291795e-05
-4.53098921403958e-05
-3.09240186591758e-05
-1.61820430079035e-05
-3.20575492339307e-05
1.19119551914329e-05
-3.72837543818812e-05
-4.15088891687973e-05
-4.12843622949324e-05
-3.07900366006508e-05
-1.08175837735225e-05
-3.13051529844444e-05
-1.69349449887177e-05
-2.3611862964189e-05
-2.24188886011433e-05
-3.79640233608945e-05
-1.98454685313316e-05
-1.40849697616853e-06
-2.98499874134065e-05
-1.76964293856643e-05
-5.84794258396163e-05
-5.54703177109671e-05
-3.40463551209396e-05
-2.23663606063479e-05
-1.79512858444324e-05
-1.58531554409301e-05
6.11020690549068e-07
-3.78849369871252e-05
-1.31920073414067e-05
-2.91854997141883e-05
-4.32189918127986e-05
-3.36771324674428e-05
-2.3877752954544e-05
-4.31172944537473e-05
-2.65819088357469e-05
-1.30708243258565e-05
-3.02256382124801e-05
-3.16948111767363e-05
-4.36979514897433e-05
-4.14479195656124e-05
-2.72461557441275e-05
-1.22546619799268e-05
-2.8796244044211e-05
-1.70323131818369e-05
-2.76738310233036e-05
-3.106412182644e-05
-3.06067196581082e-05
-7.06424829397282e-06
-2.63030023987385e-05
-3.33378437153728e-05
-2.10983890343161e-05
-3.65565123152321e-05
-3.82931130408131e-05
-4.80364884954647e-05
1.19259909507462e-05
-3.7769796748075e-05
-2.43068760977529e-05
-3.20597528883753e-05
-1.99907927838044e-05
3.68106731855358e-06
-1.37917742231678e-06
-1.40460263417281e-05
-4.80250451411306e-05
-3.00889501868426e-05
-5.96477214431927e-07
-2.54536866650841e-05
-7.74745729852378e-06
2.56974651564732e-06
-1.6406756283109e-05
-2.21858826311047e-05
-3.99471096538348e-06
-3.24315811473196e-05
-4.02538794565494e-05
-3.50719597784033e-05
-2.09084109223414e-05
-3.00391308088922e-05
2.68158812682117e-06
-2.09526239675234e-05
-1.53314889326911e-05
-1.74950894467185e-05
-2.82007177305478e-05
-6.46342747789839e-05
-4.10762834195843e-05
-4.3586138428052e-05
-1.46174428902977e-05
-1.06472897411448e-05
-4.10029894191541e-05
-1.72800584356275e-05
-2.88880997664351e-05
-6.47211450683295e-06
-1.44425325992337e-05
-2.75214333205679e-05
-2.00084256139374e-05
-3.55414513633493e-05
-2.83787113703358e-05
-1.37839505715259e-05
-3.86427500167245e-05
-2.48807728143656e-05
-1.32086615771882e-05
-1.60233790496556e-05
-2.47625179601236e-05
-3.40044511392281e-05
-2.48332954638657e-05
-2.72526603815982e-05
-3.68691898879716e-05
-8.44946757100427e-06
-1.68251197822952e-05
-2.74268818618469e-05
-3.06802041337131e-05
-2.13195665384496e-06
-2.39843607372359e-05
-1.04265683492502e-05
-2.88203608195082e-05
-2.4024977198245e-05
-3.69442438586083e-05
-4.04259265604876e-05
-1.23945675382562e-05
-5.46351349254952e-05
-4.67567385424451e-05
-4.24974483052684e-05
-8.869972416683e-06
-5.48542036475427e-05
-2.84833991961973e-05
-1.68289500318898e-05
-1.63101654709543e-05
-2.48396853879164e-05
-3.21018978290802e-05
-2.28562729626895e-05
-1.79648585017677e-05
-1.61949687570089e-05
-5.84726889537595e-06
-6.67166055449345e-06
-5.02918615275644e-05
5.03598298300937e-06
-3.3372758415287e-05
-2.40128710919144e-05
-1.25208748945438e-05
-3.32819596336076e-05
-3.78158370863076e-05
-2.15075987835603e-05
-4.07583172130443e-05
-4.63377290972229e-05
-1.74204237254971e-05
-6.16393519325951e-05
-2.37408028811654e-05
-3.55640381828139e-05
-4.15095177102519e-06
-2.28565308301357e-05
-2.32800688641077e-05
-2.02345908400872e-05
-2.25294526167136e-05
-3.19405359922475e-05
-3.20028612036012e-05
-2.23662329406547e-05
-1.69151546704166e-05
-4.21448093587493e-05
-1.17851371901894e-05
-3.6550877842103e-05
-6.25632457154096e-05
-3.77665743029569e-05
-3.21008979547377e-05
-2.420382200291e-05
-1.60706897937411e-05
-5.34519272943459e-05
-3.79975766259212e-05
-3.07824497591202e-05
-3.03647110290114e-05
-6.15852233224419e-06
-1.54825972300442e-05
-4.26650992270491e-05
-2.04283536725293e-05
-3.91418968022538e-05
-1.9151569287272e-05
-2.72863283038614e-05
-4.37808525194063e-05
-2.18107038441746e-05
-2.95621615958304e-05
-3.42973186540866e-05
-5.00091811216626e-05
-2.43468525067993e-05
-3.61158268140088e-05
-2.91176023736864e-05
-1.89903165757452e-05
-4.40759597424713e-05
-3.90058294409672e-05
-2.54777400712977e-05
-5.21175454126913e-05
-2.32300243752057e-05
-3.03384000489332e-05
-1.82029172192637e-05
-2.66560931439424e-05
-2.18610367709393e-05
-3.38175921971647e-05
-3.92805236489417e-05
-3.24589975653188e-05
-4.68526296068152e-05
-3.03754153519043e-05
-3.68631689026899e-05
-4.42790203554509e-05
-3.36405240770112e-05
-5.92632516435242e-05
-2.91423384626107e-05
-2.83976574040668e-05
-4.3150034856112e-05
-1.54428554153259e-05
-4.54817762768887e-05
-3.81661658145261e-05
-2.79852256509961e-05
-1.94697423580204e-05
-4.03236852457124e-05
-4.94863793848333e-05
-2.86718184696355e-05
-3.0866417954453e-05
-1.07657544421173e-05
-5.42386277784878e-06
-4.90505566315982e-05
-7.07896966489193e-06
-2.24700867138282e-05
-2.73874209112392e-05
-6.54344418464616e-05
-3.44508198015008e-05
-2.69401502014056e-05
-3.84105860275291e-05
-2.89659628384499e-05
-4.05112322863633e-05
-2.76971106956884e-05
-2.13109417321096e-06
-4.43670333758563e-05
-3.69648469159554e-05
-2.23899733019093e-05
-4.75873381210397e-05
-1.4257616623399e-05
-9.95614700320336e-06
-2.273130575047e-05
-1.95609137255209e-05
-3.09942506489185e-05
-5.2258312976448e-05
-2.12551023001249e-05
-3.42227615691417e-05
-2.01133602310795e-05
-4.52206643317544e-05
-3.6450036965922e-05
-1.10139123516216e-05
-5.45306592001875e-05
-9.0351711920416e-06
-3.98542827659432e-05
-4.32108863434717e-05
-2.45601773891818e-05
-4.55161098440185e-05
-2.23942896999342e-05
-1.9709409472014e-05
-1.77250967731928e-05
-1.73012264426069e-05
9.07291035204294e-06
-3.43012713613325e-05
-2.48720070170556e-05
-5.14757269154924e-05
-4.53035734916211e-05
-7.55579657022585e-06
-2.72072349974475e-05
-1.39329359745632e-05
-1.82561142955925e-05
-3.86142025196679e-05
-1.81508295882065e-05
-3.74647198271195e-05
-6.99948436180879e-06
-3.1270870319532e-05
-3.30933050467025e-05
-2.99114007548978e-05
-1.56777128786557e-05
-4.53399447038177e-05
-5.64581063929012e-05
-2.10559128792003e-05
-2.2798005959277e-05
-2.44319624934851e-05
-4.56826657856482e-06
-1.42119084944572e-05
-4.8159112321542e-05
6.41101762025628e-07
-4.02694587764099e-05
-5.23502098917182e-05
-4.93162847761072e-05
8.02708234009467e-07
-3.14223176166376e-05
-2.00505937821257e-05
-1.59718884688165e-05
-2.21912743184263e-05
-2.92311142398951e-05
-4.61978372975748e-05
-3.05595191486506e-05
-6.70171375955615e-06
-1.60925420788464e-05
-3.03058348467725e-05
-3.31914052858304e-05
-2.33829426916123e-05
-2.80283205142935e-07
-1.03331273671397e-05
-1.86816926176875e-05
-2.88981197377865e-05
-1.16897938636415e-05
-2.01203277630772e-05
-5.27417642243908e-05
-7.47618619792765e-06
6.32029297646405e-06
-3.64306662769569e-05
-3.11371163897888e-05
-2.58885102807291e-05
-5.26458932322694e-05
-4.70136794745607e-05
-9.87654179049257e-06
-4.39639430618592e-05
2.30935827326193e-06
-2.49649782465426e-05
-1.43541769871559e-05
3.93263511351462e-06
-2.60248513154095e-05
-2.00053508615702e-05
-2.8434686638381e-05
-5.89443077231212e-05
-3.39440316372111e-05
-4.19213297227167e-05
-1.12124837649281e-05
-3.86364820218845e-05
-4.15437682271874e-05
-3.32695355477475e-06
-3.7370643856366e-05
-1.02141903566755e-05
-2.59778968999502e-05
-2.04882964584416e-05
-1.36752207739653e-05
-7.83062048031927e-06
-4.42538291978736e-05
-4.15757325336027e-05
-5.29227530900423e-07
-3.07684203161651e-05
-3.18353899680443e-05
-2.02950777586712e-05
-4.30814034618137e-05
-1.43475021901656e-05
-2.72424833622929e-05
-2.39215227039544e-05
-1.39259789323287e-05
-2.73283210611756e-05
-3.86836256224656e-05
-1.85096239679586e-05
-1.71707924191959e-05
-2.56927448891473e-05
-4.88254017333372e-05
-1.21907109460572e-05
-2.21219310918948e-05
-3.59870147191684e-05
-1.47407756867921e-05
-2.23293243382647e-05
-2.18509611701002e-05
-1.63823645800485e-05
-3.02044659214707e-06
-1.98795085281434e-05
-3.47310876376763e-05
-2.74659981287023e-05
-5.17373401891476e-06
-1.05981512189412e-05
-3.07358115830405e-05
-3.35052657917546e-05
-2.2915548949356e-05
-3.31501463350568e-05
-4.6918854740107e-05
-4.20321273732184e-05
-2.4021800160007e-05
-3.72539090408707e-05
2.44996374368584e-06
-1.46694897681658e-07
-2.80530417604097e-05
-1.06229221137863e-05
-1.85218245521907e-05
-3.97349193588767e-05
-8.98788154496926e-06
-3.49611039144865e-05
-1.22764475434443e-05
-4.40243780959919e-05
-4.22395284280055e-05
-2.51167654828733e-05
-1.27562675525072e-05
-4.80846624992318e-05
3.53422067377494e-06
-1.00792540188923e-05
-2.91696085245908e-05
-1.85971314067339e-05
-1.03375959842115e-05
-5.18780674169229e-05
1.2129299696776e-05
-4.06730233503504e-05
-3.43215375444152e-05
-5.58081311836808e-05
-3.10772750280678e-05
-3.66491806600431e-05
-6.78465685562917e-05
-5.13777602478811e-05
4.07692266358649e-06
-5.15557971719076e-05
-4.0535315382794e-05
-1.93532197203605e-05
-4.47728037900364e-05
-4.9883989268144e-05
-4.34330576068617e-05
-1.25233160368039e-05
-1.54799749551983e-05
-2.7795855953088e-05
-4.01936164376684e-05
-4.68222039257006e-05
-1.20604831696168e-05
-2.94899083306608e-05
-3.20408949562861e-05
-3.55230386652015e-05
-4.51797557887495e-05
-2.13254790979639e-05
-4.92884625033469e-05
-3.91544424921747e-05
-2.98718630847351e-05
-5.78965467379805e-05
1.04529517265276e-05
-5.52116872848644e-05
-6.49195188369513e-05
3.45568866992935e-06
-4.16778273663203e-05
-4.01681921528694e-05
-2.27719465259855e-05
-2.13640657312566e-05
-1.39511922894421e-05
-4.13843664924535e-05
-3.96516169251063e-05
-3.20240619979606e-05
-3.82759842972649e-05
1.35775337124705e-05
-1.25646320867369e-05
-2.34206847820666e-05
-2.06870275845031e-05
-1.72174763833404e-05
-3.21749523363177e-05
-1.16343176129449e-05
-2.51480778690292e-05
-3.9571606131458e-05
1.87905892253519e-05
-1.73292606978122e-05
-4.10960010497585e-05
-1.75140489719496e-05
-3.17938393616897e-05
-1.37908562233242e-05
-2.08946503553706e-05
-4.09519062008812e-05
-2.903188437612e-05
-1.44848542420997e-05
-3.92901419407959e-05
-8.14321066721707e-06
-2.64638161467701e-05
-6.69111189464582e-06
-4.06709047827069e-05
-5.5077821763545e-05
-5.42242236804223e-05
-2.76324832675399e-05
-1.71747684099956e-05
-4.326018522751e-05
-3.08504230698458e-05
-3.2048722726786e-05
-1.12895511879588e-05
-3.93598209287848e-05
-2.5970214361791e-05
-4.492554815839e-05
-3.10519089926393e-05
-2.38523220386563e-05
-2.03371845185307e-05
-3.9198618476582e-05
-9.73701391319931e-06
-1.26977364302691e-05
-2.2409357768996e-05
-3.70723014833355e-05
-6.23519682382735e-06
-4.77457268240159e-05
-2.53689932006324e-05
-2.19191846071646e-05
3.96957611308339e-06
-1.98309450919134e-05
-3.79986266542032e-05
-5.30704797894829e-05
-2.37977111158347e-05
-2.18807603082051e-05
-3.02219916346687e-05
4.10876097413442e-07
-6.00535537401834e-05
-1.5789466720291e-06
-2.39427558564764e-05
-2.311918529657e-05
-2.928144592637e-05
-1.57014738205539e-05
-5.00553556701608e-06
-1.83783840471855e-05
-1.90644009069165e-05
-3.47134860613572e-05
-3.32744108176577e-05
-9.79971926585649e-06
-6.0201022865969e-05
3.26973056559083e-06
-2.98390590845e-05
9.38832085534528e-06
-2.30298606886169e-05
-2.00794028927941e-05
-5.75410240665921e-05
-1.63707321109079e-05
-2.37546201815181e-05
-1.67026861230044e-05
-4.17159712047198e-05
-1.74314948106044e-05
-3.18858707281025e-06
-4.61477462228178e-05
-4.87681533105247e-05
-1.7680148239885e-05
-3.74132372127927e-05
-3.84160989517214e-05
-2.01666806216342e-05
-2.36254114780265e-05
-6.24933721865547e-06
-4.91786996674295e-05
-4.80244531639125e-05
-1.08071437256841e-05
-3.74695344992696e-05
-8.17870486464348e-06
1.28069000006369e-05
-9.65441729832193e-06
-4.27089264735832e-05
-3.63966973034232e-05
-3.3736143832993e-05
-3.84904717746662e-05
-3.03437818548404e-05
-2.20233639692003e-05
-1.67949268768753e-05
-1.38943033065948e-05
-6.52554089251859e-06
-2.33420024012501e-05
-3.79196213967254e-05
-1.56310438797936e-05
-5.44124056462013e-05
2.35493986455296e-05
-1.34849488122656e-05
-5.86295468803888e-05
-2.62872009821986e-05
-2.77959495556964e-05
-4.12894382687533e-05
-3.11861373107101e-05
-2.72145367280807e-05
-2.89120015699145e-05
2.77066700177369e-06
-3.31905299811848e-05
-1.03523297264955e-05
6.55345524746782e-06
-2.91988635336443e-05
-1.14562464836563e-05
-3.94190065802041e-05
-1.7292267395713e-05
-1.34382159908429e-05
-1.25713576924203e-05
-3.95101738569442e-05
-4.98681062677735e-05
-2.91371111988898e-05
3.54418933958378e-06
-4.38898757195332e-05
-3.11965903796504e-05
-1.17026362755331e-05
-1.05188546474098e-05
-2.43064839779704e-05
-1.24046240118509e-07
-2.6572274401314e-05
-3.04779224835742e-05
-2.91887647058916e-05
1.69805654360307e-05
-3.24389747945827e-05
-3.38829482130843e-05
-2.99871745559682e-05
-4.08693326836055e-05
-1.25635034670438e-05
-2.18898059579477e-05
-6.77096817221029e-05
-3.52662201722117e-05
-3.28078895524835e-05
-3.37053839624076e-05
-4.64447507481358e-05
-3.9850201009019e-05
-4.08488658394828e-05
-2.42585721063604e-05
-4.79548185867469e-05
-1.3148196040696e-05
-2.68554890358104e-05
-4.32056847146242e-05
-1.87342143237546e-05
-4.33947082973075e-06
-1.74149758644534e-05
4.57864763644117e-06
-5.54816129561752e-05
-2.60287983351907e-05
9.81621734445106e-06
-4.05382275686877e-05
-2.14351463773087e-05
-3.43415400554465e-05
-2.61901840350787e-05
-3.63222454357503e-05
-2.0564230001595e-05
-2.03752263456825e-05
-2.92999085379309e-05
-2.84978869448793e-05
-2.09357634535178e-05
-2.5551299029331e-05
-1.48032137811908e-05
-5.70885293181481e-05
-1.31554806951161e-05
-4.93106184150529e-05
-9.13880094327712e-06
-2.91221165775948e-05
-2.23516598834666e-05
-3.71292363766218e-05
-4.00400319135643e-05
-3.04375636318248e-05
-2.51855310151898e-05
-6.56237300789779e-06
-3.35030494678734e-05
-5.92327181892176e-05
-3.63823389450036e-05
-3.407263247392e-05
-1.80729902266782e-05
-3.04396627013704e-05
-3.62649013177163e-05
2.69948656883179e-06
-4.10071496346782e-05
-6.02381305365984e-05
-1.82946454705107e-05
-1.21131958729462e-05
-1.54192750234062e-05
-3.25165117970194e-05
-6.02671713254812e-05
-1.64346152631712e-07
-3.19995659260593e-05
-2.66166672528672e-05
-3.49538854476566e-05
-1.29736510742935e-05
-1.94717519818285e-05
-4.84046712243187e-05
-3.22609243628865e-05
-2.90475781642355e-05
-1.49529727985205e-05
-1.75432669653629e-05
-3.76202230990231e-05
-5.68908687662135e-05
-3.14316115342929e-05
-2.35310514028262e-05
-2.33663054443315e-05
-1.39457475910096e-05
-3.91677937541947e-05
-3.26420787987736e-05
-1.08787740330799e-05
-1.30062187041899e-05
-5.39083206443071e-05
-8.91393651332078e-06
-4.14203594795594e-05
-7.36090696892544e-06
-2.3162351323998e-05
-6.61915101519592e-05
-3.21283947745386e-05
-2.09098048481565e-05
-4.11189200867335e-05
-2.47660930617982e-05
-2.06030103239206e-05
-8.8677351732664e-06
-5.3888683030748e-06
-1.50025514291526e-05
-2.51556871708164e-05
-4.29756084845033e-06
-5.88485902577765e-05
-3.46911761593604e-05
4.14912391965719e-06
-4.22940927006042e-05
-4.15081670214463e-05
1.7672023567348e-06
-2.07698571298767e-05
-3.71621950909485e-05
-3.41745900621028e-05
-3.08540238704669e-05
-1.66917273143829e-05
-4.33962695201533e-05
-3.2799146805827e-05
-4.01277634966762e-05
-2.22282348160125e-05
-1.54095530481837e-05
-2.65663834798943e-05
-5.97255253077699e-05
-3.02768335469052e-05
3.99527646957691e-06
-3.15754572664663e-05
-4.09387605420754e-05
-1.9839282921071e-05
-4.19014894974848e-05
-4.7381553528416e-05
1.4656397292414e-06
-3.67509265847827e-05
-3.50175056834354e-05
-1.87427938431614e-05
-3.1374314799247e-05
-7.56388738448594e-06
-6.10291773593723e-05
-5.16084229684457e-05
-1.07179730683339e-05
-5.49687038353607e-06
-2.70517920800201e-05
-2.60652297353067e-05
-1.27572348185333e-05
-3.05672735996912e-05
-1.64324169129096e-05
-4.25147141468836e-06
-1.96663661090606e-05
-6.48276692497942e-05
-2.52475602255795e-05
-2.6820873401319e-05
-3.20604403238253e-05
-3.55200287347344e-05
-3.80843688532108e-05
-4.19399620673021e-05
-4.56571008218111e-05
-2.59060781881063e-05
-1.32520760240049e-05
-4.49797354251168e-05
-1.64333442778518e-05
-1.44803543098397e-05
-4.53121709971472e-05
-3.21074060007808e-05
-3.20988609953571e-05
-2.83933634586851e-05
-2.25264706536315e-05
-4.36371323632764e-06
-1.58084220157e-05
-2.61905283042525e-05
-3.52067912047663e-05
-4.81254472405741e-05
-4.59576223110522e-05
-4.10594098063799e-05
-2.99404793976391e-05
-3.99728905592009e-05
-3.87546801146152e-05
-2.58472919379675e-05
-6.51203950426327e-06
-7.6555169320287e-06
-1.30590518019625e-05
-2.64423154112973e-05
-1.21864735634689e-05
-1.36855192863402e-05
9.9930507133382e-06
-4.60547689304554e-05
-2.16675359175566e-05
-6.75931205931439e-06
-3.95743265320682e-05
-6.32236070347742e-05
-2.22648292594601e-05
-1.06782740851272e-05
-1.78450019849402e-05
-3.42303109361624e-05
-2.81078574702517e-05
-1.84208989810979e-05
-4.6100507894527e-05
-2.92805010485477e-05
-7.26332387431725e-05
-3.52799459292606e-05
-3.80026432742629e-05
1.95547830241534e-06
-2.27116524262954e-05
-1.89065732061407e-05
-2.61238955858806e-05
-3.01223217601836e-05
-6.15075058344e-05
-2.92213630837245e-05
-2.11873535819042e-05
-4.81751813094294e-05
-6.05732259538943e-05
-2.56576058855075e-05
-4.02809406730327e-05
-2.24265792417813e-05
-4.43555177273383e-05
-3.83252854122434e-05
-2.36686194192498e-05
-6.57355916878927e-06
-5.38540915252243e-05
-1.88775813774204e-05
-1.39766069697581e-05
-9.11607324340924e-06
-3.23610359500401e-05
-4.07514237230854e-06
-5.66362433148213e-05
-2.42858186175074e-05
-6.41555480232215e-05
-2.40895238748488e-05
-2.01059158797541e-05
-2.10885935814923e-05
-3.11518693936434e-05
-9.27316234341198e-06
-2.83339392214233e-05
-1.94738247870021e-05
-2.78608179244451e-05
-4.12917454571405e-05
7.51071917579937e-07
-2.91512741405924e-05
-3.20796419865344e-05
9.5175054385558e-06
-5.75031224682718e-06
-4.05105894752193e-05
-3.21636790558999e-05
-3.28037539643492e-05
-3.95486684769683e-05
-4.75798081583369e-05
-2.86593197317934e-05
-8.79670759340153e-06
-1.26187216876189e-05
-4.2472861301822e-05
-3.73773492201671e-05
-1.41065641677755e-05
-2.03674114094928e-05
-2.71085725000245e-05
-3.65975521488735e-05
-5.55154076483459e-05
-2.89376102331336e-05
-1.07177622688001e-05
-2.87974780487518e-05
-2.35285913245063e-05
-6.17730079753386e-05
-2.09258295320209e-05
-3.42753760772097e-05
-9.18631018300904e-06
-2.67737998218454e-05
-1.74782241180428e-05
-3.01335528819535e-05
-3.49830132203731e-05
-1.98236856738451e-05
-2.09398730469575e-05
-1.06815029788702e-05
-3.1276987291586e-05
-4.2868035443205e-05
-1.93046279530342e-05
-4.15356564604324e-05
-7.83165727753445e-06
-2.85192718452437e-05
-1.51233099969376e-05
-3.81576516067452e-05
-2.08177996102794e-05
-3.66522227750443e-05
-3.85245862634018e-05
-1.45294597004868e-05
-2.08308913639233e-05
-3.39613313895399e-05
-5.3684266476586e-05
-2.98270081537519e-05
-4.91458639260666e-05
-2.47373020485935e-05
-1.45875178868947e-05
-4.36026217549202e-05
-2.17480068313894e-05
-2.73733715748624e-05
-2.94912488430049e-05
-3.61270715866562e-05
-3.16771463485682e-05
-6.31632483485425e-06
-4.10878848818961e-05
-3.67877883685038e-05
-2.51341457386962e-05
-4.87460236713279e-05
-2.12312784316456e-05
-2.77443083845779e-05
-4.20848607360947e-05
-4.20223070338571e-05
-2.40041671781181e-05
-6.31090070168273e-05
-2.19684312354803e-05
1.4204051518157e-05
-2.3571296981458e-05
-4.95134137379433e-05
-7.11661418605798e-06
-2.3963929767444e-05
-1.05469072664269e-06
-3.0980710311717e-06
-3.58179620955464e-05
-4.6948775360791e-05
-3.02632046990496e-05
-1.19538442181718e-05
-6.72117625078308e-06
-4.40170423436238e-05
-7.40200504028877e-06
-3.55985548246592e-05
-4.29600098407657e-05
-3.7505164345359e-06
-1.43535013941315e-05
-1.52397608029895e-05
-4.28563156798781e-05
-2.10658444737155e-05
-2.53245161336829e-05
-4.06375677973852e-05
-2.55318239204124e-05
-1.80326725371783e-05
-2.72216089407488e-05
-5.90235389047132e-05
-3.32120617548547e-05
-2.20183074906144e-05
-4.34445372680535e-05
-1.43345926341125e-05
-2.01134569170686e-05
-5.92821693509587e-07
-2.73093099588103e-05
-4.02138659296665e-05
-4.77858892081279e-05
-3.09552388689808e-05
-5.63190836171019e-05
-9.66032054080679e-06
-2.78180590165599e-05
-3.66183847948783e-05
-2.90595610594106e-05
-3.73270713506902e-05
-7.54302011434372e-06
-4.44003063928835e-05
-6.39019227895077e-05
-3.94951450304451e-07
-2.04513678179109e-05
-4.79736105622406e-05
-1.73454571363559e-05
-1.67037783306776e-05
-2.25873204343614e-05
-3.72122225085908e-05
-7.59703859696546e-06
-2.79832657314739e-05
-1.61643643667519e-05
-2.77618508813695e-05
-2.64954991344426e-05
-1.95271527108955e-05
4.1602783429817e-06
-5.08444550117446e-05
-1.67119179024151e-05
-1.64303108846997e-05
-1.13331805735822e-05
-9.51658655547276e-06
-4.74403825376808e-05
-5.38702625085424e-05
-5.97951450939943e-06
-2.04429538653062e-05
-2.57804007613293e-05
-2.62546969184393e-05
-1.55166410533456e-05
-7.07900799992766e-06
-4.76068970399709e-05
-2.47130662133494e-05
-2.60846434658344e-05
-2.029047191174e-05
-1.69839086429418e-05
-2.19620208837719e-05
-1.31809362592341e-05
-2.38557370309637e-05
-2.16883340241317e-05
-4.68344518368715e-05
-2.08305526507541e-05
-3.36141260042861e-05
-3.42335226881528e-05
-2.07731728682636e-05
-1.21951756679921e-05
-2.52113593843252e-05
-2.33882377312972e-05
-3.95876218612878e-05
-4.9359429317561e-05
-3.14595431837756e-05
-3.46251941905725e-05
-1.85843398032718e-05
-1.10392995724084e-05
-1.35957039610767e-05
-1.45803696447301e-05
-2.73203893131403e-06
-1.93677679078617e-05
-5.83601292069837e-05
-5.08123637270143e-07
-4.28900487365966e-06
-3.81523509372578e-05
-5.98271033677807e-06
-3.77979444597891e-05
-2.4128096702846e-05
-2.19736060857613e-05
-5.12341296179548e-05
-1.60890799691676e-05
-4.05084324164132e-05
-2.69142260498152e-05
-3.30713957712355e-05
-4.5730565048989e-05
-5.6675906556424e-05
-3.85562080389363e-05
-1.52993141265849e-05
-3.38275443843637e-05
-3.4101709981322e-05
-2.09973800483787e-05
-2.63995865236102e-05
-3.11416874214869e-05
-3.58589744590934e-06
-9.36695611435916e-06
-3.10558927822869e-05
-4.64127796865107e-06
5.95254891598263e-07
-1.91671063263403e-05
-1.98319252450953e-05
-5.01318531304131e-05
-7.16346829422306e-06
-1.98808520944375e-05
-4.02952548895858e-05
-1.24258273121243e-05
-5.3206397711168e-05
-4.04786907384995e-05
-1.07283791262075e-05
-3.00978502733823e-05
-4.93141294040375e-05
-2.19323123766216e-05
-1.63765132663192e-05
-5.40778126849993e-05
-6.28033076701143e-06
-4.41797940438394e-05
-2.66225845257969e-05
-5.74438164455113e-05
-3.03615336483943e-05
-1.41595562214049e-05
-1.47449474029143e-06
-5.1045482013558e-05
-2.28714136042516e-05
-2.86970538378687e-05
-4.57173932315003e-05
-1.07659053684677e-05
-1.85471159613426e-06
-2.4143793278597e-05
-4.93989814971935e-05
-3.93218706617602e-05
2.4868501756111e-06
-2.01068490996017e-05
-3.61877224371981e-05
-6.40472634136922e-05
-1.70684155068895e-05
-1.5495051107415e-05
-2.78612344325642e-05
-6.30481259272592e-05
-2.24579763172796e-05
-6.27286309998041e-06
-1.92951725217243e-05
-8.13878776524004e-06
-1.60575153384586e-05
-7.28312650291819e-06
-8.0284974948494e-05
-3.2189606554835e-05
-5.46150936243029e-05
-4.83099833986354e-05
-2.58823749169317e-05
-1.95191881302177e-05
-2.14710459412409e-05
-2.48009549738756e-05
-3.69037067954636e-05
-1.61694423493638e-05
-4.52337696269993e-05
-2.73026855976884e-05
-5.60636577487464e-05
-3.66103998331173e-05
-4.17021179547947e-05
-5.4077438279079e-05
-3.35464902189117e-05
-2.06191816805447e-05
-2.47237955293766e-05
-2.02187484533243e-06
-2.7299750021961e-05
-2.889517662399e-05
-3.47208406725804e-05
-3.12834419008833e-06
-5.25510627177643e-05
-1.24270376680554e-05
-2.76564988629392e-05
-3.19912435750324e-05
-2.70011366462671e-05
-1.24968286319243e-05
-3.51731684157969e-05
-2.14419095980872e-05
-1.00926818525779e-05
-5.32439236545827e-05
-1.40184575569114e-05
-1.08912399890927e-06
6.74192690935219e-06
-5.76848912668291e-06
-3.19753932139566e-05
-2.17267772082311e-05
-1.01601008641165e-05
-5.79380050103672e-05
-2.07489021101162e-05
-2.30247779506098e-05
-6.0411862290916e-05
3.8414524840874e-06
-3.55439478594556e-05
-2.36855375893726e-05
-3.57584104740606e-05
-3.23305401511048e-05
-2.18362122076193e-05
-1.53194011042655e-05
2.67025588937412e-08
1.67134447659949e-05
-3.79846743053489e-05
-8.01934230115592e-06
-4.21528618160641e-05
-1.68365151923009e-05
-5.11526497744521e-06
-2.00335277724339e-05
-1.4695077201699e-05
-4.98959246660321e-06
8.48681928645618e-07
-1.65324484002143e-05
-5.5184338531021e-05
-1.74717179220675e-05
-1.21607408265435e-05
-2.04978628340357e-05
-3.4467193949173e-05
-4.48155569728877e-05
-4.14684820314053e-05
1.44087844240669e-05
-2.22877543765523e-05
-1.55611121237993e-05
-4.57568232425735e-06
-4.77008617049899e-05
-5.96482940709235e-05
-3.72873791627702e-05
-4.98415624762789e-05
-2.99207250749364e-05
-3.08458824333873e-05
-3.74077086396072e-05
-2.81003090487959e-05
-3.60444444174663e-05
3.37024975522003e-06
-2.05650487546647e-05
-4.32535812165173e-05
-3.14351033141689e-05
-2.71179049736768e-05
-4.26724152688283e-05
-5.298251256933e-06
-6.53288662946042e-05
-5.83182042691244e-06
-2.40409879017089e-05
-2.70831224273172e-05
-2.92861352346076e-05
-3.30617561747058e-05
-4.70237890824062e-05
-3.41792976758181e-05
-1.00508353000884e-05
-2.84646157840571e-05
-3.68535467778397e-05
-2.95048258419382e-05
-4.7295495214078e-05
-2.16601178334812e-05
-3.70122981379818e-05
3.76327513379045e-06
-9.70570419861183e-06
-1.02893623804705e-06
-1.64313279769585e-05
-4.06724661079276e-05
1.06152433929429e-05
-2.26262088667731e-05
-6.59601193317286e-05
-1.30369498369463e-05
-4.09263307273978e-05
-2.38336657782924e-05
-7.59334760360257e-05
-5.4768148410839e-05
-1.88246755943166e-05
-8.92124213302659e-06
-2.10782818261844e-05
-1.94296700813742e-05
-1.14153986828362e-05
-2.62764273111166e-06
-8.05363184570322e-06
-8.48293610093774e-05
-4.01237469025952e-05
2.241106512084e-05
-2.47233320607759e-05
-2.22670582634679e-05
-2.6194390762343e-05
2.05571299643031e-06
-3.57390877748599e-05
-1.31641956488098e-05
-2.60673065190578e-05
-1.22835572311405e-05
-1.81457113275027e-05
1.1850004015437e-05
-3.70376724447298e-05
-2.20244535490802e-05
-4.27606803796195e-05
-3.43607987928233e-05
8.98502412798418e-06
-2.17010769153813e-05
-2.63136500882328e-05
-2.41893461165376e-05
-3.57203611523341e-05
-8.41778530590986e-06
-3.46486739059967e-05
-2.48405809256161e-05
-2.68630510582719e-05
-1.4742226610632e-05
-7.19035511422912e-06
-1.72039871629558e-05
-2.9938492210456e-05
-1.380632886383e-05
-1.57834622143821e-05
-3.69929208592136e-05
-2.38439650086285e-05
-4.1916872903506e-05
-2.35581171361923e-05
-4.63243353415608e-05
-7.2542091867584e-06
-1.36537655652327e-05
-1.19928628202071e-05
-2.84283488442079e-05
-4.73986239687875e-05
-5.22275134454441e-05
-2.0329137942041e-05
-5.33521699584294e-05
-4.66960153289249e-05
-4.0075808215096e-05
-1.68209793530183e-05
-6.01926953984693e-06
-4.62657139779999e-05
-2.529108546988e-05
-2.81091070278727e-05
-3.3041749821232e-05
-2.61222147491753e-05
-2.26061974799704e-05
-4.22680989939302e-07
-4.21907519890045e-05
-2.72464851125196e-05
-4.83702200252735e-06
-4.30922846940916e-05
-4.03184985765258e-05
-1.57038729545859e-05
-8.30230124445779e-06
-6.58265816280758e-05
-3.96267392704176e-05
-4.56228788415052e-05
-3.19668064013687e-05
-5.55648504316185e-06
-2.55264333273997e-05
-3.99516410577331e-05
-4.80870536951899e-05
-2.610548285515e-05
-3.69492207235146e-05
-2.48525753101796e-05
-3.17331603365033e-05
-2.28540909253912e-05
-2.62544194951344e-05
-9.40535446370734e-06
-4.32006097092707e-05
-2.44695193457696e-05
-3.56169307534053e-05
2.74488849792536e-06
-1.17273395454115e-05
-3.94395433510248e-05
3.0111055091026e-06
-2.62069014385046e-05
-3.9552076766867e-05
-3.45693110797635e-05
-3.60782583554938e-05
-3.00846404589158e-05
-3.08994594579096e-05
7.43090246554492e-06
-9.45527708287258e-06
-1.1803831169128e-05
-2.64007469268632e-05
-4.62539104708182e-05
-2.41724851707693e-05
-5.91640012666192e-06
-2.37890674413089e-05
-1.86034088395251e-05
-3.95006291510805e-05
-5.35528480747312e-05
-1.37665126782453e-05
-3.84015811667456e-05
-4.28235034149681e-05
-3.95412569052683e-05
-3.60799105612979e-05
-1.26843757720559e-05
-4.78272671389357e-05
-3.23574032155167e-05
-2.55113835932748e-05
-2.26007044205961e-05
-2.49122551308796e-05
-5.26708338166814e-05
-2.90652594960941e-05
-1.73668732743474e-05
-3.30967173265446e-05
-3.94682647175331e-05
-1.69825988458095e-05
-4.19389984037142e-05
-2.94702027992219e-05
-2.1208727285713e-05
-3.3518411805405e-05
-1.74203695053324e-05
-4.46803569713054e-05
-5.13855960813357e-05
-4.95820731445846e-05
-3.02871431330089e-05
-1.67119731153966e-05
-1.849516268956e-05
-4.08426678459265e-05
-1.56314513824733e-05
-5.92420191029502e-06
-2.56597342028466e-05
2.26444405105065e-06
-3.11022343252016e-05
9.91046697641709e-06
-6.33032213958854e-06
-1.89325235676495e-05
-3.40582741773957e-05
-6.82544550493797e-05
-3.90207810517977e-05
-4.94720353946148e-05
9.23809594287413e-06
-3.36655937045692e-05
-2.66986174839509e-05
-3.97183081405343e-05
-5.26533569280913e-05
-3.72368730934422e-05
-1.0940841397889e-05
1.26730404371175e-05
2.07117138178848e-06
-2.96963266794963e-05
-3.2730492109582e-05
-1.56318317391069e-05
-5.29321958793655e-05
-1.46136464638646e-05
-6.5016192806119e-05
-2.47079332601971e-05
-8.14148441034811e-06
-1.70731809354962e-05
-3.27636817293792e-05
-2.5515945875274e-05
-2.23368261701931e-05
-4.8942733357061e-05
-2.51581315364445e-05
-2.58478033328699e-05
-3.88184968317106e-05
-3.39477783167595e-05
-4.9498846507297e-05
-1.33254535745258e-05
-3.04902122042033e-05
-2.30567428891502e-05
-4.08333575773387e-05
-2.88502483005735e-05
-3.4187310231377e-05
-1.00533808565011e-05
-4.0579668088146e-05
-2.15038603019212e-05
-2.90254685548572e-05
-2.55710579726669e-05
-3.91290800160584e-05
-4.86095886178433e-05
-5.2262931051493e-05
-2.02635738424765e-05
-1.62455985362969e-05
-2.52794859801217e-05
-5.19282208811255e-05
-5.79560774135099e-05
-4.13295532402834e-06
-2.23068816017872e-05
-5.11476669969466e-06
-4.47887843996915e-05
-1.84732583454433e-05
-2.23707100896123e-05
-1.74618685406856e-05
-2.13278903980542e-05
-1.69294445273771e-05
-4.16788112739752e-05
-4.63636384242945e-05
-2.23368878030578e-05
-2.5701613856494e-05
-3.00527092961281e-05
-5.40878907928735e-05
-1.684171768463e-05
-2.94683911712142e-05
-3.43022487390741e-05
-1.18207228106155e-05
-3.6118007894064e-05
-6.44811818885555e-05
-5.51492420190731e-05
-3.87297858755934e-05
-1.71569063699358e-05
-4.64618685641058e-05
-5.53654293924706e-05
5.1955226092179e-06
-2.97432245552814e-05
-3.13687782329497e-05
8.0473404417838e-06
-5.75538865722686e-05
-3.8033253889604e-05
9.94843708746832e-06
-4.23102099096011e-05
-4.94699822046472e-05
-3.02486675897957e-05
-2.0830079641742e-05
-2.94167283677049e-05
-1.27319274379328e-05
-2.60622098059335e-05
-6.88047781035907e-06
-3.09373178038308e-05
-2.22678537069418e-06
2.23961322002783e-06
-4.86799858365334e-06
-2.08626801574781e-05
-5.23949405995753e-05
-2.63464496436693e-05
-3.28813425701539e-05
-5.13662394822883e-05
-1.27189695014056e-05
-3.28250755039709e-05
-3.55101755957741e-05
-5.36467930910696e-05
-4.88965070284283e-05
-2.46427932778406e-05
-3.90179227493533e-05
-3.62553711498182e-05
-7.56608509120318e-06
-2.86016765848293e-05
-2.43414595885582e-05
-1.89494334329471e-05
-2.98234673000514e-05
-3.32683928860838e-05
-1.8553741143587e-05
-3.91032697014693e-05
-4.73545209288841e-05
-2.59729677062723e-05
1.42237188200776e-06
-3.33395315934876e-05
-1.65216561062827e-05
-7.32797398019059e-05
-5.18482865863764e-05
-3.15998300417515e-05
-3.91980462933563e-05
-7.82982066248375e-07
-2.50817483631453e-05
-5.91890334694325e-06
-1.25322821832589e-05
-2.08085990467637e-05
-3.25129026006861e-05
-2.48308654601241e-05
-2.0008177271701e-05
-2.86317917919387e-05
-2.73267876335545e-05
-3.31614870651131e-05
3.69780845315426e-06
-1.9843358376565e-05
-3.4621834250057e-05
-2.64042346433811e-05
-2.37581621602079e-05
-1.9739297225311e-05
-2.14017708172818e-05
-1.39498141177659e-05
-2.37842425441715e-05
3.5409773971784e-06
-4.21074073728694e-05
-2.97234903617704e-05
-1.30403887886065e-05
-4.2347919673896e-05
-2.38102791803037e-05
-4.6563105551244e-05
-3.55406271222631e-05
-1.44324883695406e-05
-1.43378485199301e-05
-1.50745397106569e-05
-2.511994696438e-05
-2.75470201974071e-05
-3.01038077402009e-05
-2.57845108561321e-05
-3.18219499342175e-05
-3.13042563852265e-05
-4.11342600686393e-05
-3.63302352062925e-05
-3.62738519225178e-05
-5.53310885177829e-05
-2.26848540611729e-05
-1.377483286832e-05
-2.9794127879284e-05
-2.06786042592165e-05
-1.22388440911315e-05
-2.3859774987536e-05
-1.03835938766949e-05
-3.99794413648629e-05
-1.95758214329643e-05
-3.18076183959318e-05
-3.91877722952096e-05
-2.59914083556329e-05
-5.31847673413158e-05
-4.8847824838226e-05
-4.37524451317376e-05
-1.96554555686196e-05
-2.60288309151018e-05
5.76760193209073e-06
-5.39149374810271e-05
-3.74831914444711e-05
-2.21757124558544e-05
-2.52235152984625e-05
-1.38343795986671e-05
-9.02202787077892e-05
-2.54389025466152e-05
-1.43512884416654e-06
-2.75106953413535e-05
-1.4044771835169e-05
-4.96155113823391e-05
-3.37201332781805e-05
-3.44393908281394e-05
-1.63542370653406e-05
-2.4797190927658e-05
-4.34664165988774e-05
-5.87211639664611e-07
-4.55034187842531e-05
-4.83712224742206e-05
-9.23395265977878e-06
-2.44339463629392e-05
-1.23250768302119e-05
-1.60329113919386e-06
-1.2913966082721e-05
-8.49568787039653e-06
-2.34401702345225e-05
-2.35262663809481e-05
-3.44640749251604e-05
-3.22317059935049e-05
-1.53029924735883e-05
-2.91822447832657e-05
-7.16264052679651e-05
-4.05708989200325e-05
-5.87928405937563e-05
-2.02980863616952e-05
-2.98983482147518e-05
-1.71657433200313e-05
-5.43561154510595e-05
-2.09314667803069e-06
-2.8470436018542e-05
-3.6327873706801e-05
-1.56529000443048e-05
-2.85928925059797e-05
-1.9658938831277e-05
-5.71359440634884e-05
-1.8747521162826e-05
-2.41002664109688e-05
-5.26705053419212e-05
-3.3093737873484e-05
-4.80988361372211e-05
-2.14630838104162e-06
-3.16064765523454e-05
-5.71494921525137e-05
-2.31919172196747e-05
-2.51448162002381e-05
-5.0949097401942e-05
-3.59454932799275e-05
-2.90426948186844e-05
-2.30614936868059e-05
-3.78210730205533e-05
-2.08013823556371e-05
-3.28683149754932e-05
4.43347187574397e-06
-1.99455226726606e-05
-2.04001532918551e-07
-4.13766660880262e-05
-1.73086829655566e-05
-1.61877211328291e-05
1.55430175532526e-06
-1.80483730362488e-05
-6.54962771998703e-05
-1.86232333804785e-05
-3.67337665625376e-05
-1.98144372628646e-05
-3.22790960178086e-05
-3.7676275949515e-05
-2.87786269766346e-05
-3.06959711183238e-05
-1.61280889173253e-05
-3.08856086786944e-05
-1.12586848934329e-05
-2.0677427612473e-05
-2.18186865926552e-05
-3.50251045494486e-05
-1.95635240493569e-05
-1.65167656906012e-05
-4.14113573115606e-05
-3.70586129621491e-05
-2.66396722044093e-05
-4.06302394153774e-05
4.09534238651807e-06
-5.18199002496191e-05
-1.96004816395504e-05
-3.71088870544219e-05
-3.76470094966427e-07
-2.98426045405717e-05
-2.913856854518e-05
-4.29151955837729e-05
-1.75057482550182e-05
-1.80963244503017e-05
-3.29761200764753e-05
-2.20221397511333e-05
-3.01146875728029e-05
-3.27800498257756e-06
-3.54563829481365e-05
-5.39051050537468e-06
-5.26189834600106e-05
-1.92006869528613e-05
-1.1076490779101e-05
-5.02921613348156e-05
-4.13027161581786e-05
-5.15919530241487e-05
-2.79608445293987e-05
-1.2939936736866e-05
-1.42726257514821e-05
-3.27201654083856e-05
-3.82680372518678e-05
-1.05913777750001e-05
-3.27859250039528e-05
-3.77766435711694e-05
2.70833528499302e-06
-3.87024382744192e-05
-3.48994764240715e-05
-3.4462344062561e-05
-2.7019565069633e-05
-5.27714056831199e-06
-3.1224033051539e-05
-1.1276997667161e-05
-1.90916984917594e-05
-3.13313448317578e-05
-6.69362768176197e-06
-4.49347781841237e-05
-4.93282894525819e-05
-2.83699519402e-05
-2.69178615677317e-05
-6.75433562211386e-06
-2.44535481229493e-05
-5.14451335971218e-05
-2.02004623039006e-05
-2.32561968216844e-05
-4.38827445008657e-05
-5.84153401118039e-05
-2.5668730538801e-05
-3.2868827499528e-05
-1.6642104228375e-05
-2.36790313240939e-05
8.98481949747604e-07
-4.66095372799096e-05
-4.63316920733896e-05
-3.7700147785975e-05
-1.82664889281577e-05
-1.24518986485448e-05
-3.02025842429066e-05
-2.62682126954628e-05
-2.2828143787444e-06
-5.51904641586329e-05
-1.45494505937051e-05
-3.21545485527079e-05
-3.71444901777861e-05
-1.29274526318668e-05
-4.0193291623203e-05
-2.10230977961641e-05
-3.80108763722361e-05
-2.22850703369969e-05
-4.31906510900312e-05
-6.82514192235634e-06
-3.19313293649091e-05
-5.05606587649652e-05
-9.27439097192727e-06
-1.55830493745744e-05
-8.77898728282774e-06
-1.87472359103254e-05
-8.03598899495361e-07
-4.11586277470367e-05
-1.30549521694381e-05
-3.05900968238375e-05
-3.50842769559028e-05
1.01439724023066e-05
-3.16781270798995e-05
-3.78216266127991e-05
-4.82652016094233e-05
-1.48406399396694e-05
-1.3422957304906e-05
-1.38773039988794e-05
-4.8947712655684e-06
-1.33649240933452e-05
-1.67291201681906e-05
-2.65338032336017e-05
-2.35063849617839e-05
-3.77970809314992e-05
-4.14960178812398e-05
-2.23466061468511e-05
-2.57910174248104e-05
-2.09437195481714e-05
-3.22978448959284e-05
-1.68350546749916e-05
-4.33660197144759e-05
-4.52481820381578e-05
-2.39125387910314e-05
-7.18692316571606e-06
-1.82570544643297e-05
-1.13080108031198e-05
-2.46746292797019e-05
-5.22646554692872e-05
3.8492134842307e-06
-8.93865657449579e-06
-2.9976596357094e-05
-1.32443693919934e-05
-4.72402536312867e-05
3.32281276584695e-06
-2.28289374064633e-05
-3.88063537277912e-05
-2.90941331801228e-05
-1.80212140139833e-05
-2.06563464218455e-05
-3.06390855578533e-05
-1.30112296095272e-06
-1.78618696052197e-05
-1.35624961966533e-05
-5.86923693690297e-06
-6.11213628481828e-05
-3.42798117079014e-05
-5.0070060341467e-05
-2.1701263374873e-05
-3.121533017807e-05
-2.94579895504066e-05
-3.18539216918324e-05
-2.2847919078624e-06
-3.00355002546827e-05
-1.79435914847894e-05
-2.31234977305115e-05
1.47387797024713e-05
-2.02410810481616e-05
-6.78438052354389e-06
-6.51963942263786e-07
-4.66313985448496e-05
-3.73842064092315e-05
-1.39027623968967e-05
-3.94786001736834e-05
-3.77219853253279e-05
-4.20977848927985e-05
-2.87655299496413e-05
-1.12747915787118e-05
-1.67540248819904e-05
-4.49543874814535e-05
-1.81990041138159e-05
-2.55502733456669e-05
-1.62710675975306e-05
-8.13005343316979e-06
-4.08131648488851e-05
-1.89447428190357e-05
-3.23463684740965e-05
-2.57584809680015e-05
-2.9384464796352e-05
-1.48063365005951e-05
-4.35401813137008e-05
3.776839612162e-06
-1.41928946879468e-05
-2.38819334881393e-05
-1.61447305019635e-05
-2.85302758715637e-05
-2.69752786556597e-05
-3.3920664309394e-05
-1.5217523568001e-05
-1.29001644262913e-05
-1.26223869826129e-05
-3.51154508259231e-05
-1.77318175088684e-05
-2.01794610583131e-05
6.33816617179024e-06
-3.45620441056595e-05
-3.96633215425343e-05
-5.42885625924515e-05
-1.3601153143279e-05
-3.53006588283145e-05
-4.00885352406192e-05
-3.03781047460139e-05
-3.52575933670377e-05
-4.25001582840255e-05
-5.3621980438332e-05
-1.29470710131378e-05
-1.70305629088953e-05
-1.61054954087344e-05
-1.32928516361385e-05
-7.07848409600165e-05
-1.01196103955262e-05
-2.81823470629525e-05
-2.57139705439843e-05
-3.23786495530315e-05
-4.99260172568001e-05
-5.90255095691145e-05
-6.40848192164774e-05
-1.71952397171501e-05
-4.89117413313782e-05
-2.51567782849304e-05
-2.92954651397129e-06
-1.06803264262689e-05
-5.13589202231996e-05
4.29898202365013e-06
-5.54361467605452e-05
-2.54520940192505e-05
-1.20757151729893e-05
-4.79753799295266e-05
-2.4553738259979e-05
-2.35292526195829e-05
-2.90011864349433e-05
-3.29083006676124e-06
-4.73820795603982e-05
-7.69833175987011e-06
-2.44453734990722e-05
-3.96433458917095e-05
-2.67922116970209e-05
-3.25295013324566e-05
-1.0466398687598e-05
-4.70665322231497e-05
-4.21812581740872e-05
-2.00890200301355e-05
-1.55635315157396e-05
-1.18685563474102e-05
-3.28018536480494e-05
2.60785494631352e-06
-4.29850951592401e-05
-4.09231553465556e-05
-2.63102775990455e-05
-3.17796414812444e-06
-4.04984289644138e-05
-6.35343664380642e-05
-1.85457341892782e-05
-1.80058145230416e-05
-2.27605310058263e-05
-2.30566022434885e-05
-3.63316595389465e-05
-3.15229294461905e-05
-5.4900134250486e-06
-2.67283996621814e-05
-3.42540500601186e-05
-3.73490396320035e-05
-2.22094305366388e-05
-2.43689863701756e-05
-3.2236589145973e-05
-2.91195860405144e-05
-1.5683553221985e-05
-2.04527688009274e-05
-2.28521963971531e-05
-6.64579763587968e-05
-3.4187460537203e-05
-1.23466844024146e-05
-2.95323265133322e-05
-2.96851358849645e-05
-3.1112689406852e-05
-1.01298223602646e-05
-7.5552234615754e-06
-3.96015500354777e-05
-2.94959013100596e-05
-1.22954963829615e-05
-2.08317101503313e-05
-3.6755201365537e-05
-2.5011891350539e-05
-4.40355722436352e-05
-1.89127350277044e-05
-1.46914912166459e-05
-2.87122702708617e-05
-2.34334153400929e-05
-4.63269271602013e-05
-4.18717197203278e-05
-2.72346907982865e-05
-3.12506086991742e-05
-1.42906983616778e-05
-2.53195493883789e-05
-2.68324309965449e-05
1.27547403444457e-05
-3.48979204536274e-05
-4.33337926533456e-05
-3.00894504736676e-05
-2.54307287195964e-05
-1.91629393423239e-05
-7.28822170206242e-06
-3.18178682101478e-05
-3.55323623014073e-05
-6.0549362934039e-05
-3.41277447679034e-05
-2.18529235057574e-05
-2.59979403182825e-05
-1.58365942363979e-05
-4.244950579203e-05
-1.55542906751925e-05
-3.67683224936409e-05
-4.38966784159388e-05
2.24838565086934e-06
-3.4187893217727e-05
-1.83653262477324e-05
-3.82199038682577e-05
-1.8614055633378e-05
-1.03009085328942e-05
-2.30370930254456e-05
-5.4206622796804e-05
-8.70004487959267e-06
-1.98079757441623e-05
-9.87630165514543e-06
-5.70417621198301e-05
-1.45672098473295e-05
-6.28191872640533e-05
-2.74040008188002e-05
-3.8882819251617e-05
-4.48186711821805e-05
-7.26667273379454e-06
-1.49523837765336e-05
-4.92051383327146e-05
-4.60413252717811e-05
-3.73742172251139e-05
-3.18430393899687e-05
-5.99568391816087e-05
-4.99647318513748e-05
-2.15871309860567e-05
-3.03107414080714e-05
-4.98188791294883e-05
-1.15508062936074e-05
-2.13061938296461e-05
-4.539104464504e-05
-4.19090993734002e-05
-2.39982971993709e-05
-1.25414625931035e-05
-7.48847373348812e-06
-3.00594219029515e-05
-3.92226700842822e-05
-3.7387860633369e-05
-1.33142751300593e-05
-2.53849034073055e-05
-2.88777470564585e-05
-1.65691549877745e-05
-1.74791718270218e-05
9.93411192680778e-06
-2.95930163900569e-05
-4.2771068506208e-05
-2.96752702285846e-05
-1.5446824680439e-05
-3.62777380901303e-05
-3.76989322969978e-05
-1.91326361911582e-05
-3.26476875593296e-05
-4.21450330463793e-05
-2.23347368288657e-05
-4.10823617412838e-05
-6.02429113057513e-05
-1.84147600702948e-05
-1.81370417756367e-05
-1.31346229492723e-05
-2.05433709729666e-05
-9.46721703693389e-06
-1.77833223278944e-05
-3.12935410999155e-05
-1.69185850342038e-05
-2.45721907871893e-05
-2.90628927867198e-05
-5.77550077915826e-05
-2.71347774059161e-05
-3.34254893167306e-05
-1.14882135899523e-05
-2.01795806591991e-05
-2.42448876736719e-05
-4.92169421892728e-05
-2.23490556821168e-05
-2.62668776190435e-05
-2.1344233116857e-05
-2.96430638087871e-05
-1.39297368770652e-05
-2.15829809515318e-05
-2.76711323901406e-05
-4.88304598478817e-05
-2.58843831904439e-05
-2.63860431140187e-05
-5.58444206115243e-05
-2.56263987905107e-05
-4.10565875249431e-05
-4.42644797383474e-05
-4.15480066353108e-05
8.26645369276976e-06
-4.14097973373334e-07
-9.1647685767508e-06
-1.87664353480998e-05
-4.22981366030662e-05
-1.06967548303227e-05
-3.49530783724334e-05
-4.0542100932863e-05
-1.68224760071253e-05
-1.18040836503406e-05
-5.49760107120818e-05
-2.13608430280164e-05
-1.16508547540281e-05
-3.95309764941593e-05
-2.5247173972317e-05
-6.2946524604866e-05
-5.26016834434105e-05
-1.52510477527561e-05
-4.14819428188657e-05
-6.10317758957421e-05
-5.02606191470273e-05
-5.59316316251185e-05
-3.88397961676261e-05
-6.61431820536061e-06
-3.12656071761577e-05
-2.01239753119761e-05
-1.38257977892734e-05
-3.90682511815595e-05
-3.19540409207916e-05
-3.87547123083243e-05
-4.0785674597585e-05
-6.42451948707429e-06
-4.1327614679268e-05
-2.95922936487878e-05
-8.11205870558618e-06
-3.0408060760986e-05
-3.68057636584997e-05
-3.2461748453201e-05
-5.06723482923087e-05
-1.85528060204446e-05
-2.47453498240558e-05
-3.87866194398417e-05
-4.79283240245683e-05
-2.15344351845463e-05
-3.72644214848584e-05
-5.31866337752475e-05
-1.90788244198479e-05
-2.69535358603462e-05
-2.28549712064511e-05
-4.70119421494042e-05
-2.54295604453329e-05
-4.45132444988608e-05
-4.58531815133752e-05
-5.07101775245449e-06
-2.40458309806651e-05
-2.96345212390199e-05
-2.32417821403889e-05
-6.56260600083864e-06
-3.65632402047545e-05
-4.660959239822e-05
-6.16753576512012e-05
2.07234817537401e-05
-4.60456965283027e-05
-4.22895235161997e-05
-1.93540443921644e-05
4.93473355124883e-07
-4.92736741646274e-05
-1.45082004939807e-05
-2.04853661595592e-05
-2.30765629240072e-05
-9.72154325237384e-06
-1.89006458990879e-05
-1.40115164962868e-05
-3.07746771297633e-05
-2.65127778587849e-05
-2.36230201360129e-05
-3.84591367785339e-05
-2.28396161009339e-05
-5.39741266230979e-05
-1.86536789826841e-05
-4.92293263261226e-05
-5.16124379834383e-05
-3.6368644269357e-05
-2.15918424440052e-05
-3.99438911214789e-06
-4.77050478391927e-05
-2.25020374957481e-05
-2.12461599405539e-05
-3.07698951510677e-05
-4.93998578395526e-05
-7.75377227356861e-06
-1.60520880456337e-06
-1.66738889682123e-05
-4.07830248747067e-05
-4.72794410287963e-05
-1.7188275235084e-05
-2.44219756026184e-05
-2.93926565582274e-05
-5.28666536348447e-05
-5.49379899283046e-05
-2.32612043010856e-05
-2.63773318998302e-05
-1.9094646326286e-05
-3.15265825784429e-05
-1.3788120805002e-05
-6.17763883623403e-05
-4.09933808367564e-05
-4.52190981563851e-05
-6.45037621218855e-06
-1.81387783573147e-05
-3.2188440934659e-05
-6.61355404581652e-05
-2.39593742858491e-05
-4.56640952626062e-05
-3.85241089413788e-05
-1.02861313025796e-05
-5.6643886018537e-05
-4.88273835363881e-05
-3.14501607868173e-05
-2.91869416270437e-05
-5.03685180831266e-05
-4.6275963590054e-05
-1.02322575774893e-06
-2.23238219389012e-05
-3.5770340828488e-05
-5.77838704086278e-05
-3.62435774055483e-05
-5.75710054165298e-06
-3.5577443490049e-05
-4.46494997848852e-05
-5.07933100573086e-05
-3.08491848730833e-05
-3.18466938262844e-05
-1.44018200977138e-05
-1.91922518599691e-05
-1.31101190037622e-05
-2.32998376571172e-05
-3.98761227529206e-05
-1.378969402131e-05
-3.89856034144412e-05
-5.1958865318139e-05
-3.97897720811165e-05
-3.05519563471029e-05
-4.25697569753667e-05
-1.48905422078553e-05
-3.41953944542384e-05
2.10668314284902e-06
-1.20179412875474e-05
-1.06919829369617e-05
-3.42463533996399e-05
-3.75953869068868e-05
-3.08894334105689e-05
-3.76901799346352e-05
-3.85557201720215e-05
-4.6005546530284e-05
-4.84087424609305e-05
-1.67350985944873e-05
-1.19587898398171e-05
-2.6652644850545e-05
-2.26485779639315e-05
-1.07649713668029e-05
-2.33979625394832e-05
-1.4839442359138e-05
-3.47766873012473e-05
-3.1052749711371e-05
-1.66668193392398e-05
-5.27963700099957e-05
-3.91978299867389e-05
-3.14785358282954e-05
-3.16547229341084e-05
-1.66782588627616e-05
-3.44343909554001e-05
-1.84051278491723e-05
-4.6651947189497e-05
-3.19805713676439e-05
-2.62864747332906e-05
-3.25132080071196e-05
-5.49060801848447e-05
-1.33553793685966e-05
-3.22769969149129e-05
-1.75749444343883e-05
-1.92395119714083e-05
-1.97356528426628e-05
-3.99650114971557e-05
-4.05872029582961e-05
-2.58681560584511e-05
-2.99902853225149e-05
-1.88224689779768e-05
-2.30350344022894e-05
-4.44090274091697e-05
-6.06114956431227e-05
-1.90511123632005e-05
-1.93652459408043e-05
-1.94329189389353e-05
-2.45668569972752e-05
-1.13699039707867e-05
-9.10334251023237e-06
-2.47785179461037e-05
-3.6825342082149e-05
-1.99816180874461e-05
-2.71323581997236e-05
-1.01833633606652e-05
-7.84872740347946e-06
-9.98874553553916e-06
-1.44541073494485e-05
-1.70933757903767e-06
-3.7901859306386e-05
-2.18750824146689e-05
-3.35484278194213e-05
-4.02734838771898e-05
-3.07436732032149e-05
-4.77644188753654e-05
-2.99786563316123e-05
-3.97511467954119e-05
-4.44800557020901e-06
-2.22617694222385e-05
-1.51407676472599e-05
-2.33923529897151e-05
-1.75396447973251e-05
1.75243773046178e-06
-3.28320179341737e-05
-3.13349511066714e-05
-1.48610470422427e-05
-3.79371604968383e-05
-3.36082605510342e-05
-2.90719240226539e-05
-4.26527705753468e-05
-4.19859895953792e-05
-3.72386881477794e-05
-3.7719868511019e-05
-2.34762406848561e-05
-3.42568816451233e-06
-5.79155916788884e-05
-3.612724752936e-05
-4.06639284741526e-05
-2.43768644224232e-05
9.88723844245288e-06
-2.26706051744602e-05
-1.25021054789299e-05
-4.93383927232363e-06
-1.15271914100922e-05
-2.22868360301893e-05
-2.47019668826982e-05
-3.02320013001329e-05
-1.52822171289482e-05
-5.19330220054163e-05
-2.54899551428923e-05
-1.94889991355857e-05
-1.01368861902917e-05
-3.9537959105419e-05
-6.07257243137173e-05
-1.55755753935125e-05
-4.72902657684527e-05
-1.38459816137295e-05
-5.04419031030879e-05
-3.2513929269843e-05
-4.51712421729768e-05
-3.70958714926353e-05
-7.35292925664377e-06
4.97719744484301e-06
-2.15435661725094e-05
-1.87188180002574e-05
-3.22568912408856e-05
-3.95430016992269e-05
-4.56691256395477e-06
-5.0792100014116e-05
5.73759166830028e-06
-1.9649014712791e-05
-3.21277130965015e-05
-1.49533814590829e-05
-4.26297842754752e-05
-3.61093416546759e-05
-2.28150371209039e-05
-1.68752754574816e-05
-3.42257298905369e-05
-5.17646230672546e-05
-4.37126556705072e-05
-3.58972183516359e-05
-2.76079700605743e-05
9.82789664092416e-06
-4.15456605823835e-05
-2.28402336749146e-05
-1.64902813721862e-05
-3.81242865858946e-05
-4.66047224524997e-05
-5.7569715324565e-05
-3.85706492702987e-05
-3.50846529862245e-05
-1.69774825153821e-05
-4.04623173467719e-05
-3.12153547326374e-05
-1.99197751710025e-05
-3.27686872649052e-05
-5.92024142143502e-05
-1.27043022857626e-05
-2.89501203915381e-05
-5.51450803718014e-05
-1.46385283608835e-05
-1.55322829814447e-05
-5.54299381508607e-05
-3.13583203317482e-05
-2.98535794778856e-05
-2.76914573532875e-05
-1.43043777949077e-05
-5.77750138036297e-05
-4.359002377964e-05
-2.30854751988957e-05
-6.30475251027921e-06
-2.73886709468847e-05
-2.17328659765988e-05
-1.07141155054547e-05
-1.60246927819215e-05
-5.51086638236145e-05
-1.20189830422109e-05
-3.78805998597972e-05
-4.28399308643797e-05
-3.0129855495117e-05
-4.34299254829726e-05
-2.43777816377614e-05
-4.22253444331676e-06
-2.41373195511686e-05
-3.87967047668331e-05
-3.85027811466731e-05
-4.62415083234646e-05
-5.44730168904926e-05
-1.91978337467269e-05
-2.60987918652545e-05
-3.13824969517999e-05
-1.44230209239855e-05
-5.79133892483925e-05
-1.44588881952913e-05
-3.44427409105977e-05
-2.03860140769692e-05
-4.64459771520438e-05
-3.88438985669684e-05
-2.70873230445444e-05
-2.62584792746354e-05
-8.74421865881715e-06
-4.86937763294353e-05
-3.35213667478096e-05
-9.11511628264992e-06
-3.15781482554388e-05
-5.19240952639068e-05
-3.5511098747727e-05
-1.65091251735647e-05
-3.26946157255821e-05
-2.05752326215942e-05
-9.18904118396773e-06
-1.58590390242786e-05
-4.11319003387256e-05
-3.68018931897153e-05
-1.39518369918257e-05
-1.14446167027062e-05
-1.16062353766396e-05
3.49348896981252e-07
-3.49027694429059e-05
-1.1650560359293e-05
-4.84531522447754e-05
-1.04262172718684e-05
-3.77268236350044e-05
-2.42323569895202e-05
-1.33901508794359e-05
-2.20795183017024e-05
-2.64275975880818e-05
-3.81114451072587e-05
-5.05705206468879e-05
-3.09917620205486e-05
8.10787163705079e-06
-5.98062218946932e-05
-1.21763333400552e-05
-3.57672752043117e-05
-3.81465196573397e-05
-9.41119152348516e-06
-5.03382086517319e-05
-1.21718491974056e-05
-2.55754890214285e-05
-2.19213749502265e-05
-3.82098675090265e-05
8.87665509551463e-07
-2.88054351043448e-05
-2.3516052007467e-05
-5.21731631997545e-05
-4.86216096116596e-05
-4.12792003166706e-05
-6.02028535406693e-05
-2.15636947970106e-05
-2.45490096530668e-05
-2.89398225380651e-05
-5.13304730856287e-05
-2.72658214535567e-05
-4.10815760925774e-05
-2.5275424046945e-05
-2.73436924629424e-05
-1.89001802908268e-05
-2.20632079717257e-05
-2.92851843901893e-05
-3.90356267029479e-05
-9.26834839648557e-06
-1.48380328163885e-05
-5.06989331145934e-05
-1.13414998107082e-05
-3.18993755690301e-05
-1.08474873484303e-05
-2.75097386149439e-05
-1.94108550789184e-05
-3.04124205999303e-05
-1.54965349820531e-05
-6.13770635972354e-06
-1.84359773069456e-05
-3.63989705621102e-05
-7.93788972988967e-06
2.44828016124735e-06
-2.18684102981521e-05
-1.4251808340296e-05
-5.24233955751503e-05
-3.75805704631133e-05
-3.30023847935662e-05
-3.89516546841537e-05
-1.11691832047413e-05
-3.03890199650764e-05
-3.75538178711049e-05
-3.0270755648063e-05
-2.79536689692529e-05
-1.81176228978856e-05
-1.72914153711573e-05
-2.70005919806676e-05
-1.79431835608994e-05
-3.75268950213693e-05
-1.91252134825325e-05
-1.65486455855868e-05
-3.72813500060996e-05
-4.5810705962712e-05
-4.93539358907774e-05
-2.18560992385706e-05
-1.62069224901658e-05
-3.97894427912442e-05
-3.4893776311484e-05
-3.86857526278035e-05
-3.32190581615715e-05
-3.50717498521004e-05
-5.57817286234019e-06
-3.37936631941857e-05
-8.16462637525327e-06
-2.89857721620264e-05
-2.36413616668752e-05
1.42207283230393e-05
-4.994522553734e-05
-1.67442095008372e-05
-3.35901648691294e-05
-4.26711031409403e-05
-4.70904315424052e-05
-1.61343151948367e-05
-5.87368542577731e-05
-5.13875736074805e-05
-3.33459764692616e-05
-4.47193950041907e-05
-9.60760666717698e-06
-3.53379227533858e-05
-2.39479368597353e-05
-4.85893778413465e-05
-3.39746405601087e-05
-1.20477491797306e-05
1.03159871464895e-05
-3.15191825421421e-05
-6.210165071339e-06
-2.80076301752069e-05
-4.45426171724868e-05
-2.18840684367278e-05
-3.52410364941862e-05
-4.79022625079761e-05
-5.49071492596012e-06
-1.90009069626179e-05
-1.61758966415702e-05
-1.40590431220179e-05
8.11655586169471e-06
-5.16847982747341e-05
-3.54892662943716e-05
-7.54168065241979e-06
-4.16823502935021e-05
-2.45633022316878e-05
-5.21928326467044e-05
-2.34828036723774e-05
4.66808851080178e-07
-2.05951855618895e-05
-3.51123689981796e-05
-4.79040409408671e-05
-2.68038673031094e-05
-3.51283451418053e-05
-1.05155821292161e-05
-3.5385511618526e-05
-3.12599116154568e-05
-4.07638650441396e-05
-3.37553041310337e-05
-3.42395388311099e-05
-4.20392898466087e-05
-1.85869684287456e-05
-3.98112592514943e-05
-3.33807042573254e-05
-1.6178209903898e-05
-5.24679127116206e-06
-6.08922515682542e-07
-2.0226608076034e-05
-5.73597051122359e-05
-1.29290567605193e-05
-2.16947589009335e-06
-2.37614828135581e-05
-5.09898053049145e-05
-4.31337007854772e-05
-4.54886469729105e-05
-4.22581301827658e-05
-2.97715205898948e-05
-3.9980575043054e-05
-4.58811935031807e-05
-1.82720577484119e-05
-4.05393083536144e-05
-9.62926136215586e-06
-1.36688666179629e-05
1.51649168563293e-06
-2.40268075967957e-05
-4.08482256671303e-05
1.03805312740553e-05
-3.41933766525778e-05
-2.70079218677445e-05
-1.60247046726476e-05
-2.63995362791235e-05
-9.78335209958493e-06
-3.120892256617e-05
-2.64880286102724e-05
-5.02219071483556e-05
-2.86881739533828e-05
-2.66079331947713e-05
-2.12356937297505e-05
-4.56822272309998e-05
-3.97369461436734e-05
5.82754738730202e-06
-1.56667547239595e-05
-2.48370064447953e-05
-1.50372540915529e-05
1.48591411120745e-06
-2.95956243397141e-05
-5.81139672190382e-05
-2.22584660091809e-05
-2.03077684767431e-05
-2.54100541546782e-05
-2.513565725723e-05
-3.61101922840721e-05
-1.37318576842934e-05
-1.95987210394135e-05
3.13325869765821e-06
-8.61535583319911e-06
-1.26465778584536e-05
-2.6174429898234e-05
-1.57589252597564e-05
-3.05315024668367e-05
-2.39604078716981e-05
-2.72731557366726e-05
-2.03199826639736e-05
-5.34003575955676e-05
1.79803605328226e-07
-1.01276544660793e-05
-1.10035116122604e-06
-1.84658193560959e-05
-4.97238110244097e-06
-3.31421461570598e-05
-2.12696148268949e-06
-4.5431005764217e-05
-3.52856173985388e-05
-4.15764269024257e-05
-6.17579079726684e-05
-1.37435158402392e-05
1.87026429690148e-05
-4.99573726519685e-05
-1.54166799617892e-05
-4.3822501850726e-05
-3.35809508112509e-06
-8.30654554718238e-07
-1.72714238806361e-05
-3.69637653438742e-06
-4.48820003856287e-05
-3.2430213707159e-05
-2.77218902551592e-05
-1.68700280212819e-05
-4.10018800753251e-05
-3.00597848455813e-05
-3.86217495849627e-05
-2.31826195725718e-05
-2.89394168071586e-05
-2.6947871176144e-05
-5.71518259001636e-05
-1.01887789806707e-05
-1.74490204965954e-05
-5.86023414821571e-05
-3.13364948541283e-05
-5.32466539244691e-05
-5.69797234819673e-05
-2.2669721095848e-05
-2.99807064121081e-05
-2.64731568646526e-05
-6.05148103302547e-05
-3.87463608463531e-06
-3.3722767861125e-05
-4.02439871913041e-05
-4.3501777287563e-05
-2.01479686608511e-05
-4.42042673576565e-05
-2.12884385394656e-05
-1.00198118456656e-05
-8.25205100782197e-06
-1.7855144243395e-05
-4.72949725306255e-05
-1.89117345335519e-05
-2.79605561728855e-05
-2.67566581216653e-05
-3.80725754851921e-05
-6.89032046331822e-08
-8.66328320816078e-06
-1.79139213116839e-05
-5.91214163462059e-06
-2.67628036850942e-05
-3.90305435260735e-05
-4.25046146973623e-05
-2.47107202263181e-05
-2.88334804902843e-05
-3.28126931300054e-05
-1.41206825963652e-05
-2.0616196307496e-05
-1.1616629251716e-05
1.27159198110016e-05
-2.91049169699427e-05
-5.0639315706528e-05
-1.2525003303644e-08
-1.36039211195057e-05
-3.14347043000528e-05
-4.41570045799016e-05
3.12833822075194e-06
-4.86111282154692e-05
-1.46609387195335e-05
-5.91598615542969e-05
-2.70110423892094e-05
-2.24734047216671e-05
-1.96362207277592e-05
-3.54868400643131e-05
-1.93303202015827e-05
-3.07804801595928e-05
-4.50471287720306e-05
-2.39205820313823e-05
-3.24077103427815e-05
3.04820133464082e-06
2.50799057912452e-06
-2.64509884795634e-05
-4.05157417089017e-05
-1.70569877101037e-05
-4.70828214351476e-05
-7.012053234797e-05
-4.73554267057705e-05
-3.1083403270924e-05
-1.43222509337934e-05
-1.60860389645081e-05
-2.49067890679973e-05
-3.45202555366781e-05
4.74446396917384e-06
1.8205782015772e-06
-1.45232263594901e-05
-2.01718865077082e-05
-1.18295707948645e-05
-3.75303030652552e-05
-3.70968462911475e-05
-8.39259420705943e-06
-9.72730799666427e-06
-6.26915300277643e-05
-3.11462759973738e-05
-4.16534352901449e-05
-4.65898552943473e-05
-1.86257485531327e-05
-1.83783661218066e-05
-2.92466934008069e-05
-1.90569650045673e-05
3.48437785684687e-05
-2.66225130463548e-05
-5.18224812056605e-05
-4.6607232031257e-05
-3.3008743678e-05
-3.58950820033778e-05
-2.74603895378909e-05
-2.13001197881789e-05
-6.02999770503391e-06
-4.6742284692514e-05
-7.66070412324884e-06
-2.7333121125072e-05
1.5911176409655e-06
-2.49049391827325e-05
-3.77256350698099e-05
-3.28470494667393e-05
-2.14721009732004e-05
-1.12678740900299e-05
-3.01878068579231e-05
-6.50378167366956e-05
-2.20058545463137e-05
-4.07410347377692e-05
-4.1797520392485e-06
-2.21040374795039e-05
-1.23456822817114e-05
-1.9040463621406e-05
-2.5506550938299e-05
-3.58987489936062e-05
1.5259899256029e-06
-3.42420342046381e-05
1.02043885988825e-06
-8.82713140355201e-05
-3.12121914360833e-05
-1.73398057931573e-05
-1.74310777835864e-05
-2.67392988704548e-05
-1.87517929020941e-05
-2.13800051143029e-05
-2.24149108748393e-05
-3.33786126381874e-05
-4.12883319237612e-05
-6.21615621703721e-05
-3.80653793824891e-05
-5.20315137789617e-05
-3.35251166405498e-05
7.72267414160284e-06
-2.96183924963795e-05
-2.57051294104197e-05
-1.68948488374917e-05
-5.40974544296229e-05
-8.88242004490977e-06
-1.43119550456565e-05
-5.64492616416624e-06
-4.47989470432487e-05
-2.17747097769031e-05
-4.16315551699546e-05
-3.21997366707379e-05
9.38720893044182e-06
-3.94816864149873e-05
-2.14907852202769e-05
-5.74404204448836e-05
-9.51834556061654e-06
-1.79931671638885e-05
-3.81034500459532e-05
-1.02575653115961e-05
-3.30570585822919e-05
-3.73022003386784e-05
-2.50430378552366e-05
-1.78541011320887e-05
-7.83224668744243e-06
1.33048452409885e-05
-3.52676068402883e-05
-3.22331195394545e-05
-5.01992477040487e-05
-2.88240900706517e-05
-3.52461715744788e-05
-2.29804605298529e-05
-1.86631550909553e-05
-2.05552142017002e-05
-2.37068306362198e-05
-3.91737328139498e-05
-2.09821194728142e-05
-6.0952086076139e-05
-2.38891868710382e-05
-3.92897703209647e-05
-3.59878531388904e-05
-3.99775156235707e-05
-3.9923232350746e-05
-2.65163924217485e-06
-9.08160685176838e-06
-8.39523307177127e-06
-2.48222365405608e-05
-1.66427199335803e-05
-1.88571450640687e-05
1.20806495267042e-05
-3.8435334347367e-05
-2.260449103622e-05
-2.10427628320556e-05
-4.17605229164482e-05
-1.18460595990391e-05
-2.90319770523918e-05
-1.03796719893301e-05
-3.47127331268708e-05
-2.82659555277298e-05
3.64977153100686e-06
-3.65992082433178e-05
-4.48643381590854e-05
-3.25130936743477e-05
-6.01985523697324e-05
-4.53504171389471e-05
-3.35378938051942e-05
-2.67627923122377e-05
-2.51038777966209e-05
-2.65244616136913e-05
-3.479990513743e-05
-2.86995076432471e-05
-2.55039196972664e-05
-5.01062992384636e-05
-1.62299689033873e-05
-1.37893139531125e-05
-2.65343653355068e-05
-2.85634857385564e-05
-3.22795193168956e-06
-2.03811848189163e-05
-1.51094733815354e-05
-2.52755953517036e-05
-2.25810996187394e-05
-5.7592954068375e-06
-1.99338747536462e-05
-2.93900853547912e-05
-3.97589106712236e-05
-4.66876065654797e-05
4.68395214712259e-06
-3.6337253515312e-05
3.39321943789122e-06
-2.82165279540902e-05
-3.79694101623343e-05
-1.55699897361096e-05
-3.11701954942816e-05
-2.07162367481734e-05
-3.0967592806054e-05
-6.67171544041128e-05
-4.39352230133766e-05
-4.43875655211119e-05
-9.77286262258563e-06
-3.29720752190805e-05
-4.84120986856244e-05
-3.0121812661626e-05
-3.17155189914018e-05
-3.84473045191911e-06
-1.62536826756693e-05
-3.43068092574251e-05
-3.3251851953712e-05
-3.61137817020098e-05
1.41189499614409e-06
2.22223935671319e-06
-3.3796261262822e-05
-3.8576151647572e-05
8.94944409927302e-06
-1.53311939081775e-05
-4.87140399393428e-05
-1.22917173436364e-05
-3.41911787052048e-05
-3.6736178326039e-06
-6.56347976170143e-06
-2.08257774957687e-05
1.34580004906911e-06
-1.1356719639748e-05
-6.09717170789869e-06
-2.37943880237205e-05
-3.60048732643104e-05
-2.83424761502737e-05
-1.77068546077339e-05
-4.00031542064318e-05
-3.69352382132794e-05
-4.07088527928425e-05
-1.96310797575552e-05
-5.93590618063335e-05
-4.12906335890153e-05
-4.28688311821861e-05
-8.27289178797634e-05
-3.62228115339155e-05
-3.94871125547444e-05
-2.36262491787005e-05
-3.29182983179352e-05
1.90032331787046e-06
-2.06269207955638e-05
-2.29227129865722e-06
-4.07884634999242e-05
-1.13407500226471e-05
-1.42871262226527e-05
-3.1828123813795e-05
-2.26045905571389e-05
-2.6273328378249e-05
-4.10541349196362e-05
-4.66046611358303e-05
-3.22557743930032e-05
-6.25071470880836e-05
-2.74785491693918e-05
-4.80847206552691e-05
-3.13506361540468e-05
-4.3355429121569e-05
-1.94907009396047e-05
-3.65131172969108e-05
-1.81657484741792e-05
-3.56708685520964e-05
-4.68356662941623e-05
-1.24935274627615e-05
-4.39942199111121e-05
-3.82045024783017e-05
-3.80091242414025e-05
-4.11315271819185e-05
-4.09809710262165e-05
-4.49314179188497e-05
-1.3753045538706e-05
-3.61412831017502e-05
-4.91272326876361e-05
-3.33109306908493e-05
-2.66839707228106e-05
-1.39026140223175e-05
-4.03453244999624e-05
-4.14024073298482e-05
-3.100814203394e-05
-1.50702393211091e-05
-3.38099353988658e-05
-4.47867513509368e-05
-2.19163878267501e-05
-1.58509157748556e-05
-1.4241927832452e-05
-4.75865610516682e-05
-3.06628322176752e-06
-1.54289630213645e-05
-1.09567441452881e-05
-3.47928162098377e-05
-3.16081668185352e-05
-1.65055388994425e-05
-6.54248833532685e-05
-4.62298184119671e-05
-3.96364646428226e-05
-1.12275901253828e-05
-3.71761074835822e-05
-1.62539227719218e-05
-2.63738599476692e-05
-2.55564074617531e-05
-2.49769701071523e-05
-2.04201042965101e-05
-4.48449295830327e-05
-4.84908689465792e-05
-2.02612887864672e-05
-1.46063737762899e-06
-1.49985679619036e-05
-3.08019231769111e-05
-3.34661904341638e-05
-5.3168472120356e-06
-3.12546122465994e-05
-2.10061060772953e-05
-2.66006881629195e-05
-5.92492035929208e-05
-2.02096307492332e-05
-1.75999728411899e-05
-1.77496710786535e-05
-6.3730605724803e-06
-2.15067329628591e-05
-2.29878795346993e-05
-3.3133898379621e-05
-3.5544898261194e-05
-3.01506414688167e-05
-3.54143252121244e-05
-4.88774423492676e-05
-4.30383252005396e-05
-8.8307234876102e-06
-3.10499633909558e-05
-2.27626811173864e-05
-3.13170655427336e-05
-2.51872098780215e-05
-1.28797137298547e-05
-2.18823945166966e-05
-3.66083722002509e-05
-3.12037131975377e-05
-2.76302433275028e-05
-3.66296326057458e-05
-1.85256249626027e-05
-2.48849074415984e-05
-2.7534225095123e-05
-4.52533743483394e-05
-1.40441230106725e-05
-1.49985005855142e-05
-1.22580329126342e-05
-3.35442591889478e-05
-6.00685932513576e-05
-2.30212914375117e-05
-4.36280356018931e-05
-3.77554471297989e-05
-2.17627933039242e-05
-6.98036817664006e-06
-1.44862938718323e-05
-2.61169839981779e-05
-5.33670650660984e-05
-2.17868950305862e-05
-6.52733065939123e-06
-2.6414118977554e-05
-3.23612582661997e-05
9.54653441186063e-07
-5.17469237514704e-05
-3.10637479181632e-05
-4.16966533751332e-05
-2.11144081683224e-05
-4.06939164867672e-05
-2.07399232092492e-05
-3.02621196744451e-05
-1.83339464324353e-05
-2.31012391567693e-05
-1.3086320309342e-05
-2.76537394455016e-05
-2.12362868025945e-07
-1.89888859604976e-05
-1.41213154671174e-05
-3.81931451322945e-05
-2.68744643538782e-05
-4.91795288578935e-05
-4.40607980450189e-05
-4.50469006130823e-05
-4.62319787589953e-05
-2.02610746502165e-05
-4.68001456309565e-05
-5.2114429087179e-05
-2.27384943428161e-05
1.21091112717481e-05
-6.23993354426286e-05
-1.36280545237407e-05
-2.7533413865328e-05
-3.93270502313044e-05
-3.47189950393365e-05
-2.14291011720319e-05
-1.98712391048462e-05
-1.24136458776448e-05
-4.03923104276101e-05
-2.09572006255378e-05
-6.56603509192636e-05
-2.64935390769023e-05
-4.30770801890023e-05
-4.67732227137976e-05
-3.33551313591621e-05
-2.66832742806048e-05
-3.67397704775252e-05
-3.71739944540579e-05
-3.16994113067756e-05
-3.55650967489812e-05
-2.18096412830919e-05
-3.44566312912227e-05
-5.90474115671855e-05
1.44043787629454e-07
-4.56214641010751e-05
-5.92087201538153e-05
-3.79170637539245e-05
-2.98020336056674e-05
-2.67927444285572e-05
-1.91671635137386e-05
-2.03178408639828e-05
-3.44147264227836e-05
-2.53295721314853e-05
-1.19755291453884e-05
-2.95268173334116e-05
-3.78408317264278e-06
-4.63504176174721e-05
-2.22463044457916e-05
-3.38445291497377e-05
-5.54319359099313e-06
-5.37814937385259e-05
-3.35342738881663e-05
-4.18956512748286e-05
-1.89927992171438e-05
-3.50630681992181e-05
-3.90332223824451e-05
-1.5765900025527e-05
-1.19959825965287e-05
-3.40660909774275e-05
-2.80707770344928e-05
-1.39021200549502e-06
-1.01770500462205e-05
-1.70668884452925e-05
-3.40545217398086e-05
-4.25894865899595e-05
-3.28942912179393e-05
-4.71442480494127e-05
-3.86314067031615e-05
-1.38449925550149e-05
-3.43787972598448e-05
-9.51515310894665e-07
-2.09460827848857e-05
-6.61169067458559e-05
-3.49153160299678e-05
-3.91783370386745e-05
-2.77556717491515e-05
-3.50374071966936e-06
-3.88923460397592e-05
-4.35693689631999e-05
-4.35468875650945e-05
-3.24623585065909e-05
-4.97310475216768e-06
-3.04426939538403e-05
-1.92082647696015e-05
-2.86933652106356e-05
-3.59871434712192e-05
-2.12299225691972e-05
-3.19622421696582e-05
-2.81967874065636e-05
-2.97406149698021e-05
-3.04128440043136e-07
1.2332168902407e-05
-2.06869073939709e-05
-2.64671030190392e-05
-6.93275408084051e-06
1.82823276949339e-07
-3.68366073213666e-05
-2.30577755132376e-05
-2.67629566335959e-05
-2.19963545769356e-05
-2.90946695681696e-05
-3.80166433068877e-05
-1.14722052350255e-05
-2.28656930828162e-05
-5.31450138581593e-05
-3.83896415261931e-06
-2.46832344792032e-05
-4.47777926731637e-05
-5.31048857637258e-05
-3.3787059248723e-05
-3.14213025366394e-05
-2.44062208555417e-05
-5.30893944430928e-05
-4.12005908535599e-05
-4.53966512677649e-05
-2.36960460503077e-05
-1.65860688489829e-05
-3.93569937623046e-05
-1.62108681276756e-05
-1.16401615529656e-05
-4.33089839175589e-06
-4.7885460932689e-05
-4.44661560525639e-05
-3.20790219752174e-05
-2.01558764641725e-05
-1.76240220203495e-05
-3.07972845031145e-05
-2.74744741094962e-05
-3.9575197186708e-05
-4.62566919163719e-05
-3.89004134867004e-05
-3.51425529669878e-05
-3.82324281073407e-05
-2.91731382124303e-05
-1.70026697877494e-05
-1.72024116844769e-05
-4.95662023571187e-05
-2.59146482892833e-05
-2.08708270072739e-05
-3.75153748338091e-05
-2.58006166294061e-05
-3.51197283898307e-05
-2.41785818462357e-05
-1.73448490342178e-05
-2.9738532576114e-05
-4.5260778364656e-05
-1.73189031164201e-05
3.39158009145235e-06
-5.2955594345879e-05
-5.04178433859287e-06
-2.06576177784137e-05
-3.2789032422799e-05
-5.5165313494793e-06
-3.36463048582624e-05
-3.64250326819838e-05
-4.38444066329646e-05
-4.86042551198564e-05
-3.39799387155161e-05
-3.51840942713094e-05
-2.12782316375389e-05
-1.0563474659871e-05
-1.4949686515943e-05
-1.34917774764985e-05
-1.99340668905983e-05
-2.55237731241417e-05
-5.92928550887804e-05
1.85310069280027e-06
-2.23060680026243e-05
-2.68583223712556e-05
-3.39065399381901e-05
-1.02601688723225e-05
-5.14476635455389e-05
-1.48289678052e-05
-3.93496796509133e-05
-3.20861967985707e-05
3.36946816611975e-06
-4.16676852067879e-05
-3.59377638950097e-05
-4.3700867234545e-05
-4.14498325712938e-05
-4.32842466794643e-05
-3.5783015359697e-05
-3.07380436326644e-05
-4.20814272898073e-05
-4.82783308924922e-05
1.08895042733529e-05
-6.71246510088323e-06
-3.94353176260892e-05
-8.16842929221798e-06
9.54811984229015e-07
-1.20375324093212e-05
-2.05009703220617e-05
-4.29525858770349e-05
-1.42104640179754e-05
-4.87060698708183e-05
-4.56239512025718e-05
-3.02776572747717e-05
-1.78967240766966e-05
-5.08991607845215e-05
-4.33868695875045e-05
-1.54916233161493e-05
-2.78673004470967e-05
-1.94577362739284e-05
-4.94255010245246e-06
-2.80454969517506e-05
-3.04781900656763e-06
-4.4338627011286e-05
-1.15943308481742e-05
-1.73119941975313e-05
-4.65293642597891e-05
-2.6972888418589e-05
-3.88141456099589e-05
-2.80931487553282e-05
-2.45241047080708e-05
-3.62327136511633e-05
-1.72538795737785e-05
-2.16775286978865e-05
-2.93374320944377e-05
-1.55536484311691e-05
-4.0215032525266e-05
-2.71333355389253e-06
-2.02957878175728e-05
-6.56388558576755e-05
-1.52410224040595e-05
-2.53887705035575e-05
-1.20827745575101e-05
-1.4877987245782e-05
-4.98996108072958e-05
-5.85526966770988e-05
-5.39946037676863e-05
-3.85412526906966e-07
-5.34146770992174e-05
-4.77734279643126e-05
-1.32894003798343e-05
-3.7118271507349e-05
-1.05384146502143e-05
-3.07652037195188e-05
-3.04481839502452e-06
-2.10435576796973e-05
-9.69371429589244e-06
-9.24210336890408e-06
-3.62559448821276e-05
-2.38557817234776e-05
-2.83707959236049e-05
-4.22138543215987e-05
-1.94812380168258e-05
-3.15126877763466e-05
-2.57682557312713e-05
3.23501614121214e-06
-2.24222678785666e-05
-1.08104314376968e-05
-5.73966427923481e-05
-2.96706309038448e-05
-5.59183838389416e-05
-4.65104556533116e-05
-3.15246538167586e-05
-3.77006463264953e-05
-3.56618258682352e-05
-3.93490767819689e-05
-3.33660334730732e-05
-1.79026262005153e-05
-3.54957501683834e-05
-4.01043305982219e-05
-4.94186377215227e-05
-2.11422489131395e-05
-2.85964771453477e-05
-1.14684616122232e-05
-2.4425510990248e-05
-2.77119669705363e-05
-2.94425768028543e-05
-4.84846799159286e-05
-2.20435730573196e-05
-8.97737408700459e-06
-1.06820266589284e-05
-1.40433805245461e-05
-5.71772140994019e-05
-6.03314192078296e-05
-1.3326859537023e-05
-2.97788043626204e-05
-2.52213217066916e-05
-4.22428351534601e-05
-2.98231456914047e-05
-3.48874829477388e-05
-4.19119224291738e-05
-2.55071795100469e-05
1.05415846544306e-05
-3.32841480542923e-05
-4.38796054351646e-05
-2.62204651615091e-05
-1.4206974077993e-05
-1.39900304227824e-05
-3.16583448267822e-05
-5.77421091732959e-05
-1.31335310037229e-05
-4.04662526464282e-05
-2.37662964217708e-05
-4.39891117364647e-05
-3.36115183787482e-05
-1.77827578580961e-05
-4.57128802195954e-05
5.46435964186417e-06
-2.24056232555069e-05
-1.74833285064986e-05
-5.8826114138847e-05
-3.92263083992645e-05
-4.49183493914956e-05
-2.6421365226856e-05
-4.16537231470756e-05
-5.63798092762905e-05
-4.77247972514676e-05
-2.97629250446538e-05
-3.17433529816425e-05
-3.85669334985594e-05
-2.57071503545585e-05
-1.52079020893929e-05
-3.15465171439267e-05
-1.8283333421938e-05
-2.99129584211942e-05
3.18509946780575e-07
-3.16480916062237e-05
-3.86504744891954e-06
-1.74965829478116e-05
-3.16665538394947e-06
-3.14415426457584e-05
-2.26964545167857e-05
-5.30197565179697e-05
-2.7049847704956e-05
-4.87487687362091e-05
-6.402784894953e-05
-2.42904558517212e-05
-3.4668549351505e-05
-3.53244158780277e-05
-2.51192387489791e-05
-2.22015357318464e-05
-4.82183608881538e-05
-4.7103732239812e-05
-4.94836836140839e-05
-1.95154661093269e-05
-5.90159481864708e-05
-2.6067035493615e-05
-5.56429404987007e-05
-2.85900860296784e-05
-4.47518870890963e-05
-4.06370625987858e-05
-3.23396446386989e-05
-4.9899683976383e-05
-3.85417030300057e-05
-2.36712365149347e-05
-5.41043189322523e-05
-1.80205901271808e-05
-5.44607226455256e-05
-3.35167081810021e-05
-2.64270428472563e-05
-2.20435031490794e-05
-4.11292233144641e-05
-2.7176685209036e-05
-1.86654850418617e-05
-6.43302092230793e-06
-4.32028304914825e-05
-1.01672878068666e-05
-3.80471845491148e-05
-3.35145955200136e-05
-9.9536113784061e-07
-3.75594384003046e-05
-3.75684742517239e-05
-8.1483979298267e-06
-9.84625011120434e-06
-6.25265502764034e-06
-3.43557406935401e-05
-1.34888713092771e-05
-3.29831139764028e-06
-1.12976658326887e-05
-2.13451872942442e-05
-5.34029530200597e-06
-3.90182232025367e-05
-1.71153760689619e-05
-3.05618097426938e-05
-3.60206211213464e-05
-4.46153234556347e-05
-1.86437561773113e-05
-2.43831929922557e-05
-3.23518448311583e-05
-2.72240663272522e-05
-1.69546533453963e-05
-1.40527565861358e-05
-2.11297019852131e-05
-1.48105482620889e-05
-3.96016153536203e-05
-2.81590525938516e-05
-2.61914783108634e-05
-4.44768323630396e-05
-6.2779924953855e-06
-2.16111076229853e-05
-3.02103569114537e-05
-2.28682780274492e-05
-1.95573381474263e-05
-4.02316105728644e-05
-6.33003107939103e-05
-4.26760439960864e-06
-1.87158935672338e-05
-1.60451706281801e-05
-3.85538635295702e-05
-3.34185566117472e-07
3.0223703220332e-06
-4.10437190805483e-05
-3.57091490164733e-05
-3.16506015506912e-05
-1.03225970036977e-05
-1.5600299287432e-05
-3.21175823164024e-05
-2.17718219232718e-05
-3.51050331446523e-05
-4.77853685811661e-05
-6.23201828232214e-06
-3.73990285442382e-05
-1.18776804477005e-05
-4.64775743579682e-05
-2.12708945369066e-05
-3.64984852641677e-05
-4.47488667136957e-05
-3.69725284108146e-05
-2.59340384877883e-05
-6.17423302450949e-05
-2.06636218622672e-05
-1.073510952334e-05
-2.93877522553829e-05
-1.73240951113468e-05
-2.38612614464264e-05
-2.57725256537204e-05
-4.97144386450831e-05
-4.33304143379696e-05
-3.26346188880981e-05
-4.86144719073046e-05
-6.32956585861354e-05
-3.1857893447524e-05
-6.13385543092916e-06
-2.66554864167759e-05
-7.20639227426476e-06
6.95307040724845e-07
-4.64457486010639e-05
-9.86533974281468e-06
-4.70502276248366e-05
-1.9050411626136e-05
-3.70588807222806e-05
-1.58757441854166e-05
-2.96711348978845e-05
-2.90983768199366e-05
-4.47388148284663e-05
-2.50053318395483e-05
-1.55832499915525e-05
-1.62874312294347e-05
-4.9710675535155e-05
-2.03479597509886e-05
-2.30683833917621e-05
-2.53852550896067e-05
-2.55856472134422e-05
-4.74044291086114e-05
-1.97466421052848e-05
-2.49315731953773e-05
-2.3318633634353e-05
-2.86894133157594e-05
1.83637573419838e-05
-5.93254896850871e-05
-9.50655529850357e-06
-1.46701834483628e-05
-1.80423257828939e-05
-9.05054501772305e-06
3.98925805041898e-06
-3.19551073309774e-05
-4.06043633767079e-05
-4.63578679361415e-05
-1.39129030171014e-05
-9.96071882081e-06
-5.04118572937404e-05
-2.07068895704216e-05
-5.11236787676476e-05
-2.50205239875108e-05
-2.77881777946057e-05
-2.05062441543145e-05
-1.76289257755757e-05
-3.07424815594087e-05
-2.82612858827022e-05
-4.03874085873691e-05
2.55146473449535e-06
-4.04900422729011e-05
-2.43896956647661e-05
-6.48348521857139e-06
-3.36441816147384e-05
-2.9624885854558e-05
-4.59331347487271e-05
-1.41812149308186e-05
-2.80468112591479e-05
-8.82440555604492e-06
-1.04594532018675e-05
-3.58979301435052e-05
-2.11544193681239e-05
-4.91868805695275e-06
-1.74792616736783e-05
-7.69192585137743e-06
-5.26901199619371e-06
-4.58459136989573e-05
-1.93837631956984e-05
-2.34164884055774e-05
-4.07120732583496e-06
-1.35433191672063e-05
-1.68815429669834e-05
1.75171436305665e-06
-4.26753345643728e-05
-2.12404003702507e-05
-3.32467888489646e-05
-2.80139482877176e-05
-1.70138372205514e-05
-2.28607620237848e-05
-6.16386579987475e-05
-3.937806690971e-05
3.05169990371359e-06
-1.85410288927601e-06
-4.60895464620389e-05
-2.70778337267525e-05
-1.56712174077728e-05
-1.67592423560748e-05
-5.09617260235114e-05
-2.08528795002508e-05
-1.44656027831315e-05
-3.10764998031211e-05
-4.26470684953523e-05
-2.26353499509231e-05
-2.06904480920888e-05
-1.24440112436547e-06
-3.60229281082107e-05
-2.82341322053002e-05
8.0207418649837e-06
-2.40376365264732e-05
-3.97716050022871e-06
-3.45281761480242e-05
-9.64977266137551e-06
-6.49704676034365e-07
-8.63235059741302e-06
-1.93669691323183e-05
-6.5655757477398e-05
-5.18661930222028e-05
-5.35654468079251e-05
-2.78459135919089e-06
-2.00766478746044e-05
-3.26329659919635e-05
-3.59279750375703e-05
-1.6087472106946e-05
-4.3669684140254e-05
-1.85034572460143e-05
-2.57460297568382e-05
-4.63289868020176e-05
9.46406049306606e-06
-4.47702138853891e-05
-1.86281789758543e-05
-3.07439837050774e-05
-3.96932208866628e-05
-3.11901292142446e-05
-2.07733927809231e-05
-4.12402731107097e-05
-8.19175770500391e-06
-2.97771367011438e-05
-7.6148023281376e-06
-2.37315184595255e-05
-2.96349324667851e-05
-2.51185176184078e-05
-1.36239000478213e-05
-3.98899615384823e-05
-1.61708630708215e-05
-2.07368620084586e-05
-3.19179177057685e-05
-4.06097122239003e-06
-2.46677917896233e-05
-3.07440756371342e-05
-1.68811979994822e-05
-3.59143628735594e-05
-2.71995672421495e-05
-2.24649927672366e-05
-4.88188047310183e-05
-2.15163473924561e-05
-3.65970786033726e-05
-4.88011229432523e-05
-2.07349363770381e-05
-4.49622996178513e-05
-3.84698472371022e-05
-2.66179133378591e-05
-3.75469539065655e-06
-2.32392893263041e-05
-3.87820040581015e-05
-3.51141496924004e-05
-4.07024791242558e-05
8.15945314025239e-06
-3.82277887522243e-05
-1.99297635992075e-05
-2.90221064500628e-05
-4.30950243597923e-05
-4.0089813335568e-05
-1.55726944117405e-05
-1.79247625649639e-05
-4.18029447161421e-05
-2.3834181849117e-05
-2.49933931479347e-05
-4.08283348413255e-05
-4.3054105645496e-05
-4.22784149222773e-05
-3.7052667674163e-05
-1.46537585496057e-05
-4.37203447043656e-05
-2.71050546584789e-05
9.56168175654339e-06
-3.67158476916724e-05
-2.90097763006483e-05
-3.2339860916308e-05
-4.52214791488967e-05
-5.7742914310355e-05
-2.11926694630485e-05
-2.32062553635596e-05
-5.1941979597462e-05
-5.49622444805453e-05
-1.44310806464506e-05
-1.81988019066079e-05
-1.46705387889402e-05
-1.74280999317721e-05
-2.47625610019464e-05
-1.19827663120833e-06
-4.71281500460559e-05
-1.11921763313357e-05
-2.58358563017929e-05
-5.10141865414601e-05
-4.44060491404502e-05
-4.97314940312241e-05
-1.89851111108502e-05
-3.52811339103456e-05
2.47680398846352e-06
-2.39997954984446e-05
-3.02515448265298e-05
-2.73633149130968e-05
-5.23859286874495e-06
-3.5548692290548e-05
-1.66635153640265e-05
-3.60513955469763e-05
-5.1870342976347e-05
-4.65424662275194e-05
-2.80149233465355e-05
-4.8066464431167e-05
-4.19817089286842e-05
-6.19036193713367e-05
-3.36936825463288e-05
-4.38099475385991e-05
-5.57410499322448e-05
-6.18220711622493e-05
-4.45129249588419e-05
-2.49337934948914e-05
-2.74487867044981e-05
-1.78812562004348e-05
-4.89164859714459e-05
-2.6709946550715e-05
-2.16635044525295e-05
-3.01497733269451e-05
-3.32429361130024e-05
-5.60129898481314e-05
-1.56741123245574e-05
5.87180878699273e-07
-4.62340797958673e-05
-2.93141852016766e-06
-1.37522366171527e-05
-2.84402640145507e-05
-2.20304700469827e-05
-2.01539252140762e-05
1.19570399588765e-05
-2.8683510385304e-05
-1.06114365688276e-05
-6.76026164025997e-05
-2.21513219764821e-05
-3.52047924537497e-05
-4.7107175364231e-05
-2.42071427110413e-05
-1.71333591708155e-05
-5.43328121057153e-05
-2.39553913889986e-05
-3.60509137974157e-05
-1.84376825519455e-05
-1.14971024222703e-05
-4.16941489621135e-05
-1.36491424632025e-05
-2.69226683000824e-05
-3.65968162651957e-05
-4.72094687686874e-05
-3.79814549524539e-05
-2.99501295388344e-05
-3.51518177095096e-05
-3.58974407815463e-05
-2.25454088925506e-05
-4.13108255629208e-05
-4.2199508217678e-05
-3.67215733236254e-05
-1.02513708078401e-05
1.27491576494931e-05
-1.70612938411255e-05
-1.72797962930118e-05
-3.32612175180282e-06
-2.99886327925663e-05
-2.41772635096532e-05
-1.71587106705329e-05
-4.79232314607526e-05
-5.65918403105193e-05
-2.81652630672278e-05
-1.00679725946002e-05
-3.17748098681661e-05
-3.60252123843949e-05
-4.34931438883442e-05
-9.67850021970599e-06
-3.32478206431117e-05
-1.30307924952571e-05
-4.81022492037769e-05
-2.66283309332052e-05
-3.19686891189048e-05
-6.7432522158275e-06
-1.95969826402955e-05
-1.78507971842324e-05
-2.40312295463369e-05
-3.75097364302768e-05
-4.35285239462975e-05
-6.71401081049111e-06
6.68215984823788e-06
-2.45279590686375e-05
-2.29097073147412e-05
-3.46570932240447e-05
-2.36004038642404e-05
-2.69327605675949e-05
-4.05697774182932e-05
-3.21745088824116e-05
-1.41113882960636e-05
-2.97852840141027e-05
-3.02239202792235e-05
-2.5319627353689e-05
-2.88761213281729e-05
-1.40825479456425e-05
-1.57842503874251e-05
-1.09473242046017e-05
-1.89949032541711e-05
-1.78234733609014e-05
8.2952657760422e-06
-5.22328816289219e-05
-2.86437081677908e-05
-1.64681723338985e-05
-3.66004650852348e-05
-2.31058947275825e-05
-4.4615189650216e-05
-4.86371629220474e-05
-2.76042340699391e-05
-8.78419637361667e-06
-1.03661301127177e-05
-3.01889591625109e-05
-3.26407049768623e-05
-4.50317158685371e-05
-2.06341489324777e-05
-4.39627999881171e-05
-3.06435318266231e-05
-4.07881380224858e-05
-2.78104944127337e-05
-4.56873717888819e-05
-4.69666780223507e-05
-4.56027972562081e-05
-4.37515315846064e-05
-4.40757174098861e-05
-9.14395972065655e-06
-4.94368982771588e-05
-1.56233923278593e-05
1.26705247719814e-05
-3.30458120883692e-05
-3.96184222094106e-05
-3.81586146046595e-05
-7.07654390912445e-05
-3.61408121824644e-05
-2.12708466153302e-05
-3.33131828092565e-05
-1.69188553578872e-05
-4.29299725381126e-05
-3.60723310223292e-05
-2.37106179260083e-05
-4.1405774650203e-05
-2.96114930586083e-05
