# Supplementary material for: Research on computational propagation and identification of mine microseismic signals based on deep learning
Source: PLoS One. 2025 Oct 22;20(10):e0334641. doi: 10.1371/journal.pone.0334641 (PMC12543183; doi:10.1371/journal.pone.0334641)
Supplement: S6 Data — (ZIP) [file pone.0334641.s006.zip › 000100900000150.xlsx_0.txt_24.txt.txt]

-3.10656527291811e-05
-4.19858491431306e-05
-4.09439296769092e-05
-2.81589807089679e-05
-4.00454328311616e-05
-4.47406789950791e-05
-4.24445562714191e-05
-4.93918059436942e-05
-4.02322443395686e-05
-6.21724357397261e-05
-1.7425287881914e-05
-1.44511277751213e-05
-4.99981566402785e-05
-7.96353319996698e-06
-3.1178712173316e-05
-1.8449045938607e-05
-4.6454539555363e-05
-3.46755219436026e-05
-3.21465885354629e-05
-2.87705952245181e-05
-4.19527114102089e-05
-2.72872533724606e-05
-1.36725219597807e-05
-3.39993237825933e-05
-2.03789326690659e-05
-3.19657125061639e-05
-3.63869915409267e-05
-4.62853651736746e-05
-4.23869308040114e-05
-1.09594837612958e-05
-4.10949183734425e-05
-4.48101375105665e-05
-4.18906363813124e-05
-3.7769830079856e-05
-3.64196228693973e-05
1.18774401477962e-06
-4.25135341321877e-05
-1.20938501186236e-05
-1.85189034463441e-05
-4.1151295799275e-05
-1.40353619841566e-05
-1.70093138211414e-05
-3.82819059659584e-05
-4.88073698723365e-05
-2.24418143370046e-05
-3.66585134554219e-05
-3.12987668095674e-05
-1.4300211837408e-05
-1.51554955131716e-06
-4.26031803136936e-05
-3.35562464607878e-05
-5.77541758061064e-05
-1.54664345189096e-05
-1.09682721683948e-05
-4.96201377837638e-05
-4.25146677955199e-05
-2.55327936545635e-05
-3.10266818917915e-06
-3.78436503003332e-05
-1.41215578990386e-05
-2.45643919459166e-05
-2.97785798218132e-05
-5.22301759263136e-06
-2.80945785888973e-05
-1.01259428083764e-05
-1.30459407705429e-05
-3.96261604805185e-05
-2.15030686604599e-05
-2.43621934794105e-05
-2.27636719516659e-05
-4.68920253888117e-06
-5.6854534169769e-06
-1.314531397516e-05
-1.96774963106991e-05
-1.58159661554517e-05
-4.51575111067374e-05
-3.27091152222892e-05
-2.22170066824572e-05
-1.12602860901986e-05
-4.92187054966321e-05
-4.32492302954635e-05
-1.5389628324071e-05
-6.74478457658089e-05
-2.66363210078475e-05
-1.44119067924819e-05
-1.87539718868551e-05
-3.169143489203e-05
-2.64817844735218e-05
-3.84184463780569e-05
-3.58968289222701e-05
-5.13712169684849e-05
-2.41981534062558e-05
-2.14305587842488e-05
-1.88059239581672e-05
-3.19951374735308e-05
-2.07153669618077e-05
-1.90379296892302e-05
-2.53910216599206e-05
-5.64624419648692e-05
-2.40578060297983e-06
-2.29796010516108e-05
6.2502802899646e-07
-2.62135913862115e-05
-4.93581534720879e-05
-2.45288530944915e-05
-1.2929248238839e-05
-2.14817976684446e-05
-2.47681824125674e-05
-4.16800208008279e-05
-6.11054155229888e-05
-4.00352195183889e-05
-6.20936738576903e-06
-1.94745357273136e-05
-3.099257896071e-05
-4.95313349401722e-05
-7.22605205661473e-06
-3.46928815550899e-05
-2.30164758594165e-05
-2.09112727160067e-05
8.41865169421289e-06
-5.13186588931854e-05
-4.23333625895796e-05
-6.74343282518368e-05
-1.36702699201137e-05
-2.68999472227857e-05
-2.87321855888255e-05
-2.16465033123151e-05
-1.20161133557302e-05
-1.8838944044987e-05
-1.3788674887723e-05
-4.68294833163332e-05
-2.14472693048259e-05
-3.55460589251381e-05
-3.62659873871989e-05
-4.43887658584735e-05
-2.97151376141509e-05
-3.50560174498786e-06
-2.3265806002759e-05
-1.13080565322881e-05
-3.26770897672213e-05
-1.54474079516737e-05
-4.96786548124564e-05
-1.56762104960561e-05
-8.53987698397338e-06
-4.42469247442476e-05
-4.62787669378276e-05
-3.07292525049224e-05
-2.77800248283371e-05
-3.63233080277642e-05
-3.23501762148465e-05
-8.11316055176019e-06
-2.98287175274636e-05
-2.57612804266042e-05
-3.88405382148709e-05
-1.36030583272394e-05
-4.49870670852108e-05
-1.79013801567496e-05
-4.4640006742563e-05
-3.18537584500578e-05
-2.95062491104131e-05
-5.24684564328603e-05
-4.27076400745608e-05
-3.21514154870811e-05
-2.55931770122271e-05
-1.04286374906771e-05
-3.09113010577561e-05
-2.81576671325428e-05
-5.73271472810418e-05
-2.14574635716219e-06
-4.16593014706915e-05
-3.89124391756684e-05
-1.19665761378925e-05
-2.0782624484396e-05
-2.11082012352704e-05
-9.73638218843303e-06
-8.55218591129356e-06
-3.19288385956612e-05
-1.63814500255708e-05
-1.39250176176377e-05
-2.50913697012453e-05
-2.29565313598005e-05
-3.94477233326558e-05
-3.89261119987409e-06
-1.62978743567417e-05
-9.75504983216287e-06
-3.32137819330106e-05
-3.77299526207973e-05
-5.1096991050592e-05
-3.03553668029305e-05
-2.55343077854044e-05
-1.17914394381342e-05
-3.9085181173786e-05
-4.00322307873822e-05
-1.52671814313257e-05
-4.30998489301492e-05
-5.47820179849703e-05
4.87388088523134e-06
-3.33023407410742e-05
-3.1744010234271e-05
-5.48667514207621e-07
-1.683774979945e-05
-2.83368134914622e-05
-2.76920111778852e-05
-5.98771944675933e-06
1.14414079766457e-05
-4.0386466359427e-05
-1.29454612336787e-05
-1.12827431531143e-05
-2.99750856775898e-05
-1.27571004265294e-05
-2.70942925369571e-05
3.77313098793201e-06
-1.61093674742687e-05
-2.0241474378074e-05
-1.58619756523571e-05
-4.30367148229427e-05
-3.33539974693515e-05
-3.98085725854475e-05
-1.00164497895327e-05
-4.08991370411207e-05
-4.57696064126485e-05
-3.22805705933222e-05
-3.45660248573014e-05
1.02171091622878e-05
3.28195496331019e-06
-3.03035047391293e-05
-4.18465002260988e-05
-4.5441477903561e-05
-5.60280330176687e-05
-7.22406122930382e-05
-5.29991239248624e-05
-4.76358692246071e-05
9.76002635521171e-07
-4.333321086543e-05
-2.52794319887182e-05
3.10848676292373e-06
-3.99708421050621e-05
-3.32722448005945e-05
-2.74813534770591e-05
-3.6320450259344e-05
-4.6924333884055e-05
-2.97432082504808e-06
-3.15783081915339e-05
-7.68522366134422e-06
-4.19672108648372e-05
-3.67483856066997e-05
-2.18504757529224e-05
-2.58592021157994e-05
-3.03961949091319e-05
-4.02427733831836e-05
2.63715671704297e-06
-1.7130338241475e-07
-3.1909087591435e-05
-1.05420032832242e-05
-2.23307913598951e-05
-4.41171164081538e-05
-5.5370486537151e-05
-3.89716075127957e-05
-3.69158352447984e-05
-1.7075743671644e-05
-1.95327052760603e-05
-1.86495007784627e-05
-5.93951327481507e-05
-3.10772624093013e-05
-2.64283887717225e-05
-4.10630676878712e-05
-8.83796153828284e-06
-5.47801776827983e-05
-2.85413823772316e-05
4.27462756063125e-07
-3.40519243531562e-05
-3.74388459857257e-06
-2.89125009726051e-05
-2.06102282152974e-05
1.35204836883647e-05
-1.6116166903103e-05
-4.92476209032457e-05
-2.30964277798555e-05
-1.29076204944748e-05
-5.51642626744555e-05
-6.11409078390778e-05
-1.67152992252177e-05
-4.06231448733795e-06
-2.40325263681597e-05
-3.54627644766143e-05
-4.98695825022882e-05
-4.72996994709802e-05
-1.87585031772129e-05
-1.75053361536725e-05
-4.77241421864521e-05
-1.32195945508957e-05
-1.58841515658189e-05
-1.79957059651813e-05
2.30709767504013e-07
-3.45280920159845e-05
-4.78953247728716e-05
-3.43792006956317e-05
-2.97477807264707e-05
-3.57890389951234e-05
-2.69661966451754e-05
-1.07426039270343e-05
-1.12799000534925e-05
-3.81244934549428e-05
-1.80206417384573e-05
-4.29420897145585e-05
-2.39423447142235e-05
-8.89356858618535e-06
-2.66529697428479e-05
-2.46965902639733e-05
-1.68981674101855e-05
-1.12409422156711e-05
-4.47531411227908e-05
-3.11671072044677e-05
-2.66717795336705e-05
-2.60273677199928e-05
-4.7974905061838e-05
-3.33841020858656e-05
-1.45590310108667e-05
-4.44814663706119e-05
-7.32346737090456e-05
-3.1382722519527e-05
-3.04234125924671e-05
-5.11849100567153e-05
-4.37295394613154e-05
-3.18261874581584e-05
-1.95849546213481e-05
-4.27910638520105e-05
2.95957785103837e-06
-2.29253377403698e-05
-1.93642817157076e-05
-4.39675719391439e-05
-4.08275001668774e-05
-1.75956794206203e-05
-2.34132189213106e-05
-5.17524977976528e-06
-2.58536060081085e-05
-2.73015919916075e-05
-5.3450485094927e-05
-5.0229702988807e-05
-3.29942755572745e-05
-2.95904618448937e-05
-2.18075231669274e-05
-3.39359492901494e-05
-4.54482345663855e-06
-1.59063582147478e-05
-4.79700992734069e-05
-3.29631465048872e-05
-5.60199171691652e-05
-2.02858541560476e-05
-3.78933294869493e-05
-2.26462882970761e-05
-2.80035491336833e-05
-1.74617022388043e-05
-3.39190478615246e-05
1.17068966167728e-05
-4.83821492842013e-05
-3.17940879362936e-05
-2.25361662011676e-06
-6.8408262193425e-06
-4.48075870543017e-05
-2.72122033106359e-05
-2.65978081600016e-05
-4.37804169522356e-05
-2.12580959094147e-05
-2.26185694331658e-05
-6.42146329257768e-05
-4.72457608386944e-05
-3.07090437585193e-05
-4.25537259229872e-05
-2.71461607136006e-05
-2.00562410521618e-05
-3.5186057915561e-05
-2.78082445077251e-05
-9.65281509510739e-06
-2.29382524304621e-05
-3.52654060551856e-05
-1.23161702108669e-06
-4.03199851074825e-05
-3.70527912849205e-05
-2.3297538626503e-05
-3.86201998943074e-05
-2.10257525563648e-05
-2.30974404926959e-05
-3.54395428741674e-05
-4.26823358289178e-05
-5.8303234366298e-05
-2.23369039471021e-05
-5.39435751098801e-05
-2.6748705182642e-05
-3.22875291362759e-05
-3.61735990668859e-05
-2.13282426377886e-05
-1.00033564746425e-05
-5.50798949724769e-06
-2.7432493953192e-05
-3.69007396927211e-05
-2.73505601983506e-05
-1.64509203041721e-05
-1.77505565354095e-05
-1.11618358342323e-05
-3.23487666610504e-05
-2.33247819601386e-05
-2.76700644985273e-05
-5.10116336159071e-05
-2.49412308364448e-05
-3.57599398317973e-05
-5.0747713748454e-05
-1.63729600612141e-05
-3.9067612682494e-05
-4.10232666592544e-05
-2.89771575533491e-05
-1.1340988404206e-05
-2.1196675603706e-05
-2.02402529281773e-05
-3.22519181819659e-05
-2.65053021201763e-05
-2.53980907896113e-06
-3.36498668900727e-05
-2.82143505162131e-05
-2.08752220130831e-05
-1.51989329870088e-05
-3.80038712611995e-05
-3.44383302097515e-05
-4.34513141872776e-05
-2.14672214344688e-05
-2.26976138641694e-05
-3.09297003352946e-05
-1.94661345085023e-05
-2.87616007522419e-05
-2.70084017802446e-05
-2.90158074681465e-05
-7.67540524519131e-06
-4.69906016994432e-05
-3.00579294302164e-05
9.82943813426327e-07
-6.76638871977952e-06
-3.15663770008766e-05
-2.19139629102356e-05
1.01232026593963e-05
-1.0088831946692e-05
-2.15968708352482e-05
-2.24232184255133e-05
-4.19633763439903e-05
-2.84941231003165e-05
-3.01113695587143e-05
-3.91334754248345e-05
-5.10043636525681e-05
-2.55361866355157e-05
-1.24075721750005e-05
-6.99216506230077e-06
-2.4412410708098e-05
-1.58154516040025e-05
-3.65211507385098e-05
-2.67064710949863e-05
-2.93185963597582e-05
-3.10666906201159e-05
-2.38101993040043e-05
-2.75097563859774e-05
-2.62335719897598e-05
-3.32355725445873e-06
-2.21264760332548e-07
-1.00787341139711e-05
-5.2461835991848e-05
-3.42939075626071e-05
-4.79541339565128e-05
-2.85640869180783e-05
8.02253073831417e-06
-2.67339217935233e-05
-5.88047357454838e-05
-2.03028270561689e-05
-1.34700720321835e-05
-3.0506695681044e-05
-1.97204404203515e-05
-2.38661655434742e-05
6.98966837733169e-06
-1.90444705020284e-05
-1.32170279976287e-05
-1.1661281827337e-05
-3.31500213251974e-05
-2.74367473612624e-05
-2.82931195460706e-05
-2.83282933607804e-05
-3.67401345536265e-05
-2.23092627809327e-05
-3.4404134726555e-05
-1.709538331812e-05
-1.81086872299834e-05
-3.72401916412835e-05
-1.94827352342482e-05
-1.89958856740516e-05
-5.13862282554566e-05
-3.02884602892149e-05
-2.3641730220297e-05
-2.01537114162441e-05
-1.90673229442565e-05
-9.65483145746032e-06
-1.88783622875966e-05
-1.93091438579299e-05
-2.32983753519439e-05
2.39820976386429e-06
-2.74712475220285e-05
-2.47501924698032e-05
-2.12302967792888e-05
-3.88524801351332e-05
-2.60443155031865e-05
-3.32483164887952e-05
-2.80676518193939e-05
-4.45583689415297e-05
-2.07482144926219e-05
-2.94177814288337e-05
-2.20768922505087e-05
-2.76034211165339e-05
-4.03420749208388e-05
-2.02693084267173e-05
-4.7698414527179e-05
-4.8265924120178e-05
-2.76604775970947e-05
-1.32844941507988e-05
-4.01534308427134e-05
-2.60789316149461e-05
-6.78636271045755e-07
-3.02368821555787e-05
-4.36816349306535e-05
-2.12528199442408e-05
-5.11805030422479e-05
-4.71653819192812e-05
-4.30532971277321e-05
-3.70288332482563e-05
-3.86111599267648e-05
-1.64931766817086e-05
-2.76062347042414e-05
-8.8248297313902e-06
-3.29624042773345e-05
-3.17166591717465e-05
-9.77985049195569e-06
-9.72493385963896e-06
-1.96624599468624e-05
-4.62811747595033e-05
-3.27921276486516e-05
4.63504046189107e-06
-1.76509086927054e-05
-2.31245090350911e-05
-3.43572826992485e-05
-3.28298910491699e-05
-1.53046714237416e-05
-3.92524167063478e-05
-6.36562647713384e-06
-2.87394030291615e-05
-2.23167702527478e-05
-2.0672062444704e-05
-4.38877304038665e-05
-6.61685279735848e-06
-2.62399146536351e-05
-4.97994615443509e-05
-2.07875687816749e-05
-4.53805595209886e-05
-4.9297685842134e-05
-3.74946662559938e-05
-2.224447981524e-05
-4.02908850629774e-05
-5.4576810287734e-05
1.25335225207304e-06
-5.0201463816224e-05
-1.90956711976534e-05
3.02592106641026e-06
-2.91398984229736e-05
-3.64157286580283e-05
-4.42339333939099e-05
-8.31462421378944e-06
-1.10047578335598e-05
-1.33521010014594e-05
-3.4615035368489e-05
-2.63323570553495e-05
-2.89269452152549e-05
-4.06792624014913e-05
-3.31380031434298e-05
-2.10320467594318e-05
2.99101356426573e-06
-4.67809146274664e-05
-1.80495285715251e-05
-3.23596183670584e-05
-2.01317787414042e-05
-2.70458766423978e-05
5.12111919995781e-07
-5.45782224086493e-05
-4.29554425024503e-05
-2.07448894855865e-05
-2.79560887044816e-05
-5.36327217695069e-05
-1.81660210977342e-05
-4.02212008388014e-05
-2.67658103752911e-05
-3.37933622499318e-05
-7.2495717834867e-06
-4.42491198562126e-05
-1.07064771882817e-05
-2.30545582291105e-05
-4.04870863765922e-05
-3.98602649737529e-05
-2.36271204168809e-05
-4.97969896719285e-06
-1.0936325070203e-05
-4.0008816663406e-05
-3.38339318426998e-05
-4.81865436504546e-06
-4.36823065936449e-05
-4.52865217582285e-05
-5.35786945046078e-05
-3.374701755945e-06
-2.3507648603171e-05
-4.10576200883441e-05
-3.29630632911314e-05
-3.2177595956558e-05
8.32001166610171e-06
-1.70370458889506e-05
-1.33481197931544e-05
-2.48981260303716e-05
-3.32352150072801e-05
-2.58637028767613e-05
-1.08417727524569e-06
-6.36699766268658e-05
5.57295940299181e-06
-5.70149415937172e-05
-5.12118176962817e-05
-4.56383683932967e-05
-4.00635666802298e-05
-9.23735214959796e-07
4.13641057305966e-06
-3.65323981415657e-05
-3.76623644773213e-05
-2.06708677272185e-05
-1.43397515192103e-05
-2.19342559031715e-05
-2.11989447885292e-05
-3.95115092611084e-05
-2.96124937530101e-05
-6.47326282589096e-05
-9.41067019819156e-06
-8.71690242415284e-06
4.13959466969255e-06
-2.32384071535408e-05
-4.98253215322642e-05
-1.70548228130544e-05
-2.59750498626725e-05
-3.57526598228651e-05
-4.06724180406457e-05
-1.56111858129528e-05
-1.74853337234024e-05
-4.54791389424462e-05
-3.2240270008428e-06
-2.46940549494015e-05
-1.94934765587415e-05
-2.62815472488904e-06
-2.41601552048533e-05
-7.00373229814865e-06
-3.07964666175664e-05
-2.07808585887157e-05
-1.14770686723925e-05
-4.79802658969331e-05
-4.45187870129887e-06
-2.07941691533219e-05
-4.24696424617472e-05
-1.00387412944298e-05
-1.59236164494453e-05
-3.37360342596125e-05
-3.04526404500368e-05
-6.81756688247478e-06
-1.79909782137414e-05
-3.35323742700564e-05
-3.20545599409348e-05
-4.39130517181722e-05
-1.39925600486721e-05
-2.86874547553547e-05
-3.82028231635624e-05
-5.60875200659745e-05
-3.31347147834747e-05
-8.57019861330905e-07
-2.78565846918355e-05
-2.34993517634328e-05
-2.0104574067186e-05
-3.32895645953268e-05
-5.08838848755957e-05
-3.2297607495365e-05
-4.06433944936774e-05
-2.81732826499132e-05
-4.94360399976178e-05
-4.42609374042407e-06
-3.64891628272727e-05
-1.8854792986747e-05
-3.17120922406309e-06
-3.47457506314821e-05
-1.14191860333922e-05
-3.70199747634324e-05
-2.03000442904822e-05
-1.563575520536e-05
-1.64374611825368e-05
-3.89830085280632e-06
-5.44982841040927e-05
-1.83800484136072e-05
-1.78903502293173e-05
5.63252890756587e-06
-8.81585154500844e-06
-2.95746639488392e-05
-8.78307903550985e-06
-3.06418832573294e-05
-2.0046676051155e-05
-4.01238576572343e-05
-4.61012203746017e-05
-2.17258714750663e-05
-4.18579175547365e-05
-3.62766588818816e-05
-2.11337431941048e-05
-2.25822293012962e-05
-2.12181647722628e-05
-2.88026344468594e-05
-1.04819401296251e-06
-2.1289329306587e-05
-3.78452863987706e-05
-3.1060047182942e-05
-2.79688964556509e-05
-4.36023649441929e-05
-3.88566411265146e-05
-3.72366951324861e-05
1.73826415155854e-05
-1.39326731321138e-05
-4.14602198843727e-05
-1.98125125416996e-05
-2.77735367419522e-05
-4.60040021078984e-05
-3.06522060571123e-05
-1.20609895681734e-05
-6.03571743209201e-05
-3.23579294256605e-05
-1.93535074185688e-05
-2.04002609968276e-06
-2.84029404501657e-05
-4.84869720499433e-05
-1.3261859504902e-05
-2.60010330947121e-05
-2.43460982473889e-05
-4.64693227305476e-05
-2.59458770760683e-05
-2.30630318037927e-05
-4.25980530956144e-05
-1.61474269147519e-05
-7.68169594819885e-06
-4.01652485864663e-05
-2.41138186023975e-06
-4.78870227190026e-05
-4.0028855865361e-05
-4.3529557410107e-05
-2.17896846092329e-05
-4.86147554165444e-05
-1.99981916231867e-05
-2.64860410117663e-05
-4.06898672637401e-06
-2.91689356919836e-05
-5.18463649258386e-05
2.14011314346969e-06
-2.20402325692501e-05
-1.2347231121842e-05
-7.12262811111449e-05
-3.46587553566689e-05
1.044672715024e-05
-4.11142093101404e-05
-2.3922229864831e-05
-1.91199437031366e-05
-1.07903051613327e-05
-4.1181715974447e-05
-6.04731341808254e-05
-2.302079726632e-05
-3.23597637071753e-05
-1.47721255612158e-05
5.68521722837049e-06
-3.27670847854826e-05
-3.11186496749627e-05
-1.7562535996547e-05
-5.00877494612568e-05
-2.17304280388017e-05
-5.3876616691124e-05
-2.01321053561805e-05
-3.32742687085327e-05
-1.95284625050748e-05
-3.03124423974292e-05
-2.47529578913478e-06
-5.89035450849505e-05
-2.85046883861445e-05
-5.62784488555704e-05
-1.73439042475943e-05
-3.08646446862275e-05
-5.97357932459437e-05
-2.90572693839499e-05
-2.98039824540911e-05
-4.81567258620018e-05
1.64881209260187e-05
-3.1068404625702e-05
-3.07702708972378e-05
-3.56305110352022e-05
-1.43747777987307e-05
-9.08713532574781e-06
-8.87503990044722e-06
-5.49504679688674e-05
-2.36395088869397e-05
-1.75306678646154e-05
-4.57282785707613e-05
-3.42236127129484e-05
-4.09928134905291e-05
-1.92676812672997e-05
-2.46218338235493e-05
-3.01656577166829e-05
-2.31012024791871e-05
-3.26476119476728e-05
-9.02291339832088e-06
-2.43560026318091e-05
-3.99002389241688e-05
-2.09784553090007e-05
-2.97648597276258e-05
-2.48700239385351e-06
-2.78138374102732e-05
-2.28002652970019e-05
-4.41042355224705e-05
-2.72376779909582e-05
-3.42489953115169e-05
-3.53724079654752e-05
7.15486365764232e-06
-9.47208525451623e-06
-4.61586304948831e-05
-7.70425870699633e-06
1.45356242325319e-06
-1.12126564023857e-05
-1.66291869181569e-05
-2.97183959339507e-05
-3.22408277284818e-05
-4.66601981733487e-05
-3.44619352916598e-05
3.62622211553169e-06
-2.8380855576082e-05
-3.9617375953041e-05
-3.82809542857271e-05
-2.79268416469544e-05
-7.89232072972003e-06
-2.55652011290946e-05
-4.55750175202063e-05
2.44310483513142e-05
-4.11523846811781e-05
-1.71267398123824e-05
-1.77544664268297e-05
-1.20192721837544e-05
-4.49460693351055e-05
-5.02939758865466e-05
-3.06003620306519e-06
7.13718527471374e-06
-2.16605091178675e-05
-3.44542685125783e-05
-4.51645561654521e-05
-4.33639633223608e-06
-2.41900658622576e-05
-3.95065516876782e-05
-7.93980477648519e-06
-3.08347673495758e-06
-9.85385368070239e-06
-4.37622894384372e-05
-1.5869758453891e-05
-3.62899786909572e-05
-6.72595578710793e-05
-2.68146402779331e-05
-3.18925736665707e-05
-1.13978850798909e-05
-1.91478735812137e-05
-3.34584215551766e-05
-2.16458493239834e-05
-5.06903008448025e-05
-3.39538166321656e-05
-2.83492614300893e-05
-4.03144348138649e-05
-2.12471816910427e-05
-3.66498610290506e-05
-2.94583397029436e-05
-4.25215233183287e-06
-7.50559676430148e-06
-5.92057902810362e-05
-1.92083796951701e-05
-3.79558253701994e-05
-1.83217538881086e-05
-1.43160441272199e-05
-7.05361665121072e-06
-2.05465021130286e-05
-4.88782114852142e-05
-5.06959582229732e-05
-4.00733987728679e-05
-1.54358160431741e-05
-1.14002996951761e-05
8.79815652082967e-07
3.25804066568485e-06
-5.37373966541151e-05
-2.30532350754301e-05
-1.41442793081772e-05
-1.3876447089092e-05
-7.67303462547825e-06
-3.83626895790172e-05
-4.43331409681586e-05
-4.96588749839101e-05
-1.20749651910681e-05
-2.44638953934808e-05
-6.30886811825138e-06
-3.93893887910084e-05
-5.87344273455688e-05
-3.64627570841015e-05
-6.27464455395901e-05
-4.43747379839262e-05
-3.25030891505326e-05
-2.45710980437461e-05
-7.43316370924428e-06
-2.68262245566556e-05
-1.18429827971914e-05
-2.12889442961139e-05
-3.62225688175159e-05
-2.85535623808681e-05
-3.32972350630383e-05
-1.76825644110342e-05
-4.05080344849309e-05
-4.2632685494737e-05
-1.2563197859714e-05
-2.17387162948931e-05
-3.39072411980589e-05
-1.07689926786245e-05
-1.28376152666047e-05
-2.7296770322202e-05
-3.28824695283012e-05
-2.72746174936395e-05
-3.15256229956869e-05
-1.43142663572274e-05
-2.16074283469381e-05
-5.01498511732242e-05
-2.5335393750564e-05
1.98711620703756e-06
-2.44096285286294e-05
-5.5093028563754e-05
-1.6740509899677e-05
-5.36983855074646e-05
-2.17011499540531e-06
-2.77783681250893e-05
-3.95483203541803e-05
-1.70253694161545e-05
-3.73927050835568e-05
-1.80622564941187e-05
-2.93323068392133e-05
-1.49536278433392e-05
-3.95109872531982e-05
-2.58368675857473e-05
-2.02155196400561e-05
-1.21294227632842e-05
-8.45649854166844e-06
-2.84235895703901e-05
-5.7780077476971e-06
-2.66686383564429e-05
-4.17609142693364e-05
-2.14390480595573e-05
-2.78443846965559e-05
-4.62985491824128e-05
-3.79923170154952e-05
-4.85323592982243e-05
-5.43485355968606e-05
-3.55218057993744e-05
-3.63127756825737e-05
-2.96414551227648e-05
-4.5269123219247e-05
-2.74036618350238e-05
-3.65949293441418e-05
-4.93640966389957e-05
-1.66456101838655e-05
-3.38615503441953e-05
-3.20082132084165e-05
-2.7978569361359e-05
8.28431039970532e-06
-2.28062654755202e-05
-3.33991252426498e-05
-3.12416257838595e-05
-3.66844715130637e-05
-3.59233721714428e-05
-3.47188715237023e-05
-2.79378493811881e-05
-3.29209397094128e-05
-3.81662466542943e-05
-1.95507914353959e-05
-2.86586944464766e-05
-4.60962558239404e-05
-4.33299823501998e-05
-4.12349248718095e-05
-2.96215608117024e-05
-2.56971220139461e-05
1.60306175540716e-07
-4.62248400307075e-05
-4.34833358311047e-05
-3.97723406786455e-05
-2.48666539721804e-05
-4.44126775704234e-05
5.3554717700869e-07
-1.39446712380122e-05
-3.17582617946869e-05
-2.95714339404998e-05
-3.50760508686524e-05
-1.18901768396632e-05
-1.28545651278811e-05
-1.99170841042285e-05
-3.00764384492028e-05
-2.00373214007541e-05
-3.32886832885475e-06
-1.25951653417492e-05
-6.61187757299371e-06
-4.64520090928821e-05
4.45051052307755e-06
-3.51640359112601e-05
-1.50935865108032e-05
-2.86089774014326e-05
-2.84547606757285e-06
-4.03064669535443e-07
-4.30925767632962e-05
-3.21292754723022e-05
-2.23654866081686e-05
-9.09479141425348e-06
-2.88366691236476e-05
7.02695903064206e-06
-4.36178808056264e-05
-3.65709124654733e-06
-6.10506199915396e-06
5.886742218634e-07
-2.86527415178332e-05
-2.77518228161091e-05
-4.53306169868273e-05
7.93505313190837e-06
-9.43348217974048e-06
-3.87605097490765e-05
-4.31899195619768e-05
-2.41923020162644e-05
-4.57831733374353e-05
-5.32406883963966e-05
-4.91286286759175e-05
-1.70333806643716e-05
-3.08803603661263e-05
-4.20136532303613e-05
-3.65607004977329e-05
-2.55875149358865e-05
-9.22711814106231e-06
-4.36534967525758e-05
3.82227175347026e-07
-2.98401028853887e-05
-4.62962849839445e-05
-3.25532769579582e-05
-2.85410796511444e-05
-4.17040072534466e-06
-2.92391836747836e-05
-5.53489252477024e-06
-3.40940422544539e-05
-2.86159833031883e-05
-4.39853002003041e-05
-3.96722394341299e-05
-1.9386384439346e-05
-8.17544502668738e-06
-4.19291267479733e-05
-4.76558686703261e-05
2.73984301758184e-06
-5.32994477019686e-05
-4.81239568048339e-05
-4.60700724476256e-05
-4.76461330700874e-05
4.31909377969689e-07
-3.34154334009549e-05
-2.79958943255044e-05
-2.7791769302971e-05
-2.40110075669413e-05
-3.72527224051763e-05
-3.76785145449212e-05
-3.59489308598764e-05
-4.22183712826153e-05
-2.7689819546602e-05
-3.64692422083464e-05
-2.83362700350249e-05
-1.17879864832959e-05
-2.59641556669202e-06
-3.82898954231766e-05
-3.45554439409772e-05
-2.65024948045222e-05
-5.83583988903977e-05
-2.91000456793785e-05
-3.00777390649043e-05
-2.10762170472878e-05
-4.41818042865692e-05
-1.61996265058951e-05
-4.07213800847516e-05
-2.33679677954834e-05
-4.25941043814115e-05
-2.51118341927868e-05
-4.43379828531765e-05
-4.10143534317986e-05
-2.79899020730276e-05
-2.7729238241038e-05
-4.18003188255115e-05
-1.51258331743633e-05
-2.41277050416169e-05
-1.09518804393799e-05
-2.35240010751541e-05
-9.93528154809042e-06
-4.10699325004875e-05
-3.62240955708946e-05
2.1111917787657e-06
-2.80050487135696e-05
-2.34313448378415e-05
-3.12736367721997e-05
-4.06184417082134e-05
-3.85147797430986e-05
-5.60810771345332e-05
-1.39096287131128e-05
-6.65547596885796e-06
-3.50120200815432e-05
-3.4488743860888e-05
-5.50768035142317e-07
-3.53865852833235e-05
-1.71041057603447e-05
-1.97109879318525e-05
-1.18179522172509e-05
-9.39230606927613e-06
-2.06583087194385e-05
-5.43848636763766e-05
-6.12371270783768e-05
-2.16402045901018e-05
-2.29081704512423e-05
-7.82178898935251e-06
-1.64605233230458e-05
-2.9475226567313e-05
-1.94974684487535e-06
-4.13447977724967e-05
7.20888768348976e-06
-3.18360471992491e-05
-1.94436582915429e-05
-1.37075571668595e-05
-3.05234200685301e-05
-2.98662955150048e-05
-4.91333117321999e-05
-1.66268821802238e-05
-2.81830467125489e-05
6.02640691674868e-06
-3.39766574144636e-05
-3.39476774355549e-05
-1.23096537927571e-05
-3.77782803755518e-05
-1.35582651081714e-05
-8.01579306147792e-05
-1.42326344467855e-05
-3.49564631197237e-05
-6.84559937815353e-06
-3.32154264083714e-05
-6.69231902299587e-05
-2.80240492105854e-05
-3.33930237466203e-05
-3.2858601301906e-05
-3.87801697552818e-05
-4.72714669005676e-05
-3.99149691335997e-05
-4.38511247603215e-05
-4.84693657958493e-05
-3.58437618103105e-05
-4.7537115309442e-06
1.40683638138248e-07
-3.1178856982505e-05
-2.18918355121094e-05
-2.48024028362062e-05
-4.08264124067121e-05
-1.19514022982531e-05
-1.27480029131221e-05
-4.49648069411462e-05
-3.90414365863833e-05
-4.72090273426343e-05
-6.383216399205e-06
-2.47616229908177e-05
-3.90041668932619e-05
-2.87297441712743e-05
-4.04671386133276e-05
-1.24901935663433e-05
-3.71612552528053e-05
-3.83215122202722e-05
-1.81470983422402e-05
-2.13289219535486e-05
-4.567766542933e-05
-1.31123616381522e-06
4.03671745802916e-07
-2.89282397333156e-05
-2.41585470720637e-05
-3.41580948180877e-05
-2.71950934537833e-05
-7.88933961760893e-06
-2.50409443715585e-05
-2.08139553729483e-05
-5.3946492696859e-05
-1.64365255303791e-05
-3.53823072634422e-05
-3.36239529049859e-05
-2.15399890965692e-05
-5.21529829679487e-05
9.32781916233837e-06
-1.2193550013371e-05
-2.92530644042353e-05
-3.06391890291996e-05
-1.44944283383266e-05
-3.93052132235113e-05
-2.77653453989358e-05
-2.10263805623296e-05
-2.94576665775994e-05
-2.50649339794325e-05
1.20391988540082e-05
-4.40398817875296e-05
-4.77775588957787e-05
-1.16398456818902e-05
-7.63347585441602e-06
-3.34293010045817e-06
-3.51483594922107e-06
-4.54742465432718e-05
-4.40072416315367e-05
-3.14683102482708e-05
-1.43283158089608e-05
-2.10640224098906e-05
-6.19127968087206e-05
-3.83581287972384e-05
-3.58835421981206e-07
-2.72866878545495e-05
-1.97212872099682e-05
-4.46277925496833e-05
-3.58977974118468e-05
-2.92295326029782e-05
-3.87665378780724e-05
-4.36361987804622e-05
-2.59613637278553e-05
-2.3405114464135e-05
-6.21450665744117e-06
-4.00838217206878e-05
-3.97738339385621e-05
-4.09011130536955e-05
8.24642697742126e-06
-4.77126329585109e-05
-4.21075953094582e-05
-2.11063253519818e-05
-2.31938103108117e-05
-4.2078535009324e-05
-3.61332259493613e-05
-1.241911280425e-05
-2.25976386405563e-05
1.2464304392444e-05
-3.11059851851657e-05
-2.03376642935292e-05
-4.52917405938418e-05
-1.30363489280653e-05
-2.33037482827623e-05
-2.58118764319021e-05
-5.37755061219664e-06
-3.92105250725152e-05
-3.31525198781652e-05
-1.54129357154735e-05
-4.74863696395152e-05
-2.6977599874235e-05
-2.41619839243136e-05
-2.36524090168196e-05
-4.12836501503817e-05
-1.074846183776e-05
-3.77496496403327e-05
-3.80611428657966e-05
-2.03552957142643e-05
-6.19176846533882e-05
-5.45310406504711e-05
-2.99998086731835e-05
1.30453559862108e-05
-1.26511336588583e-05
-3.7151747215802e-05
-1.23952280448129e-05
-1.66715231110781e-05
-2.4705636177498e-05
1.33545713806003e-06
-4.41757309422882e-05
-4.44013539544306e-05
-2.23106345871242e-05
-3.97537941767758e-05
-2.28986436836657e-06
-3.19835722789444e-05
-3.93808663338336e-05
-2.33946753029785e-06
-2.50268708582038e-05
-2.95728326543621e-05
-4.44468250274999e-05
-4.82145012072629e-05
-3.41440459861694e-05
-1.8077645732973e-05
-4.74106093378154e-05
-5.07361933584169e-05
-4.9618926810495e-05
-3.92218147432302e-05
-3.27832249875643e-05
-3.49893714598098e-05
-4.5698871265684e-05
-2.19275200991863e-05
-4.89277794461612e-05
-4.83654470670221e-05
-2.74410818569148e-05
-2.01280318876871e-05
-4.46149803799271e-07
-2.40473600955042e-05
-3.93118215055294e-05
-9.73969961977825e-06
-3.09792150629128e-05
-2.27417959723822e-05
-5.59865327512868e-06
3.21091538659122e-06
-2.72205318465859e-05
-1.10835110588781e-05
-3.01206869172316e-05
-3.62956854611093e-05
-2.97797484958211e-05
-3.96603661617346e-05
-2.93198922493972e-05
-3.84845537349171e-05
-6.30016072612184e-06
-1.07986734163096e-05
-2.85838772483861e-05
-1.66056660782104e-05
-4.90284261489131e-05
-2.37951995100714e-05
-3.52105264783842e-05
-4.50242835843605e-05
-9.77365403951322e-06
-1.87456540618695e-05
-4.76294547874405e-05
-2.68365005471463e-05
-3.25515700537025e-05
-3.89155765011292e-05
-2.26472551897089e-05
-1.86749407066139e-05
-4.26505816283545e-05
-2.31452008929015e-05
-2.29071984764667e-05
-2.34772921188734e-05
-3.94119506895659e-05
-2.6667787863095e-05
-2.5999158416417e-05
-3.6187493812227e-05
-1.26756202193435e-05
8.60613367156126e-06
-3.94153343689069e-05
6.64038376009651e-07
1.44608175553998e-05
-3.71540982673192e-05
-3.851315314489e-05
-4.57150599940103e-05
-5.48656441032479e-05
-4.34385457932368e-05
-3.05823160052506e-05
-1.92935862397059e-05
-3.19813248847793e-05
-3.04773437259895e-05
-4.16816550847427e-05
-4.53109597587207e-05
-3.54393519067507e-05
-8.48911957132748e-06
-1.26747231811163e-05
-3.37789997364547e-05
-3.95577832514437e-05
-2.25212589790626e-05
-4.86891329833533e-05
-3.02763655758829e-05
-4.80468604163961e-06
-1.51987691713856e-06
-3.24210867620643e-05
-3.99799239398628e-05
-3.41420587146116e-05
-5.40671784574932e-05
-6.80213812703375e-06
-2.49184240750261e-05
-2.82218789793906e-05
-3.37769567780513e-05
-2.46009833321907e-05
-2.4896519944126e-05
-2.77305606325794e-05
-3.0795560819864e-05
-4.9041038997944e-05
-3.44711630660687e-05
-1.27898926502494e-05
-3.74346460582023e-06
-5.68235312126493e-05
-3.44022286472232e-06
-3.47129159065638e-05
-1.92366679664357e-05
-3.43004061031451e-05
-6.56253552108931e-06
-3.04961085882214e-05
-2.0842513165527e-05
-3.16115730027848e-05
-3.32985758933346e-05
-5.60635806994868e-06
-7.2542824663727e-05
-3.92354760691595e-05
-2.47989477706744e-05
-2.65554691218136e-05
-2.29106722101088e-05
-2.12905035017859e-05
-2.86332815806283e-05
-1.65315909121748e-05
-1.57672199166026e-05
-1.77480818562327e-05
-4.26403059089089e-05
-3.55341989925522e-05
-3.34486898493929e-05
-1.76148121055352e-05
-1.12007675140799e-05
-4.79275382631693e-05
-3.06721051125645e-05
-1.52187530248579e-05
-1.9517098486147e-05
-2.59135341334625e-05
-5.43333932603465e-06
-1.47682121682989e-05
-2.23527811821954e-05
6.14639709549475e-06
-1.46320926404035e-05
-3.2878916380846e-05
-2.09263517357736e-05
-2.72555911408672e-05
-2.11319253991875e-05
-3.72430743220079e-05
-5.02449633555683e-05
-3.7460547532286e-05
-1.76321245550045e-05
-5.32802643036079e-05
-3.81111947019065e-05
-3.39263232575983e-05
-2.10019783650809e-05
-3.41031121172239e-05
-1.44825024954641e-05
-4.55440850612941e-05
-3.69303557931869e-05
-3.64640358778566e-05
-2.70769702622622e-05
-3.92349084570379e-05
-6.6235948507444e-05
-3.33282898675684e-05
-4.75399284626188e-05
-5.1454923436673e-05
-7.53616135232405e-06
-3.30857235851535e-05
-1.27166093152306e-05
-3.68968717868523e-05
-7.1876230475926e-06
-3.77637262853226e-05
-3.99033864139648e-05
-3.80110841182707e-06
-2.37568856514285e-05
-1.17769725942419e-05
-1.73067841483649e-05
-3.01055576520105e-05
-1.9980539153798e-05
-6.12705846794569e-05
-2.11249795383489e-05
-4.14866946939292e-05
-4.26077042217459e-05
-4.76397557954358e-05
-4.57049707487674e-05
-5.08388875750862e-05
-4.18443893494423e-05
4.01906215791429e-06
-1.69078225969607e-05
-3.99300891420553e-05
-3.84389056807406e-05
-4.83136114947385e-05
-1.81432194320456e-05
-1.12346644234049e-05
-2.18215434179339e-05
-3.57052024820936e-05
-2.02958609806845e-05
-1.39846242650571e-05
-1.00433186033723e-05
-3.51046409904467e-05
-5.05581123253381e-05
-3.61083336407529e-05
-3.39468195600418e-05
-3.8616668733032e-05
-1.50547880871098e-05
-1.40187873593855e-05
-4.14482899785256e-06
-1.88830488433914e-05
-9.80574586387798e-06
-2.93685490591968e-05
-9.24462330209397e-06
-3.79374328847903e-05
-4.94444411548794e-05
1.57211879825743e-06
-1.75833221969918e-05
-1.3830258925313e-05
-3.6500217880187e-05
-5.30357898429596e-06
-3.01209919508441e-05
-1.19349040942298e-05
-1.74879719062701e-05
-3.70190009336917e-05
4.37457419365307e-06
8.98009477758733e-06
-3.17902666477343e-05
-1.12144297773378e-05
-3.24053914539689e-05
-7.87585730313928e-06
1.09340288486839e-06
-1.06461387830875e-05
-2.76244943168146e-05
-5.36900282381611e-06
-4.37883986550582e-05
-6.47246158858338e-06
-2.5778852116202e-05
-3.5548945648568e-05
-3.98963407309695e-05
8.5899242966401e-07
-1.50506549260185e-05
-3.38325772826166e-05
-3.26300973093409e-05
-2.38416972005592e-05
-4.21438338139588e-05
-1.36897628107102e-05
-4.59566293523246e-05
-7.9448921255217e-06
-2.32684155365666e-05
-1.22780274146676e-05
-5.02045946137517e-05
-6.85739761254477e-06
-3.81968007768423e-05
-2.13721641594619e-05
-4.23272775429652e-05
-4.0690160326315e-05
-1.23638318842631e-05
-1.63581115520197e-05
-2.68390345123502e-05
-3.72535121940394e-05
-5.40370443529761e-05
-1.49884525675715e-05
-4.0779446833774e-05
-3.66552696451952e-05
-3.03396443680456e-05
-2.40087912012276e-05
-2.14894824276338e-05
-5.13110815076408e-06
-2.67859300253312e-05
-3.43888039179606e-05
-1.81122063405615e-06
-3.59928661436739e-05
-5.92563393743019e-05
-2.24764376296643e-05
-2.82633243479703e-05
-2.8018187251687e-05
-9.65694361597683e-06
-1.50521128933829e-05
-3.29671975565299e-05
2.00782948796191e-07
-1.97826606739548e-05
-2.56447339451443e-05
-2.36808425650073e-05
2.8635773568015e-05
-1.45277790339439e-05
-1.92919821968096e-05
-1.54102098942408e-05
-1.87931896084443e-05
-5.04619137671555e-05
-4.75668091156697e-05
-1.09672866634391e-05
-2.29522690168092e-05
-3.29260596868e-05
-1.88566023761993e-05
-1.43758294888145e-05
-1.3835264224953e-05
-1.39291742964786e-05
-2.84975422547574e-05
-1.5889578639445e-05
-2.52887522031947e-05
-1.51904464862598e-05
-1.29625787976101e-05
-3.2035631969898e-05
-2.7114073844268e-05
-4.10037646793902e-05
-9.04610100257163e-06
-3.52686432892871e-05
-9.04448224717188e-06
-2.8237999378171e-05
-3.61527369408148e-05
-3.79949649710736e-05
-2.85319439350654e-05
-2.86865628936645e-05
-4.78692361845187e-05
-3.85425230153612e-05
-1.41682170665066e-05
-1.78649102897869e-05
-4.05594260894455e-05
-4.15889451659751e-05
-1.23849245905296e-05
7.13526601333575e-06
-6.10030343341866e-05
-4.87297702092324e-05
-2.77217355670376e-05
-4.53989865289381e-05
-3.93118510771995e-05
-2.91019616353116e-05
-3.34678206088749e-05
-5.50894990732032e-05
-2.72195463852983e-05
-3.13946287720803e-05
-1.90704281828703e-05
-5.98216963190539e-05
-6.91450538850403e-05
-2.39960195184516e-05
-3.25340664355455e-05
6.37394698887335e-06
-2.95141999207526e-05
-3.1155464617752e-05
-5.40570359543907e-05
-1.61282288800129e-05
-2.86637013865955e-05
-2.1549788937356e-05
-4.82234515353594e-05
-3.49923542565156e-05
-1.27983865243104e-05
-1.97112483588809e-05
-2.65976896789322e-05
-2.15103178583091e-05
-3.47391344720714e-05
-6.01348771096796e-05
-1.69198150822837e-05
-2.9176597147556e-05
-1.10124939114621e-05
-4.36055578560893e-05
4.30424289361248e-06
-2.70932542166053e-05
-5.78340800016473e-05
-3.71650524209981e-05
-4.933144459584e-05
-2.10932635315607e-05
-1.89376596133807e-05
-4.49904555376482e-05
-5.00612947253502e-05
-3.46136364901891e-05
-2.22800435724852e-05
-5.78681120275245e-05
-6.0690601006389e-06
-3.43283141819256e-05
-4.99610266806463e-05
-2.48346441328481e-05
-3.20727859310228e-05
-4.72377001519973e-05
-3.50186292802628e-05
-2.32658997194131e-05
-3.31543688908275e-05
-6.61197124271566e-05
-7.93775866083483e-06
-2.28408662603835e-05
-2.13921014611158e-05
-2.03002692610549e-05
-6.17794802598543e-06
-1.284984073795e-05
-2.94137714789387e-05
-6.31772866698846e-06
-3.22180842633339e-05
-8.58315471908149e-06
-6.09128420638924e-05
-4.29116116176759e-05
-3.41575029616173e-06
-3.9407613201629e-06
-3.3858639001033e-05
-2.81618255837325e-05
-4.0599142659378e-06
2.30375638004458e-06
-3.24839509286705e-05
-2.90171002857729e-05
-4.32205092782079e-05
4.40538490584806e-06
-3.8491737238885e-05
-5.25708993178027e-05
-3.89493060146868e-05
-9.33511690677973e-06
-4.0408840713473e-05
-4.46543127109884e-05
-2.94892060918136e-05
-3.32435875067117e-05
-4.60426021989604e-05
-2.06281798946071e-05
-2.80068814320054e-06
-3.21611640753211e-05
-3.25680858992173e-05
-6.75923838020209e-05
-5.63585896004139e-06
-3.08786552341094e-05
-3.22857152252259e-05
-3.02464553295349e-05
-5.21938153421997e-05
-1.98303119752533e-05
-3.04609841509505e-05
2.79597351589046e-06
-2.19025743853416e-05
-1.69952482746026e-05
-2.7458499925296e-05
-1.8286533248255e-05
-2.13839539532767e-05
-3.51967633509806e-05
-2.74999793928915e-05
-5.47616925959863e-05
-2.7945826702597e-05
-9.30650239187219e-06
-2.27129140854454e-05
-2.89831580888252e-05
-1.74165875433438e-05
-4.66297347113527e-05
-3.87084375370962e-05
-4.38762078081817e-05
-4.18267238829725e-05
-3.88385120177285e-05
-1.92640390563039e-05
-3.49798799410643e-05
-3.42410688814675e-05
-6.94458428780899e-06
1.01244949997234e-06
-7.47685104078188e-06
-3.83981600884135e-05
-3.62803056933942e-05
-2.26696100306731e-05
-2.05425351462402e-05
-3.63785275610241e-05
-2.09236747995998e-05
-5.03790388281135e-05
-5.45813123530429e-05
-2.01885061847672e-05
-3.00371340284595e-05
-5.58568995645273e-06
-1.63843033702038e-05
3.02113254459425e-07
-2.16617901985289e-05
-2.16637812278951e-06
-2.9018037174493e-05
-3.74931904128144e-05
-2.16945969445844e-05
-2.58356231864341e-05
-2.11829449639134e-05
-2.95959502954797e-05
-2.7901879171791e-05
-9.85039164570567e-06
-2.70374679767735e-05
4.41487920047223e-06
-3.46311105342657e-05
-1.36095250563691e-05
-2.99162707343201e-05
-5.59606225389108e-05
-1.56015735570464e-05
-4.75607470859416e-05
-2.89849670814149e-05
-2.3039432750765e-05
-4.3177057232534e-05
-2.52120760689377e-05
-2.18067088225357e-05
-3.16808457337534e-05
-1.98433488785722e-05
-3.34492252211613e-05
-5.87414539507682e-05
-6.15223439432383e-05
-2.10953101380491e-05
-1.56376554511157e-05
-2.14189890181288e-05
-2.77490098679006e-05
-6.19708326729567e-05
-7.34448278723138e-06
-5.40781954795848e-05
-2.56996718533077e-05
-5.90005857066789e-05
-2.46511594466749e-05
-1.49628059067682e-05
-5.1999515194279e-05
-4.12332235913166e-05
-3.99487769231589e-05
-3.73228280345322e-05
-2.26774692278107e-05
-3.45764142068977e-05
-3.79684408947028e-05
-1.17774865489545e-06
-3.16332510917504e-05
-4.34989482247625e-05
-2.4387606029781e-05
-5.36981699257454e-05
-3.60029780840692e-05
-5.07630425118549e-06
-2.11827814594805e-05
-3.73067027922067e-05
-2.44601127327327e-05
-4.27743881518433e-05
-4.39551550227689e-05
-2.00172761221449e-06
-3.74854227632078e-05
-3.53994362467031e-05
-3.9597381131833e-06
-2.62210505790514e-06
-1.50094468938866e-05
-2.85535587985397e-05
-2.90653066002998e-07
-1.30724487313806e-05
-1.66029928263355e-05
-4.34763204437734e-05
-2.02958279626297e-05
-4.0683458374062e-05
-1.05746749521369e-06
-2.46547348276801e-07
-4.1413717305566e-05
5.26115219617288e-06
-4.34352194217941e-05
-2.48394267945243e-05
-3.32556890801799e-05
-6.35319264340798e-05
-1.96427674351272e-05
-9.8407219170212e-06
-4.19708817914286e-05
-3.7503149830458e-05
-5.05740056768554e-05
-1.75684616910862e-05
-5.83822958032348e-06
-5.45743142791404e-05
-4.40656932622728e-05
-1.20259935495946e-05
-3.1783710120502e-05
-4.38848388212497e-05
8.97953989411425e-06
-1.89182013600852e-06
-5.92638106651902e-05
-2.36614821048363e-06
-7.31564175052096e-06
-2.14925238402991e-05
-2.27657192260299e-05
-2.99574656483584e-05
6.49411561236142e-06
-5.16679503523082e-05
-1.74206476050961e-05
-1.72974401449931e-05
-2.19209920049813e-05
-5.35126165265936e-06
-3.1557024005003e-06
-1.84213329367428e-05
-3.01202479645775e-05
-4.30391238786729e-05
-1.80799683105816e-05
-6.91574491960026e-06
-2.33075428358477e-05
-2.26148534822944e-05
-4.93432362707551e-05
-4.06407044186947e-05
-2.06758927830984e-05
-2.80679645297997e-05
-5.24909138607138e-05
-5.15083825929092e-05
-1.63705363650917e-05
-3.2846500441625e-05
-2.28890348744019e-05
-1.26132551499098e-05
-8.3265962536837e-06
-2.93931696477671e-05
-2.22653888259565e-05
-1.85894621081434e-05
-3.05000839461691e-05
-2.85169347553633e-05
-3.19792654211284e-05
2.29256923144591e-06
-7.05428165442362e-06
-3.15734660739345e-05
-2.07833058330744e-05
-5.11573312010175e-06
-3.62073531512791e-05
-2.67144296999272e-05
-8.08334754233749e-06
-9.57211443998218e-06
-1.30778956997095e-05
5.55291594102573e-07
-5.09492508039008e-06
-2.06718028330748e-05
-3.5663906155931e-05
-4.77794748661214e-05
1.90531926124177e-07
-2.62732535453733e-05
-2.38950861577788e-06
-7.17417997695473e-05
-3.2240533134018e-05
-5.2145532309535e-05
-1.43091758661653e-05
-1.50640776314376e-05
-3.78300989459279e-05
-4.21338408713328e-05
8.86059646465801e-07
-4.39882914168859e-05
-3.24050258347157e-05
-6.89961173176761e-05
-3.69444193891548e-05
-4.65189309628407e-05
-3.22937718361129e-05
-6.02806830088312e-05
-3.83757991306785e-05
-1.57754789774204e-05
-1.61977909866989e-05
-3.00338056257041e-05
-1.77442255849452e-05
-1.47577982323407e-05
-2.89896542027927e-05
-2.19788395054382e-05
-1.15235213013685e-05
-3.05744878707202e-05
-4.68902900295385e-05
-5.30634749947801e-05
-1.96936233911179e-05
-4.66790463211175e-05
-2.55486222409979e-05
-2.46218680843358e-05
-2.93737505861357e-05
-3.78378520785121e-05
-4.92865360692164e-05
-1.20455160738891e-05
-4.43205910760401e-05
2.64682050114378e-05
-2.46641283004144e-05
-1.89136188231827e-05
-2.81862114925112e-05
-2.43877970822208e-05
-5.44820617617156e-05
-3.35223451660508e-05
-3.699900067958e-05
-1.13200500497221e-05
1.95141878766312e-06
-2.33877866080215e-05
1.47488581246355e-06
-4.03741971210677e-05
-5.69289043889999e-06
-1.90486125616822e-05
-2.67529948491813e-05
-3.85344008768113e-06
-2.72682760860666e-05
6.89900218853867e-07
-1.43337370463569e-05
9.54832745604527e-07
-5.10511431765714e-05
-4.52405772823927e-05
-2.59911558971226e-05
-4.24744416177432e-05
-1.43857420452037e-05
-3.99185724781984e-05
-2.33092132894711e-05
-4.17116390609667e-05
-2.11006056303006e-05
-6.67367116494518e-06
-1.4791509063391e-05
-1.34453463979506e-05
-2.05250148278768e-05
-3.21420048423028e-05
-3.10697205563779e-05
-3.52495283862124e-05
-1.33313073446664e-05
-3.05431859166863e-05
-3.08859034847067e-05
-5.16621290196348e-05
-3.72476229731952e-05
-1.45374735689848e-05
-1.99476725984972e-05
-3.57550114222836e-05
-1.2041616468977e-05
-3.28346013644579e-05
-1.54838143008902e-05
-2.52758677230344e-05
-1.70035579581836e-05
-2.50169750193582e-05
-3.89859834171966e-06
-3.18689653874213e-05
-2.55611524463474e-05
-5.31965071665334e-06
-3.64574976207905e-05
-6.0473914996375e-06
-2.88523467191334e-05
-2.83209263547994e-05
-4.03500906307677e-05
-6.98667426711182e-06
-3.8677725153784e-05
-4.57228429842057e-05
-1.67210800305337e-05
-3.47052282275091e-05
-3.87589611615638e-05
-4.80896399287365e-05
-1.77274175164086e-05
-2.40658617728258e-05
-4.84883110228445e-05
-3.80979333951844e-05
-1.13890940798985e-05
-2.40081790357814e-05
-5.13287930488723e-05
-4.40172545047379e-05
-4.65774282593573e-05
-2.59827964460185e-05
-2.33900140345642e-05
-1.04618142904687e-06
-2.95886703208825e-05
-1.57033881125918e-05
-5.50293852794555e-05
-2.26776155019995e-05
-1.48674128438802e-05
-6.92727209618583e-05
-4.47067787374378e-05
-2.14776727903272e-05
-2.61022104644551e-05
-1.72483969700458e-05
-4.16921974671894e-05
-3.89837943512372e-05
-2.69456724296015e-05
7.81396897984157e-06
-4.28585991407909e-05
-3.0709374321544e-05
-3.04019643034918e-05
-1.43657734575024e-05
-3.336545682575e-05
-2.82480091266923e-05
-2.37165820947361e-05
-1.3699402950953e-05
-5.47794727722403e-05
-4.64125853623231e-05
-2.1015315510519e-05
-2.4977932705471e-05
-2.44112709178558e-05
-2.97267516816841e-05
-1.37523800721605e-05
-8.07874594346662e-06
-5.37863759711256e-05
-2.87182357525266e-05
-3.02684341652337e-05
-3.66809266471155e-05
-2.39638673313707e-05
-1.57617465779615e-05
-1.41456045718214e-05
-4.04721585370536e-05
-5.65230628666799e-05
-3.67253490857344e-05
-2.62373680270773e-05
4.19449527580781e-06
-4.57315774366169e-05
-6.43673585438804e-05
-4.65249148693902e-05
-3.7312063098582e-05
-3.64129486862989e-05
-6.36360424760779e-06
-2.50445377512548e-05
-4.711336011929e-05
-2.88300775020533e-05
-4.5883347613827e-05
-2.21944782908484e-05
-3.20480343524465e-05
-4.92863422250792e-05
-2.97890586748587e-05
-4.38149244464668e-05
-3.48264289777674e-05
-1.66372044116673e-05
-2.16995269297599e-05
-1.70415158413217e-05
-1.68774778933509e-05
-1.31123364251972e-05
-6.81430656242003e-05
-2.9485440360213e-05
-3.51581681555676e-05
-2.66430547536165e-05
-9.32202313808429e-06
-2.22849844312742e-05
-4.20839570548926e-05
1.67540713773695e-06
-2.29784379537001e-05
-4.67144332122805e-05
-1.61090317192169e-05
-7.1849470189305e-06
-2.92770775144512e-05
-4.11004456124999e-05
-2.5909815247468e-05
-2.42454897731779e-05
-1.37054178903616e-05
-3.62401256027003e-05
-2.84678337811118e-05
-1.25244500681259e-05
-2.48269794467796e-05
-1.77607889091591e-05
-2.93974735640377e-05
-3.67159303168366e-05
-4.13505146880293e-05
-1.49075046349615e-05
-1.00229986156043e-05
-2.1397026623567e-05
-4.73244512532437e-05
-3.54963236560256e-05
-4.43045000565763e-05
-4.08575422411606e-05
-2.09539097923019e-05
-4.21151487523338e-05
-5.45474187495616e-05
-1.41184800437627e-05
-3.85017873194014e-05
-2.70754200671649e-05
-3.10330388447959e-05
-3.81781644290166e-05
1.60058811518951e-05
-3.90335090156548e-05
-1.21738336019157e-05
-2.71483497860165e-06
-3.33067187279366e-05
-4.99898157084254e-05
-3.37684559244391e-05
-6.4440323835775e-06
-1.39701882170976e-06
-1.53014407957435e-05
-3.14569282552343e-05
-3.2782573913451e-05
-4.43033440772923e-06
-4.54644963927703e-05
-1.87477308776171e-05
-2.95061726029827e-05
-3.30229088705224e-05
-4.6382840115282e-05
-3.61325763342555e-05
-3.75848836872228e-05
-1.1694391651493e-05
-1.0156010949751e-05
-6.36460147913688e-06
-1.28434692289191e-05
-5.9457412568102e-06
-1.64947911863134e-05
-4.29519933921101e-06
-3.17034603023179e-05
-1.26339210982559e-05
-1.65068407867322e-05
-2.60753677854847e-05
-2.30770503465208e-05
-1.1331485258178e-05
-2.27899525953969e-05
-2.01234258070306e-05
-3.77000829129608e-05
-2.92875562709017e-05
-3.31090143324131e-05
-4.01055401118834e-05
-9.73636961382821e-06
-3.66427832623143e-05
-1.35810138949182e-05
-4.18735517908143e-05
-4.28475652579622e-05
-1.58266736365577e-05
-4.11807625522898e-05
-2.02296666409302e-05
-5.28536572330119e-05
6.05970402794235e-07
-1.16476450179295e-05
-8.30542358574161e-06
-2.64497457937895e-05
-2.97296745721743e-05
-2.94615803590499e-05
-2.71082835904623e-05
-4.16888851277547e-06
-4.03792334003597e-05
-3.48258054853868e-05
-2.67741564371473e-05
-1.83603107053224e-05
-3.53847363055008e-05
-5.365092741528e-06
-1.90689476353993e-05
-1.77497535904665e-05
-1.07293433220339e-05
-3.32913439152846e-05
-2.54966937361962e-05
-3.92318868900415e-05
-1.71968346354548e-05
-5.77649497740946e-05
-3.83690794633342e-05
-2.7509086885938e-05
-3.05916439298868e-05
-6.37525978519448e-06
-2.6026191955498e-05
-2.12910184389463e-05
-1.48698717035521e-05
-3.28544775126234e-05
-3.60438246360377e-05
-3.78620651377435e-05
-1.29012559975559e-06
-6.20906842457807e-05
-4.21894717549926e-05
-2.16232112919548e-05
-3.7277213366024e-05
-6.347473280837e-05
-3.50194450142814e-05
-4.45772437094468e-05
-2.7678277157204e-05
-3.92267386530874e-05
-1.18210795652759e-05
-2.08827481434198e-05
-5.69972816785312e-05
-2.39478453618789e-05
-2.14580505888661e-05
-5.0294400751185e-05
-1.63250022888423e-05
-5.11080076362265e-05
-4.14441864017322e-05
-3.37887295214179e-05
-3.63765189318989e-05
6.72552866546702e-07
-2.13829568750194e-05
-2.91356292083143e-05
-1.03393597649508e-05
-3.41777862015151e-05
-4.58677338555378e-05
-5.63112476609606e-05
-2.81678124360599e-05
-3.519178988625e-05
-3.76974325517256e-05
-1.8606135746823e-05
-1.17540598088365e-05
-1.85184277800108e-05
-2.30315997379351e-05
-3.93277758386029e-05
-1.67605497963008e-05
-1.16848827092458e-05
-9.48889759725019e-06
-1.28994671265997e-05
-4.45633318376523e-06
-3.34636064571081e-05
-4.30754678585927e-05
-5.00778937245792e-05
-1.87965109276184e-05
-3.50947226670852e-05
-5.26987427210752e-05
-3.89295116814296e-06
-8.91296672097825e-06
-3.51190519220802e-05
-3.81872099240716e-05
-3.50193714398098e-05
-1.52132308756862e-05
-4.59409960358027e-05
-2.47037411858664e-05
-3.77514291695933e-05
-2.05241669504789e-05
-1.89456694267571e-06
-1.38367466687741e-05
-4.18200600303066e-05
-3.74096754511812e-05
-3.9875613987023e-05
-2.17066131489395e-05
-3.64309934018305e-06
-6.75980225340364e-06
-8.15755191064409e-06
-5.87839412445106e-05
-1.69085099120453e-05
-2.83672783591403e-05
-2.27209730246136e-05
-2.72773067910192e-05
-4.76209988112315e-05
-4.19914388143806e-05
-5.98818841754076e-05
-3.70353900640477e-05
-3.86853988482092e-05
-1.47816334272031e-05
-3.60069525556782e-05
-3.50139109181352e-05
-5.13306487501903e-05
-3.15629477015128e-05
-1.51881660879626e-05
-3.23579675905206e-05
-4.25837839681913e-05
-3.24969825801593e-05
-1.72236742794313e-05
-9.74545656292823e-06
2.77306855043475e-06
-2.73241082471565e-05
-3.26635780895759e-05
-1.25680731246029e-05
-3.88661634126011e-05
-5.41937154508563e-05
-4.63380495499078e-05
-1.85679833166744e-05
-4.90043840034394e-05
-2.57572600489478e-05
-2.38827863422521e-05
-1.52187680780147e-05
-3.39662618627243e-05
-4.43075269044482e-05
-2.13914719508358e-05
-1.84422639235289e-05
-4.44094853203414e-05
-1.16096036735216e-05
-4.26381289975041e-05
-4.46062230055185e-05
-4.85146674709274e-05
-3.25647979907438e-05
-4.89134741471509e-05
-2.02207273794549e-05
-3.08269124618091e-05
-8.66333701834375e-06
2.88694615205725e-06
-2.10161259072463e-05
2.97359820094342e-06
-6.74478821981204e-06
-2.2902588442191e-05
-1.51597536590385e-05
-3.88268830475e-05
-5.59312863870113e-05
-6.11231876549845e-05
-2.4700367801803e-05
-2.57696249456725e-05
4.38036514864572e-07
-2.35732505334209e-05
-1.34050852856805e-05
-3.90897758043207e-05
-5.18484945157801e-05
-4.15766933442522e-05
-4.08273115690466e-05
-3.44817720470269e-05
-2.84093155209753e-05
-3.70937170659667e-05
-6.03135279892064e-05
-2.91058752193905e-05
-3.39956131864447e-06
-2.92166474799732e-05
2.5067049989848e-05
-1.10448472800591e-05
-4.11041815464822e-05
-3.94382622040896e-05
-1.72944742584957e-05
-2.73941261492461e-05
-4.94476221070627e-05
-6.0367802007116e-05
-3.76628483828913e-05
-3.09054608365041e-05
-3.43985494179029e-05
-4.95361215688468e-05
-3.1467402563417e-05
-1.28862423855988e-05
-4.84051468757434e-05
-5.27926481931981e-05
-3.53852165029847e-05
-1.99512096106715e-05
-2.13497011508911e-05
-2.9631521132917e-05
-3.24997294529048e-05
-1.23610378936903e-05
-2.86050428423618e-05
-2.9450571376038e-05
-2.326137596255e-05
7.33770120909864e-06
-3.88149690760291e-05
-5.694332532984e-05
-2.52773637279957e-05
-4.36314215221494e-05
-2.7934608622988e-05
-2.35285588354946e-05
-2.56796353976537e-05
-4.11191915249613e-05
-3.43466482287302e-05
-1.49358414645212e-06
-5.0917315775999e-05
-2.8907913669272e-05
-4.18063451321101e-05
-3.16269832505104e-05
-8.26143714292948e-06
-2.72517781998686e-06
-6.13586017820463e-06
-1.74591459839602e-05
-5.92822155976302e-06
-4.39184810695145e-05
-2.2266267290883e-05
-1.19360038797561e-05
-3.49594689188567e-05
-2.74170212608713e-05
-2.17312043710441e-05
-3.34589373995748e-05
-4.30877918119915e-05
-4.83003655330921e-05
-1.48836609022989e-05
-3.07113624030291e-05
-4.51442857101461e-05
-1.9955133786907e-05
-3.10045779967689e-06
-1.7143229163816e-05
-3.01397825306801e-05
-4.14948441983545e-05
-4.98773120616427e-05
-1.68388824474923e-05
-3.02752476811249e-05
-5.02839707318296e-05
-1.89528272733196e-05
-3.50749523277095e-05
-2.48839166036609e-05
6.86457154010987e-06
-3.29711794824212e-05
-1.74595491060873e-05
-2.6959960610506e-05
-8.1180379007662e-06
-5.28542803449726e-05
-3.75624899422014e-05
-3.5488296028818e-05
-1.82326904046506e-05
3.95457562920026e-06
-3.79102038325126e-05
-1.13040235720565e-06
-4.64363439495887e-05
-4.76792524773073e-05
-3.44663251253015e-05
-4.93987176841538e-05
-3.6977695979879e-05
-1.94777088341551e-05
-4.48967795936515e-05
-4.4479318209077e-05
-6.28651948195065e-05
-5.71335238860358e-05
-1.08512969445472e-05
-2.79857854676899e-05
-3.13941522139559e-05
-3.99784708132365e-05
-1.3965577215257e-05
-2.90595630981613e-05
-2.10013279826973e-05
-2.77669789678843e-05
-6.83378363469371e-06
-4.09245566095388e-05
-3.4357813417923e-05
-4.82873085523268e-05
-1.2977870854716e-05
-4.81610343054624e-05
-5.15857922290767e-05
7.09072395734477e-07
-4.96357267877633e-05
-4.66720150190804e-05
-1.25532743282308e-05
1.10607716185951e-06
7.59767202825174e-06
-1.19508554465041e-05
-3.13538822947349e-05
-5.61224366020386e-05
-2.2072787314146e-05
-1.14825192231687e-05
-3.20187117920589e-05
-3.59409017123563e-05
-2.60262561076288e-05
-1.17052273036031e-05
-4.94549328896239e-05
-2.446016766143e-05
-3.38686317138887e-05
-2.06583291285665e-05
-4.30752328053371e-05
-2.63556273402943e-05
-4.33860646489108e-05
-5.13680926092952e-05
-1.46805090042287e-05
-4.07946803716452e-05
-1.09992580724525e-05
-5.03821156770406e-05
-2.55050147073128e-05
-3.51733662718316e-05
-2.55403259957879e-05
-1.58591767493592e-05
-3.95678678700889e-05
-3.4216721069895e-05
-2.48879287495765e-06
-1.34024553535972e-05
-5.20941703942799e-05
-1.13051884542879e-06
1.06698687851211e-05
-4.81140784521806e-06
-2.4921471603256e-05
-2.29734528347688e-05
-3.00953079243578e-05
-2.54143837197868e-05
-2.05728710635396e-05
-5.03035592341091e-05
-3.8059905728792e-05
-4.85965157765024e-05
-1.95027740333694e-05
-4.39508930099931e-05
-5.38087257969105e-05
-4.25124411377004e-05
-2.51785608622067e-05
-2.6144729247519e-05
-1.85199453408746e-05
-2.16473895157547e-05
-5.99881590914277e-05
-4.30712353795568e-05
-3.43587274094687e-05
-3.26467395153355e-05
-9.80702519167338e-07
-2.78538903064243e-05
-5.81212680602396e-05
-1.65590459552033e-05
-2.76654043412625e-05
-4.02784001299978e-05
-1.86029200409227e-05
-1.29008844362219e-05
-1.61751908702161e-05
-4.94252240146294e-05
-4.67142676808489e-05
-8.94220153823874e-06
-2.41317080382802e-05
-3.33606233211677e-05
-3.54495085200121e-05
-2.01592138941293e-05
-2.31216705164631e-05
-2.18693714398974e-05
-2.86307653723017e-05
-1.88681540064318e-05
-3.19134029554474e-05
-2.26817111859536e-05
-1.19175974585883e-05
-1.02804290884552e-05
-2.92474881105987e-05
-2.92916199055972e-05
-1.57313444646487e-05
-1.52992866559823e-05
-2.13221223309969e-05
-1.27708809486539e-05
-4.70039585888903e-05
-3.70223792989396e-06
1.92251135619486e-05
-3.09241869418705e-05
-3.50478959426549e-05
-2.74315486050891e-06
-1.38567250199874e-05
-1.80371523608911e-05
-5.81204164243791e-05
-1.16066945832338e-05
-1.27875398001928e-05
-2.73794966326188e-05
-1.27058035390753e-05
-4.37361423787586e-05
-3.76036124571875e-05
-2.65707279871411e-05
-1.66356700288675e-06
-4.20951435819112e-05
-1.17818531209701e-05
-1.77932948683489e-05
-4.35936487224068e-05
-1.10055348325268e-05
-3.93103857830285e-05
-8.46663027998356e-06
-1.94147238500182e-05
-2.99283791235579e-05
-1.52138978990182e-05
-3.47999578467205e-05
-3.94429612413163e-05
-1.83402713370849e-05
-2.95191548796778e-05
-2.12049445744017e-05
-2.90808287766577e-06
-2.45540671747154e-05
-1.51694772552612e-05
-3.87142720635521e-05
-6.05156704742969e-05
-3.05800363935325e-05
-4.03568568020997e-05
-4.28873459436535e-05
-3.77430923930444e-05
-2.56612976911867e-05
-4.0081388702749e-05
-4.38331016467623e-05
-1.23237454955041e-05
-1.35754799734123e-05
-3.06838106792455e-05
-2.15465680941185e-05
1.57727491397485e-07
-1.69662413626913e-05
-3.69184814353691e-05
-1.84894681733688e-05
-4.28591485586283e-05
-2.54830319532489e-05
-2.03049024725746e-05
-1.79158000138137e-05
-3.40517728142487e-05
-5.86642462023299e-05
-8.97452452108213e-05
-3.62061565780959e-05
-2.56056685254336e-05
-2.93977695249878e-05
-3.8292771406409e-05
-1.2017032350091e-05
-1.61786189811287e-05
-3.80601901866663e-05
-2.44055646279345e-05
-2.753458322948e-05
-2.7956618997135e-05
-2.08542793956337e-05
-3.04754769831207e-05
-1.33409649468162e-05
-4.33873996986133e-05
-5.86534784250128e-05
-1.97337035711516e-05
-3.07366905303971e-05
-1.99654988312085e-05
-2.11381014045341e-05
-3.0256365926846e-05
-2.18339580662742e-05
-4.64340939455113e-05
-1.55008646945934e-05
-2.1724041400761e-05
-4.63862791954312e-06
-3.13537239189618e-06
-3.05930151842461e-05
-1.78396487241606e-05
-5.78567124679711e-05
-4.7488594064519e-06
-5.50359566100766e-05
-1.4080537879926e-05
-5.65058950622644e-05
-3.18296985101191e-06
-3.30139286361314e-05
-4.6847781397103e-05
-1.6200176028803e-05
-1.25152928215805e-05
-4.06124471769668e-05
-1.07673364279808e-06
-6.23746535154894e-05
-1.78118357553853e-05
-3.33495434888252e-05
-3.57962626667963e-06
-2.45412324124765e-05
-2.09132729363245e-06
-3.01930310416522e-05
-4.65074827277558e-05
-2.48495034183366e-05
-1.14586969893677e-05
-4.33740496651247e-05
-3.3545267217114e-05
-1.76785749651937e-05
-9.02080640738476e-06
-4.23632930634185e-06
-2.17349166109908e-05
-4.8475756544185e-05
-4.11771145802683e-05
-2.53525064520921e-05
-2.6212611023384e-05
-2.15002725208311e-05
5.12466434067952e-07
-4.31178449017577e-05
-3.52465239901133e-05
-2.13297095334062e-05
-3.38518479982815e-05
-2.12998724197993e-05
-2.59469056331809e-05
-5.05320822366126e-05
-2.0550433871418e-05
-9.6340627581947e-06
-9.39789974807136e-06
-3.28537839041682e-05
-2.60818435823952e-05
-4.62292737852357e-05
-2.33259200309074e-05
-4.1541397914858e-05
-8.853161830784e-06
-1.70377307533318e-05
-9.72630280418975e-06
-1.56993154185715e-05
-3.70105775627391e-05
-1.76126606894264e-05
-1.42449920317457e-05
-3.35110342075411e-05
-1.7525520023856e-05
-3.27554596255755e-05
-3.17021325266751e-05
-2.1528740458805e-05
-5.32507325444462e-05
-4.10137162353687e-05
-3.21417424287449e-05
-2.45244215273613e-05
-5.30093745929501e-05
-1.5746485489571e-05
-1.74269443700648e-05
-2.4167632338523e-05
-3.23306334740349e-05
-3.92133767447765e-05
-4.32712798852271e-05
-1.91872222817179e-05
-2.69464622766266e-05
-3.03703701682406e-05
-5.59516669787126e-05
-4.65950160618124e-05
-3.88505407621718e-05
-2.41005395463791e-05
-2.0855889081291e-05
-2.97706358579975e-05
-3.91405624295803e-05
-3.97006190941908e-05
-6.11247558330233e-05
-3.12439091760138e-05
-3.21855526852252e-05
-2.22393529428746e-05
-1.71329313052438e-05
-3.82747975512552e-05
-1.13640880283283e-05
-4.58338358679471e-05
-1.06515310720339e-05
-3.61294002536592e-06
-3.59877522845402e-05
-1.58903131898745e-05
-3.68161461495301e-05
-3.37457192438069e-05
-3.34100146590305e-05
-4.42445520320767e-05
-1.66058549242522e-05
3.80237085888091e-06
-1.67175927025327e-05
-3.057757770061e-05
-2.95832171441036e-05
-5.07668697686256e-06
-4.96176690558421e-05
-1.11319912985565e-05
-3.39894061325056e-05
-1.24819522110689e-05
-2.0533028490877e-05
-3.84083263192907e-05
-7.11674437998746e-05
-7.76570364137559e-06
-1.16692348319437e-05
-3.60837755005229e-05
-3.51861938478105e-05
-3.47288700226257e-05
7.66880955797746e-06
-2.05254250388729e-05
-1.82080933116996e-05
-2.76678272665764e-05
-2.50616223366655e-06
-4.22294315036843e-05
-2.66710113550169e-05
-3.47510100737571e-06
-1.42078378352721e-05
-1.60671310039545e-05
-2.36583835800842e-05
-3.97658533797042e-05
-2.96401409518145e-05
-4.05156929603129e-05
-3.17310233690414e-05
-2.16523037787468e-05
-6.81751358664485e-05
-4.28685712998896e-06
-2.73720297740726e-06
-1.43154702377795e-05
-2.45929601481356e-05
-2.65132742801781e-05
-1.36998368181542e-05
-3.73036152452491e-05
-4.90230909723346e-05
-2.98453175170804e-05
-2.92423252160234e-05
-5.75660743136401e-06
-6.38104911573497e-05
-4.70525010774519e-05
-1.18001525958157e-05
-2.46187613346633e-05
-2.97165041523945e-05
-1.99724139889051e-05
-2.93780674800673e-05
-2.06691640310548e-05
-3.70628496800029e-05
-3.41286600986148e-05
-4.8660413919156e-05
-4.01079984174493e-05
-2.13205119033435e-05
-1.4876346482352e-05
-3.78227838907104e-05
-7.8332143515615e-06
-1.42855555604469e-05
7.61155243731186e-06
-3.16208477526411e-05
-3.27136439853687e-05
-4.68903563302551e-05
-4.42753326563563e-05
-5.47658773776643e-05
-1.12858761206304e-05
-1.3058117760146e-05
-1.31326989438966e-05
-3.52531834454179e-05
-2.18230013827087e-05
1.63305977329147e-05
-3.38571614193589e-05
-2.01154744545119e-05
-2.83480461823596e-05
-4.04966176080133e-06
-2.0054465035041e-05
-3.44453027007929e-05
-8.62130591756916e-06
-1.8033909704394e-05
-1.98005200716577e-05
-2.04813292685699e-05
-2.47070229328982e-05
-1.56249800470551e-05
-2.96867047442982e-05
-2.1342970285408e-05
-4.52932562884447e-05
-4.96430705067621e-05
-3.38726887091228e-05
-3.76957831966908e-05
-3.85789155426289e-05
-2.24263776998047e-05
-1.0102805568669e-05
-2.87118875414481e-05
-1.9482641350101e-05
-3.10672372603281e-05
-3.59500169650367e-05
-3.86508136022028e-05
-1.78442723758139e-05
-5.21160167221547e-05
-2.39180727007238e-05
-1.66079329370092e-06
-9.55188338896501e-06
-1.49404568247496e-05
-4.03635204077612e-05
-2.95466410790067e-05
-4.73515643974213e-05
-3.11568113485922e-05
6.01164359711595e-06
-4.27769961379768e-05
-1.19134560232995e-05
-3.75799329062321e-05
-3.82800953413085e-05
-5.50134332644224e-05
-5.91044509295844e-05
-4.21666214420957e-05
-2.76735213536993e-05
-3.82182600127624e-05
-2.7728159353315e-05
-3.54864581852825e-05
-4.07129482503528e-05
-4.09430653606135e-05
-4.52412307260578e-05
-3.69662852973626e-05
-1.22430396391727e-05
-2.76369483936807e-05
-1.6819601190381e-05
-3.81312610230626e-05
-3.87716130546812e-05
-1.5436535313288e-05
-2.83025943076857e-05
-2.96293188042147e-05
-2.09422877908055e-05
-2.61072924265019e-05
-1.51780998553193e-05
-2.09593463640519e-05
-1.70373365552528e-05
-2.03105532907084e-05
-2.61616674146505e-05
-2.14841855620329e-05
-2.57009623943026e-05
-2.25559933367944e-05
-3.81513689596394e-05
5.15789439841857e-06
-7.94583305872967e-06
-1.82041343316853e-05
-2.0298073421571e-05
-3.31547366086802e-05
-1.65020601073135e-05
-3.1572426450258e-05
-1.70364581832767e-05
-3.07961328449057e-05
-2.05861082566912e-05
-2.21956851807339e-05
-1.54123284050066e-05
-9.35572111643047e-06
-4.76984416908029e-05
-2.3207711321887e-05
-4.91543258762928e-05
-2.38314370265322e-05
-3.17891162595387e-05
-2.60695708773829e-05
-2.75060896025388e-05
-1.13270563646623e-05
-3.11003632411301e-05
-4.34354118063453e-05
-2.16732432380944e-05
-2.72457569701905e-05
-3.85439813360713e-05
8.70600859074273e-06
-1.87001367036095e-05
-7.31698017233338e-06
-4.48269102181964e-05
-6.46495661528356e-05
-8.89756732387754e-06
-2.63604078188422e-05
-8.58605597454667e-06
-1.39018103721843e-05
-2.0798091087108e-05
-4.89169155244045e-05
-2.88614414283346e-05
-1.55545809780547e-05
-3.1026352702966e-05
-3.85546165730495e-05
-3.33149270452804e-05
-2.45910221128745e-05
-3.96712198544057e-05
-4.08894522738097e-05
-4.77808742179628e-05
-3.22907973505489e-05
-2.49345273580359e-05
-1.53645533970608e-05
-3.3716863072394e-05
-3.19227185941309e-05
-2.60602114011656e-05
1.25379986688721e-05
-4.86852654625037e-05
-4.88131776674557e-05
-3.38022975409859e-05
-5.0047281289904e-05
-7.23093366494679e-06
-3.45972179645945e-05
-2.36141428553412e-05
-4.09964965395221e-05
-4.01790656561535e-05
-2.07733688637371e-05
-1.67033529078262e-05
-1.91300576125557e-05
-2.97010547385643e-05
-4.80568876647714e-05
-2.09591724531561e-05
-4.67927671856225e-05
-2.09324055241345e-05
-5.71617556259211e-05
-3.20221781559361e-05
-1.07767891757512e-05
-9.43616444244904e-06
-2.35711174482734e-05
-2.43688729629264e-05
-5.17908389916254e-05
-2.6597902388659e-05
-5.03656289103049e-05
-7.48667055681656e-06
-5.27110628925697e-05
-3.95509812288594e-05
-3.63154362205329e-05
-1.10090033007342e-05
-3.25229884734633e-05
-1.29999780449022e-05
-2.39398563821006e-05
-3.95559917814591e-05
-5.78257844534234e-05
-1.99964873630119e-05
-5.83205529811544e-05
-1.75040651506324e-05
-3.40904400334332e-05
-1.40757707204028e-05
-4.69753093969943e-05
-9.09604380696286e-06
-3.87007574623409e-05
-3.63851402400871e-05
-3.72927938666907e-05
-2.12912036605509e-05
-3.77903851725331e-05
-3.47849265007965e-05
-3.90056340044106e-05
-2.66877242545496e-05
-2.18453504012479e-05
-3.5682344660157e-05
-1.29155489831399e-05
-2.67200536934833e-05
-7.22401420285783e-06
-3.29847958200823e-05
-5.98772044679911e-05
-2.14574489738259e-05
-2.67420778241171e-05
-4.78846138896826e-05
-1.09366210178728e-05
-3.40847750960077e-05
-4.84176717163957e-05
-3.40938264423359e-05
-8.56306895971992e-06
-3.15152716830131e-05
-2.08887501255578e-05
-4.00573914906095e-05
-1.65547485024438e-05
-4.57597241469144e-05
-1.48152467874025e-05
-3.61707016924612e-05
-3.17226760589853e-05
-4.11374122458212e-05
-4.42623432368447e-05
-2.5411202790768e-05
-2.93231122554504e-05
-2.79790367173909e-05
-2.26676299013808e-05
-4.27541306360798e-05
-2.48729615060768e-06
-3.37065156837066e-05
-3.71341500260477e-05
-1.13503098986614e-05
-9.36754400845154e-06
-2.34030571571369e-05
-3.96077309572116e-05
-4.32783568957389e-05
-2.18177978835224e-05
-4.43865632951845e-05
-3.63256910053825e-05
-4.84469748910204e-05
-2.50010101271963e-05
-1.21901998425117e-05
-2.70189500243416e-05
-4.22775507675766e-05
-3.00945695291956e-05
-4.04447761104606e-05
-5.08128131458885e-05
-3.87174708349791e-05
-4.51560280739716e-05
-3.5753016889565e-05
-3.22106209771394e-05
-3.5537417516505e-05
-4.07959769800455e-05
-3.2831160866607e-05
-4.28929045878308e-06
-2.14838346262788e-05
-1.6161349330753e-05
-1.77117137348489e-05
-3.96091260523369e-05
-1.57280596373758e-05
-2.18004927397731e-06
-3.89244947418262e-05
-2.10291058691418e-05
-9.99981849114734e-06
-2.63943772453955e-05
-2.8407557650443e-05
-2.92648667901108e-05
-3.54940679740516e-05
-3.91926686629797e-05
-4.49018779855287e-05
-4.37131062339306e-05
-1.86574507285531e-05
-1.07964035494617e-05
-2.36541763200305e-05
-4.61041897315544e-05
-3.55827540359726e-05
-2.14368673248783e-05
-4.19872648863643e-05
-1.70787205120908e-05
-6.8053876556291e-06
-4.28442391330742e-05
-4.41721228863554e-05
-6.30629744769575e-05
-3.88705271246014e-05
-1.2768832283278e-05
-5.52921067905994e-05
-5.24429663990906e-05
-3.52137702243613e-05
-4.2878762846278e-05
-2.36377232101506e-05
-3.08329280901788e-05
-8.97905138486153e-06
-3.7191606399831e-05
-1.72782577519315e-05
-3.23596005109037e-05
-3.22515677545283e-05
-5.03876360564284e-05
-3.21685602566962e-05
-2.09684447668947e-05
-3.71927432847108e-05
-1.9641240664918e-05
2.37690670792272e-06
-6.25113386756334e-06
-4.99243468350637e-05
-3.08877084034574e-05
-1.87234678666587e-05
-1.52280062111985e-05
-2.29188494432447e-05
-2.41739224359648e-05
-3.84112598868539e-05
-4.02712456383474e-05
-6.91931431223375e-06
-1.57949336012776e-05
-4.07015749394039e-05
-4.15177231947152e-05
-2.05753228214637e-05
-2.60465882664662e-05
-2.83317846638937e-05
-4.46080970139192e-05
-1.85446888159815e-05
-2.52825830928011e-05
-3.94426656340048e-05
-1.86911504434351e-05
-4.24216787988969e-05
-2.79076210116705e-05
-1.96705782482297e-05
-1.65712756601022e-05
-3.34597333911084e-05
-3.53827486771629e-05
-1.48454089766617e-05
8.28335240822664e-07
-2.0929926080528e-05
-2.01741451058641e-05
-3.82825686410132e-05
-2.55236025220943e-05
-2.17210517986838e-05
-5.54500917280024e-05
-3.17876491912903e-05
-2.32453289820518e-05
-5.97009779003575e-05
5.89861588831435e-06
-4.336797705062e-05
-4.57696123899969e-05
-2.34767681139079e-05
-1.93015089077269e-05
-3.64647477376339e-05
-5.08155919282667e-05
-2.45668440807107e-05
-3.51840597372179e-05
-3.83326909368701e-05
-4.0222994672885e-05
7.68577736756303e-07
-4.63046707037686e-05
-3.55549490210626e-05
-3.93922104843816e-05
-3.83184764697644e-05
-1.41695727810148e-05
-2.3689477218122e-05
-1.63081340729354e-05
-5.75184546642327e-05
-3.01254144696373e-05
-3.837249425123e-05
-3.8113154500531e-05
-3.24338245326394e-05
-1.6211926609512e-05
-3.69115063275929e-05
-3.14012993808319e-05
-2.83733870958118e-05
-4.78024736440437e-05
-2.39845634803445e-05
-5.52434174960553e-05
-2.39968161852002e-05
-2.80579677829654e-05
-3.8814843943542e-05
1.64874086473102e-06
-2.75626098333108e-05
-1.45994650169579e-05
-5.32090479125608e-05
-3.24275882303937e-05
-9.43144862361048e-06
-3.50705731048027e-05
-5.47237032009739e-05
-4.94492384747516e-05
-2.1551799553619e-05
1.35148214319597e-05
-8.74573351702661e-06
9.16393612780335e-06
-3.91171442706103e-05
-3.38343746920537e-05
-1.45583819769638e-05
-2.40090037870847e-05
-1.1209685782856e-05
2.2229558993367e-07
-3.35198748613375e-05
-2.40124358693021e-05
-3.27983646953344e-05
-2.53790982866446e-05
-3.0032211392171e-05
-3.06878450144928e-05
-1.35695131965285e-05
-2.79971948327042e-05
-1.679246443913e-05
-4.89475576522134e-05
-3.2060917210075e-06
-2.58153040982693e-05
1.53450836892331e-08
-1.80893255350186e-05
-5.41000789792644e-05
-4.57040287811173e-05
-2.55379514421284e-05
-3.02466582192077e-05
-2.68140727479496e-05
-3.16703070297623e-05
-2.40032987747144e-05
-2.51238786729078e-05
-1.48201808224633e-05
-2.22327769703276e-05
-1.99710709290699e-05
-4.21889238199659e-05
-2.47249295161049e-05
-2.31095620358841e-05
-3.91019054942236e-05
-3.5512921624499e-05
-3.78227187131987e-05
-2.14504135761901e-05
1.1303682954725e-05
1.81866590496832e-05
-5.25012201283878e-05
-3.54407017500319e-05
-2.73243898003881e-05
-4.10122715806036e-05
-1.72587179542078e-05
-3.85512660040667e-05
-4.4574432791304e-05
-3.96411033938629e-05
-2.17310730607486e-05
-1.59102699852163e-05
-1.41615943545651e-05
-2.74191302379443e-05
-1.27956290956918e-05
-3.51069009501532e-05
-2.15943358036797e-05
-4.01988654661112e-05
-2.72555111368339e-05
-4.18896352696909e-05
-5.28380349105847e-05
-2.40831449122387e-05
-3.82819780920554e-05
-2.66821576089476e-05
-1.92487522521431e-05
-4.03624284707589e-05
-3.26485747640596e-05
-1.04182391518154e-05
-3.39079053643491e-05
-1.68368916856995e-05
-5.04744598845108e-05
-4.24449537870366e-05
-2.06208617733092e-05
-3.29651747002925e-05
-3.32685298940651e-05
-2.19494934159041e-05
-2.68495713526529e-05
-3.8650149350777e-05
-5.1643631203077e-05
-4.63660094792406e-05
-2.418418625914e-05
-3.9038039912612e-05
7.18422343357975e-06
-1.64454263362366e-05
-2.049590776765e-05
-3.29155684616717e-05
-5.33619771995722e-05
-4.83158763209931e-05
-1.61130388379783e-05
-1.81621202419146e-05
-5.82939885350736e-05
-1.9812854238617e-05
-1.41824627220768e-05
-2.32437343390233e-06
-5.18867043052717e-05
-1.25127078843502e-05
-4.34114875864509e-05
-3.37278829689303e-05
-3.24502272163105e-05
-2.61157985526733e-05
-4.45165438403603e-05
-3.1028248100845e-05
-4.18852343802662e-06
5.78320314132971e-06
-2.32033933323962e-05
-2.29077078937709e-05
-5.4407020902268e-05
-3.62943051983909e-05
6.99740764620886e-06
-3.58666274759154e-05
-1.56425989465879e-05
-4.5181495212123e-05
-2.64731723283977e-05
-1.68932098324976e-05
-2.84335733716628e-06
-5.52575252756837e-05
-1.82099289695439e-05
-2.26220844370254e-05
-8.11788677860682e-06
-3.5334471254714e-05
-3.10567277027263e-05
-3.78397869697573e-05
-3.74455058676567e-05
5.65567580333714e-07
-2.19930544636962e-05
-3.54920664599857e-05
-3.23916441785483e-05
-6.23959306951412e-08
-1.52183358456653e-05
-3.27311040340847e-05
-2.84569640047752e-05
-3.04620213641132e-06
-6.72361335205874e-06
-8.65832792581726e-06
-3.56715421066628e-05
-8.78602148655279e-06
-1.61317989956315e-05
-1.9065139842318e-05
-1.97171960973325e-05
-2.65925210131608e-05
-3.67770763101158e-05
-3.41783882371783e-06
-2.2556257616573e-05
-4.03280257180914e-05
-3.46729045494762e-05
1.18746942658368e-06
-3.52521642927931e-05
-2.06758466604108e-05
-2.73358427034323e-05
-4.89571016374185e-05
-4.22803432608183e-05
-2.24548149839612e-05
-5.8450309897166e-06
-5.15651844822149e-05
-3.19599972134062e-05
-1.63910976821335e-06
-1.32011313574849e-05
-1.41462371612851e-05
-1.45630731161174e-05
-8.43714482310573e-06
-2.0993519623617e-05
-4.69616098927345e-05
-2.36282511778386e-05
-1.5201838022629e-05
-4.96911807694317e-05
-6.07409523939979e-05
-2.87669788818409e-05
-2.44056443249943e-05
-3.38762126694819e-05
-5.71994041843554e-05
-3.79727812656924e-05
-2.01295094636155e-05
-4.52626672966619e-05
-2.51183188804033e-05
-3.01473286294642e-05
-2.57586230198312e-05
-4.79216216659394e-05
-3.43264641795486e-05
-1.48157665009023e-05
-1.09516862999056e-05
-3.54794894856987e-05
-2.60903191483506e-05
3.30485036218851e-06
-2.20749143734438e-05
-3.14904354699414e-05
-2.8444829565678e-05
-3.38172149322364e-06
-3.63804621342325e-05
-2.66014146329153e-05
-2.95287397104884e-05
-2.86572866023869e-05
-3.73230381028891e-05
-1.7658813790875e-05
-3.44584064025926e-05
-2.95856345192764e-05
-2.90008538239977e-05
-5.17614704747848e-05
-1.25488118878755e-05
-3.18805509423192e-05
-4.05784847779543e-05
-1.50249524533263e-05
-4.4793206232389e-05
-1.36145950575852e-05
-2.57305340486052e-05
-3.63617164451226e-05
-2.65755321666561e-05
-2.62656865148072e-05
-2.70310959094855e-05
-1.2838611041078e-05
-3.70369574347784e-05
-1.60198121493517e-05
-1.30375854923605e-05
-3.04711657281203e-05
-3.85917914631987e-05
-1.61991067654666e-05
-4.60329846053371e-06
-4.30231947723399e-05
-4.10572418077463e-05
-3.2624435187046e-05
-2.12932657147928e-05
-1.55823516003727e-05
-2.59244550992945e-05
-1.38501693263191e-05
-8.48198615438533e-06
5.17124561593936e-06
-3.87965209870269e-05
-3.87548356971701e-05
-7.31892045586376e-06
-4.45775791352878e-05
-1.9952961811623e-05
-8.43926777914045e-06
-5.30191891437416e-05
-3.41515212675457e-05
-4.42060341089357e-05
-3.42817497419749e-05
-5.17301649364337e-06
-2.70813047386833e-05
-6.86511118930943e-06
-4.63031155146154e-05
-3.578932407478e-05
-3.24085124528506e-05
1.00268992912975e-07
-3.7897939821633e-05
-3.10376251782461e-05
-1.92639879065446e-05
-5.52960432371355e-05
3.56554997364016e-07
-2.66902259015568e-05
-4.38147256651614e-05
-2.72899935955542e-05
-2.47844015895811e-05
-3.15250475411517e-05
-1.25479381680146e-05
-1.89114436524128e-05
-2.73099086809074e-05
-1.00274361931669e-05
-1.33331929239153e-05
-1.63254747933116e-05
-1.44292163098345e-05
-3.46668913785031e-05
-8.08436745119961e-05
-2.82676265224963e-05
-4.10315713074524e-05
-2.62451439252208e-05
-2.75065786920236e-05
-3.40797802785723e-05
-2.75683837051975e-05
-1.87493653668854e-05
-3.22130806038723e-05
-6.06736957581013e-05
-2.94426790977835e-05
-5.85625894972128e-05
-1.51659643717587e-05
-3.72605398039165e-05
-4.96211665130847e-05
-5.92970629727797e-05
-2.38736551501326e-05
-6.15332538069539e-05
-3.12443354401489e-05
-2.67209179885145e-06
-1.84575193895049e-05
-3.76619590837739e-05
-1.29427694197762e-05
-3.62879837888587e-05
7.3496774741084e-07
5.06513498073005e-06
-6.34600848338653e-06
-3.99743938114444e-05
-2.54558153753844e-05
-2.98291726047676e-05
-1.62688716893893e-05
-6.47614882808304e-05
-2.77113481066526e-05
-2.09469703368003e-05
-1.542506899899e-05
-3.73735652978814e-05
-7.62346886884432e-06
-1.82969248667274e-05
-6.19226044071144e-05
-5.55897736651007e-05
-2.46075154695392e-05
-3.25474754866263e-05
-4.63028866414935e-05
-1.05570983903994e-05
-4.46560916529365e-05
-1.78280782691006e-05
-5.67652796881295e-05
-5.68221256825657e-05
-2.08627832758952e-05
-4.04617225606123e-05
-1.88353609915281e-05
-4.46829351593597e-05
-2.13301294370438e-05
-4.39121561395103e-05
-2.94588857972678e-05
-3.0193081915455e-05
-9.88688902001507e-06
3.95453147294379e-07
-5.81903938525739e-05
-2.00912008818231e-05
-2.65397651551547e-05
-3.17959950525497e-05
4.99477422109548e-06
-1.4811116472222e-05
-6.58960700779554e-05
-5.02624017370506e-05
-4.58752099233413e-05
-5.307845765032e-05
-3.20871186836664e-05
-2.62721581287145e-05
-1.20274139328078e-05
-2.79334484251631e-05
-4.7058368003763e-05
-4.19099799630055e-05
-4.74944100734114e-05
3.47788101985413e-06
-3.35081456548902e-05
-1.86402809140756e-05
-4.97944958758879e-05
-2.05681516684321e-05
-1.11883857135759e-05
-2.05475604879797e-05
-2.31126759798796e-05
-2.93873659613448e-05
-2.37893681533019e-05
-1.86587700655559e-05
7.96653703657545e-06
-5.58272870624842e-05
-4.78089917577357e-05
-2.0102752090413e-05
-3.61692504064292e-05
-1.73445543133013e-05
-1.58591090199611e-05
-6.10429559119231e-05
-5.66467713595541e-05
-2.36177865544728e-05
-1.17728986294797e-05
-2.39129514719579e-05
-2.55942181359621e-05
-2.70232841887582e-05
-1.62951305080003e-05
-4.67224802497854e-05
-8.09780325161742e-06
-2.60550090836735e-05
-3.98564283960525e-05
8.35693363578046e-06
-1.51145124507201e-05
-9.4832330961609e-06
-1.91993015537794e-05
-1.84962404055208e-05
-3.15627772237127e-05
-2.23225416713681e-05
-4.45355417717464e-07
-4.32162703386866e-05
-1.22029181722849e-05
-1.48184357166647e-05
-6.17081910089856e-06
-2.12878477207171e-05
-6.67340407132789e-06
7.5967985983771e-06
-2.08578513598286e-05
-1.59677267886783e-05
-1.69305667951614e-05
5.39934091472777e-06
-4.78566626777262e-05
-5.29217069651974e-06
-4.97332808704516e-06
-8.0500876697161e-06
-1.08280957526605e-05
-3.93168472649997e-05
-6.12908591746203e-06
-1.70022863649881e-05
-2.89745735551724e-05
-7.39446744060837e-05
-2.87514872240247e-05
-2.84168892008748e-06
-5.90302329161236e-06
-4.24752026768523e-05
-2.15344193370099e-05
-3.43630616439321e-06
-5.19869959167362e-05
-5.4750835179056e-05
-2.60617996647156e-05
-3.61304432315045e-05
-3.92073358830449e-05
-3.29142285102389e-05
-8.08976593620912e-06
-2.94543380641995e-05
-3.10112428949267e-05
-2.15303984817244e-05
-3.89261955670243e-06
-5.75989127337312e-05
-4.2165782694592e-05
-2.87415719470574e-05
-1.79771639023217e-05
-1.85509077038895e-05
-3.22346682181712e-06
-4.24186940550328e-05
-2.42412732987125e-05
-4.0284784084732e-05
-2.56135405998049e-05
-4.30328027324834e-05
-2.99592534118305e-05
-1.75318257897127e-05
2.09919076019637e-06
-1.15664766588472e-05
-2.14085192976148e-05
-2.65693521336645e-05
-1.58959051266026e-05
-1.57989215225986e-05
-9.82200342077416e-06
-1.8487323126978e-05
-2.77497730330159e-05
-6.75639291472086e-06
-3.20925368422968e-05
-2.9555848123807e-05
-2.44888852227956e-05
-1.3462942203517e-06
-3.30306868615056e-06
-4.91856072644352e-06
-4.17048089417452e-05
-1.30633210427804e-05
-2.75178103494158e-05
-2.91228252600908e-05
-3.01208991167095e-05
-1.36660829879366e-05
-2.00664373504146e-05
1.43721984478817e-05
-2.05196184751217e-05
-3.29568883884333e-05
-3.04489762745544e-06
-2.55336124341724e-05
-3.89040497171184e-05
-5.30826850802491e-05
-1.42807565653464e-05
-2.64257766232894e-05
-2.12899669318818e-05
-1.66686959547353e-05
-3.43063100374465e-05
-2.2821351934923e-05
-1.85146230067401e-05
-3.92167853189494e-05
1.03552860359499e-05
-3.32775560401937e-05
-1.71476559155226e-06
-1.30474539356343e-05
-9.43432546433528e-06
-3.90058775200605e-05
-4.34953251122471e-05
-5.03897058610549e-05
-1.87672820613486e-05
-2.79251965295068e-05
-1.86799806873527e-05
-1.95493423524504e-05
-2.02320729435431e-05
-2.39303302090469e-05
-3.72956517344889e-05
-2.83036369215989e-05
-3.9055544917348e-05
1.94569632459541e-05
-2.79787996952322e-05
-1.80888544123798e-05
-2.42354702606401e-05
-3.17157340849278e-05
-3.00534062502074e-05
-2.30982179442794e-05
-3.45417443413725e-05
-3.53501349854266e-05
-3.65649188822992e-06
-3.24519920399672e-05
-2.81416743512582e-05
-2.62098881507549e-05
-3.67610783511881e-05
-3.8536839696433e-05
-3.52899402348813e-05
-3.01777966588844e-05
-1.71746999765545e-05
-1.91641929649022e-05
-2.75741515670381e-05
-2.70225634844805e-05
-3.07963946227618e-05
-5.55383586484586e-05
-9.76039928053871e-06
-4.99942519403489e-05
9.26918950105871e-07
-9.22657385980618e-06
-3.40345444116496e-06
-1.28743031261806e-05
-1.6418684848842e-05
-3.27504527439363e-05
-9.64450681909554e-06
-4.61496691725079e-05
-3.05184632114746e-05
-2.86461431328395e-05
-1.81433456935425e-05
-1.20005613894499e-05
-7.41270745380568e-06
-3.10023835241108e-05
-2.05490169725642e-05
-3.4945707843413e-05
-4.26775730827431e-05
-6.12664540706077e-05
-2.1593374096025e-05
-9.37275673328723e-06
-3.48447753616592e-05
-2.65619809638623e-05
4.020393337851e-06
-3.39276173291822e-05
-4.86046933580973e-05
-2.38596783362674e-05
-3.19556124050187e-05
-1.95829980278856e-05
-2.67887906981472e-05
-2.49291644084918e-05
-1.26973460803914e-05
-4.85361812382973e-05
-3.64209082809303e-05
-8.91565843106549e-06
-3.18165738664688e-05
-1.61608812232369e-05
-4.51216879485858e-05
-4.10860972319175e-05
-3.52557350161722e-05
7.2514436961766e-06
-3.72736477989919e-05
-4.1931697276131e-05
-3.02886862751607e-05
-2.63124041741499e-05
-6.92611480357763e-05
-2.49444913406295e-05
-5.57656224293369e-05
-2.01784491485677e-06
-5.26697401124186e-05
-4.09079870357674e-05
-4.26948659128032e-05
-3.56273426091902e-05
-4.22736309959913e-05
-2.89798989395869e-05
-1.31034335976905e-05
-1.78082171076278e-05
2.46517301546453e-06
-3.10207376020128e-05
-5.4097841757848e-05
-4.44224779097293e-05
-4.43588187746303e-05
-1.42327956731502e-06
-2.01807880574409e-05
-4.36115832243882e-05
-1.90403976448658e-05
-2.65567036475836e-05
-5.02052679886134e-05
-2.31781986858404e-05
-1.46388277943887e-05
-1.54506531722027e-05
-1.41339170311343e-05
-3.18529077721246e-05
-6.29879929738106e-05
-3.83203292391689e-05
-3.67783066289609e-05
-3.03908134419094e-05
-1.80942697359022e-05
-1.60172422074427e-05
-5.52236618548228e-05
-1.08351546897441e-05
-2.52688448347233e-05
-7.27295107413092e-06
-2.56865244210579e-05
-1.51998955830519e-05
-5.37368211273349e-05
-2.33487925641671e-05
-1.25710228630735e-05
-4.05564172210574e-05
-2.30365311357837e-05
-2.35855449956752e-05
-3.19995760213712e-05
-2.04614332922817e-06
-1.5811345570414e-05
-1.28020216852073e-05
-3.37928863881124e-05
-2.08218742689367e-05
-4.93948248541e-05
-2.16972447306306e-05
-3.38123917249441e-05
-1.82575823075626e-05
-5.01073080338155e-05
-3.01973917877899e-05
-5.34202595573081e-06
-1.92407825459066e-05
-1.53272874556129e-05
-3.18204988928063e-05
-4.0174557947131e-05
-3.24777298324789e-05
-4.0106136478515e-05
3.7041569808351e-06
3.0470587433503e-06
-2.10535844027664e-05
-3.65520935072439e-05
-2.03213608435229e-05
-4.32459769356025e-05
-4.47126050233529e-06
-2.43725486212646e-05
-1.22098853811799e-05
-1.90543150715887e-05
-2.70393520892573e-05
-2.12023269056729e-05
-3.75753959956441e-05
-2.73155886209583e-05
-2.08107931147259e-05
-1.4673225276041e-05
-1.44981304008963e-05
-3.8680750454273e-05
-1.96016282562313e-05
-1.5558132316516e-05
-2.32271777838532e-05
-2.54698475003339e-05
-3.38705346118822e-05
-3.77776041966026e-05
-3.11782262550099e-05
-2.88860424822026e-05
-1.34484510751885e-05
1.17126433018768e-05
-2.52191973990486e-05
-3.53068583903019e-05
-1.299452334805e-05
-2.06758355108523e-05
-4.0279541104597e-05
-1.12732148684103e-05
-2.52070660144895e-05
-3.11734305351332e-05
-1.74019648533798e-05
-3.01618017298188e-05
-2.30310121456126e-05
-4.03230549636398e-05
-5.62490589640127e-05
-6.91825433105706e-06
-1.24598940817575e-05
-6.35640279797847e-06
-3.46442374258036e-05
-4.26579960200949e-05
-4.32278931719632e-05
-2.18574500480906e-05
-2.58572239414338e-06
-2.68572691633668e-05
-1.29629114524457e-05
-1.40591567626488e-05
-1.6055702748618e-05
-1.99061358390528e-05
-2.50340863008743e-05
6.62051651241797e-07
-7.40373576725392e-05
-3.86023915542064e-05
-4.10074873105787e-05
-3.01446657470986e-05
-4.13825700927884e-05
-5.40713256377679e-05
-2.76824523322046e-05
-1.34105858150191e-05
-3.09568915046292e-05
-4.18355367168597e-05
-2.22459285680516e-05
-3.2226268889502e-05
-4.87846373294052e-05
-5.63358930712085e-06
-2.68279798558445e-05
-5.82830685953114e-05
-2.05590011759771e-05
-2.88858308429845e-05
-5.34510699101299e-05
-4.45976335251778e-05
-3.22426234795839e-05
-3.98513301173461e-05
-2.14124072940644e-05
-2.84157882539132e-05
-4.5628952141545e-05
-3.63917574870928e-05
-1.67504420321752e-05
-2.59079823939254e-05
-2.45821269056712e-05
-8.82187251816777e-06
4.64381271710465e-06
-2.96671798036834e-05
-2.77006150954434e-05
5.68221360181009e-06
-1.81594006597425e-05
-1.23252137354469e-05
-3.79933507374448e-05
-4.4894771566798e-05
5.42397271607621e-06
-2.33385922014037e-05
8.41189004271047e-06
1.60200451735066e-06
-2.21521127729008e-05
-4.27253464865311e-05
-5.89224035839787e-05
-3.45883838576372e-05
-3.73451843926716e-05
-1.34674030295671e-05
-4.07559539629409e-05
-3.71100129554077e-05
-4.2068690499337e-05
1.37023442374149e-05
-8.7529422193436e-06
-3.13415524105204e-05
-3.06533801910492e-05
-1.1482990957577e-05
-4.05373826399669e-05
-3.05736508279637e-05
-6.95224011330176e-06
-2.0153990380789e-05
-4.58609757211504e-05
-2.02385902123634e-05
5.92477388109482e-06
-1.99377160872529e-05
-3.84609634730747e-05
-3.3821733454587e-05
-2.88289035666321e-05
-3.09558802989023e-05
-3.94560370360222e-05
-1.18175852727241e-05
-4.74150505629801e-06
-1.74967377372476e-05
-4.19069910921584e-05
-2.80518830197941e-05
-3.27982798711213e-05
-9.18639452473521e-06
-4.1655332710658e-05
-3.46192359957314e-05
-4.0421353838035e-05
-8.61301010919107e-06
-1.7388466947098e-05
-3.70477775396134e-05
9.47335214520423e-06
-4.50044119176806e-06
-1.00755098273796e-05
-4.24302735452781e-05
-4.17887966132112e-05
-4.31102100253213e-05
-3.67782672759376e-05
-1.13091049133811e-05
-3.46410635388237e-05
-2.02141348108874e-05
-4.31453774153156e-05
-4.5279405848146e-05
-2.95656311447324e-05
-2.18483411683462e-05
-8.31186660705511e-06
-5.98773483995052e-05
-8.01822495928446e-05
-3.02019276987309e-05
-5.38182211467945e-05
-8.48601943021712e-06
-6.61325541522624e-06
-1.20448412813664e-05
-3.1337212347129e-05
-2.12582724889713e-05
-2.28477806314638e-05
-1.80492960437674e-05
-2.17491099830183e-05
-8.33232699505508e-06
-2.91417205018179e-05
-4.19377632942072e-05
-1.903832240793e-05
-3.01664332614334e-05
-9.91820936714386e-06
-4.01749631649639e-05
-1.32453834484242e-05
2.43588902525263e-06
-6.31017441005391e-05
1.0445207995056e-05
-3.55753933439069e-05
-3.87599152444928e-05
-2.50389015598058e-06
-1.09162877558203e-05
-3.99697995721049e-05
-2.40085188203344e-05
-4.62381510719055e-05
-2.71880405902187e-05
-2.99871245120843e-05
-3.71276970946472e-05
-4.93092524454128e-05
-6.2223482103186e-05
-4.93196607895034e-05
-4.4125065228063e-05
-5.91188792355115e-05
-3.69229801348471e-05
-2.26133203429906e-05
-6.46080625167591e-05
5.31677151871564e-06
-2.81491692377606e-05
-3.13008152747658e-05
-3.61131927872502e-05
-4.174889011812e-05
-7.16731580787133e-06
-2.49978909094247e-05
-2.23461750997358e-05
-4.54969435527889e-05
-3.33876051931345e-05
-1.54334454157271e-05
-5.80909050810431e-05
-2.01572771659526e-05
-4.32171119825691e-05
-2.16934396081856e-05
-7.3911326386287e-06
-8.39573658858945e-06
-4.80744120930162e-05
-1.65988412860659e-05
-4.58330470136014e-05
1.30688901246186e-05
-6.57474832985091e-06
-3.89808270455521e-05
-5.77304996483898e-06
-2.51981657142985e-05
-3.06868781319292e-05
-2.14291820150948e-05
-2.27673049205998e-05
-4.0897607492388e-05
-1.3655070507742e-05
-1.84802533387549e-05
-1.91512837624228e-05
-1.79721074933527e-05
-5.33734947992076e-05
-3.27725599075446e-05
-2.38026923791852e-05
-4.31001221392542e-05
-2.37348396775909e-05
-4.15769114321747e-06
-3.0463046371323e-05
-3.08680498495893e-05
-5.92318902714336e-05
-1.76505914526832e-05
-3.38757218848415e-05
-3.58606543723598e-05
-1.794742432572e-05
-8.49424201807875e-06
-1.64875754988121e-05
-9.47409845808626e-06
-3.40020271598966e-05
-5.64881490554601e-05
-4.58809604693459e-05
-2.92186947716705e-05
-4.42205703313197e-05
-7.4404759404541e-06
-4.55076806163569e-05
-3.73908646082932e-05
-2.95105162255892e-05
-2.979563574349e-05
-2.81611633741163e-05
-2.07975512658891e-05
-2.57298950856773e-05
-2.58680429561695e-05
3.76692740974598e-06
-6.23670100782554e-05
-8.30107691839222e-06
-2.61749654986991e-05
-2.54643307004452e-05
-3.45747599147733e-05
-2.67757411915886e-05
-3.00152163279062e-06
-4.33639268980506e-06
-1.51796869546596e-05
-1.46939834359914e-05
-1.47204310648107e-05
-2.84471452876579e-05
-2.05348828401697e-05
-2.79452874412305e-05
-1.50242913739103e-05
-3.09137529865989e-05
-1.3576538075949e-05
-4.04028179384421e-05
-2.15439987926543e-05
-2.51101434956932e-05
-3.04490478993507e-05
-3.77382182111927e-05
-1.37696104710071e-05
-1.85426787899003e-05
-1.99496736644362e-05
-6.16463530724666e-05
-1.89697942805788e-05
-1.18347185115964e-06
-5.27937496031884e-05
-3.37937422533552e-05
-5.87928499995609e-05
-1.74925319660348e-05
-1.09806802648614e-05
-3.66799793026197e-05
-5.76823237340237e-05
-2.0623294082829e-05
-5.75378028927755e-06
-4.46670529143229e-05
-3.7947343360988e-05
-3.56884736920315e-05
-4.21930691663093e-05
-1.86342578131395e-05
1.38440975616303e-05
-4.77927981923198e-05
-1.67579536771739e-05
-1.77603085040046e-05
-1.57443233499938e-05
3.02072006534985e-06
-3.60465710482459e-05
-1.33018923963953e-05
-3.61989351364083e-05
-3.42081543560622e-05
-2.64897321303554e-05
-2.3327883730907e-05
-1.3409288747011e-05
-2.8010049767734e-05
-3.63723792194445e-05
-3.19936517857208e-05
-2.57902726502691e-05
-6.87401729147873e-05
-3.67165296089222e-05
-4.16187970408279e-05
1.56650710017389e-06
-2.05352890330697e-05
-3.59994473491365e-05
-1.31227204227431e-05
-2.55851945865142e-05
-3.57348143854862e-05
-1.00908277730013e-05
-4.7090115063185e-05
-2.42453519971058e-05
-2.13390763470361e-05
-1.81940117755793e-05
-5.64501067729908e-05
-2.47264338093243e-05
-2.51200915432307e-05
-3.71587823731866e-07
-1.4042771339954e-05
-3.82372894995008e-05
-1.42929878667553e-05
-2.68679427180102e-05
-1.12574568925447e-05
-8.89678066554092e-06
-2.73849592297978e-05
-2.68473258058155e-05
-3.8198295625963e-05
-5.6347948907741e-05
-2.75458661091223e-05
-6.39134926585241e-06
-3.07266300444715e-05
-2.42057733293924e-05
-2.97596404233024e-05
-4.64797888617232e-05
-2.79901544578159e-05
-2.02766603482511e-05
7.90254762688509e-06
-2.45946336119031e-05
-1.52615786114797e-05
-2.25977041653681e-05
-9.01268194217249e-06
-1.82449906064257e-05
-6.35580418889241e-05
-4.69289762993452e-05
-1.756686704082e-05
-5.47291950919474e-06
-3.13494274584403e-05
-4.49436301115437e-05
-2.73111359628198e-05
-4.17276559567421e-05
-1.02690585911223e-05
-7.84975394683604e-06
-1.09741635729719e-05
-2.58030750737599e-05
-2.53874027799118e-05
-3.03878066087374e-05
-9.70179184766216e-07
-2.7407644422992e-05
-3.51333802402469e-05
-6.79710840245478e-05
-3.02173584671376e-05
-2.47697184030945e-06
-1.88649400693551e-05
-1.83656006203708e-05
-3.1653403151503e-05
-3.08721806727629e-05
-3.61565212428275e-05
-1.1233515636416e-05
-5.46432996384441e-05
-2.98445027928566e-05
-2.37479865046528e-05
-1.52955693772059e-05
-4.40088143196389e-05
-3.84221758691734e-05
4.43103333243027e-06
-2.99013430070699e-05
-1.89155558381331e-05
-5.91886007067455e-05
-4.99572640707988e-05
-2.12301803099496e-05
-3.72809302229454e-05
-4.53967481865978e-05
-4.86162168500368e-05
-4.69222715866609e-05
5.16108229287878e-06
-5.54959046727099e-05
-1.56696772868041e-06
-3.12875118694102e-05
-3.86717705687157e-08
-2.96133529865137e-05
-2.20452245581256e-05
-1.44489670732714e-05
-4.18909085163638e-05
-8.89390210872322e-06
-4.60508804039101e-05
-1.68802443139824e-05
-4.85491293411761e-05
-1.25552251001783e-05
-4.45093699848234e-05
-5.26471112111308e-05
-4.4077416396696e-05
-5.93351026949839e-05
-3.43130372276904e-05
-1.62589175918513e-05
-3.58676915073742e-05
-5.97898103920045e-06
-2.47824885909737e-05
-4.83936040070408e-05
-2.54766573190936e-05
-4.61940859799073e-05
-3.97288657173828e-05
-2.54282999052463e-05
-5.34033192005629e-05
-3.25171312663092e-05
-1.89374954013828e-05
-3.24835018243494e-05
-6.82599428289201e-05
-1.54575135673132e-05
-2.73827123418708e-05
-2.51702644596977e-05
-3.41865493495097e-05
-4.25110834607547e-05
6.61682681986097e-06
-2.55924056630494e-05
-7.374877569649e-07
-4.25905268956896e-05
-2.66257607755565e-05
-3.91887532887274e-05
-2.84709765035191e-06
-2.66581966774598e-05
-3.0138844187919e-05
-1.52048394246104e-05
-4.63282557854147e-05
-5.51934103170689e-05
-1.90312406195078e-05
-2.61875370418833e-05
-1.50325854489222e-05
-3.18843216296835e-05
-1.11045794465282e-05
-3.72925152956412e-06
4.53949138836849e-06
-3.09192919718556e-05
-3.3972420256009e-05
-2.46725940293522e-05
-2.51807349927767e-05
-4.67484587373895e-05
-2.87301383324845e-05
-3.92988026589073e-05
-4.41251676658206e-05
-4.3515485674734e-05
-1.02758193019367e-05
3.45007284435598e-07
-2.14713970322733e-05
-5.53658698340235e-05
-3.94073020870987e-05
-3.44735097722903e-05
-2.4525452135654e-05
-4.04237014595061e-05
-2.36273239181838e-05
-2.25906389235155e-05
-3.2734206684623e-05
-2.44920437868636e-05
-2.26150349279493e-05
-3.36254001598495e-05
-1.18112308123087e-05
-2.35474842431156e-05
-8.33961510662738e-06
-2.90497537651219e-05
-1.69352236617581e-05
-2.4982927991696e-05
-3.8480386696174e-05
-5.85425742283597e-06
-3.10409978425709e-05
-1.11062358226764e-05
-3.50542741521597e-05
-2.56688788318644e-05
-4.26870039121256e-05
-3.94726039030646e-05
-2.86177270099862e-05
-1.35736327300516e-05
-7.77823568692604e-06
-9.66335329971601e-06
-3.00227735382265e-05
-3.07068000994964e-05
-2.17136442881826e-05
-1.44179824108342e-05
-5.02268787706502e-05
-2.75466225265159e-05
-1.58574603893661e-06
-2.02140219076382e-05
-5.20073079310744e-06
-4.88428959707556e-05
-3.68754452243165e-05
-4.23010384687016e-05
-2.82862025400556e-05
2.17218118813182e-05
-2.11794919513439e-05
-2.46100134987935e-05
-3.74380058162035e-05
-1.89603870488114e-05
2.19628045186739e-06
-2.59874620499778e-05
-3.63008099512159e-06
-7.65908834774778e-06
-3.16976915387523e-05
-3.56994196016715e-05
-3.46300334187743e-05
1.86020933681301e-06
-3.61770475890338e-05
-2.81427983089593e-05
-3.55044760648869e-05
-4.86012113523371e-05
6.94060910501707e-06
-2.25127761740744e-05
-4.59786912272706e-05
-2.69851728594584e-05
-1.61135547723883e-05
-2.15272252883921e-05
-2.73847900640769e-05
-4.00350710455541e-05
-3.77723073212611e-05
-3.40429235570759e-05
-3.75989798788585e-05
-4.91748419999585e-05
-1.72183180121369e-05
-5.94756645786586e-06
-2.62723390601025e-05
-1.86281400583209e-05
-1.27516052309152e-05
-3.33299991823369e-05
-6.91180141459571e-06
-4.76248406871582e-05
-2.91779706143095e-05
7.23099139039638e-06
-2.77062417955348e-05
-2.28518291808689e-05
-2.47836864799292e-05
-5.37933239201907e-05
-1.49695631116728e-05
-4.39992368088096e-05
-3.63627644838478e-05
-2.62714336191613e-05
-2.73619387259521e-05
-1.72539356759292e-05
-6.04535457569413e-06
-1.83932533598103e-05
-5.68773728817122e-05
-2.70785269906033e-05
-3.92649856079197e-05
-3.9099813758463e-05
-5.27831150728663e-06
-1.75990009509525e-05
-1.50647640989862e-05
-2.76361585865308e-05
-2.19926347096316e-05
-5.68463155310668e-05
-5.90391072269485e-05
-2.53798024356475e-05
-2.58313994942854e-05
-2.27223357330862e-05
-1.69856676729293e-05
-6.83695718605892e-06
-2.6646756657168e-05
-3.98414063009665e-05
-1.76455679475841e-06
-3.4762874422974e-05
-3.65398342347103e-05
-1.58607464651019e-05
-1.18246387331026e-05
-1.19168055345563e-05
-2.87325367827864e-05
-2.36624289925806e-05
-1.61763212634741e-05
-7.58320429978466e-06
-5.72848243278024e-05
-2.27115462625141e-05
-3.14351142913084e-07
-2.28645103435274e-05
-1.61980870726194e-05
-2.90533276850926e-05
-2.87096984256106e-05
8.50847806374602e-06
-1.4276731346344e-05
-1.86821854888057e-05
-2.87889000205325e-05
-2.06513705118306e-05
-2.34068422054129e-05
-4.58526884177064e-05
-3.47330801475512e-05
-3.27604780146126e-05
-1.41974916450354e-05
8.03997976563109e-07
-2.38372808611636e-05
-1.98674504571454e-05
-1.65261016344722e-05
2.87807475532445e-06
-1.41221901821747e-05
-4.60928957586553e-05
-3.91445116272035e-05
-1.56436022921338e-05
-1.82859042502255e-05
-8.80344840725389e-06
-2.34717755387235e-05
1.08828746966999e-05
-4.28298328023667e-05
-1.92074661890225e-05
-1.25532333064201e-05
-9.15520997545261e-06
-1.5764772079383e-05
-6.01251128734162e-05
-3.3846813942505e-05
-7.52628316756331e-06
-2.19890990279085e-05
-2.30302715064455e-05
2.66831533728035e-06
-2.91113632212037e-05
-3.43296658484302e-05
-6.58136454129939e-06
-3.15187735853562e-05
-1.59494424462995e-05
-2.4304806761912e-05
-2.54455827670208e-05
-3.36645505430564e-05
-2.86272272086707e-06
-3.27814714161408e-05
-2.27025397408292e-05
-4.49415150673298e-06
-3.57155894650889e-05
-3.87116957202611e-05
-2.00709395053819e-05
-2.8094389991642e-05
-2.52942838542567e-05
-2.89566530911743e-05
-3.33438567322047e-05
-4.64225370406985e-05
-3.79707595971041e-05
-9.20229472879232e-06
-1.89108357873161e-05
-6.34706479219695e-05
-8.98656601331964e-06
-2.27503259857572e-05
-9.16223325592877e-06
-2.2530971548224e-05
-5.3502445558627e-05
-1.23708094652973e-05
-5.09785407163652e-05
-5.05778234903847e-05
-2.37465591962412e-05
-2.3963098786631e-05
-1.65307272465908e-05
-2.44437601574987e-05
9.70375679756217e-07
-4.47025078059974e-05
-1.67723004639773e-05
-2.00576825285268e-05
-2.44215585002726e-05
-9.24865083767962e-06
-3.24362480349621e-05
-1.43203763183024e-05
-2.76334346000736e-05
-3.47427522887735e-05
-1.59027258114001e-05
-1.45011514504876e-05
-5.75431510952776e-05
-3.61443782677234e-05
-1.25499349899446e-05
-4.50671863672065e-05
-3.19147121768774e-05
-4.55455989070843e-05
9.36598755908562e-12
-3.73761781825029e-05
-1.38431093379349e-05
-4.5685655508468e-05
-3.29658378844657e-05
-4.52963772553792e-05
-4.98722843187173e-05
-4.58376134438429e-05
-2.93567526442479e-05
-1.8385795098787e-05
-4.97939843110476e-05
1.99028091223562e-05
-3.64442439197839e-05
-3.40728704437357e-05
-3.66659477595398e-05
-1.47154884970511e-05
-5.39843074416708e-06
-3.99525151841785e-05
-3.02322292378044e-05
-3.41054702158887e-05
-3.33795076289199e-05
-9.69948732662218e-06
-2.91285567757942e-05
-1.01322671923866e-05
-5.28840591674588e-05
-2.73605680083685e-05
-2.94108983713381e-05
1.65092774673283e-06
-2.89732424301332e-05
-3.1919664034717e-05
-3.51682838055355e-05
-3.13731459750071e-05
-2.84060453257539e-05
-1.40313122692295e-05
-3.33344580238019e-05
-2.33694390240235e-05
-4.60498736607729e-05
-1.44789640907618e-05
-4.15279628722525e-05
-2.0170534453543e-06
-2.56695283420341e-05
-1.78953065649118e-05
-5.06624179968836e-05
-1.41241597548671e-05
-2.23565944207259e-05
-3.95723877155985e-05
-4.86762566609143e-05
-1.09789361146264e-05
-3.30626671669947e-05
-2.36698152200883e-05
-6.54199102896861e-06
1.76736973552683e-06
-4.52485454554096e-05
-5.23140397490121e-05
-1.87517407233318e-05
-3.24691579392975e-05
-3.08613053943644e-05
-3.51758655517081e-05
-1.09755834556827e-05
-5.10072140749508e-05
-4.23148010987797e-05
-1.88065036142262e-05
-5.18810497973669e-05
-3.68318710008036e-05
-2.09501754158976e-05
-2.86658501538383e-05
-1.54011796111889e-05
-5.01475659063321e-05
1.42274919065359e-05
-1.57912667793805e-05
-4.00830184259853e-05
-1.58581582670055e-05
-3.81579140728512e-05
-4.8319621374425e-05
-3.39334806131675e-05
-4.39369142622711e-05
-2.09805081465926e-05
-1.92097927099005e-05
-2.51374733713717e-06
-2.94246637809453e-05
-4.23831303329182e-05
-5.69507230882467e-05
-3.22518237476817e-05
-4.63368416597147e-05
-2.42981689895413e-05
-2.79643657527957e-05
-7.55491888807691e-05
-5.34157202909431e-05
-2.41884119300066e-05
-3.22388124686714e-05
-1.12945453744549e-05
-2.79355597353147e-05
-5.1321126582784e-05
-2.84120505753915e-05
-2.041707213943e-05
4.34982334256198e-06
-5.12867693155972e-06
-2.64664622590727e-05
-2.24722343976218e-05
-2.04553838661607e-05
-2.36437610490816e-05
-3.83728531680017e-05
-3.5817313488026e-05
-1.83320048604474e-05
-2.77273872039736e-05
-4.27197975967953e-05
-6.17361133559772e-06
-2.40853982663977e-05
-5.31712615526239e-05
-3.9238421252521e-05
-3.53651817618194e-05
-1.4480543502229e-05
-4.74913514965204e-05
6.53100274448237e-06
-5.54789693872916e-05
-5.09821060811354e-05
-3.97482002254798e-05
-2.74954948942996e-05
-5.84524274875856e-06
-4.55375872966128e-05
-2.77427814244667e-05
-3.11979386638071e-05
-3.0716835811785e-05
-6.08324137515816e-05
-2.48534097140013e-05
-1.90882338641671e-05
-3.07696459347966e-05
-2.05097428850346e-05
-3.88694417468864e-05
-3.6186501125624e-05
-3.09777768008173e-05
-2.8971461572642e-05
-3.70865362459173e-05
-3.59322360910814e-05
-4.39708301902934e-05
-5.88034910415902e-06
-3.78017880966481e-05
-2.60684460219586e-05
-3.0883976736123e-05
-4.07539874093883e-05
-3.80979016125443e-05
-4.02822386023849e-05
-3.36602363849561e-05
-2.41673965209772e-05
-3.34145551847774e-05
-1.24862069220416e-05
-3.40185092830166e-05
-5.3018883852269e-05
-2.93137106625787e-05
-2.2966416778304e-05
-4.50382932415498e-05
-2.01535146964425e-05
-7.71112967807775e-06
-2.58573017971537e-05
-1.42211125900855e-05
-2.18015796203456e-06
-1.84422439658862e-05
-4.05290045004043e-05
-4.24036669643459e-05
-1.69794978946646e-05
-4.83465402519786e-05
-2.60939102855848e-05
-3.30050377111613e-05
-3.32064401824567e-05
-3.78751452562036e-05
-2.92435343042401e-05
-3.17291356664612e-05
-1.74995117447545e-05
-1.59653655151549e-05
-3.01457605698501e-05
-3.29567536430737e-05
-1.72460834002748e-05
-5.68462910923835e-05
-2.37860368262378e-05
-5.58630911020143e-05
-1.06614300244567e-05
-1.42349099703971e-05
-2.92561380724804e-05
-3.24953156297172e-05
-4.85429644358417e-05
-1.22028045179055e-05
-2.60579415407596e-05
-1.92514153326514e-05
-3.42287558890633e-05
-4.11552100303208e-05
-4.25794067669876e-05
-2.11490221023994e-05
-4.50290272244305e-05
-2.48324634714075e-05
-5.23214213145729e-05
-5.75991813824161e-05
-4.29367575613362e-06
-4.76898318211345e-05
-4.69788182335997e-05
-2.85074093870536e-05
-3.78632534175728e-05
-2.3600119780233e-05
-2.8959104411637e-05
-3.18941661068378e-05
-5.37678278023255e-05
-2.60297845433198e-05
-2.54801318519919e-05
-3.69052321177246e-05
-1.52991661193776e-06
-2.79230220916326e-05
-3.17340837981007e-05
-2.3182552217693e-05
-2.37089478607497e-05
-2.15922642914428e-05
-2.42938279017395e-05
1.27336579752281e-05
-1.03040346444258e-05
-2.11927616997401e-05
-3.69626594481957e-05
-1.52935570258968e-05
-3.59471134686301e-05
-3.52435658563815e-05
-1.58929410301777e-05
-4.1607088563917e-05
-6.41557355056329e-06
-2.10672377942804e-05
-2.31192640235155e-05
-2.61824920826576e-05
-8.06509912528047e-06
-1.74681431661391e-05
-4.29919524161422e-05
-3.97104114687245e-05
-3.74162403439809e-05
-4.057788067495e-05
-3.68934462466454e-05
-9.11938659366649e-06
-4.57376256511179e-05
-1.32457445192379e-05
-4.62385113607543e-05
-4.68222430950761e-05
-6.75577801831313e-06
-3.69246824163712e-05
-1.71574251571951e-05
-8.65869043758506e-06
-3.66525494071535e-05
-2.00145832560806e-05
-1.15492828093588e-05
-3.54401516367364e-05
-2.38023111091519e-05
-3.36748703156146e-05
-1.31067701566545e-05
-2.07163809993022e-05
-4.43323060707791e-05
-5.13820274010694e-05
-2.93338200463173e-05
-4.40244817347954e-05
-4.13037598094182e-05
-4.13798800849738e-05
-9.15733968674043e-06
-2.25415394418918e-05
-5.06015698549852e-05
-3.5729610119849e-05
-1.13464281963428e-05
1.05467856940382e-05
1.1339577616359e-05
-3.76914471600919e-05
-4.39326709026208e-05
-3.63374131524455e-05
1.05183941663136e-05
-2.2981339644714e-06
-2.27696104153514e-05
-3.46524943849239e-05
-1.57122419300244e-05
-2.35135067021966e-05
-1.70647619480647e-05
-1.79009387206043e-05
-2.43203572560283e-05
-2.27908751769198e-05
-8.78940684295939e-06
-1.49592226921376e-05
-6.21441187232392e-06
-4.33812665925269e-05
-6.53603288314702e-05
3.54054441799668e-06
-3.301162967136e-05
-6.19586831552846e-06
-2.86690294156538e-05
-2.2956515510995e-05
-6.55169390772145e-05
-4.69048223657433e-05
-2.09703783568323e-05
-3.02770337588824e-05
-2.51033852366248e-05
-2.5331745979365e-05
-2.54019381269879e-05
-5.37802106535437e-05
-2.32655819527512e-05
-2.85345261757295e-05
-1.77050217923675e-05
-3.12410586385265e-05
-3.54871933846745e-05
-2.6949880913277e-05
-3.49019009571366e-05
-1.03402336492463e-05
-5.93759968155627e-05
-2.87989427667037e-05
-4.88371225408742e-05
-1.55398136267016e-05
-4.10509075477128e-05
-3.04074043070591e-05
-1.27501681427856e-05
-1.31833889552154e-05
-3.43405319651006e-05
-1.44450549032514e-05
-1.62394235473449e-05
-2.31197612207189e-05
-5.55082318621119e-05
-4.85170873859279e-05
-3.30322347825387e-05
-2.11238752093496e-05
-2.97568327775364e-05
-1.76627161011216e-05
-3.20497516932444e-05
-3.91040931212116e-05
-4.08743429057701e-05
-1.68501136704465e-05
-3.59897817507285e-05
-3.22467013733151e-07
-3.31645366086555e-05
-1.98532678297099e-05
-4.01854789503827e-05
-1.9664673728896e-05
-2.07397530596031e-05
-5.32358664934929e-05
-5.1488560025316e-05
-2.94275225158962e-05
-2.19751515559818e-05
-3.74925108550241e-05
-2.29145580443842e-06
-1.97856501141393e-05
-2.8080774673359e-05
-2.51080658071858e-05
-2.86826023896087e-05
-5.28113103334217e-05
-1.78859925976889e-05
-3.48397453736288e-06
-2.82707354496223e-06
-3.29708310522368e-05
-7.20088785308353e-06
-5.99330147484365e-06
-3.90964230320112e-05
-4.64846165727178e-05
-2.82988638249667e-05
-2.91820739100171e-05
-1.25462729637386e-05
-2.54886337236998e-05
-2.72701873328064e-05
-3.91728029366855e-05
-2.53822887210672e-05
-1.38398072226379e-05
-4.4538417513532e-05
-2.23679001535372e-05
-5.13017305418789e-05
-4.88218904727054e-05
-4.34146875168294e-05
-3.85396636748997e-05
-2.49346043502816e-05
-2.59256619961621e-05
-2.39961022732418e-05
-2.13365165108615e-05
-1.52558194034959e-05
9.13481003064205e-06
-5.20896310585674e-05
-5.66722598746892e-06
-2.84804077166387e-05
-3.55068792191074e-05
-1.16401813557692e-05
-3.76900102869762e-05
-1.80985495065089e-05
-3.31405789721674e-05
-2.8329764730209e-06
-7.05522386714775e-06
-3.31976152265528e-05
-1.43635676783229e-05
-6.79986869611136e-05
-3.29642334095946e-05
-2.32485840108746e-05
-3.81494035376916e-05
-1.60972296041467e-05
-4.78859850161821e-05
-4.71489149057496e-05
-9.74345396949357e-06
-9.30952646129856e-06
-2.23021759169726e-05
-2.05845210755041e-05
1.64137000301804e-06
-3.57178072680762e-05
-3.72816014713608e-05
-3.05218679812736e-05
-2.66368975243845e-05
-3.46411567933979e-05
-3.19117522983519e-05
-9.0160649367116e-06
-3.51527787839579e-05
-3.94502613323321e-05
7.23871162912491e-06
-4.48052601587564e-05
-1.41107319170552e-05
-2.60075178479637e-05
-6.06457940959841e-05
-4.138142564698e-05
-1.42134404595732e-06
-3.95482008654604e-05
-3.2032442940146e-05
-2.13000309973511e-05
-2.61725406975906e-05
-3.31610514966319e-05
-4.88521808762217e-05
-8.13073715265525e-06
-3.42102555385367e-05
-2.49768524074224e-05
8.99023467031867e-06
-4.10419466281076e-05
-2.7472497505533e-05
-1.73622236441163e-05
-4.07740676826993e-06
-2.68412273420718e-05
1.19143507912678e-06
-2.40168078821245e-05
-2.7405662467867e-05
-3.8109891937221e-06
-2.90550451510377e-06
-7.73001299643013e-06
-2.67086512137084e-05
-3.06798711605038e-05
-1.87246195002095e-05
-4.70993612939325e-05
-1.00161798485132e-05
-3.25692653128035e-05
-6.36904314636823e-05
-1.87982151043621e-05
-2.10880600407143e-05
-5.52747661039146e-05
-4.31531146239106e-05
-5.06313249877021e-05
-1.97514555100686e-05
-3.42627321473405e-05
9.14473469914498e-06
-2.27967391556084e-05
-1.8569453031233e-05
-1.16977442651832e-05
-2.22861966790611e-05
-3.86167178053235e-05
-3.62676279830409e-05
-3.49880175877197e-05
-3.00276674446933e-05
-3.04532304917429e-05
-3.64932814098206e-05
-1.99610569514047e-05
-3.40866901803005e-05
-3.78826617089187e-05
-2.59651075226103e-05
-2.71344487778017e-05
-5.45141058756184e-05
-1.64645051449361e-05
-4.1217476481245e-05
-3.65716035568014e-05
-1.56409686142141e-05
-2.27355115694398e-05
-3.56393632993986e-05
-1.75650602083432e-05
-4.14376211980255e-06
-5.6859622039589e-05
-2.97465847240952e-05
3.90585658840541e-06
-1.17130638679098e-05
-1.79373157382042e-05
-3.98423856518706e-05
-3.6823375564453e-05
-5.34521515429929e-05
-3.44501474680809e-05
-3.76943330207256e-05
-6.55851135121081e-05
-3.72749581807863e-05
-2.90591413123635e-05
-3.0745508761242e-05
-6.37838826057618e-06
-1.95516821042997e-05
-2.09485151096369e-05
-1.00892067636839e-05
-4.31507730310914e-05
-4.82672395875928e-06
-5.53150655366324e-05
-4.33209332624113e-05
-1.85212282141295e-05
-5.16964483849714e-05
-4.09195903558285e-05
-2.6940781197313e-05
-1.59968501325422e-05
-2.39952519225094e-05
-2.57046418417634e-05
-4.54449426269938e-05
-9.23285832806192e-06
-4.07851708295469e-05
2.88051662501234e-06
-2.83456754501862e-05
-1.08008261400361e-05
-3.03282425701526e-05
-1.85795334818654e-05
-3.52089090939211e-05
-2.38610835172021e-05
-1.51494217047748e-06
-5.67889907469102e-05
-2.9274206558163e-05
-2.15179458822944e-05
-1.30447164297928e-05
-2.26697844393545e-05
-2.53845315564284e-05
-1.73728572263533e-05
-2.53603665584039e-05
-3.37486366414207e-05
-1.54791298376545e-05
-4.43568859380007e-05
-4.36919820407883e-06
-1.81872859719769e-05
-3.26827893512872e-05
-1.90508808300171e-05
-1.96404572180805e-05
-2.56238745313969e-05
-3.66351826343882e-05
-2.5768343033026e-05
-3.91108613425347e-05
-2.66136328652676e-05
-2.43716539681834e-05
-2.49454621217831e-05
-1.01496019236702e-05
-3.10440683539043e-05
-3.10211349105501e-05
-2.734526712022e-05
-1.64850438587028e-05
-1.00188111784451e-05
1.62549036827642e-07
-4.36855818770068e-05
-2.51798077936682e-05
-2.7186951088069e-05
9.40917935744998e-07
-2.43500032699806e-05
-7.07149415902008e-05
-2.09297124207309e-05
-4.06731631210336e-05
-4.57681632526532e-05
-3.80217536240541e-05
-1.55143775158606e-05
-1.88329461089147e-05
-4.34164785364155e-05
-3.81246548650149e-06
-5.87804953222478e-07
-1.9453665715077e-05
-3.70211000726625e-05
-3.31335943020815e-05
-3.38504471270614e-05
3.50965030409101e-07
-2.10076168858563e-05
-1.31467711440133e-05
-1.89419240748234e-05
-7.37323167219756e-06
-2.67614826800083e-05
-2.75878226383586e-05
-2.91038597638729e-05
-2.18271949346531e-05
-2.20350391469698e-05
