# Supplementary material for: Research on computational propagation and identification of mine microseismic signals based on deep learning
Source: PLoS One. 2025 Oct 22;20(10):e0334641. doi: 10.1371/journal.pone.0334641 (PMC12543183; doi:10.1371/journal.pone.0334641)
Supplement: S6 Data — (ZIP) [file pone.0334641.s006.zip › 000100900000152.xlsx_0.txt_24.txt.txt]

-2.88256879164082e-05
-3.21614044101335e-05
-1.66716854565483e-05
-3.14248016483103e-05
4.68623233676878e-07
-4.93911043740025e-05
-2.66808805944325e-05
-3.75547670966347e-05
-9.40177817197989e-06
-2.94823994868914e-05
-4.01547500948033e-05
-1.37466327152407e-05
-2.22560752722229e-05
-1.71862453745228e-05
-2.07100916402065e-05
-1.42438608879634e-05
-3.26604124742108e-05
-1.21464627570636e-05
-2.49155277216117e-05
-1.25451705306908e-05
-2.40148939435458e-05
-1.66757375324379e-05
-3.50168965282385e-05
-2.5977640943112e-05
-3.56504479711563e-05
-1.40619523169033e-06
-1.72837830035636e-05
-2.27767907445928e-05
4.58606893679941e-06
-1.54274735834075e-05
-5.27141125961012e-05
-3.00030669370232e-05
-3.7841838742746e-05
1.03538176190706e-05
5.92226242157556e-06
-2.17780325622487e-05
-1.99597609177408e-05
-2.09168650742329e-05
-8.40583952874748e-05
-1.0976902997281e-05
1.09391387336477e-05
-3.01046601076907e-05
-4.65675727143327e-05
-3.14500730039552e-05
-3.99344992618183e-05
-1.3761556000592e-05
-1.53030969290875e-05
-1.68762513778395e-05
-3.30852301384408e-05
-7.37298842051789e-06
-1.42944623674075e-05
-3.49406838487799e-05
-6.11092970722159e-06
-2.68019920908691e-05
-2.86304710746984e-05
-2.4966904312858e-05
-2.28957609818831e-05
-3.19727532353462e-05
-4.09421258699026e-05
-3.25663241487211e-05
-2.76445566836517e-05
-3.73089567320127e-05
-1.87703122021659e-05
-2.73059461784587e-05
-2.99729845517985e-05
-9.78047495597346e-07
-3.38933697769111e-05
-2.50010503885117e-05
-2.35582491931691e-05
-1.89761989623807e-05
-1.40856498394364e-05
-2.11018149801904e-05
-3.8145240339905e-05
-4.679599912637e-05
-1.55188605310307e-05
-4.52275250692892e-05
-2.70063270169382e-05
-1.85101849679901e-05
-2.44592464634541e-05
-1.88255003887132e-05
-3.94486739465487e-05
-3.48986128207652e-05
-1.95710398568485e-05
6.62487015293342e-06
-4.89463245262765e-05
-4.28623788816625e-05
-3.69259746333081e-05
-2.06693883422298e-05
-3.34537809293496e-06
-4.22421851059001e-05
-7.10750548853365e-06
-1.9951833151121e-05
-3.73015746149327e-05
-1.15049141099959e-05
-1.65813319654941e-05
-3.15160415024488e-05
-5.45613668527651e-05
-2.66804006551431e-05
-5.92582711743215e-05
-2.92149268512506e-05
-2.11194582389323e-05
-2.37304841983123e-05
-4.25534829729873e-05
-1.89792050904634e-05
-2.54945264339633e-05
-2.12419888127658e-05
-3.14415671049719e-05
-2.10084499095111e-05
6.26871103677026e-06
-2.99339386407099e-05
-4.15185656000147e-05
-1.21424221471642e-05
-1.63297310725949e-05
-2.66087279118143e-05
-2.29000472697692e-05
-2.43649919689811e-05
-3.68998945187542e-05
-4.10747856449001e-05
-3.35831878890709e-05
-3.59034780365338e-05
-2.73860829230117e-05
-6.09373108022334e-05
-2.0455822061731e-05
-1.84372584780919e-05
-2.81470834889846e-05
-5.06143376423614e-05
-2.11058306553914e-05
-3.57425406465629e-05
-3.04791590595067e-05
-3.76051977725959e-05
-4.9818371580011e-05
-3.26536566655876e-05
-3.0236667150814e-05
-4.36757345031213e-06
-4.4004984606448e-05
-3.32579892869858e-05
-4.02999603974595e-05
-2.7897867570223e-05
-2.0024978327007e-05
-1.27012333543313e-05
-2.25308108827422e-05
-3.98470963295789e-05
-5.03447237460625e-05
-2.05679971315027e-05
-3.53556905209859e-05
-2.95262631072628e-05
-3.38880200887672e-05
-1.51010398527252e-05
-2.2679286974796e-05
-1.90596391107828e-05
-3.4589293706886e-05
-3.28939905886212e-05
-4.22113052178252e-05
-2.45218575907851e-05
-3.31389165225916e-05
7.35297764500945e-06
-3.00269226524943e-05
-2.86527455040649e-06
-2.42403294689671e-05
-5.53607995910397e-05
-2.82955119489116e-05
-1.34388351213094e-06
-2.24259960080326e-05
-2.81415299465849e-05
-1.58847469410202e-05
-1.60209113617747e-05
-1.88266893847695e-05
-4.53150865479933e-06
-2.02741315676248e-05
-3.35858617922501e-05
1.59829009059451e-06
-1.73045316655897e-05
-1.96293883666087e-05
-3.518291208127e-05
-1.50562741175265e-05
-2.07462282610589e-05
-1.5234640026494e-05
-3.77249247503854e-05
7.34773688331752e-06
-3.3489530815705e-05
-4.61724690784981e-05
-4.59654373401205e-05
-1.20138186912035e-05
-3.48155665426316e-05
-1.63036274208462e-05
-2.03559069869373e-05
-3.24764968016164e-06
-1.7879766587239e-05
-4.06700845842581e-05
-2.93022517630331e-05
-1.20168282304403e-05
-1.95222278894998e-05
-2.15200864364327e-05
-2.3704873889297e-05
-1.97351039468461e-05
-4.30492378283242e-06
-2.28693017047429e-05
-2.61170550307682e-05
-3.30814419010706e-05
-2.50301093040472e-05
-2.46067563293107e-06
-2.79646313318181e-05
-2.11498314830103e-05
-2.42093441243583e-05
-4.1747537545269e-05
-3.39773384827295e-05
-4.97765024889382e-05
-3.81946793411692e-05
-6.36295230925636e-06
-3.91893602438248e-05
-1.43253936671647e-05
-1.93062736266903e-05
-2.19945232931741e-05
-1.48333244226262e-05
-2.2363679852014e-05
-2.9304584503095e-05
-1.05702548239181e-05
-2.51577594984762e-05
-2.57049605202867e-05
-1.33431907582802e-05
-3.07107011377494e-05
-1.5551590559838e-05
-3.17418328889979e-05
-1.87629083655265e-05
-9.92341488505027e-06
-2.22388063030585e-05
-1.74765249455461e-05
-2.21798540015636e-05
-2.24471067257899e-05
-3.93044425401776e-05
-1.91144796184051e-06
-1.26868025114974e-05
-1.68876169508557e-05
-1.67594716431402e-05
-4.24968729332788e-05
-2.25434636876109e-05
-7.76115790835679e-06
-1.75510644583865e-05
-7.76618815724472e-06
-1.40667131818166e-05
-3.47419189773042e-05
6.64387319950108e-06
-2.9566535386789e-05
-1.34104398162782e-05
-1.16113736142022e-05
-4.13528498624898e-05
-2.45778558474139e-06
-9.88893405425021e-06
-4.71207002445607e-05
-2.29845826652879e-05
-1.8514900367049e-05
-4.65514900250001e-05
-2.22160976225352e-05
-1.84136634799533e-05
-2.72000932488506e-05
-1.62375639518882e-05
-2.84663254370755e-05
-1.82576024890884e-05
-2.55408028730811e-05
-1.11965841482312e-05
-7.80575841932155e-06
-2.68994256787481e-05
-1.26256348315886e-05
-3.99573097146912e-05
-2.17364847315209e-05
-1.74154093566623e-05
-4.44278681492118e-05
-4.37893534167515e-05
-2.15433664067546e-05
-3.62043938159812e-05
-4.5411948193961e-05
-3.8838320078176e-05
-3.7316547990726e-05
-2.78282881342041e-05
-2.08065589955355e-05
-3.3721343963031e-05
-1.4097572918226e-05
-3.04824087015206e-05
-2.97324733789622e-05
-5.73454762995961e-08
-1.55696690722125e-05
-2.07023707831712e-05
-3.46727242842247e-05
-1.45720640739397e-05
-2.25030958266173e-05
-4.47473248144946e-06
1.11419405247612e-05
-1.79474971950028e-05
8.30616034953296e-06
-3.38763297960755e-05
-1.1609692789658e-05
-6.31237502750741e-06
-2.25357578501806e-05
-6.72676849974618e-05
-2.77948421422147e-05
-7.97889943224427e-06
-1.24406015402205e-05
-4.02628969209465e-05
-1.84661938182876e-05
-3.2816688203019e-05
-2.67364185208543e-05
-1.25584457659063e-05
-3.62995945945768e-05
-4.20396751993377e-06
-2.14033534780151e-06
-1.87801726740692e-05
-3.77733256282722e-05
-2.64092847754417e-05
-9.56605632133015e-06
-4.09773361911962e-05
-3.37368712320905e-05
-1.99801794623222e-05
-1.3124287962595e-05
-3.52835574403707e-05
-1.62093218286886e-05
-3.51624213576051e-05
-1.61060966125889e-05
-1.70988833349622e-05
-4.05521187544157e-06
-1.76830761172964e-05
-3.32088646369355e-05
-2.87977435510646e-05
-2.72821412400356e-05
-3.15284202412532e-05
-2.64361056149186e-05
-1.56350961059483e-05
-1.74713974161287e-05
-2.3403123148177e-05
-2.67316836266064e-05
-1.99094718535467e-05
2.04017878898647e-05
-2.23818553668774e-06
-2.56139406995284e-05
-5.13367182606584e-05
-2.62384462452293e-05
-2.11331526170851e-05
-1.95875190046398e-05
-2.42121542659021e-05
-4.76428116885114e-06
-2.57588032181767e-05
-1.5717338648807e-05
-4.73830755574938e-05
-1.27989513620912e-05
-6.27970629778125e-06
-4.2297116457335e-05
-1.96955571656816e-05
-3.92808425212236e-05
-2.05395656635327e-05
-1.6807883100209e-05
-2.02439256162526e-05
8.72350169596716e-06
3.06597072367974e-06
-3.01471381393643e-05
-1.08548247074553e-05
-1.93571001223255e-05
-2.96842149781925e-05
-5.69218029537477e-05
-2.59576725455984e-05
-2.12083296461356e-05
-2.0382976499973e-05
-5.87600744414718e-06
-4.47759761234147e-05
-3.13407050336287e-05
-5.25558810916872e-05
-2.68239884785124e-05
-2.70326424800119e-05
1.21549223515159e-05
-2.23512834975054e-05
-3.62023930776105e-05
-2.74132648075058e-05
-1.89516404382816e-05
-2.42940330787361e-05
-6.92277855665258e-06
-1.6914018709259e-06
-1.73831564721429e-05
-5.54199991752569e-05
-3.69004229337525e-05
-3.09613213659526e-05
-2.86601120740794e-06
-1.72566849638909e-05
-1.77372686602658e-05
5.68325015357847e-07
-4.77568540329762e-06
-2.16366993371079e-05
-3.60616630021632e-05
-2.75841492047886e-05
-6.81739945538436e-06
-2.45649722524264e-05
-6.23639715707005e-06
-1.64827950956535e-05
-1.33796138017603e-05
-3.25624205625161e-05
2.72619275387634e-06
-2.97942036611138e-05
-5.19073949263748e-06
-1.93417255405075e-05
-2.28598864646034e-05
-3.19059620157507e-05
-4.34234465518453e-05
-3.075247259448e-05
-2.08166105132532e-05
-1.86420929926133e-05
9.19649608672629e-07
-1.86582054557552e-05
-3.48184250831137e-05
-4.63408090282936e-06
-2.30593733939624e-05
-2.86003218689195e-05
2.23032967288734e-06
-2.24222587378464e-05
-2.45218027883129e-05
-2.59980241096358e-05
-3.0085541512218e-05
-1.41062799381109e-05
-3.08525430050043e-05
-1.41108994020276e-05
-1.53351242215353e-05
-3.6637397139703e-05
-4.5245242568217e-05
-4.04505002595007e-05
-1.6716595772246e-05
-1.4618020832563e-05
-3.42785612347343e-05
-3.32863315060204e-05
-1.65469275858693e-05
-3.69215745370596e-05
-4.4837125377108e-05
-2.32916167700989e-05
-6.3044785294045e-05
-5.48720217617991e-05
-2.17728020691152e-05
-1.53361427348167e-05
-1.61566963614755e-05
-1.82277511384015e-05
-2.48972743903684e-05
-6.60207787118986e-06
-7.89331463959759e-06
-1.63788686886454e-05
-3.36643611663499e-05
-1.6019199916675e-06
-5.04604263669916e-05
-1.536810670527e-05
-2.07996797308778e-05
-2.18591640930717e-05
-1.14325113947395e-05
-1.98487230475065e-05
-2.29808325120537e-05
-4.10334703553816e-05
-3.9515864457364e-05
-3.78322074482237e-05
-2.62825651119781e-05
-2.01605975617604e-05
-2.7690264909901e-05
-3.44226347928207e-05
7.77312250867795e-06
-2.58458090840849e-05
-1.82034273704842e-05
2.24902368361917e-07
-4.48346396610339e-05
-2.30733507788725e-05
-3.92080394486041e-06
-2.87912191015116e-05
-2.51242015997286e-05
-1.68793284379479e-05
-8.98918206345962e-06
-1.03269497403914e-05
-3.16808972060621e-05
-2.46295272979715e-05
-2.51013772261908e-05
-1.41835229172644e-05
-1.41966105402838e-05
-4.16684720715371e-05
-2.37939540998319e-05
-8.78261987670627e-06
-2.96055068484139e-05
-3.47666197610825e-05
-7.99888270779644e-06
-4.26222768215915e-05
-2.51260574638654e-05
-3.69601712026266e-05
-9.93330547029867e-06
-1.87211246909715e-05
-2.039747786525e-05
-1.28334387465874e-05
-9.94551110759959e-06
-3.03766572050323e-05
-1.18365696143967e-05
-2.44074424443952e-05
-6.637275682688e-06
-2.99349398971928e-05
-4.7584262111861e-06
-1.15965019272227e-05
-4.28311693542687e-05
-3.72850621778185e-05
-2.32334004315224e-05
-2.82843873121233e-05
-4.90907818693242e-05
-4.90638588470454e-05
-1.81889116097911e-06
-2.53728420986226e-05
-8.08280789551313e-06
-3.73822701490685e-05
-7.10437261013117e-06
-2.47752892597568e-05
-1.99653417355884e-05
-4.53412029616009e-05
-1.9965634180448e-05
-3.7339851749595e-05
-3.8021589663556e-05
-3.4807168281947e-05
-2.48953610824486e-05
-1.12095136816463e-05
-2.73159682164796e-05
-1.56782901975585e-05
5.84634675662205e-06
-4.22019439183668e-05
2.18973682981696e-05
-2.52451432863594e-05
4.7780908702077e-06
3.42354916476894e-06
6.99340318428942e-06
-3.89001837698093e-05
-1.93793434831094e-05
-9.73394773466177e-06
-3.07281438195805e-05
-2.82861537384409e-05
-2.89820218513773e-05
-2.57355130333974e-05
-1.08965760350092e-05
-3.06579211233207e-05
-1.08085297575857e-05
-4.50909384273088e-06
-2.71813238906089e-05
-2.22097519999349e-05
-3.60687242656053e-05
-6.45679947617873e-06
-3.82832843162022e-05
-3.2847520049329e-05
4.25161226814563e-07
-2.85074386261016e-05
-2.51380596926032e-05
-2.44917361360723e-05
-4.16198644527045e-05
-7.87374055610037e-06
-7.75640167890683e-06
-1.76123068244874e-05
-3.91560869462533e-05
-7.19164299359984e-06
-5.53707649374197e-06
-4.32837184662277e-05
-2.39510459603925e-05
-3.04692843084699e-05
-3.65151203613336e-05
-2.3888432185712e-05
-2.16396253141097e-05
-2.30075882693314e-05
-2.80350403607464e-05
-3.84139226957384e-05
-3.66281858055697e-05
-6.56935192132135e-06
-2.19004041192158e-05
-3.25443147535067e-05
-1.68494719914237e-05
-2.26102868246568e-05
-1.60312203296392e-05
-2.87491998676643e-05
-3.46695991479146e-05
-3.59118690543625e-05
-1.0934118210041e-05
-3.91187629838652e-05
-6.23845587220815e-06
-1.65475185208365e-05
-1.00947514138196e-05
-1.0795510886894e-05
-2.69008212471182e-05
-2.65923067311105e-05
-1.6813165763578e-06
-3.55042547968358e-05
-2.63996782105187e-05
-3.30943768640472e-05
-2.13455878746278e-05
-2.54340747173411e-05
-2.91034598064882e-05
-5.53211427548306e-06
-2.89191058552427e-05
-2.056275565865e-05
-2.77666540895412e-05
-2.75796566107601e-05
-9.82871396886774e-06
-3.59532046050814e-05
-7.96753565432684e-06
-8.08400413397226e-06
-4.00550744420411e-05
-6.36749965981117e-06
-2.27013593712721e-05
-1.50353611168183e-05
-2.52075543641482e-05
-1.91789795174279e-05
-1.89772396091246e-05
-2.4959313869021e-05
-1.10422289785505e-05
-3.1148468709948e-05
-2.75176259712339e-05
-3.22280644146933e-05
-3.42919440139216e-05
-4.2813629393816e-05
-2.1742467186517e-05
2.78285909230732e-06
-3.59933164431173e-06
-3.29265168975202e-05
-1.01461060712133e-05
-2.08486282835286e-05
-4.24059691198888e-05
-1.27703665068937e-05
-1.97095500147741e-05
-3.07025709508119e-05
-1.40579967603489e-05
-4.26209342339748e-05
3.41428331711058e-06
-3.54188208478542e-05
-1.52233887527761e-05
1.85911669988598e-08
-1.77435002157014e-05
-1.20380302865535e-05
-7.60385765804704e-06
-1.98935789808747e-05
-4.77820413288809e-06
-1.79837849949323e-05
1.03646036311781e-06
-1.43309620176423e-05
-3.57104518020026e-05
-4.08311321930724e-05
-4.37931650617264e-05
-2.05448201396648e-05
-1.43557091222313e-05
-3.57130848088803e-05
-4.36699104670475e-05
-2.04856879452525e-05
-3.0001806511741e-05
-3.71534419132092e-05
-1.37253002560478e-05
-2.05321802322761e-05
-3.58797244337211e-05
-2.74037232652663e-05
-1.17358709711785e-05
-7.923286512096e-06
-2.43920581496738e-05
-5.35509231899003e-05
-4.11410934622832e-05
-3.87935933391343e-05
-1.84968752409141e-05
-2.92311343655005e-05
-3.48003873721332e-05
-2.62619841293915e-05
-3.06191583365475e-05
-1.86615411833432e-05
-1.52387841795606e-05
-1.6104324378218e-05
-2.13330686712142e-05
-5.32264393265938e-05
-1.54688619843143e-05
-2.46326843801389e-05
-1.12809513921962e-05
-4.29380799502337e-05
-1.51728395571816e-05
-1.38642449559426e-05
-3.01568705713004e-05
-2.11029146683545e-05
-2.31562829272922e-05
-1.35166147852243e-05
-5.85336050916522e-06
-1.62960571119185e-05
-4.35298424162939e-05
-3.7639284238459e-05
-2.29610947169576e-05
-4.79424657539564e-05
-3.26990052147652e-05
-2.37740592153228e-05
-2.7348895564428e-05
-4.03361168318673e-05
-2.93413722934277e-05
-3.77275004427994e-05
-3.79983206501976e-06
-1.35140352664553e-05
-3.97975929599715e-05
-2.18492053170267e-05
-1.01482755601534e-05
-1.01482675572792e-05
-1.79122517544191e-05
5.89847570477675e-06
-5.52329018501024e-05
-1.06687799746177e-05
-6.07221060032544e-05
-4.20960114150148e-05
-4.37050197496523e-05
-2.3669334591147e-05
-1.07027660692011e-05
-3.21936399129558e-05
-3.73302470973011e-05
-2.71246713991302e-05
-1.65126960370341e-05
-6.94059771595443e-06
-3.12363546354502e-05
-9.79586846261102e-06
-3.23827441383911e-06
-1.73725579768371e-05
-1.97618405356207e-05
-5.04494498573813e-05
-5.93538967800652e-06
-2.70488676627673e-05
-3.22095624153459e-05
-2.95416895126485e-05
-3.0366799897687e-05
-3.23615961239522e-05
-1.12435868213795e-05
-3.11475208754429e-05
-3.57688156612674e-05
-4.24938180737991e-05
-3.37691931372595e-05
-3.24835135410462e-06
-3.30023260163939e-05
-2.1855801573967e-05
-1.3203376658802e-05
-4.88972955940026e-06
-3.97364418988927e-05
-2.99194532336979e-05
-4.2487231342914e-05
-1.70463528641735e-05
-2.42345416644097e-05
-4.58184405848757e-05
-4.36998273989664e-05
-5.67192806414721e-05
-1.80830463717461e-05
-4.74714281867577e-05
-4.13018976699804e-05
-1.47483842237018e-05
-4.53897418563874e-05
-4.15336802315608e-05
-2.31040198304017e-05
-2.15704966590537e-05
-2.45315760351646e-05
-3.1557917732225e-05
-2.32066531031176e-06
-3.2867303701592e-05
-3.41662322925886e-05
-1.2233425174476e-05
-3.99732631533414e-05
1.80758289333582e-08
-7.71732734319213e-06
-3.92172208891896e-05
1.27723417886016e-06
-1.62067285922009e-05
-3.48176884344264e-05
-2.70175609324846e-05
-3.56223866447202e-05
-1.7509212042633e-05
-1.34786061007462e-05
-2.50650557064377e-05
-2.99817472062061e-05
-2.5965414964889e-05
-2.07479455274124e-05
-2.78197782197999e-05
-1.40981352310596e-05
-3.51737214050921e-05
-2.65779721364087e-05
-4.22161955504921e-05
-3.97728494173899e-05
-1.06816503495013e-05
-1.79571046798045e-05
-2.98679105643424e-05
-1.01201247709296e-05
-3.07519346844904e-05
-2.35890779144314e-05
-2.47350609918122e-05
-1.66902572050632e-05
-9.69201218392659e-06
1.75456206367398e-06
-2.0730392914753e-05
-1.23472707695353e-05
-2.31690545280846e-05
-1.28293548916701e-05
-1.30063244704854e-05
-3.95943200069826e-05
-3.09568123867048e-05
3.69186465006594e-06
-1.72763031682868e-05
-1.38229150632052e-05
-6.21056334447741e-06
-1.54116653301794e-05
-1.02238014449736e-05
-5.23867411819948e-05
-1.52986542668524e-05
-3.73228545669023e-05
-3.70431647024797e-05
-1.38125508696543e-05
-1.29660367036203e-05
7.21310992387357e-06
5.51170473158496e-06
-1.72776180007248e-05
-1.0795040097806e-05
-3.27689180984231e-05
-2.40229600983078e-05
-1.64106200128545e-05
-2.42325996012266e-05
-1.14805567125539e-05
-1.40863529567042e-05
-2.91247940431821e-05
-4.14179200290802e-05
-1.72858733855594e-05
-2.07955377324461e-05
-1.73125800081833e-05
-2.65093016896358e-05
-4.03602986961436e-05
-2.38427616887085e-05
-1.2275198412163e-05
-3.014595731323e-05
-3.23488083426103e-05
-3.30953189815806e-05
-2.24423669512648e-05
-3.31891891363178e-05
6.24160037729501e-06
-2.60671924271433e-05
-3.09299366326439e-05
-4.51929526722518e-05
-4.54074828597174e-05
-1.84392302576353e-05
-1.74631696640428e-05
4.04756492220839e-06
-3.58991690039397e-05
-4.29224968789048e-05
-2.90708079909652e-05
1.00465919059484e-05
-2.84336717668643e-05
-6.2026302922044e-05
-3.67890953398025e-05
-2.91377852061596e-05
-2.51146568673658e-05
-3.98847850379043e-05
-1.68597959967288e-05
-1.52297538065508e-05
-1.74309073719388e-05
-1.00268557898952e-06
1.16767775046912e-08
-2.61416500800922e-05
-2.27800585581511e-05
-4.27498401975984e-05
-6.44168108994884e-06
-4.18954571475216e-05
-2.33461745188255e-05
6.46140815945442e-06
-3.97838996275974e-05
-1.74412258226177e-05
-6.4289156185389e-06
-2.21871332367287e-05
-2.79345830433204e-05
-2.55899699365409e-05
-1.37308090408118e-05
-1.74445370755064e-05
-1.33614007798079e-05
2.05257304414022e-06
-2.65425642517391e-05
-3.19864984591963e-05
-2.53187857332962e-05
-1.34754515327503e-05
-6.38976076211707e-06
-2.39593876922321e-05
-4.25614874885254e-05
6.94281665066329e-07
-1.34751024106808e-05
-1.00413327673661e-07
-2.1174046586243e-05
-3.7794091671985e-05
-6.20759447556955e-06
-7.80517207161398e-06
-4.9873450999942e-05
-2.33647561542761e-05
-1.82156314694782e-05
-3.48596338434787e-05
-2.20922231169263e-05
-5.29306222001959e-05
-1.7293029546641e-05
-3.60341316044305e-05
-2.42999182553993e-05
-2.12125459821747e-05
2.04752056097791e-06
-1.36699102052371e-05
-1.93048395530616e-05
-3.61403133272819e-05
-4.17729781812378e-06
-9.43804680294928e-06
-2.38120887444047e-05
-6.1160299348023e-06
-2.97598050496695e-05
-3.92153961572167e-05
-3.66347272368075e-05
-1.77027281432652e-05
-2.2055998715018e-05
-2.18723414040265e-05
-3.63840272828479e-05
-3.27463296657562e-05
-1.55200004543567e-05
-1.29285655931473e-05
-1.49263802347311e-05
-3.93523843605684e-05
-2.35956710357992e-05
-2.71918208849132e-05
-4.28171589000904e-05
-2.13847059472335e-05
-3.84393285193547e-05
-1.86758904408137e-05
-1.12753748462445e-05
-1.45696493116142e-05
-2.94591494282882e-05
-3.88580780927382e-05
-4.67073668802986e-05
-8.74437253016396e-06
-2.32796162801601e-05
-3.12249324807882e-05
1.45250166461155e-05
1.26105487864292e-05
-3.20774967058739e-05
-3.77449876980547e-05
-2.513743180702e-05
-4.34508745844876e-05
-2.98866299690893e-05
-1.52752662583233e-05
-3.19627412338811e-05
-3.36730478850253e-05
-2.57712476711234e-05
-2.44947249172552e-06
-4.63768107394084e-05
-3.74999808692151e-05
-3.23072225095303e-05
6.83076985696822e-06
-2.25979765655189e-05
-4.82235362439534e-05
-3.35152135517242e-05
-2.80298606476603e-05
-2.76968566288039e-05
-3.41434066240534e-05
-2.53015238753845e-05
4.61784271001882e-06
-3.75717242417162e-05
-2.01406871412433e-05
-9.88342635575276e-06
-4.36762623079653e-05
3.29913177340265e-06
-1.38409048461982e-05
-2.82627551697277e-05
-3.69961372982461e-05
6.51480906395792e-06
-3.94593689582539e-05
-1.77254279639815e-05
-2.80219426371316e-05
-4.09215055210773e-05
-3.47975472571682e-05
-2.60850647763617e-05
-3.50112428460234e-07
-1.5435581997813e-05
-1.84946817431014e-05
-2.62739974509796e-05
-8.32755563379491e-06
-2.70921033570098e-05
-1.62112291915557e-05
-9.64099287304314e-06
-3.3613168819e-05
-4.02390364809789e-05
-2.48774343106721e-05
-2.6886453735949e-05
-4.12291265749222e-05
-2.17490962203769e-05
-1.36010072056004e-05
-3.02327304857796e-05
-8.88876527086892e-06
-3.62502244920376e-05
-3.15572890970945e-05
-2.67256400246713e-05
-1.89068305417775e-05
-1.70983078261695e-05
-3.65155111076124e-05
-4.03647776156169e-05
-3.37307874593077e-05
-7.37970398254868e-06
-3.41754809573663e-05
-3.27415919703649e-05
-3.5898647792328e-05
-4.19562323554743e-05
-2.33192960138458e-05
-1.8915667450807e-05
-1.13056846759752e-05
-4.81417404430958e-05
-2.83239777164682e-05
-2.6738572254296e-05
-3.07228407832192e-05
-3.09689483937132e-05
-5.01999035628956e-06
-3.12188824747702e-05
2.30187593743767e-06
-2.70911715651328e-05
-2.86267213743552e-05
-4.591885655341e-05
-8.49841775737603e-06
-1.99552851261424e-05
-2.14049168675249e-05
-3.62250421806642e-05
-1.41943337331616e-05
-2.6310405579782e-05
-4.91326319216113e-05
-2.95822854317598e-05
-5.60066003803659e-06
-1.15027373265428e-05
6.75280041720249e-06
-1.45885493595859e-05
-3.16059982827373e-05
-5.10810580864522e-05
-1.90430203054308e-05
-4.45276942559935e-06
-2.02630141412746e-05
-2.10670089237448e-05
-2.22247165689203e-05
-3.28611976682667e-05
-2.14559233917361e-05
-4.44049759194574e-06
-5.09121854063319e-05
-4.73703711046522e-05
-2.48012161644828e-05
-4.31380312391391e-05
-2.44685739404146e-05
-3.40918252347929e-05
-3.86981950202366e-05
-2.26032375657347e-05
-3.30755434378019e-05
-3.28779410476543e-05
-2.84641843571898e-05
-2.15532769676566e-05
-1.8968647252872e-05
-2.83041333718679e-05
-4.24985111263876e-05
-1.57339599771733e-05
-1.78832267797199e-05
-3.81315498872762e-05
-4.89460150658486e-05
-3.60972784155185e-05
-2.64590121849148e-05
-5.00684842271232e-05
-5.20732593548635e-05
-1.58461312615598e-05
-2.42631289018386e-05
-4.72377010218074e-06
-2.8748631619114e-05
-3.56842496830089e-05
-9.92278324924627e-06
-2.42427122436e-05
-3.26519683547229e-05
-1.36933461841682e-05
-3.78228845769344e-05
-3.34250557768754e-05
2.26314926453895e-06
-4.29925256694057e-05
-1.12614759713775e-05
-7.47625676204427e-06
-9.69184375187978e-06
-2.53445705910181e-05
-3.26835328213146e-05
-3.87955869324436e-05
-3.34942906451597e-05
-2.60100416643502e-05
-2.72358687928854e-05
-5.12217325707778e-05
-2.6241956653396e-05
-5.77810484050168e-06
-6.06791015139395e-05
-3.63456912611129e-05
-2.12175846815541e-05
-3.1934918830003e-05
-1.8840795576058e-05
-3.07221231858915e-05
-1.9996945888225e-06
-3.68902542776575e-05
-2.34967628914256e-05
-2.68029059795156e-05
-2.30686344263272e-05
-2.0363696667189e-05
-4.10764725957245e-05
-2.98210107375258e-05
-2.56994343864096e-05
-2.88805076534287e-05
-2.73350748492258e-05
-4.16488934925077e-05
-3.80425714964596e-05
-4.28732659047145e-05
-1.82838438041356e-05
-3.65370370887011e-05
-2.59703307653553e-05
-2.57032953881926e-05
-2.0879863005652e-05
-2.94961304209816e-05
-1.1159507999707e-05
-2.04475266088564e-05
-6.3457130917005e-06
-2.38075211834578e-05
-2.4393411611449e-05
-9.03201328947837e-06
-2.65241641942623e-05
-1.06028508870736e-05
-2.04461129327889e-05
-2.32289174074704e-05
-4.68093398353094e-06
-3.32470944128604e-05
1.01778985780035e-06
-2.62569013337765e-06
-2.26410829244172e-05
-4.8498722063573e-05
-2.8380811235908e-06
-3.65612956714593e-05
-1.39369219395763e-05
-1.06932819332134e-05
-3.43542278353483e-06
-1.9617826389503e-05
-4.70654704226599e-06
-5.98687416320345e-05
-3.91676383597854e-05
-2.6595895465863e-05
-1.31930080475817e-05
-1.39336378417069e-05
-2.4815524431305e-05
-2.67078183856997e-05
-3.45316293715684e-05
-1.43721768803308e-05
-4.15110672436793e-05
-2.12072420666044e-05
-3.94378643926376e-05
-2.58708962984149e-05
-3.8518066344088e-05
-3.37234586579715e-05
-2.99144175734757e-05
-2.60980643323608e-06
-2.70521387948447e-05
-2.88752168389388e-05
1.69361967761181e-06
-3.71716260695413e-05
-4.86519240169292e-05
-1.25212535837484e-05
-2.79750482427275e-05
-3.07368817046184e-05
-2.39270666647151e-05
-4.05235817233578e-05
-3.33622687999514e-05
-1.9578330969131e-05
-1.96961752771963e-05
-6.24503013858564e-05
-2.01075734314363e-05
-2.52589222711638e-05
-1.51394977887111e-05
-2.32852431467522e-06
-3.32882882243404e-05
-2.50184662823814e-05
-1.9377538948434e-05
2.12429508765072e-08
-1.78439389261471e-05
-2.64271965190641e-05
-2.28794571246853e-05
-2.42976531888441e-05
-1.36424714500615e-05
-1.62851832328238e-05
4.02502250694218e-06
-3.93720244178143e-05
-3.94173296656611e-05
-4.00933248273731e-05
-2.32581654309189e-05
-6.43881167628351e-06
-1.62950383753373e-05
-1.6097263374454e-05
-1.33936679425439e-05
-3.3402864001602e-05
-2.71109638628978e-05
1.13386148720637e-06
-4.23052974312899e-05
-8.70363340448388e-06
-7.08387847603096e-06
-4.13116109972996e-05
8.40463338148229e-06
-1.64899193075793e-06
-4.61138902946754e-05
-2.89605646747265e-05
-1.5359756660964e-05
-1.74210883738222e-05
-6.78413862398438e-06
-2.53767301338997e-05
-5.06662180390294e-06
-1.96905965912414e-05
-1.94820146068925e-05
-2.45710075962662e-05
-3.96644228407972e-05
-2.19011658472371e-05
-1.86528826598423e-05
-8.23490927743571e-06
-1.61910625380874e-05
-1.0466940566543e-05
-5.64213956181899e-06
-2.25265380293767e-05
-3.46642534579642e-05
-1.11357318697095e-05
-4.22053241782827e-05
-3.81401676335566e-05
-3.15521479629984e-05
-5.06170648997167e-05
-2.54815075296694e-05
-1.51083778200366e-05
2.11908185693461e-05
-3.83120231237692e-05
-3.95359573011324e-05
-4.92070892636414e-05
-3.42146004269821e-05
-1.76666109391348e-05
-1.26965634152374e-05
-3.02463324546647e-05
-1.93137182128218e-05
-2.49987539831705e-05
-2.5959908381722e-05
-3.03178012811239e-05
-3.32290216534188e-05
-1.11729380485441e-05
-2.16684168583867e-05
-5.98792040311979e-05
-2.50487825772457e-05
6.04127843049565e-07
-8.56441689412922e-06
-3.34934645364354e-05
-1.55856704827227e-05
-3.46640354590832e-05
-3.16733619679828e-05
-1.76168986474801e-05
-1.69976460093269e-05
-1.80850555618039e-05
5.83962661923492e-06
-4.44066419654488e-05
-9.19125471965631e-06
-4.76745069849541e-05
-1.99755504946813e-05
-2.70373970424701e-05
-2.22311145612727e-05
-1.94182245741845e-05
-1.07883861386668e-05
-1.85597006314474e-05
-1.43804022715255e-05
-2.24954986994964e-05
-2.25068959402754e-05
-1.50430474280845e-05
-4.4877935217595e-05
-2.50284005604187e-05
-7.04546673441989e-06
-1.12132656708349e-05
-2.35051975950252e-05
-2.02284618825008e-05
-1.04863059658818e-05
-5.00747275597996e-05
-3.86592943425192e-05
-4.05191973702028e-05
3.2472416981416e-06
-1.75836907393936e-05
-3.11777630246581e-05
1.55574623685781e-05
-1.97005210697983e-05
-2.49775944334705e-05
-3.71409319421088e-05
-1.60903382936269e-05
-1.50649547307113e-05
-4.73481225319458e-05
-3.33427151373919e-05
-1.30996404848661e-05
-4.03054431955228e-05
3.78738216949788e-06
-1.22032829307093e-05
-1.77369368771437e-05
-8.25779186404699e-06
-8.87221082054249e-06
-1.90745718723467e-05
-2.70440598489113e-05
-2.20987854366955e-05
-3.27936043622264e-05
-2.30753050848623e-05
-1.45737092216125e-05
-2.96499045419014e-05
-3.22739065195142e-05
-3.83458703872779e-06
-3.34728680419654e-05
-3.25039051595716e-05
-2.40817989260541e-05
-3.81281825548013e-05
-5.75883730503354e-05
-1.86487969326684e-05
-3.05093267632718e-05
-2.77993487843614e-05
-5.74966492529584e-05
-8.53460305396704e-07
-4.73115563523407e-05
-3.18818602573666e-05
-1.00237514689299e-05
-3.62908095400008e-05
-3.94925673263105e-05
7.61850336321593e-06
-2.34203049991552e-05
-5.65954700739583e-05
-1.8024070409786e-06
-3.26754372421539e-05
-1.73032106831143e-05
-2.45963848952943e-05
-1.60207788250545e-05
-1.75952162656153e-05
-2.19717618323354e-05
-9.98316607791453e-06
-1.55077549964299e-05
-3.30683430238882e-05
-4.42996030956173e-05
-2.83107016113905e-05
-3.99145365270881e-05
-1.54278088442495e-05
-4.50238487375824e-05
-1.97552604160785e-05
-1.53074930665835e-05
-3.9742266996098e-05
-2.99054654886536e-05
2.60016974810773e-05
-2.82534886845354e-05
-2.25132328050267e-05
-1.65502184425942e-05
-2.45952163432763e-05
-1.17540946400772e-05
-7.98064856056635e-06
-2.39492510772976e-05
-7.6530837040313e-06
-3.47520869243476e-05
-2.8443800117914e-05
-1.04899788126999e-05
-1.38949002429616e-05
-7.9914773884669e-06
-2.75310232660664e-05
-4.09716591495672e-05
-2.84744030619278e-05
-2.05269457403461e-05
-2.68869720833969e-05
-4.26185397720725e-05
-2.06201569714862e-06
-2.91234152911406e-05
-1.92130827726839e-05
-3.38655320813212e-05
-1.49159558981787e-05
-3.08672921447951e-05
-3.14295630325213e-05
-2.14256339567655e-05
-1.24028553869044e-05
-2.82080958368734e-05
-3.04875417357027e-05
-3.02667277562219e-05
-2.99221560866285e-05
-2.04845239851345e-05
-2.23468753286147e-05
-1.67191466194977e-05
-6.33491404359138e-06
-2.4019638028283e-06
-1.84884734637218e-05
-3.52288094915643e-05
-7.83540535532257e-06
-2.93163618644795e-05
-2.05568683755377e-05
-3.17632369542489e-05
-4.51622541397611e-05
-3.21113064935851e-05
-1.61132908775776e-05
-3.60253410861439e-05
-7.04467388821872e-06
1.91258978125793e-06
-1.42234365396475e-05
-5.37615842477323e-05
-3.55135838475567e-05
-9.29013422384269e-06
-2.52080947274851e-05
-9.52905459358414e-06
-1.76374239871113e-06
-2.3626534971925e-05
-3.51522744007959e-05
-2.9289784470616e-05
2.43182341654032e-06
-2.48258475461508e-05
-2.32631700575402e-05
-1.9552037536446e-05
-4.30397364003089e-05
-3.43888945806856e-06
-1.84132474224275e-05
-1.03433292676168e-05
-2.4596273287894e-05
-2.71373327755932e-05
-2.35252669869426e-05
-3.7960532440285e-05
-5.48870006996805e-06
-2.01189274175138e-05
-2.20712090892383e-05
-1.42531897737775e-05
-2.88513860749309e-05
-2.15937270917307e-05
-2.00916553049408e-05
-1.76688951255672e-05
-2.35549416050337e-05
-3.13766972772893e-05
-5.03149805675476e-05
7.83168969057386e-06
-3.42918297783686e-05
-2.5165212016823e-05
-6.1875481898233e-06
-2.62920919989757e-05
-4.70212413022668e-06
-3.27098597926619e-05
-2.77354666260168e-05
2.35511231486481e-06
1.29733467125474e-05
-2.1216328429226e-05
-2.67882673872663e-05
-2.59539674199557e-05
-2.21863541665051e-05
-5.7382545871272e-06
-3.23522423597351e-05
-2.50805644324303e-05
-3.01219264185198e-05
-2.16640062648186e-05
-3.47062430855259e-05
-1.61261699157824e-05
-2.26376332680548e-06
-2.88570845640733e-05
-1.40598334872848e-05
-6.50733034291019e-05
-1.64416265390058e-05
-1.2142083282569e-05
-3.19805723334164e-05
-1.5075106908623e-05
-3.99867365729661e-06
-4.41105036579156e-05
-7.92196209808212e-06
-2.78577348575458e-05
-1.10357299604692e-05
-1.37238817297252e-05
-3.22374260405177e-05
5.55267440270255e-06
-2.11130164180496e-05
-1.68682864036525e-05
-9.97796736733505e-06
-2.33649551920749e-05
-8.4678323241699e-06
-2.09449781679582e-05
-1.51531225445975e-06
-2.55370827194686e-05
-2.14204692053681e-05
-3.64070874543431e-05
-2.98988484133537e-05
2.40224023153921e-06
-4.05590956232695e-05
-4.1431319820425e-05
-3.1173745886862e-05
-1.76874915921877e-05
-2.27316230651541e-05
-1.77603109703564e-05
-2.76159764471745e-05
8.56926218059443e-06
-1.81653141167563e-05
-2.60209670981812e-05
-4.06810596063355e-05
-4.00708948567359e-05
-2.68652421757957e-05
-1.32792173261624e-05
-1.44538404452008e-05
-4.21052923831104e-05
-1.84489559850741e-05
-5.36408643602683e-05
-7.18830167277488e-06
-1.68102545720925e-05
-2.71540383758244e-05
-1.45349079035848e-05
-3.79794617548393e-05
-2.5879631703353e-05
-2.32682742481515e-05
-1.10231275706728e-05
-9.05338475678278e-06
-3.73473892925261e-05
-2.5473171943785e-05
-4.53012574048597e-05
-2.2699965545167e-05
-6.52789672771562e-06
-4.4400904553518e-05
2.68279087180031e-07
-4.05592542660353e-05
-1.44553813358853e-05
-1.85556969994533e-05
-2.9590405369814e-05
-1.11851333200114e-05
3.12389926968011e-06
-1.68909600384258e-05
-1.63546469111806e-05
-1.61970129196216e-05
-2.15301162050901e-05
-1.55776275055947e-05
-2.02539082971935e-05
-3.7253414373914e-05
-3.69924476552835e-06
-9.61794716851484e-06
-1.39419975654408e-05
-2.49287651652573e-05
-4.29921312628121e-05
-3.23707089485599e-05
-1.66315473489642e-05
-2.45430703825181e-05
-1.67252019658711e-05
-1.64727780207504e-05
-1.79667217262735e-05
-9.69187136343965e-06
-2.38359124445716e-05
-1.10232858319309e-05
-6.35076279446456e-06
-3.63792872833837e-05
-3.44980775591792e-05
-2.79766571384345e-05
-5.19906855844527e-05
-3.88710026755408e-05
-1.46563370955055e-05
-2.63786706199297e-05
-3.68335233252732e-05
-4.04926355538594e-05
-2.50636658043226e-05
-3.17789260666999e-05
-2.84470622522199e-05
-3.14181671504517e-05
-2.07552897615434e-05
-3.62161342152751e-06
-1.60823828418064e-05
-2.5452591400136e-05
-2.96076932817019e-05
-3.53437069285738e-05
-1.00527179899126e-05
-3.69458457258089e-05
-2.32137243444838e-05
-1.82672976687821e-05
-3.41790075992511e-05
-2.68957613395166e-05
-1.01359948154174e-05
-3.27075179452767e-05
-3.38203955048896e-05
-1.4987455858285e-06
8.03595013067752e-06
-2.50678231666002e-05
-3.19855005371454e-05
-2.14709894062051e-05
-2.11525070428869e-05
-5.00853772860025e-05
-1.4219563938701e-05
-1.90745104155658e-06
-1.64768667733909e-05
-1.03444760934325e-05
-3.15562006717624e-05
-1.62922097701147e-05
-3.78377433625967e-05
-1.63154467413085e-05
-1.12194663758244e-05
-2.27456082425385e-05
-1.3286661855195e-05
-2.11154649095356e-05
-2.13486628759185e-05
-1.06479169824312e-05
-5.51827589339175e-06
-2.44869316610826e-05
-2.66178131875142e-05
-2.67046808918461e-05
-2.37651321333326e-05
-3.36014543179862e-05
-2.63074784777761e-05
-2.3042058306395e-05
-3.16169824854227e-05
-1.9946452747329e-05
-4.23232847401467e-05
-3.40655665718325e-06
-5.4510721421092e-06
4.68544635174359e-06
-2.52230451116327e-05
-1.3728882932108e-05
-1.74014629696489e-05
-1.22922735188084e-06
-3.73323496009459e-05
-4.16478303621522e-05
-2.65744925610891e-05
-2.56595796575496e-05
-2.15599763953771e-05
-3.72448382905482e-05
-2.32197146384459e-05
-7.4256785523768e-06
-2.64331783189683e-05
-1.1748665977256e-05
8.08713362927413e-06
-2.35460436174809e-05
-2.6085753747694e-05
-3.24140431470215e-05
-2.63306747167209e-05
-1.87366963668858e-05
-2.35221968757129e-05
-2.09976432597317e-05
6.43912651870609e-06
-2.63530614518871e-05
-2.05221328815982e-05
-1.49472699089761e-05
-2.50636294432435e-05
-4.69653765465942e-05
-2.02097144397834e-05
-4.9040110376193e-05
-1.87101933585065e-05
-2.44744329052108e-05
-1.00917292570751e-05
-3.70040051438629e-05
-3.10135947586125e-05
-1.04135798982159e-05
-3.20994901078234e-05
-7.45482508279709e-06
-2.93361094294138e-05
-1.85021663973741e-05
3.76919878530675e-06
-1.90008741242641e-05
-1.97790017096739e-05
-1.63704212661283e-05
-4.04348546490964e-05
-2.61834885115731e-05
-3.24118926671323e-05
-2.18948893328058e-05
-3.22988987055662e-05
-1.88312200038533e-05
-1.54188661577359e-05
-2.9593654378533e-05
-4.70547812580506e-05
-2.09147325009449e-05
-5.73047301171962e-06
-1.43275821407454e-05
-2.65991954866799e-05
-2.64561502369836e-05
-2.03670522190112e-05
-1.90728188912569e-05
-1.81543114711589e-05
-4.765581782235e-06
-4.77431583016881e-05
-4.68454259572727e-05
-2.54639741229377e-05
-4.62167433777565e-05
-2.77055000269101e-05
-5.33024313276988e-05
-3.46936492159945e-05
-3.21297614815015e-05
-3.21630540301645e-05
2.91497649205683e-06
-2.62351768627764e-05
-4.4975247758253e-05
-1.43931378251893e-05
-1.64767212048163e-05
-5.40428576547098e-05
-8.06297715352599e-06
-1.04675445645919e-05
-2.43246172147641e-05
-4.13765749684127e-05
-1.20541496880352e-05
-1.40185792365075e-05
-2.62470473586633e-05
-2.31812646777472e-05
-3.94951326081267e-05
-2.63705618486874e-05
-2.80631740396517e-05
-3.93227494446727e-05
-2.29556546950409e-05
-4.73352815214803e-06
-7.90323862636243e-06
-2.92311877119517e-05
-1.92304781880316e-05
-1.93306183964749e-05
-1.36105719013957e-05
-2.64422869983043e-05
-3.43296124722044e-05
-2.53118899104692e-05
-2.99143471243994e-05
1.28876046106524e-05
-5.19650829943219e-05
-3.0306166285347e-05
-1.42825663664256e-05
-4.23391722729342e-05
-2.38811106923899e-05
-2.47273296389571e-05
-9.75010538632905e-06
-3.52239947060191e-05
-6.63306401323921e-05
-2.86583019830766e-05
-9.79798584909586e-06
-2.83299332007791e-05
-6.77810025137153e-06
-2.48456551542076e-05
-1.72201728692384e-05
-2.91296350184897e-05
-6.38815753434331e-06
-3.34142114535997e-05
-2.57342155247858e-05
-5.31867156662915e-05
-1.69844175129514e-05
-8.57618249506354e-06
-2.9348273340279e-05
-2.59470732651244e-05
-4.14689757891244e-05
-1.14858085191542e-05
-1.40802693277566e-05
-1.72377340327893e-05
-2.76066482899009e-05
-4.6208585157547e-05
-2.32035873515798e-05
-2.34431115101033e-05
-1.92113061936569e-05
-2.37123880656174e-05
-4.33852741468843e-05
-1.90428785562864e-05
-6.57205253244804e-07
-3.39585423709481e-05
-4.44882768757336e-05
-1.3231164179141e-05
-6.76989913933336e-06
-3.18707221030218e-05
-1.30819810136682e-05
-2.04820899577117e-05
-3.41226609991839e-05
-2.95475177876112e-05
-2.91832640211131e-05
-2.7343376279888e-05
-3.8105004629402e-05
-2.80501479031671e-05
-2.11360009152598e-05
-2.32940001557167e-05
-1.85694618342172e-05
-1.17634335956402e-05
-2.87654736284283e-05
-4.90181349397938e-05
-1.5237113765647e-06
-3.34121280471583e-05
-2.07447837973786e-05
-1.59856075408763e-05
-1.58792626496144e-05
-2.74002143431407e-05
-2.9786935555842e-05
-1.99731343069891e-05
-4.43265335220425e-05
-1.73536990210474e-05
-3.35302231214057e-06
-2.96767719781517e-05
-8.41882412897659e-06
-3.19543813787066e-05
-2.03626061582382e-05
-3.42263002075567e-05
-2.62086421386476e-05
-1.27928462247654e-05
-1.05576118173913e-05
-1.34839084587349e-05
-9.30366360218187e-06
-4.17597694460352e-05
-3.92108632736626e-05
-2.67349704710668e-05
-4.73069633088144e-05
-5.74556551820864e-05
-1.67098204810066e-05
-4.72034837787375e-05
-2.32053608824268e-05
-3.62873220671839e-06
-4.09831845413737e-05
-3.62931492313878e-05
-3.96265216682121e-05
-2.25158194486852e-05
-1.3749276619281e-05
-4.07409900682301e-05
-4.54015094650172e-05
-3.23157501120932e-05
-4.66021487352778e-05
-1.35903592504263e-05
9.11546437250827e-06
-2.55764206927654e-05
-2.26409958174293e-05
-1.46389576334958e-05
-2.17215008313114e-05
-2.8104622934726e-05
-1.98075479984724e-05
-1.4504807562632e-05
-3.9543258181694e-05
-2.67855200508167e-05
-1.59157848591307e-05
-4.10195147152795e-05
-2.21344664245788e-05
-1.41893216169741e-05
-2.77568168468712e-05
-3.1688961825355e-06
6.60764321907056e-07
-3.04038396970677e-05
-3.79357187880739e-05
-4.04442903260388e-05
-7.76996517406543e-06
-1.92026500380835e-05
-2.31014908364654e-05
-2.4307544249832e-05
-2.49279766013582e-05
-2.7217921046982e-05
-2.31366738445103e-05
-4.36656548999652e-05
-3.61261064081811e-05
-1.72661075679946e-05
-4.43323242107143e-05
-3.66141503903222e-05
-2.05550106405678e-05
-2.63667452856989e-05
-4.13657758919111e-05
-1.83967060369695e-05
-6.25100093263682e-06
-1.39035833312293e-05
-1.66898884068944e-05
-1.30013355564224e-05
-9.5017454510242e-06
-3.87004379448e-05
-1.13952851393077e-05
-4.03173721648577e-05
9.51723128199752e-06
-2.50974558335858e-05
-4.66505708312182e-05
-1.54315437998713e-05
-1.45222376370149e-05
-1.32975120694266e-05
-3.09008718902618e-05
-2.91737264343557e-05
-2.21126039833509e-05
-4.05426518373683e-05
-6.56024966657037e-06
-3.35114569679497e-05
-2.57139646006391e-05
-4.14048328318991e-05
-2.25254347709793e-05
-2.16704059168649e-05
-2.64593690706268e-05
-2.76815334044659e-05
-1.23148522890192e-05
-1.47495389693943e-05
-2.09561278463673e-05
-3.09913915165329e-05
-1.03486850979257e-06
-2.29633534727637e-05
-1.89106037472588e-05
-3.60224567481772e-05
-1.03962503882076e-05
-8.96113147449789e-06
-2.1424710470972e-05
-3.37242609883238e-05
1.86836816399372e-07
9.01037835703854e-06
-1.54660148666844e-05
-3.9890274843437e-05
-2.78587027315774e-05
-3.88064458140153e-05
-1.79883730841632e-05
-5.04324508399897e-06
-2.58953712000055e-05
-5.01239679592518e-05
-8.34129424351518e-06
-3.91914307139388e-05
-2.74629577456977e-05
-5.63280749396797e-05
-3.77835972774489e-05
6.21362662592362e-06
-2.93309473498535e-05
-8.8454647605328e-06
-1.24847901343332e-05
-5.29422361992349e-05
1.0728284246106e-05
4.06559610387676e-06
-2.0795800793759e-05
7.67366997047435e-07
-3.68601708808365e-05
-2.33294709537789e-05
-1.03474172184071e-05
-3.62452445679125e-05
-3.29820752015266e-05
-2.14507672555203e-05
-2.31387377988615e-05
-1.46863646547318e-05
-2.23896289468486e-05
-4.12889023950305e-05
-2.6195540972214e-05
-1.56447886959735e-05
-1.42433438424285e-05
-3.52992730142706e-05
-2.57064987609218e-05
-2.03747355304197e-05
-4.12804379632923e-05
-1.29966576193724e-05
-2.62741192587481e-05
-4.34772797491926e-06
-3.14512940810868e-05
-2.45024217902911e-05
-3.87077318491278e-05
-1.2338639932942e-05
-2.28222127478236e-05
-1.5947535020063e-05
-4.08995896275089e-05
-3.23637687525339e-05
-2.03685472359917e-05
-1.15178017033346e-05
-7.31123661303287e-06
-2.28249781608441e-05
-2.24251560263208e-05
-3.03540354739099e-05
-3.55957614139012e-05
-3.06139379958616e-06
-4.23073900983091e-05
-1.12865952474357e-05
-2.33846642136946e-05
-2.14535573709006e-05
-3.08945163825372e-05
-2.19831953180449e-05
-2.75447256450069e-05
-2.85825134556751e-05
7.63955692434464e-07
-4.13393825569239e-05
-2.8278866969232e-06
-4.81029882757404e-05
-1.12721296445476e-05
-2.19125957217384e-05
-4.64404622613288e-05
-3.39550668466341e-05
-1.7317330936596e-05
-3.51985815092833e-05
-3.37835526783063e-05
-3.34525704429807e-05
-4.64252263694589e-05
-2.87189941047549e-05
3.64404805117695e-06
-5.04535129565546e-05
-2.15720943627299e-05
-2.33716082219046e-05
-8.36051007625274e-06
-3.03854237844975e-05
-3.54904678564688e-05
-4.08289898501779e-05
-1.55755734078335e-05
-4.41707875326263e-05
-2.73612602812423e-05
-5.4336872076353e-06
-1.6086075612869e-05
-2.37359088213495e-05
-1.45376296127292e-05
-3.73550518417625e-05
-6.86286447762638e-06
-2.82235494391755e-05
-3.05469000459672e-05
4.05051722316521e-06
-1.03202413242959e-05
6.02939364131266e-06
-2.19498151931118e-06
-8.70605173993147e-06
-1.1588392892174e-05
-2.34780468377144e-05
1.61587035998851e-06
-1.29077689829811e-05
-3.46342519051522e-05
-1.48040703506977e-05
6.41411973993835e-06
-3.16370052313947e-05
-2.78940925520663e-05
-3.20056232112768e-05
-5.56895028084707e-05
-4.29128494887329e-05
-1.85598863978178e-05
-1.59266402990357e-05
-4.36112993149756e-05
-4.87627942493653e-05
-2.73016358988763e-05
-2.64372972858002e-05
-2.86922690518095e-05
-2.3915708491065e-05
-2.38542830506783e-05
-1.88480834651166e-05
-2.84751705189055e-05
-4.42629970540814e-05
7.35321368324101e-06
-3.8719165505764e-05
-3.61152348381907e-05
-1.76421194194944e-05
-4.5685213529845e-05
-2.68256684808698e-05
-6.66829124279037e-06
-2.14138274609612e-05
-1.87525264964431e-05
-1.94369919629123e-05
-2.31331469651112e-05
-2.75421916568121e-05
-3.52938414290574e-05
-2.48266596384855e-05
2.67428282765391e-06
-3.79599904696948e-05
-3.03483449190563e-05
-2.96655741739372e-05
-2.86484735560671e-05
-4.61994044257611e-05
-3.18764457841018e-05
-3.70600680388598e-05
-2.54851063505771e-05
-2.96207938467354e-05
-4.146455124905e-05
-3.25513329597001e-05
-3.2343713587495e-05
-3.18834442732719e-05
-1.23618861833001e-05
-7.60274416705726e-06
-2.14011972303582e-05
-9.43994542584575e-06
-2.86932284470711e-05
-3.27195950963227e-05
-1.80719507502973e-05
1.24539329849721e-05
-1.57570445612075e-05
-5.18290634556549e-05
-2.82631859926237e-05
-3.05921014277278e-05
-1.47408241449034e-05
-4.27402006849004e-05
-3.75960272831912e-05
-2.26191052531695e-05
-2.95267713206081e-05
4.90289410951327e-06
-2.78778615210186e-05
-3.67940042142164e-05
-2.68065695616382e-05
-1.31409584458986e-05
-3.00609896433863e-05
-3.12610383308377e-05
-1.91743253249381e-05
-2.19474618152417e-05
-1.84275758583647e-05
-4.45667399200457e-05
-4.86175936533817e-05
-2.06995769787173e-05
-2.24528199471046e-05
-2.68675052242412e-05
-5.75449145504715e-06
-2.49343523494889e-05
-3.24566226800684e-05
-2.08670815674357e-05
-3.65566020952157e-05
-2.96845322146281e-05
-4.45188482856138e-06
-4.02339145230756e-05
-3.87024258738725e-05
-3.02783918178606e-05
-1.07214622000016e-05
-4.020275853043e-05
-3.48859918089247e-05
-3.95098819498058e-05
-4.02776851223367e-05
-2.65509289809351e-05
-3.90086009372001e-05
-3.7076070149865e-05
-4.39976058925847e-05
-2.63117460434676e-05
-3.99144214346232e-05
-1.37678165391634e-05
-2.78633558289998e-05
-2.04543089428148e-05
-1.92251809458009e-05
-3.00782380427959e-05
-2.96789940571259e-05
-3.86289740510874e-05
-9.22908333477319e-06
-3.93468422956215e-05
-2.51790337495564e-05
-4.11103531102114e-05
-5.06128767210426e-05
-4.2605448108795e-05
-2.55352319683526e-05
-1.81413141843415e-05
-3.50547237950119e-05
-3.23222810751442e-05
-2.45949532924164e-05
-1.96947809355738e-05
-2.66396121277619e-05
-1.97327608926168e-05
-2.59268006317138e-05
-4.7445770920119e-05
-3.04164888375306e-05
-2.99081492678407e-05
-1.45513538906205e-05
-1.48564375670512e-05
-2.22471126093371e-05
-2.25875638318492e-05
-2.65814151505999e-05
-1.93044239286084e-05
-1.11817210822917e-05
-2.20112381680741e-05
-3.56829984582657e-05
-2.74297277651497e-05
-5.71704162128875e-05
-3.91010391563287e-05
-4.36282084187213e-05
-3.90874570335885e-05
-1.53766185173128e-05
-2.31014831214843e-05
-3.1497799080363e-05
-3.33422332304551e-05
-3.79307358029492e-05
-1.01747710228342e-05
-1.3961945719608e-05
-3.11470699840676e-05
-2.02190154598624e-05
-3.82055152464836e-05
-4.41454430780028e-05
-3.8554753988565e-05
-1.50110213226858e-05
-2.6075526824555e-05
-3.19153069978015e-05
-2.1443027398005e-05
-1.06598209939335e-05
-4.0096481341087e-05
-2.06910607014984e-05
-3.46213101459237e-05
-3.6607024691929e-05
-5.82794552044522e-06
-1.46657023614211e-05
-3.52113440656212e-05
-2.53090276257655e-06
-1.60192818769544e-05
-4.37041713802317e-05
-2.94327837784136e-05
-3.39186945456203e-05
-2.57478036101111e-05
-1.40474943672367e-05
-5.79161208607658e-05
-3.34345303789213e-05
-5.23320330168371e-05
-3.46318439993391e-05
-2.51280288955806e-05
-1.5045430647474e-05
-3.58830261880884e-05
-1.86630366560377e-05
-3.17623273747496e-05
-8.15464579066771e-06
-4.25676289339921e-05
-2.42037619106676e-05
-4.60647056698899e-05
-2.14808699912544e-05
-1.51362632488965e-05
-2.51916894221051e-05
-8.27508394060872e-06
-3.38367614562006e-05
-1.55012821813723e-05
-4.00477779298143e-05
-1.84363468517293e-05
3.7220624294441e-06
-8.25498580337083e-06
-2.52543717159366e-05
-1.63556322363761e-05
-2.07552354046099e-05
-4.16795197981075e-06
-2.83370996994166e-05
-3.09082307786443e-05
-5.06415370240538e-05
-1.29487525637324e-05
-4.92987286215959e-05
-1.40150987228505e-05
-3.96040199527595e-05
-3.1132879019302e-05
-3.62699163438246e-05
-2.16928244023619e-05
-2.56621326783666e-05
-1.99314112724984e-05
-3.48100665468182e-05
-2.26444071137957e-05
-1.48137361242668e-05
-4.31138183501022e-05
-1.05022460944292e-05
-2.13212797642939e-05
-3.27590889067999e-05
-2.87482282820145e-05
-2.10170562337366e-05
-2.46334725144585e-05
-4.03039909862716e-05
-1.84520571634591e-05
-4.5561507935553e-05
-1.40050167820717e-05
-2.50130441692583e-05
-3.9091216889467e-05
1.93170519586346e-05
-1.01252364404965e-06
2.68251126324523e-07
-7.96268461606112e-06
-1.30168852655804e-05
-3.4830072669993e-05
-3.22529243088091e-05
-1.72335563921326e-05
-4.51281344083098e-05
-2.4548001029382e-05
-1.49737074464485e-05
-1.35510752593614e-05
-4.57293094220045e-05
-3.34971449754829e-05
-2.06452428452347e-05
-2.23361280427019e-05
-4.95249760536006e-05
-3.41475195369074e-06
-2.59913301689521e-05
-1.66643772168165e-05
-2.93642372505978e-05
1.06751023672266e-05
-1.64752187089781e-05
-2.682865517551e-05
-4.67292262454055e-06
-2.70632401368985e-05
-2.25848715450556e-05
-5.25511142308588e-06
2.07398559369659e-06
-1.11524524826098e-05
-2.07279523462828e-05
-1.11333355351644e-05
-2.28979791914012e-05
-2.19678012215202e-05
1.85281252618607e-05
-8.14933012120166e-06
-1.95113865365894e-05
-2.27207012874296e-05
-3.87784884094003e-05
-3.10994863115453e-05
1.64422869071877e-06
-2.12059020099492e-05
-4.17931760490678e-05
-2.63082935375155e-05
-1.01262852394472e-05
-2.97011669671782e-05
-3.58413877821762e-05
-2.93518899004951e-05
-4.46295170798971e-05
-3.43591116772995e-05
-1.35127551893228e-05
-1.94894411731196e-05
-9.47475859874988e-06
-3.05636846030942e-05
-4.68400057946631e-05
-4.01062258054318e-05
-1.08031911772125e-05
-2.73368670444167e-05
-1.10034196022712e-05
-3.15076508063395e-05
-1.19017592290664e-05
-2.90392294115791e-05
-2.31015619839585e-05
-1.89853649752477e-05
-2.76032937311066e-05
-2.62031834113419e-05
-2.99525232313945e-05
-2.26684446178983e-05
-3.12357954273999e-05
-2.02141759878968e-05
6.82182071115966e-06
-1.80413402212325e-05
-3.83689423319654e-05
-1.48646445693328e-05
-2.7058537577951e-05
-1.37042027164593e-05
-2.48531493134405e-05
-4.0949345311817e-05
-4.65069910263958e-05
-1.30768114552933e-05
-3.60997248439596e-05
-2.97370100507817e-05
-1.59815299243112e-05
-2.19797731365217e-05
-3.03868653526598e-05
-3.06351189960918e-05
-2.31936154157606e-05
-2.738172309583e-05
-3.73941172967612e-05
-2.28058774626796e-05
-1.93458984395523e-05
-1.37479202996063e-05
-4.22170612662081e-05
-6.07487752278773e-05
-3.33815347841409e-05
-3.25083227340164e-05
-4.16246898468724e-05
-2.38555300779953e-05
-4.27468185707014e-05
-9.99480768063147e-06
-8.53629961449621e-06
-2.90181839439967e-05
-1.3598726042211e-05
-2.9823897808298e-05
-2.06312171886074e-05
-2.18597839151312e-05
-3.21266614228015e-05
-3.54507234091168e-05
-3.51865451541377e-05
-1.32000101803691e-05
-2.80039307241382e-05
-2.37159404359264e-05
-1.64166113770318e-05
-3.72260149326549e-05
-2.42292807244985e-05
-2.76722388755759e-05
-1.79962187294575e-05
-2.86743059676538e-05
-3.51550840105403e-05
-2.72503556132239e-05
5.10475859336253e-06
-2.58177634706983e-05
-3.30619144843674e-05
-1.50608249961356e-05
-1.80680571094948e-05
-3.23805987438415e-06
-2.22630730793554e-05
-2.3573989085979e-05
-3.30768842833708e-05
-8.74522268921404e-06
-3.68912847514658e-05
-4.93829140400968e-05
-2.41874804775083e-05
-2.82312212643002e-05
-1.41277670762194e-05
-1.29794800815251e-05
-7.36153050448026e-06
-3.55864522032254e-05
-3.24623474858505e-05
4.16808153626021e-06
-1.80835920703427e-05
-2.77583029956924e-05
-1.28418938539278e-06
-2.07873241770468e-05
-4.4603413768307e-05
-2.79366295310129e-05
-3.55807593308472e-05
-3.5064401103217e-05
-2.09402233680066e-05
-3.5550263426669e-05
-2.31485347443228e-05
-2.37700152992797e-06
-2.21646695448321e-05
-5.00477502696683e-07
-2.89142851426854e-05
-3.08361972390883e-05
-2.02144069620972e-05
-2.17375992358278e-06
-9.02406894919171e-06
-3.22982299224776e-05
-3.05068102846406e-05
8.26953875461334e-06
-6.7756539396398e-06
-2.49668526619107e-05
-4.05026950477072e-06
-2.70555433860025e-05
-2.26150974222206e-05
-3.15480969320167e-05
-4.21668758902699e-05
-9.12810493119861e-06
-4.50083274150163e-05
-2.57219539127884e-05
-8.92805981235821e-06
-2.54877035660304e-05
-2.21111896745684e-05
-2.39514357564903e-05
-1.81877546979869e-05
-1.53370488803561e-05
-4.70484873032435e-05
1.14867128434593e-05
-2.14030134503764e-05
8.40109459598249e-06
-1.56282146226202e-05
-1.12866375158505e-05
-1.71941212595297e-05
-2.70598997258362e-05
-2.68120954859061e-05
-1.81316651214955e-05
-3.70135072368397e-05
-2.97597834296929e-05
-3.68183522379382e-05
-1.06335649061993e-05
9.75289261842033e-06
-1.41677103073305e-05
-2.90389978952577e-05
7.86828807899025e-06
-1.04712240414903e-05
-1.33896694871345e-05
-4.83974134964085e-05
-2.98808982578359e-05
-8.22183789297199e-06
-3.04320001937724e-05
-3.39427936712891e-05
-4.09066971857659e-05
-1.61264484671853e-05
-4.07425724526158e-05
1.03117297112627e-05
-8.94828276642029e-06
-4.61046349802834e-05
-3.25239120598053e-05
-4.09926080735323e-05
-1.74428233973904e-05
-6.03138383396732e-06
-1.88882261173649e-05
-3.49524879766617e-05
-1.0813603971497e-05
-3.46856274917875e-05
-3.41290806266224e-05
4.11202956351431e-06
-2.97938752100866e-05
-6.81914361166632e-07
-1.62519694919646e-05
-1.062638235237e-05
-3.78310708242358e-05
-1.72284551185428e-05
-1.84092756364959e-05
-4.51752542024701e-05
-4.06100978530586e-05
-3.15929441294565e-05
-4.13487811100703e-05
-6.88592292551194e-06
-1.54586596949414e-05
-3.05547090613013e-05
-2.94484616611161e-05
-2.25934727117999e-05
-3.58357730135417e-05
-2.03080312513311e-05
-2.66590303121232e-05
-8.95241118192913e-06
-1.27295436638076e-05
-1.58161223483857e-05
-2.06110434945237e-05
-3.07050345549261e-05
-3.78624573987727e-05
-3.2850184420719e-05
-3.01018257340501e-05
-3.08028591856121e-05
-4.20189194483454e-07
-5.31251150543883e-06
-2.25274801610711e-05
-1.25471285428476e-05
-1.53754120920953e-05
-2.13320435091463e-05
-4.26870401585914e-05
-1.39033933633523e-05
-4.14050354974237e-05
7.14709576402594e-06
-2.73897023581742e-05
-2.83970664629533e-05
-1.68008084139103e-05
-2.3308707090186e-05
-4.00707360692327e-05
-3.18227211496242e-05
-5.45625260270659e-06
-1.12103630033734e-05
-4.02131248054755e-05
-3.03482255065753e-05
-3.55778784094298e-05
-2.26183996100052e-05
-1.23480656217063e-05
-9.2186461718612e-06
-1.42668893473178e-05
-1.87322324066168e-05
6.92148341838978e-07
-3.73420121441556e-05
-2.28521566070728e-05
-1.71399267003984e-05
-4.97143933940302e-05
-3.75989403594945e-05
-2.33582694529786e-05
-4.55382081112468e-05
-4.23237752786224e-05
-3.46380557565294e-05
-1.78682665210294e-05
-2.83903579099891e-05
-2.22863562024342e-05
-1.95654355797092e-05
-1.63304156616156e-05
-1.15973249327421e-05
-1.29598749871521e-05
-3.23336115044658e-05
-5.95253201696413e-06
-9.13741155983613e-06
-2.32114103570913e-05
-2.8070112725323e-05
-1.42100003968367e-05
-1.6190224381732e-05
-3.11308463761145e-06
-4.31833955437526e-05
-1.34547543672441e-05
-3.22746449616935e-05
-4.00317535229004e-06
-1.33279920624827e-05
-3.80572608093844e-05
-3.92773634451307e-05
-2.92160365963856e-05
-3.8693700321358e-05
-1.84994025211193e-05
-2.05446600590162e-05
-1.30412155715516e-05
-2.85106755969432e-05
-2.43793241033892e-06
-3.85835497402671e-05
-4.11311622779834e-05
-2.16970830264214e-05
-1.40068268188808e-05
-1.58497503677729e-05
-1.18133009877893e-05
-2.13896719174655e-05
-3.81908420990256e-06
-2.04391008796685e-05
-1.52055316228539e-05
-4.23016019269505e-05
-3.15121429617574e-05
-2.72110192270833e-05
-3.84235318208041e-05
-2.7656383517526e-05
1.06150883341677e-05
-5.24647055175527e-06
-2.38387169842445e-05
-2.99086580018231e-05
-7.63551843241326e-07
-3.77445504588842e-06
-2.84338003816453e-05
-4.41331383582731e-05
-2.08236417608853e-05
-3.06325292973154e-05
-5.1866398218368e-05
-2.23456770640634e-05
4.00135501762475e-06
-1.52105641139595e-05
-3.82999066750308e-05
-1.57961460769367e-05
-1.99558044561053e-05
-2.695624131674e-05
-3.82709638099578e-06
-2.38400945724291e-05
-2.67840776994692e-05
-4.41368180361211e-06
-3.24266168667707e-05
-4.42298121638466e-05
-1.0985266888092e-05
-2.71605673611101e-05
-3.29647610503303e-05
-9.45114895908778e-06
-3.76488432218153e-05
-2.21467465421624e-05
-3.76227552345085e-05
-2.13227551598476e-05
-6.02761527341707e-06
-4.33139787157917e-05
-1.08767597428927e-05
-1.61169524479062e-05
-1.52389726091365e-05
-1.57158801563878e-05
7.84832435309918e-06
-3.6412119626885e-05
-4.16314376524946e-05
-2.14914194524711e-05
-2.28582943987282e-05
-2.4391598160961e-05
-1.02156139420723e-05
-3.3735385168666e-05
-3.94369662751793e-05
-3.88635887155274e-05
-2.0544289189179e-05
-4.79567725868072e-05
-1.35404351643254e-05
-5.48888085065781e-05
-1.99171356711798e-05
-4.36916404680139e-05
-2.01084263018526e-05
-2.40786048964697e-05
-1.49273661690022e-05
-1.57219740115665e-05
-2.55370746989095e-05
-2.63069984543035e-05
-3.28468835743106e-05
-3.23550767572249e-06
-4.23262832101678e-05
-2.06480725251501e-07
-3.55768382207432e-05
-1.49122669016319e-05
-2.20107345978777e-05
-3.89401913477172e-05
-1.79377167888171e-05
-3.94683431478433e-05
-2.60251190349101e-05
-2.1757783938841e-05
-2.03122352785606e-05
-4.29616548506454e-05
-2.69934817231302e-05
-1.42899899728793e-05
-4.6223301712393e-05
-3.47971596983756e-05
-1.51141949915195e-05
-3.8075362026976e-05
-1.63752868616289e-05
-1.98958927899967e-05
2.37217527874299e-07
-2.4726587252052e-05
-3.79534153406037e-05
-2.43617064383125e-05
-1.64703893662069e-05
-5.62893469903083e-06
-4.15280110450751e-05
-2.35984645173237e-05
-4.50466930353991e-05
-4.38976420174485e-05
-2.09733735978341e-05
-2.59237965291279e-05
-3.81449542318844e-05
-5.02729201948003e-05
-7.07734731363319e-06
-1.8512904782563e-05
-1.84940851757852e-05
-4.41797223984163e-05
-4.05028009669644e-05
-3.96960094250773e-05
-5.02230326115231e-05
-2.56452262950917e-05
2.58538990105338e-07
-2.31362004236828e-05
-6.61803983238682e-06
-2.01982364388165e-05
-5.3155392080605e-05
1.64669202050687e-06
-1.51237669813109e-05
-1.86769722294835e-05
-3.6958631254636e-05
-2.18494246742029e-05
-2.69643775815722e-05
-2.83805122470824e-05
-2.91588081250537e-05
-1.31365366825931e-05
-2.05746114978887e-05
-1.569371298877e-05
-9.64327409353443e-06
-2.42788502908145e-05
-4.39993466052014e-05
-2.15408893711755e-05
-3.65514683504641e-05
-4.4548992495057e-06
-3.95126083224531e-05
-1.31483371566495e-05
-7.13210226223171e-06
-1.13237057347645e-05
-2.04856795837507e-05
-3.30861422586235e-05
-5.64883857547701e-05
-3.06075325347497e-05
-1.73393893243352e-05
-3.27637834930861e-05
-1.33512627808145e-05
-1.22102738081162e-05
-1.01262053987651e-05
-4.24653826796146e-05
-2.13654873066539e-05
-1.39233581017101e-05
-4.98677838886964e-05
-9.72800126659005e-06
3.2986703028204e-06
-1.29569788200525e-05
-1.53594155591173e-05
-1.60496092783909e-05
-1.02615306769236e-05
1.16458573803236e-05
1.67441871382786e-06
-3.86493859418497e-05
-3.68323122880999e-05
-8.8879348616686e-06
-2.60107288247867e-05
-2.63617792150549e-06
-2.04190960218019e-05
-8.70523405501981e-07
-3.03657187619488e-05
-2.28131643147007e-05
-1.88490475720721e-05
-7.22098498169945e-06
-3.12584283942353e-05
-1.91518980012936e-05
-4.49302398271943e-06
-4.42441736744452e-05
-3.29342965013447e-05
-9.24258792965948e-06
-5.05932216091775e-05
-6.92541073467287e-06
-6.91048750411287e-06
-2.49857610618484e-05
-2.74729269049991e-05
-2.47194337236843e-05
-1.6366091062891e-05
-1.76492901746163e-05
-4.79800370287062e-05
-3.66574643081232e-05
-2.58709169283128e-05
-3.36698305923916e-05
-5.10218836214113e-05
-4.58072781047914e-05
-1.639564790357e-05
-4.58739970648051e-05
-3.89416654393182e-05
-1.32068669527621e-05
-2.01058399175555e-05
-2.43514252435329e-05
-1.42266384408937e-05
-4.26575243610212e-05
-3.52661582789565e-07
-3.23661011492448e-06
-5.54412402076451e-05
-3.40526476288621e-05
-2.53620600434123e-05
-1.03004839860654e-05
-1.40577075063836e-05
-1.16549904353831e-05
-8.75925129956538e-06
-9.68355706568337e-06
-1.941106887282e-05
-2.27687304082445e-05
-1.71825986100012e-05
-3.32985002336301e-05
-1.4581658162939e-05
-2.4633631470003e-05
-2.52613311173073e-05
-7.30911887574792e-06
-2.47420811698402e-05
-2.69747774347939e-05
-1.7622874881748e-06
-2.58215301982069e-05
-4.75340544232781e-05
-4.03013895127385e-05
-4.76249511255451e-05
-1.96053661876122e-05
-2.62698484270285e-05
-3.90151509969627e-05
-7.53262098559081e-06
-3.8892971464902e-05
-4.71513934029155e-05
-4.26400346516561e-07
-1.93462606785962e-05
-2.84551555819774e-05
-2.65096356845517e-05
-4.78891546125284e-05
-3.12134863903591e-05
-3.93211565250286e-05
-2.42065134318789e-05
-1.36833482830062e-05
-3.60314850217432e-05
-2.58216754469383e-05
-1.46116960214609e-05
-2.60922375932625e-05
-2.67131139633528e-05
-2.66079916776499e-05
-1.88526104170314e-05
-2.94351446955908e-05
-4.25839223622176e-05
-1.13486805906663e-05
-1.34827889245366e-05
-2.56877767506997e-05
-2.52440911898741e-05
-4.68906783833761e-05
-3.30477606475995e-05
-4.25644384293642e-05
-2.56624878611917e-05
-4.50340818684003e-05
-1.7505359406314e-05
-3.03920356462207e-05
-1.86847792475628e-05
-2.42415521845433e-05
-2.74440619006523e-05
-2.16899206205777e-05
-9.27655043395803e-06
-2.24453416392447e-05
-3.34691648061078e-05
-3.73652543489888e-05
-2.47630235522028e-05
-2.98811835405231e-05
-4.23976430193901e-05
-5.30480245896852e-05
-2.45097921677384e-05
-1.88965994355836e-05
-4.63575233816229e-05
-2.14041902732183e-05
-3.18196955356449e-05
-2.98128714743074e-05
7.31685171433081e-06
-2.50127391686547e-05
-2.19694949271409e-05
1.28187450108009e-05
-7.55500497128054e-06
-5.35271963302956e-05
-9.62025701469255e-07
-1.63739590126083e-05
-2.69446248218373e-05
-7.33299328503092e-06
-2.04431243089036e-05
2.76251564900827e-06
-1.13775042602336e-05
-4.93499180719961e-05
-3.77276222975484e-05
-2.43501660943829e-05
-2.82066504257833e-05
-3.17429723990484e-05
-6.16228828429008e-06
-3.98253068901159e-05
-2.90971919682798e-05
-2.99787459837285e-05
-4.43492293705873e-05
-6.10715351684796e-05
-3.27303707496432e-05
-3.08068381333222e-05
-5.96971229059933e-05
-2.7616479303915e-05
-1.47213960780532e-05
9.21121609548218e-06
-5.33426132631872e-06
-6.07020346534187e-06
-1.10932204803126e-05
-2.80481423469658e-05
-1.96253026939837e-05
-2.46402034678414e-05
-4.72390968458804e-05
-3.22775247494783e-05
-1.64507143907681e-05
-1.58390070657324e-05
-9.12383548892582e-06
-5.07305718717529e-05
-8.97443213355854e-06
-7.85399156530918e-06
-2.60317488218463e-05
-8.40139787943401e-06
-4.03772412228573e-05
-3.6813956726852e-05
4.68767275780244e-06
-3.29464613426928e-05
7.13787932075998e-06
-6.2311474374447e-06
1.21344013769115e-06
-1.62527241196853e-05
-3.90747369776338e-05
-7.25050051328042e-06
-1.8610473218047e-05
2.14538457497026e-06
-3.69555731371401e-05
-3.09091965964831e-05
-2.06280054625709e-05
-3.36487694077225e-05
-2.92907902716382e-05
-3.73541670371588e-05
-2.93584907915135e-05
-2.41042311381689e-05
-1.86980587135185e-05
-6.33088228940415e-08
-1.51213098545349e-05
-1.63822284358559e-05
-1.19933144473709e-07
-6.05997326977778e-05
1.0895389665998e-06
-3.66127928363381e-05
-2.19347324320917e-05
-3.8160015734751e-05
-3.14830000134492e-05
-1.60556416169016e-05
-4.05366586431732e-05
-2.54514671511632e-05
-2.65091281912762e-05
-2.85458312235569e-05
-3.02888298926381e-05
-1.76911519505321e-05
-2.96126523926897e-05
-2.08596288707531e-05
-2.00056437701281e-05
-3.93956318904308e-05
-3.32779318462096e-05
-2.83802226762789e-05
-4.20134881365761e-05
-3.60088415567315e-05
-1.6833592825052e-06
-1.82248200984872e-05
-5.49432639605268e-06
-3.40500358551399e-05
-3.74068968544732e-05
-2.93383825036704e-05
-2.68726591883564e-05
-1.33050249865578e-05
-4.32539864215761e-05
-2.23278698919351e-05
3.00918774485711e-06
-1.59402218689189e-05
-1.80381683932178e-05
-2.65750752206831e-05
-3.80477321845404e-05
-3.07629329749795e-05
-1.7531155381334e-05
-1.31095349429798e-05
-1.64725589270075e-05
-2.54910452904653e-05
-2.68374336958844e-05
-5.33171036668241e-05
-2.29814062731772e-05
-1.95003088544352e-05
-1.93571218369136e-05
-2.29285082084164e-05
-4.21082918824403e-05
-1.1158078946879e-05
-3.22442832096872e-05
-4.44538724917319e-05
-3.74543642186686e-05
-3.54555017047895e-05
-5.94245849725611e-06
4.12570964336928e-06
-4.10525513348759e-05
-1.57721434567251e-05
-2.36136347309264e-05
-2.57997340996131e-05
-2.39570569215416e-05
-3.81808898607479e-05
-1.58781827550046e-05
-3.01703378675467e-05
-3.40755952581317e-05
-1.74367976408384e-05
-8.96664043723625e-06
-1.03686854970376e-05
-4.26030544837317e-05
-3.29690479451701e-05
-9.54562616346344e-06
-1.79020423648009e-05
-1.6770753364053e-05
-3.93838204495201e-05
-3.55969545387681e-05
-1.02364363947747e-05
-3.20030504501913e-06
-5.75776165221799e-06
-1.22771881442967e-05
-2.95341731711992e-06
-2.02238229363674e-05
-2.85346446290484e-06
-1.81048002823407e-05
-2.54247165016279e-05
-1.14498666283825e-05
-1.46687209702982e-06
-4.90560229671091e-05
-3.2681201406235e-05
-3.11992723189666e-05
-4.78955327220311e-05
-2.95984690864503e-05
-2.27770271272293e-05
-3.87001592323096e-05
-2.26247263379781e-05
-9.36774283478134e-06
1.82871556081696e-06
-3.13413330409203e-05
-3.58584001493248e-05
-4.37109169124993e-05
-2.80081408318691e-05
-6.84659184535279e-06
-1.32026129598926e-05
-2.48129615321334e-05
-3.25123937324171e-05
-9.85002054048341e-06
3.8071327932333e-06
-3.30154209163283e-05
-1.2440519069704e-05
-1.48550801646625e-05
-1.42945448011446e-05
-2.8985270425667e-05
-3.25968406531331e-05
-2.12582914087996e-05
-1.63631778043971e-05
-5.95297804851073e-06
-2.00766026002505e-05
-1.56026900952749e-05
-1.89269402816361e-05
-3.57603167493758e-05
-2.20437453364344e-05
-2.40949125162654e-05
-2.70520047193247e-05
-2.29729087035e-05
-3.03994512306628e-05
-4.83799588133687e-05
-1.16609807188593e-05
-1.98401940272817e-05
-2.4643661227665e-05
-3.36143090154786e-05
-3.22802647158999e-05
-2.18570846495989e-05
-3.72941818199506e-05
-1.98939434212671e-05
-2.24997453235902e-05
-1.73843144525978e-05
-2.73669803971849e-05
-3.47146692984163e-05
-1.68452597962386e-05
-2.28638823394082e-05
4.58903553745607e-06
-2.21179506655677e-05
-2.53245524433742e-05
-5.96315703658692e-06
-2.10846220180136e-05
-2.03111221596198e-05
-2.31365490867718e-05
9.16253249248692e-06
-1.11109302252365e-05
-2.72991273317098e-05
1.80178563810416e-06
-2.95098934244943e-05
9.22411191044381e-07
-1.37789479914084e-05
-1.97285549695501e-05
-2.31441641272515e-05
-2.88767378070423e-05
-1.03829961809743e-05
-1.36687058843056e-05
-4.36789749820685e-05
-3.82362135051653e-05
-1.72393071169477e-05
-1.90647771664615e-05
-2.17225746149245e-05
-2.25594582024321e-05
-1.16111380272633e-05
-1.33553094450803e-05
-4.63375231862555e-05
1.36383223639252e-05
-1.39124337387275e-05
-4.19119121818393e-05
-3.83151986340298e-05
-1.8716332280571e-05
-1.67034298179729e-05
-3.41112642951465e-05
-2.9034585975299e-05
-3.16433812518395e-05
-3.65700167564708e-05
-2.6129846863896e-05
-3.12826853981892e-05
-8.5176441859237e-06
-3.50054597806853e-05
-2.31297149614239e-05
-5.02489847390953e-05
-3.50615504051047e-05
-2.87179864724387e-05
-3.07104989822319e-05
-9.74866045931345e-06
-1.99372825000437e-05
-3.59092679959732e-05
-1.62121421037139e-05
-5.87420373990945e-06
-3.35033791104787e-05
-2.32657710043994e-07
4.69697462847591e-06
-2.54441069851259e-05
-3.93840636450754e-05
-3.75676141172637e-05
-1.2091378150126e-05
-3.29656343974292e-05
-1.12742993272727e-05
-2.25567673551822e-05
-2.9300253346866e-05
-9.83203082743309e-06
-5.28943148030857e-05
-3.10190122156256e-05
-2.5233230810867e-05
-3.90457190250663e-05
-5.37300754458177e-06
-8.40879351467984e-06
-6.03460645842448e-06
-1.73390815548297e-05
-1.50618420809814e-05
-4.78007027879263e-05
-2.73947792562575e-05
-2.83336846183922e-05
-1.29058764449967e-06
-4.31840544024243e-05
-4.01790893996996e-06
-2.14509316266087e-05
-3.97029988751901e-05
3.94491045118209e-07
-3.88689037890053e-05
-1.71988773700359e-05
-1.74341831592413e-05
-1.44133756651002e-05
-3.0949768205919e-05
-3.54215372193902e-05
-1.45523176662406e-05
-3.96712173925396e-05
-6.05812346393258e-05
-1.00579597337646e-05
-1.70985745080626e-05
8.97761987128872e-06
-4.80290834407884e-05
-2.68811180647362e-05
-3.09308891928582e-05
5.81162320339123e-07
-2.80374533311213e-05
-2.61479488097386e-05
-2.64221199288911e-05
-8.2483012594692e-06
-4.19672113103484e-05
-1.04526333910422e-06
-1.00755900921938e-05
-1.27424567363912e-05
-3.11678979575436e-05
-3.01865151501309e-05
-2.36071361807514e-05
1.73011761678607e-06
-2.2644623854669e-05
-4.2654787084944e-05
-1.59045600498393e-05
-1.42760061258398e-05
-2.15841119396085e-05
-5.67063839314678e-05
-3.2251192592849e-05
-2.28193159065212e-05
-1.63461753096467e-05
-1.94223909455373e-05
-2.72205603499504e-05
-2.20437073625164e-05
-2.23764805475127e-05
-1.90353227092789e-05
-2.99974956154886e-05
-1.18289041415697e-05
-1.41464012422292e-05
-3.73011297086344e-05
-2.30330342561062e-05
-3.64498851317909e-05
-4.46936313326108e-05
-1.08067375694638e-05
-1.61990328733394e-05
-3.85495441035364e-05
-6.93752016833841e-06
-2.55580074661632e-05
-5.7202468936249e-05
-1.89272699788683e-05
-1.05746694015661e-05
-9.83142301526806e-06
-2.05864638074903e-05
-3.15293498282307e-05
-2.52973742393144e-05
-3.21620982565343e-05
-2.13998422498852e-05
-2.6628003641456e-05
-4.78552543356899e-05
-3.32978838815025e-06
-1.82908063555331e-05
-1.75915205726299e-05
-1.92217771699613e-05
-7.3401030548644e-06
-3.16475339739881e-05
-2.08053090429278e-05
-4.87527081328711e-06
-6.45715056018464e-06
-1.56529636236967e-05
-1.60977934926685e-05
-2.52595844921397e-05
-2.13664844034524e-05
-2.62907690008056e-05
-3.77160565465377e-05
-2.60740064213364e-06
-3.20798871949879e-05
-1.9079001767951e-05
-2.57310087771174e-06
-1.868884026561e-05
-1.16234998527684e-05
-2.45963117878191e-05
-3.99855123610497e-05
-1.16348126369602e-05
-2.00702720622113e-05
-1.57645548741148e-05
-4.09018351298981e-07
-1.84383204039993e-05
-2.73972388305589e-05
-6.23511767766444e-06
-3.56118850178129e-05
-1.40073191667832e-05
-3.19785158870801e-05
-9.88250334390893e-06
-9.60317822864281e-06
-4.60888897647894e-05
-3.49496793203119e-06
-3.63534560564184e-05
-1.2557481015202e-05
-2.68414695464749e-05
-4.12809848678209e-05
-2.92720171212727e-05
-3.97614733778313e-05
-1.52247199670254e-05
-2.57240494525326e-05
-3.04594569180754e-05
-1.12866924839186e-06
-1.32075370699754e-05
-4.82823535299761e-06
-2.46478819814623e-05
-3.80251861638169e-05
-2.87316428416892e-05
-1.91124393575603e-05
-3.2161540646343e-05
-3.45719006611019e-05
-2.86062253108985e-05
-2.43924281554385e-05
-2.88230203927074e-05
-2.65900069722694e-05
-4.2581984930461e-05
-3.93153884090251e-05
-2.43034218295061e-05
-2.26415397455092e-05
-6.61389745632717e-06
-5.17950991346091e-05
-4.65365333573923e-05
7.80482667195033e-06
-2.78700580087043e-05
-3.02970013412843e-05
-1.62643728440276e-05
-3.15543140694263e-05
-1.80024523443191e-05
-6.73353314791618e-06
-2.99335763946049e-05
-5.44405716660636e-05
-4.41479696911521e-05
-4.70349638091828e-05
-2.4437896113918e-05
-3.15386908993284e-05
-1.86786892966125e-05
4.23123010563294e-06
-1.72464245744867e-05
-1.98758141354613e-05
-2.62682688929103e-05
-1.28546652309996e-05
-3.61139675590005e-05
-2.3707701361432e-05
-1.19036693137868e-05
-2.41888434498628e-05
-2.80863845399769e-05
-1.94952492320318e-05
-1.40913336241511e-05
-2.18219804336785e-05
-7.7204437178374e-06
-5.76388273451813e-05
-2.93580144351467e-05
-1.65747947553129e-05
-3.87383804110345e-05
-2.15938251204867e-05
-1.84931116749089e-05
-3.38766918129676e-05
-4.88396152776858e-05
-2.6566914553709e-05
-3.86141041876249e-05
-3.37052968995789e-05
-1.1999322889721e-05
-5.20264445572653e-06
-1.03004427666721e-05
-2.11560868732228e-05
-1.9469579404018e-05
-3.20138327551102e-05
-8.41768589216318e-06
3.29486149739954e-07
-3.10677439714397e-05
-2.29973350789039e-05
-2.490595238436e-05
-3.26656753044549e-05
-4.41658921562045e-05
-1.75026570741794e-05
-2.46410306248437e-05
-3.56501963776388e-05
-1.61396843342092e-05
-4.44858925253455e-05
-4.6958703705208e-05
-1.85577629456279e-05
-2.10432530563615e-05
-2.74255923194468e-05
-2.24678410696608e-05
-1.31211415957121e-05
-1.49040883791189e-05
-4.39288053321388e-06
-3.62244906506612e-05
-3.58985122623984e-05
-2.05065586408666e-05
-4.01965594820808e-05
-1.9289665960732e-05
-2.85595059030368e-05
-4.05485322013614e-05
-2.90093806141669e-05
-1.84446865246754e-05
-2.99753847726663e-05
-2.11492501613154e-05
-3.04518207910883e-05
-1.65535127313643e-05
-1.76483888581645e-05
-2.97654946135878e-05
-3.89311101495131e-05
-4.22120045673588e-05
-4.05711277942218e-05
-2.98855392676053e-05
-3.98205735312189e-05
9.15776629967232e-07
-3.33896341063157e-05
-1.46873628066116e-05
-1.72584036105184e-05
-3.42346734141481e-05
-3.50670059957568e-05
-3.41064741198289e-06
-2.81218775871741e-05
-2.79365179668917e-05
-3.15419076512186e-05
-2.26564625015714e-05
-5.47901760329757e-05
-4.06869465784771e-05
-3.06900445723705e-05
-6.50849802174972e-06
-3.85611072525834e-05
-3.40733281779742e-05
-2.16859041784308e-06
-2.21483165163106e-05
-1.49397389997305e-05
-4.32066723277867e-05
-3.53080856072775e-05
-2.05510144153551e-05
1.25932831320937e-05
-2.56304968972981e-05
-3.44197305536763e-06
-1.85936085389627e-05
-3.88490859780708e-05
-3.58196879238987e-05
-2.71727301517306e-05
-1.68450399858907e-05
-4.16958009092868e-05
-4.75474350665929e-05
-4.45770578868527e-05
-1.61498314994878e-05
-1.28139260427014e-05
-1.1406953808704e-06
-1.74470914533612e-05
-2.81946232657866e-05
-4.52592056769586e-05
-1.18003519328525e-05
1.72338651787854e-07
-3.44221385835033e-05
-1.79744891483935e-05
-3.82520097889472e-05
-3.95321607850147e-05
-4.99270429768615e-05
-4.76662820038745e-05
-1.18396775675737e-05
-4.76769122926592e-05
-4.37473783899697e-05
-1.74027685493869e-05
-2.45652195543879e-05
-3.39605172085248e-05
-1.69844020048304e-05
-9.66381453831231e-06
-2.05210371401458e-05
-1.01003342988366e-05
-2.37314521180552e-05
-4.59588923848543e-05
-1.233004341018e-05
-3.65039026286481e-05
-1.06887798729072e-05
-3.38340080842094e-05
-2.87882069187119e-06
-1.82879149578995e-05
-2.94198235537861e-05
-5.80952208305334e-05
-2.27860924858476e-05
-4.71675155563148e-05
-3.91893943564573e-05
-2.58435267542866e-05
-1.06422895768728e-05
-3.10349210803612e-05
-4.36470004736918e-05
-2.93106464046445e-05
-9.22151971012608e-06
-3.88553947897221e-05
-2.01328175410617e-05
-2.26698424496851e-05
-2.53620899371098e-05
-2.51803623528509e-05
-2.65257541437223e-05
-1.75076543975995e-05
-1.7535216761695e-05
-4.06765171216418e-05
-2.17773530596336e-05
-2.63800133062e-05
9.77300387910071e-06
-1.57150618825874e-05
-8.77514917680478e-06
-4.22453670988585e-05
-5.07384446989065e-06
-1.32926661192085e-05
-2.4689817401317e-05
-2.53935992840509e-05
-3.14116016591051e-05
-3.76051044215978e-05
-1.69230684144213e-05
-2.7810884863075e-05
-2.39846102366687e-05
-7.2351760024794e-06
-2.83744834346519e-05
-1.80316757631442e-05
-3.979026014291e-05
-3.08506486612724e-05
8.60568091047241e-06
-2.68395789620126e-05
-2.7418016567683e-05
-2.50711377152558e-05
1.64796445865377e-05
9.83466609838075e-06
-4.58790220287738e-05
-5.91123501275155e-05
-3.30777860360127e-05
1.22440173624271e-06
-3.10803794407282e-05
-1.67050358804737e-05
-3.18231744028426e-05
-3.9348824222621e-05
-4.02865386238477e-05
-3.99135743074824e-05
-2.33098435148118e-05
-3.47851857290976e-05
-2.3247799153087e-05
-4.45536587833211e-05
-2.40406505897672e-05
-1.49124440953976e-05
-1.61551815775259e-05
-2.25489598148489e-05
-3.35628433185045e-05
-1.08615339715135e-05
-2.65448584971048e-05
-2.72337772727304e-05
-3.96411784166872e-05
-1.99442300848931e-05
-1.17431597882168e-05
-2.20044855578247e-05
-2.54694772297908e-05
-8.08736870157685e-06
-2.8505749528601e-05
-1.74321979536034e-05
-1.70314098561109e-05
-4.32404656637133e-06
-3.7614451745194e-05
-4.78775370148406e-05
-3.71407865618008e-05
-3.17416658058816e-05
-2.69601260488757e-05
-9.1690166339543e-06
-2.67697955614574e-05
-2.03208394644214e-05
-8.08208535677756e-06
2.53137935046603e-06
-5.17088908478595e-06
6.06450890388445e-06
-5.20127533143789e-05
-2.53726987769314e-05
-2.84680725408896e-05
-8.30399163444055e-06
-3.10508362864415e-05
-1.72278692201189e-05
-2.46684441687614e-05
-2.61440326750258e-05
-3.17965517867837e-05
-2.35861231791885e-05
-2.191059930167e-05
-3.43291858505135e-05
-3.71965697905983e-05
-2.06326665322147e-05
-1.70674399502301e-05
-3.4973523744383e-05
-1.67201001561499e-06
-3.04959318588847e-05
-2.89358702336658e-05
-4.939569954897e-05
-3.28489047510552e-05
5.76862132515516e-06
-4.1145950245172e-05
-3.49222724797431e-05
-2.7715932878822e-05
-4.67815433260464e-05
-3.19086542844736e-05
-4.98159842385349e-06
-1.98126853590294e-05
-2.1845394543426e-05
2.2488432780618e-06
-3.91652924564839e-06
-5.56192272529645e-05
-4.91461450595903e-06
1.59509899387059e-06
-9.42292687745372e-06
1.25882218298169e-06
-6.33685814365913e-05
-1.49453224670148e-05
-3.42056230611156e-05
-4.24245812861944e-05
-1.92185088704945e-05
-2.77989732747944e-05
-1.30482243192127e-05
-3.44537251400582e-05
-5.09280876754118e-05
-2.71082978883356e-05
-3.76623529523346e-05
-5.59637371590071e-06
-6.50382715699359e-06
-3.83129345663447e-05
-3.48264576855009e-05
-1.3887475065924e-05
-1.66936408257677e-05
-1.50783820768076e-05
-1.76312484973693e-05
-3.28567660701839e-05
-1.53862900986707e-05
-8.26474907216856e-06
1.53511730495251e-05
-4.01184427520036e-05
-1.35217290868193e-05
-3.92114441319399e-05
-3.24146230912913e-05
-2.19007980257822e-05
-2.07804203220506e-05
-3.06692567186754e-05
-2.54360028238004e-05
-3.58497529101525e-05
-9.02789056103411e-06
-1.29539293777908e-05
-1.32671400184146e-05
-1.74305870406444e-05
-2.54121796181144e-06
-3.49535599489277e-05
8.71177494986191e-06
-4.63344828424726e-06
-5.77878020718987e-05
-4.82280771297663e-05
-3.8121564867819e-05
-3.16631273909837e-05
-4.68241760174224e-06
-2.28364578150974e-05
-4.04913530656957e-05
-1.52861126409935e-05
-4.28930513767142e-05
-2.03964641584025e-05
-1.31581269511922e-05
-2.4194732476164e-05
-3.82998989077062e-05
-2.92691415978333e-05
-1.3460238863409e-05
-9.68328999424236e-06
-2.70597457895299e-05
-2.24719250033555e-05
-1.60471727615974e-05
9.30939600413176e-06
-1.42927713962274e-05
-4.44793251308969e-06
-1.66137741193369e-05
-2.23990413422902e-05
-1.85002986287892e-05
-3.823161443703e-05
-3.25325380862182e-05
-3.22892560205006e-05
-2.61183328251834e-05
-3.64373728889471e-05
-2.9083531393879e-05
-2.43456326384208e-05
1.74227356549416e-06
-1.79490143353771e-05
-2.86088401019446e-05
-4.43045969111144e-05
-3.20175282075107e-05
-8.09007766206504e-06
-2.47097709368505e-05
-1.25449686843393e-05
-1.14433448959131e-05
-4.68445644143375e-05
-2.67146992250729e-05
-4.51853413866101e-05
5.17557839570239e-06
-5.87907575261429e-05
-1.87238692340616e-05
-2.66013568916866e-05
-1.61755859496122e-05
-3.23242284875356e-05
-4.48373750501353e-05
-1.04024174906825e-05
-2.04691939938552e-05
-9.35564259773728e-06
-1.74529800588669e-05
-1.70898405474584e-05
-3.96511196239004e-05
-5.28082114600911e-05
-1.73019025136906e-05
-3.12020626210903e-05
-1.10902728285632e-05
-2.0733716747466e-05
-1.11904938328714e-05
-3.37222583404408e-05
-2.61791724437295e-05
-3.04379862387133e-05
-2.54177864784146e-05
-1.91239187721644e-05
-2.51788000891626e-05
-2.3157940482688e-05
-3.13515326369451e-05
-2.35887568194804e-05
-4.54554847062206e-05
-3.8145207974286e-05
-4.01164813912666e-05
-1.97008017669837e-05
-3.30197230518327e-05
-3.89948318431902e-05
-3.27149151891589e-05
-2.46511470449539e-05
-3.31490969230851e-05
7.03924502662579e-06
-1.73418678801742e-05
-5.3148598587444e-05
-1.9874747463458e-05
-2.63221863488741e-05
1.11368332141375e-05
-2.64979572212911e-05
-1.59782008364467e-05
5.93311680972202e-06
-5.35312703774101e-05
-9.37937217634017e-06
-2.78114554234574e-05
-1.28797229039038e-05
-2.16337944131978e-05
-1.05593009002643e-05
-3.02305813469077e-05
-7.9991325369647e-06
-1.95021417388818e-05
-4.61920729186888e-05
-2.30804061485918e-05
2.33913982021114e-06
-2.52325923598116e-05
-2.7374690699312e-05
-2.02537703056574e-05
-1.8029295800627e-05
-2.29713044621843e-05
-2.13263149752695e-05
-2.3816247245711e-05
-1.75617800690791e-05
1.51568913046073e-05
-3.02484304021026e-05
-5.24480318414965e-05
-1.31735365875206e-05
-1.04122193198813e-05
-3.56637884321991e-05
-1.74175564063277e-05
-2.06417475704108e-05
-2.0766349969565e-05
-3.77638924229936e-05
-1.27976392160962e-05
-5.04855359999271e-05
-4.2148546886685e-05
-2.15720962778255e-05
-8.73726527397182e-06
-3.03813983487361e-05
-1.97191859699026e-05
-3.08005901634544e-05
-2.99142414017865e-06
-1.64070968111264e-05
-3.05033181769035e-05
-4.00141837362665e-05
-4.47898386494694e-05
-3.52172361463532e-05
-3.73412652193277e-05
-3.07044816417672e-05
-2.75987564984292e-05
-3.53675574208272e-05
-4.20208384349192e-05
-1.51546487387643e-05
-1.21369039766342e-05
-3.53950177462357e-05
-3.08336690607834e-05
-1.3613847180134e-05
-4.86337137969795e-05
-3.72773242986002e-05
-1.1988886578125e-05
-1.24238346396881e-05
-2.68906886669362e-05
-3.89300127244407e-05
-2.81798280430279e-05
-1.36820269900874e-05
-3.32583845965039e-05
-1.75500513847155e-05
-1.32783591372409e-05
1.30266977794905e-06
-5.44885630468236e-05
-2.05655066326407e-05
-3.44666768350708e-05
-4.57844001189437e-05
-1.55782987577514e-05
-1.58475088098623e-05
-1.56565092855022e-05
-1.64115284162296e-05
-2.45756105420796e-05
-1.93809165144997e-05
-2.84104688666271e-05
-3.44693416809764e-05
-4.66482358025964e-05
-7.18370678212404e-06
-2.95979299825856e-06
-1.2179197106551e-05
2.0586515874557e-05
-1.92414073970944e-05
-2.89901132515784e-05
-3.57480826071903e-05
-5.06423897694724e-05
-1.03588989728657e-05
-3.13227009492204e-05
-4.39762633345107e-05
-1.04270676714183e-05
-3.99492903741327e-05
-3.04877890072088e-05
-1.71107327973943e-05
-2.76635691224912e-05
-2.29056326281214e-05
-2.30639581043515e-05
-3.86316317608034e-05
-3.58939806147343e-05
-1.69449508314896e-05
-1.83319645611075e-05
-2.06934747717232e-05
-2.31176151966381e-05
-2.80565808290235e-05
-4.30977968975262e-05
-1.52218111194787e-05
-1.18760229855876e-05
-3.6684683270883e-05
-1.78226449844249e-05
-2.23537433910281e-05
-1.43824874971446e-05
-3.39140736857452e-05
-1.54038091163081e-05
-1.63285438852323e-05
-3.69312588785281e-05
-2.65891212245914e-05
-3.50377506932081e-05
-2.76026999447763e-05
-1.40362917375204e-05
-3.39895344187947e-05
-2.36058163505085e-05
-3.26710937476282e-05
-1.77796492808922e-05
-2.15008846185118e-05
-3.24703031369453e-05
-2.30741069293969e-05
-2.1989281030745e-05
8.27069257688225e-07
-1.63428495630429e-05
-2.39746734292855e-05
-3.08895694156939e-05
-1.78523067377991e-05
-2.35414620311343e-05
8.00691896396112e-06
-3.09604812854772e-05
-1.5767531138519e-05
-1.55235185237635e-05
-2.82321423107089e-05
-1.25672808003572e-05
1.06694002853422e-05
-1.15380628596242e-05
-2.82519202850369e-05
-1.1503736320512e-05
-3.94716050330284e-05
-3.59275852430339e-05
-4.1070745862443e-05
-2.2331585701463e-05
-4.16297405017342e-05
-1.95138305617988e-05
-1.15176991437582e-05
-1.71138175961951e-05
-2.80435173589443e-05
-1.64589014791705e-05
-1.01301459508945e-05
-1.19852160095856e-05
-5.87148041804778e-06
-4.18954601619943e-05
-1.67347203453175e-05
-3.41524928163868e-05
-3.01162992097694e-05
-3.31284703540559e-05
-2.1250478014055e-05
-5.92361683482189e-05
-4.9294086658238e-05
-1.51462956996601e-05
-3.12866415312426e-05
-2.43219352837356e-05
-2.02314800314951e-05
-1.55829080510992e-05
-3.92193167017781e-05
-2.29783149845823e-05
-3.08881963807291e-05
-6.43388453202485e-06
-1.94043255523133e-05
-6.37527669652303e-05
-3.37559788433622e-05
-1.61486207898587e-05
-1.23951167265587e-05
-2.73303603888946e-05
-3.53650573721519e-05
-1.26179139409425e-05
-2.78612885881351e-05
-1.32124734453081e-05
-1.42129444082911e-05
-3.42458970625407e-05
-1.37464616253152e-05
-2.95460418057283e-05
-1.03493378504111e-05
-3.67273145931129e-05
-3.61643378687054e-05
-1.53492403513321e-05
-1.80391759627792e-05
-4.31703780904584e-05
6.24196754185406e-06
-3.88973421693326e-05
3.33317742590559e-06
-1.31789861594562e-05
-2.41866852949496e-05
-9.88453171429772e-07
-2.87884331787377e-05
-1.1167496015955e-05
-3.9170098912112e-07
-5.39379726246107e-05
-1.48971271533445e-05
-1.46195584039906e-05
-1.45820832147801e-05
-1.21365663775474e-05
-2.34770617235741e-05
-1.84960903041791e-05
-2.42019873851672e-05
-2.55212983148429e-05
-1.87216195509893e-06
1.59587024605739e-06
-1.77802135877259e-05
-4.82592607918618e-05
-3.6370489282295e-05
-1.74851967894726e-05
-4.09589894380659e-05
-3.48564890700729e-05
-7.19531781004667e-06
-3.8486402473279e-05
-1.15329533251163e-05
-9.95190479441689e-06
-3.6979636736997e-05
-2.23866239975152e-05
-2.27687308479284e-05
-3.82530954554763e-05
-2.10099560988609e-05
-3.45579013051644e-05
-1.37219614785467e-05
-2.39483758656518e-05
-2.95278429400661e-05
-7.10351597370486e-06
-4.6743088497898e-05
-3.07628394572956e-05
-4.52625056033617e-05
-2.61009029026828e-05
-3.66711789634833e-05
-2.75184157541175e-05
-3.51051948700751e-06
-2.2414183758605e-05
-9.68732280269558e-06
-6.87964770704875e-06
-3.57962883159166e-06
-2.19608072551175e-05
-2.87273989306706e-06
-2.92279822338811e-05
-1.60104737965989e-05
-2.50567285194395e-05
-1.41673539960956e-05
-4.46137110817747e-05
-6.52146348122195e-05
6.31475484191986e-06
-3.59485596491094e-05
-6.777194227667e-06
-3.54382904916319e-05
-1.31721147256201e-05
-4.58262363825833e-06
-5.59902705603661e-05
-2.16460959920588e-05
-1.13221527175419e-05
-1.73103687050579e-05
-1.11652501935192e-05
-6.99426774317181e-06
-1.45699425169369e-05
-3.54043991441099e-05
-2.66439320271255e-05
-3.13747101524794e-05
-2.11825891958227e-05
-3.04465638271689e-05
-2.03055109630006e-05
-2.62566395274977e-05
-9.13329912723325e-06
-1.21642842079996e-05
-1.23330494977167e-05
-2.64813298839315e-05
-6.5984607963614e-06
-2.54784128297385e-05
-1.22553490227724e-05
-2.32452245080678e-05
-1.46759378905338e-05
-2.84827856661928e-05
-7.36858755056986e-06
-2.848309349783e-05
-2.14953737788304e-05
-2.0805488197503e-05
-1.67443190354548e-05
-1.79245963929666e-05
-3.17268498150909e-05
-4.53397071486882e-05
-2.6678032578074e-05
-1.03248234321755e-05
-5.89642534343608e-05
-1.23829899520335e-05
-5.92204829330004e-06
-1.72599751340059e-05
-3.37675935981827e-06
-1.14502706066616e-05
-1.25772680759765e-05
-2.27728376044511e-05
-1.65370208363574e-05
-7.39349587717359e-06
-2.31353930155068e-05
-1.78817639943951e-05
-2.96370756257356e-05
-5.10012920276859e-05
-8.26142371950663e-07
-3.84056286577107e-05
-3.00451009872889e-05
-2.65740541543188e-05
-5.14259554379545e-05
-1.72592513244031e-05
-1.37936566331473e-05
-1.85135275565712e-05
-2.67516948024234e-05
-2.36275818384676e-05
-1.027106660415e-05
-2.8074184785061e-05
-5.61645348588001e-06
-1.69223488696065e-05
-1.98221880873543e-05
-5.54637061216041e-05
-2.53511411792992e-05
-4.53022952159299e-05
-2.21820465304385e-05
-2.72405933175849e-05
-4.75439471543697e-05
-1.43029622585675e-05
-1.87248629433638e-05
-5.08421484283152e-05
-2.25358418796081e-05
-3.00332583422331e-05
-4.22447669295303e-05
-3.50720435215026e-05
-8.9416511472494e-06
-1.66445714946334e-05
-1.10884738539303e-05
-3.53112000795399e-05
-4.78375213140868e-05
-1.10605429154982e-06
-4.5381547670389e-05
-8.00322680350412e-06
-6.60952935289247e-06
-2.20261515984203e-05
-2.9892882142354e-05
-3.47732159847176e-05
-1.60649932891076e-05
-2.76696041113285e-05
-3.8789115385922e-05
-1.18172896053756e-05
-2.26752830414822e-05
-1.36239122695515e-05
-2.90543560187302e-05
-1.67073760620857e-05
-1.9822892431443e-05
-2.43293344874767e-05
-2.69321644186807e-05
-2.08138487089072e-05
6.22862095299244e-06
-3.19381960210562e-05
-4.90867492101331e-05
-2.87331197386038e-05
-2.40245069409176e-05
-2.91638353528779e-05
-3.75750140653591e-05
-3.42930334530231e-05
-1.97541994535314e-05
-8.08829636915258e-06
-2.05649260831383e-05
-2.82472246852283e-05
-2.59040967431697e-05
-5.4814660625839e-06
-1.6605660428697e-05
-1.62144246585814e-05
-3.41197596085329e-05
-2.93101506108829e-05
-1.41044572430297e-05
-5.91767091303486e-06
-4.32514368759774e-05
-2.74566757809308e-05
-2.71353505597322e-05
-3.06389343150699e-05
-2.43843515787382e-05
-1.35156448656071e-05
-3.50333977300851e-05
-3.63530423792313e-05
-4.03933000751586e-05
-3.88878096397835e-06
-1.91848424554644e-05
-4.14410651359198e-05
-2.69554908558532e-05
-1.42670013578592e-05
5.71665208971088e-06
-4.54823491810847e-05
-2.0837438790715e-05
-3.61123555317987e-05
-1.90778541064745e-05
-3.24320236203397e-05
-9.71813895984983e-06
-9.31994436569939e-06
-2.65531967545251e-05
-8.04600222911416e-06
-2.32956332983629e-05
-5.02580519751381e-05
-2.1198517299884e-05
-3.56479350874292e-05
-1.07110050960039e-05
-2.39222969854935e-05
-4.75347858453826e-05
-2.83760551192202e-05
-2.38406189454555e-05
-1.39937562495066e-05
-3.32517450342565e-05
-1.34228561108384e-05
-2.22600700403575e-05
-1.97948291561845e-05
-1.15886214994962e-06
-3.7431217305211e-05
-4.07033570011412e-06
-3.16908651207052e-05
-1.16804401307018e-05
-1.33685771514874e-05
-1.98633902562474e-05
-2.31466016049048e-05
-6.97953744281499e-07
-1.11399372340529e-05
-2.95930267104426e-05
-3.50450096249037e-05
-3.50301838742916e-05
-2.04257270215059e-05
-4.71966329881384e-06
-4.97248228216475e-05
-2.32353433117898e-05
-3.22273450692236e-05
-3.93731898907224e-05
-2.43166396006969e-05
-3.05235175310823e-05
-3.66872388013043e-05
-4.01354830754759e-05
-2.33679708024412e-05
-2.46774900971439e-05
-4.55100249491911e-05
-2.44191612158379e-05
-4.76308576422378e-05
-2.61986277350779e-05
-2.99698608855782e-05
-2.84927672133353e-05
-4.05027378775306e-05
-1.428836831758e-05
-4.32167599376403e-05
-3.2509595563523e-05
-1.40672897258863e-05
-2.41683664314277e-05
-1.82953562362156e-05
-2.76188037385245e-05
-3.24017185257517e-05
-2.08498339806749e-05
-2.85820176832803e-05
-5.55719594095833e-06
-2.6931266991397e-05
-3.38873137175345e-05
-4.20333577328426e-05
-2.43007356328849e-05
-3.18745740759454e-05
-1.77784921057242e-05
-2.56940462293108e-05
3.0077608283154e-06
-5.06647139510884e-05
-1.09893015367696e-05
-2.81131525901594e-05
-3.49567802751356e-05
-3.21544965804548e-05
-8.91014139999619e-06
-2.78329070405826e-05
-2.10106921012666e-05
-1.55989956338994e-05
-1.1943259402225e-05
-2.45527269470762e-05
-3.4546141136489e-05
-2.54280358302797e-05
-4.00932929303568e-05
-2.05467927860489e-05
-3.64484491098573e-05
-2.62623737521256e-05
-3.41713668524618e-05
-2.63213680473185e-05
-3.23367372432053e-05
-1.21662388364835e-05
-1.8018756599969e-05
-1.4804419162496e-05
-2.47645703489358e-05
-8.12304790482349e-06
-2.8761856996926e-06
-4.52381849370913e-05
-1.30755266165039e-05
-2.38154381060351e-05
-3.04661560972428e-05
-3.33785794656706e-05
-1.67648390189865e-05
-1.83608342563715e-05
-2.38978211106356e-05
-1.01964642264417e-05
-9.86626732971122e-06
-1.92491916026039e-05
-3.6743542154068e-05
-2.11579688639451e-05
-1.82578698184135e-05
-3.97131237892482e-06
9.20389215108094e-06
-1.48355743063778e-05
-2.61684941947447e-05
-1.1860887318311e-05
-2.62736538257354e-05
-9.19591159966543e-06
-3.8746150256959e-05
-1.13661088511805e-05
3.86699365042735e-06
-9.21151517392367e-06
-3.46564193650394e-05
-9.24129778945586e-06
-2.48456516751032e-05
-1.63445819492829e-05
-3.24643921342655e-05
-3.53274376851647e-05
-2.94138943146219e-05
-3.16759606404286e-05
1.33641132430751e-06
-3.35962083895004e-05
-2.32661536114984e-05
2.52255764284836e-06
-2.14022851353833e-05
-2.61343438011056e-05
-2.42221408232016e-05
-3.31487561644858e-06
-2.10320629675315e-05
-4.20468716751787e-05
-3.26632758293637e-05
-3.82738572020134e-06
-1.78226305148698e-05
-1.67923659735571e-05
-2.22363280114103e-05
-1.56916700821434e-05
-2.35446172405434e-05
-2.48006873211378e-05
-1.6292842725715e-05
-8.73660145817489e-06
-3.30066822672425e-05
-2.65268144397496e-05
7.51937824089268e-06
-2.7986650224731e-05
-2.78570007015115e-05
-4.31777173563162e-05
-4.9632725264989e-05
-2.21355523192972e-05
-1.15143012881905e-05
-5.3018966794131e-06
-1.83437351477924e-05
-8.66700589366941e-06
-4.86499755168762e-05
-1.34273756863492e-05
-1.14211591898866e-05
-3.57333347397946e-05
-2.28299911420838e-05
-1.16331638527462e-05
-2.32388474748075e-05
-3.20421400840736e-05
-4.0382009871293e-06
-9.15220938000107e-07
-2.02321647124999e-05
-1.80390915663847e-05
-2.30064151963167e-05
-2.02714722061375e-05
-3.45337757974385e-05
-3.2004113787812e-06
-3.82315001530369e-05
-1.52797729942745e-05
-3.89175132436976e-05
1.59241398715654e-05
-5.82276544639677e-05
-7.60252557062797e-07
-6.58494319357869e-06
-1.70345627499837e-05
-2.32067216513427e-05
-1.27228060160923e-05
-3.40193156764613e-05
-3.13528330552799e-05
-3.82897503072784e-05
-4.02173226959053e-05
-2.98783734399122e-05
-1.00738699158631e-05
-3.88901777165457e-05
-2.88917365781147e-05
-2.35272626979865e-05
-4.70233127205039e-05
-8.51786027212997e-06
-3.83457863099136e-05
-3.8601494149834e-05
-2.52211137748286e-05
-1.86269847554096e-05
-2.2907607034733e-05
-3.1745237632703e-05
-1.47823163251978e-05
-3.30885427032004e-05
-1.27124504198055e-05
-2.56547816636042e-06
1.26062089523379e-05
-2.20850949788814e-05
-3.60713047869631e-05
-8.41341713719418e-07
-2.89784791806051e-05
-2.21212396727246e-05
-2.05403899677516e-05
-2.5149590795692e-05
-7.29154891469518e-06
-2.53963001735025e-05
-4.39400108003798e-05
-1.15376377052517e-05
-1.61262728386633e-05
-2.3417081760892e-05
-2.237245787959e-05
-1.76917270109313e-05
-2.53326134106373e-06
-1.66411016666147e-05
1.61869432156993e-06
-3.95320663613844e-05
2.46815708258805e-06
5.52139920570302e-07
-3.6306641295407e-05
-2.01013678299106e-05
-2.26376934182511e-05
-2.20307848910825e-05
-1.00372371108747e-05
-8.1206736476615e-06
-5.36693274993716e-06
-4.25881434005623e-05
-5.76962912322398e-05
-1.79623419938808e-05
-3.4869430416122e-05
-1.97089328643054e-05
-1.56973197015286e-05
-8.41928134686276e-06
-1.53673154317479e-05
-3.69760962591433e-05
-3.82300189931309e-05
-2.53413416879883e-05
-3.11982843144227e-05
-2.20772430902416e-05
-4.33186586540308e-05
-1.5922819350434e-05
-2.30583672940632e-05
-3.27129891921853e-05
-3.16740117079075e-05
-1.45345727716584e-05
-4.58045421059455e-05
-5.27347067147305e-05
-3.18998480255763e-05
-1.9373048832963e-05
9.04898448476471e-07
-2.53041361307493e-05
-3.47636506310168e-05
-1.70791394100025e-05
-2.59258238522862e-05
-2.54051407033182e-05
-4.07621040138082e-05
-1.5391271981802e-05
-1.72886281128212e-05
-2.6009747870377e-05
-2.35563391054978e-05
-9.03546432820002e-06
-2.2277040795188e-05
-1.54569973187976e-05
-3.13842880288069e-05
-1.26556009401968e-05
-3.05387892887961e-05
-4.19319421634479e-05
-4.13674261289627e-05
-2.45409598608259e-05
-2.32037637271869e-05
-2.11745510422806e-05
-4.90490067219114e-05
-3.40443403886166e-05
-4.68735978329842e-05
-3.1808339679882e-05
-4.01886969832953e-05
-1.27125972316912e-05
-7.7668506486795e-06
-1.04298782458211e-05
-1.91265205418852e-05
-5.14172544312169e-05
-2.25821945136885e-05
-2.241743989638e-05
-1.84673523709174e-05
-1.96306730006049e-05
-4.3458020586307e-06
-1.3962893665812e-05
-2.33694605862163e-05
-3.57308813160171e-05
-5.0795171127299e-05
-1.26432816836263e-05
-3.25299603022332e-05
-3.23272187000978e-05
-3.34691451952236e-05
-4.54067582512643e-06
-1.82792136604366e-05
-2.13692276131548e-05
-2.31807801799544e-05
-2.53650376508848e-05
-2.19116935930311e-05
-4.13664022609253e-05
-2.83326358542241e-05
-2.08233078127627e-05
-3.54569466937088e-05
-3.75266071311726e-06
-8.56623876653179e-06
-7.50100260450303e-07
-1.55763433279867e-05
-1.84336178796147e-05
-3.30911202422648e-05
1.68193483450817e-06
-1.40104510588964e-05
-2.46808730043695e-05
-2.29996302482991e-05
-2.45060017131127e-05
-1.27100919636222e-05
-8.60871165319412e-06
-8.03031694679094e-06
-2.57480804073152e-05
-7.93325648333956e-06
-1.81542638765578e-05
-1.06769344177012e-05
-2.07941668375961e-05
-3.43016134773512e-05
5.93912566000572e-07
-2.99825515398626e-05
-5.95317594748095e-05
-3.49000533339607e-05
-3.19161115536062e-05
-1.36925276724915e-05
-1.59998809976205e-05
-2.44782309706498e-05
-8.61146048797781e-06
-1.90001646699179e-05
-3.26969814400448e-05
-4.23959348596168e-05
-2.87026275074368e-05
-2.31534284751274e-05
-4.49161518718574e-06
-1.62521326886282e-05
-6.17166519400684e-05
-4.09957793866343e-05
-2.86622453822181e-05
-6.95336386351878e-06
-1.53077372842414e-05
-3.90404593291338e-05
-2.4335190925326e-05
-2.87703614433424e-05
-1.91290610473575e-05
-1.27940511171257e-05
4.6063329711328e-06
-4.76740094005428e-06
-1.19423113698723e-05
-2.34086770005574e-06
-3.74311567899799e-05
3.69068562133981e-06
-1.92262858501678e-05
-1.18118475574185e-05
-2.98064651956701e-05
-2.45775029248514e-05
-5.47325182212257e-05
-2.88577887377232e-05
-1.32085935658227e-05
-2.24113671269334e-05
-2.07990909593776e-05
-4.88699612693903e-06
-1.72837855437909e-06
-3.83423624999091e-05
-2.23825244115756e-05
-3.34996108441932e-05
-2.25010517814665e-05
-1.5784736996229e-05
-3.62331006041977e-05
-3.34720339292597e-05
-4.56178780899574e-05
-3.18827958580624e-05
-4.07906995329159e-05
-2.94254907766423e-05
-2.30439402726163e-05
-3.4824868451067e-05
-3.73908931975972e-05
-1.63749825669435e-05
-4.64891699545178e-05
-7.553142000851e-06
-1.08765083422569e-05
-1.69371785713275e-05
-3.64891586904874e-05
-3.0562403499557e-05
-3.04113510475652e-05
9.46627841936492e-07
-2.19606114603989e-05
-1.48464459378724e-05
-2.92163555599239e-05
-1.64167146346434e-05
-3.8190224777273e-05
-4.03505873606474e-05
-3.5306263873076e-05
-3.03872076361291e-05
-3.71141489950583e-06
-1.65878129515302e-05
-3.75437869658627e-05
-2.55454359786923e-05
-2.1643442496342e-05
-3.97754484226676e-05
-2.25554718327274e-05
-2.95141311544541e-05
-7.18806754771032e-07
-5.67059772903255e-05
-3.89735564005446e-05
-4.66165948490515e-05
-5.71580633596284e-05
-4.20702132494729e-05
-3.59989080405285e-05
-5.31253374267021e-06
-1.93110299520848e-06
-2.45546656227435e-05
-3.33527846744214e-05
-1.61981631250261e-05
-4.99943837613665e-05
-4.82154142514289e-05
-2.51427227664063e-05
-3.45365377250792e-05
-2.51080815656717e-05
-4.32728740617562e-05
-2.76737977394147e-05
-1.60080852803752e-05
3.27830007266064e-06
-1.6584238528127e-05
-2.12913785145447e-05
-3.64880458340672e-05
-3.80056977880437e-05
-2.62058621565402e-05
-3.08553322426657e-05
-3.54323763439554e-05
-1.49764971247473e-05
-3.83324644890258e-05
-3.46736141745036e-05
-1.55089887524034e-05
-2.92884823784302e-05
-1.74916689887171e-05
-2.94949322529452e-05
-3.86475500357988e-05
-3.77942773168039e-05
-1.80275523157533e-05
-5.61341178279798e-06
-1.98912802546668e-05
-1.79445296711126e-05
-1.62404209898185e-05
-3.41757982726251e-05
-2.83837570649782e-05
-1.73490546987459e-05
-5.73694526214851e-05
-1.42780074761772e-05
-1.77682229024013e-05
-1.72335411016231e-05
-3.2380779970206e-05
-2.46726603157512e-05
-2.31468834697899e-05
-1.40897321990684e-05
1.37917834570186e-06
-5.33313593797054e-05
-2.32039248939009e-05
-2.83311964579912e-05
-2.76468661696205e-05
-3.06496125279505e-05
-2.70474923207201e-05
-1.47047399973664e-05
-2.90169877499465e-05
-4.90740734403906e-05
-3.34311038789975e-05
-3.33527890560825e-05
-5.76559932569675e-06
-9.81033710000026e-06
-3.97738227706596e-05
-3.15231235865834e-05
-4.16004899990324e-05
-2.20018063031146e-05
-1.7748253381292e-05
-3.61750201604096e-05
-7.10563387358941e-05
-3.35642126281229e-05
1.85885152998081e-06
-2.88751040030324e-05
-1.82706112009567e-05
-1.09540070833516e-05
-2.48400891788391e-05
-5.39664034594585e-05
-2.00775238718552e-05
-2.64128343009909e-05
-3.51583538011581e-05
-2.74081126202604e-05
-5.24937745652535e-05
-1.97641353740903e-05
1.10061311316375e-06
-3.34372813081157e-05
-3.55979061062839e-05
-4.68209571933191e-06
-2.66647183385266e-05
-4.22607869234162e-05
-2.32217879230874e-05
-2.62865169027239e-05
-3.78035583453211e-05
-3.29619210125372e-05
-2.75653604630337e-05
-3.86859667741445e-05
-1.44426480288897e-05
-4.42590445442745e-05
-1.60327640830862e-05
-2.15159729929683e-05
-9.98621066284489e-06
-1.17178910865445e-05
-2.98507128680878e-05
-3.85796551989507e-05
-2.80735395418624e-05
-5.31845919865462e-05
-2.78283328941106e-05
-1.94100268185933e-05
-3.03277021170835e-05
-1.51941316999489e-06
-3.60648186542792e-05
-3.59487884832107e-05
-1.52214381689201e-05
-1.66153316677721e-05
-3.60745163507307e-05
-1.87593299561783e-05
-2.46191855843938e-05
-3.76724677210027e-05
-4.3364686344542e-05
-2.66438193155427e-05
-2.57318283864168e-05
-2.57182273661053e-05
-4.51829003655113e-05
-2.51055794683645e-05
-1.64254490239933e-05
9.15964195040804e-06
-2.46240288838632e-05
-1.3613606904211e-05
-1.76561022054404e-05
-2.55751162558019e-05
-8.21341539795831e-06
-2.41486711130001e-05
-1.16382458212509e-05
-2.66587211256477e-05
-3.65532892410429e-05
-4.40471773325223e-05
-3.17436152244122e-05
-1.18980102861056e-05
-1.81000040274461e-05
-1.07435997084265e-05
-2.52802946977279e-05
-3.6057140447905e-06
-8.57258724410936e-07
-3.87775180829517e-05
-1.19314740826888e-05
-3.42511561278339e-05
-4.42826348301691e-05
-2.81306165943815e-05
-1.59841447236041e-05
-1.14487235104527e-05
-2.06141182562883e-05
-1.3722796271635e-05
-3.37893318263905e-05
-2.30154655847116e-05
-3.86703212657531e-05
-1.78166250940366e-05
-1.99917021061306e-05
-2.79614986926316e-05
-5.20184559874418e-05
-1.22726754738833e-05
-1.91710822068564e-05
-8.07111650552694e-06
-1.41286777295677e-05
-2.68567475902281e-05
-4.71099983676274e-05
-1.29093273726168e-05
-2.83326008135653e-05
-2.64575088374118e-05
-2.04697153946149e-06
-2.25923487540808e-05
-2.57705931671211e-05
-2.83980167823137e-05
-7.51576731062447e-06
-1.73425159677154e-05
-1.20970616921601e-05
-4.16409109395999e-05
-1.6167730467213e-05
-3.04249027484357e-06
-2.16634308859425e-05
-1.41170654374394e-05
-3.4228736300361e-06
-8.85660665803978e-06
-3.16726835859061e-05
-1.61500604310433e-05
-3.07711093484288e-05
-6.72643633958933e-06
-9.07713265864018e-06
-1.9185861930772e-05
-1.57637950340574e-05
-2.48171994672602e-05
-2.34501866966077e-05
-4.58076528844616e-05
-8.56586442445563e-06
-4.14809079177095e-05
-1.21177553731618e-05
-2.97687192237734e-05
-1.1082145976828e-05
-2.54284669945832e-05
-3.10438332709933e-05
-3.43878489128056e-05
1.00514282033215e-05
-2.25973408636124e-05
-3.65484623072085e-05
-9.23745801680448e-06
-2.52994393903027e-05
-4.50132778340249e-05
-4.88700072726182e-06
-4.47222848584235e-06
-3.07829411677814e-05
-3.10174725446475e-05
-2.67812540089374e-05
-2.81752439389981e-05
5.28702051314278e-07
-2.84242746770619e-05
-2.3026210572348e-05
-3.17610914561596e-05
-2.34701585755406e-05
-2.36953017136333e-05
-3.93921817538623e-05
-2.28074649011684e-05
-2.7367619733801e-05
-2.66953758464741e-05
-1.95276974020328e-05
-2.95209988465833e-05
-1.72353676204654e-05
-9.41708764704349e-06
-1.47733334139234e-05
-5.85054217774968e-05
-1.24636283465816e-05
-8.18291489115252e-06
-2.57404799754763e-05
-6.73253615173382e-06
-5.88923669830857e-06
-2.9430057884527e-05
-2.73747780178027e-05
-2.96230738720796e-05
-3.09328784971923e-05
-1.69970689163046e-05
-2.14811449164679e-05
-3.23254512799812e-05
-2.45088402387437e-05
-3.14747443524644e-05
-3.0665741286018e-05
-2.0545437667196e-05
-4.50943136340761e-05
-1.68240857112253e-05
-2.05606371755979e-05
-4.46263787847957e-05
-2.44732929120384e-05
-4.37361288824497e-05
-4.14732754962134e-05
-3.02990641411814e-05
-7.03733935606916e-06
-2.90241964715349e-05
-3.95606666162172e-05
-9.05687017252494e-08
-1.81460604429264e-05
-8.89506990620652e-06
-3.36902461759356e-05
-4.55652617242216e-05
-2.8944893701197e-05
-3.22252764459043e-05
-3.06958875340077e-05
-2.56638452815477e-05
-2.87002344328767e-05
-1.28261530786594e-05
-1.01787420515142e-05
-9.34579455068645e-06
1.3941676045359e-05
-3.45286309186139e-05
-2.92620904620731e-05
-1.77299366342755e-05
-4.05808209976585e-05
-2.57027444619469e-05
-2.21537472039097e-05
-3.24314043578359e-05
-1.74960126982125e-05
-4.19574629639655e-05
-2.71841140212884e-05
-2.41738098057612e-05
-2.83458640151865e-05
-9.23445856667689e-06
-2.28626502514052e-05
-2.66357214163368e-05
-7.9315729706594e-06
-3.57414945278164e-05
-2.12882607539973e-05
-6.2825512112404e-06
-2.69774682479933e-05
-3.30171916728516e-05
-2.68827909170094e-05
-2.80788302080146e-05
-7.76544014302864e-06
4.29782186253038e-06
-1.19756700492707e-05
5.28780890071656e-06
-2.8078241158717e-05
-3.12156730194414e-05
-2.37768040789391e-05
-2.90805981182792e-06
2.98106427770589e-06
-2.41068953770976e-05
-4.55898520827761e-05
-4.15867790012258e-05
-4.16943114940609e-05
-1.36030749495739e-05
-4.48531387413651e-06
1.56453183685153e-06
-1.27132190924579e-05
-4.48912699271051e-05
-2.10357865380886e-05
-4.42562015205754e-05
-1.25103730965326e-05
-4.124199402147e-05
-2.56458156686173e-05
-2.48651942280713e-05
-2.26057020871465e-05
-2.86541110623091e-05
-4.60823877032317e-05
3.30544323715173e-06
-1.20851454507569e-05
-1.53223417542245e-05
-2.30740003459784e-05
-2.59604641008337e-05
-1.68426530325727e-05
-3.3618294084995e-05
-3.65816528794098e-05
-8.16979972230206e-06
-2.35874140659489e-05
-3.6116246766729e-05
-3.10583345074057e-05
-3.99413730144776e-05
-1.94785967674396e-05
-3.92634906012949e-05
-1.3285367504701e-05
-1.19225674915739e-05
-4.19409786538336e-05
-1.96118490001712e-05
-9.70563261460894e-06
-2.27727403866313e-05
-1.14492050247983e-05
-3.67256154469762e-05
-1.53827682516027e-05
-4.69596092823574e-05
-3.48433803266485e-05
-4.61497384218685e-05
-3.4719206608109e-05
-2.38873444511312e-05
-2.52070025808428e-05
-4.54367568227034e-06
-1.82148256935243e-05
-1.18639852267555e-05
2.33665510572827e-06
-1.25444491352569e-05
-4.55758173413885e-06
-2.81402843013085e-06
-3.41084400138475e-05
-1.75022588543723e-05
-1.96573769202112e-05
-1.8652774002338e-05
-2.30675809562413e-05
-2.89049854433872e-05
-1.75242132153781e-05
-9.6475061490634e-06
-5.30211058119705e-05
-1.87179580441029e-05
-4.05946290460911e-05
-4.18005603469161e-05
-3.4765141539899e-05
-7.40151338829699e-06
-2.68400050770689e-05
-2.6892409963339e-05
-1.24755811012328e-05
-3.42315991513412e-05
-6.08770436458669e-06
-1.93945669552838e-05
-1.67788593296342e-05
-8.79300807594516e-06
-3.98330985866914e-06
-6.00252229403605e-05
-2.5084482196841e-07
-4.45893619203007e-05
-2.8119060270497e-05
-9.00658145391302e-06
-1.84272868501272e-05
-5.85835604993338e-05
-1.62430894156728e-05
-4.06481455873111e-05
-1.7126710075867e-05
-1.52734653642012e-05
-2.03421023065313e-05
-3.39482729317607e-05
-2.2357624546743e-05
-2.42195990475383e-05
1.21728566072123e-05
-2.49057451539032e-05
-1.11330900269569e-05
-9.42153077609148e-06
1.13314750221421e-05
-4.19204893314523e-05
-3.87078143158342e-05
-3.01301108764087e-05
-3.4137616850427e-06
-1.64918300107475e-05
-2.34598411353368e-05
-1.56736387462678e-05
-5.30114496175045e-06
-1.8184664365954e-05
-4.53084953458908e-05
-3.36542149144601e-05
-2.52940883084236e-05
-9.60268256146416e-06
-3.4982935638499e-05
-1.54777367452968e-05
-1.45261889160019e-05
-4.65171917391266e-06
-2.37983767407387e-05
-2.66427525335035e-05
-2.09791507786985e-05
-2.01873374350273e-05
-2.14701179726018e-05
-5.86334449255866e-06
-1.69871667859683e-05
-1.52781761631234e-05
-4.64004941905344e-05
-2.01975402336208e-05
-8.33451832063009e-06
-8.36381258164658e-06
-3.1265037475509e-05
-2.08640316149422e-05
-1.76870387689733e-05
-4.3095830910304e-05
-2.65673121859211e-05
-2.25272277349525e-05
-3.37367910209787e-05
-3.73494970915625e-05
-1.21427326590917e-05
-1.83633293783548e-05
-3.95488260425233e-05
-1.66902619185598e-05
-3.586013616237e-05
-3.14518489058614e-05
-2.93301119674504e-05
-1.01331743917795e-05
-2.23040854896133e-05
-3.76031586241096e-05
-3.16056780876591e-05
-2.58340057865974e-05
-2.42605000231002e-05
-1.32746092770152e-05
-2.67865250460014e-05
-3.93318515614263e-05
-3.53668082145109e-05
-4.36353885860254e-05
-1.71767070225288e-05
-1.72506653612518e-05
6.74473745654932e-06
-5.18409610664686e-05
-1.88841110586148e-05
-1.10327252409767e-06
-3.418641577292e-05
-2.69770827310848e-05
-1.95534002465173e-05
-2.9744602056033e-05
-2.30527328198803e-06
-9.42464974378684e-06
-1.80112444453143e-05
-3.06573935424286e-05
-5.56705936411275e-05
-1.08280594956752e-05
-7.41363476256758e-06
-4.32301871010127e-05
-1.93444986454105e-05
-3.34755246956627e-05
-2.51216478304259e-05
-2.11198601876979e-05
-1.75706641830728e-05
-3.50793356779698e-05
-4.31117475921885e-05
-1.89892165720374e-05
-3.55058631518451e-05
-3.20983832288976e-05
-1.66622783253426e-05
-1.95396828803662e-05
-4.0886972602984e-05
-8.84306544867209e-06
-4.08972389073587e-05
-2.09931167612708e-05
-2.23160756155892e-05
-8.27305148864375e-06
-1.99743630369827e-05
-2.79543057446716e-05
-3.13826331346935e-05
-2.70937866743071e-05
-8.61922598334324e-06
-1.75346513882003e-05
-4.62518832529658e-06
-4.08125835814305e-05
1.66746938217639e-05
-3.04831077723003e-05
-5.67637160962422e-05
-5.92789751085052e-06
-3.11196369815459e-06
-1.3650591699387e-05
-3.70905954116159e-05
-3.02939871804546e-05
-1.1475234677889e-05
-4.10030022304008e-05
-9.90919518970091e-06
-1.84673945755879e-05
-2.88100831205009e-05
-4.15821991340138e-05
-1.31723000020213e-05
-2.1943341133437e-05
-4.39470907481336e-05
-1.04871275975399e-05
-4.65572276598089e-05
-2.06376895945046e-05
-1.2591177081294e-07
-3.70772346875351e-05
-3.77154352747985e-06
-4.55304131418323e-06
-2.84298225700485e-05
-1.34011432553335e-05
-2.04920354839237e-06
-2.34268686128903e-05
-1.29030889517446e-05
-3.3128210291835e-05
-4.38872932515255e-05
-2.93170830752092e-05
-3.32593963541276e-05
-1.26846923665005e-05
-4.24053796262464e-06
-4.15458342878908e-05
-1.31034070712609e-05
-1.51218659113469e-05
-3.20116027911344e-05
-4.90440976944958e-05
-5.15966726161875e-05
-1.44650318444089e-05
-2.37730184295375e-05
-1.46445844466319e-05
-1.29346672346431e-05
-3.04939944316117e-05
-3.10770840891999e-05
-1.50792770319945e-05
-3.75965793970501e-05
-3.02213708681119e-05
4.67618170475074e-06
-3.63930281430006e-05
-3.65997045028522e-06
2.59154947479515e-06
-2.45023395536882e-05
-4.57337757008416e-05
-9.41040311955944e-06
-3.11786867740451e-05
-1.77134238825371e-05
-2.75153546840419e-05
-2.78027870093248e-05
-2.46492211886579e-05
-3.28607181823749e-05
-2.50569136739009e-05
-3.92126847257102e-05
-4.38068304751351e-05
-3.5115427018511e-05
-1.00827676526465e-05
-2.51057186846701e-05
-5.80701754490913e-06
-3.66305865862795e-05
-2.49388699073372e-05
-3.50984798782282e-05
