# Supplementary material for: Research on computational propagation and identification of mine microseismic signals based on deep learning
Source: PLoS One. 2025 Oct 22;20(10):e0334641. doi: 10.1371/journal.pone.0334641 (PMC12543183; doi:10.1371/journal.pone.0334641)
Supplement: S6 Data — (ZIP) [file pone.0334641.s006.zip › 000100900000153.xlsx_0.txt_24.txt.txt]

-4.55404715896256e-05
-4.07228116485612e-05
-3.47134610806732e-06
-3.71537002965799e-05
-3.47528233403142e-05
-2.25166192153606e-05
-5.06311317067854e-05
-3.22655668545239e-05
-2.96270630901189e-05
-3.15337857561936e-05
-4.85855168081474e-05
-3.8125916271487e-05
-1.80531718308952e-05
-2.80038470254783e-05
-2.9119932586004e-05
-7.0703173651676e-05
-4.11164927801564e-05
-5.01253781723549e-05
-1.7278601308988e-05
-3.31199098415939e-05
2.06027087691379e-06
-2.054635730486e-05
-3.03321351209098e-05
-5.44352877426585e-05
-5.52248812132753e-06
-2.75151361376904e-05
-2.30491248593864e-05
-3.57249845134288e-05
-5.80058348773555e-05
-2.05041489626282e-05
-2.69474583865428e-05
-3.93693483704278e-05
-2.79309966332803e-05
-9.01862018080478e-06
-3.79275733148255e-05
-3.44976072118072e-05
-2.90275136730028e-05
-2.02122149767186e-06
-3.38879038580141e-05
-5.00020133234048e-05
-1.8497105669816e-05
-3.46322200547612e-05
-3.32212779488499e-06
-3.08730258071478e-05
-6.26499708501958e-05
-4.4361044041648e-05
-3.57311403453259e-05
-3.12872121511573e-05
-2.70121074570017e-05
-1.13580839457578e-05
-3.42109819911579e-05
-2.3721152420098e-05
-5.33661620361392e-05
-5.59989396050984e-05
-4.17449756173229e-05
-4.79761146756802e-05
-1.40752807190671e-05
-1.94609944064723e-05
-4.88054457838116e-06
-1.79156708132515e-05
-7.15847947722505e-05
-5.12857897557076e-05
-3.46779245334342e-05
-1.463402407997e-05
-2.79075452310969e-05
-3.89918651611102e-05
-7.71684187425907e-05
-1.02271776061543e-05
-1.72319887096352e-05
-1.30955082379252e-05
-3.54377752472376e-05
-1.31540276074829e-05
-5.10792325209091e-05
-2.57116233124096e-05
-2.54164805773827e-05
-2.87938835614842e-05
-1.78079178515931e-05
-4.52245367304296e-05
-3.71834019165087e-05
-6.02353912752574e-06
-3.823903419023e-05
-1.43348937001914e-05
-3.35661766509187e-05
-6.67627516741343e-06
-8.49641919454177e-06
-4.40852201287312e-05
-2.68452588744115e-05
-3.65668961764795e-05
-4.20990515269671e-05
-4.92806226727853e-05
-3.48686959904008e-05
-3.85426778172001e-05
-1.11216641462997e-05
-1.51132811634747e-05
-9.33884398340752e-06
-4.77095638205525e-05
-1.09073507742854e-05
-3.98974007655174e-05
-3.84738887862391e-05
-2.82583981466747e-05
-5.22280309470931e-05
-3.74936535694019e-05
-1.8170503649658e-05
-4.89094577275273e-05
-5.52444405310267e-05
-3.43980889054274e-05
4.17801928148572e-06
-4.71003021895979e-05
-1.69303829249658e-05
-5.82959190456407e-05
4.33049861752816e-06
-5.34339158501793e-05
-2.66590123389749e-05
-2.78279945870154e-05
-1.79001564940455e-05
-3.82277069703582e-05
-2.86337298316191e-05
-1.1934623405703e-05
-1.57952383510678e-05
-3.08566831092559e-05
-3.16698030677072e-05
-3.24147239892927e-05
-2.16792324310752e-05
-4.75789086076084e-05
-3.25873678767658e-05
-8.11700416669333e-06
-3.27658063096968e-05
-6.83209958710454e-05
-6.72757502786455e-06
-2.60751477841981e-05
-4.41060510864454e-05
-1.73215263112051e-05
-2.80072773063405e-05
-5.69907022067613e-05
-5.86200045708433e-05
-1.76315633691441e-05
-1.36191530196512e-05
-2.8342753189442e-05
-2.75686719275774e-05
-3.83157162883827e-05
-4.40226600612832e-05
-2.26113582146239e-05
-2.51116052105247e-05
-3.86605242309701e-05
-4.31680076716266e-05
-4.99855792345281e-05
-2.35807223552982e-05
-4.78114780588618e-05
-9.51839616772927e-06
-2.82849127333971e-05
-2.10959998200699e-05
1.22453147624813e-06
-2.78779973352346e-05
-7.77580524401564e-06
-3.68958685615417e-05
-6.04335580469592e-05
-3.13931430838589e-05
-5.64430664234814e-05
-1.54485740676468e-05
-2.81351032652238e-05
-1.31254906126388e-05
-5.62404617292861e-05
-1.21784344012131e-05
-7.4425419838696e-06
-3.15269388237873e-05
-2.52291187423341e-05
-2.59934853682517e-05
-1.78085167359866e-05
-3.27949757490506e-05
-4.8676211315656e-05
-3.55850335427601e-05
-2.49162169408903e-05
-2.74342605413735e-05
-2.88600128888136e-05
-3.02279243807714e-05
-2.17888011751151e-05
-1.2894617127908e-05
-3.69266630776908e-05
-2.9833071286512e-05
-1.63282975721213e-05
-5.13651824057954e-05
-5.85521444430905e-05
-1.62029011366019e-05
-3.47151647104263e-05
-3.06192053676452e-05
-3.15094962461161e-05
-3.94648170386892e-05
-2.79081724605486e-05
7.33589253884295e-07
-2.7235654373012e-05
-1.96258018071745e-05
-2.24652772248107e-05
-2.25523146788334e-05
-6.32145874560812e-05
-5.04254935645435e-05
-1.48662817116406e-05
-1.58774365890299e-05
-4.95805122578753e-05
-2.36397016652857e-06
-4.28337750770477e-05
-3.63254636369993e-05
-4.64801715997922e-05
-3.72349428586727e-05
-2.97587722520499e-05
-6.08589433206911e-05
-4.23467135053271e-05
-3.03514902733215e-05
-1.71758362071377e-05
-3.49408037049443e-06
-2.6067005049601e-05
-1.14592413462763e-05
-2.28747036452916e-05
-4.54834472121601e-05
-1.91251871402582e-05
-1.25401832754851e-05
-1.59261281822276e-05
-5.19955618105642e-05
-4.43089843119504e-05
-3.89875204037967e-05
-3.88829649590104e-05
4.49509663736618e-06
-3.78731234616221e-05
-5.23421410714254e-05
1.72239474725553e-07
-1.66473904638855e-05
-4.19655722818136e-05
-2.35880248091587e-05
-2.61623137383672e-05
-2.2857031044943e-06
-1.4712334740108e-05
-7.05319637546597e-06
-1.54807517675122e-05
-2.2143989975108e-05
-5.35689944052858e-05
-1.35703705623739e-05
-5.32202895189589e-05
-3.66898907717399e-05
-2.15646167404619e-05
-2.66051824685154e-05
-2.70917987920862e-05
-5.20435734252724e-05
-2.62232154343253e-05
-4.4396385327546e-05
-8.44488583126109e-06
-1.13923652334653e-05
-2.9209104813766e-05
-4.7670008995677e-05
-6.27435969944868e-05
-1.53978111533556e-05
-2.05793040719343e-05
-2.64002789907572e-05
-5.38970896959409e-05
-2.52971561794676e-05
-5.25929207654592e-05
-4.35299333246201e-05
-5.6161413141216e-06
-2.55046383840114e-05
-4.49318992591019e-05
-2.6105498747664e-05
-3.66013744237522e-05
-3.93695249117925e-05
-1.67882406245098e-05
-1.48712664252702e-05
-2.10711864981526e-05
1.91522876066027e-06
-1.25043559068838e-05
-4.09506419993105e-05
-4.78638447087422e-05
-8.11844027945475e-05
-1.40393634096781e-05
-2.14292981686377e-05
-3.69783930083957e-05
1.09582809844593e-07
-2.17809648771296e-05
-2.75773410887732e-05
-1.34939635929212e-05
-3.96664733885282e-05
-4.56967053119383e-05
-2.58729648191952e-05
-3.95747978655082e-05
-1.61651460050832e-05
-6.17626009856603e-05
-2.08324096415446e-05
-4.44723378755111e-05
-7.58945086548358e-05
-2.02018043839078e-06
-1.83297692184105e-05
-1.11281051240507e-05
-1.76796271893384e-06
1.71745851118578e-06
-3.00416243630194e-05
-5.05434774450456e-05
-2.10523964805824e-05
-2.35114055818327e-05
-1.58542433269736e-07
9.05665429214494e-06
-5.09752079251357e-05
-1.60670337907921e-05
-3.01978913278642e-05
-1.95636424788233e-05
-2.10798727124659e-05
-2.00712367729685e-05
-3.76343902304044e-05
-5.94294704013961e-05
-2.11399735836515e-05
-3.02388596459255e-05
-1.63673974710897e-05
-4.91028378868322e-05
-3.62844483470252e-05
-3.29028811342845e-05
-2.78136724363459e-05
-1.52712649346819e-05
-1.31688999360364e-05
-4.1499424599042e-05
-1.66522041988037e-05
-1.71130610967502e-05
-3.77829323908195e-05
-3.44964012117504e-05
-5.12961657802116e-06
-4.89548239329024e-05
-5.04213058171599e-05
-8.47095001481008e-06
-4.61389623203723e-05
-4.59565694278522e-05
-1.35433078797295e-05
-5.33251261302086e-05
-2.36638039847312e-05
1.01536752811869e-06
-2.77825095592594e-05
-3.43015861850653e-05
-3.47637510588907e-05
-1.23563610707701e-05
-6.53677531025319e-05
-7.44078498549585e-06
-1.45942382322586e-05
-1.81742526520873e-05
-3.7658912434226e-05
-4.82070908066317e-05
-5.27431660834123e-06
-3.12938632135681e-05
-2.3387771818712e-05
-1.2695853713183e-05
-6.08809650818794e-05
-2.99509109280271e-05
-4.82450508965361e-05
-1.1328006507386e-05
-2.28794101166489e-05
-3.64370404662515e-05
-5.53857981547591e-06
-4.069788566765e-06
-3.34762265790248e-05
-3.00365989145925e-05
-3.37293051816354e-05
-2.27886352914194e-05
-2.52919657115944e-05
-3.59418965038443e-05
-4.0076892106656e-05
-2.87107389902398e-05
-1.3475310732683e-05
-4.04904738608706e-05
-2.15990555293924e-05
-5.00126412801347e-05
-3.06016984437115e-05
-5.53611063707405e-06
-1.8977516031543e-05
-3.10617133140889e-05
-3.91676779570915e-05
-2.15743592940171e-05
-1.6655295639095e-05
-1.0417656257117e-05
-7.88775807355506e-06
-5.05083805357727e-05
5.69876452210976e-06
-1.7776173978955e-05
-3.87283154884473e-05
-4.14513688058781e-05
-5.69083427741354e-05
-1.16397126579128e-05
-3.2375627901897e-05
-2.31101791566378e-05
-1.03602701574665e-05
-5.74811826313607e-05
-3.73663742075176e-05
-3.61298195263459e-05
-4.90579351691943e-05
-3.1641738090647e-05
-2.78951002933546e-05
-1.37936514249675e-05
-5.60100789393317e-05
-3.21813173049803e-05
-2.31219775376213e-05
-3.18879646148215e-05
-1.5077643692908e-05
-3.25183603445787e-05
-2.65589299258391e-05
-5.55888528768377e-06
-5.35956790721368e-05
-1.95364923029454e-05
-3.42350647988008e-05
-4.06367686026585e-05
-1.86774881351783e-05
-5.56041553194917e-05
-1.12052854201702e-05
-2.7860194806011e-05
-2.41447218381122e-05
-5.39366702347777e-05
-2.07332178960197e-05
-1.66960528601022e-05
-5.77240700701472e-05
-3.60116179488207e-05
-6.1746611440153e-06
-9.06555511051449e-06
-2.35349309306723e-05
-2.98515924609826e-05
-3.20058650147685e-05
-3.78275775755198e-05
-4.57992316798728e-05
-7.4889664764647e-06
-2.94554487219385e-05
-5.20646572765633e-05
-1.56871589577752e-05
-4.55716758273836e-05
-6.35459399462638e-05
-4.39826944932656e-05
-2.36967403950523e-05
-1.438489036534e-05
-1.84050396896586e-05
-3.10687426099512e-05
-3.31864735526003e-05
8.80253533583432e-07
-1.29858628999338e-05
-3.10190264326753e-05
-1.34973858499578e-05
-7.91477777733334e-06
-1.35979918760007e-05
-2.42815687479194e-05
-3.64560357466204e-05
-3.60402636854515e-05
-1.15499084133446e-05
-3.69808802301688e-05
-2.42024939812504e-05
-2.36138966187194e-05
-4.41146075634909e-05
-2.2210804909097e-05
6.11275040506144e-06
-1.98328134203859e-05
-5.85576709784679e-05
-4.34632183383449e-05
-1.12948547070187e-05
-3.21746389346204e-05
-3.07240223283003e-05
4.22043893627266e-06
-4.48698390693104e-05
-2.13786102238256e-05
1.17975193605951e-05
-2.27228598722281e-05
1.07643412523338e-05
-1.27786558204736e-05
-6.30798822774801e-06
-1.4616440060815e-05
-3.62825581163199e-05
-3.31450032017841e-05
-1.44075720012397e-05
-2.88456361185169e-05
-4.8869278038217e-05
-4.1174725598471e-05
-3.56965746615166e-05
-2.30060091087675e-05
-5.08780248597178e-05
-2.8303282723566e-05
-3.15372316289621e-05
-2.31883201299487e-05
-1.70782001029387e-05
-4.66230515316387e-05
-2.7556916621705e-05
-7.94842407075834e-06
-2.85655592667269e-05
-2.31178876540459e-05
3.01697431743864e-06
-1.44225157747744e-05
-4.63266966350028e-05
-3.59299249838507e-05
-5.94881575356058e-05
-2.88595725761841e-05
-2.25446893064188e-05
-2.03539197302347e-05
-7.51878902148927e-06
-3.66354414380784e-05
-2.49065944071116e-05
-1.3387156707426e-05
-3.2461019394789e-05
-2.02310233993941e-05
-2.86967250752888e-05
-1.14546852434108e-05
-3.75575916957733e-05
-5.46738810656276e-05
-9.29068227544811e-06
-5.74495352845813e-05
-6.22001435674988e-05
-2.50338767414011e-05
-7.37426715831176e-05
-1.71494821119866e-05
-5.81528657834031e-05
-2.9444445402546e-05
-8.38831567177903e-06
-2.34204763426717e-05
-5.42878362964792e-05
-3.06140077731569e-05
-2.82633043246958e-05
-3.77034567173614e-05
-1.45856213341615e-05
-1.66520517414939e-05
-6.3470041720071e-06
-3.14226822576046e-05
1.39233490757458e-06
-5.96176313361646e-05
-2.43705121913262e-05
-1.86589478118153e-05
-6.44600473478353e-06
-3.12089799030473e-05
-2.29882239188855e-05
-5.15675306756138e-05
-3.01327706850724e-05
-3.4339101780653e-05
-2.45135083516749e-05
-1.94040508046007e-05
-4.48780210921975e-06
-4.30525803204055e-05
-2.04830366063785e-05
-4.19583394722582e-05
1.30378523817704e-05
-1.44814310302997e-05
-1.3209294535492e-05
-6.56839188019546e-06
-1.61249913002057e-05
-9.5201582008208e-06
-5.17718773400308e-05
-3.09163860341919e-05
-5.73594729891159e-05
-3.05474494227301e-06
-5.2572424551085e-05
-3.15263915513832e-05
-4.42689679114657e-05
-5.44740201865005e-05
-6.33937361089896e-06
-3.69805175832079e-05
-1.94068810206539e-05
-4.11108369473136e-05
-1.89434565634878e-05
2.87717554046712e-06
-1.95040207272798e-05
-1.58273859241065e-05
-1.21056288118792e-05
-4.05073817282497e-05
-4.06689587249327e-05
-5.40498981688245e-05
-2.9502254776652e-05
-2.61851819203063e-05
-3.3412768426085e-05
-5.10705032272276e-05
-1.8492176821325e-05
-3.63943679098953e-05
-3.06553405547942e-05
-3.71568382426663e-05
-2.10283611886663e-05
-5.38865771287172e-05
-2.16908695407933e-05
-4.95149144932622e-05
-2.00834857112885e-05
3.88232772526289e-06
-1.11014738441202e-05
-3.40182036503524e-05
-2.5645928192636e-05
-2.71139607368358e-05
-2.99448625841164e-05
-1.61295965075302e-05
-1.55920407382826e-05
-3.38480404524526e-05
-1.79136056834085e-05
-1.83312653656566e-05
-3.2218158825303e-05
-3.31228517639088e-05
-3.66608821458082e-05
-6.49692652587313e-06
-5.69126754322353e-05
-5.09352277544633e-05
-6.95855004261105e-06
-4.20095182451442e-05
-2.58631985426013e-05
-2.84810504587625e-05
-3.95819855144967e-05
-2.53228603553463e-05
-6.74959753225629e-05
-2.32559446167172e-05
-3.07494090873573e-05
-2.05769182379986e-05
-3.3396300014068e-05
7.13045974988561e-07
-3.124771883562e-05
-2.97921077606899e-05
-3.67244163848741e-05
-3.79745551064923e-05
-2.14854016370637e-05
-9.55017232097215e-06
-3.22438956125752e-05
-3.50609843007947e-05
-1.81372927856669e-06
-3.79316786537535e-05
-5.1832422753725e-06
-3.97462015962007e-05
-6.56897862718886e-05
-2.16884219825955e-05
-1.05657760386911e-05
-2.79603626598009e-05
-4.56497175653081e-05
-1.32904503986115e-05
-4.34187104262358e-05
-3.62786456325312e-05
-4.26187758070934e-05
-3.4877070857765e-05
-2.51054621215424e-05
-3.63635640175613e-05
-5.0913566401546e-05
-3.40080748102596e-05
-1.71316123907434e-05
-8.62727089745418e-06
-5.70632719672762e-05
-6.90598296139943e-06
-6.32170525152479e-05
-2.07276922434809e-05
8.10214214980618e-06
-1.98333894768715e-05
-4.02794392597807e-05
-2.67626404293783e-05
-2.83743592485278e-06
-1.06062461904285e-05
-3.15604051424378e-05
1.06096920397281e-05
-4.81549163332569e-05
-3.64724823811512e-06
-2.15052837673754e-05
-1.83353862112211e-05
-2.84249633775822e-05
-3.54750887102858e-05
-3.29260170421234e-05
-3.73981177568823e-05
-2.125963840498e-05
-3.90530287633371e-05
-1.08258222447771e-05
-3.39177141992084e-05
-8.1140062465713e-06
-3.9544768724045e-05
-5.16711281935562e-05
-3.89031975194581e-05
-6.36899944224477e-05
-3.75505290904751e-05
-4.88981647946786e-05
-2.46504701901667e-05
-5.57903980781739e-05
-4.93637042108872e-06
-4.48206264830812e-05
-2.11047313667407e-05
-3.71658220306533e-05
-4.59391044720641e-05
-2.12147305821592e-05
-4.05151074006896e-05
-4.53177263332254e-06
-5.91186715721685e-05
-3.18454131441062e-05
-3.23517294110022e-05
-3.57517251417124e-05
-2.80430332742934e-05
-8.19288393557373e-05
-3.62219043128392e-05
-2.57470688185958e-05
-1.83547537945596e-05
-9.9457808446597e-06
-2.40438769056426e-05
1.51785617951546e-06
-3.05504760184761e-05
-5.40033777156414e-05
-4.45122982512518e-05
-3.24003816739062e-05
-5.33896217014824e-05
-2.13294864016928e-05
-2.09280046669164e-05
-3.62080142180672e-05
-3.59512359716592e-05
-1.9944198543666e-05
-4.56082958787298e-05
-3.45850166174797e-05
-3.84283771616545e-05
-3.18143619876593e-05
-1.10436254922179e-05
-3.65044603239739e-05
-3.40231371161914e-05
-3.85025447508645e-05
-3.7729144908129e-05
-2.45339526782453e-05
4.04571940961616e-06
-4.2698251918039e-05
-2.35439437720831e-05
-3.52654594206807e-05
-1.43610001429164e-05
-3.01353528743217e-05
-3.58463347387507e-05
-2.88051390945598e-05
-2.68022551322535e-05
-2.3682262741448e-05
-1.67460513187698e-05
-1.93185833220642e-05
-3.44035894954924e-05
-1.23560365919386e-05
-1.96049187556275e-05
-3.56559412715939e-05
-5.99976510411695e-05
-5.44404720157418e-05
-4.89433349393781e-05
-4.30847645941437e-05
-1.40904126552856e-05
-4.62941803490578e-05
6.22167100313448e-06
-1.2664993271937e-07
-2.28090749420742e-05
-1.82541914537076e-05
-3.13905449241697e-05
-1.53629443413726e-05
-5.414174826266e-06
-1.63107418201559e-05
-2.06599225561123e-05
-3.17841795806361e-05
-3.02752596708429e-05
-3.02093843631509e-05
-4.10475595403019e-05
6.03319696171511e-06
-5.70077310509708e-05
-5.72225249106132e-05
-6.62290191102998e-06
-5.86338136484886e-06
-5.18443312677963e-05
-3.32971907013157e-05
-2.89260956093567e-05
-2.19117112713228e-05
-2.04477935701441e-05
-2.78610813716635e-05
-3.37860206166325e-05
-2.42633404822587e-05
-2.44270329253071e-05
-7.26945949194731e-07
-3.19424966325255e-05
-2.31723943863324e-05
-1.51626091980865e-06
-1.29152152940272e-06
-8.93584235143441e-06
-2.27378733655242e-05
-3.02191813326856e-05
-1.4518870278988e-05
-3.3285584182445e-05
-1.13234214166002e-05
-2.60322332343436e-05
-3.0374443905274e-05
-1.28704000506878e-05
-4.48842371151176e-05
-3.08303420431257e-05
-4.69496977161332e-05
-4.70573572994013e-05
-3.16317031139131e-06
-3.25629450329602e-05
-3.06025451081701e-05
-4.71780528264878e-05
-5.22044224288841e-05
-3.65748449702743e-05
-7.07380199724972e-06
-4.61751969601055e-05
-3.31871959416453e-05
-5.04393903747901e-05
-2.70211858622504e-05
-1.65680050066274e-05
-2.94663469669731e-05
-6.00816538147198e-05
-3.38349384475491e-05
-3.28590732210709e-05
-3.33274639311328e-05
-1.64146785186413e-06
-1.94139427903035e-05
-1.8101374330584e-05
1.70665936622301e-05
-2.69449629415555e-05
-3.6264395368604e-05
-3.04368779004207e-05
-3.54046732527767e-05
-3.88478397902977e-05
-1.70852901522164e-05
-2.19604069599014e-05
-2.35022333010404e-05
-2.0435066129408e-05
-2.38036081405005e-05
-2.86135128544508e-05
1.08213696236841e-05
-4.85004859498373e-05
-2.03864602779516e-05
-2.63231922021412e-05
-4.31327822329712e-05
-5.33465142294821e-05
-2.42446557035505e-05
-1.46103675566398e-05
-4.82669995918701e-05
-3.25123041222605e-05
-2.87061037559886e-05
-5.79456102217227e-05
-3.02634832475872e-05
-4.16887002562468e-05
-3.3983380306086e-05
-5.47649435398864e-05
9.46996859803009e-06
-3.94078885759087e-05
-1.69831760834528e-05
-3.10337515888323e-05
-3.39707161428211e-05
-1.73977696845302e-05
-8.22513862636532e-06
-4.800978836378e-05
-3.42373570308121e-05
-2.43654857801711e-05
-3.24142450802292e-05
-4.57695909547098e-05
-3.49760172338402e-05
-2.62569525504147e-05
-4.51193121608942e-05
-4.82428625106912e-05
-4.57139397657887e-05
-2.78493399750418e-06
-3.1507536457224e-05
-2.46272467409694e-05
-3.23899020013787e-05
-5.16723638630869e-05
-3.73197658294354e-05
-2.96455752966004e-05
-4.36824791888956e-05
-4.85690627555163e-05
-6.56300868967903e-06
-2.79424631377677e-05
-3.45555698433366e-05
-6.00423801766083e-05
-3.25428537567762e-05
-3.27574343355072e-05
-3.58803396235711e-05
-1.79247546171464e-05
-3.10770394355792e-05
-3.83355816417922e-05
-2.65789591113651e-05
-1.19537346368495e-05
-1.41559459437186e-05
-4.80735906307566e-05
-4.23543010212222e-05
-5.12217397578349e-06
-4.75669859058339e-05
-3.04959580517064e-05
-2.7493705030173e-05
-4.70475028993904e-05
-2.42431885973945e-05
-3.36306527812128e-05
-4.29729660553708e-05
-1.85500398420473e-05
-5.82859506402814e-05
-2.14541818510552e-05
-2.29018756157701e-05
-1.50526716592605e-05
-2.03278883239032e-05
-1.96873144130112e-05
-1.30111890989642e-05
-3.31878507583342e-05
-3.45227243009402e-05
-4.39655028873456e-05
-6.2474764013157e-05
-1.5248430055902e-05
-1.41991411295224e-05
-3.20375023919241e-05
-6.64088927716336e-05
-1.62186530441347e-05
-3.59725088698925e-05
-4.27245948074637e-05
-1.62802418933867e-05
-1.39598514223685e-05
-4.9108167732154e-05
-2.85274097779855e-05
-2.97303758335986e-05
-2.16161314551836e-05
-3.17249744861159e-05
-2.77458394086245e-05
-1.08140389935509e-05
-4.03664203541351e-05
-1.70509547268614e-05
-3.7674271160217e-05
-1.63138308267605e-05
-2.34860242680007e-05
-1.54235734614642e-05
-3.67966157184345e-05
-2.62096987654184e-05
-3.31378216676115e-05
-3.13875501584062e-05
-2.47970332615438e-05
-2.15986324957361e-05
-2.18460348932391e-05
-3.87209585308525e-05
-3.13353814943852e-05
-1.72858203858605e-05
-3.98779638549311e-05
-4.27942819379828e-05
-3.22194008172426e-05
-1.94921798759244e-06
-3.11286182441501e-05
-3.05080641949011e-05
-2.82400998788322e-05
-5.36506555959625e-05
2.982749570369e-06
-2.87083434139694e-05
-6.53077850554584e-06
-5.35128281495109e-05
-2.52516561851609e-05
-1.73154283948435e-05
-1.53254539232696e-05
-3.39485623444175e-05
-3.13931253945263e-05
-2.45984644718727e-05
-2.13000014441294e-05
-3.1737096803143e-05
-1.51463144273377e-05
-4.16002632417903e-05
-5.81878583781353e-05
-3.68972927701332e-05
-2.3752128712671e-05
-2.54215889534781e-05
-2.05881327179961e-05
-3.50182708318062e-05
2.47194669167626e-06
-2.47162753373776e-05
-2.79049862149593e-05
-2.95751460967985e-05
-4.70134465369895e-05
-7.45831207996234e-05
-6.69905154478725e-06
-5.99269909971274e-05
-2.24735561653519e-05
-3.04992206690222e-05
-4.24474760634409e-05
3.36662406539607e-06
-4.06601235960808e-05
-2.3203113047277e-05
-3.11736402547304e-05
-6.00718797914913e-06
-3.92688472711789e-05
-5.79118549492375e-05
-3.0648301525931e-05
-1.29516729824701e-05
-3.01587905080999e-05
-4.65177300460122e-05
-2.76291346065116e-05
-8.33999479880026e-06
-2.48879362870045e-05
-1.28120405328071e-05
-2.5204525398353e-05
-4.95805631691151e-05
-1.68983267740474e-05
-3.68548986534758e-05
-4.72070372054714e-05
-2.39475537210001e-05
-5.74920425245551e-05
-2.25009278747226e-05
-4.21375143471926e-06
-4.18554825470572e-05
-1.76745295883572e-05
-2.45374621679012e-05
-4.50813356176674e-05
-2.95449975322018e-05
-7.30976415223368e-05
1.31164716076206e-05
-4.22146104886282e-05
-4.27828381816529e-05
-2.87064977992048e-05
-2.65011055969318e-05
-1.25893414244522e-05
3.64454095360396e-06
-6.27594652966375e-05
-1.76179752088797e-05
-2.58262791442136e-05
-4.22248359256039e-05
-2.3155384876128e-05
-1.58319704784509e-05
-1.46146126191427e-05
-2.93002748325161e-05
-1.30491769624433e-05
-3.08852730061221e-05
1.07469789853036e-06
-3.0037713772609e-05
-6.0221301264112e-05
-1.1291008580126e-05
-9.36593366415463e-06
-1.88529121025624e-05
-2.00902734157493e-05
-1.78562951462807e-05
-1.5351217328966e-05
-1.37591274824812e-05
-3.8766520517203e-05
-3.86613928494151e-05
-5.84049062864977e-05
-3.20507018282911e-05
-2.52846470550985e-05
1.14947028533631e-06
-1.59488369044569e-05
-2.4619458555939e-05
-1.07002101396226e-05
-3.97190002763716e-05
-2.85769242079937e-05
-5.37159551307082e-05
-4.44599610220626e-05
-1.93197102802467e-05
-5.53675137233271e-05
-3.65993076803998e-05
-3.53118825035798e-05
-4.55230168951786e-05
-3.10571283448325e-05
-9.19083059396908e-06
-2.48668083694863e-05
5.70122015646355e-07
-3.59016961470287e-05
-3.94960552214483e-05
-3.98155765101459e-05
-2.88202615907412e-05
-3.07170162861857e-05
-5.84831413964901e-06
-3.63079265309531e-05
-1.99290994675281e-05
-1.86071094868442e-05
-1.57198947730472e-05
-4.82625014163481e-05
-4.80248519096983e-05
-5.70187393725026e-05
-5.31490194780981e-05
2.04527687272461e-06
-1.11079663761708e-05
-3.43483627069585e-05
-3.55191918692253e-05
-1.20055421855875e-05
-2.38763052156667e-05
-3.90049174276641e-05
-2.65982019377212e-05
3.05572044418036e-06
-2.62961758272029e-06
-3.15429585269007e-05
-4.6921663299338e-05
-4.2134132176547e-05
-2.2840570950064e-05
-3.88083354074967e-05
-2.70070125495608e-05
-2.586203405935e-05
-2.4052648092581e-05
-1.99964231161344e-05
-1.76886261935588e-05
-3.35119586501204e-05
-2.82017262218839e-05
-5.68482520914202e-05
-4.92133527452521e-05
-3.06992917635567e-05
-2.75818970407644e-05
-4.11222327677577e-05
-3.79287989056886e-05
-4.9361631530504e-05
-2.81755267032913e-05
-1.99556035244679e-05
-4.65999300921056e-05
-4.06540240493769e-05
-9.04844921859398e-06
-7.56905212464419e-06
-3.68151977157619e-05
1.93276920518554e-06
-5.11342467045e-05
-2.70423731284016e-05
-1.73230731440855e-05
-3.56305804589296e-05
-2.26847532076865e-05
-2.55897793669928e-05
-4.0044147109374e-05
-3.61136260257808e-05
-2.26650611786548e-05
-1.81707973854943e-05
-3.85570051048832e-05
-2.30871445212181e-05
1.40339195147996e-05
-3.8376729106532e-05
-1.19563570172393e-05
-2.51718738015024e-05
-7.60233163749148e-06
-2.15937782312316e-05
-3.98020343285164e-05
-4.83641742545832e-05
-4.06562273343604e-05
-4.75836046531764e-05
-5.75860184226888e-05
-6.83582059514757e-05
-1.84705467629646e-05
-5.42054322736e-05
-3.19359822772953e-05
-3.70903994181811e-05
-2.31276130654321e-05
-2.0630682370226e-05
-1.06439568772644e-05
-1.58078878570124e-05
-5.15450015802432e-05
-2.16497002546073e-05
-4.03053339668077e-05
-3.97389283719137e-05
-3.13894542424505e-05
-2.85223259466169e-05
-4.99203785470048e-05
-2.11475533824586e-05
-1.13649395115178e-05
-3.58688609888757e-05
-3.10779991789845e-05
-2.96785648737199e-05
-3.55662094639418e-05
-3.8416763513177e-05
-4.59604605518482e-05
-1.66201879889543e-05
-3.0471366975604e-05
-6.42356638825287e-05
-1.66591747915071e-05
-2.04260389738484e-05
-6.307541968721e-05
-3.6985894381981e-05
-3.93141906495738e-05
3.69333352948471e-06
-2.57849448378513e-06
6.07489356206953e-07
-3.08599340756042e-05
-2.17170913151485e-05
-2.72449168148035e-06
-3.18797967776623e-05
-2.76406688268129e-05
-2.24644275506129e-05
-4.08615597509186e-05
-3.39062201363748e-05
-5.63542074055989e-06
-4.78975404241637e-05
-5.33415395422484e-05
-2.88802098704604e-05
-5.98230540527683e-05
-1.90583021842318e-05
-1.89921766044851e-05
-2.71603247875277e-05
-1.67445937555739e-05
-2.2067120527497e-05
-9.03396641269486e-07
-1.71183859140723e-05
-6.14144616291441e-06
-2.06305451885014e-05
-2.98559984653573e-05
-2.27388657407844e-05
-1.89321220194659e-05
-3.66006177933249e-05
-7.33190920978372e-06
-1.97615855112136e-05
-1.81105615334742e-05
-2.55956749669638e-05
-1.04226910566441e-05
-3.29060424557393e-05
-3.70535495570486e-06
-1.95876316463466e-05
-5.93661520487245e-06
-7.09730536762857e-05
-3.57920191353461e-05
-2.47901707450374e-05
-4.2973006265901e-05
-1.01301471246318e-05
-5.03345724492987e-05
-1.66961862849383e-05
-3.4207447359736e-05
-1.31054077316992e-05
-2.45258852545072e-05
-4.66944430600906e-05
1.35020098114014e-07
-6.12766743401552e-05
-9.66862233340029e-06
-4.49504467475109e-05
1.22654946869592e-06
-3.7162547616725e-05
-7.05468925969264e-06
-4.42661972890576e-05
-2.21884767271048e-05
-2.94556003678793e-05
-8.4727730154312e-06
-2.08271162323103e-05
-3.56918187775537e-05
-3.52503781404139e-05
-3.15165395421759e-05
-1.58768888758061e-05
-2.30085320096898e-05
-1.88696572733079e-05
-3.69352066923523e-05
-3.17656992813517e-05
-4.09410364818369e-05
-3.25328683004724e-05
-2.80299188263433e-05
-2.75244474797265e-05
-3.45725847684259e-05
-2.53925735068016e-05
-3.03574795426438e-05
-4.56776695488094e-05
-4.43110851234515e-05
-3.57358368398888e-05
-2.15953004291321e-05
-3.80463172861147e-05
-3.21086705890509e-05
-3.37770445151445e-05
-4.82571002619132e-05
-2.92292282864565e-05
-4.97604851332912e-05
-4.03586059457981e-05
-5.75625597668883e-05
-4.28271877878301e-05
-2.41069992804411e-05
-2.59120144694581e-05
-2.22336329173062e-05
-9.34203827452173e-06
-5.46663769347949e-05
-2.97109973638341e-05
-3.24227636318315e-05
-3.66677889206497e-05
-5.05837228558633e-05
-6.29143188087923e-08
-6.35963200894867e-05
-2.27692246806762e-05
-4.5525299022319e-05
-3.94327943291753e-05
-3.97095573100559e-05
-4.06048650659156e-06
-3.47066756095199e-05
-2.1547754915798e-05
-2.04232570541433e-05
-1.94656842770105e-07
-3.69185531860435e-05
-1.15922720105293e-05
-1.64516512593549e-05
-3.84649502515701e-05
-2.37762804461688e-05
-2.90270615080744e-05
-9.71337975118717e-06
-2.8098053615444e-05
-2.102687167509e-05
-4.85429886985472e-05
-1.75501973690798e-05
-4.96092891628497e-06
-2.25890499559951e-05
-6.67723812306396e-05
-3.49983718494535e-05
1.04484903711601e-05
-1.90165600203692e-05
2.64446674266121e-06
-3.44922884851372e-05
-2.07915787236626e-05
-2.92894105904417e-05
-1.11281289712643e-05
-4.43204517776255e-05
-3.99503685236711e-05
-3.95134637071091e-05
-3.18016386261123e-06
-1.57182758466487e-05
-2.74246062628379e-05
-6.49969247046544e-06
-2.66857308741772e-05
7.49785284211584e-06
-5.62308888531265e-06
-3.63610534588446e-05
-2.80361547338479e-07
-1.48002313473649e-05
-3.27441939422267e-06
-5.346291760176e-05
-2.43108789913952e-05
-2.07774065023965e-05
-1.03448869577587e-05
-1.67018416117603e-05
-3.65540009563614e-05
-4.52394337591985e-05
-1.68151921781121e-05
-3.55226442784638e-05
-4.37280795329047e-05
-1.86693459428271e-05
-6.7579952781876e-06
-1.36361466372025e-05
-2.47362603815125e-05
-1.59908049284972e-05
-3.08411674179284e-05
-2.57151268806399e-05
-1.76059826478327e-05
-2.75003712711956e-05
-1.9450050398623e-05
-1.74852194487312e-05
1.13112779459655e-05
-2.69628949054629e-05
-2.73476775087338e-05
-2.51379149032213e-05
-2.3536522347687e-05
-4.35421495053033e-05
-3.55242858788119e-05
-3.00849380910192e-05
-2.99312318981119e-05
1.1831549435878e-05
-5.78443141035321e-07
-3.51351079750751e-05
-1.32723647844975e-05
-7.85538101125737e-06
-6.56074137385774e-05
-2.24063889121342e-05
-3.61765567047836e-05
-5.21181806111286e-05
-1.79913668421297e-05
-4.71213818752528e-05
-3.04990217910328e-05
-1.86074757055827e-05
-2.32529936658214e-05
8.23872409926454e-06
-5.21415011406009e-05
-3.10639501287775e-05
-2.64754814885595e-05
-1.76809115073451e-05
-4.332762151216e-05
-1.0603797476101e-05
-1.9957678111518e-05
-5.07247761198704e-05
-3.28735328142366e-05
-7.08250310348984e-06
-2.26353336125064e-05
-4.64369507816262e-05
-8.28636464034179e-06
-5.83362969064391e-06
-3.63065740789866e-05
-2.96117559133554e-05
-2.65694832938843e-05
-1.32368369060354e-06
-2.0814740533815e-05
-2.31373056409531e-05
-2.07974744593089e-05
-1.86233340442031e-05
-1.8043199831276e-05
-2.5889955580064e-05
-2.82596533080131e-05
-5.16625746299809e-05
-2.7565267883724e-05
-3.40901424296882e-05
-3.11021888944329e-05
-1.55983233747305e-05
-3.46851141652743e-05
-4.10699204746347e-05
-1.32763969846448e-05
-6.35632592088074e-06
-3.7286913196964e-05
-1.7162937913922e-05
-8.17622458839628e-06
-1.20023418568089e-05
-4.10187708284707e-05
-3.09111109085212e-05
-4.36796469557925e-05
-6.73827423520691e-05
-4.6130868428266e-05
-9.79866308604324e-06
-1.61924020171115e-05
-3.16547838948069e-05
-1.38610158005916e-05
-4.2109460455582e-05
-1.68577785136187e-05
-5.25617339276055e-05
-4.10668518535742e-05
-5.22893899010907e-06
-4.30726178950791e-05
-3.00679512630031e-05
-4.16394177476648e-05
-1.48009847597045e-05
-2.48494551029849e-05
-1.15650402281071e-05
-4.4264338773701e-05
-3.77123552768447e-05
-2.39635700729268e-05
-4.45136755726984e-05
-2.58586763640028e-05
-3.78191808656575e-05
-3.60162657973623e-05
-2.5187764736391e-05
-7.70013802687366e-06
-5.34326720393848e-05
-4.29418595798516e-05
-1.42209899632714e-05
-3.87679128633709e-05
-2.68997103921014e-05
-3.82325522714011e-05
-4.18374720219544e-05
-1.49299431350229e-05
-7.48283562214936e-06
-2.93479010418898e-05
-2.66252417230252e-05
-2.23608044192388e-05
-2.16373654608807e-05
-3.22015185852318e-05
-4.217024040706e-05
-2.69468681521632e-05
-1.79157377860494e-05
-5.02833701950811e-05
-2.39551534565365e-05
-3.53615598765872e-05
-3.25234749162108e-05
-1.96142316773175e-05
-2.62842526445319e-05
-4.01749149023019e-05
-1.52634107438049e-05
-1.83378978692164e-05
-5.22578130974475e-06
-1.58758203196791e-05
-2.71095793243778e-06
-2.87668266025382e-05
-3.18727134721642e-05
-3.77514878287655e-06
-7.55423631578166e-06
-3.52534367190364e-05
-4.99890131494413e-05
-7.57010417018175e-06
-1.18842282916286e-05
-5.5673192455739e-05
-3.60533205231729e-05
-3.61525814461229e-05
-1.0232274076159e-05
-4.28188476268721e-05
-2.09493365097251e-05
-2.61565542811781e-05
-6.55936369922269e-05
-2.98128043305329e-05
-2.86663514921878e-05
1.03288635061463e-06
-3.9685509610955e-05
-4.0675963435669e-05
-1.56206167412921e-05
-9.57780608231764e-06
-3.23535209445439e-05
-4.64134844261237e-05
-2.18193041047052e-05
-4.76347780445661e-05
-4.59974171746348e-05
-3.63223353889568e-05
-8.8014709240122e-06
5.43893481689076e-06
-5.60172573445725e-05
-5.26029544033091e-06
-1.67773652630363e-05
-4.23382978406758e-05
-3.03210337367473e-05
-2.97560505710144e-05
-3.67845003672859e-05
-1.56909273766217e-05
-2.56935288609896e-05
-2.89209404240502e-05
-3.36990216254356e-05
-3.75823085705724e-05
7.16802569511844e-06
-4.49579367891937e-05
-4.64348392692333e-05
-3.40506089310013e-05
-4.62249097404568e-05
-2.28311146166158e-05
-3.01778270142768e-05
-4.5974322937577e-05
-3.5607966008891e-05
-3.31107593076417e-05
-5.61493535040109e-05
1.37711517541406e-05
-5.85143132311046e-05
-3.89162106653113e-05
-3.15480651778768e-05
-1.64932948560537e-05
-2.33678976579824e-05
-2.4113730901592e-05
-4.3514792703856e-05
-4.7133405004649e-05
-2.31836252394035e-05
-2.37038039771987e-05
-3.20582631004411e-05
-3.38630759824535e-05
-1.48779597871997e-05
-4.65736449515968e-05
-2.60475984382606e-05
-4.66396163564422e-05
-4.10796829998342e-06
-5.0419830694203e-05
-1.92327192629247e-05
-3.93609781078584e-05
-8.6351227256131e-06
-4.05028750928063e-05
-3.54604864104e-05
-3.81526237955539e-05
-1.35240161815499e-06
-3.06270526840019e-06
8.68575466378948e-07
-1.03386804769461e-05
-1.93965385240984e-05
-3.46957133545725e-05
-4.25419368059284e-05
-2.00453432184916e-06
-2.13419809136644e-05
-3.08704674202276e-05
-3.86928944810079e-05
-4.41709897524598e-05
-7.96992459499165e-05
-4.5478987550437e-05
-2.78540623717584e-05
-1.91674266731543e-05
-2.74541369450277e-05
-2.76639884326113e-05
-4.40223279915838e-05
-3.85539463760128e-05
-4.99377310473482e-05
-1.74124198599608e-05
-1.06649105886793e-05
-4.86811157508817e-06
-1.92051997421165e-05
-4.93134331361669e-05
-3.47092981145769e-05
-2.60065680280693e-05
-2.63651670613217e-05
-2.94935165816584e-05
-3.70930434432425e-05
-1.29766592311548e-05
-9.74959681189011e-06
-4.27858415842588e-05
-5.24893737523269e-05
-4.66398764804762e-05
-2.5022112665203e-05
-3.11732690015119e-05
-4.84052217162158e-05
-6.12093446769412e-05
-1.69554080900643e-05
-4.79797519138363e-05
-8.19489217479284e-06
-5.28881226686236e-05
-3.45722509398185e-05
-5.7086262205273e-05
-4.354868380024e-05
-3.32080857427091e-05
-3.48089432971094e-05
-2.30660344017901e-05
-3.23391739732126e-05
-1.53062321600044e-05
-5.22969458573887e-05
-2.66678129604761e-05
-1.72882342874077e-05
-2.98429171942419e-05
-1.58561838155102e-05
-1.22296116541521e-05
-1.46219780836106e-05
-4.50086352195265e-05
-4.16977927176361e-05
-2.60523725768397e-05
-2.16197490162064e-05
-2.91838882454993e-05
-1.93402468975404e-05
-1.30238087092398e-05
-2.62568566145041e-05
-3.18711602408893e-05
-1.8681676105133e-05
-3.24331470629979e-05
-1.40927613470516e-05
-5.19223352709498e-05
-1.76534037174406e-05
-2.82725539214028e-05
-1.98195434379519e-05
-1.3505344191527e-05
-9.07741213778428e-06
-3.20846606749748e-05
-1.91114201797345e-05
-2.87400871188087e-05
-4.00726043230595e-05
-2.22418062680604e-05
-5.33261684090348e-06
-4.29372887846175e-05
-2.05717962527621e-05
-4.29304160801397e-05
-2.92645597177157e-05
-4.35038246899536e-05
-3.11007077890967e-05
-3.59713932773883e-05
-3.3591004926317e-05
-3.44469514683138e-05
-4.7560741077498e-05
-2.59808077438021e-05
-1.5143582531476e-05
-4.51053672214225e-05
-3.40021065251666e-06
-2.69006407719949e-05
-1.95760554815851e-05
-2.42045329017866e-05
-3.89078592356686e-05
-2.25478257568998e-05
-1.83374623348277e-05
-2.4167404144868e-05
-3.03007733150763e-05
-3.83898201673064e-05
-4.07469616244159e-05
-1.70342771399692e-05
-2.8548541672912e-05
-4.53239925920746e-05
-3.36325999176616e-05
-7.07075887292806e-06
-1.2469191036406e-05
-1.35387348020304e-05
-5.11039208088469e-05
-3.51284339998852e-05
-2.17508670699526e-05
-2.51581535988041e-05
-4.24750364745398e-05
-4.36806334131846e-05
-5.90228832582223e-05
-2.82102377703347e-05
-1.44239291396261e-05
-2.79686654518816e-05
-2.69072672120466e-05
-3.36679918253627e-05
1.12077072509156e-05
-4.71791673286264e-05
-2.97640505127716e-05
-3.00445600128004e-05
-3.36590073385492e-05
-1.94400705195869e-05
-3.00428130732335e-05
-1.34525853060806e-06
-3.94783491042401e-06
-4.14959572732039e-05
-4.6699110721651e-05
-5.33313634465807e-05
-1.79781126234681e-05
-2.35354439459261e-05
-5.32337008464664e-05
-1.59923595033061e-05
-9.30903064979329e-06
-2.85315233695959e-05
-3.68278440708539e-05
-1.48109384725837e-05
-3.1974651538832e-05
-9.88451257250005e-06
-2.72381300596393e-05
-4.42223425953288e-05
-1.36553547892138e-05
-5.06665410286918e-05
-7.31652322812247e-06
9.13845100321661e-06
-7.95038905690675e-06
-1.73499792577496e-05
-3.24373107795675e-05
-2.46374401196837e-05
-4.72666082858762e-05
-5.10471717351029e-05
-3.41195032978102e-05
-1.86250405400925e-05
-2.87186191941308e-05
-3.54915089632747e-05
-3.44156033083876e-05
-5.09918937330277e-05
-1.21135765249256e-06
-3.12339686454626e-05
-2.17232141641935e-05
-2.69802120016452e-05
-5.393163836247e-05
-7.34959619724377e-06
-3.20269519624106e-05
-4.94613803825927e-05
-3.42097115858315e-08
-1.74931821335849e-05
-9.19476349750329e-06
-3.52979815013173e-05
-6.118249525652e-05
-4.56501630647783e-05
-1.56400371209528e-05
-3.68364265735322e-05
-2.63296411447367e-05
-6.92875964437591e-06
-4.01503465185933e-05
-9.8866832544223e-06
-1.42205764466985e-05
-3.24172909843308e-05
-3.29690760848633e-05
-5.11545023711293e-05
-4.61750846650216e-05
-3.14208045957459e-05
-2.99735603027985e-05
-2.67200782734377e-05
-2.0418319605466e-05
-3.60835837552959e-05
-1.89957038301361e-05
-9.95985802834463e-06
-3.8079070826981e-05
-6.51006867926796e-06
-2.4765151489757e-05
-3.27288579982995e-05
-3.63800084786049e-05
-5.29566203786357e-05
-4.13916215725002e-05
-2.26459727020137e-05
-2.47504796317472e-06
-4.05873391361684e-05
-2.53583981286133e-05
-3.47069267385304e-05
-2.50585360881716e-05
-2.08458614179125e-05
-3.85715723613295e-05
-4.72772626969267e-05
-1.09105626574892e-05
-1.49546539123576e-05
-3.13577880428314e-05
-2.42811708888889e-05
-8.95040135994872e-06
1.21488640567126e-06
-2.59887550644916e-05
-2.11116401189617e-05
-4.62037715725467e-05
-2.66965409682447e-05
-4.45319062174241e-05
-4.37747619650686e-05
-2.94335661454828e-05
8.00833711048967e-06
-5.54326520524694e-05
-3.00306318413298e-05
-1.17043039291654e-05
-3.52653578355114e-05
-4.75976669245403e-05
-1.83958384805323e-05
-3.76529057533011e-05
-4.27672935790462e-05
-5.56278793597556e-05
-3.05636891121619e-05
-2.76759738604199e-05
-3.33941271684967e-05
-1.26622738163636e-05
-3.23976779317768e-05
-2.97763936772599e-05
6.06702043864348e-07
-7.49945368025762e-05
-5.3001251674976e-05
-4.91657737396806e-05
-4.72879168750591e-05
-4.77353434841048e-05
-5.05989884785565e-05
-3.47236420735841e-05
-3.31610446593752e-05
-1.1632180506753e-05
-1.07094630719395e-05
-4.94331976666751e-05
-3.26121879409258e-05
-2.47743421615155e-05
-2.88844477139494e-05
-3.77506802558047e-05
-7.07574720947955e-05
-1.66467825686734e-05
-4.65962105421121e-05
-3.25928354500563e-05
-1.88409002972124e-05
-3.90591218723086e-05
-2.6063420420164e-05
-3.63858714449908e-05
-5.37670179453824e-05
-1.93618832216059e-05
-4.46146580048867e-06
-4.99364835799861e-05
-3.96447518025169e-05
-1.17159070811471e-05
-1.94486473828353e-05
-2.94969379620817e-05
-4.32363989680248e-06
-2.89893910256507e-05
-6.2232655679805e-05
-2.72841670994412e-06
-3.12524675521556e-05
-2.33795764809002e-06
-2.30865163324561e-06
-4.80489794565565e-05
-3.69038799535227e-05
-4.47872728999781e-05
-1.37254083860594e-05
-1.85868821795359e-05
-4.23743676147964e-05
3.60240784493957e-06
-2.53720042056006e-05
-3.81893091625081e-05
-3.1937046734171e-05
-4.95124799012115e-05
-4.44612597510987e-05
-3.89259482371807e-05
-1.56080613219598e-05
-2.14406388517088e-05
-2.64267401393109e-05
-1.09633421476381e-05
-9.50073884098806e-06
-2.11958773750267e-05
-2.1946069118574e-05
-8.35522355183692e-06
-8.11774510170692e-06
-2.32627629034912e-05
-5.85749223369953e-05
-2.14251163031605e-05
-3.85987061514557e-05
-2.02921362417173e-05
-5.52308494707223e-05
-2.04672583594198e-05
-1.09560724699709e-05
-1.05239469498356e-05
-1.93341046916744e-05
-5.19445225167644e-05
-2.64212745769315e-05
-2.99937213168119e-05
-1.21827202070426e-05
-6.06599872230441e-06
-1.59081081419988e-05
-4.265626275734e-05
-2.04333413921332e-05
1.12978287741535e-06
-1.65779191289022e-05
-2.00394542073572e-06
-3.37374744503483e-05
-2.41651764055632e-05
-5.22578401658309e-05
-2.46050397584582e-05
-5.23672668480809e-05
-1.44099373819869e-05
-1.40446096819429e-05
-1.0250139876068e-05
-3.29315545623358e-05
-2.57227460487089e-05
-2.82664116168955e-05
-5.47520491888023e-05
-2.58279269236221e-05
-4.6361147590038e-05
-2.6948054452856e-05
-3.25257290428223e-05
-3.40743812387787e-05
-2.98175032238832e-05
-2.93289937070505e-05
-4.12498645077001e-05
-1.88327262127394e-05
-3.21283663328917e-05
-3.81009133629269e-05
-3.42703532193743e-05
-3.12763014394365e-05
-2.82387336050624e-05
-1.94602819607549e-05
-3.39561030949573e-05
-3.2024987948522e-05
-2.85212802362064e-05
-2.97371585963421e-05
-3.82375762598216e-05
-5.01455610916946e-05
-4.5413478736204e-05
1.79548040836326e-05
-3.55467345524453e-05
-1.4914824515711e-05
-2.97274457948267e-05
-4.72939481629618e-05
-1.97159009431073e-05
-3.37902750693287e-05
-3.51829873297483e-05
-5.375230701339e-05
-2.85614539819784e-06
-3.85216581002653e-05
-2.25038917335621e-05
-1.57950896393713e-05
-4.46948190534562e-05
1.09119528592354e-05
-2.6621073915192e-05
1.19960029192359e-05
-3.79958935911917e-05
-6.14435291730615e-05
-4.3783465771203e-05
-3.96456440790211e-05
1.74131402964834e-05
-2.56522048976922e-05
-6.62096162930617e-07
-2.20780881145481e-06
-3.72090315808843e-05
1.97831896140139e-05
-1.26156505108774e-07
-2.86078373728476e-05
-1.16506375130778e-05
-3.89712917618097e-05
-3.44614634460221e-05
-2.10201925028506e-05
-3.37045043544418e-05
-4.93830470975327e-05
-2.28273512914217e-05
-7.74783077325431e-06
-4.78553762323868e-05
-2.05495191826315e-05
-1.63745052484588e-05
-1.77003558110591e-05
-2.47331964464229e-05
-1.09553844259036e-05
-1.44502577636868e-05
-3.30596997858115e-05
-3.86721798806971e-06
-2.47855885671429e-05
-5.37874071693018e-05
-3.28785713910947e-05
-4.86244006124149e-05
-6.14856020491571e-05
-2.39237732811561e-05
1.19029439054211e-06
-8.94698214281561e-06
-2.52902803164353e-05
-7.46570196557542e-06
-3.43610752989989e-05
-2.16317471522808e-05
-4.37477188318229e-06
-4.14968332642249e-05
-1.32467530159122e-05
-3.39308403343663e-05
-4.04971627929262e-05
-3.68465969846516e-05
-4.72039669672174e-05
-3.54189318101885e-05
-3.66916777611527e-05
-4.43555480187686e-05
-5.42265923014278e-05
-4.68284104061107e-05
-4.19621163147451e-05
-1.33724560509506e-05
-4.22576031900009e-06
-1.27284396401812e-05
-1.21266663930072e-05
-5.91595659649377e-06
-5.20395506084997e-05
-1.01793875840494e-05
6.28979814661621e-07
-3.45876560574738e-05
-2.51474296515723e-05
-4.25905049525808e-05
-6.0282478119706e-05
-3.10480109286374e-05
-8.4515714458239e-06
-2.47635945902424e-05
-3.81891066140446e-05
-1.97169940312805e-05
-4.39451446528675e-05
-5.39676597341715e-06
-3.54393333842728e-05
-4.34572684417018e-05
-2.52271620204156e-05
-3.95022868685696e-05
-2.68460084917717e-06
-4.89224610198864e-05
-6.41457717700213e-05
-2.82648764022296e-05
-2.93170608818891e-05
-2.38544823361576e-05
-2.05175867118641e-05
-2.27501555171239e-05
-3.47661863253773e-06
-3.36096287224812e-05
-4.62953062181181e-05
-2.27889326791361e-05
-4.91159190418651e-05
-4.78276001833999e-05
-4.91255839071792e-05
-1.98638607827161e-05
-3.89698307208281e-05
-2.20170175354153e-05
-2.96385858461652e-05
-3.78663349063865e-05
-3.88068043717745e-05
-3.46495000973176e-05
-6.95768422092205e-06
-4.19387963514757e-05
-2.13193477469121e-05
-1.82596325009216e-05
-3.78896221969455e-05
-2.79327897238951e-05
8.37797641199712e-06
-4.55274605521356e-05
-4.41998896106659e-05
-1.29243125459561e-05
-9.75754463247212e-06
-1.6595535036235e-05
-4.41803942290656e-05
-3.36541396927348e-05
-3.27193776357082e-05
-3.48851338383331e-06
-3.20269379654837e-05
-4.08707091454385e-05
-3.01607556410913e-05
-2.28774304474976e-05
-2.23799831495104e-05
-4.49100092973224e-05
-3.31456342753391e-05
-4.79681086077876e-07
-7.41556484165713e-07
-3.70050510359575e-05
-3.64916255958999e-05
-1.54512203678076e-05
5.49379200761757e-06
-3.44550549700018e-05
-3.5710521297099e-05
-3.87513942224355e-05
-1.65326213292589e-05
-2.67026365621501e-05
-4.34657365887306e-05
-3.12923472197415e-05
-3.35941951785593e-05
-6.42792385765751e-06
-2.70029706366987e-05
-1.44602135677047e-05
-4.46443127249487e-05
-6.45382141792923e-05
-5.44864467659013e-05
-9.24019163782784e-06
-4.5170143691555e-05
-1.596712819354e-05
-4.1301768244235e-05
-4.35096936906458e-05
-2.57791382575557e-05
-9.94949545315632e-06
-3.64033962040136e-05
-5.3232035815315e-05
-3.58994510100757e-05
-2.08695314234277e-05
-3.75467850473198e-05
-1.15439820072009e-05
-2.45251916214155e-06
1.22462428021562e-06
-2.82199005334369e-05
-4.43810925246008e-05
-2.8412155949846e-05
-4.53145095808278e-05
-2.543013755973e-05
-5.06759682202814e-06
-3.85248917924746e-05
-1.23967251625622e-05
-2.16689239784005e-05
-3.93033374318327e-05
-1.12778801357217e-05
-3.64963645421107e-05
-1.80184835071502e-05
-1.34601757435195e-05
-3.45503051475978e-05
-5.7727874079285e-05
-3.00313827035157e-05
-3.40057318457247e-05
-3.27890725644577e-05
-3.1059469040954e-05
-3.18596763480351e-05
-4.51214101646007e-05
-2.04698896660008e-05
-6.56908304048051e-05
-4.00237112194652e-05
-1.36069128785386e-05
-8.56531145811408e-06
-4.34546123608338e-05
-2.83298257119981e-05
-2.33314716756665e-05
-2.53444693803335e-05
-6.48482733217069e-06
-2.36283038182976e-05
-2.45117550412804e-05
-3.68498237768749e-05
-1.67699000424986e-05
-3.75169598808238e-05
-4.10005123309593e-05
-5.44456387587766e-05
-1.7781669442298e-05
-4.71592079729601e-05
-3.76368502471962e-05
-5.68741207027124e-05
-3.12378678140186e-05
-4.63847546973718e-05
-2.59909382828366e-05
-4.20948448143125e-05
-4.38601944291779e-05
-3.93364564461353e-05
-1.78252056205941e-05
-2.01168654074579e-05
-2.09704568607908e-05
-2.01916554756303e-05
-4.31660234767768e-05
-2.93329914488572e-05
-1.51304168985544e-05
-1.33696010128698e-05
-2.87599845835174e-05
-3.4706618544104e-05
-2.72931327583143e-05
-4.03807938123213e-05
-4.7282218767853e-05
-1.57782439585537e-05
-2.09392194943028e-05
-5.53670549836925e-06
-2.92895178002919e-05
-4.24362098622987e-05
-4.63473609224863e-06
-2.39855277601766e-05
-5.96024378135644e-05
-4.64520758720271e-05
-3.81673168779701e-05
-8.21045127827213e-05
1.83440805014909e-05
-4.5004464174792e-05
-5.45489052218467e-05
-1.19910811115961e-05
-2.13772603065294e-05
-5.74859588398585e-06
-1.69807579057358e-05
-3.18140858417128e-05
-4.06956653833307e-05
-4.02089509153774e-05
-4.3546921601336e-05
-1.88257077067725e-05
-2.80707154998671e-05
-1.58080393859508e-05
-3.93906219140132e-05
-4.16223897854188e-05
-2.66534043369738e-05
-1.58961469675755e-05
-5.23429386208297e-05
-4.53558432603549e-05
-7.29149937977634e-06
-1.46623887891155e-05
-2.55892459434762e-05
6.09189608534069e-06
-2.95067198739131e-05
-3.61914857132291e-05
-2.03946680465345e-05
-2.55572707357132e-05
-3.71972300644357e-05
-2.80217008489918e-05
-1.69126148485024e-06
-3.70500840298523e-05
-6.32027706545943e-06
-1.88402566993662e-05
1.78253450825288e-05
-1.85204638898539e-05
-2.27467003060053e-05
-2.57280096440801e-05
-2.67939357807383e-05
-1.94358696816658e-05
-5.53117932158012e-05
-1.85507653916414e-05
-5.56022766791198e-05
-3.8135419924885e-05
-3.99669101814297e-05
-5.62014105803854e-05
-3.47392697822506e-05
-3.56607173087918e-05
-2.55619487963999e-05
-2.29902476388923e-05
-5.94454046723969e-05
-5.66563362252934e-05
-1.91473068506045e-05
-2.12437741711644e-05
-3.56852205302098e-05
-4.91367917072838e-05
-7.0054582189552e-06
-4.26372374399037e-05
-4.9390505984707e-05
-7.80190657664896e-06
-4.82806602306096e-05
-4.17680124325185e-05
-3.39424809816736e-05
-4.24067901817714e-05
-5.3530398399574e-05
-3.53465947304212e-05
-3.3142907272288e-05
-4.8893532313416e-05
-2.22164970958671e-05
-1.77650431011702e-05
-2.4686654095803e-05
5.16856003037949e-06
-2.95460153200751e-05
-2.57719189836462e-05
-4.2607207261973e-05
-2.53533896451568e-05
-5.25310701819152e-06
-2.12011156646255e-05
-5.08563084188541e-05
-4.15606550582196e-05
-4.79928742584974e-05
-5.890401150287e-05
-4.44919087259216e-05
-3.81375806540554e-05
-2.33175341280787e-07
-3.12057847757643e-05
-1.46207202493864e-05
-3.86269822356845e-05
-3.74707360242047e-05
-3.80526834095897e-05
-3.46859404226336e-05
-5.18323519768007e-07
-2.87066250644036e-05
-2.98011276783675e-05
-1.18370007633792e-05
-2.16324926221634e-05
-4.48633169859842e-05
-5.91174597777129e-05
-2.23113320279231e-05
-5.1512499747743e-05
-3.93542714173967e-05
-2.96955247968816e-05
-5.39377949572576e-06
-3.8758750219948e-05
-3.26695189288886e-05
-3.02709414002456e-05
-3.56354444970738e-05
-1.6895468179509e-05
-7.25210055277857e-05
-1.83358270388005e-05
-3.64227682603632e-05
-1.31968626793109e-05
-4.25735847733868e-05
-4.43975563871852e-05
-2.89202716570303e-05
-2.05303479612336e-05
-2.33564229312546e-05
-2.97390921775121e-05
-4.37633204879512e-05
-5.57720761829083e-06
-2.20837944129975e-05
-3.47463501146099e-05
-5.98636453076768e-05
-3.0601554356752e-05
-4.55449146624526e-05
-5.532573108458e-05
-9.23495227347173e-06
-4.20445588608678e-05
-3.35640916507516e-05
-2.67082129171077e-06
-3.60196226537735e-05
-1.63008637178337e-05
-2.93134131395888e-05
-1.13271390010942e-05
-2.48636030893907e-05
-1.01237608311724e-05
-3.47513690109588e-05
-4.05814707488613e-05
-1.38378267675357e-05
-9.53302084674806e-06
-1.21909479499532e-05
-5.27071136946259e-06
-4.04671925738806e-05
-3.66849384062674e-05
-1.29008596694851e-05
-4.5158231953274e-05
-4.47564309106616e-05
4.14055829839188e-07
-1.25085366279189e-05
-2.2699474489077e-05
-4.6459905772228e-05
-4.07151832202309e-05
-1.32638648517394e-05
-2.32570592116302e-05
-7.34741465515553e-06
-4.20230294730825e-05
-3.23858778435786e-05
-1.69804444961483e-05
-3.23002430170859e-05
-4.93925923279224e-05
-3.68847293489689e-05
-5.53673524900413e-06
-2.41861352850348e-05
-3.96101049879053e-05
-3.60761369509414e-05
-2.53986283694753e-05
-3.06584256096849e-06
-4.29639518827136e-05
-9.86676678600377e-07
-3.54155769359354e-05
-5.33692611619094e-05
-8.32095746524956e-06
-1.59040217809074e-05
-2.04246229503357e-05
-2.34331274271931e-05
-4.06359285231058e-05
-3.39390846495377e-05
-3.88000787422502e-05
-1.575740179011e-05
-2.3814628490543e-05
-4.72490978821131e-05
-5.26653244219989e-05
-2.921668429754e-05
-1.93844393285234e-05
-2.30977929204772e-05
-6.94810586156443e-06
-3.18408554402669e-05
-4.1712138961851e-05
-8.87348353949832e-06
-2.90248555946848e-05
-2.77631982990856e-05
-3.72205760950073e-05
-2.17222793362631e-05
-3.90046202442985e-05
-3.19075710821428e-05
-2.07003623007115e-05
-1.98436186620475e-05
-3.41626629706855e-06
-4.77176730747947e-05
-6.26687675537431e-05
-3.24140897095317e-05
-2.31952045561937e-05
-3.66691531632367e-05
-1.28861044964985e-05
-2.78017891881444e-05
-1.33445187255523e-05
-5.18112814663416e-05
-4.06747287964012e-05
-2.62865415575854e-05
-2.53221010458238e-05
-4.42716281312029e-05
-1.08596743905989e-05
-4.11290440922787e-05
-4.51407407586976e-05
-4.23825737546231e-05
-2.8400166840304e-05
-3.23845289716492e-05
-3.32517456500937e-05
-1.26959248753126e-05
-2.78981228322141e-05
-1.06245192893223e-05
-3.47004097454496e-05
-2.64631858680365e-05
-6.25299508266654e-05
-3.52532099885808e-05
-1.8745475543465e-05
-3.15506787324027e-05
-5.82576510739153e-06
-2.17659427199702e-05
-1.76989203782616e-05
-1.20419242731102e-05
2.66204117215948e-06
-4.93609133653465e-05
-3.49395966075588e-05
-2.02870019279146e-05
-2.75603703886806e-05
-5.83580231663437e-06
-1.44431585289289e-05
-2.88407863921907e-05
-2.86799258980765e-05
-3.63384572220794e-05
-1.58443078457335e-05
-4.49130483399717e-05
-1.62327138314152e-05
-6.2389945579636e-05
-4.00996933178725e-05
-4.39918063153241e-05
-5.00309611371524e-06
-1.36615524891446e-05
-4.805136059734e-05
-2.72539899906525e-05
-3.97114474154056e-05
-4.5224471492249e-05
-4.87871570422959e-05
-3.07097955949461e-05
-2.91235858684137e-05
-1.54094773933873e-05
-2.68510087191172e-05
-3.19828746946657e-05
4.91338618913697e-06
-1.34609672056605e-05
-3.33825662832204e-07
-2.9985987277222e-05
-4.3387733586196e-05
-4.78973727671589e-05
-2.08037404173384e-05
2.05746942448298e-06
-1.96025667816648e-05
-3.84530780654265e-05
-1.50785205780071e-05
-1.01734661645066e-05
-1.6972530087821e-05
-5.27038165328325e-06
-1.27785607050408e-05
-2.40666571769557e-05
-3.76585376874351e-05
-2.71568459780794e-05
-5.13196262815379e-05
-2.6785180364268e-05
-1.42730062997985e-05
-4.74448022252177e-05
-2.27825035094975e-05
-8.19772145786261e-06
-2.74451666430668e-05
-6.45526760507422e-05
1.41930313557252e-06
-9.89770024792943e-06
-9.46753032400571e-06
-3.71034936567059e-05
-1.45887850203448e-06
-4.15919597945036e-05
-3.84215090820002e-05
-3.19753843160655e-05
-3.55104899449081e-05
-4.26952560432395e-05
-3.35316024664671e-05
-7.26233718603121e-05
-4.15526683837158e-05
-4.4190536993618e-05
-4.27208898194699e-05
-3.06058390871476e-05
-3.65235860953667e-05
-3.60731667302277e-05
-1.91529349301011e-05
-3.93467824172424e-05
-2.55572655056221e-05
-4.1788557943144e-05
-4.29511274704405e-05
-2.81087634591964e-05
1.60917417247771e-06
-4.07073648130755e-05
-1.09308984996371e-05
-1.94354910621917e-05
-2.56825827826543e-05
-4.60256883866062e-05
-5.40732126718479e-05
-1.26979546949111e-05
-4.39654712524804e-05
-2.26256621728461e-05
-4.42617615977349e-05
-4.39133627700832e-05
-4.7635161207185e-06
-2.58202695466979e-05
-3.12157449481491e-05
-2.73507204845748e-05
-4.62222074610737e-05
-1.72884348931978e-05
-3.55138779361643e-05
-3.91341323127364e-05
-3.36926034653755e-06
-1.04429703845254e-05
-4.47703650532487e-05
-3.36549002842333e-05
-1.21454108477268e-05
-3.25976776132498e-05
-3.27107413633285e-05
-3.91174539862835e-05
-2.18638023885855e-05
-2.90366332957854e-05
-3.68447889943206e-05
-3.85789832121288e-05
-4.39412413109091e-05
-3.66222652288486e-05
-3.85433041683297e-05
-2.05810649321676e-05
-3.68640199096061e-05
-2.37015870915943e-05
-4.22488852828521e-05
-1.43745230600476e-05
-1.28017574068963e-05
-1.67901852216803e-05
-2.74086340923253e-05
-3.50138594618454e-05
-2.07183843064685e-05
-2.16903616647743e-05
-4.45275646532227e-05
-3.27596327613153e-05
-4.30819846387758e-05
-1.42012847603173e-05
-1.49330953567162e-05
7.88294827720244e-06
-1.67035448911228e-05
-1.30197658526599e-05
-3.81627626976238e-05
-2.97274366731485e-05
-9.32363382931156e-06
-3.38307818229963e-05
-5.27287098366039e-05
-3.22210109714494e-05
-3.87215265385785e-05
-2.74791540133493e-05
-2.28071368869937e-05
-1.58330188870975e-05
-2.89637508355996e-05
-3.65489574759868e-05
-3.077465082976e-05
-2.07216247341257e-05
9.95755113149936e-06
-1.51766700653492e-05
-3.10361742397348e-05
-2.80966754357801e-05
-2.8349293424167e-05
-2.70126106010053e-05
-6.48953316193891e-05
-3.80768401617956e-05
-1.03702259185549e-05
-3.10196591267094e-05
-2.89951229556084e-05
-4.32644840253391e-05
-1.62028006070985e-05
-4.38310368610982e-05
-3.4217338809203e-05
-1.69986414365491e-05
-6.13761579276573e-05
-3.51638786166372e-05
-6.36967268275989e-05
-9.67618578496118e-06
-2.01804150851247e-05
-1.18858017384341e-05
-2.14308196311856e-05
-2.8161622142424e-05
-4.50105534817917e-05
-2.08067283382819e-05
-6.36976615551648e-05
-2.89561515399651e-05
-3.0978779039295e-05
-2.29850116365733e-05
-3.21627580116033e-05
-7.84751282841083e-06
-2.52001748790721e-05
-2.4665383406921e-05
-4.39634459803722e-05
-1.05198662226065e-05
-3.73935232638873e-05
-1.6253621147016e-05
-5.0185975400746e-05
-2.62115056885931e-05
-4.15043142357538e-05
-9.64177555343384e-06
-3.54580507390593e-05
-2.08913560734665e-05
-3.15264483334301e-05
6.9064209725225e-06
-5.53797567120889e-05
-2.98405532684008e-05
-3.21149047829013e-05
-3.20253032238348e-05
-2.89464527864276e-05
-1.28415837279563e-05
-1.79451127342851e-05
-3.71284212222099e-05
-9.89148526230152e-06
-9.43412033663683e-06
-4.67700882473796e-05
-2.43474166100379e-05
-6.36507753345421e-06
-6.27133701275016e-06
1.30399446509246e-05
-2.0935613170013e-05
-2.57475844251206e-05
-1.35489234600619e-06
1.62150449356014e-05
-4.67125485227381e-05
-4.18512520491459e-05
-5.54123653777102e-05
-2.32173907688052e-06
-5.09003304804978e-05
-7.4320032076659e-06
-6.53209729871184e-05
-1.16684335150083e-05
-2.16112895203935e-05
-2.04866479335138e-05
-2.45776359804947e-05
-2.36269045120907e-05
-2.16063727472462e-05
-1.86181318642853e-05
-3.60087664607076e-05
-6.4027131399419e-05
-7.30146968854348e-05
-2.87310301668082e-05
-3.50076778129732e-05
-4.71614800248149e-05
-1.34736029464098e-05
-2.66660579708592e-05
-1.80430092526272e-05
-5.60626768957015e-05
-1.0778034609027e-05
-3.46020297845644e-05
-4.70456237263136e-05
-2.44357313089891e-05
-3.59083446077903e-05
-3.23116845620091e-05
-3.76796987200936e-05
-2.92922876391252e-05
-4.13402644633475e-05
-1.51179986431362e-05
-1.97353452310379e-05
-1.55395341450961e-05
-3.56839810185812e-05
-2.1700490688292e-05
-9.97687409926488e-06
-5.13941781073829e-06
-9.21422354679549e-06
-2.41510393198218e-05
-9.10644374142596e-06
-3.67942185408118e-05
-4.19015492270493e-05
-3.26870980286942e-05
-3.73236965530177e-05
-6.31083319601205e-06
-1.43009503342912e-05
1.06578474758579e-05
8.29902590665905e-06
-3.66120650203928e-05
-2.40174936235982e-05
-1.34373194858504e-05
-4.67897166322918e-05
-2.66934330355109e-05
-3.79072167791258e-05
-3.40513258194577e-05
-1.12970153238591e-05
-3.972259705997e-05
-4.77119704430877e-05
-2.25297816853824e-05
-2.5944883721435e-05
-5.24247071218425e-05
-2.47960022721073e-05
-3.73644695092919e-05
-4.43638451316575e-05
-1.55048717974668e-05
-5.82781548130155e-05
-4.29836059579249e-05
-1.28687477566307e-05
-2.91040449366852e-05
-4.81233976032679e-05
-1.82419468504638e-05
-9.56003749055726e-06
-4.09197871041278e-05
-6.80931343711691e-05
-1.48982119060894e-05
-5.77857299195086e-05
-1.7509016871122e-05
-6.2147855036247e-05
-1.64389781235903e-05
-3.821178800604e-05
-3.26855503076279e-05
-3.11716183761245e-05
-2.61927893602965e-05
-2.32268244454459e-05
-5.3344872971259e-05
-4.87265606214499e-05
-8.11466390911449e-05
-1.17115155469043e-05
-6.24699565251215e-06
-2.94857245579989e-05
-3.04415959623199e-05
-2.63388771286721e-05
-4.69495933043051e-05
-2.19853243714205e-05
-4.42794208125106e-05
-4.68214962167338e-05
-4.95780738446409e-05
-1.53579012910217e-05
-3.98567623539828e-05
-1.40238698969948e-05
-2.37922356136776e-05
-3.56221606086363e-05
-3.64673356648928e-05
-3.48291665143657e-05
-5.14570090039366e-05
-3.01258191392399e-07
-3.51443611766673e-05
-4.17270259266363e-05
-1.07409098665344e-05
1.66605713973063e-05
-3.16288792300888e-05
-2.78211161777977e-05
-3.41119356001799e-05
-1.76987942666621e-05
-4.7463122640435e-05
-5.19251618571108e-06
-5.13250829329839e-05
-1.62022332269964e-05
-7.66613176427984e-06
8.14428631411086e-06
-4.39115612780637e-05
-1.70672338903044e-05
-4.96346098555828e-05
5.61312181724713e-06
-1.97225112819473e-05
-3.75542244375432e-05
-3.1639013613954e-05
-1.40182966700407e-05
-6.79087619484971e-06
-3.17372222719051e-05
-3.39788897927131e-05
-1.59941400184764e-05
-1.99450973316141e-05
-3.79499744349328e-06
-3.13691432116834e-06
-3.88528199561599e-05
1.67023713000129e-05
-2.18361541392017e-05
-4.19480320144085e-05
1.78297308133078e-06
-1.72570921840191e-05
-2.75032647861679e-05
-2.49152759783219e-05
-3.02820507560568e-05
-3.70808160783228e-05
-2.14431764561543e-05
-1.58606108630446e-05
-3.44186264418121e-05
-3.85493505223206e-05
-7.88371528263199e-06
-1.89227008531741e-05
-1.68949702874737e-05
1.69406763081702e-05
-1.31461065464205e-05
-2.3843949218732e-05
-2.55846169651264e-05
-4.06557458821838e-05
-3.35266194399576e-05
-2.3667639110743e-05
-2.86633625440395e-05
-4.60327138118169e-05
-2.13804904438452e-05
-2.26759149916464e-05
-1.92552146633646e-05
-5.19169764096187e-05
-2.88939811680846e-05
-3.19176330622798e-05
-2.56935741540614e-05
-3.90161284487947e-05
-5.66222061875379e-05
-3.92103399818447e-05
-4.87279625605606e-05
-2.47009794767694e-05
-5.00369866362014e-06
-5.41800225233727e-05
-1.3155024360834e-05
1.17186088033823e-05
-9.6899471473272e-06
-5.72264654553951e-05
-3.32981094953172e-05
-3.51416440532182e-05
1.05440788580021e-05
-1.30236268003948e-05
-3.16664795260991e-05
-4.02805894234049e-05
-1.16738977235173e-05
-4.10518813841531e-05
-4.10771077185855e-05
-1.3638533648736e-05
-4.04999127331936e-05
-1.12800874436621e-05
-4.02290068712006e-05
-8.87036371756356e-06
-3.84940230356909e-05
-1.08439591007339e-05
-3.96730853531845e-05
-3.3899581843743e-05
1.30412665179041e-05
-3.39566112879186e-05
-3.56706656307184e-05
-1.97193573120685e-05
-1.51493003105308e-05
-2.37675114051207e-05
-2.55566335996961e-05
-3.59349898582564e-05
-1.97834570771728e-05
-1.09681772780393e-06
-4.67874010377518e-05
-3.70298210252221e-05
-1.50382540589544e-05
-8.6415208041424e-06
-3.96104044681416e-05
-2.07736288203418e-05
-6.93464042318632e-05
-7.96148414372895e-06
-1.12113659465278e-05
-4.73798317671756e-05
-4.15288067922798e-06
-2.2063106656827e-05
-1.79133340774873e-05
-2.38732765308794e-05
-2.478988162207e-05
-6.3888416534379e-05
-2.83218027370516e-05
-4.06314004516079e-05
-2.65135889689471e-06
-6.78280893011487e-06
-5.27710617943596e-05
-2.47154445078206e-05
-4.99006080772022e-05
-3.89604287612104e-05
-3.19669798720662e-05
-4.89823461105198e-05
-2.58986337694823e-05
2.02676628520575e-06
-3.86162393597022e-05
-4.0585127298523e-05
-4.49592755315249e-06
1.53950627514527e-06
-2.56877682246485e-05
-3.77376247087847e-05
-1.53554560320337e-05
-2.35500456705848e-05
-3.12428234653026e-05
-3.26354846250395e-06
-1.64005595405187e-05
-4.6510955277877e-05
-4.00225047964147e-05
-1.30725365025768e-05
-2.29026884548524e-05
-2.30041418429616e-05
-6.61989750030843e-05
-2.20015913493124e-05
-2.61334943604372e-05
-2.0175908384804e-05
-1.69394066528475e-05
-3.46943617669997e-05
3.49613842899259e-06
-3.48218339072779e-05
-2.99490470184831e-05
-1.26116022082806e-05
-2.96648659570895e-05
-1.76997026081841e-05
-3.95410473817278e-05
6.72033713053775e-07
-1.74026259596246e-05
-2.22880887997987e-06
-1.5636338258355e-05
2.15891166346537e-06
-2.58571052793304e-05
6.83489488911109e-06
-5.61170499747325e-05
-2.08369051867059e-06
-5.38101306503589e-06
-4.1424743343691e-05
-4.00395317296838e-05
-5.45646920505797e-05
-5.53585100892238e-05
-1.74608349249235e-05
-2.02855396377759e-05
-8.79327564224121e-06
-5.5050379035461e-05
-4.68187051492012e-05
-4.0853231650394e-05
-1.47586067249629e-05
-3.59764679496923e-05
-4.72651394118586e-05
-2.38251372383644e-05
-3.98818802259739e-05
-4.06482720338586e-05
1.68110865856847e-05
-3.8625526598815e-05
-2.37710264096948e-05
-3.09555863446478e-05
-3.85583630892577e-05
-2.64039136393402e-05
-4.44397443827184e-06
-1.98012651119212e-05
-3.7918415372132e-05
-4.12267342314781e-05
-3.26877926027714e-05
-4.30230906492539e-05
-3.49333710808818e-05
-5.21645416922979e-05
-3.9498009667435e-05
-4.06801477978229e-05
-5.49817083054801e-05
-2.99289334875585e-05
-3.67031482149179e-05
-3.0357538021019e-05
-2.03837132537623e-05
-4.04420321328645e-05
-2.15577602092708e-05
-2.51445209251168e-05
-7.517547774715e-06
-4.42174586244657e-06
-3.26507591110726e-05
-3.17057875564038e-05
-3.51014090899692e-05
-8.14781810335405e-06
-4.04975760762663e-05
-1.44323390928429e-05
-4.7084307896807e-05
-4.97714064614348e-06
-4.37557663931652e-06
-1.17175306325697e-05
-3.51758036515234e-05
-2.03030487626073e-05
-2.39662043316366e-05
-2.22120987918901e-05
-2.39928635754036e-05
-3.04626419687253e-05
-3.79947221272789e-05
-1.7021699399268e-05
-5.47345564554873e-06
-3.21812107238807e-05
-1.56358937542237e-05
-2.22087941144984e-05
-2.55743566928926e-05
-3.5105136777689e-05
-2.47382653647623e-05
-1.42509644324381e-05
-3.68239668404589e-05
-2.48874744747279e-05
-2.86922143466325e-05
-1.23136166327223e-05
-3.6966924743373e-05
-1.72468417543223e-05
-2.43730783254432e-05
8.40078574660913e-06
-1.26215509534354e-05
-4.78885789290594e-05
-3.10074904205044e-05
-6.74164769130032e-05
-5.37980129369404e-05
-2.40723760587823e-05
-2.78313614326485e-05
-2.13955559297869e-05
-2.58258794702655e-05
-4.02817565193967e-05
-3.30603010813819e-06
-1.0518956474589e-05
-6.37998433228105e-05
-3.35372811812611e-05
-3.72903530297465e-05
-1.39213608304934e-05
-7.37971479105748e-06
-3.06440239184491e-05
-5.93016715521689e-05
-2.77966291296307e-05
-5.46526182417203e-05
-2.59214487024844e-05
-5.80047221654264e-05
-2.41255684835513e-05
-2.7771024707306e-05
-2.92634357605806e-05
-5.92594487125553e-05
-3.87068949743344e-05
-2.69748274590289e-05
-3.26647227078617e-05
-3.42269680772507e-05
-1.63849933362128e-05
-2.2451047280786e-05
-3.17568313865773e-05
-1.59773888853768e-05
-2.81493138951935e-05
-3.0564873437762e-05
-2.93484795951285e-05
-2.508869331991e-05
-4.97804437179714e-05
-2.01519811732983e-05
-2.03566231321694e-05
-4.32808367075048e-05
-1.87718807217903e-05
-5.04799933283815e-06
-4.7132929467411e-05
-4.54876722536798e-05
-1.03843404667838e-05
-3.43635176357324e-05
-2.6703811466244e-05
-3.30971762925231e-05
-2.71899506200989e-05
-5.01678558117155e-05
-2.44809882491378e-05
-2.0192419707441e-05
-1.40654238428328e-05
-6.63295456333017e-05
-2.52200244963392e-05
-1.40598224666968e-05
8.03241016234212e-06
-4.73974255571342e-05
-3.27928402757225e-05
-3.15574977445931e-05
-1.30564353725747e-05
-2.93346707553775e-05
-2.46380266554803e-05
-2.42628001844107e-05
-2.53554878330845e-06
-4.85504468607171e-06
-2.15876841225054e-05
-2.28867750003109e-05
-5.99539711646867e-05
-1.83016614503687e-05
-6.60742076665579e-05
-2.6373074714617e-05
-2.86030146718292e-05
-3.14066974538215e-05
-2.33414838571573e-05
-1.38406084170452e-05
-5.52694703735416e-05
-1.58939304922722e-05
-2.33351273143348e-05
-2.46184665548387e-05
-3.36812375883768e-05
-3.94894291869789e-05
-5.41370260753418e-05
-1.63573406808832e-05
-7.3102820099996e-06
-3.51358886732956e-05
-3.1044559928634e-05
-3.06814979314531e-05
-4.95183967381805e-05
-5.40640554023079e-05
-3.39492854544177e-05
-3.22239447288289e-05
-4.61536180150072e-05
-3.82553016067039e-05
-2.16821141368928e-05
-3.06452833421376e-05
-1.77565171160123e-05
-1.84264253636817e-05
-4.34248989004798e-05
-4.80536045014741e-05
5.77133182740355e-06
-1.44918189463998e-06
-6.33934245078749e-05
-1.0238100855226e-05
-2.84547666124423e-05
-1.00200420154139e-05
-7.89657583818827e-06
-2.42041203669884e-05
-4.04960630982e-05
-7.03779944087008e-06
-2.0818140521977e-05
-2.35369205351499e-05
-2.69954194601469e-05
-9.95487581950766e-07
-3.05846046878777e-05
-1.72415043586549e-05
-3.31541139152027e-05
-1.29263185887612e-05
-3.33073664631593e-05
-3.62723596261402e-05
-2.31407698091462e-05
-1.42342270386919e-05
-1.79242029500402e-05
-2.43170606364234e-05
-2.94881359712344e-05
-1.41227503224055e-05
-6.62206086206552e-06
-5.45168455382267e-05
1.27557346967079e-06
-3.96201640649404e-05
-4.65664692381197e-05
-2.68403470100496e-05
-3.9519133915514e-05
-1.43341246638631e-05
-6.14792675711022e-06
-5.25230225185719e-05
-2.87808485501828e-05
-7.46266420497312e-06
-3.82796169368581e-05
-2.88677922406977e-05
-4.40145616927448e-05
-4.55189575670653e-05
-2.23636524392619e-05
-1.33597332275649e-05
-5.54784228097939e-05
-3.23352470498812e-05
-2.67348179041111e-05
-3.24847831566751e-05
-4.77995431418527e-05
4.63264800090735e-07
-3.48107012509746e-05
-5.38530075471887e-05
-3.41626472725855e-05
-2.35744117462625e-05
-4.77561078198386e-05
-1.52805221180137e-05
-4.63473933210163e-05
-5.44694403588498e-05
-3.0236750794052e-05
-3.29341072998231e-05
-1.50986155962377e-06
-3.68506175535427e-05
-1.59994313086062e-05
-1.5541983069959e-05
-1.60343970976806e-05
-1.43740335028904e-05
-1.59726915566585e-05
-1.85930791758101e-05
-5.5977094475305e-05
1.42026881162933e-05
-4.95868861069628e-05
-4.19538848009576e-05
-1.52097827443794e-05
-1.50995691738016e-05
-3.18446759701819e-05
-4.27186737020863e-05
-4.6792806582138e-05
-3.59269793077582e-07
-3.14807863168011e-06
-3.2835319873507e-05
-3.64818996637879e-05
-2.60953321127631e-05
-4.1233041569009e-05
-5.77754252218192e-05
-2.74719400801744e-05
-3.80836723763853e-05
-5.02014044847125e-05
-1.78312683644598e-05
-3.53827297638354e-05
-4.82316844343496e-05
-4.20994099782358e-05
-1.60452406835919e-06
-2.33259953297881e-06
-4.33564888706866e-05
-4.16952403518298e-05
-3.28300423007543e-05
-2.41690159076509e-05
4.79799988261648e-06
-2.99902308658152e-05
-3.9499437757021e-06
-3.71674449448928e-05
-4.39771440842232e-05
-2.19214360840289e-05
-3.37157841021753e-05
-1.39860680188371e-05
-4.77213285474784e-05
-3.21029434880039e-05
-3.76669152773045e-05
-3.84260536700054e-05
-1.95892158696536e-05
-5.24819202275676e-05
-7.14724493268326e-05
-2.65031848652145e-05
-4.39546772283879e-05
-1.86450207681369e-05
-4.90403290268527e-05
-5.10464639299699e-05
-6.30306100120614e-05
-1.65719536648816e-05
-4.28678673223412e-05
-2.81818695973902e-05
1.08397326500409e-05
-4.14157679146119e-05
-2.81082841003597e-05
-3.97117241487138e-05
-3.89319476572562e-05
-4.24046384645277e-05
-3.56500019179308e-05
-5.30925493005813e-05
-4.61611069373079e-05
-3.19360672463855e-05
-5.29247972033942e-05
-2.92239852960033e-05
-1.11955656814706e-05
-2.11013097718988e-05
-2.66203602213558e-05
9.70594704898429e-06
-2.60325084211958e-05
-3.32536695111731e-05
-3.31998142872844e-05
-2.07221052857515e-05
-1.70627740006714e-05
-9.5848818011309e-06
-2.19667623030516e-05
-5.12788238402538e-05
-3.0553097946351e-05
-4.03464181438686e-06
-3.44898354745815e-05
-4.53022762970434e-05
-2.1835670946251e-05
-4.28067058204136e-05
-2.28777208794277e-05
-2.68365135229543e-05
-2.06346869247401e-05
-9.52444820469859e-06
3.89393251213995e-07
-2.11662087797792e-05
-2.48558665893022e-06
-3.64997671274255e-05
-3.6866194329651e-05
-6.74657229071373e-06
-3.13714566233672e-05
-2.92967809681837e-05
-4.76762157544814e-05
-3.58624472081857e-05
-2.62860706739282e-05
-4.10720483686904e-05
2.86004180499946e-06
-5.16450060456044e-05
-3.25571616358179e-05
-2.20655460210834e-05
-4.16164883807547e-05
-2.91053169118192e-05
-2.48877087506507e-05
-6.35156150986976e-05
-4.40366747839792e-05
-3.02004107328666e-05
-3.02822215635977e-05
-1.58335202278683e-05
-1.18988575186048e-05
-3.27946165807777e-05
-4.47053177193025e-05
-4.27335185646503e-05
-5.75317823220584e-06
-1.92162296352333e-05
-4.40093935056236e-05
-3.13210982362264e-05
-3.90138381831249e-05
-1.67357174993188e-05
-1.91560472991745e-05
-1.99280403168313e-05
-4.52543104966639e-05
-3.12535593637839e-05
-5.9128340584213e-05
-3.00877785893627e-05
-4.8558652408884e-05
-4.87694636385493e-05
-4.38830427931863e-05
-2.32148641995091e-05
-1.07328138821372e-05
-1.62386356496809e-05
-4.55488066029528e-05
5.43161472950318e-07
-2.33919932178649e-05
-6.05848347609032e-05
-2.70221140295246e-05
-1.88508202296006e-05
-1.25488910495673e-06
-4.43030697243872e-05
-5.59770666387616e-05
-1.3675309436554e-05
-6.67695075083776e-05
-3.29154352620042e-05
-4.29552399366764e-05
-1.62820708316499e-05
5.32197510098303e-06
-1.24509937487298e-05
-2.51971520898001e-05
-9.34927212400498e-06
-2.91198079008462e-05
-5.23666324280302e-05
-4.39066834645711e-05
-2.77186758893964e-05
-2.25119702395516e-05
-1.77301304427814e-05
-1.43176926419989e-05
-2.33595820771482e-05
-3.65938588217272e-05
-3.83660897045063e-05
-4.27744460938834e-05
-1.70882381555392e-05
-3.45391932213491e-05
-2.5974467022477e-05
-4.01516268486768e-06
-3.81633797413786e-05
-3.31804094442264e-05
-1.31499960439439e-05
-3.99163454127096e-05
-4.68930293034467e-05
-3.60152550033454e-06
-2.74507021073081e-06
-5.73399047709434e-05
-5.80628703550609e-06
-3.91021098268108e-05
-2.77580800204575e-05
-6.47748887470877e-06
-3.39395056219187e-05
-9.62467325226724e-06
-4.36042277803393e-05
-2.99926079760798e-05
-1.448113535232e-05
-3.31351442251747e-06
-2.41137595654075e-05
-5.11314879344484e-05
-1.69948586610797e-05
-2.79440741398687e-05
-4.16582323301486e-05
-4.13819790644665e-05
-2.01424574959177e-05
-4.41923199899263e-05
-1.30988522301129e-05
-5.96602043540685e-05
-1.30588026092688e-05
-2.07777745919353e-05
-1.37817624747407e-05
-1.39532091428617e-05
-6.21927066779386e-05
-4.110573020112e-05
-1.83917362124447e-05
-3.41761271151529e-05
-2.11374068218658e-05
-6.22921080311084e-05
-3.144322986196e-05
-2.60386017668493e-05
-3.47182930124983e-05
-8.23179500996697e-08
-4.00249879973757e-05
-4.00529589617119e-05
-3.60753575126216e-05
-1.2111132098687e-05
-2.57802236704554e-05
-1.01079965897927e-05
-2.56835553706563e-05
-4.40284651301062e-05
-3.82767154017948e-08
1.34806272147208e-05
-2.43653329966817e-05
-2.82405263014257e-05
-4.80723121033747e-05
-1.9578296136449e-05
-2.00556366897754e-05
-3.68567111368655e-05
-4.33880671438741e-05
-1.24783624454698e-05
-3.40030488774191e-05
-5.94298883527835e-05
-1.48774073649297e-05
-2.60547250031436e-05
-1.05296521740096e-05
-3.69323169161693e-05
-4.62144172356898e-06
-3.02114415382689e-05
-7.6542808526993e-06
-3.61319139337911e-05
-2.98877275495764e-05
-9.68829089076715e-06
-4.36658113043315e-05
-3.723099370563e-05
-2.91491231018689e-05
-1.98957954287974e-05
-4.54826305358385e-05
-1.27862621716596e-05
-8.77063499952177e-06
-4.44895689657565e-05
-2.82518192000045e-05
-2.53898321842758e-05
-5.86510449419097e-05
-3.13644342942991e-06
-1.47916136749845e-05
-2.07647167778174e-05
-3.26317293825262e-06
-2.73581105012554e-05
-4.73352106513582e-05
-1.41856990582345e-05
-1.61838974257797e-05
-2.5326184653163e-05
-3.26496876894703e-05
-8.14895458750936e-06
-5.9923148969454e-06
-4.08431118304273e-05
-1.22553920446587e-05
-2.01352050646626e-05
-2.12011164510485e-05
-3.48013497400973e-05
-7.01990735445193e-05
-5.2640762016245e-05
-5.54316450049385e-05
-6.12129777200245e-05
-2.2932961722888e-05
-3.69411384603883e-05
-2.96495254200309e-05
-1.13212452249536e-05
-3.1316328285451e-05
-2.27578088989331e-05
-9.88043069145148e-06
-4.58865179130326e-05
-3.94286253588972e-05
-2.35486475750727e-05
-2.35293489884585e-05
-1.75839899891801e-05
-3.71878388560322e-05
-2.89411578064342e-05
-3.06994453518098e-05
-3.13688957769554e-05
-4.7177570562801e-05
-4.677747934065e-05
-2.30445746221142e-05
-2.60780252236573e-05
-2.23009673211028e-05
-3.3356066992765e-05
-3.7645754339651e-05
-3.65534116183322e-05
-2.79318451937387e-05
-2.92594438598136e-05
-1.98769121657572e-05
-2.93765851711069e-06
-3.73505834742827e-05
-5.46260806565618e-05
-1.13698292001534e-05
-2.21096253216048e-05
-6.92412130380611e-06
4.07697722268314e-06
-2.48992592954504e-05
-4.0670686825182e-05
-2.85952094610805e-05
-6.77138274946149e-05
-3.00893823440427e-05
-1.05982201975081e-05
-5.38266510232756e-05
-2.42362461047776e-05
-3.14696169024456e-05
-4.85069970197745e-05
-5.48394189971516e-05
-3.89307991413347e-05
-5.31654018129104e-05
-2.78298951510274e-05
-2.85550238776624e-05
-2.61925680618469e-05
-2.68297086778553e-05
-2.36354659838373e-05
-1.69428283521897e-05
-3.19538880560604e-05
-9.55628845514607e-06
-3.05610661723306e-05
-2.08308099188224e-05
-2.27642897679879e-05
-2.84092084165376e-05
-3.77346239636753e-05
-1.64293556775196e-05
-2.91786471278874e-05
-2.86252256597877e-05
-1.64700644010431e-05
-3.94381871820162e-05
-6.32498115227939e-06
-2.42319351009883e-05
-5.40251375301699e-05
-3.8181281284657e-05
-2.52268098448269e-05
-2.52525004681802e-05
-1.49865778338499e-05
-3.81815975903491e-05
-4.41340183316402e-05
-1.59811729689338e-05
-1.74411962755483e-05
-1.01833353826287e-05
-2.94198303667332e-05
-4.27800643883164e-05
-5.30293433773858e-05
-3.35607860731909e-05
-3.3322334948588e-05
-9.56672285979469e-06
-3.8676552460326e-05
-1.9702958471417e-05
-4.42655698422829e-05
-3.6138773416213e-05
-3.47763594154875e-05
-3.77519466319566e-05
-4.75069862335614e-05
-8.75154716215442e-06
-1.54712235126118e-05
-5.22313823451756e-05
-3.96282599176845e-05
-1.01671318943428e-05
-1.14039614889351e-05
-1.51919077188298e-05
-2.731926524475e-05
-4.4686865966551e-05
-2.38003736009953e-05
-1.47568101494039e-05
-2.49578875892715e-05
-3.63838846114566e-05
-3.5916264688149e-05
7.74531986219958e-07
-2.46743616041142e-05
-3.48672202784631e-05
-1.64031543938972e-05
-1.49315210132887e-05
-3.80092085488686e-05
-5.38958004961205e-05
-3.69070516419597e-05
-2.63918697447176e-05
-4.06653035774201e-05
-4.02032840458826e-05
-2.36114671210242e-05
-6.43732529633068e-05
-3.21191243502932e-05
9.66643081510617e-07
-2.47750827438007e-05
-2.73375270706128e-05
-3.27575157718479e-05
-3.60407989977696e-05
-3.87282527483094e-05
-8.68166836942582e-07
-9.94051111384318e-06
-2.38909126616973e-05
2.37957980742113e-05
-4.04146663869399e-05
-4.34043460246484e-05
-1.45372497881312e-05
-2.91975042222188e-05
-1.05642462747035e-05
-4.61126940071068e-05
-5.26537193280683e-05
-3.04958200025665e-05
-4.61061368228251e-05
-2.99113602445135e-05
9.80922851620972e-06
-3.98188028104261e-05
-5.19434106845453e-05
-1.31449316569619e-05
-3.11461352490245e-05
-4.01208958290472e-05
-1.72597115356865e-05
-1.91567723973737e-05
-3.41290149705989e-05
-2.92346601799867e-05
-4.46992694372388e-06
-4.96546586225739e-05
-3.65321674566908e-05
-3.05364878501871e-05
-5.07530172129168e-05
-2.44246768085944e-05
-4.62812899035447e-05
-3.30692940419291e-05
-1.84237010497095e-05
-2.34280481385595e-05
-1.20120325138458e-05
8.42989273895815e-06
-8.89437084047521e-06
-2.57072696484833e-05
-3.47293528805123e-05
-2.98082628493665e-05
-1.515686963674e-05
-1.37788712983709e-05
-3.22263886454983e-05
-1.58348170679222e-05
-3.18941436278314e-05
-4.15737691359081e-05
-5.42633796486377e-05
-3.52604648968748e-06
-3.186508716411e-05
-1.47640310113222e-05
-2.71323337468711e-05
-9.96194070459861e-06
-4.33822667109476e-05
-4.25479880864888e-05
-1.63677443969891e-06
-2.936901504587e-05
-6.55259328079268e-05
-2.56495270204378e-05
-2.04929250952045e-05
-3.35997926629872e-05
-1.16058923744402e-05
-1.88643879350896e-05
-2.5006559721366e-05
-4.00962363147024e-05
1.76230774367084e-06
-2.86733488139638e-05
-3.28262818776075e-05
-1.27641304989698e-06
-3.22209752904425e-06
-2.89367296429239e-05
-5.08717658892518e-05
-2.24153015087376e-05
-2.46193915949243e-05
-1.44267952471019e-05
-4.78274349936557e-05
-3.15397096311868e-05
8.6764803102581e-07
-2.37469659950826e-05
-5.47909092651914e-05
-2.56238689619973e-05
-2.29752524518552e-05
-3.23593863040135e-05
-1.97824387008243e-05
-3.41118131556695e-05
-4.7076635321367e-05
-3.42695849204738e-05
-3.57854788989592e-05
-1.2647065214988e-05
-9.70450177396774e-06
-2.96725995112761e-05
-2.33944558304039e-05
-3.73120848893816e-05
-2.93670755722379e-05
-1.26867180241295e-05
-3.11034915594942e-05
-1.27627225639194e-05
-2.50949382177118e-06
-3.6830684142362e-05
-3.51102753399117e-05
-9.1898161435039e-06
-4.2787395126938e-05
-4.56615724515533e-05
-1.40511056732213e-07
-2.29418894833499e-05
-1.69862578954083e-05
-2.99435068261676e-05
-1.60913608745494e-05
-1.4547159400559e-05
-8.4656737145747e-06
-6.21628546087285e-06
-8.38175228874643e-06
1.19307274610953e-05
-3.28576672132968e-05
-2.86764131795345e-05
-3.12113247603579e-05
-3.52467325211694e-05
1.09362458386681e-05
-2.49146805478614e-05
-4.63856037684937e-05
-2.84132825683479e-05
-4.73383556321446e-05
-3.97155830505283e-05
-1.9802835179402e-05
-3.61418085753594e-05
-3.53116810195729e-05
-3.18252025219797e-05
-3.43293187188692e-05
-2.35759867604684e-05
4.33697098883167e-06
-1.11487586833549e-05
-4.08892856694003e-05
-2.42448028746272e-05
-4.2773171858355e-05
-2.5291802972287e-05
-2.25586853868896e-05
-3.84057392974607e-05
-2.54105663553963e-05
-1.6074479107893e-05
-4.01525928704837e-05
-2.2695971740888e-05
-2.92755309387522e-05
-3.09758485345607e-05
-1.58502736226305e-05
-2.85254374993585e-05
-2.86671527207698e-05
-4.25289587190528e-05
-3.26016138408554e-05
-2.9137072797609e-05
-5.3867152576685e-05
-5.06881952469644e-05
-3.9776822672339e-05
-7.45376655922348e-06
-2.27822062131502e-05
-2.95530860515569e-05
-4.78645175688433e-05
-2.51199325420849e-05
5.85614255653918e-06
-2.07887363469544e-05
-2.57341892750276e-05
-4.8947782993547e-05
-3.83629982564605e-05
-3.01139426032254e-05
-2.72727785561631e-05
-2.35680751044048e-05
1.28711534239211e-05
-4.91934960427758e-05
-1.31602372313133e-05
-2.08281269199092e-05
-1.08968282971051e-05
-2.18207042885687e-05
-2.71891391980574e-05
-3.30541663054092e-05
-2.88814680981052e-05
-1.59287791297539e-05
-2.03848426835321e-05
-3.2740913550928e-05
-3.04657721668352e-05
-2.11600631176779e-05
-1.80274160595513e-05
-4.45779435566251e-05
-2.84224508244894e-05
8.73746573731126e-06
-3.87365594064886e-05
-1.70854274846687e-05
1.11344897616631e-06
-2.85432911084946e-05
-2.468650258157e-05
-2.3544718381588e-05
-3.35350425964695e-05
-3.03458399222272e-05
-2.23716790600498e-05
-3.19743165442554e-05
-2.0120501288237e-05
-2.39834062029968e-05
-2.68883887793609e-05
-3.92251104274367e-05
-3.84056847896553e-05
-7.52197640195603e-06
-2.79598493055715e-05
-6.50570083524092e-05
-5.20861532770332e-05
-1.66637705309258e-05
1.90957799181352e-05
-4.17568162352102e-05
-4.57182210706404e-05
-1.47624107075288e-05
-3.02343253642047e-05
1.6672135211652e-05
-3.95265166284194e-05
-2.57809402221612e-05
-3.07360236766171e-05
-1.86096905914826e-05
-6.91885013705497e-06
-6.41982000769776e-06
-2.72914565384076e-05
-8.74978517786722e-07
1.86115822035864e-05
-4.20289319688891e-05
-4.60724194099385e-05
-1.10797599332674e-06
-2.70675555099572e-05
-6.12377437647864e-06
5.13748519926061e-06
-4.02670040813523e-05
-3.01727485072329e-05
-2.91594257567445e-05
-1.84978345768391e-05
-1.95449202892435e-05
-2.50936125767623e-05
-4.66191484705051e-05
-4.54421080809782e-05
-3.86598535370598e-05
-1.62958042280716e-06
-4.03135156976459e-05
-2.08368894941963e-05
-7.01539513416881e-06
-2.31866184500345e-05
-1.43370588164756e-05
-9.95328460487334e-06
-7.14781378044734e-05
-9.61114575987216e-06
-2.50352801916936e-05
-6.1555209222099e-05
-2.51042410120422e-06
-5.73021113758891e-06
-3.51349618487451e-05
-2.94773914281892e-05
-3.28161412293086e-05
-3.12519635207919e-05
-3.17208122336801e-05
-3.37226417516401e-05
-6.09728236504363e-06
-3.12919631012144e-05
-4.41718386423852e-05
-1.15024832041073e-05
3.44812284051687e-06
-1.58013787645511e-05
-2.39884569517387e-05
-1.84367939185807e-05
1.7548711521656e-05
-2.03570005049333e-05
-1.54839504834582e-05
-2.88503466467821e-05
-1.40986732714806e-05
-1.87525227894705e-05
-4.66153075230136e-05
-2.33139792728914e-05
-2.57289784285627e-05
1.94088472584061e-05
-1.19032072830822e-05
7.77703458435847e-07
-3.65674772686907e-05
-9.43088439237056e-06
-3.59032591966262e-05
-8.92115209939976e-06
-3.96141419732316e-05
-3.84333229715815e-05
-6.07762293815741e-05
-2.91328603736318e-05
-2.71157902201056e-06
-2.75623330928761e-05
-1.79634419021531e-05
-4.49540447710089e-05
-1.83152724882029e-05
-7.22517459032219e-06
-2.24031301162935e-05
-3.4492420660835e-05
-2.63018528216816e-05
-2.67006068741134e-05
-3.77322419480475e-05
-3.75256101878477e-05
-3.66077428993488e-05
-1.80455608196839e-05
-1.91387401883635e-05
-2.28008746228779e-05
-2.32336951218674e-05
-3.05597883023844e-05
-2.77136671393248e-05
-2.94483310297587e-05
-3.41179513932368e-05
-5.75563918858508e-05
-3.68899827403567e-05
-2.8534217520986e-05
-3.6532261514106e-05
-2.03724626213349e-05
-2.518325213909e-05
-7.6282836657341e-05
-2.11490410398589e-05
-4.54052863555174e-06
-5.75149527786288e-05
-2.99390031209999e-05
-6.42352616717221e-05
-8.32595964152918e-05
-4.34964191178815e-05
-2.87694474142093e-05
5.37582200422111e-06
3.74098579198915e-06
-8.95641276204467e-06
-1.23451297720369e-05
-3.7944584165218e-05
-1.20845590756152e-05
1.00956177911865e-05
-1.85173944535797e-05
-2.34497643170043e-05
-2.20666428961634e-05
-3.73924411815724e-05
-1.49823812268704e-05
-2.22633128028944e-05
-1.26925685049191e-05
-3.46791659868593e-05
-3.06248352535409e-05
-5.05913313048121e-05
-4.52743137637663e-05
-1.07398131030929e-05
-5.95135765434669e-05
-1.89982843675017e-05
-3.11945830025344e-05
-2.17609842896027e-05
-4.06026997322125e-05
-3.49933927104058e-05
-4.29015867423826e-05
-4.91779543826144e-05
-3.15258839445334e-05
-1.64241885262769e-05
-3.80313583910437e-05
-4.22741578136424e-05
-1.51795346056123e-05
-2.18509876891175e-05
-1.4415304065816e-05
3.10751227566015e-06
-1.99151194057119e-05
-1.56917408670524e-05
-4.24768891802979e-05
-8.74596333979236e-06
-2.54142177181919e-05
-1.89095204767018e-05
-1.21312216289203e-05
-6.13373774948851e-05
-1.76380926814952e-05
-8.67860017465004e-06
-3.17997504666793e-05
-4.78131893356666e-05
-5.19883148861881e-05
-5.79842247405904e-05
-4.31699580477657e-05
-3.23673693166075e-05
-3.55445232392727e-05
-3.44508582976398e-05
-1.49981260948082e-05
-9.94706496989739e-06
-2.76378764426449e-05
-4.84256907768486e-05
1.1918648360532e-05
-4.50442381466993e-05
-2.07932643071983e-05
-2.08141865353759e-05
-4.89862547886674e-05
-3.99642280103599e-05
-2.58114437773476e-05
4.41826369728136e-06
-1.40428972744131e-05
-2.10967047812911e-05
-2.43299240094277e-05
-2.96420877328758e-05
-3.40457749417902e-05
-4.64195248153372e-05
-2.65636102902331e-05
-4.39313081020544e-05
-2.60358446385739e-05
-2.99107832710251e-05
-2.31758877536935e-05
-3.33899430749313e-05
6.00643691085642e-06
-3.62767682959606e-05
-3.16277811652169e-05
-4.16099442161927e-05
-3.09222117792734e-05
-3.04681333530009e-05
-4.502843912348e-05
-4.76807444892038e-05
-3.42990622150151e-05
-2.96259439419056e-05
-2.56932089700264e-05
-2.7238174994796e-05
1.05795539758905e-05
-1.11923580020333e-05
-3.7101427575602e-05
-1.01115543179066e-05
-5.13262310717254e-05
-1.29438600088617e-05
-2.8287711180664e-06
-2.92494693270823e-05
-3.48534219667743e-05
-4.13276619329484e-05
-3.98937129491421e-05
-6.59897820493181e-06
-2.55369502579168e-05
-2.76721584676826e-05
-4.77153682636654e-05
-4.73411061886901e-05
-2.62347313074875e-05
-1.53551341122978e-05
5.62139556385436e-06
-3.02939306087186e-06
-1.06707222254335e-05
-2.59672460254709e-05
-1.84007223619391e-05
-1.66715067712682e-05
-3.80230675111004e-05
-5.53846604188813e-05
-3.56702572109495e-05
-1.82992890499028e-05
-1.40008061678232e-05
-3.72867832649247e-05
-8.18117981476396e-06
-9.14691002298489e-06
-1.11089790038415e-05
-2.87457194782083e-06
-5.0494436598462e-05
-5.0455398447752e-05
-2.54471269621984e-05
-7.75762423225332e-06
-4.38259562243567e-05
-3.39230232867322e-05
2.21414639439197e-06
5.47696387651063e-06
-4.4901688611568e-05
-3.19939627263881e-05
-3.57017497342691e-05
-4.97984513234541e-05
-4.71743643463157e-05
-3.08172567750789e-05
-3.98507359264126e-05
-2.68394652095561e-05
-5.1292694244403e-05
-5.27157549849231e-05
-9.92310033849057e-06
-3.03080797402648e-05
-4.75067530781496e-05
-4.10313167016693e-05
-2.86932980567022e-05
-4.09049999917985e-05
-2.97252829745203e-05
-3.24214699444319e-05
-6.26050538792671e-05
-2.11256836517834e-05
-2.84343374028392e-05
-7.9998873772201e-06
-3.96261470349198e-06
-5.46087321444131e-05
-6.39449005767153e-06
-4.53259958765692e-05
-2.9166390772528e-05
-3.17113127724966e-05
-3.01055627683228e-05
-1.81056840917086e-05
-3.6949215875053e-05
-2.20620789041414e-05
-3.53866924222855e-05
-2.20589327189064e-05
-5.0264112449131e-05
-3.60563786675789e-05
-2.60036384934029e-05
-5.44783332349448e-05
-8.4973868046369e-06
-1.78808774617025e-05
-1.30795333471034e-05
-3.3081025988417e-05
-2.07938605865205e-05
-2.29417225841806e-05
-1.97551128288306e-05
-2.77755627780172e-05
-2.59143623326355e-05
-2.17322827902485e-05
-2.35936162834192e-05
-1.68971638582678e-05
-3.93671541407181e-05
-2.47956682192316e-05
-2.65926155742082e-05
-5.53388581858036e-05
-1.41337138615241e-05
-3.19765746137554e-05
-5.71928523611787e-05
-1.73674893306027e-06
-4.66494937212919e-05
-2.42635459596289e-05
-1.22908091755874e-05
-1.88071601135663e-05
-3.8553637493655e-05
-3.31787795573124e-05
-2.00131577364753e-05
6.7555370826893e-06
-3.88422743899666e-05
-2.41853243487669e-05
-4.4853775590003e-05
-4.83096438394818e-05
-5.1958912369989e-05
-3.00686626116492e-05
-1.16268342738538e-05
-3.40935016205538e-05
-2.23539344164537e-05
-1.83957614390201e-05
-3.82694399096988e-05
-1.58570920559547e-05
-8.37178572571025e-06
-3.53578745092986e-05
-3.9778706373377e-05
-3.72028030470503e-05
-3.21902381790982e-05
-3.76536703591558e-05
-1.26544850617302e-05
-1.98883802480585e-05
-3.44043107081106e-05
-1.28280435346238e-05
-4.68715769086848e-05
5.57778107830974e-06
-1.51074850575394e-05
-1.74862455439887e-05
-1.20024768534311e-05
-5.67406758979415e-05
-3.5514057210702e-05
-6.0625464731893e-05
-3.04357931250752e-05
-3.95590593969154e-05
-3.74568220863308e-05
-1.6251687253632e-05
-5.46709769167205e-05
-3.2705232802665e-05
-3.48007047667215e-05
3.73181835150291e-06
-4.03167836932604e-05
-3.26949160281412e-05
-1.97580464995123e-05
-5.4473182326491e-05
-5.07469681922809e-05
-1.24132285018632e-05
-3.46038460428168e-05
4.21030624956667e-07
-3.18266086212021e-05
-6.35913696851103e-06
3.49403375249054e-06
-4.96330766499346e-05
-3.67273290311114e-05
-3.96447194346065e-05
-2.45717368878942e-05
-4.11526968453742e-05
-1.57949051436637e-05
-2.11036047346436e-05
-1.84459806125167e-05
-2.0296544033449e-05
-4.22310437068848e-05
-3.6581253820087e-05
-3.068916103958e-05
-4.05423394703499e-06
-2.52996412720785e-05
-3.02247055774325e-05
-1.90681553158711e-05
-1.65014844999104e-05
-3.59638618906054e-05
-4.11138586751281e-05
-1.76868969065107e-05
-3.72006925610497e-05
-1.99318232016042e-05
-6.7590296502605e-05
-3.45281001410558e-05
-3.03576757158073e-05
-2.19086198722538e-05
-4.03740786839264e-05
-5.12092575137422e-06
-6.07339056358549e-05
-4.13114464306892e-05
-2.51316010539934e-06
-3.60278790240429e-05
-4.40284537338426e-05
-5.28991267854145e-05
-7.55365114207116e-06
-5.17168973180247e-05
-1.85687603992284e-05
-4.64400169585452e-05
-2.13981971634163e-05
-1.91862866442261e-05
-6.33957401425008e-06
-4.13913523292897e-05
-3.49655280381312e-05
-2.22846775770161e-05
-4.58090722795916e-05
-5.15509722061488e-05
-1.77567674478906e-05
-1.36065742118711e-05
-5.52897355262905e-05
-6.4659234656871e-05
-4.46199178359746e-05
-4.56227317230947e-06
-7.39384424871912e-06
-6.03325690584085e-05
-2.56123268293534e-05
-8.29683134890419e-06
-4.62082299359876e-05
-1.56862477671586e-05
-6.73698586314573e-05
-2.36176764514526e-05
-5.23940994328448e-05
-3.07810324210029e-05
1.17358483014565e-06
-3.49419106871461e-05
-1.46977798033607e-05
-5.42836038891451e-06
-5.24767622604928e-05
-1.49583645365059e-05
-2.71679513662305e-05
-5.57038998825657e-05
-1.93749350969425e-05
-6.45741955800339e-05
-5.05369239150456e-05
-2.45210041684314e-05
-2.19703465010445e-05
-5.85082884418937e-06
-1.6728707666156e-05
-7.001507477343e-05
-1.53932749383086e-05
-2.39822452174944e-05
-1.7185107469128e-05
-2.23520735744468e-05
-1.489538273481e-05
-2.02319956451469e-05
-2.37057912834576e-05
-4.15612358612279e-05
-2.50801553248887e-05
-2.97869529706938e-06
-2.59186840403493e-05
-2.36327109805984e-05
-3.12180607746092e-05
-2.74791852606759e-05
-3.59197797759424e-05
-9.32965981795061e-06
-4.24456895632924e-05
-3.77399076918736e-05
-2.14722142411905e-05
-5.19764672261186e-05
1.01380213189536e-05
-2.62096801462704e-05
-3.32261733359182e-05
-3.61274189801209e-05
-1.75737805821674e-05
-1.92487916754743e-09
-4.22923405238033e-05
-2.28073675797407e-05
-4.21738927211692e-05
-4.64295574256416e-05
-3.75510405907392e-05
-2.15650540697476e-05
-5.87711104510765e-06
-1.8382295210902e-05
-3.81183913846636e-05
-2.40893489920705e-05
-2.31323000861889e-05
-3.70717309096097e-05
-2.09444649646932e-05
-9.73177735093753e-06
-3.42879151787157e-05
-8.96343243149802e-06
-2.9104765859174e-05
-5.48949331467176e-05
-2.66042688173655e-05
-5.59760253930383e-05
-4.66423282259935e-05
-4.77957549388737e-05
-4.159837271382e-05
-3.65494957687474e-05
-2.61989560059957e-05
-3.45634839434313e-05
-5.20886068978382e-05
-4.96204766308021e-05
-4.67407680306764e-06
-6.91608709980633e-05
-2.60084841023194e-05
-2.92200566520268e-05
-4.5748736809209e-05
9.78365465632478e-07
-2.35575510783135e-05
-5.86614465220718e-06
-1.84745160166836e-05
-4.92014998439187e-05
-1.55186652925043e-05
-2.36904151189178e-06
-1.80058338604476e-05
-2.36447994312992e-05
-1.43931231122633e-05
-3.76339944462397e-05
-2.62210832885375e-05
-4.45571615037114e-05
-4.06014935310945e-05
-3.00024146710513e-05
-5.48855704592785e-05
-3.01103507505621e-05
-3.83606591917333e-05
-2.18096281218519e-05
-1.26155925048417e-05
-6.48469821206631e-05
-1.53296866186661e-05
-3.09937037918366e-05
-3.04349892813541e-05
-1.18848462319555e-05
-6.70395940194509e-05
-2.11624621149208e-05
-4.87258760742257e-05
-1.1151628063735e-05
-5.41833235036395e-05
1.84918589701686e-05
-4.3917415309106e-05
-1.80333127120989e-05
-7.31132329949135e-06
-3.93698560421214e-05
-1.79469661701695e-05
-4.47853280833945e-05
8.89069721069387e-07
-2.42687261354661e-05
-1.62347876075282e-05
3.01776816376964e-05
-3.36086314185175e-05
-3.46845377603664e-05
-2.83084388063107e-07
-1.0482114570051e-05
-2.14821784671393e-05
-4.41986490472727e-05
-2.08173952285178e-05
-3.02835735205348e-05
-6.12953051625729e-05
-3.9434220609101e-05
7.26408048988257e-06
-4.80381920792889e-05
-2.40000287765124e-05
-5.0031231844776e-05
-2.18565839535761e-05
-3.8291462750214e-05
-4.00800855093814e-05
-3.39223824178671e-05
-2.58934587578857e-05
-2.80377460020351e-05
-1.21164139766184e-05
-5.44046703071634e-05
-3.49630426217719e-05
-6.71210193200794e-06
-5.50346898333082e-05
-3.91672843581578e-05
-2.19934731676141e-05
-3.2557302644528e-05
-2.30825423295862e-05
-3.07432875336303e-05
-5.2978274359854e-05
-5.5440704752894e-05
-9.6987497532329e-06
-3.59271690682106e-05
-3.18815658401367e-05
-2.61797500341445e-05
-3.89120380706529e-05
-3.43276294934289e-05
4.46290805034999e-06
-3.24552264323161e-05
3.14625512312844e-06
-1.89587450236006e-05
-3.54954805958922e-05
-3.98796544559729e-05
4.67223787098228e-06
-3.48358622068063e-05
-4.27181214926072e-05
-4.42187951834217e-05
-2.39723245117117e-05
1.68012584475257e-06
-2.30283836073295e-05
-7.68800817778662e-06
-3.8218259278578e-05
-2.86470979739303e-05
-2.94912282376985e-05
-4.43656588028587e-05
1.40278143999146e-05
-1.71079171589978e-05
-2.22168102984115e-06
-5.54579439029873e-05
-3.10734347152454e-05
-1.68025077811154e-05
-5.08873579849924e-05
-4.54679910520115e-06
-3.91153938577762e-05
-4.12615926553109e-05
-3.40044927743794e-05
-4.44385945460763e-05
1.11685411848611e-06
-2.78055656313871e-05
-3.2951141452629e-05
-2.8044787969271e-05
-3.28146408182596e-05
-3.51424704166224e-05
-3.48520516418131e-05
-3.88255000808554e-05
-1.21384349481259e-05
-1.52354217571354e-05
-2.89087422789901e-05
-4.06340329387487e-05
-4.9662722757235e-05
-2.89492260472197e-05
-1.11549646080781e-05
-2.62398453405666e-05
-4.8325127535079e-05
-2.40437084832972e-05
-4.95022940346037e-05
-2.51228397523583e-05
-8.69404317897239e-06
-1.88660407843043e-05
-4.13413524788647e-05
-1.42528700270269e-05
-1.58907496255131e-05
-2.60294515326196e-05
-3.1655237014697e-05
-5.24264746680384e-05
-1.94063285684342e-05
-3.11440486452151e-05
-2.81257222122328e-05
-2.50972567287963e-05
-4.84071242278188e-05
-3.59012827986932e-05
-5.92669671512785e-05
1.40886745021045e-06
-1.78571320870333e-05
-8.90990056627358e-06
-2.94910321976019e-05
-2.43827971344388e-05
-2.65611754522992e-05
-5.26216454479766e-05
-2.8826567993049e-05
-2.90178719459689e-05
-3.49563307417351e-05
-2.40733899243449e-05
-2.68367542595183e-05
-3.38001412121583e-05
-1.50668459182869e-05
-8.00574489705086e-06
1.21859104908497e-06
-4.68148726478769e-05
-2.27878349572784e-05
-5.37119143044434e-05
-2.53634809675585e-05
-2.62386686194069e-05
-3.44141031196965e-05
-4.59380243380745e-05
-1.4072624807753e-05
-4.04982379075458e-05
-3.94801144996631e-05
-2.94097118520162e-05
-2.80575808446394e-05
-4.42787785280729e-05
-3.60240117028805e-05
-9.84708446086128e-06
-5.95147613992894e-05
-2.27723233982591e-05
-4.91097894910311e-05
-2.37678034435086e-05
-3.95609430407951e-05
-4.78963991417219e-05
-1.78733869559101e-05
-2.54348477073438e-06
-3.95192513335883e-06
-3.67413909759432e-05
-1.61015367267374e-05
-3.57181836795746e-05
-7.145017037581e-05
-3.88736113174599e-05
-3.50660901730933e-05
1.54299391964762e-05
-5.46042978420829e-05
-3.8672827937526e-05
-7.21237876234098e-06
-6.45080692552181e-06
-2.84767499812379e-05
-3.02079979250441e-05
1.55490083214838e-05
-4.37347892930187e-05
-1.76806493201706e-05
-1.63543725493882e-05
-7.23652831728975e-06
-2.91533264677232e-05
-5.31282528006892e-05
-6.59528707979097e-05
-2.31108766165214e-05
-2.55033011402986e-06
-8.15738668412623e-06
-1.50014546821463e-05
-5.26080893896366e-05
-1.64083887382009e-05
-2.8642343766131e-05
-4.4593015699162e-05
-3.95830160561156e-05
-3.26640546384523e-05
-5.26685836077827e-05
-5.60504957663284e-05
-6.84508491220328e-06
-4.27130097142297e-05
-4.41107074820764e-05
-2.4405815892933e-05
-5.49143072996345e-05
-4.13635547763894e-05
-4.21925751990577e-05
-4.29100831695173e-05
-1.75567851439707e-05
-1.2331791753753e-05
-5.37204237171625e-06
-4.59690612537706e-05
-6.30114886562061e-06
-1.2560970288471e-05
-5.44771518890486e-06
-5.66556494665003e-05
-5.34325630608611e-05
-2.37929644644614e-05
-3.88583252020747e-05
-2.09458522926206e-05
-4.2109438411087e-05
2.70744583639182e-06
-3.16541223401603e-05
-5.52494918514297e-05
-2.28627006772079e-05
-1.49904813618313e-05
-4.00041760090736e-05
-1.92773428002909e-05
-1.16664024239565e-05
-1.12503899524621e-05
-4.65716966778203e-05
-7.09138919354681e-05
-3.90516456652541e-05
-4.27921656653533e-05
-4.40376255256277e-05
-1.16697902488672e-05
-5.84819730441635e-05
-1.92556825669395e-05
-3.57192579654203e-05
-3.99651899686057e-05
-2.81608733404951e-05
-1.00703558223046e-05
-5.35245632053188e-05
-1.08159354034697e-05
-4.64134846334363e-05
-1.26715644638596e-05
1.94904336637335e-06
-2.56691491994038e-05
-3.17238012966006e-05
-4.54800592968472e-05
-3.99353441217551e-05
-1.48692956116689e-06
-6.00349074821487e-05
-5.81078142252469e-06
-3.41550210036876e-06
-1.30021040599687e-05
-4.16350028603207e-05
-5.61507213891923e-05
-2.97399115514365e-05
-9.13141382511538e-06
-6.45779878012048e-06
-8.43902450579781e-06
-8.53715980894789e-06
-4.24020187074488e-05
-3.5030917380491e-05
-8.95634960189518e-06
-3.89910975980309e-05
-2.26221693497881e-05
-2.11829545278118e-05
-4.01636316242385e-05
-6.90447279606511e-06
-9.81577621185735e-06
-5.13836452401405e-05
-1.93220847166943e-05
-3.75441522374851e-05
-4.67008756379213e-05
-4.74059137232992e-05
-2.64099023440462e-05
-2.93695943742521e-05
-1.76650056601887e-05
-5.75624072326224e-06
-4.55211087375145e-05
-3.10592986702113e-05
-4.51763068126925e-05
-5.98855878215455e-06
-1.7872483198078e-05
-4.12699444018664e-05
-4.3931342546367e-05
-3.08255105046176e-05
-4.4884947259469e-05
-1.28274685309155e-05
-5.97043858960105e-05
-4.49329725688342e-05
-3.03604696315815e-05
-4.86666920215706e-05
3.83101725125925e-06
-5.03332289309856e-05
-5.40058908324836e-05
-1.98138398778521e-05
-1.22207453207613e-05
-4.59271388558189e-05
-3.62940026267174e-05
-1.90405068393677e-05
-3.75829430985182e-05
-1.78138203683782e-05
-3.96472887268545e-05
-4.18614516830595e-05
-4.20470552822376e-05
-2.8809582389438e-05
-3.33269970749493e-05
-1.2136855014964e-05
-3.76001911867325e-05
-1.06308574520061e-05
-1.70387761212273e-05
-3.0684420851856e-05
-1.53227980174005e-05
-1.4076196777615e-05
-1.8000428561263e-05
-3.11445687957444e-05
-4.02745136635065e-05
-3.30260757324118e-05
-3.86564988971571e-05
-4.00024225743316e-05
-2.97960707213288e-05
4.85370434757697e-06
-2.53406043735418e-05
-5.88445253012123e-05
-2.62835602528504e-05
-9.00985872119895e-06
-3.75289561966456e-05
-1.3965786170513e-05
-3.85361392678914e-05
-4.67168897107172e-05
-8.55506625014986e-06
-4.36823515073195e-05
-4.15486412578478e-05
-2.21246248955445e-05
-5.81364549097926e-05
-2.66420412414565e-05
-2.96180714123072e-05
-4.91061924202375e-05
-4.71783755768801e-05
-1.86859670354633e-05
-5.59171709822596e-06
-1.52611886858096e-05
-3.68058472463196e-05
-2.49895959927027e-05
-3.64658176107492e-05
-3.04987864217766e-05
-3.61920266027069e-05
-2.84048243796446e-05
-1.9080720392281e-05
-3.77958160917204e-05
-3.64077079191961e-05
-1.95010043004744e-05
-1.41475404082731e-05
-5.42854297500266e-05
-5.00659750582456e-05
-2.7469077848663e-05
-1.69248101884046e-05
-2.79281537629497e-05
-5.04417833255819e-05
-2.41082561884861e-05
-1.69465141606272e-05
-3.95637971786721e-05
-3.93846530415609e-05
-4.77729759330563e-05
-2.18850032031898e-05
-3.66964538735023e-05
-5.1482246332612e-05
-3.19972120568645e-05
-9.47827545367642e-06
-5.01304976304802e-05
-3.00663630213094e-05
-3.56943132570928e-05
-1.46275289399158e-05
-1.87543869625351e-05
-5.46999166940665e-05
-3.5470806869775e-05
-1.60851017341165e-05
-9.74341669605387e-06
-5.14881299229463e-05
-1.36071640680947e-05
-3.95253996917956e-07
-2.15800253107268e-05
-3.67392992502815e-05
-4.28205298792643e-05
-5.77761489629981e-05
-5.77924254454005e-05
-4.57496864476752e-05
-1.38309447275869e-05
-3.27403636027533e-05
9.59975162955459e-06
-3.74832879358643e-05
-2.4566773965499e-05
-5.48370282240683e-06
-4.02989101434322e-05
-4.73951981599794e-05
4.48765285998188e-06
-2.92869809085522e-05
-2.47294895213772e-05
-1.66119705019744e-05
-4.75832753344289e-05
-1.3313022664106e-05
-3.44715814291085e-05
-3.06763214291573e-05
-3.43903482423516e-05
-3.33906034845422e-05
-2.98101277133874e-05
-3.23875943619411e-05
-2.9016280475774e-05
-2.1055859627569e-06
1.09089258981031e-05
-3.4150595006487e-05
-3.04925122643138e-05
-3.16213194267582e-05
1.01201907665547e-06
-1.88479427863356e-05
-2.60250806079161e-05
-6.50798228660145e-05
-1.92826436030354e-05
-3.34407251162559e-05
-3.43280608006671e-05
-4.60865357887953e-05
-2.38256130437625e-05
-2.91242649224714e-05
-5.060123424364e-05
-1.09619071062158e-05
-1.86247600344906e-05
-2.18945581957879e-05
-9.64287538924858e-06
-2.26258422899464e-05
-2.65218693715409e-05
-3.35527721223881e-05
-3.58155577622018e-05
-3.31074112149977e-05
-3.9759070342395e-05
-3.67414063822014e-05
-3.05736884918186e-05
-3.78208815935139e-05
-8.25552005399727e-06
-4.79849435658204e-05
-1.79509378626343e-05
-3.40304007263787e-05
-3.179129688547e-05
-1.17321223956071e-05
-2.36815596894939e-05
-8.82268989630993e-06
1.13532684303945e-05
-1.95787596921199e-05
-1.53527949337099e-05
-1.93085626772632e-05
-3.25440190723279e-05
-4.06406316988285e-06
-4.67850438278819e-05
-3.39832925797059e-05
-3.26339480005493e-05
-5.57035027440964e-05
-1.87424407942601e-05
-4.74425562312172e-05
-1.95220574196931e-05
-2.01351811424432e-05
-4.54527643831803e-05
-5.74389825395947e-05
-3.69580561018242e-05
-2.31935797489655e-05
-4.56405514124047e-05
-4.50648931814216e-05
-2.26277698933679e-05
-8.41191581656393e-06
-3.15683498815506e-05
-1.48695353161032e-05
-1.95110797605636e-05
-2.16098018618276e-05
-3.97500957608798e-05
-3.21100762910802e-05
-5.34977419639308e-05
-1.24539613328747e-05
-4.19643563601779e-05
-3.34883327284756e-05
-5.39357060436231e-05
-2.98820701143559e-05
4.37987073926398e-06
-2.52275614547113e-05
-2.96588703815341e-05
-8.04764434234271e-06
-4.36642003868585e-05
-2.8516843902926e-05
-1.55676868574965e-05
-2.93710494976305e-05
-2.3039107480419e-05
-2.39769035723962e-05
-2.56446616830607e-05
-2.27184467115053e-05
-6.35824738828111e-05
-4.0299825103112e-05
-1.33433429996639e-05
-4.27795123227575e-05
-1.59433111271825e-05
-5.30250865495697e-05
-3.28124299922653e-05
-2.88271695052996e-05
-4.11504805319035e-05
-2.93175790475761e-05
-4.14624422393311e-05
-3.87992562908411e-05
-1.17448446329288e-05
-3.39903383481227e-05
-1.09848393248397e-05
-2.99492358152568e-05
-1.18774502929812e-05
-2.44660900171236e-05
-3.22990096097564e-05
-6.0196129440626e-05
-2.92887115307536e-05
-3.42128328382175e-05
-3.22326433023883e-05
-2.69303819892409e-05
-4.38077226198459e-05
-3.20033913705528e-05
-3.19728493363985e-05
-3.70664638352037e-07
-7.30074038224467e-06
-4.1446066639376e-05
-2.46433466769048e-05
-3.24221075613529e-05
-3.46838234144421e-05
1.37568778083231e-06
-3.25728528645889e-05
-1.89257262066203e-05
-8.44311337813937e-06
-1.61824494722501e-05
-3.17210104011931e-05
-2.57173545485354e-05
-4.29514737740884e-05
-3.39066445705664e-05
-3.08644631830148e-05
-2.99579860785025e-05
-1.02333335627066e-05
-4.3982051887006e-05
-2.15022269798836e-05
-4.51232471744297e-05
-4.46149028833679e-05
-4.19973954828914e-05
-4.37739638195239e-05
-1.82151614186984e-05
-3.01976855390022e-05
-2.9417472196464e-05
-3.87455554370024e-05
-2.79200985798868e-05
-1.91204059827341e-05
-2.03010729507058e-05
-2.45887111889362e-05
-5.74238000353347e-05
-1.66923681963051e-05
-3.71061166441284e-05
-9.94452608357371e-06
-6.64317208786034e-06
-4.47107561488228e-05
5.37479364230789e-06
-2.76523385253816e-05
-3.90257787794401e-05
-3.99364469690387e-05
-1.75802396681727e-05
-3.47413858931994e-05
-1.93511000801713e-06
-4.47658650773197e-05
-3.30545130220508e-05
3.30656038107635e-06
-2.68322999016984e-05
-1.5046622639515e-05
-4.75133955937235e-05
-1.03065912523109e-05
-2.15443629447093e-05
9.94873093138687e-06
-3.63723326945525e-05
-2.50095652034513e-05
-2.23069799219241e-05
-5.33946637817259e-05
-2.63324620705507e-05
-3.133520970599e-05
-5.41249934867552e-05
-2.59678303802301e-05
-4.12297405821647e-05
-4.15006793434258e-05
-2.32638900208633e-05
3.90309016969621e-06
-4.14534226283799e-05
-3.59073956983998e-07
-5.39225131705631e-05
-3.74433588347559e-05
-3.00390383190403e-05
-3.38178951859215e-05
-6.81659005545198e-06
-1.84293961051131e-05
-4.27330670924223e-05
-2.41586357181557e-05
-2.80009718113513e-05
-9.11689238149158e-07
-4.64662538558553e-05
-3.79464117010851e-05
-2.56048972213127e-05
-2.81218238360494e-05
-4.81419961338151e-05
-1.92677948187513e-05
-6.82535703875898e-06
-3.09417470936359e-05
-8.15243399109587e-06
-9.1714379630762e-06
-4.44544314076872e-05
-4.92042082484562e-05
-5.32812000323004e-05
-1.39179573387778e-05
6.62195305175529e-06
-4.71273724329692e-05
-4.69492986860158e-05
-2.22508926212828e-05
-4.03923705409898e-05
-2.38888732874982e-05
-8.29783352485384e-06
-4.61345585804932e-05
-2.87076480422465e-05
-2.41723225983251e-05
-3.82603813605765e-06
-2.29158395308331e-05
-2.53643217518963e-05
-3.68470596819196e-05
-1.79873218899376e-05
-2.94154016765637e-05
-3.42772753940484e-05
-6.57790999365839e-06
-1.71015960888163e-05
8.84791530649673e-06
-1.41809034413059e-05
-4.63009640649168e-05
-1.74658488020772e-05
-6.10563026110609e-05
-5.26003233065961e-06
-1.23296332686546e-05
-4.00709435314158e-05
-6.5784135850961e-05
-2.35041337873483e-05
-7.04469066086054e-06
-3.21934055029009e-05
-2.0956787524178e-05
-1.99649742503208e-05
-1.00264402202386e-05
-4.96233407586688e-05
-1.00964318755725e-05
-3.52180378069274e-05
-3.4963125716764e-05
-4.62490572060783e-05
-3.85336112325266e-05
-2.10632756087606e-05
-4.11169700041136e-05
-5.87138442015633e-05
-5.40954481713523e-05
-2.67460230084393e-05
-2.43066593698234e-05
-2.78340127417189e-05
-1.65627113700401e-05
-2.93755265777758e-05
-5.8845714535091e-05
-4.54305130403206e-05
-1.42926165611675e-05
-2.07852140758568e-05
-2.93429082447942e-05
4.24952106288998e-06
-3.35459675664087e-05
-5.03812037214676e-05
-1.74887505170969e-05
-9.1882590246449e-06
-2.67060207878131e-05
-3.97158661480408e-05
-7.24725932970355e-05
-1.32727920963381e-05
-5.95514849327048e-06
-3.9599559646912e-05
-3.81821567289384e-05
-1.54529466529693e-05
-3.68795909161987e-06
-5.27526834151894e-05
-4.76076953885035e-05
-2.80865090559288e-05
-3.25868784644928e-05
-3.56033219182706e-05
-3.67497202098649e-05
-5.80728015010274e-05
-4.0282566810868e-05
-2.51625807999611e-05
-2.71291163758669e-05
-1.80169323621062e-05
-4.11287061265321e-05
-4.69554616244355e-05
-3.54025787073445e-05
-5.21080265226639e-05
-1.69237346543208e-05
-3.20117824731472e-05
-9.42603702751354e-06
-2.524907491298e-06
-6.67259240911418e-05
-6.52711507130241e-05
-1.52996458623325e-05
-8.15524857817927e-06
-1.34549648135134e-05
-3.62135211234045e-05
-4.15553311115486e-05
-3.08557469729909e-05
-2.24364495546447e-05
-5.69190752242354e-05
-4.58797583154589e-05
-1.58603273240378e-05
-1.98227851565109e-05
-7.23365338766452e-06
1.38438276037514e-06
-1.41475812921981e-05
-1.84719749802705e-05
-2.42417099728953e-05
-1.24417638436341e-05
-3.21602639814771e-05
-2.89301288453272e-05
-1.86635749185016e-05
-4.90589348801253e-05
-3.3421767725876e-05
-1.39507721486037e-05
-2.29806285332173e-05
-4.80857296603487e-05
-3.48719040699273e-05
-5.11422966770952e-05
-6.03311640016502e-05
-5.22842337547105e-05
-4.2813192220001e-05
-6.0175344508271e-05
-3.05479055397774e-05
-4.07424601986948e-05
-4.95755772463978e-05
-1.24111741807871e-05
-2.33020392217547e-05
-8.43722330129789e-06
-5.50236123827296e-05
-4.24377053110588e-05
-4.64163912923428e-05
-5.58277786407838e-05
-4.78883468672482e-05
-3.43408778604149e-05
-7.2835251658148e-06
-3.85695404019338e-06
-3.1509406849766e-05
-5.31804797260265e-05
-5.34908285247892e-05
-1.20685799219805e-05
-4.25485408023229e-05
-5.87377481853107e-05
-2.82331695587767e-05
-2.32082773007354e-05
-3.62648031769487e-05
-2.81034854500131e-05
-2.37297425230605e-05
-6.19084062571343e-05
-6.64949287876774e-05
-3.00524733033784e-05
-5.28936200670675e-05
4.14093815837893e-06
-3.03594357545386e-05
-3.35396080154302e-05
-3.39076644852125e-05
-2.61841343652594e-05
-2.55948094038638e-05
-2.85078764818269e-05
-7.42863581133281e-06
-1.64295511353213e-05
-2.45137214858143e-05
-2.73240723077787e-05
-1.97345662517565e-05
-5.38745325204447e-06
-2.39404180309434e-05
-2.72118246454812e-05
-1.34486724360589e-05
-5.23538148599094e-05
-3.71023631997925e-05
-2.98265933934281e-05
-1.44696495855088e-05
-1.82043696683888e-05
-4.48175194214954e-05
-1.66970170008484e-05
-2.39765668982078e-05
-5.17321532087349e-05
-4.32275285243088e-06
-2.99837668409003e-05
-1.26428918080007e-05
-4.7298946909887e-05
-1.8158418499394e-05
-3.24049279274013e-05
3.18327109438221e-06
-3.49209172742241e-05
-2.70209352159537e-05
-2.53730276475845e-05
-1.65469219210548e-05
-2.66942383218864e-05
-5.19529011024646e-05
-5.76771530622905e-05
-1.89296969593665e-05
-3.3996456732718e-05
-3.38968514138323e-05
-3.47129129787084e-05
-7.87858068631821e-06
-1.35776067957136e-05
-4.28422785640455e-05
-5.10215191088553e-05
4.34785189839088e-07
-1.95504024679803e-05
-3.35475760109091e-05
-4.0433741751037e-05
-2.56050599361559e-05
-4.6237538737217e-05
-2.96204253711313e-05
5.08573104351824e-06
-2.24456944401749e-05
2.94322040660415e-06
-6.04824430611679e-05
-5.49527421289344e-05
-2.16370190917956e-05
-4.19742490050707e-05
