# Supplementary material for: Research on computational propagation and identification of mine microseismic signals based on deep learning
Source: PLoS One. 2025 Oct 22;20(10):e0334641. doi: 10.1371/journal.pone.0334641 (PMC12543183; doi:10.1371/journal.pone.0334641)
Supplement: S6 Data — (ZIP) [file pone.0334641.s006.zip › 000100900000154.xlsx_0.txt_24.txt.txt]

1.59470073209726e-06
-3.87881771014139e-05
-5.45400057727514e-05
-3.04915239113221e-05
-1.77151792689573e-05
-2.34874443372094e-05
-3.70990078435455e-05
-2.89745886129931e-05
-3.68875451964383e-05
-3.15574205539952e-05
-3.55652156051612e-05
-4.84609988227848e-05
-1.3342430409678e-05
-2.34439028207776e-05
-8.52535916805458e-08
-1.34345809613565e-05
-2.24952095486113e-05
-5.05452413489795e-05
-3.47890745742888e-05
-3.2871012432672e-05
-2.23044889341493e-05
-1.70350192404096e-05
-2.94603961738069e-05
-2.10740622994144e-05
-3.89401961560167e-05
-5.10853766124018e-05
-6.68151240553073e-05
-4.11251899359642e-05
-4.30198748565905e-05
4.91041671059192e-06
-2.90390853692401e-05
-3.19029290349418e-05
6.62829418814699e-06
-6.62311386412515e-06
-1.41896702953957e-05
-4.65367834354044e-06
-3.29254547712667e-05
-2.63142514042039e-05
-4.20319983057585e-06
-2.4767272713072e-05
-3.45584763657042e-05
2.60250798859673e-06
-7.17334935850804e-06
-4.99233937831532e-05
-2.73272219659198e-05
-2.7969604252829e-05
-4.70259416770058e-05
-1.91737166988255e-05
-4.53909859366194e-05
-2.42709596391749e-05
-9.9323330582949e-06
-3.40187142956627e-05
-3.69944074405261e-05
-4.11106245230907e-05
-3.28874988099608e-05
-1.08108911364073e-05
-4.72445910338832e-05
-2.11119067846099e-05
-3.47293708245714e-05
-5.61885887561021e-06
-5.5392491546773e-05
-8.72272035244554e-06
-2.32501029197102e-06
-1.37784181309021e-05
-4.08362316204523e-05
-1.7129680296684e-05
-2.77692073489007e-05
-3.96935959778015e-05
-3.45183301004762e-05
-4.49319885558093e-05
-4.58760098732557e-05
-2.57420947123717e-05
-2.79718719178655e-05
-2.94363628217164e-05
-2.06345910937242e-05
-2.00886682751029e-05
-2.15998794781125e-05
-3.57556103561116e-06
-4.68278922504502e-05
-7.35376809921236e-06
-1.86346942650839e-05
-3.45896037698272e-05
-1.76890509392467e-05
-4.66413530606107e-05
-3.98088092275231e-05
-3.9868806712331e-05
-2.3792075383078e-05
-4.02608987112941e-05
-4.4483671486434e-05
-3.86077433512428e-05
-3.89793729364425e-05
-3.72825391560436e-05
-2.82488343239774e-05
-3.5903521289821e-05
-2.01451318258628e-05
-5.98324852731339e-05
-5.04914114829089e-05
-4.34808665556545e-05
-1.02887627850378e-05
-1.78936829421164e-05
-1.25298345575441e-05
-2.01656724021705e-05
-2.04115045663294e-05
-2.98032053926481e-05
-1.39586932669041e-05
-3.67747938379133e-05
-8.77596517435796e-06
-4.46914899514335e-05
-2.03914266168551e-05
-2.01622318042719e-05
-2.62545058241426e-05
-2.13073291356618e-05
-4.51614701793996e-05
-3.18941841316814e-05
-2.43013766043656e-05
-1.74159350041421e-06
-3.10434319373336e-05
-3.39254339351065e-05
-3.53546349967724e-05
-1.94241634691543e-05
-3.75979187674613e-05
-5.63810935760774e-06
-2.53377030120317e-05
-6.00785782147514e-05
-2.16883200702272e-05
-6.23279332875425e-05
-3.79362123241062e-05
-1.59486942957982e-05
-3.64693229264047e-05
-7.22351789941568e-05
-4.89427830625094e-05
-1.98580684478532e-05
-3.8011370528388e-05
-9.68725895423308e-06
-3.54807712974518e-05
-1.85284501213526e-05
-2.50076524746732e-05
-2.79550459032126e-05
-4.4688676542006e-05
4.7253740169495e-06
-1.46886212093331e-05
-1.00312041287881e-05
-2.0517680700999e-05
-3.2835043444525e-05
-2.57188988503021e-05
-3.96699420135999e-05
-4.24632512560509e-05
-4.23333513654507e-06
-1.47117797531315e-05
-3.33399691443624e-05
-3.49808287303328e-05
-2.84509996542593e-05
-2.3860240618168e-05
-1.62141811134563e-05
-2.40655777016438e-05
-2.2984854731023e-05
-9.2175892583509e-06
-4.9596342970108e-05
-1.34338513779284e-05
-3.83150711080708e-05
-1.20740407695497e-05
-2.16191906768926e-05
-2.641156162741e-05
-5.11889105463338e-05
-3.78306716165547e-05
-4.2324721926091e-05
-2.31454830844436e-05
-4.15854488927948e-05
-7.1369012528632e-05
-3.31299766774328e-05
-9.63691784388484e-06
-2.32589391518777e-05
6.90069631199985e-06
-1.95681071778402e-05
-3.95668587499338e-05
-4.85875838603065e-06
-2.53915771062703e-05
-1.28335811747119e-05
-2.36884057648892e-05
-5.18373425177158e-05
-3.00581665885618e-05
-5.64644121268194e-06
-3.24982584184615e-05
-2.6890004929476e-05
1.03957600121899e-05
5.63196182557308e-06
-3.76938049525341e-05
-1.71024693340044e-05
-1.02454444087213e-05
-6.31330894379956e-05
-1.67146060077759e-05
-1.08962502015488e-05
-3.95428323553469e-05
-6.22999227075152e-06
-3.70369968366221e-05
5.32418727110704e-06
-1.06712460270148e-05
-2.5270834194344e-05
-2.54121401877037e-05
-5.60207409234768e-05
-3.75176322300314e-05
-2.80332623289724e-05
-4.22997688447695e-05
-2.44447049506199e-05
-4.77071392096256e-05
-2.91134599631949e-05
-1.77540422371651e-05
-1.60192959304527e-05
-4.79432137300917e-05
-3.62378461580442e-05
-4.87450418487868e-05
-3.20437027234691e-05
-5.28234656957624e-05
-1.31052899393786e-05
-6.11280622989059e-06
-4.4187655742964e-05
-1.89212290029821e-05
-3.4832861355203e-05
-3.6377715133676e-05
-2.70245142992479e-05
-3.82960337666323e-05
-1.2761016880506e-05
-3.78512501495285e-05
-6.21637791723378e-05
-2.4898465000809e-05
-4.19384217300351e-05
-2.29618806542794e-05
-2.75370093033307e-05
-3.28794331750388e-05
-3.71934267616405e-05
-2.50788531267085e-05
-4.75737946110367e-05
-6.25794254580023e-05
-2.29663132596064e-05
-1.46134703139555e-06
-3.02194893899211e-05
-4.91308407729441e-05
-2.59714334625702e-05
-1.33560430389492e-05
-3.50755130525008e-05
-4.08387522354656e-05
-4.14241593623775e-05
-6.89485907145342e-06
-3.17950845168444e-05
-2.51612109814712e-05
-1.98566771935743e-05
-8.21412602213129e-06
-3.36134493280192e-05
-3.50354361912038e-05
-5.41300587593327e-06
-3.69775932009976e-05
-8.376753329416e-06
-2.29297756954238e-05
-4.57993581792537e-05
-1.10153549469844e-05
-3.69102742138565e-06
-3.33115839995757e-05
-4.72260901809906e-05
-2.48417635208858e-05
-4.38881239886293e-05
-1.28254042401746e-05
-1.69819381256043e-05
-2.94454975075789e-05
-1.76192719678516e-05
-3.54889161081226e-05
-4.28854633958339e-05
-2.08081363079879e-05
-5.45921421921391e-05
-1.93234207447855e-05
-3.27602326175502e-05
-2.38771887157894e-05
-1.47030479263266e-05
-3.78691524159484e-05
-3.71659521433179e-05
-2.15635994351444e-05
-8.17994706440774e-06
-2.76235396584946e-05
-3.64048658006478e-05
-2.65107842287138e-05
-3.02452003054937e-05
-2.78988445993735e-05
-1.15862370662311e-05
-1.90691023814851e-06
-3.75889612359025e-05
-2.34379866385228e-05
-9.21650327018861e-06
-6.06192312045499e-06
-3.78491222865473e-05
2.97650087534768e-06
-3.00709901379164e-05
-1.74928514326041e-05
-3.47738741049146e-05
-2.71418524464359e-05
-5.08857678870207e-05
-4.32731667096237e-05
-3.52703076516551e-05
-2.6911433456764e-05
-4.15942244413157e-05
-3.96050853501054e-05
-1.76579708349231e-05
-6.0168073541886e-05
-4.5223056532734e-05
-4.20383088040626e-05
-2.75188913287515e-05
-3.27882957247084e-05
-2.91564273111055e-05
-1.858153083417e-05
-4.74480522524329e-05
-4.05867798530285e-05
-2.5514746255036e-05
-3.45489828080539e-05
7.53584471170371e-06
-1.4966531852705e-05
-9.59078206567234e-06
-2.71230788958977e-05
-1.64105807908366e-05
-5.34182801495664e-05
-4.98564803315026e-05
-5.45231516623059e-05
-7.72457760494822e-06
-1.90809214915305e-05
-3.32776590326849e-05
-3.46816928486303e-05
-3.41690955700575e-05
-3.21039400131277e-05
-3.49538467804075e-05
-1.62656295841683e-05
-6.25416181729103e-05
-4.48582196753244e-05
7.84527271591232e-06
-1.35052085067681e-05
-4.04682504267185e-05
-2.71536911685442e-05
-1.80662062557978e-05
-1.15829634042276e-05
-3.83690401571305e-05
-5.07470239548396e-05
-3.43334741487298e-05
3.31394438884405e-06
-3.14893133340252e-05
-8.40490829733633e-06
-2.34487123249136e-05
-5.07866677397923e-05
-3.64950269657055e-05
-4.23457200470774e-05
-2.98300244093056e-05
5.53283297708043e-06
-4.00014719058809e-05
-8.61846649285521e-06
-2.52027117036299e-05
-1.36117586549816e-05
-2.75312226961368e-05
-7.618857808498e-06
5.64017256705293e-06
3.22949883231703e-06
-2.12593251801578e-05
-3.97573241922461e-05
-1.70920378201672e-05
-2.02140959386541e-05
-2.6875959103719e-05
-9.20333795482623e-06
-2.26552705016113e-05
-8.03592733777919e-06
-1.74135698009091e-05
-2.34152798799574e-05
-4.02613554285989e-05
-1.56985864065006e-05
-4.88417151122292e-05
-3.68770847799654e-05
-9.5191050609964e-06
-2.77859982226398e-05
-2.03386433699766e-05
-1.78548910505751e-05
-2.54879879759885e-05
-3.06379945785086e-05
-4.1825770505404e-05
-2.38274369731691e-05
-3.56673280558167e-05
-2.32384756494696e-05
-2.70239475070154e-05
-1.09257939871887e-05
-3.58311041720876e-05
3.82094135325723e-06
-2.26990984141428e-05
-1.03354480215235e-05
-3.72940726038246e-05
-2.07161814635175e-05
-6.30817296993671e-05
-3.63778384302914e-05
-3.03381669250324e-05
-5.16576330251098e-05
-2.95331585175052e-05
-3.46291571211027e-05
-1.20569329643931e-05
9.07533812161917e-06
-2.71604553565255e-05
-6.5187758584969e-06
-2.56399835893198e-05
-3.14027251106929e-05
-5.4816699598687e-06
-3.37729024591195e-05
-3.49208727689653e-05
-1.38765549086079e-05
-1.92254673661644e-05
-3.30844187935221e-05
-2.91751748174815e-05
-2.66616172900157e-05
-3.62333146519764e-05
-5.14470549792007e-05
-4.30459973313071e-05
-8.62417015169571e-06
-7.63630329895379e-05
-3.51994879117863e-05
-5.47313491655613e-05
-2.24347076937842e-05
-3.32469886414286e-05
-1.09810960741342e-05
-2.47598035484291e-05
-4.49192225078505e-05
-6.02932635250586e-06
-2.15450757502988e-05
-2.66606646965449e-05
-3.35935563087733e-05
-4.09303877864549e-05
-2.94219596354535e-05
-4.10611297951702e-05
-3.60171991546118e-05
-5.8789906740068e-05
-2.19403159804811e-05
-5.63201164422941e-05
-5.14222206633856e-05
-4.31436467187682e-05
-4.03206301736519e-05
-4.09569208429446e-05
-2.20524955628254e-05
-2.13747569715728e-05
-2.63067042215116e-05
-2.08596126511752e-05
-3.99163984649559e-05
-4.19902811078352e-05
-2.88969966508038e-05
-2.6197352806522e-05
-2.97457819236786e-05
-2.00931321107555e-05
-3.48392849359443e-05
-3.24684021730006e-05
-4.19202174917044e-05
-1.64486444738613e-06
-2.17695071479488e-05
-3.37179091009816e-05
-4.35997399952937e-05
-2.85867388591512e-05
-4.23857539341692e-05
-1.95429427742372e-05
-3.5426063181845e-05
-4.31060938405311e-05
-1.27558530879735e-05
-3.21620593506558e-06
-4.52765553087891e-05
-3.45915189270389e-05
-3.045458156256e-05
-3.07503170389388e-05
-5.17178269109411e-06
-5.67712231655195e-05
-4.45605748571273e-05
-3.61316902700312e-05
-4.31758627833187e-05
-5.13243049793699e-05
-2.41209519015753e-05
-3.68907171819239e-05
-2.2971363599907e-05
-3.11473112090363e-05
-1.36822108142991e-05
-1.43829403600708e-05
-1.77197839645485e-05
-1.95668089986121e-05
-3.1124045517226e-05
-4.20374241574561e-06
-2.9664730182067e-06
-3.97705098774904e-05
-2.62369757993279e-05
-2.31941583943118e-05
-1.73921488311878e-05
-4.48217516409733e-05
-3.17060590980612e-05
-1.55742284202876e-05
-3.8435400209556e-05
-4.35962353720255e-05
-3.59411734222488e-05
-2.95853116190909e-05
-1.45025160438934e-05
-7.17428335119633e-05
-1.65688803626122e-05
-3.75986640762326e-05
-4.05564981255433e-05
-3.39058070774374e-05
-3.58744811610253e-05
-4.89955237419843e-05
-2.98026268852619e-05
-5.12467886824136e-05
-4.97945411776227e-05
-2.47641471739922e-05
-7.40398197659532e-06
-2.33405138200176e-05
-3.20441408420103e-05
-2.37010712614105e-05
-1.87468626284083e-05
-5.78433031065935e-05
-5.00229345429751e-05
-3.15070866086459e-06
-3.05804909119546e-05
-1.66523768277782e-05
-5.91857154419073e-05
-5.85661178435933e-05
-5.12085086704257e-05
-1.70872302769784e-05
6.98496790593666e-06
-2.21289008051947e-05
1.47601407202823e-05
1.31092712626472e-06
-4.52955243486639e-05
-2.00823140937143e-05
-5.21055465546048e-06
-1.8734749747863e-05
-7.69397811141039e-06
-4.43954407405083e-05
-5.30146321031201e-06
-2.67214885266489e-05
-4.79297802954055e-05
-9.46672293594636e-07
-3.56311469210288e-05
-4.21935885825062e-05
-1.61494192097316e-05
-4.11483006507879e-06
-1.53091523113854e-05
-2.89228477247854e-05
-3.36642633567242e-05
-5.75158273835902e-05
-1.15101545123016e-05
-1.15563842127661e-05
-1.79314794800292e-05
-3.11897410765969e-05
-3.95083044131263e-05
-3.12693997204038e-05
-5.40042879436532e-05
-2.33558953731675e-05
-1.81529659782811e-05
-2.39681155257634e-05
-1.22183285669371e-05
-2.34832046616015e-05
-2.44462933613427e-05
-5.31344770362909e-05
-3.0824134289062e-05
-5.23663238251758e-05
-7.05961107230583e-05
5.05154699019164e-06
-3.05415759199071e-05
-2.54917508861123e-06
-1.95341618800837e-05
-3.79202930648798e-05
-7.46358116575954e-05
-3.82127242092435e-05
-3.57555654146136e-05
2.28244575965843e-06
-2.23134468049132e-05
-3.46961603357123e-05
-4.39156877807921e-05
-4.76350974356222e-05
-5.73107867977671e-05
-2.37495038491571e-05
-2.32040402138481e-05
-1.23138317996787e-05
-1.97733657176059e-05
-2.35148810099596e-05
-3.07007577993726e-05
-1.03900039157341e-05
-7.89956022660654e-06
-2.15583044656413e-05
-4.5518652768355e-05
-2.21020374360859e-05
-1.36473000594678e-05
-3.16933326704189e-05
-6.66632269730476e-05
-1.29257242969419e-05
-4.09886653638881e-05
-1.29949468123659e-06
-2.71794634728542e-05
-3.02610207705602e-05
-3.23825706796465e-06
-1.26724264414719e-05
-1.90221420364647e-05
-5.47211010941517e-05
-3.3254893284081e-05
-1.92609372275884e-05
-4.42348899054517e-05
-5.15145797378707e-05
-4.15002633810512e-05
-4.70311835287185e-05
-7.55015920841199e-08
-4.61681936338231e-05
-1.58030515955828e-05
-2.57980434496149e-05
-6.18103055470741e-05
-2.61482406323745e-05
5.56463102755846e-06
-4.68509874832376e-05
1.44224687777082e-06
-3.9574928032555e-05
-2.68919724518219e-05
-2.27910989469229e-05
-2.7816624893931e-05
-3.22160146014045e-05
-2.07776065957536e-05
-1.32645093455519e-05
-1.59909845769107e-05
-4.08290425999298e-05
-1.43741925259148e-05
-1.71906669951674e-05
-1.2078820217041e-05
-2.8213505937331e-05
-4.03250620443978e-05
-4.10418721867894e-05
-7.27422498956445e-06
-3.89658657009734e-05
-2.00556069332574e-05
-2.57221836091606e-05
-1.49413829710907e-05
-4.30437942845322e-05
-3.34266682223707e-05
-1.47129040120829e-05
-5.43060840929703e-05
-6.18989454868777e-06
-1.4130778296375e-05
-2.97182617662898e-05
-4.47085803983618e-05
-4.67656476984345e-05
-2.50486419713282e-05
-2.70726739990896e-05
-1.95443315625974e-05
-4.5208911041648e-05
-2.47463562299544e-05
-5.56050873602703e-05
-3.77661441981539e-07
1.66162760358076e-06
-1.44607163774868e-05
1.92310444188491e-05
-4.95437519974428e-06
9.76543134346222e-06
-1.24490788477299e-05
-4.31394958656423e-05
-8.37040185890463e-06
-1.32834806492338e-05
-2.13706435566127e-05
-2.45547880163951e-05
-2.05097487591591e-05
-3.4469879008703e-05
-4.93553857842546e-05
-5.37795083964438e-05
-3.69246308666965e-05
-2.91425435286758e-05
-3.71934402816093e-05
-2.88465683282288e-05
-1.36844394044845e-05
-3.0052954290367e-05
-1.63595879740726e-06
-1.61983203281444e-05
-3.26605712622754e-05
1.74732190260908e-06
-1.96389909529915e-05
-4.35095355882481e-06
-1.56080696085734e-05
-3.07757229588405e-05
-4.50815574071913e-06
-1.72373393934022e-05
-2.23293270233926e-05
-5.19192595611172e-06
-2.94092820101688e-05
-4.7998125175514e-05
-3.11725403505435e-05
-2.74978514083093e-07
-5.59545436516337e-05
-3.77582795136444e-05
-4.83860210807791e-05
-3.58947071191422e-05
-1.46516269382301e-05
-5.89494203493723e-05
-5.4590160782401e-05
-5.86741677125816e-05
-4.55842174789531e-05
-2.81789556172296e-05
-2.98105428734503e-05
-2.87797351765728e-05
-3.09539263976066e-05
-4.09551680996766e-05
-3.83767853868687e-05
-3.19214742275494e-05
-1.77244973147777e-05
-5.29852575033953e-05
-3.07675087266504e-05
1.19725054886244e-05
-6.66342078026515e-06
-1.37521883880618e-05
-3.44782857908995e-05
-2.43795398498067e-05
-5.26844508854333e-06
-4.15335525692549e-05
-4.14509228778933e-05
-4.51603126593028e-05
-2.58404325296044e-05
-1.19613893701822e-05
-5.47717061242072e-05
-6.01797133390827e-05
-2.69702357352205e-05
-2.2635696324508e-05
-3.97877757353132e-05
-2.19632037830157e-05
9.99713256693079e-07
-3.92908866101424e-05
-3.60828460506984e-05
-1.90230424652434e-05
-3.19160028359766e-05
-4.57276888460329e-05
-4.17617467004594e-05
-2.4490041669102e-05
-1.57810289324942e-05
-4.55498132971747e-05
-4.91155767936574e-05
-2.36448134261638e-05
-3.13287001770715e-05
-1.00233874470639e-05
-2.76163851676903e-05
-2.91232877287821e-05
-3.09720103235087e-05
-1.63676487982787e-05
-1.01733928196541e-05
-4.16811454111726e-05
-2.41100104398328e-05
-7.50986660039846e-06
-5.49866160866118e-05
-2.62298038110159e-05
-3.15610098811671e-05
-6.37222554455241e-05
-3.67371566547749e-05
-3.74279751316099e-05
-9.78092867868201e-06
-9.84985429136423e-06
-2.07146509999255e-06
-1.18915588487857e-05
-4.53353947110162e-05
-2.91769855400845e-05
-3.19525498396229e-05
-3.60022083874561e-05
-3.57780767513783e-05
-3.76156086089027e-05
-3.74910354546599e-05
-1.29475417650861e-05
-3.47953028586138e-05
-3.4520964510073e-05
-4.33666041752798e-07
-3.19957257963773e-05
-4.01923285738932e-05
-2.9877701232982e-05
-3.91727830520958e-06
1.18403717743202e-05
-2.53032014818788e-05
-5.39879490592901e-05
-5.09535249618682e-05
-3.53242338520477e-05
-3.21354524235977e-05
-1.54818134297714e-05
-3.5715239372633e-05
-5.12149892627469e-05
-4.19120529033457e-05
-4.33172120270628e-05
-3.70910764672942e-05
-9.8545040321765e-06
-4.09222870682837e-05
-3.88227856841574e-05
-4.55718931219129e-05
-4.1120699356729e-05
-2.8264307641295e-05
-2.49900145374598e-05
-5.22218243911284e-05
-6.10782727737089e-06
-8.09046143927278e-06
-3.71412464777354e-05
-1.00773709798829e-05
-4.69264326464441e-06
-3.52006822955428e-05
-1.15680873636465e-05
-2.66830176624525e-05
-8.6324945174252e-06
-2.95445536036155e-05
-3.44847294468926e-07
-6.26405844305331e-05
-1.27400210362129e-05
-1.6206781416929e-06
-9.30309743054506e-06
-2.29553696982094e-05
-2.47564838955697e-05
-2.94683378042585e-05
-2.11783281399454e-05
-2.38689876227609e-05
-4.52432499377318e-05
-4.06975599914367e-05
-4.41301893542258e-05
-5.11533201289371e-05
-4.33813147760719e-05
-7.46765523803469e-06
-2.00464092216933e-05
-4.54841547191484e-05
-5.05480024205105e-05
-2.09768137746788e-05
-2.01483879853526e-05
-3.85916987741047e-05
-4.17274700325827e-05
-4.65962119411899e-05
-1.80906875717689e-05
-1.79359499876836e-05
-5.76342441001371e-05
-3.84482840254764e-05
-3.00892091092461e-05
-1.90619029719802e-05
-2.35284905617723e-05
-3.62735349928046e-05
-1.98875051725145e-05
-1.90312640141535e-05
-5.40546216598208e-05
-7.17430312709385e-05
-2.39768843134174e-05
-1.39263029653576e-05
-3.50214147073829e-05
-5.07369028974116e-05
-5.04921156025551e-05
-2.96347164763835e-05
-4.39276310664714e-05
-3.73062870644284e-05
-2.52397550306284e-05
-2.42430802261997e-05
-6.88080718043301e-05
-1.93452305966165e-05
-1.34688203368733e-05
-3.81947476996389e-05
-2.23377748904052e-05
-3.39088984104762e-05
-8.44885824135436e-06
-6.23652441789351e-05
-4.67723603629281e-05
-2.50586719068659e-05
-2.3868252543772e-05
-5.02761739653275e-05
-2.97223685489606e-05
-1.98817117959298e-05
-2.97251052247927e-05
-2.76365258289537e-05
-3.50146515226208e-05
-3.91450984834354e-05
-2.74883503525123e-05
-4.63917604285149e-05
-4.6300916005821e-06
-2.6051584544934e-05
-1.94781749836895e-05
-2.31894776623777e-05
-1.97530351888206e-05
-1.00513632519546e-05
-1.16132766101888e-05
-2.98545789910782e-05
-3.12700337600499e-05
-3.06256289507701e-05
-4.59228912387187e-05
-4.9745165390104e-05
-3.48191924839157e-05
-3.06561194448787e-05
-3.55340805057992e-05
-4.10814034980456e-05
-3.95829925090646e-05
-2.12063162375564e-05
-3.81357895197702e-05
-5.10562963901227e-05
-3.19520552852515e-05
-6.65294118132573e-06
-9.56814569443554e-06
-3.25609856495161e-05
-3.93304925093601e-05
-1.87600014097677e-05
-1.18366957310977e-05
-2.92839626577633e-05
-4.32910316223004e-05
-3.87026091013732e-05
-1.99626163694789e-05
-1.96735310085155e-05
-1.80531335561522e-05
-7.92946257305543e-07
-1.77261993712914e-05
-6.40510107074297e-06
-2.14588242723749e-05
-3.349964489621e-05
-4.51711757608262e-05
-4.16110495812119e-05
-4.13524575149301e-05
-4.81273678574317e-05
-2.51812240053343e-05
-4.32078540488476e-05
-2.81595773509827e-05
-4.35660807498274e-05
-3.16597126184722e-05
-3.88867624622551e-05
-3.37787531834258e-05
-1.38235669776485e-06
-4.51505267522228e-05
-2.2157446011263e-05
-2.41611135369789e-05
-3.9869965340637e-05
-3.30883382452907e-05
-1.76814157506976e-05
-4.7481529358123e-05
-3.9378713440309e-05
-4.72133414100315e-07
-2.38768933366835e-05
-1.7242298354847e-05
-1.64795146348333e-05
-3.64909719775545e-05
-1.44803813820259e-05
7.85410753762756e-06
-1.58486741212512e-05
-3.6586072741976e-05
-8.58033505195373e-06
-1.59024288341989e-05
-3.81033787306311e-05
-2.12518234016841e-05
-2.73430677241902e-05
-3.31237437094336e-05
-3.25559019373415e-05
-4.10589337736498e-05
-1.62639899843901e-05
-1.65612807123018e-05
-2.4568271483245e-06
-2.45442416080506e-05
-3.63718069174279e-05
-4.217664926466e-05
-3.61358335578212e-05
-3.91118962574361e-05
-1.55942878586703e-05
-4.94667815219374e-05
-2.42828515358005e-05
-1.37090935474268e-05
-5.92513737726425e-06
-2.25298866305626e-05
-4.12774672669868e-05
-3.23429117559315e-05
-2.40092515240915e-05
-2.0126420019767e-05
-6.74891398654844e-05
-4.83694666448936e-05
-1.83974297670612e-05
-3.90503470023471e-05
-1.90738872893852e-05
-1.21023613781028e-05
-4.46377691205877e-05
4.58187368506328e-06
-4.3376511183866e-05
-2.80670977004873e-05
-2.75270902621826e-05
-1.58540381225252e-05
-2.73187828525763e-05
8.50446515893551e-06
-4.29493187674589e-05
-4.17422250189358e-05
-4.59284444203912e-05
-1.97998208366895e-05
-6.18402564929214e-05
-2.326648643147e-07
-2.0495217101157e-05
-3.412250354973e-05
5.59825376586588e-06
-4.38705864780243e-07
-3.79287635504554e-06
-1.69227627238377e-05
-2.62604269299859e-05
-2.04911377506373e-05
-2.30467646274473e-05
-1.70165488808936e-05
-2.0823785737731e-05
-2.59639748945517e-05
-2.45526603316384e-05
-4.50230108718737e-05
-1.28428573678519e-05
-1.58302820206975e-05
-3.75096699653997e-05
-1.85262901847977e-05
-2.71390389732362e-05
-2.66403851094332e-05
-1.93394669753455e-05
-1.71314498323589e-05
-5.42465212655358e-05
-3.42691520964951e-05
-5.38213257954332e-05
-2.92596326514326e-05
-2.66086476406995e-05
-4.74787808885874e-05
-2.12728157397792e-05
-1.22621523499529e-05
-3.80938136835311e-05
-4.89980290957953e-05
-4.57380812449508e-05
-4.8162384674258e-05
-8.34526084301305e-06
-1.13937717903229e-05
-4.59555790342858e-05
-1.76847831646805e-05
-3.94396283357416e-05
-2.48123925290692e-05
-4.33149365384892e-05
-4.73108341834517e-05
-1.53116294363579e-06
-2.0129009254879e-05
-5.48858131444144e-05
-3.87006246374018e-05
-6.75049620858397e-06
-4.21857707149785e-05
-1.35335390501672e-05
-3.94990688395102e-05
-1.97882060655444e-05
-1.59630856260393e-05
-4.50083182072179e-05
-5.68189458553349e-05
-5.97677408617173e-05
-4.46330994226112e-05
-6.28131852829954e-05
-1.11090726225799e-05
-3.8390092686472e-05
-3.30931386528997e-05
-2.65547316359783e-05
-3.70627115577913e-05
-2.28316561910835e-05
-1.62108060437269e-05
-2.92926473145204e-05
-3.20643840565967e-05
-2.30658207793526e-05
-4.84634872379746e-06
-7.65495505531853e-05
-1.85405520661236e-05
-3.73834232427631e-05
-1.59815114230125e-05
-2.86548089073784e-06
-5.78947323224648e-05
-1.23858214544743e-05
-1.07431960567451e-05
-1.93794153227958e-05
-3.20022023579108e-05
-5.09980155849728e-05
-3.543913976873e-05
-5.60690483166448e-05
-5.6458217896938e-05
-2.62097826136483e-05
-3.20077108585341e-05
-3.57880303066925e-05
-4.31964111866934e-05
-5.62883060019755e-05
-1.41961732958694e-05
-2.38972163384972e-05
-1.86530086719576e-05
-9.87922840574388e-06
-1.84768339160621e-05
-1.35890660796998e-05
-5.98534693979743e-05
-3.6282961346625e-05
-5.34673187695141e-05
-3.78321723541663e-05
-5.54286662810026e-05
-2.45681492999958e-05
-2.35272851369563e-05
-4.51920645759231e-05
-4.28710681377804e-05
3.94871386788426e-08
-2.72622435139968e-05
-4.52136875886195e-06
-3.33741698867864e-05
-4.59031383795698e-05
-9.16705157594152e-06
-2.43116701115948e-05
-5.11221351378265e-05
-2.36571653802361e-05
-4.65846562470907e-06
-3.03422097366928e-05
-4.90344476875252e-05
-1.54081454766391e-05
-2.52488946795943e-05
-1.18180039214176e-05
-1.76767094107769e-05
-3.94621456240254e-05
-2.76484585223977e-05
-2.45294803715247e-05
-9.31578313558386e-06
-4.4716673558628e-05
-3.99926208997294e-05
-5.18543357120963e-05
-2.46124555601156e-05
-2.99196358477424e-05
-1.46478520622755e-05
-5.76031988064845e-05
-4.14610387681334e-05
-3.45659885204254e-05
-2.72701911711081e-05
-2.3422859708003e-05
-3.4182114117562e-05
-9.39517362588655e-06
-4.26116645049682e-05
-3.83438007714854e-05
-4.24040305663451e-05
-3.37020770808913e-05
-3.00301331857234e-05
-2.87921165463542e-05
-4.58614482496029e-05
-2.83219980807393e-05
-2.04543005156819e-06
-2.16738042482044e-05
-2.48152502874204e-05
-3.33860460320767e-05
-1.68364165347708e-05
1.4304836674031e-06
-1.44178790740983e-05
-2.63287447418948e-05
-4.79780755832161e-05
-5.00869649275212e-05
-3.68869266835087e-06
-2.18027434354343e-05
-2.00721452003981e-05
-1.70162932112651e-05
-4.50640049062014e-05
-2.93283594751961e-05
-1.87926520439662e-05
-2.53864963410895e-05
-1.97096105139105e-05
-4.27330318527974e-05
-1.63585783364784e-05
-2.72193662635497e-05
-2.55241084479363e-05
-5.42932547293713e-05
-5.7699523332344e-05
-3.45249763022404e-05
-3.93998973878973e-05
-3.47546664610026e-05
-5.28623269967442e-05
-8.03327383588791e-06
-6.59128165704623e-05
-4.16412195482865e-05
-2.26474833856696e-05
-1.17740841493032e-05
-3.4276170272257e-06
-4.9030288040476e-05
-1.3070267474345e-05
-7.74296961050668e-05
-5.45586581005851e-05
-1.52841034411599e-05
-9.80906350163068e-06
-4.8036867403161e-06
-2.09159222811765e-05
-2.02108204187642e-06
-2.36462014996378e-05
-4.28659586414878e-05
-1.83898262449805e-05
-2.73916607264556e-05
-1.73988226107705e-05
-1.07230014073937e-05
-2.39563386996135e-05
-3.897105307072e-05
1.45081960166868e-05
-9.87723017210088e-06
-2.9047717709305e-05
-2.43877807566161e-05
-2.31226026829544e-05
-6.17660012776274e-05
-1.76154137506922e-05
-5.34838165961494e-05
-2.39136915245877e-05
2.19417966869381e-05
-3.41187263286842e-05
-1.3443856010902e-05
-2.66630616078479e-05
-5.35746256811855e-05
-1.21941495804037e-05
-2.67867124302597e-05
-1.84287832115171e-05
-5.28030873067824e-05
-3.58232655874073e-05
-3.34379964899911e-05
-4.82006879504513e-05
-1.06884443066278e-05
-1.69119436450654e-05
-1.41339999537075e-05
-4.40448307911812e-05
-3.33315231685622e-05
-4.77848689623013e-06
-6.65662882698857e-05
-4.43064043966412e-05
-4.90244137621451e-05
1.08691621934425e-05
-3.48791127919401e-05
8.70953225209607e-06
-1.88068778387683e-05
-2.87220753901935e-05
-1.98426058079882e-05
-3.99910651691788e-06
-1.69177937326464e-05
-7.93947452800281e-06
-2.86034340591428e-05
-3.58170152321084e-05
-2.40046132306301e-05
-1.33631649882466e-05
-1.77777523608563e-05
-3.82044194768097e-05
-3.37731002112992e-05
-4.77627108649652e-05
-3.88586140411514e-05
-4.13444682149193e-06
-3.86840591299671e-06
-1.36633778522814e-05
-2.52948407067587e-06
-3.2878203998081e-05
-2.43701217293625e-05
-3.60243522675382e-05
-2.35707685381998e-05
-4.11248194903756e-05
-5.45712593178907e-05
-3.04377051368165e-05
-2.65901345499587e-05
-1.66604882265645e-05
-2.17176331582662e-05
-3.19322021848584e-05
8.64713151847597e-07
-4.31427488688433e-05
-5.22002100914362e-05
-4.94619415937557e-05
-3.08946423083047e-05
-2.80085184728755e-05
-3.65023666150337e-05
-3.23655268398894e-05
-4.63189733267317e-05
-1.93719974029309e-05
-3.43099821594766e-05
-2.77745519877075e-05
-4.58067867313228e-05
-1.01667043924868e-05
-1.71273440922029e-05
-4.47581389873326e-05
-2.69053795787064e-05
-4.44066820469978e-05
-3.8602128476216e-05
-2.39773736380145e-05
-4.46231782647694e-05
-2.53642678598298e-05
-5.63058895783804e-05
-2.3869107230835e-05
-2.75930301126225e-05
-3.6454656220293e-05
-2.15849179422864e-05
-1.9660044312594e-05
-1.17921783910024e-05
-2.4767380498355e-05
-3.2279220409228e-05
-4.21968877674369e-05
-4.67242577293261e-05
-3.55268683065146e-05
-2.8637557608863e-05
-2.24170112957179e-05
-4.97316033340519e-05
-3.04920125655403e-05
-2.39691416699804e-06
-1.42113295745778e-05
-2.46204337225139e-05
-2.86952742938652e-05
-2.52341082977692e-05
-2.12968465150665e-05
-4.45499694094211e-05
-3.12478113295446e-05
-1.36862742067132e-05
-2.10998207442712e-05
-2.600652801896e-05
-3.17884510204041e-05
-4.45096106217045e-05
-1.96370579121968e-05
-4.82480654662111e-05
-1.31619116836017e-05
-2.70443641465684e-05
-4.40943195186072e-05
-2.13037314278149e-05
-1.8423803504143e-05
-3.47772833914401e-05
-2.13744924520045e-05
-2.29124725807556e-05
-2.38462878628743e-05
-1.81098379715871e-05
-4.03968732201481e-05
-1.38421897862047e-05
1.61462753961758e-06
-2.14165587342705e-05
-2.10970534016808e-05
-3.2620597383913e-06
-1.36440587051074e-05
-1.36083174097493e-05
-3.96383183103941e-05
-3.43533927541942e-05
1.27138545472433e-05
-3.61522256216803e-05
-3.66989456609931e-05
-3.40730903715419e-05
-5.48381109453552e-05
-3.08576561223604e-05
-3.14972466877232e-05
-3.38375889043515e-05
-3.03046719315548e-05
-5.98747842982804e-06
-3.76805510760486e-05
-3.81539938833846e-05
-3.6092226785772e-05
-1.12122802948886e-05
-3.22244972983316e-05
-3.66068981031737e-05
-6.10661447008048e-05
-3.88077354876846e-06
-2.32329208632574e-05
-1.41987616008728e-05
-1.4806537072973e-05
-4.00428060792038e-05
-2.95995477229426e-05
-2.18316278242686e-06
-1.81604424897477e-05
-1.56085991751328e-05
-1.7016981309438e-05
-3.0893015797843e-05
-1.85117103249766e-05
-3.24238197823145e-05
-4.23871259657372e-05
-5.10104662766478e-05
-4.13512562220098e-05
-6.70869879557479e-05
-4.66209905951816e-05
-1.69705613754016e-05
-3.08759141032004e-05
-4.61649729108466e-05
-6.88880904072384e-05
-2.32522404726508e-05
-3.35850313918309e-05
-5.00314653399267e-05
-1.64666504120718e-05
-5.09210058031401e-05
-3.58243463212006e-05
6.32731552886713e-06
-3.39667799276551e-05
-1.70062447204181e-05
-3.11958894265325e-05
-2.45950771012472e-05
-3.40780820982605e-05
-2.07867427935036e-05
-2.67671449401882e-05
-3.21461667777127e-05
-1.12057247333349e-06
-4.86045378541817e-05
-2.538514445804e-05
7.29694640470984e-07
-2.57913820246018e-05
-3.0784457839062e-05
-5.87596763795082e-06
-2.40082277363015e-05
-3.71399282991002e-06
-1.58726175077081e-06
-3.6026888629615e-05
-2.72865551113731e-05
-2.90704501739264e-05
-3.42795739268893e-05
-5.32470918942773e-05
-3.16917252374229e-05
-2.02203855489266e-05
-1.18189934280038e-05
-3.31914874335593e-05
-4.56463382618328e-05
-3.98473467155294e-05
-3.95141528696099e-05
-2.78649344995924e-05
-4.84011286810101e-05
1.11563597785036e-05
-7.86442989646949e-06
-4.33511604451121e-05
-3.16633040324676e-05
-6.05929074060626e-05
-3.60785877758058e-05
-5.32704789289802e-05
-6.57385507563687e-06
-4.64057768027086e-05
-5.56559228054895e-05
-3.89461150948248e-05
-2.50784835589477e-05
-1.80522080492463e-05
-2.66757539168989e-05
-7.34050425049439e-06
-2.3328592406733e-05
-2.7799246782994e-05
-2.22241172692665e-05
-3.15529142212625e-05
-4.63862505199211e-05
-4.24628138151892e-05
-5.12293066741411e-05
-3.46178161545428e-05
1.13511734752722e-05
-2.96668701440796e-05
9.126835447629e-07
2.11162786869507e-07
-3.31380864784691e-05
-4.64417094072718e-05
2.06895164941174e-05
-3.10949291488816e-05
-1.62819398289719e-05
-6.71895564225464e-06
-2.95371499946594e-05
-1.28378104395521e-05
2.1301934066353e-05
-9.03171166904353e-06
2.98882052720171e-06
-1.63617579175399e-05
-7.53676868354314e-06
-3.7145915651022e-05
-3.17117478411163e-05
-6.02858409400163e-05
-4.55813786799998e-05
-3.59618729095722e-05
-3.73301132924522e-05
-4.75727217467874e-05
-2.56983850224656e-05
-3.00799968460117e-05
-1.29612421353613e-05
-3.34957456638429e-05
-1.68700442433903e-05
-4.85687489911439e-05
-4.8028724345757e-05
-2.31553966152644e-05
-5.3420160524666e-05
-2.05687807039676e-05
-5.43160729623824e-05
-2.648909149968e-05
-1.64903511490871e-05
-3.7619025695963e-05
-4.4942143544859e-05
-3.69550935603026e-05
-7.03149306618564e-05
-2.43163732592232e-05
-4.2086601194008e-05
-3.9894260013908e-05
-1.9397073691719e-05
-4.71482588160749e-05
-3.07097404965944e-05
-2.37308899236632e-05
-2.38268873143472e-05
5.4981592544848e-06
-6.50076257470795e-05
7.91632693543025e-06
-1.87729917671018e-05
-2.46654361029635e-05
-3.54023757856484e-05
-1.60300357851256e-05
-9.11178664438882e-06
-4.15625893129292e-05
-6.63997437694434e-05
-5.80276797786243e-05
-2.26416020719871e-05
-2.92713758488821e-05
-2.52290988758771e-05
-4.3921162378706e-05
-1.31498428113467e-05
-3.55335017972757e-05
-1.31476019555285e-05
-1.71683361328712e-05
-2.15148457434554e-05
-4.28912423025402e-05
-3.52487533767663e-05
-1.31781644808704e-05
-2.17207644120746e-05
-2.5849318969194e-05
-2.69861085306371e-05
-4.90231587842343e-05
-1.50581465375937e-05
-3.97778136190447e-05
-3.86534594346884e-06
-3.86938293992439e-05
-4.5839741005784e-05
-2.40496780743025e-07
-3.25437002469794e-05
-5.54225539087938e-06
-3.55915056834492e-05
-4.86463377454401e-05
-2.16990689055005e-05
-4.43601343044075e-05
-3.91306904380744e-05
-2.37719156313578e-05
-1.9576882645494e-05
-5.31020452098044e-05
7.46612432765583e-06
-2.56709330871852e-05
-8.21096431519837e-06
-2.52010202501598e-05
-2.45548399410614e-05
-4.75163292819811e-05
-3.99081156937457e-05
-4.44187996052567e-05
-2.58505733612689e-05
-6.76055772184207e-06
-2.49275286506181e-05
-7.65945704378557e-07
-2.59311600626703e-05
-4.77793624683551e-05
-3.23384578548711e-05
-1.75781322252649e-05
-3.4504021702818e-05
-3.20183596749267e-05
-2.88711010540396e-05
-5.33415516676764e-05
-1.44133171557552e-05
-2.83931440512469e-05
-1.84641479275993e-05
-3.33511921396714e-05
-3.38441057636915e-05
-1.34707748946406e-05
-5.1625337183403e-05
-3.7877871370287e-06
-4.35498837534842e-05
-4.51917424107869e-05
-2.72579381896053e-05
-3.42945954962213e-05
-4.03457309827753e-05
-2.51176883180883e-05
-2.91180424462168e-05
-3.23406923688447e-05
-3.45210053270509e-05
-6.94315814821756e-06
-1.80913246920997e-05
-3.97634449948269e-05
-3.45955984693885e-05
-1.20877067593012e-05
-3.06557682655298e-05
-3.28436182271599e-05
-1.99281440303062e-05
-1.97169016087913e-05
-3.90459731956557e-06
-1.18226454545875e-05
-4.70224429837834e-05
-5.32142966609542e-05
-3.51172673919713e-05
-7.53754502470709e-06
-5.05636275051453e-05
-4.89014050130883e-05
-3.86130558637726e-05
-2.37098321183458e-05
-1.09475536427669e-05
-2.17983166546833e-05
-2.42431815743548e-05
-4.05316209011385e-05
-1.54433799021969e-05
-1.81311840571004e-05
-2.1034003762107e-05
-2.35534799480895e-05
-1.0839553840259e-05
-4.61376324335578e-05
-6.14073932612616e-05
-1.79338167011616e-05
-2.67365566906643e-05
-2.55088493229105e-05
-2.857681146744e-05
-1.40703676803074e-05
-6.12367658398039e-05
-1.61165183445732e-05
-3.9941719843337e-05
-2.36326477358438e-05
-2.84176100330684e-05
-4.12109530597222e-05
-2.34438077474938e-05
-4.43885251756154e-05
-2.62696014203986e-05
-5.83827033836295e-05
-3.21500936470564e-05
-4.02363427799452e-06
-1.11208627985071e-05
-3.0969497152242e-05
-5.50074807117005e-05
-1.32441407783524e-05
-1.3375509189779e-05
-3.17743669816643e-05
1.00282495874749e-05
-1.47895573502656e-05
-5.11468419690624e-05
-1.10900990563593e-05
-3.33306727831139e-05
-2.18754569702612e-06
-1.28758319722475e-05
-3.35957915091211e-05
-4.95487518284421e-05
-6.42374435861761e-06
-2.26954069469669e-05
-4.73836225115862e-05
-5.5866912125764e-05
-1.14558677041694e-05
-3.26491201513507e-05
-6.92417501283847e-05
-3.33762633467477e-05
-1.3046924866636e-05
-2.5392298001189e-05
-1.63336829936916e-05
-3.52323289960354e-05
-1.22653274491203e-05
-2.61929192087198e-05
-2.47180694036065e-05
-5.57989420178979e-05
-3.16624989183442e-05
-3.46619548834763e-05
-3.4192730012898e-05
3.60506841393154e-06
-3.07586533568347e-05
-3.09861723810662e-05
-1.64870998030931e-05
-4.52642629185472e-05
-2.20611696225364e-05
-4.3205823417436e-05
-4.1930410225491e-05
-1.63383303911288e-05
-2.9449169165506e-05
-1.09257455828315e-05
-4.32185293615746e-05
-5.05407754748538e-05
-3.68395735677266e-05
-9.38199882350381e-06
-1.26038134562446e-05
-3.3328995838374e-05
-3.11351205767235e-05
-3.88223612444291e-05
-7.97394611027999e-06
-2.99206034480482e-05
-5.21427168906801e-05
-5.3596411603252e-05
-2.20127484796253e-05
-3.75644492630591e-05
-3.18159045606489e-05
-2.99346778944706e-05
-3.55331379734773e-05
-3.35456648563262e-05
-3.06850065767996e-05
-4.18310231123933e-05
-2.81762410280526e-05
-5.23502282180318e-05
-2.82564955800885e-05
-3.16170103564226e-05
-3.13914020695951e-05
-3.1776868408273e-06
-2.7905680994985e-05
-1.60655479024301e-05
-3.3623884831144e-05
-3.92975371464833e-05
-1.08496000733654e-05
8.9653887016925e-07
-3.23224933067365e-05
-9.66930164022151e-07
-7.18373263105875e-05
-3.33900405625447e-05
-4.79728864556299e-05
-1.55268060936965e-05
-4.94445909752816e-05
-4.17160674624525e-05
-1.63943350304699e-05
-2.73969018479456e-05
-7.71928968777162e-06
-6.92948358132582e-05
-4.1323142366376e-05
8.4120965146544e-06
-2.04531174441995e-05
-4.50000875575367e-05
-9.71872124027188e-06
-1.48154679568653e-05
-3.76758319227274e-05
-1.07144543961461e-05
-3.74983507359709e-05
-1.79685458468956e-05
-1.27728701735688e-05
-1.43070231169237e-05
-2.79197671320354e-05
-4.87827450994239e-05
1.7871304149696e-05
-1.71050605693929e-06
-3.78391646875247e-05
-3.25476382946968e-05
-1.40124949798793e-05
-1.8855404465314e-05
-1.93006959130416e-05
-3.17888147588424e-05
-4.2786622834544e-05
-2.91190546772735e-05
-2.84217687201879e-05
-3.09118910534247e-05
-2.16045757469702e-05
-5.02667244608134e-05
-1.68877426236842e-05
-1.34739373612421e-05
-3.58436605689523e-05
-3.4057625541936e-05
-3.54162929096578e-05
-3.4952939927515e-05
-3.78348064663253e-05
-6.87245659190789e-06
-4.486056354215e-05
-2.83003874473997e-05
-2.69391931253937e-05
-3.0483947763881e-05
-5.01242278627873e-05
-5.79792947544763e-05
-1.21947218182113e-05
-3.2482332616279e-05
-4.95546310947759e-05
-1.07175504008722e-05
2.67452292977636e-06
-4.44833184460691e-05
-1.00987115646791e-05
-2.97269529620379e-05
-2.75881819637796e-05
-9.71115463204231e-06
-3.28547487693294e-05
-2.06778697210306e-05
-2.92770355858646e-05
-4.50547751854537e-05
-1.3721756688476e-05
-1.1732610572956e-05
-2.41555841937785e-05
-2.02873845402387e-05
-3.54548224998384e-05
-6.28604739816329e-06
-4.25454856059747e-05
-1.209729118866e-05
8.39021960111791e-06
-4.98555027556343e-05
-1.30301670100096e-05
-7.8348624666191e-06
-5.94059612931877e-05
-2.1742792157913e-05
-3.73479118143522e-06
-3.69027225329893e-05
-1.79226011576389e-05
-2.12157997575392e-05
-7.94939945975082e-06
-2.12900761684088e-05
-3.70007520244711e-05
-3.94826688331479e-05
-1.07130287927935e-05
-4.27156108844302e-05
-1.42335778576357e-05
7.4786107225963e-06
-3.05940214426207e-05
-2.38509816375097e-05
-4.83824985825214e-07
-7.77602304579732e-05
-4.86891317502546e-05
-2.98742486066638e-05
-1.36499028154039e-05
-2.8987939726716e-05
-4.00605757134716e-05
-1.94223331255099e-05
-3.02132911360993e-05
-5.17234679412405e-06
-4.04741328058657e-05
-2.8264560994234e-05
-2.77232545142687e-05
-6.00129260117547e-05
-2.02890029037377e-05
-2.38863497140266e-05
-2.33559767776005e-05
-2.18857911424303e-05
-5.21033796703054e-05
-3.74478267967026e-05
-3.31885960917686e-05
-1.94949243934023e-05
-2.68692556859753e-05
-2.13242875174824e-05
-2.15079879802087e-05
-4.61802563062073e-05
-2.96804355630739e-05
-4.65936501766564e-05
-6.897362683061e-06
-4.85892929432043e-05
-8.63465441975943e-06
-2.41472547130198e-05
-1.73801581735576e-05
-5.31011545062802e-05
-2.81777705810224e-05
-4.60358296782446e-05
-4.20569418948603e-05
-3.4373984038589e-05
-3.28714545268176e-05
-1.53692168449616e-05
-3.77657588060623e-05
-2.48475964213155e-05
-6.3526532234316e-05
-4.58368803259137e-05
-2.78712230661942e-05
-1.75137595855566e-05
-4.603052153165e-06
-2.96332008385791e-05
-3.93386580516617e-05
-3.97594108923518e-06
-1.27859682222834e-05
-3.00636166506197e-05
-5.44986511457496e-05
-4.29562656130433e-05
-2.44713781657268e-05
-5.18044583833716e-05
-1.56729374794437e-05
-4.71123824891777e-05
-3.66124074759067e-06
-2.87791463113803e-06
-5.3610779142132e-06
-4.09133173804944e-05
-1.0168873313457e-05
-2.14923814239847e-05
-3.700930843112e-05
-3.88495041077737e-05
-4.39992275941785e-05
-3.30298182680909e-05
-3.46638040646265e-05
-4.06138640278068e-05
-4.44836560782894e-05
-2.23321236677295e-05
-4.05024128834479e-05
-3.30388150898666e-05
-9.64114724326386e-06
-3.57767466680696e-05
7.60453608023769e-07
-5.26367971914423e-05
-2.48248238681701e-05
-5.55227603855934e-05
-3.44216709227928e-05
-4.07242443752771e-05
-4.49605100061498e-05
-3.34743175658291e-05
-1.64073288846909e-05
-5.1481937403779e-05
-2.55119986880338e-05
-4.62418931080418e-06
-2.17668545948293e-05
-4.1085153888967e-06
-3.65808445197752e-05
-5.01652795866623e-05
-4.82495107932364e-05
-1.64172079025608e-05
-1.21831277775214e-05
-3.49179496511466e-05
-1.52638883994737e-05
-2.69037620251087e-05
-1.48574986532105e-05
-4.47154034203259e-05
-4.71281993720378e-05
-6.67716226543122e-06
-2.40439559328834e-05
-5.38933518234657e-05
-3.17637905984837e-06
-7.69485220184708e-06
-3.81430688574546e-05
-4.78687502162049e-05
-2.3628556674396e-06
-2.62772973481804e-07
-3.33754619480224e-05
-3.95340768135068e-05
-2.73211980257519e-05
-8.28306251730059e-06
-4.69520959684614e-05
-6.44834634475962e-05
-4.56370885918364e-05
-3.62430606319342e-05
-2.96289507557431e-05
-3.76793798732225e-05
-1.4203619482796e-05
-4.50662422071845e-05
-1.96051244213423e-05
-1.90725327274032e-05
-4.89583029803046e-05
-2.65763068437025e-05
-2.4479051570663e-05
-2.68287080610156e-05
1.10014537883626e-05
-3.88341841202977e-05
-4.07735927507856e-05
-1.66089379280951e-05
-1.89707163545895e-05
-3.39641765874213e-06
-3.75827151866009e-05
-3.87439808794198e-05
-1.64483928515572e-05
-4.53392028738069e-05
-8.74343778625131e-06
-1.86011232800211e-05
-2.58962595167604e-05
-2.3736479264453e-06
-2.45553752328233e-05
-2.52600402629965e-05
-3.06910235668187e-05
-6.39942273194762e-05
-2.24252889149791e-06
-6.03936222247069e-05
-2.58546295008738e-05
-1.22343402343223e-05
-2.06909384959678e-05
-1.521133777484e-05
-2.15362655358234e-05
-6.31571357289321e-06
-4.41213955883353e-05
-4.48835063910442e-05
-3.26432689443532e-05
-4.34282347111895e-05
-6.76040015379372e-06
-2.46765433511574e-05
-3.82482720623026e-05
-2.94001262728976e-05
-4.62349975941545e-05
-1.08509692476548e-05
-3.25603819307614e-06
-3.42151322883172e-06
8.60649523207913e-06
-2.07002909334135e-05
-5.36369696300189e-05
-2.46438292025919e-05
-4.42598748456756e-05
-5.68872082349779e-05
-2.78307917189321e-05
-1.9463471231622e-05
2.15242729142838e-06
-1.38316915555339e-05
-1.88207367999724e-05
-6.75769238287004e-06
-1.62153394658829e-05
-3.02707580693214e-05
-4.33920236436163e-05
-5.84442066290791e-05
-3.66159296601855e-05
-3.25167055604702e-05
-3.31223822732947e-05
-3.34403413618503e-05
-1.14657232180062e-06
-1.5797759543615e-05
-1.99480870033058e-05
-1.65446486956947e-05
-4.8957409261105e-05
-1.10219798384311e-05
-1.59785871245167e-05
1.47486124216333e-06
-5.56592354792421e-05
-3.16023854429262e-05
-1.19316422573639e-05
-1.86705289264399e-05
-4.1461227923173e-05
-2.25647744677028e-05
-2.79121260841807e-05
-1.3428214014532e-05
-3.67952484489934e-05
-4.83111787498664e-05
-3.38873383010884e-05
-5.33446834804455e-05
-2.10433012873534e-05
-3.88109973862249e-05
-1.91932835665361e-05
-2.60910106651123e-05
-1.63045506573387e-06
-6.05984813920741e-06
-4.24154825370438e-05
-2.34123500142777e-05
-2.92996516491355e-05
-4.48939290073133e-05
2.19187939850944e-06
-6.09734443492985e-06
-1.07399179121639e-05
-4.2969493448612e-05
-2.06173522993713e-05
-3.67074116227638e-05
-2.78997926261329e-05
-5.15195454855085e-05
-1.55378218231967e-05
1.39925176787722e-05
-3.83405788509975e-05
-4.75545078267907e-06
-3.0305730716327e-05
1.75352736548727e-05
-3.88972086579501e-06
-1.51302165761654e-05
-4.31254699418745e-05
-4.10980374654614e-05
-3.5793170223787e-05
1.54255355081822e-05
-3.11389435661334e-05
-5.07425736218341e-05
-3.07329963040346e-05
-3.11104511565359e-05
-4.71768912591683e-05
-1.78788286370693e-05
-2.51601808543565e-05
2.07710760501836e-06
-3.70369183349945e-05
-3.56378273271129e-05
-4.77504072911553e-05
-5.75303525269669e-05
-2.53272476955661e-05
-4.21230706787207e-06
-2.145340324063e-05
-2.2322839079024e-05
-7.23814015797719e-06
-3.63434753713807e-05
-2.58004706490871e-05
-4.46840142792137e-05
-4.63394338465528e-05
-4.50094637337512e-05
-3.76786300719764e-05
-2.40134582633975e-05
-3.50593899312307e-05
-2.86127906155752e-05
-3.71253762948557e-06
-3.54543055856684e-05
-5.12843862008829e-05
-4.37926810895096e-05
1.74420594931187e-05
-3.65355327036668e-05
-3.35220995431892e-05
-2.53193366224697e-05
-4.55869309196796e-05
-3.37486345078639e-05
-1.32156959296068e-06
-8.33670798651415e-06
-4.76928854404088e-05
-2.12738017875787e-05
-1.61039180681697e-05
-3.46999987652771e-05
-2.22024415279831e-05
-2.97793279007707e-05
-1.37671527565985e-05
-3.62486219791462e-05
-3.12504883442519e-05
-3.79005160983067e-05
-6.37100328933078e-05
1.01112253315663e-05
-6.24657020910501e-05
-3.182457499218e-05
-1.98690121063041e-05
-1.53847229679891e-05
-3.07862705758869e-05
-5.02940184388941e-05
-3.28325740152208e-05
-4.75205440729999e-05
-5.60952326458933e-05
-2.36366487799706e-05
-3.35174019044519e-05
-3.06856903074973e-05
8.24206505522214e-06
4.13013092225572e-06
-2.43646715375477e-05
-7.88623746880819e-06
-4.50103393052156e-05
-5.60590184980085e-05
-2.84364017897362e-05
-1.29016107428524e-06
-4.70886644347652e-05
-4.77254733010559e-05
-2.65366299301555e-05
-4.16985900724496e-05
-5.91805140396943e-05
-5.07934112564329e-05
-2.6090484857495e-05
-2.17511662206024e-05
-2.66752132702271e-05
-3.00732533435979e-05
-4.65806952424284e-05
-2.18079160666362e-05
-7.60517943096357e-06
-6.39292948464933e-05
-2.57257318632999e-05
-2.55419650369429e-05
-4.45799334983237e-05
-3.58154231961562e-05
-6.43626684299343e-05
-3.06933067300093e-05
-1.89375760794703e-05
-3.39480949158084e-05
-3.36621963076165e-05
-2.25019720681248e-05
-2.92431078472159e-05
-3.79041616674279e-05
-4.66501527108855e-05
-4.71576528974221e-05
-1.72550777122603e-05
-3.40141522292116e-05
-2.35964503216317e-05
-1.59198964645161e-05
-4.2965656856635e-05
2.97610273117391e-06
-3.14982305295888e-05
-4.33532441136566e-05
-1.84469858680965e-05
-3.62081604358601e-05
-1.51121769403334e-05
-3.73836271722064e-05
-1.61668849331784e-05
-7.09980322022493e-06
-4.83824247463486e-05
-3.12882488884735e-05
-4.3441041200617e-05
-2.49409374491491e-05
-2.97890166211731e-05
-2.56277807800806e-05
-3.58778074805753e-05
-4.44377313442657e-05
-3.02080190425598e-05
-6.19738304427066e-05
-1.53229144349154e-05
-4.26388521130913e-05
-3.18245256885153e-05
-6.34248525496912e-06
-3.18040710439963e-05
-6.14528201537997e-05
-2.31848297570014e-05
1.04376212744172e-05
-1.59443273647889e-05
-3.43132046474841e-05
-3.71017343559166e-05
-4.43956773526011e-05
-3.03913110613523e-05
-3.95093319786715e-05
-4.19173324872182e-05
-1.02724236114655e-05
-7.25327614408128e-06
1.75095219397468e-06
-2.62897759359937e-06
-2.40776743435976e-05
-2.97706636801306e-05
-3.98006545313341e-05
-6.15844751974962e-05
-2.41923780820488e-05
-3.92386683430051e-05
-2.09834990974699e-05
-4.82379888248185e-05
-3.11184667713619e-05
-2.37904719525165e-05
-3.34246149598786e-05
-2.80535459725365e-05
-2.36392812739734e-05
-2.45621565204536e-05
-6.78928438723968e-05
-1.05967272977687e-05
-1.69433358648013e-05
-3.3523408162572e-05
-2.24620416394586e-05
3.85204283841114e-06
-4.56987271529195e-05
-4.00536466217658e-05
-1.62951044712372e-05
-4.15255394287873e-05
-2.82016107202798e-05
-1.60077211349555e-05
-2.92470997916588e-06
-4.26586668519861e-05
-3.4570437375026e-05
-7.4149029756794e-06
-3.84592687300544e-05
-2.9263454140544e-05
-3.99363687865537e-05
-4.29075238183737e-05
-2.05594281275676e-05
-3.61075646064972e-05
-1.22538561134774e-05
-3.65689914871041e-05
-5.64715553609837e-05
-8.07019378195697e-06
-1.73397040440619e-05
-3.32331320167021e-05
-5.2128560924393e-05
-4.97557953826813e-06
-6.18338213304181e-05
-1.84101650828205e-05
-4.60995354403238e-05
-3.46932574311398e-05
-7.07564161156177e-06
-2.68497109582096e-05
-6.10635362180655e-06
-4.11156380004111e-05
-2.06760578240089e-05
-4.61242919159448e-05
-3.77915838246959e-05
-1.95531427374598e-05
-2.26062742387827e-05
-1.32163880934282e-05
-2.88075777170845e-05
-9.28438786327328e-06
-1.68512825478116e-05
-2.86433415455706e-05
-2.22247687372408e-05
-3.56658309988555e-05
1.22802229565235e-05
-3.25461513535658e-05
-1.25474523981515e-05
-2.79642340979675e-05
-2.33450156352238e-05
-5.1752973621277e-05
-4.94789913480412e-05
-1.8015757831843e-05
-1.42997995368086e-05
-2.53382349250104e-05
-7.63470395581326e-06
-4.47718175910556e-05
-7.11052323653712e-05
-1.87630219664189e-05
-4.02422229148367e-06
-8.14258734204565e-06
-2.96536788110067e-05
-1.83465709301896e-05
-2.74556628755741e-05
-2.21377590119371e-05
-3.62768784017719e-05
-4.82524838172816e-05
-3.25630096993392e-05
-3.31563081364812e-05
-8.05521472745748e-06
-3.9901546009463e-05
-1.40367107249582e-05
-1.95295097001577e-05
-3.29821815304953e-05
-3.01143393890871e-05
5.50372963540149e-06
-1.63781779525733e-05
-3.56212231229114e-05
-1.14983968091116e-05
1.16648045199041e-05
-6.04525669349278e-05
-1.96826506092545e-05
-1.71610915998805e-05
-2.19751498800377e-05
-1.48397888783841e-05
-1.44942351078894e-05
-2.2280350209468e-05
-4.8563448675141e-05
-9.43756959204397e-06
-6.44648487750652e-06
-4.11583754743275e-05
-1.9009362244129e-05
-2.18748025518268e-05
-3.12403865157419e-05
-2.92111283252987e-05
-3.64963996330702e-05
-4.51101264890425e-05
-3.89508427444469e-05
-2.78425240454762e-05
-3.0691217873389e-05
-4.301938819292e-05
-3.87554764693165e-05
-4.27869039979691e-05
-3.50818199000567e-05
-2.54406701121234e-05
-1.54244673399378e-05
-4.10466870611852e-05
-1.84619194475204e-05
-1.77995837993719e-05
-3.59542107290374e-05
-5.63226524575238e-05
-4.16057337194649e-05
1.31548667558338e-05
-7.44860393049588e-06
-7.44807961685502e-06
-2.1031823032279e-06
-3.80497908290189e-06
-2.79954389886772e-05
-4.64442241544411e-05
-8.79322362355737e-06
-5.08053200750916e-05
-4.83700098243752e-05
-3.657853787963e-05
-2.10231833979194e-05
-1.32149360075667e-05
-3.38925425969712e-05
-1.82634794855603e-05
-1.43283281187046e-05
-3.1602893468383e-05
-2.93341905986681e-05
-8.5709263166679e-06
-2.23458623050274e-05
-1.72617959533447e-05
-3.00690165712843e-05
7.16623041105282e-06
-2.2367279375123e-05
-2.13991261368167e-05
-4.46291643036004e-05
-4.6522889589661e-05
-2.42911799951509e-05
-2.58461451219889e-05
-7.98261709846075e-06
-2.9411170972452e-05
-3.55148882457744e-05
-3.85341676088039e-05
-3.7878538135064e-05
-1.31717881143516e-05
-2.07929960507362e-05
-7.49922777785334e-05
-3.86762597192706e-05
-2.75031515903784e-05
-4.71650899152676e-05
-4.16396147281312e-05
-1.11008622481038e-05
-5.0801947492083e-05
-4.47982786455538e-05
-1.63669799309491e-05
-5.16162963064939e-05
-2.70783029837965e-05
-5.58651431005197e-05
-2.48286306123113e-05
-3.90740415263328e-05
-1.35848231691434e-05
-9.92438774468634e-06
-8.22676672814144e-06
-4.44629975258563e-05
-2.09258551761088e-05
-1.48168479839786e-05
-3.9061751236471e-05
-2.7378217346785e-05
-3.9482582698969e-05
-3.35437736365878e-06
-6.36755633746757e-05
-2.29416548860502e-05
-2.28859329820375e-05
-4.27113503350437e-05
-1.65025430406182e-05
-4.73392714766756e-06
-5.37165746455389e-05
-5.57134040022071e-06
-8.11484411892067e-06
-2.18173447834952e-05
-1.27319245367364e-05
-4.07715368689214e-05
-2.27790772853589e-05
-1.74297870042827e-05
-4.85442318002961e-05
-1.32266702122936e-05
-3.0259714917672e-07
-4.95822455953999e-05
-3.10313056477844e-05
-3.67324226082872e-05
-2.18889507670563e-05
-2.86350898347889e-05
-3.70862012232754e-06
-1.75164245844148e-05
-3.34774016633169e-05
-1.25973195555919e-05
-1.83936662429305e-05
-3.78754234788855e-06
-2.33610458653156e-05
-4.91432637985435e-05
-3.16066501414479e-05
-1.02833290825922e-05
-7.41326048477099e-05
-1.14077673453907e-05
-2.11237016799668e-05
-3.79884293326261e-05
-3.28102465886596e-05
-1.94498971429505e-05
-1.0472349375891e-05
-3.70231980431749e-05
-1.35844094202331e-05
-4.41044903800168e-05
-3.14920508176874e-05
-4.26107900705774e-05
-1.64739184330913e-05
-1.79588376220017e-05
-5.58518745455106e-05
-3.88556865050577e-05
-4.44156041296285e-05
-5.86894698733593e-05
-5.01848358971327e-05
-5.20063523565006e-05
-5.10307643582114e-05
-5.09544196972076e-05
-3.38576835785227e-05
-3.76942211106136e-05
-2.12979876024466e-05
-2.70012502168066e-05
-5.96546914592599e-05
-8.30764294044873e-06
-5.88730109399527e-05
-2.84488793757866e-05
-3.67814909509507e-05
-4.04329765944589e-05
-2.2907239858611e-05
-1.69267053682781e-05
-3.02193524102149e-05
-4.26577243952692e-05
-4.94956484788049e-05
-3.79090460169566e-05
-4.85707157055179e-05
-2.27814403964754e-05
-3.70885486214384e-05
-5.69194472904968e-05
-4.8516143475117e-05
-4.41646914548422e-05
-2.57368872010659e-05
-3.32361123670797e-05
-5.53664810884486e-05
-4.03463737433034e-06
-2.34193873784581e-05
-1.33799810665461e-05
-3.42642973573741e-05
-5.65245092010459e-05
-2.67607807819103e-05
-1.61243326715022e-05
-4.62544512056184e-05
-1.00128694607894e-05
-1.56144665581788e-05
-4.75927221360871e-05
-1.89505845670396e-05
-1.68107780559203e-05
-3.84231863337428e-05
-8.14091148536085e-05
-4.2116612232878e-05
-3.21643152329728e-05
-3.97688862142704e-05
-3.24090614475677e-05
-3.58285791480867e-05
-5.51486978253216e-05
-2.54028278301162e-05
-2.10670082456928e-05
-2.21257705596413e-05
-9.24644835348616e-06
-2.5857397206765e-05
-6.62895917962376e-05
-2.26420201453979e-05
-1.56010042306472e-05
-3.09675833973618e-05
-1.79083446854904e-05
-2.03669028173468e-05
-1.37972073096944e-05
-9.17437632994455e-06
-1.48748564012203e-05
-1.97767851022085e-05
-2.27279871391109e-05
-3.64915989816606e-05
-3.14235451077173e-05
-6.45868999828387e-05
-3.6807316865881e-05
-1.30329413589954e-05
-2.35372735130022e-05
-3.20074368970475e-05
-4.93745577884463e-06
-9.93719067648436e-06
-9.25851396499223e-06
-3.9671741617592e-05
-4.89285418527499e-05
-1.53091537127026e-05
-3.56837398855856e-05
-3.9316922349096e-05
-3.07110208517732e-05
-2.75763393575681e-05
-5.08135601529535e-05
-3.53735393916973e-05
-3.57092440126856e-05
-6.75910976345986e-07
-3.25290586645557e-05
-2.11538452608302e-05
-1.89993703230191e-05
-2.73860837540271e-07
-4.83263717519746e-05
-5.90874744293605e-05
-4.14301391612957e-05
-2.03863665106835e-05
-4.51251402619779e-06
-5.46990979644845e-05
-2.14823166401641e-05
-1.94712052026821e-05
-4.38665282434073e-05
-4.05801717107119e-06
-7.7410493585877e-06
-1.8083748242392e-05
-4.36572206157472e-06
-2.22915118506479e-05
-4.76661803586506e-05
-3.52107432364923e-05
-5.9232466991386e-05
-4.34870012572792e-05
-3.33465773954385e-05
-1.81244169895158e-05
-3.7277411948693e-05
-2.96524028650673e-05
-9.59937705887632e-06
-4.33804420905365e-05
-9.75544055584866e-06
-3.57668815164653e-05
-3.46245079032311e-05
-1.38068284035478e-05
-3.89912452416207e-05
-3.42886253473842e-05
-4.5710555285886e-05
-3.97657425351876e-05
-1.92175979897822e-05
-6.84584719843784e-05
-5.4648416271429e-05
-4.76068709686846e-05
-4.07322635071558e-05
-2.16318250226219e-05
-1.77079292569448e-05
-5.620351428849e-06
-1.56002161175258e-05
-6.02214763598772e-05
-4.95766054950948e-05
-2.15182701636936e-05
-2.66068261856235e-05
-3.29881738358496e-05
-3.75564593928017e-05
-2.78159176818791e-05
-3.69021710976206e-05
-1.67643191844042e-06
1.64151260675337e-05
-2.451643284498e-06
-1.98689771634515e-05
-2.1970657024642e-05
-2.00805284626964e-05
-2.84424134670119e-05
-4.11968789253536e-05
-2.61833240119187e-05
-6.95108984728559e-05
-1.73117280816593e-05
-1.49036526371739e-05
-4.36327014228865e-05
-1.14699178159404e-05
-2.02346212358439e-05
-4.54171899606645e-05
-6.28396242332731e-06
-3.07127168806074e-05
-2.16484082892027e-05
-1.45624005513768e-05
-3.07177217553526e-05
-2.80036015697781e-05
-3.95207653414542e-05
-1.63034976547351e-05
-3.18923914339369e-05
-1.61968141266052e-05
-6.09007430437863e-06
-3.0660936278924e-05
-5.59536391960489e-05
-6.1313418798794e-05
-3.49853658564461e-05
-4.03246848196733e-05
-3.81804443422579e-05
-3.20980734485166e-05
4.37786081120196e-06
-3.37040594006318e-05
-2.88863892387181e-05
-7.83158228933854e-06
-5.99289845978979e-05
-3.30601156067284e-05
-3.36191497481929e-05
-1.2291520327025e-05
-4.8792072789241e-05
-1.59427970161872e-05
-3.8232608573696e-05
-2.52538297548492e-05
-2.44355405636179e-05
-7.09757957542275e-06
-1.47275671772551e-05
-3.31875138664685e-05
-2.77724362062784e-05
1.33403827364879e-05
-2.54868553548639e-05
-1.40619694137126e-05
-2.07378701055733e-06
-4.10032240098359e-07
-3.15814527041211e-06
-4.46034007749943e-05
-1.376297761863e-05
-1.13634122496874e-05
-6.7781217166281e-06
-4.02863421531154e-05
-4.06880798500153e-05
-2.56486052931873e-05
-1.8587752743082e-05
-3.28906084195292e-05
6.78720123546692e-06
-3.03096550674813e-05
-3.7321174992754e-05
-2.44266273642417e-05
-3.95068357264426e-05
-1.88923108117963e-05
1.66433162050751e-05
-1.05086989125367e-05
-1.1954904534853e-05
-3.19318691158506e-05
-3.5403540774047e-05
-3.10831751531747e-05
-1.98559231596329e-05
-2.19277548931276e-05
-3.83198090265938e-05
-7.13548123816449e-06
-3.21010838700361e-05
-2.85597778403873e-05
-5.39430491203944e-05
-3.55426617044757e-05
1.00328061284114e-05
-5.77135019708306e-06
-2.57537341590106e-05
-3.75043624029446e-05
-6.57901142512697e-06
-2.65275120005395e-05
-2.16687409735032e-05
-3.48294634042801e-05
-4.18771558395317e-05
-4.32542312347227e-05
-3.16687956984422e-05
-5.72944169613952e-05
-2.4413213153568e-05
-1.89605184800848e-05
-3.07857908886094e-05
-4.72939114891508e-05
-5.38412290838926e-05
-2.60182539927565e-05
-1.25993487378381e-05
-4.34876185985286e-05
-2.3793461106309e-05
-4.43073806363098e-05
-4.30817427569475e-05
-1.71380392818982e-05
-5.09999594793602e-05
-4.25838762365584e-05
-3.34817613422756e-05
-2.63819170097213e-05
-4.9546056228479e-05
-5.0448406355868e-05
-6.08440212999265e-05
-2.30503912253319e-05
-5.18871192848725e-05
-2.92970634642159e-06
-3.60664646129666e-05
-3.29014626158648e-05
-3.87583187288382e-05
-4.91713244386282e-05
-2.68236496254835e-05
-9.60086674422274e-06
-7.010769235285e-06
-4.43530441562287e-05
-2.19370428686346e-05
-4.37535897381306e-05
-3.82782198815019e-05
-1.85526075661266e-05
-3.04896542998127e-05
-1.951141231401e-05
-1.33013412798858e-05
-4.67105023865028e-05
-3.05289046761635e-05
-3.21768982755749e-05
-2.40226452970973e-05
-2.21648074648756e-05
-5.28250603563345e-05
-4.07222148196704e-05
-2.44419523567783e-05
-1.56211475500837e-06
-4.79070102091672e-05
-3.68622518272309e-05
-1.4182692550193e-05
-3.8786038172823e-05
-2.7754512046561e-05
-4.82637312819247e-05
-3.65277887622273e-05
-1.95214049106932e-05
-2.6756782041146e-05
-3.33134180991066e-05
-3.93021755154096e-06
-3.06318925178619e-05
-4.46637084405309e-05
2.21374773006468e-05
-2.93751096560387e-05
-2.79824462008318e-05
-5.40959268553864e-05
-1.91704957523152e-05
-4.35167988112162e-05
-6.0941893418315e-05
-3.61467321616341e-05
-9.36920398832031e-06
-2.87960062632339e-05
-3.36315615409339e-05
-2.77906081106161e-05
-2.07073597467811e-05
1.00703754309219e-05
-3.06461746548033e-05
-2.76816188238169e-05
-2.59666683369412e-05
-4.52728098432764e-05
-2.11823124510866e-05
-1.87802981363695e-05
-3.48090288931407e-05
-3.60962069941312e-05
-3.24244429172167e-05
-4.51062828575342e-05
7.98189750232726e-08
-4.53989734705359e-05
-9.26386153200987e-06
-4.67192145134164e-05
-8.68830412963937e-06
-1.54000356390101e-06
-2.36097472600842e-05
-3.78610274613983e-05
-1.09442766149543e-05
-1.99512090373177e-05
-2.03290947188924e-05
-2.97498162371739e-05
-3.75055801489862e-05
-4.50164449146571e-05
-3.03002085846044e-05
-3.04451907134171e-05
-7.08996780362782e-06
-3.49946970146945e-05
-1.58246842400455e-05
-6.33208682976474e-05
-2.48080019021291e-05
-2.95840568333978e-05
-5.24408957249408e-05
-3.35190241821827e-05
-1.99846974590804e-05
-6.51546655937993e-05
-3.03212636908689e-05
-2.64068810313595e-05
4.90096454256406e-06
-3.7126427536414e-05
-1.68738395059719e-05
-4.54178476182978e-05
-4.31271544953295e-05
-6.06857168563791e-05
-3.63462520960976e-05
-5.67587031783116e-05
-2.8196482416442e-05
-1.96077640419355e-05
-3.81459524281827e-05
-1.82934459729136e-05
-3.36480040219306e-05
-4.87255057041815e-05
-1.61096655170907e-05
-2.15663958995602e-05
-3.75960744794259e-05
-6.1623083524591e-05
-3.65196147432431e-05
-1.35804457654937e-05
-2.32228077762364e-05
-2.54392862292386e-05
-6.98714037980292e-06
-6.57605784679764e-05
-4.70201784954803e-05
-6.82125654406011e-05
-2.44722247410658e-05
-2.43119787376259e-05
-3.57282001276391e-05
-2.26292268806743e-05
-3.5871795069951e-06
-1.69210333542339e-05
-5.84336875584636e-05
1.2469707940587e-07
-3.71616487133258e-05
-3.96857772821588e-05
-6.65997800972915e-05
-3.52553061760443e-05
-4.48746101562188e-06
-1.52641788230922e-05
-1.24128155371536e-05
-2.51870304293239e-05
-2.5702307916487e-05
-3.58842316173032e-05
-2.80883849929241e-05
-3.78203641735447e-05
-2.36284728072194e-05
-3.28315622026332e-05
-8.73150514268e-06
-3.77575811219324e-05
-2.73413894598455e-05
-5.18800066891313e-05
-3.70174718406321e-05
-4.85848225675395e-05
-8.07452898238527e-06
-3.49838961205287e-05
-2.48785158029565e-05
-1.89912057958155e-05
-1.70860242364148e-05
-2.74051219271861e-05
-4.01831067199631e-05
-1.7919655742914e-05
-2.06368922445766e-05
-3.56529055201237e-05
-3.50329332896217e-05
-2.82141175714101e-05
-5.12072626206802e-05
-4.37324117219689e-05
-1.90208356034661e-05
-5.71584527725831e-05
-1.15036245111385e-05
-3.80890577133986e-05
-4.17401672877529e-05
-2.5235067021606e-05
-2.69909934542264e-05
-2.35057684605438e-05
-1.81726271583649e-05
-2.19039686507467e-05
-2.90255494124683e-05
-1.69058395234725e-06
-6.50943455899225e-05
-7.61872379807946e-06
-2.62599026873362e-05
-3.26947698092781e-05
-6.40382955035021e-06
-3.14887031792416e-05
-2.9139430369637e-05
-3.83404818606046e-05
-1.25121318668452e-05
-2.85683618684307e-05
-5.63689353035523e-05
-4.55235808598528e-05
-1.29506912026219e-05
-5.48666868648162e-06
-4.29327875556426e-05
-1.84775192776199e-05
-1.96035694072219e-05
-4.94002377603288e-05
-3.62986722506156e-05
-3.99975547874141e-05
-1.96458967353453e-05
-2.93820464355393e-05
-4.28463618255978e-05
-2.60545565855e-05
-3.90151279074313e-05
-4.76246026465436e-05
-3.42928512130958e-05
-4.78204474372069e-06
-8.18680324686189e-06
-2.03935781543155e-05
-2.46078730211041e-05
-4.4541206954583e-05
-3.37275183509598e-05
-3.13853010122691e-05
-3.07863754909468e-05
-2.96584287652931e-05
-4.18297886482567e-05
-1.39867321570241e-05
-4.66611429763293e-05
-1.0265140767801e-06
-4.29997939347539e-05
-3.72432339478148e-05
-1.18093976723014e-05
-1.01018308184815e-05
-2.63683397128093e-05
-1.68914916990845e-05
-3.16995413134359e-05
-1.30810584975411e-05
-2.92572021429901e-05
-4.06749950103583e-05
-5.24457744589759e-05
-1.23794119013427e-05
-2.81431150084126e-05
-3.60146100501511e-05
-3.44288027915672e-05
-7.22125047505955e-06
-5.27719961394952e-05
-4.8756322029776e-05
-1.39147855614215e-05
-3.34083750377591e-05
-1.28119198608131e-05
-2.33702509495202e-05
-3.18134873186562e-05
-2.00639965199668e-05
-2.97100118085006e-05
-2.53967666421594e-05
-2.1947531374331e-05
-1.97700404266911e-05
-1.66857163636873e-05
-2.39017205379946e-05
-2.28012276056755e-05
-3.13338958189479e-05
-3.5630648369687e-05
-2.06462706763134e-05
-4.10802451307807e-05
-3.27056718489209e-05
-7.37181213261772e-06
-4.29960250981792e-05
-6.42260682070491e-06
-2.78029290409649e-05
-2.797595403782e-05
-2.62178697823532e-05
-7.90374476728323e-06
-2.06459380157351e-05
-1.29389508485257e-05
-1.63766482016104e-05
-3.67018729586111e-05
-2.0331131573014e-05
-3.56984941794108e-05
1.5427948314619e-05
-3.17473759442784e-05
-4.83667958463659e-06
-1.99814084905016e-05
-2.79863718250656e-05
-4.2062097026031e-05
-3.28884151420926e-05
-4.73096839523582e-05
-3.05731578448043e-05
-4.09799639151592e-05
-2.90440914488214e-05
-1.49873964234056e-05
-3.73012682198544e-05
-4.41437177093137e-05
-5.87610319520281e-05
-6.95511172413684e-06
-2.36845719085538e-05
-4.94307096151135e-05
-3.5166074503975e-05
-2.08868766412352e-05
-4.17972862704476e-05
-1.65457377667567e-05
-1.62101853083577e-05
-2.63479413841657e-05
-3.06027074988089e-05
-7.35094001679495e-05
-2.36038299022302e-05
-3.31534015504226e-05
-3.06862205007943e-05
1.0731413987701e-05
-9.86776778720698e-06
-3.10954928889195e-05
-2.19057339332272e-05
-2.26104775327734e-05
-5.2009419219451e-05
-1.09196864040583e-05
-3.40993825103635e-05
-3.74843037016175e-05
-3.45049872491382e-05
-1.58299519682401e-05
-2.20379066096048e-05
2.08901859021692e-05
1.30614936773074e-06
-2.36221449409336e-05
-2.30829734230169e-07
-4.1692038688824e-05
-4.0669653398143e-05
-1.29388435846692e-05
-3.05874612766559e-05
-4.57792787657674e-05
-2.64969524950155e-05
-2.78678139308315e-05
-3.73276980302629e-05
-1.64174903278265e-05
-1.5933845904141e-05
-5.48997806540527e-05
-1.76442085969313e-05
-2.83679675592178e-05
-4.06935358251216e-05
-2.91618810287182e-05
-2.88272074389739e-05
-1.90171009477111e-05
1.23082861496543e-07
-3.25988223178083e-05
-1.70052191029943e-05
-2.07845206940501e-05
-6.18141715224311e-05
-4.34799873505869e-05
-1.90736175423156e-05
-4.14864970762925e-05
-3.28236830887603e-05
-1.79959728642524e-05
-1.89712495627288e-05
1.03967424785566e-05
-2.96565021352603e-05
-3.03364969798604e-05
-8.61003429455721e-06
-6.07560385105747e-05
-2.00407964417556e-05
-3.88331870403693e-05
-1.39756143982981e-05
-1.40618494099813e-05
-2.85086157917686e-05
-2.98350708424317e-05
-4.11794903655143e-05
-1.01797890216001e-05
-2.32752311403854e-05
-3.01757015385099e-05
-4.1747224337732e-05
-6.94289136947624e-05
-1.95023794966488e-05
-2.53041716733586e-05
-3.53302855129723e-05
-6.18454588568756e-05
-1.2864539078948e-05
-1.28906872894491e-05
-2.56904955966643e-05
-4.96606127151836e-05
-3.08651278595767e-05
-5.38199141905896e-05
-1.73865069167598e-05
-2.73334338399662e-05
-3.92291425434562e-05
-7.12048778583791e-05
-3.17582757393859e-05
-4.50298573206486e-05
-3.25169978595571e-05
-3.22546222631303e-05
-8.27124110753697e-06
-1.51588334415274e-05
-3.26410068191597e-05
-4.40348371285669e-05
-4.38930137618802e-05
-1.97264244548292e-05
-4.684385375125e-05
-3.98119504081746e-05
-9.98041474867942e-06
7.08371542026407e-06
-6.24718884634689e-05
-3.14074000625006e-06
-4.48997389737755e-05
-5.15089032027876e-06
-2.10881768397946e-05
-1.93301712251109e-05
-9.56406227933693e-06
-1.9109094056454e-05
-3.86718836348771e-05
-4.08794004192707e-05
-2.09538462538447e-05
-3.11793266297915e-05
-3.52785941318158e-05
-3.97891741736161e-05
-2.79216208134631e-05
-3.97401294505394e-05
-4.0652066976228e-05
-9.73719647360863e-07
-2.00944108928616e-05
-4.51624392351824e-05
-3.66779234433293e-05
-2.22967599350527e-05
5.27155546527754e-06
-1.27009723645715e-05
-3.39656811550683e-05
-2.40035911022344e-05
-3.07829922359041e-05
-3.62914147799868e-05
-2.92926429523628e-05
-5.46340155979858e-05
-5.37115797298594e-05
-5.09372877047238e-05
2.45911175485637e-06
-3.01149924201801e-05
-6.37768240001154e-05
-2.36014248382375e-05
-2.93939679943327e-05
-4.39945357431775e-05
-4.86826616378105e-05
-4.40909360631752e-05
-2.86815955790959e-05
-1.92588830052816e-05
-2.50674415410041e-05
-1.48299031915974e-05
-4.37356312275097e-05
7.49760002354768e-06
-2.3706972385011e-05
-2.36693984262614e-05
-2.75245284265181e-05
-2.34430754575308e-05
-3.03777940682846e-05
-4.21538514038764e-05
-3.26564259250417e-05
-4.08640519919169e-06
-5.27774034784483e-05
-3.38228080311645e-05
-2.83145954619472e-05
-3.73186266844235e-05
-4.10531708880389e-05
-2.82141245909717e-05
-4.70132318957429e-05
-3.5417380705433e-05
-4.00877931624537e-05
-2.86590000741815e-05
-4.42585775296809e-05
-6.16790258610047e-06
-8.87564903888913e-06
-2.87608766923287e-05
5.21007962690333e-06
-3.79895792380035e-05
-6.96902412784282e-05
-1.13653689331872e-05
-2.96058724069064e-05
9.46039344037966e-06
-5.13789842332e-05
-5.9282552461502e-05
-4.33581054132284e-06
-4.26940539794096e-05
-2.52936072557825e-05
-1.07943252674393e-05
-9.44868398907056e-06
-4.1194646491805e-05
-2.10599043081236e-05
-1.55463303017605e-05
-3.242614504451e-05
-1.44689059177619e-05
-1.67506540804097e-05
-5.58272847227663e-06
-2.22106903556936e-06
-5.96319834050803e-05
-5.32099064053632e-05
-3.91779776897472e-05
-4.75573411663479e-05
-5.93200612647189e-05
-2.64587642097682e-05
-1.13179085280034e-05
-4.42677894424301e-05
-2.2585575326004e-05
-3.18277995747316e-05
-1.47885485782748e-05
-3.58437734307618e-05
-2.52135353041007e-05
-3.50720393748137e-05
-4.33902761823813e-05
-1.79111276689736e-05
-4.43366100774609e-05
-2.97251363497837e-05
-6.08574540558137e-05
-4.06875072961206e-05
-2.27410527857889e-05
-2.46329222597924e-06
-3.56319810134017e-05
-1.4452074700661e-05
-3.19328571284679e-05
-1.42070527397107e-05
-3.2988742796943e-05
-4.75778643196866e-05
-2.07502519448524e-05
-2.50327525500514e-05
-4.69772642372044e-05
-5.62002156662064e-05
-4.49362440297457e-05
-3.54797224223743e-05
1.22958893145883e-06
-4.68811484121034e-05
-3.20551252586608e-05
-1.62689471412184e-05
-2.81082212546185e-05
-2.87987275509411e-05
-4.73507326304936e-05
-3.39223387953874e-05
-1.60346839755281e-05
-1.84811947088451e-05
-2.30097946711564e-05
-4.03706631588623e-05
-3.7775803622884e-05
-4.95196506942315e-05
-3.77611051543944e-05
-3.0512807971585e-05
-4.31768225317625e-05
-3.98117918535937e-05
-6.78171191928508e-07
-2.69920463877552e-05
-1.67962011082458e-05
-5.38997464805326e-05
-4.73195269425718e-05
-1.15744256185124e-05
-2.90594299409337e-05
-4.55652867041471e-05
-5.40708240286376e-06
-2.71012480690043e-05
-2.57105324468807e-05
-5.17162289733046e-06
-2.58678376085054e-05
-3.17242108716211e-05
-4.32237855239744e-05
-2.13209272048241e-05
-1.708740876807e-05
-5.02736024159382e-06
-1.54415932920627e-05
-1.80282791482982e-05
-3.66426693030433e-05
-6.60287826425309e-05
-3.62097877735923e-06
-4.20747362507804e-05
-4.17228622921597e-05
-3.09084355075338e-05
-3.06772451336958e-05
-2.38507771364009e-05
-9.55724487460577e-06
-4.47312268312191e-06
-3.53501632298847e-05
-3.81893666826204e-05
-2.47943838076544e-05
-4.62513866589065e-05
-1.88682352406587e-05
-2.07916565843146e-05
-3.79420290683807e-05
-2.47555943177274e-05
-3.26124978494602e-05
-5.16351378370223e-05
-1.76484422183838e-05
-1.95467991831679e-05
-3.30109158974872e-05
-2.98341078424409e-05
-5.76460521543633e-06
-4.13429109123128e-05
-2.90056698310298e-05
-3.62505751557415e-05
-4.97880208678277e-05
-5.20059006427235e-05
-3.18482740785503e-05
-2.70413357195078e-05
-4.02069477189274e-06
-1.42477152936106e-05
-5.68626573205385e-05
-3.59292316534275e-05
-3.74823599022568e-05
-4.5788792499286e-05
-2.93831939686347e-05
-3.01119053416527e-05
-4.98613518312891e-05
-1.2801631990409e-05
-2.15199040502346e-05
-1.93244889877736e-05
-1.5310375910072e-05
-3.21444536793672e-05
-4.96201347965929e-05
-7.40553439829386e-06
1.72360749742151e-05
-3.73568640392324e-05
-3.52456552055058e-06
-3.76875603206567e-05
-3.37035695566367e-05
5.48996849813004e-06
4.46134462187074e-07
-9.15706439904292e-06
5.9800127108214e-07
-3.21914954608777e-05
-2.34443172493202e-05
-4.53157839032925e-05
-5.57556678965849e-05
7.3435369031779e-06
-2.1466350168789e-05
-3.90709698525829e-05
-2.21383906933616e-05
-1.33624743765224e-05
-1.05347017509366e-05
-2.43028328791741e-05
-3.67191177601762e-05
-4.11472751436755e-05
-2.06032501808248e-05
-4.30375134428585e-06
-3.04625116183712e-05
-6.05685347685245e-05
-6.29546755975755e-06
-3.77887663248139e-05
-1.70891196175957e-05
-4.28916411074856e-05
-2.36163296961264e-05
-2.10103510147196e-05
-3.49043943730162e-05
-3.22216481455131e-05
-3.11889011768364e-05
-2.76394638002414e-05
-1.39563403838525e-05
-3.69827652763742e-05
-2.07321090574634e-05
-2.65896378344911e-05
-5.8875413085292e-05
-6.36951209149614e-05
-2.82347166784536e-05
-2.5562067818128e-05
-8.82997182729605e-07
-3.90386902057036e-05
-2.80160907351176e-05
-1.59916412915501e-05
-4.39464514961823e-05
-2.39236608646286e-05
-3.99856820330482e-05
-3.31451805408074e-05
-4.61744346823464e-05
1.23705651754324e-05
-1.84236316097881e-05
-4.97435205246276e-05
-2.74520855819745e-05
-5.34723376095789e-06
-3.56555216353925e-05
-1.71051714638719e-05
-3.62026964898544e-05
-4.55586271406792e-05
-4.28676435119287e-05
-3.34025914928258e-05
-4.16948855211667e-05
-3.66104015337887e-05
-3.40472410635237e-05
-4.66696451857215e-05
-1.79273317638058e-05
-3.70323349152594e-05
-3.78105313847646e-05
-4.40981183669894e-05
-3.58799130258227e-05
-5.18081143414378e-05
-1.4435075499405e-05
-4.11275236852825e-05
-4.03864598699129e-05
-4.14933050103704e-05
-1.09801374406531e-05
-5.10911385041113e-05
-5.39946472357299e-05
9.42209980877652e-07
-2.12072635411903e-05
-1.07291141647446e-05
-2.62007029687873e-05
-2.35073189512231e-05
2.10227750403168e-05
-2.07474324272865e-05
-2.99336341423854e-05
-2.76713428836143e-05
-2.80356950955187e-05
-3.14132397236091e-05
-3.77430377908582e-05
-2.86462428409022e-05
-1.25735917977776e-05
-1.52906635297761e-05
-2.91047658068625e-06
-1.55288991943224e-05
-1.75326691869595e-05
-3.19670965922494e-05
-4.09773112912324e-05
2.34518758885131e-05
-3.06005790743334e-05
-1.01134331823911e-05
-1.75996476474413e-05
-2.202136344182e-05
-1.21250073216848e-05
-3.94762858789745e-05
-1.918018156493e-05
-3.66731680586963e-05
-1.15954290074984e-05
-1.36810911872511e-05
-4.32340442764979e-05
-7.06028433533192e-05
-3.14233400089725e-05
-2.08571903506627e-05
-1.44936946399191e-05
-1.44325019032202e-05
-3.0257829299539e-05
-2.33589170237989e-05
-2.6157139178063e-05
-3.32096351631469e-05
-2.25805382417962e-05
-1.68048119632194e-05
-1.00101795171958e-05
-5.63769528865516e-05
-1.79068168853911e-05
-1.24486775875542e-05
-3.27801038514015e-05
-3.31339133029475e-05
-2.6838975593075e-05
-9.73790103562298e-06
-2.18175133644167e-05
-4.54307779500378e-05
-5.90178724541527e-05
-2.3326694129229e-05
-2.60692436616099e-05
-4.0954728094529e-05
-1.04177642611903e-05
-3.26418725633935e-05
-4.65398821801756e-05
-2.93346002937375e-05
-3.4856634534374e-05
-1.89247667315731e-05
-2.10557820499797e-05
-4.10953709557674e-05
-4.61743818014903e-05
-3.9246799570297e-05
1.86684550294836e-05
-1.79077944903643e-05
-5.0522928513337e-05
-5.7741469308393e-05
-2.90197454815565e-05
-1.85885178261067e-05
-2.21693717697752e-05
-2.62254666279098e-05
-2.51288306548889e-05
-1.87578940021047e-05
-2.99929394932728e-05
-3.21696453267361e-05
-2.33758165610161e-05
-2.91538677805624e-05
-3.67182479327756e-06
-7.70216955355285e-06
-8.96826759939015e-06
1.56982283065768e-06
-2.53071517215041e-05
-3.27440998959136e-05
-1.33699447677705e-05
-6.81178425986437e-06
-1.03590025059534e-05
-1.91304360723627e-05
-1.83610215043818e-05
-2.81119253953828e-05
-2.77549923722156e-05
-9.33054734446854e-06
-2.36948556080915e-05
-3.46800015513589e-05
-2.54889995217513e-05
-3.16671882891715e-05
-2.64101858191378e-05
-1.35761078808669e-05
-2.98307078336734e-05
-2.71731689713345e-05
-1.06407653480705e-05
-3.82407645359039e-05
-3.11794754653751e-05
-3.57346851360074e-05
-3.84742129367546e-05
-2.04601321580496e-05
-2.54053899466992e-05
-3.85151812532073e-05
-1.64324473289247e-05
-2.44811154028955e-05
-3.78196019485677e-05
-1.41527760350348e-05
-1.07234391793122e-05
-2.09139138480596e-05
-2.24974872658394e-05
-1.38771390460026e-06
-4.51096324350156e-05
-3.13386291353342e-05
-3.20716842603525e-05
-6.61567949545156e-05
-2.70547435611463e-07
-1.94321619399657e-05
-1.89977156730532e-05
-2.97160055156097e-05
-2.61941039864176e-05
-4.57392995966543e-05
-1.00835298350591e-05
-2.56411834498076e-05
-3.96162169100226e-05
-5.19109352784606e-05
-6.25507852343275e-05
-3.14569499614251e-05
-4.82152685004655e-05
-4.18735329441335e-05
-3.45854706637507e-05
-2.9310916173493e-05
-2.77654282247179e-05
-3.07440714710005e-05
-4.57455312102742e-05
-2.43195453546592e-05
-1.57889324389367e-05
-1.88304779513697e-05
-3.9634289720358e-05
-3.81820897592099e-05
-2.22901785706167e-05
-5.22644163558303e-05
-4.25604748785506e-05
-4.71498420061642e-05
-2.39120638298406e-05
-1.82982667356451e-05
-1.65885131655776e-05
-2.09945533118481e-05
-3.04163119863355e-05
-3.67410402145947e-05
-4.152586117684e-05
-4.56501776591855e-05
-1.06554155500027e-06
-2.6818237018784e-06
-3.06279556107554e-05
-2.08248019870426e-05
-2.2941707664904e-05
-2.53378655582159e-05
-3.45711381647781e-05
-2.84318163197198e-05
-2.83067021608876e-05
-1.33449499170957e-06
-6.92478787906164e-06
-4.25092012040611e-05
-1.11390592036941e-05
-4.08370375875863e-05
-3.1310955322656e-05
-3.21329774479141e-05
-4.56893095305252e-05
-2.5984106526708e-05
-3.32489758979115e-06
-3.97755722173929e-05
-3.32952221951441e-05
-3.80884075887086e-05
-4.61787676940515e-05
-2.64658352316499e-05
-5.21056221162589e-06
-1.43008478351093e-05
-3.01373874296192e-06
-4.94111336725725e-05
-1.58013939456682e-05
-6.16524566414805e-05
-1.57747428468527e-05
-1.38171275272832e-05
-1.43299668681924e-05
-2.78623377633549e-05
-4.3349151785437e-05
-1.83023169413595e-05
-5.44663241587832e-05
-2.18524932692807e-05
-1.99752526762708e-05
4.36532439901539e-06
2.39640799712978e-06
-3.18275740500829e-05
-1.3185728827733e-05
-2.23776435558638e-05
-4.19306656994705e-05
-4.3430380156795e-05
-1.84311855251372e-05
-4.53327998304643e-05
-2.55039693643307e-05
-6.94826917101772e-05
-5.42921218694534e-05
-1.71335017583553e-05
-1.73951820730959e-05
-1.64756847169552e-05
-2.41389357933723e-05
-3.02238591567382e-05
-2.42147453502314e-05
-3.98234036200859e-05
-3.48527600705198e-05
-4.14818009689139e-05
-1.11204751417493e-05
-2.8883371539541e-05
-4.03208297150468e-05
-4.09372196001416e-05
-1.59740465538774e-05
-2.2788085394943e-06
-1.81716938208138e-05
-2.8824923107024e-05
-1.7224762901791e-05
-3.14989780126732e-05
-2.1193054697645e-05
-1.133698802139e-05
-4.25836247969451e-05
-2.89242379618924e-05
-5.04633441377369e-05
-2.50647227510228e-05
-3.082293200411e-05
-6.02553743042885e-05
-3.39716561298402e-05
-1.31443747691059e-05
-2.82591649442687e-05
-2.71839686323143e-05
-3.07929040234968e-05
-1.91607112898817e-05
-1.24736405101882e-05
-5.47405297493191e-05
-4.22716527953663e-05
-2.6578546557119e-05
-1.63006350170428e-05
-5.00317047210905e-06
-2.97851466819704e-05
-2.34140735538247e-05
-1.94798724653462e-05
-1.20844738087444e-05
-6.11044235904555e-05
-2.29639312962397e-05
-3.49567517504679e-05
-1.46670545233927e-05
-4.68744383530279e-05
-1.40153369133275e-05
-2.6030366854464e-05
-1.74575504062389e-05
-1.10414318381761e-05
-4.72713516258601e-05
-5.30500976586743e-05
5.22228113330533e-06
-2.17085925851123e-06
-2.80099263426461e-05
-1.87898347842488e-05
-1.67150002544407e-05
-4.34715345711975e-05
-2.61608704920272e-05
-2.27740496254524e-05
-1.68568455379326e-05
-2.65714884335839e-05
-2.87137739546945e-05
-1.92718263328345e-05
-2.90940520921537e-05
-1.36171192343649e-05
-2.54973128521958e-05
-3.15914225557002e-05
-4.13178701231539e-05
-2.57439523330292e-05
-4.94479288674683e-05
-5.56900594448306e-05
-1.53192401732724e-05
-2.12206374747146e-05
-4.09869268450489e-05
-3.75375735777075e-05
-3.60196767240151e-05
-2.09923610699818e-05
-3.3301441372755e-05
-3.20448477800898e-05
-3.88614407512538e-05
-5.2125158991436e-06
-1.60123644539423e-05
-4.0703541918839e-05
-4.43947036661791e-05
-3.33447875866528e-05
-1.22177712991806e-05
-1.55444354381478e-05
6.24105855691124e-06
-3.57240633658604e-06
-1.55980256490468e-05
-3.57058743806046e-05
-1.17834710280328e-05
-2.6518479214879e-05
-3.02882215601814e-05
-9.47478575267561e-06
-4.63931920860225e-05
-4.43596013322525e-05
-2.98670522519265e-05
-4.88879037341882e-05
-3.86346534205806e-05
-1.68343315398049e-05
-1.40438376674449e-05
-4.86216228690361e-05
-1.63741962746744e-05
-1.96842982548802e-05
-1.97641491519847e-05
-2.97396816488909e-05
1.02031527196372e-05
-1.30075926570595e-05
-1.4970111601297e-06
-8.25157359853238e-06
-2.01529148625868e-05
-1.35486357704497e-05
-5.36114761158078e-06
-2.3468342226004e-05
-9.35585540516519e-06
-1.28041751848694e-05
-3.46329585573533e-05
-3.54836104453194e-05
1.24481950361323e-05
-4.09943979779344e-05
-2.64400547821105e-05
-4.58427260015113e-05
-7.93022944522839e-06
-2.21978718152809e-05
-1.03929729877689e-05
-3.25104259633486e-05
-1.27955522335223e-05
-2.97778404990594e-05
-2.31344399792399e-05
-2.52033452349374e-05
-4.37364914566683e-05
-2.87011031550968e-05
-3.16996012018864e-05
-3.43297341011632e-05
-3.42028457866185e-05
-3.07106554939581e-05
-3.01365174869138e-05
-2.97206141653206e-05
-3.12950090341143e-05
-2.73432425295505e-05
-4.76706639474376e-05
-1.56177800969643e-05
1.65229319737402e-05
-2.77267098435034e-06
-4.88988470737977e-05
-3.99240691760732e-06
-2.9178581704924e-05
-5.78141298568635e-05
-3.19812639554396e-05
-3.13424050112059e-05
-2.88978727460187e-05
-7.52857259368597e-07
-1.21137815774769e-05
-2.70155642962497e-05
-3.45946479030028e-05
6.32414056183579e-06
-4.41132979094096e-05
-3.52119182620235e-05
-2.84381055399315e-05
-1.9859060586254e-05
-2.89934375509189e-05
3.43798131512267e-06
-3.64118537864886e-05
-4.0133801294612e-05
-3.61159674026112e-05
-3.09680021251949e-05
-3.70009867090794e-05
-4.6574340066317e-05
-3.70815640009928e-05
-1.96926042735539e-05
-1.232094076604e-05
-8.10861687304028e-06
-3.37866447642139e-05
-5.30239554461305e-05
-8.18887941252882e-06
-5.28694305142066e-05
-1.8601809969829e-05
-6.21005699411487e-05
-3.29080562723313e-05
-3.7569136825207e-05
-1.49185769394633e-05
-2.79663013148344e-05
-3.26665240666623e-06
-3.16417882291175e-05
-3.17547690662656e-06
-5.46594223661284e-05
-4.83330738073274e-06
-3.57671387840585e-05
-1.85569642885247e-05
1.74020539751621e-06
-2.92919983980115e-05
-3.65410076964193e-05
-2.08232794940554e-05
4.18164471997522e-06
-1.61960973059001e-05
-1.5863288523273e-05
-2.52991760984066e-05
-1.99312485836084e-05
-2.70416710963416e-05
-1.5479124372133e-05
-2.01502479848905e-05
-4.86825214121221e-05
-4.83383572867727e-05
-5.64477324948672e-05
-1.49049126170964e-05
-3.14140241181965e-05
-1.52992133798943e-05
-1.19982969784726e-05
-2.18431374087082e-05
-4.72423348905847e-05
-1.24838788333638e-05
-2.20485824327948e-05
-8.09041309049937e-06
-4.70241604284248e-05
-8.55231673226205e-06
-3.95576797856846e-05
-1.02413518981932e-05
-2.27304376921185e-05
-7.99229235890695e-06
3.6876721734654e-06
-2.07085560962827e-05
-1.57844628375986e-05
-4.99626891347551e-06
-1.70099307522564e-05
-3.37768639530027e-05
-1.83239917716039e-05
-4.7493532504467e-05
-6.18145596583712e-07
-8.12619538992646e-06
-2.26040094906403e-05
-3.3760255095827e-05
-4.17205024650983e-05
-3.49185754871885e-05
-3.46836332208727e-05
-2.73933277342478e-05
-4.11986161239626e-05
-7.42622480852149e-05
-1.91329669554142e-05
-2.29185890436166e-05
-6.13942273495866e-05
1.44450760570399e-06
2.97082012817284e-06
-2.76766997559539e-05
-6.84620602030894e-05
-3.93087167773864e-05
-4.64770882631378e-05
-4.32869847267737e-05
-3.07940779780163e-05
-2.29094237454045e-05
-3.8508716867397e-05
-4.45237109781307e-05
-3.00110571367574e-05
-3.69399567218872e-05
-2.62359913201281e-05
6.16514158199275e-06
-2.31514871630155e-05
-2.82973455471087e-05
-4.1758541339408e-05
-2.67471568053521e-05
-3.65760437367163e-05
-5.23452117094889e-05
-3.62967118318444e-05
-1.12269170675906e-05
-3.08189364442863e-05
-1.50779275022155e-05
-4.81353628950073e-05
-2.78630338046548e-05
-4.66059016136489e-05
-2.88005811854711e-05
-2.16379532239324e-05
-4.88950282772477e-05
-4.02423788309132e-05
-3.91497859724233e-05
-3.08363943522335e-05
-3.48069336892605e-05
-2.28061129104401e-05
-6.88862760358609e-05
-4.22366053636592e-06
-2.4243244572401e-05
-3.01786572021517e-05
-1.73589217032944e-05
-1.14841489541873e-05
-4.72014915011256e-05
-3.43848494284572e-05
-4.26944301751621e-05
-2.37907907454798e-05
-1.95344364495658e-05
-1.81556577639509e-05
-6.10928281877141e-05
-1.11347044678094e-05
-2.74655128311808e-05
-2.89603301364566e-05
-1.81058012224827e-05
-4.14089317341042e-05
-3.43316518420773e-05
-2.31698400970738e-05
-3.26428309860738e-05
4.54217148695156e-07
-3.40028124074228e-05
-1.82671110472057e-05
-3.62211656076842e-05
-3.99792009373533e-05
-1.42358837466253e-05
-1.61604189672754e-05
-3.24313527403671e-05
-4.59247700792264e-05
-1.72298293828082e-05
-4.29069192354475e-05
-2.35694392124234e-05
-1.74565626838391e-05
-2.18659227284277e-05
-4.67001389554632e-05
-1.82115627404565e-05
-4.97318542952113e-05
-1.94612604905445e-05
8.62791983719708e-06
-1.45128560870051e-05
-2.15901077559568e-05
2.08786566880945e-06
-3.84050757794674e-05
-1.9094000765661e-05
1.91481210966824e-06
-2.85962486764111e-05
1.93912805092172e-05
2.69524855728143e-06
-2.36313717776801e-05
-2.97228891306295e-05
-4.21932933392355e-05
-4.06541681309934e-05
-5.00635069885288e-05
-4.43978480276735e-05
-2.43536492412237e-05
-2.76410617896869e-05
-3.1171737014317e-05
1.74831288015946e-06
1.13101011222248e-06
-1.68803406426392e-05
-1.90844763291291e-05
-4.11071270192772e-05
-3.39786868779914e-05
-6.52800085887568e-06
2.62726806956596e-06
-1.47431121157973e-05
-2.03515271995202e-05
-2.48711278400029e-05
-1.63918226723837e-05
-3.3398981546917e-05
-2.99382513602813e-05
-1.15323708289017e-05
-1.13771266118317e-05
-1.45283499622656e-05
-1.02588963682374e-05
-1.7534636099388e-05
-9.70470839440554e-06
-4.60863011983013e-05
-4.19561021606793e-05
-4.43065328818764e-05
-1.65398569505281e-05
-1.03600795471173e-05
-2.96346807091874e-05
-1.94951599124313e-05
-4.67529469391656e-05
-3.32476234858224e-05
-3.33196676513626e-05
-1.76276659663894e-05
-8.49832128300185e-06
-5.52106515550775e-05
-1.95132043108492e-05
-2.87137466153283e-05
-3.89497816936979e-05
-4.10310517086587e-05
-1.50953194596154e-05
-6.34890214301101e-05
-2.37436915619557e-05
8.09591740670878e-06
-8.15592418381975e-06
-4.22944066368141e-05
-1.81667701113076e-05
-1.54202346522188e-05
-3.12163663299941e-05
-2.26374232875344e-05
-6.38777256765015e-06
-1.86557496090866e-05
-1.67467123091475e-05
-1.02825165591773e-05
-3.31196254981199e-05
-1.13409056700206e-05
-9.66427164611739e-06
-3.81170257550435e-05
-2.71657581067623e-05
-1.1728971300059e-05
-4.85533160143929e-05
-3.35176739357755e-05
-1.93122157406802e-05
-2.64086443876689e-05
-2.65979503391944e-05
-3.07405228020635e-05
-4.21031695227723e-05
-4.9137234919101e-06
-8.38591403236046e-06
-2.00100236554186e-05
-1.05299715399021e-05
-2.92297221542785e-05
-2.68035505732146e-05
-4.11583754266651e-05
-2.68835847151148e-05
-2.04278914091928e-05
-1.19037135406098e-05
-1.37756788773181e-05
-2.80692721697893e-05
-3.06909485306097e-05
-2.39044031578976e-05
-9.13623943985446e-06
-2.2863704392584e-05
-8.55787314466383e-06
-3.44250044938847e-05
-4.17907885859095e-06
-6.0240088853673e-05
-3.38757216869762e-05
-1.29000520521594e-05
-3.16259544168554e-05
-2.39197704768691e-05
-7.17360799000055e-05
-3.28863906538245e-05
-3.00886232178949e-05
-4.86139539355193e-05
-1.49582739573544e-05
8.31170012774551e-06
-3.63064898033818e-05
-2.50266554150938e-05
-3.76247088740731e-05
-1.36218665257782e-05
-1.01812293020801e-05
-2.79296754397566e-05
-4.13863457433478e-05
-3.32276621317707e-05
-2.45935665577775e-05
-2.35267300261233e-06
-2.17018469401244e-05
-2.19543302665167e-05
-5.01677365518804e-05
-2.19800578282636e-05
-4.74495592963751e-05
8.79982376718687e-06
-1.21732305956058e-05
-2.8259543658585e-05
-2.41996288629529e-05
-6.70168207758756e-07
-1.27293666859433e-05
-1.41038159868131e-05
-5.99000062986504e-05
-3.01757951155326e-06
1.33262521919984e-05
-1.57547750063599e-05
-3.70412793839066e-05
-1.79518309904474e-05
-3.1071239752109e-05
-1.64959954447078e-05
-2.5615168914445e-05
-3.59488720637229e-05
-4.1898036732088e-05
-1.82097511448e-06
-3.73603184490367e-05
-4.68387323149332e-05
-2.55544752534116e-05
-2.00661455798004e-05
-4.38330265009223e-05
-2.67298416196353e-05
-4.78014192882e-05
-1.42992424537724e-05
-3.73657646320421e-05
-5.13518768717782e-05
-4.05183868973347e-05
-3.30767345387101e-05
-3.27338093949992e-05
-4.6129742303095e-05
-1.24566662445699e-05
-9.51422465670112e-06
-4.23232070715459e-05
-3.27078130746985e-05
-5.25684273976834e-05
-2.23839977855836e-05
-1.92473216286934e-05
-3.71199231761719e-05
-1.51170122363348e-05
-6.46727417163408e-05
-2.11405001001883e-05
-2.87762765572443e-05
5.07764726570196e-06
-8.42875141852828e-06
-5.91028049406893e-06
1.40349546071075e-05
-2.9959755668094e-05
-4.646629745084e-05
-7.87621491269434e-06
-1.66541588273898e-05
-2.95801976452228e-05
-2.02227600803579e-05
-5.21296674272363e-05
-3.05525055957523e-05
-3.8047527603159e-05
-2.36061912349252e-05
-1.36717208582037e-05
-1.72932643281734e-05
-4.9954943580504e-05
-4.73055095361199e-05
-6.81489542263804e-05
-1.67988203849421e-05
-5.49755662903789e-05
-2.51725295950857e-05
-1.47078750465367e-05
-2.05268370523426e-05
-5.43286707622521e-05
-1.98742792687257e-05
-1.38121762980238e-05
-2.54100616879145e-05
-2.44790955591894e-05
-3.92733234147566e-05
-4.51136697033831e-05
-1.30769817371068e-05
-7.34999136431622e-05
-3.30455335093365e-05
-1.0632270055582e-05
-2.171980397714e-05
-2.60953659941788e-05
-4.24423184835468e-05
-1.47600969574629e-05
-4.72670580235957e-05
-2.58098738555584e-05
-2.93893973110695e-05
-9.76821622077743e-06
-3.28811989828748e-05
-5.60707918872019e-05
-3.76683816265027e-05
-6.25128925827218e-06
-2.53603992949389e-06
-1.24576993134802e-05
-3.54728628868769e-05
-2.9472836393371e-05
-1.20509736205114e-05
-1.00004930046555e-05
-1.56550311131272e-05
-1.76959354980561e-05
-2.59789573895258e-05
-1.18260741059813e-05
-1.494016195258e-05
-4.42847951498357e-05
-3.34060855452295e-05
-4.51801864799403e-05
-2.11541987690544e-05
-4.19572424605359e-05
-1.82730328469692e-05
-1.12038365778376e-05
-1.59207579350263e-05
-1.885347122013e-05
-2.3778132235394e-05
-2.50531727076677e-05
-2.94154579024665e-05
2.21810810495519e-05
-2.11264500638796e-05
-2.60064225302698e-05
-1.64020710645484e-05
-2.8078262497307e-05
-3.51422825175157e-05
-3.60854250772161e-05
-2.42983862097728e-05
-3.51058905352209e-05
-2.23578733006607e-05
-2.08257945528061e-05
-1.1914231870495e-05
-8.9344698222858e-06
-4.08893712286576e-05
-4.76874097453237e-05
-2.43674671408951e-05
-3.546069572923e-05
-7.89442980677707e-06
-3.76858027123491e-05
-5.04962495898745e-05
-5.80909982283776e-05
-1.68477273727224e-05
-2.32664016876822e-05
-4.7680347122135e-05
-2.20393685712923e-05
-5.54633484517697e-05
-1.73655779161292e-05
-1.22243012460822e-05
-3.37032579005003e-05
-3.37387521109458e-05
-3.72500501308709e-05
-4.39865810182163e-05
-5.12276674652667e-05
-4.11852222916838e-05
-1.06723902895396e-05
-2.25056114750291e-05
-4.02796121954098e-05
-2.58353343508742e-05
-4.82150359103588e-05
-3.14260609484227e-05
-4.92562468317058e-05
-1.21486509664826e-05
-2.61692167612773e-06
-4.6833722484908e-05
-3.05772318038123e-05
-4.88362139899109e-05
-1.87653560433336e-05
-2.02240324949334e-05
-2.67136062393289e-05
-2.29676022796586e-05
-3.8308041918751e-05
-1.02684933640992e-05
-3.58200220258214e-05
-5.62581503334801e-05
-3.67551378702581e-05
-5.77390346456286e-06
-5.59009539599451e-05
-4.62338974029676e-05
-2.9196517585726e-05
-4.48680816996074e-05
-1.70298229492463e-05
-1.26805098944115e-05
-2.87068331530566e-05
-2.69815739932769e-05
-2.47868791737476e-05
-4.21928272427732e-05
-2.3505421067288e-06
-1.27701076615697e-05
-3.52481948792907e-05
2.22391209313664e-05
-3.5462909467875e-05
-6.20634888310832e-05
-2.90046605676546e-05
-5.30224826643662e-05
-3.20308323228463e-05
-2.63372665563884e-05
-6.3128877614516e-05
-1.28443908017025e-05
-1.98040021780776e-05
-1.99232887563421e-05
-5.43883245970482e-05
-2.67184085718173e-05
-4.44962017522208e-05
-1.65990919374197e-05
-2.88863104125777e-05
-3.04829507748276e-05
-3.08876602299839e-05
-1.9971115859125e-05
-3.70230960863656e-05
-1.41184863839325e-05
-4.54635649991408e-05
-2.80394028670479e-05
-4.51768781504728e-05
-4.25362746010976e-05
-3.92084272482146e-05
-5.00975847477477e-05
-4.02645943023085e-05
-4.29468741030176e-05
-6.48429108810951e-05
-1.51922820291193e-05
1.90285859916792e-07
-3.1882820115145e-05
-4.23889840493831e-05
-1.39837696109647e-05
-1.37982092060591e-05
-5.08508496349793e-05
-4.47071698575811e-05
-2.08206836329644e-05
-6.13808716177213e-05
-1.1190776729377e-05
-3.96367576452235e-05
-3.44302507640336e-05
-2.45038043996137e-06
-9.3980303136763e-06
-2.00757869270653e-05
-9.52275282702202e-06
-1.99446335507903e-05
-2.02343299223494e-05
-4.19555770427075e-05
-2.59324565280648e-05
-3.33696458786755e-05
-4.60654228456723e-05
-2.36744187608104e-06
-5.37029068313235e-05
-4.59281644831833e-05
-1.98653074266765e-05
-4.54135849130845e-05
-2.76678231510406e-05
-3.75965798628822e-05
-4.06706200531484e-05
-4.88304872977774e-05
-5.29759858737647e-05
7.92342211987819e-06
-2.67467276921398e-05
-4.98634333973155e-05
-2.66382855237881e-05
-2.0940723686458e-06
-3.15827373803858e-05
-3.94888108875254e-05
-1.32011145111738e-05
-4.213726918572e-05
-2.75187752160904e-05
-2.4537133136363e-05
-2.33594681796145e-05
-3.08480751119217e-05
-3.07140329133331e-05
-4.81548076570247e-05
-2.20934679929798e-05
-2.35205454391351e-05
-4.24364843386927e-05
-2.69461672173726e-05
-3.54160100206494e-05
-1.17771936397653e-05
-3.42399566772244e-05
-2.59185161721188e-05
-5.78688913195384e-05
-1.86742997243001e-05
-6.29914710880083e-05
-2.54340067764719e-05
-3.19921923449008e-05
-1.74000117471912e-05
-5.8566169383258e-06
-6.61572765647946e-06
-4.11515536704504e-05
-3.02618483323988e-05
-1.49274351886915e-05
-3.49840004387816e-05
-4.28106914204809e-05
-5.81373710119164e-05
-5.0127180817298e-05
-2.49991922377701e-05
-1.15021635628991e-05
-5.43118041038912e-05
-4.21649968641016e-06
-3.78502205524774e-05
-2.07118828591898e-08
-5.59137407203578e-05
-1.74512979132649e-05
6.26580567929775e-06
-9.96802947640593e-06
-5.50675916976418e-05
-5.10527011724488e-05
-3.4336204724768e-05
-4.81458940566559e-05
-2.8596072379061e-05
-9.01481224982878e-06
-2.53288231757218e-05
-4.26284920742206e-05
-4.21217372465562e-05
-2.37122545232904e-05
-1.91476608066087e-05
-2.19984315619219e-05
-2.18523524452269e-05
-3.40916416657813e-05
-3.41128373757006e-05
-2.08757461370622e-05
-2.96756494045883e-05
-6.74635024494385e-06
-3.36390497018586e-05
-2.31746451398272e-05
-3.39623803613677e-05
-3.8761985893352e-05
-2.20291716443578e-07
-4.577497608432e-05
-2.62987555959974e-05
-2.7092375103e-05
-3.85146780653075e-05
-1.38499893708687e-05
-3.48071239492973e-05
-1.47692836269848e-05
-1.84697372040521e-05
-4.80029090458279e-05
-2.45301274870297e-05
-3.19969552266641e-05
-3.31275305094952e-05
-2.16082005980667e-05
-6.14420190713149e-05
-3.76584073806983e-05
-2.34201615357203e-05
-5.3780985634603e-05
-1.51463228478141e-05
-2.2658628720341e-05
-3.60644946651505e-05
-2.73472137815042e-05
-2.86399794889486e-05
1.31202814412518e-06
-3.73421054482854e-05
-1.87624603632784e-05
-8.95007564226776e-06
-4.23488852410533e-05
-3.37401894703921e-05
-3.12754600658541e-05
-5.41485194069121e-05
-3.28699359596322e-05
-2.64701647864928e-05
-2.17980484294344e-05
-5.39026589241427e-05
-1.17249966953665e-05
-4.18172581030991e-05
-4.52881362377693e-05
-3.86843904403179e-05
-3.46317709405058e-05
-2.69282822447696e-05
-3.31089201528385e-05
-3.40720063294604e-05
-1.79478131726028e-05
-3.12541964014287e-05
-5.30854920553236e-05
-2.42301859002328e-05
-3.76156468241452e-05
1.40090122412555e-05
-2.17083648153982e-05
9.83286122894008e-06
4.68009721403501e-06
-3.66714554690286e-05
-1.7162983851316e-05
-4.99508895991395e-05
-8.29989036390928e-06
-4.98861133293994e-05
-1.55745478833309e-05
-2.52982723439785e-05
-3.42183153860516e-05
-4.78483745850606e-05
-2.74324752903362e-05
-1.45307694812644e-05
-1.79940996456278e-05
-2.95738225349867e-05
-2.47464157523268e-05
-2.17370107362448e-05
-4.42133485934938e-05
-3.31138332676851e-05
-2.41204888492702e-05
-1.63125548174836e-05
-3.48940732962497e-05
-1.55545517118494e-05
-2.2151863593016e-05
-5.41210694889878e-05
-3.40520362823295e-05
-6.36689306779055e-05
-3.77807032324967e-05
-1.63773374874595e-05
-1.26851197641308e-05
-3.0802222995361e-05
-4.03541915328353e-05
-5.4145637334963e-05
-3.41227524991454e-05
-3.3149382817557e-05
-2.70794547232961e-05
-1.5989696938198e-05
-2.66245475682274e-05
-4.96450323253041e-06
-2.20015704953339e-05
-4.30453647875499e-05
-2.33336980330225e-05
9.10646368742658e-08
-5.47170556491946e-05
-2.91499448303956e-06
-2.85249488240179e-05
-3.73447120688908e-05
-2.9087141473298e-05
-5.81669834856666e-06
-2.01430065318274e-05
-4.04551098430778e-05
-2.83163038082991e-05
-2.24421398666508e-05
-2.1335637536749e-05
-4.7902453046313e-05
-2.53125516172831e-05
-4.07069962777215e-05
-1.94566961492654e-05
-9.80744359843385e-06
-3.29133244415825e-05
-3.46588177200705e-05
-3.21625253658909e-05
-2.69752699740769e-05
-4.60883262671099e-05
-5.17120161617037e-05
-1.82911506718997e-05
-3.64429731609657e-05
-2.34317149293755e-05
-1.65219049467373e-05
-1.72173700931642e-05
-3.35023667314832e-05
-2.40541531233748e-05
-4.98983916666123e-05
-3.6383449366593e-05
-2.32909956934905e-05
-3.47328569906452e-05
-3.52758591578262e-05
-3.02321611927572e-05
-5.31910880433549e-05
-3.21293112178923e-05
-5.71846625000802e-05
-1.99434465393646e-05
-2.99887546894791e-05
-6.82590934570746e-05
-2.9026640629785e-05
-3.76190602604698e-06
-2.25895360121755e-05
-2.33108957242019e-05
-3.54268405810608e-05
-2.4042522590378e-05
-4.2814369326355e-05
-2.40625727761794e-05
-6.07140202445307e-06
-3.97968511053571e-05
-5.66515753434112e-05
3.69143442584414e-06
-2.82582143936554e-05
-1.04735232184769e-05
8.0247512785449e-07
-5.97786714965633e-05
-6.55285660955703e-05
-6.03071461890049e-05
-2.18627990508122e-05
-3.62196983574661e-05
-1.69827415079181e-05
-3.59541618443763e-05
-3.92909469189029e-05
-1.35049449613145e-05
-8.61487960377273e-06
-6.23538290099719e-05
-4.32219760315253e-05
-4.36451631010403e-05
-2.54199257297465e-05
-4.10075978804327e-05
-2.88326244104069e-05
-2.22621394691039e-05
-5.58661053439222e-05
-2.65652292046191e-05
-2.70266811281317e-05
-3.62883623139779e-05
-1.58701684537642e-05
-3.02249840618032e-05
-1.79251526167599e-05
-2.12741920776783e-05
-3.24538798692657e-05
-4.9865541330647e-05
-6.19601013440133e-05
-3.9150015455683e-05
-1.11537771444346e-05
-5.96675487429839e-05
-3.4579584030206e-05
-1.50216891402881e-05
-1.87527531242596e-05
-2.11535197096031e-05
-2.15157429826773e-05
-6.31459673958525e-06
-1.5202791117972e-05
-4.02391959614998e-05
-3.80605953529257e-05
-1.23231267095696e-05
-2.79861232514321e-05
-2.72567616416076e-05
-3.22691578650782e-05
-2.13076048016735e-05
-5.56815702476977e-05
-3.72422214546046e-05
-1.48217519656297e-05
-4.26397711554601e-05
-3.28051829775802e-05
-3.85058595838668e-05
-1.53171004835045e-05
-2.86866433606123e-05
-6.22375704563209e-05
-3.56933125121553e-05
-3.34778467374156e-06
-4.02708836068026e-05
-2.32636264672985e-05
-5.60876022532862e-05
-1.55585774251995e-05
-3.1604759879628e-05
-3.2920917926988e-05
-2.66122472458528e-05
-3.5629334837999e-05
-6.82997769872682e-05
-3.31114075416828e-05
-4.02116125154963e-05
-3.61852857918876e-05
-3.37150875568867e-05
-2.65230631255641e-05
-2.56718643885246e-05
-3.62482055984491e-06
-1.4933614112893e-05
-1.40944644286539e-05
-5.15326295699447e-05
-2.27664713586719e-05
-1.60005594917471e-05
-3.20990951007058e-05
-3.63073881654144e-05
-4.42958267309698e-05
-3.03822969412213e-05
-3.36362533154048e-05
-4.82137405023562e-05
-5.9236282808478e-05
-2.98773976971554e-05
-3.44997381697577e-05
-4.42131395933941e-05
-2.73322124757052e-05
-3.94407482814158e-05
-1.87629311816118e-05
-2.35943594615703e-05
-2.03263809275847e-05
-2.25808898194143e-05
-3.11699814213842e-05
-1.82635120041535e-05
-4.71576517373201e-05
-1.89850821972784e-05
-1.68365768698913e-05
-5.59661737375243e-06
-5.00585656091678e-05
-3.7536844509419e-05
-3.36510085076388e-05
-2.86919629675327e-05
-1.69404118090442e-05
-1.4054675985826e-05
-1.95801567283909e-05
-4.68970796346747e-05
-4.29700564111e-06
-1.85044439101108e-05
-1.53783563292082e-05
-2.40267659632877e-05
-3.11543508617766e-05
-6.75572597977289e-06
-3.97376644590617e-05
-3.379386954605e-05
-1.47999068179227e-05
-2.28322283670268e-05
-2.86708492874422e-05
-3.32345840431987e-05
-8.53768277893831e-06
-4.05080437367079e-05
-1.02481340349388e-05
-1.24302274319271e-05
-3.69986076513239e-05
-3.876009395131e-05
-3.98371102777935e-05
-2.99224695712025e-05
-3.39130178841365e-05
-3.16451557722989e-05
-2.74580245899853e-05
-2.09879684787463e-05
-2.54430319008945e-05
-1.69829908293482e-05
-5.77969538432647e-05
-1.93082315973953e-05
7.08319459382641e-06
-4.34920427805091e-05
-2.35553169296565e-05
5.99895822626922e-06
-4.60904248325764e-05
-4.87988296597177e-05
5.6201627949979e-06
-1.93014686407647e-05
-7.17840682248384e-05
-3.75940651895544e-05
-2.94674426993174e-05
-5.30088894063762e-06
-5.24050030777581e-05
2.54560273613504e-05
-3.25450970594652e-05
-3.84411987658971e-05
-4.27470591551916e-05
-1.78454251636577e-05
-6.55678544288443e-05
-4.46508648056607e-06
7.43459995697707e-06
-2.67082523424357e-05
-2.40580618590716e-05
-2.15919666689609e-05
-3.14439379594403e-05
-3.73149760267952e-05
-2.76597762929858e-05
-1.55043319440696e-05
-3.51664966420731e-05
-3.15446944721886e-05
-2.69705435469118e-05
-1.37967988803615e-05
-5.46358010178323e-05
-1.46268252824611e-05
-1.5639857507296e-05
-2.31827433078731e-05
-3.40606070295347e-05
-2.66178135682278e-05
-4.00813267968775e-05
-2.51573016303865e-05
-1.92216191041819e-05
-5.21021140438487e-06
-3.46724033563547e-05
-3.9308336301333e-05
-3.71399763583383e-05
-2.36789202216875e-05
-5.40652805434483e-05
-1.11039646287078e-05
-9.55786667235716e-06
-2.92838062819517e-05
-2.05232663966884e-05
-3.84934783175565e-05
-2.86278346940971e-05
-2.85420816092948e-05
-1.15580312624806e-05
-1.16809721475778e-05
-8.85550420030411e-06
-4.26159127964313e-05
-2.47781355785773e-05
-2.91127342982573e-05
-3.59228658618967e-05
8.76040975763671e-06
-2.74677687178339e-05
-3.51386664776842e-05
-3.41909998579341e-05
-5.39081525842373e-05
-2.9984092439413e-05
-4.72464346382801e-05
-2.64382955225147e-05
-3.55029268636421e-05
-2.53486482486494e-05
-4.34580666461306e-05
-1.79702265963049e-05
-1.46780175883005e-05
-3.92108577492359e-05
-1.58467791201467e-05
-2.9952241519273e-05
-2.57517961765114e-05
-3.45222673807821e-05
-5.77010540126578e-05
-2.63843449767006e-05
-1.55629995920843e-05
-3.17044134270783e-05
-3.17702188286177e-05
-3.09140028836162e-05
-4.04151694360924e-05
-1.49604616110517e-05
-2.99608121719775e-05
-6.21520769438145e-05
-3.90835925337186e-05
-3.96075318052178e-05
-2.61068847979687e-05
-3.06207646425976e-05
-1.2669230477241e-05
-1.71439735418309e-05
-5.89403316759752e-05
-1.48049911106709e-05
-6.51127842848068e-05
1.04169145759014e-05
-4.09438546125818e-05
-1.40742013298621e-05
-3.33403060538114e-05
1.02434265576599e-05
-5.34392284626488e-06
-1.67944688980513e-05
-4.08864249307718e-05
-3.88508879771963e-05
-2.73336377922172e-05
-1.26189408958839e-05
-3.32584701968515e-05
-6.0536479905594e-05
-1.30320785535155e-05
-3.82943430428503e-05
-3.97137155086926e-05
-3.64712700502951e-05
-9.71511108657135e-06
-5.07545952568781e-05
-4.2010711371023e-05
-1.73188397277754e-05
-1.38789090971866e-05
-5.6216415195965e-06
-2.74158654092028e-05
-2.93777914582472e-05
-4.11112208566321e-05
-7.76849995543547e-06
-1.23671067780176e-05
-2.08830494518277e-05
-3.16803326047088e-05
-2.92192458577303e-05
-1.03218421039186e-05
-1.13873415030032e-05
-2.84582280171505e-05
-2.14795775398319e-05
1.00199353880183e-06
-1.99774030575812e-05
-4.65613129577824e-05
-2.11530498384581e-05
-2.30695149096659e-05
-1.99609800520205e-05
-1.30111232591601e-05
-6.34362910621174e-05
-2.25037923737535e-05
-2.81631332490976e-05
-2.42845226897813e-05
-3.250506076547e-05
-3.88057392400121e-05
-2.49372500080473e-05
-3.84711832667015e-05
-1.56041604609023e-05
-1.56361434437856e-05
-4.49554421504789e-05
-2.89361234699801e-05
-2.88541561429557e-05
-1.22619324829347e-05
-2.48245483172747e-05
-2.07415856345275e-05
-1.39860250697345e-05
-2.69104536572736e-05
-1.97718963048735e-05
-6.6241735942979e-05
4.33512306940116e-06
-3.18987264326056e-05
-4.06319683008613e-05
-3.19218221809738e-05
-2.87814921512006e-05
-3.07277374993555e-06
-3.42999128320037e-05
-2.99615044250384e-05
-1.72789046220556e-05
-1.10584795558595e-05
-1.34941455400312e-05
-2.14266562729975e-05
-2.16974762151291e-05
-2.77176916569338e-05
-3.72353963702106e-05
-3.6743376010773e-05
-2.2197875829356e-06
-1.47420996419161e-05
-1.8755893043475e-05
1.1049733482006e-05
-1.78342061593289e-05
-3.93485360842616e-05
-1.49632456951864e-05
1.34938778078081e-05
-1.60435785854679e-05
1.48603599338992e-05
-3.24168661969569e-05
-1.93419753191731e-05
-1.00706782819299e-05
-3.44221131505782e-05
-2.12556639322797e-05
-4.0315919858148e-05
-9.59239389317528e-06
-1.10341427250869e-05
-2.56442222253003e-05
-5.24173324154048e-05
-1.42560807407772e-05
-3.60413983369207e-05
-4.75914757254278e-05
-4.37692117761532e-05
-2.6286524290479e-05
-2.96186697797811e-05
-2.66694839448487e-05
-1.4525669944066e-05
-2.15102358897567e-05
1.58665154738727e-05
-1.03144811250665e-05
-1.1794831395756e-05
-3.27596695904762e-05
-4.21356343511831e-05
2.05105313943505e-05
-2.49804193840064e-05
-1.07192560003237e-05
-1.79215158143232e-05
-2.85507068977088e-05
-4.37132461912798e-05
-1.06448333301544e-05
-3.44624226463332e-05
-6.32269862898873e-06
-2.34923074234975e-05
-8.76344379077512e-06
-4.18663917625275e-05
-3.40586121213331e-05
-3.81977728013115e-05
-7.0808639418977e-06
-2.6319677871965e-05
-2.42400009428133e-05
-4.19305131494044e-05
-2.2083916734945e-05
-1.362304129434e-05
-4.12149666039269e-05
-4.65973258585024e-05
-1.10082506228194e-05
-1.7952771429623e-05
-2.66850317786066e-05
-1.490841059197e-05
-2.98129219856447e-05
-2.41299134896658e-05
-4.31316079683642e-05
-8.38904016314843e-06
-4.257229750638e-05
-3.54858130149012e-05
-3.02440848143915e-05
-1.48393323974739e-05
-2.00662452182419e-05
-4.43732417648357e-06
-4.49781093415257e-05
-4.43945640748597e-05
-2.9715484381756e-05
-4.11122662909136e-05
-2.91807895479625e-05
-1.84818088726545e-05
-2.88597323799982e-05
-1.91126881099288e-05
6.77506379067397e-06
1.63510703466143e-06
-4.43271302686604e-05
-2.08775014689983e-05
-4.58753355515572e-05
-1.0405251141437e-05
-9.82272321384149e-06
-2.03883208555953e-05
-4.90921475090647e-05
-3.43954591436367e-05
-1.48603001853084e-05
-6.46026577708171e-05
-2.57998252986592e-05
-1.43050176854661e-05
-2.09615348338397e-05
-3.76857876069941e-05
-9.70462987406879e-07
-1.83956648290254e-05
-1.98433849164968e-05
-2.29480784925785e-05
-4.17363424637057e-05
-2.4297596886933e-05
-2.92588816364252e-05
4.85258082963138e-06
-6.38896027191615e-05
-2.97842595101269e-05
-2.9638189723816e-05
-2.38701741739514e-05
-2.53596966601059e-05
-1.70733193959505e-06
-2.63596481091258e-05
-3.51576290738817e-06
-3.70880952615027e-05
-3.90130620958756e-05
-3.94002943903085e-05
-5.51756690721916e-05
-4.16007610401313e-05
-5.37176977965126e-05
-6.34132180255374e-05
-3.8135536436739e-05
-3.87001468979339e-05
-2.51283044470955e-05
-4.11288026483347e-05
-4.71471580237407e-05
1.05309138011028e-05
-1.6015548232872e-05
8.18197057132264e-06
-6.57067003439078e-06
-1.96070579205868e-05
-1.97283596919754e-05
9.2032044664195e-07
-1.13345890956435e-05
-3.81701327235524e-05
-2.8003130536279e-05
-4.52734701468052e-05
-2.52064605673483e-06
-2.93203732470921e-05
-4.29289973647961e-05
-4.27532386948307e-05
-3.25876507599512e-05
-1.02327505734715e-05
-1.25069305813864e-05
-1.71391449089773e-05
-3.30829773243736e-05
-4.4487124160605e-05
-3.44963757588722e-05
-7.24541464288703e-06
-3.5167141831635e-05
-2.45685103014839e-05
-4.71359853930045e-05
-3.58134363164006e-05
-4.14082720938209e-06
-4.59480869697602e-05
-3.78936473722197e-05
4.92714285563912e-07
-4.03991162923607e-05
-3.5910453817249e-05
-3.94897396595533e-05
-2.22096594889471e-05
-3.10746047503393e-05
-5.22955171981037e-05
-3.57888967304385e-05
-3.37558287765304e-05
-3.5717184353554e-05
-2.26429292264944e-05
-5.11986185383008e-05
-1.34768230718698e-05
-3.18267425731509e-05
-5.64023777426585e-06
-1.10539490229172e-05
-4.37501479592216e-05
-2.91894184507227e-05
-2.73039986599143e-05
-4.6269393646827e-05
-1.98792321780499e-05
-3.53964479728443e-05
-3.14155613235044e-05
-3.01246482862679e-05
-1.0363687185387e-05
-2.10634432258497e-05
-4.04972955307651e-05
-2.04190236906886e-05
-2.9590891794682e-05
-1.94630837955831e-05
-1.79090360798511e-05
-5.17692990753031e-05
-2.79246319799552e-05
1.05300701321767e-05
-2.47251594398517e-05
-5.90701409399714e-06
-4.82985968651169e-05
-3.48865433796765e-05
-1.93487942285525e-05
-2.9671388702144e-05
-3.7245954628393e-05
-2.43838750647111e-05
-1.49587239609363e-05
-2.08539409283695e-05
-4.72529588734252e-06
-4.09872642615483e-05
-5.67428542664046e-05
-3.60189484037398e-05
-2.55665513210053e-05
-1.28117565547759e-05
-2.42256221144981e-05
-2.87285633326239e-05
-1.35976218894228e-05
-3.11573776092625e-05
-2.51951076241949e-05
-6.13192546275216e-05
-3.70557440316541e-05
-2.81490009690768e-05
-3.37246833850851e-05
-2.58947644087801e-05
-1.62135925641621e-05
-1.64995271793977e-05
-3.20195214504636e-05
-8.26921201450889e-06
-3.85762086455761e-05
-8.90576807689703e-06
-1.43336786468868e-05
-2.19671307296042e-05
-2.53507757325391e-05
-6.44462566693518e-05
-3.28151857075916e-05
-1.94539662389029e-05
-1.93949733566815e-05
-4.96276753196166e-05
-3.45151268471159e-05
-2.02496232654974e-05
-4.40030326327667e-05
-1.15684335200313e-05
-4.36386950521961e-05
-1.377411628344e-05
-2.74798917593967e-05
-4.13588480326716e-05
-5.22673303334379e-06
-3.79760421668458e-05
-4.15528158574062e-05
-2.6277650742092e-05
-3.25603861362503e-05
-4.40705037150791e-06
-3.44663660578424e-05
-3.60226342788844e-05
-1.14286226149213e-05
-2.58306961204119e-05
-1.81441631657108e-05
-1.65231796526704e-05
-3.21151344589886e-05
-1.05264888340671e-05
-7.00318553656321e-05
-7.59645140493893e-05
-2.9227024973146e-05
-1.59225172875152e-05
-2.63145777009569e-05
-1.28448845678625e-05
-2.34771571649838e-05
-2.85532588081483e-05
-2.80156079808869e-05
-8.36623155578625e-06
-5.48953932223256e-05
-4.2504791799732e-05
-2.411508569982e-05
-2.24584473787826e-05
-2.12041686738947e-05
1.99009954063708e-05
-3.16337843656757e-05
-2.5219234332143e-05
-3.33284033093665e-05
-3.77042847801724e-05
-3.34671474411292e-05
