# Supplementary material for: Research on computational propagation and identification of mine microseismic signals based on deep learning
Source: PLoS One. 2025 Oct 22;20(10):e0334641. doi: 10.1371/journal.pone.0334641 (PMC12543183; doi:10.1371/journal.pone.0334641)
Supplement: S6 Data — (ZIP) [file pone.0334641.s006.zip › 000100900000155.xlsx_0.txt_24.txt.txt]

-2.82022703225233e-05
-3.04905916755896e-05
-2.04839327778417e-05
-1.28988485772046e-05
-1.25812960139018e-05
1.03328442663712e-06
7.8228453354882e-06
-3.43352353477639e-05
-5.86121726413475e-05
-2.64727881873754e-05
-3.97902713514817e-05
-3.95424837655588e-05
-2.85954641735423e-05
-1.82561364222126e-05
-1.79733980243091e-05
-3.22421487968985e-05
-8.43410136435242e-06
-2.59043548054927e-05
-2.29432669785433e-05
-3.19296749284398e-05
-1.55840155746473e-05
-1.74985163916974e-05
-4.15303716987667e-05
-4.35602786627217e-06
-2.8847121279077e-05
-2.41886773301354e-05
-3.52939510968286e-05
-1.9434493761836e-05
-3.39079512573745e-05
-7.01200329577286e-06
-1.38380659291014e-05
-1.87155371784004e-05
-1.29218180369775e-05
-2.77345387928494e-06
-3.40089730338024e-05
-1.6885008904556e-05
-3.9813150990292e-05
1.76190863616375e-07
-2.88703903253699e-05
-1.38865301557326e-05
-3.86850682805428e-05
-1.58939938220576e-05
-2.29103632507316e-05
-4.48811026005763e-05
-3.29187313909358e-05
-2.22160490777051e-05
-6.54834577004512e-05
-3.14998176708758e-05
-4.42468821032056e-05
-4.63794838774423e-05
-3.1650245841399e-05
-2.67906009612578e-05
-3.82603138388923e-05
-1.68627101385975e-05
-1.99112726979836e-05
-1.53223792841287e-05
3.9314116413799e-09
-1.07698247973899e-05
-3.39823933875526e-05
-2.47653036197707e-05
-3.21105129618164e-05
-2.18721379431197e-05
-1.86120735846307e-05
-3.66015903955605e-05
-1.21860034953698e-06
-7.2218838286225e-06
-4.38262923742355e-05
-2.89414062024912e-05
-4.65399951855582e-05
-3.95327367591225e-05
-3.69139579078498e-05
-2.48829642446574e-05
-3.76861072300661e-05
-4.8708717025538e-05
-4.27905298033807e-05
-1.34114892360513e-05
-5.03210405694073e-05
-1.3994683503147e-05
-3.24474969084745e-05
-5.44492607618691e-08
-4.66053456469573e-05
-2.52058609199414e-05
-1.40805138731209e-05
-6.62328590099441e-05
-3.09732901798366e-05
-3.57444519649103e-06
-2.54917743681712e-05
-3.9126277137021e-05
-1.99081310943285e-05
-1.34582930479435e-05
-1.03181309726558e-05
-3.4274719049363e-05
-1.23652923894749e-05
-3.93165643343809e-05
-1.60589858543719e-05
-1.72579700115964e-05
-1.21821390238881e-05
-3.46599775379558e-05
-7.78076078322391e-06
-1.62788097279421e-05
-2.38289647090646e-05
8.44243186474719e-06
-1.61989709239614e-05
-2.56411745513132e-05
-6.10456927046242e-05
-3.08169492987056e-05
-3.02234997732052e-05
1.26445973955718e-05
-3.5245634541976e-05
-3.67018653844899e-06
-4.07244417897682e-05
-2.99405152081535e-05
-1.15298859054793e-05
-2.81029989572602e-05
-6.84510153804518e-05
-3.55953758899796e-05
-2.41916112057608e-05
-4.27215341695178e-05
-1.48652719055211e-05
-1.17446344196072e-05
-2.74803509356606e-05
-3.0484173259976e-05
-3.5618608389007e-05
-3.28584088302843e-05
-4.39587617730668e-05
-2.09942475829567e-05
-5.0648591551309e-05
-4.38503366938074e-05
-3.88370923399596e-05
-1.45650039314692e-05
-2.89035901912232e-05
-2.34505334322721e-05
-1.87674151004929e-05
-1.30669632944035e-05
-4.52902007844051e-05
-5.28265009186653e-05
-3.73506447881753e-05
-2.90777553232825e-05
-3.26740001217488e-06
-1.57926374417065e-05
-2.28322588562136e-05
-3.83411919448186e-05
-1.56398090114782e-05
-3.41456299435409e-05
-1.74779364914139e-05
-4.14950975497892e-05
1.50715904208369e-05
-3.2816332655769e-05
-2.6515478692042e-05
-5.4277044063281e-05
-4.8919258218176e-05
-4.07480632101596e-05
-2.22461841297529e-05
-1.94439405254281e-05
-3.62267516433927e-05
-1.25967313906231e-05
-2.9825319946457e-06
-1.93523838333906e-05
-2.66583226052997e-05
-8.67928326654546e-06
-3.13757045389805e-05
-5.52954206757054e-05
7.06036687578301e-06
-2.32264573782399e-05
-4.7246922768886e-05
-2.55280439017103e-05
-3.32131373759531e-05
1.80827082659074e-05
-8.44496265406015e-07
-3.07898778013464e-06
-4.7022366799029e-05
-5.19363480101041e-05
-2.51882742990447e-05
-4.84116889099632e-05
-7.86171776819437e-06
-7.07678640101164e-06
-5.3174515387461e-05
-1.43632329130385e-05
-4.24720826309314e-05
-2.56096936118696e-05
-2.41130916112096e-05
-1.33937494406191e-05
-2.5050424364259e-05
-3.82159239809536e-05
-2.63092294659538e-05
1.67075397491081e-06
-4.18700497430138e-05
-1.33133001524947e-05
-6.0568454368213e-05
-3.72374597521779e-05
-1.01293394097402e-05
-3.19868945750078e-05
-5.53881566177911e-05
-2.98248506845885e-05
-3.05098819224663e-05
-1.18961416061092e-05
-3.4184004309843e-05
-4.99972205767244e-05
-2.35843707694194e-05
-2.10407526944413e-05
-5.06016475356417e-05
-4.66115543480438e-05
-3.68731071508818e-05
-5.23397659206363e-05
-2.0313703361213e-05
-2.48499060351782e-05
-2.70045245052106e-07
-4.39981732389858e-05
-3.48415586597958e-05
-2.20425463246356e-05
-2.26096481332246e-05
-2.31248542320983e-05
-5.08785394320571e-05
-2.18538601747117e-05
-8.59740763484382e-06
-1.61892073626376e-05
-3.82042534678108e-05
-4.11142499659246e-05
-7.00818236522353e-06
-2.48631337902048e-05
-1.34186359122908e-05
4.87625290610239e-06
-1.04758648148553e-05
-2.26296505581499e-05
-2.38740782047285e-05
-3.15153276649537e-05
-2.64047102823001e-05
-4.51565083347299e-05
-2.97612544577726e-05
-1.05368155633226e-05
1.28889781943182e-05
-2.79208769303102e-05
-5.29674073010475e-05
-1.58835822284117e-05
-2.22912859613971e-05
-1.64487438986838e-05
-2.7585130097302e-05
-3.22038000410689e-05
-2.93453293181055e-05
-8.04710508536653e-06
-2.80596124464671e-05
-1.32845336941736e-05
-8.3537811567518e-06
6.94300963703815e-06
-4.40907949206784e-05
-1.97443765400462e-05
-5.80879899369067e-05
-5.15725389003745e-05
-3.8275166957139e-05
-3.31637454086887e-05
-3.15266862358134e-05
-3.52233619831115e-05
-3.97393173346636e-05
-2.9314398189614e-05
-2.33434457448489e-05
-2.61634399067859e-05
-2.12351206478764e-05
-1.72045206541843e-05
-1.52594605399643e-06
-1.27087511622879e-05
-3.35900414318933e-05
-3.38295188025034e-05
-1.03499712419833e-05
-1.34870228502763e-05
-7.10544717686622e-06
-1.77162330106217e-05
-3.43111481541065e-05
-1.3938373709828e-05
-1.89554890132852e-05
-1.60639496913564e-05
-3.78637198490418e-05
-2.37461542178736e-05
-2.87636797310682e-05
-3.92594307163599e-05
-4.95862430367995e-05
-3.66298360110722e-05
-2.2815339429654e-05
-3.25545738070118e-05
-7.06566378254466e-06
-2.63079965239975e-05
-9.50388496154662e-06
-5.43207164771161e-05
-4.47040526573728e-05
-5.4213868409956e-05
-4.68683056147049e-05
7.07404643396682e-06
-5.4929744742979e-05
-1.99700688665547e-05
-2.47736441492451e-05
-1.79711695726506e-05
-1.03481334805108e-05
-8.15322757611537e-06
-2.80236378897248e-05
-6.47121961331234e-05
-4.50673563267015e-05
-4.60834416892341e-05
-2.47799750748067e-05
-4.48741244845259e-05
1.30756955048075e-06
-6.85854135016665e-06
-2.88928521632246e-05
-4.79172499143796e-05
-3.6651566631727e-05
-6.74116726475024e-06
-2.09546155001773e-05
-3.57498709931768e-05
-4.35128043606107e-06
-1.20505985365308e-05
-8.74605304348794e-06
-2.20776282611272e-05
-2.0166233503846e-05
-2.01757738244949e-05
-6.78145035213206e-06
2.27131437294532e-06
-1.64174270643979e-05
-1.42598361597643e-05
-3.56032893293994e-05
-7.18333365777776e-06
-2.17517069611262e-05
-3.44925078623243e-05
-2.08598550362737e-05
-1.90909280786461e-05
-2.98925109255053e-05
-2.65507431910115e-05
-1.16536340578457e-05
-1.80649340686622e-05
-2.15062095655865e-05
-8.87805362139743e-06
-3.52449772645739e-05
-1.57195140215474e-05
-2.94258042738492e-05
-2.94147812322813e-05
-3.41778974889644e-05
-3.43505284838774e-05
-4.1699266605339e-05
-5.79475347080222e-05
-5.15945186360336e-05
-2.49006773546e-05
-3.06425031022694e-05
-1.49766221153226e-05
-3.46117415671609e-05
-2.37320660050226e-05
-2.81013416659963e-05
-6.46198599439495e-05
-2.96543498209925e-05
-1.40784396904379e-05
-4.58047318823945e-05
-2.81926807837783e-05
-2.98269578513691e-05
-3.01936203744368e-05
-5.26875280902462e-05
-1.88865103116672e-05
-2.05078484847033e-05
-4.65419794515667e-05
-3.68994715377695e-05
-3.79460059222236e-05
-3.29022336937085e-05
-2.0446453007096e-05
-2.60032898339335e-05
-4.74032916832184e-05
-8.96077323450371e-06
2.91863514748548e-07
-3.14939218859238e-05
-2.06109808021398e-05
-3.89566113155222e-05
-3.21962980387457e-05
-3.48391837294099e-05
-1.38038765916653e-05
-3.22424319812891e-05
-5.58076437770365e-05
-5.52394791049651e-05
-1.97434940296662e-05
-2.06279244226221e-05
-4.07940337856902e-05
-3.07406918346582e-05
-3.66880786647273e-05
-4.56968225189251e-05
-3.1361784819818e-05
-8.20911412438128e-06
-3.14487603113849e-05
-7.63095672519683e-05
2.91881671343202e-06
-7.09720850582728e-05
-2.00098844336896e-05
-3.12990798608955e-05
-3.77978374719007e-05
-2.77483919269437e-05
-3.60091050976627e-05
-5.54583483603062e-06
-5.45358563084482e-05
-3.75531514987039e-05
-4.25865080299826e-05
-3.46297432847079e-05
-3.7068853185834e-05
-1.29009328345543e-05
-1.7207057947686e-05
-1.76951682365326e-05
-2.65215092067843e-05
-3.04071123778783e-05
-1.19242064609822e-05
-4.33988759512409e-05
-2.86860520446202e-05
-7.05788577822329e-06
-2.92387998268164e-05
-1.81025401603623e-05
-1.51734364851628e-05
-2.80159135033932e-05
-2.73001702583407e-06
-2.69019628543773e-05
-4.66257061611709e-05
-6.33827195484646e-05
-3.63366176631679e-05
-1.86632270655625e-05
-5.61955211694525e-05
-5.72989585072952e-05
-2.58053011534721e-05
-3.69380266986959e-06
-4.38751959551851e-05
-4.27125157566182e-05
-2.81360301462694e-05
-2.91483279495775e-06
-2.61569732883193e-05
-4.31361197555164e-06
-2.82431512638456e-05
-8.22288625617909e-06
-9.51581184609493e-06
-5.54620917103099e-05
-1.67392958184387e-05
-2.05543940505126e-05
-2.10778394165961e-05
-4.13847340176276e-05
-2.0510643287206e-05
-1.28216523359079e-05
-4.82543686154043e-05
-5.76289905091609e-05
-5.07368149054616e-05
-1.56154667929681e-05
-3.49127687906126e-05
-2.65790304450723e-05
-8.0864963503832e-06
-2.85234559143097e-05
-2.7608032997907e-05
-2.68666850451111e-05
-1.15085664917372e-05
2.62366942749217e-06
-4.81159995591365e-05
-3.78453183100288e-05
-5.12065377823526e-05
-1.6558628343875e-05
-2.09761326434712e-05
-4.12625861084737e-05
-3.11758588781534e-05
-2.01755957383513e-05
-4.92298659658453e-05
5.71971051008463e-06
-1.46113520669667e-05
-9.20054453570218e-06
-4.83428120377278e-05
-3.06236384360373e-05
-4.14161153795062e-05
-4.63882814946258e-05
-2.02932717464428e-05
-2.08365386799477e-05
-2.69834532590539e-05
4.34880200001262e-06
-3.08067862349225e-05
-4.3717812341283e-05
-2.14180827789199e-05
-1.9721243686829e-05
-5.57122786277795e-05
-1.51057487515741e-05
-3.85554828536492e-05
-9.33317105460516e-06
-2.59277610264295e-05
-2.33241695542989e-05
-2.40538857295855e-05
-4.11170960001305e-05
-5.31092406931446e-05
-3.92699588648302e-05
-4.98952067366992e-05
-2.65073722329687e-05
-5.25803372882924e-06
-3.67001716153746e-05
-2.54075408775406e-05
-1.44053297977508e-05
-1.02818574964071e-05
-2.15115704154543e-05
-1.71746258793277e-05
-2.62560842324009e-05
-4.20423068207226e-05
-2.05244387328999e-05
-1.07708380614044e-05
-5.12706549518422e-05
-2.22086876469886e-05
-4.26513265755914e-05
-8.03505152123159e-06
-3.52146644260716e-05
-2.86449401193852e-05
1.05082958302884e-06
-3.47442059841576e-05
-3.78498370562867e-05
1.42323289863827e-05
-2.2609705760203e-05
-3.22521750438858e-05
-3.34726935607401e-05
-3.4348685624779e-05
-5.52854241496457e-06
-7.65493201475312e-06
-2.06909094479343e-05
-2.8346015730292e-05
-3.68771434902545e-05
-1.56521824562387e-05
-1.53390049366004e-05
-4.285181024581e-05
-4.06381593996752e-05
-3.54248521764737e-05
-2.61284418217738e-05
-2.087332221014e-05
-7.0898060795143e-05
-5.90158140025116e-05
-8.3929055745765e-06
-2.52525871028016e-05
-4.68296238189702e-05
-9.71613928169351e-06
-1.22803783654212e-05
-4.16666110518656e-05
-3.02518708192523e-05
2.119758127045e-06
-2.47385365210985e-05
-5.17472811999535e-05
-4.61191309991739e-05
-3.6177526964707e-05
-2.49498024164721e-05
-1.73346041938377e-05
-2.78804486631414e-05
-5.73438957396616e-05
-1.47184648368578e-05
-2.80996347763458e-05
-6.92060153875424e-05
-2.19248598851161e-05
-4.94353861636377e-05
-2.27271875006367e-05
-2.20808322346512e-05
-4.47837279848045e-05
-7.24544875480587e-06
-2.53050958955873e-05
-4.27089652588723e-05
-6.08932252152877e-06
-1.11163986188388e-06
-1.20470292503327e-05
-2.35671222461218e-05
-4.86726174859424e-05
-1.5499119649718e-05
-3.75963413369429e-05
-8.21371037051475e-06
-1.10882316323376e-05
-2.81793965268292e-05
-1.90234663281932e-05
-2.47234505304473e-05
-5.19579258321358e-06
-1.07650604309912e-05
-5.56565417821243e-05
-2.18798770046e-05
-1.22575127833756e-05
-5.49619310850192e-06
-9.76714209998649e-06
-2.52269494951476e-05
-1.09624348046715e-05
-1.67666209838332e-05
-4.59049778070254e-05
-1.26394131887498e-05
-7.23013805782052e-07
-2.33360302548763e-05
-2.0463049809628e-05
-1.40847828582607e-05
-1.26957496381272e-05
-4.85975688579344e-05
-3.12608035624841e-05
-1.1306812964657e-05
-6.06559381667527e-05
-1.72119620764879e-05
-2.70170777067894e-05
-1.98868071205275e-05
-3.3520641436444e-05
-1.06821421779626e-05
-3.48798299280872e-05
-3.78800419184e-05
-3.13717226377056e-05
-2.53153186773465e-05
1.79274726021157e-05
-3.12292685035142e-05
-3.89460604745308e-05
-4.01182670422495e-05
-1.82562806230691e-05
-2.80869037929989e-05
2.41726415247138e-06
-3.57380240092222e-05
-4.33140951227518e-05
-2.40745973315817e-05
-1.34887327153306e-05
-2.17846958906478e-05
-3.78701260661555e-05
-4.88471281607216e-05
4.82968607221431e-07
-3.82292206865506e-06
-1.25819538631623e-05
-4.0989920248219e-05
-5.01876706549394e-05
-4.00456105718712e-05
-2.84834759626371e-05
-1.37441757741306e-06
-9.40240533136788e-06
-4.55929677967272e-05
-5.89615953888191e-05
-4.46178598602289e-05
-1.97595909621368e-05
-1.42748047538483e-05
-1.89654957303521e-05
-4.96200826263758e-05
-5.87018374560554e-05
-5.80997031179594e-05
-2.89267785530898e-05
-8.81788867742148e-06
-3.27415742240544e-05
-2.31344356073327e-05
-2.64354194145216e-05
-3.63448253023565e-05
-1.86238279611178e-05
-2.0467067243444e-05
-9.68047507086839e-06
-3.43256680383163e-05
-4.15604010788803e-05
-5.49277310980003e-06
-4.04224952351378e-05
-2.5193194370641e-05
-2.47844610577024e-05
-2.5191981249358e-05
-4.83377695786202e-05
-3.33622600022817e-05
-1.3877943594168e-05
-2.29163124143567e-05
-1.9664968464407e-05
-2.32233860033984e-05
-1.99339526275961e-05
-3.26303607158217e-05
-3.76542987399245e-05
-1.51765753274105e-05
-4.14816740358128e-05
-2.50796441653813e-05
-2.36569329458033e-05
-3.44087460802519e-05
-1.58749078189993e-05
-6.41418717620746e-05
-1.28401533758373e-05
-7.33420484939124e-06
-1.83711166342683e-05
-4.56411032536744e-05
-4.89649257137122e-05
-3.84813546981843e-05
-3.44795890410166e-05
5.23537588008644e-06
-2.45540927884261e-05
-6.04495246563977e-05
-5.06583003956833e-05
-4.0645176869965e-05
-2.60026920738966e-05
-2.62689610510481e-05
-3.339331420593e-05
-9.03349946322966e-06
6.02095465342651e-06
3.11096817141266e-06
-1.90238316063239e-05
-1.3653598195586e-05
-1.23998399654834e-05
-1.10755491502295e-05
-5.44050588543655e-05
-1.96715082044177e-05
-2.51773945385305e-05
-3.14366997533644e-05
-3.34101870950539e-05
-4.29407834104843e-05
-3.58416652442665e-05
-4.62590180288625e-05
-3.82319308176507e-05
-2.9305740892716e-05
-4.12092457473269e-05
-3.89465700764604e-05
-4.28230558871162e-05
-4.37056744086228e-05
-4.56087226373975e-06
-1.98920999385884e-05
-5.00831753848735e-05
-4.55674189139677e-05
-4.40919630536548e-05
-5.33423028321013e-05
-3.57378604415187e-05
-3.61499310287899e-05
-1.44633266876016e-05
-2.28886091769929e-05
1.93205325656542e-07
-1.89487588516855e-05
-2.75426704705974e-05
-2.14295111265249e-05
-1.91496239883434e-05
-3.24748371834027e-05
-1.77426352715073e-05
-2.5365687193963e-05
1.18297396947422e-06
2.83427942222646e-06
-4.30431571201738e-05
-1.32438898212057e-05
-9.09610161824171e-06
-1.9752745390821e-05
-3.2960765454552e-05
-2.6655850140031e-05
-2.52773560724775e-05
-4.85933875286515e-05
-1.14170631132141e-05
-2.3663711312273e-05
-1.48948280403944e-05
-2.38155891584292e-05
-2.53613779955634e-05
-2.64198912934492e-05
-3.25781507512939e-05
-2.46796136511079e-05
-5.86579172342559e-06
-5.3787005571402e-05
-3.25078449874363e-05
-4.46616041662429e-05
-4.58340431484254e-05
-3.86017613751463e-05
-4.12751711943043e-05
-2.65138939208498e-05
-9.07819101740399e-06
-2.27988399126749e-05
-6.31680261013458e-05
-3.48887252663219e-05
-3.50460695967554e-05
-4.00948825887919e-05
-5.75141269255351e-05
-1.4046596214877e-05
-2.21811554127479e-05
-2.0056061031082e-05
-1.91308891102622e-06
-3.86336464217588e-05
-9.037211894683e-06
-5.200146028923e-05
-3.75379994190536e-05
-9.47590777084133e-06
-4.10284590198686e-05
-4.60533344685877e-05
-5.18686268472143e-05
-2.44603062245238e-05
-4.80918390303765e-05
-1.72013339600048e-05
-1.21109098696845e-05
-3.42507052240529e-05
-2.04974375975394e-05
-5.91685939925515e-05
-4.1321246469194e-06
-2.64840191526906e-05
-8.61689628490434e-06
-2.36747734462874e-05
-2.47528063739949e-05
-3.33300347038789e-05
-2.38932136167146e-05
-3.98642293802852e-05
-2.65878878149236e-05
-1.35716460404915e-05
-4.3835442641962e-05
-2.30493210927085e-05
-1.37706440789494e-05
3.04577547505419e-06
7.84732664459557e-06
-3.20615838981119e-05
-6.33258720559238e-05
-1.96000456390099e-05
-2.72540958495418e-05
-9.86643754630938e-06
-4.0451580089995e-05
-1.63057428048718e-05
-2.5124934965577e-05
-1.0366640748486e-05
-3.64479137229697e-05
-9.11908282243741e-06
-3.80379086171387e-05
-6.5590894531253e-05
-2.69274192539028e-05
-2.3861090048523e-05
-6.87164192413943e-06
-4.11356401729113e-05
-1.89359682228409e-05
-1.47847713038013e-05
-4.83754416132096e-05
-3.48866640580104e-05
-3.29642422420837e-05
-4.14295209585845e-05
-1.40508005671176e-05
-1.12832032179283e-05
-2.46459736346324e-05
-2.97597322596814e-05
-4.58605316720498e-05
-1.66731242143149e-05
-2.07549919427509e-05
-4.06866942892719e-05
-3.8281204886463e-05
-2.81335692894098e-05
9.87250053497357e-06
-3.34863908344138e-05
-1.95474893462273e-05
-1.62732724665935e-05
-4.15673772913321e-06
-4.91365446587612e-05
-3.75435433433499e-05
-2.70021929368345e-06
-1.69023967658738e-05
-2.85075718879255e-05
-3.97292918776668e-05
-1.68706756282886e-05
-2.20322325327604e-05
-3.18119908450685e-05
-3.65138634991905e-05
-3.02116443965186e-05
-1.07973499204555e-05
9.57959589497202e-06
-3.15972242135688e-05
-1.04268780653715e-05
-1.17169716096321e-05
-1.30230385328662e-05
-4.15708994638276e-05
-2.97839945563305e-05
-2.49145660063637e-05
-5.95045805592738e-05
-3.1229656420211e-05
-2.25989097740073e-05
-3.50251274260229e-05
-8.91147241146737e-07
-9.36102788837674e-06
-2.23114336524627e-05
-3.88859436526557e-05
-2.42553948780241e-05
-2.55756520897955e-05
-1.57114698126402e-06
-3.19189158394366e-05
-1.82089642479625e-05
-2.13167110441561e-05
-3.49160645424543e-05
-1.84263391485363e-05
-6.2235622107599e-05
-3.47350117930415e-05
-2.08085001415475e-05
-6.37802676180752e-05
-5.46992831122568e-05
-6.87587802762965e-05
-3.60458091322149e-05
-6.35760872313378e-05
-4.3039983854052e-05
-2.11299582702927e-06
-3.75086885957647e-05
-4.63344856325399e-05
-2.15180972800813e-05
-2.07180101509277e-05
4.76469210800508e-06
-1.78962493495013e-05
-3.24959599763655e-05
-4.44204028776659e-05
-4.08697871042e-05
-1.15237250626094e-05
-3.07879161886099e-05
-3.11955693745931e-05
-4.21476856020471e-05
-2.93199423416752e-05
-3.19330854779617e-05
-3.40626451577712e-05
-3.06494491913106e-05
-4.9356928388358e-05
-4.03566024439031e-05
-3.11883303378097e-05
-5.63456064590396e-05
-5.03024292187945e-05
-1.84810571568956e-05
-4.6864122825154e-05
-4.99833002067614e-05
-2.34556349887464e-05
-2.07496266148255e-05
-4.93632423798345e-05
-3.87152528004321e-05
-1.54609546816417e-05
7.57380951032736e-06
-5.02072852782161e-05
-4.29134401734993e-05
-1.8185481620567e-05
-4.81946632034182e-05
-6.28047595411939e-05
-1.7128635766178e-05
-6.65961783245085e-06
-1.04549863753192e-05
-3.54333062612314e-05
-4.67981266418883e-05
-3.6620056734358e-05
-1.50277676675747e-05
8.89701790403544e-06
-8.72310156826897e-06
-2.11157738009449e-05
-5.04339984063952e-05
-2.46549406099702e-05
-8.26022432965687e-06
-1.67129178402974e-05
-3.71965861863986e-05
-4.39021619752208e-05
-3.52345638899627e-05
-2.20889988496903e-05
-3.36627769079178e-05
-3.89540641091858e-05
-2.20348746193271e-05
-6.38736262982844e-06
-3.27542594582541e-05
-3.06521058440574e-05
-1.77777225172089e-05
-1.88955088732687e-05
-4.28684803371857e-05
-2.71420247410338e-05
-1.72465378193454e-05
-5.11624578696659e-05
-9.22473071790074e-06
-1.35532938971128e-05
3.64953844746816e-06
-2.35524914256207e-05
-2.45136281974159e-05
-2.44071260375919e-05
-4.75879081854115e-05
-1.63392267402207e-05
-2.68180650012051e-05
-2.55299356642899e-05
-2.39640863186971e-05
-6.47902512903148e-05
-2.09877383694929e-05
-1.30322659773055e-05
-5.70782401155628e-05
-2.96018866822142e-05
-1.2992898611855e-05
-1.98808149185391e-05
-1.9756830363342e-05
-3.65997803984037e-05
-1.51642694967289e-05
-2.34196855007989e-05
-2.51242914558313e-05
-3.70601276256354e-05
-1.84148824864503e-05
-2.79607822439151e-05
-4.03500423103297e-05
-4.73041588944506e-05
-3.44862083327177e-05
-4.32835674464588e-05
-2.80662133511791e-05
-3.77243496604023e-05
-4.6869399494924e-05
-1.69026564340907e-05
-2.03648798267903e-05
1.45309933267832e-05
-2.07512466025854e-05
-2.14301164856537e-05
-1.52431587799498e-05
-3.11343722352669e-05
-5.88419769536071e-06
-1.10645908211141e-05
-4.25268072776667e-05
-1.89637902317945e-05
-2.07120419302417e-05
-5.15521311725552e-05
-6.8244165753854e-06
-2.70313344258244e-05
-2.74603241322556e-05
-3.01108755892239e-05
-3.55092061319882e-05
-3.68406589381588e-05
-4.51717365209604e-05
-3.83685565811036e-05
-4.85311560769303e-05
-2.81471828632386e-05
-4.98320550995271e-05
-4.48042579304525e-05
-1.64328936802244e-05
-6.35799846563247e-05
-3.53028365144718e-05
-2.56776438899978e-05
-2.34856558488668e-05
-5.89931400113118e-05
-2.2627513752347e-05
-3.64584695063063e-05
-3.77867755300296e-05
-4.84549016312305e-05
-2.46176087351961e-06
-9.80042843058282e-06
-2.13971535333666e-05
-2.42978732160603e-05
-2.12044886878658e-05
-5.05425726008968e-05
-2.23787585908249e-05
-1.49067674547757e-05
-3.04208296563607e-05
-4.88723338181727e-05
-7.72742363387051e-06
-3.21174553914387e-05
-3.65952981561744e-05
-5.68385742192386e-05
-2.33223941487375e-05
-2.13108134057451e-05
-2.93895935738218e-05
-1.17308803237093e-05
-2.91037266680973e-05
-5.00645444980639e-06
-1.93973085764685e-05
-1.95205556702649e-05
-3.06296273391561e-05
-3.57805769058019e-05
-2.17723030513032e-05
-1.36999059286865e-06
-2.15194908477401e-05
-2.41338122179955e-05
-2.76436622520918e-05
-1.72114792193229e-05
-4.51757498131803e-05
-3.37887525082512e-05
-1.98258424766313e-05
-1.88034139526572e-05
-1.9711939593722e-05
-1.89806993468496e-05
-3.30919081557006e-05
-3.97956373581193e-05
-3.48099582274056e-05
-3.39265881784229e-05
-4.92451980895956e-05
-2.37696090096876e-05
-3.72661260505743e-05
-3.9150465030056e-05
-2.85582109985693e-05
-1.53622789550085e-05
-5.20150475141098e-06
-3.10840935230548e-05
-2.83783229443576e-05
-1.92408744732537e-05
-1.6546000544221e-05
-1.86609036775974e-05
-1.4507964165318e-05
-2.49169109065101e-05
-1.41317318616212e-05
-1.90254763879925e-05
-5.83155127170631e-06
-5.10059431880321e-05
9.95115681342486e-06
-4.82965011173154e-05
-2.28174222569494e-05
-2.57589372066419e-05
-4.38668791542255e-05
4.08341206460929e-06
-3.35325661446227e-05
-2.31114263007046e-05
-3.28597299023903e-05
9.98448223010228e-07
-2.81281622590416e-05
-2.39562933865838e-05
-2.57340494693281e-05
-1.59912109741247e-05
-7.6088580171084e-06
-1.15632936740567e-05
-6.15811526888396e-05
-5.38271856434148e-05
-2.94514838749192e-05
-1.98901502013059e-05
-1.78038432056993e-05
-2.4505344437058e-05
-3.00615801860425e-05
-5.39186782808813e-05
-3.84160791860233e-07
-3.25463157621099e-05
-1.62278818007478e-05
-2.94636381180246e-05
-9.80386340468132e-06
-5.64969041562492e-05
-9.0148170988434e-06
-9.99165691520835e-06
-3.65783176878304e-06
-1.30933770826729e-05
-3.79770214271633e-05
-1.58158521214378e-05
-3.93014904120001e-05
-3.18377195711914e-06
-3.48837524309366e-05
-2.00658325633723e-05
-3.12774319238549e-05
-3.4624087007555e-06
-5.48109281549378e-05
-3.22842105782295e-05
-4.80236875495447e-05
-3.26412845450347e-05
-1.14958573121041e-05
-5.05891344765196e-05
-4.4763998853394e-05
-3.28907481640059e-05
-2.83569988573865e-06
-3.98226838909125e-05
-4.16983482847014e-05
-5.84783792662428e-05
-6.14102716974725e-05
-1.11773112248166e-05
-1.51577412314971e-05
-4.61953523842483e-05
-1.77474319691198e-05
-1.50494625982055e-05
-4.07206452945341e-05
-1.66936066167792e-05
-5.09825653171827e-06
-1.78303182811957e-05
-2.07874135163755e-05
-9.5177592559908e-06
-3.12539539209176e-05
-3.88958242935218e-05
-3.23306029549191e-05
-3.03069820889031e-05
-1.8520773973573e-05
-1.90826043882042e-05
9.75362617344843e-06
-3.00162272927962e-05
-4.03550525390638e-05
-2.04268500992557e-05
-2.28191684722415e-05
-6.04521458617812e-05
-4.03242877026125e-06
-2.47579489450266e-05
-2.14873082482095e-05
-4.33795656919076e-05
-1.98577856080031e-05
-4.17900577356476e-05
-1.94274698969802e-06
-1.79658423448593e-05
-5.76768974639554e-06
4.45940001427928e-06
-2.55548714843982e-05
-4.47699841400053e-05
-2.97032034961987e-05
-3.41774283860996e-06
-1.96166339194692e-05
-4.12859651349366e-05
2.00588583130191e-06
-2.16723493169181e-05
-1.22317472338292e-05
-4.20313738456308e-05
-3.37872833377957e-05
-5.0245692326849e-05
-3.69764336551457e-05
-1.87793584741272e-05
-2.77797049713937e-05
-2.94115317549925e-05
-2.89532927186953e-05
-5.70210143034331e-06
-4.16877053936062e-05
-3.45789137705111e-05
-2.24596243697765e-05
-1.58877667312469e-05
-2.87762699238666e-05
1.0534795076401e-05
-2.0674799112222e-05
-4.06551996322172e-05
-1.26103868176024e-05
-4.30860745894819e-05
-3.27042082034095e-06
-1.95025072032515e-05
-5.31724073824518e-05
-2.82181291077208e-05
-2.70112321290969e-05
-4.83942049870369e-05
-5.56131510043252e-05
-4.66135211127263e-05
-7.18583722229916e-06
-5.2517392249523e-05
-2.89393631722601e-05
-5.06275385716861e-05
-2.11473030085765e-05
-5.47468983067326e-06
-5.20633375658166e-05
-1.2098612525035e-05
-1.99085838493891e-05
-2.17410630433532e-05
-5.29413615435516e-05
-4.10639637468315e-05
-4.97567539989939e-05
-4.85444864628778e-05
-3.24019148969027e-05
-1.18621039585723e-05
-4.4306884297406e-05
-1.85307566563519e-05
-4.24677723462604e-05
-6.34561205283016e-05
-2.88790610187107e-05
-2.82950051280611e-05
-4.72592602735359e-05
8.49748202984488e-07
-2.90975339188984e-05
-1.11821914468456e-05
-5.41841685894103e-05
-2.52204660045139e-05
2.3527136203514e-06
-5.81000946151335e-05
-3.66115842012419e-05
-5.04070323660813e-05
-5.20313405608422e-05
-3.97731199571807e-05
-1.907010415061e-05
-2.49370117944556e-05
-2.06955183676922e-05
-5.57850925899725e-05
-2.49131554628665e-05
-1.70223779803467e-05
-3.2547102993177e-05
-5.46871323715763e-05
-3.5775854699444e-05
-1.82113291010014e-05
-2.14157085242092e-05
-2.42388181245834e-05
-3.59820424526608e-05
-2.17193712597685e-05
-3.75270465743679e-05
-7.15195297889761e-06
-4.05440308935113e-05
-3.35041571784195e-05
-2.24662593250183e-05
-1.95300135256415e-05
-1.2047980436661e-05
-2.86622403917293e-05
-4.71304093459393e-05
-3.08359399431221e-05
-3.59051311680977e-05
-3.83638681969243e-05
-3.19398379457932e-05
-1.3252546439564e-05
-5.47816278852227e-05
-1.01789485247586e-05
8.45315998990183e-06
-2.21865778037068e-05
-4.69865854884912e-05
-1.49080639831008e-05
-4.3161932913181e-05
-4.24083222513562e-05
-4.39238365345815e-05
-2.01942962003026e-05
-4.74613486800562e-05
-2.54076003257768e-05
-2.01244065035535e-05
-1.27569598428268e-05
-2.07806678548994e-05
-4.65112461176969e-05
-1.51588123251046e-05
-1.09907968201084e-05
-2.5877081270291e-05
-5.78585946912951e-05
-4.36721849379727e-05
-7.95546205443595e-06
-3.75583801828102e-05
-2.18957508811975e-05
-3.52977788903088e-05
-2.50454393456298e-05
-3.42220442910843e-05
-3.47087297654086e-05
-4.17982272532096e-05
-2.59658149186882e-05
-4.03354984218643e-05
-2.52133042314777e-05
-1.91223585002642e-05
-1.67221911753949e-05
-4.64282234370163e-05
-5.95294387054686e-05
-1.51262543389532e-05
-2.16395869430268e-05
-3.10601008407297e-05
-3.32444709552542e-05
-2.35932860982326e-05
-5.12592317353093e-05
-4.22444213238042e-05
-2.19103877471247e-05
-3.84980947895702e-05
-3.04545214668537e-05
-3.81062917910422e-05
-2.38585600971025e-05
-3.58196970783098e-05
-2.87309900961586e-05
-7.29629269201545e-05
-8.41681654017018e-06
-2.51268104424283e-05
-2.4308357761831e-05
-2.508492488616e-05
-1.19826467776756e-05
-4.10627881204999e-05
-3.00283862727572e-05
-2.95139609474212e-05
-4.77943827237843e-05
-4.04290780821419e-05
-3.84185027806183e-05
-1.98691314300583e-05
-3.35113328533592e-05
-3.42646368586168e-05
-3.24547152602802e-05
-1.01188775952102e-05
-2.45315757003878e-05
-3.43941952993151e-05
-6.83723858216076e-05
-3.61570449127708e-05
-6.31468961894237e-05
-4.49466442455902e-05
-4.97417190313888e-05
-3.23469227313957e-06
-1.23060071955871e-05
-2.42095201470786e-05
-3.49143201521388e-05
-5.62819733596386e-06
-2.73247543889024e-05
-3.76940101382256e-05
-2.34239011046459e-05
-5.6525312338283e-05
-1.04131620004454e-05
-3.78472377792158e-05
-2.704102168735e-07
-1.39146645615493e-05
-2.91711107126781e-05
-2.19283731204963e-05
1.51325020765059e-05
-1.15550316955976e-05
-2.88824021442735e-05
-1.25160640381777e-05
-3.07504957220273e-05
-2.12333107125304e-05
-1.78713400226225e-05
-1.22068568718939e-05
-6.91217912599278e-05
-5.35410954710567e-05
-3.34518932313002e-05
-2.94819244187324e-05
-5.64288022064333e-05
-1.67401849656152e-05
-3.61203096671942e-05
-3.54561105644573e-05
-2.73285645296102e-05
-3.94999732302679e-05
-3.18576330088515e-05
-1.39514702277772e-05
-2.00421461755113e-05
-6.28776688071536e-06
-2.62471661205555e-05
-3.6302214366264e-05
-5.84226020882071e-05
-1.04008070832857e-05
-1.52215973427475e-05
-2.93175294652981e-05
-3.03449272959752e-05
-2.90515353022167e-05
-1.11623837173754e-05
-1.39929881289809e-05
-3.12128211474948e-05
-2.60099859141656e-05
-8.69733819948631e-06
-3.39370874923574e-05
-2.63059954935474e-05
-1.80953991469217e-05
-1.67756278295641e-05
-2.9751494573848e-05
-5.70980107643701e-05
4.69847659353308e-07
-2.24762302690935e-05
-1.49691429654174e-05
-8.75456852337845e-07
-6.62669898667939e-06
-3.60190471571825e-05
-1.64648260084594e-05
-5.61010543806744e-05
-4.80556028818478e-05
-5.99651455940333e-06
-3.86273491079922e-05
-4.19429349360147e-05
-3.98080377576983e-05
-3.23469724575986e-05
-4.12428149670794e-05
-3.04162201801178e-05
-2.23128374832552e-05
-4.63802167912938e-05
-3.52356986619446e-05
-1.64961420630699e-05
-3.11149583840523e-05
-2.25097049268453e-05
-2.54679785908677e-05
3.55144850573721e-06
7.15879472875466e-06
-1.61077225958701e-05
-9.25063276558052e-06
-1.26993444135789e-05
-1.4513430024213e-07
-1.7342709503732e-05
-3.75521445652017e-05
-4.40605725619794e-05
-2.99674034549009e-05
-3.19201788809934e-05
-3.01822825729976e-06
-3.99449443211182e-05
2.29596686433282e-05
-4.16238929109192e-05
-5.66087689851107e-05
-3.52557297515439e-05
-2.16813798812316e-05
-1.27595629992338e-05
-5.87884554079907e-05
-5.88959608812874e-05
-2.17625609596458e-05
-1.23261807436714e-05
-4.39259951313269e-05
-3.11889231962095e-05
-4.36317651530768e-05
1.07129941266685e-05
-3.81836207889466e-05
-1.53385058400662e-05
-8.77232032152979e-06
-5.94004224540683e-05
-2.67397439701233e-05
1.24051281088843e-06
7.07154252688446e-06
-1.52933280260583e-05
-3.20315380993108e-05
-3.89936353434424e-05
-2.50518386919208e-05
-1.8436855913758e-05
-3.37858330301689e-05
-4.96045417401074e-05
-4.61762425030222e-05
-7.28021155743698e-06
-1.72093153862177e-05
-2.96640837778397e-05
-5.70839919750327e-05
-4.9494450976152e-05
-3.21264800569153e-05
-2.8813109386332e-05
-9.42185495680845e-06
-1.59943966550669e-05
-4.55562020479074e-05
-4.26464379945855e-05
-5.55283313501383e-05
-4.53443962434627e-05
-4.27835456108668e-05
-2.58550845292243e-05
-2.65466572012845e-05
-1.91140805370909e-05
-3.35815063817846e-05
-1.15483216067565e-05
-3.17414656461192e-05
-2.53509459571581e-05
-4.61349689482604e-05
-2.47324731263034e-05
-4.06984035943707e-05
-2.85556217067008e-05
-2.6111483789026e-05
-1.9593012504999e-05
-2.58058726685149e-05
-3.86536248739116e-05
-3.06042055355461e-05
-2.47806810176294e-05
-5.63345233780468e-05
-5.97665054676906e-05
-3.66766791530443e-05
-2.63513903619711e-05
-7.67161101420463e-05
1.3175528397957e-06
-6.4570685754949e-05
2.56392055016956e-06
-3.72329265305571e-05
-4.56453634522944e-05
-3.38186306964606e-05
-6.1516362475789e-05
-1.56292563695416e-05
-1.69212874717852e-05
-3.90789741198427e-05
-1.68827929112264e-05
-3.75863029101257e-05
-4.22917656029214e-05
-3.50318037872546e-05
-3.44031879067229e-05
-2.10860453442647e-05
-1.9820685384307e-05
-3.71906267427288e-05
-3.46236062045567e-05
-3.26071544116102e-05
-1.81973620093744e-05
-2.94295459958039e-05
-1.77880822429728e-05
-1.85581618592563e-05
-8.50078647819584e-06
-6.93502475763424e-06
1.18427431418567e-05
-4.85879973422018e-05
-3.6545798805491e-05
-2.3704822187253e-05
-1.23919062708161e-06
-2.26231679932132e-05
-1.66636027026424e-05
-5.1297244763586e-05
-3.07188200860959e-05
-2.71963512065496e-05
-1.92254440702331e-05
-3.69233540590684e-05
-1.87124566882232e-05
-1.32396693240474e-05
-4.04300530270794e-05
-1.05843788742351e-05
-2.50165444469223e-05
-3.94356813814593e-05
-3.44376936411286e-05
-2.34536590986093e-05
-2.17688604864861e-05
-6.21948735653577e-06
-1.44628375025831e-05
-2.86882444469753e-05
-2.78389279313077e-05
-1.31236973777109e-05
-3.78563272459303e-05
-3.39939686529294e-05
-3.38128448860052e-05
-2.47604706408782e-05
-9.77321336939619e-06
-3.97495744390406e-05
-3.99960486502819e-05
-4.27739295512546e-05
-1.18113264651734e-06
-5.48935001277972e-05
-5.43963100031175e-05
-4.49126256870262e-05
-1.33378254046595e-05
-5.93439727774943e-05
-2.01389028307653e-05
-1.91612225092231e-05
-2.4289871007862e-05
-3.52225947972929e-05
-3.72010833564437e-05
-3.92259707179268e-05
-4.76482041133694e-05
-6.59081162228266e-05
-4.57982131108875e-05
-2.43070320705832e-05
-5.57718258600859e-05
-4.10166852172302e-06
-8.14597545067748e-06
-1.33277742168777e-05
-2.15348931987711e-05
-1.48795151049445e-05
-3.68078369523858e-05
-2.18657623273102e-05
-3.17923754306022e-05
-3.70860608203669e-05
-3.01789956383371e-05
-4.20781657189404e-05
-2.46119856971767e-05
-1.88421261051103e-05
-2.43852512790216e-05
-1.45412736779406e-05
-1.27802510961585e-05
-5.5881089672128e-05
-4.53301254830842e-05
-1.61552294332045e-05
-3.21458854922074e-05
-2.26862630792336e-05
-2.81924846834537e-05
-1.64709337929365e-05
-2.9224445274562e-05
-2.1847610422677e-05
-1.41009232201573e-05
-3.14733612788018e-05
-5.71402773709954e-06
-4.41894880898847e-05
-6.14176312022134e-05
-4.79663215361567e-05
-3.21326648708823e-05
-3.3471130446121e-05
-5.39306970557877e-05
-3.69227562280154e-05
-1.99336672670055e-05
-2.32501019125532e-05
-3.37917607293755e-05
-2.06501239236389e-05
-3.98569619827144e-05
-5.2550226021762e-05
-2.77189063244335e-05
-1.15136067564801e-05
-2.54879928011067e-05
-3.29240345590139e-05
-5.43950956322246e-05
-2.3148075607868e-05
-2.21187864433072e-05
-2.47204369130741e-05
-4.4644541997417e-05
-5.01223296362424e-05
-2.07257861743529e-05
-3.66976836206216e-05
-3.3695636319631e-05
-2.53611895204672e-05
-4.25334132658656e-05
1.33000400821855e-05
-5.30359390995703e-05
-3.32333461027793e-05
-5.62768010918409e-05
-2.13871854915794e-05
2.05702404845286e-06
-4.18186191287216e-06
-3.4740108491877e-05
-2.78448833237362e-05
-5.36868849283908e-06
5.6424382237418e-08
-3.76971334202068e-05
-4.36472689139981e-05
-1.50073780481867e-05
-2.64839237483775e-05
-1.75884171620564e-05
-2.7031463733345e-05
-6.18292954765799e-05
-3.14854149269338e-05
-2.54514380365326e-05
-4.41505168263e-05
-5.50001034641858e-05
-1.7614636183344e-05
-5.94151541183187e-05
-4.97429497192998e-05
-4.26542677330473e-05
-3.54998051133721e-05
1.11203945852231e-05
-1.26720856005605e-05
-6.67897056703748e-05
-3.34485559593852e-05
-2.36761072776075e-05
-3.9760857778709e-05
-1.81595935558185e-05
-2.15083504432003e-05
-1.83649405157928e-06
-4.00582592179359e-05
-3.44078951939265e-05
-3.87612677945994e-05
-4.09447446789338e-05
-2.8519905916325e-05
-1.22125581487787e-05
-1.93637625083468e-05
-3.16561714535378e-05
-3.88546264562711e-05
-5.06068009915879e-05
-5.02364452272574e-05
-2.16795659909558e-05
-2.16558365609014e-05
-3.37518115363377e-05
-1.95733724251673e-05
-1.39847211008049e-05
-2.08904156295509e-05
-5.13560863503888e-05
-5.19154518020869e-05
-9.82483182233398e-06
-3.68265112744592e-05
-3.66232456346107e-05
-4.03370518144197e-05
-7.60189638705948e-06
-2.93392549255676e-05
-9.62100369138593e-06
-3.68530650094122e-05
-3.69424753595781e-05
1.07479720233098e-06
-3.24947487752528e-05
-3.37009447826755e-05
-3.18775140822265e-05
-4.77537037482767e-05
-1.80816285012599e-05
-2.38430230681354e-05
-5.61464053086161e-05
-4.18595611219723e-05
-4.46637863314763e-05
-4.66404959285077e-05
-3.10974695808373e-05
3.30634612886252e-06
-1.05825219527237e-05
-6.58137059524073e-05
-2.10506242475566e-05
-1.7782173953918e-05
-3.27255049108551e-05
1.15154802804593e-05
-3.16419912024166e-05
-3.18885239506823e-05
-4.05607495844513e-05
-5.75279668276315e-05
-4.22042150278384e-05
-5.24865345674287e-05
-8.14995554027854e-05
-3.43743569490993e-05
-1.79794142364077e-05
-7.5675356779052e-06
-6.80859752516325e-05
-2.81770759250629e-05
-4.32985064013208e-05
-3.42500614250363e-05
-3.61386482841307e-05
-3.695970901824e-05
-5.06995640586783e-05
-2.16674267138576e-05
-4.54980433835192e-05
-3.34179764771046e-05
-2.44444690065362e-05
-4.59760378142995e-05
-3.01291818531291e-05
-1.09196522195492e-05
-3.86874102528019e-05
-3.56457526784914e-05
-2.42363821907851e-05
-2.6918903617695e-05
-2.73943819339541e-05
-2.62409476747797e-05
-8.3682301127642e-06
-1.33598467024554e-05
-3.02348949176811e-05
-4.6498118003692e-05
-2.93296826291102e-05
-4.36011019253013e-05
-2.80608151652943e-05
1.38657585390902e-05
-1.56572978391009e-05
-1.27158676625535e-05
-2.42932047193942e-05
-3.05074460316312e-05
-4.27844562814526e-05
-5.23143068925803e-05
1.64031966997436e-05
-4.56681235808271e-05
-4.5491154912874e-05
-1.99682234943942e-05
-3.67795716294738e-05
-1.98347287255556e-05
-2.79758030414854e-05
-3.34683192850403e-05
-1.9416729229377e-05
-3.7341617338416e-05
-2.07640974073042e-05
-4.20168354578554e-05
-3.08633837918803e-05
-1.09850670569273e-05
-4.19665963880747e-05
-5.1115194394964e-05
-4.86547563259273e-05
-3.42652616315807e-05
-3.08315962238617e-05
-2.24301882022679e-05
-1.65748125743657e-05
-2.18822455007632e-05
-4.50151272301428e-05
-5.17726944798635e-05
-2.1593801334575e-05
-2.41281521897671e-05
-6.78222167032555e-05
-2.33375435528126e-05
-4.60049128008753e-05
-4.30730430292789e-05
-2.38839910686603e-05
-2.4265169001044e-05
-4.33574919434108e-05
-3.1876569716243e-05
-1.17568026568043e-05
-1.92615754592148e-05
-1.07502863998222e-05
-2.79631055099018e-05
-4.42355984180225e-05
-1.98936112143558e-05
-4.47282168770202e-05
-1.46219431693308e-05
-6.93631113544983e-06
-4.05542528792287e-05
-4.89879864907831e-05
-1.84760800069893e-05
-9.81311408026903e-06
-3.80893030550776e-05
-3.18233485854847e-05
-1.82360917406808e-05
-3.70330134914457e-05
-6.20514852690217e-05
-5.1106870720678e-05
-1.30795564696215e-05
-4.40668002214354e-05
-1.61732350936369e-05
-1.3722807882065e-06
-4.38169797383775e-05
-3.55787464679656e-05
-4.18267758874066e-05
-2.09333798178839e-05
-3.83613820626654e-05
-1.067252467279e-05
-5.19223944228142e-05
-3.02344031755295e-05
-2.35259969847833e-05
-4.9307271166689e-05
-7.69765342142079e-06
1.8608295057052e-06
-2.22392626781486e-05
-4.02628290980934e-05
-1.55382127053772e-05
-2.03339888466542e-05
4.48109977291006e-06
-2.40809730517009e-05
-5.50615249946355e-05
-3.74600417839089e-05
-2.63823455704459e-05
-2.89324129666884e-05
-3.36695996250107e-05
-3.16476828557776e-05
-5.93131060017918e-05
-1.58401223966655e-05
-3.15416441209847e-05
-4.61977756113205e-05
-1.78026123857993e-05
-3.432418442461e-05
-3.34413202099094e-05
-2.41112339073118e-05
-6.7609152586204e-05
-4.79971516892677e-05
7.87962723235127e-06
-3.47778458860214e-05
-6.82191478093257e-05
-3.13548432911613e-05
-3.64295671666563e-05
-3.17186547988284e-05
-6.59032168792108e-05
-2.7381082887457e-05
-4.38714176560015e-05
-2.12352010212039e-05
3.98863584784164e-06
-5.00794058225552e-05
-1.02975722987731e-06
-5.48955598134702e-06
-2.26615918154031e-05
-2.30647915473466e-05
-2.53810603465126e-05
-2.47434928615126e-05
-2.53426304693432e-05
-3.35841096526376e-05
-5.03727069816226e-05
-1.29391961158178e-05
-3.2608365870192e-05
-4.30945659563267e-05
-3.43367387233021e-05
-1.00224142016925e-05
-3.39005073501768e-05
-3.94241115901546e-05
-1.25771187413592e-05
-1.81144859468477e-05
-4.75877751847313e-05
-1.91520638007703e-05
-2.01415741796528e-05
-1.57769230253091e-05
-4.05525184829259e-05
-2.58787756878342e-05
-2.56027847728504e-05
-2.84626680328543e-05
-2.45030553512121e-05
-1.71750135760946e-05
-1.3582904972354e-05
-2.71274685366716e-05
-5.8737051311931e-05
-3.15447332963917e-05
-1.08912340089381e-05
-2.27629275095748e-05
-9.70887517618315e-06
-2.59438510799665e-05
-1.40058411510869e-05
-1.36100314507285e-05
-1.48104051742221e-05
-2.54553566207903e-05
-1.97805597473742e-05
-7.67218530502586e-06
-2.70290225666551e-05
-2.07626187751809e-05
-6.07885596164776e-05
-5.83567648884845e-06
-3.07361702731162e-05
-3.16735214869554e-05
-5.54643690604089e-05
-3.21471825411359e-05
-1.30104941680225e-05
-1.90960373796043e-05
-1.53661996293254e-05
-2.17273910724392e-05
-2.41994134365968e-05
-2.20785671831403e-05
-5.46272280896954e-05
-6.12917376678709e-06
-2.82329451307589e-06
-4.95682225713803e-05
-1.58128603713714e-05
-2.71738846500079e-05
-1.19767438347427e-05
-1.07359417794263e-05
-3.54371861442855e-05
-3.45426704853994e-05
-1.06282683264133e-05
-3.46953717293934e-05
-3.43116428534486e-05
-3.56372958036194e-05
8.87633457206382e-06
-4.66644101879927e-05
-1.85437135006935e-05
-3.59883067954988e-05
-4.94640998391541e-05
-2.1273000473068e-05
-2.8465159156376e-05
-2.85589692427324e-05
-3.45829488473278e-05
-1.21842468982574e-05
-4.16782800614655e-05
-2.22908847247275e-05
-2.41782270547108e-05
-3.22875169516034e-05
-4.39431487946259e-05
-3.2290359021004e-05
-3.15566487130173e-05
-2.51829752087611e-05
-5.72579024976347e-05
-1.90056439025963e-05
-4.02085653675306e-05
-3.0534336315793e-05
-2.96456212392791e-05
-4.03742633907083e-05
-5.80374830083093e-05
-1.63538547977477e-05
-7.86080939902447e-06
-1.19514828553098e-05
-3.12620166078711e-05
-2.60104037622883e-05
-3.30323960869794e-05
-4.60386706166809e-05
-5.43540346053988e-05
-1.41565419274327e-06
-2.63600043319995e-05
-3.49241890267663e-05
-3.54941264297318e-05
-3.50136645241573e-05
-3.33674197140813e-05
-2.08751137276279e-05
-3.44134544981777e-05
-2.82948931475864e-05
-2.73781684842602e-05
-3.84979498677585e-05
-2.10639538591816e-05
-5.11610531719399e-05
-2.49076768381477e-05
-2.7231747941246e-05
-3.25567061539462e-05
-1.23637360608846e-05
-5.67393771533183e-05
-1.71029538315888e-05
-4.43252249698993e-05
-4.17420458132213e-05
-2.48141257767432e-06
-3.87248746102319e-05
-4.33136742329312e-05
-4.17100321280396e-05
-2.22941138518376e-05
-3.17199792119887e-05
-3.00131013741596e-05
-4.43084382983368e-05
-2.66005553367269e-05
-2.89238647445258e-05
-4.60422205824494e-05
-3.0250032739805e-05
-3.32320294467109e-07
-5.00250727279191e-05
-4.32268426317068e-05
-2.71439940924172e-05
-2.90808407625931e-05
-9.2724211776775e-06
-5.38634862877192e-05
-1.62753765858949e-05
-1.65696062838127e-05
-5.69021354745022e-06
-2.39600963077274e-05
-3.36761182338784e-05
-7.68535656886826e-06
-4.88895607062453e-05
-9.54463730598304e-06
-5.17234295057732e-05
-4.57432170597027e-05
-3.41736054956458e-05
-5.70452405292127e-05
-2.68548608667595e-05
7.73687228901127e-07
-1.09844711699627e-05
-4.79972995985987e-05
-2.60264773416072e-05
-3.86190278728599e-05
-5.69164971189931e-06
-3.46761228458603e-05
-2.71813651012619e-05
-3.19650855820397e-05
-1.24399158088966e-05
-1.51883751941976e-05
-1.76315751005286e-05
-2.73642235176837e-05
2.80697019487685e-06
-5.5902242028677e-05
-1.62713263637817e-05
-7.92577095059255e-06
-8.31776120119851e-06
-4.74641783442759e-05
-5.73462482296059e-05
-2.57237094546875e-05
-2.00572693695883e-05
-3.76266880991698e-06
-4.44416346619499e-05
-1.62226862883926e-05
8.88623251391261e-07
-1.92335143770588e-05
-1.53389493474652e-05
-3.05382266684712e-05
-9.81878246859213e-06
-5.15105558085741e-05
-3.89642421656397e-05
8.7006342161838e-07
-5.5677397794957e-05
-2.65553529950978e-05
-2.30571926447521e-05
9.43627227191756e-07
-2.8889966821847e-05
-3.00276704248579e-05
-2.06026406728254e-05
-4.92540736382394e-05
-1.89666266954227e-05
-2.62484712436272e-05
-4.25111389676879e-05
-1.28307660762131e-05
-2.45891213095705e-05
-3.4502090157578e-05
-1.60027539405869e-05
-1.75982289550208e-05
-6.32096174514904e-06
-2.82765563165034e-05
9.38764516479254e-08
-3.54894493984054e-05
-3.73632770313274e-05
-1.59352228844039e-05
-4.90075407629182e-05
-3.0865365371155e-05
-8.14665044502373e-06
-3.85939375565257e-05
-3.77117386697471e-05
-1.17382289208205e-05
-1.13538250806959e-05
-2.20777915465295e-05
-2.7270890131332e-05
-6.47993573819692e-05
-1.39527192577089e-05
-4.16248762969913e-05
-4.68155223920259e-05
-1.05826598338561e-05
-1.26321167670107e-05
-1.61100595835587e-05
-4.21076386305173e-05
-2.16979374701697e-05
-1.15973658100973e-05
-3.28868187181597e-05
-1.50384001389413e-05
-2.99847125780668e-05
-6.23065329254783e-05
-5.12146609812307e-05
-1.70824733485911e-05
-3.98797165693013e-05
-1.36878518711287e-05
-3.1658721250595e-05
-5.82645578647603e-05
-2.8640367844015e-05
-4.02834219269691e-05
-4.74983893963121e-05
-2.27296902403329e-05
-4.35870036377991e-05
-5.0406193872368e-05
-5.44135899369918e-05
-3.95584803768068e-05
-1.49390344883742e-05
-1.09188479539284e-05
-2.49870107884233e-05
-1.7421407133473e-05
-8.92363480223874e-05
-2.66189584054141e-06
-2.18997230545204e-05
-3.3455790604111e-05
-1.49118767838444e-05
-4.13358567316019e-05
-5.87614512150551e-05
-2.6604096587747e-05
-3.12894524271249e-05
-4.06080137749738e-05
-2.85396479623779e-05
-4.37839422409409e-05
-2.74569126711013e-05
-4.57906094950518e-05
-2.98534122142322e-05
-5.01339956976208e-05
-2.39511272606774e-05
-2.30067496078913e-05
-3.57260743562091e-05
-3.92173298976239e-05
-5.98946133862638e-06
-5.16463232039084e-05
-3.05148271996306e-05
-1.48609220715015e-05
-2.46457209416074e-05
-4.55522471644256e-05
-3.65654978633246e-05
-5.39215278309702e-05
-3.09452567514177e-05
-5.96795638179926e-06
-5.25191026148918e-07
-1.52443000331563e-05
-4.97774844707066e-05
-3.33947375410708e-05
-4.03214924949426e-05
-2.59521323356776e-05
-3.26488011599481e-05
-2.127784455282e-05
-3.42273537383531e-05
-5.334860388783e-05
-1.52689793409289e-05
-2.74588280940532e-05
-4.0281264491757e-05
-6.45220035635276e-05
-2.1253940616012e-05
8.35957615929041e-06
-1.80800946962647e-05
-1.89736809299299e-05
-5.30783042299594e-05
2.56338631907205e-06
-2.63666771104796e-05
9.92237127181182e-06
-4.32608940782417e-05
-2.43194224594323e-05
-4.14163893165146e-05
-2.47218190849577e-05
-1.71928189957391e-05
-3.17451893034203e-05
-2.41410895084744e-05
-3.02440429629078e-05
-3.02410589781394e-05
-4.5883302212716e-05
-2.36954532377848e-06
-4.14672012896477e-05
-3.46043151087944e-05
-4.88550526947934e-05
-4.41423082615555e-05
-9.29406465160614e-06
-2.31182602583596e-05
-2.56631232637823e-05
-3.59509068772734e-05
-1.12411960902843e-05
-4.79060465106035e-05
-1.58399685180762e-07
-3.58280769966105e-05
8.19154363767966e-06
-2.15156245704251e-05
-2.99894244278316e-05
-2.01397318585438e-05
-1.08243673358983e-05
-6.19122627994559e-06
-5.81501049025075e-06
-2.50978681664815e-05
-2.95819974069123e-05
-1.22744588015526e-05
-8.62012919562837e-06
-8.96695906202364e-06
-3.23913658011792e-05
-5.15092475634082e-05
-3.61601947340334e-05
-9.3202968122537e-06
-3.8405854921331e-05
-7.09322906083035e-05
-3.02816837312372e-05
-5.24529709129563e-05
-3.25813296037083e-05
-2.55252931418526e-05
-7.36157652694284e-06
-4.77853199368189e-05
-2.60519711392444e-05
-4.30005177156743e-05
-2.79821175806642e-05
-2.48328349893907e-05
-3.68484772417793e-05
-2.29879419909118e-05
-3.44788934886446e-05
-1.36105957171579e-05
-2.88119750617586e-05
-2.80484080516251e-05
-4.24612318327438e-05
-9.07879948489789e-08
-1.54912391465017e-05
-3.45165212357012e-05
-4.79406350181299e-05
-3.93914130325992e-05
-2.93899937365722e-05
-2.80307099913375e-05
-2.64785177160889e-05
-4.65559907965532e-05
-5.96372729238932e-05
-1.83176538583344e-05
-5.59541344478388e-05
-4.17842632677456e-05
-3.11619287106661e-05
-2.26018611574616e-05
-4.0811937787511e-05
-7.67307674573684e-06
-3.69110746765593e-05
-1.31352253353924e-05
-5.12001651893018e-05
-3.07500026644327e-05
-3.67595198904181e-05
-2.60906416567393e-05
-1.17842571737466e-05
-4.90661685552933e-05
-2.95282666145536e-05
-5.85084373930454e-05
-4.33288728711621e-05
-1.03886826605858e-05
-4.12702339048948e-06
-3.07077016893052e-05
-2.54433559459072e-05
-2.29059464755002e-05
-8.34656056391938e-06
-1.4399827127236e-05
-6.16443778063831e-06
-1.57505784090289e-05
-4.01023420937546e-05
6.60307521997676e-06
-4.21515696323179e-05
-2.03683274005589e-05
-2.62310702964209e-05
-3.4740222255173e-05
-2.7923192971667e-05
1.00409436985945e-05
-1.5663768386794e-05
-3.64472375729769e-05
-6.63813905089934e-05
-4.62781370947833e-05
4.9867892089918e-06
-2.67045920435628e-05
-1.77310748884344e-05
3.18190560014577e-06
1.46620360539926e-05
-1.83375986571742e-05
-2.05800069719473e-05
-4.38254319472928e-05
-3.36394758566494e-05
-3.05148603148364e-05
-2.75102681308776e-05
-1.38579937729776e-05
-2.35005612269461e-05
-2.16146985282256e-05
-4.9002581458294e-06
-4.23453845191881e-05
-2.13389756397387e-05
-5.06834584351236e-05
-3.5918220860527e-05
-2.08092108162347e-05
-5.5887316553848e-05
-2.51136092294292e-05
-3.64083684439897e-05
-4.72059316952588e-05
-2.06803621337311e-05
-2.12762691299942e-05
-1.20828236761318e-05
-1.821994093751e-05
-2.66780384230965e-05
-5.13995984310544e-06
-2.90252711034695e-05
-3.30674181538082e-05
-3.00990038858392e-05
-8.88304052301192e-06
-2.03354263111392e-05
-1.32179942774059e-05
-3.27456165554415e-05
-5.42644980898006e-05
-1.85151908141175e-05
-6.57129633779194e-05
1.1917188674727e-06
-1.32573983863042e-05
-3.39833466118303e-05
-3.74675849164977e-05
-2.0247891623486e-05
-4.24946729453557e-05
-4.63015651649865e-05
-3.65751901844993e-05
-5.0117076415946e-05
-3.77482608239859e-05
-2.00498261207429e-05
-7.0930565519047e-05
-2.77714162287743e-05
-2.1496294614882e-06
-2.3865051084179e-05
-1.43792736988159e-05
-2.80558239819054e-05
-4.65255058294736e-05
-2.28957968227958e-05
-2.48551781680323e-05
-4.02964311439993e-05
-1.63186002923483e-05
-4.79354388758592e-05
6.55083365834676e-06
-6.07795295335624e-06
-5.27258027453063e-05
-1.60539744314751e-05
-5.51924926335048e-05
-2.01093709038094e-05
1.64079816006809e-06
-4.12592285224275e-05
-1.29623332070687e-05
-2.12596618186797e-05
-4.45678481800993e-05
-1.74267420607455e-05
-4.20347837400642e-05
-2.33662999708447e-05
6.19709933423151e-06
-2.26566878371671e-05
-1.56324914596908e-05
-3.22595990377805e-05
-1.56274178391684e-05
-3.5015189125108e-05
-1.61997672103016e-05
-3.22657413328889e-06
-3.72620908855205e-05
-2.78635509558503e-05
-2.7660112378327e-05
-2.719526855988e-05
2.92303635266852e-06
-3.7709100819733e-05
-3.67349020599347e-05
-3.30121276224033e-05
-4.22783833903146e-05
-3.01408858126397e-05
-1.05587400262638e-05
-2.64248443881223e-05
-3.02762501952023e-05
-1.34147014502008e-05
-2.66926563003872e-05
-1.64020095380595e-05
-1.97329513976244e-05
-2.95705159511617e-05
-2.12038678709092e-05
-2.67148832128183e-05
-3.00004229073963e-05
-1.41947717293128e-05
-3.28412176317443e-05
-1.83118437588249e-05
-4.33862650037462e-05
-2.88895270146542e-05
-3.55478642699178e-05
-1.05758249643605e-05
-1.05937239318348e-05
-2.45282727084112e-05
-3.66629812633971e-05
-3.53034176295803e-05
-3.94745495687323e-05
-3.26986585807519e-05
-3.31455708138366e-05
-6.47372149312906e-06
-2.35481923752225e-05
-4.19811992447407e-05
8.24167518002305e-06
-3.46827961559461e-05
5.63766250430515e-06
-8.77769056321873e-06
-3.11984319884431e-05
-2.6249410858814e-05
-6.63192846528189e-05
-1.12330949583179e-05
-5.0659732509055e-05
-4.37326651765591e-05
-2.63377358342867e-05
-3.39200365394771e-05
-2.94322225969727e-05
-2.710941114645e-05
-5.92665847863354e-05
-2.2975442222645e-05
-9.11563322250184e-06
-1.73744601248733e-06
-2.77256679489205e-05
-3.37132896419895e-05
-1.14029991990202e-05
-2.67343996383442e-05
-1.03390242653144e-05
-3.0445666026113e-05
-3.86669805556731e-05
-4.25211621813194e-05
-1.25732787581284e-05
-3.235186510085e-05
-6.18577085284871e-05
-2.71300083165898e-05
-2.89783744901024e-05
-2.26121912165902e-05
-1.41560441330596e-05
-2.76661942831607e-06
-8.70226350265897e-06
-4.13781762513985e-05
-2.84816666319667e-05
-4.36445117354316e-06
-2.68962033248792e-05
-2.9155884180117e-06
-3.23971563139732e-05
-3.46307991328454e-05
-3.32852022446492e-05
-1.9544227892277e-05
-1.27069479821538e-05
-3.2436495228102e-05
-2.74575777900625e-05
-4.08007419891571e-05
-4.10606554451756e-06
-1.02915060437302e-05
-2.74053957566576e-05
-1.33017791231283e-05
-4.30044032893937e-05
-4.45703904925097e-05
-1.78523899239437e-05
-3.73200723677395e-05
-4.34632549378997e-05
-1.03344910243055e-05
-2.68673119012954e-05
-3.73549953876623e-05
-3.41139872562692e-05
-2.95198349015824e-05
3.02459441633705e-06
-3.84467535352118e-05
-2.29611747629858e-05
-4.99037488655219e-05
-6.97358180241382e-06
-3.13811343685677e-05
-3.21642897311476e-05
-2.50688333305406e-05
-1.70698114136403e-05
-2.42135678470356e-05
-2.44849824805819e-05
-3.39816466878189e-05
-1.12949435649593e-05
-1.09506192835408e-05
6.25197123678513e-06
-4.04571177107872e-05
-1.28659220443585e-05
-4.09197934923351e-05
-1.88719682751033e-05
-1.78192765137435e-05
-5.9562571648655e-05
-3.83014741431283e-05
9.31470453842311e-06
-5.53450646486783e-05
-2.54179791717685e-05
3.11076785725488e-06
-3.97508253259488e-05
-1.81817998542377e-05
-2.04843942466213e-05
-1.39821744338937e-05
-3.4608102066851e-05
-8.55736865429755e-07
-1.74784352012376e-05
-3.53634503268537e-05
-3.30612123611234e-05
-2.19242869531371e-05
-2.98506897547921e-05
-3.3355878372097e-05
-3.18063517489135e-05
-6.01017020243593e-05
-4.7277107196731e-05
-4.69839259990111e-05
-5.0432476769114e-06
5.93005795278983e-06
-4.26556956255834e-05
-3.66737939067178e-05
-1.46183885414029e-05
-1.49631231650177e-05
-1.60945617336954e-05
-4.14566987891438e-05
-4.87092579243535e-05
-1.59316678919296e-05
-1.9730210932652e-05
-2.5916663391659e-05
-9.60565362505346e-06
-8.7089041712422e-06
-2.34164941937646e-05
9.91403870954737e-07
-3.35581705164668e-05
-2.99169312243149e-05
-2.56584010283239e-05
-6.49935999144669e-05
-3.82217429338677e-05
1.05351672838009e-05
-2.78876144763811e-05
-2.45106696897417e-05
-4.53169811673018e-05
-3.80618264493735e-05
-8.4638318196959e-06
-2.09518476112356e-05
-2.43263912241755e-05
-2.49528261590467e-05
-4.18832851704875e-05
3.94562186360073e-06
-3.56938329632995e-05
-3.90137862622013e-05
-1.98228517959048e-05
-3.55442904150336e-05
-2.73374745783073e-05
-1.23215342227867e-05
-7.44222214913925e-06
-4.36741263041073e-05
-7.56444109572181e-06
-3.14811820019257e-05
-2.88955524862169e-05
-3.25932708892145e-05
-3.24144008748881e-05
-3.24057877947588e-05
-1.43889545472813e-05
-4.14298139358296e-05
-2.80167202625524e-05
-1.44762394514176e-06
-2.40859192598462e-05
-6.01971111789531e-07
-1.5264498706259e-05
-4.66806441371157e-06
-5.97562058824806e-05
-5.9241685454019e-05
-2.63738552950804e-05
-4.09541062819286e-05
-1.91308672169753e-05
-4.05439139346624e-05
-5.00330222419883e-05
-2.42846376129654e-05
-3.66596935570861e-05
-2.72849155442915e-05
-3.45750211452737e-05
-3.91649781897696e-05
-1.41859377802148e-05
-1.72572042876885e-06
-6.05360778990771e-05
-8.58809113679467e-06
3.05335523090227e-06
-2.68533866012033e-05
-3.63208481801982e-05
-2.96965462138379e-05
-3.96190737152312e-05
-5.73681460557304e-05
-6.28174024826942e-05
-3.26021277836592e-05
-2.57722759964126e-05
2.04901862694262e-06
-5.7579872188525e-05
-1.94461602900832e-05
-8.52494390516853e-06
-1.49534394013357e-05
-5.48791323516551e-06
-2.94696502905523e-05
-2.81886361779818e-05
-2.14882540597255e-06
-4.69648171755325e-05
-1.91558685715461e-05
-2.05918312158262e-05
-1.52364787929325e-05
-4.63372409145625e-05
-2.41486017806249e-05
-1.88266117199017e-05
1.0744407361147e-05
-3.9183368594492e-05
-1.59386008932163e-05
-2.08114504330152e-05
-2.83501681280402e-05
-2.25384938011162e-05
-1.6095509789028e-05
-3.15921475808446e-05
-2.77880984447005e-05
-5.58832397210607e-05
-2.88035502094923e-05
-3.62769721977777e-05
-4.30093506812961e-05
-3.42866839611747e-05
-1.89983541522313e-05
-2.54361748424758e-05
-2.53822899455869e-05
-4.47741661432028e-05
2.0674189471819e-06
-4.39665728338465e-05
-3.86376989988921e-05
-4.57266657837169e-05
-4.95260556629074e-05
-6.42269760456962e-06
-1.78122577045746e-05
-2.64776257191092e-05
-2.24427097713561e-05
-1.1133552082072e-05
-5.31548476107993e-05
-4.37336387817207e-05
-3.1208573231241e-05
7.30974226206632e-06
-3.86720927712082e-05
-3.17624975000537e-05
-4.4506626156182e-05
-4.04801498587637e-05
-4.31428590465058e-05
-1.71765171258864e-06
-2.77246411345749e-05
-2.66997495798593e-05
-2.33000341674009e-06
-2.23165834719764e-05
-1.63435226736833e-05
-1.77403113771109e-06
-3.24986004355246e-05
-3.68024677124313e-05
-3.82166972763959e-05
-3.74480274914935e-05
-4.40570809261542e-05
-3.34494405876574e-05
-1.23997710451252e-05
-2.39044675683117e-05
-5.17756529407575e-05
-3.25455233443157e-05
-4.75657604903781e-05
-2.15447799283843e-05
-5.91239398971024e-05
-4.95441574993606e-05
-3.20603228366099e-05
-5.90837672509735e-05
-5.36379733529397e-05
-1.44680241816421e-05
4.04643616929241e-06
-3.34021960234211e-05
5.02002334890951e-07
-2.96633641643357e-05
-1.9403506480402e-05
-2.61449369351237e-05
-2.6160511122916e-05
-1.04442616532505e-05
-3.66041094056665e-05
-1.49920666358224e-05
-2.43598480479535e-05
-4.3958014393362e-05
-5.09218601415811e-05
-2.1663168398017e-05
-2.19232186037933e-05
-5.49640890210739e-05
-2.34936578635733e-05
-2.10033555494375e-06
-4.03895966673875e-05
-3.61876390372285e-05
-5.77030795701355e-05
-2.66259942181892e-05
-2.83694020430144e-05
-2.39561310605062e-05
-2.43876442786034e-05
-1.38352365940952e-05
-5.78088019385483e-05
-2.51569741842936e-05
-3.94164320334008e-05
-4.40134783431412e-05
2.12176163918092e-05
-4.29996525632328e-06
-3.25531669953639e-05
-3.13656876458268e-05
-1.44884226664786e-05
1.61983112190504e-05
-3.8860249732294e-05
-4.18410750095714e-05
-2.43091977221221e-05
-2.90685736208707e-05
-2.86906760133296e-05
-7.38592364912219e-05
-3.40984873303785e-05
-2.44140470418538e-05
1.37820107114872e-05
-1.54840194576261e-05
-6.61460923526939e-05
-5.57183574402796e-05
2.6527382755047e-06
-4.71106560589513e-05
-3.84197016050896e-05
-3.94026588183101e-05
-1.76521315954534e-05
-1.69400466366714e-05
-2.07639468418931e-05
-3.53592253007209e-05
-2.83609442973001e-05
-3.29475491086253e-05
-2.74656869187308e-05
1.43938679428416e-05
-2.38854681560062e-05
-2.31624407285196e-05
-3.15741990615928e-05
-5.58871088251884e-05
-4.28838061784972e-05
-4.67420397210331e-05
-1.82012122540445e-05
2.01995113310022e-05
7.24878190256783e-06
-2.60334799373865e-05
-2.92768849108806e-05
-3.57813603553551e-05
-3.0090419186524e-05
-3.08922154561407e-05
-2.3560097224404e-05
-4.01004420561484e-05
-3.68444280777989e-05
-5.28893225676589e-06
-2.43197186566408e-05
-5.67315312838624e-05
-5.74611459869525e-05
-1.91123104977056e-05
-2.96566539274024e-05
-3.06980680927599e-05
-3.75235831913564e-05
-1.98267584557047e-05
-8.07210608652014e-06
-9.62697326332795e-06
-3.90845115875252e-05
-2.9943976677337e-05
-1.85141902646648e-05
-2.39462394549583e-05
-4.70588241246027e-05
5.12643428565322e-07
2.00646503073354e-06
-4.26219811738855e-05
-1.32700617632218e-05
-9.2796648359669e-06
-3.12009514696465e-05
-5.02355305566201e-05
-5.00224271460341e-05
-6.40235533300834e-05
4.51871474634209e-06
-1.97741085371129e-05
-2.20387538162014e-05
2.72167444006171e-06
-4.54003829540297e-05
-4.13359534758049e-07
-3.11555440754844e-05
-1.95660978235211e-05
9.60610524626684e-07
-1.42073491018587e-05
-4.24839311138358e-05
-3.37853269403094e-05
-7.50235244212545e-06
-4.75974636806428e-05
-6.15870271300022e-05
-1.10586183552926e-05
-1.02835729705732e-05
-4.50527725878936e-05
-1.7647256629367e-06
1.24172463453491e-05
-2.48253583132783e-05
-3.29950578310184e-05
-1.85747162740505e-05
-2.08290251213218e-05
-2.82722461805066e-05
-2.60854487395269e-05
-6.35852275873721e-05
-4.5070999704895e-05
-5.3442110436523e-05
-6.13317477713901e-05
-9.37418779441881e-06
-3.72833516144159e-05
-5.53677717256736e-05
-6.27739816165394e-06
-2.00141950820383e-05
1.7183928078627e-06
-2.56684069196111e-05
-4.48078224529636e-05
-1.2262162447751e-05
-3.11331403024002e-05
-2.63142801303217e-05
-3.21980558922018e-05
-1.46224071634139e-05
-3.90270035593261e-05
-2.17098204688985e-05
-3.6735725333123e-05
-2.04478916448321e-05
-1.51215352415775e-05
-1.44627233682347e-05
-1.96012620493919e-05
-2.73404721659472e-05
-4.39992638647597e-06
-8.484294376539e-06
-1.64924116000109e-05
-1.90568265727562e-05
-4.3342586141506e-05
-1.85026405885598e-05
-3.46486255702311e-05
-1.11826158306105e-05
-4.95156276965305e-05
8.09090964107639e-06
-1.4071994598863e-05
-2.26990797737746e-05
-4.27903663412728e-05
-4.64841813562633e-05
-2.18076169928116e-05
-3.60395388330171e-05
-2.68787067873541e-05
-6.09220478251158e-05
-2.01341505976178e-05
-9.35634643205024e-06
-2.55044618198773e-05
1.15519185454805e-05
-2.90495111358585e-05
-3.51993750322272e-05
-2.24204033459658e-05
-6.41196556974326e-05
-2.10720941916901e-05
-1.53242182283287e-05
-4.25666739004545e-05
-2.9789427878478e-05
-1.4347839414262e-05
-1.65083972742221e-05
-3.88186039123361e-06
-4.40143992551197e-05
-3.33123419510654e-05
-2.37456219687513e-05
-6.69520816380293e-05
-3.76041585307982e-05
-1.86750099569987e-05
-3.92114171693188e-05
-4.86020264326988e-05
-1.90673074720049e-05
-1.97165382327903e-05
-1.76062225054671e-05
-3.15724839114158e-05
-2.97735518713782e-05
-5.98212236641037e-05
-3.01889900758285e-05
-4.72032854322267e-05
-2.91804311002448e-05
-3.38862377777946e-05
-2.24747185787226e-06
-3.92583547842452e-05
-3.65799201489623e-05
-8.50205850353169e-06
-4.53468207862662e-05
-1.79641491590054e-05
9.33511731195212e-07
-4.21796246155861e-05
-2.13674058738054e-05
-1.39065001096448e-05
-1.30921164426711e-05
-3.93061866387364e-05
-3.0963842753222e-05
-1.30895053059176e-05
-3.76496782944917e-05
-1.47952293720566e-05
-1.59906586077098e-05
-7.1863727773153e-06
-3.68791410987445e-05
-2.56247974070424e-05
-3.65236848988394e-06
-3.12185247265465e-05
-3.95259818650145e-05
-3.47499678575325e-05
-2.49118776513538e-05
-4.32564366169882e-05
-2.62313466301661e-05
-4.09064817512826e-05
-2.23976809888759e-05
-3.35788421781221e-05
-3.23957786334286e-05
-1.35472669960193e-06
-1.45051405102154e-05
-5.53186163050694e-05
-3.4312918096086e-05
-5.2823427574966e-05
-1.03167607490526e-05
-4.95523580581356e-05
-1.16836041508905e-05
-3.55712675924879e-05
-2.7107300886614e-05
-3.27551239614492e-05
-6.10493943426572e-05
-3.43057847351763e-05
-2.07663756472101e-05
-3.13799125550333e-05
-3.21916178679329e-05
-4.72756942268461e-05
-2.93109319746533e-05
-2.32568388243963e-05
-3.20969756559188e-05
-4.00930947478757e-05
-3.1338241445753e-05
1.88498166970578e-05
-1.05354362921578e-05
-4.19801824149308e-05
-2.27776145031198e-05
-1.33795267254934e-05
-4.98144184791048e-05
-4.34040479970892e-05
-2.11756307990725e-05
-4.90406860133177e-05
-1.32539024365732e-07
-1.74219596208376e-05
-3.79407212045958e-05
-2.89379543683542e-05
-5.25430854899305e-06
-1.8290180203534e-05
-4.08448820602099e-05
-3.76180401614873e-05
-1.84446589934193e-05
-4.97809282320502e-05
-8.06878829489046e-05
1.03571582292628e-07
-1.74094973459e-05
-7.66940568807094e-06
-4.06724643852361e-05
-2.74879329159948e-05
-1.53097333025214e-06
-4.68840946649201e-05
-3.88188238267649e-05
-2.72763260257136e-05
-2.03428237303583e-05
-6.47425974992858e-05
-3.10083674775355e-05
-2.63367775257872e-05
-1.30621983548847e-05
-2.1961335913743e-05
-2.96524558995243e-05
-1.96397508517069e-05
-7.26442715688485e-06
-1.58733704039229e-05
-3.41549186277828e-05
-4.49391328370874e-05
-3.97724343609623e-05
-3.57378621252497e-05
-1.84263465855026e-05
-1.73216626475307e-05
-1.91112431260548e-05
-3.91614289710688e-05
-3.63628992506442e-07
-1.2323115066348e-05
-1.24315634174032e-05
-2.78894022535469e-05
-3.69360318348023e-05
-2.74475135777912e-05
-2.88710063894334e-05
-7.18533246188092e-06
-5.47037215494953e-05
-5.28958124361875e-05
-3.36048395678997e-05
-3.4890142021072e-05
-3.84839538313757e-05
-5.46355257417979e-05
-6.84019473998404e-05
3.41068090712664e-06
-5.33147915523781e-05
-2.62989061377041e-05
-8.46244812501925e-06
-3.11851712169014e-05
-1.63720227902229e-05
-3.76785372158059e-05
-3.00870628336971e-05
-3.27945445041543e-05
-3.51806821527348e-06
-6.67350727136304e-05
-3.35627349458836e-05
-2.9639068884635e-05
-3.71623860084036e-06
-4.28743572185167e-06
-2.95641368223635e-05
-4.21068555417374e-05
-3.36353218816817e-05
4.04163944096537e-07
-2.1247419294527e-05
5.28464002276347e-06
-4.01776810558081e-05
7.18401548643223e-06
-3.15551203421998e-05
-2.44116967121304e-05
-3.20589394791198e-05
-3.77029058953142e-05
-3.68465623529743e-05
-1.08463101460558e-05
-4.72814255391052e-05
-4.9128309688845e-05
-4.32465705928914e-05
-5.96265530345456e-05
-5.55162177786508e-05
-1.19793730692971e-05
-1.714107129922e-05
-2.53850603760552e-05
-3.16564569462963e-05
-2.38455569651789e-05
-2.80921487339693e-05
5.82369187457727e-07
-6.23036703550408e-05
-4.73182237455267e-05
-2.68322946285008e-05
-4.84208138571191e-05
-2.14008902378774e-05
8.79983672095101e-06
-4.86460352924737e-05
-1.05735545170715e-05
-3.14698551501005e-05
-4.50460600942778e-05
-4.63142034519743e-05
-4.31650579428479e-05
-3.03423671709722e-05
-6.25814147470152e-05
-2.0576698210364e-05
-3.04020362569631e-05
-1.89565890062477e-05
-2.9920652139008e-05
-1.03320628293428e-05
-2.15631220419519e-05
-4.20911075442653e-05
-3.85303605977919e-05
-3.07290331949043e-05
-6.24049155153472e-06
-2.30299817405594e-05
-4.14478240214865e-05
2.41121053211544e-05
-1.94849370746716e-05
-3.45816885397599e-05
-8.87696712986901e-06
-7.1673128813573e-05
-4.70455372086669e-05
-1.03688655612982e-05
-1.96604716374522e-05
-4.08847006559985e-05
-5.22551354545475e-05
-3.41669118981708e-05
-3.17751701234672e-06
-3.79072597815187e-05
-4.27349800723061e-06
-3.23774348234218e-05
-3.37545477897966e-05
-2.91991094662101e-05
-1.47081227464996e-06
-5.3528723733926e-05
-2.8314166414317e-05
-1.67540344519849e-05
-3.21764069325073e-05
-5.27218716089974e-05
-1.76538251045306e-05
-3.66810647922535e-05
-2.37629745568753e-05
-4.25940151471547e-05
-4.10210092064862e-06
-2.73765273209233e-05
-3.45433210750664e-05
-5.61735550840009e-05
-3.29349824307663e-05
-2.51544055274836e-05
-2.71306187603369e-05
-1.66077615948239e-05
-1.51347016090906e-05
-2.28945276377837e-05
-2.41781922109441e-05
-4.33359247442425e-05
-2.58804130773374e-05
-3.58770243857027e-05
-3.45202512497336e-05
-3.18960622370193e-05
-3.94187661531094e-05
-3.94013587661992e-05
-2.08776082804205e-05
-5.06667466849877e-06
-5.4175195032684e-05
-6.65170950221171e-06
-3.81994866312514e-05
-2.55433332872164e-06
-2.89371684842524e-05
-4.27821161035032e-05
-1.08256476945943e-05
-3.83667936208028e-05
-4.0137452455595e-05
-3.85495458407471e-05
-5.74156583798633e-06
-2.69726388848599e-05
-7.07965022104268e-05
-9.35814465916395e-06
-2.10803880846247e-05
-4.67555156386547e-05
-2.00396613268809e-05
-1.15783811483055e-05
-5.03788452772386e-06
-2.05490624916106e-05
-9.40042196837099e-06
-1.89249568020886e-05
-2.20654250665862e-05
-1.53098286192313e-05
-3.27030099624609e-05
-3.1310910032106e-05
-1.378282912967e-05
-3.41594063639891e-05
-7.24514315079735e-06
-2.46278059808957e-05
-1.00326748829751e-05
-1.79638637682842e-05
-6.74250214167999e-07
-1.47317779785868e-05
-4.7765028798016e-06
-2.95675772636439e-05
-4.01415016540719e-05
9.23073325074056e-06
-3.10820856505646e-05
-2.94691054084996e-06
-1.52174245109005e-05
-2.64705326600819e-05
-1.1195602026143e-05
-2.79817929336293e-05
-3.01973531066759e-05
-2.03474292745159e-05
1.3622162942545e-05
-2.47598759908846e-05
-2.62973617059794e-05
-2.54434038505511e-05
-1.74719372401498e-05
-1.98182119913568e-05
-1.86036017122638e-05
-3.41693175251348e-05
-4.34598263717617e-05
-3.75351766254929e-05
-3.7412016422128e-05
-5.77846695803845e-05
-4.20893490321231e-05
-3.71740654115128e-05
-4.07603600940941e-05
-1.63112758213748e-05
-3.47313255140375e-05
-3.41428228540382e-05
-3.91357206740432e-06
-6.80706587364824e-06
-2.85251178769938e-05
-1.21023443961694e-05
-2.06018185221852e-05
-4.22663788205958e-05
-1.95414964505906e-05
-3.3481216331809e-05
-6.59178580998485e-06
-4.14507640397758e-05
-6.45788057102205e-05
-2.79696582153941e-05
-2.85279061538321e-05
-1.5191876239394e-05
-1.75382726307385e-05
-3.87545592527406e-05
-2.45594033203804e-05
-5.71342629686603e-05
-5.74272493450866e-05
-2.43634463236077e-05
-3.207992163466e-05
-4.18094493832739e-05
-2.27627169692677e-05
-2.39626166742453e-05
-2.92362193170629e-05
-1.32852632169432e-05
-3.96364226685165e-05
-5.06541354931672e-05
-1.36203851174548e-05
-2.9733040049956e-05
-1.51579375503198e-05
-1.90922338057487e-05
-6.03709309854883e-05
-5.5028401343318e-05
-3.20785148628718e-05
-1.46209841134931e-05
-3.69940088708346e-05
-2.57356019096405e-05
-2.98810702347775e-05
-3.29135662222215e-05
-4.09348469771465e-05
-3.57111823330462e-05
-3.18933757677503e-05
-2.76588665817788e-05
-2.6151784299657e-05
8.28696901431357e-06
-1.71596664339829e-05
-4.7914953305323e-05
-1.73790942181379e-05
-1.34258284266354e-05
-3.34276282372567e-05
-2.62701217638351e-05
-4.25238770725644e-05
-4.47281369940716e-05
-4.25660389143118e-05
-5.64836783626075e-05
-2.02113580685194e-05
-1.74361464349528e-05
-3.1915887481418e-05
-9.28424129041666e-07
-4.23058174631158e-05
-2.58409277347976e-05
-2.5641744866491e-06
-2.33158322845662e-05
-2.29830334179742e-05
-1.82665506476747e-05
-3.09896950607314e-05
-3.97698276259238e-05
-1.87143945997962e-05
-3.62488551178326e-05
-1.61861434865894e-05
-4.28201575525281e-05
-4.25211783468204e-05
-1.05900641062868e-05
-3.59502094063885e-06
-3.3065384849323e-05
-2.29809446643122e-05
-1.66667735915831e-05
-2.34117712535379e-05
-4.49990499502215e-05
-1.67355666533876e-05
-2.40903982512826e-05
-2.80675017031366e-05
-3.94988106796759e-05
-2.04733544561e-05
-3.3996637066239e-05
-5.40528248550042e-05
-2.94868970503685e-05
-1.85589734616873e-05
-3.01692726037979e-05
-6.09503299263885e-05
1.11792861467332e-05
-3.52237816832616e-05
-1.93801699452406e-05
-4.1911425546034e-05
-4.50167133818085e-05
-3.4641992117921e-05
-3.36542396474452e-05
-1.18436591460334e-05
-1.05125373439787e-05
-4.1374664182106e-05
-2.3498209811206e-06
-3.12592003270566e-05
-2.53269236053374e-05
-2.38024679608744e-05
-2.80679138598034e-05
-6.32779172368755e-05
-2.03458862984999e-05
-2.75970415482205e-05
-3.06681722894014e-05
4.78299455417979e-06
-2.17643765102757e-05
-2.80818934848211e-05
-2.00659768271699e-05
-5.91363223379217e-06
-1.6914669571308e-05
-9.06101486130937e-06
-3.86004716128744e-05
-2.53210663313855e-05
-1.73276885009671e-05
-1.44105974240411e-05
-3.49660750427934e-05
-2.56878261273036e-05
-6.41224631743287e-06
-4.83437487920874e-05
-2.3133318285293e-05
-6.15992607393319e-05
-4.47687381414521e-05
-4.76880128588146e-05
-5.75359665392983e-05
-2.59968963491144e-05
-2.90747566499498e-05
-2.02558149431146e-05
-4.03980652817156e-05
-4.54445863522798e-05
-2.8591974601935e-05
-2.6376104478139e-05
-2.0580014509569e-05
1.86330071407678e-06
-2.69305591189222e-05
-3.6947596655831e-05
-5.69106106460879e-05
-4.3869499061721e-05
-4.50157050495768e-05
-3.60819930017287e-05
-1.42756093876661e-05
-3.45093226758169e-05
-4.26130649028538e-05
-1.14757368110233e-05
-4.99004061390268e-05
-4.70172973808003e-05
-6.66076342736813e-05
-2.84220856811468e-05
-2.61421190143909e-05
-2.44055084101042e-05
-4.66055244545843e-05
-3.03299457830764e-05
-3.65363676541971e-05
-4.74953002086164e-06
-3.12000828924905e-05
-3.05193491708999e-05
-3.83157676204192e-05
-3.41059588159142e-05
-3.31121087596616e-05
-6.64991129103715e-06
-8.72946878282491e-06
-3.71367574653596e-05
-3.62456453386328e-05
-1.55217551634632e-05
-2.17874878232124e-05
-2.37448133817946e-05
-2.87003773358859e-05
-4.48188968143982e-05
-3.45887200693538e-05
-5.13757701591414e-05
-2.42244069159054e-05
-4.93456577175281e-05
-4.14144956390083e-05
-2.29498302280361e-05
-3.83930412034563e-05
-2.26486842645073e-05
-1.32730238259113e-05
-8.23570136387142e-06
-5.65117530814944e-07
-3.90852918312614e-05
-3.28362767258908e-05
-1.40810569565149e-05
-4.43165585071891e-05
-2.05639010478784e-05
-4.32414155625705e-05
-2.16235151475772e-05
-1.36281932167054e-05
-2.95769205334128e-05
-4.56076878080613e-05
-2.10489433347065e-05
-3.91963688509944e-05
-4.42735214054611e-05
-1.30028286327782e-05
-3.19480719979619e-05
-1.96303128400984e-05
-4.86675433545796e-05
-1.94373157181248e-05
-2.9845197107659e-05
-2.60873648080564e-06
-9.24715825233608e-06
-5.16527054891379e-06
-5.53705332355747e-05
-1.88763662188611e-05
-4.79721455794651e-05
-4.65183154705474e-05
-1.5532046799409e-05
-2.55736735748669e-05
-3.78510097535684e-05
1.9770112115403e-06
-2.04521574564919e-05
-3.06410802784884e-05
-2.53546632111426e-05
-5.81576678148911e-05
-6.12571626405211e-05
-6.11816914979861e-05
-2.12831317131973e-05
-3.02046817161412e-05
-2.25180600702995e-05
-3.03830370931783e-05
-2.2031968743401e-05
-4.04511015950634e-05
-3.9843646364754e-05
-2.62601334946938e-05
-4.15085438071205e-05
-3.38156921436698e-05
-2.46927141299412e-05
-6.29489735068463e-05
-2.20712540710196e-05
-5.10832728288708e-05
-4.39921855301712e-05
-3.08025490919694e-05
-2.30660080477383e-05
7.14501342425785e-07
-3.22360521895087e-05
-3.23595358028417e-05
-4.82065057420007e-05
-2.43118692665523e-05
-2.57425849506688e-05
-2.13150947445828e-05
-1.3403408058725e-05
-2.38292471954318e-05
-2.90252706087255e-05
-3.25065733492464e-05
-3.418401970318e-05
-4.00817254893143e-05
-3.07732676001384e-05
-2.43657979343468e-05
-3.27017650237675e-05
-3.99298961586681e-05
5.08754974435767e-06
-1.19980056115829e-05
-1.85070092179504e-05
-3.36824865599494e-05
-4.44561495075739e-05
-5.39645161180601e-05
-5.82751087883813e-06
-3.49258021313252e-05
-1.72482445310298e-05
-3.96114445989378e-05
-2.88450210182478e-05
-1.2050866726777e-05
-3.73103316844667e-05
-3.40883413210197e-05
-4.53002382257097e-05
-1.2708400325609e-06
-3.65310313427605e-05
-2.91040488653618e-05
-1.66775154206455e-05
-4.18243712878865e-05
-1.46594172222677e-05
-4.71635171509134e-05
-2.90647782946709e-05
-5.66964010376839e-05
-3.18058438786586e-05
-2.59722787108281e-05
-1.07175310110684e-05
-2.1315170288133e-05
-3.3300127289095e-05
-1.39461466492086e-05
-1.52708110706065e-05
-3.38734142064476e-05
-3.33032288963989e-05
-1.04003384056646e-05
-3.11018394686323e-05
-3.49583037448471e-05
-2.45708130529553e-05
-2.25377210331727e-05
-3.32025520368874e-05
-1.91522881701343e-05
-4.6401688432698e-05
-2.71056821132822e-05
-4.18796531310549e-05
-2.58517848424708e-05
-3.32260792448159e-05
-3.24627731871743e-05
-7.36963187976043e-05
-5.07973519069825e-05
-2.91029106255067e-05
-2.16993071138933e-05
-2.25344934023568e-05
-5.24248301870771e-05
-1.7456438584376e-05
-3.28850294708012e-05
-3.09350698960547e-05
-4.18182113289654e-05
-1.82566604648184e-05
-2.23316707458957e-05
-4.13143213422562e-05
-2.95690296676178e-05
-1.30279915309039e-05
-6.10599377283829e-06
-5.5095376661125e-05
-3.27107637584037e-05
-2.66440732162803e-05
-3.06026584588731e-05
-5.28106054637594e-05
-2.41736308534843e-05
-2.9972734502341e-05
-1.58244486641621e-05
-5.57641803277394e-06
-3.31316964162002e-05
-3.94004423776284e-05
-1.64903362694215e-05
-3.1854355271791e-05
-5.42784500938583e-05
-4.64994691791207e-05
-4.43443347035221e-05
-3.39835171964941e-05
-4.96821652344666e-05
-1.33277223483296e-05
-2.01768959782585e-05
-3.07051991783505e-05
7.67929231783881e-06
-6.92450979870258e-05
-4.07640576220053e-05
-3.57176958854294e-05
-1.86709916789133e-05
-3.7444370396836e-05
-3.81321412828347e-05
-3.03454155077877e-05
-1.08562965797189e-05
-8.35963888615843e-07
-3.50779539282582e-05
-2.55819734997012e-05
-4.36530816275654e-05
-1.40257275966958e-05
6.75180067689893e-06
-1.09520557040917e-05
-1.20387986932679e-05
-1.27632043292556e-06
-3.24052117232744e-05
-2.91156450184623e-05
-6.4973585127069e-05
-4.39650434867573e-05
-5.58637809595033e-05
-3.2029989684819e-05
-2.52937284979962e-05
-2.21726179136143e-05
-1.32141581571214e-05
-4.43912545295342e-05
-4.62017749085934e-05
-1.18948725439659e-05
-5.18240572727604e-05
-4.04994727018378e-05
-8.88441267302558e-06
1.27308683473375e-06
-2.05460919449957e-05
-3.09128756591952e-05
-3.46862847830656e-05
-4.13554327049146e-05
-4.05921010888555e-05
-3.70018089846731e-05
-4.54697407761461e-05
-2.98013433008627e-05
2.32119977874865e-06
-2.92541194886241e-05
-3.78466452033075e-05
-5.26849879064911e-05
-4.12540055733428e-05
-5.69883766762223e-05
-2.03499555426249e-05
-1.94849032830412e-05
-3.0744024550733e-05
-4.78578606508363e-05
-2.33122022327873e-05
-3.97804811606826e-05
-1.40382408597669e-05
-4.36677884229026e-05
-3.71658980664097e-05
-2.69471075493022e-05
7.540905843873e-06
-2.47581242366869e-05
-2.44328228052617e-05
-2.10230956332784e-05
-2.48655600383438e-05
-2.6442997501075e-05
-2.0521282457267e-05
-3.85772692678796e-05
-2.58153888791195e-05
-6.1633166507992e-06
-3.22737323206034e-05
-2.32646224582184e-05
-2.86234753149766e-05
-8.4932326752701e-07
-3.92662240563325e-05
-2.93703527106137e-05
-2.91309317632677e-05
-4.42681785781247e-05
-4.36510082443785e-05
-2.96357813832861e-05
-4.73443106907229e-06
-3.36859019939923e-05
-2.38746549618387e-06
-2.1185216972604e-05
-2.32655308945899e-05
-1.67875584246081e-05
7.48088556565569e-06
-3.3335148828214e-05
-1.83973769345493e-05
-1.89519182294584e-05
-1.14356353524698e-05
-2.95934937782591e-05
-1.07240356374781e-05
-2.11952714797857e-05
-3.94161206914608e-05
6.92334127447123e-06
-2.02938210632883e-05
3.83562868182898e-06
-3.15873409880653e-05
-4.20043452030746e-05
-4.42374871753895e-05
-2.49452318552438e-05
-2.02321612368513e-05
-4.01751235982239e-05
-4.21253593405354e-05
-4.00951442482568e-05
-2.96058279101707e-05
-6.00718604127979e-07
-3.68552076884155e-05
-5.99784227160093e-06
-3.74096506252667e-05
-8.68467173669456e-07
-4.02379855610361e-05
-3.41772600550071e-05
4.47620798325995e-07
-5.98910362775991e-05
-2.61573691941024e-05
-1.76929137456294e-05
-2.54865555853815e-05
-1.48341495833826e-05
-4.74135257578186e-05
-5.01599641152386e-06
-2.07718743696347e-05
-4.96079724661846e-05
-2.72222605598871e-05
-2.29466880023122e-05
-2.3510661491116e-05
-3.56078362183708e-05
-1.37081999994668e-05
-2.01031474945507e-05
-4.5522306138652e-05
-2.01092299286428e-05
-5.49846694771779e-05
-4.80431819183302e-05
-6.39646918227939e-06
-3.19178647604135e-05
-2.72498842170834e-05
9.86555315267005e-06
-1.53990046889599e-05
-3.9293324066519e-05
-1.86274225986559e-05
-2.80857378381578e-05
-3.40925678406668e-06
-3.57544836377075e-05
-3.07213839339313e-05
-3.28886219011905e-05
-2.84841767690754e-05
-2.76695634119385e-05
-1.74664557828427e-05
-3.67621217353527e-05
-5.09201778090677e-05
-3.3058348903052e-05
-3.64681155834791e-05
-2.75169033847664e-05
-1.1450556322774e-05
-3.16181328366152e-05
-3.20831817945635e-05
-3.75134871539758e-05
-3.62517874740271e-05
-1.58047305614286e-05
-1.38931585577011e-05
-5.6181310289305e-05
-1.02554359915672e-05
-3.07999589341683e-05
-5.83499214869893e-07
-3.37041455971455e-05
-4.96267858522832e-05
-5.7758992087144e-05
-3.80002636904405e-05
-4.12441163028678e-05
-4.21350954558426e-05
-3.81755529064295e-05
-3.46173871456935e-05
-2.07454900197671e-05
-2.956231141814e-05
-3.82464679695706e-05
-4.20226912061161e-05
-1.90143778296134e-05
-3.52068498767669e-05
-3.68135229386621e-05
-5.97769130321642e-05
-2.00203691442986e-05
-9.02694036713495e-06
-2.11948983201477e-05
-1.05783046931892e-05
-3.05880651527398e-05
-2.71287465793909e-05
-3.0439530126828e-05
-4.03104051384852e-05
-2.46224773174174e-05
-3.96089265795962e-06
-1.85374642599041e-05
-4.68901792500475e-05
-3.3188904351332e-05
-2.55374002943113e-05
-3.57609625426949e-05
-2.57122802229523e-05
-4.01855298923719e-05
-2.39852245937945e-05
-3.65573455430983e-05
-4.29651416129724e-05
-2.34577709270912e-05
-1.90706507137706e-05
-9.27863825436335e-06
-3.72608259369712e-05
-4.68121946011217e-05
-4.0914856951451e-05
-3.38801556994455e-05
-5.44976887745648e-05
-2.69204899405666e-05
-3.23967530828781e-05
-3.35085607585373e-05
-3.30250447177007e-05
-5.635482491048e-05
-2.54081511424839e-05
-4.24330378594079e-05
-2.71338338747972e-05
-5.82777911352089e-05
-5.21904534237482e-05
-1.74635666864944e-05
-3.68365822727357e-05
-5.16108097873173e-05
-2.82358248478735e-05
-1.86415435424023e-05
1.86998830776589e-06
-2.32809028481034e-06
-5.80526298963722e-05
-8.00500618008432e-06
-2.36862341516037e-05
-2.39998005231893e-06
-3.53336241292529e-05
-2.40954341661082e-05
-2.69007854675824e-05
-3.77396032065958e-05
-5.15214581913177e-05
-4.61502033033829e-05
-4.87844331186958e-06
-6.52147828755665e-06
-4.50801070292598e-05
-6.29097939291954e-05
-5.01448095273105e-05
-3.15120469057848e-05
-6.72385475081133e-06
-3.88417985829548e-05
-1.13098275321997e-05
-2.56397221908918e-05
-4.96030161222122e-05
-9.09507290461004e-06
-1.69681394756548e-05
-1.63022985931485e-05
-4.01425538386687e-05
-4.07837327128164e-05
1.21106353833676e-07
-2.85218904701486e-05
-7.89756111016165e-05
-2.45880806030978e-05
-1.36097088563538e-05
-3.46810383455015e-05
-2.10302693399213e-05
-1.77843773040724e-05
-5.00068114193521e-05
-2.84117260296927e-05
-3.62102362783166e-05
-3.97115445907117e-05
-7.19172339603278e-06
-1.98035482116433e-05
-3.48249702964775e-05
-4.15535471804363e-05
-2.71705962139062e-05
-4.63549632267766e-05
-1.37525901196298e-05
8.75846272455371e-06
6.63143909278913e-06
-2.62530929733368e-05
-3.37118254649367e-05
-6.70648932718698e-06
-2.56144407560038e-05
-3.32208954957946e-05
-4.81165282856041e-05
-3.07007951273579e-05
-2.96543008132292e-05
-3.6537454366918e-05
-4.37321225656669e-05
-3.38802716165497e-05
-4.80412818436052e-05
-4.19930251650781e-05
-4.83745386711493e-05
-1.66837920010345e-06
-1.89438100021047e-05
-4.72521125106339e-05
-3.27565193776935e-05
-4.68330867758994e-05
-2.28964635989879e-05
-3.26652625689845e-05
-2.79309751454994e-05
-5.64502856564561e-06
-1.6737501364615e-05
-3.2511398129689e-05
8.23858280697054e-06
-6.91322359714093e-06
-4.04889348543917e-05
-4.69372044117736e-05
-6.91023643091586e-05
-2.99932036633529e-05
-3.61641183571542e-05
-3.39837806733965e-05
-3.67021564649923e-05
-3.40044512488705e-06
2.28993456755398e-06
-3.01359351800082e-05
-1.59348792297062e-05
5.79756631126986e-06
-1.91143590465125e-05
-3.69124632727893e-05
-3.91981547334379e-05
-4.60508662025772e-05
-3.11276253136235e-05
-1.95419642471631e-05
-3.03711403964871e-05
-1.75319310329763e-05
-2.76030429771413e-05
-4.67567766768179e-05
-1.87486839363728e-05
-3.65041420447675e-05
-4.02510944536167e-05
-1.62715885082923e-05
-4.95946483940256e-05
-2.395912131532e-05
-2.07875874817115e-05
-2.39783335697418e-05
-4.06347300032902e-05
-6.39237864813671e-05
-2.1501411424681e-05
-3.03645833954583e-05
-2.17445006018871e-05
-3.83986972834967e-05
-2.20433944511077e-05
-2.2661090554103e-05
-3.42719529698328e-05
-2.39227321479475e-05
-1.27691554343885e-05
-1.4617694998713e-05
-5.3025165596104e-05
-4.31749084466124e-05
-3.82038022638345e-05
-3.9236273025097e-05
-2.06700596489064e-05
-1.98739380625378e-05
-1.13741781406768e-05
-5.05833800557989e-05
-3.25266197209892e-07
-2.25140301529954e-05
-5.01377907494066e-05
-3.18204606769597e-05
-3.50918883275224e-05
-4.73892380875774e-05
-1.71816482184586e-05
-2.01266668084034e-05
-8.81661480549753e-06
-1.57177676515655e-05
-4.01586165485316e-09
3.71798303795038e-06
-1.4087892805438e-05
-4.35860407707788e-05
-1.93415407155385e-05
-3.13297143007444e-05
-1.66863981284321e-05
-3.92107829180982e-05
-2.91958209782447e-05
-4.88228984164344e-05
-3.1116646953458e-05
-4.55736933278145e-05
-3.78670146455186e-05
-4.81387047154094e-05
-4.34334516070211e-05
-4.07877092796362e-05
-2.81868202954967e-05
1.31934219054584e-05
-3.91499306200488e-05
-1.16968148833723e-05
-2.97921319708906e-05
-2.00994699189804e-05
-2.15355201905048e-05
-4.91386597153059e-05
-2.99633373037197e-05
-2.40476372956732e-05
-2.87932476717435e-05
-2.01951256709348e-05
-4.5315381192049e-05
-2.55926360140636e-05
-2.31221248850652e-05
-5.06385196392162e-05
-4.3707070595488e-05
-1.04214928638158e-05
-3.9533373210931e-05
-3.75868307587701e-05
-4.92938933841162e-05
-3.71663564360307e-05
-2.9781720369756e-05
-3.55924098102099e-05
-3.36419893851837e-05
-2.91855490567311e-05
-1.02731077312718e-05
-6.49011285793058e-06
-3.12889095851464e-05
-1.68866100490904e-05
-3.83162724056999e-05
-3.41553879596544e-05
-1.82183352138188e-06
-4.65970681725027e-05
-1.98284256567887e-05
-2.45402839817634e-05
-3.65617154816032e-05
-1.15941675803518e-05
-1.73977371189248e-05
-3.86707317623835e-05
-4.54706017708498e-05
-5.54402489885359e-05
-4.39654904165711e-05
-2.56232887324376e-05
-3.5681269747616e-05
-3.8534965121339e-05
-2.95201625778539e-05
-1.10674770417021e-05
3.46766399139701e-06
-3.7637274187692e-05
-1.59610716365078e-05
-4.77748246722559e-05
-2.90015697880656e-05
-1.07220412484337e-05
-3.36826180908696e-05
-3.56288289580399e-05
-6.62614775006827e-06
-2.16872761120725e-05
-4.84225677451168e-05
-2.47465830319253e-05
-3.88463264896016e-05
-3.42500560737827e-05
-2.26334336854961e-05
-6.21458494016074e-05
-2.80629979553383e-05
-4.93033665401834e-06
-2.41982859693887e-05
-3.13557687888805e-05
-6.10913425515574e-05
-4.09841259276499e-05
-3.11756650694306e-05
-2.16510776648876e-05
-2.78108367573428e-05
-1.84382939019976e-05
-5.46117493124483e-05
-4.29669670737966e-05
-2.06161604442354e-05
-1.66003820811306e-05
-3.9200345496072e-05
-4.33910714566385e-05
-4.21217857648316e-05
-5.05943218795367e-05
-1.99870350118346e-06
-1.60640749617928e-05
-4.00256772230799e-05
-1.7799615730472e-05
-1.73914252068694e-05
-2.20015166383865e-05
-6.49561230491362e-05
-5.46098087586074e-05
-2.72598551439712e-05
-4.7842270400158e-05
-2.65186727611932e-05
-3.93134942383445e-05
6.05126053830389e-06
-3.44442843157293e-05
-1.55542738814483e-05
-1.87760324671544e-05
-2.50808120683815e-05
-4.91918723190603e-05
-5.55905269363871e-06
-4.51895928566864e-05
-5.30765661539458e-05
-1.4120479876138e-05
-2.26424009351127e-05
-4.83724647530104e-06
-2.27362411612219e-06
-2.66896489089981e-07
-2.63543972891354e-05
-2.22052197286585e-05
-2.26105766691518e-05
-1.28207699537716e-05
-9.90465525836071e-06
-1.27774969542945e-05
-5.72244531424619e-06
-2.34189500671028e-06
-2.34264645167639e-05
-3.70288298727401e-05
-9.6995106238501e-06
-2.71278124084303e-05
-2.47968628014014e-05
-3.78234481714415e-05
-2.39416327582678e-06
-3.59376107550674e-05
-3.15374362472399e-05
-4.01618982617069e-05
-5.95032527640412e-05
-2.7929100904288e-06
-5.48829755339775e-06
-3.04087210786498e-05
-2.30224722004977e-05
-5.70574616953447e-05
-1.51230918463915e-05
-3.19005634513439e-05
-3.88392414305644e-05
-3.57483370046355e-05
-5.79353035108735e-06
-2.72517695098379e-05
-1.81729687740149e-05
-3.79892505498042e-05
-2.75317644026703e-06
-4.60507319609208e-05
-1.96928263004025e-05
-2.42556726936828e-05
-3.13248818619871e-05
-3.44345425776613e-05
-2.56340539418928e-05
-2.98333658934046e-06
-3.02800726954957e-05
-2.08902872996043e-05
-1.97293883997459e-05
-1.50159871811599e-05
-2.95213280800442e-05
-4.0335469856701e-05
-3.47735319439161e-05
-2.63693645057294e-05
-5.02824178499876e-05
-6.32432256517503e-05
-3.77371350092251e-05
-4.44294163453907e-05
-4.28685891636384e-05
-4.56949513491678e-05
-3.83172720107286e-05
-3.83617099473305e-05
-4.61275451152659e-05
-2.68981974196801e-05
-2.89061841649682e-05
-2.46468863572307e-06
-2.98813518947415e-05
1.30261581568584e-05
-2.72211892016345e-05
-2.39125916755153e-05
-2.80533698252023e-05
-3.75394541812984e-05
-5.30512047577043e-05
-2.45655588904306e-05
-4.42721046719956e-05
-2.00652340931101e-05
-3.63652719687403e-05
-2.14256806652289e-06
-1.50267209502888e-05
-2.05971177980615e-05
-2.363862574106e-05
-3.30172445862703e-05
-7.19312822837141e-07
-5.43247957638293e-05
-3.45711339320692e-05
-3.73943937939985e-06
-3.01645458313952e-05
-5.83146771165456e-05
-4.87199231706291e-05
-2.27888249236671e-05
-2.7397085686545e-05
-3.92427293994509e-05
-9.52348973948097e-06
-1.1502800002874e-05
-2.20453184682068e-05
-4.57255962969038e-05
-1.7709999557459e-05
-3.70805935746333e-05
-2.71361301694665e-05
-2.87205325485202e-05
1.35187779386503e-06
-2.86696631238398e-05
-3.48570768266485e-05
-2.44416484917998e-05
-7.32764983256861e-06
-3.92383693255747e-05
-3.3943722159999e-05
-2.03487795619848e-05
-3.34067069039377e-06
-2.96030261831106e-05
-3.64628636168431e-05
-1.87195387338945e-05
-4.35496643678873e-05
-2.04701717113717e-05
-3.00738110901153e-05
-2.74896193690124e-05
-7.42292096427818e-06
-1.263905803294e-05
-4.11414820820005e-05
-2.94069795760009e-05
-1.2201999479468e-05
-7.48522366893738e-05
-2.79498104817106e-05
-2.37105133548322e-05
-5.5518329703904e-05
3.73579447405013e-06
-7.32720287890895e-06
-4.40650589113155e-05
-4.81581124469266e-06
-2.944085981284e-05
-3.00968120222601e-05
-3.52947856443932e-05
-4.68264814215044e-05
-2.67414336921122e-05
-1.63374461250025e-05
-4.14809132701069e-05
-3.46703412956504e-06
3.45357126658129e-06
5.74357120840989e-06
-4.4889547000463e-05
-9.24514624831422e-06
-3.73914483392349e-05
-3.46953490868873e-05
-2.02964971976256e-05
-2.67351460447591e-05
-1.70943471110199e-05
-1.96110594264649e-05
-4.13717884387545e-05
-4.21918549297536e-05
-3.14602188515135e-05
-7.25602548022717e-06
-5.38386011971255e-05
-9.73255746776159e-07
-5.30809402389701e-05
-4.66095551768359e-05
-3.87070240141305e-05
-4.08549230428446e-05
-4.81105741841877e-05
-6.70781251449416e-06
-3.94621293459808e-05
-2.00297923587983e-05
-1.78896346705422e-05
-4.62873324556125e-05
-5.22670022439714e-05
-2.21214714814201e-05
-1.53441291198779e-05
-6.24920803995995e-05
-3.22803007764106e-05
-3.19894410882157e-05
-3.09020811904487e-05
-3.91098614148168e-05
-4.83677432081385e-05
-5.10313132040289e-05
-2.74492078447821e-05
-5.62861842035746e-05
-1.6742846849727e-05
-3.14754683595299e-05
-4.2599536492251e-05
-2.93323905973469e-05
-3.18921740395568e-05
-3.04389196761184e-05
-3.84163943138961e-05
-2.69148215561318e-05
-2.47834110554524e-05
-2.55856143622072e-05
-2.64538964924563e-05
-3.31246856916378e-05
-2.12520950713752e-05
-2.95393533497227e-05
-3.09952746929347e-05
-2.48298134150406e-05
-2.99449184913621e-05
-3.84668795601949e-05
-2.70230202362679e-05
-7.51753711644932e-06
-8.08994122988306e-06
-3.13071884128195e-05
-3.10383496901516e-05
-3.42169661729741e-05
5.63970728712413e-06
-3.37047191030615e-05
-1.11993794375222e-05
-4.01509912166832e-05
-3.70076416540586e-05
5.17822279153829e-06
-1.16557206424226e-05
-2.54493454327626e-05
-2.27026346710382e-05
-1.96019297461845e-05
-3.41354372029816e-05
-1.07828482229068e-05
-1.96251198915432e-05
-2.561873858069e-05
-5.00638940784382e-05
-1.53173932011955e-05
-8.26646349015401e-06
-1.76631459988257e-05
-2.65132155922958e-05
-2.4040429648655e-05
-5.25944210173381e-05
-3.7685593643797e-05
-5.28964049011465e-05
-4.46036775290496e-05
-4.74477904272918e-05
-2.77059047787847e-05
-3.32163269046108e-05
-4.1529598360095e-05
-3.79716552502013e-05
-2.0969682542881e-05
-1.60496154932983e-06
-3.61947382338639e-05
-1.31254024904085e-05
-7.23590371561623e-05
-1.55759766815392e-06
-4.1579068550625e-05
-2.75815948999566e-05
-3.35145635394495e-05
-5.14400832830013e-05
-2.62411478638841e-05
-2.02507253838535e-05
-2.59449789298119e-05
-4.05843403320069e-05
2.12855598875126e-05
-4.24250202297742e-05
-1.30337239221412e-05
-2.3210390262589e-05
-1.51828031137904e-05
-5.25454434708747e-05
-3.10728670869096e-05
-1.86867548987056e-05
-3.45592725425942e-05
-2.21938993585307e-05
-1.55198888374846e-06
-3.63029654463329e-05
-4.26158989358301e-05
-4.27116954373386e-05
-1.79247703326871e-05
-2.33856630237201e-05
9.06709396660103e-06
-2.82198412022594e-05
-2.61011958585226e-05
-2.01689462889375e-05
-2.60122027003791e-05
-2.06369014815133e-05
-3.85650861477491e-05
-1.72019290999718e-05
-2.95613945902962e-05
-2.10284199134302e-06
-1.93258163152338e-05
-3.57120975914639e-05
-1.40710951803733e-05
-4.15851671457951e-05
-2.44862022726389e-05
-3.14623669412813e-05
-6.52349207235973e-05
-1.71574488325495e-05
-3.37608437661239e-05
-3.26496923792041e-05
-3.15753522813706e-05
-4.30749441767805e-06
1.59689662984139e-05
-1.38447010576866e-05
-4.79539641233112e-05
-2.4265365392296e-05
-2.84692461817461e-05
-4.52823054244983e-05
-4.25605815757099e-05
-5.49756426295416e-05
-3.25730005173172e-05
-1.0730216109941e-05
-2.59560249797384e-06
-3.24725463167375e-05
-3.47360559113361e-05
-3.58790793476706e-05
-2.12385774709602e-05
-1.39490397948657e-05
-2.75530788814067e-05
-5.30158725329954e-05
9.7750663891739e-06
-4.53057940961699e-06
-5.53411273749088e-05
9.87023492517721e-07
-2.8464666123716e-05
-4.25301881816528e-05
-1.88540752811844e-05
-3.32028538663163e-05
-2.60188301987334e-05
-4.02011832155184e-05
-4.9182895047968e-05
-4.01443729428262e-05
-1.34216263053484e-05
-1.47804580987118e-05
-4.57152564296006e-05
-2.65260859203549e-05
-1.83911623213856e-05
-2.84701321223703e-05
-1.57579782760107e-05
-2.49743666052062e-05
-4.20909644983869e-05
-3.93055092374385e-05
-2.86055098341439e-05
-3.25451755847143e-05
-1.17826849416618e-06
-1.73030091869346e-05
-4.0090621742411e-05
-5.47813283411879e-05
-1.91285753553406e-05
-1.47509705003526e-05
-1.51559760596714e-05
-2.49792831508331e-05
-5.47071033085203e-06
-1.39223112460255e-05
-1.54958193576125e-05
-1.54293658806593e-05
-1.86879714327651e-05
-1.70167808610471e-05
-1.15775548066862e-05
-4.55624112893909e-05
-1.85141599090764e-05
-1.21375635803471e-05
-6.68491687760939e-05
1.57395080810141e-06
-3.70210531133651e-05
-4.4552111624344e-05
-7.22387892684029e-06
-3.38321541730623e-05
4.75534564249848e-06
-3.65617247544031e-05
-1.47437639071548e-05
-1.85464930080622e-05
-1.42257474110853e-05
-7.46898741360668e-05
-4.33516850426085e-05
-5.59370145780938e-05
2.38878664312151e-06
-2.01701840044173e-05
-3.10277451686163e-05
-1.19965388515786e-05
-5.40567716168342e-05
-2.47913069496295e-06
-4.36605789529196e-05
-2.35697787884958e-05
-5.41224456642569e-05
-8.00440161010308e-06
-2.70257722043755e-05
-2.80627656895238e-05
-1.61835678447282e-05
-2.44661958635162e-05
-2.64205940500209e-05
1.72391799046825e-06
-2.8154027229454e-05
-1.77335494010203e-05
-1.97299115765256e-05
4.0447484911793e-06
-2.65218462966646e-05
-3.08506822789243e-05
-9.41643626000689e-06
1.19677258388285e-06
-1.62157672342883e-05
-3.52202227653998e-05
-4.992487690201e-06
-1.06736595615707e-05
-2.05281571919555e-05
-3.88422372994228e-05
-3.44672126060882e-05
-4.33368062707936e-05
-3.29984063397045e-05
-4.00166451812018e-05
-3.52759335681563e-05
-2.80523787295385e-05
-5.94032074583123e-06
-2.1268364076835e-05
-3.75909207068517e-05
-3.54183514987004e-05
-5.43003873230514e-05
-2.16551276071077e-06
-2.92263613805501e-05
-3.01835283499736e-06
-1.03127985419331e-05
-4.09491723806992e-05
-1.61760027936135e-05
-2.2496760200127e-05
-1.14250109509441e-05
-4.02226280515831e-05
-3.54075637746457e-05
-3.47522623115243e-05
-2.02320876576532e-05
-3.1771782397989e-05
-3.18206239673904e-05
-1.30952831697566e-05
-3.85425998152321e-05
-4.12551962687741e-05
-4.07521683733239e-05
-1.8432043305e-05
-1.83447305932863e-05
-5.3129099422099e-05
-2.27010535424551e-05
-2.30864625805827e-05
-2.08219176415357e-05
4.97353855996047e-06
-2.98510260455785e-05
-2.35238904131944e-05
-2.40970650627294e-05
-9.48473422538251e-06
-5.330850793531e-05
-5.66324393051567e-05
-4.36532744632283e-06
-7.38553383117544e-06
-4.54476591235681e-05
-4.38512589784053e-05
1.39448102321492e-05
-2.07118605151053e-05
-4.47825508720523e-05
-2.84530422029166e-05
-3.9629273560734e-05
-5.23925887222265e-05
-7.53865338483511e-06
-2.26958672815323e-05
-1.44776655476556e-05
-3.44697065316301e-05
-2.14027331967864e-05
-4.92678758041045e-05
-4.9164619438812e-06
-2.31168961997838e-05
-3.49033658971778e-05
-4.26412190076213e-05
4.07791910609941e-07
-2.5302685117039e-05
-6.75580971133512e-05
-2.7391498555142e-05
-3.85563075986146e-05
-3.0005607438638e-05
7.47562865857647e-07
-4.16785950442524e-05
-2.82812363110615e-05
-2.30718173324738e-05
-5.94022135936452e-05
-2.00156755299771e-05
-1.72195658546436e-05
-2.352496333443e-05
-1.72935918234757e-05
-3.40874908214458e-05
-4.35182585110925e-05
-4.13405982374721e-05
-4.41872748429903e-05
-4.74213443451241e-05
-3.48605704461933e-05
-4.91501965566407e-05
-1.64477274767276e-05
-1.92494172851946e-05
-3.25953301150181e-05
-3.85506987562413e-05
-1.73473341972287e-05
-5.42858178610865e-05
-4.91915062584269e-06
-5.38908867923193e-05
-3.75524737045476e-05
-1.1147382764873e-05
-1.07035284447548e-05
-2.86425945304663e-05
-2.02784382719945e-05
-4.32457524128631e-05
-4.29931517139036e-05
-3.84884062832525e-05
-1.25052492158679e-05
-2.18542149867791e-05
-1.1946169654172e-05
-4.62338805730949e-05
-3.28937094869224e-05
-8.73026482447143e-06
-8.76994892027598e-06
-2.74478286814202e-05
-2.78874331038315e-05
-2.12647794459076e-05
1.35240564258182e-05
-2.56482017896227e-06
-4.00726009002376e-05
-1.50564141253431e-05
-2.87929109827456e-05
-1.5502732716213e-05
-8.55029837631718e-06
-6.2081401076098e-06
-2.25840215493339e-05
-4.00668116319239e-05
-3.54817840077494e-05
1.78075572063749e-05
-3.41893342651799e-05
-1.24123844135756e-05
-3.74170479110906e-05
-2.01473121812358e-05
-2.53286422773419e-05
-8.31694120597801e-06
-3.16846508669706e-05
-4.39739882708503e-05
-9.17230199647353e-06
-8.03368288505937e-06
-2.40584474089364e-05
-1.01595813399696e-05
-3.39257816603072e-05
-2.60471094962923e-05
-1.82046058139179e-05
-2.39769130134594e-05
-1.80598834361783e-05
-3.27620685340339e-05
-1.2409220028129e-05
-3.39943970831672e-05
-1.83017437753134e-05
-3.61985093920167e-05
-4.20435240879434e-05
-1.30821644797698e-05
-2.78146219324756e-05
-2.55456309104051e-05
4.61177594164513e-06
-1.97012184655682e-05
-5.92974477655986e-05
-2.39439585323501e-05
-6.3259126873453e-06
-5.91968735591203e-05
-3.08075195836436e-05
-6.23323538372968e-05
-2.24513659661059e-05
-5.20270311879206e-06
-6.60014689864364e-05
-3.68962402475498e-05
-3.66465531740147e-05
-4.32810169074311e-06
-1.57465606342852e-05
-1.93572549279774e-05
-2.94106731620168e-05
-6.08953489181643e-05
-4.15090248363556e-05
-1.86353782312415e-05
-1.48283268693086e-05
-3.94373514238365e-05
-1.13590263366572e-05
-1.15045330583469e-05
-3.65110668775101e-05
-2.33893068323546e-05
-3.03184566611892e-05
-3.85938771477041e-05
-1.70872408452302e-05
-3.38544064369789e-05
-1.40365264183373e-05
-5.7930063563228e-05
-1.91045565248322e-05
-1.01112499502511e-05
-5.95883845474971e-06
-3.6478172382441e-05
-2.0398853787312e-05
-1.81056598933556e-05
-4.08051461553293e-05
-4.27557015516908e-05
-1.98557733832085e-05
-2.23275124427629e-05
-4.17891119215546e-05
-7.04445024754661e-05
-9.65686431011289e-06
-1.78093203359237e-05
-3.46224749702856e-05
-6.74029864447982e-06
-1.54799916841667e-05
-5.50723312994736e-05
-2.76386166669851e-05
-2.45697316868459e-05
-1.83509010476897e-05
-3.31391861586848e-05
2.79798987192273e-06
-5.65009856897705e-05
-1.9563956141879e-05
-3.27313690577681e-05
3.78971877312126e-06
-5.97546939294431e-05
-4.55147843304455e-05
-4.92413710745463e-05
-6.64456607880248e-05
-2.2465025314835e-05
-6.91488692097996e-05
-2.48478388668999e-05
-3.27337926166968e-05
-5.27902578847084e-05
-3.4121264252339e-05
-2.90606040547776e-05
-6.86906358338069e-05
-6.13042601928655e-05
-3.39577538789512e-05
-3.37123576756943e-05
-2.83763047076978e-05
-1.87583815162269e-05
-3.8287480483062e-05
-1.54865771300701e-05
-2.44320595884708e-05
-3.6455804218711e-05
-3.4314399534668e-05
-3.63749398505286e-05
-2.17604219437629e-05
-1.32804986145197e-05
-4.50143431346188e-05
-3.13515014782843e-05
-4.80317772477624e-05
-3.07448232659648e-05
-5.4658386452507e-06
-4.24276760177762e-07
-3.935554409349e-05
-1.61878504282778e-05
-1.99849385603744e-05
-4.43532338025168e-05
-4.63093463619978e-05
-1.83425674609792e-05
-2.33472891164238e-05
-4.27679096107125e-05
-1.62238368344693e-05
-3.56694591347066e-05
-2.67752676677417e-05
-1.32853950205401e-05
-4.99654722811024e-05
-3.49603272314398e-05
-3.97211107547546e-05
-3.94448587156584e-05
-2.51483010881019e-05
-1.14635505099107e-05
-7.39184303562803e-05
-3.24096108069021e-05
-2.73843166142935e-05
-1.69582727868396e-05
-2.71389694812597e-05
-1.62812505841109e-05
-2.91074858266444e-05
-8.49174206360003e-06
-3.72741130114006e-05
9.95561460905468e-06
-1.56894995952743e-05
-1.90311992163138e-05
-2.69819212023201e-05
-3.11822895379701e-05
-2.90980237679435e-05
-4.43788759188349e-05
-2.17979399486045e-05
-1.71672164792116e-05
-1.24161086074742e-05
-2.88369934485875e-05
-3.46958965189258e-05
-3.96884254929458e-05
-1.62504452705908e-05
-2.31510900070359e-05
-1.80011306312643e-05
-3.85533570481365e-05
-4.08288264663972e-05
-1.62651706585942e-05
-5.6311302600155e-05
-4.74415079415181e-05
-1.63035647746654e-05
-4.13509162397603e-05
-1.7789575597254e-05
1.17516311713195e-05
-3.1727607458589e-05
-2.79001230357126e-05
-3.35759635726707e-05
-6.20258131271339e-06
-5.01037859357911e-05
-2.98704801283698e-05
-2.01505453093873e-05
-3.20519090558353e-05
-1.67004683207572e-05
-3.91924418386427e-05
-2.26824026759871e-05
-5.17121910478366e-05
-3.72672830062683e-05
-1.46575123479456e-05
-1.28707284120951e-05
-2.18736628423922e-05
-3.18007852063296e-05
-1.03764900867102e-05
-1.6746384229825e-05
1.43162989824877e-05
-1.08379792186276e-05
-2.14547124779537e-05
-6.16514340302562e-05
-2.58190679094843e-05
-1.56084272593076e-05
-3.26506942405096e-05
-6.2593698427311e-06
-3.02779014669273e-05
-2.52377831887897e-05
-3.28021676614379e-05
-5.24217664897196e-05
-3.92078154589502e-05
-5.91418454216748e-05
-1.9702518131616e-05
-3.48775042958048e-05
-5.57624709499245e-05
-8.9819901047084e-06
-3.77259289798457e-05
-3.13819629639793e-05
-2.35957007789349e-05
-9.83372731692498e-06
-3.8881916168583e-05
-5.61394975479803e-05
-3.10616576485282e-05
-3.9313700527808e-05
-3.13987713760103e-05
-4.9000341920811e-05
-3.84979698021086e-05
-1.37590707164892e-05
-1.40785874319464e-05
-2.15589474864449e-05
-1.88291574486196e-05
-1.84790583085805e-05
-4.65437464371346e-06
4.12553231572165e-07
-2.57088528630024e-05
-3.26117887263173e-05
-2.92382606245117e-05
-3.03948552406343e-05
-3.51084527938044e-05
-4.10733635746267e-05
-1.75684176630937e-05
-1.13195571955494e-06
-7.66002503621527e-06
-2.85377765656595e-05
-2.8043889161738e-05
-4.76710163187297e-05
-1.79784318755507e-05
-1.62329073776936e-05
-3.205633958096e-05
3.89845276429229e-06
-7.65022777106084e-06
8.56524641161989e-06
-4.67832136486229e-05
-1.1949417939048e-05
-2.40206025571581e-05
-1.59272054749251e-05
-1.15889952514381e-05
-3.21897122959472e-05
-4.50578824704088e-05
-2.05112356985707e-05
-8.83057721231667e-06
-2.53274606965862e-05
-5.42679816973337e-05
-2.15454454856006e-05
-5.50945920569e-05
-1.25931542068049e-05
-5.10561014090958e-05
-8.25924980647117e-06
-7.05831179578638e-06
-1.57037595818433e-05
-2.70674807646264e-05
-2.51162282381437e-05
-7.36476301536953e-05
-2.11394288481954e-05
-3.33213152779926e-05
-3.69566403803044e-05
-3.70047609296205e-05
-2.83423498288957e-06
-6.59963526890511e-05
-4.96980087651496e-05
-3.72683145138168e-05
-3.6499343374346e-05
-1.79671807315093e-05
-1.31088764185945e-05
-2.70855414907999e-05
-4.54538987033117e-05
-5.86888383962922e-06
-2.23765982573467e-05
-3.45221793667078e-05
-2.78282910092033e-05
-3.54915412567964e-05
-5.38451934831001e-05
-2.48379379062699e-05
-1.59680598211053e-05
-5.35420624779243e-05
-4.67736515829499e-05
-3.69785864621686e-05
-1.02196474244765e-05
-2.81888313237523e-06
-2.83978916469311e-05
6.9823594943989e-08
-1.64639053774896e-05
-5.14144738212182e-05
-2.04763852512668e-05
-5.83718107256444e-06
-3.11257448881371e-05
-4.48831589096681e-05
-1.17125308135583e-05
-2.83321001063775e-05
-8.59188789034367e-06
-2.54404518340687e-05
-2.4864963709676e-05
-9.59608388701406e-06
-2.55521006591946e-05
-1.84195639799716e-05
-2.81897852200999e-05
-9.59307447215397e-06
-4.69025837002691e-05
-6.10306795649001e-07
-5.43619553373322e-05
-4.61341166349757e-05
-7.16646420521613e-06
-2.22572309323792e-05
-1.46855948458432e-05
-3.98190567406292e-05
-6.46374276661841e-06
-1.12912111224685e-05
-1.8771922283049e-05
-5.16753628509045e-06
-1.98864366836281e-05
-2.99451727302716e-05
-3.27030922457416e-05
-1.76885462343352e-05
1.61976178696314e-05
-2.4257196271568e-05
-4.3366333092455e-05
-2.15787974476871e-05
-2.05241802187797e-05
-3.20173523488108e-05
-3.81617441319583e-05
-4.53886983646758e-05
-6.33985910474715e-06
-2.2667006786978e-05
-3.40127934975168e-05
-3.50934981269616e-05
-3.2314102430661e-05
-2.41037273597516e-05
-2.88486978309161e-05
-2.83495582971807e-05
-4.27266428745834e-05
-1.0587427264433e-05
-1.15495108422124e-05
-6.38390471047881e-05
-3.09706213523995e-05
-3.872078336442e-05
-3.63635418551407e-05
-4.42840677829076e-05
-3.48743591635719e-05
-2.76901584832324e-05
-3.10278829783307e-05
-4.33415835287828e-05
-2.7037386230637e-05
-4.73025223327471e-05
-1.18230503970261e-05
-5.12155458695656e-05
-1.60213777269476e-05
-2.12634992918999e-05
-1.7487558164079e-05
-3.87832591988634e-05
-2.38347027432907e-05
2.51739056818415e-06
-4.53019606088317e-05
-3.11467799798435e-06
-3.16291750324562e-05
-2.48361324094311e-05
-2.89779201269819e-05
-4.26299236324782e-05
-2.6854269782845e-05
-3.05412673736733e-05
-2.66235225396555e-05
-3.39715008215978e-05
-3.11213697392595e-05
-3.80938418837757e-05
-5.9830924977007e-05
-3.0031010955608e-06
-2.32379747598466e-05
-4.87847709101898e-05
-5.63678953264307e-05
-3.83494198126678e-05
-1.04388444314821e-05
-3.31510142433298e-05
-2.44139350513907e-05
-2.26679185782166e-05
-5.70267083077872e-05
-1.57909274433905e-05
-4.23994487231092e-05
-2.7220678953297e-05
-3.5963376503412e-06
-1.60945936086422e-05
-1.31908619643237e-05
-6.16829131448376e-05
-4.08232140887936e-05
-3.31978942122199e-05
-2.96144794368434e-05
-1.97600010918999e-05
-2.92703796789675e-05
-3.95386980376763e-05
-4.89424593983893e-05
-3.00318212008284e-05
4.95048458032363e-06
-5.30200798286415e-05
-3.48382729956029e-05
-4.54076587631181e-05
-4.72206113750729e-05
-4.15086771729682e-05
-3.39529761296768e-05
-2.8229373261329e-05
-2.27084637932462e-05
-3.32116943475165e-05
-3.91542335227315e-06
-1.61905202940901e-05
-3.49470649363567e-05
-4.87990462293606e-05
-3.77778285576225e-05
-8.18402119009236e-06
-3.79960630390116e-05
-1.08923431243338e-05
-2.99141193110019e-05
-2.32605504269358e-05
-2.41141380870108e-05
-3.67181816819243e-05
-4.39532429836834e-05
-4.44542368560754e-05
-3.73558683316431e-05
-3.04202508124161e-05
-3.00108524141219e-05
-2.63387104495468e-05
-8.54934640347811e-06
-3.29715503048075e-05
-7.9119915987251e-05
-1.75589535858978e-05
-5.28496913706669e-05
-2.31478644283538e-05
-1.50755910425982e-05
-3.69125571687154e-05
-2.16671813207321e-06
-2.15887537538235e-05
-4.54600374750423e-05
-2.74108301773766e-05
-3.20372447865371e-05
-2.81396972621634e-05
-6.00512962489645e-05
-2.0583641851748e-05
-2.45800216948226e-05
-2.51581128651734e-05
-1.96050329256764e-05
-2.27682904665724e-05
-2.81642715009011e-05
-2.38361982077485e-05
-3.47653534643567e-05
-4.13014276693057e-05
-3.14779185523524e-05
-1.28962804443393e-05
-2.87759266406493e-05
-1.23421343257293e-05
-2.83409761491943e-05
-1.64629695564137e-05
-3.81068238405793e-05
-2.45864800417364e-05
-2.91443495648933e-05
-1.10035219667146e-05
-3.9069241734467e-05
-1.95399555198659e-05
-7.00666999408702e-05
-3.41695205327174e-05
-3.81316376093945e-05
-2.04041284989174e-05
-3.5712889916655e-05
-5.56579908271093e-06
-8.55757040110901e-06
-2.22242195611333e-05
-1.37231476813011e-05
-2.6597091700176e-05
-2.48202828934222e-05
-1.63459161337274e-05
-1.6611727901309e-05
-4.71694165313564e-05
-3.1886651199988e-05
3.06243277785926e-06
-1.50435135323016e-05
-2.38191331126307e-05
-5.44644928314346e-05
-1.78765747981767e-05
-2.57966516911208e-05
-3.98593162397612e-05
-1.46345265296613e-05
-3.18187672234499e-05
-2.17142501920006e-05
-3.38797015328247e-05
-2.11287535945881e-05
-4.67332787071073e-05
-2.45681820006196e-05
-3.90095645529306e-05
3.99650938698488e-06
-3.54166801966392e-05
-2.62841154195059e-05
-5.77440271414103e-05
-4.13047406329773e-05
-2.38947699699216e-05
-3.79833356806514e-05
-4.00645424068436e-05
-2.07005836646754e-05
-3.20540920170172e-05
-2.83729181286027e-05
-3.27423400590059e-05
-2.87357407464779e-05
-2.04455019608921e-05
-3.58244040011939e-06
-2.82019186184326e-05
-3.49444178552953e-05
-4.88010811470109e-05
-1.40206036827904e-05
-8.99534374568216e-06
-5.53969006665727e-05
-3.93616724953698e-05
-2.31794314186593e-05
-9.26115894038064e-06
-3.39751499240755e-05
-1.69604065540213e-05
-1.52026064364203e-05
-1.45867797452159e-05
-1.90979676434148e-05
-3.06180440424148e-05
-6.6039199271223e-05
-2.64549238154208e-05
-3.45519488287428e-05
-2.18273475484506e-05
-1.39514978564488e-05
-5.19897146983711e-06
-2.44506187302747e-05
-4.45716388655124e-05
-6.49442729042767e-05
-5.92260493518423e-05
-6.09754118631142e-05
-1.81435103994411e-05
-4.16286990341539e-05
-2.42881303862697e-05
-2.09600957669695e-05
-2.90565976917146e-05
-2.48841176487246e-05
9.77980836995998e-06
-3.41040889351315e-05
-2.98873328758537e-05
-1.01029822528394e-05
-1.85074058713297e-05
-2.96125059506601e-05
-1.77021167836285e-05
-1.19003582387024e-05
-3.16935398607647e-05
-5.39790068033944e-05
-7.11234422463582e-05
-1.29991091363918e-05
-2.67752275518204e-05
-2.70914075951203e-05
-4.02697107273455e-05
-4.33020092689153e-05
-3.57836869071899e-05
-6.72703766211441e-05
-2.14306954265596e-06
-1.56667770926883e-05
