# Supplementary material for: Research on computational propagation and identification of mine microseismic signals based on deep learning
Source: PLoS One. 2025 Oct 22;20(10):e0334641. doi: 10.1371/journal.pone.0334641 (PMC12543183; doi:10.1371/journal.pone.0334641)
Supplement: S6 Data — (ZIP) [file pone.0334641.s006.zip › 000100900000156.xlsx_0.txt_24.txt.txt]

-3.63991232120137e-05
-2.00830159408007e-05
-1.8890349179836e-05
-9.08797406007927e-06
-4.46543448662221e-05
-5.42926888841285e-05
-4.66378996798829e-05
-5.13106724806852e-05
-4.41481688238636e-05
-4.74475378848268e-05
-3.05035691877246e-05
-1.71114714926015e-05
-2.30796664011698e-05
-2.69613432297898e-05
-4.70431236507175e-05
-1.11678546480929e-05
-4.80060686379965e-05
-2.70794876354002e-05
-4.52939943375933e-05
-4.91723577256603e-07
-2.74966790289055e-05
-5.56341338559597e-05
-1.31796415702376e-06
-2.51341697103038e-05
-1.3931938796172e-05
-2.44313932115941e-05
-5.33138743701719e-05
-3.75211311332404e-05
-2.42264675213123e-05
-1.98763590252884e-05
-1.94860132615219e-05
-3.00607472689553e-05
-2.72763732372933e-05
-3.01449453184749e-05
-4.05458182410046e-05
-5.09794616889381e-05
-4.59284880397748e-05
-4.05246837562933e-05
-2.97605738210516e-05
-5.15016329485524e-05
-9.50385970411689e-06
1.96157540691239e-06
-1.57383725101834e-05
-3.89885244685835e-05
-1.9753955255541e-05
-2.98846380241463e-07
-2.36534076954731e-05
-3.50716613848462e-05
-3.0752438989144e-05
-2.78750310187656e-05
-2.2802101354402e-05
-2.62150428067832e-05
-3.23898139027582e-05
-2.82550626037927e-05
-3.45710368897082e-05
-2.7842299773175e-06
-5.49535268452164e-05
-4.69305292114692e-05
-2.6788321266998e-05
-6.98191973174575e-06
-2.518279305e-05
-1.96113082157068e-05
-3.31058476366162e-05
-6.04129596714913e-05
-3.95393192674437e-05
7.82626786824679e-06
-4.11696706187282e-05
-1.92273630850599e-05
-3.46901678785666e-05
-1.3996305580585e-05
-2.84551538654586e-05
-4.24400889864177e-05
-4.04490446464381e-05
-3.03584902222854e-05
-2.87432896897952e-05
-9.66578396452853e-06
-1.89905898214163e-05
-2.45908169006886e-05
-4.64404254858291e-05
-2.35849860121463e-05
-2.07130565744898e-05
-5.34682353382718e-05
-4.12058667209078e-06
5.12012909088615e-06
-4.6870387641181e-05
-3.3609065738964e-05
-2.14286772027934e-05
-2.57380808866092e-05
-3.87807907359415e-05
-2.26258063677796e-05
-3.7894477404667e-05
-2.10317698503514e-05
-9.39327180472496e-06
-2.11798965722546e-05
-2.89492709609901e-05
-3.1725951287045e-05
-3.72976641534659e-05
-1.03536525650013e-05
-3.49543515037585e-05
-1.88200352809798e-05
-3.2750225875623e-05
-2.77457107968462e-05
-3.19485546782298e-05
-1.7296635036018e-05
-3.9273210391862e-05
-1.95173966298065e-05
-5.90056511083225e-05
-4.69864035332199e-05
-5.19174198576917e-05
-4.43922282062898e-05
-7.81816480215879e-06
-1.8471739101209e-05
-8.05735778485432e-06
-2.89811348152826e-05
-2.12500543730694e-05
-3.59424567054524e-05
-2.60814981434914e-05
-3.48983011212962e-05
-2.3123851947614e-05
-4.2656363550799e-05
-4.13003762331016e-05
-5.14851917449104e-05
-5.55946751006154e-05
-1.2926564597024e-05
-2.3832952609274e-05
-5.33694932478323e-05
-1.06436520092522e-05
-3.31074950689452e-05
-3.07046355619871e-05
-3.02730170372234e-05
-2.45839507599551e-05
-4.42351746968621e-05
-1.52978565572553e-05
-2.94033744629822e-05
-2.29804128553415e-05
-1.86659503139962e-05
-1.6289979657766e-05
-1.3495072849885e-05
-2.70869413934958e-05
-1.75758962161334e-05
-4.5456225423214e-05
-1.83490498166696e-05
-2.02880789616581e-05
-2.58141324427401e-05
-3.89915405686544e-05
-6.60944635027191e-05
-1.61685317895177e-05
-2.60806086835432e-05
-2.05968130931867e-05
-3.23365718325695e-05
-1.71429312951564e-05
-4.1531887643262e-05
-2.29089797417703e-05
-1.83205375912102e-05
-1.18087710216016e-05
-2.35793666437938e-05
-8.6691216448656e-06
-5.16900411933595e-06
-2.27090443205047e-05
-2.14680195560284e-05
-4.0674535039788e-05
-2.91686430312573e-05
-1.76353719730415e-06
-4.70894054579835e-05
-5.07779479491859e-05
-1.81325309060932e-05
-6.123044429759e-05
-3.84909489682136e-05
-2.16559185661879e-05
-2.94625904710416e-05
-2.18329521678031e-05
-2.29801368456159e-05
-2.43707308838522e-05
-3.70371593988081e-05
-1.99102981799038e-05
-3.53278533564422e-05
-2.96291448298631e-05
-1.51434193143255e-05
-3.19892257909555e-05
-4.6024744925594e-05
-1.05872948889935e-05
-4.93584849786362e-05
-2.66304955273049e-05
-3.4514813707431e-05
-2.82899597313024e-05
-2.34430327105308e-05
-1.54471822936098e-05
-4.95506234463974e-05
-1.12766219419094e-05
-5.74242915183582e-06
-1.10246061253978e-05
-2.65322818118178e-05
-2.77392492619748e-05
9.02665407667503e-07
-1.19293389492326e-05
-3.72858005329882e-05
-3.31365615729001e-05
-1.02254813741318e-05
-2.73906341630326e-05
-4.29879818370682e-05
-4.66785298647667e-05
-4.49326248174504e-05
-2.43067839780369e-05
-5.24439025730081e-06
-3.40164760896068e-05
-2.09245362110955e-05
-3.08090335091059e-05
-4.74779758828961e-05
3.4187080900583e-06
-4.9687174633578e-05
-2.71349421204265e-05
-2.63546213718699e-06
-2.95255331190378e-05
-5.14382686484099e-05
-4.63665425394841e-05
-1.84924997218484e-05
-5.04397636147142e-05
-4.61145728051693e-05
-2.77228932054029e-05
-1.48346235753483e-05
-1.36005099203305e-05
-6.065284871772e-05
-5.1673471851564e-05
-1.84187139012039e-05
-7.94053900883461e-06
-9.35730417969874e-06
-1.1666426770091e-05
1.95069674803596e-05
-3.21456487568264e-05
-3.94904706329931e-05
6.74651536468954e-06
-7.04038271318299e-06
-3.85710568149177e-05
-5.64289525183049e-05
-1.39121680517607e-05
-4.66897589291028e-05
-6.1536953409992e-06
-4.1399130186713e-05
-4.20656370761075e-05
-5.07805529597909e-05
-3.72890731830068e-05
-1.21701522804501e-05
-1.77517188726871e-05
-2.94349351602794e-05
-2.83912377983081e-05
-7.4242081544849e-05
-3.0396979969782e-05
-5.04735903195052e-05
-3.30537318976357e-05
5.35593238913568e-06
1.87322366818637e-05
-2.57290336904324e-05
-5.49995185863325e-05
-3.07518295901479e-05
-5.62235813672404e-05
-4.02371573988409e-05
-3.5394162873006e-05
-5.71019622931302e-05
-4.88751075969181e-05
-4.3808741902299e-05
-7.61671615359406e-06
-3.74311108305226e-05
-3.45082340600464e-05
-1.79820182651903e-05
-4.25674652792917e-05
-3.63421299801424e-05
-3.12149896854125e-05
-1.41954223905396e-05
-5.61387245816784e-05
-1.87410890905352e-05
-4.00833011708594e-05
-3.03653223065437e-06
4.20449461634404e-06
-2.74156051938435e-05
-5.20898357445887e-05
-1.69673441337124e-05
-5.91395943104964e-05
-2.88994587954598e-05
-3.47535883467867e-05
-2.88555123721746e-05
-2.4634626075917e-05
-3.67710485744445e-05
-1.87112787146904e-05
-4.14810197597828e-05
-6.07478487203199e-05
-3.08220666608476e-05
-3.07089521407323e-05
-3.78947830697056e-05
-1.10795878499396e-05
-1.93217855824062e-05
-3.61573964816751e-05
-3.51910060124786e-05
-2.0598067167334e-05
-3.99994448504492e-05
-3.68975549254933e-05
-8.25391353362755e-06
-1.34906590508946e-05
-1.98006406052768e-05
-5.04949884025018e-05
-6.85865077022242e-05
-2.65636550153187e-05
-1.4121621310001e-05
8.30505353560611e-06
-2.08583183674316e-05
-5.54090906279664e-05
-2.80489868451222e-05
-2.83717557172731e-05
-1.82648041372127e-05
-2.48935553626565e-05
6.90890107237934e-06
-1.36058222556692e-05
-3.34623552447577e-05
-2.63469064194293e-05
-5.64631834457163e-05
-2.74062427337916e-05
-2.86161324711719e-05
-5.06441514829212e-05
-5.20082228782072e-05
-4.11254515404299e-05
-3.26577624507231e-05
-3.35588420741155e-05
-3.38499548657548e-05
-4.38419749117279e-05
-2.20961141763364e-05
-1.89358542551325e-05
-4.36360937112198e-05
-3.39047262478386e-05
-8.35702460388599e-06
-3.51330081608196e-05
6.95192890177835e-06
-3.06099731460178e-05
-2.94625192887509e-05
-4.27846789943e-05
-9.57564213749304e-06
-1.74027645567611e-05
-5.04828547730089e-05
-1.73875535107584e-05
-3.65103408557795e-05
-4.84524561978753e-05
-4.19231030426535e-05
-1.2297457618148e-05
1.39076259822595e-06
-2.56756133648321e-05
-2.68500131910383e-05
-5.97710703419147e-05
-5.48945574447452e-06
-6.67899632196653e-06
4.00734470886128e-07
-2.65914882578401e-05
-2.09284636380988e-05
-2.36431358660591e-05
-2.86677097715354e-05
-4.72496148784595e-05
2.25161705118158e-05
-7.49315175388806e-06
-2.28200853650157e-05
-4.47668672894988e-05
-3.69853189057183e-06
-2.78580687332099e-05
-2.56959016727083e-05
-1.65820832647132e-05
1.24331707624312e-05
-3.17108634118075e-05
-3.16777304363211e-05
-2.17362389481907e-05
-3.67047105256318e-05
-2.25606390256183e-05
-2.91764149352746e-05
-2.49176400003192e-05
-2.7631737988982e-05
-2.19613392814317e-05
-5.0144139155271e-05
-6.78473502334061e-05
-4.52694843847343e-05
-3.36755550555487e-05
-1.60410003592068e-05
-3.50902967769552e-05
-3.22937002486845e-05
-3.44416888769379e-05
-1.00427670619569e-05
-2.06258584058514e-05
-1.16680042994219e-05
-2.43731703202917e-05
-3.519615033142e-05
-7.0176776881489e-06
-5.07654214318971e-05
-2.54526869279225e-05
-2.47285115035654e-05
-5.91955543333786e-05
-9.1586669942878e-06
-3.10864099407496e-05
-2.48421678605797e-05
-5.83236190304569e-06
-2.35783070766391e-05
-1.57123230161134e-05
-3.61091794278016e-05
-2.63153845199719e-05
-3.09997528520218e-05
-2.70299142044274e-05
-4.43189495173859e-05
-3.82740763429958e-05
-2.71430692546122e-05
-3.5283869130097e-05
-2.95915925394636e-05
-2.84904483225842e-05
-1.34945853879147e-05
-1.89937532299535e-05
-1.11062237028413e-05
-1.08938009558058e-05
-3.61226617639169e-05
-4.29111683075042e-05
-3.61710398275444e-05
-1.01753117795868e-05
-1.1044084441312e-05
-2.87069134597552e-05
-1.53751342176831e-05
-1.6357358426071e-06
-4.61784647134678e-05
-4.76793578061862e-06
-6.52510304971714e-05
-2.7204427583748e-05
-1.90335766894677e-05
-2.68654707897966e-05
-3.23251869795301e-05
-3.87317127694545e-05
-2.60785412891217e-05
-1.99716132745168e-05
-3.57866716221943e-05
-1.59184545421428e-05
-6.33512585286413e-05
-1.43675130865269e-05
-1.37658021778959e-05
-1.90716135473062e-05
-5.21904288238455e-05
-4.65058650461675e-05
-1.9251862905381e-05
-2.24741727026184e-05
-3.43191578991301e-05
-3.34617702527664e-05
-3.50704580959604e-05
-2.20555018540301e-05
-6.70408539765778e-05
-4.8356021059023e-05
-4.11670227174653e-05
-2.97565435740802e-05
-1.41195448846201e-05
-6.87018000776506e-06
-2.77531861035585e-05
-4.65545533053292e-05
-3.01024625636951e-05
-3.77172805987721e-05
-2.13935042931115e-05
-3.29421104205326e-05
-2.98726670178375e-05
-3.50177171629266e-05
-3.21160371970376e-05
-2.32282197530138e-05
-3.20092784338891e-05
-1.4113315612527e-05
-3.34742000043478e-05
-1.57571200700298e-05
-1.01941808316528e-05
-6.17136223384846e-05
-4.36326503002868e-05
-3.1769036163635e-05
-3.34660026019457e-05
-3.6483387469024e-06
-4.38809805029081e-05
-4.42159772476539e-05
-6.74305262945429e-05
-5.11143206960458e-05
-1.59229251770214e-05
-3.35716003909006e-05
-4.16740653576499e-05
-2.70677603611221e-05
-3.43929880320771e-05
-2.93784950611753e-05
-1.72923145084237e-05
-3.30151914734165e-05
-2.5961265041397e-05
-2.48326051475804e-05
3.15828738976956e-05
-4.36043070257416e-05
-4.10159689405022e-05
-3.78507828739245e-05
-1.70425336254885e-05
6.07724327129983e-06
-4.30365112561898e-05
8.90644902764002e-06
-1.26639402639825e-05
-5.58859797446699e-05
-3.15728238348726e-05
-7.56117221990898e-06
-4.18567353027031e-05
-2.34104893888413e-05
-3.95143576641308e-05
-5.83742137109944e-05
-5.02334490745574e-05
-3.31770908734515e-05
-2.5353094747493e-05
-1.95925826781428e-05
-5.72985451655295e-05
-6.11579346653149e-05
-3.56928737121256e-06
-2.73725054963411e-05
-4.30454023059211e-05
-3.53198634975155e-05
-5.67288117724115e-05
2.38749654915695e-06
-4.34172425164098e-05
-3.74764519767687e-05
-4.6438475585278e-05
-4.05605952145024e-05
-3.96504914515345e-05
5.2706787478189e-06
-3.42845524947164e-05
-3.0547559357092e-05
-2.69630218136112e-05
-2.91348834556589e-05
-3.78979106291574e-05
-4.33866910186499e-05
5.44607621385586e-06
-3.4443850660284e-05
-2.51078957797405e-05
-8.17795449795978e-06
-1.87384334675071e-05
-2.80981411452812e-05
-1.80802124308326e-05
-1.7841308088139e-05
-3.94870295017251e-05
-1.43308609429638e-05
-3.04376531389045e-05
-3.42883127894865e-05
-2.22022563824059e-05
-2.03818762946148e-05
-1.16625962448523e-05
-4.06241614063474e-05
-3.44373192057142e-05
-2.33687618080683e-05
-4.76632979815344e-05
-5.70443136130142e-05
-1.4401895186258e-05
-3.17126952090105e-05
-1.83950590733167e-05
-4.84074515215332e-05
-3.31787831318786e-05
-2.92915255473005e-05
-3.02838864122655e-05
-5.30146505202408e-05
-3.38213096988424e-05
-2.11588456768522e-05
-4.71705199471316e-05
-5.09476583080212e-05
2.04925727487333e-06
-3.50414298509172e-05
-2.6837267807334e-05
-3.63199129265184e-05
-3.6511187100647e-05
-4.76995480053558e-05
-2.07850685878916e-05
-3.17581316572106e-05
-3.55333658849533e-05
-8.06133733086183e-06
-5.94571185468681e-05
-4.25979820954221e-05
-3.96345743053312e-05
-3.60869650803324e-05
-1.09771798428228e-05
-3.29805948367207e-05
-3.118937065233e-05
-3.00000815956032e-05
-3.95477473395162e-05
-2.50391889328025e-05
-1.26034196782148e-05
-4.06824603970654e-05
-1.74697782823056e-05
-1.85905395248603e-06
4.05432000627722e-06
-2.2954382960329e-05
-6.16335801131841e-06
-3.22013928333288e-05
-3.20441329860524e-05
-2.32604890225394e-05
1.49604523485545e-06
-2.23707854558161e-05
-5.96673654419176e-05
-2.85261995665493e-05
-2.3382067732696e-05
-4.05655513271678e-05
-3.73676283345939e-05
-3.19857792357515e-05
-4.4892303127914e-05
-9.72792138483758e-06
-1.50699373606961e-05
-2.07787726209737e-05
-4.90620222690697e-05
-4.82109899672547e-05
-2.73632270883148e-05
-1.88768140669324e-05
-2.95670401368689e-05
-2.05973905335781e-05
-4.08859665602439e-05
-4.32351849637358e-06
1.22928431700436e-05
-4.6675226724028e-05
-3.56791020892307e-05
-3.95338779953288e-05
-3.32644906284637e-05
-9.30367070781281e-06
-2.163502794043e-05
-2.70250874811518e-05
-8.71047190029681e-07
-4.276005771039e-05
-2.10687428166883e-05
-3.89952029462751e-05
-1.56593249766496e-05
-9.46116163752791e-06
-3.29858847131407e-05
-8.23793190599618e-06
-3.06947728529815e-05
-5.6196610395918e-05
-1.37054313008441e-05
-4.91745214664925e-05
-3.78267117369366e-05
-1.21744754616515e-05
-4.20211626373067e-05
-3.83023584364339e-05
-2.96713723902524e-05
-3.14758203110088e-05
-2.33067547901324e-05
-5.32478315675386e-05
-3.0719010431233e-05
-2.39519257696133e-05
-3.5703499782427e-05
1.69456725280132e-05
-5.17623788169911e-05
-1.11163187678662e-05
-1.83605533632435e-05
-2.26358110256778e-05
-1.64446536096387e-05
-8.69670705849088e-06
-1.99291717406895e-05
-6.00024058045427e-06
-4.13920874212405e-05
-3.90821584022743e-05
-4.50023195161403e-05
-3.14412017111156e-05
-3.66893661674066e-05
-1.23609660744173e-05
-3.80453868805055e-05
-3.00200802370832e-06
-3.44266498600038e-05
-6.51867552438809e-05
-2.6178547488282e-05
-3.38116503214902e-05
-2.47924315203701e-05
-7.14456519111701e-06
-3.72255860823561e-05
-3.53178029659938e-05
-4.1624499555702e-05
-2.98215576056397e-05
-2.84304443255114e-05
-3.3018958985891e-05
-4.66431965298554e-05
-1.88027731928967e-05
-5.00604457957425e-05
1.71210288712853e-05
-2.78022477128148e-05
-3.42218296489858e-05
-2.33206853300523e-05
-2.0217218741447e-05
-3.53994746344924e-05
-4.99511834105549e-05
-5.01380775114998e-05
-5.07742365848372e-05
-2.76968853943842e-05
-4.2654617357494e-05
-2.40539709049634e-05
-3.54892480902441e-05
-2.0730056254948e-05
-3.21186582213896e-05
-3.51484511673697e-05
-2.47281813449853e-05
-1.35438647714019e-05
-2.79410515850714e-05
-3.07391013266286e-05
-4.88999803961832e-06
-4.79688188381525e-05
-1.87296512407706e-05
-4.66010869217365e-05
-2.89771393718893e-05
-3.15195958711877e-05
-1.31340681193059e-05
7.64393083807884e-06
-1.00973796582776e-05
-3.46901980218679e-05
-3.05736525070505e-05
-2.01043690972729e-05
-3.88502950784931e-05
-3.71663684174148e-05
-6.43299737050342e-05
-6.13914826491808e-05
-5.69629659891214e-06
-1.39114448171967e-05
-2.5188447634935e-05
-5.47187326229032e-05
-2.82100705040862e-05
-3.73817877608736e-05
-3.11728308911181e-05
-3.13260244453739e-05
-3.27324469251392e-05
-4.62633338893931e-05
-4.61377986716711e-05
-5.53381119169299e-06
-3.93041194164934e-05
-2.6152514830561e-05
-7.13277665998224e-05
-6.10022640757857e-05
1.63058400198463e-06
-1.51709845151131e-05
-3.15946594914497e-05
-3.97945926215009e-05
-2.39269546476086e-05
-3.09354451016043e-05
-5.17425388157477e-05
-1.96252406685047e-05
-2.56715931380808e-06
-2.49057906354472e-05
-1.34459858381979e-05
-7.17252843449998e-05
-3.18049356221012e-05
-2.32553020352567e-05
-6.31125382409062e-05
-6.57228395258449e-06
-3.64712350873284e-05
-6.16051324111321e-06
-1.06969710494402e-05
-1.48462236434106e-05
-1.17596683830053e-05
-4.7160248485515e-05
-4.27449869641562e-05
-3.58149756267854e-05
-2.25165448569894e-05
-1.85741827453551e-05
-2.48630715877898e-05
-2.07715226470705e-05
-4.44144550124031e-05
-2.05250360384326e-05
-3.6044594646292e-05
-2.72591842973802e-05
-2.9395896747505e-05
-3.8217631257886e-05
-3.4570049127999e-05
-2.48108775661839e-05
-6.74102474324866e-05
-2.59736186010086e-05
-1.00536877525048e-05
-4.10025713656683e-05
-3.55455445468793e-05
-2.17665958354422e-05
-4.16534716765702e-06
-2.83152390411256e-05
-2.21151561953796e-05
-5.63737959093077e-05
-5.54128022059245e-05
-1.7989653396033e-05
-9.02953990280186e-06
-1.67099079199285e-05
9.09476860557075e-06
4.5983977920507e-06
-3.94469952919361e-05
-2.24098842408759e-05
-8.47545658834497e-06
-1.20607546718714e-05
-4.30225842559385e-05
-3.88504684716176e-05
-4.83600895058577e-05
-3.74360360816002e-05
-2.58607926676147e-05
-3.1702208820134e-05
-2.05631174431739e-05
-2.90678280648824e-05
-4.64481052982654e-05
-3.07642339292279e-05
-2.24479402707863e-05
-5.99884269379866e-05
-1.03490928742057e-05
-5.04598245260929e-05
-6.36250915483401e-05
-2.1597423172588e-05
-1.37030721944788e-05
-4.68958653585933e-05
-1.89050361524036e-05
-3.32239990615769e-05
-3.82399611766749e-05
-4.23062602302199e-05
-3.78498130707925e-05
-4.59969680301176e-05
-2.02296429981383e-06
-3.97082269273134e-05
-4.71812449227546e-05
-4.34610419934638e-05
-1.68011104190069e-05
-3.12735238828789e-05
-1.5150582369466e-05
-2.75352708178943e-05
-7.1884179015306e-06
-2.27312046027114e-05
-1.14687191727608e-05
-2.83172180615728e-05
-2.23448122323657e-05
-3.15926501787125e-05
-2.78703260395109e-05
-1.25489282220971e-05
-1.31725192814703e-05
-3.92409455040784e-05
-5.52462063395969e-05
-2.6806946699642e-05
-1.1864274869412e-05
-3.96621733162765e-05
-1.44430375411519e-05
-2.91458100266448e-06
-4.37480255434734e-05
-1.22752897405197e-05
-5.5375210615895e-06
-3.3802651380205e-05
-5.49375168903489e-05
-4.89533379618174e-06
-3.27497541353483e-05
-1.95547814674296e-05
-3.02901198502703e-05
-2.96254274342706e-05
-2.64629349633139e-05
-2.17450015038813e-05
-4.10786243275697e-05
-1.04661162939135e-05
-3.30653708273406e-05
-3.31971462253696e-05
-3.30399148063269e-05
-8.36110582416722e-06
8.57661772087744e-06
-8.9166536851074e-06
-2.77601566422242e-05
-2.30498873861802e-05
2.99408562793594e-06
-3.88232941781448e-05
-2.76300575816182e-05
-3.30399392143164e-05
-5.55989566850155e-05
-3.61688936918007e-05
-5.67365947688015e-05
-4.21345228578584e-05
-3.35498720989176e-05
-1.68126118362927e-05
-3.20274332355719e-05
9.11756532568469e-06
-1.88210107212525e-05
-1.24405254289775e-05
-3.67018231142153e-05
-2.7490335678252e-05
-2.10521856834238e-05
3.03970282780208e-07
-8.89994577271641e-06
-2.51250826458889e-05
-6.34377112379428e-05
-3.73004607006324e-05
-1.10024649982229e-05
-1.34519665343459e-05
-1.90791754522706e-07
-2.57489847889677e-05
-2.15516764631952e-05
-3.00177051503413e-05
-4.52342816232923e-05
-3.6468422451968e-05
-3.36097852545581e-05
-5.35241854055468e-05
-4.12767052367795e-05
-2.39691318762184e-05
-3.5798025447392e-05
-1.82660991402495e-05
-5.74070022078572e-05
-2.5633485696795e-05
-3.41836773136951e-05
-3.38428488574489e-05
-3.1537632727738e-05
-1.52244284110385e-05
-2.74461155093798e-05
-2.42281762733388e-05
-2.69232354622253e-05
-4.45976878958556e-05
-2.67500533423913e-05
2.20322416115053e-06
-3.35463371436264e-05
-3.45890880979005e-05
-1.55414563440329e-05
-4.23673955073994e-05
6.22962676851264e-06
-5.16103408599141e-05
-5.19282752585313e-05
-8.71375975590713e-06
-4.1301571966536e-05
-1.2484684021525e-05
-2.16633190644094e-05
-1.93340218234617e-05
-1.3836880207532e-05
-4.23740215992873e-05
-4.7878263235145e-05
-2.65880730575145e-05
-2.47231754273634e-05
-3.85329780315281e-06
-5.84039205907415e-05
-6.07189208824068e-05
-5.55437376549532e-06
-1.90295739713314e-05
-3.90606741588701e-05
1.45831503288614e-06
-1.67908307457108e-05
-2.97098864382728e-05
-7.76370079220981e-06
-1.72484791785405e-05
-4.63602955937519e-06
-1.22134530217445e-05
-3.89266025757902e-05
-3.10355384985899e-05
-3.3602244996226e-05
1.47394900002435e-05
-6.39323091085625e-05
-4.12339267469884e-05
-1.82871892092109e-05
-1.26806697144224e-05
-1.48477636779493e-05
-2.94887246899205e-05
-2.27880967691966e-05
-2.279613187723e-05
-4.12548946874976e-05
-1.20996907179521e-05
-5.66781106957402e-05
-3.57799238497758e-05
-3.48755138549416e-05
-6.12378253671456e-05
-1.33519425408026e-05
-5.20791581040662e-05
-8.35823685046243e-05
-2.38350053819262e-05
-5.36946058357637e-06
-4.44989344837386e-05
-2.32909809708558e-05
-3.39622714682955e-05
-1.84980438229914e-05
-3.41891484212592e-05
-2.70104704025282e-05
-2.56707730925796e-05
-1.12221951000462e-05
-4.65212044592163e-05
-1.30689897399941e-05
-3.59461204342318e-05
-2.20920445576981e-05
-3.40179578824285e-05
-1.65179872576658e-05
1.1376743190973e-05
-4.90685031092539e-05
-4.22364139278895e-05
-1.96816623580199e-05
-3.51297383424977e-05
-3.64091518749569e-05
-7.01129951081989e-05
-2.67778402200586e-05
-3.02751371577166e-05
-2.09999206804028e-05
-4.24065176165692e-05
-1.5355462533776e-05
-1.14903813335222e-05
-4.73157125036257e-05
-2.3956180055601e-05
-5.28290629207278e-05
-1.22402746521501e-05
-1.30544838849136e-05
-3.95457347200317e-05
-4.41888455349578e-05
-5.25485628507526e-05
-5.398839160325e-05
-1.96757797779146e-05
-3.97115340278218e-06
-3.54454144361848e-05
-3.02484512650552e-05
-1.03721673207389e-05
-2.10891398715611e-05
-1.09068678843267e-05
-1.99314251254787e-05
-1.33345108806237e-05
-2.83720465400715e-05
-4.22984203685487e-05
-1.73509113735008e-05
-9.58549709856907e-06
-1.00434232927626e-05
-3.49278170175699e-05
-1.09028357982646e-05
-2.73982231751463e-05
-8.66119957568359e-07
-2.374107647198e-05
-3.54976719181952e-05
-2.42321404817455e-05
-4.78236320740918e-05
-2.98355131052637e-05
-4.36850043026889e-05
-2.01507676885277e-05
-4.50683684031258e-05
-6.49663659650006e-06
-7.25369949443442e-06
-3.85358484321947e-06
1.62544944979608e-06
-4.82130680136459e-05
-1.94296942165748e-06
-9.7183461905714e-06
-3.80268808513775e-05
-2.81567959140962e-05
-2.40305055873781e-05
-2.91243806623573e-05
-4.38437687427373e-05
-9.74000539919522e-06
-4.12762490229692e-05
-1.24092502584102e-05
-6.28234731757899e-05
-2.48544168414674e-05
1.76612287280691e-05
-3.74549300311793e-05
-2.44650854942014e-05
-2.55359342048556e-05
-4.1650530716392e-05
-3.52856944696988e-05
-2.49520137842268e-05
-1.03193864718074e-06
-4.16445636737173e-05
-3.96077042215994e-05
-3.08702435165691e-05
-2.82732484283417e-05
-1.96429193929881e-05
-6.18660826910629e-05
-1.8097136399473e-05
-4.87098298576402e-05
-2.4637049198536e-05
-5.35687002306204e-05
-4.29543652925249e-05
-3.95696492628645e-05
-1.46815830185205e-05
1.79085255380612e-06
-5.87771407219969e-05
-1.57660481373359e-05
-1.25896489720507e-05
-5.57420351630842e-05
-3.3939894976396e-05
-3.83019384229509e-05
-3.94735002945997e-05
-8.67421288374781e-06
-4.55200469341374e-05
-3.61691159736097e-05
-1.17717046375339e-05
-2.69999353722761e-05
-4.96759305019149e-05
-4.81578599570416e-06
-4.74163686230334e-05
-2.36333038416858e-05
-2.9581184297158e-05
-3.1074616343922e-05
-2.37071615089753e-05
-2.53254945473073e-05
-4.66708917905702e-05
-2.44035625228975e-05
-4.26167911672278e-05
-2.81526308899689e-05
-1.10584504678813e-05
-1.19039145034117e-05
-5.6395940533742e-05
-1.01117694263209e-05
-3.29797043584449e-05
-4.63663114112139e-05
-2.17560540491214e-05
-1.43688402615367e-05
-5.77483296435576e-06
-1.37962846624046e-05
-1.28370599867211e-05
-2.88495022239542e-05
-1.24072562390108e-05
-2.40485063132859e-05
-4.56016107276461e-05
-2.20941858318934e-05
-2.87857865074558e-05
-1.58473735058122e-05
-5.95284777783457e-05
-3.73081453457423e-05
-1.27559359861795e-05
-4.66296861240677e-05
-6.10483666851562e-05
-2.64599656049978e-05
-2.11795678232167e-05
-3.6147032103335e-05
-8.55493883317016e-06
-3.02279231748024e-05
-4.55674976967398e-05
-4.26745799428395e-06
-3.63905719309511e-05
-2.34308119920346e-05
-4.77682466483063e-06
-5.91715007530502e-05
-5.17443776668336e-05
4.41865720891275e-06
-9.5989894940333e-06
7.96188776870592e-06
-1.88515938749517e-05
-1.7912705354112e-05
-5.27374155047024e-05
-4.67909012967802e-05
-6.90522259292357e-07
-3.35489157008491e-05
-8.96448965998718e-06
-1.63832444155675e-05
-6.87717250250466e-05
-4.49810168374886e-05
-2.19647588655852e-05
-2.33200485243484e-05
-3.31557699521588e-05
-1.32163973743162e-05
-2.34048465134592e-05
-2.38605681421869e-05
-2.43873001654568e-05
-2.21459461079115e-05
-4.85329133824302e-05
-4.74700795629165e-05
-4.2029850570401e-05
-3.32547565029797e-05
-3.08907617934577e-05
-1.02937830736997e-05
-1.14712145520745e-05
-3.23082823052287e-05
-4.26435233488455e-05
-3.50583978819576e-05
-3.84827659563051e-05
-8.10242391272151e-06
-3.04319148227961e-05
-5.58991560216884e-05
-2.71562836467327e-05
-3.92262809566543e-05
-2.91750238544256e-05
-1.16254204474003e-05
-9.93889153025502e-06
-2.99764945471683e-05
-6.30492581006823e-05
-6.6172423598738e-05
1.00788439313554e-06
-1.47740099543449e-05
-3.00172669544531e-05
-2.58053843973559e-05
-1.99872971512489e-05
-2.96158038034628e-05
-2.73644874789382e-05
-3.53556381715515e-05
-2.72509238637438e-05
-3.15455129933946e-05
-3.68353409430476e-05
-4.24184401996613e-05
-1.94831188136662e-05
-1.96134687217363e-05
-3.40190456964597e-05
-2.95121530658473e-05
-3.29708827696374e-05
-3.40305147107656e-05
-1.82294522621685e-05
3.34300011696483e-08
-2.46856554181437e-05
-4.63902955497759e-05
-1.86011163696226e-05
-4.17316032490458e-05
-2.82037518030253e-05
3.25237186748352e-06
-2.52032018522402e-05
-1.11761791030068e-05
-4.34566004418964e-05
-3.31059647714649e-05
-6.10683510227464e-06
-6.6508616737866e-05
-3.33327737255179e-05
-7.21730275166834e-05
-3.19035938971356e-05
6.43775685351897e-06
-2.26815626520489e-05
-1.96013063114123e-05
-1.94757811745044e-05
-2.24101373259228e-05
-4.79817189577673e-05
-2.91736635305446e-05
-1.9894555707862e-05
-3.43618659059513e-05
-3.03773262416365e-05
-3.87596886668982e-05
-3.10820694550188e-05
-3.86664213155229e-05
-4.2072955789195e-05
-3.78092358786224e-05
-3.87846309784285e-05
-2.50963107287013e-05
-3.74777188361378e-05
-2.60054468994874e-05
-3.90872870730833e-06
-1.94036988285348e-05
-2.339033115253e-05
-3.78344116228178e-05
-6.53943025400657e-06
-2.2218642323166e-05
-1.45901816800221e-05
-2.92235780959101e-05
-3.53738586441326e-05
-1.86086250174788e-05
-1.54271950295929e-05
-1.34522406882604e-05
-2.87795254392989e-05
-1.34877889417619e-05
-4.0983257221415e-05
-3.6721885003529e-05
-9.73105702269257e-06
-2.95703406729717e-05
-6.09543997777699e-05
-1.25551088929029e-06
-4.41323316075203e-05
-4.13590431571815e-05
-2.501682392021e-05
-7.8055473154926e-05
-8.41319920815201e-06
-3.93793537735261e-05
1.13490009258197e-06
-4.58184806322094e-05
-4.18769241875345e-05
-1.51424351262074e-05
-1.24743183172244e-06
-2.3875606868343e-05
-1.05915619628488e-05
-3.74458022009081e-05
3.12708408084371e-06
-1.56534558262916e-05
-1.99546430222068e-05
-2.93121424844496e-05
-2.07217921409833e-05
-2.60398140019044e-05
-2.37385199785519e-05
-3.26313806500199e-05
-3.70734407261266e-05
-1.14771210115099e-05
4.0359768489391e-07
-3.57652182578697e-05
-5.49741223235023e-05
-1.1674223656239e-05
-3.63725497234655e-05
-3.99657742589608e-05
-3.91404027864554e-05
-3.68591522044643e-05
-3.174180280664e-05
-2.90425956804455e-05
-3.836135873918e-05
-3.79758690279048e-05
-1.73186727190666e-05
-2.32764422856922e-05
-1.40031868441586e-05
-4.49038140287469e-05
-1.26699364971626e-06
-2.99519233781583e-05
-5.84808571362925e-05
-3.11532508530442e-05
-3.49454355443887e-05
-3.42024978507318e-05
-3.22257240079218e-05
-1.87908855074023e-05
-6.03647042886508e-05
-3.96973970681664e-06
-3.95624034910562e-05
-1.97929038199634e-05
-5.20783727161734e-05
-3.77623368239434e-05
-3.04719912118706e-05
-2.06847973016553e-05
-4.29615686482915e-05
-2.54335241611872e-05
-2.99343805716223e-05
-2.44271341467486e-05
-1.62333975971636e-05
-1.8934184627848e-05
-6.38015280161663e-05
-2.56162507768601e-05
-2.62790606783781e-05
-3.08800347859797e-05
-5.5685657407484e-05
-2.92344706540044e-05
-1.91226032311762e-05
-4.36863069529805e-05
-3.19670742327158e-05
-9.42454861953052e-06
-1.88560143651006e-05
-8.21553134180766e-06
-4.12673993891914e-05
-1.2575168749797e-05
-4.03930845020141e-05
-3.30073495601327e-05
-1.78648189084111e-05
-5.27056162686319e-05
-3.27606216682527e-05
-3.50290242057282e-05
-2.29458233398244e-05
-3.3325948772129e-05
-4.31546340838189e-06
-2.93925463503014e-05
-2.50433654916894e-05
-1.27781618371368e-05
-1.70730960704966e-05
-2.45710246305999e-05
-3.43885105959225e-05
-2.88812371824082e-05
-7.46207810080617e-06
-4.52012865671523e-06
-1.52711351003015e-05
-3.27657338242212e-05
-2.02955371443361e-05
-3.10220510751788e-05
-1.92291549173641e-05
-4.49355529031997e-06
-1.77941415447759e-05
-2.16677604964118e-05
-4.41387951307963e-06
-6.53410426859441e-05
-4.64809914201821e-05
-4.87538042672604e-05
-4.26119265889061e-05
-2.23213942239436e-05
-1.74668244461715e-05
-1.71010916636326e-05
-4.95729092228134e-05
-4.15535707651566e-05
-4.88797516811881e-05
-2.09009029260929e-05
-5.52116666978667e-05
-2.61258705662154e-05
-4.08536566798392e-05
-3.88646048425212e-05
-3.2854199819884e-05
-3.2087106966136e-05
-5.56848596256321e-05
-3.41688929568527e-05
-1.65920509730648e-05
-3.33261430560288e-05
-5.28896705048248e-05
-1.59539485161802e-05
-2.87095066999442e-05
-1.14999755587241e-05
-2.93157250910455e-05
-1.79237035428292e-05
-5.9466518106107e-05
-5.12777318121328e-05
-1.68155348204584e-05
-2.29412241046932e-05
-2.73060014700593e-05
-1.73344770928022e-05
-1.50396559253467e-05
-9.76079745014078e-06
-1.48511761624045e-05
-2.1446018159256e-05
-2.7126461196019e-05
-3.58973971371242e-05
-2.95531679274698e-05
-4.93589992761648e-05
-4.55730603330382e-05
-2.49621556391701e-05
-4.83279128467334e-06
-3.07349177804101e-05
-4.2154310871449e-05
-1.07505751050807e-05
-2.13031661232365e-05
-2.35706084484851e-05
-3.13440377839086e-05
-5.5412140379662e-05
-3.12614866067479e-05
-3.99512337265134e-05
-3.14776877836975e-05
-3.34646294615869e-05
-3.70755981431894e-05
-1.70441267731766e-05
-1.65652174759807e-05
7.1427263392554e-07
-3.96531584017449e-05
-4.2029720922075e-05
-2.86621778294504e-05
-3.42740304402086e-05
-3.54970170379165e-05
-7.06959780636163e-05
-7.70966361991262e-06
-2.31868582108023e-05
-1.70138519420329e-05
-1.77847511441132e-05
-4.25240092606764e-05
-2.52694342650932e-05
-3.88759562662663e-05
-1.26685622786027e-05
-6.12170536687634e-06
-2.60611112272096e-05
-2.69917618233305e-05
-3.51258071084515e-05
-2.73521109547319e-05
-5.03906589375314e-05
-5.49888014687132e-05
-2.18498211061961e-05
-1.11984990351906e-05
-2.17727040346834e-05
-4.38143323408866e-05
8.63804344012959e-06
-3.2940557585404e-05
-1.62206180176074e-05
-3.09881885772064e-05
-3.71309242655376e-05
-3.07844638730373e-05
-2.91373534136627e-05
-3.90435263967368e-06
-3.40687603357235e-05
-2.41338357953274e-05
-4.43783847521669e-05
-5.79517207029563e-05
-4.23661250434319e-05
-3.44153653629215e-05
-2.36333629802187e-05
-4.25191191034974e-06
-4.62322812139547e-05
-2.8932486273852e-05
-1.58366419034963e-05
-4.32850992417358e-05
-8.54686371192128e-06
-1.01002422584743e-05
-2.64004711832416e-05
-2.99121311141024e-05
-2.5313539152046e-05
-3.54909566976282e-05
-2.98431917365043e-05
-5.0255753673726e-05
-3.34457359725634e-05
-3.44489419035421e-05
-3.37413173054186e-06
-9.86453385965009e-06
-4.2500365187117e-06
-5.81937737867716e-05
-4.52588429959724e-05
1.36425064869687e-05
-3.1441734361744e-05
-3.06256472908291e-05
-1.52064663970851e-05
-2.28863533871801e-05
-2.86360999322394e-06
-1.11476742796058e-05
-1.53388984281324e-05
-2.45189209395481e-05
-1.86266137567569e-05
-2.87870588180503e-05
-3.16698066076803e-05
-3.85321083515958e-05
-3.55560772495028e-05
-2.74039206480268e-05
-2.13792909652418e-05
-4.22912901120934e-05
-4.22257347629094e-05
-6.60994719312243e-05
-5.78146634524465e-05
-3.2348862288368e-05
-5.54487619825296e-05
-4.45983953180295e-05
-7.61258010217384e-05
-5.51681636055037e-05
-2.64774995749053e-05
-1.22453809633693e-05
-1.77550477456638e-05
-2.15761691564515e-06
-2.71332387762411e-05
-1.6153440333255e-05
-1.18152776634678e-05
-3.90936684313027e-05
-1.19280783807801e-05
-1.46008126111101e-05
-3.75109825272503e-05
-8.08127583765436e-06
-3.45153101517866e-05
-3.5742714101367e-05
-4.60409261236733e-06
-2.34019988605718e-05
4.32042821120704e-06
-4.37990332321857e-05
-3.37442385135874e-05
-1.28611663296599e-05
-1.48948863883103e-05
-2.73625826122905e-05
-2.59393644126861e-05
-3.30189541309597e-05
-5.31307126185481e-05
-1.4298395076811e-05
-3.13337223160629e-05
-1.06165741861284e-05
-4.86228079472645e-05
-4.26739143751707e-05
-2.09065008403777e-05
-1.70186374242737e-05
-2.13504678991139e-05
-2.25909631918812e-05
-3.8868478964047e-05
-5.34569125439576e-05
-3.03304432415126e-05
-5.42927792689799e-05
-1.89196223193048e-05
-2.22735636709813e-05
-2.10886556804836e-07
-3.47569794345936e-05
-2.6664171441324e-05
-1.2850846386837e-05
-5.22538175254929e-05
-2.81271313564902e-05
-1.06812386150766e-05
-1.74353606572548e-05
-1.74914958847647e-05
-3.20826600717508e-05
5.77118965449041e-06
-4.68794319850263e-05
-2.44095096765721e-05
-3.84544725806149e-05
-3.61082537296071e-05
7.18659347977504e-08
-3.07795681922206e-05
-6.39374297727007e-05
-4.6891050130495e-05
-2.48265936102017e-05
-3.40691739242882e-05
-2.7492093172878e-05
-2.86461410144553e-05
-3.84059262207677e-05
-3.13791014658223e-05
-3.40063425698811e-05
-4.68503932387888e-05
-9.65246117957057e-06
-3.61561588726923e-05
-2.94016331120262e-05
-1.87962239294811e-06
-3.083326655543e-05
-4.29841428337725e-05
-1.0457180842088e-06
-1.30191927299244e-05
-4.6302146042667e-05
-3.42931790194674e-05
-1.11137285378213e-05
-1.47426521714989e-05
-3.81982146067367e-06
-4.00608645966197e-07
-1.33514058539008e-05
-2.72257901922888e-05
2.78225736737818e-06
-4.19282198099273e-05
-5.04124485871927e-05
-2.67199132458369e-05
-2.14465843776872e-05
-4.85687601948346e-05
-1.62479043255295e-05
-2.07558845856482e-05
-3.7219124373878e-05
-1.52837910589774e-05
-4.09190535128695e-05
-4.16396959130314e-05
-1.77122557874773e-05
-2.37284438983584e-06
-2.3740738105101e-05
-2.14161523235042e-05
-3.559399750465e-05
-1.56558915476636e-05
-1.24070825952247e-05
-4.18450073950804e-05
-1.61840256329853e-05
-2.82217775638731e-05
-2.10382762637055e-05
-2.18650645668114e-05
-2.74162940660067e-05
-2.13924485568119e-05
-1.6198083601445e-05
-4.57164293339626e-05
4.04392902108991e-06
-5.6108059927731e-07
-1.12268448249885e-05
-5.89995046290399e-05
9.01579071740059e-07
-2.01601991519322e-05
-1.30147430647388e-05
-1.40360140508917e-05
-7.13110275566282e-06
-1.27854696047701e-05
-1.9571600776945e-06
-3.74522424823915e-05
-3.99287686224918e-05
-2.88478357294867e-05
-4.03245767283975e-05
-3.66010276238029e-05
-1.79386866588936e-05
-2.78984006727625e-05
-2.69388896457413e-05
-2.05058126020392e-05
-4.01614618602132e-05
-2.47499115625092e-05
-2.75218403183609e-05
-1.9340114126067e-05
-1.15565824140922e-05
-1.97595737461364e-05
-1.11165496896397e-05
-2.84411744636746e-05
-1.12196688956965e-05
-1.28254508348121e-05
-5.65638365643755e-05
-1.11602717758106e-05
-1.27056413884704e-05
-3.30227255512119e-05
-3.66808854529477e-05
-6.28397917591566e-05
-3.72674756584684e-05
-3.17197280780637e-05
-2.69501984104432e-05
-5.35747086839272e-05
-2.06335956765251e-06
-3.36713436347866e-05
-1.89218889344155e-05
-5.39927348741373e-05
-2.06279583969672e-05
-2.10793568865283e-05
-2.76409457830088e-05
-1.0123596260748e-05
-3.21967302544628e-05
-8.4958318560866e-06
-4.86586683537058e-05
-2.51777693265422e-05
-3.94693274969604e-05
-5.62396805413947e-05
-1.44324983133998e-05
-3.10293763820284e-05
-5.7542986591347e-05
-2.719864799571e-05
-2.4674105156086e-05
-3.52728980626186e-05
-1.73732405180304e-05
-3.34636760798982e-05
-2.69285134663086e-05
-1.75151860937004e-05
-2.13865860158599e-05
-2.858973155722e-05
-8.352251007698e-06
-1.06431389383998e-05
-3.45882866798888e-06
-2.81941186983423e-05
-3.27438599688252e-05
-2.26567584520184e-05
-4.92120508199029e-05
-7.86209826912006e-06
-2.81412420717195e-05
-2.92807262395532e-05
-1.2838460088375e-05
-2.02175485566751e-05
-1.70805574058877e-05
4.10534710843312e-06
-1.95734072479426e-05
-1.42886783248348e-05
-3.7999813787174e-05
1.49039327187491e-05
-5.84883125383894e-05
-1.18806915602324e-05
-4.81206648545397e-05
-2.05870435641056e-05
-1.94903384725148e-05
-7.40542879910451e-06
-3.17338768765041e-05
-1.96874222485131e-05
-1.97096360201677e-05
-2.45552801802285e-05
-4.82702272557792e-05
-3.89295440211751e-05
-7.82663930593467e-06
-3.88940942290159e-05
1.17293923529228e-05
-3.21093482070532e-05
-1.71278140782006e-05
-5.66008808845336e-05
-2.204679815196e-05
-4.51808037778347e-05
-4.91612413662608e-05
-3.17891502285837e-05
-2.64907606741479e-05
-4.93497884428883e-05
-3.32189630959262e-05
-4.30452323462184e-05
-3.21571004906993e-05
-2.18630092534643e-05
-3.37972791274575e-05
-1.92459431693984e-05
-1.22142768764886e-05
-5.46907522127225e-05
-1.06788553631914e-05
-1.73059911955459e-05
-4.54957131848246e-05
-1.29560130653232e-05
-9.77309631985996e-07
-2.85778170520639e-05
-2.9222133864134e-05
-3.40829155114034e-05
-1.6132423464503e-05
-3.16768126448395e-05
-3.67408470485921e-05
-8.94481885463377e-06
-8.88530223601644e-06
2.60101053326232e-06
-4.73679874401825e-05
-1.54824453786945e-05
-3.73263556578695e-05
-3.0172711416614e-05
-3.43934548953502e-05
-3.00638315182557e-05
-4.35622598243897e-05
-1.98772116472622e-05
-2.75004556598473e-05
-2.22543820660307e-05
-4.66734263667142e-05
-2.74561105644342e-05
-5.00841730661875e-05
-4.29961881863116e-05
-3.28221545497914e-05
-3.25544017430512e-05
-2.89212163643449e-05
-4.09790462510758e-05
-3.34711274288067e-05
-4.30256989655967e-05
-2.44787350217638e-05
-5.26481879499224e-05
-2.43010810446619e-05
-3.76120589426533e-06
-4.07443047590842e-05
-2.5911280064469e-05
-1.94331814417209e-05
-1.77543429703609e-07
-3.87485092215276e-05
-3.8842608271308e-05
-1.6967501315022e-05
-2.04323782961299e-05
-2.08329330553346e-05
-3.79682001404209e-05
-4.49782293992345e-05
-3.12679704489663e-05
-2.51876320957267e-05
-3.75075583140252e-05
-2.12262793913603e-05
-3.73272033382312e-05
-5.74778851347606e-05
-3.21455473751678e-05
-3.94532330436481e-05
-3.00765924589699e-05
-2.00463105708054e-05
-8.73361800257031e-06
-1.08839381537856e-05
-1.93247747701519e-05
4.02032186524629e-06
-3.9701842375844e-05
-3.18730331928599e-05
-1.22821596730345e-05
-1.10941272304133e-05
-2.65788746973478e-05
-4.75861454284339e-05
-2.29008024605392e-05
-1.82671885631206e-05
-3.65355599312509e-05
-4.17149261760544e-05
-2.86460156444318e-05
-2.24506242036465e-05
-4.52863140650837e-05
-2.99981355182123e-05
-3.8157859528835e-05
-2.11997118134039e-05
-1.50995708738794e-05
-2.35972713320486e-05
-2.22976692439461e-05
-4.24669754975384e-05
-2.02582676587501e-05
-2.93104729250592e-05
-2.36177431335511e-05
-2.71556935945098e-05
-3.06505067729465e-05
-2.84515133091536e-06
-4.98230385097223e-05
-3.25459698167943e-05
7.971304172899e-06
-5.06783537135271e-05
1.47740019437083e-06
-2.78139609511645e-05
-4.21110184640515e-05
-4.56771677599283e-05
-2.89345370412849e-06
-9.120155051221e-06
-2.30174627958264e-05
-2.83313025637279e-05
-2.2098865528052e-05
-2.2104162646087e-05
-2.81671844390565e-06
-2.78003934859523e-05
-5.11838933620012e-05
-5.6336933394296e-06
-1.06717667025e-05
-1.50955037375711e-05
-2.71425145252996e-05
-1.44373660009016e-05
-5.93584018140105e-07
-1.49164170721305e-05
-3.6528927998418e-05
-1.59818235998598e-05
-4.18307578568473e-05
-4.01370873190681e-05
-2.11699164529941e-05
-4.36212334903309e-05
-1.28405071388624e-05
-2.76271210457125e-05
-6.57901670450441e-05
-3.26745331472157e-05
-3.02894541167101e-05
-2.72353138045287e-05
-2.86238024367362e-05
-3.87743876053822e-05
-3.78023192198846e-05
-4.95047367200088e-05
-3.67096116266102e-05
-1.30186646327608e-05
-2.90483821183707e-05
-2.60263416056593e-05
-2.8623680423805e-05
-2.58279317689769e-05
-3.86735586693751e-05
-2.31444514210714e-05
-3.70159149911387e-05
-2.71997629891405e-05
-3.29085874917861e-05
-5.84125284485056e-06
-2.67081968814071e-05
-6.15809209279307e-06
-3.98973405897405e-05
-2.52636639932792e-05
-3.2727325682234e-05
-3.49573021702351e-05
-3.57815771604975e-05
-1.26478573268585e-05
-3.41636549071409e-05
-6.60030526152445e-06
-3.5406755479007e-05
-4.80083422652663e-05
-1.81914693817731e-05
-1.0235249679343e-05
-3.17886939372955e-05
-3.01668395644282e-05
-1.17959064023861e-05
-2.10505036166616e-05
-1.37410777868207e-05
-2.96342341577217e-05
-5.49095471857161e-06
-3.94109361180843e-05
-3.7985297396426e-05
-1.22194323147358e-05
-4.0786380582145e-05
-2.44015242280167e-05
-6.08124937121469e-05
-1.46906628474541e-05
-2.89807119604613e-05
-2.58762936702036e-05
-5.29078110493164e-06
-5.41238377129184e-05
-5.44597375932036e-05
-1.68998699068011e-05
-2.84589279348682e-05
-1.71461875252836e-05
-4.41673687714599e-05
-2.99418963423436e-05
-3.55149868219874e-05
-4.12881337176818e-05
-3.22097506646458e-05
-2.45127739769889e-05
-3.15693740181759e-05
-4.14831207582423e-05
-4.82789924323397e-05
-1.57506421776458e-05
-4.82109115553626e-05
-3.84684695800842e-05
-2.49205774913204e-05
-3.8266897067658e-05
-8.10674903681075e-05
-1.52813859065479e-05
-1.28197818498183e-05
5.99725499950954e-07
-3.84661090794971e-05
-4.03639947625155e-05
-3.38719821623927e-05
-3.23280714252892e-05
-3.13674561430877e-05
-2.40040230934984e-05
-2.67730403975377e-05
8.40304769656161e-06
-2.36458412203556e-05
-7.69309905124743e-06
-1.80051889354606e-05
-5.20829160212426e-05
-7.8062720720843e-06
-2.06459307574258e-05
-1.44733691218414e-05
-1.83204701620118e-05
-4.05936751835604e-05
-3.45696494944816e-05
-1.7005900842903e-05
-1.64372908419728e-05
-2.76808760811077e-05
-1.01706078802608e-05
-1.14800481775487e-05
-2.79880458039877e-05
-3.89108459307799e-05
-3.04207663104323e-05
-6.97081686786289e-07
-1.02217535333486e-05
-5.64698336816652e-05
-3.32522736573979e-05
-2.27605160741731e-05
-2.67569643946561e-05
-1.86415168903848e-05
-2.43258021441725e-05
-2.51497997413657e-06
-2.6936370242624e-05
-4.65128067902123e-05
-1.97348634014892e-05
-1.09504064495126e-05
-2.16829627782949e-05
-4.83268041645729e-05
-2.98789456362749e-05
-6.2953113083489e-06
-2.88143162976106e-05
-2.79705327950132e-05
-2.89600919715563e-05
-3.59940103958868e-05
-1.51677381902401e-05
-1.50577767205471e-05
-2.05110924714618e-05
-2.24913924937233e-05
-2.52641209048296e-05
-3.71614524729838e-06
-4.24966708235269e-05
-1.14673404736124e-05
-3.61885288670248e-05
-4.4508520930673e-05
-6.10115497244327e-05
-2.78494855268369e-05
-1.68645669823683e-05
-2.74474344675457e-05
-3.29971999759946e-05
-6.01290983068456e-05
-2.3864984772372e-05
-1.99749351810186e-05
-3.43893077246721e-05
-1.98721921023096e-05
-2.53945115434658e-05
-1.10423692575296e-05
-2.16582933610478e-05
-3.3077647891499e-05
-3.07545179217594e-05
-4.8929275230339e-05
-6.18935024635761e-06
-3.12516036409106e-05
-1.73613714146364e-06
-3.04241714969982e-05
-4.97101897575543e-05
-4.24124055985228e-05
-1.85520465808387e-05
-1.1238698898524e-05
-2.77609197001799e-05
-4.93676251813907e-05
-7.18896915095411e-06
-2.40817849869402e-05
-1.18923752910437e-05
-2.85550612589793e-05
-2.88899690500008e-05
-4.40846319738286e-05
-1.09730414624233e-05
-1.63796980711764e-05
-3.1046094842408e-05
-1.03569215237992e-06
3.57702204634487e-06
-4.65602398842116e-05
-3.31061300777527e-05
-2.87600358934682e-05
-3.87814784941901e-05
-1.85147206977005e-05
-2.47930904882084e-05
-1.8216048975374e-05
-2.14945647110474e-05
-2.54046590077291e-05
-2.61747952222084e-05
-4.70749325668903e-05
-2.86610092391025e-05
-1.85842931743061e-05
-3.05699992839766e-05
-2.14941681383779e-05
-4.06357614450914e-05
-3.32687612298237e-05
1.56238838331694e-05
-3.89635201015079e-05
-2.62472085835672e-05
-3.11774035507701e-05
-2.98303723622576e-05
-1.9705563340239e-05
-1.89736536759134e-05
-2.68198014545058e-05
-3.527085528639e-05
-3.20936533263176e-05
-2.02584235763558e-05
-5.37171872387437e-05
-3.14802533927226e-05
-4.77599717444489e-05
1.21725326165418e-06
-3.92900365004827e-05
-3.31135917646244e-05
-5.56891142343225e-05
-5.85477079639132e-05
-2.41753489577162e-05
-3.42244034460441e-05
-6.05276230844074e-05
-4.33404390902464e-05
-6.16716651424372e-05
-9.38362273445761e-06
-2.90457937204213e-05
1.11138807191424e-05
-3.44878313198006e-05
-4.46476090246964e-05
-5.78548732140107e-05
-3.18494769434124e-05
-3.49445179256762e-05
-2.92863603826323e-05
-3.46444170258581e-05
-5.27059830521389e-05
-2.72032185105686e-05
-3.40679181412262e-05
1.37221936359802e-05
-2.55896564125809e-05
-2.18472653027063e-05
2.59744650821576e-05
-5.22904228949572e-05
-6.2348625111063e-05
-3.7931383116601e-05
-4.8540019509028e-05
-4.78508023436333e-05
-5.05004498968104e-05
-5.18002307189166e-05
-3.53849883358343e-05
-1.71424667113154e-05
-5.64150601237067e-05
-4.79652910359649e-05
-1.7066186509535e-05
-4.02201879855816e-05
-1.5205892682009e-05
-3.98883988813446e-06
-3.33416215139609e-05
1.32924299866539e-06
-3.08601500793039e-05
-9.9632812255488e-06
-4.26888340115737e-05
-2.94944669115548e-05
-2.54814736362481e-05
-1.26745272755383e-05
-3.0911235979483e-05
-4.45494722919824e-05
-2.30044402974086e-05
-2.46397505692719e-05
-3.8044511309316e-05
-1.25457961477441e-05
-1.19421571684127e-05
-2.49371048742071e-05
-2.10905204047138e-05
-7.3198065093157e-06
-5.73357507908867e-05
-4.09414742060083e-06
-1.56162921571215e-05
4.10948052867408e-06
-6.60264557364138e-06
-1.08924789010048e-06
-3.60440450621659e-05
-2.2770115882239e-05
-1.75121483088447e-05
-3.52151457327537e-05
-2.75911150663849e-05
-7.91719445603398e-05
5.6299357654344e-06
-2.79476194008498e-05
-1.87094510067119e-05
-6.25649211092515e-05
-7.88576157983666e-05
-1.66394080451097e-05
-1.87723994068882e-05
-1.90611040780258e-05
-4.57494674505991e-05
-2.81984198026136e-05
-3.73285444125085e-05
-2.91212145429376e-05
-6.50067659389831e-06
-1.66395387519169e-05
-4.54900110706464e-05
-1.39523767015125e-05
-6.01782320296775e-05
-4.81596497958642e-05
-1.93058188079547e-05
-5.06291982004249e-05
-4.05517798197054e-05
-2.65859917491111e-05
-2.86829576275242e-05
-4.27731865637452e-05
-2.08849547181744e-05
-1.66377120399119e-05
-7.43904391453657e-05
-3.18804501204233e-05
-2.06088102440422e-05
-1.13363554281173e-05
1.56357781528788e-05
-1.36751815878636e-05
-3.8982785067062e-05
-1.76101721586757e-05
-4.21464988533477e-05
-4.99126642158242e-05
-8.12105003679597e-05
-5.19255977822688e-05
-1.93463731465192e-06
-4.30768538186202e-05
-9.43019961688395e-06
-1.93085012029578e-05
-2.93623019606572e-05
-2.04470191951581e-05
-2.13386115536979e-05
-1.03648071608598e-05
-3.33853571526771e-05
-1.78328683985455e-05
2.8013673134977e-05
-4.44197153004744e-05
4.43757002337075e-07
-3.02516125421353e-05
-3.17352850207539e-05
-6.23755958730675e-05
-5.17118439033827e-05
-6.01429598669299e-05
-2.33066519095642e-05
-2.49433258418446e-05
7.80462405638698e-06
-2.74011829339791e-05
-1.58017902821871e-05
-2.16621101362285e-05
-4.47487142389791e-05
-5.46301858636896e-05
-3.62298916762163e-05
-3.66522557024925e-05
-3.9796589111292e-05
-2.45720872591091e-05
-1.41963642308397e-05
-3.61950248374245e-05
-3.04218911849824e-05
-5.22526417242116e-05
-1.83443131068343e-05
-2.14923463658289e-05
-2.64355657460127e-05
-4.12512045757547e-05
-1.30313586528458e-05
-3.17015373979602e-06
-2.74062171826433e-05
-6.11451108683886e-06
-3.27456013513515e-05
-3.50790308620973e-05
-3.79493241396198e-05
-2.23522447107776e-05
-1.23431450994085e-05
-2.9637727944589e-05
-5.59633990835309e-05
-2.86025806761281e-05
-4.2768688494006e-06
-4.16030701082535e-05
-1.12681469258727e-05
-1.76534290950805e-05
-7.14667801147267e-06
-4.37822646417284e-05
-4.84258533597175e-05
-5.98364614661526e-06
-3.23822906420949e-05
-4.15735680000862e-05
-5.85555493764056e-05
-2.35500783581296e-06
-8.6123355156149e-06
-1.22703932975646e-05
-2.56680852853422e-05
-3.83807352744334e-05
-3.91845751253278e-05
-1.10789855849491e-05
1.41678157107232e-05
4.56228042739611e-06
-1.759090136953e-05
-1.91856260720921e-05
-3.65568100386782e-05
-3.59188126918064e-05
-2.66966770470814e-05
-6.6981728244574e-06
-5.41955830671177e-05
-5.28694536939756e-05
-1.29972300149547e-05
-1.83437651582293e-05
-1.82552872647629e-07
-1.5592071247154e-05
-9.61255541635858e-06
-2.23585640762399e-06
-2.91083449200162e-05
-4.04519932012261e-05
-5.91037133614331e-05
-1.85249654247049e-05
-4.69997553600651e-05
-3.12322591136899e-05
-5.15919716853841e-05
-1.88770408418944e-05
-3.42786948673136e-05
-4.26924946034166e-05
-2.64607153651574e-05
-2.20314889394037e-05
-2.93505476210654e-05
-3.47177066787631e-05
-4.80918930583673e-05
-1.92645976182004e-05
1.0104640148234e-05
-3.74676910709673e-05
-2.39209766038647e-05
-6.08360127134477e-05
-2.49563169683087e-05
-1.78601695425048e-05
-6.63542866522317e-06
-1.6185092040054e-05
-2.56808265189749e-05
-5.97199858062921e-05
-3.73057098636913e-05
-2.53633680450735e-05
-3.15647577568708e-05
-2.63790119224847e-05
4.81847418517014e-06
-3.58547060041591e-05
-3.09552681103086e-05
-1.40506338233674e-05
-1.26483158152412e-05
-1.54122240934126e-05
-3.44348882669614e-05
-1.65820188441126e-05
-1.45602487723617e-05
-4.09716651712397e-05
-2.76690107672439e-05
-6.98382997745807e-06
-2.96896112173158e-05
-6.69310846738671e-06
-2.65236290993321e-05
-4.84971259794848e-05
-3.6507581441006e-05
-5.85843816450588e-05
-3.21829688989165e-05
-4.9135406631849e-06
-1.08021217700441e-05
-1.4726689760869e-05
-1.86296808758329e-05
-1.24881314283948e-05
-4.45106185396658e-05
-2.24827087900703e-05
-4.04795352394061e-05
-3.15828396445391e-05
-3.16087544178654e-05
-2.82405816026769e-05
-2.83471411010093e-05
-3.08011316551359e-06
-8.82612392183017e-06
-1.90489406607851e-05
-3.45763116182349e-05
-4.53167811131428e-05
-2.68395746538814e-05
-1.75073526291845e-05
-3.12535035780887e-05
-4.08786154816814e-05
-3.69487041377495e-05
-2.01932653548749e-05
-3.65300896901823e-05
-2.8256021448238e-05
-3.40575537317558e-05
-5.75076753090638e-05
-8.61301163095354e-06
-3.33609555462324e-05
-1.84354803049644e-05
-2.43253458352226e-05
-4.04965815966256e-05
-2.36258685233395e-05
-1.78349336784163e-05
-2.41114708873463e-05
-1.84512864089054e-05
-4.69610681171615e-07
-3.54730000521133e-05
-2.20745258008629e-05
-1.97719886869811e-05
-7.83813064892705e-06
-4.35076826216594e-05
-3.24470019674866e-05
-1.18716007953283e-05
-2.77162856620497e-05
-1.84676742573774e-05
-4.02682333059924e-05
-3.5533931229776e-05
-1.46983400093232e-05
-2.92859134444288e-05
-1.51391636480568e-05
-1.34877182147315e-05
-2.31332123953578e-05
-5.50807931655849e-05
-6.97005911558352e-05
-4.79385271274496e-05
8.68285801743288e-06
-5.26883126163578e-05
-4.7521441747113e-06
-4.23180207004645e-05
-1.97520984800443e-05
-3.22175981149449e-05
-4.45362788909674e-05
-2.69062198030265e-05
-5.67390151221025e-05
-2.22991307751447e-05
-4.34917840347495e-05
-5.62569664379147e-05
-1.9057604683571e-05
-3.47034837956785e-05
-2.50231990211224e-05
-3.62288962978982e-05
-6.94541752983181e-05
-2.21330041706536e-05
-3.98461657594733e-05
-2.332632215879e-05
-2.65226143002086e-05
-2.97523480045649e-05
-4.50600792075084e-05
-3.41889885859508e-05
-4.34157226390285e-05
-4.1823677418869e-06
-3.07880488750121e-05
-2.88952834293931e-05
-2.65445417238125e-05
-1.26509560535645e-05
-2.53817900943826e-05
-1.83331577943719e-05
-1.19923078954633e-05
-2.30026043652227e-05
-3.41263603415504e-05
-2.57669652813182e-05
-8.42966731113417e-05
-2.70988142955486e-05
-4.27054284336313e-05
-4.06899613059845e-05
-2.74369072247086e-05
-3.79601134869762e-05
-2.40016271172719e-06
-9.83611709214396e-06
-1.62791653923762e-05
-6.77747250545662e-06
2.4858347677078e-07
-2.46174126222257e-05
-1.90312976087488e-05
-5.90556631919885e-06
-4.44835612565176e-06
-4.28208643759242e-05
-1.11423991750187e-05
-3.57020944616967e-05
5.98298133858906e-07
-1.79339397124405e-05
-8.45717942431865e-06
-2.67471349930596e-05
-2.34479156980488e-05
-4.41101036041214e-05
-6.91053922788009e-05
-3.63292634286214e-05
-1.72439306608895e-05
-4.5872986300008e-05
-3.21765217075799e-05
-3.65963722349704e-06
-4.61780897617344e-05
-2.82653825869066e-05
-3.97706227360663e-05
-1.79005919659366e-05
-3.24437630443222e-05
-3.49460650517763e-05
-5.6062857846705e-05
-3.1588311262405e-05
-2.7164919660169e-05
-2.46781521035789e-05
-4.413146369031e-06
-3.75823934805161e-05
-3.02289356313127e-05
-3.85877768618093e-06
-1.77328475186445e-05
-2.48485090996897e-05
1.76099489628051e-05
-4.09155982941707e-05
-4.16593101717951e-05
-2.01748133315819e-05
-2.6613093034543e-06
-3.55402725784987e-06
-3.74023046482114e-05
-3.12989637372358e-05
-2.79572712385456e-05
-4.49464617053835e-05
-3.05458282414121e-05
-1.08691659241209e-05
-2.11922424448681e-05
-3.52182801748022e-05
-1.05165141179012e-05
-1.34364768444251e-05
-1.79076969063835e-05
-2.91952716666633e-05
-4.02126389254718e-05
-3.14066498381776e-05
-2.44531311067343e-05
-4.46911743996261e-05
-2.33143310935424e-05
-3.29694584082455e-05
-1.34978847390266e-05
-2.86842481651707e-05
-2.97171146082884e-05
-2.33592767618232e-05
-3.39520405895109e-05
-8.0447098037122e-06
-2.82943456948898e-05
-1.0045446317563e-05
-1.81970695098272e-06
-3.30570443904022e-05
-1.40836778815058e-06
-2.42808115697586e-05
-7.03236381022561e-05
-1.48639109788852e-05
-2.68729548193288e-05
-4.58400751832799e-05
-5.82990192366469e-06
-1.97626019588864e-05
-4.85327725707157e-05
-4.08525572321993e-05
-1.92348634001484e-05
-9.02266551766033e-06
-1.58901974179496e-05
-2.7951128213599e-06
-9.24362532683811e-07
-5.15515465692599e-05
-1.36481470999011e-05
-4.98326734375262e-05
-3.9931474691441e-05
-3.14840697932184e-05
-2.56358324238133e-05
-5.23680251683321e-05
-5.24302837869594e-05
-3.36799267459768e-05
-5.11193995874898e-05
-2.68304861942004e-05
-2.6882639048435e-05
-3.48120541410003e-05
-1.55858247369242e-05
-2.27537162781743e-05
-1.9277359505405e-05
-4.30647599419391e-05
-4.33970209376669e-05
-2.41406963407459e-05
-1.18530474606936e-05
-4.87030864193263e-05
-4.88553196808764e-05
-2.0679566056982e-05
5.09257115829776e-06
-1.88241766953288e-05
-2.76683224763445e-05
-2.42956215445325e-05
-1.75281801192838e-05
-2.40450531254847e-05
-2.14871875739798e-05
-1.05738560035493e-05
2.15806913110719e-06
-3.63552595060761e-05
-9.1251438682952e-06
-4.20916700047224e-05
-2.57273922234457e-05
-6.51280737790823e-06
-4.59003018058173e-05
-2.32976308165077e-05
-5.67268894881339e-05
-2.47842184295601e-05
-2.61291406382049e-05
-1.15449383443825e-05
-2.7277033388952e-05
-2.63468000871624e-05
-3.18028749485227e-07
-3.67235918633494e-05
-1.56734784829562e-05
-8.38712657492458e-06
-3.44275471528101e-05
-3.19403811864016e-05
-4.68693655344918e-05
1.19256070336941e-06
-3.84173517870863e-05
-1.82603066832583e-05
-1.3059654669938e-05
-2.87407581186816e-05
-5.92041840268445e-05
-2.57393262564545e-05
-3.11192022352822e-05
-2.38372977901665e-05
-4.31576883336075e-05
-4.41464145811214e-05
-6.07708734549616e-05
-3.53254796681739e-05
-2.6991598929672e-05
-3.07529810758357e-05
-2.88200125988211e-05
-1.50708953030625e-05
-6.96264052079775e-05
-3.3523605300141e-05
-3.14897561505153e-05
-6.23917038471436e-06
-3.40695344521709e-05
-2.82900993933513e-05
-9.61685234990955e-06
-2.9851209197143e-05
-1.86660211984365e-05
-4.7736173485232e-05
-2.9632023362987e-05
-6.58591147742673e-06
7.16530263177783e-06
7.42591785443023e-06
-4.17907914926598e-05
-8.76098466724702e-06
-2.56752514329811e-05
-2.33041612135109e-05
-1.31816149415464e-05
-3.55164241609104e-05
-2.5147261052041e-05
-3.08321668132144e-05
-1.26480154616271e-05
-4.83777071090485e-05
-1.56479375245982e-05
-2.85428231750177e-05
-4.10944058396774e-05
-2.79161005772468e-05
-4.51284994944302e-05
-2.15991636618179e-05
-2.04587175209271e-05
-1.46630323809201e-05
-3.71435597846687e-06
-1.63087518184698e-05
4.27796569050453e-06
-3.05291225749696e-05
-1.78146786234275e-05
-2.19140489848821e-05
-5.28689120701844e-05
-4.96817880938432e-05
-1.18078200534378e-05
-1.47048989852504e-05
-3.09208533160435e-05
-2.24738158650044e-05
-5.15465704108703e-06
-4.58024463867817e-05
-5.90329043036699e-05
-4.34728853097001e-05
-1.17028781430734e-05
-3.92615827705757e-05
-4.15578940449753e-05
-4.95566487594513e-05
-2.52394743915375e-05
-7.65828827182977e-05
-4.28606175071089e-05
-1.06387878633571e-05
-1.1801573027981e-05
-8.11068856540454e-06
-1.53085520983421e-05
-1.42459729849027e-05
-4.50469031332181e-05
-2.09546968882224e-05
-2.30002928701575e-05
-1.9676753491312e-05
-1.04263849140311e-05
-3.09499061402892e-05
-6.68811618572115e-05
-7.10707141524556e-05
-4.38873205890998e-05
-2.69660852824433e-05
-3.50067543161501e-05
-4.49125056508915e-05
-3.62996720970008e-05
-5.01535936390162e-06
-2.94332444604118e-05
-8.50446880961708e-06
-9.34510975174366e-06
-3.98897599788855e-05
-3.48393256578168e-05
-2.69498921592152e-05
-1.14934330678365e-05
-1.80268423523585e-05
-3.29379701580813e-05
-1.55569844972437e-05
-2.64808353949816e-05
-1.20396760569277e-05
4.26895717141735e-06
-1.08040156153051e-05
-2.8109146822275e-05
-3.06799889920656e-05
-2.84735675691652e-05
-2.79789394246787e-05
-3.71584524179505e-06
-3.99738189839934e-05
-1.52279943500724e-05
-4.67552381113679e-06
-8.08460707688449e-06
-3.23954595968719e-05
-2.79899396172467e-05
-1.8025799766822e-05
-6.2819662570045e-06
-8.46216949423243e-06
-7.13237748018598e-05
-2.43773677425782e-05
-4.6654131642882e-05
-2.84478522572376e-05
-4.10680457129922e-05
-8.58777782239505e-06
-5.07135206326609e-06
-4.23406700527045e-05
-1.50289343717983e-06
-3.64056865431673e-05
-1.91400589687271e-05
-9.19658436459865e-06
-3.57756186357401e-05
-5.26536923586986e-05
-4.11304982155075e-05
-3.71074053291276e-05
-4.25862971176688e-05
-3.27535557873223e-05
-1.07757983308687e-06
-2.7443863741166e-05
7.15204410075389e-07
-2.01226325375811e-05
-5.93315306088614e-06
-5.01779288939419e-06
-1.91688587232013e-05
-4.77527774586423e-05
-4.01324129022511e-05
-1.97914145734983e-05
-2.46861785046203e-05
-3.46444546084088e-06
-4.64968401279943e-05
-2.88685543917566e-05
-2.1399340664304e-05
-1.45347496202048e-05
-3.5028947295811e-05
-4.25817300785503e-05
-2.97946414497888e-05
-3.69940143338996e-05
1.75821628166293e-06
-5.29478007887144e-05
-3.12032550561522e-05
-6.77677790681071e-05
-2.91892321327286e-05
-4.49070247835114e-05
-3.77316410305543e-06
-1.30666563154293e-05
-2.93783106841032e-05
-2.98274064822961e-05
-1.97241633192711e-05
-2.46874756426253e-05
-3.22772046524253e-05
-1.05055446924874e-05
-4.71586568623841e-05
-5.31675202644382e-05
-3.48144189351306e-05
-1.25133447370698e-05
-4.36834204165226e-05
-5.99193074247048e-05
-1.96045922524822e-05
-4.1813150119233e-05
-3.12301970764759e-05
-3.30064770350696e-05
-4.9146285980546e-05
-2.59061141762353e-05
-3.72925961969999e-05
-2.53126464324265e-05
-1.10387747930109e-05
2.9723607739918e-06
-1.58824763167339e-05
-6.93997860298307e-05
-3.11540276838073e-05
-2.05633694345971e-05
-6.51872924316526e-05
-9.19749498465229e-06
-3.47468411589684e-05
-1.20215190392764e-05
-4.22906912561076e-05
-2.48014054606597e-05
-9.62482338716036e-06
-2.98008467859788e-07
-4.67402061987856e-05
-3.76009786499895e-05
-3.3381556912336e-05
-2.16015388736267e-05
-5.23930052318738e-05
-5.90947290508699e-05
-4.72207273753911e-05
-4.19101203818587e-05
-3.09014206674557e-05
-2.19102323389367e-05
-3.16570704688519e-05
-5.13979623860609e-05
-5.41808205416698e-05
3.40736584155669e-06
-4.21171983753998e-05
-1.95819933172748e-05
-1.0710555631438e-05
-5.87117236036415e-06
-8.72370662007791e-06
-1.93077680086022e-05
1.30626566348877e-05
-5.30706705761165e-05
-2.08652661742131e-05
-4.39890620672911e-05
-4.85505215788413e-05
-4.47112035702604e-05
-3.28526467747376e-05
-1.89598942198171e-05
-1.4633537947511e-05
-1.07038995741385e-05
-5.61016599264487e-06
-4.77920870215266e-05
-9.46156299608383e-06
1.55776741867265e-05
-6.57702134894845e-06
-1.3557558898019e-05
-2.25763799404849e-05
-3.77855087631193e-05
-2.91543540797126e-05
-4.67314314942324e-05
-2.36862539442173e-05
-2.74662768406168e-05
-4.46784941462447e-05
-1.54650978024065e-05
-3.72927084717102e-05
2.77722555133803e-06
-1.53229079874621e-05
-3.16287861570826e-05
-3.13052901039665e-05
-8.94995071160093e-06
-6.73650768071631e-05
-1.23076740591767e-05
-3.16747711438095e-05
-3.66094146424047e-05
-1.17004178141569e-05
-8.35327202056693e-06
-5.6768851773572e-05
-2.98267658039416e-05
-3.78391977066878e-05
-3.43807128162338e-05
-4.79537689904609e-05
-7.64306639099365e-05
-3.04319722647694e-06
-3.95971821192469e-05
-1.41653783097206e-05
-3.01765218678452e-05
-3.09541939882449e-05
-2.39045007922072e-05
-2.28308192989605e-05
-2.95551423261479e-05
-1.88795526118108e-05
-4.06967976687617e-06
-1.21661291305259e-05
-1.11102856563226e-05
-4.05926537814156e-05
-8.91458612182561e-07
-2.75872339517282e-05
-1.16159461032026e-05
-3.39705020796863e-05
-5.6856763037434e-05
-6.67332812429242e-05
-5.34417471190179e-05
-2.31850289519778e-05
-1.42193606956901e-05
-1.17630916316647e-05
-1.36813894471913e-05
-2.11520414338613e-05
-2.78039194800853e-05
-6.01076039384714e-05
-1.57405311839778e-05
1.096818886927e-05
-2.38137919368849e-05
-6.33499026998166e-05
-3.3960490352171e-05
-3.88332048851539e-05
-4.92885211087522e-05
-3.52054268795375e-05
-1.84276143434195e-05
-5.21170072427424e-05
-4.88514158203636e-05
-1.20687123913899e-05
-1.2885115354186e-05
-1.67934703715253e-05
-3.82065900910806e-05
-1.31425099582066e-05
-6.69245293226784e-05
-2.3255919799354e-05
-4.52661862329358e-05
-5.52540577745312e-05
-2.08268857017571e-05
-3.01012117551866e-05
3.14858933646733e-06
-3.16903001724368e-05
-3.3655415872185e-05
-3.61299208337641e-05
-3.14573465720567e-05
-2.94178475997613e-05
-6.642794343259e-05
-1.82248534724258e-06
-6.67420390158777e-05
-3.92950530288009e-05
-3.58409506095479e-05
-3.0681081078833e-05
-5.60440426512843e-05
-1.82998153260142e-05
-1.22176681680168e-05
-3.93864672322703e-05
-2.93164327657656e-05
-1.34662296833447e-05
-5.25775374068484e-05
-8.76165596322268e-06
-3.75955354717029e-05
-1.51713570897344e-05
-4.75108106124752e-05
-4.95812493592789e-05
-3.54371358791108e-05
-4.54612929186189e-05
-1.17109186569753e-05
-2.87507195519692e-05
-3.07835532027336e-05
-1.5674993712894e-05
-1.54506743826231e-05
-6.3559661842099e-05
-1.40789750318509e-05
-2.33093630321779e-05
-3.51109721550534e-05
-2.4234939313508e-05
-3.13431856593883e-05
-4.46639668027068e-05
-4.17509187499761e-05
-2.67718970580197e-05
-5.33801646684803e-05
-4.37941781096286e-06
-4.61496248134388e-05
-5.99568186751302e-05
-2.86765974078555e-05
-2.26403568598861e-05
-1.60368079861758e-05
-2.65211715256318e-05
-3.83654105885723e-05
-1.23713341665182e-05
-4.79048281189015e-05
-2.82856338030073e-05
-2.36253449120404e-05
5.14805094996042e-06
-2.66905632426415e-05
-5.46927390605033e-06
-2.81758960087111e-05
-5.01240301774163e-05
-3.56758181986132e-05
-1.58270436228398e-05
-3.2955834939437e-05
-4.68868097381203e-05
-3.02773162562209e-05
-4.01929563445707e-05
-3.06460909069805e-05
-2.35846744563377e-05
-9.80479571517824e-06
-1.72062013488562e-05
-2.25895248154904e-06
-2.20525883354345e-05
-2.52849894601082e-05
-4.09700016834639e-05
-2.56725225845783e-05
-1.19234078396779e-05
-1.90925457989921e-05
-4.5808966853368e-05
-1.1545501103689e-05
-4.30835594069423e-05
-5.59796554369118e-05
-3.88354577426404e-05
-2.25235203697987e-05
-2.92067679483267e-05
-3.07479737181853e-07
-5.49155107239755e-05
-7.14911285335383e-05
-6.00432931990279e-05
-3.78305757449436e-05
-3.59391090951417e-05
-1.9984394675681e-05
-5.24623764021243e-05
-8.93312781078609e-06
-1.49840979774401e-05
-2.73400447978242e-05
-3.28367208088426e-05
-2.18842622142154e-06
-2.47563093401385e-05
-7.73891295455976e-06
-2.87133691272767e-05
-1.61416496433467e-05
-3.83226586603188e-05
-3.70239673336658e-05
-1.31676361955661e-05
-1.21571299077155e-05
-1.43521828237848e-05
-4.92468049287085e-05
1.45359123033496e-05
-3.17975925516131e-05
-3.87371801225914e-05
-7.11898488555808e-05
-2.41935047808029e-06
-9.77901029734671e-06
-1.59021401760693e-05
-2.21293760151745e-05
-1.91712175025112e-05
-2.71127369344548e-05
-4.61634997174066e-05
-4.01434017124378e-05
-4.07524200034323e-05
-2.50754616974096e-05
-2.13524165174968e-05
-5.61585402260748e-05
-3.00662505147557e-05
-2.60155769049438e-05
-4.57813243050626e-05
-2.85355892154544e-05
-2.58309819431956e-05
-2.47660707951123e-05
-4.65150309385491e-05
-2.61075676589529e-05
-2.16575512903489e-05
-8.67524807424974e-06
-3.46300247577676e-05
-5.69721595211383e-05
-1.69644336030007e-05
-1.46054488649119e-05
-2.53072077553144e-05
-5.45693375951236e-05
-2.86167778494537e-05
-4.94455665640462e-05
2.77492594185026e-06
-3.07822607757712e-05
-1.18515543747702e-05
-3.38141586472735e-05
-4.13460304416157e-05
-1.53844338008299e-05
-3.97176708214237e-05
-2.31614989122687e-05
-4.87489849658327e-05
-6.27585716239313e-05
-5.72443893054015e-05
-3.27154622108175e-05
-4.05973940976207e-05
-2.83437056580483e-05
-3.29288321192737e-05
-2.61449260671119e-05
-3.64021614163347e-05
-4.49336666002789e-05
-3.53859521543117e-05
-2.77845176610483e-05
-1.97467415442464e-05
-2.925117572643e-05
-3.65857219482846e-05
-4.73618289881358e-05
-1.01061442547425e-05
-2.15086479765241e-05
-2.77663396945387e-05
-3.44259534692557e-05
-4.5131712371311e-05
-3.41369101418214e-05
-4.36415086076859e-05
-4.52737101660744e-05
-3.77997601899154e-05
-4.57420501603876e-05
-4.29893532254919e-05
-1.86898424487012e-05
-5.05406972466755e-05
-2.8406771251049e-05
-4.48470529415518e-05
-2.99709580593566e-05
-3.05861056242413e-05
-4.01621867937895e-05
-4.00918114743386e-05
-3.61839487736851e-05
-2.51470880787266e-05
-3.09424705172903e-05
-1.110664682192e-05
-3.18131987661342e-05
9.06967050154195e-06
-1.28813671108989e-05
-6.46018321592968e-05
-4.6597338406396e-05
-3.56293100908848e-05
-5.38289353632737e-05
-6.19978317876382e-05
-7.09021835186386e-05
-3.35413979897589e-05
-3.98330917575998e-05
-5.737012002132e-05
-9.54545056378561e-06
-3.3752411286647e-05
-3.09736015157787e-05
-3.51955271512732e-05
-3.6940087126082e-05
-3.01858331707623e-05
-1.00706051995702e-05
-4.44812659957473e-05
-1.69304887990533e-05
-1.1904959083072e-05
-1.67306376100172e-05
-5.45502816354842e-05
-3.36523763460241e-05
-5.15758111384219e-05
-5.76968892018449e-06
1.06986095433821e-05
-4.15331925938007e-05
-4.20647894576281e-05
-3.86694985914163e-05
-2.95896371664014e-05
-4.77217926483618e-05
-7.16894352706283e-06
-3.51688130254881e-05
-2.15685413103485e-05
-4.02223794312341e-05
-3.48898934537748e-05
-5.11338757421553e-05
-5.62862584135021e-05
-3.93728491927415e-05
-4.61455085084111e-05
-1.13356762811828e-05
-2.95993056084226e-05
-4.33836129817231e-05
-3.62163706637362e-05
-6.60039490799899e-06
-3.22796059330581e-05
-1.73898300827414e-05
-4.61563758223543e-05
-3.29650293531334e-06
-2.08666122693571e-05
-4.99213043989792e-05
-1.92949064963109e-05
-4.59334075401582e-06
-3.13122024210313e-05
-2.96749816198324e-06
-3.93740141526373e-05
-4.00261901516686e-05
-2.21120366382043e-05
-5.22828580906645e-05
-2.72867711743922e-05
-4.32091018961785e-05
-3.68376848491949e-05
-2.9057419843484e-05
-6.46889103287875e-05
4.08250078128542e-06
-1.37113109258981e-05
-2.67814632506631e-05
-3.72345967404722e-05
3.15132508378407e-06
-2.67158690048748e-05
9.14827564769396e-06
-4.19675856417444e-05
-4.52783967984349e-05
-3.29523396067493e-05
-1.96649091524695e-05
-1.84613008211447e-05
-4.17386980932346e-05
-4.42004109377563e-05
-2.19999351323674e-05
-1.23451984986619e-05
-2.58731455384587e-05
-3.86632356582785e-05
-3.84826190160366e-05
-3.09742812941356e-05
-2.56900679794738e-05
-1.11626014463782e-05
9.75954817995624e-07
-2.62637477772547e-05
-1.63864579348037e-05
-5.85323975824144e-05
-3.0684021842043e-05
-4.15069547891039e-05
-3.86731221073084e-05
-2.4174635057901e-05
-3.7607689092403e-05
-1.86139282706824e-05
-2.47338777585916e-05
-2.55760429927536e-05
-4.66490977439078e-05
-2.32745446034709e-05
-2.3326971284478e-05
-8.36102550167224e-06
-2.13226755749706e-05
-1.81966803546132e-05
-5.42479288738045e-05
-2.460686898952e-05
-5.76829817630478e-05
-3.46343916660491e-05
-3.00552930626994e-05
-3.88481294568781e-05
-3.87374664201722e-05
-4.77489038130288e-05
-1.64394548499574e-05
-1.83890521504686e-05
-2.60518009530727e-05
5.74307684010198e-06
-4.5879799718647e-05
-2.4100607236327e-05
-3.9189918455056e-05
-2.15881460620978e-05
-2.4883624195096e-05
-6.39439507471486e-06
-1.32476572204992e-05
-2.43388743528688e-05
-1.98164652565708e-05
-4.00515116301986e-05
-1.40031705113755e-05
-3.76306271788576e-05
-2.15259400624442e-05
-2.64374228641373e-05
-1.58814960933699e-05
-3.53507935358657e-05
-2.5323651762921e-05
-4.23124180787539e-05
-4.7305372587349e-05
-4.20739844263828e-05
-2.50106098250449e-05
-4.01323998235609e-05
-2.04952443378748e-05
-1.72858532815943e-05
-2.43797729264055e-05
-4.24034784228337e-05
-1.8381894935927e-05
-1.10904012199764e-05
-3.84833488495979e-05
-3.42465866095177e-05
-4.69721584454811e-05
-3.2690951478001e-05
-1.395630727953e-05
-3.40840694064544e-05
-2.84112188940616e-05
-1.73402342074693e-06
-2.70011389199586e-05
-3.61635735239765e-05
-9.17706995055918e-06
-3.02256808306861e-05
-6.46048190579851e-06
1.31634190320569e-05
-2.9960032370752e-05
-3.97586025066624e-05
-2.5290145715921e-05
-1.458793580494e-05
-2.1368828413264e-05
-1.73705875808752e-06
-1.52489589140177e-05
-3.42405750373058e-05
-3.39055634607962e-05
-2.4701039685428e-05
-3.24439944689967e-05
-4.79753713647888e-05
-2.43462209354618e-05
-3.79592614035835e-05
-4.15302020192849e-06
-5.10141591810328e-05
2.97077243309358e-06
-1.74166768664851e-05
-2.98019535878177e-05
-4.11632327734585e-05
-1.16678497150041e-05
-2.75851529808406e-05
-1.97508103023979e-05
-4.88161179267822e-05
-1.58096564751008e-05
-3.22606654337466e-05
-1.40679569513922e-05
-1.3100463571798e-05
-6.31173414796992e-05
-2.83764076748239e-05
-4.80869925561192e-05
-3.80114276117049e-05
-3.13525128874038e-05
-6.02020158578504e-05
-3.52631364435404e-05
-1.3527693773598e-05
-1.12172090243024e-05
-2.00980211254768e-05
-3.38558155041931e-05
-3.35885694817946e-05
-4.88548000230707e-05
-2.29185974569727e-05
-3.24069246330408e-05
-4.45561736900429e-05
-1.64240751453467e-05
-4.68338794758458e-05
-6.29836475014682e-05
-2.66348185629794e-05
-4.51372679068067e-05
-3.12917646420792e-05
-2.46571085673428e-05
-2.41585808511707e-05
-1.29848487173665e-06
-5.25192807828877e-05
-3.3207769410128e-05
-4.34930724053418e-06
-2.0752369084688e-05
-2.39485385651884e-05
-5.18560428933875e-05
-2.36404501733001e-05
-2.59572566694536e-05
-2.46717124668516e-05
-1.81026962213764e-05
-3.67092254892671e-05
-2.09774456545809e-05
4.60380840834268e-06
-9.12973488122029e-06
6.81498767924592e-06
-3.68479502016503e-05
-8.89021025460758e-06
-5.36931060219471e-05
-4.94739125326704e-05
-3.32466230420193e-05
-1.0545681793897e-05
-2.85417417548735e-05
-2.4985367303475e-06
-1.57427347748075e-05
-7.6793828211875e-07
-2.30298454782431e-05
-3.00273194691681e-06
-3.61626351521706e-05
-5.18947317690943e-05
-2.28694066373578e-05
-3.02645815124649e-05
-2.24572507967733e-07
-2.33926894971943e-05
-3.0384301537132e-05
-4.09853813116651e-05
-5.51217627852745e-05
3.47395164024954e-06
-1.02462677557339e-05
-4.44828334258367e-05
-2.56146908046167e-05
6.16795493519119e-06
-3.76766662661711e-05
-3.52757056093909e-05
-2.57699437042339e-05
-2.69714500292526e-05
-1.91661591738644e-05
-2.14620626960393e-05
-2.48721544552294e-05
-2.75685349182918e-05
-2.04477490740592e-05
-3.18907732622489e-05
-3.72931557458616e-05
-4.22441795493638e-05
-8.01179651070833e-06
-2.2144982363065e-05
-2.79409281365451e-05
-2.72772037674707e-05
-5.05578950219183e-05
-7.35073148562509e-06
-2.90204258248258e-05
-2.50701461081834e-05
-3.28767480553581e-05
-3.64433259513519e-05
-2.4250359014191e-05
-7.83580388575421e-06
-7.07054202421538e-05
-3.68793445903185e-05
-2.35643817514502e-05
8.28907257742098e-06
-1.8065430453778e-05
-2.86620955396015e-05
-1.09592037092757e-05
-2.99993826694697e-05
-4.89978259458515e-05
-3.52920661523566e-05
-1.27242160424748e-05
-9.77637998465142e-06
-3.15491570630661e-05
-2.37014970397417e-05
4.51971648530192e-06
-1.52064807654196e-05
-4.3738991499371e-05
-5.50684510360205e-05
-1.85423716088697e-05
-1.5838130473777e-05
-6.19864920589304e-05
-2.62997488164139e-05
-3.45877138881703e-05
-2.43296968071101e-05
-4.20752437472611e-05
-1.09244505486121e-05
-4.65889240641697e-05
-2.10375184645578e-05
-3.04566370053274e-05
-6.4344016153885e-07
-2.44699805285712e-05
-4.65121761855063e-05
-3.71369827192863e-05
-5.0636551275946e-05
-6.14617718999467e-05
-5.5731839614877e-05
-1.16258921554398e-05
-2.822285055068e-05
-1.56999613607842e-05
-5.10643197359265e-06
-5.4262651232905e-05
-4.20287693221162e-05
-1.53527119386347e-05
-3.40616318548197e-05
-1.80418489884454e-05
-2.32506458789311e-05
-4.2747934787172e-05
-2.23531415057131e-05
-4.37077083998718e-05
-1.93991014334735e-05
-1.1433547761459e-05
-3.33548803084835e-05
-1.75210130459179e-05
-2.1034188395687e-05
-2.45783609421887e-05
-4.97892165674143e-05
-4.3120638773445e-05
-1.97096700393346e-05
-1.88844047335825e-05
-5.65047164775991e-06
-3.24171042788776e-05
-2.71992552825228e-05
-2.64427528089791e-05
-6.37660241195182e-06
-5.23018323027745e-05
-1.88194796737912e-05
-5.80376575139037e-06
-1.95112075825971e-05
-2.65258660793738e-05
-3.07983672723168e-05
-4.14459063753322e-05
-3.75944789897235e-05
-2.90891623233357e-05
-7.18568511131205e-06
-9.94876181385526e-06
-1.48686700382859e-05
-4.07635783789743e-05
-1.73369695589465e-05
-3.28459758150348e-05
-2.19436213252451e-05
-4.88466711443615e-06
-4.5667010033301e-05
-6.04952787315774e-05
1.34461130803274e-05
-1.82856212227725e-05
-4.03451599618681e-05
-2.16782476921682e-05
-2.6577667501472e-05
-2.2231862743738e-05
-3.72515919805258e-05
-3.21096761954893e-05
-4.35931252534314e-05
-4.6330418591105e-05
-2.24407524179107e-05
-4.29113648201097e-05
-6.54291052276605e-05
-6.26941792321049e-06
-3.16217677043801e-05
-2.30671577645312e-05
-1.55247863072209e-05
-1.64600791864096e-05
-1.70157101928491e-05
2.84449152446168e-05
-1.01180334882438e-05
-2.59720803271112e-05
1.47919056329518e-05
-3.86204970988513e-06
-1.95365245251825e-05
3.08095783813085e-06
-2.2726079335856e-05
-3.08620122939906e-05
-3.28559983881991e-05
-4.36310254053634e-05
-6.92426355432284e-06
-1.10585539691712e-05
1.00621434179463e-06
-3.44826413923244e-05
-2.74102879928537e-05
-4.18126525184098e-05
-2.37960078001783e-05
-4.81727417589059e-05
-1.40201793148488e-05
-1.17160587570748e-05
2.05960632799581e-06
-2.63533845454375e-05
-2.46486994757415e-05
-3.77176960089563e-05
-1.12552269821972e-05
-4.13070520524102e-05
-3.29506514322202e-05
-3.59487703551493e-05
-4.5941067778691e-05
-2.18932410588916e-05
-3.6201573618765e-05
-3.99745438604218e-05
-1.36064604535e-05
-4.26510245588173e-05
-2.81279667024339e-05
-2.55034246273127e-05
-1.68709518870024e-05
-3.77424427803943e-05
-2.50658378225652e-05
-5.73095055891339e-05
-2.25129032252078e-05
-1.18036170368029e-05
-2.33378459159315e-05
1.48278087203762e-06
-1.94052228107837e-05
-3.35234026986506e-05
-5.27361641280121e-05
-3.15795944093578e-05
-2.96889545363221e-05
-2.73635325412705e-05
3.06050003606781e-05
-3.3860811995323e-05
-2.68996546510871e-05
6.31116603478877e-06
-2.20619618057428e-05
-2.48507617898517e-05
-6.35996324780346e-06
-4.2910713840364e-05
-4.53273640680453e-05
-4.13844451374156e-05
-1.10021572500671e-05
-4.15613316749288e-05
-3.06594150800507e-05
-1.74681081673478e-05
-4.12746286317916e-05
-4.24674186637514e-05
-1.95543084225456e-05
-6.3151867297773e-05
-2.2329260170546e-05
-4.83200051206326e-05
-3.61727861170649e-05
-2.57664642337663e-05
-9.14401865645123e-06
-3.24843677590209e-05
-4.10567687094829e-05
-2.4391689021023e-05
-4.60357165467173e-05
8.93191807889597e-06
-2.95583915060696e-05
-4.85460264482506e-05
-9.8970743031119e-06
-1.92873720525655e-05
-1.60610165667124e-05
-2.12343830224335e-05
-2.50853962648872e-05
-2.44968773199225e-05
-2.69275109038855e-05
-4.16704235375487e-05
-3.14199305077874e-05
-5.7034520047989e-05
-1.80643000360014e-05
-1.76053463973124e-05
-1.55299323044011e-05
-2.39512539142425e-05
-1.76378566784522e-05
-4.59316569851877e-05
-2.27019256265561e-05
-9.70548104781375e-06
-2.66831642337376e-05
-1.73806628459512e-05
-5.77939822898545e-05
-2.80876524350786e-05
-3.13825214032855e-05
-3.20219676430144e-05
-3.03079811009728e-05
-2.70173117444859e-05
-1.39793215791526e-05
-5.04805043674356e-05
-3.01260759023355e-05
-6.12716827382131e-05
-3.48306981679162e-05
-3.11873559475526e-06
-4.44161993016336e-05
3.91976259915592e-06
-3.06909092689873e-05
-1.1082945559306e-05
-2.36012949075899e-05
-3.52714641025526e-05
-1.70332620095287e-05
-1.17185887174669e-05
-2.42803879227715e-05
-2.89106973708433e-05
-1.77580704803958e-05
-4.35088386558604e-05
-1.54733786203907e-05
-3.25218249319771e-05
-4.03048726985558e-05
-3.64130677740674e-05
-3.04658271708613e-05
-3.14006632902651e-05
-2.54065871058671e-05
-1.10951685907121e-05
-3.98843770788573e-05
-4.60747443424455e-05
-1.16783952489096e-05
2.04889012303408e-05
-2.33659128433396e-05
-4.23014188372032e-05
-1.03698059063847e-05
-1.67231551799292e-05
-2.81494201463348e-05
-2.04363183495363e-05
-2.21584444840327e-05
-2.55280867429295e-05
-2.1424072207044e-05
-4.60674716750017e-05
-2.37752042490711e-05
-3.449384808695e-05
-1.59701503442992e-05
-4.00497620532833e-05
-1.0548489691563e-05
-3.49441129717057e-05
-7.07342352215605e-06
-2.88889859658024e-05
-2.80421752881707e-05
-3.37769046080295e-05
-4.47169191373352e-05
3.43862703767933e-06
-1.55781414962025e-05
-1.90958062326387e-05
-1.87463450782386e-05
-5.5769464348734e-05
-3.16960189057592e-05
-4.59052947687161e-05
-1.15984284898952e-05
-3.24172436941273e-05
-4.05180722206935e-05
-2.04414208306762e-05
-8.06987133705677e-06
-2.34198602788277e-05
-2.51620419688943e-05
-3.91444316621898e-05
-4.12918165116429e-05
-3.98261857391858e-05
-5.18773062226375e-05
-1.43943000708262e-05
-2.79406118036735e-05
-3.56198495867441e-05
-1.88055079715429e-05
-2.25490334234049e-05
-3.53441063767809e-05
7.46799040161525e-06
-5.19131792768822e-05
-3.4921758339367e-05
-1.06721882864933e-05
-5.20785823889617e-05
-3.23294006095104e-05
-4.08361625509391e-05
-2.39031700204176e-05
-1.5868436655909e-05
-3.32332063114067e-06
-1.2890793798049e-05
-1.64145049450175e-05
-2.4964309531848e-05
-2.92492689889847e-05
-1.39710317535308e-05
-3.71786811336005e-05
-3.29108910820425e-05
-2.505261711047e-05
-1.00340904442668e-05
-9.7941418844085e-06
5.21585930095845e-06
-3.98356391334991e-05
-5.88741485313094e-05
-5.15294248027016e-05
-4.36420863408004e-05
-3.00091655826704e-05
-1.08269238284404e-05
-4.26397554159285e-05
-2.18986978966786e-05
-1.64004417875403e-05
-3.33214368450142e-05
-2.15141425809798e-05
-4.15327455086769e-05
-4.20548166632277e-05
-2.98219020234417e-05
-5.85010060404733e-05
-2.08164889623557e-05
-4.39973045938123e-05
-6.08998099252925e-05
-3.5866556982585e-05
-1.6943692287281e-05
-2.58135758751629e-05
7.46014450928758e-07
-5.42268852961412e-05
-3.09868942333276e-05
-4.19531355737462e-05
-2.35101723546266e-05
-1.97129158141693e-05
-1.0608476941291e-05
-3.96285958125783e-05
-1.56696295575513e-05
-1.54397269455562e-05
-2.96890859161443e-05
-2.13039718738952e-05
-1.90226824852932e-05
-4.64894439689815e-05
-3.34682117024462e-05
-1.42137494749403e-05
-3.3651434043032e-05
-3.28257615472981e-05
-9.71107687336364e-06
-1.69441554645085e-05
-2.51417265241448e-05
-3.62861018673207e-05
-4.74032947751415e-05
-1.52510699234651e-05
-2.06058104877569e-05
-2.44810145204397e-05
-2.94988115575445e-06
-2.26146713510766e-05
-1.44613412151358e-05
-3.29481444411011e-05
-2.50250796999647e-05
-3.36280112761446e-05
-4.93312831742308e-06
-6.75688794295642e-06
-3.09567676200646e-05
-2.26746467565838e-05
-5.07094608297234e-05
-3.31990759817402e-05
-5.86184816707533e-05
-1.51506141741749e-05
-2.57604951606266e-05
-2.89988112430634e-05
-4.83726146270691e-06
-2.63924800168363e-06
-4.2770076882416e-05
-3.73972417571335e-05
-6.16576560678232e-05
-4.1668124154226e-05
-2.03970958708728e-06
-4.5848146966277e-05
-1.9301641740659e-05
-7.95925891397073e-06
-6.2639678757976e-05
-3.80549900262725e-05
-3.40054966341897e-05
-2.74986163902021e-05
-2.2663599929877e-05
-2.52400841337907e-05
-2.86959469531585e-05
-3.81532468588897e-05
-4.25417313342851e-05
-1.94506296832351e-05
-4.41208282616588e-05
-4.72775461994916e-05
-3.49420999909844e-05
-2.01773483818357e-05
-3.12241072152865e-05
-1.27428650399389e-05
-1.62650665703633e-05
-5.10308857600069e-05
-4.27472806692979e-05
-3.33864461908871e-05
-4.06457369778622e-05
-2.06850064367801e-05
-3.83016635343366e-05
-4.42407721708282e-05
-2.7488497905791e-05
-4.37630745048202e-05
-1.84998350834846e-05
-3.63760048309494e-05
-2.46365416342555e-05
-2.01857150283369e-06
-3.91095077236766e-05
-2.78868231776767e-05
-4.63711486470949e-06
-3.91692164101092e-05
-3.08157529115321e-05
-2.20141327408818e-05
-4.30800292785036e-05
-3.87768483343259e-05
-5.03045920088398e-05
-8.88555368473413e-06
-3.11288761547224e-05
-2.96161403239892e-05
-5.36967382590197e-05
-3.50665126215747e-05
-4.53162739794425e-05
-2.31134463028607e-05
-9.26947296595433e-06
-2.20223926193566e-05
-3.06405185459354e-05
-2.33420840924798e-05
-4.40495659303261e-05
-3.53669108062164e-05
-8.68327291468227e-06
-2.66200140545475e-05
-2.88395951710039e-05
-9.16658228001146e-06
-3.20155502983469e-05
-1.44570925049669e-05
-7.93489934630234e-06
-3.99032233970448e-05
-7.14084080706318e-06
-2.77011292238466e-05
-4.2753509182171e-05
-3.45466815630008e-05
-3.86847355430506e-05
-3.29520102332054e-05
-6.89423729250407e-05
-4.35827710691416e-05
-2.53317305802537e-05
-4.6040485767945e-05
-2.4175651464993e-05
-2.72857693931563e-05
-3.02950561383676e-05
-2.46205829016175e-05
-4.54797387932845e-05
-7.31330223104832e-06
-4.00177799309248e-06
-3.92446755971988e-05
-1.67681821329568e-05
-4.28682109247429e-05
-2.83708061188696e-05
-4.03984639255154e-05
-3.43525126745062e-05
-2.0482546123615e-05
-1.66280530632526e-05
1.04277275973528e-05
-4.72338388613448e-06
-4.89339653559545e-05
-3.95923362091423e-05
-3.51622744586745e-05
-5.16665882203641e-05
-3.15385034092037e-05
-3.7959073975428e-05
-6.94969457180113e-05
-3.36121461275723e-05
-5.15744063465631e-05
-2.13311456308322e-05
-2.72007583281141e-05
-4.28006933337578e-05
-2.30038393552234e-05
-3.57136805757256e-05
-1.58952189439532e-05
-4.57839797952982e-05
-1.62220949285082e-05
-3.1778005753711e-05
-2.24993015491608e-05
1.115788193155e-06
-2.36073541156217e-05
-3.13764817051862e-05
-7.0214665958642e-05
-2.07670175722935e-05
-1.28865668881505e-05
-1.45062974844118e-05
-4.36693760111422e-05
-3.63193823635588e-05
-1.55789190990441e-05
-3.04443710286388e-05
-2.12007786656169e-05
-4.67100293900513e-05
-5.26474899442326e-05
-3.36456732658076e-05
6.79823699429288e-06
-4.02382998732649e-05
-4.96405320323232e-06
-8.76752600324405e-06
-2.89028083864664e-05
-3.73508262722279e-05
-2.57703358207483e-05
-3.76092543406139e-05
-1.66088267891021e-05
-2.05089113435712e-05
-4.30352721929586e-05
8.1536637242177e-06
-1.3188583025431e-05
-1.32840309834181e-05
-3.58792755732235e-05
-1.33335551948174e-05
-2.73635274748931e-05
-3.9375624944647e-05
-1.50544557251108e-05
-4.98834678377717e-05
-1.11765571463919e-05
-6.38633060718192e-05
-4.46507586975776e-05
-1.53611049348387e-05
-4.62474894252255e-05
-3.28266678273281e-05
-4.06114637250839e-05
-4.04124278226355e-05
-1.5945193768171e-05
-3.33289730480353e-06
-9.18122172818467e-06
-1.58238232929138e-05
-1.8587401063945e-05
-5.92893030031055e-05
-3.31661523038848e-05
-6.12334022958147e-06
-3.02909278557649e-05
-1.61361794595383e-05
-2.23043304856032e-05
-4.62425118577571e-06
-3.14093144552904e-05
-2.01807228909089e-05
-4.91281287846572e-05
-1.95040911589501e-05
-1.82961299059496e-05
3.70087827692107e-06
-4.26206865047851e-06
-1.84267539634276e-05
-3.11118266612982e-05
-5.8665716774365e-05
-1.37652641761996e-05
-5.59438302986502e-05
-7.42980605368165e-05
-1.10380731008994e-05
-3.23196667249354e-05
-4.21550106038536e-05
-3.89212149518328e-05
-1.37569873294121e-05
-4.39972009808438e-05
-2.36866222435641e-06
-1.44264897872472e-05
-4.98122009489271e-05
-2.4035682345769e-05
-1.7117599530287e-05
-4.45473545172149e-05
1.29821471935808e-05
-3.67077737849821e-05
-3.1736491424665e-05
-5.54746680164104e-05
-4.58391021737833e-05
-4.9232311085027e-05
-2.13506964260862e-05
-1.05511597921172e-05
-2.52839974350475e-05
-3.83274626378027e-05
-3.92459304709313e-05
-3.98824784903856e-05
-3.65066018057342e-05
-9.37571381437432e-07
-2.15719998653246e-05
-1.67919664659835e-05
-3.00516195182242e-05
-4.22182182689262e-05
-3.42325722774574e-05
-7.28226268410642e-06
-2.44731108743041e-05
-2.23004890884046e-05
-4.72345673254057e-05
-2.48081423714428e-06
-2.14671701967316e-05
-2.85717492537126e-05
-3.37675116316237e-05
-2.1814689401152e-05
-2.95591826170634e-05
-1.64118760610309e-05
-2.76931656324292e-05
-4.21439121817497e-05
-1.15642848930762e-05
-1.98204110780077e-07
-2.65015888585477e-05
-2.62264013406685e-05
7.287892542577e-07
-2.45188044115316e-05
-2.68534639441932e-05
-1.09366675651894e-05
-1.3466152166214e-05
-1.84649553535213e-05
-3.34955404366521e-05
-2.57943453569628e-05
-9.14444644801966e-06
-2.22983281257384e-05
-3.58993299965629e-05
-3.00536546086364e-05
-1.42667653033239e-05
-2.52043058673764e-05
-3.89742180011484e-05
-4.58180390760529e-05
-1.29777949238931e-06
-3.21959127347879e-05
-6.54384122448002e-06
-4.13649129451792e-05
-4.28225410992749e-05
-3.49393971493004e-05
-3.00197073954421e-05
-9.55403675201338e-06
-3.82076861401662e-05
-1.676526880891e-05
-5.36722897682533e-05
-2.7902660750162e-05
-1.68334693888546e-05
-4.29001249645778e-05
-1.88071417898206e-05
-3.36426502494427e-05
1.78387977410705e-05
-3.29943214918631e-05
-9.37025532112465e-06
-4.83583061979322e-05
-4.38857842483143e-05
-2.87404846698168e-05
-1.84381270881152e-05
-2.18146359823934e-05
-4.34717210347731e-05
-3.30693651001814e-05
-4.91739047531508e-05
-3.25250664330938e-05
-3.0903731453223e-05
-4.00294154419757e-05
-3.54214959030342e-05
-4.1201755263943e-05
-3.67578018363002e-05
-2.44812715920548e-05
-1.16832131191796e-05
-3.6272081102053e-05
-2.96567328000545e-05
-3.08833075057977e-05
-1.73432477836973e-05
-3.01367837695978e-05
-1.71210622392571e-05
-3.68366116077917e-05
-2.86490227496972e-05
-8.34108892401615e-05
1.1697236109311e-05
-2.30231954140836e-05
-1.9442122484379e-05
-4.4640916994051e-05
-3.57873440259529e-05
-4.86113296399491e-05
-2.25076888008327e-05
-7.03298181738509e-06
-4.54647353157253e-05
-2.28322394034978e-05
-3.58615799665056e-05
-9.45103962705507e-06
-4.72131794291005e-05
-5.24005923498725e-05
-3.48998625424602e-05
-1.65891261435198e-05
-2.83986527908213e-06
-6.80634239224999e-05
-3.65445181539752e-05
-3.99187897110777e-05
-1.07280794577513e-05
-2.94573704428152e-05
-3.38083268270128e-05
-2.81409306851203e-05
-4.48244979554039e-05
-2.21467024835744e-05
3.20385659691564e-07
-4.21096781262588e-05
-1.8825476957612e-05
-5.24385413181532e-05
-2.9338365172163e-05
-3.84194419985401e-05
-2.96707916965106e-05
-4.17285288221115e-05
-1.95254056050829e-05
-8.3297439945539e-06
-1.65989436052508e-05
-5.21930790462671e-05
-4.1062800653211e-05
-5.48920611264937e-05
2.7557476218885e-06
-3.71234075741503e-05
-3.86963007210796e-05
-3.21438026797769e-05
-4.48458580188625e-05
-2.43797871322802e-05
-1.58120849198788e-05
1.5432059627202e-05
-2.02438748929883e-05
-3.78501030160901e-05
-2.96213853813342e-05
-8.79749875408195e-06
-1.57298090988791e-05
-3.10958955552629e-05
-6.60104816941617e-05
-3.614316365716e-05
-4.05300406926788e-05
-1.05153795800319e-05
-3.31561429124537e-05
-9.92570826003223e-06
-3.02380193905581e-05
-3.03356827675326e-05
-7.70583818590963e-06
-9.43550604311756e-06
-3.96841448642945e-05
-3.47162018513207e-05
-2.51511645330357e-05
-4.04874645531979e-05
-1.9099513638309e-05
-4.3137995730905e-05
-3.68078585761708e-05
-3.40979159083506e-05
-4.33825469759632e-05
-3.38830519912545e-05
-4.57654965544299e-05
-3.39743509143808e-05
-2.01952449477652e-05
-3.91052979992429e-05
-1.9041746214507e-05
-1.37750690493414e-05
-2.3733965125976e-05
-1.36313182846624e-05
-2.62210278016056e-05
-1.754599996551e-05
-3.23855403601087e-05
-9.55379542429092e-06
-3.08286057391443e-05
-2.68233265110704e-05
-2.63219967284356e-05
-4.98138077895358e-05
-6.19095091898195e-05
-3.24203408455029e-06
-1.3215302976318e-05
-3.54125315202349e-05
-2.73712400610903e-05
-5.88796534990543e-05
-2.80710626543588e-05
-3.69897940282094e-05
-3.376745299538e-05
-3.96012393200317e-05
-2.97556273017242e-05
-2.70144148042991e-05
-1.9668726955194e-05
-5.542634566494e-05
-1.11013542366183e-05
-2.81647994665973e-05
-6.29039970937288e-05
-1.83685273860594e-05
-2.91859306499891e-05
-5.9953823788906e-05
-8.60885358836351e-06
-2.52771011704311e-05
-2.408240045964e-05
-4.31339751458494e-05
-3.57571680024348e-05
-4.74331045021137e-05
-3.33268113465775e-05
-5.03261740532158e-05
-2.47387304927894e-06
-2.22576744066035e-05
-3.8297122271983e-05
-2.91742643719292e-05
-2.34714938105231e-05
-1.36064928593146e-05
-2.67060200026301e-05
-2.38294535353223e-05
-2.98719889481711e-05
-3.01249808555731e-05
-1.25396053232592e-05
-3.28491025562274e-05
-3.37205460911566e-05
1.30811743073928e-05
-2.18942138961642e-05
-2.70019762047099e-05
-1.26661655771691e-05
-2.30699776017967e-05
-2.06622298882246e-05
-1.27428141104724e-05
-3.62881831899237e-05
-4.49417673221575e-05
-2.06441264224779e-05
-1.36160867574644e-05
-5.03716790589473e-05
-2.28408247112609e-05
-1.33330945039905e-05
-3.48356164270628e-05
-1.99601217269784e-05
-3.28197414662198e-05
-4.73135050371369e-06
-1.08184522712021e-05
-5.05204566136856e-05
-3.77856352132416e-05
-5.66592336426146e-05
-3.95714996041984e-05
-1.70438609526267e-05
-2.27671418002799e-05
-1.6974050068006e-05
1.24793240223318e-05
-2.35296983988963e-05
-1.82580069822558e-05
-2.47154298445234e-05
-2.10949303051095e-05
-4.20239148804499e-05
-1.60872612810674e-05
-4.13751171334793e-05
-3.68002509333586e-05
-2.10621823356332e-05
-1.15328675071879e-05
-3.25555669356368e-05
-1.4602883494554e-05
-3.45554944368488e-05
-1.10707563554802e-05
-2.95437075831616e-06
-4.45156329890623e-05
-2.78615540418017e-05
-8.47324010310493e-06
-3.37850911613926e-05
-7.02724819918245e-05
-4.09212616093805e-05
-3.20548597219912e-05
-3.89953271362702e-05
-8.31404125451192e-06
-4.78298390893233e-05
-4.68519568889878e-05
-2.41378186396814e-05
-1.96556606071886e-05
6.14421566393215e-07
-3.51196889383273e-05
-1.94971776586752e-05
-2.08019916708277e-05
-2.22693701022287e-05
-1.81120167513221e-05
-3.4296713301382e-05
-7.87743049268801e-06
-2.71507429686345e-05
-3.47706954109094e-05
-4.77062782096252e-05
-6.09371167717702e-05
-4.09396492103296e-05
-3.19263026440064e-05
-2.43219544459559e-05
-1.30844455390763e-05
-7.04499399370477e-05
1.13858480376056e-06
-3.13810470925038e-05
-2.10047893865452e-05
-3.28455849675949e-05
-2.44472056604144e-05
-2.41072584882242e-05
-3.07663832714201e-05
-1.39567770378624e-05
-1.49254740267088e-05
-3.27328640144153e-05
-2.99295426983863e-05
-4.70434699194042e-05
-6.04343053933278e-05
8.59665324793237e-07
-3.68519780235566e-05
-5.83838341609747e-05
-3.75553729150846e-05
-5.90369552324155e-05
-3.91133766969843e-05
-2.99014038251208e-05
-4.69208486986448e-05
-1.09558221311726e-05
-3.81090177208089e-05
-2.71849524967517e-05
-1.57057922777511e-05
-4.23937184986021e-05
-2.56030267984733e-05
-2.88641388255443e-05
-4.50837857854185e-05
-2.94374115398018e-05
-2.24325820416289e-05
-2.02997084675164e-05
-1.94198953249903e-05
-7.12550989151379e-06
-8.8667888920742e-06
-3.06973002917382e-05
-4.34632111173655e-05
-2.29278650146029e-05
-2.46368784880601e-05
-2.5860453763129e-05
-4.25924746558117e-05
-2.41029058524484e-05
-5.11017077591675e-05
4.52446142299088e-06
-7.54238257498257e-06
-4.0326008780267e-05
-2.08097462427248e-05
-2.49004837469694e-05
-4.37136766678431e-05
-4.32365628908929e-05
-4.6168353553171e-06
-2.63941415474671e-05
-2.16157878178287e-05
-2.88140176953872e-05
-3.82606014273091e-05
-1.12267862181517e-06
-2.13184760699208e-05
-2.00914132848323e-05
-2.26088247525452e-05
-2.72382490086261e-05
-2.21980818613777e-05
-4.58781868415256e-05
-3.28878926157668e-06
-2.30100787171423e-05
-2.45496675406433e-05
-2.688487882815e-05
-1.82277001765756e-05
-2.9311129513174e-05
-3.57970350562728e-05
-4.85385828768587e-05
-5.7369618933352e-05
-3.40350302686722e-05
-3.73045675327396e-05
-1.36259955091247e-05
-4.0165797245016e-05
-3.78321841605511e-05
-8.46423071156792e-06
-4.09738972968914e-05
-2.0535737825874e-05
-2.15701429985937e-05
6.06784135342576e-06
-5.07120170319934e-05
-2.70403097527176e-05
-2.78346316947097e-05
-2.45835450348177e-05
-4.35984148509519e-05
-2.57033667644161e-05
-3.46673096632522e-05
-2.65043878955921e-05
-3.22971874933765e-05
-3.7592663975425e-05
-2.15295645632145e-05
-4.32674414003425e-05
-3.87862308043832e-05
-3.72165861212951e-05
-3.17303665503811e-05
-3.06066370929609e-05
-3.25560757264134e-05
-3.10429402159121e-05
-6.30239475198947e-06
-3.77151366250861e-05
-6.31339269585016e-05
-2.74463703393257e-05
-1.08502501615725e-05
-4.94082835634342e-05
-7.45232164091995e-06
-3.67985863115958e-05
-4.37452942164463e-05
-5.95574808943966e-06
-6.14537395727569e-05
-4.38911422107487e-05
-4.58005115282717e-05
-2.14429632677151e-05
-3.32288682111736e-05
-4.94077843437789e-05
-1.33254010124444e-05
-7.45120851431154e-06
-4.51919563681757e-05
-3.14796863582504e-05
-5.51556854171661e-06
-1.62607519370858e-05
-3.18786830476789e-05
-3.54538526034971e-05
-2.11845019525629e-05
-2.89218784584897e-05
-3.8486710490611e-05
-2.39570147139858e-05
-2.51214002600346e-05
-1.08739110013917e-05
-2.82058144941996e-05
-3.85504466124301e-05
-5.27739494980725e-05
-2.50797701946408e-05
-1.103132586928e-05
-4.97404768021256e-05
-9.61528606287818e-06
-3.43879575962243e-05
-4.9249417416063e-06
-5.44159989738159e-05
-5.35302747518436e-05
-3.63024453399329e-06
-3.01161391090967e-05
-5.69386180067865e-05
-2.13954920524795e-05
-7.37594631485918e-06
7.52882322935861e-06
-4.04421147193316e-05
-2.79763200410009e-05
-1.97264449678764e-05
-3.84755633292817e-05
-4.89460489522213e-05
-3.54097220383413e-06
-2.12115616028619e-05
-3.39594146051627e-05
-1.28302135026112e-05
-4.55937165312917e-05
-3.94446017364316e-05
7.8194805202985e-06
-6.12146739315688e-05
-2.14678076925088e-05
-4.16727800541541e-05
-2.93111423694017e-05
-4.21067569769385e-05
-4.37230472953511e-05
-2.3089795732306e-05
-2.90518499007733e-05
-3.26386534024277e-05
-3.35810453580017e-05
-5.97950016607477e-06
-4.4026606354982e-05
-2.68646609002075e-05
-4.16080825833421e-05
-6.8116442022487e-06
-3.59775497713685e-05
-4.93891023904464e-05
-5.25114701829521e-05
-1.62446666435277e-06
-1.76800403942992e-05
-2.07125912913997e-05
-1.34330030066467e-05
-3.02084723860973e-05
-2.29052156127719e-05
-3.53631854579391e-05
-2.37647575137294e-05
2.85063474101578e-05
-6.15665611146227e-05
-4.97686248156566e-05
-1.93247675730249e-06
-1.47585290333083e-05
-5.9078572936985e-06
-1.25866303771439e-05
-3.40719819720683e-05
-2.99332612424949e-05
-3.49352734257517e-05
-3.03393689458393e-05
-3.46302748278555e-05
-1.82739223946974e-05
-3.18366357659502e-05
-4.10598091627808e-05
-5.13663991189661e-05
-4.10890766707629e-05
-3.08809444413952e-05
4.3981300056257e-06
-2.26191336526234e-05
-3.70534942439179e-05
-3.07831300058048e-05
-4.3905288420859e-05
-3.75534068522866e-05
-1.26568593193757e-05
-3.46397158105177e-05
-2.08040800288317e-05
-2.97065411516932e-05
-3.49894442951647e-05
-1.59062909977187e-06
-2.6423099677514e-05
-4.10318412367709e-05
1.0234731410813e-05
-3.94987376346615e-05
-4.89195410810918e-05
6.72816179039045e-06
-3.96932135659727e-05
-5.39608670967164e-05
-3.51411714162254e-05
-1.84401844017303e-05
-3.15762014262686e-05
-3.11771705777945e-05
-3.58556963461208e-05
-1.26539288933066e-05
-2.96447183408642e-05
-5.35019023855588e-05
-1.08329031196789e-05
-2.61287347273001e-05
-2.03810379376203e-05
-5.12793706750211e-05
-3.43658682986598e-05
-3.76843832304932e-05
-4.22154657621964e-05
-2.2149648379974e-05
-3.06995337830114e-05
-1.94745685048178e-05
-1.06193522666705e-05
-3.91736241476814e-05
-4.56776601750615e-05
-4.64483215625291e-05
-2.69243424662371e-05
-3.66434940779472e-05
-5.05114060252727e-05
-2.52573708290049e-05
-2.28579712134951e-05
-1.40339506536025e-05
-1.78611056185136e-05
-4.60104065097056e-05
-3.05606079709863e-05
-1.76413153533954e-05
-1.25778985566712e-05
-4.44456976135429e-05
-5.29449629458074e-06
-1.02334240040674e-05
-2.64514244299415e-05
-2.88378852167218e-05
-2.9737749144282e-05
-1.17250987514165e-05
-6.17629711778157e-05
-2.48841166069669e-05
-2.07049957562116e-05
-3.09623518116604e-05
-1.32499482740931e-05
-2.09835588412118e-06
-4.79404370261788e-05
-4.40406325711723e-05
-5.59424414903509e-06
-2.86819120240223e-05
-4.72236777374282e-05
-4.83706442228675e-05
5.69833258732583e-06
-2.55836408931522e-05
-2.85652338106215e-05
-1.63563837261788e-05
-1.84289720400659e-05
-3.78550727646727e-05
-3.73928090545181e-05
-2.98861656414139e-05
-5.50839096870161e-05
-3.88316223514658e-05
-2.84989053197868e-05
-2.98099323782376e-05
-2.33402492871386e-05
-3.38622622221462e-05
-1.68781657872209e-05
-5.30189036544096e-05
-6.07004950877082e-06
-3.74983254303459e-05
-1.69017753038976e-05
2.54383509171714e-06
-3.89792400750168e-05
-2.70652348546331e-05
-4.86884231605877e-05
-4.69095267924433e-05
-1.56852168010345e-05
-4.705999944326e-05
-4.2917418192957e-05
-4.16766224987287e-05
-8.26924819708634e-06
-1.07546866539853e-05
-2.01616915940901e-06
-3.68433051501576e-05
-1.31742523807273e-05
-8.9191144727482e-06
-4.74792589040915e-05
-3.60332360569525e-05
-1.9404136245452e-05
-2.78255535561047e-05
-2.65364410263323e-05
-1.90307982330867e-05
-7.03807308842572e-05
-2.89440976630857e-05
-1.14473617880702e-05
-3.66465206428742e-05
-1.57225126144913e-05
-5.0153489965605e-06
-2.22924183326249e-05
-4.63966897523113e-05
-4.13484210468308e-05
-3.28192020426803e-05
-1.29151154675604e-05
-4.1566465445172e-06
-3.03890095721296e-05
-3.6598985152127e-05
-1.68307266131293e-05
-4.4089197740468e-07
-1.93684301930282e-05
-1.5890798318404e-05
2.81990371778978e-06
-1.34282314726863e-05
-3.84699085275729e-05
-3.69376877733629e-05
-5.81218585219754e-06
-8.52445500793318e-06
-2.24658071818168e-05
-3.66405226489841e-05
-3.02103575209755e-05
-5.16756143697072e-05
-3.43599969362733e-05
-2.16726667860635e-05
-4.70586736409956e-05
-4.02202537131707e-05
-4.30335258389999e-05
-3.68152719915025e-05
-6.88658317389839e-06
-2.90796175747895e-05
-2.79020669762551e-05
-3.12981543403741e-05
3.23357902451641e-06
-2.40774897574771e-05
-7.0752053939157e-05
-3.19138155837177e-05
-1.02453344800859e-05
-2.06248060149844e-05
-1.47310498174934e-05
-1.5298336858332e-05
-3.75658207222568e-05
-3.82773464961553e-05
-3.67439555650683e-05
-1.92037187631171e-05
-6.56950074974121e-05
-3.45512958537898e-05
-1.19859859773585e-05
-2.12372547211884e-05
-2.82552012943008e-05
-4.92907535843681e-05
-3.08190029921301e-05
-1.69788097582365e-05
-6.06705455283099e-05
-4.20387081689749e-05
-5.78381626101962e-06
-4.02405197899297e-05
-8.00444017857631e-06
-1.28487796155442e-05
-7.63348016923712e-06
-3.84577920246649e-05
-5.4007123452238e-05
-1.1345895649626e-05
-3.51002097989302e-05
-1.25196690297291e-05
-2.03913427307831e-05
-1.86032155458041e-05
-2.98980688251563e-05
-2.46913963080816e-05
-3.6700138624029e-05
-3.43430086649285e-05
-1.30152306880118e-05
-5.79976608473817e-06
-2.55098499779048e-05
-2.24217493989344e-05
-3.79212165685556e-06
-8.79679005853033e-05
-2.56204849573052e-05
-1.90026699150784e-05
-2.27544907975921e-05
-2.23353860933962e-05
-7.18609095555803e-06
-2.98301420230758e-05
-3.12092119066616e-05
-2.23923960892732e-05
-2.33923373982505e-05
-4.39358003974935e-05
-3.06259998299214e-05
-4.63801471657217e-05
-6.51026785659274e-06
-2.33711630737259e-05
-9.88695125012966e-06
-1.36098392532005e-05
1.6070093139202e-06
-1.76834047615352e-05
-1.77747916458016e-05
-2.11262689534437e-05
-1.88036883386985e-05
-2.07000527310999e-05
-3.14225937343008e-05
-6.89020052680856e-07
-5.81321099245516e-05
-4.94359484233059e-05
-1.83427276713375e-05
-2.0193660111359e-05
-1.89423402679503e-05
-5.74687941071951e-05
-2.46316495525286e-05
-1.7190094088895e-05
-1.31232116200434e-05
-3.14837140855045e-05
-4.29666287657641e-05
-2.54835397420806e-05
-9.82926794924677e-06
-2.16559437262635e-06
-3.05988380802799e-05
-2.9198036783437e-05
-3.69122436406142e-05
-2.44370475568402e-05
-2.90404848521142e-05
-2.05770877574451e-05
-3.41223359092197e-05
-3.67046668407477e-05
9.75641706627054e-06
-2.51434349235236e-05
-1.09501624325354e-05
-1.78993739433109e-05
-6.84763504703087e-05
5.4408982107907e-06
-4.60779632007626e-05
-3.87418112919679e-05
-5.70280066849394e-05
-5.62762628607019e-05
-1.1521114493176e-05
-8.67905147146214e-06
-2.7762582830029e-05
-3.40006495965975e-05
-1.95126423121464e-05
-5.33578796182064e-05
-3.74759627758913e-05
-1.25813468660292e-05
-2.42538314399252e-05
-2.83477919395103e-05
-4.5690101411059e-05
-9.15495218329997e-06
-2.20830497001683e-05
-4.01493426793236e-05
-1.3753553194901e-05
-2.93889873031771e-05
-2.80293666358006e-05
-2.79284466552277e-05
-3.49385804297334e-05
-3.48551586838509e-05
-1.16789333979097e-05
-2.20171835798193e-05
-4.28852060011899e-05
-1.66195646779825e-05
-2.11267914172672e-05
-4.04222463296525e-05
-2.66047190261891e-05
-3.58556164888883e-05
-1.92965821062948e-05
-1.85230910963144e-05
2.7193837894105e-06
-4.30553159911791e-05
-3.03816287208857e-05
5.43269966112405e-06
-4.47953461785736e-05
-6.24187427927173e-05
-9.5187759009341e-06
-3.58164523515548e-05
-3.09560721291223e-05
-3.28133981104285e-05
-1.59409706870224e-05
-9.66055714528855e-06
-3.95395704354557e-05
-4.53251041162546e-05
-5.18766292881078e-05
-4.29007528476018e-05
-4.19180789774727e-05
-3.67626914185629e-05
-4.79274131120045e-06
-5.31006135896489e-05
-3.77332422498534e-05
-3.45618311940151e-05
-4.3968271146041e-05
-5.41926249868244e-05
-2.03641556102939e-05
-2.47472276945046e-05
-5.10974651140279e-05
-4.55434287671742e-05
-4.55623055688242e-05
-3.7428786937397e-05
-3.24379619180669e-05
-2.90845902254221e-05
-4.5159371807341e-05
-3.48009863442138e-05
-4.10820445528866e-05
-3.45198325612362e-05
-5.01760941336371e-06
-2.14342221951362e-05
-5.83994603176154e-06
-3.89052496486616e-05
-4.20670269488131e-05
-6.12605572560029e-06
-1.28013913484542e-05
-2.96365017924415e-05
-3.41243674419971e-05
-4.01231105879553e-06
-4.54941498747668e-05
-1.09232110701193e-05
-3.91880406553121e-05
-2.54497634594376e-05
-2.74678245768979e-05
-2.17350448639902e-05
-2.64528662231583e-05
-3.26593211070867e-05
-1.45780832082756e-05
-1.34717124535734e-05
-2.905130430396e-05
-4.60758655195079e-05
-2.18646798575993e-05
-1.21015442255101e-05
-1.42956904256933e-05
-9.95322055029068e-06
-8.89708978944529e-06
-2.4420389001955e-05
-3.27696627302477e-05
-4.02793017715805e-05
-2.43552287222531e-05
-2.2001880433637e-05
-3.13726814468904e-05
-2.03541695384938e-05
-3.78481748445745e-05
-5.33217912572471e-05
-2.54911737893875e-05
-1.67801676553133e-06
-8.94681130808531e-06
-3.2287246263672e-05
-1.73135975504253e-05
-3.92981244560521e-05
-5.05118496828721e-05
-3.60247839819257e-05
-1.90359550053743e-05
-1.87993321260502e-05
-2.87437699909098e-05
-2.93562063355059e-05
-2.45804057406033e-05
-3.83764292782735e-05
-4.49712118321493e-05
-4.85671448921304e-05
-2.13625218651063e-05
-3.36218431412057e-05
-9.33675454154085e-06
-8.4553100294713e-06
-1.0214508345456e-05
-3.78945461055985e-05
-3.77057089315749e-05
-8.87189388848322e-06
-1.83036991781152e-05
-4.72200144255726e-05
5.02511747196254e-06
-1.61621235368997e-05
-4.24490570561029e-05
-4.84487658035012e-05
-3.89897372144243e-05
-1.35739309995539e-06
-4.38227124360424e-05
-5.08855433618695e-07
2.05426493698311e-05
-2.53421607067341e-05
-3.91473178654354e-05
-2.71369073348314e-05
-3.31629258288261e-05
-3.87326069671867e-05
-3.75742985540146e-05
-2.40978184161588e-05
1.02152855472754e-05
-1.69649935283999e-05
-5.67660142459493e-05
-1.40284789893952e-05
-5.29366812147328e-06
-5.53251785171447e-05
-1.8311709747328e-05
-5.89345632981902e-05
-2.62824771103856e-05
-1.25135281876554e-05
-2.91733338615294e-05
-2.87159460884357e-05
-2.87567648652565e-05
-3.48936525671907e-05
-1.32769950262628e-05
-1.91594850318392e-05
-2.5687550873974e-05
-2.92055577984898e-05
-2.39530840973369e-06
-1.77272829614009e-05
-2.03999130946398e-05
-4.07728812415546e-05
-2.1321704320895e-05
-3.13089217267105e-05
-2.31713955883075e-05
-2.32819473239976e-05
-3.66287306278974e-05
-3.55994113743102e-05
-3.11506345843609e-05
-1.99401111652952e-05
-3.83139397609194e-05
-4.08661070704615e-05
-1.74058608687067e-05
-2.85243726733722e-05
-4.35377844389438e-06
-4.76063125418361e-05
-4.40303577629011e-05
-2.9173340119039e-05
-3.07332781964176e-05
-3.14932063930086e-05
-4.70791415663691e-05
-2.2399800634056e-05
-1.60632596644985e-05
-5.67889452948168e-06
-3.5375962498635e-05
-4.05011240312345e-05
4.02393386888054e-06
-2.76712326125912e-05
-1.57636617380802e-05
-2.49891983668291e-05
-2.10695467632339e-05
-1.51350581186613e-05
-2.41708408108188e-05
-1.78737184906534e-05
-9.91323769879617e-06
-2.12162708824338e-05
-2.56329162430703e-05
-3.31129665637069e-05
-3.40026827979728e-05
-3.73449398660234e-05
-3.78925059762137e-05
-4.03721353388367e-05
-2.50076895022514e-05
-2.39653641958967e-05
-2.25518469896286e-05
-5.84175325352533e-06
-3.12639764878485e-05
-5.91209359780011e-05
-4.13440918320927e-05
-2.08044073084961e-05
-4.23303666033996e-05
-1.26746467407523e-05
-3.17889269785488e-05
-4.34426041944808e-05
-1.35065231427291e-05
-4.56743776240325e-05
8.78135219635786e-06
-1.87863478073759e-05
-4.10850475139889e-05
-3.92590858647775e-05
-5.46403128868373e-06
-9.92692393742594e-06
-2.28626154593535e-05
-2.19750591350889e-05
-3.95221062519246e-05
-3.93388271465977e-05
-1.10058788352755e-05
-2.82064119482932e-05
-2.35905200999786e-05
-2.80032416536156e-05
-2.76240350359714e-05
-1.69814133500542e-05
-2.31970075476426e-05
-2.30577884539468e-05
-1.00119140715961e-05
-4.0118016104171e-05
-1.55528333075608e-05
-2.70375346426054e-05
-3.13419038151407e-05
-3.68116796766431e-05
-5.32676057637494e-05
-5.62121435699395e-05
-4.46651045310776e-05
-4.50944512676687e-05
-2.91205486899675e-05
-3.55200813288714e-05
-8.08576007367951e-06
-1.16340927167554e-05
-2.36133474344489e-05
-2.99804093984723e-05
-7.18382344215687e-05
-1.879799226363e-05
8.48551396103046e-06
-1.76889838130247e-05
-4.76403932268929e-05
-1.54189661083275e-05
-4.78747081861523e-05
-3.43362097434506e-05
-4.39803031305038e-05
-9.58696492032358e-06
-5.00096293263487e-05
-5.92407164965258e-06
-1.61919412877934e-05
1.53262621543719e-06
-1.19204692237247e-05
-2.5560500454758e-05
-2.31291345005457e-05
-1.36424727695356e-05
-1.40469427775434e-05
-3.35272209387264e-05
-1.57602293077753e-05
-1.27358694426626e-05
-1.51756975172918e-05
-4.9219761640357e-05
-4.5190691621955e-05
-5.14297321740504e-05
-2.55127166770821e-05
-2.19069897215698e-05
-1.4590006724583e-05
-7.00743626719309e-06
-9.80560974600561e-06
-4.49137257845054e-05
-2.64718007735826e-05
-3.70583076728449e-05
-2.64785319511583e-05
-2.16958380466209e-05
-4.61605283437769e-05
-2.90809459452638e-05
7.89095960927706e-06
-4.45342116172007e-05
-5.37270028871166e-05
-2.27334010015347e-05
-3.7998043617456e-05
-1.8845904922207e-05
-2.28230065242818e-05
-2.29393497119665e-05
-5.1783991995814e-05
-4.17394948357805e-05
4.14359037507914e-06
-6.1941011324871e-05
-3.93811033226895e-05
-1.80529930097657e-05
-5.92672980791402e-05
-2.92140914854075e-05
-3.99200490602245e-05
-9.45064656768094e-07
-4.64771129812061e-05
-5.28622803971549e-05
-1.02031426292553e-05
1.82283751158383e-06
-2.46374220820884e-05
-3.72497268365166e-05
-2.81775159398114e-05
-1.24501927921209e-05
-2.81499059136906e-05
-3.27298078245487e-05
-2.94824020538472e-05
-2.84521252919118e-05
-3.00309728366389e-05
-1.52073420209029e-05
-4.90116807397197e-05
-4.77108626155552e-05
-2.22840640469404e-05
-5.72588936499645e-05
-3.05633329596481e-05
-3.02214055719104e-05
-2.92311460724025e-05
-4.89359922538451e-05
-1.46946728331469e-05
-4.83141395049485e-05
-5.43904764965397e-05
-1.59267068629331e-05
-4.0488689078333e-05
-9.36645479469143e-07
-2.36221267618694e-05
-3.38254001166263e-05
-4.48677168189666e-05
-1.68283218816e-05
-3.56838914865463e-05
-3.93102552899602e-05
-2.3838946065287e-05
-2.20298912234575e-05
-2.32210419020097e-05
-4.67807931089912e-05
-3.32240206735173e-05
-7.78696537219905e-07
-2.00956107567175e-05
-4.56068876749696e-05
-4.59980672807288e-05
-5.67472798671229e-05
-2.193731837489e-05
-5.65093576232121e-05
-3.51420336148294e-05
-3.31738916706812e-05
-2.59551680051196e-05
-4.70318961713573e-05
-3.55823476630662e-05
-7.44972629490548e-06
-5.66291554775105e-06
-1.7318199129896e-05
-3.45335507986825e-05
-5.42881817435296e-05
-3.40511889720874e-06
-8.33811766348272e-06
-3.18328472339859e-05
-5.20258827024821e-05
-1.00437468847707e-05
-4.43580111946771e-06
-4.49874882155773e-05
-5.48410487570063e-05
-1.86969497362514e-05
-1.74901343664867e-05
-4.59489551147313e-05
-1.86343300037793e-05
-4.05586599577832e-05
-3.37806402142583e-05
-2.41847867047835e-05
-1.3843360338204e-05
-4.5169049847546e-05
-5.18901919346833e-05
-1.34029156794749e-05
-4.07136066750352e-05
-6.04081723817242e-05
-4.64178702724447e-05
-3.78311651773839e-05
-3.30463156694263e-05
-3.5729999323941e-05
-2.26895109290026e-05
-3.90700355845046e-05
-2.28231576686839e-05
-3.85454798806634e-06
-2.14337734636152e-05
-5.19063665938766e-05
-3.00036246412413e-05
-5.07964169440645e-05
-2.77657238872486e-05
-1.92377338367941e-05
-1.25290828100361e-05
-2.53418059473359e-05
-2.29082876240224e-05
-2.6010511772791e-05
-3.37411104094056e-05
-3.52199347877282e-06
-3.58138448643254e-05
-3.54710956227554e-05
-2.52984394338682e-05
-3.19953999125879e-05
-4.81834127571081e-05
-3.02475282350188e-05
