# Supplementary material for: Research on computational propagation and identification of mine microseismic signals based on deep learning
Source: PLoS One. 2025 Oct 22;20(10):e0334641. doi: 10.1371/journal.pone.0334641 (PMC12543183; doi:10.1371/journal.pone.0334641)
Supplement: S6 Data — (ZIP) [file pone.0334641.s006.zip › 000100900000157.xlsx_0.txt_24.txt.txt]

1.82501933421466e-06
-4.44842648914979e-05
-1.0195291784562e-05
-1.97641745646977e-05
-2.43091066136594e-05
-2.43161262867043e-05
-4.28286899028738e-06
-2.1708539486591e-05
-3.02804274923911e-05
-6.60466397651019e-05
-4.67408031570431e-05
-2.7591510114543e-05
-3.78181325519519e-05
-2.72607906888819e-05
-6.40150271016326e-06
-4.64009182006535e-05
-1.53859594915857e-05
-4.55042807713713e-05
-1.992620623526e-05
-6.02601099293336e-05
-1.126097733793e-05
-1.32188190788876e-05
-8.91567601998081e-06
-2.30794378443193e-05
-1.39470057937208e-05
-1.01394512809017e-05
-5.90033143373024e-05
-1.44966833144107e-05
3.86879325903017e-06
-2.06011917324581e-05
-4.14650806045279e-05
-2.87197437881674e-05
-3.10101020496471e-05
-3.21141531818345e-05
-1.9191194089783e-05
-7.76879390407681e-05
9.3515747466191e-06
-3.06357886332915e-05
-2.42144475508579e-05
4.15900991402129e-06
-2.30307970452569e-05
-2.44700141405844e-05
-2.72948723540631e-05
-1.96999398570239e-05
-5.79540266763637e-05
-3.70991843534465e-05
-1.74828241732997e-05
-5.75867873339206e-05
-3.64005214557297e-05
-1.52598940093602e-05
-2.67045531562615e-06
-1.47438889198236e-05
-5.08139883007147e-05
-3.4152410520961e-05
-2.1740635757417e-05
-2.58372591711232e-05
-5.14409677504954e-05
-4.2844924175784e-05
-1.94166440451151e-05
-1.90412959024973e-05
-1.63029733792819e-05
-2.4693772390156e-05
7.75871664670597e-06
-5.61580510678986e-05
-3.05592186216837e-05
-1.57105823737045e-05
-3.78909760497799e-05
4.57638929372486e-06
-1.84060462119936e-05
-5.10684993590871e-05
-3.37139754251734e-05
-3.95899329305866e-05
-1.26710112961851e-05
-3.25763610603934e-05
-5.7882049947607e-05
-2.26393527103207e-05
-4.00419315558437e-05
-7.70945968555088e-06
-2.077410035849e-05
-3.43095010487121e-05
-2.17186725131442e-05
-4.05570211208406e-05
-4.81708163724094e-05
-1.32441629595645e-05
-1.37392336603907e-05
-4.14731488650928e-05
-3.7373227831541e-06
-6.41939255121012e-06
6.53449669731226e-06
-3.22225171985452e-05
-4.80895005501233e-05
-4.68834229564218e-05
-8.45246188714081e-06
-2.49454652347196e-05
-2.11191848127323e-05
-6.17129518440356e-05
-2.56411603744374e-05
-2.16479580996294e-05
-3.39080026816869e-05
-2.98392078426792e-05
-2.73185503082567e-05
-8.04550367382638e-05
-1.477905772639e-05
-9.38144130160027e-06
-2.9289750644917e-05
-4.72515846570701e-05
-1.93610295265724e-05
-3.47742673972071e-05
-1.36989032531368e-06
-1.43567950039636e-05
-3.58998174931521e-05
-1.66575928089057e-05
-6.5411632106608e-05
-1.20955624775806e-05
9.46655585963287e-06
-4.61823341835767e-05
-3.96423052561198e-05
-5.12091344492532e-05
-1.32364750826873e-05
-2.28890651930218e-05
-2.68905899159338e-05
-2.39301792466625e-05
-5.61873738282719e-06
-1.59563961378405e-05
-3.27846190592033e-05
-4.10697765541542e-06
7.37948739774309e-06
-4.7354578243433e-05
-4.25118816852549e-05
-1.08208654654914e-05
-1.36485205593789e-08
-1.87486305338993e-05
-1.95853544502634e-05
-1.76670190512749e-05
-2.45319442364764e-05
-3.6695761382166e-05
-2.22588929905663e-05
-6.60084578878193e-05
-2.35101869051434e-05
-2.036545117804e-06
-4.60300327527837e-05
-1.09391594751258e-05
-3.77160724645306e-05
-2.6801633969132e-05
-3.16514168159184e-06
1.00744530507543e-05
-4.29511718014009e-05
-4.53331683085117e-05
-4.54909325579314e-05
-3.43007110072416e-05
1.47840864548966e-05
-3.89635669568101e-05
-6.74022470991929e-05
-2.76077121813134e-05
-3.7119338741923e-05
-2.20767600700964e-05
-1.23892035881202e-05
-5.51310190077021e-05
-2.17274075266524e-05
-2.09067343083721e-05
-2.39626614548231e-05
-4.23130570231717e-05
-3.86276433376625e-05
-1.35286224430713e-05
-2.14312077683992e-05
-3.93342900569489e-05
-3.51565472477103e-05
-2.64248718244355e-06
-4.0773831214189e-05
-2.26967879523098e-05
-2.18122795263566e-05
-1.08286442420002e-05
-5.71377636749375e-05
-3.64910413568155e-05
-5.51816805725024e-06
-5.16705835079235e-05
-4.12656102570704e-06
-3.62071078358745e-05
-1.74354146553208e-05
-4.29204583928581e-05
-2.33503968408497e-05
-2.72633038966643e-05
-6.08229261991481e-05
-5.07991669892136e-05
-2.49378493396872e-05
-3.27083231472509e-05
-4.51636470523959e-05
-1.51930310544576e-07
-2.47239670841161e-06
-3.91228104659005e-05
-3.07181942687397e-05
-1.07348426323518e-05
-1.7972744918351e-05
-6.28141420858669e-05
-4.68241115697725e-05
-4.73093079049965e-05
-1.44420282137617e-05
-4.35529860363135e-05
-3.56619475637238e-05
-3.50686406988382e-05
-2.21837289021376e-05
-1.85769398116163e-05
-5.77413918874389e-06
-1.90595216954997e-05
-3.51152228200195e-05
7.74275661589409e-06
-2.46703932793499e-05
2.9645793756038e-07
-1.92243035073142e-05
-1.6415551424661e-05
2.60673564816796e-06
-5.47454172589856e-05
-6.97987435157271e-06
-3.47175852634301e-05
-3.71823742414574e-05
-4.41277465085029e-05
-5.26877781271864e-05
-4.56804820740408e-05
-5.71425368897002e-05
-4.45804860192978e-05
1.51907146727377e-07
-6.25642929181718e-05
-1.76028504131621e-05
-2.93787271288767e-05
-1.7939944859901e-05
-1.27663497555248e-05
-3.08105876185397e-05
-2.80792447559683e-05
-3.39346465464374e-05
-4.87607801556629e-05
-1.67020028166329e-06
-4.31616448926455e-05
-3.36595610115558e-05
-1.9481977004545e-05
-4.60572884149315e-05
-5.61489856990444e-06
-3.83935499688962e-05
-2.76951918999852e-05
-3.3578725541904e-05
-3.29105372735086e-05
-4.01292686803212e-05
-2.81535524512347e-05
-1.56217166122839e-05
-2.7000541081891e-07
-6.44500923440127e-05
-3.26000879431244e-05
-3.07810089394669e-05
-2.90404353923548e-05
-1.28006414048575e-05
-1.95881756113745e-05
-2.57826870721163e-05
-4.81361095226952e-05
-2.95304515433432e-05
-2.36298427296408e-05
-1.63007971433292e-05
-5.44012196233824e-05
-1.76360519685202e-05
-2.90753722833102e-05
2.30642730784215e-06
-2.99193820011574e-05
-1.50422525073218e-05
-2.81925369692821e-05
-2.02555405078027e-05
-4.76946225099116e-05
-2.43364108094583e-05
-5.11141441144371e-05
-3.39718522725191e-05
-2.0818852588702e-05
-3.8769759476115e-05
-3.00963985994496e-05
-1.23486493172866e-05
-3.75523319879175e-05
-1.08493488578652e-05
-1.27855863252187e-05
-2.63892562077054e-05
-2.88102744128184e-05
-5.51921759058645e-06
-2.66082172905528e-05
-2.02288692255366e-05
-3.54605238608349e-05
-1.77643726636874e-05
-9.77758718843391e-06
-2.10592087063847e-05
-3.13147373109292e-05
-4.89147206139142e-05
-2.99606070005304e-05
-2.88603502971996e-05
-1.76035840361066e-05
-3.20787540487961e-05
-1.2949777855894e-05
-4.12164400046269e-05
-8.5730453052635e-06
-3.1027026119852e-05
-4.02961924406814e-05
-5.20362456383866e-06
-4.25085220012062e-05
-5.85437769193072e-05
-5.66663735739398e-05
-4.86868191185201e-05
-4.20194363111138e-05
-3.75337126434101e-05
-3.24696424869721e-05
-3.12466226237275e-05
-4.59772086112962e-05
-2.52067169361811e-05
-3.18243708906463e-05
-4.36942553664048e-05
-1.42661783831425e-06
-1.22613422503733e-05
-3.63516289425818e-05
-2.89151623263113e-05
-3.637935428786e-07
-2.66113829116893e-05
5.86045030182212e-06
-4.83404077116147e-05
-2.17118800275633e-05
-3.47332471070931e-05
-2.35567987551685e-05
-3.54127770341102e-05
1.58449669802877e-05
-5.23337725935099e-05
-2.21618324017852e-05
-1.34848608463098e-05
-4.35938810771998e-05
-5.82754474570882e-05
-1.96527351032582e-05
-4.58249784939099e-05
-9.08223125639623e-06
-1.06154493437165e-06
-5.89543832749537e-05
-3.37162486991345e-05
-4.14057641882124e-05
-2.56823944716449e-05
-2.02034876093604e-05
-4.1153432500498e-05
-4.46790989404457e-05
-2.29661349101339e-06
-6.06749408594831e-05
-1.55627024530649e-05
-3.34200157270232e-05
-2.52513473221122e-05
-3.20781754685918e-05
-2.59952223891892e-05
-1.45883139936384e-06
-3.84648179781472e-05
-3.59514466608952e-05
-3.92019505081585e-05
-1.15643482581333e-05
-5.29566562048428e-05
-2.10989332727978e-05
-3.54163204333893e-05
-5.37234844829563e-05
-4.2053484764087e-05
-2.98297923582061e-05
-1.01077462199124e-05
-6.8985251379771e-05
-3.11553232886438e-05
-3.53975197642062e-05
-1.11044433551099e-05
-3.38887230815632e-05
-3.63632492197085e-05
-1.5780316597408e-05
-2.74506348864686e-05
1.25432455830663e-05
-8.88917714299203e-06
-4.13180986441054e-05
-1.37578104973883e-05
-4.1655369580394e-05
-3.34739084812903e-05
-2.63407169989087e-05
-6.06954540370622e-05
-1.96928743556469e-05
-3.02808203611725e-05
-6.2896343796839e-05
-2.50506878507429e-05
-3.65111547411826e-05
-1.35673432011551e-05
-1.95128543142852e-05
-1.56716979313765e-05
-3.22202219967536e-05
-1.45760105909532e-05
-1.44947345058518e-05
-2.1872040047602e-05
-1.41557074301765e-05
-2.39296966680626e-05
-4.85721687281329e-05
-3.84094163022661e-05
-4.34487202837086e-05
-3.41593338154265e-05
-2.46413312450248e-06
-5.01724968607119e-05
-4.77182713081651e-05
-4.04837673276141e-05
-4.61892424332779e-05
-1.27243577857118e-05
-6.66361697015388e-05
-2.95304286476462e-05
-2.87536348998863e-06
-2.47750707733265e-05
-1.36772071658126e-05
-2.544427543455e-05
-2.29486719569197e-05
-3.40190142488763e-05
-3.59702556038931e-06
-1.84638637301724e-05
-3.25081794776391e-05
-3.30739202839575e-05
-1.51037190069058e-05
-4.30798671773857e-05
-1.55899107797129e-05
-2.33938476270425e-05
-4.39030805978609e-05
-3.45782653335958e-05
-2.70077410693192e-05
-4.21311417861371e-05
-3.72404731958339e-05
-3.76081276124037e-05
-2.73002816076703e-05
-2.50391419899028e-05
2.43558724417637e-06
-2.85835480176205e-05
-2.73805710473788e-05
-4.45551409770626e-05
-2.37286520758273e-05
-3.17185152022285e-05
-2.93830755676452e-05
3.63503320546985e-06
-5.08271469352655e-06
-1.45514202267244e-05
-3.89768701781789e-05
-2.65063450520059e-05
-1.54742116567331e-05
-5.40798884416766e-05
-2.32802473482889e-05
-2.97573754690466e-05
-3.7133091247412e-05
-1.41295259360808e-05
-2.33180346472513e-05
-2.77634891486744e-05
-1.38101175843979e-05
-1.5996566826746e-05
-1.61656126870287e-05
2.66762291530833e-06
-2.29299140671446e-05
-1.25055581963136e-05
-1.6975128722045e-05
-5.90278479937903e-05
-8.01287756480695e-06
-6.58589803640535e-05
-5.04538348774339e-05
-2.61940732397365e-05
-2.85463175599247e-05
-2.93061396536574e-05
-4.25957622361427e-05
-7.21691958072623e-05
-1.35491188510156e-05
-4.33224939996539e-05
-2.06319980098933e-05
-5.86781469945363e-05
-4.53726211564613e-05
-9.55584974330677e-06
-4.34450450913747e-05
-2.39355367351802e-05
-3.48494836219933e-05
1.2757934119119e-05
-2.67382154167053e-05
-3.10995593926591e-05
-1.99575928910898e-05
-1.02761934066792e-05
-3.94795967943579e-05
-3.51208853995584e-05
-5.37665015742664e-07
-5.48840099104814e-05
-1.07071376267936e-05
-3.18305080465084e-05
-3.23691516624378e-05
-2.96272251586352e-05
-3.73339518072144e-05
-4.03714599765494e-05
-4.7598337004175e-05
-4.34998964177121e-06
-4.21967429924659e-05
-3.64618069771501e-05
-4.53270960918164e-05
-2.26588003439491e-05
-1.55237938978833e-05
-3.81110775181838e-05
-1.16740881336211e-05
-4.05730392590833e-05
-4.22696771681651e-05
-3.24891974792982e-05
-5.55082317391613e-05
9.94427878896472e-06
-1.94393920283125e-05
-1.88076656908294e-05
-4.24630909870496e-05
-1.18700268216182e-05
-1.46764191195884e-05
-4.07338049096072e-05
-3.93756160788805e-05
-4.91361390491638e-05
-5.53827014863658e-05
-3.97946265363551e-05
-3.36093317879192e-05
-4.26486451925481e-05
-1.51355087327942e-05
-2.76400841000026e-05
-4.94816469535053e-05
-1.75958503514272e-05
-4.606378449311e-05
-1.57911073766855e-05
-4.05947785740924e-05
-1.47180766848717e-05
-1.23263848596711e-05
-4.55350047387762e-05
-4.42682387487151e-05
-5.63426416803822e-05
-5.67662323804349e-05
-3.48431753449516e-05
-1.62640313084559e-05
-2.88819054185838e-05
-2.04760988254264e-05
8.00393454656931e-06
-3.08045279451682e-05
-1.58369675505909e-05
-5.37934241303949e-05
-3.21111021832409e-05
-1.60765602687356e-05
-4.48973898141311e-05
-5.83967737727983e-06
-4.02555232389618e-05
5.80347259666316e-06
-1.72334434031172e-05
-4.60970718426351e-05
-3.113411290812e-05
-4.16334431757364e-05
-2.3373482307401e-05
-1.5772139351712e-05
-1.64018294834885e-05
-2.90031476525439e-05
-2.84182360961363e-05
-3.24802442864229e-05
-5.48497417743647e-05
-1.4688577360425e-05
-2.30558807636191e-05
-2.92599380134246e-05
-3.50895432126305e-05
-4.75229994079893e-05
-4.95387812160541e-05
-5.62744996595351e-05
-4.6443036618235e-05
-2.16588941517034e-05
-2.86186826534463e-05
-3.61950167371283e-05
-9.98570384659182e-06
-6.84832517751376e-05
-2.80359453031151e-05
-4.08674751899222e-05
-1.45867716952032e-05
-3.53817571805022e-05
-4.41342552947324e-05
-3.09360551879197e-05
-4.75511190815328e-05
-1.42090406562061e-05
-3.10979726629762e-05
-5.08274683345938e-05
-5.13022192316315e-05
-3.17053688319362e-05
-3.29640559766005e-05
-3.3015150646466e-05
-4.33533826942964e-05
-2.59942358765839e-05
-2.55519977516409e-05
-5.53947472782288e-05
8.84974476783488e-06
-8.70235253526112e-06
-2.5517768951937e-05
-9.32674364011629e-06
-4.81097966816581e-05
-4.31866993427751e-05
-4.95398935924507e-05
-3.75716662777947e-05
-1.30445275777083e-05
-1.4632046973728e-05
-4.15822351037093e-06
-1.51821384033548e-05
-3.52531585497563e-05
-7.25562557373063e-06
-1.63510564061946e-05
-5.53982059074524e-06
-3.1612569861439e-05
-2.63491895080489e-05
-4.80174485292967e-06
-3.63945249807166e-05
-3.4977150470629e-05
-4.63852994130545e-05
-2.28310073118027e-05
-2.73140045965957e-05
-4.45193819172495e-05
-3.20036104660839e-05
-1.81246858390019e-05
-1.84713344222445e-05
-4.03129390441904e-05
-2.78023261789551e-05
-2.65187899623978e-05
-3.13210401580556e-05
-4.28979866675664e-05
-1.6905393043698e-05
-2.90148963498638e-05
1.91207436508101e-05
-3.09138431724664e-05
-2.81397091618991e-05
-2.85454168986991e-06
-2.90896812279125e-05
-4.00413344568297e-05
-4.78396177267718e-05
-1.59371133198387e-05
-4.77905549875149e-05
-1.28647857126739e-05
-7.11284280375828e-06
-5.50678682259546e-05
-3.63183873427177e-05
-6.19983721891554e-05
-5.9124784650783e-06
-1.66036405342771e-05
-4.76463016441368e-05
-2.81649655366569e-05
-4.03855737164355e-05
-2.48120763853196e-05
-2.00618342065233e-05
-5.14556232881904e-05
-2.58006921284291e-05
-6.56726205092572e-05
-4.27066300978412e-05
5.97631880874456e-06
-5.35535404945233e-05
-1.22072592948549e-06
-4.73202765897485e-05
-2.88403031335256e-05
-3.63303544995038e-05
-3.2340945997254e-05
-7.41627694983968e-06
-3.26238876767247e-05
2.03652551706379e-05
-7.35148297646355e-05
-5.05428500984327e-06
-4.48718514947887e-05
-3.1445213107877e-05
-1.99594014838054e-05
-5.06702194937169e-05
-1.82742128671631e-05
-8.79968777901237e-06
-7.32524187251323e-07
-2.06693395775347e-05
-1.70722782344336e-05
-2.7664553981432e-05
-2.51175950318196e-05
-1.35878470663118e-05
-2.78138889536343e-05
-3.65722089570705e-05
-3.75392510549584e-05
-2.54931771926613e-05
6.88582188029741e-06
-3.15327423713417e-05
-1.89757552660747e-05
-1.07063063739982e-05
-1.57919180908498e-05
-7.01595191477834e-06
-3.38406266604768e-05
-1.38254506983277e-05
-1.88287469510699e-05
-4.29732077893302e-05
-1.56668126148016e-05
-4.77194565195549e-05
-4.45902998380249e-05
-4.95843560321463e-05
-1.79432482681929e-05
-1.53886388436648e-05
-2.80208839796132e-05
-1.84226637943619e-05
-4.33151808885896e-05
-3.88581353820312e-05
-2.901611257387e-05
-1.07572580529586e-05
-1.02494887968059e-05
-2.07295798058039e-05
-3.59257373864884e-05
-3.6840038731619e-05
-4.74747699413808e-05
-1.99575128288255e-05
-3.93009131312352e-05
-1.61622171673913e-05
-4.64657041258059e-05
-2.04266445271446e-05
-2.74954380560941e-05
-2.19274305440778e-05
-2.71323538674973e-05
-3.5108361841369e-05
-4.24795392167796e-05
-2.74007211508193e-05
-2.19961590314622e-05
-3.79375155186406e-05
-1.98473016661233e-05
-2.60991379476307e-05
-1.93807312620792e-05
-3.7992044266325e-05
-1.70037735869621e-05
-2.95324384051846e-05
-2.41664128739219e-05
-1.52595648779863e-05
-2.16530697564985e-05
-5.34481512260661e-05
-1.21490848273847e-05
-3.91283863019168e-05
-1.60026713418186e-05
-1.5504600590922e-05
-7.64654093579685e-06
-3.28164828527918e-05
-3.56901569844454e-05
-4.45954431140073e-05
-4.0673109966047e-05
-2.54288311604441e-05
-3.26304509922429e-05
-1.50729097293966e-05
-1.713003213727e-05
-4.10426205250327e-06
-1.34843384705736e-05
-1.5765372055555e-05
-3.87137465059589e-05
-2.26386105765725e-05
-2.29235392192604e-05
-3.08747905463147e-05
-2.61451350923719e-05
-1.84609745465476e-06
-3.52463129793118e-05
-1.53599968173612e-05
6.71149389190884e-06
-2.95955033411375e-05
-3.29589776179879e-05
-2.20562594073255e-05
-2.64070191408511e-05
-2.77190337367245e-05
-3.69791283222699e-05
-2.18543528773957e-05
-2.99395136460557e-05
-6.53277659478726e-05
-2.32305523891788e-05
4.45206342242631e-06
-1.70949309388396e-05
-2.60109440539738e-05
-1.21532759013004e-05
-2.74054348201726e-05
-3.08033962842682e-05
-1.28934152990994e-05
-2.18561657885356e-06
-5.0289778259519e-05
-1.87771267485782e-05
-3.1910636268717e-05
-3.14866418103843e-05
-1.15824160192867e-05
1.52964439673306e-05
-1.39265758413364e-05
-1.22657855272792e-05
-4.77779744939014e-05
-4.21383655968577e-05
-5.27046049405992e-05
-1.80820093788611e-05
-3.58571646119944e-05
-2.54094773979812e-05
-1.12989915479486e-05
-1.56137636648292e-05
-6.38167654016491e-05
-7.6036020152524e-06
-1.68587209546208e-05
-2.26365433559767e-05
-5.49058633745634e-05
-4.15832249730589e-05
2.04419951274793e-05
-7.01599907838873e-05
-1.56767078493559e-05
-5.14778712278635e-05
-4.5275935806515e-05
-7.45464124834791e-06
-1.92236109541621e-05
-3.80839129537966e-05
-3.07113857211719e-05
-3.51758770450976e-05
2.37527200279743e-06
-5.32733550400902e-06
-2.41370607628778e-05
-4.27278954763133e-05
-2.73966038190611e-05
-4.03200052257421e-05
-2.11338052016941e-05
-1.82348916535887e-05
-1.56123350717766e-05
-3.28200501347642e-05
-5.56495991878449e-05
-4.93020243985278e-05
-5.73692118605557e-05
-3.80067957211457e-06
1.20504441213907e-06
-3.39381487250591e-05
-1.39453374391923e-05
-5.68376204842838e-05
-2.84957977116783e-05
-1.97743709448326e-05
-8.19418309924753e-06
-3.37017616894994e-05
-2.068273993703e-05
-1.10477448992317e-05
-1.89245495891298e-06
-3.31070592659561e-05
-3.08288411033302e-05
-4.13832869120668e-05
-3.50520396075893e-05
-5.53274456271334e-05
-2.14663504502516e-05
-5.12406113537306e-05
-4.07516729448088e-05
-3.67939948580106e-05
-4.03577162103735e-05
-1.06059921475857e-05
-9.8914106351284e-07
-1.87128246156814e-05
1.96193221715022e-06
-4.81509097514949e-05
-5.610933829835e-05
-2.09743181085828e-05
-3.55870524127815e-05
-1.33583299790529e-05
-1.71080980447999e-05
-1.93596628177753e-05
-1.00101151834538e-05
-2.26206568386578e-05
-2.82227186735465e-05
-6.42696936078426e-05
2.36979567616681e-05
-3.92740131171129e-05
-3.0876734112623e-05
-1.52252728424585e-05
-4.75936605926746e-05
-3.03209500985169e-05
-1.2805189350142e-05
-6.69756117525683e-05
-1.66315269715806e-05
-3.26877690108167e-05
-2.6388543418929e-05
6.62012913407071e-06
1.03377819683461e-06
-3.97569299734068e-05
-1.54362979010724e-05
-3.61994232075497e-05
-1.96170786495686e-05
-3.29904617119179e-05
4.26885005680175e-06
-1.10838803935993e-05
-2.76857447179815e-05
-1.23640349742527e-05
-2.00004148479356e-05
-4.89633343670173e-05
1.14991507453521e-06
-1.02770421401531e-05
-2.84117035845927e-05
-4.17602862077102e-07
-1.0313434403576e-05
-3.37132252013409e-05
-4.38079401000099e-05
-2.28669460065811e-05
-3.8785015138762e-05
-4.64276059823121e-05
-2.05824586055136e-05
-1.23053188688698e-05
-4.73067724502258e-05
-1.4852037629266e-05
-4.17703223394206e-05
-3.34172123703258e-05
-8.84954317670157e-06
-1.32188292792407e-05
-3.74562399610078e-05
-3.25708140005771e-05
-4.14918374274321e-05
-1.74879841808147e-05
-9.35211529458614e-06
-4.33689243927714e-05
-3.51228931821314e-05
9.13925995918144e-06
-1.3760048092267e-05
4.33041184385101e-06
-4.99912787788519e-05
-7.1639862346166e-06
-3.29627687871737e-05
-3.60951049843478e-06
-4.67965754988625e-05
1.66760205120738e-07
-2.38380022691339e-05
-3.26417879871358e-05
-1.5327338274898e-05
-5.20977669531968e-05
-3.45685501063824e-05
-4.58112598606334e-06
-1.859359868257e-06
-2.84091478720576e-05
-2.83196334903308e-05
-3.39681535836984e-05
-3.56710287603849e-05
-3.30682591105056e-05
-5.44148123031565e-06
-3.46993620989019e-05
-3.55992413793318e-05
-2.43300176656986e-05
1.14000464330759e-07
-1.40893981280006e-05
-5.14029207201244e-06
-1.56249717914607e-05
-4.6572896786467e-05
-3.34295487517414e-05
-3.90268551645114e-05
1.81401083959746e-06
-5.64785403847828e-05
-3.15115034820892e-05
-3.26253211775295e-05
-2.3334548621043e-05
-1.0600257940153e-05
-3.37213581855837e-05
-1.6664112705235e-05
-3.21778021958331e-05
-2.73876696830179e-05
-1.9584115102756e-06
-2.91097281130417e-05
-1.50336289143895e-05
-1.78424940352504e-05
-1.2129812924207e-05
-4.34242649682976e-05
-2.99418307905762e-05
-4.84298673417889e-06
-2.65960404965233e-05
-4.30926310567158e-05
-3.26832845688779e-05
-5.07201819064014e-05
-3.51993931357623e-05
-3.35389118521912e-05
-1.90659359289968e-06
-5.64903955259314e-06
-7.14507987935306e-06
-4.47351801441778e-05
-1.57423030314138e-05
-4.44913649600126e-05
-2.98129612484035e-05
-1.53223687757582e-05
-1.48110812512685e-05
-5.34258659949007e-05
-2.82005365993773e-05
-3.5760125302329e-05
-3.93431434549579e-05
-3.65488126936112e-05
7.01960285807793e-06
-5.66718936280143e-05
-8.74666238971755e-06
-4.23903347533211e-05
-1.06831715731188e-05
-5.90006959794025e-05
-1.08921150326944e-05
-2.75713185924001e-05
-1.37676224180222e-05
-3.52796341016285e-05
-1.4131340452582e-05
-1.61611611677453e-05
-3.0147990444976e-05
-4.43178471369579e-05
9.87627775751473e-07
-3.34338939516348e-05
-1.91024334463367e-05
-3.94174456568671e-05
-2.72478828566964e-05
-3.73115823321313e-05
-3.53483975970151e-05
-3.63469771703517e-05
-3.08021358399422e-05
-4.46912702520677e-05
-4.28151170349278e-05
-4.23165374957387e-05
-2.78091817024233e-05
-3.72265350755604e-05
-4.31235031631493e-05
-6.96333637861865e-06
-2.8485694924032e-05
-5.9496851223561e-05
-1.74363618522694e-05
-3.01327366934546e-05
-2.03552611395908e-05
-3.63449172151202e-05
-3.89934593986267e-05
-4.29525134956623e-05
-3.93948941285756e-05
-2.45714353328306e-05
-6.8380048227798e-05
-1.42822883380601e-05
-2.25780736362719e-05
-2.43165268049804e-05
-3.9183340527903e-05
-1.35537958790846e-05
-4.20288333479166e-05
-1.98526997383166e-05
-4.22552444416048e-05
-1.88656811098671e-05
-2.70764657036057e-05
-3.32982416669437e-05
-2.97710665043335e-05
-5.93348483523142e-05
-1.76815421843024e-05
-3.2567888964616e-05
6.07974460301872e-07
-1.14577331956278e-05
-5.69617587617745e-05
-2.0421288211718e-05
-1.73048075976778e-05
5.93047019311924e-06
-4.59679891418712e-05
-3.37762820533671e-05
-2.82365488351454e-05
-3.19814222762209e-05
-4.13505918522003e-05
-5.30655018227155e-07
-6.04822498918592e-05
-3.10380014188791e-05
5.68962255058461e-06
-2.70492039695323e-05
-1.88020699046054e-05
-4.74132826107119e-05
-5.09244950521215e-05
-3.80695207837774e-05
-3.03513654820368e-05
-6.66881638821176e-05
-3.73096006762381e-05
-3.04107137953724e-05
-2.69290533716251e-05
-1.91115635021713e-05
-3.12268328562713e-05
-2.53869260253407e-05
-2.18336931197987e-05
-3.93861716997565e-06
-2.81638422389845e-05
-1.57669654766404e-05
-2.7831408472279e-05
-4.36052666726849e-05
-3.59056513479707e-05
-1.43717470978147e-05
-1.91503320507871e-05
-1.03940366831312e-05
-4.39442480948768e-05
-8.18090552607513e-06
-3.87245443298384e-05
-3.93912719485492e-05
-2.79828909042322e-05
-2.34489916247248e-05
-2.12449270512984e-05
-3.17961067459846e-05
-3.64872023682656e-05
-6.08239857742469e-05
-2.13332201003061e-05
-2.64511933778244e-05
-7.70884779726185e-06
-1.30575668427428e-05
-1.04481263947465e-06
-3.35875922630885e-05
-3.94036722739913e-05
-1.35845751456915e-05
-2.55502615228534e-05
-4.5342978560666e-05
-1.25039871598226e-05
-2.07388541066881e-05
-7.25923535127231e-06
-3.78633334014527e-05
-5.01042515704393e-05
-1.89354207967215e-05
-6.83662552436272e-06
-4.64983381344448e-06
-3.13105893532963e-05
-2.50408685384531e-05
-6.93548917998624e-05
-2.20776922493017e-05
-2.76237984968829e-05
-2.09035115420701e-05
-5.16399776374952e-05
-1.18007454096414e-05
-2.90863950142628e-06
-2.28968008954799e-05
-3.46890229800164e-05
-3.0792750506294e-05
-2.35166846689429e-05
-1.81460821901695e-05
-5.1802523786329e-05
-2.58598024014987e-05
-3.38003722077903e-05
-1.88949322993145e-05
-4.29675030233862e-05
-1.3918833146766e-05
-1.99016555005451e-05
2.37240392954347e-06
8.75757006722601e-07
-4.42611147038798e-05
-3.31645646456351e-05
-5.32060613369648e-05
-3.00073369994709e-05
-2.91719178989589e-05
-2.53042117004191e-05
-2.385650274547e-05
-3.69847489459585e-06
-3.14907062341903e-05
-6.28533512375672e-05
-8.71445846591906e-06
-1.18363843540111e-05
-3.64303350006786e-06
-3.18361280490739e-05
-2.05462706719957e-05
-7.00062797266692e-06
-3.69548441871475e-05
-2.9619410144275e-05
-2.13337282697377e-05
-2.28418691018483e-05
-4.50077543861262e-05
-9.88935235996615e-06
-4.1596018438106e-05
-6.9862251876701e-06
-1.75994045988695e-06
-4.10590853955801e-05
-1.2104676378475e-05
-2.93117754759979e-05
5.89337099273927e-06
-3.74214174933145e-05
-2.41711532186996e-05
-3.02295814031855e-05
-3.80166784475505e-05
-5.60996574301099e-05
-3.82680439188369e-05
-5.40815536553003e-05
-5.9357288953752e-05
-4.28464196482082e-06
4.1288181667413e-07
-4.20255342568631e-05
-4.26343981878336e-05
-3.27737211312772e-05
-2.76898662414849e-05
-2.71808148045757e-05
4.19996515915347e-06
-1.91162262470973e-05
-2.58820905886116e-05
-1.32522609106535e-05
-3.79461707305467e-05
-6.38076034051088e-05
-2.9468529590471e-05
-5.31773638736501e-05
-2.41170084426598e-05
-2.43644492551166e-05
-2.99987169730849e-05
-3.76317271969302e-05
-2.05210841602363e-05
-1.40913577741117e-05
-7.69043421500301e-06
-3.35678979121055e-05
-3.10747082412585e-05
-3.4691287759443e-05
-1.55143229566622e-05
-2.88490764933994e-05
-2.03112801824166e-05
-2.65948239274796e-06
-7.27880862973381e-05
-2.26377443413836e-05
-5.69559519568991e-05
-2.08334426118147e-05
-2.33099973030141e-05
-2.69226992610322e-05
-3.97134999221404e-05
-5.31029419534775e-05
-1.73523123969796e-05
-2.83150685022615e-05
-7.11841492123082e-06
-2.51887228603592e-05
-4.61543645609635e-05
-4.1709871620655e-05
-4.208103549182e-05
-1.87065891294496e-06
-1.96414930634453e-05
-1.54316502021442e-05
-1.8932114446412e-05
-3.55328319219383e-06
3.47516468719344e-06
-2.12938852445836e-05
-3.43746729202307e-05
-2.67569537522889e-05
-6.10305921171213e-05
-1.77641871974545e-05
-4.51453079467575e-05
-2.51639253835032e-05
-2.11789426873404e-05
-3.55510381394674e-06
-3.72675739262671e-05
-2.07131896085539e-05
-1.59305201568153e-05
-2.56084571934478e-05
-1.48244238027016e-05
-3.32851993673443e-05
-2.83055594513676e-05
-4.65729233544846e-05
-5.10496098137232e-05
-1.57320785835944e-05
-2.09405748487044e-05
-2.65801636088947e-05
-3.77492447929431e-05
-4.65193031079035e-05
6.83455795226694e-06
-2.06982851561174e-05
-3.83766846490168e-05
-1.18179229610682e-05
-3.15758560842511e-05
-1.53382112845105e-05
-5.53278597945869e-05
-5.02794116273457e-05
-1.02143960426618e-05
-2.43654968991424e-05
-3.9375572197418e-05
-3.91063315863102e-05
-3.06731294562315e-05
-2.87832990540125e-05
-3.82045100348096e-05
-1.91157130466329e-05
-1.97376726871062e-05
-1.82423641459347e-05
-3.53026457704314e-05
-5.55362849317314e-05
-1.17679185540825e-05
-4.29477439758411e-05
-7.69108079104345e-06
-1.44095021426143e-05
-3.52666401836999e-05
-6.61408563004039e-05
-3.63419364892555e-05
-2.90732899121789e-05
-3.34431701176687e-05
-2.58909160916793e-05
-2.17250724430946e-05
-4.37168735108986e-05
-3.45276683300343e-05
-3.57897432058191e-05
-3.48261300625472e-05
-3.08200465392859e-05
-2.73529155252365e-05
-1.22666647892046e-05
-2.56983484192083e-05
-5.58507703015139e-05
-5.00007527512961e-05
-4.1528843363518e-05
-1.10973411921633e-05
-2.05983711688785e-05
-2.43084010767239e-05
-2.46570787828178e-05
-4.87840066381324e-05
-4.56169465776275e-05
-2.94375521836834e-05
-6.71430094691664e-05
-2.12345847699708e-05
1.63772284633519e-05
-1.34132703662009e-05
-3.37155698344198e-05
-1.40207799866237e-05
-4.09678182659422e-05
-2.12791969663629e-05
-4.71010474995468e-05
-3.58316974708336e-05
-6.31736227939105e-05
-1.76217522453997e-05
-4.41242511575527e-05
-2.13264764440707e-05
-1.4507817796602e-05
-3.75443094163404e-05
-3.3329975783891e-05
-1.72560571391211e-07
-3.07101137354617e-05
-1.61997606578436e-05
-3.53720876763098e-05
-1.78634981828566e-05
1.25594059311858e-06
-2.79104548025327e-05
-3.47248687166075e-05
-4.36831636849308e-05
-1.84867493175465e-05
-4.02323505723308e-05
-5.93467268858869e-06
-3.26015863488853e-05
-1.92340115426391e-05
-3.10904562695182e-05
-1.87996375257037e-05
-2.87590553438703e-05
-5.02265432029595e-05
-9.30482175127036e-06
-5.45507814404362e-05
-1.83225171909393e-05
-5.13757170591509e-05
-5.00919467302976e-05
-3.97418112545305e-05
-3.19224898946923e-05
-1.31719529532581e-05
-3.58319699620064e-05
-4.93056303815404e-05
1.40251552081709e-06
-1.7010739045983e-05
9.13490628955535e-06
-3.45213096746459e-05
-1.83756352842799e-05
-3.64142047565882e-05
-3.35250202438476e-05
-5.0055496882079e-06
-4.01533761253161e-05
-2.57389014103562e-05
-3.88167036384541e-05
-3.63338748519772e-05
-2.27191007306608e-05
-5.12387680420107e-05
-2.33740335034719e-05
-3.48922925813735e-05
-3.33143292711743e-05
-2.10078596861145e-05
-2.76898948037983e-05
-3.43293570012005e-05
-5.28036060255462e-05
-3.02006773121913e-05
-1.72724719023225e-05
-1.81843591087249e-05
-1.3435050557399e-05
-3.40601354136178e-05
-3.92481734490116e-05
-2.9349306831002e-05
-1.35904666665223e-05
-2.16392373504137e-05
-3.80908578779152e-05
-3.53925453621575e-05
-3.83532456768693e-05
-4.27525837598171e-05
6.10110637596533e-06
-3.83864060523825e-05
-4.56140371536563e-05
-2.0823475958047e-05
-2.13880127195031e-05
-3.71034851717247e-05
-1.40133525081116e-05
-1.66935228895006e-05
-6.78835714861185e-05
-4.10758306326738e-05
-3.92609366567179e-05
-2.72565832741985e-05
-4.11020884858954e-05
-2.18324684027634e-05
-1.81934044796314e-05
-3.13604315003778e-05
-4.53488612775773e-05
-1.58511911551812e-05
-1.11970381098662e-05
-3.45127357547894e-05
-1.72091155759689e-05
-4.12009288219119e-05
-3.22360361117232e-05
-2.86181094073111e-05
-2.05682041333963e-05
-3.26462531379491e-05
-3.62478865343299e-05
-1.02216741701262e-05
-3.09942833275491e-05
-4.38913471479321e-05
-3.38024980023333e-05
-2.28041093378423e-05
-2.8630721365137e-05
-2.78317719704398e-05
-1.2875484293705e-05
-9.37705220068613e-06
-1.47467892592298e-05
-3.48289453925332e-05
-6.53324694298406e-05
-6.69620814579455e-07
-2.01177022783101e-05
-1.92431567731677e-05
-2.61428927498136e-05
-2.2551091568765e-05
-1.954027292503e-05
-5.30623884371888e-05
-4.26656099518482e-05
-2.29670995207761e-05
-2.81552286499877e-05
-4.01285567460749e-05
-3.47037023687732e-05
-2.22843636060768e-05
-1.73809094806953e-05
-2.81524123101807e-05
-4.66012778191967e-05
-2.03949781326604e-05
-1.86635459290665e-05
-4.2884751886826e-05
-1.13961979429683e-05
-6.61416018591631e-05
-5.78447225116838e-06
2.70984665411229e-06
-2.86650630115805e-05
-2.77682592061954e-05
-3.02262139387495e-05
-1.65396478129722e-05
-4.80465053830644e-05
-2.92539954430698e-05
-3.85879299618189e-06
-4.2002593247314e-05
-1.56274740420894e-05
-5.26141191912688e-05
-2.47667884987118e-05
-4.00604330213564e-05
-1.46322868643791e-05
-2.2452402732776e-05
-3.25590526595427e-05
-4.03437942244129e-05
-4.00538803472239e-05
-6.03807959022052e-05
-2.35474830472157e-05
-3.51233110234915e-05
-3.03983460548367e-06
-2.6314774584885e-05
-2.18331266068476e-05
-3.26856684348946e-05
-5.63596995728392e-05
-1.93929273381506e-05
-3.13501180557777e-05
-1.79779336686061e-05
-4.55030065424579e-05
-4.01534665106304e-05
-1.3814702820278e-05
-2.20061737358255e-05
-3.18183338367832e-05
-2.79939906588188e-05
-2.62625220368833e-05
-1.4989898833665e-05
-3.01158712844751e-05
-2.2275442612564e-05
-4.41407699632086e-05
-3.14419360791745e-05
-3.56100907572431e-05
-1.76162689336569e-05
-3.84879569296453e-06
-2.77478866873922e-05
-4.21967527932752e-05
-1.45729180885278e-05
-1.06689585638474e-05
-4.79417667539312e-05
-3.55902124680119e-05
-3.6461561253085e-05
-4.09449185868551e-05
-3.49212241117862e-05
-2.07618900641256e-05
-3.37137823103443e-05
-2.89380505576907e-05
-3.84057626307845e-05
-2.48531749066881e-05
-5.9123724422321e-05
-2.19048596853257e-05
-9.44259535439708e-06
-4.44988088936141e-05
-1.51503906446145e-05
-4.14981341135881e-05
-2.69706259675467e-05
-3.93126239346258e-05
-5.50641101914611e-05
-3.0764422891027e-05
-3.62319873288885e-05
-1.20591429555021e-05
-5.04911520558689e-05
-3.38089032566259e-05
5.36088865073221e-06
-7.39759252305325e-06
5.24183236143152e-06
-8.33729241293003e-07
-4.49994766267334e-05
-1.72988992062929e-05
-3.35007002388582e-05
-9.10642499254841e-06
-1.68221074619668e-05
-1.48687974033423e-05
-5.83198646096774e-05
-2.81640014426827e-05
-1.23106622485136e-05
-5.93639590412817e-05
-3.62507826540249e-05
-3.98677163146781e-05
-4.85664744752878e-05
-1.76532154943427e-05
-2.5589898172022e-06
-5.19116759826837e-06
-4.86269528757104e-05
-3.4002254785869e-05
-1.97279677566964e-05
-3.24059740374989e-05
-3.03287925422032e-05
-1.86805189449043e-05
-9.82486791816474e-06
-1.23227489421664e-05
-4.65168575633571e-05
-2.3518925013734e-05
-3.69824939666777e-05
-2.65947506678628e-05
-3.91786189849852e-05
-3.11548310785993e-05
-2.26367466624074e-05
-2.90941607838354e-05
-6.09175414821312e-06
-4.11927297204045e-05
-3.00248500662559e-05
-3.53505418419893e-05
-2.50813362903938e-05
-9.39928726319708e-06
-1.53179323593511e-05
-8.66215852945396e-06
-2.64924625833208e-05
-5.54016224575751e-05
-7.97079770413788e-07
-2.60941598979575e-05
-3.37837806859768e-05
-8.22997928916422e-06
-3.16221057101011e-05
-4.77554556224184e-05
-5.27785211000149e-05
-1.2317623902287e-05
8.75161790716896e-06
-1.98308459072062e-05
-6.22753658770371e-05
-2.67112274702637e-05
-1.31479072447481e-05
-3.86509391488271e-05
-3.9518687575476e-05
-4.79082114005959e-05
-1.18961450781448e-05
2.16504816582895e-05
-5.60935160021561e-05
-2.34916363862806e-05
-2.8501351334802e-05
-3.01494013686554e-05
-4.84894135576455e-05
-3.42436154002048e-05
-1.14088299979484e-05
-4.16785148293963e-05
-4.74125227332017e-05
-1.53966290165788e-05
-3.9079734845257e-05
-3.82718876243621e-05
-9.66828075616919e-06
-2.42652082785259e-05
-3.03175083649229e-05
-2.40034556795985e-05
-2.9820589768842e-05
-3.97896835172555e-05
-2.94416635582352e-05
-1.42505677704071e-05
-4.71533182697047e-05
-1.07956233935414e-05
-3.71136443550098e-05
-1.08940385726454e-05
-2.52041457435023e-05
-9.70062164362249e-06
-3.95886258991657e-05
-1.5276723562725e-05
-4.19659258518121e-05
-1.93961074082514e-05
-3.8980387858314e-05
-2.6428678290045e-05
-4.53659535455133e-05
-2.84709694269602e-05
-4.0072144026291e-05
-5.0749542950873e-05
-2.81966576986883e-06
-4.41272751284399e-06
-2.71118158880705e-05
-3.55838086670921e-05
-2.32591291029904e-05
-2.42070939505946e-05
-9.351305621819e-06
-2.78858563720025e-05
-1.50870925950962e-05
-2.46993659250285e-05
-6.18840455338225e-05
-2.51906294398178e-05
-2.81044097544644e-05
-6.3697438122981e-05
-4.22670531249626e-05
-4.45356278993156e-05
-3.72065496337258e-05
-4.44501692627358e-05
-5.37975663438344e-05
-4.64568740593745e-06
-1.68752890058492e-05
-1.99501247253306e-05
-2.852529035157e-05
-1.90078978365644e-05
-5.10576135166596e-05
-4.23913279096856e-05
-3.66337782088451e-05
-7.14650541950714e-05
-5.7317510139385e-05
-3.46224739223357e-05
-1.79833304510123e-05
-3.22339932279078e-05
-2.13732339626648e-06
-2.88236434034368e-05
-1.96987473182567e-05
-3.56455464688399e-05
-2.75756385979445e-05
-5.08163731516266e-05
-5.20474505770893e-05
-1.81914495204273e-05
-4.01744354290885e-05
-5.19078203029745e-05
-2.74316157521413e-05
-2.7632544846417e-05
-2.40451647571254e-05
2.68941059950868e-06
-2.57224244228435e-05
-3.73695225935486e-05
-4.16217225010928e-05
-1.97583587727844e-05
-5.59161785471388e-05
-3.15232491046905e-05
-4.29401267508703e-05
-2.21605322349845e-05
-2.48649439841107e-05
-3.75477089765267e-05
-2.36771962737784e-05
-8.63694392864147e-06
-1.33222567297732e-05
-1.84784145683094e-05
-4.30002377346982e-05
-3.75700131996753e-05
1.78736565247665e-06
-3.51788097211303e-05
-3.86079248226503e-05
-3.75950236399008e-05
-1.99029863205634e-05
-3.42110728351838e-05
-2.17673632160936e-05
-2.45638204671883e-05
-1.97446765885124e-05
-5.69585301304123e-05
-2.50107864298215e-05
-3.87075028424739e-05
-2.57643759083744e-06
-3.25300768194122e-05
-3.19914742871174e-05
-5.66375731027859e-06
-4.34747548641899e-05
-3.05730738963048e-05
-3.47205587789609e-05
-1.23504528554844e-05
-3.45812322883731e-05
-2.05306955050601e-05
-1.12021159333941e-05
-2.84076569440357e-05
-1.33414461716489e-05
-5.23367314250138e-05
-4.49355249301041e-05
-1.75488364373861e-05
-9.11364184229007e-06
-4.3900125519298e-05
7.06376743243025e-06
-1.35234151197432e-05
-7.53241933220016e-06
-4.91287473198879e-05
-5.7988211425043e-05
-1.73580558231446e-05
-3.02853309416234e-05
-2.18979960976912e-05
-4.75708946703078e-05
-2.17406531768664e-05
-3.03920681142629e-05
-1.48835863347255e-05
-3.09126879144483e-05
-1.93317996644419e-05
-3.72799985012846e-05
-2.27210354667162e-05
-7.60401950351633e-06
-3.83607060818561e-05
-5.77747268565994e-05
-3.79721388330451e-05
-9.05940441855599e-06
-4.16900315807088e-05
-3.6176685102833e-05
-1.49206009964395e-05
-2.07730701571846e-05
-2.14129637945e-05
-9.93973575167714e-06
-2.37298670851086e-05
-3.42628556037486e-05
-2.75711543985168e-05
-3.41900225790616e-05
-4.23837327670413e-05
-1.94472337762086e-05
-1.48653132155463e-05
-9.26690092456033e-06
-3.81859209867628e-05
5.92335697690857e-06
-2.15402429565183e-05
-4.23147936959034e-05
-2.53243420750552e-05
-4.17364456016877e-05
-2.20657075393877e-05
-4.05792263407932e-05
-4.2978563079969e-06
-3.94257837783098e-05
-2.49385025599684e-05
-4.9155648455598e-05
-2.55490624725345e-05
-3.87921124454307e-05
-9.24838640210286e-06
-1.84105850745894e-05
-1.5621713099174e-05
-3.72149647241974e-05
-3.2803994931928e-05
-2.16674629946077e-05
-2.17614744079779e-05
-1.85051362255328e-05
-4.04216911411913e-05
-3.78257570958304e-05
-2.05056797025001e-05
-2.42550009968355e-05
-2.53873383054297e-05
-2.65311695215044e-05
-1.13506820035364e-05
-3.03717977734165e-05
-3.58405830478772e-05
-4.01926843115438e-05
-2.43673150007738e-05
-3.32845857182706e-05
-5.29686698355016e-05
-4.85845606416193e-05
-4.51036790046895e-05
-4.66327573419813e-05
-3.72661274189419e-05
-2.88491561816264e-05
-1.31274680400864e-05
-1.69898566996598e-05
-1.96288643745323e-05
-1.41385162594428e-05
-1.59782877711262e-05
-4.17628282114222e-05
-4.28330157619519e-05
-3.43733258961659e-05
-3.70831167997495e-06
-4.36194243680172e-05
-2.21616897423166e-05
-1.9489393845823e-05
-3.14224860940825e-05
-6.37925381314224e-05
-2.22458231260228e-05
-7.85622882986088e-06
-4.49372454658942e-05
-6.08512330996054e-05
-1.72962711599038e-05
-2.08333845290057e-05
-7.43332882491073e-06
-5.55910373895165e-05
-5.44473355071003e-05
-2.8762535492042e-06
-2.81599653820316e-05
-3.84697755532256e-05
-4.85362337877407e-05
-4.47186184707549e-05
-3.66006419258878e-05
-4.48043035572142e-05
-4.03701459353946e-05
-1.3584077867358e-05
-3.61708584688645e-05
-3.28845038100952e-05
-2.36171218577686e-05
-4.42429499701827e-05
-3.20615509856211e-06
-3.30498916833394e-05
-2.7192543296031e-05
-3.26372331865663e-05
-2.45827204946202e-05
-1.77799352311427e-05
-1.63729090013003e-05
-4.37145617518642e-05
-1.12884744408234e-05
-2.96070459516616e-05
-1.61802445708397e-05
-1.83899478052362e-05
-1.05663443797174e-05
-3.9331163566092e-05
-2.20784045791551e-05
-3.00152680763422e-05
-4.89452425379645e-05
-3.65332154453732e-05
-4.92281824166346e-05
-2.91603583579263e-05
-2.35718250341358e-05
-4.40011764747655e-05
-4.06948055133359e-05
-7.89060520155812e-06
-1.44564577290075e-05
-2.71467905280733e-05
1.31409770643661e-06
-3.54146875169746e-05
-1.40893347814917e-05
-2.08044144184159e-05
-6.40442372168575e-05
-1.10769213497981e-05
-3.64292912333095e-05
2.44193455881868e-07
-4.60911205275705e-05
-3.51626724605182e-05
-3.681836693948e-05
-2.2193835788197e-05
-5.88521150438371e-06
-2.86686864525939e-05
-4.15130439382283e-05
-2.75983960667654e-05
-1.29120439789343e-05
-2.63974771924929e-05
-4.62943694428933e-05
-2.92661677024521e-05
6.35016887244281e-06
-3.40500975471844e-05
-5.60862429597355e-05
-6.91620397646644e-06
-1.91422740683986e-05
-2.66635211362528e-05
-9.80889554050238e-06
-3.00074205112262e-05
-2.44877313202538e-05
-2.57193005942879e-05
-4.81104301115438e-05
-4.2542346612937e-05
3.31727326028926e-06
-3.38624131266985e-05
-1.7847386682956e-05
-3.67874838948607e-05
-1.91400335268915e-05
-3.51868161177861e-05
-4.71802716960789e-05
-2.68907281072857e-05
-2.59959829547073e-05
-4.07150106353826e-05
-6.18979731284015e-06
-4.87527459399219e-05
-2.24809023654161e-05
-1.95372954866512e-05
-5.58817718693678e-05
-3.59556370994624e-05
-1.88111103581028e-05
-3.5804820784915e-05
-1.07991121617046e-05
-4.85717733480547e-05
-3.58406814878878e-05
-4.81121283528527e-05
-3.44523001459846e-05
-2.530756218943e-05
-2.07779996270075e-05
-3.14464297686683e-05
-3.35514781310968e-05
-3.355598446195e-05
-2.2187651232258e-05
-3.09178438049827e-05
-1.44560025028014e-05
-2.63875420400109e-05
-1.33144889860791e-05
1.47765140124819e-05
-5.07599642890855e-05
-3.84701497119951e-05
-2.85811217292657e-05
-3.19641427781391e-05
-3.60257532069947e-05
-3.15620828639808e-05
-4.06576020089262e-05
-5.37446776482385e-05
-5.03784143236321e-05
-1.80371609681135e-05
-1.60064454044132e-05
-3.68539715517064e-05
-3.30301264879533e-05
-3.31442504489786e-05
-3.94453403150086e-05
-2.79563045737363e-05
-3.17042188997382e-05
-2.02607022790902e-05
-2.76515442801693e-05
-1.7602554257592e-05
-3.91461187368097e-05
-4.92988647696958e-05
-1.86491054665693e-05
-1.86763917319147e-05
-6.28996974420582e-06
-2.24752102403145e-05
-2.06656888925786e-05
-3.23479601314406e-05
-3.17962351827945e-05
-1.37793553726928e-05
-2.19680928998476e-05
-5.36474284597435e-05
-1.10841538733774e-05
-2.2676891723874e-05
1.04200063724167e-05
-3.32152228878974e-05
-2.44132907425533e-05
-2.30170433029744e-05
-7.27419543248022e-06
-2.32554239144326e-05
-2.57362017971416e-05
-2.66473394683229e-05
-2.62233290630051e-05
-2.30307425619455e-05
-1.7412205444955e-05
-4.9113073360317e-05
-5.59002610807169e-06
-3.96049679095505e-05
-3.80872173632287e-05
-3.55686687231811e-05
-3.55183251719629e-05
2.09332581884474e-06
-5.37698807584156e-05
-5.41893639051476e-05
-3.43039531271961e-05
-2.01776779853844e-05
-2.37615128471228e-05
-4.81353813087437e-05
-2.47316985045685e-05
-1.58192281286783e-05
-3.78876713137933e-05
-3.81120849329077e-05
-3.08490570642963e-05
-1.67045753608979e-05
-1.33588549090904e-05
-2.12770356465299e-05
-2.25650820636245e-05
-1.74513684630981e-05
-4.70255790124076e-05
-1.87949741476644e-05
-4.84592637400722e-05
-2.78999775200003e-05
-8.78836931197118e-06
-2.73782957225894e-05
-4.50356621770521e-05
-2.69652955254882e-05
-6.58916734454345e-05
-2.35342178004864e-05
-2.18725942362392e-05
-3.96694740322891e-05
-1.35291543359255e-05
-2.08857356174027e-05
-3.11915396967719e-06
4.15890028226915e-07
-3.41302632280902e-05
-5.79421866707421e-05
-4.20392050582125e-05
-3.60448168205158e-05
-2.74596474300736e-05
-4.03566293236006e-05
-5.52126786392327e-05
-4.54047723446206e-05
-6.7109721996488e-05
-4.57816427803376e-05
-1.25623143968593e-05
-7.34840752049811e-05
-3.0633154147882e-05
-3.80415499221876e-05
-3.26848711160488e-05
-4.68313671658136e-05
-4.55785073119185e-06
-2.86585614155332e-05
-3.50807751589437e-05
-7.786897195461e-06
-4.95088824228531e-05
-2.83938993553842e-05
-3.98528503311641e-05
-3.24295847171574e-05
-1.25108839916926e-05
-4.19782077624654e-07
-2.6885993004904e-05
-5.54713362615122e-05
-3.86748471282958e-05
-5.41493230072597e-05
-1.52588464339197e-05
-1.94160480504474e-05
-1.89941033737813e-05
-5.05413366675375e-05
-8.58264671604867e-06
-3.29365168386915e-05
-1.79929829552923e-05
-2.74642622591958e-05
-1.712240716144e-05
-1.75412843414807e-05
-2.10369033745394e-05
-4.76775465723368e-05
-2.73800059348521e-05
-2.63059185895592e-05
1.13354739906711e-05
-4.33825465160614e-05
-1.82465414984518e-05
-3.16123649175444e-05
-2.28583645710804e-06
-3.71950165557617e-05
-4.11847867600733e-05
-1.49818315885275e-05
-2.82027845491389e-05
-1.35406392861923e-05
-5.42296362000513e-05
-4.70821805176278e-05
-3.73653966026486e-05
-2.37192858636892e-05
-3.31973129679546e-05
-1.40011613845204e-05
-1.8910230413673e-05
-1.47192033669375e-05
-3.63367297624679e-05
-3.72898061075425e-05
-3.89337039077311e-05
-2.32643273440731e-05
-2.5293404381397e-05
-1.80121253312922e-05
-4.93185890020476e-05
-2.41816535141706e-05
-3.20920160344058e-05
-2.23176083971298e-08
-2.84073289235752e-05
-2.77888041060911e-05
-3.84512005720318e-05
-1.06257258103388e-05
-4.20705569257814e-05
-1.92138058017064e-05
-2.39180016358548e-05
-3.46842120439071e-05
-3.81149467810633e-05
-3.04098888976668e-05
-1.96746807280775e-05
-3.99824348332602e-05
-2.46835560574903e-05
-1.41775229923378e-05
7.41909998302368e-06
-1.89597066787372e-05
-3.78337541359954e-05
-6.49263043437252e-05
-4.98856490775666e-05
-7.45127745654207e-06
-3.33986971011686e-05
-5.0960344071964e-05
-3.78591085244372e-05
5.47185303051241e-07
-2.63330016154507e-05
-4.56564418034613e-05
-2.97055198326583e-05
-4.20296775362964e-05
-2.29658956142189e-05
5.12700521505747e-06
-4.531419453444e-05
-3.61279091704737e-05
-2.55411448546582e-05
-3.52061371546517e-05
1.29685642668782e-06
-3.40172014674493e-05
-2.71193561007324e-05
-1.59701697621844e-05
-1.35619514152519e-05
-5.11650077273499e-05
-4.16025313628065e-05
-3.9445577042842e-05
-2.39803174484843e-05
-9.52520574292417e-06
-3.95521874037241e-05
-1.9671936267003e-05
-4.12800233751735e-05
-5.04430532200979e-05
-1.76164894403713e-05
-2.5409822453332e-05
-8.29566707652599e-06
-1.20426239702671e-05
-1.28367127310158e-05
-3.8119911064387e-05
-2.19728858712975e-05
-9.72039246432966e-06
-4.11821099503261e-05
-4.59426138036535e-05
-8.57175902747315e-06
-2.04935215193849e-05
-4.97266299067359e-06
-3.82677238391982e-05
-8.76399707355311e-06
-3.60632881608286e-05
-2.76215925899509e-05
-3.66023762990132e-05
-4.84841260319392e-05
-3.70912637338289e-05
-6.1171938822223e-05
-3.7037638615954e-05
-4.65215814686697e-05
-6.59531293172092e-05
-2.11451542289591e-05
-1.57406392479852e-06
-2.50797033163497e-05
-2.22317770822026e-05
-5.9741857373459e-05
-4.80537129330695e-05
-4.64779300426132e-05
-1.34781413237598e-05
-2.69822128396931e-05
-5.02206006980945e-05
-1.19785268637069e-05
-4.54990682359859e-05
9.13580305100755e-06
-2.22851951695678e-05
-3.19717206892048e-05
-3.59635725321393e-05
-5.58485227443658e-05
-2.97601775663145e-05
-2.78038365310684e-05
-2.61193498389838e-05
-3.08388606162637e-05
-1.53187774709973e-05
-3.95142433419761e-05
-7.30376350218763e-06
-1.73654856867362e-05
-2.37330851732427e-05
-1.93514293832354e-05
-2.03127426584632e-05
-4.89259607377184e-05
-1.10181549235741e-05
-5.43512113449626e-05
-2.99243869028908e-05
-3.17963603179093e-05
-2.3008299222947e-05
-5.98763874775951e-05
-1.18745091988026e-05
-3.03917176651771e-06
-1.75084650982674e-06
-4.45850088610802e-05
-4.75243381685854e-05
-4.09107147556921e-05
6.55958625554484e-06
-3.83065967817649e-05
-7.42293058253565e-05
-2.09968029165433e-05
-3.70626135260061e-05
-3.12712369800421e-05
-3.8306148940456e-05
-1.31877943974135e-05
-1.08495610262049e-05
-3.52350673441133e-05
-1.83346020254158e-05
-3.32947033781132e-05
-3.09194808483679e-05
-3.73017707617005e-05
-4.44287869636971e-05
-5.20263476357642e-05
-5.67717523469698e-05
-4.59885983626568e-06
-2.26590808130479e-05
-2.31545456240301e-05
-6.82360985494027e-05
-4.14969745196699e-05
-2.85130972884609e-05
-4.51144235194375e-05
-2.38340447529632e-05
-3.8643259629003e-05
-4.6176774497228e-05
-1.00472349302505e-05
-1.49047213607788e-05
-1.73439723835344e-05
-2.09916068453898e-05
-3.12989232242864e-05
-1.64246744001817e-06
-1.44759298939149e-05
-1.64049118493205e-05
-4.72462712929801e-05
-2.54654252019519e-05
-2.03544142531356e-05
-2.92920730038097e-05
-4.8808429479825e-05
-1.96521696065904e-05
-5.47034447796528e-05
-1.84026494921361e-05
-4.39926392120975e-05
-3.90020296108017e-05
-8.76185486349873e-06
-1.72005698334995e-05
-3.75483084103227e-05
-3.82149694547304e-05
-1.66410807549501e-05
-1.42089739571251e-05
-4.11306686266437e-05
-1.76723928580055e-05
4.48620396404663e-06
-3.81518013316865e-05
-5.77319739034236e-05
-2.23981171433652e-05
-3.63104010874695e-05
-5.84436962315898e-05
-4.04138224266158e-05
-3.84612014502757e-05
-3.75980431795971e-05
-2.46680109659355e-05
-2.60541145022824e-05
-5.69786442758123e-05
-5.54958301987996e-05
-3.56436887528731e-05
-1.79972183150276e-05
-2.54500593557882e-05
4.1449189527168e-06
-4.46547058568065e-05
-6.54716464268564e-05
-3.329239907753e-05
-4.76228868573153e-05
-2.08146367395943e-05
-9.31163955921298e-06
-1.05113821117715e-05
-3.89722180950661e-05
-6.33584783003824e-05
-2.81087071781568e-05
-5.95419577055373e-05
-1.46368442881163e-05
-3.56979522369121e-05
-2.3924125616591e-05
-4.63148892871725e-05
-1.95653345182302e-05
-6.39812160352086e-05
-2.30618651377448e-05
-2.6722113740016e-05
-3.72333155436197e-05
-1.45714584660045e-05
-1.65017686502038e-05
-2.39636054176033e-05
-4.08637495431989e-05
-2.44928309332074e-05
-5.99086219180639e-05
-1.49628607646023e-05
-5.2242893405004e-05
-5.53142876741992e-05
-6.96569945030768e-06
-1.43803202728745e-05
-1.94328941916447e-05
-2.78368989480206e-05
-2.80251545232452e-05
-3.37169768863547e-05
-3.13884148629199e-05
-3.63704339330078e-05
-1.08043020404059e-05
-3.69592594555584e-05
-2.98068189159226e-05
-2.03965069711914e-05
-1.55059467947456e-05
-4.24141199733051e-05
-6.38077748718988e-05
-3.58310047019591e-05
-2.33377327287203e-05
-6.38121300255257e-06
-1.89640411435576e-05
-2.81971049031578e-05
-4.87750013368851e-05
-7.09309933857603e-05
-3.44869271721884e-05
-5.28134501446984e-05
-4.60534208200268e-05
-5.43024120501656e-05
-2.73897133163015e-05
-3.06051495113674e-05
-2.74936665971884e-05
-3.80080981000966e-05
-4.48444255767539e-05
-1.05962129336161e-05
-3.67540493895348e-05
-3.4303101947992e-05
-2.4938335521006e-05
-3.75357523280054e-05
-6.12586886610572e-05
-2.53446837847385e-05
-2.7512927163224e-05
-6.61598234999566e-06
-2.89060158794465e-05
-2.35140837295171e-05
-1.93871766969892e-05
-2.56266008715419e-05
-4.94291174748635e-05
-5.76242403134379e-05
2.81837073988064e-06
-5.59090046317221e-05
-3.01750933169345e-05
-1.60713668266201e-05
-5.18100885322747e-05
-2.8246430131569e-05
-1.18804241537726e-05
-3.46384812794593e-06
-2.99055818414015e-05
-2.27344575144736e-05
-3.38522817095019e-06
-3.97092437817446e-05
8.46460585748164e-06
-2.34062383388869e-05
-1.94591861901519e-05
-1.96377439637047e-05
1.28981897040913e-06
-2.39395692004963e-05
-3.63474537265949e-05
-1.52622652267436e-05
-2.22989421514733e-05
-5.55383140208164e-05
-2.99221167166502e-05
-5.0920679433895e-06
-2.91046434977507e-05
-5.35921047441372e-05
-1.80706713434586e-05
-2.88125447388799e-06
-7.25100570179649e-06
-4.56294380060008e-05
-5.78629187732931e-05
-5.53200169050209e-05
-1.02625206785247e-06
-4.55259154269392e-05
-5.09192777627199e-05
-3.22117391785303e-05
-1.60898767942961e-05
-1.52984628112218e-05
-3.74585984674288e-05
-3.59478354106488e-05
-2.81750634708541e-05
-2.38108198569518e-05
-2.34682010598017e-05
-5.96160348075433e-05
-3.73076973141549e-05
-2.89598605044982e-05
-2.38652516851267e-05
-2.85683441940863e-05
-2.61765970778931e-05
-4.86690853824174e-05
1.13716951278501e-06
-2.44911656095901e-05
-3.98867427861504e-05
-3.70446751624212e-05
-2.83389732399436e-05
1.20108975228769e-08
-2.73637537547675e-05
-2.78018060554074e-05
-6.63575228535185e-06
-1.86658173454394e-05
-2.80904237183475e-05
-5.85989050665264e-05
-2.36771329244137e-05
-2.51128975880011e-05
-1.13308932174424e-05
-7.91509358925945e-06
-2.30204895254822e-05
-2.45056018401684e-05
-7.83101319310747e-06
-6.88414551451781e-06
-1.35214927912144e-05
-2.80867045364767e-05
-4.4587477890266e-05
-3.23649804717164e-05
-5.32662710960998e-05
-5.04974548428187e-05
-1.79842321397052e-06
-2.37230229756086e-05
-1.17027404905737e-05
-6.03543704218758e-05
-1.87391406269021e-05
-1.47906523506523e-05
-1.93419450916214e-05
-2.75152418079455e-05
-5.39304256228623e-05
-1.84709877724109e-06
-1.4832760166016e-05
-1.5825297747362e-05
-4.70810124087707e-06
-2.60910976427177e-05
-1.47128379401289e-05
-1.76200155989852e-05
-3.12754682753978e-05
-5.58373825197218e-05
-2.13010875453129e-05
-3.4662163705586e-05
-9.3920830366304e-06
-2.71330074199085e-05
-1.08171535479977e-05
-5.24861515331038e-05
-5.77355224495216e-05
-4.08846118816569e-05
-4.08194392236315e-05
-4.1509257534538e-05
-5.17126801104397e-05
-1.54828439330894e-05
-5.6462674905095e-05
-3.0513365495622e-05
-4.22100158868339e-05
-3.45883933463889e-05
-4.96141959703014e-05
-5.2233203472349e-05
-3.22390394021392e-05
-7.68862267704639e-06
-3.70727280321078e-05
-2.95669997183102e-05
-1.87912491769947e-05
-2.65591822549439e-05
-3.22804702092831e-05
3.23120870831787e-06
-4.64785123599323e-05
-3.20463096445113e-05
-3.85176568496014e-05
-2.84727109880545e-05
-2.80228339943803e-05
-2.06130150408456e-05
-1.90048073626435e-05
-2.13210281948407e-05
-2.72930746910971e-05
-4.32856186767631e-05
-4.04544103381477e-05
-3.40266574708205e-05
-3.4307555073624e-05
-5.16696664554129e-05
-4.48163178933552e-05
-4.68168948673491e-05
-2.60733293811925e-05
-3.8940758065028e-05
-1.26212934295893e-05
-3.84377668648532e-05
-4.0676839971023e-05
-2.31803587891995e-05
-2.39057867393429e-05
-3.19715964079568e-05
-3.67612920566907e-05
1.35543511374747e-05
-2.7064132149005e-05
-2.19703874867874e-05
-2.29251294509638e-05
1.08994937965931e-05
-5.21143177929963e-05
-9.57614639914201e-06
-5.50136024519996e-06
-3.9389753237395e-05
-3.5807997371883e-05
-2.76566567560942e-05
-3.54999720992688e-05
-4.01849680892624e-05
9.83098111049125e-07
-6.36169284217184e-05
-3.19294057613238e-05
-1.937249846921e-05
-3.40458546515585e-05
-3.73553703988029e-05
-8.09302478964482e-06
-4.56965071070676e-05
-3.04161399399292e-05
-3.88173312171288e-05
-4.03862462281638e-05
-3.82930233628282e-05
-5.51862181014526e-05
-4.99080047676861e-07
-2.87458461885954e-06
-1.53708826534233e-05
-9.42886899779671e-06
-1.81857483623415e-05
-4.01796203975671e-05
-1.17848947931623e-06
-1.31131432724845e-05
-1.57508252114218e-05
-3.64565816168535e-05
-2.66053284718368e-05
2.46328762539255e-06
-1.13207309767807e-05
-1.36698512096887e-05
-3.71736306339223e-05
-7.27914773524741e-05
-1.74274480312568e-05
-1.78284421382305e-05
-2.20848852921202e-05
-3.75894250453943e-05
-2.52070474297274e-05
-4.2052718353102e-05
-1.34811702586522e-05
-3.70760444579178e-05
-1.09317602804793e-05
-4.16959147597649e-05
-3.62601407786019e-05
-1.55800769389897e-05
1.32291750747599e-05
-7.46438466415188e-06
-2.24164135161338e-05
-2.62046177064481e-05
-3.0124542212318e-05
-3.1207470347849e-05
-4.74837731413989e-05
-6.71059012844902e-05
-1.9394250267468e-05
-4.08193995538497e-05
-3.34272915768875e-05
-3.49604307652433e-05
-4.10781904339441e-05
-4.04061987617231e-05
-1.98090267445274e-05
-4.93130667948902e-06
-3.73718002447426e-05
-5.54194302865324e-05
-2.4054292813025e-05
-3.0487622863996e-05
-2.68055439171244e-05
-3.69799834860982e-05
-2.72854726970297e-05
-3.55755686305881e-05
-3.0690888272325e-05
-1.37936051860213e-05
-2.37629888929208e-05
-1.31496367124738e-05
1.247531501981e-05
-2.58223115211857e-05
-4.37528635773062e-05
-2.25163560264764e-07
-4.83937163135443e-05
-1.74810932527295e-05
-2.08594910454923e-05
-3.44421298918943e-05
-4.65173668700877e-05
-3.81410587333437e-05
-1.28647877335741e-05
-3.83599251392664e-05
-1.8107889292174e-07
-2.09142411802045e-05
-5.73740060224222e-05
-1.72646027478775e-05
-1.11546173628656e-05
-4.76827813997509e-05
-5.73891451591984e-05
-1.04020396428121e-05
-4.24643774982494e-05
-3.99282605888569e-05
-2.84454102995085e-06
-2.3963534704923e-05
-2.03374331989608e-05
-3.49680142054375e-06
-1.50617092758156e-05
-2.43432732923772e-05
-2.59080533541412e-06
-2.00601330619245e-05
-1.38623719940787e-05
-1.55968440620765e-05
-5.10625483311599e-05
-4.82876217570623e-05
-1.71388877580889e-05
-1.98650094064156e-05
-3.60744047850636e-05
-3.89064952061529e-06
-3.55636685814647e-05
-2.31741576082208e-05
-3.10566108140115e-05
-9.81978026679941e-06
-4.40605850781153e-05
-4.52615205084802e-05
-4.17150221785191e-05
-2.76198470153624e-05
-1.73757666429437e-05
-4.7892209252369e-05
-4.10332589645611e-05
-3.66953812178331e-05
-2.77304535366672e-05
-4.22548192961761e-05
-2.39849792563446e-05
-3.70047250175954e-05
-2.25062028331949e-05
-1.48185230903071e-06
-1.20202054890841e-05
-4.70305065774058e-05
-2.05552025755907e-05
-3.59501067602021e-05
-3.57035487249669e-05
-3.70901755040459e-05
-2.19184581510203e-06
-1.47785884308861e-05
-3.78628492665635e-05
-4.99361337958304e-05
-7.7795548508496e-06
-3.28448485195272e-05
-1.38354224892571e-05
-3.73458435867073e-05
-6.17456044802732e-06
-2.14229747156522e-05
-1.2601689833712e-05
-1.06388075650383e-05
-2.82253035808346e-05
-2.54396506430495e-05
-3.11514190817924e-05
-2.00825216177468e-05
-3.45946759011341e-05
5.16598021387594e-06
-2.79845756287236e-05
-2.09912905920664e-05
-4.53531108057726e-05
-1.98033063661145e-05
-1.31460622504252e-05
-7.73570550860318e-07
-7.53438358076775e-05
-3.7063304995353e-05
-1.73187564898131e-05
-3.72433048616654e-05
-2.87545195707786e-05
-8.55764526414893e-06
-4.27347495222219e-05
-3.34493501970436e-06
-2.46343150601257e-05
-1.87509794300158e-05
-3.01414821340305e-05
-2.32871713119443e-05
-4.49568983956221e-05
-2.62708261718545e-05
-1.15712723102375e-05
1.62630988304512e-05
-8.81518470805054e-06
-4.95259243726041e-05
-2.59568959976331e-05
2.21730250374183e-06
-8.06908380299943e-06
-2.74403022145407e-05
-3.42706208366707e-05
-3.2106802045692e-05
-1.21744576939954e-05
-8.88902052131173e-06
-1.61711145146959e-05
-2.89581369259749e-05
-4.74071516035135e-05
-2.28324175225121e-05
-4.3860784984746e-05
-2.14518116348344e-05
-1.79738457197052e-05
-7.09556705360473e-06
-3.66507687914084e-05
-1.94855471054062e-05
-1.29578876567385e-05
-6.91651913049504e-06
-3.50135903253948e-05
-4.66548655557303e-05
-4.46972961983032e-05
-1.58810574691548e-05
-3.26598104254869e-05
-3.12264121401529e-05
-3.57690178362568e-05
-1.94668091914362e-05
-2.31118206109647e-05
-2.88412652672041e-05
-9.87909895287869e-06
-2.18289462465889e-05
-6.73943788667888e-06
-4.63519246256844e-05
-2.90843670127442e-05
-5.72897252292031e-06
-1.64547375539953e-05
-3.38941225917404e-05
-8.72022317798396e-06
-2.06707638255722e-05
-5.09955355732055e-05
-2.7263838821338e-05
-2.89485137462227e-05
-3.62980706859579e-05
-3.20843224033519e-05
-5.05639098819352e-05
-1.15394146531645e-05
-1.72224796425489e-05
-5.67106297162299e-05
-1.7670171077684e-05
-2.56468360183533e-05
-1.52313482309739e-05
-4.0269697339021e-06
-3.50593286106715e-05
-3.59528673570158e-05
-1.29755467077477e-05
-1.67258097682604e-06
-2.46567499164635e-05
-3.90784805933864e-05
-2.9926795779874e-05
1.05678359696733e-05
-1.7808586698167e-05
-9.27695028900657e-06
-1.56360776944682e-05
-3.04680949781332e-05
-2.9059242945689e-05
-4.56950318055309e-05
-3.36247621740578e-05
-1.96898025763752e-05
-3.12772783051093e-05
-1.07244731051113e-05
-8.41384468688879e-06
-2.72106663894364e-05
-5.14584007500742e-05
-4.6719620233394e-05
-2.52741680773335e-05
-8.59468324493646e-06
-7.52976334047456e-06
-3.5678251298959e-05
-1.72906493499288e-05
-7.04398233173959e-05
9.61022437512489e-06
-3.31299471497187e-05
-5.59337257941797e-05
-2.07566051226237e-05
-3.7585527207885e-05
-1.92609728647526e-05
-1.56115180766463e-05
-4.51194567059178e-05
-5.62849530175645e-05
-3.14398983530581e-05
-2.88639733341217e-05
-4.98350210425154e-05
4.96000621500726e-06
-2.4593598096703e-05
-3.66537891555775e-05
-4.01222394414124e-05
-4.94971010491387e-05
-2.18130315223244e-05
-1.4754221470827e-05
-2.90662672710823e-05
-7.35333119565232e-06
-5.09473821690501e-05
-1.98644364664021e-05
-1.42515788979838e-05
-1.2110739886061e-05
-2.48704310546312e-05
-2.27791855555763e-05
-3.7815302165366e-05
-4.73060426448565e-05
-2.85698435357336e-05
-2.10736037895182e-05
-2.90600156870085e-05
-9.12358775569516e-05
-2.88775987050171e-05
-4.67974344561564e-05
-1.77342770783502e-05
-4.43728813245508e-05
-1.61885441462092e-05
-1.99911558730505e-05
-2.41641475055898e-05
-4.38163860087681e-05
-2.62759045947497e-05
-1.69486928475166e-05
-7.91654054474406e-06
-4.4456499022642e-05
-1.36963996125057e-05
-3.81658621251376e-05
-1.54673719306144e-05
-2.95672998928673e-05
-3.84077986326196e-05
-3.71936889963196e-05
1.4820471807825e-06
-3.70614868410451e-05
2.13561254577905e-06
-2.32273493424832e-05
-2.07578732642615e-05
-5.82010216260911e-05
-3.0182257315449e-05
-2.14314939623995e-05
2.20391080142489e-06
-1.43439697243722e-05
-5.84541934557313e-06
-3.18672788542317e-05
-1.63337278625741e-05
-4.24398247426411e-05
-3.57541738183424e-05
-4.79570220353368e-05
-1.96105072156864e-05
-1.1765823958917e-05
-1.2508679425679e-05
-6.59298295045769e-06
-2.63481670666792e-05
-3.2011257107181e-05
-2.88755424224684e-05
-3.04263776851514e-05
-3.9210265232037e-05
-3.57928236681675e-05
-3.28693116945578e-05
-1.36017149291176e-05
-4.1323202949112e-05
-4.3223955759037e-05
3.25996453929956e-07
-2.56767049256384e-05
-3.16136419016468e-05
-1.5890997259791e-05
-4.09340858978827e-05
-2.49764830869666e-05
-4.09360792264266e-05
-4.06719301716915e-05
-1.88079468906983e-05
-2.93081043320658e-05
-3.15760509847195e-05
-4.26642244231802e-05
-9.31450238673406e-07
-3.51646868686555e-05
1.21552070134867e-06
-7.50277333550916e-06
-3.9244276741766e-05
-6.88596311547428e-06
-8.39091333823131e-06
-1.65338860409066e-05
-4.52795428818476e-06
-1.91463812980635e-05
-1.93718763425038e-05
-4.57269862924309e-05
-1.82605324110965e-05
-3.17474512035113e-05
-2.94718276822566e-05
-2.92156310367496e-05
-1.74054571889965e-05
-3.15200891779058e-05
-2.71255730270653e-05
-4.62526863557479e-05
-1.75056213826656e-05
-4.10233034348716e-05
-1.78723590868998e-05
1.06416747911819e-05
-4.28401133786462e-05
-3.36980197243102e-05
8.9125277335115e-06
-3.50252025787007e-05
-2.86807689970079e-05
-2.73293356544565e-05
-3.75394499527041e-05
-4.2214358812236e-05
-2.36951919540154e-05
-1.58815463526308e-05
-3.15660011223242e-05
9.4198767089973e-07
-2.82517085437784e-05
-3.07705879196217e-05
-2.3537491964996e-05
-6.27538029120134e-05
-2.59759022105827e-05
-5.24575429796649e-05
-6.46466270108958e-05
-5.23546844002163e-05
-5.57991883153284e-05
-9.89747309569461e-06
6.5764862612207e-06
-3.77502152516036e-05
-2.46371892524153e-05
-2.0691771544914e-05
-2.02095478243517e-05
-5.34011612583265e-05
-1.78526483508295e-05
-5.0382256149774e-05
-1.22973711570922e-05
-1.64639822527193e-05
-2.77379546973033e-05
-2.7763914318089e-05
-3.33932038196801e-05
-3.40710620523173e-05
-3.92416965357709e-05
-7.26895184117027e-06
-3.99801556341201e-06
-6.64503072606683e-05
-3.18310772120715e-05
-1.25444644301792e-05
-2.90558855756164e-05
-2.00900168685957e-05
-2.98806099243265e-05
-2.87050802571621e-05
-6.06585890614924e-05
7.10403037869419e-06
-5.4491220161761e-05
-3.14591815033091e-05
-2.83875486991742e-05
2.13676526031762e-06
-3.11409914847046e-05
-3.22392365345064e-05
-2.2226105804658e-05
-4.25503032177689e-05
-2.65247284364081e-05
-1.48426611242072e-05
-3.82998382857508e-05
-1.47855784536567e-05
-3.84141073865065e-05
-5.53967367295191e-05
-4.42326802004617e-05
-4.42579230867865e-05
-1.73873566711519e-05
-4.64625395834063e-05
-3.09933904562668e-05
-1.41339099326561e-05
-2.0657129012835e-05
-2.70089080014541e-05
-1.72204452413514e-05
-4.36858730812008e-05
-1.66190316780704e-06
-3.26769159762365e-05
-4.84714973540669e-05
-4.88465817974166e-05
-2.53778050508915e-05
-4.76345211211197e-05
-4.11124715457063e-05
-2.15352765408093e-05
3.49911593977875e-07
-2.2031149097758e-05
-4.83655069765207e-05
-5.00998291746632e-05
-2.58692226287334e-05
-1.04580065068412e-05
-3.90305960770581e-05
-3.75240265959943e-05
-2.55014141453003e-05
-3.00003948599354e-05
-3.31920865944822e-05
1.21205075777247e-05
-3.10876803638206e-05
-2.17635216997219e-05
-4.24615418428359e-05
1.67751894170947e-05
-2.47808300479668e-05
-5.50538020007137e-07
9.09141958597468e-06
-4.65847111969275e-05
-3.49562314366479e-05
-5.22084369199424e-05
-1.77626581496124e-05
-4.04567751685895e-05
-3.41844705418773e-05
-7.63960730957757e-07
-3.27750105146357e-05
-2.18458108322543e-05
-3.43108080926414e-05
-4.36453794708476e-05
-2.03577183504378e-05
-3.80551012414132e-05
-3.1866733794964e-06
-1.92221089711986e-05
-4.47060790089661e-05
-8.92392888788885e-06
-2.03113713991703e-05
-4.41611114500437e-05
-2.56104975419309e-05
-3.10444314408337e-05
-2.10749327610168e-05
-3.41401323030893e-05
-1.42767866025746e-05
-2.26490176306277e-08
-2.72955772958402e-05
-3.754591099886e-05
-4.01728192512102e-05
-3.10265641694502e-05
-4.37886750892163e-05
-2.40394114995972e-05
-3.32578998202551e-05
-4.04206267055883e-05
-2.83955195885431e-05
-3.22265513088181e-05
-3.97973205138399e-05
3.21052501422219e-06
-2.57328642820084e-05
-3.94643564266679e-05
-1.97099571333454e-05
-3.79153671715781e-05
-2.54598244116577e-05
-3.48741422380335e-05
-2.56251714970033e-05
-2.42668493563275e-05
-2.26996536978606e-05
-9.79112937150045e-06
-2.07578581686662e-05
-4.43484494336138e-05
-2.96637711902091e-05
-2.70888091366529e-05
-2.8580536859692e-05
-3.17727242188199e-05
-3.07929532230554e-05
-3.08465784318437e-05
-5.33954204424896e-05
-4.02828704877102e-05
-1.36311677906509e-05
-3.41003610120476e-05
-3.30646233598889e-05
-2.79909599594945e-05
-4.01671445123109e-05
-3.80725117052316e-05
-2.0307265496489e-05
-1.59807976929856e-05
-2.63901171290168e-05
-4.99882819762943e-06
-1.81791988186132e-05
-4.17973849778047e-05
-3.39289844779207e-05
-3.43612717614677e-05
-1.96953521721045e-05
4.60588296159166e-06
-5.02646026337778e-05
-4.32582277980758e-05
-9.06669915356915e-06
-1.40726395700065e-05
-2.43637095391637e-05
-2.45484293019832e-05
-8.72906363820268e-06
-2.87948062753387e-05
-3.23009028743737e-05
-3.36131126275824e-05
-1.46838938259046e-05
-5.86913477050943e-05
-1.04567071392967e-05
-1.26951285332858e-05
-2.74402815393752e-05
-2.98379485714349e-05
-1.51650565774652e-05
-4.99823161259443e-05
-3.0319521239378e-05
1.7371743487792e-05
-3.20094795518417e-05
6.65004772665777e-06
-2.20683507881559e-05
-2.21972476730891e-05
-4.13926236061287e-05
-5.15578220068922e-05
-3.55887576995754e-05
-4.37781967886515e-05
-3.10470645278814e-05
-2.21389534292533e-05
-1.21572114152387e-05
-1.62803854951286e-05
-2.36686495096388e-05
-8.24096548626906e-06
-2.11570901235126e-05
-3.33038841975298e-05
-3.3307685997338e-05
5.03976078591399e-06
-6.66385001413837e-06
-1.11167004506809e-05
-3.554898064743e-05
-2.97524066312504e-05
-4.32502470144338e-05
-2.9065685617154e-05
-2.99249563310236e-05
-4.8035739859464e-05
-3.09434898339243e-05
-4.66249832829754e-06
-3.32176746075085e-05
-2.86892148726458e-05
-1.63660216742278e-05
-2.70496882499571e-05
-2.13415720325832e-05
-2.80464448363524e-05
-2.80815085730788e-05
-3.79125690293492e-05
-1.27032234550814e-05
-3.99338323023765e-05
-5.5015934307709e-05
-4.3245426486195e-06
-1.10286546352814e-05
-7.07862497499422e-06
-4.64552095971294e-05
-3.36491394682885e-05
-3.08096586316294e-05
3.87010830717712e-06
-1.94279257749513e-05
-3.89434468555404e-05
-4.41814992249914e-05
-2.53529334032925e-05
-3.63190829696274e-05
-2.70797919523667e-05
-3.6728506607896e-05
-1.72946619975557e-05
-2.51765613576847e-05
-6.35833706060459e-05
-3.29336230657727e-05
-2.60264498675753e-05
-4.63529402931264e-05
-1.07511147775701e-05
-4.79137348584148e-05
-2.99529073735622e-05
-4.06788008428008e-05
-3.02443701110944e-05
-3.51853759157108e-05
-1.48228795898252e-05
-2.48767902473418e-05
-2.68611893969469e-05
-4.99894419783045e-05
-2.82149677350259e-05
-1.5386279585854e-05
-2.49808269770411e-05
-2.93520902145358e-05
-5.33370907879544e-05
-3.01623658429935e-05
-2.08223682756081e-05
-2.52332173626197e-05
-3.6945855123133e-05
-1.47293350939858e-05
-5.41375162371577e-05
-3.415640982604e-05
-3.9139187762494e-05
-1.2404343208602e-05
-5.47953564864874e-05
-3.65042394036836e-05
-3.04545878356344e-05
-2.2824388245232e-05
-2.16130851061086e-05
-1.71341294385224e-05
-3.53541389654316e-05
-2.21998755032459e-05
1.33331184565114e-05
-2.24224810591811e-05
-3.15024452981135e-05
-3.49439888375943e-05
-1.56719615490017e-05
-4.81974807864971e-05
-4.162688459518e-05
-3.14061820856009e-05
-4.20958055713839e-05
-3.70305924374664e-05
-7.69683467769097e-06
-2.23263939766116e-05
-8.32967534114816e-05
-1.12461856623038e-05
-1.15959480406054e-05
-1.22067871102584e-05
-2.97145886126427e-05
-2.13987448799346e-05
-4.3216211118492e-05
-6.31702261999223e-05
-1.6523262047738e-05
-1.50359650882083e-05
-5.11781600517703e-05
-5.63055447084043e-06
-8.8124356923942e-06
-2.17412005476428e-05
-1.94305528953504e-05
-1.92947164517685e-05
-3.02910548842776e-05
-2.1784728114698e-05
-6.52391111743546e-05
-6.79379713395388e-05
-2.8343995377106e-05
-2.61642222945884e-05
-1.85244195995604e-05
-2.29155659536845e-05
-2.57197445467084e-05
-1.2031603137531e-05
-6.22649516952814e-05
-5.7017124402357e-05
-1.47723097092137e-05
-5.9428121352094e-05
-3.79331030118927e-05
-3.37549740328989e-05
-7.02331908732494e-06
-2.22179001696266e-05
-3.21504692623976e-05
-6.09099028751236e-05
-2.7800842325113e-05
-2.08723272089765e-05
-2.29618707960169e-06
-1.25819504825132e-05
-3.836532321561e-05
-1.52070672358862e-05
-3.55581159320617e-05
-3.98018687625189e-05
-9.93429846222066e-06
-1.66078706585454e-05
-3.29652249668209e-05
-4.02953826500855e-05
-2.92798932097047e-05
-1.7579545101729e-05
-1.75277840301272e-05
-3.59033755326958e-05
-5.20717907452923e-05
-4.27336199349486e-05
-3.48944445363385e-05
-4.28070883478379e-05
-1.07196009863697e-05
-3.895197610479e-05
-1.8233355806717e-05
-2.62052290474135e-05
-3.25774901014545e-05
-1.35752825721554e-05
-3.56009193872719e-05
-1.58980992922347e-05
-6.95516428447415e-06
-5.20474366341387e-05
-2.28299709153611e-05
-2.79720591358806e-05
-7.52344277969717e-06
-2.7564411113966e-05
-3.79990406831187e-05
-1.24876326564539e-05
9.05761225406483e-07
-3.23098842474996e-05
-2.41143146510544e-05
1.32341908063719e-05
-2.34771217397027e-05
-9.18485726803177e-06
-3.91254630251408e-05
-1.19213831868508e-05
-4.46565059464789e-05
-3.1821143995594e-05
-2.83493429995153e-05
1.07410539847899e-06
-3.09022319698551e-05
-2.46161112264198e-05
-4.03268985515501e-05
-8.85363400766951e-06
-3.05276976021856e-05
-2.81738561755921e-05
-4.1406852995163e-05
-1.28845033443852e-05
-1.85073863480294e-05
-1.70530593552021e-05
-2.06163216330841e-05
-3.61023664616633e-05
-3.24798949039011e-05
-2.44625054352546e-05
-2.69351085881016e-05
-2.10221720100175e-05
-4.66500433685681e-05
-5.98873669905349e-05
-3.5864080374833e-05
-2.21213612457955e-05
-3.14105545173285e-05
-5.09349065505039e-06
-2.57964791402827e-05
-4.233247842262e-05
-4.23855700682353e-06
-5.70945369850331e-05
-3.15302749916896e-05
-7.75802987700908e-06
-2.9916542750421e-05
-2.1013865440223e-05
-3.79071400153275e-05
-2.35619887525797e-05
-2.85310363037271e-06
-2.82683829636074e-05
-4.75497583686941e-05
-1.58120122484322e-05
-5.12482039667078e-05
-1.45020796585354e-05
-3.11955018992316e-05
-4.24912213039679e-05
-9.15235311675784e-06
-6.19480625420769e-05
-4.73044180965986e-05
-2.74325830203964e-05
-4.75817552340514e-05
-1.85053321543557e-05
-3.65766551147807e-05
-3.21966954049307e-05
-2.05657046143676e-05
-8.11764441180286e-06
-6.33517787186808e-06
-3.02306024198549e-05
-9.57129381135828e-06
-3.71267258588634e-05
-3.11840966476514e-05
-7.95530375413567e-06
-3.25473528572118e-05
-2.75541214451161e-05
-2.93630630635036e-05
-3.93589676341632e-05
-2.96298848936074e-05
-2.54950420418615e-05
-2.89188497315675e-05
-2.96707626926091e-05
-4.61283219557262e-05
-1.98020140245853e-05
-1.95846055538982e-05
-3.15480939022537e-05
-1.94398181101991e-05
-2.44950295762671e-05
-2.44874803849217e-05
-2.73913870403695e-05
-2.59824079035343e-05
-2.60473321532793e-05
-3.04537108611226e-05
-1.65097908065112e-05
-2.81852638616847e-05
-3.34051411600434e-05
-4.19312026313273e-05
-1.49119836399847e-05
-2.66496356855341e-05
-4.71021575112552e-05
-4.61191649084313e-05
-2.04748771961028e-05
-2.81378683558393e-05
-4.29246437532435e-05
-2.56194405300361e-05
-2.87434165680234e-05
-1.71626544795873e-05
-4.86608818538751e-05
-3.85147412409124e-05
-3.5053190299491e-05
-1.35034090032669e-05
-4.28487942437561e-05
-2.16515360624673e-05
-3.68336740125309e-05
-2.82118879675215e-05
4.73424286048387e-07
-2.65281136622362e-05
-7.03623010601964e-05
-1.14830807997647e-05
-3.51212771104193e-05
-5.89284545038014e-05
-1.19988875785176e-05
-6.52133678856361e-06
-1.70400441712169e-05
-8.17178664839287e-06
-3.72445144313861e-05
-4.21398459829768e-05
-3.74235070594619e-05
-5.00827827887432e-05
-1.4255903070911e-05
-2.70027275675199e-05
-5.96561456840969e-05
-8.63833010277012e-06
3.09179686211292e-06
-2.4195758067058e-05
-2.50856735812094e-05
-2.70114610557232e-05
-6.25516095662132e-05
-4.18665669111012e-05
-3.72709321284988e-05
-2.67946625646751e-05
-1.21587621002249e-05
-3.5206761888652e-05
-2.94269447007053e-05
-3.16451928553826e-05
-1.40598309265598e-05
-3.43136662697801e-05
-4.3434730338544e-05
-4.90794174034813e-05
-7.26824164767737e-05
-2.6322152967668e-05
-1.50704384083881e-05
-1.75893691498693e-06
-3.9592258895799e-05
-3.02518108069736e-05
-1.82326346015807e-05
-2.06005210171573e-05
-1.27989374738791e-05
-2.93522965606854e-05
-4.93831492706905e-05
-3.56776390383554e-05
-3.26396623622234e-05
-3.18756594139351e-05
-1.8120245734728e-05
-2.69189972480774e-05
-2.73242508820342e-05
-3.30201730990602e-05
-3.62713849048395e-05
-4.48974379126654e-05
7.06680074716247e-06
-4.96367283774802e-05
-4.77620254209437e-05
-1.34827594241037e-05
-9.96119852366719e-06
-3.71332767270212e-05
-4.3933217324283e-05
-4.61386465202505e-05
-4.95326436536257e-05
1.75258653253191e-05
-1.76601358459055e-05
-2.1063311078498e-05
-6.11986850407154e-06
-6.15411637894895e-05
1.15664858018526e-06
-2.18130561519171e-05
-4.57368569936216e-05
-8.82742297972883e-06
-5.28754268883152e-05
-3.86554293971039e-05
-2.68728374279842e-05
-4.66032482054067e-05
-3.29022230615883e-05
-3.11040205141891e-05
-4.46743768175169e-05
-4.15870721398142e-05
-2.50310129859519e-05
-2.58022980823816e-05
-1.7398637519508e-05
-4.93148007442589e-05
-5.27828248746882e-05
-3.41291175143074e-05
-1.54629717993429e-05
-4.60318877438639e-05
-2.27964712251316e-05
-2.49260933444223e-05
-1.70331988458255e-05
1.17437537922424e-05
9.73113109897322e-08
-2.15931096723585e-05
-2.87336082850429e-05
-3.43491472976307e-05
-3.09055564783603e-05
-3.63474466351396e-05
-4.97090863502322e-06
-4.98764760781126e-05
-8.12224784732581e-06
-5.37875764674271e-06
-2.62387738587513e-05
-2.62216755557315e-05
-1.81443341050239e-05
3.76307652275324e-06
-1.86382415653659e-05
1.93247360464557e-06
-2.91959211689971e-05
-1.93667893170632e-05
-3.16230457488533e-05
-2.26722643430342e-05
-2.63461570851371e-05
-4.23100009154848e-05
-1.75202192400275e-05
-2.46268304381722e-05
-4.02369218681107e-05
-3.35095415619315e-05
-2.29133550642625e-05
-1.76852893289996e-05
-2.87845870620776e-05
-9.29245059050536e-06
-1.9981351778277e-05
-6.04166571691589e-06
-3.89182585858599e-05
-1.99596794667731e-05
-2.56291466687784e-05
-4.33127014053114e-05
-2.87942239527789e-05
-1.48141734045039e-05
-3.61481535994168e-05
-6.00913669698517e-05
-4.71202091575736e-05
-7.94177284395581e-06
-4.0987706500005e-05
-2.04238017327446e-05
-4.47482387792649e-05
-1.77901592654096e-05
-3.22622731060341e-05
-1.63544764468606e-05
-2.70862575359762e-05
-2.04887296037163e-05
-2.92521751112e-05
-1.27198356701165e-05
-4.19501063089984e-05
-2.90968960309246e-05
-2.15371614231511e-05
-2.95791003231839e-05
-4.65717396539018e-05
-1.87664993906472e-05
-2.52079172199821e-05
-3.33117846765825e-05
-1.44222763175435e-05
-1.08708689396045e-05
-2.97773738213558e-05
-3.51343596372683e-05
-1.84990719230676e-05
-3.05472343987044e-05
-2.89425572939616e-05
-1.42199004629594e-05
-1.28640025810067e-05
-2.89445343050432e-05
-8.83179888856885e-06
-5.90814669263721e-05
-3.12316908703865e-05
-3.73559345821611e-05
-3.08738615309118e-05
-3.516853452149e-05
-8.21751313185698e-06
-4.16905722397884e-06
-5.66055692709497e-05
-2.21212367072524e-05
-6.54860681400908e-06
-5.97465862585948e-06
-1.92788686895082e-05
-3.646665103104e-05
-3.78258914899169e-05
-6.79714961362004e-05
-2.00801316893653e-05
-2.36824530369262e-05
-3.57147615588817e-05
-3.67235942877878e-05
-5.079257752854e-05
-5.39098628134776e-07
-5.94456359695928e-06
-1.01570569222551e-05
-2.17651367869037e-06
-3.84450308781111e-05
-6.28498791495811e-05
-1.14394842970906e-05
-3.63930316906291e-05
-5.13603588697e-05
-2.50614597381573e-05
-2.65323483734049e-05
-1.8110858103778e-05
-3.0804304778193e-05
-3.57257830668293e-05
-3.79894465568316e-05
-3.85703277384735e-05
-4.21321648848749e-05
-2.90323916319127e-05
-3.81904618413279e-05
-3.22615555702195e-05
-2.65886937021247e-05
-1.24970142410308e-05
-9.73401570849362e-06
-4.34044083340023e-05
-2.31897134426002e-05
-2.36311164514225e-05
-2.27283330517192e-05
-4.69584783471258e-05
-4.55587277527839e-05
-4.71557664727971e-05
-1.50384844455554e-05
-3.90978034788755e-05
-2.40214030203449e-05
-4.35192072423146e-05
-1.12618034944491e-05
-2.76302859918478e-05
-2.37118520628831e-05
-5.13810052491957e-05
-4.71961904723944e-05
-2.88838752112443e-05
-4.1560321298297e-05
-2.787416306352e-05
-4.48596024932611e-05
-4.93627206461103e-05
-3.15027406212119e-05
-4.89473168257068e-05
-4.81513601610332e-05
-5.34944147397047e-05
-3.37626665803305e-05
-3.09777628276295e-05
-4.83200823212994e-05
-1.05862682007959e-05
-2.1565827057041e-05
-4.60715888807485e-05
-2.27952978955834e-05
-1.58334434046704e-05
-3.52236972644341e-05
-2.38274821819835e-05
-3.76919895880735e-05
-3.8908041077437e-05
-1.69612244953611e-05
-5.23979332349843e-05
-4.23345362730658e-05
-2.68984594110097e-05
-3.95165279665383e-05
-3.29649844462424e-05
-3.55048222978737e-05
-4.62722380273461e-05
-1.38814787472983e-05
-2.2140895244146e-05
-2.35671044589931e-05
-1.56276165773262e-05
-1.11787023762312e-05
-1.95443773657359e-06
-3.02763288385242e-05
-2.31834528592907e-05
-5.87397073108973e-05
-4.97342367233877e-05
-4.61819765355742e-05
1.42930354999284e-06
-5.00548723470963e-05
-3.31111837801741e-05
-8.27052707990197e-06
1.68147085425168e-07
-1.77929607527573e-05
-4.0801688760934e-05
-2.42690392556728e-05
-1.64585001906391e-05
-3.32403394023859e-05
-2.50664266006674e-05
-3.72920741704696e-05
1.17703405006201e-05
-4.10257530522035e-05
-4.82458790131992e-05
-3.05689319357809e-05
-3.87232432843606e-05
-3.49573156722492e-05
-4.09511104189113e-05
-2.71224979229201e-05
-2.50472752772109e-05
-1.86690555877571e-05
-4.36509270921016e-05
-7.19670940990675e-05
-2.06396003830364e-05
-2.58471858621173e-05
-3.10742640586884e-05
-3.61181493277968e-05
1.11908548987069e-05
-1.78395821923252e-05
-6.9819302324279e-06
-2.38482999856486e-05
-2.11738089126616e-05
-3.2626822941792e-05
-3.1466991579878e-05
-3.87699662496361e-05
-3.83153041645623e-06
-4.19969650715092e-05
-1.64135363724576e-05
-1.03733823678743e-05
-3.30367447574771e-05
-5.77975285134529e-06
1.03094248720262e-06
-2.31952607254833e-05
2.42254485671217e-06
-3.45211470829488e-05
-3.34359451757112e-05
-1.59426085618075e-05
-3.099392627932e-05
-2.35457580952067e-05
-1.87446704373245e-05
-3.99454287943053e-05
6.28157490929332e-06
-4.39657282188805e-05
-4.34729328463552e-05
-2.59529195003809e-05
-3.82195769338057e-05
-2.94789138884601e-05
-2.40289711027909e-05
-2.11385058111019e-05
-3.17381984207617e-05
-1.71720244704851e-05
-2.68614406830021e-06
-3.21364758025082e-05
-3.0123113713223e-05
-7.87671635871192e-06
-2.59110073105421e-05
-4.56843155916618e-05
-2.22165037040701e-05
-1.13304309843495e-05
-1.76683093245451e-05
-3.05486841052424e-05
-2.18554082466067e-05
-3.47590522437545e-05
-4.60501237869558e-05
-8.30684166779588e-06
-7.28217347111741e-06
-2.42169646117316e-05
-2.45204715888068e-05
-3.11099062075012e-05
-2.78220668298024e-05
-2.0729737340857e-05
-3.07691746199737e-05
-4.75055832119814e-05
-5.0457352997568e-05
-5.34433440467316e-05
-2.01876425854617e-05
-1.42700354212398e-07
-1.40296037439527e-05
-5.57222934922722e-05
-2.05579652951788e-05
-3.94075898624807e-05
-2.3934915237903e-05
-5.6282019135897e-05
-2.50391627360859e-05
-3.90809814785603e-05
-2.67481975403607e-05
-2.79459782845042e-05
-4.53533123059519e-05
-8.97890587458888e-06
-1.88802358915791e-05
-4.28700515323065e-05
-1.49604984263677e-05
-3.51618541240133e-05
-1.19835895370175e-05
-2.23276758274959e-05
-2.71605169286197e-05
-2.74322177721012e-05
-7.31396362404009e-05
-3.66267949564439e-05
-1.30950349104305e-05
-4.72904593426276e-05
-4.43536952810746e-06
-2.79514784945909e-05
-2.54648543757673e-05
-3.65081606497121e-05
3.59583470130383e-06
-2.40139318930217e-05
-4.14754100998153e-05
-2.8154386598901e-06
-3.75442135229715e-05
-1.52238296769338e-05
-1.35511980274718e-05
-3.90362793064034e-05
-5.0528523642567e-06
-4.33894518051144e-05
-4.68751326972736e-05
-3.58356043437972e-05
-7.25346817004187e-05
-2.58506307371097e-05
-2.98438084351751e-05
-3.18015699841968e-05
-3.95227535970698e-05
-2.6919432617618e-05
-1.9171556067098e-05
-4.97589151927555e-05
-5.13981285890986e-05
-4.01155165156499e-05
-5.21615335025366e-05
-2.20175229488998e-05
-3.2656445780579e-05
-3.56615570039102e-05
-5.78078632820269e-05
-4.6363500071417e-05
-5.19527525941657e-05
-4.80250304059486e-05
-4.18724403610733e-05
-3.63854724123924e-05
-1.70289977368299e-05
-2.52551021794371e-05
-7.85925742739184e-07
-3.19511682465214e-05
-4.16920013437408e-05
-3.6688840223103e-05
-2.74588910416655e-05
-3.14528399217851e-05
-3.60596003065569e-05
-3.01399900654278e-05
-4.53991435354979e-05
5.99582761367259e-06
-2.69447680240352e-05
-4.23997830210679e-05
-2.21491504155562e-05
-4.69796167667257e-05
-3.45652171393147e-05
-5.98396778924966e-05
-4.56079462666133e-06
-3.25992691429464e-06
-4.57565209310115e-05
-9.64973782225452e-06
-1.41438777772086e-05
-2.98273835214013e-05
-4.70585746529313e-05
-1.20139145844314e-05
-1.86986746684945e-05
-2.81751497472181e-05
-2.19975991090644e-05
-1.52421750860548e-05
-3.10692736449595e-05
-1.97383246018234e-05
-2.15780280876949e-07
-3.5719440131847e-05
-2.99162275320286e-05
-1.61292656865549e-05
-2.06157701073997e-05
-2.92627704291766e-05
-7.51883268540837e-06
-1.52981099197879e-05
-5.02477795410631e-05
-1.5311321086169e-05
-2.21718733022562e-05
-3.09208939845524e-05
-1.73153444883977e-05
-1.20489610607477e-05
-5.58829671068541e-05
-3.44833047054664e-05
-1.99287772291249e-05
-4.5162213924949e-05
-3.40212048133944e-05
-6.38464254323638e-05
-2.03286255361482e-05
-2.57909863257895e-05
-4.97245988679287e-05
-3.2959290692121e-05
-1.11329443282446e-05
-2.45897588502138e-06
-4.61487855926136e-05
-6.8449501784212e-06
-3.07104200644362e-05
3.58121891426009e-06
-1.62016134619078e-05
-2.76712497052454e-05
-1.31876699597286e-05
-3.31585061426375e-05
-3.17606618998288e-05
-2.47711971847254e-05
-4.46745850922907e-05
-1.0125915981583e-05
-4.91193972754608e-05
-3.91683949669071e-05
-4.45089053474295e-05
-5.49179208314676e-05
-2.63899627904814e-05
-9.70578224848925e-07
-3.63167708686785e-05
-3.5866345116686e-05
-4.68356288034278e-05
-2.19356438167913e-05
-3.05982953590849e-05
-2.62746056411261e-05
-7.78677355531485e-06
-3.52745347968645e-05
-1.65033939246888e-05
-1.2220507832404e-05
-2.67899600455776e-05
-1.53491750663952e-05
-1.61059007390686e-05
-1.51283453093368e-05
-1.60177107106535e-05
-2.26985887491373e-05
-3.68200003871944e-05
-4.44475091222228e-05
-1.25384028886235e-05
-4.12436731790712e-05
-5.19573701341785e-05
-3.41879067080098e-05
-5.16037374992517e-05
-8.14149311889241e-06
-1.4499859787031e-05
-5.29448829756709e-05
-4.68684089989198e-05
-4.8813782975365e-05
-3.45897448886867e-05
-4.3823150055706e-05
-4.93961141124147e-05
7.99307640029154e-06
-1.41269661943728e-05
-5.34543757442036e-05
-1.94090675162652e-05
-8.21507965765927e-06
-1.89831641451158e-05
-1.24585467407865e-05
-1.23097764335007e-05
-4.44205008135832e-05
-2.49791380743677e-05
-1.21444205299623e-05
-1.38806202861289e-05
-2.60003967634079e-05
-4.62730420779104e-05
-3.98115680786598e-05
-3.0467454279967e-05
-2.77021377461339e-05
-1.63017207262819e-05
-2.97547165599137e-05
-5.26565335922134e-05
1.65860910745917e-05
-4.83997931955152e-05
-1.3241334891516e-05
-4.80834632374752e-05
-5.62135045377756e-05
-3.7742367374151e-05
-2.29037650251124e-05
-3.39849208941954e-05
-4.54773889358986e-05
-6.85267290854135e-06
-6.2410231306973e-05
-5.95194268901977e-05
-6.68377070381081e-06
-1.9170738752507e-05
-1.76197263324658e-05
-1.16933079673511e-05
-3.57519101624552e-05
-4.48439799086876e-05
-3.5949679358299e-05
-2.15058062739083e-05
-5.34556035965246e-05
-3.39707127645645e-05
-5.68957563371605e-05
-3.98699103235059e-05
-2.85552269793275e-05
-3.18291477228872e-05
-2.16839049034185e-05
-3.24779914968807e-05
-2.59618316681612e-05
-5.01709090837873e-05
-3.30637460285852e-05
-3.14344428938837e-05
-2.78027875055218e-05
-2.36727179975215e-05
-1.00887252807144e-05
-5.09367165814479e-05
-4.12871329600464e-05
-9.61324025312571e-06
-3.39695491341598e-05
-3.16062767484726e-05
-3.24934853299229e-05
-3.31684511423986e-05
-6.69118507897101e-06
-2.40720489428591e-05
-4.76956304384326e-06
-4.4293120631521e-05
-4.44384775437314e-05
-2.88174017628518e-05
1.75852566922722e-05
-5.54143951840961e-05
-2.79866745732368e-05
-2.26438638107564e-05
-6.98620007712168e-06
-6.09934123087872e-05
-6.07013893778916e-05
-3.66462591787538e-05
-1.35389343418976e-05
-1.56298377733411e-05
-2.24909169723254e-05
-1.77569712175169e-05
-1.48199085922704e-05
-2.46627957077757e-05
-4.06675271883995e-05
-2.04194391398048e-05
-5.7838855576401e-05
-1.59236553295297e-05
-3.12120779398662e-05
-4.14010396524728e-05
-2.85534802767006e-05
-3.22919601797882e-05
-1.48160147675723e-05
-3.78126699086649e-05
-5.45829536795268e-05
-5.40748544548412e-05
-2.28231801351007e-05
-2.91393572305114e-05
-3.34227829322515e-05
-2.2705760874843e-05
-3.14913527459314e-05
-1.11955300499667e-05
-1.92760148377783e-05
-3.53477362347732e-05
-4.8124397148228e-05
-2.2037011045444e-05
-2.71973151174158e-05
-1.72704684932904e-05
-5.18244638830754e-05
-2.0043813478407e-05
-2.52464840872872e-05
-4.0720669030309e-05
-2.3793029897261e-05
-3.51288965300103e-05
-2.479687809355e-06
-2.49671730687583e-05
3.72050248466189e-06
1.50809320418498e-05
-9.31253196158413e-06
-2.54537869529232e-06
-5.33039086282099e-05
-1.85074857374752e-05
-2.61362731166633e-05
-5.39506027990993e-05
-2.54171420202979e-05
-1.27340849683889e-05
-2.36788655718922e-05
-4.97697423799333e-05
-3.94730156816419e-05
-1.89844803265302e-05
-2.61855496684763e-05
-1.0695640236472e-05
-3.90472067116835e-05
-2.43323204225686e-05
-2.42006261079113e-05
-2.85115845408127e-05
-5.49234983148911e-05
-3.12039478437692e-05
-2.23653915416764e-05
4.6921866304966e-06
-3.73208057766555e-05
-3.92931307705596e-05
-2.14560136099703e-05
-6.31190091471961e-06
-3.64354760079693e-05
-9.69663161625208e-06
-4.13571724079611e-05
-3.36537570875554e-05
-2.23568156434897e-05
-2.19839155683718e-05
-3.39610818337622e-05
-6.32113971887023e-05
-4.85826527902403e-05
-1.78146346221116e-05
-2.172993101323e-05
-2.01977036735994e-05
-4.80807941293708e-05
-3.05614534300347e-05
-4.07676997482451e-05
-3.00559366658166e-05
1.06068606245097e-05
-9.83989548920556e-06
-1.52705642798991e-05
-4.23494719546722e-05
-4.00940446742947e-05
-1.23401762180155e-05
-2.92020415158104e-05
-1.53683601556136e-05
-3.03503617790797e-05
-5.45315675494304e-05
7.21752271590614e-06
-1.6979241154795e-05
-1.87632482491997e-05
-2.26056515257439e-05
-3.56709859290184e-05
-3.84423471506872e-05
-3.88488682340391e-05
-2.22516596787865e-05
-7.65637077139527e-06
2.20937943140238e-06
-1.43469797479591e-05
-1.10449312728462e-05
-3.23969893190109e-06
-4.10640933308889e-05
-1.46813152832647e-05
-1.43224330092261e-05
-4.78916034293409e-05
-2.74101819918019e-05
-1.20687808281578e-05
-2.49292747010291e-05
-3.78646534620011e-05
-5.27302722491289e-05
-4.01365589898162e-05
-3.08906561173921e-05
-1.71075299929804e-05
-2.55812371196076e-05
-2.30106833255316e-05
-1.24101297224411e-05
-3.01771263272627e-06
-1.39413514041448e-05
-2.8320694585932e-05
7.85914059693356e-06
-2.14574690656706e-06
-3.5975191065531e-05
-5.75274108100304e-05
-2.19606906959481e-05
-2.85476892125658e-05
-3.51281124875992e-05
-2.13411933349547e-05
-5.58175511511372e-05
6.23539091855695e-06
-5.78939077379418e-05
-3.61769051305091e-05
-4.03738692139197e-05
-1.93968139769412e-05
-3.61112087909518e-05
-1.33260356197048e-05
-4.42276767018495e-05
-2.9152105652975e-05
-1.42228371917143e-05
-4.55479330283521e-05
-2.07283874852235e-05
-2.81727526558112e-05
-4.83938639746227e-05
-1.53599835688773e-05
-2.95469993877664e-05
-2.92816278474629e-05
-1.86652340602799e-05
-9.68140682275497e-06
-2.53962912334894e-05
-2.72167512692848e-05
-3.15185107595788e-05
-5.00704271455404e-05
-2.60464714386858e-05
-3.80365465140924e-05
1.25083080564956e-06
-1.7314806799909e-05
-5.4433123547234e-05
-5.97378082632727e-05
-2.15366454575892e-05
-3.52331550393163e-05
-2.16700178647468e-05
-3.67398987671441e-05
-7.79033540216477e-05
-6.96773021835423e-06
-3.50803768577146e-05
-7.47892550029861e-06
-5.61156389657299e-05
-2.83169478636597e-05
-2.95641891042771e-05
-1.74541404816363e-05
-4.0635428867452e-05
-3.6179326452131e-05
-5.60141143047025e-05
-1.78515390677662e-05
-2.2268802235003e-05
4.48755175192229e-07
-2.24998602744576e-05
-1.73300410027489e-05
-2.64689691365698e-05
-3.37460109322561e-05
-2.20336224789288e-05
-5.35387731413083e-05
-5.00396770685177e-05
-2.6434970307542e-05
-6.10071558377554e-05
-2.54689169321007e-05
-2.02817217291404e-05
-4.44666559431228e-05
-4.05042600028796e-05
-4.33917664880089e-05
-2.48418183484195e-05
-1.93508390689209e-05
-2.47160961638806e-05
-3.2690343662277e-05
-3.9658337888135e-05
-5.624988604705e-05
-2.59833660357722e-05
-2.5695376767082e-05
-2.95387665582419e-05
-1.76643974238293e-05
-3.77085851359685e-05
-1.06068548932069e-05
-2.35542960103578e-05
-1.87679727494708e-05
-4.60016024238644e-05
-4.35640368239146e-05
-2.92387344572489e-05
-1.17975303710259e-05
-2.88389084446772e-05
-1.45491185693112e-05
-2.54030885960377e-05
-4.39174669780845e-05
-3.53058812388468e-05
1.18679658136265e-06
-4.97246453470168e-05
-3.49439664359316e-05
-2.77543451173605e-05
-1.43227012406057e-05
-4.75454861873071e-06
-6.94330767929248e-05
-9.13452571394148e-06
-3.54898217322982e-05
-1.43934290493856e-05
-4.92725108541638e-05
-3.72646879974111e-05
-2.02436585474206e-05
-6.26100069297256e-05
-2.49825773217753e-05
-3.96311939344995e-05
-3.42935984084381e-05
-4.05556779349722e-05
-7.67373340961649e-06
-2.40252065888874e-05
-4.17372902136003e-05
-3.36317626425285e-05
-7.08787993014767e-05
-1.7800424757879e-05
-3.43436596318708e-05
-3.11643008919379e-05
9.66288018089888e-06
-3.90636777684211e-05
-7.67110171531034e-06
-2.48903250455159e-05
-2.420138237411e-05
-6.34075527709446e-05
-2.52571736780813e-05
-2.51097782253312e-05
-7.3656366222721e-05
-1.64194402674622e-05
-3.26451296394455e-05
-1.61923916522554e-05
-4.93533788108083e-05
-4.13382298676656e-05
-3.83554012163632e-05
-1.5581384081028e-05
-1.7896930111361e-05
-3.41683488300217e-05
-3.52844271994678e-05
-3.51509996865979e-05
1.24043461395782e-06
-2.17243969829178e-05
-1.92898348141941e-05
-3.58592120123844e-05
-1.89220250977368e-05
-1.77307370169797e-05
-3.03211355631044e-05
-4.04792448662317e-05
-1.88448593545969e-05
-2.26278710518257e-05
9.67568747049901e-06
-2.49268494265161e-05
-4.96464030425112e-05
-7.79037807249731e-06
-5.43287113607595e-05
-4.04377120328653e-06
-1.01319571280764e-06
-1.42498534467265e-05
-1.1880862657613e-05
-7.56593265800161e-06
-4.2095286219791e-05
-3.87458575431183e-05
-3.13836766011022e-05
-1.4287844574251e-05
-1.52733340969729e-05
-2.72046068410605e-05
-3.19317853762848e-05
-6.05215489062755e-05
-5.44678201816357e-05
-2.22311667014326e-05
-4.91026009933283e-05
-6.74886870656829e-06
-3.0825680622649e-05
-2.95988570573532e-05
-2.27714989015434e-05
-3.49080740092467e-05
-1.69877052183134e-05
-1.41674591541615e-05
-3.8095053515405e-05
-3.53314088946817e-05
-3.84631539795856e-05
-1.82870171506639e-05
-3.70334469947e-05
-2.28636232295388e-05
-5.56049003713481e-06
-3.2455952817389e-05
-5.56466717089446e-05
-3.91965314539581e-05
-1.64445168172807e-05
-1.55022195009786e-05
-4.69141335334015e-05
-2.70061018973489e-05
-8.94189701582666e-06
-5.03841168829662e-05
-5.59162652433125e-05
-1.45029214971678e-05
-3.50389099760651e-05
-1.25239701244328e-05
1.41628857376657e-05
-3.30652905943488e-05
-3.7009315587547e-05
-1.57525578293513e-05
-2.46543873996734e-05
-4.5952694439315e-05
-4.60601597773503e-05
-2.13888069265023e-05
-4.71612063683353e-05
-4.84985896010503e-05
1.13860832269877e-05
-2.39221147163268e-05
-1.5546380614424e-05
-1.02583179860659e-05
-1.19108059495187e-05
-3.1434389764515e-05
-6.1500293135851e-05
-1.74752563941106e-05
-3.77587636627392e-05
-2.05315232728112e-05
-2.63554458433826e-05
-3.93031393739132e-05
-2.53011436487416e-05
-1.97040869140173e-05
-2.12241121462669e-05
-4.98762491669535e-05
-2.47512180643071e-05
-1.18747809059809e-05
-3.79690262407124e-05
-3.15003449337771e-05
-3.602245066574e-06
-6.23463628598623e-05
-3.88760803133297e-05
-5.90730246025043e-05
-4.20417302759839e-05
-3.84964326917229e-05
-1.75362064918842e-05
-2.0179555751009e-05
-1.72153925944379e-05
-4.30464446016637e-06
-6.53313638367777e-06
-1.32297622749141e-05
-2.40834560568481e-05
-4.78566700652839e-05
-1.2130257692377e-05
-4.73561018761256e-06
-5.91401560311657e-05
-2.46073830820215e-05
-3.44787502569757e-05
-1.58872215945072e-05
-4.21259504960494e-05
-3.23397733165121e-05
-1.41737628769022e-05
-2.95858811701528e-05
-3.47468607043139e-05
-4.38222388080954e-05
-2.77844722716448e-05
-5.71874599002561e-05
-8.70481538514964e-06
-1.89647128265376e-05
-6.2372731012257e-06
-3.65348317768819e-05
-3.74263322756596e-05
-4.72829992312631e-05
-2.83875060364176e-05
-5.53071403422321e-06
-2.97179218653501e-05
-4.01204782811048e-05
-4.88401701284193e-05
-1.96532615265604e-05
-2.28690051203546e-05
-1.99004061648347e-05
-4.68017148972317e-05
6.16116308201316e-06
-1.99613132031437e-05
-6.21874110010703e-05
-4.47926264634628e-05
-2.48455039681712e-05
3.20697103052929e-06
-3.4223469989464e-05
-2.73973220770351e-05
-2.6531318373522e-05
1.45778902020101e-06
-1.41286568397633e-05
-2.20083631037041e-05
-2.96373050457692e-05
1.35343758072392e-05
-2.42389089879803e-05
-1.86617157508806e-05
-1.99207175391279e-05
-1.57515181732813e-05
-5.25480468111711e-05
-2.07102041663275e-05
-3.18209255097097e-05
-4.40800892830082e-06
-1.11776377936721e-05
-2.6280890825314e-05
-1.63874236148278e-05
-2.40504418727303e-06
1.80734116071619e-05
-8.1990101672107e-06
3.23948906092772e-06
-2.02845045150321e-05
-4.11234278426333e-05
-5.49840202592738e-06
-4.73081840997045e-05
-2.69330831486483e-05
-5.37242134684547e-05
-2.40384254388105e-05
-4.70303039736436e-05
-3.57094390590043e-05
-1.90975428803956e-05
-4.39127641746561e-05
-3.92067745555422e-05
-3.4225032491116e-05
-8.1636919863836e-07
-3.84639036390327e-05
-6.90373446340423e-05
-5.00983052524955e-05
-3.83192271241164e-05
3.42792526669191e-06
-2.26750622083819e-05
-3.70649120441746e-05
-2.90991723688921e-05
-4.58464075700781e-05
-1.31066769994635e-05
-3.68374848159631e-05
-7.67672380155732e-06
-3.77360196701947e-05
-3.41748443934456e-05
-3.74304060463167e-05
-2.65230002228094e-05
-8.37943457820182e-08
-4.12600906890978e-05
-3.08770516606222e-05
-5.11434623222916e-05
-2.47988189316358e-05
-1.7479443956287e-05
-3.61568384176722e-05
-8.69133142980475e-06
-4.35984430234571e-05
-4.83110445833609e-05
5.43713044399006e-07
-3.00335839913125e-05
-3.48795179730439e-05
-2.68672088851265e-05
-3.49881083621528e-05
5.04120378500802e-06
-2.80399774460887e-05
-2.72170383211857e-05
-4.06145803407417e-06
-2.7746952215039e-05
-2.70208422961656e-05
-2.9521587532751e-05
-3.93223722985007e-05
-4.42009283095432e-05
-5.36135696198005e-05
-6.72134655932974e-05
-5.44269838007559e-05
-2.60684072073983e-05
-3.0312245564497e-05
-1.42025504656514e-05
-3.49218555031155e-05
-3.94987355604304e-05
-8.98243249233159e-06
-3.91296147301664e-05
-1.99117680903591e-05
-5.70443852987925e-06
-2.49443624917031e-05
-4.51558349773038e-05
-4.6650406245571e-05
-2.26543651685666e-05
-4.20341160408133e-05
-2.546231496807e-05
-3.61949600517874e-05
-2.27463240618632e-05
-1.73073082393271e-05
-2.78074413310211e-05
-1.09194175339218e-05
-2.35951943953253e-05
-2.390794660711e-05
-1.47223137616767e-05
-4.0308117340394e-05
-2.25455523389264e-05
-5.38267008268745e-05
-3.47697482468517e-05
7.45615138619237e-06
3.37640668575129e-06
-1.2506235256013e-05
-4.15794502207995e-05
-4.06854309174545e-05
-2.26658013806002e-05
-1.44200419732411e-05
-5.00890674179688e-05
-3.99115146792003e-05
-2.63695080276341e-05
-1.63179232475771e-05
-3.57866112915934e-05
-4.93938172672177e-05
-1.40518584671511e-05
-2.23751164552035e-05
-3.29362781512418e-05
-3.57979131591084e-05
9.24105108430298e-06
-4.25931436532727e-05
8.5938148462126e-07
-3.14669345234616e-05
-3.9094474715566e-05
-1.47129809211406e-05
-1.53929229528863e-05
-1.07723085882829e-05
-1.37612206971748e-05
-1.42142963772194e-05
-4.11437067588215e-05
-1.18333480139477e-05
-2.03881937357379e-05
-2.22728893278822e-05
-2.22111866896832e-05
-1.72296840580819e-05
-3.21553756439582e-05
-2.45408919322406e-05
-3.57397383621455e-05
-1.32901687558828e-05
-1.30193167056063e-05
-1.09083108340299e-05
-3.0007167578586e-05
-1.8976603778307e-05
-3.65006238900396e-05
-7.24385326049499e-06
-4.75055211859075e-05
-1.54641666693525e-05
-3.9849383360708e-05
-2.62950391154736e-05
-4.65025195366961e-05
-2.46007234393282e-05
-4.05331619625663e-05
-3.52893944292305e-05
-1.42697899659691e-05
-1.255308599499e-05
-2.91579958143289e-05
-3.99837065105268e-05
-1.05502080911265e-05
-2.7331371758735e-05
-2.50833869512159e-05
-5.34426363320884e-05
-3.6733636475341e-05
-2.38835635217198e-05
-4.67998917748151e-05
-4.8170560424009e-05
-2.41985829627406e-05
-2.48247504110288e-05
-1.08361622157521e-05
-3.07568156551812e-05
-3.24294074488527e-05
-2.05950952871594e-05
-3.1421455899906e-05
-4.85912728602797e-05
-1.87893485984108e-05
-4.67662895761062e-05
-5.45924460303776e-05
-4.24013040537153e-05
-1.63019869487766e-05
-5.77652714176172e-05
-1.86001013846841e-05
-2.42855554978589e-05
-1.45080407270072e-05
-5.60394815122801e-05
-2.6496434855329e-05
-4.67114920983889e-05
-1.23042807004559e-05
-5.1080642798254e-05
-3.29677407471791e-05
-9.78045517287625e-06
-4.2470721154834e-05
-3.23323365404275e-05
-3.6613460097255e-05
-1.10095179326144e-05
-2.16564110856067e-05
-2.76117774874861e-05
-2.31892642796711e-05
-2.58678893139247e-05
-4.0259454510445e-05
-3.90884236984078e-05
-4.74144339969052e-05
-6.68401021089035e-05
-4.03580023591225e-05
-2.85711052265959e-05
-4.38000235288307e-05
-2.40545365466388e-05
-3.01807915271223e-05
-6.28925284185675e-06
1.94610654730062e-06
-1.57370145919839e-05
-3.49915913055137e-05
-1.24082867533688e-05
-4.03130239150046e-05
-5.3515582682675e-05
-1.45412782241447e-05
-1.30465039288063e-05
-3.94117636319393e-05
-3.02023863272714e-05
-2.8362046655655e-06
-5.85153855279529e-06
-5.38565867148856e-05
-2.05405341468223e-05
-3.71126534603712e-05
-2.77813705691502e-05
7.45996774776844e-07
-1.75765209702113e-05
-3.16558266068644e-05
-3.18857384860386e-05
-3.89412185754661e-05
-1.28493084041182e-05
-2.84722000183323e-05
-1.79862524690897e-05
-1.86785572201949e-05
-2.49470905796311e-05
-3.66068663168664e-05
-4.73750691389771e-05
-1.85800207468669e-05
-3.31365607582527e-05
-2.26821918050571e-05
-2.7352123752002e-06
-6.04119681521202e-05
-4.5236665889984e-06
-5.02903614392288e-05
-3.61121743926725e-05
-3.33346990623659e-05
-3.19572148176041e-05
-4.9674658591623e-05
-3.87033554031899e-05
-4.8561592232709e-05
-6.07196611549756e-05
-2.79439295809738e-05
-1.21730555762581e-05
-3.72029410075008e-05
-5.10734993161986e-05
-3.99451979037066e-05
-3.8102998898704e-05
-1.92478389289716e-05
-8.8438949024513e-06
-7.59103590473369e-06
-5.40290398446968e-05
-2.9193571676159e-05
-1.76836001862136e-05
-5.52530577838775e-05
-6.19092575883197e-05
-1.9922867290823e-05
-4.45126442151216e-05
-7.12351915381291e-06
-3.5461296379063e-06
-2.3660244496208e-05
-5.38325614038936e-05
-1.86068778274795e-05
-2.55238289141455e-05
-1.99313339160766e-05
-5.89263407017246e-05
-2.5411776295592e-05
-1.40286302936855e-05
5.06808006345627e-06
-1.42558669636081e-05
-1.10930785582635e-05
-1.32132652377207e-05
-1.3493784137738e-05
-1.52583103270257e-05
-2.02786498239881e-05
-2.77941915525974e-05
-1.52308288813006e-05
-4.20806281929357e-05
6.16195289608707e-06
-5.76993395263998e-05
-5.76915172693989e-05
-5.8513592440062e-05
-2.03435692812572e-05
-1.30256392241544e-05
-2.45147919833438e-05
-1.08032435485943e-05
-3.0863999126094e-05
-2.68909400551652e-05
-2.26650301903958e-05
-2.54489222163546e-05
-1.8486092067365e-05
-5.12179433605946e-05
-2.89506804279893e-05
-2.0891560042039e-05
-2.20481113105155e-05
-3.36189812184698e-05
1.83031291707119e-06
-1.48167086748421e-05
-3.57970923886121e-05
-2.25406933563472e-05
-3.78260730419681e-06
-2.0481514146223e-05
-4.78414728909391e-05
-1.82256474370036e-05
-1.95700624698892e-05
-2.47022994809724e-05
-2.20812314433777e-05
-3.07830950017704e-05
-4.01674920031853e-05
-5.27594621888593e-05
-5.22499313999631e-05
-5.81918417858083e-05
-2.80304340459032e-05
-1.55945991665658e-05
-2.69659609258872e-05
-5.04915454321573e-05
-2.23295520883303e-05
-5.03467135324906e-05
-2.16406641750932e-05
-1.07366696314615e-05
-5.02697494105919e-05
-4.98169103997804e-06
1.58952815105835e-05
-3.4277074994781e-05
-1.79371978795342e-05
-3.02033773216324e-05
5.75974477890855e-06
-4.89667596747127e-05
-2.33476185618291e-05
-5.74436891621974e-05
-1.80433083833066e-05
-3.18895254449236e-05
-5.26187440732619e-05
-3.8306507632377e-05
-5.3424444525759e-05
-3.17798396106956e-05
-1.92656609673388e-05
-4.56367023037219e-05
-6.76518354282738e-06
-2.67417722857771e-05
-4.73086640781054e-05
-1.8328341297733e-05
-2.85613604769338e-05
-5.64600268649033e-05
-2.7892145056064e-05
-2.98822766766248e-05
-2.81103795570986e-05
1.52609504525041e-05
-5.8389655213135e-05
-5.55438535391757e-06
-7.31934550474787e-06
-1.38384015268011e-05
-2.37812277984573e-05
-4.57806202631153e-05
-5.86090734056141e-05
-5.57208540003484e-05
-3.56696227211555e-05
-5.72266885989528e-05
-2.25957916635262e-05
-3.34193889647145e-05
-2.30093275567434e-06
-2.77003651779264e-05
-1.69574097739288e-05
2.68124892231693e-07
-3.45968304824706e-05
-5.68413318262054e-07
-1.27409416469451e-05
-1.27449651056281e-05
-3.41204876476282e-05
-3.8887524443859e-05
2.6643664353514e-06
-1.06902286873522e-05
-2.03882207639203e-05
-1.68700790076349e-05
-2.65539592376599e-05
-1.83683129778251e-05
-1.27956962502786e-05
-2.82088991946785e-05
-4.77816822963148e-05
-2.34853698303132e-06
-2.45763427880534e-05
-3.53452485147461e-05
-3.6647699354553e-05
-2.11703537949447e-05
2.00213211321038e-05
-1.58981136295867e-05
-5.75135322790358e-05
-1.87966400076838e-05
-2.46957094803414e-05
-3.53238568999922e-05
-3.97698132575254e-05
-2.08847566922735e-05
-1.38382458647426e-05
-2.56378149438812e-05
-2.33139988862585e-05
-4.05245361526163e-05
-3.32266218220035e-05
-3.2684573876808e-05
-3.37960253676786e-05
-3.56216775094892e-05
-3.32788737519692e-05
-3.8223520007449e-05
-5.5097334663676e-05
-3.51282572875334e-05
-2.4749341419457e-05
1.24788187565888e-05
-3.07253637316157e-05
-9.89232044362373e-06
-2.94618104740357e-05
-2.98632216478103e-05
-3.72261389170615e-05
-3.02953900354736e-05
-4.44867639145664e-05
-2.88801911749361e-05
-4.94601109522379e-05
-3.67281226253567e-05
-1.17235667685182e-05
-2.19406899052361e-05
-4.85432539791809e-05
3.27391688543016e-06
-1.81981641783921e-05
-2.12209654749532e-05
3.92838384065207e-06
-3.15920745394676e-05
-2.44421245734615e-05
2.01855244023368e-07
-1.93302867994568e-05
-2.4173244613351e-05
-1.85289645729023e-05
-6.20662359484742e-05
-6.24027547777668e-05
-1.78895546225001e-05
3.40153775619153e-06
-3.67535974116753e-05
-3.10746277896016e-05
-2.91429024337242e-06
-2.18272293608037e-05
-3.8248875459926e-05
-2.30415342242456e-05
-2.9798825924935e-05
-1.14199143623956e-05
-3.99293997177926e-05
3.19690916472191e-06
-5.41662876161508e-05
-1.09239793219215e-05
-1.7872867629794e-05
-2.00172637041648e-05
-4.30427702195482e-05
-1.43998983682738e-05
-2.61993241789212e-05
-5.41254524897646e-05
-1.49665821383442e-05
-2.23039643333695e-05
-2.59600438599899e-06
-3.1473312326556e-05
-1.91883019511028e-05
3.60768598451722e-06
-2.21346035518379e-05
-1.91992226936943e-05
-1.46942436033834e-05
-1.24918899958596e-05
-5.02651992824358e-05
-4.75447633005103e-06
-7.78734196480384e-06
-4.44224914313982e-05
-2.3746338973697e-05
-1.59600154824889e-05
-4.94523367383076e-05
-2.17806206192264e-05
-1.7101108470271e-05
-7.57878417473588e-05
-4.78872616274661e-05
-3.57920339959611e-05
-4.55036099052403e-05
-4.41852649956455e-05
-1.71810744023976e-05
-5.17490439500145e-05
-4.41849847530516e-05
3.97087940169448e-06
-3.90120481223691e-05
-3.2101246315031e-05
-3.73919825947055e-05
-3.64006488385312e-05
-5.38427493748121e-05
-6.83477270281805e-06
-2.98286016813419e-05
-4.55876077014074e-06
-3.5772668899805e-05
-1.12370892705594e-05
-3.59528844084991e-05
-1.78055042928319e-05
-3.95558451943813e-05
-5.41065533808784e-05
-2.3863063148764e-05
-1.61055862259413e-05
-3.84784902407299e-05
-2.70617140070977e-05
-3.38567823559102e-05
-1.91023863345294e-05
-5.1130115144797e-06
-9.30354820885013e-06
-2.59274433637471e-05
-4.84684165346576e-05
-2.176053929911e-05
-4.54515667290989e-05
-2.14041450490834e-05
-4.65532081025292e-05
-3.9181833631754e-05
-3.08293241617885e-05
-1.25484850481167e-05
-4.24204053014568e-05
-1.97917304288832e-05
-3.12986499804012e-05
-2.83041916302588e-05
-1.58164921102997e-05
-1.67158421887673e-05
-4.70420442987817e-05
-1.94596020950084e-05
-2.15704002382641e-05
-1.80471320120756e-05
-7.0334705819502e-06
-2.58344583538055e-05
-2.72851627406892e-05
-4.03053568643093e-05
-5.80919356277781e-05
-1.89250813499111e-05
-1.79229810422176e-05
-3.20242095557482e-05
-1.64628436887544e-05
-6.85821403737988e-05
-7.4931444373221e-06
-1.65840533932016e-05
-2.43458069920321e-05
-2.1610297910309e-05
-4.49925178358942e-05
-3.31954783969812e-05
-3.42803457313648e-05
-6.08196962079002e-06
-2.6500654862856e-05
-1.27854946831421e-05
-2.46469362931774e-05
-3.00558580804032e-06
-2.97412255320911e-05
-4.03822606261713e-05
-3.26795178973194e-05
-2.18667389585208e-05
-3.52033152808686e-06
-2.38138327259755e-05
-4.26408687423092e-05
-3.22207388486502e-05
-2.43067231531252e-05
-1.96757933049463e-05
-2.77695671552289e-05
-6.0971861110332e-05
-1.90499052860761e-05
-8.6493192618227e-06
-2.91109706137676e-05
5.70720831292417e-06
-2.06304833691152e-05
-4.9057474026709e-05
-3.20531105148851e-06
-4.92920433794834e-05
-5.19209186159201e-05
2.66679687052936e-05
-3.39747049672621e-05
-2.46825843538777e-05
-2.40309915596523e-05
-1.69642164059752e-05
-4.13802492364198e-05
-1.23319267870019e-05
-3.1736935923381e-05
-4.78644157379347e-05
-4.156452321922e-05
-6.00538619635698e-05
-2.24288041070628e-05
-3.12244527535391e-05
-1.61360215600873e-05
-4.40850755528328e-05
-2.22100961600747e-05
-1.66394986845166e-05
-2.63615564937605e-05
-3.05801846718522e-05
-4.76077335709414e-06
-6.15159111162388e-05
-4.26317457182288e-05
-2.23908446031889e-05
-8.78157609572184e-06
-6.04876565796551e-05
-2.9422831706022e-05
-4.93288361158795e-05
-2.3663242895695e-05
-3.96044694142649e-05
-4.38830288069143e-05
-4.35610190571046e-05
-1.81351840736338e-05
-1.48446315844306e-05
-1.74942472753333e-05
-1.46943106532243e-05
-3.47613075073185e-05
-2.64806899370439e-05
1.76807686191097e-06
-2.11833424896456e-05
1.58376678826606e-06
-3.60355877651246e-05
-1.50111103266031e-05
-1.07938686853361e-05
-5.47845514176589e-05
-4.79263834386788e-05
-1.854021832001e-05
-2.42143432040839e-05
-3.71349270341512e-05
-9.33177986191435e-06
-1.77010742976957e-05
-1.44838636138693e-05
-4.07771498294402e-05
-5.02459638366832e-05
-3.36340122072127e-05
-3.46352287386418e-05
-6.09516567041641e-05
-4.7449146227449e-05
-8.75574818711117e-06
-4.9765794069249e-05
-3.47527954542336e-05
-3.33357678526636e-05
1.66657681068438e-05
-4.42896528123991e-05
-3.09107513073418e-05
-2.94934603394721e-05
-8.80887161794816e-06
-5.71390559855624e-05
-4.8151637885084e-05
2.48341610950098e-06
-1.47365699276343e-05
-6.84239676663819e-07
-1.62063870160609e-05
-1.14583596283622e-05
-2.35504907514729e-05
-3.20065376583124e-05
-1.92305394277917e-05
-3.90440677103815e-05
-4.22869080866134e-06
-3.47456052552925e-05
-3.52406772074029e-05
-2.02548392272495e-05
-1.58063036558693e-06
-2.08069426707388e-05
-1.25385979442293e-05
-3.67005466714967e-05
3.67283784143663e-06
-4.08184081789278e-05
-1.06310849069525e-05
-2.99167733243407e-05
-3.29997141769928e-05
-3.43459124270611e-05
-5.99543428939902e-05
-1.38250334601809e-05
-3.8202738187457e-05
-2.61305431404369e-05
-4.54530423912623e-05
-2.23468977225277e-05
-5.94494371504356e-05
-4.54165773447473e-05
-3.30026466612013e-05
-1.57824597691303e-05
-7.51291829290538e-06
-4.9009456960023e-05
1.52806906098517e-05
-2.07840339754965e-05
-3.30828356275584e-05
-4.36494442246901e-05
-1.20253199742955e-05
1.54009688199433e-05
-1.90246963750468e-05
-3.67448804433738e-05
-4.80837329967448e-05
-2.11786978557345e-05
-4.55757365078646e-05
-2.9007315728268e-05
-3.87192654005863e-05
-5.65804231562706e-06
-3.41650275555662e-05
-9.50791482518155e-06
-1.19122507990559e-05
-2.73977049870549e-05
-4.84376717775108e-05
-1.22610656380695e-05
-5.07325990388794e-05
-1.23929619343507e-05
-1.20032597553181e-05
-6.06640630523697e-05
-5.21662431799303e-05
-2.32700941244324e-05
-3.42045533386351e-05
-3.20575819797441e-05
-5.56724799056207e-05
-1.66440511573608e-05
-1.8187430445369e-05
-3.8899258626118e-05
-6.3984574856983e-05
-1.38660348862475e-05
-7.24584371549011e-06
-2.53669164817716e-05
-3.60725382824225e-06
-3.94442625176043e-06
-3.01185342126275e-05
-3.64935701810439e-05
-2.76638754486967e-05
-1.62783394221194e-05
-1.0738207491638e-05
-3.39574863082749e-05
