# Supplementary material for: Research on computational propagation and identification of mine microseismic signals based on deep learning
Source: PLoS One. 2025 Oct 22;20(10):e0334641. doi: 10.1371/journal.pone.0334641 (PMC12543183; doi:10.1371/journal.pone.0334641)
Supplement: S6 Data — (ZIP) [file pone.0334641.s006.zip › 000100900000158.xlsx_0.txt_24.txt.txt]

-1.98527359993057e-06
-2.64945037968723e-05
-3.96248739620149e-05
-2.16856640168354e-05
-2.41225840408393e-05
-7.40020414905947e-06
-2.72189783657062e-05
-1.08399219668541e-05
-3.62673911640264e-05
-1.54906874445519e-05
-5.69659685757155e-05
-2.79512537323257e-05
-2.62175205289257e-05
-3.87982262247337e-05
-1.45379797033976e-05
-3.75238549144235e-05
-3.45033774972828e-05
-9.89868615650669e-06
-4.37423058657937e-05
-6.33524208586696e-05
-2.91218591359489e-05
-3.13884590807366e-05
-3.04336382591092e-05
-2.91296781390527e-05
-1.99748845689339e-05
-2.48219014050104e-05
-2.87544330363488e-05
-9.80744153020112e-06
-3.89111740618467e-05
-2.73007517428816e-05
-2.64411835841571e-05
-1.63491660000743e-05
-3.31300587013087e-05
1.34148963506915e-05
-2.08522321368009e-05
-2.6653495741241e-05
-7.59974108458762e-06
-4.54792661741655e-05
-2.3959651749471e-05
-5.79400791947976e-05
-1.72807626390881e-05
-2.41493831093645e-05
-2.26064502023081e-05
-1.97718629396156e-05
-1.36509233476157e-05
-2.2266650103497e-05
-2.98504830598905e-05
-2.02111102599534e-05
-3.98619376361611e-05
2.61974332529627e-06
1.28137911486564e-06
-1.61143157718666e-06
-2.93556674630203e-05
-3.39869093761532e-05
-4.180773648044e-05
-2.84958486287923e-05
-9.0583054562195e-06
-3.34812117793877e-05
-2.85087375494071e-05
-5.49730512253039e-05
-1.87494241709998e-05
-1.60582032718176e-05
-2.94055060659686e-05
-1.38531072683092e-05
-3.99515138991765e-05
-3.11602206704825e-05
-4.25973911170898e-05
-2.27493974037531e-05
-1.88681368763689e-05
-2.29865611637655e-05
-2.85315297534743e-05
-2.03829606885764e-05
-1.28193685667144e-05
-1.71301433627581e-05
-1.89504512417695e-06
-3.48289478481655e-05
1.39195298944737e-06
-8.60149256584144e-06
-4.08582115098038e-05
-3.00522973314594e-05
-2.24061589410839e-05
-1.23343272105997e-05
-3.74239861322337e-05
-1.4987660146749e-05
-3.9349095480392e-05
-3.01463270948128e-05
4.32649689577314e-06
-2.31715757609012e-05
-2.91135931938872e-05
-2.33920124911248e-05
-6.32823929538623e-05
-2.67969429512283e-05
-2.4082493570838e-05
-6.37279620809634e-05
-4.73847149494653e-05
-3.42552444894148e-05
-1.03613921327828e-05
-7.66294248644103e-06
-2.31620752775367e-05
-4.0008814298533e-05
-1.76922721124297e-05
2.65678095386368e-05
-5.53998404336993e-05
-3.98821143353756e-05
-3.01776666017252e-05
8.99451666209954e-06
-2.55064169281845e-05
-1.71992393742202e-05
-8.85962305682801e-06
-2.17127379289515e-05
-2.42865556867239e-06
-3.03706122913471e-05
-3.39672737695365e-05
-3.03860960597543e-05
-4.70362018270392e-05
-2.67980512537092e-05
-3.8077940342534e-05
-3.08714707364741e-05
-3.97296373389165e-05
-2.12492251042117e-05
-4.33152130022287e-05
-4.34309178113708e-05
-2.14988602464473e-06
-2.02663751605928e-05
-2.37504232415474e-05
-4.15306883486811e-05
-1.12771959821349e-05
-4.77840830328473e-05
-5.68116563519351e-05
-4.25043599197756e-05
-2.69483047160772e-05
-1.76805832974634e-05
-4.22759061541719e-05
-1.25872907031178e-05
-2.08292102426488e-05
-7.76897051830483e-06
-3.27313791315401e-05
-2.2116673615724e-05
-1.54739718153063e-05
-5.35009278702023e-05
3.37450318496782e-06
-3.52945083660886e-05
-2.60567274662537e-05
-2.78893872482824e-05
-3.09713577781507e-05
-2.92888227074175e-05
-2.79982748196432e-05
-5.96715893958055e-05
-4.67807279548743e-05
-2.85357465290746e-05
-2.8631421061397e-05
-4.83983780893186e-05
-5.38896351485306e-05
-2.68214034028605e-05
-2.99379356422372e-05
-4.23954390793119e-05
-3.99669079534079e-05
-1.00260187288238e-05
-2.92604175336401e-05
-3.17816324600769e-05
-5.15110143874965e-05
-3.31118290492763e-05
-1.71919785176246e-05
-4.89059582582248e-05
-1.54211193461434e-05
-5.557275709277e-06
5.27441502064608e-06
-4.99071203093968e-07
-4.68717183708322e-05
-5.22642995950402e-05
-5.52543637791812e-05
-5.47278246982004e-05
-2.60362938643283e-05
-5.35321464325593e-05
-5.61284254510141e-05
-3.34730941242765e-05
-4.50488328434478e-05
-3.88509474049567e-05
-3.06254782859512e-05
-1.82569179228554e-05
-2.14948420801102e-05
-6.57163418935074e-06
-2.25809060089561e-05
7.01144661369003e-06
-4.64585876396777e-05
-9.92432104159101e-06
-2.74000785206077e-05
-4.64628301903495e-05
-3.60039778847988e-05
-1.51657568047271e-05
-4.19780316599497e-05
-9.34990772445307e-06
-9.21381649112457e-06
-1.22072762196871e-05
-2.18173540851338e-05
-2.88934581217341e-05
-3.91007346225683e-05
-1.98553108411663e-05
-1.38595579778912e-05
-9.39347088319885e-06
-2.42365687645179e-05
-3.80180455459843e-05
-2.68484445424023e-05
-2.59267052313395e-05
-2.76710725905617e-05
-1.13337625305732e-05
-4.11676993368329e-05
-3.84659832005735e-05
-1.93219922131804e-05
-3.00344245195915e-05
-4.22080473135305e-05
-4.61140555603769e-05
-3.90443383513194e-05
-1.20428320170942e-05
-2.73482314240237e-05
-4.24614041377799e-05
-3.77824741241058e-05
-6.14714286001392e-06
-4.09444966351068e-05
-3.79229409844115e-05
-8.14688161925688e-06
-2.87673623442731e-05
-1.67260047208546e-05
1.26986305163805e-05
-3.3944189788628e-05
-3.58427266684449e-05
-1.68883436266177e-05
-4.05929466036144e-05
-1.49398065149312e-05
-3.75665209682127e-05
-4.28743397297248e-05
-2.20736503845933e-05
-2.40454099374775e-05
-4.67838921876848e-05
-3.20402261809292e-05
-3.11482727436996e-05
-5.34485214361006e-05
-3.67846199847983e-05
-3.70456482687786e-05
-5.31102521159142e-05
7.86100497757786e-06
-3.91670038652033e-05
-2.01652468841014e-05
-2.98374665229067e-05
-2.70121327060358e-05
-1.29846819389793e-05
-4.4369225443147e-05
2.43969353404651e-05
-2.88309021510492e-05
-4.80329606427751e-05
-2.40799887629357e-05
-1.1581007528113e-05
-4.97544180453497e-05
-3.83215977463871e-05
-4.24187638311181e-05
-3.45101426802774e-05
-3.20335608452767e-05
-9.86065999179238e-06
-2.33316072916565e-05
-3.83622317488395e-05
-3.5467208832687e-05
-1.6647493045703e-05
-3.93596478129212e-05
-3.2007978772201e-05
-3.57471941168693e-05
-9.76458841921451e-06
-2.77252204965485e-05
-4.30434259803459e-05
-2.76946175830515e-06
-4.02701272345323e-05
-2.55194355122234e-05
-5.47541266646389e-05
-2.98989775387119e-05
-2.02802041216308e-05
-3.46419535387098e-05
-1.30059095963932e-05
-3.91072794030118e-05
-6.03049457532335e-06
-5.72612293256135e-05
-4.51568731791787e-05
-1.28310373364207e-05
-1.00342978877608e-05
-4.61434364116572e-05
-2.72837037534502e-05
-2.83371459933774e-05
-2.13196937702633e-05
-2.5868677895875e-05
-2.45915469756808e-05
-5.43396356296477e-05
-2.62062351441373e-05
-2.69160534461409e-05
-2.4501649367425e-05
-4.74795574305835e-05
-3.31356902050988e-05
-2.08261192659572e-05
-1.09844815663762e-05
-5.36738690539774e-05
-1.72396542625469e-05
-3.67208844238472e-05
-4.46503707339394e-05
-3.99338246231785e-05
2.79936442164063e-06
-4.42578806853539e-05
-2.45784001295634e-05
-5.64021496720808e-05
-3.75434394714937e-05
8.66728988083661e-06
-3.44980552609951e-05
-3.47208194432687e-05
-5.10793377779849e-05
-1.02597553236841e-05
-1.69563276815868e-05
-2.46511478747066e-05
-4.03396907203434e-05
-3.30743449276556e-05
-3.02223402545636e-05
-2.11402991486042e-05
-2.51862083852839e-05
-2.73898702815399e-05
-8.98191434584102e-06
-2.11685802320489e-05
-1.74231034818506e-05
-3.83845965980868e-05
-2.00783613572978e-06
-4.45679840284314e-05
-3.02512640860845e-05
-2.10013205428786e-05
-4.36132595152412e-05
-2.29856419814191e-05
-2.03385351608256e-05
-5.16761754054827e-05
-3.72006125052963e-05
-2.06587681849414e-05
-2.44476010756264e-05
-2.05806643398277e-05
-4.75617439112597e-05
-1.42518292460262e-05
-1.54363485018134e-05
-2.18567180859432e-05
-2.55731050199088e-05
-2.03482329822316e-05
-3.664889703462e-05
-6.08613560844294e-08
-3.59093134341846e-05
-5.43102689905852e-06
-2.49626748965282e-05
-4.71227943400788e-05
3.21971375664347e-06
-3.16894576738372e-05
-3.82066595874846e-05
2.72755727665858e-05
-3.16806630731609e-05
-4.06657671477287e-05
-3.89428037051534e-05
-2.58002732257523e-05
-3.44697905374377e-05
-2.86207001727375e-05
-3.66180786207556e-05
-5.34848723585873e-05
-4.04144494541939e-05
-3.63773030978541e-05
-9.48087906707875e-07
-8.84009430105134e-06
-2.952865717198e-05
-2.48882961705816e-05
-1.17356278233425e-05
-2.52180024819744e-05
-2.61865253662754e-05
-1.04922691697384e-05
-1.60005267713721e-05
-6.83990892567589e-05
4.01282769519188e-06
-3.45870346168339e-05
8.53222280824547e-06
-1.31451466906548e-05
-3.77552993424641e-05
-2.56302842959561e-05
-1.57706779063502e-05
-1.9394837959247e-05
-2.91308275760936e-05
-2.91583188663555e-05
-5.34805400986842e-05
-3.19155421039144e-05
-1.91864959875976e-05
1.14105625525186e-05
-6.03592716932006e-05
-1.06236905991191e-05
-1.30179606039635e-05
-3.55563901825404e-05
-5.01928967781555e-05
-2.75626423665263e-05
-2.31307242341061e-05
-3.92651737105461e-05
7.5954005255825e-06
-1.59683531628111e-05
-3.46068725211708e-05
-7.18814299314367e-05
-5.15180174821882e-05
-3.05058247531132e-05
-1.64879354724858e-05
-2.74657674971013e-05
-3.24344222650201e-05
-2.51297272086842e-05
-3.93251334999422e-05
-3.97922591885932e-05
-3.32917938877325e-05
-3.93497031986469e-05
-3.27791816923597e-05
-4.307353482706e-05
-2.52580644291222e-05
-2.16288693758007e-05
-3.00214759418155e-06
-4.53937486643257e-05
-4.23115484511703e-05
-2.34341160164216e-05
-2.71024194371709e-05
-3.18390588163019e-05
-7.95452898188865e-05
-7.51475587855851e-06
1.21873001336437e-05
-5.62487131670172e-05
-1.70932402307612e-05
-2.33304819642626e-05
-1.81164518520457e-05
-2.79598949661068e-06
-1.48561668043965e-05
-3.03654183453205e-05
-4.63127802687144e-05
-1.10839101409912e-05
-3.58279387929118e-05
-1.81690237216775e-05
-1.33163837839096e-05
-1.27348048805223e-05
-6.28183223027169e-06
-4.43075957890947e-05
-3.72986198142483e-05
-2.78785507694488e-05
6.09688206710434e-06
-3.85250358564026e-05
-1.17242748793256e-05
-3.78461392139285e-05
-2.98548195442431e-05
-3.55270671949e-05
2.41028151524904e-07
-3.00198111155666e-05
-1.19190683091284e-05
-2.64625518718274e-05
-2.52386734834491e-05
-2.0571909972489e-05
-2.29353217365278e-05
-4.2106248911388e-05
-1.95086663791923e-05
-2.3231019196077e-05
-3.41099567224948e-05
-5.55860915811904e-05
-4.90615416687416e-05
-4.26203557231304e-06
-2.25381274244752e-05
-3.20274993641362e-05
-3.33234818773946e-05
-3.68240969015457e-05
-1.33976972506827e-05
-9.84757060996458e-06
-1.58596993937203e-05
-1.4553984498565e-05
-3.60584158044742e-05
-5.60020970820846e-05
-5.91143369450091e-05
-4.77939175246254e-05
-7.41628675224727e-06
-2.59037588359542e-05
-3.7829624175907e-06
-2.38435616559814e-05
-2.76501009332614e-05
-3.86732150342306e-05
-3.42802299146068e-05
-3.75536797224316e-05
-4.06914182634232e-05
-2.42649870460591e-05
-1.48885965532078e-05
-3.31469025310708e-05
-3.40443016950434e-05
-1.11449686148792e-05
-2.41034796028028e-05
-3.68085509589341e-05
-2.69605224608602e-05
-5.50208520960751e-05
-3.71589812869751e-05
-1.95467485192876e-05
-4.078873100993e-05
-4.21858768704646e-05
-5.10427838761911e-05
-2.39400753021057e-05
-5.22004969132019e-05
-2.24569885744864e-05
-5.91556370867559e-05
-1.85191065689822e-05
1.32311654761898e-07
-3.53241445396284e-05
-2.85325995619365e-05
-3.79143468611779e-05
-2.31958987938022e-05
-1.8796665719166e-05
-1.76166101618699e-05
-7.77831155550332e-06
-3.24385799159446e-05
1.33344387943327e-05
-3.11199180405923e-05
-3.66630754774788e-05
-4.28043415160534e-05
-3.85974798425693e-05
-4.94352221143217e-05
-4.97627866356316e-05
-5.98212542030084e-05
-2.93064091782237e-05
-3.83975470694535e-05
-1.71899143207347e-05
-4.57479877610684e-05
-5.07129456948322e-05
-3.05888903699839e-05
-1.43469625493148e-05
-2.60372685949046e-05
-2.3987581829071e-05
-3.50368201560452e-05
-3.2712280870791e-05
-2.45279404030805e-05
-1.35577996348587e-05
-3.38788654321007e-05
-1.93901572757054e-05
-1.08789517873462e-05
-4.53776034198237e-05
-1.48312142329232e-05
-2.57276928584254e-05
-3.36840768364462e-05
-3.63352592522425e-05
-3.86561853202702e-05
-3.46958605339199e-05
-2.34662300852994e-05
-1.65780200462515e-05
-7.62015436541453e-06
-3.73778221925302e-05
-2.50704910317193e-05
-1.89659713848788e-05
-1.9402666500626e-05
-4.08225753937111e-05
-1.47035062410966e-05
-4.10081472911079e-05
-1.01807783300013e-05
-1.40320799213885e-05
-2.52334939874525e-05
-3.1998697989876e-05
-2.34427871232191e-05
-2.35409737060587e-05
-1.31738980604787e-05
-1.03240398708582e-05
-2.32713953461095e-05
-3.24987235432818e-05
-2.59253496221564e-05
-3.15887634343173e-05
-3.2331986414005e-05
-2.43619875390423e-05
-3.56677124628838e-05
-2.50048378596281e-05
-5.3564716144002e-05
-3.5191484075785e-05
-1.17272758223024e-05
-3.1529270926489e-05
-3.25223572067414e-05
-2.73850966348587e-05
-2.33357951743663e-05
-4.00454880814349e-05
-6.08602448441151e-06
-6.8627308346192e-05
-4.31403455522226e-05
-2.64444683783058e-05
-2.36415928107603e-05
-3.85876204150226e-05
-4.89427230936128e-05
-3.07363651562404e-05
-3.07348385735146e-06
1.39310624929986e-05
-1.78167963004874e-05
-2.95683691386022e-05
-2.84181088654191e-06
-3.55847122084739e-05
-3.96962251662023e-05
-2.21234384041803e-05
-2.22024422558188e-05
-3.43876988220469e-05
-2.82958064179311e-05
-3.62480318024014e-05
-2.29088919807478e-06
-2.9821424119582e-05
-4.18229932157512e-05
-3.75730997661012e-05
-5.24975346335082e-05
-4.12451823199608e-05
-2.42503233320799e-05
-1.17959177788573e-05
-3.17074983206464e-05
-2.31370122231502e-05
-3.94479110599907e-05
3.33298342382623e-07
-4.87667926286948e-05
-1.84525652161868e-05
-2.55914974677569e-05
-1.18872497599011e-05
-6.35204505016719e-06
-2.93782386906665e-05
-2.6290746229487e-05
-5.09336827591188e-05
-4.19340657987526e-05
-6.27665881359416e-05
-4.39575642749518e-05
-6.03203628761473e-05
-4.78267681802895e-05
-4.0607447784439e-05
-4.01437941396731e-05
-3.1094730754779e-05
-2.87167922441449e-05
-5.99843527855306e-05
-3.0118759281541e-05
-4.42516975518553e-05
-1.41360281639277e-05
-1.50455722611592e-05
-1.64807449865579e-05
-3.2659509459286e-05
-1.0373752147728e-05
-6.20083104906905e-05
-3.48953163881492e-05
-5.00928450694272e-05
-5.15950738109399e-05
-1.38453813124762e-05
-4.40494688355816e-05
-8.2578901338286e-06
-2.00218559512571e-05
-2.16674330935466e-05
3.20425902898262e-06
-3.59490636741654e-05
-2.87448562819269e-05
-1.52473132338067e-05
-3.0440132611412e-05
-5.01458482448577e-05
-3.40304165338394e-05
-2.39649815053251e-05
-3.31242495483206e-05
-3.6569643088356e-05
-2.21361031899243e-05
-5.77489016175953e-06
-5.3659060211564e-06
-2.5121494530558e-05
-2.1510475395973e-05
-2.04757180659462e-05
-1.77952084599654e-05
-5.09671847710489e-05
-3.94581602648402e-05
-5.55267851692399e-05
-2.65148020559462e-05
-3.10103924910813e-05
-2.26608935126703e-05
-4.28975664976419e-05
-4.0730101292853e-05
-4.01556457133054e-05
-2.90125288526271e-05
-2.47538673911662e-05
-4.09636000759076e-05
-2.26911172911851e-05
-2.70235583975433e-05
-6.04646074614219e-05
-1.74603395937205e-05
-3.54636465393096e-05
-4.51530976386312e-05
-4.14393283327999e-05
-2.8817091579024e-05
-1.08257546773019e-05
-4.85598210550649e-05
-4.35313157633519e-05
-2.83812827948155e-05
-2.4101028753164e-05
-1.87156719497908e-05
-8.11610908860188e-06
-3.98160623815806e-05
-1.53811962572983e-05
-2.14030858324026e-05
-1.62807897613158e-05
-1.95563560172569e-05
-4.87135556041913e-05
2.60163535038829e-05
1.12610065369605e-05
-2.6556681313173e-05
-2.85409574509524e-05
-4.62879273048178e-05
-4.30800822194568e-05
-2.20867073433311e-05
-4.15906008363315e-05
-2.94709475341366e-05
-4.93434204248108e-05
-2.85268561864267e-05
-2.20926619323685e-05
-1.40027475444166e-05
-4.89350818931431e-05
-1.73053391366996e-05
-2.44572047798699e-05
-4.53610927497469e-06
-3.98168758826833e-05
-1.72867117836338e-05
-5.00880326435837e-06
-4.64726480475062e-05
-3.76103074149768e-05
-3.7023191301122e-07
-1.25603555512679e-05
-4.03783131929238e-05
-2.89632284760745e-05
-4.63802688328879e-05
-3.46892802049372e-05
-6.43486980211131e-06
-2.56171279196199e-05
-4.57776389343907e-06
-1.66826486901498e-05
-5.77364243940548e-06
-5.62366927669112e-05
-4.00009965360785e-05
-3.61454889225229e-05
4.44827677989478e-06
-2.45021992035082e-05
-1.03565408356616e-05
-3.22138722521027e-05
-3.30324854693968e-05
-2.98983052474558e-05
-3.13477986316055e-05
-5.12291107179859e-05
-4.11016852128363e-05
-4.71424397383169e-05
-2.1012213794961e-05
-2.23274015017176e-05
-3.39588893747131e-05
-2.17735746540946e-05
-3.79453880867213e-05
-1.86148105938771e-05
-2.53283111122085e-05
-3.36144388575108e-05
-4.11823146744271e-05
-4.06663333973757e-05
-2.30874960447208e-05
8.81717599105058e-06
6.32540308142591e-06
-2.94586090315769e-05
-3.3787748753847e-05
-5.1028107051251e-06
-1.98824451792085e-05
-1.91966895230003e-05
-2.11899075513962e-05
-1.15454065770652e-05
-2.49020894355052e-05
-3.21261598733479e-05
-3.60542925469537e-05
-2.02027714902e-05
-1.37167812136416e-05
1.28766263987446e-05
-5.98193861755522e-06
-6.24075951291749e-05
-4.440533264803e-05
-2.32571296545439e-05
-1.00468654343285e-05
-1.75760341892518e-05
-3.43557384886425e-05
-1.31689270919571e-05
-2.72980492664662e-05
-4.62314804655986e-05
-3.37767652210026e-05
-1.70919077528141e-05
-1.39254886445099e-05
-1.86479350045145e-05
-2.96419026656133e-05
-4.35535884655127e-05
-2.95895066909088e-05
-3.49361139223535e-05
-3.4107133374275e-05
-1.28373943246868e-05
-3.86986158136546e-05
-1.63669037182024e-05
-2.75625169717013e-05
-2.07368942817862e-05
-2.19502371846406e-05
-2.19096038532042e-05
-3.8770456417763e-05
-6.22635781346178e-05
-2.73357545883753e-05
-5.74743428927162e-05
-3.19845951842766e-05
-3.00770998356588e-05
-5.55004725118117e-05
-3.72968158311771e-05
-1.65582604151292e-05
-1.32824075009291e-05
-3.67850369390998e-05
-5.05234821461759e-05
-5.6677996600446e-05
-2.94201041566671e-05
-3.54348739279653e-05
-2.96905214966315e-05
-1.46550046409211e-05
-2.38564941583328e-05
-4.68820082313454e-05
-3.24018186531989e-05
-1.87850349689032e-05
-4.31434654205022e-05
-3.79212889562995e-05
-3.27871974341414e-05
-4.2941681363049e-05
-4.7978331805622e-05
-4.92499053238931e-06
-3.32812938292281e-05
-5.39422320658792e-05
-3.48257706968176e-05
-3.023225044534e-05
-5.04525617808393e-05
-2.46153287050393e-05
-2.56794480717888e-05
-2.4633085680248e-05
-1.70475012577819e-05
-1.2139351450245e-05
-2.65909153742515e-05
-4.1001907063074e-05
-1.24397880930643e-05
-1.54233000690864e-05
-4.63776790390511e-05
-2.48108023272163e-05
-5.41870637270147e-05
-9.21407589935039e-06
-3.56607625554406e-05
-3.18471644775055e-05
-4.37677338086545e-05
-2.40078137847857e-05
-1.16678543454243e-05
-2.01970860540921e-05
-4.23353103746795e-05
-3.1958548520464e-05
-5.73480661524628e-05
-4.36765132275487e-05
-3.36174663404933e-05
-3.21920817336917e-05
-8.04553434144887e-06
-1.71954075805258e-05
-2.52861369466548e-05
-4.25028794233138e-05
-1.59852961018055e-05
-3.71798619651214e-06
-2.97620601105363e-05
-4.19313870828143e-05
-4.9560437928991e-05
-3.83030058284199e-05
-3.91308196633544e-05
-1.37987414650452e-05
-4.8416427599877e-05
-3.86677019309447e-05
-3.8039388832794e-05
1.7967475314586e-07
-1.98045769258632e-05
6.26276581339594e-06
-2.75697455598892e-05
-3.07995730108067e-05
-2.02457703875144e-05
-2.40082851919735e-05
-8.18977198315817e-06
-2.47511748418564e-05
-3.11165362848879e-05
-2.19623914405455e-05
-5.57889677676109e-05
-3.61849344460364e-05
-3.36504885211807e-05
-7.87976361213282e-06
-8.29733163441916e-06
-3.48990976099869e-05
-5.00021042922004e-05
-9.85113617024898e-06
-2.39047089848283e-05
-4.37027740525218e-05
-2.20212839303093e-05
8.70624718218222e-06
2.47683904840574e-06
-4.81769165738079e-05
-1.19194362081313e-05
-4.48611348352248e-07
-4.73862138436951e-05
-4.6405441376045e-05
-4.35180634809803e-05
-2.12723712310304e-05
-3.30035749447567e-05
3.66331971001761e-06
-3.94658295709325e-05
1.13190654669449e-06
-3.08962119080926e-05
-3.69640684453586e-05
-1.42614798235544e-05
-2.82485933321038e-05
-2.32120718051866e-05
-2.92114519979897e-05
-8.60407955691214e-06
-2.58531276203466e-05
-3.35541435669332e-05
2.81910613444286e-06
-1.60127222559541e-05
-4.34173472650362e-05
-3.78886511716791e-05
-4.98638015899712e-06
-7.51257760276634e-06
-1.64158185234302e-05
-2.81964638575204e-05
-2.38393056071477e-05
-2.60928610867374e-05
-2.34575270873975e-05
-8.38913353122048e-06
-5.30455080641475e-05
-3.4189881301281e-05
-3.61493696809673e-05
-5.8703540783976e-05
-8.54616877014647e-06
-2.30143656297263e-05
-3.43511566769574e-05
-3.01543172221259e-05
-8.97678141838211e-06
-7.78827569303365e-06
-5.60275471663052e-05
-4.41771062768379e-06
-2.07091799163077e-05
-1.82099006284239e-05
-1.92325659520431e-05
-3.09529056854997e-05
-3.64993990852949e-05
-3.37457621499855e-05
-4.46846645061282e-05
-1.46593045989454e-05
-3.81583245971006e-05
-2.80538612738899e-05
-3.228341424886e-05
-1.30224274283832e-05
-5.03124045644321e-05
-1.05753551041093e-05
-3.64416093589814e-06
-2.58383911301056e-05
-2.35848605012076e-05
-5.70713176486584e-05
-4.13655433394245e-05
-1.88362952176645e-05
-5.90490529485022e-05
-2.83500568457363e-05
-3.44660139062708e-05
-6.22374652833746e-05
-1.77891724572142e-05
-1.21893264532215e-05
-7.32218601682604e-05
-3.76434371568936e-05
-1.59365894914374e-05
-3.99952624487966e-05
-1.2631831672779e-05
-1.4387565662207e-05
-4.83319889775687e-05
-4.16668190052679e-05
-3.95590636517781e-05
-4.93100595276049e-05
-1.6735990849888e-05
-3.1823442621705e-05
-2.92379975673715e-05
-2.12286407631859e-05
-5.73164277315742e-07
-4.44462825347833e-05
-2.56912777713342e-05
-3.86939246338274e-05
-4.51779934179459e-05
-1.77606772416452e-05
-3.44737782563036e-05
-2.83161330139605e-05
-4.06667416892413e-05
-2.63352355036128e-05
5.60682805689848e-06
-1.74076396531718e-05
-2.407485503424e-05
6.23246516941618e-06
-2.93444700399045e-05
-2.26442526411168e-05
-2.0444736172458e-05
-5.21127575040953e-05
-5.77666827925389e-05
-2.47217028761439e-05
-2.21920710734446e-05
-3.01784004552181e-05
-2.60891785040053e-05
-4.80593029967735e-05
-2.46438826204184e-05
-3.78532120220245e-05
-5.6349456715214e-05
-4.11001756470523e-06
-3.93949347177513e-05
-3.26036299934094e-05
-4.05049273229409e-05
-2.66903850707439e-05
-3.82828712674071e-05
-3.80555513056659e-05
-9.9508111591201e-06
-2.1786568411727e-05
-3.45088143845414e-05
-5.56101684447372e-05
-1.68506271366782e-05
2.27877768952728e-05
-4.56219936424352e-05
-3.03162129554265e-05
-1.5898290223971e-05
-1.2677205645184e-05
-4.81065683790368e-05
-1.62171167395148e-05
-3.22606619092721e-05
-5.05207487118608e-05
-3.55164989217393e-05
-3.63772317962335e-05
-3.26944554196103e-05
-2.81314711778303e-05
-4.37629748743002e-05
-2.97193939874957e-05
-2.39493035448459e-05
-1.66785339759328e-05
-1.93292598432693e-05
-2.03006106991282e-05
-4.65278195806117e-05
-2.22310250021507e-05
-3.76423152076484e-05
-4.42403754136435e-05
-4.03072774668727e-05
-1.73393010295936e-05
-4.10653518873404e-05
-3.32474300128535e-05
-2.19732476560919e-05
-1.80617421200399e-05
-3.78050530316055e-05
-7.49275554147869e-05
-3.47135412875448e-05
-1.85350596909221e-05
-5.13061138783846e-05
-2.88213982617351e-05
-2.52346700244968e-05
-4.03661576691264e-05
-4.5341223279821e-05
-3.75004308137425e-05
-2.75065286834642e-05
-4.52525316585491e-05
-2.34772581203756e-05
-4.33310447043657e-05
-5.28431758571328e-05
-3.91435482790815e-05
2.0411687314977e-06
6.67142888354929e-06
-4.4832654168712e-05
-3.00442920680649e-05
-2.69347984960088e-05
-2.17698587145983e-05
-5.38350950795685e-05
-3.39477380364492e-05
-1.76873802073104e-05
-2.06916748128406e-05
-3.62394965281768e-05
-2.80497940349587e-05
-1.87702094674411e-05
-4.9234560475868e-05
-5.01816307766303e-05
-1.7288904948706e-05
-2.08684404385836e-05
4.3594175136005e-07
-2.92716832985875e-05
-4.6701296887565e-05
-2.28118010229822e-05
-2.56934672818577e-05
-4.57752481416399e-05
-3.1463530885402e-05
-2.53844989908308e-05
-3.98997454486875e-05
-4.0344066312725e-05
-4.7582730991055e-05
-2.02085573236765e-05
-4.23210560888239e-05
-3.27149710492798e-05
-7.66582062653942e-06
-3.95761141868635e-05
-4.68570429671293e-05
-3.99627814762885e-05
-8.66387047200647e-06
-4.44709410891424e-05
4.6646848163881e-06
-3.92118120964555e-05
-2.22708163123767e-05
-2.50176847427377e-05
-2.37989334391936e-05
-7.31973942228731e-06
-2.61837658420282e-05
-3.62922738701483e-05
-1.42875214778696e-05
-1.50416247470252e-05
-3.62392893359401e-05
-3.38773731678091e-05
-2.28153110865983e-05
-5.04222821675324e-05
-2.35453876973649e-05
-1.09957019098428e-05
-3.32088209606908e-05
-2.14310052192494e-05
-2.61979234064228e-06
-1.65813903706004e-05
1.53546105398948e-06
-1.53965303874719e-05
-3.4568500758693e-05
-4.01706606201741e-05
-2.47717258588139e-05
-4.10642992878719e-05
-1.7452673534551e-05
-6.02966211350507e-05
-1.83531697829221e-05
-3.93789832886218e-05
-2.46502820602303e-05
-2.62200149145464e-05
1.23882115079081e-06
-3.94494211986743e-05
-2.53471361000542e-05
-1.15533648311795e-05
-2.35326770734245e-05
-4.49887049768576e-05
-3.45250085263173e-05
-2.03750996098348e-05
-3.80525486227594e-05
-1.06952635077988e-05
-2.50311177604027e-05
-1.25153265110707e-05
-5.55638181660505e-05
-2.09969201469645e-05
-2.33078002280964e-05
-4.37913640912899e-05
-3.52246669641438e-05
-5.01849205233999e-06
2.81499636542109e-06
-3.392701013044e-05
-2.56440786566075e-05
-3.58922976184068e-05
-3.48401025034067e-05
-1.27894611453755e-06
6.03160167576636e-06
-3.88311897253341e-05
-4.88921146442797e-05
-1.73824153414727e-05
-1.63216002780314e-05
-4.16806198364131e-05
-6.15142915512365e-05
-2.20812601020039e-05
-4.41819833689636e-05
-2.72948628383892e-05
-3.55698077641155e-05
-2.89301732865994e-05
-1.54749638020956e-05
-2.32866242832091e-05
-6.66777018140543e-05
-5.05901402323731e-06
-3.7677587173617e-05
-1.86513130888415e-05
-3.4465350259849e-05
-5.17069775156852e-05
-3.81487967190567e-05
-1.19771166660093e-05
-2.77783786848603e-05
-1.29031850289052e-05
-1.3901296908542e-05
-5.28108485479273e-05
-3.33963271581776e-05
-8.72201931204447e-06
-3.72970179107823e-05
-2.40882426725622e-05
-3.52203069056677e-05
-3.85003078097665e-05
-5.68800088829341e-05
-2.07642616133465e-05
-3.36491981497817e-05
-3.95183913868407e-05
-9.89803450589403e-06
-2.18500412313233e-05
-2.13888761325988e-05
-3.85217701838766e-05
-2.04689247566513e-05
-4.12881214787669e-05
-2.96554772870513e-05
-4.66325652418886e-05
-4.05756591138676e-05
-1.61981155952296e-05
-2.36053713217546e-05
-1.28490310255929e-05
-2.76277935916374e-05
-2.12483989213662e-05
-1.04668871809456e-05
-3.86966530213938e-05
-5.2775631727125e-05
-9.21772331864463e-06
-3.81408415860127e-06
-9.77861635276456e-06
8.35408430756143e-07
-2.20457637037704e-05
-2.97018794578458e-05
-1.40548223156214e-05
-3.85071164930811e-05
-2.1853514850385e-06
1.31541957915909e-06
-8.72233385710303e-06
-3.34815991836689e-05
-2.4630750995486e-05
-2.0540407719114e-05
-1.41786416484501e-05
-5.54268639686272e-06
-7.20109331054888e-05
-1.2244733560346e-05
-3.64648173516356e-05
-3.94051233511194e-05
-6.51036069696616e-05
-1.56841867519133e-05
-4.02760272142232e-05
-3.25775196240597e-05
-1.42434156388223e-05
-2.4693670812236e-05
-3.48990868086066e-05
-1.3288703230311e-05
-9.80593840801332e-06
-4.21901452218139e-05
-1.56245433077323e-05
-3.20935470963305e-05
-1.3241888785315e-05
-4.51621900778874e-05
-1.01221677545932e-05
-1.68783110953394e-05
-3.0359863941612e-05
-5.29180185111595e-05
-2.69698435663967e-05
-2.53798363350899e-05
-1.84691645230856e-05
-1.89528005781532e-05
-5.6204651292785e-05
-3.43203465346302e-05
-5.28144951567992e-05
-2.79895549125709e-05
-5.35616811123238e-05
-3.62530922783367e-05
2.47351187595467e-06
-3.37381548050205e-05
-4.60213129729445e-05
-1.78327109798852e-05
-1.21778167744848e-05
-3.16388852717981e-06
-3.48644879728734e-05
-2.0257570837801e-05
-1.67461316296834e-05
-2.67835824860304e-05
-3.56115018234027e-05
-3.29944972986063e-05
2.42778408916387e-06
-6.65152383218769e-06
-2.61561547706096e-05
-3.19841797683126e-05
-1.84234188839136e-05
-5.34068090434209e-06
-1.96958706647955e-05
-1.06568699070489e-05
-1.47563661546323e-05
-3.60003295882675e-05
-3.30102605165739e-05
-6.12247511412549e-05
-3.51783397718475e-05
-5.95405485531907e-05
-1.71514698145629e-05
-2.45686664614346e-05
-2.92738914169905e-05
-3.64753866256322e-05
-1.44851972147225e-05
-4.89615243859778e-05
-3.09228312549864e-05
2.28689866648476e-06
-4.09086898775484e-05
-3.6501339905833e-05
-2.01103405179356e-05
-3.62799134234507e-05
-2.26447717467125e-05
-1.78889138537115e-05
-5.57509373127357e-05
-1.84820718933456e-05
3.06684298232858e-07
-9.66807256499305e-06
-2.81044212945236e-05
-2.05316096077148e-05
-2.31952935659914e-05
-1.95430789865406e-05
-3.5670026198316e-05
-2.29675390086744e-05
-6.13170988846073e-05
-1.74154184490054e-05
-3.75816786877919e-05
-1.58778990621742e-06
-2.84903571869763e-05
-4.99887116540889e-05
-1.81018449260868e-05
-3.85350937754858e-05
-3.1780308481491e-05
-5.26799122031321e-05
-6.66753702935754e-05
-3.55928403425633e-05
-1.08573506250621e-05
-3.42648921174691e-05
-4.45980526782887e-05
-4.0188266670408e-05
-1.40434242895606e-05
-3.14600883665157e-06
-4.06620228606096e-05
-4.77201494610703e-05
-4.37249755174644e-05
-4.54465173663459e-05
-4.52304254474507e-05
-4.72309241659138e-06
-2.34874190269796e-05
-5.93039695800452e-05
-2.35668092634039e-05
-5.01560454968125e-05
-4.87942509552619e-05
-9.16975837527917e-06
-4.02939998191977e-05
-3.73646126712648e-05
-1.6347073740199e-05
-2.83087935194881e-05
-5.00863832919151e-05
-4.00063467149144e-05
-6.00794774083342e-06
-2.43180041392267e-05
-6.96343564213587e-05
-2.76993938846799e-05
-2.74332913453383e-05
-3.73026865699694e-06
-2.27048747812637e-05
-2.04272200148229e-05
-1.99232485661107e-05
-3.39295231396121e-05
-4.86970965863543e-05
-1.7479219824433e-05
-4.70971204190142e-05
-6.27170781287125e-06
-3.60722393869768e-05
-4.21978554041992e-05
-3.61623718920092e-05
-2.78797018089068e-05
-2.51684439712348e-05
-2.91045461585127e-05
-5.25916622221429e-05
-4.01555162592433e-05
-1.23760034671961e-05
-2.74486506469226e-05
-2.95154137277873e-05
-1.47699801867451e-05
-5.49536224276765e-05
-5.77372453429161e-06
-1.13270705047131e-05
-3.09058629831827e-05
-3.47035417954509e-05
-3.69051545694633e-05
-1.75897043330773e-05
-4.1202022604992e-05
-2.7639124984192e-05
-5.4940508738149e-05
-3.31178426306684e-05
-2.36864925671868e-05
-5.31779496485292e-05
-3.53327273071861e-05
-1.11159612322832e-05
-1.3997699130523e-05
-4.57969106624703e-05
-2.33561342573932e-05
4.76708772039937e-06
-4.09952071292046e-05
-3.2907515645838e-05
-3.63287368849352e-05
-3.68320118969554e-05
-7.91221501753087e-06
-2.66191412566007e-05
-3.43801928680251e-05
-1.93789763253856e-05
-2.57862772434816e-05
-2.96879692704704e-05
-4.0697893575932e-05
-6.09782186417063e-05
-2.39762655828575e-05
-5.15365175754073e-05
-2.10514466860611e-05
-1.6421213103968e-05
-4.16822797967932e-05
-2.91007487938098e-05
-5.21113915892166e-05
-2.76466670706089e-05
-3.77061535733382e-05
-3.1990544486864e-05
-2.42158068913912e-05
-6.10221919351406e-05
-1.57593424916181e-05
-2.48090223691811e-05
-1.85021326641815e-05
-1.26122762010623e-05
-3.66448371398529e-05
-1.38204805405612e-05
-8.38016919435043e-06
-5.75982500107571e-05
-1.34279603296107e-05
-2.28758500064758e-05
-5.40096105771359e-05
-3.85607562024197e-05
-3.5358217824008e-06
-4.43687870080808e-05
-1.74442852055879e-05
3.86244749410576e-06
-3.87591055108644e-05
-4.81578194059556e-05
-3.73249139980596e-05
-2.26457322651652e-05
-3.99601079514995e-05
-3.52255279873404e-05
-3.10059499003149e-05
-1.71620513675862e-05
-4.74396270045707e-07
-1.04004029110274e-05
-2.50333674779736e-05
-2.38031135342805e-05
-2.43794234418023e-05
-3.16474054089338e-05
-3.80282047083763e-05
-2.40729261969274e-05
-2.57787234540024e-05
-4.04083363567326e-05
-4.03880133322004e-05
1.25387153106952e-05
-7.8014884528074e-06
-2.42272485618348e-05
-4.09162472913231e-05
-1.80433735661441e-05
-1.37939742121829e-05
-4.26675376165825e-05
-7.09830024417189e-05
-3.43407657186667e-05
-3.91518188991196e-05
-2.46083963615396e-05
-5.20223582100005e-05
-7.48464931664821e-06
-1.33874045216058e-05
-4.09278241753591e-05
-5.42697683865634e-05
-1.27547520561e-05
-5.74048968311159e-05
-1.51132798445958e-05
-2.64148770061613e-05
-1.16550185646139e-05
-4.43317722008891e-06
-2.07300971891792e-05
-2.97089231657172e-05
-1.07392869144756e-05
-1.02582050439934e-05
-3.95066066276338e-05
-3.37046859440414e-05
-4.92183738752877e-05
-2.96251071186028e-05
-2.2582835480644e-05
-2.7661898129356e-05
-3.87803538907405e-05
-4.75289932050856e-05
-3.06775146300369e-05
-1.70290823426229e-05
-4.74948110938678e-05
-1.86919818194365e-05
-2.60389428063268e-05
-2.88882123751239e-05
-8.79454815869126e-06
-7.41893180350651e-05
-2.10902820611534e-05
-5.03442003246007e-05
-2.13235002656095e-05
-2.56524840810321e-05
-3.39352189872852e-05
-1.27931346727011e-05
-1.78538691464478e-05
-3.29203763288977e-05
-4.89502778858619e-05
-2.80497026581708e-05
-4.44368129762437e-05
-4.53432357464674e-05
-3.61170358207354e-05
-4.06746663255873e-05
-1.78118419478185e-05
-1.5514665337923e-05
-3.52101410155992e-05
-1.19950521495723e-05
-2.04886143696649e-05
-1.51199227206701e-05
-2.67997154709309e-05
-2.82469522757895e-05
2.6756067027599e-06
-2.70903519810273e-05
1.58041593834754e-06
-1.76725612431328e-05
-5.2808675844704e-05
-8.22881465431936e-07
-2.77087142224856e-05
-2.56436119336621e-05
-4.57652331177662e-05
-4.17763807450245e-05
-3.91915522760625e-05
-3.16971389775116e-05
-2.33612565091115e-05
-1.07627118759283e-05
-4.79508567951495e-05
-5.19723587408173e-05
3.79553687839895e-07
-3.1832649511504e-05
-3.81287128218871e-05
-3.00320593159105e-05
-1.58363888836482e-05
-1.80626501135221e-05
-2.22118357107087e-05
-3.38000963672756e-05
-4.32177441396311e-05
-1.41568525362392e-05
-1.65177431636778e-05
-2.01399290072167e-05
-9.29146255921546e-06
-3.73273808578848e-06
-1.97154773137252e-05
-2.03692922821585e-05
-2.66899658641919e-05
-5.2841353488307e-05
-4.02055003324819e-05
-2.82186178642617e-05
-2.77107491857038e-05
-1.26703203132075e-05
-2.91042886550189e-05
-3.11385139373599e-05
-3.32738449576208e-05
-1.61356049933272e-05
-6.1486477403988e-05
-1.73905406397886e-05
-6.699380021391e-06
-2.50818466330297e-05
-9.5680582081827e-06
-4.44229873218305e-05
-6.19364471779317e-05
-8.57935653472413e-06
-3.9576840904873e-05
-1.05002913932659e-05
-1.64341541995382e-05
-3.50075829788864e-05
-1.22017111317346e-05
-4.25423791601397e-05
-2.83724739747506e-05
-2.86543212882241e-05
3.1385729839399e-06
-5.89786059692653e-05
-4.66068194994263e-05
-3.31000533425457e-05
-1.58667591089379e-05
-2.78463827095265e-05
-3.10621832249619e-05
-3.1843451653041e-05
-3.44768785636707e-05
-4.19045006038914e-05
-3.24969039041789e-05
-1.59545085321995e-05
-3.84138988610063e-05
-4.25399688128133e-05
-3.41788581384506e-05
-2.72016324375223e-05
-1.88747754616212e-05
-8.08765261163394e-06
-2.87005293685192e-05
-3.31761165137134e-05
-7.90377621883496e-06
-4.74527622913982e-05
-3.29079850121745e-05
-2.46825182836856e-05
-1.92387858479947e-05
-1.73425532489286e-05
8.25531574854518e-06
-4.41042691636096e-05
-1.59029747472012e-05
-9.13757057875484e-06
-4.47249207381309e-05
-4.66466983241165e-05
-2.81514036111622e-05
-5.0607481537009e-05
-4.87635158701349e-05
-4.51966214489549e-05
-4.0208106188218e-05
-4.23058632664746e-05
-1.2786928179906e-05
-5.57221763874665e-06
-5.47177457147338e-05
-2.205040335433e-05
-5.00512392429772e-05
-9.02694924912678e-06
-5.23620599493262e-05
-4.17005335520961e-05
-3.99016369410548e-05
-3.77132678424226e-05
-4.47840510437294e-05
-4.87734068037512e-05
-2.12749429521848e-05
-1.3261063967988e-05
-1.3540228111587e-05
-5.08434525164721e-05
-8.74459445112637e-06
-2.00936294312167e-05
-3.01681158230179e-05
-2.32381597404693e-05
-3.31866121290175e-05
-8.94492100568903e-06
-2.96850809340924e-05
-2.093684319107e-05
-1.83560006308445e-05
3.05762077520645e-06
-1.8549678111062e-05
-2.03955748237783e-05
-3.16920621411497e-05
-1.00013744490721e-05
-2.89194710324276e-05
-2.82432401034194e-05
-2.47556064358099e-05
-2.62467268800725e-05
-1.35471575815745e-05
-2.7290723898096e-05
-1.53523113847382e-05
-2.43233973064375e-05
-1.55918246658836e-05
-3.44118461439305e-05
-4.39342077933785e-05
-2.74910441743341e-05
-2.91079068675741e-05
-1.23209582575694e-05
-3.98535301356622e-05
-4.65564987115511e-05
-3.08910410806486e-05
-1.61210043215688e-05
-4.64591055045456e-05
-2.94993514714127e-05
-5.0474402437998e-05
-1.17639363702525e-05
-4.5260293230634e-05
-4.16388353990662e-05
-6.94882047778395e-06
-4.4011220039559e-05
-2.36186403593563e-05
-5.8270768721263e-05
-3.09518430419792e-05
-8.5885912979031e-06
-2.98079130261194e-05
-3.45789548171045e-05
-2.29916156627468e-05
-4.31911824447688e-05
-2.05850159404753e-05
-4.49883469705632e-05
-6.70989350958685e-05
-2.413788548168e-05
-1.50954278973084e-05
-2.19036335854228e-05
-5.03636270463997e-05
-2.30547228673139e-05
-3.84924837496007e-06
-4.07932757576259e-05
-3.35598834928423e-05
1.0008438509086e-05
-3.13661938836296e-05
-3.66132169652704e-05
-4.54945346073493e-05
1.64200773510033e-06
-3.1225818881102e-05
-2.99304689328346e-05
-4.44730166604608e-05
-1.7917694413571e-05
-3.4420136683386e-05
-4.19732436619712e-05
-3.66715883938758e-07
-2.90395649567291e-05
-5.09191048291143e-05
-1.51607978309457e-05
-3.40506739562506e-05
-5.19466705347791e-05
-3.08651883028599e-05
-1.21340212174904e-05
-6.28002781191855e-05
-1.77614512064854e-05
-1.90662973224093e-05
-5.28079135829782e-05
-3.75974967408048e-05
8.75560864172782e-06
-4.71839720594719e-05
-3.50744525714849e-05
5.22291915819471e-06
-3.882847352083e-05
-2.88762865783765e-05
-2.48996548421938e-05
-1.23039665656046e-05
-2.40995456496362e-05
-2.01725928811517e-05
-2.17057101619115e-05
-2.47078509994359e-05
-2.323017931319e-05
-1.05037736210572e-05
-8.40431501736942e-06
-3.30184134784983e-05
-2.30617311870551e-05
-2.6986505412808e-05
-9.8634049328707e-06
-1.67489691739618e-05
-4.25641963161917e-05
-2.47289872200499e-05
-5.19656285045425e-05
-9.307886073705e-06
-9.40924106839757e-06
-3.85559391689746e-05
-2.2918908260867e-06
-3.70618027851228e-05
-1.91529873536747e-05
-4.55913016048654e-05
-1.62269690986655e-05
-7.79165730582771e-05
-5.80936910866593e-05
-3.20245602106144e-05
-5.89855149259589e-06
-4.07866257055231e-05
-4.58850012411163e-05
-4.07748619892866e-05
-6.50165919910518e-05
-1.22784070499706e-05
-1.69870292574297e-05
-1.03308326138454e-05
-1.58631160616787e-05
3.36136004131495e-07
-3.6263921182444e-05
-1.93599626612321e-05
-4.0053749503056e-05
-2.52852484572245e-05
-4.66421600038148e-05
-4.82943677400908e-06
-4.32996890568928e-05
-3.59322009100411e-05
9.31620526393665e-06
-2.63503765317231e-05
-1.49477855121815e-05
-3.53811253570717e-05
-2.23104129083474e-05
-3.84366682397312e-05
-3.88075681218709e-05
-7.0487341865108e-06
-3.31286490387303e-06
-2.50078970194464e-05
-3.76185878226929e-05
-6.11010709659528e-06
-3.45201728557259e-05
-2.6994051512533e-05
-6.20313534066708e-06
-2.45815090470218e-05
-6.0101882232438e-06
-1.17782902249937e-05
-2.28552818388771e-05
-1.86480566785106e-05
-3.07637821132495e-05
-4.03556918897485e-05
-1.99715195081948e-05
-7.25897350810193e-06
-1.49367737409643e-05
-2.46487048430145e-05
-3.87986680843163e-05
-3.46718919854707e-05
-2.35874448394679e-05
-1.01364363131554e-05
-2.22225727416212e-05
-1.07086897478635e-06
-3.57371589889573e-05
-2.3249857899382e-05
-4.91596089004892e-05
-2.7580315160783e-05
-2.98676786147048e-05
-3.8997022246325e-05
-2.83118678253157e-05
-3.01588429043037e-05
-3.33876591914705e-05
-4.68502856196153e-05
-2.82964000397285e-05
-4.59417155568242e-05
-2.9412543689012e-05
-4.62854507466516e-05
-1.79270526713572e-05
-1.81322333696463e-05
-2.79875719574175e-05
-5.11983467762873e-05
-5.00579714482984e-05
-1.74445730753386e-05
-1.51454685850174e-05
-5.54677434604517e-05
-1.85098703562012e-05
-2.90390898120446e-05
-2.91916386196177e-05
-2.93275031283881e-05
-6.43308619463967e-06
-3.64737795608567e-05
-7.43564919068471e-06
5.54883881804756e-06
-5.90054601118694e-06
-3.64186103991612e-05
-7.16498767938995e-05
-2.21988424982238e-05
-2.46532303663677e-05
-1.80829692480937e-05
-1.39685687658954e-05
-2.47764731114446e-05
5.88734649729387e-06
-6.58172781576289e-06
5.23987403631419e-06
-1.07417976824631e-05
-1.63254993514385e-05
-5.18457478964138e-05
-3.24873251024656e-05
-3.13287903766431e-05
-7.19029117627224e-05
-1.34900972000702e-05
-1.86549584061901e-05
-3.56770570842388e-05
-1.72483116295894e-05
-2.44152212953649e-05
-2.17445816479235e-05
2.75375934260967e-05
-5.20204895021312e-05
-1.35192153651984e-05
-1.07767466470004e-05
-2.35268175097185e-05
-2.03521642089035e-05
-2.71297070273501e-05
-3.31876962965801e-05
-2.05471235906791e-05
-3.96311721188281e-05
-2.37329556169877e-05
-3.61425918203238e-05
-4.65012480181324e-05
-5.04211205610178e-05
-5.06098509301735e-05
-5.0645853859809e-06
-5.73747111199237e-05
-1.34210659757068e-05
-6.16875354519462e-05
-3.4745500151317e-05
-8.0134007013892e-06
-2.88995556439759e-05
-5.21111797098748e-06
-3.38450717892992e-05
1.65767640136361e-05
-2.59451723436145e-05
-3.21309515837781e-05
-1.2115142204997e-05
-2.44205688108626e-05
-1.87659293559922e-05
-2.70035452547636e-05
-2.2812302077497e-05
-3.9513315940081e-05
-2.31394566885929e-05
-3.35414379222162e-05
-1.78167740934813e-05
-3.39620349503718e-05
-4.01062037744952e-05
-2.85188657074093e-05
-5.93002014716999e-05
-1.05170163885647e-05
-4.62169746432093e-05
-5.02084667127788e-05
-2.90334528778e-05
-2.49695664566966e-05
-3.14181294953336e-05
-1.49366317820111e-06
-1.77403210706433e-05
-1.43569964301184e-05
-4.40358679373177e-05
-1.24533708309437e-05
-1.79814130903429e-05
-2.74753010035513e-05
-3.73667254631375e-05
-3.39158226268635e-05
-2.75185996719161e-05
-2.72031036327355e-05
-7.60475667940451e-06
-1.6081703267635e-05
-4.50605301859013e-05
-3.24870524190246e-05
-1.44708298113807e-05
-7.89798190158321e-06
-1.56439658891569e-05
4.87350801566082e-06
-2.08140017163943e-05
-1.20840435919148e-05
-2.26424147505867e-05
-3.21510414984943e-05
-5.79017507220077e-05
1.38507167988995e-05
-3.69779915311685e-05
-3.50873826730273e-05
-3.81031144189681e-05
-2.56982183712795e-05
-5.71589469643877e-05
-2.49193586499733e-05
-1.24390979842582e-05
-3.54232965200168e-05
-2.91698018756324e-05
-3.55615074982248e-05
-2.82291143480022e-05
-3.2547321762524e-05
-3.71025161961696e-05
-4.17583420682922e-05
2.08818840452214e-06
-5.31576392180559e-05
-7.69369839290367e-05
-1.66467877268416e-05
-8.7404782603386e-06
-5.09941937220975e-05
-3.30272804733661e-05
-4.25042085005829e-05
-2.70799868109954e-05
-2.95768645212044e-05
1.14360332084951e-05
-5.83550540441531e-05
-2.79069505641295e-05
2.37299574238246e-06
-1.14439380557272e-05
-4.8015346106002e-05
-1.392836783169e-05
2.48922719374479e-06
-1.7839256193148e-05
-4.21934607741358e-05
-4.19868035198278e-05
-3.19170253446653e-05
-2.73620487662809e-05
-2.46951077079059e-05
2.48533496355473e-06
-7.78586278155227e-06
-2.07599782389968e-05
-4.66505800502634e-05
-6.22377527617578e-05
-3.3740103376031e-05
-2.39872527512749e-05
-1.87177894553826e-05
-2.44466652208733e-05
-2.81508213243213e-05
-4.06876662191408e-05
-5.09062946867954e-05
2.15826900822131e-06
-3.13354302842799e-05
-5.62238916873183e-05
-4.53613643441598e-05
-1.32379521475355e-05
-5.31399002050928e-05
-3.4378787164751e-05
-1.65035488558149e-05
-3.07705178771619e-05
-2.85490459142603e-05
4.15522470656398e-06
-3.78064269470905e-05
-2.50556437699278e-05
-1.19280710490625e-05
-5.54427178934113e-05
-2.38834219825854e-05
1.57851713928841e-05
-2.07981904790541e-05
-4.27218281815171e-07
-2.97536453582042e-05
-4.32277809563747e-06
-1.9383671890752e-05
-1.51003378186715e-05
-3.16882467661171e-05
-5.21041112753706e-05
-1.66509040660763e-05
-3.8728335202391e-05
-2.68268767226289e-05
-2.97494007000355e-05
-2.75704271681168e-05
-3.24654078902514e-05
-1.21070354581593e-05
-2.81643824632589e-05
-4.47629636285685e-05
-5.05968357891856e-05
-3.300743089443e-05
-2.58595308406242e-06
-2.02567249312835e-05
-2.54137010817212e-05
-1.13895573449824e-05
7.19144950699378e-06
-3.29301013479824e-05
-2.6297318833662e-05
5.90226561240334e-06
-2.76480759635088e-05
-1.87900562644202e-05
-3.79798626110708e-05
-1.0819124632645e-05
-2.13451902249423e-06
-2.41876479474797e-05
-2.805721216751e-05
-3.93827001551259e-05
-4.54628569378933e-05
-2.32162785126499e-05
-1.25212753710905e-05
-1.75058618624028e-05
-6.01385457424408e-05
-1.34250094431841e-05
-3.15862849905333e-05
-5.27067371168291e-05
-3.05344909015373e-05
-2.53671115590271e-05
-2.37302671341826e-05
-7.80816917895815e-06
-1.21260688565562e-05
-2.37842823655742e-05
-2.38951104104135e-05
-1.55880932214867e-05
-4.06021771938857e-05
-5.94791880424882e-06
-5.43920897428384e-05
-1.53777907417285e-05
-1.08220476817252e-05
-1.48775296385325e-05
-1.921561843488e-05
-5.14591824302387e-05
-9.20998086331605e-06
-5.0777424773232e-06
-3.39681111504441e-05
-1.22987514437739e-05
-1.38128135758072e-05
-5.76465830896137e-05
1.18345432620643e-05
-6.09454671006984e-05
-1.00977153078002e-05
-4.61945566738784e-05
-1.28232659135941e-05
-6.28500982379302e-05
-3.80229457825713e-05
-1.61101927523605e-05
-3.90434109843743e-05
-1.51183979667005e-05
-3.01487752265136e-05
-1.36489864930022e-05
-4.0065512188717e-05
-4.26343927010025e-05
-1.42677600900069e-05
-3.16994537401219e-05
-1.82924429724228e-05
5.99142191858985e-06
-1.38346103596342e-05
-1.62348082673388e-05
-2.60045638016978e-05
-2.71078546162568e-05
-2.42234419772522e-06
-3.67425828203423e-05
-2.6105168072403e-05
-3.62763551790227e-05
-1.25432909792458e-06
-2.80609331105441e-05
-4.75150674508423e-05
1.47110049424576e-06
-3.65783023032092e-05
-2.10467403388262e-05
-1.85597021407368e-05
-3.3400613620736e-05
-3.36871961987898e-05
-1.27952204009318e-05
-1.52249059803597e-05
-3.19862011645789e-06
-3.39608563786428e-05
-3.4723408612902e-05
-4.0497638548908e-05
-9.60477910239917e-06
-3.43891747082599e-05
-2.85873415216733e-05
-4.1400242340114e-05
-2.5398661551668e-06
-7.16659569424673e-05
-4.63427977578999e-05
-4.04131993099866e-07
-4.74932992570956e-05
9.69228508407546e-07
-3.80832158560768e-05
-2.67700281276767e-05
-5.00027058722799e-05
-4.14979528966645e-05
-2.83174465637166e-05
-2.23446304714667e-05
-2.03300679793398e-05
-2.76214391971313e-05
-2.88031466406204e-05
-4.11373688824959e-05
-1.5621361489359e-05
-3.7617483086474e-05
-2.66975517669521e-06
-1.7217716071811e-05
-3.42047042309613e-05
-4.29313841255705e-05
-4.78896616242659e-05
-3.1784858017672e-05
-2.03582757578994e-05
-3.88741836181543e-06
-4.0843166426917e-05
-2.30654121970293e-05
-4.42136032773751e-05
-3.71284068550788e-06
-3.85585516411731e-05
-1.49867749788557e-05
-3.66689913730505e-05
-2.7440313932027e-05
-1.15798833257169e-05
-6.45976630686982e-05
-2.0574734857384e-05
-2.70887494153578e-05
-7.77072504505433e-05
-3.68834785114146e-05
-2.38885338697743e-05
-5.08803810387966e-05
-2.9721445334944e-05
-2.73866898671144e-05
-2.59291901360098e-05
-3.63722001396041e-06
-4.85420131825099e-05
-2.93337217954958e-05
-1.89790107726534e-05
1.84872463629511e-05
-3.46142530849453e-05
-5.51736262504362e-07
-2.88640907617862e-05
-3.56460886181444e-05
-2.50541313277803e-05
-3.85640437043371e-05
-3.80505367826493e-05
-3.94043758921577e-05
-4.82623734304571e-05
-2.10317803731289e-05
-3.508457124856e-05
-5.19417523920321e-05
-4.12877128448702e-05
-1.40598090077857e-05
-2.93386309876906e-05
-4.42890597989523e-05
-4.38820250955355e-05
-2.99592002356428e-05
-2.85639784301112e-05
-2.40187006583465e-05
-3.6621236635316e-05
-4.57854593735661e-05
-4.03123384371921e-06
-3.26407767155359e-05
-2.18595388504332e-05
-2.43534151460218e-05
-1.49467812464544e-05
-5.2263286323888e-05
-1.8463081572738e-05
-3.40815148061421e-05
-1.88919603709937e-05
-1.05894520480304e-05
-3.68567812224658e-05
-1.89147453114151e-05
-1.2362852478716e-05
-2.6670253397924e-05
-4.79875821497519e-06
-2.06270695143064e-05
-2.61986542914816e-05
-3.61800672082658e-05
-1.09642057168449e-05
-2.60160702532429e-05
-2.64285385280696e-05
-1.59743649436662e-05
-5.05787620045699e-05
-6.0387940288115e-07
-2.87010674383903e-05
-1.17555858757853e-05
-4.84710089391274e-06
-1.65893661288502e-05
-4.14275743895238e-05
-3.88426198266034e-05
-2.67137333082347e-05
-1.93312331007946e-05
-3.66107376623601e-05
-3.20635116451556e-05
-3.00631406567936e-05
-1.4490793218653e-05
-3.61819177221213e-05
-5.03415729341772e-05
-2.96072793379047e-05
-3.69473472397001e-05
-4.34611321315008e-05
-7.79661311229187e-06
-2.4335664486244e-05
-3.99056614478963e-05
-3.57643483165831e-05
-3.68224902722836e-05
-1.04362266956221e-05
2.52015493040814e-06
-3.96393827631419e-05
-1.2136414753655e-05
-1.18365513694494e-05
-2.984945144732e-05
-5.25891754370337e-05
6.08025581353088e-07
-2.35990396891824e-05
-5.04404585407669e-05
-5.33275054587474e-06
-1.47423768022084e-05
-3.83946119817426e-05
-2.0255790583063e-05
-1.88716309552298e-05
-2.98877764228453e-05
-1.34736097566575e-05
-3.53027966968071e-05
-3.51659677617003e-05
-1.12518149275607e-05
-5.12003530167908e-05
-4.13047233207262e-05
-5.63483105621409e-05
3.09549947732381e-06
-3.48856074335919e-05
-4.1291795697294e-05
-3.80472620709333e-05
-4.92446536642157e-06
-1.61632132947238e-05
-2.16125299625399e-05
-3.17230003534753e-05
1.07776009893307e-05
-3.29349445429028e-05
-2.38437899014713e-05
-6.75067090731318e-05
-2.26737623236266e-05
-2.97354010590836e-05
-3.15274055522411e-05
-2.25522755491312e-05
3.69642366867207e-06
-1.05737769850443e-05
-3.28305049268615e-05
-5.60342314724186e-06
-2.48441577176943e-05
-1.77683774653072e-05
-2.77669381790251e-05
-1.7530201614463e-05
-3.70224540974004e-05
-3.02197627700422e-05
-2.79273064440672e-06
-5.36736819241093e-05
-2.38430664458968e-05
-3.19425392138531e-05
-6.09075562168634e-05
-4.21922539907521e-05
-4.65870671151674e-05
-3.44747306438596e-05
-2.90000975596595e-05
-5.65192970865221e-05
-8.32269939320169e-06
-3.77295280213293e-05
-3.73457536313584e-05
-4.44298942489478e-05
-2.90342733418403e-05
-5.13601160942808e-05
-3.85469756597054e-05
-5.21935102850239e-07
-5.26921994475096e-05
-3.01899261147856e-05
-1.32215371333523e-05
-1.88160277503901e-06
-3.29770610646618e-05
6.55485648647846e-07
1.59176335965463e-05
-3.8303853228583e-05
-2.18404886071096e-05
7.56481360451381e-06
-4.73445349212699e-05
-4.19065886786001e-05
-4.6012617091633e-05
-6.89606006255114e-06
-3.60273380012561e-05
-2.73006798108421e-05
-4.0149522629271e-05
-7.14990923251105e-05
-3.83115056699601e-05
-2.28140130273177e-05
-5.80797544696849e-06
2.24967026302799e-05
-2.70988420097923e-05
-3.03990145457994e-05
-1.81147266300818e-05
-2.97186605888355e-05
-4.50715597564527e-05
-2.26683711950885e-05
-3.79942147395712e-05
-2.36508471129199e-05
-1.32025059571518e-05
-4.09632582885881e-05
-1.28718563588925e-05
-3.57401436299706e-05
-7.17145105270923e-06
-3.48198456339953e-05
-1.57672679506344e-05
-2.84614584944219e-05
-1.43574229882391e-05
-3.76620919163043e-05
-2.32376349347573e-05
-1.72751989972151e-05
-2.84422365818596e-05
-2.0030941013855e-05
-4.80476983242464e-05
-3.55802840710198e-05
-4.81569792326763e-05
-1.26223266964129e-05
-2.49078241158686e-05
1.59841770954944e-05
-4.75145320005874e-05
-2.36150598161098e-05
-3.23447359740531e-05
-5.24478389035794e-05
-2.08973179243318e-05
-2.96717447033004e-05
-2.59448754237029e-05
-3.39390455198797e-05
-4.38566425315988e-05
-1.7420032742649e-05
-9.96684742507083e-06
-9.09864815055887e-06
-6.4973188478327e-05
-5.70996249188214e-05
-2.48795730926784e-05
-2.20033080616493e-05
-1.897221860188e-05
-3.51957546556101e-05
-4.84218855395164e-05
-3.46131674319137e-05
-4.1145305664528e-05
-2.42722310484109e-05
-1.25247223741208e-05
-4.3822431588349e-05
-1.85684365205487e-05
-8.85471876704174e-07
-2.77179640182659e-05
-2.58769232962189e-05
-2.59850173426794e-05
-3.49880070917166e-05
-9.92279838964347e-06
-2.88644699860589e-05
-2.63409404730506e-05
-1.37974683064508e-05
-6.2750056309309e-06
-2.13718666518313e-05
-2.59746879007968e-05
-2.97769842011803e-05
-3.17912187649945e-05
-7.90139606653105e-06
-4.51039608025572e-05
-2.32668997373181e-05
-1.92068027730892e-05
-4.07144806126299e-05
-5.58283924280997e-06
-3.11801332790516e-05
-3.89826609617462e-05
-5.09484489027834e-05
-4.4752429119782e-05
-9.78941113867988e-06
-2.78421329037178e-05
-1.52415665594681e-05
-5.04252755374256e-05
-2.35170882032763e-05
-2.19942553409897e-05
-1.63887301300224e-05
-2.70086410351503e-05
-1.92136000966968e-05
-2.26122148609473e-05
2.18297795702222e-06
-5.46835153320089e-05
-1.92423389616895e-05
-2.43743385525872e-05
-9.0211415339274e-06
-3.33192656562942e-05
-7.18750295615038e-05
-4.22344988820428e-05
-3.87163609461233e-05
-3.16467581274491e-05
-2.03605782456947e-05
-4.88401398999675e-05
-3.23380809182002e-05
-1.95014071277722e-05
-5.15932143538805e-05
-1.25950847207094e-05
-2.72619974331114e-05
-3.53061008382384e-05
-1.38422661750634e-05
-3.90274394868393e-05
-4.1807206870213e-05
-3.72375250398906e-05
-2.24756550430934e-05
-4.01370805721071e-05
-3.1712386902384e-05
-3.56731038021429e-05
-6.37114258098725e-05
-2.0491747770923e-05
-2.96262388073981e-05
-3.81744074900857e-05
-2.554374506334e-05
-5.73611554750818e-05
-2.19976946781906e-05
-1.70031303957015e-05
-3.76326961524745e-05
-5.50024268601586e-05
-4.16552932353825e-05
-4.00564087476723e-05
-2.23205839224536e-05
-3.32697552768169e-05
-3.08863324160581e-05
-2.31012394243503e-05
-4.53644354287127e-05
-3.38989894859192e-05
-1.89089863534075e-05
-1.94837421572761e-05
-6.48023352792867e-06
-7.84968481841494e-06
-2.53386271367319e-05
-1.87357945138189e-05
-2.22977022043069e-05
-1.62529734677196e-05
-1.54296499470384e-05
-2.81269042007309e-05
-3.04592102905611e-05
-2.2019019745023e-05
-2.99577227035871e-05
-6.59676640206091e-05
-7.0239695646495e-05
-3.82638258977323e-05
1.989977453161e-05
-4.27841665405113e-05
-2.45124363825606e-05
-1.64131495480351e-05
-6.08704729963888e-05
-8.26359390326973e-05
-2.58208273620445e-05
-4.81375139265228e-05
-4.65904073293026e-05
-4.53872292707216e-05
-2.52134898631955e-05
-3.23369367813975e-05
-4.83029452499542e-06
-2.38148073029939e-05
-4.36662508184934e-05
-2.3433673153948e-05
-3.35612466501788e-05
-1.8190928943547e-05
-4.24326808992404e-05
-2.42398431455254e-06
-1.64818429938881e-05
-2.47036653856259e-05
-9.54970448399706e-06
-1.16182200950723e-05
-5.42833737593587e-05
-1.40864049253884e-05
-3.8196196902267e-05
-5.25182940106604e-05
-5.02913649539403e-05
-7.79257531370826e-07
-4.27740353770049e-06
-1.66620506638006e-05
-1.98820120637523e-05
-2.9382608942424e-05
-4.38645731035564e-05
-5.56220138021763e-06
-3.31779207453332e-05
-4.13409824257037e-05
-2.92169545708504e-05
-4.51640937803124e-05
-3.16490727554109e-05
-8.60751095772192e-06
-3.07048016712554e-05
-3.98201954809918e-05
-3.09340328635695e-05
-1.43746086013869e-05
-3.0174488016745e-05
-5.61777181825419e-05
-2.99322669526465e-05
-1.73582036791849e-05
-3.917843336286e-08
-1.99273813719955e-05
-5.36208248027942e-05
-2.2132008179994e-05
-4.43715730248416e-05
-2.53276520427718e-05
-3.1487167618097e-05
-1.09424885890232e-05
-9.45739767394113e-06
-2.87939394442866e-05
-3.77272439597595e-05
-3.14907470460546e-05
-1.13388703874589e-05
-6.88766578716705e-06
-5.42317891903482e-05
-2.83747453312894e-05
-2.59800858066462e-05
-1.67473078933137e-05
-4.58080330038215e-06
-1.44707615833419e-05
-2.77759317811667e-05
-4.34955782331596e-05
-2.11237058056456e-05
-2.58938425050042e-05
-1.79356362098877e-05
-3.79326533711691e-05
-3.85866230472033e-05
-1.16244471382383e-06
-2.91256861902165e-05
-3.20711808593971e-05
-2.45216689612059e-05
-1.50130313582172e-05
-5.01129920803926e-05
-5.1382388662921e-05
-4.67659472776152e-05
-9.82271773806114e-06
-4.66575774845135e-05
-5.57426350646e-05
-1.27655661384897e-05
-4.22784840528326e-05
-3.07665471796413e-05
-2.28044990582241e-05
-5.24921994464872e-05
-5.65620956035056e-05
-1.34530003688226e-05
-1.29885561441256e-05
-4.56297199986094e-05
-1.13107109970032e-05
-5.71982612296563e-05
-2.81516771330378e-05
-5.64896417635475e-05
-2.54715621575141e-05
-4.04432076231984e-05
-1.5723577623653e-05
-2.80679000174799e-05
-2.6653197461835e-05
-1.61022028717659e-05
-2.2177653355243e-05
-6.26923953637369e-06
-1.55172473256961e-06
-1.51229250386392e-05
-3.40359356557582e-05
-3.35249714761498e-05
-5.6692521463597e-05
-4.49498085241103e-05
-1.09456214440679e-05
-5.58142040697994e-05
-3.28983250588517e-05
-3.32307345474035e-05
-2.33172641029832e-05
-5.05461653332638e-05
-5.62127714448002e-05
-4.56521693627159e-05
-1.33536334399103e-05
-3.4783535001155e-05
-3.02577059218159e-05
-2.54378393111041e-05
-4.01749667729132e-05
-2.02023040606758e-05
-5.34262032579875e-05
-4.13464255667976e-05
-1.30944267766547e-05
-1.17940767572199e-05
-8.88525182565482e-06
-2.02454044636956e-05
-1.29508105693596e-05
-3.52787884026062e-05
-1.08105149705912e-05
-3.1247904969749e-05
-4.18611933837548e-05
-3.24845767857595e-05
-7.68844730766372e-06
-3.03201746726076e-05
-2.42914199123266e-05
-4.55277275980325e-05
-4.11163867604795e-05
-1.34871869830428e-05
-1.31446580872416e-05
-6.08919565994912e-05
-1.67261835909857e-05
-3.00596067862283e-05
1.22166495893335e-06
-3.78316046930436e-05
-1.44485378564075e-05
-7.58928465129961e-06
-1.83950599744692e-05
-1.92004611761955e-05
-2.8943383247639e-05
-5.23312467918245e-05
-3.45311667893397e-05
-4.01112833736559e-05
-8.69334587279585e-06
-1.87194170740348e-05
-2.93005247155158e-05
-1.67860343811164e-05
-3.18367056480024e-06
-2.35138968235437e-05
-5.63705846531999e-05
-1.48468142912936e-05
-2.2106055204035e-05
-4.55156365957911e-05
-2.36120935027863e-05
-3.29211168873595e-05
-1.81196276016459e-05
-2.21747518622008e-05
-5.04345437664841e-05
-2.72397529045398e-05
-1.21358643762744e-05
-2.52362941968903e-05
-2.4020736002942e-05
-3.58912174381519e-05
-2.9186241438765e-05
-2.44540020845761e-05
-1.94641870393694e-05
-4.98912438053733e-05
-4.22517072409705e-05
-4.01684182417759e-05
-2.60219135869684e-05
-4.2708423048279e-05
-3.5379282155291e-05
-3.09748442557875e-05
-2.55863857262912e-05
-2.45741249571124e-05
1.0623900734406e-06
-3.37596835474906e-05
-6.55612328278549e-05
1.66211740656361e-06
-4.20954304065694e-05
-2.44038051949461e-05
-1.02286582001027e-05
-3.45015196245358e-05
4.05195144602606e-06
-1.72847023885297e-05
-3.283037757656e-05
8.44411665124536e-07
-1.80240559958123e-05
-6.09237607063653e-06
-7.96649242933404e-05
-4.39012021497435e-05
-1.00429859615092e-05
8.76851902998201e-07
-3.60509087332377e-05
-3.84895693492135e-05
-4.01097647373713e-05
-4.36883246708873e-05
-2.5761553471925e-05
-2.25987744137793e-06
6.85068456814151e-06
-3.40717331708486e-06
-2.62803420306765e-05
2.46511200766238e-06
-5.48353891370914e-05
-2.19484881236227e-05
-2.00340565973802e-05
-4.3389894611003e-05
-2.93426137150887e-05
-2.74217961127919e-05
-4.00854202093458e-07
-4.41087732550826e-05
-2.7815109750656e-05
-2.910343502766e-05
-2.23827828838621e-05
-4.55359821712033e-05
-2.85915496920379e-05
-2.83066275938591e-05
-4.57543016859567e-05
-2.10489369667559e-05
-5.59644362756298e-05
-2.24398504484543e-05
-3.92669302816754e-07
-3.66965885363584e-05
-2.24233067598488e-05
-3.83612820769347e-05
-1.49850141400813e-05
7.49718306192122e-06
-5.60007879309611e-06
-5.21163436371726e-07
-1.45574748513979e-05
-2.43377294277709e-06
-1.18716444439364e-05
-7.25513822123247e-05
-6.59693106592764e-05
-2.81047371258264e-06
-3.36902422174655e-05
-3.5601640583071e-05
-4.5968378295796e-05
-4.26420712441719e-06
-2.60758527350191e-05
-4.26835613509881e-05
-5.11569889251451e-05
-4.29590780930999e-05
-4.76827189903598e-05
-1.92060956219672e-05
-5.08785192777643e-05
5.02389215999334e-06
-3.11650659410561e-05
-2.28294938782259e-05
-1.20918259214739e-06
-1.56465836746771e-05
-3.18416185524489e-05
-1.47974528030024e-05
-3.3106960529838e-05
-3.35973096564509e-05
-3.67885723490397e-05
-4.14902895741726e-05
-2.95983182324908e-05
-4.66305997244974e-05
-4.67552833985583e-05
-1.24495225558401e-05
-3.70363856629774e-05
-3.27494063352457e-05
-1.91478900547454e-05
-1.30680270421245e-05
-1.52488260521556e-05
-9.71379823941283e-06
-2.4629964757051e-05
1.27745368444143e-06
-9.8877898520016e-06
-3.07361230993408e-05
-9.46036128898558e-06
-4.59021204988617e-05
-1.82068220207745e-05
-3.43364702770942e-05
-3.27070256174027e-05
-4.34407129197347e-05
-4.55622822105091e-05
-1.50410503267067e-05
-4.1051911362128e-05
-2.38005666372693e-05
-2.83662079458184e-05
-3.94267967630939e-05
-1.33279825465353e-05
-7.7300450438831e-06
-9.65970481880515e-06
-1.02655200789932e-05
-2.27782670487441e-05
-3.16537307970838e-05
-2.14444008674331e-05
-4.2829053157631e-05
-1.31086504190729e-05
-1.54351022795441e-05
-5.03006608938837e-05
-3.20263719088746e-05
-1.72844598478752e-05
-2.96316268493379e-05
-3.71435173555436e-05
-1.73136484110841e-05
-1.18376315820371e-05
-8.33177870997793e-06
-7.3479809155764e-06
-2.09967648783413e-05
-2.65384503890281e-05
-5.25483968231345e-05
-3.66153611050488e-05
-6.46753524536333e-05
-2.24650963960889e-05
9.22759615632028e-06
-4.50726244919118e-05
-1.95558823281754e-05
-5.33899353966032e-05
-2.98828260239166e-05
-3.8556256931452e-06
-1.98706678592615e-05
5.81418377309777e-06
9.46878179465495e-08
-3.76454287766287e-06
-3.29264332048593e-05
-2.84168105112565e-05
-4.6682712236516e-05
-1.3631079896878e-05
-2.77893923446442e-05
-2.70061875847777e-05
-1.02047251968482e-05
-4.76946178098538e-05
-2.51171409789759e-05
-2.36933942711682e-05
-3.25544202945987e-05
-3.88431390409526e-05
-6.24825459517028e-05
-5.62645786770262e-06
-4.15882155417307e-05
-2.03607288940344e-05
-3.05942696126753e-05
6.48421797569021e-07
-2.23250936211067e-05
-3.95502350361645e-05
-3.17413478417309e-05
-4.68836990912044e-05
-2.87720411298551e-05
-3.64684912293836e-05
-7.66871146756679e-05
-4.15134605145432e-05
-2.07800395562152e-05
-3.35127781495191e-06
-4.48083220056243e-05
2.02713176103226e-05
-4.79614682272787e-05
-2.05473328784069e-05
-3.7202920288493e-06
-5.33241805598288e-05
-2.83923843591586e-05
-2.48051235220463e-05
-1.4241493771101e-05
-4.48310503376606e-05
-5.25740378863058e-05
-6.84173719492477e-05
-4.23154869715835e-05
-2.74128891681676e-05
-2.2102094308784e-05
-2.19734756441655e-05
-5.13340165300841e-06
-3.50593187883256e-05
-1.65905932956446e-05
-2.85828689854034e-05
-2.98722048978197e-05
-6.89497872079808e-06
-2.57042045292643e-05
-3.34096504439829e-05
-3.2580024055035e-05
-2.37714539395074e-05
-4.04920419219996e-05
-4.8016226825708e-05
-3.11610379568192e-05
-3.04624842966728e-05
-2.55692953742999e-05
-2.93050498355264e-05
-2.51582663106961e-05
-3.09273661633953e-05
-3.52212762944271e-05
-4.34734905871463e-05
-4.83012902191652e-05
-3.26549237868605e-05
-2.13389897790958e-05
-1.48801882745569e-05
-4.26598798289673e-05
-2.97364670123294e-05
-1.31731813238631e-05
-4.1157681984924e-05
-7.46209188879313e-05
-4.78532722595755e-05
-5.11182449809225e-05
-2.44358031533696e-05
-2.12936358074693e-05
-8.03834014517787e-06
-1.17717935957792e-05
-6.57263229940609e-06
-5.69343529317876e-05
-2.54457582515254e-05
-4.15007370040436e-05
-3.56659602396942e-05
-1.02526568052411e-05
-1.54030440984368e-05
-1.15735247391265e-05
-3.91562030926469e-05
-3.64732856857235e-05
-5.55265906134095e-05
-1.27541383903989e-05
-3.65194747171975e-05
-8.41304897572683e-06
-3.10109922230388e-05
-5.12321470942334e-05
-3.44322705255694e-05
-3.46267596279248e-05
-3.91011328480305e-05
-3.71984081723706e-05
-1.99663152159709e-05
-4.72702154340547e-05
-5.44146140173481e-05
-2.58730522841213e-05
-2.93664507734435e-05
-2.80934254139334e-05
-1.41784723266867e-05
-1.59087043218774e-05
-6.5844367434505e-05
-4.95626824232217e-06
-2.72717640281032e-05
-4.9968372262914e-05
-4.15574002817963e-05
-5.16858073566574e-05
-2.21813823216336e-05
-1.95391623877671e-05
-2.93956521658429e-05
-3.44774407349075e-05
-4.90588874077392e-06
-2.21560011071836e-05
-1.72081345447468e-05
-3.96787015100158e-05
-2.17992356635029e-05
-3.64298189407181e-05
-1.94749913008204e-05
-2.6237881624784e-05
-4.05067855067828e-05
-2.3544601220068e-05
-4.6066833645559e-05
-3.62436741616752e-05
1.79804050274688e-06
-4.01228112210964e-05
-3.06544908247109e-05
-3.21827992225283e-05
-3.67722042678424e-05
1.01819958680382e-05
-3.7766851020098e-05
-2.2557952006301e-05
-5.10132318813407e-05
-9.68347218586672e-06
-2.36989915889151e-05
-2.38587254042323e-05
-2.76687852385123e-05
-2.1871068532117e-05
-4.5984391388965e-05
-7.54640801178927e-06
-5.40822069978313e-05
-3.17747372217786e-05
-4.22035620647942e-05
-6.20876473646127e-05
-2.97339658536392e-05
-3.01683844001211e-05
-2.35133424224114e-05
-3.9416418456037e-05
-2.75620244822725e-05
-6.5594001512855e-05
-2.74259992118963e-05
-1.5077211350511e-05
-2.29563355877649e-05
-3.86192543134111e-05
-3.27153306196896e-05
-7.58378369853501e-06
-3.09212323583222e-05
-1.78721833438762e-05
-4.41438438726459e-05
-1.96691108096166e-05
-2.76186323416955e-05
1.09578149379424e-05
-2.98979764625143e-05
-2.57842756888094e-05
-2.62650383746994e-05
-3.10854664203876e-05
-9.05614531229375e-06
-4.02500645093512e-05
-3.35825704022584e-06
1.26177368214801e-05
-3.11419444148417e-05
-1.39252117643905e-05
-2.2735072381852e-05
-1.84032744800388e-05
-3.10496886754332e-05
-5.42484337959106e-05
-8.28702085528235e-06
-1.31330738254108e-05
-2.6839351728573e-05
-2.87726669609174e-05
-2.6518191373801e-05
-2.76725819203577e-06
-4.5081296076138e-05
-4.85833970900553e-05
-5.5475942086941e-05
8.82609973661559e-07
-2.0949427108575e-05
-5.36130993772481e-05
-2.82833055105729e-05
-1.49330864873028e-05
-3.12212171360809e-05
-4.67575180353954e-05
-2.83814837508466e-05
-3.27415921683313e-05
-4.75633819624023e-05
1.46612089416444e-06
-3.40070923671473e-05
-4.07605659249495e-05
-1.97937947419195e-05
-1.97033518050495e-05
-1.46888014802966e-05
-2.99517709835502e-05
-3.35725309263047e-05
-4.42738691914624e-05
-1.27290754096678e-05
-5.17578306367424e-05
-3.12656507036591e-05
-4.92288573617238e-06
-3.82729110708069e-05
-6.60573478166239e-05
-2.9466179020842e-05
-5.77363402558998e-05
8.94109006691745e-06
-2.91516882215714e-05
-2.69880402192713e-05
-1.87814298331863e-05
-3.57647387018717e-05
-2.91243839968544e-05
-1.6504740174012e-05
-2.86698379436808e-05
-4.25649528958244e-05
-4.6457750110705e-05
-2.36446999592633e-05
-8.5075478828811e-06
-4.60542614689691e-05
-5.65085183278379e-06
-1.96900398135564e-05
-2.3368798682147e-05
-4.14334891808625e-06
-4.24367717665908e-05
-8.09348288757829e-06
-1.79615466655561e-05
-3.82916041197826e-05
-1.22356956355094e-05
-2.08267863106163e-05
-4.08402530384404e-05
-3.60457059285905e-05
-3.25750411348229e-05
-1.88328557702997e-05
-3.14185194822946e-05
-2.84183737788661e-05
-5.08232771230656e-05
-9.15921077542534e-06
-2.3125283951279e-05
-1.35103439308521e-05
-3.61653659223126e-05
-5.71751549884532e-05
-1.4979082235192e-05
-7.09827783453048e-05
-1.42189646741981e-05
-1.68681089147468e-05
-5.22736069693847e-05
-8.06480425637723e-05
-3.06711806784461e-05
-3.4050619525655e-05
-3.39489680634316e-06
-4.27798449669632e-05
-2.98767750453299e-05
-4.18235903032984e-05
-3.74940976791041e-05
-1.27089850447217e-05
-6.36160300093776e-06
7.64057816915081e-06
-1.17889621655234e-05
-4.60662315760606e-05
-2.71905844695354e-05
-4.11766819868702e-05
-5.65713309315187e-05
-2.03766979380601e-05
-3.10299441689439e-05
-3.31930734151947e-05
-3.14482581731474e-05
-1.23355733151594e-05
-2.40805986630591e-05
-3.80558958822624e-05
-3.93565159156756e-05
-6.79143707048054e-05
-3.9095992085015e-05
-4.17008983052294e-05
-2.39250123082061e-05
-3.27168956635609e-05
-4.00803956789739e-05
-5.41579178851696e-05
-2.16631883767919e-05
-2.95176653060386e-05
-1.80832299142329e-05
-9.03663048116528e-06
-3.28201439722924e-05
-1.80240274482911e-05
-2.64491260841074e-05
-3.7706722924163e-05
-3.59076199296348e-05
-3.25494651279387e-05
-3.28155162233969e-05
-1.89539904643709e-05
-1.67509500624241e-05
-2.60378270369195e-05
-1.11795113453245e-05
-9.96995887930293e-06
-3.08452751626166e-05
-2.39821596735322e-05
-5.35334411498798e-05
-1.47023008461556e-05
-4.60758614021126e-05
-5.05870455743269e-05
-1.63392720324799e-05
-4.7304414022762e-06
-2.32917345129852e-05
-5.66344890407008e-05
-4.44446768211201e-05
-3.08665396565015e-05
-4.31114342187206e-05
-6.30118679718439e-05
-4.56957988725684e-05
-3.30943299946353e-05
1.30695551800914e-06
-2.95918231639604e-06
-8.82881698370534e-06
-4.11887752744468e-05
-1.57608033280326e-05
-1.65664639460584e-05
-3.24847238860829e-05
-4.59971957058512e-05
-3.25549270338049e-05
-5.02635814787991e-06
-7.06961397909339e-05
-1.71203462235174e-05
-1.46313650532467e-05
-9.58945270151934e-06
-3.0960079146566e-05
-2.4584302460512e-05
-7.63634029487758e-06
-3.04206594265376e-05
-5.50433255153963e-05
-3.63260031925027e-05
-4.85884519607411e-05
-4.36253491218377e-05
-1.37267833979081e-05
-2.02227999764019e-07
-3.70141199482012e-05
-2.30062491369164e-05
-1.07670859187908e-05
-3.37035711484362e-05
-2.92998432504323e-07
-4.08145862809205e-05
-1.51348921240056e-05
-3.97870009728962e-05
-3.17723895338552e-05
-3.64445214194443e-05
-1.83146991975111e-05
-3.64228563194241e-05
-2.19324898696721e-05
-5.21576126614226e-05
-2.06564569334481e-05
-4.67169004149158e-05
2.16970806289036e-06
-1.67392570117833e-05
-6.53597222555465e-06
-1.22299127043351e-05
-1.00029112256281e-05
-1.96162892931469e-05
-3.5762600435654e-05
-7.59725254320027e-05
-5.41905379491908e-05
-1.99525894612914e-05
-8.57322028011083e-06
-4.09203697885948e-06
-5.62340325209854e-05
-5.35335031147772e-05
-1.2791212582743e-05
-3.40988756121667e-05
-3.86065989195717e-05
-2.93817262824362e-05
-5.00845674877602e-05
-2.77338140695082e-05
-2.1285574728037e-05
-3.83573697214589e-05
-3.20738298329847e-05
-3.84129770369877e-05
-5.32935050655181e-06
-4.39579348399941e-05
-2.82292632155796e-06
-4.09866292791935e-06
-1.48760518929155e-05
-1.26985273561394e-05
-6.02435267386866e-05
-1.28573782247347e-05
-3.20350409306235e-05
-1.50686071096432e-05
-3.3275713997557e-05
-2.37446065424436e-06
-3.18379500312516e-05
-3.34534654129607e-05
-2.69655124837582e-05
-3.10528079330214e-05
-8.59445091760071e-06
-2.75501798550667e-05
-3.6086226710401e-05
-6.35835179390683e-07
-5.09676246583039e-05
-1.76882460453797e-05
9.64283854720877e-06
-4.12707697825908e-06
-3.20995469907104e-05
-1.6180412032774e-05
-2.51766453533814e-05
-2.1777602808934e-05
-4.05932361829247e-05
-1.67311149000207e-05
-4.43185263105172e-05
-5.03982603522153e-05
-5.58395180750903e-07
-7.12157176849608e-06
-2.66205532850748e-06
-2.00811799515215e-05
-5.23263478702204e-05
-2.84740484765527e-05
-2.21659668954659e-05
8.02973214702237e-07
-1.62801954765515e-05
-3.56402343770674e-05
-1.15751916575096e-05
-3.79517841163299e-05
-2.13772325298144e-05
-5.1579367946717e-05
-2.38542528188969e-05
-5.66953617134054e-06
-3.07439251248488e-05
-3.32654979680168e-05
-3.8285481215064e-05
-1.70784714888683e-05
-1.30864902034634e-06
6.9312418279991e-06
-8.37938675737634e-06
-2.47358940225733e-05
-1.45366332391165e-05
-3.41892020863937e-05
-3.47439914627931e-05
-4.02238665149964e-05
-1.07791359172262e-05
-4.29566200074014e-05
2.32461161502168e-07
-4.08394324355845e-05
-1.24565862908028e-05
-4.17218296088425e-05
-4.62332660643684e-05
-5.65397651529935e-05
-6.45065198871782e-06
-3.55258600123911e-05
-2.82237986759065e-05
-3.21939211367501e-05
-2.80409875334469e-05
-1.16322078750221e-05
-3.45353680766576e-05
-5.65152699040807e-05
-2.21464848200044e-05
-3.35076343692568e-05
-4.94010374299163e-06
-2.26995753614394e-05
-4.16067714788425e-05
-2.19245116172903e-05
-3.00920434869277e-05
-3.68187409928235e-05
-1.69044384394822e-05
-2.31862053522917e-05
-1.3656769055268e-05
-1.61166019460095e-05
-3.74792084119709e-05
-3.58210788138613e-05
-1.79549816952954e-05
1.19900023249007e-05
-1.193781448904e-05
-5.01983333694731e-05
-6.88717074534251e-05
-3.26470995995104e-05
-2.73314726835007e-05
-4.96135529360779e-05
-4.1994111139828e-05
-2.06712304074714e-05
-5.80482437995423e-05
-1.12981662713172e-05
-1.96121265858875e-05
-6.24416292527305e-05
-2.61838865349549e-05
-3.25224742959774e-05
-7.27105529151105e-05
1.01136563645135e-05
-1.98777468229769e-05
-1.26689588373235e-05
-3.20257028784795e-05
-4.39388096844386e-05
-1.07252191858917e-05
-2.08792277894093e-05
-4.30097043552731e-05
-2.63047111621203e-06
-5.48080420246216e-07
-2.81137442970703e-05
-1.15055919015337e-05
-4.15509425593104e-05
-4.06093760961377e-05
-2.57328770157976e-05
-1.91732100628364e-05
-2.89203023813027e-05
1.24188425266239e-05
-2.68754718501856e-05
-3.42528267027425e-05
-1.1259022025185e-05
-4.07741830739311e-07
-2.94128584026087e-05
-3.08743720999504e-05
-1.93265140090407e-05
-1.99950850046254e-05
-9.5167803519828e-06
-4.2169405933271e-05
-4.34109276488422e-05
-2.71852652391691e-05
-2.03423476986748e-05
-1.47858340514783e-05
-4.10633636132916e-05
-1.01670538327005e-05
-3.57651678526831e-05
-3.24760811629147e-05
-1.89736136943853e-05
-2.12285388477689e-05
-1.83651619672241e-05
-3.22834682605814e-05
-2.44374954092618e-05
-1.17699696425859e-05
-4.73922880384077e-06
-8.81501385324487e-06
-2.4778082560874e-05
-3.78271566792867e-05
-2.28574890089427e-05
-2.64868703610647e-05
-4.42636639040666e-05
-5.40671433549995e-05
-1.61919539329101e-05
-5.02372269083381e-05
-2.55681561634304e-05
-3.38674597766236e-05
-1.41365403786432e-05
-2.44340452402224e-05
-1.64848790962356e-05
-3.92638243057176e-05
-2.63485135056084e-05
-2.69116364641389e-05
-7.36970362580606e-06
-1.75204154595396e-05
-2.81006586868229e-05
-2.31016837416593e-05
-1.77423208380092e-05
-9.60355503186092e-06
-1.72832640872369e-05
-1.51390652765014e-06
-9.15590811509811e-06
-3.55215025139738e-05
-4.12258527969327e-05
-3.74410035820013e-05
-2.63285685178138e-05
-4.78986645572534e-05
-1.02843975687499e-05
-2.29990287412009e-05
-3.45562839813905e-05
-4.62890192209299e-05
-1.74629019368627e-05
1.09089136950159e-05
-6.35125992219822e-05
-5.23052238485507e-05
-3.10780121121194e-05
-2.41515841397504e-05
-4.22613981790867e-05
-3.30862844010617e-05
-5.21193917561517e-05
-3.28820250582353e-05
-3.09319228559951e-05
-4.30565660393741e-05
-2.31884970009713e-05
-1.74123555750562e-05
-4.82859257655788e-05
-1.59430980963523e-05
-1.2479941880393e-05
-4.95185037683521e-05
-2.09487782379171e-05
-2.60164775371667e-05
-6.11177585451029e-05
-8.18941084791702e-06
-1.36992274391378e-05
-2.90024653049566e-05
-3.04665154018685e-05
-6.44191641376703e-06
-4.71653319842764e-05
-2.14978188578732e-05
-1.82934268968615e-05
-8.69783782674324e-06
-2.40377881286625e-05
-5.61853939935419e-05
-2.90817341806969e-05
-3.90528829881171e-05
-3.57114965007405e-05
-4.97921201966639e-05
-2.41640260022453e-05
-2.99460671313284e-05
-1.17701588963124e-05
-1.51254963982511e-05
1.01544958403909e-05
-3.97430133877085e-05
-3.36131901581778e-05
-3.97758874449205e-05
-1.65141485092452e-05
-3.73920653400726e-05
5.53315250488958e-06
-1.84134906826232e-05
-7.28323202232309e-06
-3.39241817338719e-05
-2.18367442345342e-05
-3.13445617167471e-05
-4.96151957131969e-05
-2.78031425577326e-05
-5.64935909507935e-05
-2.63391220442289e-05
-3.82790893190412e-05
-2.71338014919179e-05
-1.08838400557172e-05
4.10624999737299e-07
-3.00504037115053e-05
-3.30948788433129e-05
-2.21455941529964e-05
-4.11733106040339e-05
-2.62414231820427e-05
6.24848438964479e-06
-1.09675934613774e-05
-2.46043461981975e-05
-9.26839785102937e-06
-1.46276645653121e-05
-3.17445379866882e-07
-1.38563147369856e-05
-5.43246288323529e-05
-4.57333269950929e-05
-1.86099206736608e-05
-3.60377817414715e-05
-4.22438201525032e-05
-5.18587494128631e-05
-6.10738247733338e-05
-5.45884034129838e-05
-2.58692551489541e-05
-1.23946837901536e-05
-3.68920473144794e-05
-2.13287700744942e-05
-7.72484341038055e-06
-3.1261124858805e-05
-3.60254704494221e-05
-2.12894124639593e-05
-1.26590608442783e-06
-2.70246341250866e-05
-4.70618755590277e-05
-1.81563103605477e-05
-3.64230812862932e-05
-2.5358185351145e-05
-3.78655137488632e-05
1.3870119058984e-05
-2.25568759955329e-05
-2.48048264645123e-05
-1.11454374656703e-05
-3.5608278518194e-05
-2.37732735979107e-06
-3.76085121196776e-06
-4.59768195903406e-05
-3.31748261441057e-05
-4.37803017401239e-05
-1.5511122714955e-06
-3.21363155920703e-05
-2.75451419593477e-05
-2.88317124422893e-06
-1.85620770947565e-05
-2.1995653750675e-05
-2.29268584750062e-05
-4.56165501595744e-05
-1.6721067280088e-05
-4.60084742881107e-05
-5.60026990633431e-05
-3.03878593202095e-05
-2.69439649815559e-05
-2.11508637222831e-05
-2.54290034936154e-05
-5.23498044502385e-05
-4.12091824503316e-05
-4.78446835658971e-05
-7.89747499486502e-07
-3.30708098948083e-05
-4.54034011937713e-05
-2.85486146988873e-05
-1.64175672776879e-05
-3.15139368462781e-05
5.21171821126657e-06
-4.83459195008593e-06
-1.08735466096781e-05
-7.86190966802646e-05
-3.4524642640232e-05
-3.36731386033401e-05
-1.68411990032461e-05
-3.62934708759642e-05
-3.21521651109268e-05
-5.20283948932129e-05
-3.65143650384662e-05
-5.06574927661907e-05
-3.35836949760573e-05
-4.28569328594421e-05
-5.3474263183211e-05
-5.68265121203048e-05
-3.65672950173292e-05
-3.50971287610603e-05
-3.37602442419263e-05
-4.56852777288041e-05
-4.71113137519615e-05
-3.1526471996059e-05
-1.41003868631034e-05
-6.73693178822799e-06
-3.48101590666033e-05
-4.58551366899327e-05
-2.26479127980255e-05
1.02588897363494e-07
-5.21354459052872e-05
-4.26364185575515e-05
-3.78195976375449e-05
-2.86543732492077e-05
-8.14850157441261e-06
-4.68825391362142e-05
-2.06517771783894e-05
-1.56784403070575e-05
-3.35478300996912e-05
-1.48564871351343e-05
-1.14951733319545e-05
-3.61342912123773e-05
-8.90960546550595e-06
-4.31012253512238e-05
-2.66578380074711e-05
-1.51021285607128e-05
-3.06428473983362e-05
-4.85774672616166e-05
-3.96629691437159e-05
-5.53117356427413e-05
-4.32015581126752e-05
-4.27454674113962e-05
-4.66045605881571e-05
-3.79336925783783e-05
-1.76377592765718e-05
-3.28829249405624e-05
-2.85405388450516e-05
-2.03471628694029e-05
-5.12310610913436e-07
-1.71956408884092e-05
-5.27500653380287e-05
-7.05162004891769e-05
-4.23126086941959e-05
-8.92212545152789e-06
-1.39190462206634e-05
-2.04629326514538e-05
-1.69944466220456e-05
-3.08586204506512e-06
-2.10137954650709e-05
-5.45013630938846e-05
-4.31371523528648e-05
-3.28004538582498e-05
-2.46286356430583e-05
-3.00025397996053e-05
-1.83647123628788e-05
-2.60752176134979e-05
-4.91118264963834e-05
-2.93294167660054e-05
-5.29103654871893e-05
-5.7431414149024e-05
-7.52247878296328e-06
-7.00416243726704e-05
-6.06358312193699e-05
-4.83841394834328e-05
-3.782694445264e-05
-5.24306871452546e-05
-4.29387033633694e-05
-3.68764886808396e-05
-2.60983766650361e-05
-1.72271550467477e-05
-2.89073753389732e-05
-3.53440646883056e-05
-4.44394777340685e-05
-3.85517662726942e-05
-4.14285278652373e-05
-4.14792026211375e-05
-2.23548394914541e-05
-1.49529192570099e-06
-3.38651443159505e-05
-3.094294111994e-05
-2.20728029085249e-05
-4.12846043495495e-05
-2.57143249365744e-05
-3.52499808094393e-05
-4.4319860971314e-05
-1.57840755183207e-05
-5.34194447031444e-05
-1.00640156954245e-05
-3.13067072610626e-05
-2.73703173218916e-05
-2.55060932490813e-05
-2.40929684732752e-05
-4.98045851521401e-05
-5.25265827822482e-06
-2.680582554755e-05
-1.77306361552423e-05
-5.09186598209034e-05
-3.29010512077412e-05
-2.09355202912184e-05
-4.00407115361954e-05
-4.66280660532394e-05
-2.03634836331363e-05
-4.70215544792275e-05
-5.70390535908279e-05
-3.1720017619467e-05
-3.20565026541031e-05
-2.30154150648834e-05
-4.18692888353036e-05
-3.20081939959466e-05
-1.75394705437125e-05
-3.95700964396179e-05
-4.26811314992965e-05
7.09297720350107e-06
-2.40876418494918e-05
-2.57560243516725e-05
-1.64353232453706e-05
2.03363382884263e-05
-1.97086725753995e-05
-2.09921059732228e-05
-2.15760284798647e-05
-4.38555403298839e-05
-2.99489260070485e-05
-1.20133850130123e-05
-3.49714948312584e-05
-1.75944032846476e-06
-9.47799119832782e-06
-3.66059064952867e-05
-5.42683959925883e-05
-3.12377147373288e-05
-2.01582523048108e-05
-2.60779243620797e-05
-3.44179055062195e-05
1.42245884656065e-06
8.29202060081084e-06
-4.79966737216508e-05
-2.21608767170749e-05
-1.83817436239661e-05
-7.39623630445222e-06
-3.25508173001381e-05
-2.30289600049472e-05
-3.04273930025598e-05
-3.75989300238484e-05
-3.33937264030163e-05
-3.95457410159391e-05
-5.15110407996554e-05
-2.58863749727565e-05
-2.19323512110917e-05
-3.80083653385143e-05
-3.50159055319454e-05
-4.9567738424509e-05
-3.14839472628596e-05
-2.48248273350483e-05
-2.54742724463944e-05
4.24468284082597e-06
-2.09458444745737e-05
-3.69505170411243e-05
-3.2050678132704e-05
-3.63752493319297e-05
-4.56358255172323e-05
-1.79444525482879e-05
-1.26150801996923e-05
-2.3215306855468e-05
-3.2536238084897e-05
-4.89339423395075e-05
-5.42843904712385e-05
-1.8573845252907e-05
-4.06572505259978e-05
-6.27866512118831e-06
-2.41853571242806e-05
-3.72947479359759e-05
-2.029368696488e-05
-1.63356618371098e-05
-3.54756306603727e-05
-1.60974428409544e-05
-1.50709051247173e-05
-3.73987067610438e-05
-4.81719586286972e-05
-6.50237694730951e-05
-1.13382778462625e-05
-3.90152376528858e-05
-4.49834268961983e-05
-1.90988192106986e-05
-1.68369326583238e-05
-3.43293843265194e-05
-3.82158794900118e-05
-4.86923882540596e-05
-4.83445379378687e-05
-3.64299821245529e-05
-5.02011986167165e-05
-1.07535932110098e-06
-3.20102718369496e-05
-2.51884245690586e-05
-1.88072938025901e-05
-4.34241318377828e-05
-2.58855262814266e-05
-3.92871849687622e-05
-3.68451767736126e-05
-8.80176121471935e-06
-2.06830817379836e-05
-5.17034971583495e-06
-4.15923794110696e-05
-9.25168709945694e-06
-4.48916214462089e-05
-1.77584870212807e-05
-3.32084819745221e-05
-4.15572757859635e-05
-4.13539610230543e-06
-1.65771502529861e-05
-1.02276450353952e-05
-1.44584789268654e-05
-1.00845947382967e-05
-1.71460538931509e-05
-1.66843084136198e-05
-1.24366016746255e-05
-2.48827052601224e-05
-2.45766070904123e-05
-5.211432226376e-05
8.64070128230351e-07
-2.50470203201461e-05
-5.26045345996792e-06
-3.49445159767518e-05
-3.29867026742735e-05
-4.20736055897709e-05
-2.81362902401888e-05
-2.02767626113407e-05
-9.16475701774787e-06
-3.09074933546526e-05
-6.01933815053925e-05
-2.13590464864449e-05
-5.44985782190091e-05
-4.95848550088738e-05
-4.95901967693578e-05
-5.6787762404567e-05
-1.42296580460283e-05
-2.70473179080337e-05
-2.3514267132342e-05
-2.63003802438412e-05
-5.66617325178678e-05
-2.62875934486393e-05
-3.00956561314575e-05
-2.8686163013616e-05
-3.89826291805185e-05
-5.12274393682851e-05
-2.14871961118734e-05
-7.7411422044024e-05
-5.01994146855713e-06
-4.33261107278301e-05
-2.88458195350245e-05
-4.89616594098495e-05
-3.36289604180396e-05
-2.8609824440542e-05
-1.7973284389753e-05
-3.21206546338458e-05
-4.40470045659111e-05
-4.29479836068606e-05
-1.50756563228174e-05
-3.46762509394047e-05
-1.664449624565e-05
-1.92946878033326e-05
-8.54275547255114e-06
-3.98953498114697e-05
-2.76633088542538e-05
-1.2644915237921e-05
-2.30654159960794e-05
-3.9591309272804e-05
-4.68025659270276e-05
2.32057148141891e-06
-2.56739767363059e-05
-3.09284128554856e-05
-2.17159494164444e-05
-4.02612518632018e-05
-2.48206142062496e-05
-4.22848544982287e-05
-9.7559870760143e-06
-3.3916106489754e-05
-4.62762428410148e-06
-4.00537338716203e-05
-5.01439763404533e-05
-3.04570690733874e-05
-2.07859821672029e-05
-4.3724608186692e-05
-3.65797616470257e-05
-9.03666817413455e-06
-5.17572295775297e-05
-2.06270352969802e-05
-5.06505803203658e-06
-1.35915673465582e-05
-1.66152574906976e-05
-3.58421469203675e-05
-2.08859807315803e-05
-4.32549862233365e-05
-4.58038228899207e-05
-2.15011251151574e-05
-2.3351606699156e-05
-1.8311415544041e-05
3.66512390996312e-06
-5.90439571565904e-05
-3.07497648749614e-05
-4.06671597219975e-05
-2.28671600515507e-05
-1.03000614744653e-05
-2.81874080146808e-05
-4.93274215324788e-05
-4.32073053867828e-05
-3.00476311691437e-05
-1.92345193758965e-05
-4.02821693353517e-05
-7.71497614682176e-06
-4.01151972429362e-05
-3.72779353388815e-05
-5.10283671781787e-05
-4.79789301359385e-05
-2.43130003540232e-05
-4.30807424217203e-05
-3.32019679324991e-05
-3.67864697941698e-05
-3.02506168443054e-05
-2.16179183027326e-05
-2.471741905095e-05
-1.69498566906578e-05
-1.70261630762005e-05
-4.14075696328089e-05
2.69271411065805e-06
-2.84589816907022e-05
-8.94766959923535e-06
8.36536720954523e-06
-1.88023088618813e-05
-3.71888333614617e-05
-4.40045935912291e-05
-3.39388178407416e-06
-2.38437625231251e-05
-6.56723113548008e-06
-3.9876285395962e-05
7.29515518213373e-06
-3.82818485842766e-05
-2.02464620020561e-05
-2.60852394321932e-05
5.33515997238653e-06
-3.6475315560103e-05
-5.85960809260789e-06
-1.66918912872685e-05
-1.90580569124518e-05
-3.0207285742121e-05
-3.2150841806814e-05
-2.75714167676319e-05
-9.92029002980932e-06
-3.31620159763717e-05
-2.94825003812958e-05
-4.86080780261899e-05
-9.46825311490129e-06
2.03947481808639e-05
-3.44095911233222e-05
-4.7550752702157e-05
-3.84094339966313e-05
-3.99128338037433e-05
-3.4324395787798e-05
-2.47035851117897e-05
-2.22967071246144e-05
-2.22535015433727e-05
-2.70512611692489e-05
-2.94310372556137e-05
-5.37169100637413e-05
-1.9076711641564e-05
-3.45070608815594e-05
-4.67313217905383e-05
-4.04392808608829e-05
-4.118923468229e-05
-2.82688912318445e-05
-2.64273481362379e-05
-2.31579901972313e-05
-1.5978264717013e-05
-3.73208570422868e-05
-4.95967095011759e-05
-2.70288935856556e-05
-3.34636401250776e-05
-3.07870080965971e-05
-3.39795860823339e-05
-2.51653070075613e-06
-4.95358797762558e-05
-3.49648222013108e-05
-1.55390327966988e-05
5.81924309335353e-06
-2.8970974192436e-05
-3.38965533033353e-05
-4.59418976267832e-05
-3.03307272121928e-05
-1.68064827964636e-05
-4.01675620911384e-05
-2.98957980568048e-05
-1.30970251383258e-05
-9.55490239813771e-06
-1.37673256499052e-05
-3.37894915559355e-05
-6.56397167799314e-05
1.79227922956572e-05
-3.05730818199689e-05
-4.65348361139898e-06
-3.86310875794171e-05
-2.07982159065722e-05
-3.67130525162818e-05
-2.89398380141844e-05
-6.69927244050293e-05
-2.72931055664262e-05
-9.48993867048749e-06
-5.20832793519005e-05
-4.21365266521624e-05
-5.07776229328484e-05
-1.01509191620011e-05
-4.61076823782203e-05
-5.91558522718837e-05
-1.03037056045158e-05
-2.60887562178097e-05
-3.430120030443e-05
-9.62720877696506e-06
-2.09653210902456e-05
-1.61443894224854e-05
1.43474959641671e-05
-2.46886890971947e-05
-4.24288185125689e-05
-9.73516788358147e-06
-3.15708374237652e-05
-2.44829383992316e-05
-5.1312933418569e-06
-1.25334534727274e-05
-1.95746762296719e-05
-5.15869327342433e-05
-3.41372798997526e-05
-1.35416748815902e-05
-1.80430670204596e-05
-2.78732577453988e-05
-3.49111158715446e-05
-5.15692436715403e-05
-1.41257038092845e-05
-2.47357150219953e-05
-2.6447039459381e-05
-3.01430458701874e-05
-3.93338609581564e-05
-3.16230416361138e-05
-3.40096365214948e-05
-5.0121907103523e-05
-3.39716888893187e-05
-1.1342787771526e-05
-2.27699963519814e-05
-5.70507493650847e-05
-2.05190706477664e-05
7.23321926906739e-06
9.94066118427538e-06
-2.85351838790826e-05
-4.84347219352121e-05
-6.06794771858434e-05
-1.86930127212901e-05
-4.73092354142417e-05
6.83136509511682e-06
-6.00961889094306e-05
-4.45223607973083e-05
-5.51316810588991e-05
-2.235361086316e-05
-2.31084896086403e-05
-2.77832520893948e-05
-3.62059863862465e-05
-1.31279042293018e-05
-1.32087595657405e-05
-4.63630779016066e-05
-6.01340915139457e-06
-1.92538638220908e-05
-1.03102776800914e-05
-2.24411412460585e-05
-3.16793649827639e-05
-1.76612643221327e-05
-2.09825995782541e-05
-2.81528734378989e-05
-4.23590480789822e-05
-2.97241861275712e-05
-2.85447038650807e-05
-1.66624366069456e-05
-1.19121595785333e-05
-2.64390455574453e-05
-1.89001496764025e-05
-2.69192421652971e-05
2.23408368867615e-06
-2.18321385014886e-05
-2.37673959689432e-05
-4.20441773497838e-05
-3.8127710979725e-05
-3.94884636604522e-05
-2.34783533140815e-05
-1.34616884295439e-05
-3.74592538695541e-06
-1.13156608880902e-05
-2.53677634497254e-05
-1.94922221332796e-05
-7.04299905711635e-06
-3.68377872244056e-05
-2.47062618219639e-05
-3.2509058868487e-05
-4.12323208697978e-05
6.18022937739203e-06
-1.41526697873894e-05
-4.35142077490699e-05
-4.62997582005588e-05
-5.14634263447573e-05
-4.26974893093353e-05
-3.49197968734602e-05
-7.54339866290357e-07
-4.99322458134305e-05
-2.31504308174438e-05
-5.31843170468797e-05
-5.07596670884554e-05
-4.55738792076904e-05
-3.66552052012484e-05
-4.11782779018116e-05
-5.18746712780248e-05
-4.47169302722654e-05
-1.1666276199886e-05
-4.2050009980066e-06
-7.71454845631797e-06
-3.38598289794994e-05
-1.88724405969021e-05
-1.85764722727226e-05
-5.44138567898284e-05
-4.10257119590292e-05
-2.06871847148231e-05
-4.16345409264058e-05
-3.44011809763872e-05
-3.34899164706221e-05
-1.97975206254258e-05
1.09861154592528e-05
-9.71938792607897e-06
-5.57360638049986e-05
-3.12929477543255e-05
-9.84239911216347e-06
-3.67317789834256e-05
-4.03759357128219e-05
-1.32480311269956e-05
-1.62697445211591e-05
-5.06916283228231e-05
-4.23893209209275e-05
-2.52852485474975e-05
-3.56304684193246e-05
-4.85237796722057e-05
-3.9515947419432e-05
-3.1278632360806e-06
-5.05406240638509e-05
-1.3359096253388e-05
-2.12424649894458e-05
-2.81421110625021e-05
-2.3615699253513e-05
-6.76428219333278e-06
-2.20584604502589e-05
-2.57959708053638e-05
-2.79228059480813e-05
-5.99314194854466e-06
-6.12681280709321e-05
-4.05347139056509e-05
-1.53826432643833e-05
-6.39254394431329e-05
-6.83547189404995e-06
-4.15022002534791e-05
-4.64095120644481e-05
-2.70070729096788e-05
-3.20303212195707e-05
-1.49118290425464e-05
3.94543115818671e-06
-1.93520031774964e-05
-5.50219930405074e-07
-2.16220007812718e-05
-1.3338254769683e-05
-1.06024929499535e-05
-2.78513394634229e-05
-3.22637055188976e-05
-3.80247840057898e-05
-2.99571809851392e-05
-2.05909677796028e-05
-2.75121647609827e-05
-1.19345726633926e-05
-1.54098282931394e-06
-1.78279869138972e-05
-3.82821986625194e-05
1.01243086834099e-05
-2.62106174023194e-05
-4.11552780670963e-05
-3.29788746233954e-05
-1.91995898753493e-05
-2.31681890407987e-05
-4.31406779138207e-05
-1.24379655018748e-05
-1.95790127593065e-05
-9.93236909740686e-06
-4.40349118726516e-05
-4.61198375434432e-05
3.27186826606079e-06
-4.00323006502958e-05
-2.19384549101662e-05
-4.38242580477834e-05
-1.50836125716888e-05
-2.62585994926579e-05
-1.9089546924731e-06
-1.65611211827506e-05
-4.1002062448911e-05
-1.32075466802206e-05
-2.20675340672084e-05
-4.81503851802323e-05
-1.47915566542964e-05
-1.4443008295079e-05
9.87149799478405e-06
-5.72627085430592e-05
-4.24216339752497e-05
-3.79721848134394e-05
-2.09335651615269e-05
-5.34820370950205e-05
-2.9695663149295e-05
-1.10040718700208e-05
-2.6532500726742e-05
-3.69108135627389e-05
-1.33753256594717e-05
-2.30307512028146e-05
-1.02686154182774e-05
-3.16560725002497e-05
-3.91413691311373e-05
-3.15212546846652e-05
-3.75188340239045e-05
-1.410694109057e-05
-4.05471810101337e-05
-3.19011747825696e-05
-2.91172433317747e-05
-3.52027467670646e-05
-2.06106818850016e-05
-3.11036318821488e-05
-2.69560021612501e-05
-3.9844303112469e-05
-2.35902278920209e-05
-2.74429600051248e-05
-1.29280868325635e-05
-8.34181200287845e-06
-2.93646589110288e-05
-4.89829951567052e-05
-3.04230356376837e-05
-1.84872628758215e-06
-2.30397087885733e-05
-2.78945920767733e-05
-7.34580174086111e-06
-1.88172481966021e-05
-5.31786394646429e-05
-3.28781219156827e-05
-6.03390293856776e-05
-1.91399402778396e-05
-2.65316876754033e-05
-1.67908340741111e-05
-6.91830013781542e-07
-3.99976163280992e-05
-3.38414857189756e-05
-3.49258278093429e-05
-7.23765388141326e-06
-3.47942558222652e-05
1.0907605362405e-05
-2.90591841509004e-05
-1.1700729293557e-05
-3.14309487128087e-05
-2.85736706610325e-05
-3.61116813823682e-05
-2.51357593905735e-05
-1.86077557536008e-05
-1.82345980012172e-06
-6.01718816977917e-05
-4.09186877847749e-05
-1.35587428125209e-05
-6.59615344887763e-05
6.25013741946791e-06
-3.20632097818798e-06
-2.7151834766033e-05
-1.48158972685126e-05
-4.25511868248264e-05
-4.67996724767813e-05
-2.54270053616627e-05
-6.4166225907825e-05
-2.69122898908392e-05
3.0055003416154e-06
-3.78750006746003e-05
-4.89223727415831e-05
-1.24748925146329e-05
-4.34032179946688e-05
-4.05074852221722e-05
-1.57651216710706e-05
-2.39212218143139e-05
-2.18211317480514e-05
-3.12660354511689e-05
-2.96294789591347e-05
-3.91960120232748e-05
-2.70460024329671e-05
-1.10795650483258e-05
-3.96171323074338e-05
1.11209162862445e-07
-2.09309591411479e-05
-1.83471453155718e-05
-3.77490197669913e-05
-2.14959571572174e-05
-3.16313695553245e-05
-4.17969790590066e-05
-3.29140221378633e-05
-2.59544036524141e-05
-7.57033020262196e-06
-1.53617696648392e-05
-2.84047547369801e-05
-4.54696863126392e-05
-3.95827927697176e-05
-3.31186919224988e-05
-2.34892527862412e-05
-3.13115562514673e-05
-4.53082115956927e-05
1.48911131954579e-05
-2.81721397265372e-05
-1.80381639637795e-05
-3.54897319449606e-05
-3.25415620259447e-05
-1.84872218020145e-05
-1.91425422651508e-05
-6.1195055891582e-05
-5.8064165934542e-05
-2.55812204288726e-05
-2.51542868536997e-05
-2.88910386209861e-05
-1.40023218141811e-05
-3.63742775922332e-05
-1.00301782800183e-05
-1.27687015897394e-05
-3.30525407263899e-05
-2.13932616102213e-05
-3.40858017991734e-05
-5.2745848731807e-05
-5.85505313005721e-06
-1.31661491543785e-05
-5.56972292069034e-06
-3.98359291302338e-05
-4.24481996654822e-05
-2.32240955244993e-05
-3.49634526027047e-05
-2.60227718967559e-05
-9.85970708910701e-06
-3.72599292748489e-05
-5.33066317804632e-05
-3.77959454297225e-05
-2.61657723722027e-05
-2.43138080853551e-05
-4.12010506938685e-05
-1.70266889894951e-05
-2.014338810158e-05
-5.71278925720584e-05
-1.7888468143164e-05
-5.03662645603319e-05
-2.43178662881898e-05
-3.76770722372068e-05
-6.43953315812659e-05
-2.34234785514054e-05
-3.84981824015774e-05
5.17878820651316e-06
-2.62572887952368e-05
-3.15612328888591e-05
-4.13819359455071e-05
-7.76677699765558e-06
-1.73812854807944e-05
-3.77669895856742e-05
-2.02342704638424e-05
-4.60084151764327e-05
-2.2944401352867e-05
-2.09983532828476e-05
-7.11154182334027e-06
1.59372323062361e-06
-3.99407979992608e-05
-5.40859784551341e-05
-2.56983935219781e-05
-3.22295571775558e-05
-1.8754361605093e-05
-4.9984591840949e-05
-9.68701047629755e-06
-3.31257148957818e-05
-4.65342226916358e-05
-2.39855371502177e-05
-2.83512474682922e-05
-2.56986182857513e-05
-4.31213307175948e-05
-6.22232563274985e-05
-4.13231620380502e-05
-2.5183310227696e-05
2.29334292134167e-07
-4.63658635381805e-05
-2.56417271099504e-05
-1.42968436508545e-05
-1.52175417646011e-05
-4.69861200471027e-06
-4.30719452990908e-05
-3.66862746755131e-05
-4.02091236981369e-05
-5.16500167895193e-05
-4.50662954160035e-05
-3.43084381108739e-05
-1.44283679782519e-05
-3.09354651213712e-05
-5.59030707292406e-05
-4.96194035006093e-05
-6.1873522040988e-05
-4.17611031322297e-05
-2.136412516782e-05
1.43335979778348e-05
-3.54133892485973e-05
-3.73249035207107e-05
-3.48386580974231e-05
-2.08916228247879e-05
-6.31042934984796e-06
-1.44020348241897e-05
-4.61921567833444e-06
-3.50111970770159e-06
-2.15572455528944e-05
-4.40582341469699e-05
-1.06471553884518e-05
-5.15530766773594e-05
-5.09013367721423e-05
-3.81079557718026e-05
-4.19728261696746e-05
-4.51938670108375e-05
-2.71366415140554e-05
-2.08237869187853e-05
-5.32350129861568e-05
-4.69406712670576e-05
-1.89329214979594e-05
-2.53451619933805e-05
-1.75108549031431e-05
-2.1037987361167e-05
-2.61362463412325e-06
-6.17887776772347e-06
-5.542760787644e-05
-5.93376801253477e-05
-3.98618359627536e-05
-2.47504562320271e-05
-1.2879027736369e-05
-5.9338937017365e-05
-2.38137106668949e-05
-2.72584939135823e-05
-3.15833282364592e-05
-1.09815651368735e-05
-5.01257561280983e-05
-1.78891506790911e-05
-1.47434164813319e-05
-2.93553025015622e-05
-2.56266675067027e-05
-3.48292891720137e-05
-4.61279003204743e-05
-3.82386533149151e-05
-3.09378970504125e-05
-2.60015740613911e-05
-8.41544734369115e-06
-3.30892476937702e-05
-2.4902928162528e-05
-5.00014137220206e-05
-1.14017833450773e-05
-3.25990947796586e-05
-4.81622067642549e-05
-1.9957588818262e-05
-2.92945305236478e-05
-1.50736960822552e-05
-1.44036472347196e-05
-1.94394160768511e-05
-3.71791009403104e-05
-5.67569961283752e-06
-2.12144552980211e-05
-1.66804522359884e-05
-1.01210403191077e-05
-2.2526482073176e-05
-4.79137994351827e-05
-2.24145311105803e-05
-3.96322441606281e-05
-3.29985094227994e-05
-2.66688602254049e-05
-2.59840765586762e-05
3.60003971493323e-06
-3.15530728474287e-05
-1.9760894797598e-05
-2.41283053142378e-05
-3.70353831062839e-05
-3.77306651203761e-06
-3.60730648522456e-05
-8.82926822238782e-06
-5.31533006928501e-05
-4.76160062740356e-05
-3.52548627638065e-05
-4.85945513620899e-06
-1.1943994188152e-05
-2.34558316315079e-05
-2.51622482305292e-05
-1.79575269303756e-05
3.39770508967245e-07
-1.15887780489311e-05
-1.27396280253811e-05
-1.60912402760329e-05
-1.07769980072973e-05
-2.99314979210314e-05
1.73972252493903e-05
-2.04624104935344e-05
-2.06786726208959e-05
-3.46124865012851e-05
-2.1898222870797e-05
-1.87768011706073e-05
-1.24860299261437e-05
-3.54320048071984e-05
-2.18621602003147e-05
-3.80597122830573e-05
-5.97091812959796e-06
-1.07798938127645e-05
-1.86529013245654e-05
-3.68375659090463e-05
-4.19967689717868e-05
-3.97189426366105e-05
-2.21070476571518e-05
-4.2877394922094e-05
-4.71007955406587e-05
-3.15877624457023e-05
-2.04376813105023e-05
-3.77716862567491e-05
-5.12090874749914e-05
-5.30022341380369e-05
-4.60850042918262e-05
-3.29848320890277e-05
-5.22906316026689e-05
-6.02313130570323e-05
-7.08541701886689e-06
-4.34778917407941e-05
-2.53536990180333e-05
-1.27173281494491e-05
-1.94063461025465e-05
-4.3207489855839e-05
-4.81091393026742e-05
-2.48523234160028e-05
-5.82815363132513e-05
-2.79896962769899e-05
-2.63422866804092e-05
-1.49295642018654e-05
-7.51085786358408e-06
-3.7972861435647e-05
-1.53174731177297e-05
-3.79759457141533e-05
-4.70811657073573e-05
-3.12902071953593e-05
1.62991196717325e-06
-2.39008735609298e-05
9.978812335091e-06
-3.76626048854831e-05
-4.32714731094026e-05
-3.98432655790167e-05
-4.93689843798577e-05
-9.93424785924051e-06
-7.03589152629361e-06
-2.95620148677756e-05
-4.05474904444181e-05
-1.7647764467205e-05
-3.43491174900805e-05
7.49462271484992e-06
-4.67762816073047e-05
-2.44154564031459e-05
-3.02312471602933e-05
-5.11027052363302e-05
-9.66220756699766e-06
-3.51179523580392e-05
-2.16046755631625e-05
-3.54398937765459e-05
-5.50584783796016e-05
-1.98717623505552e-05
-2.43675053203692e-05
3.7319908374775e-06
-5.84229335422357e-05
-5.10115468608883e-05
-4.22744780310389e-05
-3.59622809100299e-05
-4.64546115814513e-05
-2.2837124299444e-05
-3.17316264115722e-05
-2.5362477018355e-05
-3.55192240144861e-05
-4.35583025709865e-05
-4.95595318284496e-05
-2.03620876274269e-05
-3.99226067423638e-05
-4.40659458267985e-05
-3.80148253001514e-05
-5.35020617006155e-05
-2.89884243129569e-05
-4.14201182958507e-05
-2.46697120599927e-05
-1.33642904787816e-05
-3.1480324809129e-05
-2.91030373922048e-05
-2.40723394416156e-05
-6.77078889802389e-05
-4.82122657813092e-05
-3.25693780888255e-05
-3.83987310334924e-05
-2.2537355779084e-05
-3.30952011390027e-05
-2.74180047063564e-05
-4.5257858116159e-05
-2.79083116302696e-05
-2.95710857474639e-05
-4.25408288238116e-05
-3.19655956988304e-05
-5.058863989416e-06
-3.34988722457067e-05
-4.40745352226004e-05
-4.13914047633479e-06
-3.33500417851484e-05
-4.41726929051123e-05
-3.53173892127589e-05
-3.19384024436904e-06
-4.55298602015001e-05
-3.25874952457935e-05
-1.76320364660231e-05
-3.85650518071468e-05
-2.16339237003033e-05
-1.83462742654211e-05
-3.12614692421918e-05
-2.52602287108929e-05
-1.58925448834034e-05
-4.62258200951488e-05
-5.11945436116066e-05
-2.8607181384604e-05
-2.26907684079506e-05
7.70819595345133e-06
-2.20835574427782e-05
-4.2742282424188e-05
-1.98117065866432e-05
2.24647857968537e-05
-1.44627511511143e-05
-2.53384783304454e-05
-1.24343507580315e-05
-2.82030588811905e-05
-1.6895938357484e-05
-3.47099256647465e-05
-2.9707592094295e-05
2.6044845010318e-06
-1.66810995385999e-05
-1.4725564115084e-05
-2.99015007514019e-05
-3.67402275790979e-05
4.18805041936171e-06
-2.89248426914661e-05
-2.89977265844935e-05
-4.42186612494238e-05
-1.41915984214633e-05
-1.21028730584053e-05
-9.92201538015964e-06
-3.34899074239784e-05
-5.27991963576589e-05
-2.4117194263763e-05
-7.73378483507465e-06
-2.6400736005635e-05
-4.74826608351324e-05
-3.47501423599146e-05
-2.61698935740438e-05
-6.09895892453193e-05
-5.25373980120042e-05
-5.46070995595264e-05
-5.8122216357202e-05
-1.85087126754544e-05
-2.8397751307478e-05
-5.33448751831355e-05
-2.56122572700351e-05
-3.44127202342484e-05
-3.37853929517907e-05
-3.90837993991359e-05
4.23417139889934e-06
-2.44612611299693e-05
-1.94915758500666e-05
-3.75196551297085e-05
-5.46378783827241e-05
-3.32852460614251e-05
-4.52072573904205e-05
-4.40522143812013e-05
-8.54268222204008e-06
-2.17622424712595e-05
-2.62564493572553e-05
-1.75512746719929e-05
-1.41520122556607e-06
-1.78722337749353e-05
-3.70706154539777e-05
-2.85828544414899e-05
-1.92826358566377e-05
-4.4561217249848e-05
-1.35744085228099e-05
-5.15295731664118e-05
-2.37482325166961e-05
-2.58835180388032e-05
-5.80795828520666e-06
-2.34536900211471e-05
-2.12923994694243e-05
-2.98378848267794e-05
-1.4425142058052e-05
-1.95720179609574e-05
-1.55580893732875e-05
-2.9101811120454e-05
-3.20527158316813e-06
-2.41547252591151e-05
-3.58705513176981e-05
-8.26088550662225e-06
-3.11005268181755e-05
-4.02924799413821e-05
-5.23123946084408e-05
-2.15707352403336e-06
-2.55948889137058e-05
-5.47167232453187e-05
-1.25306298911138e-05
-7.12650565060953e-06
-4.21664580172901e-05
-3.17503639578137e-05
-4.06528976473713e-05
-2.95589989665688e-05
-4.53169442613007e-05
-2.22156326876046e-05
-4.11197064313295e-05
-3.65983809529904e-05
-3.27836305105214e-05
-2.07725129098276e-05
-2.00650956589376e-05
-3.65544620698862e-05
-4.33532782705389e-05
-3.29151277626142e-05
-1.35052343511859e-05
-2.15314446823271e-05
-2.73166113755653e-05
-2.34163601160618e-05
-4.18843064011429e-05
-2.71931351603728e-05
-5.63870857202644e-05
-3.32305754956152e-05
-4.91865414116164e-05
-1.97488797718064e-05
-1.02238074878157e-05
-3.71984308236656e-05
-9.95639917291864e-06
-1.41124858022569e-05
-1.99847035664905e-05
-3.77121674850026e-05
-2.29021904593528e-05
-2.26467187623674e-05
-3.60308682117615e-05
-3.5873945295387e-05
-6.1303632217956e-05
-2.76959198941606e-06
-1.55252920619916e-05
-3.18187114712396e-05
-6.50518318989589e-05
-1.65641687084292e-05
-3.73424611653857e-05
-3.95068916289596e-05
-5.54298877593588e-05
-2.98820375252878e-05
-3.5388719844122e-05
-3.32901671554663e-05
-1.16695397680386e-05
7.98862982584212e-08
-6.62107511005651e-06
-3.05278476421856e-05
-1.53771832098781e-05
-3.93473767436702e-05
-3.38457771396399e-05
-1.93077182225286e-05
-9.5610072432161e-06
-3.67333417143315e-05
-3.13606813407163e-05
-2.38916623740374e-05
-2.59239709758631e-05
-2.70609598045992e-05
-3.26504073163626e-05
-4.61886875788302e-05
-3.73456057873685e-05
-6.59462760371325e-05
-1.48507575651816e-05
-4.22493890865267e-05
-5.15826978460372e-05
-2.15679243067427e-05
-2.66541459261031e-05
-1.46711544591605e-05
-1.62639702858259e-05
-2.74529614425112e-05
-4.18105481254791e-05
-1.64609323489214e-05
-2.28528207978795e-05
-4.58396375878769e-05
-1.8363569202235e-05
-1.2701146543816e-05
2.12846105662605e-05
-1.95603797018784e-05
-3.13892678017219e-05
-1.74684621062424e-05
-2.49302435214888e-05
-1.53623392594466e-05
-4.19377271027912e-05
-6.41245584498142e-05
-1.03067415148137e-05
-5.03667298815189e-05
-1.43323341834141e-05
-3.88949048087048e-05
9.20377806823125e-06
-3.79990665805923e-05
-1.28864394404575e-05
-2.57542268369901e-05
-2.59363491540538e-05
-7.52055820872251e-06
-3.15569152372524e-05
-2.61402341181937e-05
2.0019182609344e-06
-5.12948646305943e-05
-4.70156133194299e-05
-3.35089807897964e-05
-2.10747827701476e-05
-2.62398823952895e-05
-5.75434017848569e-05
-2.84175796938201e-05
-2.50763910297903e-05
-1.34167900816144e-05
-4.12439915196855e-05
-3.24465051188454e-05
-2.59296142268943e-05
-1.84951211049725e-05
-1.81061708442144e-05
-3.77949717542927e-05
-5.52061360656861e-05
-1.40868508591544e-05
-3.06261222382866e-05
-4.31480443380075e-05
-2.5776495412364e-05
-1.93625430984781e-05
-3.10788787150256e-05
-2.01048513804151e-05
-3.05260267158628e-05
-2.5712799139552e-05
-4.88363578060406e-05
-8.3272889097651e-06
-3.05414231395812e-05
-7.15400257241828e-06
-3.53880290302031e-05
-1.21236713155577e-06
-3.13052011408385e-05
-2.82192833071583e-05
-3.18223482538304e-05
-3.06045243001138e-05
-3.68086014234184e-05
-4.65287214503644e-05
-8.40247715668194e-07
-2.01678651251179e-05
-2.62598812328181e-05
-2.031209982406e-05
-4.89826501522907e-05
-3.92743011766887e-05
-2.29404972425299e-05
-1.3776512868447e-05
-4.21220565985261e-06
-5.36722480180128e-05
-2.58791679179301e-05
-3.63208340525524e-05
-5.37854471428817e-05
-2.35651001718283e-05
-2.42204259344863e-05
-2.57907364345821e-05
-2.01108798709565e-05
-1.67587710577138e-05
-3.22407508219366e-05
-3.31776491313281e-05
-4.08778680538097e-05
-2.72156476954826e-05
-1.27551165173848e-05
-4.85510085353318e-05
-3.27050053818935e-05
-3.79109454139387e-05
-1.65643900802582e-05
-2.34636055968199e-05
1.78948718199175e-06
-2.09133140135072e-05
-5.07521092185024e-05
-1.371300090104e-05
-6.07537878438539e-06
-2.21475267847691e-05
-3.26208496448917e-05
-4.87971184064395e-05
-5.1383682075728e-05
-2.47605019167864e-05
-2.20416429636742e-05
-8.19621792829401e-06
-2.10831892554757e-05
-3.4492433991076e-05
-1.81576340864341e-05
-2.3380816344896e-05
-4.30836059007734e-06
-3.91087095333258e-05
-1.26566048781637e-05
-4.01756776237286e-05
-3.88989305241764e-05
-4.88435819863589e-05
-7.24205651011006e-06
-3.92007203041961e-05
-5.34974764674068e-05
-5.44241419271564e-05
-5.93291168549492e-05
-3.00690099047328e-05
-4.69101426797775e-05
-3.8083316945433e-05
-1.53295560309973e-05
-3.87972599384444e-05
-1.18618035103687e-05
-4.15400881755261e-05
-9.77181825635277e-06
1.38019795192893e-05
-3.55742975809229e-05
-2.30722477126644e-05
-5.44402622179698e-06
-1.77460190761344e-05
-4.68989962520638e-05
-2.99284114520513e-05
-2.05263020292338e-05
-4.02891116755053e-05
2.6693725446719e-07
-2.75959967642796e-05
-4.74053008207864e-05
-1.76748653676096e-05
-2.33717573201609e-05
1.84003826777656e-05
-1.1912383294991e-05
-3.06869980900012e-05
-3.53833829473639e-05
-3.92658239918269e-05
-3.34045354656345e-05
-2.88324204210145e-05
-2.88029817150642e-05
-4.04711139563727e-05
-3.75033474482475e-05
-6.28463505608638e-07
-1.41796483499288e-05
-2.4017228211583e-05
-3.59175585216779e-05
-1.66452996627656e-05
-1.59923993647331e-05
-7.35816126692237e-06
-4.11083216161885e-06
-3.38373757375789e-05
-1.80264150882996e-05
-4.30170932365641e-05
-1.15108436900941e-05
-3.74396240648766e-05
-3.06433105622499e-05
-2.7557043386773e-05
-1.55617873941993e-05
-2.66600096261051e-05
-2.14831104932267e-05
-7.85694155111269e-06
-3.69533168445096e-05
-1.11929010404368e-05
-5.89156721564566e-05
-1.69173597964073e-05
-2.33761959056261e-05
-1.75852211264175e-05
-4.99113803171315e-05
-1.8432239945304e-05
-1.4944580608038e-05
-2.70812449194394e-05
-1.9075884035821e-06
-3.89856798801013e-05
-8.58013941416147e-06
-4.45894273417297e-05
-3.22210801605515e-05
-3.52029952619812e-05
-6.28084349796889e-06
-2.54679455324378e-05
-2.67594473092332e-05
-1.17094024354886e-05
-1.69689074968525e-05
-4.23114348223974e-05
-1.42243047884668e-05
-2.21402098821738e-05
-2.57601613719603e-05
-1.34118608874223e-06
-3.70470602715032e-05
-1.59957117317814e-05
-1.71960023383868e-05
-4.61388221037953e-05
-6.40462425087734e-06
-3.6020352265634e-05
-4.41161799182723e-05
-1.58594761700113e-05
-1.91540692021334e-05
-2.01816830776768e-05
-3.02466357347275e-05
-3.70232769450633e-05
-2.78403401388564e-06
-9.22793987012295e-06
-5.18611829409077e-05
-3.98710000678231e-05
-3.25411267128231e-05
3.54785665700961e-06
-3.96997237191734e-05
-1.19208682741128e-05
-4.85888763728807e-05
-3.31513838837113e-05
-2.8727877262839e-05
1.76652102053096e-06
-9.90734123364488e-06
-3.71582288533041e-05
-2.64160330803695e-05
-3.61755285694726e-05
-2.14799333705349e-05
-5.47073320065693e-05
-4.80811665217582e-05
-2.64882437245771e-05
3.07432984617244e-06
5.61871580422024e-06
-2.63670040551548e-05
-4.96497934139843e-05
-1.96027580501833e-05
-3.74354067439833e-05
8.85442996602601e-06
-4.81252826634043e-06
-3.72277084852035e-05
4.14361410343049e-06
-5.49003387884423e-05
-5.85820477988643e-05
-2.93646557535882e-05
-8.1103705949997e-06
-6.6163632973761e-06
-2.00348259784958e-05
1.18968149311008e-06
-2.59227114699584e-05
-2.96863287183676e-05
-3.79752442235219e-05
-2.73055327628755e-05
-1.39052486373555e-05
-3.70426448204499e-05
-1.72897377322238e-05
-1.51990468798778e-05
-7.44356616804663e-06
-2.04147926775744e-05
-6.19938962759063e-05
-3.27606183777531e-05
-2.83791134529464e-05
-3.55988807483583e-05
-4.04021963798858e-05
-1.67391586465153e-05
-2.94772582242576e-05
-3.94060652435327e-05
3.7985164125279e-06
-2.19899946635553e-05
-2.76106158990716e-06
-1.80480572792383e-05
-4.80484166157076e-05
-2.19819058411879e-05
-3.23010769305396e-05
-3.78614600221962e-06
-3.65802651913728e-05
-3.22486769537984e-05
-2.36774099236869e-05
-2.82799600549594e-05
-4.16944185938372e-05
-3.83751141923862e-05
-5.39526241767655e-05
-1.9499371765125e-05
-5.69165095052754e-05
-4.74689110986544e-05
-2.30180821189439e-05
-2.64109486255203e-05
-2.77416122523649e-05
-3.99034031122314e-05
-5.2821161353219e-05
-5.57076640564239e-05
-1.1912300347874e-05
-2.3381822694165e-05
-4.40189838185144e-05
-3.7303925561435e-05
-9.4106888450302e-06
-2.02083389786805e-05
-5.99505791171784e-05
-2.40535335270742e-05
-3.85454552659701e-05
-2.85914587910985e-05
-1.21914926809926e-05
-5.49332103433883e-05
-1.97798175616604e-05
-4.32285324004453e-05
-3.07113265136422e-05
-3.38513856162466e-05
-4.9196727576909e-05
-2.79645361823934e-05
-3.75191231714581e-05
-3.78157486222065e-05
-2.72247976473564e-05
-1.58084327411795e-05
-5.07266558470439e-05
-1.35351497209963e-05
-3.01849620878414e-05
-3.29980463032052e-05
-1.40524753152491e-05
-1.90730807015377e-05
-4.59671485874947e-05
-2.23107828974388e-05
-1.75352137597776e-06
-1.60106623416558e-05
-6.14908785501563e-05
-1.12176601665648e-05
-2.2307004409692e-05
-4.45846741710771e-07
-3.0840698704105e-05
-2.28117299784023e-05
-4.07325147755261e-05
-5.26532057611545e-05
2.80090626298499e-07
-4.22480461943997e-05
-4.46051319922921e-05
-2.93597757648257e-05
-2.72565699658981e-05
-4.40698496375464e-05
-3.6060099260781e-05
-3.78598305503074e-05
-2.68200862239346e-05
-1.18515984178131e-05
