# Supplementary material for: Research on computational propagation and identification of mine microseismic signals based on deep learning
Source: PLoS One. 2025 Oct 22;20(10):e0334641. doi: 10.1371/journal.pone.0334641 (PMC12543183; doi:10.1371/journal.pone.0334641)
Supplement: S6 Data — (ZIP) [file pone.0334641.s006.zip › 000100900000159.xlsx_0.txt_24.txt.txt]

-4.28340464747635e-05
-2.43636267594823e-05
-8.09809739735875e-06
-1.48146848054461e-05
-3.43612212335485e-05
-2.56552795610884e-05
-1.03575639836484e-05
-2.9711456307106e-05
-4.4099240658372e-05
-2.35358663631323e-05
-2.48630791941124e-05
-2.59415590330722e-05
-1.48778338052988e-05
-4.3129624422382e-05
-1.1506462886461e-05
-4.38589518271318e-05
-2.95112631869794e-05
-4.11767599932351e-05
-2.63847390388374e-05
-2.56557944619719e-05
-3.29800832781761e-05
-2.65531788928191e-05
-1.73360322985269e-05
-7.54603792934483e-06
-5.55607154057701e-06
-2.32968813414262e-05
-1.47154453618733e-05
-1.33637015253273e-05
-1.35630759652931e-05
1.50522525304823e-06
-3.52294423340352e-05
-2.18493958470824e-05
-1.70483753233829e-05
-3.52284806160256e-05
-5.84151199794191e-05
-4.37765067880425e-05
-2.65945648458871e-05
-2.22814793743588e-06
-3.51574685442073e-05
-4.68928448611795e-05
-4.16097920102108e-05
-2.5195364488241e-05
-4.2172887421009e-06
-3.26795911890116e-05
-1.05312642965655e-05
-3.75763754492559e-05
-4.08555566812174e-05
-1.77258327412681e-05
-7.12206275053199e-06
-3.2013204427814e-05
-4.49706320428409e-05
3.48112674495569e-06
-3.31179846957925e-05
-1.33064809188745e-05
-2.54617566648071e-05
-4.76932797953739e-05
-1.57333878006122e-05
-6.39772175531555e-05
-3.58264973891777e-05
-2.53323550239636e-05
3.03660672821865e-06
-4.82758538205493e-05
-4.19800097530409e-05
-7.15619470654171e-06
-7.77162279381431e-06
-5.49948060095408e-05
-3.03557362540465e-05
-1.58760971385476e-05
-3.33424043006119e-05
-4.47964566531186e-05
-4.79616612516459e-05
-3.98134645462204e-05
-4.05382916543592e-05
-2.98435577755362e-05
-2.42688362821506e-05
-4.40388184824456e-05
-3.91398974158353e-05
-3.05552598367319e-05
-2.39402837623186e-05
-1.11857991753044e-05
-4.18669022003394e-05
-1.61505505906916e-05
-3.60625202915216e-05
-5.03417261483813e-05
-2.37518389874006e-05
-2.28587571966707e-05
-3.12213940538905e-05
-1.25185102609729e-05
-4.00162342518102e-05
-9.70123341088584e-06
-3.55171129022763e-05
-3.42655073087298e-05
-4.04371573041768e-05
-4.73190495167906e-05
-3.88707245136789e-05
-3.52033095674817e-05
4.10487391368422e-06
-1.93538949742649e-05
-1.52429017443204e-05
-1.16078799431204e-05
-4.3043033422802e-05
-4.02235577071676e-05
-3.41737195318015e-05
-2.60195353849814e-05
-2.71820914905815e-05
-8.8440912667988e-06
-9.79970771014368e-06
-2.25892766995584e-05
-2.81773636059335e-05
-3.77046237910718e-05
-1.4486088427624e-05
2.20915986733156e-05
-1.2462063506167e-05
-3.4596090224244e-06
-3.21634076389086e-05
-1.06161337610187e-05
-6.29512513845636e-05
-2.65809768179414e-05
-3.30330979811155e-05
-5.25633758875499e-05
-1.77390240711906e-05
-5.1846104979803e-05
-2.6685402211211e-05
-3.23508140114885e-06
-4.74904440761812e-06
-3.72835275837065e-05
3.87340271456198e-06
-4.00231462195472e-05
-5.2866584409443e-05
-1.59138098590863e-05
-7.61692960972362e-06
-3.10680858530076e-05
-3.4699471253595e-05
-1.29813581720311e-05
-2.64314408397885e-05
-2.18545812443993e-05
-2.81999264823851e-05
-2.50549006454006e-05
-3.97029601084396e-05
-4.48568566283784e-05
-1.91020363246965e-05
-3.70812435877213e-05
-3.09207022632107e-05
-1.87182903171979e-05
-3.48701039630359e-05
-1.88335050506458e-05
-1.12044119010665e-05
-5.06461558806319e-06
-4.32310824000258e-05
-5.31729846910625e-05
-4.65847168727957e-05
-2.24734355283428e-05
-2.98045054396969e-05
-2.98800858598277e-05
-1.8336738383505e-05
-4.3441588722641e-06
-4.85718892966279e-05
-4.90584235955109e-05
-3.5758661753634e-05
3.68305171103444e-06
-1.51297113850411e-05
-3.24285980569236e-05
-9.4017638292107e-06
-4.31326749204207e-05
-3.09457958960667e-05
-2.54816252461554e-05
-2.26754897288448e-05
-2.25343343536034e-05
-1.85621189798258e-06
-4.26721566635006e-05
-5.85519131791316e-05
-2.46092828595804e-05
-5.24387173341884e-05
-5.64255369929965e-05
-4.72666390545626e-05
-4.64239296334648e-05
-7.65499231672273e-06
-3.39583139759566e-05
-3.97103433077289e-05
-1.23049104876337e-05
-5.18097457049051e-05
-4.99769815365015e-05
-3.24943225931e-05
-5.10543288388213e-05
1.46811635140234e-06
-2.69755943707397e-05
-3.22209272767016e-05
-5.11607677016716e-05
-4.42904858414316e-05
-1.91703197827976e-05
-4.13908438437672e-06
-1.41253533757e-05
-1.04265786258314e-05
-6.81622407788912e-05
-5.85412054021172e-05
-1.3103113729607e-05
-2.11159056119967e-05
-4.38378093447274e-06
-5.90795121609493e-06
-4.47304025991376e-05
1.0324944313975e-05
-4.7858404531452e-05
-3.75404860015719e-05
-5.48866846211301e-05
-3.4163151177578e-05
-6.01178508782076e-07
-2.53111351239357e-05
-4.85192946341215e-05
-3.7006918467247e-05
-3.4443934785029e-05
-2.17427950903784e-05
-3.02807747350794e-05
1.33483908758933e-06
-1.2717165248046e-05
-8.94046755207684e-06
-3.91206613613321e-05
1.30899818236019e-07
-1.86425820566236e-05
-1.94236621758127e-05
-5.3154510936215e-05
-2.23823921167948e-05
-2.64436230870923e-05
-3.52760602117344e-05
-1.82559976931929e-05
-4.46069526400324e-05
-3.07357012748829e-06
-3.7571289848621e-05
-2.15274677005531e-05
-2.19107074964774e-05
-4.28824800763541e-05
-5.13354519688575e-06
-3.16596665209437e-05
-4.27855969963726e-05
-1.59156250283311e-05
-3.91451982074831e-05
-2.34186561518526e-05
-3.44800703557359e-05
-1.62562157898259e-05
-3.1750233705769e-06
-2.95608995329182e-05
-5.65538984902021e-05
-4.67959522717571e-05
-3.3468231912969e-05
-3.70906684494872e-05
-3.36726637018778e-05
-3.07074353395432e-05
-1.89761729032088e-05
-2.0060362379101e-05
-2.40826401749066e-05
-2.33237920821735e-05
-3.09984512552547e-05
-3.79230128523919e-05
-4.40383181159924e-05
-2.6562849438017e-05
-3.60982699856832e-05
-3.22172525098562e-05
-3.10620466477302e-05
-4.21835363351685e-05
-2.72781000609713e-05
-5.63994759632825e-05
-4.45300606609509e-05
-4.63283029929193e-05
-2.9940484657683e-05
-3.70606875641988e-05
-2.54149855068775e-05
-1.27531458630172e-06
-3.93033158040329e-05
-1.77751745887503e-05
-5.11139617596731e-05
-3.56171219350705e-05
-3.81225285133777e-05
-2.46609667308896e-05
-3.23463244623555e-05
-3.69271914127822e-05
-2.21628162862073e-05
-1.9838452532454e-05
-4.12587694731693e-05
-9.57123282434079e-06
-2.55507276148207e-05
-1.83197185678654e-05
-6.38192570625287e-06
-4.33202199239878e-05
-3.52242521919376e-05
-2.12321379457279e-05
-3.69041452063863e-05
-3.73542225031055e-05
-4.19137399696167e-05
-5.14002888449159e-05
-5.89491398883063e-05
-2.97882114831196e-05
-2.00607790122256e-05
-4.91000231176699e-05
8.15626385053536e-06
-3.33470228292507e-05
-2.23300514631018e-05
-2.9588914098832e-05
-2.08625961861105e-05
-3.50379650676047e-05
-3.05576339807443e-05
-2.76864412048171e-05
-3.29192926443882e-05
-3.21486144678184e-05
-3.07550032488916e-05
-6.9646498062275e-06
-2.27289014725948e-05
-3.46381742488213e-05
-2.63780703451008e-05
-1.32152923157012e-05
-2.66336983578965e-05
-1.7731410000908e-05
-1.78262877044747e-05
-1.94722188375962e-05
-1.30532782812586e-05
-1.48858317361399e-05
-1.10617995640165e-05
-1.59116315848188e-05
-2.5643964268815e-05
-3.36705071145882e-05
-3.11137490253421e-05
-3.22833719034258e-05
-3.25885383358226e-05
-2.11870507774532e-05
-1.70974308626462e-05
-7.58903656386509e-06
-3.80408368477726e-05
-4.21915633876656e-05
-2.35206756285908e-05
-1.50294619964881e-06
-3.90525047314278e-05
-7.45372782165412e-06
-3.34778220872515e-05
-2.57121408734376e-05
-5.89030995982919e-05
-3.02111528223394e-05
-3.73033116543001e-05
-3.75086760008314e-05
-2.35917487257852e-05
-2.5129270314593e-05
-1.56993045664207e-05
-2.67153388377059e-05
-3.76214856822517e-05
-3.23559399159431e-07
-3.4147203676667e-05
-4.33697929365806e-05
-3.02449930547198e-05
-6.91745672006486e-06
-4.86739282672772e-05
8.35700036288558e-06
-2.23927989770365e-05
-2.51714236640855e-05
-1.49275444848532e-05
-1.06984518225524e-05
-2.49770028528475e-05
-2.80476301949538e-05
-3.14477241293537e-05
-2.33032569119558e-05
-4.42343964224561e-05
-4.7668989543491e-06
-5.92250446106974e-05
-2.34124139755084e-05
-1.35777856337365e-06
-2.67364996365655e-05
-1.37685330401359e-05
-2.26697150395002e-05
-4.50481432215736e-05
-4.30924734265997e-05
-3.3736252816193e-05
-4.17813687059883e-05
-6.0606510409821e-05
-2.72024446707284e-05
-2.30328942102786e-05
-1.96306965229395e-05
-4.32802166450235e-05
-3.96312101898323e-05
-9.8230924162763e-06
-7.51409367621422e-06
1.33434516456152e-05
-4.43768724235102e-05
-4.41533247626747e-05
-5.24739738493942e-05
-1.66046049027228e-05
-3.80652523747478e-05
-4.82908607921677e-05
-3.41755386563951e-05
-3.29852317043407e-05
-3.4855325886604e-05
-1.7988547459307e-05
-1.9942972142935e-05
-2.17461824939932e-05
-3.80819253011207e-05
-2.8911362472999e-05
-3.62415355355136e-05
-3.84105288611323e-05
-3.32827556323496e-05
-6.63406681976598e-05
-3.67593271329881e-05
-3.67221128563774e-05
-4.04254364617808e-05
-3.90130303060715e-05
-2.71266304420044e-05
-4.75987892856759e-05
-2.13787460702187e-05
-1.20308261665955e-05
-3.35207156535844e-05
-1.91762814073156e-05
-4.48729945683801e-05
-4.26940452910259e-05
-1.35473362146652e-05
-9.87806637729976e-06
-3.78081785772713e-06
-9.47174414285487e-06
-3.20687869332871e-05
-4.09729542863182e-05
-2.53025040506894e-05
-2.23162984297666e-05
-2.12179000028178e-05
-3.23132165584167e-05
-3.18701122696407e-05
-1.18409894500114e-05
-2.94937668984178e-05
-5.34366389269272e-05
-3.67343478525206e-05
-2.50139371704222e-05
-4.55995038424004e-05
-1.82858298621045e-05
-4.73201340703601e-05
-1.91336995351625e-05
-5.16994418560595e-06
-2.53933357668041e-05
-8.16957991353322e-06
-3.84175530131448e-05
-2.94830002824924e-05
-2.39627154011768e-05
-3.53618269226514e-05
-3.32989383167774e-05
-6.8773297860582e-05
-2.69266466171098e-05
-2.36275554049599e-05
7.92292381163793e-06
-2.42949672767583e-05
-3.31810884964928e-05
-1.68150501678468e-05
-4.46739609222125e-05
-5.78027418898722e-05
-1.36780026076775e-05
-3.16965471092365e-05
-3.1641213235599e-05
-4.03437175839838e-05
-2.78104001998652e-05
-1.65695484198369e-05
-5.92029460703302e-05
-4.51635009594395e-05
-3.35157781741474e-05
-8.79720600495984e-06
-1.93600011228365e-05
-2.76934345067163e-05
-4.27692033075745e-05
-6.00741972659291e-06
-7.35032654074202e-06
-7.57125351296373e-06
-1.85654320266556e-05
-4.53453212894672e-05
-5.73045239826129e-05
-2.9626933333073e-05
-1.53417154324177e-05
-2.56036594098668e-05
-3.1681525648721e-05
-1.67478901683659e-05
-2.92696541865515e-05
-2.82643740721478e-05
-3.83413148493983e-05
-3.99554724596694e-05
-3.28443045446971e-05
-3.27759308956506e-05
-2.75071032108913e-05
-3.80172519600721e-05
-3.48537706954048e-05
-5.21028453597187e-06
-3.29311160462966e-05
-4.91916545680126e-05
-2.64466909530252e-05
-3.32648871719651e-05
-1.3943577164757e-05
-3.83972704934838e-05
-1.56805600282395e-05
-9.10405512623943e-06
-2.57131016857178e-05
-3.50761842369855e-05
1.14786601111558e-05
-2.26140501560861e-05
-4.21227613675899e-05
-3.39137641904116e-05
-4.25625280045266e-05
-2.71774549797592e-05
-8.72230935957329e-06
-1.51750002638025e-05
-3.63070377363775e-05
-2.95874259646118e-05
-2.24632299878526e-05
-1.32136761922666e-05
-1.54530214436971e-05
-1.95630090406714e-05
-2.3410133310273e-05
-3.91436771286459e-05
-4.37840960621689e-05
-1.52443769166846e-05
-4.05395928425892e-05
-3.43869452145856e-05
-5.48341923646079e-05
1.31015111311224e-05
-2.8245406315819e-05
-4.20276303985877e-05
-1.58318658765633e-05
-2.79926800142102e-05
-1.87283718736019e-05
-3.81291454093942e-05
2.73840666718082e-06
-1.95063495742879e-05
-2.08746399890923e-05
-9.65591723207018e-06
6.77187518301855e-06
-2.47533337688835e-05
-2.10680115214266e-05
-2.59992421538103e-05
-3.10823270395941e-05
-4.59198646861519e-05
-3.12087318453199e-05
-2.16256353609914e-05
-6.10531484544236e-06
-1.47606307759778e-05
-2.09215338736203e-05
-3.66241291441508e-05
-3.71647140025372e-05
-2.96200265771246e-05
-4.69977073524195e-05
-3.42469427032367e-05
-2.37437651248493e-05
-2.31784920246245e-05
-4.27867276295116e-05
-2.11920657340363e-05
-2.86407177159903e-05
-2.30578278071398e-05
-3.86194016497823e-05
-3.96212710980543e-05
-7.53766442951693e-06
-1.4401611876764e-05
-3.39975423779528e-05
-3.81072908720965e-05
-3.36480330302876e-05
-3.58758236853761e-05
-5.04532666064583e-05
-4.94562986339116e-05
-6.61592657523426e-06
-1.5067692201168e-05
-1.4594954095287e-05
6.23472574375905e-06
-3.54406932004818e-05
-4.10563424816444e-05
7.75177701471241e-06
-4.45503796107889e-05
-3.88536327961442e-06
-4.69517415085176e-05
-3.4027017686214e-05
-8.73105951629606e-06
-1.06639399774987e-05
-1.73558501471356e-05
5.22262314012778e-06
-1.09467462621203e-05
-5.03704053809943e-05
-6.88288652748055e-06
-5.16436875925069e-05
-1.8529240817121e-06
-2.80660206235716e-05
-1.64231831730053e-05
-4.80062648023872e-05
-3.75210216648933e-05
-2.19515884542494e-05
-2.67196638786643e-05
-2.70919666939539e-05
-4.130804874216e-05
-3.67216301672097e-05
-4.19755866836543e-05
-3.54626439019011e-05
-2.30248402445315e-05
-4.36152441483818e-05
-6.75009292998441e-06
-3.05303833202497e-05
-4.94927878871799e-05
-2.77046546137713e-05
-7.50303754845175e-06
-2.46029538932854e-05
-3.77708011174445e-05
-1.8944862896657e-05
-3.05900594260766e-05
-2.33570896509735e-05
-2.00755032022444e-05
-2.38586871330707e-05
-6.41112734113844e-06
-2.49442040498713e-05
-1.83358102151049e-05
-3.94543983979557e-05
-2.47373245697097e-05
-2.44630175991199e-05
-1.63134436881012e-05
-2.47366487166239e-05
-3.12395873781419e-05
-5.43912324549711e-05
-2.31129731367128e-05
-1.82017391522052e-05
-2.778553673013e-05
-6.80791157581717e-05
-3.6967447426794e-05
-3.1676126325876e-05
-5.18218184921181e-05
-4.46264819479812e-05
-1.06209984455408e-05
-3.29796137642715e-05
-1.31872407733585e-05
-3.42877329123384e-05
-2.31233012544419e-05
1.8082531000051e-05
-3.0378227806349e-05
-4.09741923631031e-05
-3.00231089986726e-06
-3.18774824289117e-05
-1.33933354414876e-05
-4.13289951554169e-05
-3.86491634146102e-05
-1.26680837928966e-05
-2.03293256273543e-05
-3.6800400830987e-05
-4.30128209356106e-05
-1.40038874326067e-05
-1.3299805021472e-05
-5.50539527640011e-05
-6.15665879910709e-06
-2.94486152122648e-05
-4.99312763700671e-05
-4.70273807746142e-05
-1.95909102118054e-05
-4.25163891687093e-05
-5.31541923639709e-05
-2.99723089162206e-05
-2.92162032939346e-05
-3.03713849954781e-05
-2.64796350944326e-05
-1.49694616926037e-06
-5.26398892691922e-05
-2.90724318367773e-05
-4.57624598721594e-05
8.10404201477733e-07
-3.5485052641785e-05
-4.63741595708859e-06
-2.82226479407532e-05
-5.98814235886393e-05
-5.72024694289132e-05
-1.38296625852279e-05
-2.69043224278021e-05
-2.86759992000111e-05
-4.3505423003133e-05
-3.6714288816076e-05
-7.18414182399853e-06
-2.8038905408618e-05
-2.17760843708398e-05
-4.4052477835731e-05
-3.855662276607e-05
-1.41089553039721e-05
-4.75785091235311e-05
-5.15779689387278e-06
-2.1282814677263e-05
-2.4914054716646e-05
-3.89265536853906e-05
-2.6177048457357e-05
-2.15918320322685e-05
-3.62648101042222e-05
-2.41569600063984e-05
-1.95053965287707e-05
-1.96361349059236e-05
-4.67014235912666e-05
-2.34738713789557e-05
-9.23138533945329e-06
-6.409413583521e-06
-2.97449443762086e-05
-1.20736002115194e-05
-3.66807519347742e-05
-6.02602489933918e-06
-3.99463560996865e-06
-2.45173673579058e-05
-1.88452717995092e-05
-1.80103263957169e-05
-1.85054391523699e-05
2.16657430496155e-06
-4.22416096945863e-05
-2.5303240573552e-05
-2.74232550675115e-05
-2.20964453671193e-05
-2.31308659483649e-05
-5.75844312591329e-05
-4.30661325777445e-05
-4.92267680103395e-05
-5.43108222167511e-05
2.97803096074316e-06
-3.18547953121624e-05
-4.20755174840108e-05
-5.89571905214399e-05
-4.4356609241625e-06
-3.05641708621224e-05
-2.86590450462471e-05
-1.20720866287086e-05
7.42129588314474e-06
-5.52732581902712e-05
-3.1217136156889e-05
-5.07611524322808e-05
-2.5665949020986e-05
-4.13638181226736e-05
-2.46465549841742e-05
-8.42978771280329e-06
2.25360933547794e-06
-2.12156309547395e-05
-2.40208041985155e-05
-2.68748269624763e-05
1.19869635165513e-05
-2.60589051532739e-05
-4.89839748816874e-05
-5.1666782246513e-07
-2.16753575396369e-05
-1.78648700469169e-05
-3.07479354061869e-05
-3.14280844630692e-05
-3.0728950788901e-05
-2.16135410160399e-05
-5.54852760388387e-05
-3.83014750692525e-05
-5.74915829272944e-08
-2.08698385735475e-06
2.00149257951363e-06
-2.45879488806791e-05
-3.46046915612515e-05
-2.72488755665828e-05
-2.40029174270769e-05
-1.71383592817314e-05
-1.05511257468085e-05
-1.82740482711341e-05
-3.49480698965713e-05
-2.26031422464e-05
-2.25815899092013e-05
-3.2295544298632e-05
-4.48677733148131e-05
-2.64069197671067e-05
-4.24819750265506e-05
-2.43160975537014e-05
-3.19049730858846e-05
1.36307407658085e-05
-3.80015816509956e-05
-5.24579588418942e-06
-2.26059473012456e-05
-1.8452077194157e-05
-3.24711837296286e-05
-3.12447167289737e-05
-4.43630676995528e-05
-4.51670681878859e-05
-4.24786750431417e-05
-3.7842407300744e-05
-3.87618525196343e-05
-1.33596926279753e-05
-3.20414312997099e-05
-5.31227325463942e-05
-2.47659399932241e-05
-6.2947234190539e-05
1.02588320026766e-05
-2.14672387310117e-05
-2.56261060534407e-05
-2.46283055686897e-05
-2.70783926329527e-05
5.34361645636439e-06
-3.16558049115545e-06
-3.24552281630004e-05
-4.15908814462448e-05
-1.53150709562238e-05
-1.47297637050468e-05
-2.47946874449307e-05
-2.76020143935051e-05
-5.33367536762537e-05
-2.46616848683935e-05
-1.00078593830803e-05
-4.95158811275305e-05
-2.13911121587486e-05
-3.86341057923734e-05
-3.17706906051606e-05
-2.54994636690423e-05
-3.54103234737316e-05
-2.10728563574977e-05
-3.46530143355351e-05
-5.26548232495106e-05
-4.06407695756863e-05
-2.65919396516369e-05
-2.74638412674943e-05
-1.40860538320204e-05
-2.83247162933734e-05
-4.3955841412101e-05
-3.12134637789826e-05
-3.455251527247e-06
-4.3144492039363e-05
-2.08794120083269e-05
-2.1921909206098e-05
-1.77653116072504e-05
-1.63951700294201e-06
3.72780030790578e-06
-2.44185937371146e-05
-3.62989425390855e-05
-7.52893496672301e-06
-1.62431432264888e-05
-3.54569987463274e-05
-1.44262685177999e-05
-2.10145408336544e-05
6.98133232218523e-06
-2.87708905398297e-05
-2.17194395168746e-05
-3.15960492704483e-05
1.29117820769658e-06
-1.52006875519113e-05
-2.16125472807657e-05
-1.28424404030389e-05
-3.35438675704111e-05
-3.73722184294838e-05
-5.15224741042341e-05
-1.55986247324874e-05
-2.96568552589462e-05
-3.12336112616797e-05
-7.35092905126871e-06
-2.88860312821219e-05
-5.08901714353119e-05
-8.73852463452213e-06
-4.91423720179428e-05
-1.21859476341782e-05
-1.76609546283134e-05
-4.79204327483522e-05
-2.17281643917424e-05
-3.85637991721438e-05
-5.60078004102228e-05
-2.75661865180367e-05
-3.521434152371e-05
-1.15681608293672e-05
-4.17053458785e-05
-3.16865845118849e-05
-2.71017127254852e-05
-1.68869643414062e-05
-3.35087347646758e-05
-4.07951035605856e-05
-3.33239694597678e-05
-2.12634255861917e-05
-2.60674831560947e-05
-2.77893328280685e-05
-2.13686825943173e-05
-3.23648290558186e-05
-3.7511733579893e-05
-2.82156428343e-05
-8.31410032760941e-06
-7.86841547247306e-06
-7.22421740164368e-05
-3.32829846268019e-05
-1.33905867653381e-05
-1.75617391952329e-05
-1.43000056446136e-05
-1.16317947915445e-05
-4.12038573944243e-05
-8.63971467046644e-06
-3.70139579192756e-05
-3.74104907401119e-05
-1.78300975418387e-05
-1.23198471682164e-06
-1.35449206995029e-05
-5.90577715427449e-05
-3.89052389166603e-05
-5.02911768354058e-05
-1.54577592578104e-05
-4.21467781461052e-05
-3.94227642319502e-05
-4.35469082156382e-05
-2.91205022353765e-05
-3.8449863023058e-05
-4.12259951481778e-05
-2.64251121613975e-05
-2.98054427859184e-05
-3.2071471073624e-05
-4.44610763976881e-05
-3.22321478529261e-05
1.69380365241044e-06
-3.87678459658208e-05
-4.88720954102919e-05
-7.00222814259158e-06
-1.02703252234941e-05
-3.47583006719101e-05
-3.31120083740616e-05
-1.9372865704222e-05
-1.02086423011625e-06
-3.01484988426266e-05
-1.71640431855924e-05
-6.44994600188202e-06
-4.41320473092557e-05
-1.04484650668264e-05
-2.63225440693629e-05
-3.0695166088922e-05
-3.94601826458871e-05
-3.12047376769986e-05
-8.35507897967852e-06
-2.6798540084779e-05
-3.57159764434712e-05
-2.23415846509568e-05
-4.00609073796449e-05
-2.00560748505657e-05
9.10594202394595e-06
-3.45093093392248e-05
-1.35134481014452e-05
-2.76458274142999e-05
-6.41351015983997e-05
-2.11642501532765e-05
-2.92711316385962e-05
-5.19456168078354e-05
-1.23524453564245e-05
-2.55518312576009e-05
-4.57043504518826e-05
-3.06194237972979e-05
-4.91935918676966e-05
-1.45849678837551e-05
-1.68769880146553e-05
-3.15321392361637e-05
5.06375901782218e-06
-4.00732877806618e-05
-1.49986877284536e-05
-1.99500679179914e-05
-1.86547854232558e-05
-2.86310434285867e-05
-3.45734476728919e-05
-2.33584356186397e-05
-3.28482571730777e-05
-5.39224549510137e-05
-3.561951824653e-05
-2.60635164678875e-05
-2.88757579903887e-05
1.1085844768835e-05
-4.32727182767127e-05
-3.96712686476852e-06
-3.64466452818779e-05
-2.07793946963648e-05
-2.4809185954357e-05
-3.79502532982118e-05
-2.2911554014365e-05
-2.57748208777578e-05
-4.14321320535847e-06
-2.81005407744863e-05
-2.32675144444242e-05
-2.30143371555676e-05
-5.85567654340922e-05
-3.78362499721649e-05
-8.8190944149673e-06
-4.08411008888227e-05
-6.14646004569951e-06
-2.37277417787859e-05
-2.78323121887546e-05
-2.46261995703034e-05
-7.29139615079435e-06
4.41697826539674e-06
-2.76286360110506e-05
-3.95885062652326e-05
-3.1991504108709e-05
-3.30047343726397e-05
-4.70594928027168e-06
-3.66454047354678e-05
-3.63720581227402e-05
-4.97749204854138e-05
-6.68944071052397e-05
-4.2932620252561e-05
-4.08077914439821e-05
-3.17639789796782e-05
-1.82213580627764e-05
-2.9065701955147e-05
-2.05990336092397e-05
-3.55378664397249e-05
-4.10325106366311e-05
-3.81763676697938e-05
-3.3141745680858e-05
2.26321720773158e-06
-4.60125772881616e-05
-2.8771231442723e-05
-4.12360485728014e-05
-3.9597960476549e-05
-3.3696945490358e-05
-2.7886772369132e-05
-4.80468499358704e-05
-3.38954132726974e-05
-2.60962450697753e-05
-2.92795296136697e-05
-1.31819802167762e-05
-4.5759080321015e-05
-3.41138956591233e-05
-3.53252051248151e-05
-2.83334584680543e-05
-1.79312508103282e-06
-6.16331381940262e-05
-4.89818549240321e-05
-1.84875515712571e-05
-4.40841565445239e-05
-2.22823419813541e-05
-2.3113762724845e-05
-2.55698905713577e-05
-3.07617491097433e-05
-3.99595932558629e-05
-3.83220020915841e-05
-6.1863687319416e-06
1.35799036534341e-06
-1.91887466928692e-05
-4.6405874217724e-05
-2.03321989120141e-05
-3.06513101663667e-05
-9.03769627784974e-06
-5.07545834484123e-05
-9.59242706449537e-06
-1.82335773155492e-06
-2.07605963104722e-05
-1.08928983387676e-05
-1.95658464835054e-05
2.20499660488038e-06
-4.06577994232309e-05
-3.7241888165395e-05
-3.10429566200712e-05
-3.5737722934827e-05
-2.07018534587224e-05
-2.60222814752902e-05
-3.70062526324798e-05
-2.4833530677301e-05
-1.75181847466238e-05
-5.50346678552344e-05
-2.43034229509032e-05
-7.46155683595405e-05
-1.21189376420398e-05
-2.16437602287111e-05
-1.05168477635829e-05
-2.2071389426867e-05
-2.13636080126305e-06
-4.77744526332976e-05
-1.06894806808832e-05
-2.04340512676289e-05
-2.12620477194957e-05
-5.9062207724371e-05
-2.86121993288517e-05
-3.48076479124723e-05
-4.00674734692767e-05
-2.44918174524769e-05
-5.04034063831852e-05
-2.27643879348236e-05
-3.92752888744538e-05
-2.56335977643192e-05
-3.79729446216351e-05
-4.54997530885564e-05
-3.67939841985155e-05
-3.58548300967636e-05
-5.39139390683335e-05
-4.65759546850455e-05
-4.21402983859572e-05
-1.91056780416653e-05
-3.39336867693928e-05
-1.81071063070002e-05
-2.63635912166815e-05
-6.19863318595385e-05
-5.13533038267308e-05
-1.89939066276426e-05
-4.88967070111326e-05
-2.93097711720683e-05
-3.20065264878351e-05
-4.57866046955781e-05
-3.64439113842868e-05
-3.51648823216846e-05
-3.185493077173e-05
-4.468328787603e-06
-1.49757703793386e-05
-2.12670116197233e-05
-4.72160168831763e-05
-4.26049675134116e-05
-8.52209334668991e-06
-4.06492312361255e-05
8.16304144488531e-06
-4.65963905672937e-05
-1.36175486543731e-05
-1.9157314337647e-05
-5.54511285454476e-05
-6.36291993007815e-05
-3.56971452398574e-05
-1.18449959597562e-05
-2.49866236059983e-05
-2.18182762500774e-05
-3.04270764892771e-05
-1.81681235353763e-05
-4.92638230034248e-05
-2.55108280405162e-05
-5.46995617277789e-05
-4.89910702148797e-05
-4.31640126300677e-05
-3.98426831778524e-05
-4.40014174289535e-05
-2.51582447068504e-05
-4.34287333780813e-05
-2.00192660059062e-05
-2.91979616622095e-05
-4.30179984652641e-05
-3.68562823271719e-05
-2.58744699888247e-05
-2.12269325750239e-05
-3.15265759885481e-05
-3.34802728098396e-05
-3.2201378695828e-05
-3.29854575017692e-05
-3.16477130592289e-05
-3.6205104495309e-06
-2.68410327577501e-05
-1.91640684639254e-05
-6.34379779507553e-05
-1.28551281363883e-05
-4.25920750068749e-05
-2.77174789536205e-05
-3.55374499920224e-05
-4.4064118630788e-05
-5.11833563318889e-05
-5.80382223493157e-05
-5.39063792494364e-05
-1.83016415753606e-05
-4.21210587460055e-05
-3.51485261516386e-05
-7.98858399971762e-06
-2.53071829031087e-05
-5.88848365455236e-05
-5.93323977383464e-05
-4.78015470088371e-06
-5.42333373675517e-05
-3.28767076569417e-05
-3.75381120187466e-05
-2.72096847706764e-05
-4.05497433429965e-05
-2.20317470417939e-05
-4.48421815513777e-05
-3.71805028487735e-05
-4.2368416058691e-05
-1.85746316157351e-05
-1.23586930047647e-05
-1.63214004577247e-05
-2.495495996875e-05
-2.23616840415556e-06
-1.93387821320443e-05
7.59304136936831e-07
-3.32634976576025e-05
-4.79220765625649e-05
-5.38745965238686e-05
-1.47863728468009e-05
-3.6912148166651e-05
-8.06260675136052e-06
-1.75224326034555e-05
-4.39741966013911e-05
9.31534928219524e-06
-2.55131937586687e-05
-3.03266328216962e-05
-1.52662002525472e-05
-1.1992748669265e-05
-5.01977657477951e-05
-4.54765268922541e-05
-4.98784180598109e-05
-3.4585860364565e-05
-4.59287234076403e-05
-2.23248993634501e-05
-6.05340785433947e-06
-1.56481749511208e-05
-2.22205119142768e-05
-2.3504509692814e-05
-1.64058395058565e-05
-2.60001927090388e-05
-2.91443997264309e-05
-2.19174643812422e-05
-4.66090112497987e-05
-1.81186995312563e-05
-2.69692987200997e-05
-4.88787201247554e-05
-9.7304745386765e-06
-1.83979662591914e-05
-2.53415399998772e-05
-3.77520725103655e-05
-1.98212382124681e-05
-2.95495106573659e-05
-2.23301790479996e-05
-1.54568557458842e-05
-1.31001731156485e-06
4.91178993089977e-06
-1.12536203471007e-05
1.26204623224534e-06
-3.51226517974928e-05
-3.59366299904711e-05
-1.60969595442598e-05
-4.06746696040751e-05
-1.27271140764615e-06
-5.28403875799449e-05
-3.01408169425647e-05
-3.1191382756813e-05
-2.95739815419648e-05
-3.30181393111827e-06
-2.88196687268885e-05
-3.88728548085318e-05
-5.77591770457436e-05
-2.64913224235523e-05
-1.8579567938236e-05
-1.73021770535904e-05
-1.83733345815669e-06
9.03710544233131e-06
-3.85101376807197e-05
-3.30528165552427e-05
-1.50133623566409e-05
-1.86523160043468e-05
-3.75082777567097e-05
-3.27806610932605e-05
-1.25027922892563e-05
-3.8412193803301e-05
-6.85391112319603e-05
-3.55324024023315e-05
-1.94223090170445e-05
-3.29529516842438e-05
-5.16872482705248e-05
-3.80286930116757e-05
-1.12910436645207e-05
-5.02630995642984e-05
-1.45290085464838e-05
-1.8965143117702e-05
-1.97462563973314e-05
-4.73859104853794e-05
-2.62948110611108e-05
-1.41903136541628e-05
-3.64034946428673e-05
-8.76175039386453e-06
-4.37180150150136e-05
-3.01300439240241e-05
-7.48654650636176e-06
-4.82810597876277e-05
-2.12992917123213e-05
-3.85324971455062e-05
-7.17227969768606e-05
-5.78533218613423e-06
-3.6793448619228e-05
-8.29590746558954e-06
-5.12732607709461e-05
-3.27036946563175e-05
-5.23740745574327e-06
-3.23212624017673e-05
-2.70311253822646e-05
-4.18265608919331e-05
-4.63389378635839e-05
-2.32074246382794e-05
-4.2102579896833e-05
-3.41134434353523e-05
-4.26750857275014e-05
-2.58557127592695e-06
-1.33325143205945e-05
-3.62202328145967e-05
-1.9341037599584e-05
-7.59122090541403e-06
-3.49498472980013e-05
-3.77091389934252e-05
-2.86123358227983e-05
-1.54122768392834e-05
-2.89155701969571e-05
-3.01461211716298e-05
-4.91058942539615e-05
-3.1142698100488e-05
-1.73579289357091e-05
-3.89281603828488e-05
-3.80862690608909e-05
-1.41574143004661e-05
-4.44278055574767e-06
-3.47238220375256e-05
-6.73953794724709e-05
-5.91176855807569e-05
-1.78127019886468e-05
-4.70646915922283e-05
-4.44130018121699e-05
-3.37695442197488e-06
-2.72381582671911e-05
-2.76783167569455e-05
-8.20178039159759e-06
-1.5250901797735e-05
-1.74703093094851e-05
-5.1140649909533e-05
-1.23817897466083e-05
-2.88699403606948e-05
-3.3639595069925e-05
-1.64040973488867e-05
3.07201743030669e-06
-9.02571381025503e-06
-6.15415558248681e-05
-1.41469942269595e-05
-2.49160469619377e-05
-3.35237553787878e-05
-1.36671066030781e-05
-2.66791159117686e-05
-3.21435665038193e-05
-3.12609736279642e-05
-4.89291385886658e-05
-2.95978254723563e-05
-4.22647711215698e-05
-2.76045512807484e-05
-3.57852560866973e-05
-4.52809662898807e-05
-3.17909676533315e-05
-2.37255681438688e-05
-4.63342739735645e-05
-2.24969160899168e-05
1.44708557569939e-06
-2.81672453475586e-05
-1.61474556202529e-05
-2.49268335871698e-05
-2.74258877347206e-05
-3.49517970411609e-05
-4.15586373896384e-05
-3.14177212559028e-05
-3.49268344829971e-05
-3.13101418278859e-05
4.46021613494471e-06
-3.35134859576123e-05
6.52827683359683e-06
-7.5732590220465e-05
-3.08413418778297e-05
-2.68185857910495e-05
-4.38929262313228e-05
-4.39962864019255e-05
-3.23453065724628e-05
-2.37632770171935e-05
-3.34107557544472e-05
-2.41469271299026e-05
-1.71757944718156e-05
-2.17258424649572e-05
-7.86468315884941e-07
-3.81162825498429e-05
-3.76888308955941e-05
-1.98595777494927e-05
-3.85811882995812e-05
-2.67902222859508e-05
-1.6508659437868e-05
-3.61386731762192e-05
-4.19942939365725e-05
1.40185666362268e-05
-3.50062582399327e-05
-3.48523951992117e-05
-7.99316377745942e-06
-2.4764741219442e-05
-4.61141958119804e-05
-5.48909484921067e-05
-3.88686454837477e-05
-2.45544948196176e-05
-5.66108352988772e-05
-1.54213510101095e-05
-3.54267241831902e-05
-1.62294772221542e-05
-1.7076800376774e-06
-4.0761337533195e-05
-1.52018850281714e-05
-5.95221601718885e-06
-4.62122217597656e-05
-4.89839792210917e-05
-2.40039443275154e-05
-3.57840383172974e-05
-3.89611618458813e-05
-5.48288415787786e-05
-2.37263117768522e-05
-2.63342289974036e-05
-2.58219410273538e-05
-4.10487168435759e-05
-4.88665695827409e-05
-2.36846230884042e-05
-2.50090459990394e-05
-3.03643223602361e-05
-3.36474115439535e-06
1.03146699145496e-06
-1.91903546360075e-05
-3.6618122360949e-05
-2.13926181319172e-05
-4.27535159986251e-05
-3.67612838681063e-05
-2.77392476341373e-05
-2.22971562833075e-05
-4.20359839658567e-05
-6.53982201890067e-06
-1.2541422256994e-05
-2.20723473121872e-05
-1.33352052097185e-05
-3.79167359984226e-05
-5.07640159927221e-05
-3.90918764183537e-05
-3.21669419473161e-05
-5.98933509222153e-05
-2.24650703556851e-05
-1.10986951160561e-05
-3.22202263253302e-05
-2.04536906683473e-05
-2.98626226932743e-05
-2.34731459713463e-05
-1.73567481466805e-05
2.66419369461687e-06
-2.84250891700891e-05
-2.54136520605993e-05
-3.16479675809439e-05
-1.6100693873346e-05
-3.63992768656032e-05
-1.58718083634088e-05
-4.07336950286842e-05
-8.42385839358696e-06
-4.95078087833006e-05
-1.77872182155599e-05
-1.22532066200252e-05
-1.61233642063599e-05
-6.8569911920417e-07
-1.28641124450661e-05
-1.46686062138635e-05
-1.67988683078619e-06
-1.29651750472961e-05
-3.31720962139582e-05
-1.35633985284495e-05
-3.97574994216582e-05
-2.96114042773665e-05
-2.30106454318484e-05
-4.36426604959074e-05
-2.12312468514971e-05
-3.85191244666013e-05
-4.15692917609972e-05
2.57916094901967e-06
-7.89470567950617e-06
1.52300686607418e-06
-1.32781708077914e-05
-5.30332882884314e-05
-3.14705588551502e-05
-5.44090645685896e-05
-2.18890540532901e-05
-5.56937937648332e-06
-4.6083678963551e-05
-3.38125388561374e-05
-3.66750195005259e-05
-2.99503805346904e-05
-4.63238269102687e-05
-1.5891007270801e-05
-2.2063043309377e-05
-3.6745584622246e-05
-5.36640157100124e-05
-2.09922372397931e-05
-2.64877537224025e-05
-4.28404167829296e-05
-2.65205529283154e-05
-1.71729697245228e-05
-4.45777245215247e-06
-4.41799394271288e-05
-3.1334920790532e-05
-3.48353036579585e-05
-1.85594403265759e-05
-8.03120619627447e-06
-1.63888481804401e-05
-4.41476803732239e-05
-3.36097612435283e-05
-4.24188658472603e-05
-2.07728539227298e-05
-2.75761022662482e-05
-3.92410222774676e-05
1.97710052286449e-05
-4.62825863122239e-05
-1.58703547137081e-05
-3.11594683811516e-05
-2.59672633212262e-05
-5.31835769816547e-06
-1.87379112910075e-05
-6.40344956514881e-06
-4.03916616620183e-05
-2.23514160857502e-05
-3.17149122194601e-05
-3.2676438230323e-05
-7.46477903711152e-06
-1.48713004105109e-05
-4.06856975521959e-05
-1.71515418381602e-05
-2.614734085377e-05
-5.47665205385983e-06
-4.56403384239276e-05
-3.45080019150284e-05
-6.09746086780396e-05
-1.40407089512619e-05
-2.02046874642967e-05
-2.88466462119229e-05
-2.7922103831457e-05
-3.40689120430436e-05
-3.24615519599286e-05
-2.26209996137216e-05
-3.12331864920881e-05
-3.00850324537576e-05
-3.67968752255586e-05
-3.35048323043261e-05
-2.82671639251391e-05
5.00672308861978e-06
-2.84734838767539e-05
-2.04955584385158e-05
-3.08837900851919e-05
-2.87303854753512e-05
-4.02242545095402e-05
-3.16558006016455e-05
-3.03042018552243e-05
-4.19372796137752e-05
-3.8546200742682e-05
-1.63074386081999e-05
-2.4218853120358e-06
-1.92438741902369e-05
-1.85904349908713e-05
-2.87503188447861e-05
-3.16272907395752e-05
-2.85263426744999e-05
-4.76255374785135e-05
-2.69045207455425e-05
-2.19496599673801e-05
-5.13752829954924e-05
-3.16804839548594e-05
-1.22552982515899e-05
-5.2741840512646e-05
-2.46833841836406e-05
-4.59596666327126e-05
-2.94155105907756e-05
-5.48783365018035e-05
-8.268115115265e-06
-1.79759010582079e-05
-7.12854252177882e-06
-1.47044939500242e-07
-4.01298223400902e-05
-2.08663927363555e-05
-1.63148836148903e-05
-5.31790761077488e-05
-8.16585497148071e-06
-2.08159978009685e-05
-1.3704593833962e-05
-1.24071622498774e-05
-2.3413193986567e-05
-1.16442324943564e-05
-3.50210245900386e-05
-3.27615955877298e-05
-3.44340951446817e-05
-5.60708699971762e-05
-3.62080526556628e-05
-1.84603375020378e-06
-3.25000420810512e-05
-1.33528315201459e-07
-2.54160045403366e-05
-3.51471775504547e-05
-1.88454463404744e-05
-3.88588847448811e-05
-9.40233800665589e-06
-2.79384001460614e-05
-3.47413749382198e-05
-1.50204020552476e-05
-5.18331119139708e-05
-3.4345580374189e-05
-3.83562448890774e-05
-1.71620412790241e-05
-1.85343401937188e-05
-2.24744601989307e-05
-3.52632159409601e-05
1.26726375391215e-05
-4.07555457801851e-05
-6.23663799821033e-05
-1.2419600666345e-05
-8.08613481529654e-06
-4.77902059221061e-05
-4.6746929781297e-05
-2.02914381678963e-05
-1.66903965942461e-05
-1.75188213926143e-05
-3.46342411644653e-05
-1.61418164125684e-05
-3.50036465927974e-05
-2.92488089536358e-05
-2.81315801153303e-05
-3.04303015772401e-05
-1.48699382982769e-05
-4.26165721110052e-05
-4.48636850713239e-05
-4.49734102570338e-05
-3.17938959775993e-05
-1.95769061820686e-05
-3.02779878218411e-05
-4.7770027610614e-05
-2.11447664749318e-05
-6.51676162543939e-06
-3.71920061870294e-05
3.38248407800818e-06
-3.8427097963768e-05
-3.46756078689974e-05
-1.60007960913485e-05
-2.33935651516618e-05
-2.00181101969216e-05
-2.18912040662806e-05
-3.14900377926215e-05
-2.56219140777397e-05
-1.01025747949194e-05
-1.40455867727834e-05
-3.06568131413411e-05
-3.32406138172516e-05
-2.4837800460429e-05
-8.81760837607098e-06
-3.01019741885301e-05
-6.80986741862631e-06
-2.53494133434905e-05
-2.93400928776121e-05
-6.15107980321148e-05
-3.21608237082187e-05
-2.6306234607611e-05
-2.29489963586285e-05
-8.22751028790634e-07
-1.49383296782271e-05
-2.14897168162808e-05
-2.48239555337717e-05
-4.89457925109365e-05
-4.71365017059136e-05
-3.02829531449573e-05
-3.46578997003021e-05
-3.23059505179605e-05
-4.1279497007461e-05
-3.82424898410371e-05
-6.72242629566538e-06
-4.44113399265188e-05
-1.73926603131592e-05
5.17573716201671e-06
-2.76491101676782e-05
-1.62001705129847e-05
-2.11864458303294e-05
-1.32063848525105e-05
-1.93974285747265e-05
3.75978076751869e-07
-7.7791641533633e-06
-7.57166279931197e-05
-2.35781792715598e-05
-4.08425440029379e-05
-2.15661359287753e-05
-2.45497966741478e-05
-3.56554921310562e-05
-4.00030077630167e-05
-3.61036949454e-05
-2.94969414547567e-05
-1.06152927147407e-05
-7.08789381080593e-06
-4.88660140082224e-05
-4.73025859924546e-06
-2.91299269617644e-06
1.788557917356e-06
-1.69572172940881e-05
-1.41485365577936e-05
-1.60947855628593e-05
-4.11520735145711e-05
-1.56452852978804e-06
2.55435990481754e-06
-2.31407433496237e-05
5.73933050163744e-06
-3.03282928650714e-05
-2.11488848962513e-05
-3.08546796891992e-05
-1.68952297816551e-06
-4.08454191713205e-05
-2.22126583971659e-05
-2.27809652486381e-05
-1.96519650029142e-05
-4.85122466287211e-05
-2.3933271206092e-05
-1.39523040366662e-05
-1.19349962096968e-05
-9.2346136968989e-06
-3.01326479861919e-05
2.32610470863452e-06
-1.95867903871622e-05
-1.74279304051948e-05
-5.48507371034454e-05
-3.72225736426994e-06
-5.0281448249323e-05
-1.93705210815115e-05
-8.36159031776849e-06
-3.82902879965179e-05
-2.66692775005307e-05
-4.35635121912286e-05
-1.10606312842951e-05
-5.36714659303637e-05
-2.82937232352782e-05
-4.30124267789394e-06
-2.91910691102206e-05
-2.39421634361102e-05
-2.00514408486923e-05
-4.40820997456304e-05
-1.15714320514533e-05
-3.70118749763319e-05
-3.06078779616009e-05
-3.31432963398318e-05
-5.33287172778368e-06
-5.1313407581885e-06
-2.24711761197761e-07
-2.48139512102993e-05
-2.38198646228331e-05
-4.16774564990248e-05
-3.0709353482058e-05
-4.08457467498161e-05
-2.14379149456038e-05
-6.51632856829875e-06
-4.10079346486886e-06
-1.74140565018177e-05
-3.43494186878917e-05
-3.94631126734395e-05
-8.25549140959561e-06
-4.72039222561492e-05
-1.70594063498279e-05
-4.63821819275494e-05
-4.28102788273051e-05
-4.11845821277175e-05
-1.38220321695851e-05
-1.49151081520387e-05
-3.17163254172363e-05
-2.09335601036116e-05
-1.24629503818396e-05
-4.24954605147139e-05
-3.46620098656207e-05
-3.31240651751364e-06
-1.23390050970998e-05
2.29861211762316e-05
-1.16433693649173e-05
-9.31951277265353e-06
-1.88202951575732e-05
-2.58008416264366e-05
-6.56834210854827e-05
-2.59179917990477e-05
-1.25196953535586e-05
2.3254670117259e-07
-4.80186097860391e-05
-6.77008381557951e-06
-2.21228666141763e-05
-3.3936278444395e-05
4.03202034850983e-06
-1.80408566451064e-05
-3.92705850357529e-05
-6.2088107451171e-05
-1.35442115488566e-05
2.97977456536232e-06
-1.8126173658884e-05
-4.02902540984125e-05
-1.47388238168723e-05
-7.25044085108107e-06
-1.27550897670883e-05
-3.90332521833505e-05
2.79130934991085e-07
-2.07880816678225e-05
-2.02209372812171e-05
-1.63715860886207e-05
-4.50432712199587e-05
-1.46692563323834e-05
-3.45918608339284e-05
-2.1147330745921e-05
-1.77463256306142e-05
-1.28108258589726e-05
-1.40755765398727e-05
-3.90062933909248e-05
-5.81808537552026e-06
-3.69934783020105e-05
-3.04711901701646e-05
-2.13339643036962e-05
-3.63265585200268e-05
-2.66243846517752e-05
-3.42418761051153e-05
-2.32301215868471e-05
-2.63792709990278e-05
-1.42551245859596e-05
-2.79282141988611e-05
-2.0654843674045e-05
-3.43848074479277e-05
-3.33754360673829e-05
-2.25894820944169e-05
3.68158368201005e-06
-9.56517520175366e-06
-5.15226343517484e-06
-4.2329640872881e-05
-1.4710549331221e-05
-1.31139298800578e-05
-1.48508187159512e-05
-2.78633654309058e-06
-3.10270908449757e-05
-4.30826130219693e-05
-3.34468921838466e-05
-4.33605051876901e-05
-4.42529154634479e-05
-3.50837081283607e-05
-2.50189717805333e-05
-5.37404809960378e-05
-1.26562511931866e-05
-4.93324902114031e-06
-2.64575062088486e-05
-4.05462121997092e-05
-1.47187674191815e-05
1.4843044673278e-05
-1.01036726430747e-05
-4.47838500786161e-05
-1.92411686071566e-05
-3.69050869995456e-05
-3.33786606898013e-05
-1.98947775401738e-05
-1.79839528385277e-05
-1.19859622854925e-05
-3.14423836591306e-05
-2.23533653494987e-05
-3.66171802864265e-05
-2.89447030751532e-05
-4.60643605894994e-05
-1.6978069843898e-05
-7.76201485316099e-06
-2.78185872239631e-05
-7.59650508201746e-06
-9.17423589105657e-07
-1.49297348281591e-05
-3.25748942868749e-05
-2.50757082006859e-05
1.24215550442818e-06
-1.13133874460857e-05
-5.0584407673582e-05
-5.93828170010931e-07
-3.77264832928759e-06
-4.71425936466572e-05
-4.27326471814478e-05
-1.98787006510729e-05
-2.60727017786491e-05
-2.26476626155432e-05
-3.49472633378642e-05
-3.43448050745779e-06
-6.5793182404298e-07
-4.80946512478725e-05
-1.5747480271893e-05
2.55615629203299e-06
-3.059509715108e-06
-5.57753420365098e-05
-3.94318912808643e-05
-1.62720130436391e-05
-2.72452114785024e-05
-3.69962961545916e-05
-6.90594349014066e-05
-1.88787944026849e-05
-4.36321622770575e-05
-3.64680650215903e-05
-3.20264838529272e-05
-3.11439363684966e-05
-4.2611936338317e-05
-2.44118555329077e-05
-2.5872084995679e-05
-6.04228992165641e-06
1.06368864255772e-07
-2.82110031755861e-05
-6.62965330780729e-05
-3.06573393125856e-05
-5.43567844286248e-05
-4.57038946978902e-05
-2.74305341525698e-05
-2.87093065882884e-07
-4.84227200196572e-05
-3.35438370729134e-05
3.30363412466335e-06
-4.23848344823415e-05
-6.27456976626334e-06
-2.2783244451186e-05
-3.72493690591163e-05
-1.85137178172903e-05
-2.6070634399335e-05
-3.70124075213723e-06
1.50547658792926e-05
-3.19237413580394e-05
-2.06763323622219e-05
-2.90750497091344e-05
-2.71392622023948e-05
-2.27016421536308e-05
-6.2960619415657e-05
-5.96223197082135e-05
-2.68996656530767e-05
2.34953622114764e-06
-5.27300650829521e-05
-2.44372934226453e-05
-4.0121417817602e-05
-4.78276125313599e-05
-2.98314839107963e-05
-2.09725371474741e-05
-1.83069001991704e-05
-6.98477042273158e-05
-5.65768265831777e-05
-2.34512971533138e-05
-3.53483618150609e-05
-4.36378424342002e-05
-3.91799696257111e-05
-8.53209596097996e-06
-2.72267936726391e-05
-5.83966229540613e-07
-3.17768952217078e-05
-3.49393109028711e-05
-6.29281243108549e-05
-3.91205422779674e-05
-2.28967933543906e-06
-2.53129496962587e-05
-4.42986457218798e-05
-3.74622663375378e-05
-2.77791132124573e-05
-3.92417441132274e-05
-4.61434541547726e-05
-1.92956591884781e-05
-3.13993082461253e-05
-3.79110214703736e-05
-4.19482043170716e-05
-3.89218204276522e-05
-3.16192471856749e-05
-3.57596785415013e-05
-2.3911362312713e-05
-2.54811121594587e-05
1.27677592366091e-05
-4.41593965851882e-05
-1.13133104422705e-05
-3.19868506966615e-05
-2.38535196725993e-05
-2.9251530517962e-05
-4.42528705284601e-05
-4.1035339641744e-05
-4.03295087584423e-05
-1.53128598969111e-05
-1.24446927929292e-05
-2.46538664830678e-05
-1.61849279201073e-05
-5.48017133258942e-05
5.85701451947255e-06
-9.90479573367361e-06
-2.73032215598129e-05
-1.87539833671052e-05
-4.70297809086447e-05
-4.0310946005377e-05
-1.73376456351032e-05
-1.77078306225692e-05
-3.8838419807858e-05
-5.4092058903384e-05
-3.31338755237225e-05
-3.56215790917597e-05
-4.75683472321408e-05
-1.50880662901592e-05
-3.46321173482648e-05
-4.43418395511769e-05
-4.2320116863069e-05
-2.60411371848826e-05
-2.11514204485848e-06
-3.79136473126036e-05
-2.24618076852967e-05
-2.02126989970407e-05
-1.91747125358793e-05
-5.27545370254256e-05
-2.95874741299768e-05
-4.63835898586082e-05
-1.38864496253437e-05
-1.88280113513808e-05
-3.35151661886709e-05
6.08068349921338e-06
-3.05023063180398e-05
-2.9356140229069e-05
-5.24569369053253e-05
-1.21036433680121e-05
-3.40471752775509e-05
-3.40951864866919e-05
-4.59295210795371e-05
-4.55794376775712e-05
-1.55014846352235e-05
-1.74440735205593e-05
-5.90569639547738e-05
-2.08954901233092e-05
-1.16405204977602e-05
-4.91913833912445e-05
-2.883999878238e-05
-2.46623521834138e-05
-2.36327858341302e-05
8.67806511414531e-07
-3.28383756838799e-05
-2.18160858633291e-05
-3.37394146076627e-05
-1.18108033717497e-05
-3.29969502990398e-06
-5.1528546933807e-05
-2.10404479803068e-05
-2.27779963793017e-05
-2.40050011067876e-05
-3.81802247725053e-05
-3.40680184091087e-05
-1.50895167118068e-05
-2.47302918819361e-05
-4.39646567428697e-05
-9.36163839833013e-06
-5.13427740985957e-05
-2.06252276735812e-05
-1.07177704676637e-05
-3.52492210221924e-05
-3.36879301196077e-05
-2.21895962683029e-05
-5.28825226916915e-06
-3.24254773260399e-05
-4.45631077550774e-06
-1.37348473509644e-05
-3.06386143754702e-05
-1.78756759824865e-05
-2.54705455980815e-05
2.25802281604506e-05
-1.43936485807648e-05
-4.76393596258112e-05
-1.33135619817952e-06
-1.62448336728615e-05
-4.31005630511307e-05
9.26794481057732e-06
-1.32261833999868e-05
-3.38075867337767e-05
3.73108654766109e-06
9.82199966294879e-06
-2.94331628009809e-05
-5.25623300151799e-05
-1.4194305227117e-05
-1.32732436043763e-05
-3.40053112279415e-05
-3.54014281959603e-05
1.8649336675328e-06
-2.0825614213927e-05
-4.28634076535309e-05
-2.39063388801897e-05
-3.8732286579565e-05
-3.08752289872993e-05
-3.63907921481489e-05
-3.59863132331289e-05
-1.97180853885147e-05
-2.18542632956711e-05
-2.0140293476219e-05
-3.46372067856525e-05
-4.23260342341447e-05
-1.72974768467253e-05
-4.80059712602974e-05
-4.5412658878786e-05
-2.45613667417661e-05
-5.18127703112231e-05
-7.77465385696837e-06
2.71888467849771e-06
-1.70945707571206e-05
-3.57595983103823e-05
-3.43861533588395e-05
-3.11460484434277e-05
-8.7503694637799e-05
-4.01962734395686e-05
-2.39766281730496e-05
-2.6445071373753e-05
-3.585251837382e-05
-4.11807296562154e-06
-1.02617711824556e-05
-1.46086060216729e-05
-7.43548727546247e-06
3.28638371457857e-06
-2.87052770628101e-05
2.45341140815235e-06
-2.45636476550621e-05
-1.27958784605256e-05
-1.05124234251055e-05
-3.35016400503265e-05
-3.61744279461331e-05
-1.72190010652924e-05
-2.7803982611177e-05
-3.53124366195146e-05
-1.42426413218557e-05
-3.9695263351011e-05
-3.87784860402252e-05
-2.8350146934981e-06
-3.32530179389422e-05
-3.63772337433097e-05
-4.76064470872205e-05
-1.67355675091855e-05
-2.01386669876456e-05
-3.46140374102739e-05
-2.10184979085761e-05
-5.08328232926985e-05
-2.13830360070475e-05
-2.79387822090057e-05
-1.97339179177151e-05
-2.86541316393914e-05
-6.30371772455679e-05
-2.39755573379519e-05
-2.33830647973856e-06
-1.9883003896585e-05
-2.67538433900555e-05
-2.15560164948849e-05
-4.24536089706909e-06
-1.81173296779161e-05
-3.20405336168506e-05
-2.60017141651595e-05
-1.89743184754033e-05
5.2723110721963e-06
-3.80261630898368e-05
-4.51753268074269e-05
-3.71319828913678e-05
-2.56222968813459e-05
-4.54974023818599e-05
-4.07852077754384e-05
-3.54739685266158e-05
-1.50927992351562e-05
-3.81944946799703e-05
-2.55540668746086e-05
-2.66876269553316e-05
-3.16668494379087e-05
-3.11856221076055e-05
-3.23095776271305e-05
-2.47488719908274e-05
-1.11347482216976e-05
-4.77621152083223e-05
-4.83566365043851e-05
-1.603845785362e-05
-1.84646344860385e-05
-2.50077849032539e-05
-3.7848314827868e-05
1.33806702056997e-06
-2.18763775343816e-05
-6.7950046839673e-05
-4.35908079690122e-05
-4.30763822891048e-05
-3.9950594671483e-05
-2.4862710730972e-05
-1.7955959542097e-05
-2.72973767124105e-05
-5.22795097834223e-05
-5.93332338398989e-06
-3.80382423343004e-05
-2.75533520989123e-05
-4.32632816166571e-05
-9.39867594597254e-06
7.84306162706366e-06
-8.07033726446926e-06
-1.6350481151077e-05
-1.23122172800788e-05
-1.30908757702378e-05
1.54537147484102e-05
-4.33518708061285e-05
-8.74037267211548e-06
-4.66750342455242e-05
-4.37521200480823e-05
-2.83951471179751e-05
-8.66723434201107e-06
-6.02143950076924e-06
-1.43972354657165e-05
-5.29839822849641e-05
-2.28746307253837e-05
-2.21864044071659e-05
-4.06483958966724e-05
-2.48476523730127e-05
-1.19073071009882e-05
-3.60738896690805e-05
-1.60445875855259e-05
-4.83095505314357e-05
-3.00602989638234e-05
-2.7430434199993e-05
-5.06461986221103e-05
-3.25050959736285e-05
-1.46082408445311e-05
-3.33528981561788e-05
-1.24922663932416e-05
-1.41902957078917e-05
-2.98414903685209e-05
-2.33044874572895e-05
-1.2904061126575e-05
-4.32714202346854e-05
-2.62538981368538e-06
1.01238652368252e-05
-4.22085485114808e-05
-3.26613294970569e-05
-8.54336213195213e-07
-2.13452991111763e-05
-7.03487690261503e-05
-3.51418102915545e-06
-5.83739728010935e-05
-2.73286848511928e-05
-3.25855719359498e-05
-3.00859321041382e-05
-1.90642402739736e-05
-3.50280815465329e-05
-4.77265552072531e-05
-1.18230852890076e-05
-3.83007721055573e-05
-2.70508877846495e-05
-5.91506782881594e-06
-3.7497724059224e-05
-3.92717865943513e-05
-1.82611848553012e-05
-1.87906391717068e-05
1.29578881404751e-06
-2.38920161642147e-05
-3.20112096735613e-05
-3.40218001127247e-05
-1.39763185005789e-05
-2.66383842858441e-05
-3.88620366732496e-05
-3.85798356346705e-05
-1.79208441248195e-05
-4.04010192538739e-06
-1.17895692056561e-05
-2.39023892350622e-05
-1.37462401967496e-05
5.054191416346e-06
-2.88057393253222e-05
-1.31394312127137e-05
-4.62891899984305e-05
-4.36048124634503e-05
-2.56873178068508e-05
-3.90182597045761e-05
2.0205434411591e-07
-2.24509714106235e-05
-2.21184012928314e-05
-2.92819445302387e-05
-4.22028398737497e-05
-2.4445425590645e-05
-2.28471409415491e-05
-3.24020009517595e-05
-1.46594743078036e-05
-3.24327560779444e-05
-3.36314675435705e-05
-5.87051107784191e-05
-1.99420361215505e-05
-1.38283483505772e-05
-1.45934355978459e-05
-3.04736826883571e-05
-2.29561532619021e-05
-1.34936026200321e-05
-4.62550710023698e-05
-4.03905780780074e-05
-3.69751137598429e-05
-5.70491565995585e-05
-3.11692506534593e-05
-3.47986724092527e-05
-6.13689874555106e-05
-1.12708132698794e-05
-4.0253230282879e-05
-5.89097861940087e-06
-3.12694332145024e-05
-3.05657838540629e-05
-5.4415382234888e-05
-3.44010501274932e-05
-1.66913467252132e-05
-3.80131289017375e-05
-4.70168458008221e-05
-3.61747843539351e-05
-1.0975278008422e-05
-2.33599153147663e-05
-2.99752958982974e-05
1.31748641042019e-05
-4.81138434580726e-05
-1.76567897921469e-05
-1.65633699403917e-05
-4.39366164259422e-05
-2.28368936029616e-05
-1.75975206336447e-05
-2.12173489374773e-05
-4.13623727766774e-05
-3.74733857178459e-05
-2.84658409231562e-05
-2.93855196705237e-05
-2.79716272012689e-05
-5.30518524553669e-05
-3.45225881197143e-05
-1.21444865490253e-05
-3.18822141022938e-05
-2.11428249663738e-05
-3.04285034756884e-05
-2.6127665043713e-05
-1.31296349998701e-05
-5.17227887012818e-05
-1.66289797400961e-05
-3.73219403680968e-05
-1.85946008271567e-05
-5.29412050992053e-05
-1.81176105334693e-05
-4.67658349080545e-05
-3.32050024278402e-05
-2.30386250747481e-05
1.51294436025723e-05
-3.85781942651707e-05
-1.6263479923196e-05
-2.37397886248628e-05
-3.64086521769617e-05
-4.6956870660371e-05
-6.04264949801988e-05
-3.24043623621855e-05
-2.4168403660692e-05
-3.24298797200732e-05
-4.15758929595127e-05
9.5252097653598e-07
-3.01291261560053e-05
-3.81758227972285e-05
-4.5999425185533e-05
-1.80527031723224e-05
-1.74316950035585e-05
-2.34424687945112e-05
-3.28020825603176e-05
-1.88531797616048e-05
-1.10313580335554e-05
-2.58880284263735e-05
-2.44168041474339e-05
-3.40552409713357e-05
-2.87222916992437e-05
3.03816716993921e-06
-1.30197970026278e-05
-2.08398803446626e-05
-6.42636114632614e-05
-6.70660264389833e-06
-2.95409885208602e-05
-2.84742585406646e-05
-2.72805556257259e-05
-1.16802467494123e-05
-1.24503127481848e-05
-3.0241635780205e-05
-2.95420148086132e-05
-6.3755235740619e-07
-9.83585754055346e-06
-3.59452473255321e-05
-3.98802896686183e-05
-2.20624293967729e-05
-3.46938344057101e-05
-3.09346825087181e-05
-5.26745189436224e-05
-3.35717004425759e-05
-1.55152415440341e-05
-2.39264535335532e-05
-2.17882901116455e-05
-1.93894751005824e-05
-2.80823330818347e-05
-2.57655838010197e-05
-1.79836842950802e-05
-7.90310543163896e-06
-2.56281264173495e-05
-2.38971577576107e-05
-4.24091089251408e-05
-1.42096033727832e-05
-2.92655588020933e-05
-3.05895401755676e-05
-1.94106095268014e-05
-2.83278293844423e-05
-2.82945775581751e-05
-5.00911564719483e-05
-3.71193886975983e-06
-3.67596472057914e-05
-3.85117483677408e-05
-3.48979618063965e-05
-1.86487403664488e-05
2.65361563171769e-06
-5.29477561382837e-05
-4.29561402040488e-05
-4.91317481620089e-05
-2.79863872390971e-05
-1.49090072491577e-05
-1.77249000496752e-05
-2.80055050327242e-05
3.34594468391466e-06
-6.98553669318052e-05
-2.56047578508073e-05
-1.90756984786351e-05
-2.19323473687601e-05
-2.03864656732604e-05
-5.98157520812099e-05
-3.8285661875032e-06
-6.85630013474972e-06
-9.08727319662515e-06
-2.46154313333681e-05
-3.04675674059245e-05
-1.50906981802972e-07
-1.94501380222411e-05
-3.30733798681458e-05
-3.17686872758867e-05
-3.63056769333388e-05
-2.17802923720801e-05
1.0576795111362e-05
-2.06545401308629e-05
-5.27498832038478e-05
-3.06231684254244e-05
-2.07669969477514e-05
-1.9437735985767e-05
-2.16215235791445e-05
-2.51513510025299e-05
-4.32347555856556e-05
-1.91664397873541e-05
-1.96167072367941e-05
-2.07513337337152e-05
-2.07969470360078e-05
-2.33830830272438e-05
-3.02228905717826e-05
-3.23447311067076e-05
-4.1931858676995e-05
-2.07166391140261e-05
-4.35728239362753e-05
-4.61195824040154e-05
-1.6228249037148e-06
-5.56021361484864e-05
-5.78666117897359e-05
-6.01763707029962e-06
-1.66853658081106e-05
-1.75234814338597e-05
-2.41719520131929e-05
-2.24532720759433e-05
-4.03331437353965e-05
-3.4583056629952e-05
-1.35352316015078e-05
-1.63138296949477e-05
-3.33824910712151e-05
-4.11266509352999e-05
-1.13275737886706e-05
-2.7406632214655e-05
-4.06999771073945e-06
-4.35185097092725e-05
-8.09098320080358e-06
-5.05712156278199e-05
-1.47249869872233e-05
-4.37733353093917e-05
-1.7921906056466e-05
-2.84194155364036e-05
-4.00151598371628e-05
-4.55224907290586e-05
-2.0535143505549e-05
-3.49993287365904e-05
-2.71822858228287e-05
-1.68282978782391e-05
1.64409067108984e-05
-3.54262432875006e-05
-8.1363245978517e-06
-2.64303016525728e-05
-1.01503023266039e-05
-3.89705502585699e-05
-2.917218792515e-05
-1.03086068602453e-05
-2.61971312948816e-05
-5.24509846663972e-05
-1.36027758911472e-05
-4.23793938176216e-05
-3.40384611459604e-05
-2.18046331401795e-05
-3.3936946823114e-05
-2.50734284191515e-05
-4.12631024623941e-06
-3.28028001935205e-05
-7.57993660418727e-06
-3.56764514017185e-05
-3.14986980804957e-05
-5.03048509715789e-05
-2.26304113406343e-05
-3.96734122907268e-05
-2.12353738766641e-05
-2.37902748655123e-05
-2.84231772186928e-05
-3.90955531936682e-05
-3.19581815317825e-05
-3.19736685633392e-05
-5.65443922145842e-06
-3.46853496968265e-05
-4.18161465674219e-05
-3.90670388690429e-05
-2.25151147596811e-05
-3.03921394007696e-05
-1.39617173135425e-05
-3.12899971924508e-05
-2.60658997980015e-05
-2.88782045518068e-05
-4.26347276777815e-05
-2.53883657198732e-05
-4.7337044260067e-05
-3.28653266733565e-05
-2.5743493184114e-05
-3.28303745003783e-05
-2.66672443326213e-05
-4.63138373257821e-05
-1.25044517881438e-05
-2.24756472687352e-05
-2.74960024774047e-05
-1.17682250711227e-05
-2.1564597673738e-06
-4.10852353150013e-05
-3.98187044650847e-05
-3.11337345374922e-05
-3.80000687698456e-05
-1.14677439451016e-05
-2.73876982386836e-05
-1.97188795645237e-05
-6.39432577101701e-05
-2.8472801840009e-05
-2.26070242101251e-05
-5.41744170380417e-05
-4.45420034493063e-05
-4.61633374554231e-05
-6.62801934054526e-06
-3.45101035896788e-05
-3.56156880232311e-05
-4.26980532245552e-05
-3.99045052290348e-05
-4.23904187277411e-05
-4.84552012949113e-05
-2.96830272086885e-05
-1.20708060819495e-05
-3.24858113668221e-05
-1.66037867673449e-05
-5.70308853502436e-05
2.37186680996424e-06
-4.94547588702094e-05
-9.26453004430291e-06
-3.42857379079322e-05
-5.45399041378899e-05
-2.74647908955723e-05
-3.33057503402196e-05
-2.56666703067541e-05
-5.66477897927405e-05
-3.69158687498038e-05
-3.52483699210364e-05
-1.89158538676799e-06
-5.96415088666551e-05
-3.39818347213532e-05
-4.21506645595971e-05
-1.90761739606007e-05
-3.88044544762799e-05
-3.04846615714697e-05
-1.39988537368905e-05
-3.80856846330881e-05
-2.48593510620091e-05
-4.50889118742791e-05
-2.62491699642607e-05
-2.23226953740409e-05
-1.29121573155203e-05
-4.41113873146115e-05
-3.13682908003038e-05
-2.43629401588629e-05
-2.77318274635499e-05
-1.06017154550794e-05
-1.69223656552845e-05
-1.63883119897387e-05
-4.02720328836229e-05
-1.43498678809572e-05
-2.23717509943495e-05
-2.97172425152489e-05
-2.13283697079768e-05
-3.05297559951489e-05
-4.07566328318641e-05
-4.76270981643471e-05
-5.18973447511697e-05
-2.1672583891828e-05
-9.58022449211187e-06
-3.78358642113398e-05
-2.47868969425501e-05
-7.45798333877574e-06
6.46584388407721e-06
-2.54693990560326e-05
-3.33482618287402e-05
-3.73322689586874e-05
-1.24950196683512e-05
-1.17873470383532e-05
-2.11382275330214e-05
-3.1470760935245e-05
-4.59630685537509e-05
-3.19901611951164e-05
-2.71474413318683e-05
-3.11755830548903e-05
-1.98013614896383e-05
-5.90954004727295e-05
-1.75334481471171e-05
-3.30341192538194e-05
-4.60500179883708e-05
-3.33293449830628e-05
-3.79017250991868e-05
-1.14085591302571e-05
-2.89827648369831e-05
-3.36011228227392e-05
-4.13662688895967e-05
-1.91868392350935e-05
3.114781722136e-06
-1.69645100098135e-05
-5.6344036976545e-05
-8.79199489720586e-06
-3.2214386155816e-06
-3.80557387271199e-05
-3.56783462263161e-05
-3.26744246308018e-05
-2.16933040839428e-05
-1.77783755280665e-05
-2.00274193312877e-05
-4.48537559544178e-05
-2.21133659204408e-05
-4.32336970091507e-05
-5.22592067195516e-05
-2.71745133946378e-05
7.24635972201195e-06
-1.65536880792846e-05
-2.4770889323699e-05
-2.23683114613676e-05
-1.84976279596482e-05
-4.6787947753222e-05
-4.95168885926491e-05
-3.51272636050748e-06
-2.81571344276161e-05
-4.4080279646548e-06
-2.41639749243595e-06
-8.35142255014188e-06
-3.65374458116696e-05
-2.37444471007503e-05
-5.45615023430051e-05
-5.36502319378378e-06
-3.16804940674556e-05
-2.6323478727891e-05
-2.05790441232368e-05
8.72022678227915e-07
-2.19873459102701e-05
-4.36673588355979e-05
-1.50148079434288e-05
-2.03166057928948e-05
-2.57550444025525e-05
-3.86198763442818e-05
-2.78095542818021e-05
-3.42797038327479e-05
-2.29072953032862e-05
-2.22405060349448e-05
-4.21932880393561e-05
-3.89879362666436e-05
-1.69489579818948e-05
-3.53818500656731e-05
-3.66335363882643e-05
-4.38182456720083e-05
-1.04736251880048e-05
-6.22926725074218e-06
-4.00818132648584e-05
-2.4755584261146e-05
9.69141131453027e-06
-3.14342122370166e-05
-1.32292146096042e-05
-3.7667642122761e-05
-2.22765593397679e-05
-4.25652547844247e-05
1.63259882825592e-06
-3.03211576350507e-05
-1.43211890369296e-05
-1.76647097435155e-05
-2.34630406351767e-05
-1.30470173168792e-05
-3.02490429187511e-05
-2.62644954840429e-05
-4.5209767755291e-05
-3.15103395129577e-05
-2.70892039371656e-05
-2.16707571158628e-05
-1.40203770075214e-05
-3.37114512154572e-05
-2.31300946663185e-05
-3.03541736737035e-05
-3.70247172560154e-05
-6.01213692451501e-05
-1.44804834306868e-05
-2.89730611771141e-05
-5.03028880763235e-05
-2.9877828645062e-05
-3.30151140800756e-05
-4.933261235246e-05
-4.66795672871074e-05
5.3355765150037e-06
-1.4690853674687e-05
-2.52468534203682e-05
-3.12296287089238e-05
-1.94431556959676e-05
-1.0823107341482e-05
-4.70455806544702e-06
-2.03908670566448e-05
-2.80266041516633e-05
-2.44905701141756e-05
-4.38544941236025e-05
-2.74252360228577e-05
-3.22803289725057e-05
-2.10224153843282e-06
-2.57005973320421e-05
-4.28656427917759e-05
-2.20686456769663e-05
-1.57373401550781e-05
-1.6200408466765e-05
-1.92686616489195e-05
-2.17341577088075e-05
-2.45919278411086e-05
7.04907455011685e-06
-2.85788421293328e-05
-2.68572168777392e-05
-1.31245461955885e-05
-2.47472591480335e-05
-3.68677323011847e-05
-2.43397238837956e-05
-6.9874242959983e-05
-1.09075635176473e-05
-2.02053218435092e-05
-4.69419343048574e-05
-5.2599110681436e-06
-3.20854706795511e-05
-3.38422581802756e-05
-1.84802422095233e-05
-2.30656836561183e-05
-4.86028816873846e-05
-1.75337680207072e-06
-1.76456585998445e-05
-3.11220719734651e-05
-2.06526987452529e-05
-1.62459437296999e-05
-1.06379173223704e-05
-1.90832055797255e-05
-8.85225542333453e-06
-6.58212480005227e-06
-3.41259944578958e-05
-4.23362730737133e-05
-3.57514981123718e-05
-3.87957512661675e-05
-2.67325456362291e-05
-3.38446517165077e-05
-2.26627556396169e-05
-1.76326074530202e-05
-3.83198689885799e-05
-3.3806086547674e-05
-2.45616948935367e-05
-3.95078247473598e-05
-4.04363371516056e-05
-4.53313166698483e-05
-2.22527710382367e-05
-2.16284741915043e-05
-8.49759259410089e-06
2.18321669150389e-06
-5.10285197553511e-05
-5.16816260779338e-05
-4.30398826395589e-05
-2.40137588946415e-05
-2.21977384801247e-05
-5.21081532092068e-05
-5.15521255532679e-05
-3.77364792761239e-05
-1.83234413593868e-05
-5.54284948201498e-05
1.50182530011288e-05
6.25342418903908e-06
-1.67806881204952e-05
-4.49678981512995e-05
-2.77497271489917e-05
6.33984949983866e-06
-3.65251719776429e-05
-4.36182202959653e-05
-2.54800417915213e-05
-4.68215909734446e-05
-4.20811093414631e-05
-1.31100953268515e-05
-5.82297605317724e-05
-1.20672157642638e-05
-2.11525497292077e-05
1.35973783320487e-06
-8.95977076244387e-06
-2.89180646413319e-05
-4.48993575395093e-05
-3.16275208721625e-05
-2.32470634215388e-05
-2.80811931817343e-05
-3.2654728914117e-05
-8.96223035339023e-06
-3.355577711176e-05
-1.16475296207684e-05
-2.77345592372763e-05
-3.47823896936436e-05
-2.58393363558514e-05
-3.0245781544041e-05
1.99293157941658e-05
-5.02054044059799e-05
-3.39305973718566e-05
-2.00063992359188e-05
-1.70928453694438e-05
-5.1308025131317e-05
-3.3046112421449e-05
2.27515282797313e-05
-2.5628380404871e-05
-5.1731519075199e-06
-2.54860905321686e-05
-3.12795775693272e-05
-5.67603201265698e-05
-3.3712721574228e-05
-2.51990229596102e-05
-3.78536785070688e-05
-3.34258882011948e-05
-4.65042484842223e-05
-2.28262196230476e-05
-4.00686690342262e-05
-1.49309434026002e-05
-2.06357491883654e-05
7.70935496790331e-07
-2.7151550903779e-05
2.06370624140202e-06
4.29797631435153e-07
-7.59240991632118e-06
-2.56259286061669e-05
7.93445356593871e-06
-2.78882975510204e-05
-3.037338433427e-05
3.44387339107493e-06
-1.61087535872753e-05
-1.92002154121763e-05
-3.85198799946232e-05
-3.80935822477625e-05
-3.3028183060231e-05
-3.51311796640225e-05
-3.92290022983823e-05
-2.22353830321954e-05
-4.81789392374119e-05
-1.49116766853772e-05
-5.52468363944092e-05
-4.16358939492317e-05
-1.39129302749938e-05
-3.35022776209836e-05
-2.08550273997158e-05
-1.00616165244875e-05
-3.86094640776392e-05
-3.62773057453013e-05
-1.05645866032205e-05
-3.06058729455962e-05
-2.68866608896408e-05
-3.72992410203426e-05
-2.65408815841012e-05
-2.42773048097504e-05
-1.59747040792145e-05
-1.22404475718088e-05
-3.98423404773014e-05
-3.85208124364376e-05
-5.45466304571799e-05
-4.39231457924184e-05
-1.39970108767243e-05
-3.25496618173341e-06
-1.05430520924385e-05
-1.4648725652833e-05
-4.41164910864098e-05
-3.01288985991799e-05
-2.92056098204719e-05
-1.43164264238419e-05
-3.42620897433216e-05
-1.37472698006145e-05
-1.60848462166642e-05
-2.66504699415944e-05
-4.9141264422067e-06
-5.38424223524351e-05
-3.04585638565811e-05
-3.783441151761e-05
-2.84416405771389e-05
-5.98200121508676e-08
-2.37172652519755e-05
-3.50881830374532e-06
-8.93709378396885e-06
-4.76763738944746e-06
-3.50171583406311e-06
-4.11724064964316e-05
-3.69326787527796e-05
-2.53709231569441e-05
-1.16630122454636e-05
-2.80594951102146e-05
-3.66794194848866e-05
-2.16231720679014e-05
-2.26706934601982e-05
-3.94380140557643e-06
-9.07040989699856e-06
-4.6274019978906e-05
-2.41297013450225e-05
-4.33094596166493e-05
-2.97920225558589e-05
-3.09169503959951e-05
-1.42331948408806e-05
-9.83177677360845e-06
-3.70886506975695e-05
-4.03749026112858e-05
-2.2208632936803e-05
-1.45303063895815e-05
-3.31859340097962e-07
-3.47861762579589e-05
-1.97796440639503e-05
-2.89186165526942e-05
-1.83042224700548e-06
-4.06074356310952e-05
-4.25342544067291e-05
-2.34609100451941e-05
-2.94556481927098e-05
-3.13096129051508e-05
-4.98218890850105e-05
-1.8216579433054e-05
-2.69194236585078e-05
-3.40712680613975e-05
-9.56615941163945e-06
-3.43014827013293e-05
8.86695279822354e-06
-4.38349636722474e-05
-2.73780016827218e-05
-1.62566558504439e-05
-4.56226532208646e-05
-6.59414462404271e-05
-5.44194278955297e-05
-2.11655536284275e-05
-2.56934723226804e-05
-4.17687064882202e-05
-5.26148534643371e-06
-3.02370961504128e-05
-4.32044366596403e-05
-3.20955346836784e-05
-3.192585979586e-05
-3.80611556362347e-05
1.15712576319903e-05
8.75974948052735e-07
-3.1173126792151e-05
-2.39817091506772e-05
-2.78702451292729e-05
-2.78761641966859e-05
-4.2148797584553e-05
-3.30871611516849e-05
-3.36886777897301e-05
-3.04023140832493e-05
-1.03112110047801e-05
-2.87634051940336e-05
-5.33370022488622e-05
-3.82354215043754e-05
-1.28039413599818e-05
-3.98940132268808e-05
-3.28939398096484e-05
-1.41347424436887e-05
-1.28046819820725e-05
-1.75875674144978e-05
-1.67578167266894e-05
-1.68352227017515e-05
-2.79084497042739e-05
-1.30997506885034e-05
-1.50078773200655e-05
-2.67670240118139e-05
-3.94963482870276e-05
-2.89530458809763e-05
-2.06870341532832e-05
-2.39964606546179e-05
-1.23356522790413e-05
-3.07486254802572e-05
-3.03194600661585e-05
-1.13250283792176e-05
-1.86870259111691e-05
-2.93523542767919e-05
-3.36888382145839e-05
-2.85121089530067e-05
-2.99694678101674e-05
-2.01340037783206e-05
-1.87212683696299e-05
-1.85191478037537e-05
-2.78987874619576e-05
-5.24359210064311e-06
-4.74239891039924e-05
-3.74290194092173e-05
-5.6401016477186e-05
-3.61899410651616e-05
-9.80958563076794e-06
1.90896286463638e-05
-4.18072132172704e-05
-2.61725183744057e-05
-1.98282187762001e-05
-4.2823134706827e-05
-2.12309255526778e-05
-1.66189727348941e-05
-6.74727532679892e-05
-3.09832679750678e-05
-2.36338678451011e-05
-4.53547906506769e-05
-9.21014673429405e-06
-3.40974923316443e-05
-1.55425700590021e-05
-4.7206031851365e-05
-3.68457958626265e-05
3.06882561585733e-06
-4.54000961488331e-05
-4.47510007289337e-05
-1.9762352211178e-05
-1.89799093704777e-05
-3.42634504643907e-05
-2.71823329819005e-05
-1.77030888510213e-05
-4.96747352534915e-05
-4.16913079048662e-05
-2.15770819871894e-05
-1.78695531377734e-05
-2.60099831617263e-05
-1.88696113161567e-05
-3.99541038091533e-05
-3.52816240366402e-05
-6.86771075812098e-05
-3.26144775549488e-05
-3.37615124369292e-05
-4.21273757053131e-05
-5.40852054608045e-05
-8.92042387595107e-07
-1.945498215824e-05
-1.35540114309138e-06
-3.90398944834834e-05
-2.99930884591152e-05
-1.37216403493502e-05
-1.28858285222552e-05
-1.54920556796551e-05
-3.23471073782734e-05
-2.18874929361428e-05
-3.91217259610762e-05
-3.96681296278419e-05
-4.03732395430611e-05
-2.23804909306155e-05
-3.08018321170403e-05
-4.16379329368824e-06
-2.66927290776534e-05
-3.66724186815584e-05
-3.33664771082274e-05
-2.19888420587314e-05
-3.93245211172785e-05
-2.90549495475642e-05
-3.65593389484086e-05
-1.70481282948434e-05
-4.7150138717968e-05
-1.86722719493593e-05
-9.4855088778947e-06
-4.82987731155958e-05
-2.99002856052811e-05
-3.9642570263646e-05
-3.31099630318677e-05
-6.28573229260285e-05
-2.42616155681093e-05
-1.95959341847884e-05
-3.59193562847472e-05
-3.18829831835273e-05
-1.6456696563504e-05
-3.64297635049092e-05
-2.76915640982935e-05
-2.51450476638083e-05
-3.86792854485271e-05
-1.24046439604277e-05
-2.80287008093079e-05
-1.25659475768236e-05
8.24347424784411e-06
-3.74027008750776e-05
-2.53597688185145e-05
-2.74024292491067e-05
-3.29488532613559e-05
-3.11614042814287e-05
-2.86187088428158e-05
-3.90326766953987e-05
-4.79357469150479e-05
-4.58758616742884e-05
-3.03571748068224e-05
-1.28617313207167e-05
-9.05285666701473e-06
-1.77471341187868e-06
-1.72164500338594e-05
-1.89092513780804e-05
-8.69156100481006e-06
6.64280941577688e-06
-1.71632710671081e-05
-5.70971864401603e-05
-5.25741288697888e-06
-4.34365241538345e-05
-2.38256093559888e-06
-3.84612432955423e-05
-4.82988764629926e-05
-1.91809113820466e-05
-1.99159166047484e-05
-2.81961098627817e-05
-2.61121352885331e-05
-1.12194162253884e-05
-4.88151517348979e-05
3.48577587322598e-06
-5.17839629945841e-05
-3.35441554625738e-05
-6.75985557575065e-06
-3.15621503384254e-05
-1.33271397192093e-05
-1.52736623356695e-05
-3.78046103240641e-05
-3.25087414004834e-05
-8.13195023949868e-06
-7.96598479590269e-06
-1.95531783292146e-05
-5.68383403839012e-05
-3.94984888148531e-05
-5.07087186180789e-05
-1.88625052661069e-05
-1.57342233410231e-05
-2.49064719779143e-05
-2.10716258325157e-05
-8.87607366939447e-06
-3.46611451315408e-05
-1.26513597653199e-05
-3.57851539014597e-05
-3.67026529145763e-06
-1.35570600033926e-05
-2.39518692864976e-05
2.42052745577907e-06
-4.61455819360063e-05
-1.47804550080192e-05
-5.68428734897792e-05
-1.40472475264719e-05
-1.21313799728734e-05
-2.09007487729067e-05
-2.89777246240094e-05
-1.45767257268284e-05
-5.68319686632698e-05
-2.0164427287131e-05
-2.15052202571226e-05
-2.9361582747659e-05
-6.08192481055701e-05
-1.23167322861177e-05
-4.00164457507937e-05
-3.44551913698155e-05
-2.28621136416661e-05
-5.67789040317812e-05
-4.57623610641767e-05
-3.95167139774534e-05
-6.23860027489163e-05
-2.07424355466342e-05
-2.36802005698357e-05
-9.20389183299531e-06
-5.04204152674959e-05
-1.55831861889489e-05
-1.07434697648499e-05
-6.36357268808657e-06
-1.97163246438903e-05
-4.56805446553533e-05
-2.76308423772678e-05
-5.13177635354517e-05
-4.48073122325525e-05
-2.66792829432738e-05
-7.21289795944532e-05
-1.04463454712219e-05
-2.58901819370376e-05
-4.14829872487552e-05
-9.07727601541874e-06
-4.42139546786077e-05
-4.06196669806872e-05
-1.81614181717721e-05
-3.54399971046355e-05
1.32288919982088e-06
-5.80056359893926e-05
-2.6545434045347e-05
-3.246302256622e-05
-3.93481331782099e-05
-4.09748430977445e-05
-5.15362147110368e-05
-1.70555964719275e-05
-2.10428766885105e-05
-1.2711768779166e-05
-1.08564159498547e-05
-1.50165189220261e-05
3.40074135439574e-06
-4.84997350064253e-05
-1.68179216248376e-05
-2.28083131090801e-05
-5.94957890506067e-05
-2.18232629727886e-05
-2.85301601485624e-05
-1.296147877561e-05
-4.01204692683386e-05
-1.16962228806277e-05
-3.85766552941359e-05
-2.10343350212812e-05
-3.3296780392447e-05
-3.24823519234188e-05
-4.49602345305411e-05
-3.0679377522151e-05
-9.00946993230489e-06
-1.54291688061888e-05
-1.79657507783166e-05
-2.2612708398081e-05
-6.57147060391177e-05
-2.51703725951096e-05
-1.266073372477e-05
-3.72473894972102e-05
-2.22338667989168e-05
-3.75342772967764e-05
-4.69803209396779e-05
-3.39164505590553e-05
5.13516594528928e-06
-2.272196136779e-05
-3.19258829380748e-05
-3.7766950653498e-05
-6.51348391077774e-05
-5.96137598783844e-05
-6.38259720503925e-06
-4.73308504513262e-06
-1.74416631101385e-05
-2.43258682199347e-05
-5.39556791342271e-05
-2.88190177582809e-05
-2.63743267618189e-05
-6.75628347444293e-06
-1.5669727041985e-05
-3.32543664645024e-05
-3.51364697330981e-05
-2.76459512437823e-05
-2.42693131610967e-05
1.20736006363825e-05
-2.60937442189997e-05
-3.88491256133573e-05
-3.93809492255381e-05
-2.52656366690886e-05
-2.11181611748184e-05
-3.74703991655572e-05
-6.31838718997554e-06
-3.41115853200344e-06
-2.565799797746e-05
-3.83459584814018e-05
-3.75572219950326e-05
-3.76197700543838e-05
-3.2732231624435e-05
-1.68398434555393e-05
-3.44348774676613e-05
1.06854064553274e-05
-2.74242093167887e-05
-7.3585387659124e-06
-7.2202249275549e-05
-2.58936136321795e-05
-3.35161980863115e-05
-1.67662822604279e-05
-2.19846975936466e-05
-5.22228527909409e-06
-4.83890279390499e-05
-2.67199908267055e-05
-1.98682102265076e-05
-1.68307481499767e-05
-2.53749425775574e-05
-2.74745826296132e-05
-4.03751570817536e-05
3.33619311910558e-06
-2.88717164403037e-05
-5.08962189576924e-05
-3.70203620417708e-05
-1.77975908875037e-05
-3.58201608392952e-05
-6.22557522894992e-05
-3.78245205555557e-05
-4.02701555005556e-05
-3.32645669243902e-05
-8.91910163465238e-06
-4.26185133689403e-05
-2.57737360802062e-05
-4.69232886722318e-05
-4.58872336707269e-05
-2.35555241218324e-05
-9.5477598516824e-07
-2.88272909985617e-05
-4.86185022610261e-05
-2.9821914926446e-06
-2.31637100578258e-05
-5.67316743800408e-05
-3.07779191697572e-05
-2.90878787720192e-05
-3.21144450502749e-05
-1.21685498246287e-05
-6.17759296147414e-06
-3.59115282217142e-05
-2.26673534844501e-05
-3.03744115658756e-05
-2.59076552765996e-05
-2.45452646274963e-05
-1.6209187182999e-05
-1.90290598062144e-05
-6.58992330167315e-06
-1.7645628297625e-05
-1.64492232800748e-05
-7.84414388800173e-06
-4.21588188590848e-05
-3.25705484374167e-05
-4.56575467475236e-05
-3.45492531263421e-05
-2.19182241045102e-05
-3.3133002128398e-05
-5.42801042351664e-05
-4.7337877764461e-05
-4.02088541709219e-05
-4.64518381467306e-06
-3.57672883182359e-05
-2.26363465293739e-05
-2.37371440296218e-05
-2.37849512832285e-05
-3.97693089538917e-05
-2.36879937522822e-05
-2.59990107247219e-05
-3.25942847658565e-05
-3.51805908948231e-05
-1.05570565251337e-06
-1.88062317900315e-05
-5.37298903243849e-05
-2.57672078202703e-05
-4.50892923642824e-05
-3.65766597996034e-05
-2.35101187846351e-05
-3.49468114308986e-05
-1.82614838178829e-05
-4.98893844248243e-06
-2.42844994452041e-05
-6.92726169595382e-06
-5.92181567562975e-05
-1.78054374253909e-05
-1.83286803692268e-05
-3.94239546042092e-05
-4.9909083516489e-05
-3.70682274804721e-05
-2.57063545435629e-05
-1.26090207860984e-06
-1.24822627142938e-05
7.32393669732533e-06
-3.91272548300573e-05
-3.60099825077611e-05
-1.64110089374338e-05
-1.13085842178148e-05
-2.49004310283986e-05
-1.09281845859976e-05
-3.76984743374686e-05
-3.26575695018168e-06
-1.71072033360123e-05
-3.31618989775029e-05
-9.80270039492178e-06
-2.54832073223096e-05
-2.09321425815975e-05
-3.9937769171472e-06
-2.11362228093541e-05
-1.49954764459603e-05
-2.19942671218901e-05
-4.08604692737559e-06
-4.42664208797706e-05
-4.0876648977769e-05
-1.59795684895659e-05
-1.59418154058113e-05
-3.36321755094725e-05
-2.40581055487865e-05
-3.30286711037387e-05
-3.79991982082627e-05
-2.44358839755349e-05
-1.19883815220805e-05
-3.03530915625679e-05
-2.14695008495394e-05
-8.66270240538115e-06
-3.37566122450899e-05
-5.26833242431874e-06
-1.85903434269057e-05
-2.26728700610234e-05
-2.36985346737252e-05
-3.66964615723091e-05
-5.39184213038436e-06
-3.10150463429176e-05
-2.48855553340854e-05
-6.00727715860604e-05
-4.43932499737046e-05
-3.51610692446156e-05
8.44807922870918e-06
-3.77537149775603e-05
-2.31529663533114e-05
-7.90249446575809e-06
9.21600640004663e-06
-3.93286178670787e-05
-3.98073451806889e-05
-3.76541421481424e-05
-4.81837973342208e-05
-3.08338880789669e-05
-1.9734011626878e-05
-2.89038797927956e-05
-1.81434050323253e-05
-1.95349355344929e-05
-1.35116506948078e-05
-2.17928383270641e-05
-2.6195164787513e-05
-5.13323752382406e-05
-1.99367772951584e-05
-2.02635441321476e-05
-2.1341639043058e-05
-2.01872060834127e-05
-2.88167744448885e-05
-1.85794702981793e-05
-8.39864824135002e-06
-1.28541452705289e-05
4.22881679555093e-07
1.09278151155674e-05
-1.35568542199832e-05
-2.16846204730275e-05
-3.29862385608738e-05
-2.76441622096066e-05
-3.48229160648821e-05
-3.8279940402122e-05
-4.63067816633857e-05
-2.93240705984039e-05
-3.07426359540724e-05
8.32217214525442e-06
-3.20928519258139e-05
-2.07237153074103e-05
-4.01465689511005e-06
-8.07124692127394e-06
-1.37880861331258e-05
-1.07131217993777e-05
-4.33970297455605e-05
-3.6946971188483e-05
-1.7732345719151e-05
-2.85540540157875e-05
-3.50226834625784e-05
-3.00394854640782e-05
-3.44978321290775e-05
-2.32162201706052e-05
-1.38918592663693e-05
-1.3773797623689e-05
-4.0186045023873e-05
-2.38206741794433e-05
2.20796518526606e-07
-1.50529034760036e-05
-3.23606639657273e-05
-3.71496529913995e-05
-2.51620871401333e-05
-4.61222394282217e-05
-1.91607683717832e-05
-5.3108391418966e-05
-7.56930492522812e-06
-9.84904238935179e-06
-3.85617984795178e-05
-2.68345713225075e-05
9.56145097789219e-06
-5.56178794858997e-05
-2.26841924301971e-05
-4.02261380288771e-05
-3.28397381452037e-05
-3.6779706383755e-05
-2.62385192272322e-05
-1.90610407444204e-05
-4.35058910975831e-05
-3.19969456085745e-05
-1.5797435180279e-05
-2.33504821932611e-05
-1.769293716541e-05
-2.01023680885397e-05
-4.99215489734938e-05
-1.97450237902567e-05
2.14507249479457e-06
-5.39834963715952e-05
8.94304016764938e-06
4.27350632231316e-06
-5.443367512717e-05
-1.42015772870808e-05
2.05138119408688e-05
-1.4977372846957e-05
-1.32378766564292e-05
-3.19577847814686e-05
-3.42965691377455e-05
-3.40276232167374e-05
-1.6086856074964e-05
-1.77131649235739e-05
-1.42609616269292e-05
-1.59599382614628e-05
-3.16394641228877e-05
-2.97787571172943e-05
-2.27658689244471e-05
9.67588684683762e-06
-2.04005074597772e-05
-1.85558335204065e-05
-2.7636508838222e-05
-2.60579081298214e-05
-5.81563361837988e-06
-2.74938148575882e-05
-1.51995699757077e-05
-3.42484464798631e-05
-2.69709747897462e-05
-4.94861210934948e-05
-3.83653544863454e-05
4.490558221259e-06
-9.02418825512098e-06
-2.54886748931905e-05
-1.36664239207263e-05
-3.48787368469697e-05
1.02595684981024e-07
-7.64366995300678e-06
-4.11725565909982e-05
-1.31274065738534e-05
-2.36877956988939e-05
-2.86026742995766e-05
-1.07700869229015e-05
-1.47828785357951e-05
-4.29350417168604e-05
-4.74013045793356e-05
-6.66031150408173e-06
-4.12243912265696e-05
-3.34599876667878e-05
-2.57829248423365e-05
-2.65513359538998e-05
-4.05063570400015e-05
-4.14755351426584e-05
-4.25582155757108e-05
-3.14564533436304e-05
-1.76096766953087e-05
-3.74431291344867e-05
-2.19220966563343e-05
-2.73755181917796e-05
-2.56280946662597e-05
3.51713483876434e-06
-2.42182934107967e-05
-2.21676216525905e-05
-2.35370883233822e-05
-2.40184751893611e-05
-4.77974566723391e-05
-1.35515118688767e-05
-1.32003887228687e-05
-1.239085978908e-05
-3.56415605897145e-05
-5.91338356554557e-06
-2.08334814163661e-05
7.50701068746177e-06
-4.1501648046049e-05
2.40167142825778e-06
-6.99164555991942e-06
-3.93665949733691e-05
-2.9869288938384e-05
-3.22833677159931e-05
-9.22185852336608e-06
-4.54418010303516e-05
-3.120128988312e-05
-2.48412780616088e-05
-3.31130085656784e-06
-1.25436502832645e-05
-5.1505153242894e-05
-3.9089447554998e-05
-2.16909719968121e-05
-1.45075923315369e-05
-2.11323284293841e-05
-1.16171126341759e-07
-4.13543648219461e-06
-3.62585266333428e-05
-1.69015784559132e-05
-1.69007694670634e-05
-2.80252011123445e-05
-1.92458373042772e-05
-3.10207038719895e-05
-4.12650213580655e-05
-2.57792867011458e-05
-4.25327544350073e-05
-3.90223560174986e-05
-7.05131965334738e-06
-3.35111341088366e-05
-2.58948652740549e-05
-4.18443022324296e-05
-2.96242286607937e-05
-3.46462992794147e-05
3.50317095521404e-06
-3.23315700040447e-05
-2.36680218118983e-06
-1.02151049659899e-05
-4.16966260073758e-05
-5.38436809854478e-05
-1.53106090673022e-05
-2.40565553007713e-05
-5.02958831742379e-05
-4.8184329352927e-06
-1.01019444711229e-05
8.77950313636233e-08
-1.3656527498983e-05
-1.08966717823439e-05
-2.35758168535491e-06
-3.91837575501061e-05
5.32035698190427e-06
-2.22957432723259e-05
-5.86368237875866e-05
-4.44661653689988e-05
-6.16389534775883e-05
-1.47631515948674e-05
-7.00741870686962e-06
-1.53510704488955e-05
-3.90853874439215e-05
-2.15023085996544e-05
2.99090689052714e-06
-2.62648031997755e-05
-1.74723881953957e-05
-2.76074045271913e-05
-3.8191039623268e-05
-1.37543262832306e-05
8.05798074357026e-06
-1.95751149015402e-05
-4.11337177966592e-05
-7.40855080544456e-07
8.73606983533566e-06
-2.45023235594458e-05
-3.07536959620091e-05
-2.20699176796019e-05
-1.90307714885293e-05
-4.23353294792802e-05
1.08719945555682e-05
-2.39020807743147e-05
-3.74506474272834e-05
8.44976038372683e-06
-5.92436095472153e-06
-2.44956231718789e-05
-2.64033152711312e-05
6.80283476914363e-07
-2.36635408681301e-05
-2.95379119705513e-05
-2.85737348775277e-05
-4.01581764211436e-05
-1.54929201397203e-05
-3.02954989732454e-05
-2.53057422085584e-05
-3.08014422989873e-05
-2.50632802134569e-05
-2.63489413888243e-05
-3.427493435324e-05
-2.92712328372089e-06
-3.88877438114937e-05
-2.38821240136097e-05
-2.53875611517777e-05
-3.14444682204222e-05
-2.11108112534163e-05
-8.52146745819059e-06
-3.06308954024141e-05
-2.70694195735566e-05
-2.47277000602146e-05
-4.54803982651917e-05
-4.2500733364935e-05
-5.20616728651063e-05
-3.05538186736234e-05
-3.90696107470646e-05
-3.69912340045334e-05
5.17709896351996e-06
-3.43440896734264e-05
-3.55792320045269e-05
-1.08523770001615e-05
-1.04339188861986e-05
-6.44878805117517e-06
5.69998964321496e-06
-6.61360968284605e-05
-1.17805701716541e-05
-5.17549335794327e-05
-3.58381007056812e-05
4.22752060904941e-06
-3.30957385377826e-05
-4.09947752130952e-05
-3.14942117272042e-05
-2.07315214982185e-05
-3.47093141250978e-05
-1.77164020649989e-05
-2.32379510638405e-05
-2.46061897328674e-05
-2.33129280002733e-05
-6.68173151986926e-05
-3.44041634619459e-05
-1.90899375453053e-05
-2.7432215762073e-05
-2.08224206323299e-05
-2.85656136378534e-05
-1.21270418875134e-05
-2.71857035749813e-05
-2.61457158279331e-05
-1.58938132280202e-05
-2.81572950894943e-05
-2.31431889915604e-05
-1.13583629472276e-05
-1.93127280671174e-05
-3.26014314585822e-05
-1.31844938515067e-05
-4.413571927825e-05
-3.05704020794109e-05
-5.84587192885826e-06
-4.91623525366376e-05
-2.79940574531317e-05
-2.23983544365666e-05
-2.62128276466072e-05
-6.12384639058875e-06
-9.75526378553531e-06
-5.27917292970184e-05
-3.21406352222623e-05
-2.45503287962655e-05
-4.40469608561771e-05
-2.45528110823463e-05
-7.727057646976e-06
-3.85299197838635e-05
-4.03875492816058e-05
-2.46674777987054e-05
-1.1385911223095e-05
-2.95228630658858e-05
-2.84290625302231e-05
-1.08838609631875e-05
-3.98440337332935e-05
-3.55092038366063e-05
-3.12775975555867e-05
-8.91471933733567e-06
-1.2866835513022e-05
-2.92292240491995e-05
-2.52189308779213e-05
-5.48441524837295e-06
-3.22895968856884e-05
-2.49677377246207e-05
-3.50891009247584e-05
1.70579150316766e-06
-2.08872596748898e-05
-3.32813669134546e-05
-2.37051115898416e-05
-2.38394041984999e-05
-1.19794966070515e-05
-4.30583559608663e-05
-3.74774773774864e-05
-2.26050339861392e-05
3.52235806535145e-06
-2.01476604204533e-05
5.41010580714844e-06
-2.01151833401443e-05
-1.585929466683e-05
-2.90393687729888e-05
-1.00023509541168e-05
-3.46515001340294e-05
-2.80702187989316e-05
-1.94783985924115e-05
-3.00723162019422e-05
-6.26745745361803e-05
-5.20172159550657e-05
-3.61440044006956e-05
-3.24949449018126e-05
-1.8491640773916e-05
-2.17744311411891e-05
-5.57840902843553e-05
-4.15023297587805e-05
3.34093425041323e-06
-1.56418479838668e-05
-1.08117188794688e-05
-2.44518159411775e-05
-1.24466102740575e-05
-4.48506038098576e-05
-3.32779498024976e-05
-1.38482406078362e-05
-5.71184415234556e-05
-4.58004809385869e-05
-2.33557863464825e-05
-1.4703006447557e-05
-2.028009649557e-05
-2.53381501136961e-05
-2.0204613762075e-05
-1.57521770939802e-05
-2.8191573809072e-05
-2.80089366830606e-05
-3.39513618819348e-05
-2.54991424532662e-05
-3.78298375527116e-05
-4.71095985978891e-06
-1.40095561885645e-05
5.90950595581726e-06
-7.40303922284324e-06
-2.5776465102162e-05
-3.14638478692539e-05
-3.28922075561858e-05
-4.200440573858e-05
-5.30218350242321e-05
-2.07749385919801e-05
-4.2700721275153e-05
-2.05060936129462e-05
-5.03765804344477e-05
-2.71216876293254e-05
-1.44242004875521e-05
-4.05787063959336e-05
-3.78490139609228e-05
-2.55160192389879e-05
-2.52126205795215e-05
-1.34641089004621e-05
-1.52667146312347e-05
-1.76488318055835e-05
-1.18318888918146e-05
-5.16492051962865e-05
-1.80986398737834e-05
-1.87087138302787e-05
-1.89301624938341e-05
2.55957858335874e-05
-4.06973781804276e-05
-5.49490399204934e-05
-2.26364424881034e-05
-8.93213557396943e-06
-2.0329454433538e-05
7.35777823125232e-06
-3.75414405808553e-05
-3.91384059481843e-05
-2.07036046208866e-05
-2.27869672205802e-05
-6.5801565850087e-05
-1.65957447472467e-06
-1.97643729214339e-05
-3.72492154525285e-05
-1.10386805086449e-05
-3.47442931174973e-05
-8.99431897742853e-07
-1.31887090043827e-05
-9.2651626921822e-06
-2.87904316087145e-05
-4.19656767077439e-05
-5.27607558521857e-05
-3.16573210018589e-05
6.65373219692227e-06
-1.41652430095986e-05
-2.00775886983397e-05
-3.5327661742534e-05
-2.90737490012798e-05
-4.35842317332386e-05
9.94887823961149e-06
-2.13363093341411e-05
-2.3291620342867e-05
-1.23096809237209e-05
-2.48889696684261e-05
-5.38438126957306e-06
-4.05195780935975e-05
-2.74656869204599e-05
-7.3997664428832e-06
-2.92822864127498e-05
-3.34583503004701e-05
-2.59873419517736e-05
-4.7749665907019e-05
4.41146780387951e-06
-3.0781227008346e-05
-2.39780433647168e-05
-2.64786600202939e-05
-1.49964125834656e-05
-2.22962715827368e-05
-2.92671759061521e-05
-2.99827119023661e-05
-3.20663145725762e-05
-4.3192276994418e-05
-2.29751026421219e-05
-1.96566767842413e-05
-1.58245597217228e-05
-1.63424330678502e-05
-3.06083395253424e-05
-2.27309766241486e-05
-1.22901882494873e-05
-3.18906692462229e-05
-3.79970570651357e-05
-3.7283390987995e-05
-2.97032436668148e-05
-4.61527298341838e-05
-3.76651907473347e-05
-5.13941074362939e-05
-4.76047787320692e-05
-2.00524544719611e-06
-2.34525370252291e-05
-4.94799496173506e-05
-4.02079734019968e-05
-2.66537927567101e-05
-2.3373276417403e-05
-3.89213912067967e-05
-3.44614730791706e-05
-3.67417739157235e-05
-3.37796778161341e-05
-2.1947121308972e-05
-1.75024524945248e-05
-9.97883043040495e-06
-2.30847874316035e-05
-5.4229342319965e-05
-2.80977424102614e-05
-1.49040287418759e-05
-4.61134151559584e-05
-4.14627910732978e-05
-2.72805091879288e-05
-1.9851648039521e-05
-1.33127761523975e-05
-1.7105245494588e-05
-2.38689872525606e-05
-2.4116362417969e-05
-4.8124717753086e-05
-2.79032413316117e-05
-3.02727216770327e-05
-2.42528522353383e-05
-4.11570722083829e-05
-1.4510288691175e-05
-4.16631108142599e-05
-3.02815643233125e-05
-1.38513143128971e-05
-2.35636027462947e-05
-4.59432654401233e-05
-3.64816097935567e-05
-5.90319615488143e-05
-3.50465460139524e-05
-5.0528196636724e-05
-2.38133800724984e-05
2.31306125469345e-06
-3.62001897916232e-05
-7.26764477912506e-06
-1.49069723535635e-05
-2.51589150126072e-05
-4.03904820047453e-05
-5.61611557948413e-05
-2.27603331912017e-05
-3.63327551304508e-05
-6.00044005463175e-05
-5.21609629803654e-05
-1.01558922829511e-05
-1.01296329303735e-05
-1.83004352855575e-05
-2.93709573068808e-05
-1.55727350636008e-05
-4.81996448941042e-05
-2.37133842553378e-05
-2.69872623563656e-05
-4.97751978644865e-06
-4.01186403875627e-05
-2.1228902109095e-05
-2.45993466388641e-05
-2.35044790481392e-05
-4.96669072677254e-05
-3.39394664497035e-05
-3.18313660200636e-05
-2.23615299964353e-05
-7.39327589890986e-06
-1.05313433095822e-05
-1.35154026287214e-05
-4.097356446884e-05
-2.44550446472926e-05
-2.65680369011167e-05
-7.49978472461532e-06
9.44401318518211e-06
-1.57074131085048e-05
-3.86706523784875e-05
-2.10795371192777e-05
-4.44035322896953e-05
-2.39067563821559e-05
-3.29496921155293e-05
-1.35289746148316e-05
-5.87592750573779e-06
-2.21657958422566e-05
-7.71184592000096e-06
-3.56438205625512e-05
-3.35424873342582e-05
-3.87127756974487e-05
-2.95139730833497e-05
-3.2213422761973e-05
-2.69448628123384e-05
-5.96008011891191e-05
-2.25412221026286e-05
-2.14769121376678e-05
-1.92373377030046e-05
-2.20953355355762e-05
-3.51872256681113e-05
-3.39531223249832e-05
-1.80485828884063e-05
-2.61026448377101e-05
-9.15550459001916e-06
-4.46319117250353e-05
-2.45657284851323e-05
-5.41097178805313e-05
-1.12925770782722e-05
-2.69076934135204e-05
-8.1610195698388e-06
-4.11460396403944e-05
-4.98535602217844e-05
-6.88356118039764e-06
3.15053963787698e-06
-1.2257972375426e-05
-3.93533128067598e-05
-3.12132712780773e-05
-4.36509197858736e-05
-2.32156360563644e-05
-1.38280225214041e-05
-1.32764418678112e-05
-1.62184571013936e-05
-1.63807505348738e-05
-3.70187237111447e-05
-3.9558608309454e-05
-5.92998236554245e-05
-4.06637199708931e-05
-1.51730874745951e-05
-3.72882903157327e-05
-4.90306717869586e-05
-2.87949555315225e-05
-9.57551613951478e-06
-4.34111877595784e-05
-5.96135973836237e-05
1.34898510526699e-05
-5.53870788733682e-06
-1.96086017876724e-05
-3.04795392706144e-05
-5.22909432338091e-05
-1.97544202013442e-05
-3.24744750242059e-05
-2.13309932236768e-05
-3.31797211914045e-05
-2.25263945339322e-05
-4.22532955188391e-05
-1.21727753464356e-05
-1.77272545389214e-05
-4.30482452365573e-05
-2.35833912290529e-05
-1.06286540332634e-05
-1.79500569373392e-05
-4.62367190991709e-05
-3.09646936921868e-05
-4.91775301896887e-05
-2.91643700332928e-05
-4.55608478433577e-06
-1.00106120401943e-05
-4.62928079908311e-05
-2.4024358415369e-05
-2.5412724036513e-05
-3.8212639831201e-05
-2.33230520331832e-05
-3.58238152515405e-05
-7.63968891928434e-05
-1.2495865286542e-05
-2.61050056031045e-05
-2.06071685418967e-05
-1.71059906429054e-05
-6.2138395518608e-05
-4.8606286962731e-05
-1.8617420940887e-05
-1.16879605083651e-05
-1.08694461150938e-05
-1.98053162804144e-05
-1.52962729160121e-05
1.47151459455177e-05
-3.42645280943889e-05
-1.42036975185929e-05
-1.72765942735809e-05
-3.41399248653696e-05
-4.66906355657999e-05
1.1760967635719e-06
-4.67911067576616e-05
-3.96500766050667e-05
-2.17717423554112e-05
-2.36637271473272e-05
-4.65538438448825e-05
-3.23911780907859e-05
-3.9332657588877e-05
-5.22564272086728e-06
-1.75560939997655e-05
-1.89283796716123e-05
-4.00107557392311e-05
-4.93314339792432e-05
-5.02469041474571e-05
-2.98461833402819e-05
-2.25228228992188e-05
-2.38745329968477e-05
-2.60146987561456e-05
-3.22748795330115e-05
-1.78872526461867e-05
-4.99241591931156e-05
-2.54826482354757e-05
-4.47323708189582e-05
-4.38462930652532e-05
-1.46011653482372e-05
-6.67710522295484e-06
-2.65867375608664e-05
-1.11268471829801e-05
-1.09818024126369e-05
-3.54709876614629e-05
-3.36839931256494e-06
-3.77144060287351e-05
-3.53734585081987e-05
-5.0712784858607e-05
-3.41913025619197e-05
-2.68188563937754e-05
-4.09700761337264e-05
-6.64930814819233e-06
-3.28612813491513e-05
-1.82780622027709e-05
-2.72810660098059e-05
-3.08599505889691e-05
-2.03466258584824e-05
-3.77565644282254e-05
-2.82543711062672e-05
-3.04935688997198e-05
-2.94999990363407e-05
-3.27527909690932e-06
-1.47607946155399e-05
-3.16010487482445e-05
-5.17370678494388e-06
-3.35973195383905e-05
-3.25780849323988e-05
-9.86843158720385e-06
-3.35131327327635e-05
-3.05191245442583e-05
-1.49742980263496e-05
-1.89261741040734e-05
-6.77213371878538e-06
-2.31517666914669e-05
-3.9442784083326e-06
-5.17803360933359e-05
-1.327201049039e-06
-1.47895112304928e-05
-1.80178023313032e-05
-2.8889518365832e-05
-1.93416751648837e-05
-3.00578107091663e-05
4.03413475054356e-06
-1.70689580205501e-05
-2.70795344530338e-05
-2.6904769209077e-05
-1.1220449672141e-05
-2.28094318324869e-05
-3.80510906105391e-05
-4.47723319221678e-05
-2.49999209167111e-05
-1.77201762519621e-05
3.40087623074411e-06
-5.41205559039777e-05
1.32765921845622e-06
-3.20147602183885e-05
-1.38727439556905e-05
-3.63989953196682e-05
-2.31530463453259e-05
-4.13106780742687e-05
-2.45831050734419e-05
-5.36416465075375e-05
-3.37298190932008e-05
-1.96008507285428e-05
-2.20956609351112e-05
-6.28800175424e-05
-2.13456276115612e-05
-1.58467788267776e-05
-1.6943802073523e-05
-4.81992591494508e-05
-3.6731597870662e-05
-5.1665160755042e-06
-1.458418842328e-05
-4.45575163490072e-05
9.05110504323444e-06
-4.78747127128521e-05
-1.97216555994231e-05
-4.96774797730058e-05
-7.97618527596867e-06
-7.24593382121014e-06
-3.30226934852992e-05
-1.03540320685256e-05
-3.80446188150481e-06
-5.01832426968355e-05
-3.93547262021054e-05
-1.54495873558656e-05
-1.89982063976237e-05
-3.30711712020917e-05
-3.38097916076636e-05
-1.55059338036126e-05
-1.83920873579405e-05
-2.39876161798421e-05
-5.3158457513698e-05
-1.53439191051197e-05
-3.7216538148907e-05
-1.65568184857539e-05
5.92919581963341e-06
-2.07394549229244e-05
-1.87312209031406e-05
-1.87062868986581e-05
-1.62902130709771e-05
-1.82127673596488e-05
-6.46324129015576e-06
-3.47823355372701e-05
-3.11808059969932e-06
-1.78874897676654e-05
-2.24101231830518e-05
-1.64085357815562e-05
-1.7879516921188e-05
-4.1843094342659e-05
-2.15201798205269e-05
-7.19627720317204e-06
-4.8842926400466e-05
-2.67802197593428e-05
-2.41128906938384e-05
-4.06149951006159e-05
-3.41150160229129e-05
-3.08896216841579e-05
-1.37404757848467e-05
-2.8318451766651e-05
-1.21209038549642e-05
-1.15133166116263e-05
-2.16710288253029e-05
-3.33974810277439e-05
-4.31025646342616e-05
-2.4042137492619e-05
-2.43502974270754e-05
-2.55382463635782e-05
-2.69601084087699e-05
-5.28771946712865e-05
-1.04901516160076e-05
-4.32981374978297e-05
-1.48718186627571e-05
-8.89861221943885e-06
-2.40959255954257e-05
-1.32976585732032e-06
-5.04707823961627e-05
-4.8960480141809e-05
-2.21342565863458e-05
-3.92013048449826e-05
-2.1472465933603e-05
-1.74384052892996e-05
-3.06645071083657e-05
-3.85480975096441e-05
-3.53366884764284e-05
-2.78940427176081e-05
-1.15234954575146e-05
-2.92442580757723e-05
-2.97046001791851e-05
-4.42373069045103e-05
-5.02996306753679e-05
-8.05283022213249e-06
3.17839984676358e-06
3.62627603570091e-06
-1.87556602432044e-05
-2.90067708258757e-05
-1.28407498039791e-05
-1.10674251332085e-05
-3.82468712272734e-05
-2.19193527512467e-05
-1.80259497243643e-05
-1.28682331156463e-05
6.37343270369311e-08
-2.15918077103636e-05
-1.53915717976449e-05
-1.94792090375155e-05
-3.56608738451056e-05
-2.0324388940955e-05
-2.95284418182209e-05
-4.91345419506095e-06
-3.87042254927057e-05
-1.70476762007624e-05
-1.06964892317023e-05
-2.40046607280674e-05
-5.63455267249126e-05
-4.0852862644621e-05
-5.11077958346684e-05
-4.20972764047498e-05
-4.06566683177922e-05
-4.02934121749e-05
-2.86732513973115e-05
-4.45854984753312e-05
-2.34544511553048e-05
-2.67451791879024e-05
-4.71968667054509e-05
3.50467393456846e-06
-4.79431637304188e-05
-3.03426537398349e-05
2.16565636770179e-06
-4.42255235395921e-05
-2.04660167939697e-05
-2.69447980616064e-05
-1.50438724355643e-05
-2.7129000797523e-05
-4.08895513816173e-05
-3.83641780968385e-05
-4.3093985738734e-05
-6.22848857556392e-05
-4.09542282417545e-05
-2.97440644529083e-05
-5.2895629354886e-05
-2.04579783460671e-05
-2.62486206585898e-05
-2.47970881006232e-05
-6.87237773666077e-06
-6.66714020571247e-05
-2.51238108867982e-05
-2.34231960025775e-05
-1.57469079796336e-05
-1.90198456708783e-05
-5.22063593946762e-06
-3.66729732171266e-05
-2.18115413331496e-05
-2.15125025987646e-05
-4.05468636546128e-05
-3.2393247217376e-05
1.57564266004336e-07
-1.83065247470702e-05
-8.67930142145366e-06
-2.75599326734953e-05
-1.17782315592886e-05
-2.11773700264023e-05
-3.20689803133804e-05
-1.34494717726976e-05
-2.63586024476706e-05
-2.61417486386784e-05
-5.42265862895723e-05
-4.84254958360417e-05
-4.49921743453964e-05
-3.72149431793496e-05
-2.51821977632264e-05
-2.12491887695298e-05
-5.13118698273517e-05
-2.39916093489756e-05
-3.84003034402981e-05
-2.82825665727065e-05
-2.2143026772415e-05
-4.30086264690948e-05
-2.54358769319359e-05
-5.24777036494185e-05
-2.75370954273727e-05
-4.47852285007471e-05
-3.11942671000778e-05
-2.01448171146139e-05
-3.3556629731186e-05
-3.8284459718684e-05
7.20134963730457e-06
-1.46171170897169e-05
-4.14336188775787e-05
-1.4344914071456e-05
-3.08398862696706e-05
-2.87343661509429e-05
-1.39150065497793e-05
-4.62329280712567e-05
-4.20071793147905e-05
-3.17550821995365e-05
-1.54329881335848e-05
-2.85069840813741e-05
-1.14259376716394e-05
-5.35231164858259e-06
-1.95101100054952e-05
4.71817528828021e-06
-2.50748785510463e-05
-5.98068335768115e-05
-3.24985912458475e-05
-2.14748179669145e-05
-1.60390483643443e-05
-2.14160678110247e-05
-1.47571007218634e-05
-4.2350531410448e-05
-3.44919605086016e-05
-2.21335043260431e-05
-3.67501903103411e-05
-3.26183943322052e-05
-4.45451155801984e-05
-2.72929432664869e-05
-1.30943437596895e-05
-5.51445567375493e-05
-1.93732195083293e-05
-4.24820010391205e-05
-2.71188516097124e-05
-3.44819282536889e-05
-9.9084141825825e-06
-6.5741612952336e-05
-4.48565765398926e-05
-2.21270619928557e-05
-4.0606444337064e-05
-2.70418364113267e-05
-2.30369804304068e-05
-3.44115407844691e-05
-3.8953709633295e-05
-8.42927508061839e-06
-3.47380741347896e-05
-5.39097857225964e-05
-2.44839971258412e-05
-1.99478779358871e-05
-4.8604207141823e-05
-4.51364325348423e-05
-4.36410508132239e-05
-2.84352759334853e-05
-3.00822719281662e-05
-3.54322221260846e-05
-4.36501425494131e-05
-1.7246034680138e-06
-1.99594937397958e-05
-3.58523943557894e-06
-4.64482939710915e-05
-2.46750513575523e-05
-4.87872760332518e-05
-2.77451859879962e-05
-3.91418759958768e-05
-5.90129104479053e-05
-1.08433746974908e-05
-2.78303784068072e-05
-2.15327968929745e-05
-7.76071995877419e-06
-2.9419987458844e-05
-6.95353667417975e-06
-6.85577235715485e-05
-4.973536817523e-05
7.17643524635895e-06
-3.00964736616605e-05
-3.76483517194246e-05
4.81861864434163e-06
-3.2526474913859e-05
-3.04191650320776e-05
-1.60976616199053e-05
-1.48512135927007e-05
-3.38211773470809e-05
-3.17417344448134e-05
-3.35380319855579e-05
-5.04303958924885e-05
-9.95897832811315e-06
-8.79482959101012e-06
-4.3260233616129e-05
-3.18839617027781e-05
-3.56394567019653e-05
-2.47642437561358e-05
-4.67682219520993e-05
-2.28958367761418e-05
-1.91464747815342e-05
-1.28742694800083e-05
-6.11375858599518e-06
-4.2702386649281e-05
-3.68024405895004e-05
-2.38295777355376e-05
-3.0306411416861e-05
-5.05931948049701e-05
-1.01990954698548e-05
-5.582718912255e-05
-6.37670336554181e-05
-2.60483512786331e-05
-5.24696444827151e-05
-2.77637094396287e-05
-3.81538604017353e-05
-3.25967170468165e-05
-4.36500314063176e-05
-4.91358584121209e-05
-3.23792788987727e-06
-3.76104766555135e-05
-1.89937011387959e-05
-4.30382382992587e-05
-1.52429663291968e-05
-3.41995011100097e-06
-1.22451466231952e-05
-2.2931665205928e-05
-5.03661986400323e-05
-7.86825699735532e-06
-1.42503351707226e-05
-4.10676013408587e-05
-2.8977494133905e-05
-1.76684088039035e-05
-4.22894041457571e-05
-3.61850074427399e-05
-3.80082858575756e-05
-3.92062035691831e-05
-3.60089244175374e-05
-2.64939405463479e-05
-1.13631375384476e-05
-3.98167646287185e-05
-3.37370150465313e-05
-2.98328801039775e-05
-3.27933272707209e-05
-4.67693486182776e-07
-3.94797703338344e-05
1.94280165926717e-05
-7.82217878567839e-06
-2.38673778897418e-05
-4.35530121062715e-05
-2.64727528318418e-05
-2.54121177719611e-05
-3.04045663680773e-05
-3.55897717634313e-05
-4.40328253315005e-05
-3.30577230063543e-05
-1.85717132568712e-05
-2.71692004402027e-05
9.28431516714146e-06
-4.29599421850396e-05
8.84412945451425e-06
-2.37420869143067e-05
-3.68322834484379e-05
-2.39228871175471e-05
-3.57400647730567e-05
1.55897043611299e-05
-2.32905689707851e-05
-3.62229373428151e-05
-1.65156836912138e-05
-2.86824480214598e-05
-4.52315476343218e-05
-2.43352776131319e-05
-4.59371087538329e-05
-9.88011898882338e-06
-2.79611499390948e-05
-4.54906587082032e-05
-2.43831157677388e-05
-2.06404697316715e-05
-2.35518745079181e-05
-5.94084578396448e-05
-3.05348174354404e-05
-3.39868354652859e-05
-1.32092890691551e-05
-8.84853342671366e-06
-3.91078345980559e-06
-4.05740094126424e-05
-4.09241163512441e-05
-1.25844359282549e-05
-1.83969020092566e-07
-1.81937413079765e-05
-3.50291439676148e-05
-3.09859042291467e-05
-3.8597549993294e-06
-1.1017885387933e-05
-4.27504098342651e-05
-2.74094933537111e-05
-3.83883981912574e-05
-1.16499281029752e-05
-3.97488486408823e-05
-4.55856126098695e-05
-2.78802859024292e-05
-3.3312898374699e-05
-9.84356124885324e-06
-2.91408803327059e-05
-1.50716874235819e-05
-3.54677696411078e-05
-4.53517486225394e-05
-2.27989574392217e-05
-2.620278053218e-05
-2.13638169190247e-05
-3.45978803020921e-05
-4.04207598861246e-05
-4.24292475096255e-05
-4.25275018628334e-05
-1.06971997352766e-05
-2.12516405117348e-05
-2.73009610839098e-05
2.40653107145746e-06
-2.78037170154123e-05
-1.90303840384442e-05
-3.66800999008925e-05
-2.73443401886169e-05
-1.03536630861251e-05
-3.83068051437041e-05
-1.38639956212122e-05
-2.03367657298489e-05
9.73931201918147e-06
-3.7164595276464e-05
-3.62180096898425e-05
-2.09860876755548e-05
-1.05710004440619e-05
-3.36964330809155e-05
6.6515550842906e-06
-3.13811440603405e-05
-3.48700972922803e-05
-4.53186176222156e-05
-4.91705675917215e-06
-1.86403091675335e-05
-3.89798825383258e-05
-2.4960897804109e-05
-5.19319480662869e-06
-2.00141389966391e-05
-5.38051666288299e-05
-3.94279064571306e-05
-1.05717613191374e-05
-1.64406045376665e-05
-2.88156013939391e-05
-3.07883544217364e-05
-3.97250399858523e-05
-4.67755674496084e-06
-1.90001444511219e-05
-4.59661366741991e-05
-2.23836502952645e-05
-2.7155971513461e-05
-4.12796596325886e-05
-2.64284176712936e-05
-1.97381958744121e-05
-1.17742435873735e-05
-2.48308356155764e-05
-7.34635586918126e-06
-4.99471037370937e-05
-4.95914357347108e-05
-5.77707553560408e-05
-2.89748787255388e-05
-6.68352062582823e-05
-2.59398498403623e-05
-5.18185863463191e-05
-5.81359165981859e-06
7.58327005491748e-06
-5.97044374627077e-05
-4.38554539144377e-05
-3.96915124611339e-05
-1.68591080005401e-05
-2.8338489172835e-05
-2.26429853129052e-05
-2.29811481783402e-05
-4.75915330350584e-05
-4.76828790664881e-05
-2.28712945626578e-05
-1.92611465271885e-05
-3.39829589804903e-05
-7.95534984374841e-06
-4.2072998390639e-05
-2.75840990035923e-05
-5.8389619379691e-05
-3.32581060498701e-05
-2.17228986909264e-05
-3.4964584638278e-05
-3.38363053178294e-05
-1.76026493732493e-05
-2.77255320219838e-05
-2.78190487672411e-05
-2.88380142140995e-05
-2.87059780622477e-06
-5.20413973357208e-05
-6.5324054813399e-06
-1.06863569075273e-05
-4.35609731537937e-05
-3.23154965828427e-05
-1.4526732133871e-05
-1.76624147174503e-05
-3.44035444876114e-05
-5.06225984333485e-05
-1.27053882549237e-05
-5.46146977350072e-05
-4.13957768983319e-05
-1.80894026275818e-05
-3.11726104595035e-05
-2.23423438726661e-05
9.99228840367156e-07
-3.65194194190115e-05
-4.50761108812852e-05
-6.13308663695302e-05
-4.10193579716787e-05
-6.37106614484398e-05
-1.24895153873503e-05
-3.74582449129531e-05
-8.01349277680399e-06
-3.75228186795175e-05
-6.46417677322533e-05
-5.41180039533e-06
-3.38963092216266e-05
-2.66334690138738e-05
-2.47069820923118e-05
-3.69943330589436e-05
-7.20321975842196e-05
-3.63385574225841e-05
-5.5011590353697e-05
-4.46937687272343e-05
-3.50379836174865e-06
-3.00442491741254e-05
3.67908905553521e-08
-2.25373732676902e-05
1.49027907816315e-06
-7.55241339432431e-06
-9.16603838790237e-06
-3.0116733183121e-05
-3.00945211007658e-05
-1.9315662464095e-05
-3.5915937858723e-05
-4.47224437778532e-05
-2.13491415945911e-05
-3.35067655336811e-05
-6.52353193434423e-06
-5.67046125962743e-05
-1.43707256465046e-05
-4.26692635870217e-05
-4.36069970227575e-05
-2.22080506775459e-05
-3.8981964507318e-05
-3.68393733939326e-05
-4.53942248509862e-05
-3.98478479979209e-05
-3.233737943054e-05
-4.24272836227796e-05
-1.65709538171148e-05
-1.55953644656483e-05
-1.75945790941841e-05
-4.35483984332265e-05
-6.93185830483836e-06
-2.74255247429834e-05
-1.341322412847e-05
-2.65670938212478e-05
4.06128056529728e-06
-3.13311019361976e-05
-3.76982506152698e-05
-2.71044719752599e-05
-1.6403275403134e-05
-3.15530411462295e-05
-1.36148880223848e-05
-2.65966834319297e-06
-9.13770522747901e-06
-2.26512996445535e-05
-3.8552405393793e-05
-5.77381269297218e-05
-1.36929396481471e-05
-7.27622494400348e-06
-1.69589558341466e-05
-1.72558258171486e-05
-2.73907268408349e-05
-3.52466066028337e-05
-2.90298729679079e-05
-2.96680992930575e-05
-2.33570581306619e-05
4.18491330511449e-06
-1.99338135780811e-05
2.17315260936907e-06
-3.72951293503546e-05
-4.23721634780422e-05
-3.40892022180831e-05
-3.24920968212187e-05
2.29696285200466e-06
-2.09182461137373e-06
-4.24685502775034e-05
-3.07289992226903e-05
-3.64144863336376e-05
-1.92341488230406e-05
-3.6023437179964e-05
-3.40578898402903e-05
-2.7389590640399e-05
-4.55495597765679e-05
-1.14459255602419e-05
-9.15068608683622e-06
-1.10046534836372e-05
-8.54676148919372e-06
-3.23279206378667e-05
-2.75866435277244e-05
-1.71353448907203e-05
-1.98793921878743e-05
-3.3751015451964e-05
-4.90557132267042e-05
-3.92405088045672e-05
-5.41180165732867e-05
-4.34436127899913e-05
-2.33097094765563e-05
-3.57363906012478e-05
-2.33126978377348e-05
-3.22544869528674e-05
-5.1270778667487e-06
-2.18541674318874e-05
-2.69062854034304e-05
-2.98674798088033e-05
-1.2003521061054e-05
-4.05325049939559e-05
-2.97042841695695e-05
-9.21690864688679e-06
-3.63495368303621e-05
-2.00499089548499e-05
-3.96527912986372e-05
-8.08707380289713e-06
-4.28496360938163e-05
-3.63950037554056e-05
-3.39626391985083e-05
-2.18197656517092e-05
-2.6274261287561e-05
-2.09983353146322e-05
-4.05985848156767e-05
1.41416094710674e-05
-4.54274008393773e-05
-4.23557988037055e-05
-1.59398169971567e-05
-3.3225160260493e-05
-1.48139397466005e-05
-2.20802997634699e-05
-4.77826172201672e-05
-2.63951008506753e-05
-3.83496973164114e-05
-4.68589384441194e-05
-4.03703496101414e-05
-3.32181766915652e-05
-4.50255633205236e-05
-2.83966524223784e-05
-3.33406914862979e-05
-2.9936357791621e-05
-9.27848751242827e-06
-4.25565114482692e-05
-2.93094759967369e-05
-3.47519970087217e-05
-2.60610793214055e-05
-4.70652150996804e-05
-8.60533169169217e-07
-3.5554349810175e-05
-4.17194194179876e-05
-1.18425911102017e-05
-6.18517362516099e-05
-2.68243349917053e-05
-4.68826034053793e-05
-5.57258191480611e-05
-6.2427301635763e-05
-4.98391309138545e-05
5.93551049447876e-06
1.39529459177815e-05
-2.29432594077697e-05
-2.14977081141723e-05
-1.4365752587384e-05
-2.82759063263227e-05
-4.00498744891165e-05
-3.06256539760548e-05
-2.18699700275525e-05
-3.70902663305117e-05
-4.39598796440898e-05
-3.09906405779526e-05
-4.71661751805377e-05
-2.63837591788449e-05
-3.01682507563424e-05
-2.25998729534458e-05
-5.2956329450969e-05
-2.14161474011633e-05
-4.64106222958608e-05
-2.98934161501574e-05
-9.49962683941246e-06
-4.46060995564592e-05
-3.39409239308402e-05
-4.47215311657355e-05
-2.65317934016309e-05
-4.59650434171098e-05
-4.87250918012771e-05
-5.99771950374993e-05
-1.41080598617118e-05
-2.96449290289047e-05
-1.19858832470972e-05
-5.20000066305375e-06
-9.29588208135561e-06
-1.03918793198211e-06
-4.70113742796932e-05
4.28474799473185e-06
-3.71075311023125e-05
-2.32559806476607e-05
-6.03140104807456e-05
-2.68664779464839e-05
-5.45591806650067e-05
-3.93826390888285e-05
-4.04120586943567e-05
-4.32078242639474e-05
-1.72698936695821e-05
-3.7255848951801e-05
-1.21491349440068e-05
7.32105367119494e-06
-3.4014791162501e-05
-7.83462659594815e-06
-1.87474660904139e-05
-3.96786694022688e-05
-1.36278468478258e-05
-3.56857558893472e-05
-3.08620796863507e-05
-4.02270206762042e-05
-3.02547128585236e-05
-4.21650831437329e-05
-4.5993129427086e-05
-6.07758066076402e-05
-3.58639248225378e-05
-3.81079057630098e-05
-2.49418425513314e-05
-3.5875628177748e-05
-5.20647153854124e-05
-4.21000338700537e-05
-5.49415792283906e-05
-4.04057602702412e-05
-4.12712461093096e-05
-1.36415692770987e-05
-3.92462240717277e-05
-4.20470038486316e-05
-2.87693439899369e-06
-1.30261038741216e-05
-2.03242199841907e-05
-3.55796754650515e-05
8.18422265009706e-06
-4.9551243888721e-05
-1.68606374833685e-05
-3.50915414230898e-05
-2.44100447157209e-05
-4.88480830806113e-05
-5.44046327709748e-05
-2.76758143042182e-06
-4.49266478378373e-05
-2.59238712304571e-05
-4.56303598831942e-05
-2.00495797208195e-05
-3.05575949894794e-05
-1.24022065062734e-05
-3.68071982108593e-05
-2.49514920670339e-05
-1.66253090824171e-05
-2.12702328287154e-05
-4.51397439314492e-05
-2.52507300568923e-05
-1.67432281507085e-05
-1.14291426063244e-05
-3.39091841968861e-05
-3.96202702862207e-05
-1.93140454269671e-05
-2.87952203156953e-05
-1.28506859495947e-05
-4.59480543931875e-05
-3.76446261041202e-05
-5.19306962279103e-05
-4.30937180489818e-05
-3.17452539735106e-05
-1.21108508145127e-05
-1.95852633902353e-05
-4.28194135431643e-05
-3.38994121086887e-05
-3.1910407994639e-05
-3.26571907036051e-05
-1.89026936850734e-05
-3.11017526038978e-05
-7.08805495680919e-06
-1.85325609985226e-05
-4.95907395064326e-05
-3.37737968495434e-05
-2.07139205741342e-05
-5.56140501985689e-05
-1.5296728719211e-05
-1.46789735642356e-05
-2.39339884730309e-05
-1.01305547667575e-05
-6.6666634174888e-06
-1.93490567474413e-05
-3.26651340296369e-05
-3.22218799525164e-05
-3.26961758790198e-05
-4.99065263745519e-05
-2.6294927355653e-05
-2.88160145811344e-05
-3.24552342220291e-05
-4.36974176495221e-05
-5.18035233697741e-05
-5.87410023472121e-05
-2.97610192715257e-05
4.81727979107389e-07
-4.46669790930809e-05
-1.56916828709149e-05
-3.94353512871844e-05
-3.9737833891511e-05
-2.3900939481255e-05
-2.38058822974854e-05
-2.18064865133385e-05
-1.16213213829994e-05
-2.37058733134421e-05
-2.30493131383984e-05
-2.74004525566711e-05
-4.03630346289388e-05
-2.88743658486144e-05
-1.20825144382845e-05
-2.60670611143176e-05
-6.20634612115229e-06
-1.35402715442921e-05
-4.96309318255384e-05
-3.52410682157822e-05
1.54011388447433e-05
-3.76941989979117e-05
-3.95040718967261e-05
-3.61634054491454e-05
-2.34345705269856e-05
-4.04373363462795e-05
-3.30004367997405e-05
-3.82066719157481e-05
-2.71364298388497e-05
-1.70007567582049e-05
5.09788896521122e-06
-3.76850544133021e-05
-3.10818964762332e-05
-2.36941620804883e-05
-1.67379086436494e-05
-2.87441198358221e-05
-3.38987796539845e-05
-4.40664662166643e-05
-3.59826831948555e-05
-1.58462806090216e-05
-2.56091023383667e-05
-2.85335997328046e-06
-3.14578332865776e-05
-2.42367721701138e-05
-2.54985150442382e-05
-6.39567341429922e-06
-4.02480985505514e-05
-3.33266313749083e-05
-2.1758839496117e-05
-2.06715287834227e-05
-6.19690042465188e-05
-3.68619015330318e-05
-4.24147371462344e-05
-3.15568071513669e-05
-4.84575556922711e-05
-5.28749217844035e-05
5.75591065203012e-06
-4.32830365871506e-05
-5.57866471042845e-05
-3.20148263922883e-05
-5.66639265866288e-05
-2.18577728589913e-05
-3.56685636065373e-05
-2.18789263452729e-05
-1.46908067897438e-05
-5.66590846903787e-05
-4.14324913121403e-05
-7.40825739918706e-07
7.96074666462483e-07
-3.68470898402673e-05
-8.28383431034011e-06
-4.01669061092166e-05
-2.69262044178851e-05
-3.87942561239947e-05
-1.09030542537083e-05
-2.77097166198495e-05
-4.41177691654154e-05
-1.21182894124036e-05
-3.58055791200784e-05
-2.12603434639666e-05
-2.19754134751993e-05
-2.49729064790941e-05
-3.96947161378999e-05
-2.34306794452078e-05
-4.42993560631101e-05
-2.02805984733214e-05
-2.86272720293593e-05
-2.76288344172172e-05
-2.2938848892483e-05
-3.27784810969713e-05
-1.03829955451612e-05
-5.01133944257213e-05
-8.07090561905669e-07
-2.45289172011455e-05
-5.10695995633951e-05
-2.83663894011986e-05
-2.84326276441926e-05
-1.69727999983355e-05
-4.60336356619361e-05
-4.61716255393904e-05
-2.32016525235509e-05
-1.0977637629927e-05
-1.6034184268469e-05
-2.2305584035462e-05
-1.27962260142505e-06
8.54675833166443e-06
-6.61381737761084e-05
-1.46153168136629e-05
-1.08222843714901e-05
-1.2765517456801e-05
-2.99248257562722e-05
-5.03370968133017e-05
1.50862217649341e-06
-3.73138615023723e-06
1.27676521449906e-05
-3.56173597312523e-05
-1.11066452428184e-05
-2.08145220759573e-05
-1.06702773835096e-05
