# Supplementary material for: Research on computational propagation and identification of mine microseismic signals based on deep learning
Source: PLoS One. 2025 Oct 22;20(10):e0334641. doi: 10.1371/journal.pone.0334641 (PMC12543183; doi:10.1371/journal.pone.0334641)
Supplement: S6 Data — (ZIP) [file pone.0334641.s006.zip › 000100900000160.xlsx_0.txt_24.txt.txt]

-6.79324017327797e-06
-3.29361121818338e-05
-2.74694912254412e-05
-7.39573632199326e-06
-4.05057888866129e-05
-1.53041025377947e-05
-3.11678927842712e-05
-3.03909182625321e-05
-1.39001744622105e-05
-1.15864115915712e-06
-1.13817929556636e-05
-3.24012328252121e-05
-4.44054869143729e-05
-5.05830025768723e-05
-2.14068493135132e-05
-2.34375581947461e-05
-8.21729389836298e-06
-3.06375321081649e-05
-3.76032135946352e-05
-1.82729674919078e-05
-2.75837520451509e-05
-3.91740299601805e-05
1.12819941995353e-05
-3.72593255088113e-05
-6.37267511756515e-06
-2.62991031264362e-05
-3.52078650352749e-05
-2.97973985870496e-05
-1.73402554626038e-05
-1.38242950487262e-05
-3.36660468897513e-05
-3.37798929032739e-05
-4.59349876773023e-05
-1.95148133277197e-05
4.21124995076744e-06
-2.36867381881785e-05
-2.60834352355586e-05
-1.57027902259772e-05
-2.88993872559711e-05
-5.54756713758203e-05
-5.29753064991379e-05
-3.84828783160685e-05
-5.61252597131986e-06
-3.41375500054891e-05
-1.4592693284526e-05
-1.76618821359882e-05
-2.02446291068882e-05
-3.12748709978316e-05
-2.3303438898556e-05
-3.76072430223503e-05
-3.63339876959325e-05
-1.50678099866715e-05
-3.92944512041148e-05
-2.67544704387879e-05
-3.00486899364872e-05
-2.17447389536429e-05
-3.00021049365653e-05
-4.98231809275608e-05
-4.03503492304893e-05
-3.04850662175022e-05
-2.37713199767536e-05
-3.26611029547546e-05
-3.27980288971838e-05
-4.51149686394732e-05
-1.54222839958887e-05
-3.17144451365565e-05
-2.31066768643739e-05
-1.0684483570709e-05
-1.0440332289381e-05
-2.0520816647064e-05
-3.52815605748417e-05
-5.05215011919093e-05
-3.57482405450349e-05
-1.58130649233185e-05
-3.07363004714073e-05
-1.00110816444822e-05
-2.54385156460399e-05
-6.48287387081605e-05
-2.12462775707974e-05
-2.90646641931537e-05
-1.34242477151435e-05
-2.33500734346725e-05
-3.39840455082856e-05
-2.33673677447394e-05
-2.58853525891828e-05
-4.73834506647721e-05
-2.44149402264131e-05
-1.30975699841649e-05
-1.88124746433275e-05
-3.82942216518733e-05
-3.98726849674819e-05
-2.83849187284138e-05
-9.54106003473296e-06
-4.48862426746201e-05
-2.58311835773272e-05
-1.18474937102704e-05
-1.19262419051582e-05
-4.10955289198432e-05
-1.57448278715671e-05
-2.73269917087336e-05
-2.63581791011029e-05
-3.39823009827334e-05
-6.67082197580132e-06
-3.55578618767003e-05
-2.20337408827997e-05
-5.91862434174808e-05
-7.58275957244166e-07
-2.36544426254628e-05
-2.67143812687452e-05
-2.88391589800911e-05
-3.47802410958204e-05
-2.65139816031045e-05
-2.10584477433949e-05
-2.83252966496191e-05
-2.27277763336484e-05
-5.13607379485109e-05
4.24372963563751e-07
-1.70281237240989e-05
9.46330059906201e-06
-5.60450665233031e-06
-6.38777778155935e-06
-2.15730372023787e-05
-2.22231360348764e-05
-3.4555927507494e-05
-2.72942931420848e-05
5.66897399894423e-06
-7.84855673355096e-06
-2.13560267145689e-05
-4.48865316235885e-06
-2.01245145761493e-05
-7.24944732393238e-06
-1.75751639059131e-05
-5.51479388080225e-05
-1.56916542820107e-05
-3.11170422397715e-05
-1.97907546894257e-05
-2.46879880872035e-05
-3.462557127489e-05
-4.86247038651914e-05
1.95871360994692e-07
-1.79686560389795e-05
-4.82006199501369e-05
-2.33036752177269e-05
-1.82688903135229e-05
-1.27013851316832e-06
-9.69383923257861e-06
-1.71453794853296e-05
-4.86057513720744e-05
-2.09850278109944e-05
-1.94946174883426e-05
-2.53158590777831e-05
-1.76218475115257e-05
-1.24465429085989e-05
-1.91864486064678e-05
-2.98570059259326e-05
-3.60003336028589e-05
-2.39540463875793e-05
-3.36760783881946e-05
-4.62393407288088e-05
-2.99692394381559e-05
-2.44751410800924e-05
-7.79990761776315e-07
-4.21508539284761e-05
-3.93083537947344e-05
-4.05579005515601e-05
-1.91877117485538e-05
-3.74961079684607e-05
-4.85370759470528e-05
-1.05383067269755e-05
-3.67704517155559e-05
-1.97330954736082e-05
-3.11184635253495e-05
-4.6673046096078e-05
-3.20624067433371e-05
-4.17620211466173e-05
-2.26681200803761e-05
-1.64476058924062e-05
-6.47357501580969e-06
-1.62652266446505e-05
-5.38595115381606e-05
-1.89763913153833e-05
-1.71499181882345e-05
-5.79755527539938e-05
-4.30907788403651e-05
-3.49566715321668e-05
-5.02546695571799e-05
1.35639916912168e-07
-1.81343915720485e-05
-2.8013579825815e-05
-1.62730427287024e-05
-1.30953208723571e-05
-4.47796229658e-05
-1.37457610886598e-05
-1.77640000128787e-05
-8.39006457100598e-06
-3.86893585906167e-05
-2.17499875061084e-05
-2.54872048988183e-06
7.67757157397511e-07
-5.3407627721178e-05
-3.34091923400076e-05
4.99964012592385e-06
-2.42896473156315e-05
-1.84121727625766e-05
-3.90841529287297e-05
-1.77313420700583e-05
-2.98217170348289e-05
-2.43574233214937e-05
-1.24557789634398e-05
-2.32805368669429e-05
-6.31338112896842e-06
-4.53032897587322e-05
-1.73543750683452e-05
-1.76096657428225e-05
-3.59288581445567e-05
-3.1380840200605e-05
-7.92442254419985e-06
-1.87951192020374e-05
-4.10430687644911e-05
-2.19312816490743e-05
-3.88116885654195e-05
-1.97629107134908e-05
-3.27722958139316e-05
8.20943526303726e-06
-4.99476390152391e-05
-2.33131803313718e-05
-2.83582275290106e-05
-1.31977350301168e-05
-2.61763864451373e-05
-4.01923752047221e-05
-1.73648475920283e-05
-4.54204678864893e-05
-4.3949163893385e-05
-5.95141608378451e-05
-3.11304964958129e-05
-1.06026289168662e-05
-3.28643430338347e-05
-5.90812817742478e-05
-7.79958332485558e-06
-4.2647514204807e-06
-5.80376899417968e-05
-6.30220187857876e-05
-3.31451612146262e-05
-1.47873589261907e-05
-3.57047854326473e-05
-3.90263081172392e-05
1.790008214277e-05
-2.47508825197435e-05
-3.33311004904073e-05
-4.71290105106607e-05
-1.27243368759842e-05
-2.1541453172032e-05
-1.45483461992154e-05
-3.23237480070789e-05
-2.14393861504448e-05
-2.07511796254576e-05
-4.03581856203279e-05
-4.16105228518254e-05
-8.41403006273221e-06
-2.02320407630283e-05
-2.2384068997647e-05
1.36716557114859e-05
-2.37819175806594e-05
-3.02180133909444e-05
-2.75416350018423e-05
-3.04667427481111e-05
-3.95837310884599e-05
-4.84464177199842e-05
-5.40315290282134e-05
-4.64272043065019e-05
-4.85138477471482e-05
-1.95570750927504e-05
-1.57959884626958e-05
-4.95513885562929e-05
-4.34699793141635e-05
-2.17956498378288e-05
-1.2604459400492e-05
-2.02551553977766e-05
-2.96024077810656e-05
-7.9347253387156e-06
-3.07702169032761e-05
-2.50727024298136e-05
-3.7373310563998e-06
-2.24212316772415e-05
-4.19867991692475e-05
-6.0773121956266e-05
-1.79696388568015e-05
-2.74684376594408e-05
-2.00481271363267e-05
-3.82342470309805e-05
-4.57583862416559e-06
-4.18141627473649e-05
-4.13072050928547e-05
-2.95232976400581e-05
-5.98823794782715e-05
-3.24321451176819e-05
-2.38581388576576e-05
-4.33306445752202e-05
-4.35843848309168e-05
-2.32455111521603e-05
-2.07459232246758e-05
-3.64425726639368e-05
-2.52946171174166e-05
-1.16748478714658e-05
-3.26622610585798e-05
-3.54695401129293e-05
-3.1960451236296e-05
-2.44142693012969e-05
1.53000754792162e-06
-2.75585400295801e-05
-2.1321880166173e-05
-4.45628763148421e-05
-3.14832946232353e-05
-2.215636863576e-05
-4.53338858157278e-05
-4.87438226414731e-05
-1.6125376644766e-05
4.78194390807729e-06
-1.47203135882557e-05
9.43591265860323e-06
-3.27518404589043e-05
-4.40504172245259e-07
-6.04431197435936e-05
-5.94029271286924e-05
-8.81256880217922e-06
-3.6401217984821e-05
-1.92179176386184e-05
-4.45166162772961e-05
-3.08662791895615e-05
-2.72392984905557e-05
-1.54414521294692e-05
-4.59950534587427e-05
-2.31997061572267e-05
-7.84840137164501e-06
-3.36556564581272e-05
-5.68483923752704e-05
-2.48578345760784e-05
-1.20043931348135e-05
-3.04465025694985e-05
-4.57125521473626e-07
-1.19446555294304e-05
-2.60516006067891e-05
-3.10391647405771e-05
-2.41657352746259e-05
-2.6465643913706e-05
-1.53060308142781e-05
-3.10124902744742e-05
-2.7700648794535e-05
-4.21972405402017e-05
-3.37661305713618e-05
-3.17217663636969e-05
-2.33353060031243e-05
-4.2197344278167e-05
-1.22461128487208e-05
-4.05920282273529e-05
-2.37565046854645e-05
-3.99928301337159e-05
5.77613775434456e-06
-4.04290492698933e-05
-1.81071136699161e-05
-3.03850982166827e-05
-3.91322365205297e-05
-5.50090367392984e-05
-4.67780926722976e-05
-2.42920858971201e-06
-2.30443563737775e-05
-2.02862866325678e-05
-4.45032031661751e-06
-1.24231966312278e-05
-3.63401191366779e-05
-3.56118299278646e-05
-4.01348210890988e-05
-2.30372292478427e-05
-2.45052559503501e-05
-7.63242268790656e-05
-1.10555095596421e-05
-1.35889653213034e-05
-2.62928519039783e-05
-1.53124458385919e-05
-3.8652716920796e-06
-4.39716502602319e-05
-1.48883034320397e-05
-5.43513440758825e-05
-1.49719871063839e-05
-2.37691191434405e-05
-3.23699468322104e-05
-1.17306359031944e-05
-1.61961108989225e-05
-4.85787850223835e-05
-5.72028362181377e-06
-1.82110134079492e-05
-7.76273164883492e-06
-4.45253484723188e-05
-2.60395497914614e-05
-2.85345724003361e-05
-4.06329786951819e-05
-2.30145045076285e-05
-3.56950387586055e-05
-2.42466115710828e-05
-2.67602312357091e-05
-1.47082361941631e-05
-3.80822809392923e-05
-1.27900295078454e-05
-3.71264919040317e-05
-1.23821106676943e-05
-1.19540309874558e-05
-1.01357426525121e-05
1.00802720073402e-05
-3.04078060187977e-05
-1.87753279975745e-05
-5.18945920175689e-05
-4.01717546220288e-05
-4.75264642879185e-05
-1.74066687429156e-05
-4.41435294835575e-05
-3.60248165131345e-05
-3.70353335427073e-05
-2.53527512552064e-05
-1.95876138758623e-05
-2.22945186439822e-05
-3.80519113259568e-05
-1.57995814224155e-05
-1.71574446972769e-05
-3.97200613378358e-05
-4.01761903689307e-05
-4.40438652757141e-06
-3.26882374776485e-05
-1.73908773079895e-05
5.20925787124353e-06
-2.70459614735049e-05
-1.6883538418769e-06
-2.24285185500896e-05
-4.38394363113038e-05
-2.32628999213852e-05
-5.20111326939662e-06
-2.00811223475353e-05
-1.11723118335983e-05
-2.07508344256646e-05
-2.40752745550325e-05
-2.12242449340345e-05
-1.24447329738145e-05
-8.80155749392353e-06
-2.15083178015354e-05
-3.322059553289e-05
-2.1253968125585e-05
-2.4681787534839e-05
-3.67751839289589e-05
-2.75962508713814e-05
-5.32675009016794e-05
-2.33695385131413e-05
-3.0643060783859e-05
-3.50122346079611e-05
-3.52528016524319e-05
-2.47745593005236e-05
-4.02065029502684e-05
-1.52196620880207e-05
-8.68792952928837e-06
-2.02605998256142e-05
-2.07600208201816e-05
-3.41937658102028e-05
-3.96943770255442e-05
-2.50706094232543e-05
-2.02414134758246e-05
-1.14847807741568e-05
-5.03330859262931e-05
-1.42482132829004e-05
-5.76604267332581e-06
-4.84640659812098e-05
-3.93950249189323e-05
-3.42171050866483e-05
1.48036161839325e-06
-1.53165908349194e-05
-5.29845558730475e-05
-2.32239954257332e-05
-2.58984437718144e-05
-2.54980137177556e-05
-3.4854612317657e-06
-2.42824742161193e-05
-2.08455849585964e-05
-1.51928554520692e-05
-5.88836531187982e-06
-1.19289152161398e-05
-5.24756315840391e-05
-3.16810771014034e-05
-3.13693204627501e-05
-1.76435420983731e-05
-2.41318410718789e-05
-2.93101616214511e-05
-5.94145319909588e-05
-3.6161418169758e-05
-1.94532881963674e-05
-1.48630834058553e-05
-3.87471617574173e-05
-1.34150329532445e-05
-4.71020485584128e-05
-9.34506215942896e-06
-2.37298986406518e-05
-3.24657820596138e-05
-4.23319018773761e-05
-3.14427359489022e-05
-7.96637089799945e-06
-3.65168177084454e-05
2.49978174080208e-06
-3.64198499125609e-05
-1.44077688328053e-05
-2.24370202912954e-05
-2.40125443163915e-05
4.25586482757608e-06
-2.67592986408173e-05
-3.0331789883399e-05
-2.49560895163137e-05
-1.34440455647693e-05
-3.60623438082773e-05
-3.15784640770998e-05
-6.54111138223507e-05
-7.89403071721902e-06
-3.72602865750366e-05
1.53741019231521e-05
-4.14293383606361e-05
-3.44569624982043e-05
-4.63066240861009e-05
-3.43764915897968e-05
-5.09824799198588e-05
-5.4868522323091e-05
-2.87552071182823e-05
-3.62865979623841e-05
-2.93866242386613e-05
6.50975412949957e-07
-2.48967355478335e-05
-2.77455669830924e-05
-1.98187451232979e-06
1.27301931834167e-05
-1.21208969427417e-05
-1.87991447300114e-05
-3.51133695092711e-05
-3.40237756251005e-05
-4.44212938673067e-05
-1.4463975997466e-05
-1.96973060710944e-05
-4.07055042312574e-05
-2.33089966550677e-05
-2.853489376877e-05
-2.54093167071957e-05
-1.04960847058541e-05
-3.21496203916324e-05
-2.64301345639114e-05
-4.24274656654431e-05
-2.66199192035466e-05
-5.02162630662196e-05
-5.75253284138349e-06
-4.21707185199393e-05
-3.8319507134373e-05
-1.52954832154399e-05
-4.11578054873755e-05
-1.92013926979431e-05
-4.05562338107065e-05
-2.56319197570462e-05
-6.64857207404392e-06
-2.86935708977557e-05
-2.72908299416074e-05
-2.79719097460301e-05
-5.60600485695363e-05
-3.55167658870318e-05
-1.45474948674781e-05
-2.88809871509954e-05
-3.22615769471398e-05
-4.52952511236077e-06
-9.24504871183265e-06
-5.34493613625371e-05
-1.89150574686881e-05
-1.47703753898305e-05
-6.64418927250816e-06
-1.800473541459e-05
-2.0954626249585e-05
-2.07991311450265e-05
-3.06114524679733e-05
-5.19892122324616e-05
-1.7163379485717e-05
-1.65919472206984e-05
-2.81534481741379e-05
-1.74563800963588e-05
-4.89384238505566e-05
-3.39209869664801e-05
-3.3882459688407e-05
-1.08645212979443e-05
-3.60876708513254e-05
-3.36761451627328e-05
-2.52928522441065e-05
-3.38287820665459e-05
-3.2744589048556e-05
-2.33344734485552e-05
-3.10600882337497e-05
-2.25284835344748e-05
-4.28423869808315e-05
-1.52019267308315e-05
-1.20245291719219e-05
-3.30681649566431e-05
-2.73660981836545e-05
-1.56623948580866e-05
-4.70727374514384e-05
-4.96439231587622e-06
-2.98956002638698e-05
-3.12916112496253e-05
-3.05654991974175e-05
-2.98953010795675e-06
-2.19795804008881e-05
-3.58162872928956e-05
-9.79831740432129e-06
-1.00415917137432e-05
-4.48298930788238e-06
-2.94219283071185e-05
-3.56019433591472e-05
-1.44805148317211e-05
-2.2503351702123e-05
-1.44440433786742e-06
-4.65770654226862e-05
-1.57243254510753e-05
-6.18466435213544e-06
2.13072406180441e-05
-2.6630328831986e-05
-1.66182407082287e-05
-5.55919502127101e-05
-2.16539268460079e-05
-1.52406151195154e-05
-3.08555168363627e-05
-3.12137702302634e-05
-2.03201513307995e-05
-3.89025145270666e-05
-3.16958664084905e-05
-2.94983807101476e-05
-2.12607317056414e-05
-3.13362508663005e-05
-2.43869561067389e-05
-4.68462032002002e-05
-4.48182868700006e-05
9.53898225265482e-06
-3.53359520563746e-05
-1.69899844859586e-05
-4.6939199999906e-05
-7.89418083647615e-06
5.17453220965984e-06
-1.92959613934686e-05
-3.26159772313506e-07
-2.37424973111701e-05
-3.81188129561904e-05
-3.00700762803303e-05
-1.70653861896918e-05
-5.83668196209009e-05
-2.28313392224146e-05
-4.16245167302488e-05
-4.64283703433998e-05
-2.53759116251419e-05
-1.58979901901365e-05
-3.69370628369642e-05
-2.70291503376868e-05
-2.69579884985211e-05
-2.21407087227836e-05
-2.01895749527973e-05
-1.68007544046363e-05
-3.75946408164089e-05
-2.79695682648771e-05
-1.27888103201713e-05
-3.27507922607869e-05
-3.65667283367242e-05
-3.30776736683329e-05
-1.58478891724308e-05
-2.03548359923353e-05
-3.37812258157332e-05
-3.37279444728651e-05
-3.81856074803707e-05
-1.92781983716344e-05
-4.63210904613295e-06
-1.99386353235679e-05
1.67813856633223e-06
-2.71764795514692e-05
-4.71489185954341e-05
-3.42681732757403e-05
-4.42273694644117e-06
-3.29458098063865e-05
-4.75743053314765e-05
-1.94658849259509e-05
-4.03336244202151e-05
3.40821259624811e-06
-5.46279225812893e-06
-1.38882515021017e-06
-2.13635711613083e-05
-1.87969000056314e-05
-4.11694058335434e-05
-3.56678072228605e-05
-3.01452555392009e-05
-2.96327135377466e-05
-3.59162376703856e-05
-1.60626254098703e-05
2.32645271097795e-06
-4.43978571544752e-05
-4.12356308930987e-05
-4.2131548848713e-05
-3.58614290777842e-05
-2.00713634114163e-05
9.86726042714298e-06
-4.02844235004672e-05
-3.74221510047636e-05
-2.20903910570361e-05
-3.16993005471672e-05
-5.27248424840443e-06
-2.602030776431e-05
-3.00533734279348e-05
-3.73847314272691e-05
-3.6837540315834e-05
-9.49349702524298e-06
-2.14996088210655e-05
-3.46972367735074e-05
-3.97846741416892e-05
-4.56868449323621e-05
-2.94955965732776e-05
-9.68779512776779e-06
-2.07304248651456e-05
-4.03010435639573e-05
-1.93080521228124e-05
-1.41644783281365e-05
-3.6564718590133e-05
-4.08215608018734e-05
-7.1272740279471e-06
-1.99552177875777e-05
-4.4874634540444e-06
-3.30531225002452e-05
-1.30007420014271e-05
-1.36441529166191e-05
-1.46588949818715e-05
-4.34722547826496e-05
-1.77152058622976e-05
-2.66675482043991e-05
-1.66050755791857e-05
-3.16581423311427e-05
-2.16755582448506e-05
-2.13964392352329e-05
-1.89868139461491e-05
-4.09813606495492e-05
-5.94976017039858e-06
-1.17944088806498e-05
-9.52741720353718e-06
-1.93741608369616e-05
5.20762397472121e-07
-4.01020583499666e-05
-2.79023710308429e-05
-3.40662620447778e-05
-3.55706467614468e-05
-1.34922062234826e-05
-4.63065508022663e-05
-1.33110161291544e-05
-2.40199503407427e-05
-5.38947580452437e-05
-3.05564552680375e-05
-4.11957407485655e-05
-1.65687540523908e-05
-6.24971645544242e-05
-2.12801138856205e-05
-3.75173881693579e-05
-1.59225894557345e-05
-1.60192342520808e-05
-1.88439733301399e-05
1.20410536247323e-08
-2.95193194846817e-05
-1.934898337249e-05
-4.69486321624568e-05
-2.78608830132525e-05
-5.90194242120905e-05
-3.0714759831518e-05
-1.12051836194402e-05
2.35827038455376e-06
-1.79934927277555e-05
-3.50589109992174e-05
-3.00765942338626e-05
-1.98915015248466e-05
3.48048361635116e-06
-6.94845856319722e-06
-2.46433469481599e-05
-5.12582728945502e-05
-3.9480900872158e-05
-3.86681633749413e-05
-1.4411133837859e-05
-3.13079450791044e-05
-4.49740155237802e-05
-2.11560115209752e-05
-4.57694604308425e-05
-2.57764115442213e-05
-2.61262087702278e-05
-1.42070325200975e-05
-2.24838522990224e-05
-3.77552089518855e-05
-4.03082935959854e-05
-4.83848690289453e-06
-2.84257913143011e-05
-2.93589837260658e-05
-1.45325401053519e-06
-9.37545356875442e-06
-4.33418134221468e-06
-5.82691373457319e-05
-2.47863731329483e-05
-2.26566345605533e-05
-3.64052289722334e-05
-4.48681334471005e-05
-3.03536755155913e-06
-1.73502363178164e-05
-3.75060384161226e-05
-3.44902472066998e-05
-2.70883319624327e-05
-3.15912716276826e-05
-1.65077409567485e-05
-2.43093160151707e-05
-3.42406163951225e-05
-1.63686847020383e-05
-3.88299197594601e-05
-5.82852279460258e-05
-5.03361306760102e-05
-1.33228517822727e-05
-8.61279195418115e-06
-2.53606735071797e-05
-3.06153339402283e-05
-1.7715562680188e-05
-1.67063250817049e-05
-1.39761837049336e-05
-1.332125811688e-05
1.58228759009029e-06
-3.05422253731845e-05
-1.35981952253916e-05
-1.3110508614311e-05
-2.47773693770805e-05
-2.17402440547079e-05
-3.45110300983948e-05
-2.37089200053084e-05
-4.82767702663808e-05
-5.13793793859026e-05
-1.24772857145034e-05
-3.43872124147519e-05
-4.32323734949074e-05
-1.96992423453505e-05
-1.52111095804423e-05
-4.91225503574924e-05
-4.42394546863472e-05
-1.47984555821949e-05
-1.97813585551303e-05
-2.45276560910116e-05
-3.02002370619394e-05
-3.3267464073781e-05
-4.22008277543204e-05
2.81295704797544e-06
-3.41352442605251e-05
-3.23619600041429e-05
-3.87437735974336e-05
-3.3399588901955e-05
-2.73781874355708e-05
-4.59182172392308e-05
-2.88283854434037e-05
-2.16027582910415e-05
-1.80308069445341e-05
-8.38855433073144e-06
-2.33287427701776e-05
6.68976729818107e-06
-1.52403129345477e-05
-3.18691166672255e-05
-4.30524413456626e-05
-1.41355660984629e-05
-5.61778493658755e-05
-3.80076290281333e-05
-3.68531467612053e-05
-1.0638356564818e-05
-4.01948951867472e-05
-2.13246166176049e-05
-2.08659252970212e-05
-6.3458494267762e-05
-3.78527889174769e-05
-2.17531528463234e-05
-2.46768667582386e-05
-3.12193010006362e-05
-3.19129178732867e-05
-1.37780523202104e-05
-2.91246640401299e-05
-1.85226765831493e-05
-3.16862247470984e-05
-7.88933714000999e-06
-2.26298472805909e-05
-2.69745106791249e-05
-1.96499533489162e-05
-1.76730205542813e-05
-3.13731434711441e-05
-2.55387090721958e-05
-3.97093307202576e-05
-9.00143832352914e-06
-2.47431271691139e-05
1.77404330318655e-06
-4.35372170152128e-05
-3.28588361627348e-05
-1.34315964865349e-05
-3.60809989148498e-05
-4.24816048063895e-05
8.3457913629673e-06
-2.51723631595422e-05
-3.04807105491076e-05
-2.9905109105861e-05
-1.59517238799543e-05
-3.09060523295061e-06
-3.71379881272791e-05
-3.15791829289592e-05
-9.81402638401033e-06
-3.13932179867857e-05
-1.04579926816587e-05
-4.68798248208142e-05
-3.44214096075563e-05
-2.0372863181892e-05
8.15431154431766e-07
-7.22543749009976e-06
-3.18977811285061e-05
-1.09932098238068e-05
-4.11320006426938e-05
-2.58201812945262e-05
-4.19822141088552e-05
-1.42936692890877e-05
-2.49069755029456e-05
-1.83464941025267e-05
-3.47610835477315e-05
1.24800146224682e-05
-1.5020323761295e-05
-2.96555075053579e-05
-1.88841165380281e-05
-2.2433734876242e-05
-6.90158046694976e-06
-5.87749689212964e-05
-3.014026548587e-05
-3.3194988129111e-05
-4.6499385676576e-05
-2.36852051597483e-05
-1.88388879954625e-05
-1.3380221522314e-05
-4.38435825786396e-05
-1.3186364042932e-05
-6.81321811101759e-06
-2.58975963725107e-05
-3.06593804685267e-05
-2.04488029365536e-05
-1.26072971467496e-05
-9.6216900147886e-06
-1.07639224278255e-05
-1.01702784834921e-05
-2.91293683141696e-05
-1.50098864320894e-05
-1.80047623803288e-05
-6.92337534852952e-05
-4.13000533833688e-05
-1.86673252247579e-05
-4.047866762037e-05
-2.0361413772371e-05
-3.26302351750581e-05
-4.42031035726999e-05
-2.88257232506884e-05
-1.07081538124638e-05
-3.73542836522059e-05
1.03269348700191e-05
-7.96196597585208e-06
-1.95595322861415e-05
-2.49584686000375e-05
-2.7402880626194e-05
-6.73703743106205e-06
-1.71372581959413e-05
-1.90799891652597e-05
-3.34400622425523e-05
-1.32552953462888e-05
-4.25151379061106e-05
-2.08835402230864e-05
-2.35353608252157e-05
-2.97227594727794e-05
-2.49006300717492e-05
-1.77592873320148e-05
-2.69041801517374e-05
8.0492967543171e-06
8.06959380572667e-06
-2.29315057345534e-05
-2.63195680919486e-05
-3.10618620344372e-05
-4.09600593045445e-06
-1.27631336977316e-05
-2.52834524954596e-05
-3.06489185291511e-05
-1.56896085701129e-05
-3.32386102138642e-05
-4.08540889523593e-06
-2.23729058233676e-05
-3.46077687592647e-05
-4.06025298692506e-05
-2.58366542365268e-05
-3.28213429140821e-05
-2.50723108622538e-05
-4.73805786150023e-05
-3.85031855005201e-06
-3.63076635699193e-05
-8.26075613881542e-06
-3.02837502082082e-05
-5.70503396530139e-06
2.00203697683719e-05
-3.49770530788602e-05
-3.32828011391311e-05
-3.81259513283086e-05
-3.86966985300016e-05
-2.40693960673109e-05
-2.24788362861617e-06
-2.77116305546223e-05
-1.77855384894854e-05
-6.4724271036897e-05
-1.57178881616093e-05
-1.49327655058369e-05
-8.58240395556916e-07
-1.60026620389022e-05
-2.16361103801663e-05
-1.7695775906915e-05
-3.36632889199617e-05
-3.43013909022712e-05
-1.83202355648322e-05
-1.9359074394857e-05
-1.6272648232075e-05
-2.2688291868026e-05
-2.15509558627425e-05
-2.47921407747429e-05
-1.15457746928485e-05
-1.60093157307547e-05
-1.54941143404731e-05
-2.77573424159087e-05
-2.37886699005535e-05
-4.02532807136575e-05
-4.77702289789377e-05
-4.04615849559586e-05
-4.43693694913825e-05
-5.61278566997948e-06
-1.9753872800837e-05
5.15363936212791e-06
-1.73469718476645e-05
-5.71896931653904e-05
-3.99116843143725e-05
-3.50283188043771e-05
-5.79889513201385e-05
-2.01072906197195e-05
-4.37531594215899e-05
-2.14469682816792e-05
-3.55316039796939e-05
-2.14861502123092e-05
-1.2676574229442e-05
-1.05858817530572e-05
-2.5277300594899e-05
-1.84714321143826e-05
-1.94822637527005e-05
-1.46614348377972e-05
-3.65072080516203e-05
-4.8001029025679e-05
-2.72903446795901e-05
-4.25687698517774e-05
-2.01785675653497e-05
-1.96778652331515e-05
-4.20839011192194e-06
-1.96826243153801e-05
-5.19400734147753e-05
-1.47343296102714e-05
-2.31967381676608e-05
-8.40500896936683e-06
-2.92011721100538e-05
-1.74613297982911e-05
-3.68289321520724e-05
-3.91192188294773e-05
-5.6138464588994e-05
-3.02663094659252e-05
-4.31833124980516e-05
-6.30859047369854e-05
-2.96840307630809e-05
-4.40684275727463e-05
3.58222174997308e-06
-3.95145208829178e-05
-3.1942618855635e-05
-2.93814764978085e-05
-4.62420850062682e-05
-2.15734026227374e-05
-3.66106788505879e-05
-2.97877209406958e-05
2.58277131228371e-06
-3.49759662515916e-05
-1.01651683507783e-05
-3.30056032579195e-05
-2.07350617991197e-05
-2.06677547418156e-05
-2.81263831147544e-06
-3.31707659156959e-05
-4.42239411881618e-05
-3.93157237864611e-05
-2.54562914962462e-05
-3.57287425789263e-05
-2.62232728911733e-05
-3.30637937222171e-05
-2.91275199134447e-05
-4.870572531091e-05
-2.47262959177535e-05
-3.41087464494932e-05
-2.1849833909421e-05
-4.10683792480858e-05
-5.9263546139795e-06
-9.70523121362271e-06
-2.99679210158426e-05
-5.35624525954767e-06
-2.00984710040262e-05
-1.62506276010366e-05
-3.54228026716223e-05
-4.65551885212184e-05
-9.53656162938814e-06
3.39416332707937e-06
-1.50400787228752e-05
-5.1033243590724e-06
-1.88898230985149e-05
-2.5096675482359e-05
-1.31208607521814e-05
-1.00333455893642e-05
-3.33277142820336e-05
-4.48198924610389e-05
-2.91466994557647e-05
-4.77104422183217e-05
-3.2744153685469e-05
-2.16466658140283e-06
-3.78312200589692e-05
-3.58594638958653e-06
-1.97393401696036e-05
-3.983302378771e-05
-1.55525099545108e-05
-1.35752403926005e-05
-2.24618858742176e-05
-1.36075005471597e-05
-2.62855616852172e-05
-3.88688896672316e-05
-1.42066159678294e-05
-1.95142765522371e-05
-4.02907339697632e-05
-1.20510085710781e-05
-2.92123766404895e-05
-3.46604075248013e-05
-4.69891069121672e-05
-4.12861745158941e-05
-2.98105509905887e-05
-3.4774503963466e-05
1.6352076712767e-05
-1.68705254782991e-05
-1.26295205624521e-05
-2.31125398637689e-05
-5.01744880214385e-05
-2.26652587882218e-05
-3.57162259736323e-05
-2.93450889557039e-05
-5.04444138660942e-05
-4.23292640163796e-06
-2.64539256800912e-05
-1.50189918299587e-05
-2.02500327895271e-05
-6.08635993670754e-05
-4.19083583094202e-05
-2.8629588659126e-05
-2.57504178861324e-05
-2.51576881625133e-05
-4.81549290950332e-05
-1.67843733359131e-05
-1.28950001628519e-05
-4.85115591507617e-05
-3.16776656689456e-05
-2.43034661068008e-05
-2.71905141110909e-05
-2.11327927621198e-05
-1.68712402494476e-05
-3.26877731463251e-05
-2.42656568107582e-05
-3.22439557960492e-05
-5.17485791010192e-05
-3.19453608525336e-05
-2.9938996306024e-05
1.02195860096515e-05
-5.70067959823548e-05
-6.70040617213699e-06
-3.40671499975389e-05
-3.00901315177975e-05
-6.02766323476935e-05
-4.17222069381566e-05
1.58064216305714e-05
-4.02211241343779e-05
5.73822496742412e-06
-1.85033997530302e-05
-1.69818493235786e-05
-2.79440179561398e-05
-2.03435728496218e-05
-3.29817315836943e-05
-4.96920445971201e-05
-2.29571869438619e-05
-1.86420935286579e-05
-1.62250090122602e-05
-3.70103964311977e-05
-4.78416008798952e-05
-3.8912185898769e-05
-2.57633163907384e-05
-5.24837685127402e-05
-1.01949251346838e-05
-1.93775481079112e-05
-6.29242238920321e-06
-3.45906425587495e-05
-1.72015382414449e-05
-2.48074192577906e-05
-3.16422324405154e-05
-2.66706067274024e-05
-3.81916502130788e-05
-1.92512449699096e-05
-2.77710179893061e-05
-2.99772462970984e-05
-1.99404806815585e-05
-4.7876504250346e-05
-1.3071613936276e-05
-4.08819024353631e-06
-5.58575196485396e-05
-1.9724543493229e-05
-3.73122011165696e-05
-2.69412297169308e-05
-8.84638964227063e-08
-3.78723460494441e-05
-1.61001468674078e-05
-1.73988516297516e-05
-2.62461884007197e-05
-2.09029342644359e-05
-2.95023430477108e-05
-2.62474275822371e-05
-9.97031270398981e-07
-5.06503397782173e-05
-2.33117275004483e-05
-1.30494096663251e-05
-4.05386861941217e-05
-4.20952839213455e-05
-4.50276201205216e-05
-2.57561588627663e-05
-2.57701662539142e-05
2.39360277314392e-06
-2.22375346166179e-05
-2.76297263646853e-05
-1.35511089118678e-05
-4.46649871483429e-05
-4.27921357164651e-05
-3.90816083471973e-05
-2.7956604512824e-05
-3.10432259818067e-05
-4.95293904848595e-05
-1.31557441309856e-05
-3.60311480413809e-05
-1.35348642469177e-05
-2.59052505522168e-05
-2.91078202927555e-05
-6.25522772117614e-06
-3.59614042373491e-05
-2.17293478209996e-05
-9.80094811970361e-06
-4.01461678891785e-05
-1.09980442341201e-05
-2.54070500469459e-05
-3.04072901349831e-05
-2.60527864154113e-05
-3.40473021883946e-05
-2.93515695991346e-05
-2.65259079547119e-05
-3.12635378609072e-05
-5.73113289042043e-05
-1.95653273596783e-05
-3.38726915571251e-05
-6.61268245892545e-06
-1.43426432681766e-05
-2.62153700888759e-05
-3.08263875529751e-05
-4.30650060999754e-05
-2.75102049357145e-05
-2.59276611742746e-05
-2.32043882783955e-05
-4.01816519517414e-05
-3.82027227277433e-05
-5.51072040753009e-05
-6.02436866290785e-05
-2.62053806495266e-05
-2.07295701586388e-05
-4.38161102245046e-05
-1.93903613793684e-05
8.09539050886314e-07
-3.97710921958701e-05
-2.4024166483396e-05
-2.81862285033657e-05
-1.61530691905635e-05
-6.52038663053143e-06
-1.59411075206041e-05
-1.1572515771686e-05
-3.43482187254076e-05
-4.68546265479613e-05
-3.3627994080782e-05
-2.58008487435133e-05
-2.70485703523258e-05
-2.32848786904051e-05
-2.1350261791488e-05
-2.879564042583e-05
-9.48774999188273e-07
-1.16340684475293e-05
-4.1063995906546e-05
-1.92992122618952e-05
-1.63439134777603e-05
-2.35287506909318e-05
-3.13856781967896e-05
-2.81802880323805e-05
-2.75128686875862e-05
-1.04819295839643e-06
-1.59320987430785e-05
-1.03434031456901e-05
-2.17437574825752e-05
-1.87783712635205e-05
-1.95779152899899e-05
8.09526919960311e-06
-6.70656324255577e-06
-1.66703751529949e-05
-3.21521216720582e-05
-2.76719479175568e-05
-3.26930233850555e-05
-1.95957052388842e-05
-2.69059898303736e-05
-4.25468459486541e-05
-3.98219141077718e-05
-4.4298545944492e-05
-4.46437990074191e-05
-3.86964655193483e-05
-2.90648875258003e-05
-4.85603305883525e-05
-5.57482004568429e-05
-3.2492575761701e-05
-1.76039997107281e-05
-2.3537177466736e-05
-3.57272653921343e-05
-3.94194522436041e-05
-1.07137370734923e-05
-7.7393632709151e-06
-3.65323584881353e-05
-1.79703875306848e-05
-2.1644077129366e-05
-2.91611620353904e-05
-2.44139385975376e-05
-3.75679501291831e-05
1.32082305333278e-05
-2.74885018820259e-05
-1.79142925722471e-05
-1.69624173909696e-05
-4.63617890353046e-05
-2.2360473790442e-05
-3.14857610052429e-05
-3.78239798529889e-05
-2.51925397221539e-05
-2.76105396119844e-05
-4.32098636648387e-05
-4.62898773161354e-05
-4.62265066794141e-05
3.3104873478305e-06
-2.05481046133652e-05
-6.66080971251473e-06
-1.51563576795484e-05
-3.51178543895696e-05
-1.06287829755382e-05
-2.12548692599252e-05
-7.83418936765825e-06
-7.6257154950587e-06
-4.69044590896943e-05
-3.70701867281699e-06
-2.31105608267336e-05
-7.05238005503432e-05
-3.66174111955198e-05
-2.87930084239179e-05
-1.6642578818603e-05
-2.67160980141362e-05
-3.39997246674391e-05
-2.55071720391744e-05
-6.00144234541314e-06
-1.38568379861449e-05
-8.79296055030635e-06
-1.45900587976045e-05
-3.11677957510825e-05
-5.18379392383226e-05
-2.1690558098451e-05
-4.16018207047993e-05
-4.42700309414142e-05
-1.73276138943666e-05
-1.70756603537047e-05
-2.88088382000727e-05
-4.1185027502338e-05
-6.03023662760604e-05
-2.6139147143714e-05
-5.12791733359068e-05
-5.11322236704152e-05
-2.93735172084202e-05
-6.0049742059512e-05
-3.0687565046931e-05
3.61984035475291e-06
-3.66064560860337e-05
-1.0543209046216e-05
-4.06078726405332e-05
-1.49899752166916e-05
-5.05345454771583e-08
-4.19200479785903e-05
-3.30795123254537e-05
-4.09514155091845e-05
-1.66206425025964e-05
-8.92227957747615e-06
-3.25494252095358e-05
-2.47996910164587e-05
-4.51324573405478e-06
-3.52270615746143e-05
-1.34480711936713e-05
-2.63990141455619e-05
-4.80257996169361e-05
-6.19384221737696e-05
-1.55352011945766e-05
-2.54643632957932e-05
-5.23588594357778e-05
-3.76742920041893e-05
-1.82309271660532e-05
-5.4469713196024e-06
-2.30849464736712e-05
-2.21820576377585e-05
-3.53847120880787e-05
-3.07808933676493e-06
-2.94514001108102e-05
-1.13666698879081e-05
-2.91543496703787e-05
-2.06538429596486e-05
-1.71777966311535e-05
-3.44577715962604e-05
-3.39418314267949e-05
-4.29371304464329e-05
-2.09546499746266e-05
-3.63424524940743e-05
4.74462636404381e-06
-1.76144410794496e-05
-1.13398263798457e-05
-5.86207737154579e-05
-1.9006767392253e-05
-2.55191632931311e-05
-2.35299695575429e-05
-1.3719579840782e-05
-2.63425133833268e-05
1.01713401811605e-07
-4.58123289864863e-05
-3.83036457180568e-05
-5.84725019080654e-05
-4.30419625004321e-05
-3.19112563061959e-05
-3.04013123458999e-05
-3.79017082480085e-05
-1.3854195426587e-05
-2.27590633585984e-05
-2.69442953666297e-05
-6.33198888154315e-06
-1.99252011163864e-05
-2.9130343913801e-05
-4.0326077458107e-05
-1.74260868333755e-05
-6.08045195251259e-05
-1.85879687936668e-05
-3.3912129157836e-06
-2.903990240572e-05
-3.00223230142772e-05
-1.19004430728005e-05
-2.16698969816122e-05
-4.08327366817724e-05
-3.62257398589463e-05
-2.28473398118557e-05
-2.58468173527183e-05
-2.82236334708158e-05
-1.87369451009964e-05
-4.99941228146482e-05
-4.3416103071964e-06
-2.73383929710367e-05
-3.26242249828711e-05
-3.25104326523245e-05
-3.6017295039575e-05
-3.36803242347885e-05
-2.58084289961127e-05
-9.07989105105591e-06
-2.3655821293099e-05
-4.20355642060285e-05
-3.05764811974546e-05
-2.11512149865015e-05
-3.44513838250152e-05
-4.15127567682005e-05
-1.36769532884302e-05
-3.7713426385223e-05
-3.34369433832038e-05
-3.53393278776621e-05
-2.6867195762617e-05
-1.58517208669203e-05
-3.10191961165949e-05
-1.23713536620789e-05
7.82041654716686e-06
-3.24185180921789e-05
-3.52771683250593e-05
-3.10307651623671e-05
-1.24559472193946e-05
-3.218608887146e-05
-3.3833660388661e-05
-1.94755046088013e-05
-2.47409967193358e-05
-1.77766972845747e-05
-1.34006876880414e-05
-3.72990425740121e-05
-2.4607449885607e-05
-2.84040897205262e-05
-8.72919146627575e-07
-3.13507399248979e-05
-3.9262371297565e-05
-1.34618690690999e-05
-5.29193766834255e-05
-2.72937430050896e-05
-2.19273090848005e-05
-2.9731360765633e-05
-1.01289290721286e-05
-4.84174102217138e-05
-4.98433927150954e-05
-3.53190922628999e-05
-2.51244868019168e-05
-3.83386569874091e-05
-2.7083203407893e-05
-3.2862924135173e-05
-4.77862581687733e-05
5.64360550331476e-06
-1.79409687042894e-05
-2.66415897524972e-05
-1.51065848343354e-05
-2.64753018764587e-05
-5.32074087592866e-05
-1.75410071120835e-05
-3.50217008324095e-05
-1.48905229414147e-05
-1.72121950520428e-05
-1.79841357716759e-05
-3.06258560811037e-05
-1.99781436555588e-05
-1.82219457018107e-05
-4.09607578650358e-05
-6.86136452671867e-05
-4.81145030174716e-05
-2.73530143219105e-05
-1.76373645376927e-05
-3.9145792012918e-05
-2.02324599741251e-05
-2.86766855650436e-05
-5.05432718787931e-05
-1.27751300975748e-05
-4.80076539626421e-05
-5.73675370248805e-06
8.78337673452917e-07
-3.86910879638138e-05
-1.21476195686475e-05
-4.42514771872124e-05
-3.21672048757249e-05
-2.23193907233764e-05
-3.88248861328069e-05
-1.25634317982689e-05
-1.30443175078369e-05
-4.21376024848799e-05
-3.90891360204859e-05
-1.97852983642502e-05
1.19325870779073e-05
-1.61029497567327e-05
-3.74071786553709e-05
-1.07537268759617e-05
-3.43576497827768e-05
-2.19165935706774e-05
-1.72900903328183e-05
-2.29514014264364e-05
-3.30656023224982e-05
-1.87963606055571e-06
-2.83436937857675e-05
-2.23157925303116e-05
-2.69279887317735e-05
-3.85928328254926e-05
-2.75896750850116e-05
-2.95764381806777e-05
-2.01908054141378e-05
-3.80450444523082e-05
-2.95759620733694e-05
-2.09057098096959e-05
-2.48876699838758e-05
-1.68553326959308e-05
-2.33103303932343e-05
-2.85646530721407e-05
-2.15234931630713e-05
-5.93839031282766e-05
-6.60228274460316e-06
-3.42274521066132e-05
-4.54124439979897e-05
-3.62649404794932e-05
-3.72940476476739e-05
-1.28856505288811e-05
-2.72415555722554e-05
-9.86164474734751e-06
-1.81865784024004e-05
6.19318714250306e-07
-5.17149200103055e-05
7.40577345175077e-06
-3.47677684163461e-05
-1.34496853443372e-05
-3.06171120844373e-05
-2.29450561074989e-05
-3.17695344080445e-05
-8.04957488562173e-06
-4.07584735818732e-05
8.66719489224646e-07
-3.65058389735542e-05
-6.03635375670494e-07
-3.30646363238513e-05
-3.90087861498528e-05
-3.2301246070706e-05
-4.01115984469969e-05
-3.31550418881553e-05
-3.4583865866985e-05
-2.14157269643718e-05
-1.64124637603137e-05
-5.95399990057923e-05
-3.15603008419229e-05
-2.02918089520611e-05
-3.29115448878281e-05
-1.27072258901819e-05
-1.75332836225349e-05
-3.78217182500105e-05
-5.54051948752602e-06
-2.03287894158684e-05
-4.26013985790345e-05
-4.13643886210881e-05
-2.48720532505624e-05
-9.40170626255419e-06
-3.89457710038766e-05
-3.69763680923808e-05
-1.20853175047147e-05
-1.41766544688967e-05
-2.39511602059877e-05
-3.79427009352954e-05
-2.02894383226837e-05
-1.73004384517553e-05
-2.79419032398732e-05
-4.33655938674609e-05
-2.42799396600584e-05
-1.65152054850868e-05
-9.46522047536932e-06
-2.17680417667895e-05
-3.74226198605512e-06
-4.43519784490794e-05
-4.92767220552578e-05
-8.26694149936671e-06
-1.74495614565266e-05
-4.20980567201062e-05
-3.55452814587067e-06
-2.57307814854891e-05
-2.45536197839666e-05
4.12718235150552e-07
-1.74520015179227e-05
-3.03311741745378e-05
-2.56649790020443e-05
-2.84559778310066e-05
-2.63369038712541e-05
-2.47193146919812e-05
-3.70392075961503e-05
-4.58329995226157e-05
-2.69047492335804e-05
-3.13537331654671e-05
-4.07768954330506e-05
-1.77495104602902e-05
-3.19962891253984e-05
-4.09249288273786e-05
-2.45488879204218e-05
-1.71490241576026e-05
-2.56148785313188e-05
-1.93404934084845e-05
-1.73339519283891e-05
-2.81155781637297e-05
-2.18579391899302e-05
-3.03977286601528e-05
-4.6104530404271e-05
-3.79676141699571e-05
-3.41947266304416e-05
-2.72125558344197e-05
-3.11033497962131e-05
-2.77208076751868e-05
-3.06129056784711e-05
-3.97312569456247e-05
-4.49743022259726e-05
-2.329751811307e-05
-1.23006167956787e-05
-1.68391518034116e-06
-4.39430908030857e-05
-5.82710460389621e-05
-1.49869589166191e-05
-2.02718797412556e-05
-3.48382917216759e-05
-3.74960720787421e-05
-2.12002182299177e-05
-1.99402468267318e-05
-3.94982535132366e-05
-2.92898394688305e-05
-2.27293821513172e-05
-5.50968989022216e-05
-4.51104290364811e-05
-1.94181932072659e-05
-4.06185364810398e-05
-1.14594754067217e-05
-2.1236285355664e-05
-2.42199414729501e-05
-2.42365397946794e-05
-2.46450078602854e-05
-2.74844086209822e-05
-4.14258915297004e-05
-4.90540752809196e-05
-2.08969031512214e-05
-3.59447497733963e-05
-2.64417776837874e-05
-2.78947485765208e-05
-2.8458766888894e-05
5.31248237379226e-07
-3.99957966553023e-05
-1.72014813872248e-05
-4.4897116214069e-05
-2.57697349515927e-05
-3.86050283450884e-05
-3.90811368666304e-05
-3.95191058193005e-05
-3.7870218378966e-05
-2.47221598843795e-05
-2.63291485814634e-05
1.17499469753496e-06
-2.47858210883814e-05
-5.4117291405835e-06
-1.64803080153503e-05
-1.66117846549036e-05
-3.90488700686914e-05
-4.60900419092198e-05
-4.82506504366652e-05
-4.33813619953473e-05
-5.83973227879524e-05
-3.36701424609844e-05
-2.78264536497559e-07
-1.36077590450631e-05
-1.49549718824803e-05
-1.20679794985468e-05
-1.75011110058168e-05
-3.89364128136163e-05
-3.41792808993002e-05
-4.45335969519202e-05
-2.19867381451362e-06
-2.28789995163889e-05
-2.94754242147036e-05
-1.56777568394347e-05
-2.61658194216058e-05
-3.7798469956352e-05
-3.54478293939464e-05
-3.31718161363661e-05
-1.11878832977274e-05
-3.62984725177944e-05
-4.10331603303774e-05
-1.8398714688943e-05
-5.17433263608366e-05
-3.58791353878835e-05
-3.04378783745128e-05
-2.87394186724054e-05
-4.70002470489049e-05
-2.61515391715926e-05
-4.57830555724004e-05
-1.59849394301152e-05
-3.28397408585179e-05
6.32273845792746e-06
-2.30554600849539e-05
-2.55668957026442e-05
-5.82236889390523e-05
-7.25646845084388e-06
-3.18921801636628e-05
-5.02612967236674e-05
-6.5091053148129e-05
-1.30092733648803e-05
-2.24716958043999e-05
-1.67314298885541e-05
-3.81253267508401e-05
-2.69056358648011e-05
-3.93614574739771e-05
-2.6866652518638e-05
-6.13850003739318e-05
-2.47797310432372e-05
-5.65166823056455e-05
-2.6595961439152e-05
-2.68540859797339e-05
-2.83297246859963e-05
-3.80379779544132e-05
-4.83533049336669e-05
-2.38438693379409e-05
-1.29963022464477e-05
-4.34226361400357e-05
-3.16579157912499e-05
-3.07020654221393e-05
-4.1163925929921e-05
-3.30682198891594e-05
-2.47745648779659e-05
-2.25528541769438e-05
-1.66290621615099e-05
-5.52856551150579e-05
-3.33646338425647e-06
-1.93480593046886e-05
-3.82145648542906e-05
-2.94524968475487e-05
-4.53708703029106e-05
-3.44421742824076e-05
-4.44985232066864e-05
5.39417978211261e-06
-1.39133525817192e-05
-3.15872762584346e-05
-2.11120848252228e-05
-3.93835678368149e-05
-2.63851705622033e-05
-3.14694945036962e-05
-1.26102101799532e-05
-1.09586912997509e-05
-1.75577213884063e-05
-3.30596865848514e-05
-1.21561674082386e-05
-2.67674703498576e-05
-2.12856994431603e-05
-4.61682139810952e-06
-5.56963031463329e-05
-4.94183243652746e-05
-2.17435392854048e-05
-1.76842229267427e-05
-1.35161121103857e-05
-4.72280884365521e-06
-3.64540227094593e-05
-2.39604644555763e-05
-2.58964507690509e-05
-2.83669409861603e-05
-7.92907369344337e-06
-3.98373702325874e-05
-4.09835673647515e-05
-3.55289551793792e-05
-6.10127915953203e-05
-2.17636398423759e-05
-1.00246152987882e-05
-3.79976066872524e-05
-4.30442386689637e-05
-4.77452433412866e-06
-1.26786271937297e-05
-2.9987387065761e-05
-1.71458302110895e-05
-3.69404590474152e-05
-5.1860907810526e-05
-1.51859281815128e-05
-4.83458125591014e-05
-4.09815147950434e-05
-2.65273551939617e-05
2.1413285695551e-06
-3.58141028043875e-05
-2.69723412997626e-05
-4.8881058304505e-05
-3.619719409107e-05
-2.74792751919752e-05
-5.31253685161838e-06
-3.03963054565867e-05
-3.10719360393577e-05
-5.96117001463984e-05
-3.28145491042931e-05
-4.83678165640361e-05
-4.62259466803643e-05
-5.63542535948959e-05
-3.92999929005901e-05
-2.45873045983141e-05
-1.72190588088222e-05
-2.09887977100695e-05
-4.42047595388689e-05
-3.34643681859088e-05
-7.87716098074525e-06
1.15800603321734e-06
-4.17911583763587e-05
-2.5962683897621e-05
-2.01928333168231e-05
-2.08900474058552e-05
-1.72913392664042e-05
-4.30003054360355e-05
-4.10857611345706e-05
-2.9896650790289e-05
-1.48976646261154e-05
-1.15011696260769e-05
-2.49699434476923e-05
-3.03100898738526e-05
-2.97797562512076e-05
-1.63008673702674e-05
-5.41392534526426e-05
-7.92549611379734e-06
-9.38981579419018e-06
-3.06359842281099e-05
-2.6358918865266e-05
-9.51098309725225e-06
-1.3626038036588e-06
-3.23851765819369e-05
-1.77202214934133e-06
-3.03370439932088e-05
-6.24022412842263e-06
-3.1906509745631e-05
-4.792116544407e-05
-4.4170195162582e-05
-4.22191967218333e-05
-3.17783607534988e-05
-4.7553798506287e-05
-2.17755015527051e-05
-4.69531928098698e-05
-4.21982223089147e-07
-2.5906959990667e-05
-4.96842386686783e-05
-2.93230171896214e-05
-3.83749610949294e-05
-1.9246068527115e-05
-2.82213021001454e-05
-5.20471448223468e-05
-1.69277259267347e-05
-2.39107034242903e-05
-2.93317538476824e-05
-2.49926085582853e-05
-7.24892152012885e-05
-4.45832452753787e-05
-7.87535825407438e-06
-3.51719456904858e-05
-3.05547814406321e-05
-3.36905447168351e-05
-2.75941153243978e-05
-5.71483037537433e-05
-4.06849567500805e-05
-2.08783033639433e-05
-3.27611548725962e-05
-2.38651489218868e-05
-2.75814056295971e-05
-4.58702545755495e-05
6.19116202813313e-06
-1.78653775866639e-05
-4.7790823724284e-05
-1.70693361038281e-05
-6.91894758475464e-05
-5.51477057320215e-05
-5.40235632862767e-05
-1.03152429121987e-05
-3.31050093886937e-05
-3.03806622278543e-05
-2.94398546155728e-06
-3.3505704530011e-05
-2.43204704115457e-05
-2.30766706472766e-05
-3.70109065420307e-05
-2.15363057369713e-05
-2.80261068504461e-05
-1.5827419961667e-05
-2.97360781183549e-05
-1.92012598669954e-05
-1.65514762622693e-05
-3.775416327295e-05
-3.09436060841992e-05
-1.19726164575112e-06
-2.1100447051316e-06
-7.57024517004669e-06
-1.27055688587235e-05
-4.26030320241393e-05
-4.79392348667241e-05
-3.52772452023772e-05
-3.35179117483648e-05
-1.55935572423169e-05
-5.46870860474996e-05
-1.88286579490023e-05
1.81663006597227e-06
-4.82395889667013e-05
2.16234470223168e-05
-7.40138593610704e-06
-1.83528212240581e-05
-2.1261587718591e-05
-1.4533354295744e-05
-2.47921354534786e-05
-3.58808538324106e-05
-3.69575817585808e-05
-2.88792422479217e-05
-4.49535363362415e-05
-2.91743194527752e-05
-2.78580966922198e-05
-2.38234955494851e-05
-1.3352141003641e-05
-2.14535638169568e-05
-2.60968542188487e-05
-1.0538964538834e-05
-4.82510270329649e-05
-2.98347117851225e-05
-4.55312969919835e-05
-1.44548071545191e-05
-2.2391431140954e-05
-3.83191705981239e-05
-5.14524241982077e-05
-2.92625104174335e-05
-4.58761302711542e-05
1.26113898424204e-05
-1.9247783238511e-06
-3.04044897986015e-05
-2.49450471216089e-05
-5.19879748914095e-05
-3.55470277470858e-05
-1.96662195574186e-05
-3.49534840554746e-05
-4.36922411801409e-05
-1.66215394345185e-05
-3.24840971046995e-05
-9.02538202593349e-06
-5.18955947317844e-05
-6.90959997297357e-05
-5.97116158981544e-05
-2.41137346796939e-05
-2.56474248409769e-05
-1.88288566399802e-05
-2.4769652498066e-05
-2.97021879089923e-05
-1.99599957935733e-06
-9.61197861768034e-06
-3.16944641597917e-05
-1.39249419896206e-05
-3.8504576816441e-06
-2.89370400430325e-05
-6.19418708914245e-05
-1.86930543314395e-05
-2.43653110994529e-05
-1.65842230432302e-06
-2.86106962418285e-05
5.32097557721659e-06
-5.04778143569891e-07
-1.9032677264714e-05
-2.61595670076231e-05
1.05771797511387e-06
-7.44779574728776e-06
-2.43541648763699e-05
-2.08169146077483e-05
-4.74367582868619e-05
-2.31350702840594e-05
-3.03459634156734e-06
-2.73488348430988e-05
8.95914068631282e-06
-3.0632293237147e-05
-4.13476556481152e-05
-3.25701830664591e-05
-2.93102088886834e-05
-3.62310073831576e-05
-1.08261018897641e-05
-2.68849986160117e-05
-3.22239509731666e-05
-2.28035968476631e-05
-1.57793997244138e-05
-2.33297747138196e-05
-3.15562316869888e-05
-3.66336248738959e-06
-4.56966287055339e-05
-2.65625453157514e-05
-3.44036624372783e-05
-4.6652010052324e-05
-3.02546453009916e-05
-1.87012532292018e-05
-1.70333141358227e-05
-2.88429479864524e-05
-4.53850186820724e-05
-3.00763298002897e-05
-4.67701088796208e-05
-1.46160302519312e-05
-2.6198832680199e-05
-2.99531228510353e-05
-4.40064719467521e-05
-4.58705668262874e-05
-4.71061053413792e-05
-3.11863112001241e-05
-1.40983558431937e-05
-3.25387047841159e-05
-2.90274640885506e-05
-4.73749765002961e-05
-5.05616884118923e-05
-1.04281474129185e-05
-4.06963811521946e-06
-4.04633882173752e-05
-2.6337217447956e-05
-4.89323561983427e-05
-6.06006798277691e-05
-1.96261506376325e-05
-3.12141216204087e-05
-3.97355363632697e-05
-1.45208741271091e-05
-2.1524277998281e-05
-2.65315824033009e-05
-2.8709258290363e-07
-1.77979104595862e-05
-1.32443131147557e-05
-3.77441825083043e-05
-6.17015694260421e-06
-2.7597433862303e-05
-3.59481293720648e-05
-1.3136483168395e-05
-2.53594782051954e-05
-3.45979323633323e-05
3.36583016102245e-07
-4.48557233204018e-05
-2.31500199402534e-05
-3.04333779435919e-05
-4.83573916950603e-05
-4.74055482516294e-05
-1.83510890248203e-06
-3.02740559329739e-05
-1.91635255217319e-05
-2.22376850145017e-05
-3.73049604666051e-05
-6.34736452079635e-05
-3.68371803940907e-05
-1.24379166635835e-06
-1.24765839437571e-05
-2.58095246958152e-05
-1.24094203173609e-05
-1.79230953151929e-05
-1.6119313859822e-05
-3.57121105753433e-05
-1.56697060631533e-05
-1.63928134197876e-05
-2.05712009482881e-05
-2.28290425377224e-06
-1.78566757510219e-05
-3.5597510280317e-05
-4.82449145814238e-05
-2.4512779042545e-05
-2.62345185295414e-05
-4.34367534605461e-05
-3.8373686928729e-05
-2.67351066885204e-05
-1.70747261349424e-05
-6.22732322747905e-05
-1.69694497768231e-05
-8.33992275882428e-06
-2.94812429444316e-05
-2.10701723153062e-05
-2.2679490918682e-05
-1.52718778351665e-05
-4.10757862101928e-05
-2.61133101734691e-05
-3.19808117132037e-05
-2.86103770275806e-05
-2.67390430335698e-05
-3.9346325366157e-05
-3.05023793777938e-05
-2.67911795020397e-05
-9.65740017159601e-06
-4.10155091839993e-05
-2.70807041087708e-05
-5.22255208787614e-06
-4.10445874372453e-05
-2.89766614184306e-05
-2.23151311963421e-05
-4.93324615857138e-05
-2.67281037484781e-05
-4.47812559062298e-05
4.60178631723611e-06
-3.95196727610043e-05
-2.06206058689968e-05
-5.69552849039083e-05
-2.60088271326778e-05
-1.85575638883078e-05
-2.7315767516495e-05
-3.44624908280369e-05
-4.36189237771835e-05
-1.23082841371648e-05
-1.89725696801109e-05
-6.32095123625395e-05
-2.93663518349548e-05
-5.76589162199372e-05
-2.49991963281293e-05
-1.87186014572135e-05
-2.56953798912315e-05
-1.98850081559811e-05
-3.54107705177939e-05
-3.59897834328378e-05
-9.60391800378797e-06
-4.19953997470096e-05
-2.3557294846979e-05
-2.0324217537244e-06
-3.72965892913769e-05
-2.32792648120797e-05
-3.76988969478394e-06
-2.13200892827164e-05
-2.79134046040845e-05
-2.36563972098346e-05
-1.27698977692938e-05
-2.24868097407568e-05
-1.9101465469606e-05
-1.54472383826402e-05
-1.57977456844065e-05
6.70373724694011e-06
-3.07192305229896e-06
-1.09175971284222e-05
-4.14701821281516e-05
-1.37912721465215e-05
-1.23303012098865e-05
-1.37404033421952e-05
-3.82349758670391e-05
-3.84509774692047e-05
-3.2358756931967e-05
-3.2975955654964e-05
-8.26231373492324e-06
-2.0876841109593e-05
-3.98121875787893e-05
-2.74761311350804e-05
-5.88277243430976e-05
-1.37397676679922e-05
-1.46690951288881e-05
-1.57350292368206e-05
-4.782798682627e-05
-2.34953283908888e-05
-1.31961953846999e-05
-5.48851746039174e-05
-5.38419248833251e-05
-5.2398325209113e-06
-3.9066315475279e-05
-1.68995886051841e-05
-1.21465188268247e-05
-3.15542538338791e-05
-2.22848558292612e-05
-7.64120301657439e-06
-1.46904476492358e-05
-2.50310307545613e-05
-1.88540774534168e-05
-2.06742360690173e-06
-2.16933096555769e-05
7.92690129416602e-06
-1.27417362675369e-05
-2.52351219147177e-07
-4.84585524655955e-06
-4.55014152661957e-05
-5.26705158135483e-05
-3.40159148923981e-05
-4.96656410865929e-05
-4.99454581504684e-05
-3.22019907712047e-05
-4.19088553484181e-05
-4.87883567972696e-05
-1.20369665822851e-05
-1.43909727228109e-05
-6.68360296860145e-05
-4.64424415542974e-05
-4.50182675058595e-05
-2.889706093107e-05
-1.05681477785545e-05
-7.56806852313941e-06
-2.16517492873802e-05
-4.28079150115253e-05
-3.22230259420588e-05
-3.31312406335871e-05
-3.82656973037307e-05
-2.27354850062938e-05
-5.38189993681832e-05
-2.43422896837201e-05
-2.14483462688471e-05
-2.87184044034868e-05
-4.75858781211282e-05
-3.84577285821668e-05
-2.52503275564822e-05
-1.24625198682609e-05
-3.57879680441493e-05
-3.91961139124847e-05
-2.01225361599626e-05
7.8130299080967e-06
-3.4535148857261e-05
-2.92961683133687e-05
-3.14472412496033e-05
-4.55377546233829e-05
-3.56870440202467e-05
-8.39119409138926e-06
-4.6692311948666e-05
-4.08584750036638e-05
-3.15532739637138e-05
-2.67081905893318e-07
-1.40661904706625e-05
-3.3203632652852e-05
-3.69550396561867e-05
-4.26407452761704e-05
-1.46770138123048e-05
-3.79179129597216e-05
-7.56066780019514e-06
-9.50297965126794e-06
-4.53892632959069e-05
-2.48011130811329e-05
-1.00960572079381e-05
-4.32845171541053e-05
-1.37813114965041e-05
-6.21643980318681e-05
-3.35417922910541e-05
-2.53236186554324e-05
-4.1290818094016e-05
-3.232335833449e-05
-4.5167781030072e-05
-1.57103126395586e-05
-8.82616945679898e-06
-1.5286144801554e-05
-2.65561909285022e-05
-6.21194144749174e-06
-3.92261027858439e-05
4.49048392390933e-07
-3.50754314860316e-05
-6.09851531528842e-05
-3.52134475653187e-05
-3.2125975649854e-05
-2.90034257384584e-05
8.05667647663756e-06
-2.8765691454855e-05
-3.92861289375531e-05
-3.39350690055546e-05
-3.82867080600509e-05
-2.46864479135732e-05
-5.0522395348066e-05
-1.22232488722954e-05
-2.71693236153222e-05
-5.03594047909046e-05
-1.55878927885795e-05
-3.64149187465613e-05
-1.27827386753454e-05
-4.0259611223764e-05
-7.9223472501221e-06
-2.2559607232631e-05
1.93252372742081e-05
-2.2503013176635e-06
-3.15351606898657e-05
-7.12295380644788e-05
-1.05540441817499e-05
-5.07593487005648e-05
-2.40767356677918e-05
-3.55321573453691e-05
-3.64862082328408e-05
2.16031711121585e-06
-2.85368269405332e-05
-1.22086432485762e-05
-2.83902691866825e-05
-5.3697508871452e-05
-2.70855401294329e-05
-2.15718153530168e-05
-1.25048925246123e-05
-1.57052333604548e-05
-3.05136582510132e-05
-5.98711601628259e-05
-4.78310045304609e-05
-2.28230752718174e-05
-2.35666520762327e-05
-1.27042027714983e-05
-3.21543452253112e-05
-3.86948946136631e-05
-1.91598052701518e-05
-3.55456710399655e-05
-3.41388173088483e-05
-4.03558595095111e-05
-7.89217324879216e-06
-3.8029265048662e-05
-3.28440840702004e-06
-2.6465390848452e-05
-5.07087077557145e-05
-2.55843020407255e-05
-1.06637593058146e-05
-3.42250564159514e-05
-1.34860375581555e-05
-2.26065768105398e-05
-2.58868491802534e-05
-1.65566814061715e-05
-3.13101603960941e-05
-4.12443727203905e-05
-2.3521168556964e-05
-3.97744737101332e-05
-1.26818857800027e-05
-1.74329595779216e-05
-2.38641931482433e-05
-9.71208877007917e-06
-2.51926818377712e-05
-1.81683528527859e-05
-4.66474681149448e-06
-3.22010272040135e-05
-1.2950414432614e-05
-3.53353740413699e-05
-5.8804273731686e-05
2.15679834335496e-06
-2.3701749269176e-05
-2.20442366076249e-05
-4.08017193714242e-05
-2.4582534950906e-05
-4.62673192050838e-05
-1.89416547794435e-05
-2.61920339310883e-05
-1.99003494422969e-05
-3.8005471982712e-05
-4.43156125001659e-06
-5.28620442328306e-05
-4.42249704096424e-05
-1.13172356271648e-05
-2.60633055438659e-05
-7.45962261106443e-06
-3.10226634024053e-05
-3.45113438744275e-05
-3.03787307628629e-05
-3.15518618699959e-05
-3.30462624454866e-05
-3.27222805031374e-05
-7.7285854686842e-06
-3.02137462853046e-05
-2.39965490089785e-05
-2.98669086482239e-05
-1.39034263621023e-05
-4.5597568334943e-05
-2.37144601420392e-05
-2.48281775268436e-05
-1.85547562164164e-05
-3.84006286979524e-05
2.08298839810298e-07
-3.94365895006526e-05
-1.44880575810147e-05
-2.64561541796627e-05
-1.76742223294012e-05
-2.25013019201819e-05
1.89239220716993e-06
-3.37342021870453e-05
-1.58562010782895e-05
-2.6412441713839e-05
-2.50623955221072e-05
-3.07784224764425e-05
-2.47602702406122e-05
-1.58685031503644e-06
-1.45058881549028e-05
1.02367460510086e-05
-4.88079114493674e-05
-3.41875442619878e-05
-2.31406758737814e-05
-2.98075794668467e-05
-3.42903315794441e-05
-2.17093402345009e-05
-3.12608125798038e-05
-1.41529740238859e-05
-1.93682735999623e-05
-2.23618043515515e-05
-1.45679585250896e-05
-2.77687257611372e-05
-3.40911307991994e-05
-4.05082930366952e-05
-2.24645086304742e-05
-8.60122563165471e-06
-2.92718746444191e-05
-3.57467821715527e-05
-2.44679081015945e-05
-1.89409468332539e-05
-2.31831002117287e-05
-1.14439424586487e-05
-2.34840005737348e-05
-3.46133433456697e-05
-1.21116487612656e-05
-4.98118761791112e-05
-1.88993519256793e-05
-1.71681234538181e-05
-1.08797805641553e-05
-3.01543604166746e-05
-1.92901848017618e-05
-4.07132206179134e-05
-1.42382007404978e-05
-4.59092808217807e-06
-2.81210306813233e-05
-2.8184385458345e-05
-1.72464040570344e-05
-3.90089833719574e-05
-3.92179310505051e-05
-4.25862151371733e-05
-3.36215363941695e-05
-3.33931652006063e-05
-3.28495097562891e-05
1.1179126636694e-05
-3.78294993906116e-05
-3.94546827749101e-05
-1.61031521271659e-05
-2.55332483030443e-05
-2.21844579549998e-05
-2.5434146894277e-05
-2.56319359214799e-05
-4.35536786420818e-05
-4.16987333852791e-05
-1.95139862118707e-05
-1.99217739542694e-05
-2.19145107894846e-05
-1.4716933271228e-05
-2.96298212109676e-05
-4.00495457516046e-05
-3.32321979242024e-05
-3.05696753065972e-05
-2.95506332231295e-05
-2.2465013214357e-05
-5.45521279400228e-05
-3.81540075891624e-05
-3.38841861361254e-05
-3.08425182907296e-05
-1.51639233866756e-05
-1.68986886347467e-05
-3.62923273664807e-05
-3.83607934236258e-05
-2.88469055461589e-05
-2.77926508383396e-05
-2.39631394667593e-05
-3.14437613223237e-05
-2.05493257074184e-05
-2.98279563299752e-06
-1.59514013882033e-05
5.73654373960692e-06
-6.82014968468781e-06
-1.02294641312065e-05
-2.98585403236379e-05
-1.99491211765267e-05
-5.67719407258635e-05
-2.56274535557319e-05
-3.50953532582426e-05
-5.02009325305325e-05
-1.96612835722801e-05
-3.23555533514501e-05
-3.44611310634286e-05
-2.31881039913227e-05
-4.13228616477899e-05
-3.87143011615702e-05
-1.02842103130388e-05
-1.9998358751209e-07
-3.81034893930589e-05
-3.51227006785732e-05
-6.26831251017082e-05
-3.81952449473758e-05
-5.4123845454864e-05
-3.70548931199289e-05
-1.71215661661002e-05
-3.09184326674252e-05
-2.27918178832306e-05
-2.91402179454417e-05
-3.9656688094532e-05
-3.72835340670306e-05
-3.39252543043135e-05
-1.61086755574477e-05
-4.04826279652102e-05
-3.87208810659744e-05
-1.65394675688764e-05
-1.9962058859982e-05
-8.63202259498851e-06
-2.26791652393981e-05
-3.98368347271813e-05
-5.80988304591168e-05
-2.7577108463762e-05
-1.98059214931573e-05
-1.99183262087167e-05
-2.93939449633577e-07
-1.36776352256885e-05
-2.28588723852207e-05
-2.33789381902094e-05
-2.1733693899675e-05
-2.38619872054195e-05
-2.22456199731256e-05
-4.30050256465976e-05
-4.21436930471582e-05
-3.27061147759245e-05
-5.55687493658994e-05
-1.33955916412259e-05
-2.87415237371955e-05
-4.99114738270962e-05
-1.75328247725917e-05
-1.53955658865965e-05
-1.98209404723259e-05
-2.28081013655147e-06
-6.38179602098261e-05
-3.13268892667668e-05
3.35860147913996e-06
-9.55929568926259e-07
-1.35299346216457e-05
-4.55208731405784e-05
-3.87326263288671e-05
-3.57227434408347e-05
-1.93911904782065e-05
-3.98543805718596e-05
-2.19350469729766e-05
-1.77988884717984e-05
-2.02956483650828e-05
-3.47286936064152e-05
-4.25272744197462e-05
-4.19883784607851e-05
-3.29603199901706e-05
-3.91696743732718e-05
-4.51292831253252e-05
-2.59964101112752e-05
-2.02014547520089e-05
-2.43555914792617e-05
-2.36417990110632e-05
9.37265098187744e-06
-2.37119982116633e-05
-4.6095465777375e-05
-3.50195544999185e-05
-2.47914704797321e-05
3.98078676730264e-06
-2.78467875524898e-05
-3.21806364010124e-05
-4.40303982185279e-05
-4.03529446615209e-05
-2.3466522716429e-05
-4.25883202631961e-05
-2.36805807168817e-05
-1.66989176597347e-05
-2.45779464124483e-05
-2.3118901708386e-05
-3.17282256007382e-05
-3.5226598899179e-05
-2.76338712749405e-05
-2.54603151643696e-05
-3.78709667853768e-05
-4.25318206296476e-05
-3.69604772817267e-05
-5.16117480837908e-05
-4.47737270521018e-05
-3.71733416734702e-05
-5.48023241484277e-05
-4.6132401508239e-05
-1.30662993255335e-05
-3.80805686950189e-05
-1.77150123413976e-05
-5.29152701456299e-06
-3.56414918933773e-05
-1.22743517533894e-07
-3.51640472322378e-05
-5.45199940946654e-05
-2.21357727096395e-06
-1.54946190472626e-05
-2.42774724676056e-05
-1.34431796580538e-05
-1.40592544355433e-05
-4.84753817111911e-05
-2.78354550695587e-05
-3.38890135458422e-05
-2.19020426968567e-05
-2.52231977819361e-05
-1.47678181923253e-05
-3.94722849682952e-05
-5.33502847711989e-05
-2.11326819999057e-05
-4.04856897223521e-05
-3.24330962399512e-05
-4.086324103598e-05
-1.03159934940437e-05
-5.20453542940489e-05
-1.22601797235352e-05
-7.81222982853844e-06
7.75328483939517e-06
-2.05080156280998e-05
-2.04802326233564e-05
-3.65139375982386e-05
-3.73371902676327e-05
-2.44887644337841e-05
-8.60171106070635e-06
-2.57603548982963e-05
-4.49175517898063e-05
-4.87771250975327e-05
-3.32520798781222e-05
-5.35911605806868e-06
-3.04877085533781e-05
-1.45382647884043e-05
-4.16438173263833e-05
-6.67669954922738e-05
-2.59073973502621e-05
-3.77296527121253e-05
-3.25138906857721e-07
-8.91444885422823e-06
-2.52904945785273e-05
-9.56639268135169e-06
-1.981994458403e-05
-1.07488112252695e-05
-3.13868015107296e-05
-4.66508692757103e-05
-2.28087837832869e-05
-2.87050080540841e-05
-3.40299086756437e-05
-5.05663238929924e-05
-1.37260020648564e-05
-2.62052491930739e-05
-3.15206509123107e-05
-2.77603464503851e-05
-4.24988629265436e-05
-4.06222963296637e-05
-2.97150883334094e-05
-2.84091811061112e-05
-5.35476664834826e-05
-3.56481292631778e-05
-1.23879949420111e-05
9.24214829920689e-06
-1.48379272206225e-05
-2.1767588892127e-05
-2.98361782870126e-05
-1.80618654991696e-05
-1.85594423969796e-05
-2.31633780501442e-05
-5.87491098956286e-05
-2.63411217795714e-05
-1.63894627756699e-05
-3.96383634767779e-05
-2.39369387646604e-05
-2.73993659025297e-05
-1.82615325409569e-05
-2.79078306838941e-07
-1.94901084692554e-05
-1.28514190124191e-05
1.27004493672036e-05
-5.04302638831087e-05
-2.83725743868252e-05
-2.95623346341988e-05
-4.57790129285062e-05
-2.14203295516753e-05
-1.92659137072717e-06
-5.22187371090601e-05
-3.34509574192409e-05
-7.95283989080387e-06
-1.54660185962128e-05
-2.22887518766017e-05
-4.87077564693273e-06
-2.72800806843553e-05
-9.63837925398093e-06
-4.8302858342261e-05
-5.11111241992323e-05
-2.92468044720304e-05
-5.02764527045616e-06
-2.36918454872073e-05
-2.83664836157193e-05
-2.77681616292505e-05
-3.0574231622183e-05
-2.65743505967652e-05
-4.52346607485237e-05
-1.50566231157519e-05
-1.26008606526471e-05
-3.25500631144714e-05
-1.25969502801237e-05
-3.4892309354322e-05
-7.75743916421373e-06
-2.30418915061833e-05
-7.81890581044103e-06
-3.90578956696218e-05
-4.89002737024884e-05
-3.09124885829481e-05
-1.48826235940894e-05
-2.08687826146082e-05
-3.62027721967568e-05
-3.42865018911376e-05
-1.02898733188635e-05
-1.21287337672351e-05
-5.09253697748107e-06
-1.58208587191908e-05
-5.33112422373278e-05
-4.99358363408866e-05
-4.16203146926827e-05
-3.52747658283797e-06
-4.34433350553549e-05
-4.68227016589349e-05
-4.7603162109232e-05
-4.94681156016338e-05
-5.96418480150214e-06
-1.41842988774153e-05
-1.38334348380243e-05
-3.93728164319137e-05
-3.43506947253416e-05
-5.13305449011031e-05
-1.35993465929979e-05
-3.85655443330721e-05
-1.51765345937526e-05
-4.25413159314284e-05
-2.75801762169508e-05
-2.98433073494643e-05
-1.06415188920266e-05
-3.04429296373655e-05
-1.99026958520125e-05
-2.43572985528955e-05
-3.89384471492486e-05
-3.68530332462589e-05
-1.82038158765444e-05
-5.13074485006316e-06
-3.24875562161569e-05
-4.80348815882701e-05
-3.70432402366311e-05
-2.58296338440705e-05
-4.5455429141397e-06
-1.53683261963217e-05
-3.37559890092345e-05
-2.84997645715236e-05
-2.92154189144905e-05
-1.68121584186739e-05
-3.47046882458532e-05
-4.73649982500606e-05
-3.66684431751336e-05
-3.11681686176853e-05
-1.52622015088762e-05
-3.16818869495561e-05
-4.56196371498828e-06
7.12791709406721e-06
-4.38430775003342e-05
-9.24027715736447e-06
-2.82482417632394e-05
-3.68709195555189e-05
-2.89139267346922e-05
-1.66658804536681e-05
-1.64513758003498e-05
-4.09483860831917e-05
-3.79535317269526e-05
-2.75223390946349e-05
-3.97849359659831e-05
-1.64777088596107e-05
-3.31141416876029e-05
-3.2702611196742e-05
-2.46115629393982e-05
-3.70056393060004e-05
-2.71749920319793e-05
-3.48221652474176e-05
-2.49403320799554e-05
-6.62162560921689e-06
-7.04325392736044e-06
-2.35809935752131e-05
-2.66383196396077e-05
-5.48856052407225e-05
-3.13999682213156e-05
-4.3930041012171e-05
-1.31216630603256e-05
-8.4966887517448e-06
-3.61266443283563e-05
-1.11846044921315e-05
-4.03846344402889e-05
-2.37355434766365e-05
-3.93555147931009e-05
-2.79526314994106e-05
-1.51102568275953e-05
-2.1166432254272e-05
-2.10256507657542e-05
4.67776058402432e-06
-1.30502105063955e-05
-4.18565830589406e-05
-1.23331200285318e-05
-2.5937082234342e-05
-4.15675706744073e-05
-3.469615609366e-05
-3.67739376932529e-05
-3.1368545682808e-05
-2.97316002797802e-05
-1.69758019039868e-05
-6.41732592953056e-06
-3.17782834043265e-05
-4.11569739427629e-05
-2.56333837068919e-05
-3.055727246292e-05
-3.39693990857805e-05
-3.09943390034778e-05
-2.75324727374502e-05
-2.89523594114289e-05
-3.01492298528276e-05
-1.54687737216015e-05
-1.54228512629606e-05
-1.37823285288057e-05
-2.53911726026974e-05
-1.99221244810183e-05
8.3472172385385e-06
-2.78471627656613e-05
-2.61633942466942e-05
-7.07904282646902e-05
-2.1666635966565e-05
-3.75561035766925e-06
-1.26163398220252e-05
-1.90733349031938e-05
-4.57083817635427e-05
-2.26785567005137e-05
-6.07577682135665e-05
-1.38173303038152e-05
-3.00889832735628e-05
-4.74504919328917e-05
-1.2624301705548e-05
-3.39105597562705e-06
-1.32835711968564e-05
-2.73001710690215e-05
-1.78326785390571e-05
-4.81102710878471e-05
-1.41216145658818e-05
-2.29554164154476e-05
-4.02840807611023e-05
-4.66720746065702e-05
-1.23434673295642e-06
-3.08921707129581e-05
-1.24308287358895e-05
-1.87031071120569e-05
-2.81587376408009e-05
-6.95554906619772e-06
-2.33633927856856e-06
-4.66515947195652e-05
-1.43383356598702e-05
-2.87888176944783e-05
-1.84874092731911e-05
-3.42601455601186e-05
-3.37421818291671e-07
-2.92385017849439e-05
-1.92342147027691e-05
-3.82224183739925e-05
-2.14256205849269e-05
-2.28054550915981e-05
-4.71480090482321e-05
-4.17139557692201e-05
-5.55675054569565e-05
-4.8829945795255e-05
-3.10471523069979e-05
-3.26871225818778e-05
-1.66148684039473e-05
-1.66685814057237e-05
-3.99138985526145e-05
-1.38320850039655e-05
-5.1503110920693e-05
-2.73430679111237e-05
-2.47241938435918e-05
-6.70391367752957e-06
-2.54933279733489e-05
-7.69450331399789e-06
-2.83596675405951e-05
-4.76268549585072e-05
2.14594091958715e-07
-3.97645279418766e-05
-2.77054478368432e-05
-5.4886664856196e-05
-2.21839152189732e-05
-2.49628587268113e-05
-1.25388945864422e-05
-1.79489561046089e-05
-3.25511360314734e-05
2.13946326517711e-06
-2.87407659707559e-05
-2.31206788722928e-05
-3.86727316100825e-06
-2.79098188530638e-05
-4.39868459113391e-05
6.19516290993893e-06
-3.79557826157553e-05
-2.84315635500114e-05
-4.02138052887603e-05
-9.04587388311486e-06
-4.23822249071196e-05
-1.63627168192467e-05
-3.90681172601312e-05
-2.9718404665054e-05
-3.00485161287217e-05
-3.72853391727161e-05
-5.27697001474447e-05
-1.27737054884896e-05
-3.33684135129329e-05
-1.73071029800771e-05
-2.04598120218341e-05
-2.79429765137424e-05
-1.89304896993989e-05
-1.68198556734696e-05
-3.03615961034753e-05
-2.31137397959883e-05
-2.23793241259576e-05
-8.52464156284257e-07
-1.96490214126974e-05
-3.65097657745776e-05
-3.72008724998135e-06
-2.95359531130473e-05
-4.12188037398822e-05
-1.26806514558515e-05
-2.12119945470612e-05
-5.30608124454283e-05
-3.78883036638145e-05
-2.54573859706217e-05
-2.97526158962709e-05
-1.90907029508898e-05
-4.77179345021346e-05
-1.31886159177568e-05
-2.77328655359121e-05
-2.94773068801718e-05
-3.90544758566949e-05
-2.4854222400327e-05
-2.65209723590244e-05
-3.9480466597601e-05
-3.25268876592098e-05
-1.63981552860064e-05
-1.3735258386254e-05
-2.94655281846992e-05
-1.44263002098198e-05
-1.82153895276017e-05
5.33330315552092e-06
-4.45905211160756e-05
-3.10978652651577e-05
-2.59692970206965e-05
-6.31944469608377e-06
-2.60029472402425e-05
-4.05050092256851e-05
-3.19239769225364e-05
-2.9629432513581e-05
-4.19534297837859e-05
-3.05082353535271e-05
-3.317701949023e-05
-2.76195454010444e-05
-2.02788580620859e-05
-2.68148394649989e-05
-2.22702787135689e-05
-3.57436045769915e-05
-2.24536796923093e-05
-3.08615026368368e-05
-4.18898705627409e-06
-3.30739456743908e-05
-1.71871934360641e-05
-3.65540096935621e-05
-1.38266605812696e-05
-3.86484766235565e-05
-4.14343251025386e-05
-4.67063565628092e-06
-1.19261559693174e-05
-5.64416525225203e-07
-2.09437171890488e-05
-3.70490990084065e-05
-2.27665016989634e-05
-2.57679493859932e-06
-3.59446335759868e-05
-2.80078016480946e-05
-1.31926021259872e-05
-2.87332700194269e-05
-2.99741310071746e-05
-1.35451234429176e-05
-3.21042212932015e-05
-8.70322795611504e-06
-1.22780133885804e-05
-1.38338422855976e-05
-3.11006696884396e-05
-1.35343225403678e-05
-3.71177665509979e-05
-2.19141409889576e-05
-1.76444369914003e-05
-4.29505293365363e-05
9.22841159734283e-06
-3.66775514078386e-05
3.74732793817393e-06
-3.93527339616659e-05
-5.39595442327886e-05
-2.69303556976343e-05
6.65301367345917e-06
-3.55502736009808e-05
-1.78474459992062e-05
-2.50344710764858e-05
-2.78464133509996e-05
4.09336753022571e-06
-1.16760466088596e-05
-3.44003248960974e-05
-2.45602183455754e-05
-1.74380264399811e-05
-1.87313221220298e-05
-4.74486680704523e-06
-3.51239639821663e-05
-6.40126850041669e-05
-3.30030651899073e-05
-1.13496008190501e-05
-2.33930245351975e-05
-4.02934676517193e-05
-9.04611775226119e-06
-4.97488089795031e-06
-1.75993826727371e-05
-1.62914843695488e-05
-1.20606362095313e-07
-1.99537623807989e-05
-4.91386355968473e-05
-3.66562226820754e-05
-3.41009498734747e-05
-2.21519284965614e-05
-5.82213920464738e-05
-4.35109329534234e-05
-2.96155522422809e-05
-2.33254332427586e-05
-7.27078309638843e-06
-4.12637446272964e-06
-1.83086442244816e-05
-6.03360895330072e-06
-3.67265187804761e-05
-3.21337104212563e-05
-2.0104401155843e-05
-4.28642308907721e-05
-5.23861909237704e-05
-3.41269196333142e-05
-6.63548117709586e-06
-2.70965517474425e-05
-4.59703964901429e-05
-3.82232223003952e-05
-1.82020073769282e-05
-9.5414657218236e-06
-1.297710576597e-05
-2.26362068578823e-05
-3.71487084200002e-05
-5.69346880816488e-05
-4.37889131109161e-05
-3.88938674471612e-05
-5.15112638307661e-06
-3.98966331928383e-05
-3.88026965596869e-05
-3.43230590293482e-05
-2.94470389408421e-05
5.31845654327594e-06
-2.80255216883794e-05
-3.0078580733417e-05
-2.37036287097894e-05
-3.00177102878022e-05
-4.52205857832228e-05
-1.44652133859014e-06
-2.70279298477197e-05
-1.12147022282578e-05
-1.45689639346144e-05
-1.8894530225629e-05
-3.98645638229738e-05
-1.95004297745104e-05
-4.865396660177e-06
-5.4076632853158e-05
-3.98687045620895e-06
6.76470981591048e-06
-1.49660230322047e-05
-2.16015085177198e-05
-3.11670097516646e-05
-1.07859491634916e-05
-5.77141775810609e-06
-2.14286858545253e-05
-7.61424571321207e-06
-4.55508447664247e-05
-4.06098602384978e-05
-1.49267876368908e-05
-3.23793207487215e-05
-2.81625923939312e-05
-2.57336264357605e-05
-5.23928749211322e-05
-2.55084494231264e-05
-4.63133423769973e-07
-4.55936883791325e-05
-1.90437458237061e-05
-3.46565038438864e-05
-1.85898330035774e-05
-4.94958725955822e-05
-5.48630035197749e-05
-2.35391467531424e-05
-1.91762415765282e-05
-9.01458552544883e-06
-3.30788086842308e-05
-2.66976819704009e-05
-8.16475708334816e-06
-5.46453120275507e-06
-2.77354079457078e-05
-2.55397342758911e-05
-1.91232915520672e-05
-2.48117511544182e-05
-3.07092363063061e-05
-8.62356630305748e-06
8.33469846452579e-06
-4.87187426382811e-05
-3.36538156783099e-05
-3.13250589321196e-05
-1.7896969806642e-05
-6.43695079733189e-06
8.46149977045551e-07
-7.00124840946619e-06
-2.42350966613281e-05
-1.13620892696834e-05
2.2656584341754e-05
-3.68277496736873e-05
-2.88185957047134e-05
-1.99328759703373e-05
-2.71508197458049e-05
-4.12264464014637e-05
-9.96835692387609e-06
-1.69101117367577e-05
-1.76369898643468e-05
-5.23155820396261e-05
-3.42809224299245e-05
-1.31176493975368e-05
-4.89670831416632e-05
-3.92794227804397e-05
-2.59111320588162e-05
-1.86618572162646e-05
-4.84210193869025e-07
-1.86300505534729e-05
-5.25321434829252e-06
-3.15357728088305e-05
6.18901637769668e-06
-4.46620697886444e-05
-2.14183360539918e-05
-5.08275931843277e-05
-3.29508855223522e-05
-1.88966076084443e-05
-2.17981021444339e-05
-3.96505562423338e-05
-4.67113204649319e-05
-1.58454462944487e-05
-5.00258088033552e-05
-4.15629191090775e-05
-2.74232455957611e-05
-2.43930454925915e-05
-1.96833673651797e-05
-3.47683928181804e-05
-1.49843444996262e-05
-6.8595043455632e-06
-2.28091272513653e-05
-2.433145213849e-07
-4.91101490733788e-05
-3.75644994976936e-05
-6.19596984622845e-06
-4.24516036311114e-05
-3.04217924721223e-05
-2.61451069731193e-05
-2.79141180971063e-05
-4.5575401602365e-06
-1.66197670999183e-05
-3.82647053292129e-05
-1.10096543701069e-05
-2.56736817720459e-05
-2.48107363322909e-05
-5.05381464400374e-05
-4.16200142600585e-05
-2.07935274364351e-05
-1.36352928698758e-05
-2.48233020035594e-05
-1.79148661988103e-05
-2.79763757497807e-05
-3.75037780505216e-05
-8.70240015840298e-06
-3.32745825234142e-05
-2.44687915092201e-05
-2.49243226250566e-05
-2.47552048530377e-05
-2.02816709881678e-05
-4.64011472809177e-05
-3.67794332738314e-05
-3.21719826841856e-05
-3.97452188211192e-05
-7.67345754516461e-06
-3.55643514326576e-05
-1.38960138783501e-06
-6.07483328179908e-05
-2.12045014461944e-05
-3.22819503305016e-05
3.50808839787556e-06
-3.97513936096448e-05
1.53434696830077e-05
-3.04710033719226e-05
-3.76360392248667e-05
-3.14409157031944e-05
-1.34844696069766e-05
-2.91492520220503e-05
-3.49382546908974e-05
-3.19420039031662e-05
-4.56203564010381e-05
-1.38664978279339e-05
-2.52819354788767e-05
-2.275857761991e-05
-1.78322110737824e-05
-3.90055581787531e-05
-2.18410039912973e-05
-2.17461966463476e-05
-1.14708995985736e-05
-3.56853630536306e-05
-6.85846599815453e-07
-6.62303924413439e-05
4.60634006195805e-06
-2.73405146667386e-05
-5.54127568652468e-05
-1.79737145933763e-05
-3.18305413223003e-05
-2.36372164233486e-05
-3.44814593307751e-05
-2.81395050054252e-05
7.32988312538605e-06
-5.78354681403444e-06
-2.96899156774345e-05
4.28534526234077e-06
-2.01182615761228e-05
-2.57968666857576e-05
-3.0607502449176e-05
-4.29453825592265e-05
-1.88751629504167e-05
-2.45042408516425e-05
-1.25881024257034e-06
-3.03137085295625e-05
-1.41212054411611e-05
-4.20316067359746e-05
-2.43626018357589e-05
-3.35542310260077e-05
-5.01485846577035e-05
-4.9686308081221e-05
-4.79125141163212e-05
-1.55845024724065e-05
-1.85577585188321e-05
-1.19459067586124e-05
-5.26742607943131e-05
-1.9845130889545e-05
-3.91466225072113e-05
-1.59436338337631e-05
-5.32289810235959e-05
-1.50183052958714e-05
-2.67146017280776e-05
-1.17720994967662e-05
-4.22904424284205e-05
-1.51625455823545e-05
-2.80397144723998e-05
-3.26335281538903e-05
-1.18091703715693e-05
-4.0112344265004e-05
-3.68260645905566e-05
-3.33409393732976e-05
-3.56853434078216e-05
-2.09771464856815e-05
-4.56594476701302e-05
-4.31052675771026e-05
-2.22089901539791e-05
-2.71700782065087e-05
-2.65081588609004e-05
-1.88755531824993e-05
-2.20479121554093e-05
-2.30606064191823e-05
-2.4281644110019e-05
-5.5191866272943e-05
-4.61335225897462e-05
-2.71581802647615e-05
-2.39274874364805e-05
8.41950242158841e-06
-3.66526556284901e-05
-2.57384868872899e-05
-3.76868083264214e-05
-1.85426278452799e-05
-3.22508610370483e-05
-2.9219441994105e-05
-5.8575524895472e-05
-2.34008050114455e-05
-1.69422803731373e-05
-2.08229595547001e-05
-4.08897479818041e-05
-5.9576466663475e-05
-1.79304885199815e-05
-3.93325524249453e-05
9.8412601839317e-06
-4.41879229743304e-05
9.08061606423989e-06
-5.83687460380965e-05
-1.66502164181842e-05
-2.31706088413111e-05
-1.50449502066955e-05
-4.13485471866218e-05
-6.39473834559289e-05
-1.83442270395096e-05
-2.00982018383158e-06
-3.51720726708839e-05
-4.43343523274389e-05
-1.95408418031756e-05
-8.94774388269391e-06
-2.89350904166477e-05
-3.40886501640121e-05
-1.06280225855058e-05
-3.56282757834266e-05
-2.52632139152819e-05
-5.58661611695116e-05
-3.11838505115169e-05
-3.40026845766068e-05
-1.89925290830813e-05
-3.1151605800693e-05
-2.29363842100682e-05
-3.58957379401659e-05
-1.99231999497964e-05
-2.61383651177471e-05
-2.74198808093899e-05
-4.91868100358092e-05
-1.4657954599672e-05
-1.69303400119531e-05
-8.38662970299834e-06
-2.3190291016452e-05
-3.15087605435784e-05
-1.85547635126177e-05
-4.27659521478485e-05
-3.64238951149131e-05
-2.03762337417287e-05
-1.08613267318224e-05
-4.03905515715959e-05
-8.58969331756407e-06
-2.91525573908138e-05
-4.59937826765844e-05
-3.38472239403438e-05
-5.44291943667163e-05
-2.52084056462281e-05
-1.28855104443839e-05
-3.11818612345005e-05
-4.81978391419578e-05
-4.75352081641502e-05
-8.22817152378105e-06
4.75195622085797e-06
-4.39517446046884e-05
-2.77024464517226e-05
-6.82108321292299e-06
-2.88383295340709e-06
2.27307312040931e-06
-1.83399071882311e-05
-3.75156615895293e-05
-2.92875075446838e-05
-1.73110575882663e-05
-3.19658059818456e-05
-1.71138242610046e-05
-3.63072146651762e-05
-4.14074653697681e-05
-3.26448941959025e-05
-1.74079600909939e-05
-1.87400639170809e-05
-4.80925955366195e-05
-2.95007713606627e-05
-3.06393123041838e-05
-1.95154317853987e-05
-2.75904851887832e-05
-3.12382248153712e-05
-1.0309974484485e-06
-2.96284029902296e-05
-3.86010722809257e-05
-2.92927610460642e-05
-3.40724697743098e-05
-3.82039222362649e-05
-3.15539242383023e-06
-3.92606125641576e-05
-3.05294715926516e-05
-7.88340567787953e-06
-3.27717675846447e-05
-1.27269791798797e-05
-3.19287584930743e-05
-2.046141292858e-05
-1.97184957750963e-05
-3.76571080340571e-05
-8.66712138069504e-06
-3.44835086510069e-05
-8.59699592542143e-06
-4.83843647158261e-05
-2.37591110754564e-05
-1.75031142851155e-05
-1.82588021321414e-05
-1.96441998018418e-05
-4.18187074503144e-05
-3.35867675205473e-05
-3.4365094176386e-05
-4.44272630739163e-05
-8.79765084099001e-06
-2.78279713919947e-05
-1.71966864785902e-05
-2.93461798734267e-05
-7.98962372295515e-06
-2.97417861336206e-05
-1.44516552945999e-05
-1.69823206279429e-05
-1.14081175363414e-05
-5.04853755587504e-05
-2.88023409652176e-05
-2.73008958093484e-05
-1.49761384231578e-06
-3.35122994872785e-05
-3.23270550163573e-05
-3.74870426059708e-05
-3.13956347510562e-05
-2.82847117087204e-05
-1.24064030594557e-05
-5.88748862168588e-05
-3.33413517507825e-05
-3.07514525087026e-05
-4.61192424666649e-05
-2.84360778760703e-06
-2.19314399343863e-05
-2.402914153451e-05
-3.01201005687218e-05
-2.84142177375854e-05
-1.98014737400554e-05
-3.57610937359653e-06
-2.73881789366412e-06
-1.08868320488568e-05
-2.70540575415542e-05
-3.77828594571457e-05
-2.22220558835396e-05
-3.42872000163317e-06
-3.73317593935405e-05
-3.61492845403837e-05
-1.74967775390184e-05
-6.13410265520024e-05
-1.70865672446554e-05
-3.72925299949643e-05
-3.31641550207729e-06
-1.96440345322903e-05
-1.75643987643299e-05
-2.01609943933143e-05
-4.24776986286714e-05
-9.89167216182078e-06
-2.45138161920985e-05
-3.23670664093497e-05
-4.02929085268782e-05
-2.08932142507832e-05
-4.07741317292226e-05
-5.42135165365765e-05
-4.9402157677368e-05
-3.127054773923e-05
-4.12004195517488e-05
-2.47169273245664e-05
-2.40354917000573e-05
-9.26444270749243e-06
-2.19570293521701e-05
-3.53716028983628e-05
-5.6952282259032e-05
-3.60221962598163e-05
-1.81623041979303e-05
-3.32720094037216e-05
-4.84600847320625e-05
-6.41722294969481e-05
-2.30342795352587e-05
-2.64198504111994e-05
-2.58325070078244e-05
-2.77203755470259e-05
-2.36868397665569e-05
-2.68177369991746e-05
-4.38765346347097e-05
-5.94564321465242e-05
-3.19683877676949e-05
-5.35109173990592e-05
-2.59704446714993e-05
-8.75169142268632e-06
-3.65102561035643e-05
-2.90239032405069e-05
-3.14318231699027e-05
-1.29106266906692e-05
-3.76814264157e-05
-3.85487285154485e-05
-3.47421835551517e-05
-5.77267783054259e-05
-3.00882786053376e-05
-3.42720903896648e-05
-4.32930094630757e-05
-2.53618056217758e-05
-3.1579780386508e-05
-3.36478908818683e-05
-3.02804271711718e-05
-3.32336521324239e-05
-9.83540973963384e-06
-3.69944706302924e-05
-8.17883234292499e-06
-2.08478568137112e-05
-2.20536909156348e-05
-4.09233270242324e-05
-2.9489911931834e-05
-2.24343261732153e-05
-1.54967329902971e-05
6.98381711628469e-06
-2.59459767591848e-05
-1.6696125501398e-05
-2.64603508834362e-05
-4.08887706257372e-05
-2.08652144562668e-05
-3.26761515194998e-05
-2.83108029695077e-05
-4.81590307618697e-05
-1.73637885818798e-05
-2.83848001204844e-05
-1.39833937373725e-05
-2.95975314550578e-05
-1.73876995996604e-05
-2.15201656748614e-05
9.52400437360908e-06
-2.45149070534468e-05
-2.88597817541713e-05
-2.87526711341371e-05
-3.53901178815034e-05
-4.42640238477345e-05
-3.09285326589321e-05
-5.26860886793645e-05
-6.46580274470592e-06
-2.76887772182407e-05
-1.05523100250938e-06
-2.51607687368758e-05
-1.41527718727185e-05
-5.62875866916482e-05
-5.78275078125133e-06
-1.87700649318173e-05
-4.64801448598442e-05
-4.05142736075897e-05
-2.52150409214491e-05
-3.30226572166837e-05
-1.02297568339805e-05
-3.97626213996164e-05
-3.20023798983033e-05
-2.06748338488464e-05
-4.37578057141539e-05
-3.70116710661807e-05
-6.14707943698733e-06
-2.21052318725449e-05
5.7592409419201e-06
-2.60619392747876e-05
-1.30901964689892e-05
-1.69481363528074e-06
-2.31639164383661e-05
-1.03351814990455e-05
-7.61643660950595e-06
-4.76333210827187e-05
-5.71877761782597e-05
-9.29748829018326e-06
-4.40548710749246e-05
-1.13174631525312e-05
-3.00990057404154e-05
-1.65249287750022e-05
-3.84516098073227e-05
-3.57842832865183e-05
-2.56309255147856e-06
-3.32232219608678e-05
-5.23414877334162e-06
-4.51648364374799e-05
-3.81407254531952e-06
-1.61098927849045e-05
-2.67039496814096e-05
-4.16862110968875e-05
-3.54654917786958e-05
-1.43739805362533e-06
-2.75868434363054e-05
-2.49598807072831e-05
-2.18363405441503e-05
-9.54931310007627e-06
-1.66778867164921e-05
-1.65766756004095e-05
-4.02275801982891e-05
-3.84798656979977e-05
-3.62790360675118e-05
-2.24523946839118e-05
-4.18242656512196e-05
-1.69411648178249e-05
-4.45994593288714e-05
-3.64493376544407e-05
-3.08369605406418e-06
-3.10018552256616e-05
-1.70945671142674e-05
-1.50916833450574e-05
-4.65372533414801e-05
-3.74557460792094e-05
-2.82660779578723e-05
-2.69471858257885e-05
-3.99614569199803e-05
-2.39664243178301e-05
-3.65078624973767e-05
-3.8189252110333e-06
-2.53692452753476e-05
-3.10414065866914e-05
-7.98266068449092e-06
-3.66909879975303e-05
-4.01142534184368e-05
-4.33598081548963e-05
-2.91479369706414e-05
-3.05059364095139e-05
-2.42138774891005e-05
-1.69563489079266e-05
-3.30140722072396e-06
-1.63526875340302e-05
-5.14126091156695e-05
-5.05443479764959e-05
-4.44357157685468e-05
-1.28671188882442e-05
-1.63239726381321e-05
-2.36146689286879e-05
-1.55224212525715e-05
-1.2430803929775e-05
-2.08241991077832e-05
-2.2220906214266e-05
-1.4149316383408e-05
-8.48083503044665e-06
-3.53442818165997e-05
-1.75516281631596e-05
-8.59246227909465e-06
-2.30089799157834e-05
-1.10822520818473e-05
-4.60406588749227e-05
-2.50544800341407e-05
-4.192195869054e-05
-1.91773854683619e-05
-1.57905929021961e-05
-3.4159193198927e-05
-5.20839659328691e-06
-1.12169690880541e-05
-2.79595270404537e-06
-3.72936672071698e-05
-5.45654758894058e-05
-9.76769665285981e-06
-3.29214616823776e-05
-1.91547379834165e-05
-2.13539905938382e-05
-2.42885724044507e-05
-3.05879643303531e-05
-6.35551118838013e-05
-2.12002899498667e-05
-6.03690156108387e-05
-2.45234827744403e-05
-3.20906267979319e-05
-2.06130531178447e-05
-2.49053719059422e-05
-3.37494936461858e-05
-1.6423516275726e-05
-3.38345690333462e-05
-2.72285936068644e-05
-3.61898548706563e-05
-7.37362354612766e-06
-7.12270421681116e-06
-2.00024553682028e-05
-4.84491842135603e-06
-4.11610476273966e-05
-4.64509631751882e-05
-2.63033537263476e-05
-2.08821577806663e-05
-3.33253757500804e-05
-4.64758782033419e-05
4.76039125003298e-06
-1.63809610508679e-05
-3.25025803106129e-05
-1.77490047572669e-05
-1.0846840627521e-05
-2.54854122391327e-05
-4.99846701535871e-05
-3.31381052373992e-05
-1.0742245558695e-05
-3.71795973843251e-05
-3.50683711391009e-05
-4.57856570152051e-05
-2.88650972353751e-05
-2.63795250670927e-05
-3.09323324978543e-05
-2.7395672479535e-05
-9.75907913546177e-07
-4.21377070022062e-06
-2.38554202858978e-05
-9.93964785157305e-06
-1.93773430409219e-05
-4.56062680168251e-05
4.8190239702801e-06
-1.0198814401916e-05
-2.70477662471353e-05
-2.85060427639365e-05
-1.26934234762555e-05
-5.98668956948851e-06
-4.67700123891266e-05
-4.38497730908591e-05
-3.64249191159857e-05
-2.47713433128541e-05
6.90560581784031e-07
-8.77254165487808e-06
-3.66064758932857e-05
-1.2913708018825e-05
-3.90243364062901e-05
-1.66663022907186e-05
-1.48451620870473e-05
-1.50759769401779e-05
-2.99883959254956e-05
-2.73161585059989e-05
-2.08337903095236e-05
-4.12099184757149e-05
-1.66876370477603e-05
-3.01719636483359e-05
-1.47059301771693e-05
-2.89471514454826e-05
-3.23555274982545e-05
-3.37773209428677e-05
-3.85535589989514e-05
-1.34157931641794e-05
-1.59899955708181e-05
-4.7279509599574e-05
-4.98344037083668e-05
-5.33880876417029e-05
-4.57085959906626e-05
-2.05304528127296e-05
-2.49120591950995e-05
-1.68701704690737e-05
5.21877547457712e-06
-3.51873986151223e-05
8.06546540574176e-07
-2.15721166297948e-06
-3.98376796007953e-05
-7.90650693314353e-06
-6.06362444156046e-06
-4.76149448971552e-05
-3.49071316419477e-05
-2.14019256375505e-05
-3.40275012644399e-05
-3.4568868661718e-06
-3.27152122512983e-05
-1.94001584482423e-06
-2.08532265428361e-05
-4.10764947257975e-05
-4.42796515035664e-05
-4.26755285031739e-06
-5.38716971564411e-05
-3.26273004020307e-05
-2.28893983717534e-05
-3.8237652161844e-05
-1.14070053619531e-05
-4.68845771170018e-05
-1.02674569937194e-05
-5.97033361992956e-06
-1.01623700566897e-05
3.11226511679232e-06
-1.65422629486896e-05
-8.69265943935014e-06
-3.72038534070146e-05
-3.30427106594434e-05
-1.51331595956499e-05
-3.40866447049468e-05
-4.00796434846255e-05
-1.26279167395769e-05
-2.96488082764383e-05
6.17161028037964e-06
-2.70998256566526e-05
-4.25725765727162e-05
-1.96169733242729e-05
-3.30747320795226e-05
-1.30423365973183e-05
-1.19635525120171e-05
-1.03565398913135e-05
-3.22266255109281e-05
-1.68270038363327e-05
-2.41013161018185e-05
-3.74012605849902e-05
-3.79217724405689e-05
-6.28391343436266e-05
-4.89466459366165e-05
2.73350821276082e-05
-9.02073929084128e-06
-4.11549823644612e-06
-3.1950957175023e-05
-1.16861871750091e-05
-8.51763146136003e-06
-4.108439448107e-05
-2.74000520983901e-05
-8.62330111294502e-06
7.46659730491496e-06
-6.59763481707935e-05
-2.74498833447608e-05
-2.0198946922361e-05
-5.73619193106782e-06
-1.34407552225591e-05
-2.01652903698505e-05
-3.73943549008878e-05
-2.1304232341499e-05
-6.69427808606791e-06
-4.88348062924271e-05
-1.3540197152613e-05
-5.04796416429651e-05
-8.56877335928983e-06
-3.00460781718925e-06
-5.42709609399271e-06
-4.13074176158993e-05
-4.66678227077143e-05
-2.53430430197688e-05
-3.76349131634224e-05
-6.07993635854654e-05
-3.45265099006072e-05
-5.44881249669766e-05
-3.74329342563894e-05
-3.88847833542817e-05
-4.72501740233096e-05
-2.29413713562926e-05
-1.08578999885679e-05
-6.13440125586371e-06
-3.61946245292139e-05
-3.76539405682297e-05
-2.85552878575412e-05
-2.13346515717926e-05
-3.13858803994245e-05
6.36169418348927e-06
-2.20655421500024e-05
-4.50750338313084e-05
-3.96142606767844e-05
-2.11515243495802e-05
-5.05272053763441e-06
-1.25864428023012e-05
-6.13027950149948e-06
5.76985584055429e-06
-1.71881281746744e-05
-2.67870441846874e-05
-1.64695748847727e-05
-2.22221477744426e-05
-3.15427948085375e-05
4.55476271688525e-07
-2.06694340847323e-05
-4.16503935232075e-05
-4.18592090525915e-05
-2.14652955829858e-05
-2.97633006312872e-05
-3.49994970111533e-05
-2.20022283919652e-05
-2.6086895001497e-05
-2.41253632037302e-05
-2.11165543394575e-05
-1.80209509372434e-05
-2.33999817605938e-05
-3.94039741251343e-05
-2.04248678047671e-05
-1.03821827727614e-05
-5.78647188939537e-05
-3.25449803119158e-05
-4.52198198459817e-05
-4.40738593844294e-05
-5.65756717365426e-05
-2.44907246920239e-05
-1.2619679933798e-05
-3.80352226866558e-05
-4.49272199753009e-06
-1.16908857417039e-05
-2.59004628655038e-05
-3.35936366436264e-05
-4.08943623034361e-05
-3.21581027980906e-05
-2.74682696429894e-05
-1.05516162303209e-05
-1.99323898183497e-05
-4.12101761838245e-05
-3.10592113715829e-05
-3.26501715657115e-05
-2.19422777161759e-05
-3.51044718813166e-05
-6.11507882717711e-05
-8.76620985346024e-06
-2.05584592436714e-05
-1.3353955962192e-05
-4.24244168155725e-05
-3.54363796257079e-05
-1.26900872766281e-05
2.58845030492024e-06
-2.80555596406136e-06
-2.97324521447836e-05
-6.54984473759228e-06
-3.31767281759188e-05
-2.8692678701454e-05
-4.19578741621674e-06
-2.33308358397515e-05
-2.86059057440798e-06
-3.38802685920352e-05
-3.75477069195841e-05
-3.83309511146319e-05
-3.91874352338724e-05
8.2486992748871e-06
-2.53498195232803e-05
-2.34959082809094e-05
-3.01402705346758e-05
-2.69521457013354e-05
-3.77427330819287e-05
-1.24973569399665e-05
-2.05006218206762e-05
-1.55643944913307e-05
-4.16943750970822e-05
-3.54339982464371e-05
-1.58749860759855e-05
-2.37002722680489e-05
-3.69779072218422e-05
-5.34422569487997e-06
-1.35985482572182e-05
-2.77890008754135e-05
-3.23304888735178e-05
-6.02781346018512e-06
-2.5430698996076e-05
-1.61137049245351e-05
-4.81793309878624e-05
-2.68093404626239e-07
-5.7089576025971e-05
-7.50186183234953e-06
-4.84183356924895e-05
-4.94407622779141e-06
-4.72394989414685e-06
-1.93847812648792e-05
-2.35452596450198e-05
-7.386951233977e-06
-6.62346039823367e-05
-5.77018723968947e-05
-4.08410756390199e-05
-2.73597962938121e-05
2.17529523013842e-06
-3.42200815823398e-05
-4.06494657833386e-05
-4.12100705040404e-05
-2.41334490906559e-05
-2.23345132118894e-05
-2.07692011882357e-05
-6.25168993881204e-06
1.48256553229712e-05
-3.81058711556915e-05
-3.60280620083156e-05
-4.52543141288231e-05
-1.77716180680635e-05
-2.34937308518283e-05
-1.62161242314194e-05
-3.32699440596708e-05
-3.68026184872505e-05
-4.38459743671735e-05
-4.45437475901879e-05
-6.91950400860701e-06
-6.38263690605475e-05
-2.01462069101629e-05
2.49464844924018e-07
-1.40511340510234e-05
1.32023498642079e-05
-3.40880894241837e-05
-1.95001798093781e-05
-1.96919916686216e-05
-5.94305405599533e-06
-4.31754409907965e-05
-1.72023557010439e-05
-3.89352114391516e-05
-8.89642144976754e-06
-5.56079594747091e-05
-3.64136215264858e-05
-1.80301762148402e-05
-2.90026891641269e-05
-2.72769410916376e-05
-2.8303507282549e-05
-2.52590362559824e-05
-4.62066305524849e-05
-1.288868432332e-06
-1.60834011425446e-05
-4.3535575605449e-05
-2.15392500093294e-05
-5.54003956377786e-05
-1.40590732799812e-05
-2.25525933133977e-05
-3.68943550095603e-05
-9.16144403001863e-06
-4.10695004236227e-05
-4.90118905122784e-05
-8.25329612228373e-06
-2.22406960501424e-05
-2.44387425747576e-05
-4.25580810128092e-05
-5.535867040221e-05
-3.89710834319673e-05
-2.3141265980727e-06
-3.42944304836601e-05
-4.36218131747984e-05
-1.38214199291425e-05
-1.7951654937411e-05
-2.63620698939033e-05
-2.79353958729974e-05
6.35863269030428e-06
-1.91483078448584e-05
-1.04202182926422e-05
-3.07663698965994e-05
-5.64028444716296e-05
-2.43188500238378e-05
-3.07260070141173e-05
-2.17384543347826e-05
-6.83798975190045e-06
-2.14503457822026e-05
-4.36247515256968e-05
-1.3004771777148e-05
-7.97853550396083e-06
-8.62371683883118e-06
-1.62329937616605e-05
-3.20083431772738e-05
-7.35132752314166e-06
-3.55711447628181e-06
-2.2733707838233e-05
-2.53023527152419e-05
-2.21504728341696e-05
-4.15907908683635e-05
-2.01006415965401e-05
-3.31871264037792e-05
-3.85693694823105e-05
-5.35156462405856e-06
-1.72278079385435e-05
-3.84052859681773e-05
-3.08634638012045e-05
-2.24469049618206e-05
-9.88646258250264e-06
-1.93056294465027e-05
-4.7237876335371e-05
-2.51297158727016e-05
-3.22319218315836e-05
-9.27438280614184e-06
-2.82800488153655e-05
-3.71800870513851e-05
-2.02602903215738e-05
-4.04313614042115e-05
-3.79921077139992e-05
-2.93691687805154e-05
-3.32942606698407e-05
-4.74519718916728e-05
-6.56851280679607e-05
-1.25761690414083e-05
-2.35684025325865e-05
-4.48411594660551e-05
-6.34156269951124e-05
-4.48185599208072e-05
-3.26670156965676e-05
-1.59215090804037e-05
-3.47897956344172e-05
-8.59671019549486e-06
-2.93984866471941e-05
-4.02138679920822e-05
-2.98323329785146e-05
6.45319766689959e-06
-1.57124823730004e-05
-2.7305918938096e-05
-3.23094498437298e-05
-1.51677777902947e-05
-3.26437845640466e-05
-6.84029303615917e-05
-3.52431348179197e-05
-3.68400270869394e-05
-1.24789822697472e-05
2.03322285912082e-05
-4.07246437987211e-05
-3.97713011226991e-05
-5.09009232505951e-05
-1.88102430083226e-05
-4.3157621350044e-05
-3.47013132785111e-05
-2.78066201961366e-05
-1.7833267355155e-05
-6.1656767772751e-06
-2.82061199442332e-05
-4.00366892020608e-05
-2.51760114092234e-05
-2.75062179504808e-05
-4.81817580943423e-05
-1.74655608118244e-05
-1.85279897796383e-05
-7.78840621523627e-06
-1.32405158881852e-05
-2.21597079028074e-05
-1.40780149316421e-05
-1.99303499680264e-06
-2.1854763990562e-05
-1.73997657683537e-05
-2.53915129977358e-05
-3.03249214005619e-05
8.00529379292298e-06
-2.26085162608402e-05
-5.75327368481616e-05
-4.46212610381134e-05
-3.4673681535417e-05
-3.81586292324666e-05
-5.97448090834627e-05
-5.4644344692574e-05
-4.15127444134154e-05
-3.08190225540006e-05
-2.50971472057409e-05
-3.1121288003808e-05
-5.31456899826535e-05
-2.23407775089684e-05
-1.66886535368153e-05
-3.55332471389783e-05
-2.46689754260812e-05
1.21464377512058e-05
-3.63688998221768e-05
-2.68212477274305e-06
-1.97535881709407e-05
-1.67125488656649e-05
-9.37160535073229e-06
4.70020371950275e-06
-9.53358587652399e-07
-2.21504179695004e-05
-3.24935315516851e-05
-1.80332495399317e-05
-2.65497882728075e-05
-2.23004736092668e-05
-2.10857554237836e-05
-4.50597425601419e-05
-2.29792161059034e-05
-2.09181778090877e-05
-4.86362220695615e-05
-3.08082726438592e-05
-3.75534111153463e-05
-2.95765265360782e-05
-4.77668592108741e-05
-2.7827094238205e-05
-1.88098549522601e-05
-2.68476234075109e-05
-2.33108543367347e-05
-1.7585800574197e-05
-3.04023878454991e-05
-1.93280948918076e-05
-7.13896095619832e-06
-1.52868404304933e-05
-4.88510197280884e-05
-6.80059124300298e-06
-5.01221524369197e-05
-4.88434443376953e-05
1.56495290332684e-06
8.07563050601488e-07
-6.0747816161594e-05
-5.9858072892582e-05
-4.53266188954099e-05
-3.22128760343156e-05
-1.95507249949592e-05
-5.54220296670566e-05
-6.55214022845753e-06
-5.31409663472592e-05
-3.02851793351907e-05
-2.59264894750633e-05
-1.87444013213778e-05
-2.59172919113524e-05
-4.42650355188895e-06
-9.21488041184256e-06
-5.09235448857883e-05
-3.02306767954578e-05
-2.45129654720127e-05
-4.16300569498121e-05
-9.73401382240813e-06
-4.46827348316358e-05
-5.89429323037327e-06
-3.66999159232268e-05
-4.54497304821914e-05
-2.51317924416866e-05
-3.19878681508299e-05
-4.139544456602e-05
-1.93936114367003e-05
-4.17926266898825e-05
-4.60617821345317e-05
-1.96772000677624e-05
-4.26844747068443e-05
-2.96450946292266e-05
-2.41897376589129e-05
1.39469626167563e-05
-4.39080769425569e-05
-3.90658404303052e-05
-1.32051106592722e-05
-2.56207112997043e-05
-2.24496986073291e-05
-2.2664348701518e-05
-3.16197298995475e-05
1.87086832318053e-06
7.37849378569216e-06
-2.32365637843064e-05
-3.40049005268909e-05
-2.15646890023421e-05
-1.09731348715977e-05
-3.70366285194226e-05
-3.38138972899578e-05
-3.49367568447564e-05
-1.14271281418251e-05
-4.28607891191341e-05
-2.70741651462419e-05
-1.56185237069265e-05
-2.49458902775655e-05
-2.44146761708568e-05
-9.71741210101972e-06
-4.49750584909431e-05
-3.82177024076667e-05
-3.25225741513262e-05
-3.50199267215499e-05
-2.21238827420883e-05
-2.7871523845262e-05
-1.84637097626356e-05
-1.69714463670439e-05
-2.15202832614854e-07
-6.72960054954822e-05
-4.62221196493392e-05
-5.42546370968966e-05
-4.10844591675392e-05
-2.15017373297748e-05
-2.97538585703637e-05
-4.28919250695331e-06
-1.55295977979156e-05
-2.545966574445e-05
-2.61348224441637e-05
-3.13367114385463e-05
-2.12738820749975e-05
-2.74191901021428e-05
-2.04422755832703e-05
-4.91645067402143e-05
-1.82922128513332e-05
-1.09282114639012e-05
7.37778582156052e-06
-2.07510856951126e-05
-3.62717540283183e-05
-2.75224788547945e-05
-1.24150638552969e-05
-4.4085766061224e-05
-2.6629170512782e-05
-4.25939575141447e-05
-2.54887096002287e-05
-4.43186386087385e-05
-4.71131903011949e-05
-2.17447840715885e-05
-4.08387909481094e-05
-2.87580978673724e-05
-4.99907000342268e-05
-2.16637085571518e-05
-1.5537073711758e-05
-2.43488651048653e-05
-2.34209950436541e-05
-3.96692832713036e-05
-3.30253871983193e-06
-3.81838250027552e-05
-2.9549726367671e-05
-3.3842604078206e-05
-4.51112594872469e-05
-5.87585610816475e-05
-2.98370302462132e-05
2.41418126025243e-05
-2.78405940871102e-05
-3.21900898550563e-05
-1.95239640740573e-05
-2.89805256113443e-05
-1.58386334538538e-05
-1.7898169707638e-05
-3.28248852970002e-05
1.0475354338834e-06
-2.46333666308475e-05
-1.56788906916272e-05
-3.74970838554199e-05
-1.3334780987433e-05
-1.43426330801147e-05
-3.32966365834483e-05
-2.24140353437585e-05
-2.1875737063727e-05
-1.80449508788593e-05
-4.34944650667464e-05
-1.00987695728522e-05
-9.63694402416405e-06
-2.4909589948457e-05
-6.55990665182911e-05
-4.73799248621121e-05
-1.03332308586055e-05
-1.81108017164019e-05
-2.91891518530262e-05
-6.98856178079436e-06
-2.91053349827263e-05
-4.48087421989687e-05
-3.68547330617084e-05
-1.91988512755153e-05
-4.15751866244641e-05
-1.73141770548323e-05
-6.0864924586512e-05
-3.08345273332733e-05
-2.1933035125854e-05
-1.86745608835788e-05
-1.36563303327787e-05
-5.16401698657069e-05
-2.05390643663767e-05
-1.51286071176043e-05
-1.00052385657158e-05
-2.63481076550058e-05
-6.40053783055686e-05
-2.97190741598305e-05
-4.72015610170589e-05
-2.60171501246636e-05
-3.67248991976068e-05
-1.05348031740944e-05
-4.43221059014267e-05
-2.06201686605447e-05
-4.46070291814179e-05
1.02502723639031e-07
-1.71778877810086e-05
-1.66798053460925e-05
-1.34154961812714e-05
-1.01730727862363e-05
-2.96179531263844e-05
-2.84844300869416e-05
-8.31510397374934e-06
-2.4995888207199e-05
-2.92508877630918e-05
-2.99812277493609e-05
-3.01316779954299e-05
-1.24769770976308e-05
1.10336136551405e-05
-2.36834904100615e-05
-1.37103682444234e-05
-3.80273205001546e-05
-2.73638066602031e-05
-4.17522523687021e-05
-3.76768033712563e-05
-3.18545188258931e-05
-2.44804005683414e-05
-3.55930551420085e-05
-1.86279795172153e-05
-4.41106775673663e-05
-3.5335514962314e-05
-2.25699832156994e-05
-2.50591955574876e-05
-4.04680558561146e-05
2.63374431518021e-06
-3.82892323435327e-05
-5.2101524104666e-05
-4.81846694361665e-05
-2.21056059116798e-05
-2.28914503759964e-05
-8.60102814822702e-06
-1.36492816271164e-05
-8.81314226067903e-06
-2.2300411716793e-05
-1.68572519856733e-05
-1.56793153129063e-05
-2.43537305134756e-05
-3.16117147044425e-05
1.08813973256643e-06
-2.16700963133014e-05
-3.61709208132769e-05
8.9337767670031e-06
-3.51343132402073e-05
-2.79199700128469e-05
-6.21995945949351e-06
-4.19361386912695e-05
-4.42246125774626e-05
-2.09875545083144e-05
-4.53442695535359e-05
-3.93770744487647e-05
-5.27799714956924e-05
-4.99129767058341e-05
-4.03206725317408e-05
-3.80213476689949e-05
-1.72671577690851e-05
-2.86611510510074e-05
-3.9968796655802e-05
-3.06347229276371e-05
-2.12764458172229e-05
-4.51440516226245e-05
-1.13002396093444e-05
9.12085735259631e-07
-3.40352319222509e-05
-2.45829603738026e-05
-1.06476545930684e-05
1.93874012012658e-06
-2.93073056149027e-05
-4.0578392373489e-05
-1.11786269751317e-05
-4.01289887808841e-05
-2.33946985521391e-05
-4.24763958937612e-05
-2.49076113159583e-05
-4.83201668982247e-05
-3.98453437760845e-05
-7.11013356433715e-06
-5.55980927591926e-05
-2.87218159070985e-05
-4.1421808550464e-06
2.36533328189285e-06
-3.25094840337007e-05
-1.20475123312199e-05
-1.00547875674528e-05
-1.90935957360709e-05
-2.77594843875756e-05
-5.9911531987297e-05
-1.74586200977323e-05
-4.33328589994854e-05
-1.38704660684565e-05
-9.92573039896843e-06
-2.62524618293391e-05
-4.92579380928234e-06
-1.59842337832282e-05
-1.77735980364038e-05
-1.37051846771086e-05
-2.30428533241244e-05
-3.52058554306819e-05
-6.58807686569901e-06
-4.04441186238888e-05
-1.70289725212762e-05
-1.53848614350406e-05
-6.2005347501894e-05
-2.63958777535112e-05
-2.57159045509735e-08
-3.76078777830737e-05
-5.64035950640566e-06
-4.43790601545345e-05
-1.72388994882357e-05
-2.12097582881951e-05
-5.42935257675076e-05
-2.28063155214804e-05
-1.28502035172491e-05
-5.91096118493839e-05
-3.33627751170355e-05
-1.43839713617521e-05
-1.43435816378131e-05
-2.5097581975393e-05
2.4562356708398e-07
-2.26748037185886e-05
-3.18898728534424e-05
1.06983165871481e-05
-4.45076888401963e-05
-5.41995474419184e-06
-4.20583385388576e-05
-7.41161938875198e-05
-3.40769991084569e-05
-2.7047493665202e-05
-1.38530160869345e-05
-1.14777457204518e-05
-2.31105753295776e-05
-3.94969187093231e-05
-2.126899642109e-05
-2.80761370897172e-05
-4.72199765696512e-05
-3.20598409956849e-05
-5.78583273883893e-05
-1.06275335118998e-05
-9.70508719094177e-06
-2.11881764230459e-05
-8.41760239617138e-06
-2.11849878401935e-05
-1.32598435470524e-05
-1.69765901341938e-05
-3.59385348041821e-05
-3.76590950138834e-05
-9.15395314315163e-06
-4.24445658131069e-05
-2.65253827358919e-05
-3.52328677600999e-05
-5.19410866651563e-05
-1.15261496441072e-05
-1.54437470232644e-05
-3.98293799151161e-05
-3.2029887716998e-06
-2.00643942461657e-05
-2.45137175499376e-05
-1.61385815100763e-05
-8.40941945868022e-06
-3.86719051837735e-05
-1.64466680494499e-05
-2.59184331465594e-05
-2.96109469071933e-05
-4.12068558568831e-05
-3.24301001095309e-05
-5.51232840279192e-05
-2.00751878781866e-05
-2.38235136249574e-05
-5.6120329072689e-05
-3.04997348679194e-05
-5.66660017414442e-05
-2.38998112833349e-05
-3.18600473793346e-05
-2.92544800203199e-05
-1.17443534647524e-05
-2.26765735039012e-05
-1.74010531673337e-05
-5.1741569418459e-05
-9.27742754541365e-06
-1.98611552100984e-05
-1.61107017124703e-05
1.60484998465528e-05
-2.83661427138667e-05
-6.91010380361453e-05
-2.64682525442866e-05
-8.94327173420344e-06
-2.79605137040175e-05
-8.13423832558483e-06
-4.28260237702558e-05
-3.60567990217135e-06
-3.09842078034464e-05
-1.84164691134332e-05
-4.1986217184247e-05
-3.13625777231693e-05
-1.31841551534346e-05
-3.6682614902851e-05
-3.11945790875437e-05
-3.07403397548308e-05
6.83144884405996e-06
-1.49464424806526e-05
-2.74373490318368e-05
-5.42043378717485e-05
-1.67418240113922e-05
1.94041811902802e-05
-3.33633795907673e-05
-1.69780804484778e-05
-2.43643017610886e-05
-1.7388565684019e-05
-4.14724040704066e-05
-2.50779572416364e-05
-7.10765551463459e-06
-2.56892524130473e-05
-1.97750587856857e-05
-3.50016119184355e-05
-2.54114624292059e-05
4.48369240556574e-08
-3.69082368035245e-05
-1.72372806099069e-05
-2.71843816034541e-05
-4.16466583462386e-05
-2.78995285681218e-05
-2.46777750678024e-05
-2.80139501450604e-05
-1.0317021378876e-05
-2.42221725577164e-05
-2.62072634798539e-05
-2.0359230037216e-05
-2.55359375429655e-05
-2.90561946832049e-05
-2.49279288775763e-05
-4.17502475926075e-05
-3.02458260751938e-05
2.58746317384962e-06
-4.58763864190846e-05
-3.31977152342725e-05
-2.80415381678159e-06
-2.53180892372603e-05
-4.28535639189034e-05
-4.29417494509245e-05
-2.58360171641035e-05
-3.86315717961981e-05
-2.61458000224293e-05
-4.20700300875796e-05
-2.24948082861817e-05
-4.45547569332223e-05
-1.57461652062667e-05
-1.65603428463975e-05
-1.21163344947782e-05
-1.98690399158671e-05
4.87383791482428e-06
-3.49719399814465e-06
-3.13117311985784e-05
-2.50173684078278e-05
-2.69622122125015e-06
-1.47913133224245e-05
-3.66853129220348e-05
-6.15805614018767e-05
-1.40489552089729e-05
-1.04956893837035e-05
-3.20171111769599e-05
-2.96667921135125e-05
-4.80047967830909e-05
-4.22280368326628e-05
-4.74967695091095e-06
-7.47875647604231e-06
-1.50577352659624e-05
-2.10603998415085e-05
-5.20815151870947e-05
-1.6359818397111e-05
-2.66600997003458e-05
-3.02671470987826e-05
-4.78430972395759e-06
-1.86534556515233e-05
-2.36828327312926e-05
-3.05262736070105e-05
-2.94534598889029e-05
-2.79438953214258e-05
-2.43086203066261e-05
-2.14035393207614e-05
-3.83486180244168e-05
-1.74100905152815e-05
-4.00355681807927e-05
-2.18198934728495e-05
-1.58106361719358e-05
-2.0645604601744e-05
-1.13286037388678e-05
-3.30214460678435e-05
-2.58026274154891e-05
-5.99385582973722e-06
-1.356040681014e-05
-5.31695607975606e-05
-2.18554920280103e-05
-1.04682984375964e-05
-1.51463944390124e-05
-2.91279593515711e-05
-4.70999618603409e-05
-3.5675628307175e-05
-3.2898661645506e-05
-4.29635629949044e-05
-6.88730159855038e-06
-4.80955051490831e-05
-1.63156592831759e-05
1.09531907165604e-05
-1.37731799029798e-05
-6.29006577782026e-05
-4.70449947600263e-05
-3.93508168726094e-05
-2.52778480465785e-05
-3.52973330505335e-05
-4.04691072813056e-05
-2.93697889346827e-05
-2.78031182238168e-05
-2.44438031571244e-05
-3.5213204604287e-05
1.99956478436699e-05
-3.19285710678394e-05
-5.20922280615933e-06
-1.02599599460442e-05
-4.77928028221362e-05
8.3541789456842e-06
-2.10543757306526e-05
-1.3451961135399e-05
-3.36297462757398e-05
-4.15076888788937e-05
-4.27074370322095e-05
-1.81630168336842e-05
-3.42522353961641e-05
-1.70802277742033e-05
-1.64004327594093e-05
-1.28656835738303e-05
-2.83759905260911e-05
-2.68449514343747e-05
-1.76150563427795e-05
-3.56329456623857e-05
-3.26373658394415e-05
-4.88087851165739e-05
8.32081787055947e-07
-2.37645771043494e-05
-1.17246690081346e-05
-2.28313674214843e-05
-4.07610630437779e-06
-3.30933387314404e-05
-3.17647270598399e-05
-9.98737477117322e-06
-3.13237698085015e-05
6.32495626318316e-06
-2.66679373405366e-05
-1.09501922088596e-05
-2.5202562558373e-06
-2.58154214713938e-05
-2.56372322674637e-05
-2.03149501489242e-05
-5.77829821613956e-05
-1.69742695295864e-05
-3.5234231595994e-05
-6.03101350118333e-05
-2.4888989044333e-05
-1.23398286608314e-05
-5.67999279014598e-05
-3.52351054286676e-05
-1.88199196009541e-05
-2.85702883964168e-05
-3.53018344961398e-05
-6.06313525677574e-05
-4.30492667083974e-05
-2.76834444430957e-05
-5.7091747748718e-05
-4.44823113969843e-05
-4.2726486119755e-05
3.66408873033197e-06
-1.7632260114148e-05
-1.00333978034969e-05
-4.98938452888795e-05
-2.02225607293119e-05
-2.53567666312475e-05
-4.59865790793074e-05
-5.16419876857567e-05
-2.05627389456643e-05
-4.62004112681738e-05
-2.07277021049121e-05
-4.65784818971381e-05
-3.30632150858138e-05
-3.00532181796804e-05
-2.68148852964139e-05
-3.64660749256006e-05
-3.88786287406808e-05
-3.27158368796053e-05
-4.17252375592823e-05
-1.24253195341613e-05
-1.41072700654773e-05
-3.41613495078998e-05
-4.96637618946964e-05
-2.04631192267413e-05
-1.90618458314803e-05
-3.09667424363743e-05
-4.67347906292939e-05
-2.70000371558533e-05
-3.39567415316491e-05
-2.26612787822225e-05
2.58265966235789e-05
-1.41826168758693e-05
-3.92603885743384e-05
7.8349794833791e-06
-9.30601386701993e-07
-2.60786230830762e-05
3.16003884576312e-06
-2.80037247562984e-05
-4.22808249137046e-05
-1.85215841169184e-05
-4.35684404459519e-05
-1.65880777141689e-05
-2.88592916717175e-05
-2.50166136998544e-05
-2.42154394306277e-05
-3.1829641244634e-05
-2.03699915617484e-05
-5.41556805008032e-05
-2.10253880259904e-05
-1.61981925802754e-05
-1.95989807423831e-05
-4.30510879380225e-05
-2.34872980427536e-05
-4.3424691247556e-05
-3.47533670823184e-05
-2.94882242514251e-05
-1.5992323361659e-05
-2.56291055229989e-05
-3.34880201577863e-05
-1.12362527771821e-05
4.74929091850033e-06
-5.25248031238373e-07
-2.02255992249109e-05
-1.72631642495809e-05
-3.0727623368106e-05
-1.55233395453799e-05
-3.82847426072781e-05
-2.98802663544361e-05
-1.72051773651116e-05
-1.29455215659673e-05
-2.00099136029126e-05
-2.09795998829797e-05
-3.39365925324328e-05
-2.90959609924818e-05
-3.19307334922101e-08
-2.53269930689376e-05
-4.49271574933301e-05
-1.82552463136995e-05
-2.25988938914304e-05
-2.21924547135853e-05
-4.34911597602316e-05
-2.368101388878e-05
-5.73435405677765e-06
-3.59292279301691e-05
-2.66492259134232e-05
-1.82348713377464e-05
-3.51615797315639e-05
-3.80466463477504e-05
-2.74999925480487e-05
-1.8550785216867e-05
-7.31005201923521e-06
-4.08967303383805e-05
-4.50391718847477e-05
-3.54931715518297e-05
-4.01469866002363e-05
-3.07923427866907e-05
-3.81108153236593e-05
-1.61369365272957e-05
-9.43799994778311e-06
-2.32515109290173e-05
-3.0686849247528e-05
-1.26451231070588e-05
-3.89258948216284e-05
-1.35401288971133e-05
-1.25697389201995e-05
-2.61492841166575e-05
-2.6828361654865e-05
-2.95875660368289e-05
-5.30926204365182e-05
-3.51259966996257e-05
-2.4051817502069e-05
-3.50570116758154e-05
-1.48655250634527e-05
-1.40670048026666e-05
-2.15613106312638e-05
-1.79471991746673e-05
-1.68355122600094e-05
-5.17214012193408e-05
-5.77373711365675e-05
-1.50855781895331e-05
-1.81499586931713e-05
-2.96225991874754e-05
-2.0927067352551e-05
-4.26531115563947e-05
-8.11690165717928e-06
-5.05674432747359e-05
-2.50066916963751e-06
-3.80609551208275e-05
-2.3429301378883e-05
-1.02357029645393e-05
-1.91420804763029e-05
-7.10575150123749e-06
-3.58556595578472e-05
-1.74157220117414e-05
-3.20977869313982e-05
-1.02492678901665e-05
-2.65038904777878e-05
-5.48862699669954e-05
-1.12323961923902e-05
-3.63988886680232e-05
-3.48573658589377e-05
-3.3971032755147e-05
-2.38745879447585e-05
-1.81114449045704e-05
-2.18975784558394e-05
-5.37904459500781e-05
-2.96683116460953e-05
-2.68687501555191e-05
-1.7623118613691e-05
-2.20335695031442e-05
-1.75119849416151e-05
-3.37786705780742e-05
-1.43309606326608e-06
-1.86942430632483e-05
-3.7011333244512e-05
1.1814015120538e-05
-1.98243527907897e-06
-3.56350455621151e-05
-4.70649813490957e-05
-1.98988464431164e-05
-4.40441933008783e-05
-8.01588023653816e-06
-3.24370747188208e-05
-5.97549494986537e-05
-3.71605540008538e-05
-5.71403529162443e-05
-4.65489397617314e-05
7.21884373252313e-06
-1.34309140551267e-05
-4.21050231163549e-05
-3.52570430109064e-05
-3.51249766501691e-05
-2.94957277737737e-05
-2.99083399223243e-05
-3.43864951411257e-05
-3.20924867273378e-05
-3.26723571097365e-05
-1.45213121186308e-05
-1.89511506239208e-05
-6.96538457702422e-06
-3.80988907604065e-05
-1.86882299222728e-05
-3.94460503764408e-05
-3.26936651522416e-05
-1.96176714553262e-05
-7.50052303821332e-06
-2.79375779371582e-05
-1.00605344246147e-05
-1.11677240165101e-05
-2.87221602217929e-05
-3.80629512296015e-05
-2.63749062268623e-05
-1.64157520741765e-05
-2.93162600981973e-05
-1.46173002079877e-05
-1.4613786377129e-05
-3.54013011845654e-05
-3.40502498134258e-05
-4.56948441759749e-05
-3.33912571729722e-05
-2.07624526046839e-05
-2.28009943218564e-05
-4.20492663544595e-05
-3.729773256424e-05
-6.15441653602906e-06
-1.47462343582485e-05
-1.52030335638124e-05
-1.69187678286519e-05
-7.00317859806259e-06
-7.31771576696575e-06
-1.85694745707673e-05
-1.98903804616285e-05
-1.49356814029643e-05
-1.50603259794741e-05
-2.92460506747117e-05
-3.41840205953823e-05
-1.90709019880777e-05
-8.74826440194546e-06
-2.07791935484434e-05
-2.37968118564343e-05
-3.24974158029817e-05
-2.73640690068995e-06
-4.53852733106953e-05
-3.15764956290041e-05
-1.76416205922254e-05
-3.76789431142302e-05
-1.92618145606367e-05
-1.56820251468473e-05
-3.94761432893423e-05
-9.76632783964374e-06
-2.92442101583466e-05
-4.44125748875205e-05
-1.45513362109998e-05
-2.88820798542796e-05
-2.34380858678689e-05
-1.01978098600912e-06
-2.06452651799603e-05
-1.60232242303008e-05
1.48226083634208e-05
-3.70321578935689e-05
-3.57501220553608e-06
-5.5233697329851e-05
-1.36660342416166e-05
-1.25788422862765e-05
5.41383432416359e-07
-3.72480657364582e-05
-3.11095540584781e-05
-5.24945511433296e-05
-2.14540489942916e-05
-5.35186733671902e-07
-2.72696387170246e-05
-5.12372804454413e-05
-7.38708441302364e-05
-3.0330917088473e-05
-2.17634891556614e-05
-3.34263890830508e-05
-1.39660612872613e-05
-3.37200238355782e-05
-3.00006419693415e-05
-1.86407075076757e-05
-3.61911796350554e-05
-2.57581387982611e-05
-3.1221776811903e-05
-3.74333397297844e-05
-5.99277166523925e-06
-5.17186582038603e-05
-3.82696430791012e-05
-1.01583356459932e-05
-4.08619623401908e-05
-2.46421986026013e-05
-3.22371288097572e-05
4.99814932464619e-07
-2.3514213676322e-05
-3.53883091646866e-05
-1.83413219786001e-05
-2.2067067531492e-05
-2.76176939753741e-05
-3.29333178098946e-05
-2.42465709538778e-05
-2.1429950487085e-05
-1.02703371804418e-05
-1.52891019221641e-05
-2.76964279403416e-05
-1.54022315276015e-05
-3.40643990925304e-07
