# Supplementary material for: Research on computational propagation and identification of mine microseismic signals based on deep learning
Source: PLoS One. 2025 Oct 22;20(10):e0334641. doi: 10.1371/journal.pone.0334641 (PMC12543183; doi:10.1371/journal.pone.0334641)
Supplement: S6 Data — (ZIP) [file pone.0334641.s006.zip › 000100900000161.xlsx_0.txt_24.txt.txt]

-3.71886633018256e-05
-2.66146453481037e-05
-4.39339330166714e-05
-2.15598975879386e-05
-1.52512768143882e-05
-3.33784700478779e-05
-1.13175975730129e-05
-1.14988701740611e-05
-3.76007898902595e-05
-2.73036046420032e-05
-1.04888793146396e-05
-1.20605547322178e-06
-3.89743938197929e-05
-4.89811173002373e-05
-3.9553371157822e-05
-1.99277879485993e-05
-4.16945490920999e-05
1.29486796709261e-06
-1.8362610485275e-05
-2.48162274080895e-05
-1.30492774713894e-05
-3.25494403717424e-05
-4.07591062022974e-05
-4.03245853797273e-05
-1.3451017786592e-05
-3.99761783181943e-05
-4.98683521680711e-05
-2.81028489324577e-05
-1.96042673531069e-05
-5.25618291920069e-06
-3.49573760729506e-05
-2.88440463812406e-05
-2.49798877339574e-05
2.21657577259489e-05
-1.58556704122898e-05
-2.31737220587735e-05
-1.72145401832561e-05
-2.34001918464739e-05
-2.4920715805033e-05
-1.81928629011994e-05
-3.62094854836044e-05
-2.7722216970301e-05
-2.17083411454648e-05
-7.08505558480166e-06
-4.97574808136696e-05
-2.04287442217093e-05
-1.10162483219826e-05
3.62889846507473e-06
-1.145938692276e-05
-5.25102199302647e-05
-1.4622471920637e-05
-1.55052120315137e-05
-3.70531531801081e-05
-6.0521337780119e-05
-5.13700699675998e-06
-1.33948462712615e-05
-1.76332921931935e-05
-4.72719137063573e-06
-2.1752408602568e-05
-4.78810344419953e-05
-2.9813352681351e-05
-2.63715170122687e-05
-2.24754496001743e-05
-3.46047109099965e-05
-2.47887990668161e-05
-2.34695385837595e-05
-5.09430369043928e-05
-9.71055395949449e-06
-5.99933351882259e-05
-4.01549020011024e-05
-3.0623443688232e-05
-4.95532281977424e-05
-2.02435739400943e-05
-1.11768515020152e-05
-3.6286498533018e-05
-3.04903188586023e-05
-3.76444582098775e-05
-7.04339108382567e-05
-1.43579624284353e-05
-4.04260558048661e-05
-2.41281728592357e-05
-2.79465226583391e-05
-2.25718628077558e-05
-2.8155414418591e-05
-4.91957735597862e-05
-2.23836054803542e-05
-3.19196344054844e-05
-4.55602839651711e-07
-2.02875856672884e-05
-2.94181359161086e-05
-2.38326670263895e-05
-2.69343924909568e-05
-2.234741989295e-05
-3.91578270845587e-05
-2.87448948080016e-05
-2.78296008405576e-05
-3.17479470269163e-05
-2.49141492134796e-05
-2.17284415924661e-05
-2.94543305575534e-05
-3.32112424532095e-05
-3.06095378625949e-06
-1.65172285360741e-05
-2.2815875629141e-05
-2.7967937347168e-05
1.59365040346488e-05
-1.34761410571825e-05
-2.34576940459172e-05
-1.67862741047416e-05
-8.8295439351698e-06
-8.34521843275649e-06
-4.58051023634423e-05
-1.89250716265654e-05
-3.06210006495552e-05
-4.56605298352403e-05
-2.17444291200394e-05
-5.17105595238571e-05
-9.92559366383057e-07
-3.28486098068893e-05
-2.68688021661352e-05
-3.57324504450889e-05
-5.07340775943032e-05
-1.79012109883305e-05
-2.40784511854499e-05
1.59526739694529e-05
-3.38549709652534e-05
-2.41726855178151e-05
-3.10952245049584e-05
-2.72173644286782e-05
-4.86662322046351e-05
-1.41996317361615e-05
-1.76320111711466e-05
-5.45197381826727e-05
-3.00958234951044e-05
-3.40773993190631e-05
-1.66480534061145e-05
-2.31521365894247e-05
-5.53572845628978e-07
-7.24601276221468e-06
-7.54626150879631e-06
-3.77525274369118e-05
-5.48763690694999e-05
-1.52063597756524e-05
-1.08055667763731e-05
-5.47414760822044e-05
-3.2278631088765e-05
-1.36133331055059e-05
-3.61060425844711e-05
-3.74619806033306e-05
-3.2458338233212e-05
-3.49889074244539e-05
-4.20311760206855e-05
-7.38689297896324e-06
-1.78205905961676e-05
-9.83028966161167e-06
-1.95223075723336e-05
-2.28572947040633e-05
-4.29595499419495e-05
-1.47704670670035e-05
-9.24751987051652e-07
-2.67547647275882e-05
-2.51678799914992e-05
-1.81170814165385e-05
-3.80134560527973e-05
-1.39590297066641e-05
-2.44719259452921e-05
-4.90506915348167e-06
-6.05149945628857e-06
-2.5669984159882e-05
-5.46128694081328e-06
-4.22220332074875e-05
-3.37587083527005e-05
-8.12066472117292e-06
-2.4536703663846e-05
1.26899085353025e-06
-6.92124824309984e-05
-3.89386820790153e-05
-6.04991091843354e-06
-2.99405416875236e-05
-2.43219694750577e-05
-5.99219212914687e-05
-2.27409075807934e-06
6.74988388240422e-06
-2.91606091785344e-05
-2.35551404004947e-05
-6.67328552370768e-05
-2.71343818417048e-05
-9.36491973207651e-06
-2.46284412159289e-05
-4.09552120824435e-05
-1.38541643375995e-05
-2.10804961505376e-05
-3.47634604900772e-05
-2.22345174168033e-05
-2.24602511029269e-05
-4.60053179448034e-06
-3.09951466218643e-05
-4.96355215019651e-05
-2.4945063443615e-05
-2.0081114322735e-05
-1.46611165624503e-05
-6.5687069715445e-07
-1.79793876633592e-05
-9.70329649565269e-06
-3.13109743764786e-05
-2.94761149739999e-05
-3.87949065420768e-05
-2.86843502429344e-05
-1.86891798416367e-05
-3.20062584334652e-05
-1.14355573934339e-05
-4.30012986437443e-05
-3.14915177655697e-05
-1.39066732936956e-06
-4.84799957533591e-05
-2.51257631373555e-05
-3.30840359512438e-05
-1.47386500761597e-05
-3.21273493308464e-05
-1.06238556367473e-05
-5.12118824114156e-05
2.72951177483495e-06
-3.99096904056282e-05
2.12637923897036e-05
-2.78796463451851e-05
-4.68619052300051e-05
-5.61169977961334e-05
-1.67117146102156e-05
-5.11380968682045e-06
-4.02682334918957e-05
-3.42619207631525e-05
-2.53521533327838e-05
-3.72088282153788e-05
-2.68516147509758e-05
-3.64666937010248e-05
-1.8058162328148e-05
-5.67748353751216e-05
-4.26616106773037e-05
-1.73901430242257e-05
-4.66406281505671e-05
-1.19746734521404e-05
-1.69093039979786e-05
-2.66967562227351e-05
-4.32356278358076e-05
-5.29442434536708e-05
-1.65809852395942e-05
-3.02052882567857e-05
-4.17028960692038e-06
-3.87023237560448e-05
-6.0751682420231e-05
-2.74111280220068e-05
-3.24322645170097e-05
-4.33994751221477e-05
-3.28746682293436e-05
2.57694807183936e-07
-1.07750609328774e-05
-3.8996147292287e-05
-2.13987232761837e-05
-1.225365936227e-05
-4.55657129968698e-05
-2.43297680465037e-05
-1.93852828391019e-05
-2.6662766736311e-05
-4.38517559756292e-06
-3.39541317197991e-05
-4.56607023826185e-05
-1.59092700881589e-05
-2.55162111820212e-05
-2.15447676980418e-05
-1.75182705596571e-05
-4.33669209299724e-05
-2.32396134180763e-05
-1.9700171862315e-05
-1.40238967129159e-05
1.077768745317e-05
-2.2082365674751e-05
5.68256002453365e-06
-5.01819202113016e-05
-7.79230919847532e-06
-2.0189833175034e-05
1.22565811921463e-05
-3.3758259526789e-05
-3.14628504954656e-06
-4.21890323670111e-05
-2.72687711829152e-05
-1.46628241502923e-05
-3.35588037932596e-05
-2.84016150154757e-05
-2.55111025415772e-05
-3.98100145928178e-05
-2.6373547155424e-05
-1.85498982990841e-05
-5.87124038100883e-05
-3.28925050875837e-05
-2.23751114140015e-05
-2.04092088498366e-05
1.6483747098096e-06
-1.79170536312601e-05
-5.29428293399163e-05
-1.6738912555677e-05
-2.90628160469693e-05
-2.54206590431659e-05
-6.80276337202375e-06
-3.71059095569205e-05
-1.75957648809466e-05
-2.93633365741263e-05
-3.1039713537192e-05
-2.41456962740607e-05
-2.33560414685902e-05
-3.88533375740538e-05
-1.3778745590992e-05
-1.18156257474661e-05
-3.38188233471536e-05
-3.89754973292527e-05
-2.55467686052047e-05
-5.1814589154239e-05
-3.67529289372517e-05
-3.35534310034569e-06
-2.42322276645026e-05
-3.09806815583376e-05
-3.6731769743893e-05
2.0326561408236e-05
-1.44676405028197e-05
1.22197567809057e-06
-2.88646367638002e-05
-3.38809196618017e-05
-2.97892945264764e-05
-2.34308215144434e-05
-1.31374668776062e-05
-2.56039642580698e-05
-2.66703306242365e-05
-2.63694724148972e-05
-5.76421860576808e-05
-9.58408378914034e-06
2.53042945480205e-06
-2.34563201453937e-05
-4.42363831229383e-05
-4.6217579183221e-05
-1.60153401055035e-05
-3.37166790245317e-05
6.1909157495241e-08
-3.98224970464267e-05
-2.01268772322881e-05
-1.68651909020455e-05
5.02838550415798e-06
-1.56513686835129e-05
-4.01915446337069e-05
-2.08325247106148e-05
-1.56803601531114e-05
-4.62528854447616e-05
-3.72054355285601e-05
-3.48167460717741e-05
-1.32703377122184e-05
-2.92804759659506e-05
-1.95246359883403e-05
-2.86388168851501e-05
-2.94540340961629e-05
-2.92157392095037e-05
-9.56217380694943e-06
1.56598546830794e-06
-6.0118332949489e-05
7.21492260291338e-06
-1.14326314234987e-05
-6.22041368496475e-06
-6.11009421714508e-06
-2.73443408605053e-05
-1.10747534301108e-05
-1.87961643057367e-05
-9.51174942284783e-06
-3.99671496900356e-05
-1.99217949510243e-05
6.65268837367314e-06
-5.86379947949697e-05
-4.99006881344791e-05
-1.22072854791774e-05
-2.1818936699076e-05
-3.71394043767982e-05
-2.96423240882834e-05
-4.2726829072064e-05
-3.6122627792988e-06
-1.58105939859665e-05
-4.64771079679028e-05
-1.54100303391257e-06
-3.2094559942522e-05
-2.717470845525e-05
-5.98281126804886e-05
-8.52282003910911e-06
-3.82786652186462e-05
-3.54978617244981e-05
-4.61402022824966e-05
-3.69753131765149e-05
-1.77449176400851e-05
8.0087237134436e-06
-6.70369827771837e-06
-2.06271510048009e-05
-4.15635361528199e-05
-2.62436926683884e-05
-3.98572390391052e-05
-3.84905885463733e-05
-2.04040745690201e-05
-1.62551423458016e-05
-2.58041602874012e-05
-8.0988330366484e-06
-2.42668841567283e-05
-3.33191897866589e-05
-3.34600517484845e-05
-1.09326267571644e-05
-3.28371316022163e-05
-2.61595766205831e-05
-4.13120682419068e-05
-2.66419070596283e-05
-1.26940467427769e-05
-1.1601312323506e-05
-1.55834915310933e-05
-1.32173938818505e-05
-1.80614275675332e-05
-1.09305520184228e-05
-1.79978318322648e-05
-3.38591935767809e-05
-2.92093029130556e-05
-1.9924704396702e-05
-1.16878006526604e-05
-4.06864011129779e-05
-2.45256465226498e-05
-3.76054362849487e-05
-4.50704397812052e-05
-1.94535753412445e-05
-1.36950842117061e-05
-1.21554981068466e-05
-4.1569790983278e-05
-2.15983122195802e-05
-1.23828679610841e-05
-1.88282562335286e-05
-4.8131210082116e-05
-4.25339106503602e-05
-4.29426823667624e-05
-6.5918737716638e-06
-1.96859081157676e-05
-2.48651829128132e-05
-2.94523061061682e-05
-3.25429462587191e-05
-8.05356806027256e-06
1.69636643533744e-06
-3.5388539650535e-05
-1.018961978475e-05
-2.77611156398594e-05
-1.656185645826e-05
-2.38099383731998e-05
-1.19339597898828e-05
-2.22413277105088e-05
-3.516086805652e-05
1.36964019610582e-05
-3.54267269634799e-05
-3.54427913770402e-05
-1.45422693094028e-06
-4.47084256741136e-05
-5.45331510664252e-05
-2.55693700489203e-06
-5.46779789324132e-05
1.20728146463987e-05
2.18403469379628e-06
-3.08545665853423e-05
-4.10503313254995e-05
-8.85070230149327e-06
1.54587677082934e-06
-9.83804624084783e-06
-2.2776345859706e-05
-4.60927589826196e-05
-1.29881623644962e-05
-6.0094227035802e-05
-2.31709623909225e-05
-2.69822063280543e-05
-2.2080958000999e-05
-2.95980945345279e-05
-3.61873254143788e-05
-4.07825644554522e-05
-6.44774510820431e-05
-1.99039600587096e-05
-3.90961547142812e-05
-4.25021339663458e-05
-2.95758098451333e-05
-3.51461412767573e-05
-2.95967940255666e-05
1.30602218357056e-05
-2.86705720956387e-05
-5.0186900526309e-05
-3.03452246416526e-05
-1.86657204228912e-05
-4.32358132590133e-05
-2.18053721416293e-05
-2.79938865517909e-05
-1.98322375569454e-06
-1.09975553412862e-05
-3.39674627633097e-05
-1.721518444019e-06
-4.33282947595713e-05
-4.83780817287531e-05
-1.14009490429511e-05
-3.70719391723843e-06
-1.44692067350555e-05
-3.84410840829448e-05
-1.36863669645431e-05
-1.38435657978736e-05
-2.43138177133811e-05
-3.87862210856156e-05
-4.9769779666121e-05
-2.05362608442404e-05
-1.93788631411766e-06
-4.6267981725674e-05
-3.27982962005615e-05
-3.8119765181441e-05
-3.35189351144254e-05
-6.37644281558485e-06
-2.05519375059224e-05
-4.57786756524253e-05
-3.71085372606224e-05
-6.55726784634417e-06
-2.09448458148901e-05
-2.66987409260764e-05
-1.00427844146879e-05
-3.82864415332163e-05
-8.46992838891578e-06
-3.01050350780691e-05
-3.22906732899743e-05
-2.44246248109739e-05
-4.5273618364585e-05
-2.98649113453338e-05
-4.13519527118792e-05
-1.95930514784427e-05
-1.56198983110503e-05
-2.06849298788141e-05
-2.41213093281841e-05
-1.45353725582203e-05
-3.34119731989789e-05
-4.93487798550358e-05
-2.38755453591046e-05
-2.02131489155283e-05
-5.53605382883606e-06
-3.87346753599726e-05
7.59149725098462e-06
-2.12293756153052e-05
-3.48990877777092e-05
-7.21525671176028e-06
-5.05963900142811e-06
-3.96235374346789e-05
-1.2181837341151e-05
-2.51658734226013e-05
-3.8066341950365e-05
-1.78005116529098e-05
-9.64266721648018e-06
-3.9104873335274e-05
-1.56598136597504e-05
4.76377121165212e-06
-1.93843420174013e-05
-2.07046246388135e-05
-1.73088055443561e-05
-3.01653182086856e-05
-2.07740140194977e-05
-3.51894253770265e-05
-6.78426929199373e-06
-1.25839454665176e-05
-1.24166372121463e-05
-6.34614827582054e-05
-3.99208591316027e-05
-2.4221460228415e-05
-2.75176598057378e-05
-3.48832186109065e-05
-1.10873439876484e-05
-1.90765355859515e-05
-3.08151322648194e-05
-2.3519490539704e-05
-3.44493937510713e-05
-4.56340289466089e-06
-2.9140706165514e-05
4.71449983316788e-06
-9.42185110882825e-06
-9.25645933673741e-06
-4.8334723044578e-05
-3.98337036063537e-05
-2.42784048193333e-05
-2.25869499121446e-05
-2.64713321156602e-05
-6.421669948207e-06
-1.15916973895976e-05
-2.75828322591937e-05
-1.35684150340328e-05
-4.92457454146704e-05
-1.90612668394935e-05
-4.53490402688161e-05
-3.64570694831712e-05
-3.96444820394858e-05
-1.46631590813695e-05
-3.85126212561443e-05
-4.74679167665879e-05
-4.77635076498706e-05
-1.70241942866274e-05
-4.70629713070118e-05
-2.38298531169326e-05
-2.79995938156616e-05
-1.51055142476569e-05
-3.29939643906241e-05
-4.95849651839176e-06
-4.84244180876465e-05
-4.15497285745499e-05
-3.17249679396379e-05
-5.15156769069669e-05
-2.70322328007325e-05
-1.13739262176313e-05
-4.16939605527883e-05
-5.43767142261058e-05
-9.08123731892074e-06
-1.36815071534998e-05
-1.55606676474813e-05
-2.55617948925644e-05
-3.82461404869408e-05
-1.05931339860312e-05
-6.63291229027497e-06
-2.22379753065214e-05
-2.87676586403919e-05
-1.90901961041985e-05
-3.48493276460322e-05
-2.24246824995361e-05
-2.15494430130178e-05
-2.71820679677282e-06
-3.29917382417655e-05
-2.55779983594779e-05
-3.93038736356159e-05
-2.95865365747642e-05
-1.60431468667299e-05
-8.5900560879092e-06
3.70909454394423e-06
-3.13810400691525e-05
-6.16293804266257e-05
-2.50262536799989e-05
-1.82496045697247e-05
-2.53337054691262e-05
-2.62219111622387e-05
-1.47359209979243e-05
-4.63454846021536e-05
-1.2617299926137e-05
-8.22936720543878e-06
-1.12073516996282e-05
-1.94997283537274e-05
-2.9623878209787e-05
-3.99696325781527e-05
-3.48745678859416e-05
-4.50866459052808e-05
-4.4184895831564e-05
-1.37165776921613e-05
-3.74450911051649e-05
-6.36007092263992e-06
-9.30608014235511e-06
-3.25974733058338e-05
-1.81004268993493e-05
-3.29544378578971e-06
-4.46954804384224e-05
-3.29952290566835e-05
-3.01599150298273e-05
-4.46318336430632e-05
-1.90503347469111e-05
-4.82839638072531e-05
-2.92944054703496e-05
-1.33883004374741e-05
-3.56026087568165e-05
-2.49123969974547e-05
-1.89041640931507e-05
-2.58728858162025e-05
-2.01915105970996e-05
-3.47099607371289e-05
3.73894744910228e-06
-3.15670797929229e-05
-5.56075483049021e-05
-3.53321805796805e-05
-2.68437588613782e-05
-4.40126758370225e-05
-1.89317250090132e-05
-6.810955678555e-06
1.76568458931531e-05
-4.6285806279098e-05
-2.3451832959254e-05
-1.15758955128574e-05
-7.07348029172311e-06
-1.08642892322105e-05
-2.7661098460692e-05
-3.79221325281461e-05
-6.41309862732565e-06
-1.41374085041475e-05
-3.62436955965463e-05
-4.74315225271338e-05
-2.38271655306906e-05
-1.70995115650537e-05
-1.43395582049904e-05
-3.82137527257884e-05
-3.34048978929373e-05
-2.39402324217858e-05
-1.15281174678971e-05
-3.68571777014594e-05
-3.81478678084658e-05
-1.8110301576898e-05
-3.71983021764851e-05
-3.29163034011649e-05
-2.86458051151788e-05
-1.29464415737121e-05
-6.45833823260256e-06
-3.97019120652391e-05
-4.90715222333185e-08
-1.75116975529496e-05
-7.41270201694837e-06
-3.45040327170783e-05
-1.92646348151833e-05
-3.43922914651736e-05
-2.87400382754008e-05
-2.18007889167533e-05
1.41878581335695e-05
-3.53855415167356e-05
-2.13986589843865e-05
-5.45993316768584e-05
-2.66878490126982e-05
-2.78555172034761e-05
-2.05454407514897e-05
-2.96194980603099e-05
-1.93760235093088e-05
-4.55149296139053e-05
-2.23083776687981e-05
-4.45070791202494e-05
-3.80130983503527e-05
-1.87800795359846e-05
-3.33387247155104e-05
-4.72447353219229e-05
1.77025275083342e-06
-3.31785550690266e-05
-4.11058726733274e-05
-1.54165071989535e-05
-1.40158690651594e-05
-2.93277914490182e-05
-4.32781108106702e-05
-3.53257970839093e-05
-1.4739495398824e-05
-1.30921877504998e-05
-1.90534695727374e-06
-5.38448312893234e-05
-1.66796012046498e-05
-2.07600002527961e-05
-4.48435603073613e-05
-1.12504793698337e-05
-5.02841164454692e-05
-1.63015867900941e-05
-2.19636342825513e-05
-6.51178661251978e-05
-3.95924312278361e-05
-4.07012607834742e-05
-2.48718979050469e-05
-5.00307994404562e-05
-3.36537881798672e-05
-3.46917992149594e-05
-2.65938788544573e-05
-2.69093070537063e-05
-1.33950189693374e-05
-1.37605677281184e-05
-2.70296555692978e-05
-3.48950912508677e-05
-6.13303837404938e-05
-3.42470485310644e-05
-2.86791428604952e-05
-2.67096164657073e-05
-3.39735168915598e-05
-4.36780326719028e-05
-2.88322763275952e-05
-3.16764314258853e-05
-5.40097939157558e-05
-8.57427167677062e-06
-2.62397562992561e-06
-2.11819914457471e-05
-1.2936818133201e-05
-2.69459718832463e-05
-2.23084975750198e-05
-2.32846995002842e-05
-2.98988848881314e-05
-3.01580294881661e-05
-3.76699650061177e-05
-1.95453801237583e-05
-2.30029737785544e-05
-1.71958304367956e-05
3.50306445705153e-06
-1.70426215978278e-05
-3.49352931790165e-05
-3.65790386827569e-05
-2.82743791756791e-05
-3.74362448839247e-05
-1.19767787853573e-05
-3.72351844018378e-05
-1.84293663608042e-05
-2.12657203551493e-05
-3.18349595681563e-05
-3.84498706850363e-05
-2.77253277610282e-05
-1.28052276779766e-05
-1.34109210485888e-05
-3.07656224375912e-05
-1.75629854214866e-05
-2.23858785432764e-05
-3.75584309348897e-05
-3.67145093462519e-05
-2.85419510129906e-05
-4.7831630947464e-05
-4.8573905715849e-05
-3.84367521021685e-05
-1.40876449714397e-05
1.1572496843087e-05
-2.54949111999218e-05
-4.16271030954649e-05
-2.84606646590754e-05
-5.57991540680309e-05
-2.87734753776946e-05
-1.50116655301084e-05
-5.26399486127474e-05
-2.47116430025657e-05
-4.06326536405109e-05
-2.88466602111413e-05
-3.28015441828721e-05
-5.5888337736648e-05
-3.59093356540136e-05
-1.17067998472382e-05
-5.86670736885955e-05
-2.52826770868111e-05
-3.49757223468379e-05
-2.84518899180075e-05
-2.88864147945702e-05
-3.9258503709298e-05
2.39411962888657e-07
-3.78376347497328e-05
-4.89685582308384e-05
-3.49526085871599e-05
-1.8028994888805e-05
-3.1425722799741e-05
-1.58722312494301e-06
-2.55757911910851e-05
-3.01886266725506e-05
-3.61353969003243e-05
-1.39015839890544e-05
-2.26619167195879e-05
-4.35080549997012e-05
-3.11100617348545e-05
-1.55328328535668e-05
-4.52405705545861e-05
-2.54356527355219e-05
-3.58847122093006e-05
-3.18779125476795e-05
-2.48217620598911e-05
-3.96456545591779e-05
-3.88629798512048e-05
-2.18186284117724e-05
-2.53255336937061e-05
-1.85030034721938e-05
-2.97506915822158e-05
-8.50550139778511e-06
-3.14725085287806e-05
-8.8141378511842e-06
-3.69435157800059e-05
-4.6510648358342e-05
-1.07197366714001e-05
-2.92027728301112e-05
-3.14853441680632e-05
-8.16021150404319e-06
-4.34034391806702e-05
-2.53622225720028e-05
-3.12395599988969e-05
-1.43668336977278e-05
-7.50408144805596e-06
-2.92660573449858e-05
-2.57052109741377e-05
-1.23136849522408e-05
-3.60894330242274e-05
-3.44261786956695e-05
-5.51627369418067e-05
-3.40245720138707e-05
-4.31514252713969e-05
-3.1317954027955e-05
-4.32175735557795e-05
-2.55903235074885e-05
-2.1627753668573e-05
-5.61208528412165e-05
-3.16800810110233e-05
-3.6567776261101e-05
-2.24531192570847e-05
-4.42120346530586e-05
-2.96250119597056e-05
-3.63985397000277e-05
-5.17049063590219e-05
-4.91356347298917e-05
-4.31511556277051e-05
-3.69957187750607e-05
-4.53731449329262e-05
-8.17887823496405e-06
-3.08298577068574e-05
-1.20489169513103e-05
-1.27286905507025e-05
-2.92093810377091e-05
-3.95075944238787e-05
-5.54280964752426e-05
-1.48076054104257e-05
-1.87189269416281e-05
-3.09852066374625e-05
-2.0908007789748e-05
-2.6570692962061e-05
-4.83884145395149e-05
-2.28915457466358e-05
-4.77116352376403e-05
-1.07946676594704e-05
-1.66070050793775e-05
-2.53684708894464e-05
-2.36551008594152e-05
-1.85135026739505e-05
-1.65136270459965e-05
-2.161204351127e-05
-3.3404464108517e-05
-3.93492727827703e-05
-3.26140027607575e-05
-2.49270673640975e-05
-1.8981349600459e-05
-1.57007720580626e-05
-3.70951383228538e-05
-3.06016768144611e-05
-2.05909859102674e-05
-2.47038425114191e-05
-1.52332269651064e-05
-1.79618096700392e-05
-3.98859843791184e-05
-3.70912881142654e-05
-2.92656793521275e-05
-2.10083465010923e-05
-4.4174550840207e-05
-5.15425197708133e-05
-4.12085897396805e-05
-2.86549684090865e-05
-3.60786947992129e-05
-3.72702388113278e-05
-4.29852172612267e-05
-3.53383464860979e-05
-4.21615793414371e-05
-3.26022616195866e-05
6.68263111621552e-07
2.14095789133001e-06
-1.07895637935881e-05
2.98245849441048e-07
-1.78579082881611e-05
-2.5641242699963e-05
-3.48357922012997e-05
-2.32345804684008e-05
-2.92476250963076e-05
-2.35619535716618e-05
-4.83716880012437e-06
-6.69393562226396e-06
-5.86957731268142e-05
-1.45631619339984e-05
-3.20032548009259e-05
-3.07122601812442e-05
-2.15751225631711e-05
-2.82933861868331e-05
-4.38400836908154e-05
-4.42872787515988e-05
-2.43762676731744e-06
-2.9200371017463e-05
-6.13395844558602e-05
-3.44309902342359e-05
-3.43344418464393e-05
-2.32282208655673e-05
-1.3517741877435e-05
-1.76806620277302e-05
-1.72436226940643e-05
-3.30119755005624e-05
-1.74158991338107e-05
-1.62954000593066e-05
-1.79742713703399e-05
-2.36867897397572e-05
-4.8964691586149e-05
-3.14186321208746e-05
-1.59859970613406e-05
-1.59169575331582e-05
-1.2744013936888e-05
-1.36541891836655e-06
-3.22725010344946e-05
-2.17656128436678e-05
-3.32932509516933e-05
-1.83757048386354e-05
-2.6822055960143e-05
-1.54379398573928e-05
-3.21605209127549e-05
-3.50346570103805e-05
1.00876228159346e-05
-3.45071097341108e-05
-9.26641940635238e-06
-4.97800355511767e-05
-4.52943367138253e-05
1.75706442346201e-06
-1.11643669715645e-05
-4.35280009666209e-05
-1.8225570848578e-05
-1.51126314509755e-05
-1.96700317591395e-05
-1.13354350543358e-05
-2.91358886883448e-05
-3.0903986025558e-05
-3.17009952608707e-05
-1.99461876339835e-05
-3.09814878744465e-05
-2.6235419628291e-05
-2.96075844624556e-05
-1.84902638326887e-05
-9.3724298616727e-06
-2.53111972091056e-05
-3.84567705212279e-05
-3.91893373110544e-05
-3.5287081433501e-05
-3.0590594575793e-05
-5.25040235737905e-06
-3.06446361031049e-05
-3.12412461930101e-05
-3.98080377064795e-05
-3.45218059474324e-05
-2.61186025212659e-05
-1.99051485445913e-05
-1.30647065819188e-05
-2.14205319292453e-05
-4.55899283604327e-06
-2.44888331656694e-05
-3.85467460392377e-05
-2.84037099533175e-05
-2.61713401526521e-05
-5.28345461748987e-05
-2.73440927438442e-05
-2.30082324901641e-05
-2.02297442322752e-05
-4.67078640919629e-05
-1.86825606158264e-05
-1.58777653574612e-05
-3.79559533648462e-05
-2.22010112023786e-05
-1.55701123935961e-05
-2.76847514189296e-05
-2.51042136118404e-05
-2.18042089172137e-05
-3.18222155358593e-05
-2.43859444274459e-05
-1.02316105733891e-05
-2.99622765681118e-05
-7.41148590507168e-05
-5.12031764625772e-05
-2.56473409730707e-05
-3.11509173022728e-05
-2.47588530618711e-05
-1.97133549190281e-05
-3.36622681210505e-05
-2.58431971461408e-05
-2.85912783531049e-05
-2.46477719384095e-05
-1.67998185392492e-05
-9.57343618805857e-06
-1.7402885443982e-05
-2.96648859316404e-05
-1.31033716773152e-05
-3.78780317391534e-05
-1.39543624883585e-06
-4.21116381494812e-05
-1.36005440220564e-05
-1.75990304892704e-05
1.3535139901747e-05
-3.13188320310778e-05
-4.42183947278445e-05
-4.01440663573831e-06
-1.8323449627106e-05
-3.65087985245158e-05
-1.09001554995533e-05
-3.21619010351434e-05
-3.44301337776198e-05
-4.29019725834348e-05
1.43784904213384e-05
-6.84115684019593e-06
-2.53989880229713e-05
-5.8692977021163e-05
4.62935274677585e-06
-3.89419509501264e-05
-3.08704203303028e-05
-5.34076978117355e-05
-2.27660205133996e-05
-1.89498000650915e-05
-1.3505458247014e-05
-2.63619940706517e-05
-5.17970176228175e-05
-9.76394473094203e-06
-1.18846813613426e-05
-2.83202947696192e-05
-3.42010017486236e-05
-2.82891835015928e-05
7.7604655998337e-06
2.33924112626746e-06
-1.16418449464952e-05
-1.25101496919552e-05
-1.34195668534685e-05
-2.8513982356998e-05
-4.37339543915423e-05
-3.7891035501801e-05
-1.90084436668947e-05
-3.78635661591716e-05
-5.3827977393943e-05
-2.03567626599105e-05
-1.08846785498516e-05
-2.25482287682001e-05
-5.46339428158189e-05
-3.60974795336711e-05
-3.05393911330694e-05
-3.98055251615931e-05
-2.51261430776812e-05
-3.67722929616313e-05
-3.30513598630622e-05
-2.45002872500895e-05
-1.52470553111881e-05
-7.73381318259617e-06
-4.24984277663066e-05
-2.70324102579019e-05
-4.30847861346243e-05
-2.97420029649748e-05
-2.77836095300051e-05
-2.21438648071028e-05
-4.77997892153083e-05
-8.16632332216143e-06
-2.67523526339111e-05
-1.00531578574426e-05
-1.85995104575974e-05
-2.87591507277222e-05
-8.14162548652245e-06
-2.75517207430273e-05
-3.9622838895334e-05
-3.13986288887892e-05
-2.0276272530766e-05
-1.33459920002467e-05
-4.16261428673867e-05
-1.96032251747499e-05
-2.79669020033006e-05
-3.07720357045731e-05
-2.79435229550342e-05
-4.27663708735511e-05
-2.56100391688889e-05
-2.58132911807886e-05
-4.61399775350182e-05
-3.92724876315703e-05
-4.76036025226748e-05
-2.9225237767379e-05
-3.22637935382915e-05
-4.87145636707212e-05
-1.09966850108733e-05
-1.79929356294595e-06
-1.88278802140845e-05
-2.65639284268082e-05
-3.40155334437594e-05
-5.37561703491563e-05
-2.93427343719321e-05
-2.62597314301635e-05
-2.88036787564573e-05
-1.38060886213169e-05
5.66260541311375e-06
-7.37552340588344e-06
-2.97512144264254e-05
-6.09327652932617e-06
-2.12157547252758e-05
-1.34745688420813e-05
2.02062449882275e-06
-1.2696372247155e-05
-5.5159923017572e-06
-2.00546105961891e-06
-2.71918238407539e-05
-4.18418520062283e-05
-1.93074532340088e-05
-3.12212403274972e-05
-2.26933368348648e-05
-1.92943912341792e-05
-3.24342377461819e-06
-3.75186651753474e-05
-2.06137246638321e-05
-1.79865013139426e-05
5.74925861248391e-06
-1.17045680692543e-05
-3.47351557024938e-05
-6.91356906347405e-06
-1.26536464743401e-05
-2.01221889861988e-05
-2.57766066133156e-05
-1.9300086056666e-06
6.49539455371937e-06
-1.85903994729006e-05
-5.03562453199748e-05
-1.90854136732493e-05
-3.26770157822575e-05
-1.36480811183645e-05
-3.81805887178382e-05
-2.10612619756255e-05
-4.49017938506292e-05
-7.35891479539697e-06
-3.65011835310029e-05
-1.78515705064818e-05
-2.06271786424969e-05
-2.68467051095295e-05
-1.60543504037304e-05
-1.46465284867976e-05
-2.67948449382582e-05
-3.34288876664532e-05
-3.14041145327323e-05
3.94342929151329e-06
-4.13454892693679e-05
-3.7743545330086e-05
-4.69081217734027e-05
-3.20838322414613e-05
-2.5106412407684e-05
-2.72425508034054e-05
-4.25158012207792e-05
-3.41356117355005e-05
-5.98221906226265e-05
-4.6008110056355e-05
4.47320348465192e-06
-5.90471008115292e-06
-1.28257754736241e-05
-4.01100490237751e-05
-3.0427765521123e-05
-8.07999116624429e-06
-2.30563515894038e-05
-1.20264020240932e-05
-3.21542651792007e-05
-9.47607870669388e-06
-3.45853587435842e-05
-4.26503837081416e-05
-2.13234444433263e-05
-2.46054109976976e-05
-1.53664864089597e-05
-1.53504486748477e-05
-1.02127928808976e-05
-2.46478552722706e-05
-3.16485120145931e-05
-3.54437145266879e-05
-1.93906257800541e-05
-3.04629943779284e-05
-3.27742857303723e-05
-1.56372792116646e-05
-1.67862783567797e-05
-2.69021786057375e-05
-2.73843725536375e-05
-1.54767314048786e-05
-1.89523434330419e-05
2.83095493045311e-06
-2.65597955377425e-05
-1.96801324799522e-05
-3.42864481398643e-05
-1.36021331240887e-05
-2.90142731031142e-05
-4.58226925556248e-05
-3.64352196513818e-05
-2.44281653749218e-05
-3.28197059008476e-05
-3.7054768106617e-05
-3.869196543736e-05
-4.74330815360367e-05
-2.76482108316002e-05
-3.28000551520743e-05
-5.20518945953258e-06
-3.80984019757076e-05
-1.87061526597248e-05
-2.20814444598234e-05
-4.46394012325284e-05
-4.28122228587037e-05
-2.99608744098576e-05
-2.84628204032535e-06
-1.36720397116359e-05
-4.07836395135893e-05
-3.89211660182208e-05
-2.75738158667387e-05
-4.07912134773659e-05
-3.08092294603947e-05
-2.38945585883947e-05
2.62517732299265e-05
-4.08209826209974e-05
-4.9601729191841e-05
-2.61166838366981e-05
-5.16658721311637e-05
-4.54116041558356e-05
-2.15050249952067e-05
-2.42374958847524e-05
-6.10308412636418e-05
-2.79876730046553e-05
-1.90905185061155e-05
-2.02875922559591e-05
-3.4943726209355e-05
-2.12038404022923e-05
-4.3940104308369e-05
-5.61656117987737e-05
-2.69661700994208e-05
-1.45674270471503e-05
-4.59833412460053e-05
-1.51960711096551e-05
-2.14031685978341e-05
-2.7935583084138e-05
-2.5050865676944e-05
3.83612322795934e-06
-1.5904261575858e-05
-4.14564536157938e-05
-3.93142365862771e-05
-3.17850029268517e-05
-7.64687770481021e-06
-3.54249885500379e-05
-4.83554554117192e-05
-2.86378290094452e-05
-5.1922377740613e-05
-3.63008896961384e-05
-1.56915016447397e-05
-1.68403605929111e-05
-3.98636324189236e-05
-1.6602028310272e-05
-3.58324118835181e-05
-3.68091207271372e-05
-5.9721194973013e-05
-1.408226905267e-05
-1.76413656450618e-05
-3.25220240023477e-05
-2.31753660720913e-05
-2.43506851412534e-05
-9.53295646415704e-06
-3.23535849047935e-05
-2.62962058532341e-05
-4.69140501612392e-05
-3.37480872162013e-05
-4.7124128013694e-05
-1.0755250286777e-05
-2.60220531421891e-05
-4.19255096509792e-05
-1.66138651778839e-05
-1.24254678265185e-05
-1.16804054012837e-06
-2.87318935474674e-05
-6.90526193561617e-06
-3.03358759251387e-05
-1.23610149516094e-05
-4.81705080920352e-05
-1.26173163672825e-05
-4.46786282166912e-05
-4.09091315958519e-05
-7.94959329408934e-06
-1.48860007818065e-05
-4.11885651381591e-05
-4.20887168743106e-05
-1.9002965013425e-05
-3.38820219376853e-05
-4.55513393056725e-05
-3.00402184864302e-05
-6.26735191766203e-05
-3.29478992953996e-05
-1.33943229078732e-05
-2.42879943283714e-05
-3.92332315117445e-05
-2.03512213576369e-05
-2.52093183362487e-05
-3.70612275241013e-05
-3.0906136404541e-06
-1.71974210672727e-05
-2.8496573560864e-05
-3.70422897835261e-05
-1.37718488476204e-05
-2.40095496105477e-05
-5.97032453105112e-05
-1.72943670545757e-05
-9.48957610861148e-06
-1.90207887315751e-05
-1.23858774441354e-05
5.46732117494522e-06
-1.7121112316266e-05
-6.00055650613218e-06
-2.13595035466984e-05
-3.81974897455981e-05
-2.80672578350473e-05
2.95261076605082e-06
-1.18142306448469e-05
-3.10214631924814e-05
-3.25870245739984e-05
-3.57847938917127e-05
-3.32964257557216e-05
-1.92073306536967e-05
-1.42379798984889e-05
-2.78333789835798e-05
-3.12827455310388e-05
-2.83768810233707e-05
-5.77634110703559e-05
-2.30075105658127e-05
-2.78815438318327e-05
-4.35709746690082e-05
-1.05006239940361e-05
-4.32655683916581e-05
-2.07214359306777e-05
-1.45945652240982e-05
-3.04076799138667e-05
-2.13033377975599e-05
-2.82314142087935e-05
-5.61043413987775e-05
-2.44426500157917e-05
-2.38389776493855e-05
-3.34497660388733e-05
-1.23591513416273e-05
-5.78348972018706e-06
-2.39010658605463e-05
-4.81307421020193e-06
-2.43737976682242e-05
-1.30433829199584e-05
-3.00232810491578e-05
8.48428088254879e-06
-2.28458573292302e-05
-2.3014927519721e-05
-2.77013877264756e-05
-3.83783358447272e-05
-4.96375007920074e-05
-4.1603363014385e-05
-2.80641125155919e-05
-1.69875897372952e-05
-1.41439137911874e-05
-2.42590800644733e-05
-1.09199592421173e-05
-3.13600458848861e-05
-4.87796239408259e-05
-3.6423499532679e-05
-1.98886869846592e-05
-5.97915898115449e-05
-5.10093686371536e-06
-2.07958141203192e-05
8.19069186814484e-07
-2.21341796646533e-05
-2.81596684504266e-05
-2.57622635313176e-05
-2.53884186671846e-05
-4.58535506781052e-05
-8.92064885522588e-06
-3.61741141511643e-05
-2.24251655369867e-05
-1.92602954224728e-05
-3.99979701557992e-05
-2.83737044872074e-05
-3.25205977141851e-05
-3.08053724012867e-05
-2.71830751965924e-05
-4.26679069370896e-05
-3.33333495421854e-05
-8.21684756808972e-06
-3.1132871657353e-05
-2.48501578935243e-05
-2.08463268383632e-05
-1.99235797462762e-05
-5.11583871719082e-06
-5.13539638394988e-05
-5.24968737632516e-05
-1.89694104165043e-05
-1.05343052820497e-05
-5.4018412470461e-05
-2.30720075940509e-05
-2.76715333966727e-05
-2.12822807646818e-05
-2.04191048681687e-05
-7.37932845992727e-06
-1.78510926073378e-06
1.02521210743086e-05
-5.2723788941543e-05
-1.74445173031223e-05
-3.66840127379626e-05
-3.23490410584071e-05
-2.24146605762144e-05
-1.1173467196669e-05
-1.06367262748513e-05
-3.10596464759225e-05
-3.43307352505213e-05
-2.64107505230672e-05
-1.445319451361e-05
-7.41357658235374e-06
-6.59057869357599e-06
-1.88178062548807e-05
-3.64841097797974e-05
-2.24239009830103e-05
-3.10223781937322e-05
-3.34576421446463e-05
-2.92326789052913e-05
-4.03458670222254e-05
-1.91872133534865e-05
-1.29875928991558e-05
-2.84132247711358e-05
-4.05960040528603e-05
-8.35183909968662e-06
-2.35302106706839e-05
-2.10825928161509e-05
-2.09803722687607e-05
-2.78636032194066e-05
9.52857546214324e-07
-3.68034406842412e-05
-1.70422569777875e-05
-1.38858417952577e-05
-5.30101667194217e-06
-5.39984713370936e-05
-4.76347606854291e-06
-2.84206619395325e-05
-4.59538878134107e-05
-1.98468368274005e-05
-2.48437704857163e-05
-1.84421016977976e-05
-4.05079077597112e-05
-7.90993285886081e-06
-2.67345296439958e-05
-5.5473788777062e-06
-8.08592949327227e-06
-3.4073934372179e-05
-3.235602085452e-05
-2.59845899893528e-05
-6.14231681169372e-06
-9.34402590255066e-06
-2.23926631686977e-05
-1.36883755892146e-05
-1.6375516428343e-05
8.59696473262079e-08
-2.08143319245617e-05
-2.85329710380769e-05
-1.75848520898239e-05
-5.25259523249331e-05
-3.14231464404146e-05
1.11062992488925e-05
-2.76555396879e-05
-2.81205574622241e-05
-4.1228321083338e-05
-2.47230778880269e-06
-3.72648413962903e-05
-3.90747714177024e-05
-6.00139696414962e-05
-1.67746588291575e-05
-1.51792790033499e-05
-3.63594499339834e-05
-1.38918024175377e-05
-4.74144636848453e-05
-2.79976084881118e-05
-1.75488422678722e-05
-3.10624441548881e-05
-2.30125040233417e-05
-1.36317960533802e-05
-1.76369589092495e-05
-2.57159967217845e-05
-6.1431542782938e-05
-4.15011569659693e-05
-2.75269732267516e-05
-2.69837539812393e-05
-3.64698490475527e-05
-4.159955594785e-05
-5.63415102728537e-05
-2.4512827997737e-05
-2.02028423236016e-05
2.58950509099344e-06
-1.35883098184995e-05
-3.16545045337466e-05
-1.88243574356851e-05
-2.70756368557932e-05
-2.55031072348592e-05
-2.28025083414308e-05
-3.2752619060179e-05
-3.48208529378934e-05
-3.03651737577654e-05
1.6662689049256e-05
-1.5751880068896e-05
-2.9995355499061e-05
-3.51397470301786e-05
-7.20271408277119e-06
-3.31162215566846e-05
-1.89067018907141e-05
-2.83964316221511e-05
-2.16928876942098e-06
-3.51484061046044e-05
-2.9237779444448e-05
-3.01227652368253e-05
-9.33293773503536e-06
-2.85670287084078e-05
-3.58309488672957e-05
-2.4579679981596e-05
-3.28175590119286e-05
-4.64168922592992e-05
-2.73867855621398e-05
-3.35882153524854e-05
-4.53745417557864e-05
-2.16082142630561e-05
-2.55054855698099e-05
-2.34818944060168e-05
-1.9640016581683e-05
-4.92449686579476e-05
-4.46344017365921e-05
-1.759823164415e-05
-2.64836936156347e-05
-5.96776124188126e-06
-3.59980711090423e-05
-3.06027522771497e-05
-3.4629624304086e-05
-7.82181921200929e-06
-3.8931395684599e-05
-1.81093313524181e-05
-3.68527690161142e-05
-3.36168066797599e-05
-1.6242020390475e-05
-2.94360534420801e-05
-1.70370720158606e-05
-1.06700238366413e-05
-1.28507725102332e-05
-1.33007232436717e-05
-1.09657201448888e-05
-2.32598965354669e-05
-3.83516988529769e-05
-2.01740444386974e-05
-2.81786623118321e-05
-3.18136294897117e-06
-1.04967228423159e-05
-1.62940377048459e-05
-3.20764566375241e-05
-2.65615496658114e-06
-1.45040453517453e-05
-4.19099096208492e-05
-5.36354634064429e-05
-3.369639813679e-05
-5.03574514564895e-05
-2.42016427965626e-05
-2.8687482729324e-05
6.06340235330585e-07
-2.10259858573578e-05
-1.81773989256302e-05
-2.87724470876826e-05
-2.17907765942447e-05
-3.12737936636982e-05
-6.15816557396303e-06
-4.15285712894931e-05
-9.97645941307877e-06
-1.83021775055727e-05
-2.08706766153741e-05
-5.64810680646755e-05
-1.55093329305444e-05
-2.81999316751011e-05
-2.00756762589954e-05
-4.40383695993462e-05
-1.38838846377663e-05
-3.15176443463996e-05
-1.78540575365317e-05
-5.15875510523456e-05
-1.2294163905848e-05
-4.56951025980966e-05
2.79638183110993e-07
-1.30031437926878e-05
-1.55897130471396e-05
-2.13715688354182e-05
-4.37630854418368e-05
-9.23491335027975e-06
-1.79506697165517e-05
-3.15056121408577e-05
-3.14572272814675e-05
-4.72710575958345e-05
-3.64076750807673e-05
-1.58038569823426e-05
-1.68955905409313e-05
1.00763812900499e-06
-2.78735707612382e-05
-2.03379716392277e-05
-3.09903978677998e-05
-2.41219326939029e-05
-2.78204075289794e-05
-3.13862085968235e-05
-3.54703489762887e-05
-1.19516102414833e-05
-1.22571811038577e-05
-2.98915203176091e-05
-9.75751375344399e-06
-5.15106705658828e-05
-5.97327003418701e-05
-5.03417852880721e-05
-2.10541806223493e-05
-2.33158044660179e-05
-2.18165305349898e-05
-8.60044764152408e-06
-6.90710603991581e-05
-1.47715125946114e-06
-1.93615136454737e-05
-2.81840029319872e-05
-2.92188769471598e-05
-2.74497626199945e-05
-2.12007300891887e-05
-5.61398477914925e-06
-1.34816110047197e-05
-2.36038071292017e-05
-2.96341620001008e-05
-2.76066974758094e-05
-1.91061442002232e-05
-2.19195947303235e-05
-1.44279241165018e-05
-2.95191782961223e-05
-3.15070898153493e-05
-2.03063990466441e-05
-1.90599914064491e-05
-1.82935359454912e-05
8.92951073767416e-06
-4.00526656386364e-05
-1.65177711763526e-05
-4.3249858524133e-06
-5.1990453264366e-05
6.11293106174885e-07
-2.17557627466437e-05
-1.90836700272226e-05
-3.36145543214394e-05
-4.14828739510165e-05
-2.28547018903801e-05
-1.92373259717003e-05
-2.57032706984414e-05
-2.81851170639425e-05
-3.15139839274364e-05
-2.25431969332944e-05
-1.55551626477861e-05
-2.54695355187587e-05
-3.5402019161951e-05
-1.79085182141484e-05
-5.26481768254169e-05
-2.9253303379716e-05
-1.25794750075384e-05
-3.40512061700473e-05
-1.34040662718611e-06
-2.78699174054224e-05
-8.96822215531413e-06
-2.19041608224089e-05
3.75692201878319e-06
-2.85940966729771e-05
-4.06945843437795e-05
-2.46072194271218e-05
-2.05199821432783e-05
-5.50382655394872e-05
-1.4623003954672e-05
1.06356530352248e-06
-3.81723638011876e-05
1.29956228941744e-05
-2.49014036532144e-05
-3.47881009477722e-05
-2.00772849966098e-05
-9.95395665458047e-06
-3.56507340535485e-05
-2.16262299709829e-05
7.76450013664612e-08
-1.30174765964677e-05
-1.82295375565553e-05
-3.12588485427417e-06
-9.6368900465143e-06
-2.7340016240384e-05
-2.48761691824722e-05
-2.75504805420401e-05
-3.23523333109214e-05
-2.75189171859334e-05
-6.19514838261742e-05
-3.16708901545994e-05
-2.37880536938327e-05
-5.20045865150483e-05
-2.3184968391283e-05
-8.62897537664722e-06
-4.88089058919217e-05
-2.87394834190255e-05
-4.17764640412019e-05
-4.08290486167534e-05
-4.60027426536829e-05
-3.15276593684617e-05
-4.75784691347639e-05
-4.43421828917293e-05
-4.03886596150906e-05
2.75112836165984e-06
9.85344424298125e-06
-3.02497047523823e-05
-3.05532926038033e-05
-1.73535605380983e-05
-3.1420228169359e-05
-2.6911466436657e-05
-1.027123439641e-05
-2.43012136308119e-05
-4.47892552686067e-05
-3.5283484200646e-05
-3.73726372045677e-05
-1.90451537507917e-05
-2.75882688491783e-05
-1.39943920307613e-06
-1.41099087018172e-05
-4.08560587261948e-05
-9.70751071691842e-06
-3.1750843074452e-05
-1.09402649682525e-05
-3.06722906770065e-05
-4.26567835001616e-05
-3.99864091511583e-05
-6.07465553562084e-05
-3.59215149492063e-05
-1.59719270085602e-05
7.94774409667999e-06
-2.0862846720312e-05
-6.28572812861074e-06
-2.08637455461889e-05
-5.90622709316572e-05
-4.95484214355945e-05
-2.17544069229272e-05
-3.56417635251099e-05
-3.4715347702538e-05
-3.43926125898718e-05
-1.56629911082644e-05
8.71683973782928e-06
-1.44147046975372e-05
-1.60106918110083e-05
-3.32014718346796e-05
-4.75896323236027e-05
-2.18950842879896e-05
-2.01225829880089e-05
-2.28237661324494e-05
-3.38484715146018e-05
-2.73939499621386e-05
-1.81655786545555e-05
-2.88828833341428e-05
-2.15552010305421e-05
-1.22722065901492e-05
-3.09566413984394e-05
-5.79372784713048e-06
-3.59520315950267e-05
-1.28392810046581e-05
-1.57804821072624e-05
-4.39459255409175e-05
-2.77355645980377e-05
-3.76368919747479e-05
-2.95209000208524e-05
1.09933404380373e-06
-2.71474391705224e-05
-1.89021780138775e-05
-4.19487667925809e-05
-2.82478914074485e-05
-4.62474544163716e-05
-1.94960639178563e-05
-2.21785216484021e-05
-1.79838671741704e-05
-1.18416559042507e-05
-5.99981357831467e-06
-2.27545904197842e-05
-4.83629807468594e-05
-1.34456804029428e-05
-2.34034625950304e-05
-3.96912064222821e-05
-1.56917936231195e-05
-1.84430310335976e-05
-2.760581071323e-05
-2.81720364730211e-05
-2.02642390560915e-05
-5.06582414356633e-05
-3.23918909902881e-05
-3.18656040624853e-05
-2.55204193124118e-05
-3.80877862572694e-05
-2.39518245646895e-05
-3.57673866995278e-05
-3.36433213807215e-05
-1.85222092097169e-05
-4.62026266728232e-06
-2.6928241868551e-05
-1.85533679938938e-05
-1.58376686354781e-05
-8.82612121910679e-06
-2.67854697065576e-05
-4.39820766384219e-05
-3.42508830178467e-05
-2.29439716136336e-05
-2.22471336792373e-05
-2.45762993357721e-05
-2.66326424721758e-05
-4.33170512499581e-06
-2.65939280586583e-05
-5.53151872657805e-06
-8.48622908694009e-06
-1.13759632018129e-05
-1.48759313868853e-05
-3.08862091995444e-05
-2.46920997347565e-05
-3.1476375141092e-05
-3.03753206184608e-05
-3.30898507289454e-05
-6.12214217539256e-06
-3.08275986651919e-05
-1.85251221296229e-05
-8.1170622531492e-06
-2.32384825529794e-05
-2.44510836908576e-05
-3.28089014636015e-05
-5.24732914775766e-05
-1.47210331577289e-05
-2.86597847265651e-05
-1.55210716051484e-05
-4.610002606958e-06
-3.81985218141058e-05
8.66181138622429e-06
-1.74209910590299e-05
-2.66276481043012e-05
-3.58041658541547e-05
-1.02821958494473e-05
-6.23563869145576e-06
3.9125515567801e-06
-3.32328916869062e-05
-7.14701403753978e-06
-5.40806192161537e-05
-2.56198927297261e-05
-1.48372477974716e-05
-3.34592626931662e-05
-3.63284455213689e-05
-1.20788504650861e-05
-2.37159867349859e-05
-1.13241832794233e-05
3.15750885328528e-06
-2.46886006718002e-05
-3.56406843085803e-05
-1.26959468557099e-05
-2.19121914323867e-05
-1.22451942156987e-05
-2.87594360857779e-05
-3.00100336313181e-05
-3.5096625888669e-05
-2.2325738501839e-05
-2.66586183917703e-05
-1.75806304991922e-05
-5.10906533628741e-05
-2.67740188019051e-05
-1.74799388619481e-05
-2.27996224537871e-05
-5.24672931598065e-05
-1.27006286881205e-05
-2.18425902005297e-05
-3.81721616012504e-05
-5.62196952728961e-05
-4.89220184237974e-07
-4.05448375980163e-05
-2.07426208917337e-05
-1.13872537226626e-05
5.06899178093736e-07
-2.30296303779715e-05
-2.71791330665181e-05
-5.1978182321668e-05
-3.93849499051935e-05
-2.39698706746203e-06
-4.02451351544226e-05
-1.40445790201162e-05
-1.95865274559906e-05
-4.03683085471481e-05
-4.45921032826035e-06
-1.61445317092583e-05
-2.61962790961209e-05
-1.70213831469822e-05
-1.00725654271409e-06
-3.74425709883212e-05
-5.01915948240102e-05
-5.83788776387759e-05
-1.27324055941814e-05
-1.85777995573253e-05
-3.1728478135179e-05
-1.88818749120323e-05
-2.61076681120908e-05
-2.80057450454928e-06
-5.94764038723467e-05
-3.00933933723436e-05
-1.72375499700342e-05
-3.8657685286062e-05
-2.67512691519131e-06
-3.67814568431044e-05
-4.70231105173991e-05
-4.28890587122272e-05
-3.8025901266515e-05
-1.4279444637601e-05
-3.4480555013545e-05
-4.27450923636478e-05
-4.35535504058189e-05
-3.95967530738227e-05
-5.5956078899646e-05
-2.81610746492643e-05
-2.63401358208647e-05
-5.55199690966296e-05
-2.48072633173806e-05
-5.87850537790986e-05
-2.11164977848736e-05
-2.16328239265435e-05
-5.37967074968395e-05
-2.40581908773239e-05
-5.13584901717091e-05
-1.36663117102837e-05
-3.11967663978255e-05
-3.49640492734173e-05
-4.64429413038348e-05
-4.8622787526e-05
-4.41698829672062e-05
-1.56619345394389e-05
-1.03559758062468e-05
-1.03399611125691e-06
-2.66266401567431e-05
-2.40436458206121e-05
-5.59908532126748e-05
-3.81001052736972e-05
-4.14621116563296e-05
-5.43239235253536e-05
-2.11095874978076e-05
-3.19339479707571e-05
-3.58220247824121e-05
-2.63236456424489e-05
-3.08192865425515e-05
-1.69696318740657e-05
-2.40595404932674e-05
-2.41063873098137e-05
-2.55524077595888e-05
-5.83630832981418e-05
-2.46604735884858e-05
-3.547588304095e-05
-2.54427717052137e-05
-4.06642503045375e-05
-2.05038660502615e-05
-2.95460198846625e-05
-2.32021602501296e-05
-1.94855673770659e-05
-3.01209021287307e-05
1.58105915669823e-06
-4.52031382151987e-05
-5.2619462396752e-05
-2.70765239004014e-05
-2.1635244008663e-05
1.77911040614606e-05
-1.26264175326764e-05
-1.33215264925211e-05
-5.03750482963632e-05
-4.58959503067983e-05
-2.08937444486015e-05
-1.61046507934002e-05
-3.84407872197282e-05
-2.75183555739907e-05
-3.05847661577353e-05
-1.25202397165833e-05
-1.12347642031021e-05
-1.69485816490085e-05
-6.57668134632942e-05
-3.68550965056603e-05
-5.89235004631454e-05
-2.73754517178593e-05
-2.74789667587643e-05
-3.63977597005794e-05
-2.30458405556801e-05
-3.09810458395286e-05
-1.43498961292148e-05
-2.17811319161602e-05
-5.70610440804813e-05
-2.00099430583586e-05
-1.06647473515477e-05
-4.98049660882323e-05
-4.8891262482694e-05
-1.77340690799434e-05
-5.75353192916845e-05
-2.55867515960419e-05
-3.43404067764975e-05
-3.09241213758014e-05
-4.12036561018899e-05
-1.45735974433751e-05
-3.74536629289445e-05
-2.8646738355407e-06
-1.35838474860778e-05
-4.08316700557029e-05
-3.54833401996251e-05
-1.38572720423607e-05
-3.44712043656206e-05
-2.76262220801016e-05
-3.632524434645e-05
-3.70958176896135e-05
-3.04921016427405e-05
-1.91919684418733e-05
-4.38182385906032e-05
-1.05936067478161e-05
-2.21215611102188e-05
-1.12675915289161e-06
-3.42779959678666e-05
1.03898410176517e-07
5.69087157211067e-06
-2.96625528191721e-05
-3.22042917971077e-05
-1.73028926169305e-05
-2.26923628715768e-05
-6.13384660464413e-05
-2.10431973541496e-05
-3.04093858569249e-05
-3.80821160359773e-06
-3.38328026090702e-05
-2.0374321155481e-05
-1.67351543322313e-05
-3.42413738513841e-05
-2.15557267530787e-05
-1.81638890439339e-05
-1.4727843648965e-05
-3.43701959831765e-05
-4.17765102252752e-05
-3.49467938503111e-05
-3.83062619171552e-05
-4.96498153364236e-05
-2.58276161507166e-05
-2.81458480011805e-05
-2.38542217419611e-05
-9.81989437906159e-06
-5.25062351151726e-05
-1.40795867092342e-05
-4.03163820354424e-05
-1.95532562649539e-05
-1.14656903122786e-05
-3.61229239679949e-05
-7.30271563844842e-06
-5.16420638593453e-05
-4.93196084829733e-05
-6.7183973103689e-06
-3.34504147882549e-05
-1.07667030612745e-05
-3.69765941415156e-05
-8.46074582258008e-06
-1.93102884460454e-05
-1.25827695861154e-05
-1.30674346363492e-05
-4.52378764873185e-06
-1.021935947301e-05
-2.50394698369405e-05
-3.52546371430802e-05
-5.71106961817263e-05
-2.22910570681812e-05
-1.72177174968272e-05
-2.65511544441445e-05
-3.39442183946766e-05
-3.91448401275694e-05
7.93693022225312e-06
-2.86247994764741e-05
-4.05498285118903e-05
-1.97659478667699e-05
-5.49408014598528e-05
-3.86962608194135e-05
-3.35111245108791e-05
-2.40854683471268e-05
-2.76275538068364e-05
-1.31306956823634e-05
-1.91867933914721e-05
-1.52092693604712e-05
-1.21080566770332e-05
-3.56405285669506e-05
-2.68075482941513e-05
-3.48218375336695e-05
-9.87754303999829e-06
-2.06759023348994e-05
-3.02874916326561e-05
-3.19218122192303e-05
-2.38349532277975e-05
-4.24502654257773e-05
-3.97137542831065e-05
-3.13573026923876e-05
4.22295568706196e-06
-1.2737883405594e-05
-2.24641038675287e-05
-1.87863669659907e-05
-2.13037037413198e-05
-2.6770807908647e-05
-4.10537911938307e-05
-2.34314290605211e-05
-3.77801753047102e-06
-1.72110909821341e-05
-4.98510634377766e-05
-4.67562114517995e-05
-3.83176364792712e-05
-1.44567399226036e-05
-1.8084973480479e-05
-2.18818084830414e-05
-5.75464933283312e-05
-1.44299954988724e-05
-2.88237864647215e-05
-2.17532771101361e-05
1.74315963665526e-06
3.42729678562652e-06
-2.01004206486429e-05
-3.61115716451191e-05
-2.69274915827908e-05
-2.71763820986371e-05
-2.87159397919026e-05
-3.64077268729986e-05
-4.01394460675803e-05
-2.93632890550869e-05
-3.12327362244303e-05
-3.57846096249542e-05
-3.78059382667875e-05
-4.37308247236126e-05
-1.41324901815557e-05
-4.66291540915592e-05
-2.2108491835337e-05
-3.70640193966164e-05
-5.05094163701368e-05
-2.20397519645548e-05
-2.64400556841597e-05
-1.96683723120263e-05
-3.76761374072604e-05
-3.54472633553413e-05
-2.64996570868258e-05
-7.89311300831328e-06
-3.23313439590948e-05
-4.14731126557074e-05
-4.00783193475473e-05
-3.49503837077123e-05
-1.67161694423845e-05
-3.52554521309005e-05
-9.70945690979701e-06
-4.16312210767139e-05
-2.57812542198502e-05
-2.37355238303022e-05
2.61539434757431e-06
-2.07866525193091e-05
-3.32745706646929e-05
-3.66546462789519e-05
-4.51082504096685e-05
-2.02924432286435e-05
-4.17873317477541e-05
1.24400236882893e-05
-2.19147288281619e-05
-3.34911067123657e-05
-1.75178462230165e-05
4.14975449611916e-06
-3.2736746851737e-05
-4.7174675690921e-06
-3.89972303527789e-05
-3.48309667444758e-05
-3.57612360731991e-05
-2.49281092230893e-05
-2.12364410572516e-05
-2.55030979686552e-05
-3.17094182096554e-05
-3.81579252541531e-05
-6.68763060628092e-06
-1.38804502163892e-05
-2.69974671990826e-05
-1.71951630046599e-05
-3.70807707923753e-05
-1.81607803389379e-05
-3.93780913996617e-05
-4.10281196518257e-05
-3.47153748070903e-05
-1.92497228651688e-05
2.61487408904466e-06
-2.49130429267421e-05
-4.68816720464044e-05
-3.27772184425342e-05
-5.63486706256126e-05
-3.00954759211029e-05
-1.45277897612032e-05
-3.48124762001997e-05
-1.9047211094905e-05
-3.40633346346312e-05
-1.45144839884928e-05
-1.37605820540868e-05
-2.81196760871586e-05
-1.45590509008951e-05
-3.22340022842151e-05
-9.36059575975669e-06
-2.3333161342078e-05
-4.45889933181272e-05
-3.39067477450124e-05
-3.5890106367771e-05
-2.2919536595694e-05
-3.97283617536234e-05
-3.30898856569657e-06
-5.38080372189437e-05
-1.69720678060041e-05
-5.00871921218801e-05
-1.91480034137932e-05
-5.16099350825831e-05
-3.96596024541851e-05
-2.08899594041969e-05
-4.58982322153681e-05
-2.84309197144752e-05
-1.98445562973543e-06
-3.08006964854534e-05
-3.05636900261521e-05
-1.37433319201509e-05
-4.3106563126347e-05
-5.15824007689665e-05
-2.03314959976714e-05
-5.52562321377172e-05
-3.36520555175509e-05
-1.95277286282529e-05
-4.40749073911611e-05
-5.04817403663598e-05
-3.55497384534318e-05
-5.8677225869131e-05
-4.04887528485828e-05
-4.07762685557984e-05
-2.90164676839765e-06
-1.7326880750433e-05
-2.31708815964039e-05
-2.02177158298746e-05
-1.66300835112512e-05
-7.39176437706827e-05
-4.00965683438412e-05
-3.53178212498206e-05
-3.23492432764778e-05
-4.83259181239465e-05
-3.82019475161095e-05
-4.46810749562793e-05
-2.8223506122995e-05
-6.36130030176713e-05
-1.8183366338189e-05
-7.5385962259587e-06
-2.74456955289182e-05
-4.25943199339226e-05
1.07311595975948e-05
-2.34920500880529e-05
-1.11207728151327e-05
-8.83179585215101e-06
-2.55078894843728e-05
-2.4919027362486e-05
-2.63392850346338e-05
-3.66162149359315e-07
-1.68493360429033e-05
-4.01697175864195e-05
-3.1733393078326e-05
-1.38714022327117e-05
-7.08406749356715e-05
-1.63890945759068e-05
-6.5038415852841e-06
-2.99851169469103e-05
-2.0265497912237e-05
-3.16572619744461e-05
-2.1870159355628e-05
-6.07236873659488e-05
-3.31789549016717e-05
-1.93731070405428e-05
-3.95748724262312e-05
-3.69494202394159e-05
-5.17277140204341e-05
-3.64362904864764e-05
-3.30960471417588e-05
-1.63641779798443e-05
-5.10141832864959e-05
-3.15238622125339e-05
-3.04516846135449e-05
-2.94512875377836e-05
-4.09816175076144e-05
-3.84104894846473e-05
-4.90182298673105e-05
-5.93990103913966e-05
-2.27334268674025e-05
-3.41780011146225e-05
-2.05930331982837e-05
-4.61507971968653e-05
-2.9972946890955e-05
-5.73916261914317e-06
-4.13621159717652e-05
-1.74006254027148e-05
-2.93271895424601e-05
-3.91550261530781e-05
-8.6246490463634e-06
-3.49311552977271e-05
-1.21496447918802e-05
-3.81548070005039e-05
-3.28463820619137e-05
-5.1929171663068e-05
-1.56216160165943e-05
-4.4953693395971e-05
-2.88282528326379e-06
-2.82096392842546e-05
-1.03501471273492e-05
-1.9382905403841e-05
-2.96694212595396e-05
-3.07425101199862e-05
-5.94913915064444e-05
-1.09763826708057e-05
-7.12784512916653e-05
-2.18091457475403e-05
-3.68313076270571e-05
-1.66250617145244e-05
-3.89535711282575e-05
-4.22691874946815e-05
-4.17503760967982e-05
-2.51625230154924e-05
-5.2792953777837e-06
-1.86248295332481e-05
-8.12642589344442e-06
-2.45660068926217e-05
-2.39775324111673e-05
-7.70084992422729e-06
-1.04156171413534e-05
-2.2205238298022e-05
-8.86478649018695e-06
-2.6165241164097e-05
-1.51103603437935e-05
-3.83915865716411e-05
-2.11726343323828e-05
-1.76900575407679e-05
-3.23662535011132e-05
-3.17194247878874e-05
-2.91967515074708e-05
-1.23145100345851e-05
-1.10048396865825e-05
-1.96842192903343e-05
-3.65221909068741e-05
-1.74233663157596e-05
-3.99167699744023e-06
-1.81430128719217e-05
-2.85577189853163e-05
-1.8077616402611e-05
-3.62139157414791e-05
-1.44250881452116e-05
-2.78618280140112e-05
-1.57123737825674e-05
-3.0244588074143e-05
-5.59945497483856e-05
-3.98146302418467e-05
-1.27386237234295e-05
-5.25095045153062e-05
-4.16735316743661e-06
-3.11332048501988e-05
-2.81106522042999e-05
-3.74491753204494e-05
-3.74197522229219e-05
-2.70861781638884e-05
-1.48848926713493e-05
-3.83592133144576e-05
-1.90340688342918e-05
-2.92496157448971e-05
-3.53859625894052e-05
-3.77185140327279e-05
-3.88904530823927e-05
-2.48907717578461e-05
-5.1242814956594e-05
-1.47588951229618e-05
-3.67677703814887e-05
-3.7218531875097e-05
-1.53632636688378e-05
-2.24288603497364e-05
-2.707290231762e-05
1.07255435648194e-05
-1.66013113263699e-05
-4.82134454292712e-05
-6.44727754333574e-05
-3.81680436134464e-05
-5.38897486003698e-05
6.28437213538789e-06
-1.35279189753812e-06
-1.92377514250797e-05
-2.82930229747785e-05
-1.00919636196313e-05
-3.1881996039237e-05
-4.25692057372268e-05
-4.16827247886229e-05
-2.61666294380612e-05
-2.81805687913064e-05
-2.58642764749087e-05
-2.05576290675589e-05
-3.517966700978e-05
-6.48221476236983e-05
-3.58517348602457e-07
-1.01524241871485e-05
-2.291266459946e-05
-2.73707531261291e-05
-5.6602422172269e-05
-3.06416833056023e-05
-4.47352960352829e-06
-3.372454738003e-05
-2.74967357869266e-05
-6.45330301383466e-05
-2.05426900738935e-05
-6.42173973626377e-05
-3.5063383254959e-05
-2.80887617411424e-05
-1.85736819667075e-05
-1.1760895315599e-05
-1.9456472421113e-05
-4.34187281610438e-05
-1.41568491354705e-05
-2.41891366175518e-05
-3.36851188821674e-05
-5.09327991085249e-05
-1.66180052920866e-05
-1.39106111184492e-05
-4.76250032805262e-05
-1.74755029475113e-05
-3.42437862916605e-06
-4.11433071363984e-05
-4.78386366345205e-05
-1.3221310538342e-05
-3.7907336408612e-05
-3.34601447700905e-05
-2.44242907982815e-05
-3.71327949780501e-05
-1.61090196069483e-05
-2.45625408716184e-05
-3.30924318884281e-05
-1.55961926199153e-05
-8.61940278494608e-06
-5.53112975888458e-05
-2.81104633760084e-05
-2.32397673193099e-05
-3.25804003964372e-05
-2.25366099838028e-05
-3.67312440202798e-05
-3.50398851340129e-05
-2.50948662062902e-05
-2.85243193345614e-05
-4.03845950712613e-05
1.01736732131733e-05
-2.63842528336329e-05
-5.64015985036529e-05
-5.27579499403729e-05
-2.22536823753219e-05
-4.34203615565729e-05
-2.76387119136478e-05
-3.33806594333067e-05
-5.05083346801136e-05
-2.39215966697281e-05
-3.30272438370518e-05
-3.69539362423675e-05
-1.12330741221847e-05
-6.48716951679561e-05
-3.53017519845021e-05
-2.94222339908688e-05
-2.06327304885327e-05
-2.05123445639337e-05
-3.77825323155764e-05
-1.68047737778289e-05
-9.28433737867228e-06
-4.46196449789189e-05
-6.19779171150935e-05
-2.97812374357623e-05
-2.26025596801408e-05
-2.83403770721473e-05
-2.43677990568164e-05
-2.41795176594424e-05
-2.42676703191703e-05
-3.94404962214731e-05
-2.39463855109577e-05
-1.75216360212469e-05
-3.92291145480509e-05
-1.21976141905023e-05
-3.33565481099892e-05
9.2472042500629e-06
-5.51613080196607e-05
-3.37183595597495e-05
-1.58072806838611e-05
-5.42534709359541e-05
-1.73099014432175e-05
-1.59065099644542e-05
-5.96440467259299e-05
-3.06039092685622e-05
-3.56569165790045e-05
-1.49234074175292e-05
-2.90552129733558e-05
-2.76582584765193e-05
-2.58978978391033e-05
-2.53088383544369e-05
-2.14827622268899e-05
-2.19274093902374e-05
-2.70466306384013e-05
-2.62810066545822e-05
-2.73676833774421e-05
4.10273739175828e-06
-6.11224943016872e-07
-2.2910120785184e-05
-7.3193504051291e-06
-6.83223647787568e-06
-1.18988854881722e-05
-2.18179432189342e-06
-4.54815209685865e-06
6.93967315229471e-06
-2.89442854302529e-05
-2.70690568243896e-05
-1.83347680276648e-05
-9.24891859528024e-06
-1.40682338828159e-05
-9.4956740880519e-06
-2.60390703040584e-05
-2.61093313809274e-05
-3.86478418765554e-05
-3.00190814528373e-05
-2.23021154083744e-05
-2.93624032490614e-05
-3.81809664360348e-05
-3.13236802575915e-05
-2.38421460150474e-05
2.87342896993677e-06
-2.0878582210507e-05
-1.20147648841068e-05
-4.45759029352931e-05
-2.89773379785598e-05
-8.4011905387745e-06
-3.36753971616139e-05
-2.31334176349164e-05
-3.3576176889305e-05
-2.40789052397616e-05
-3.84599370548167e-05
-3.17899965334121e-05
-1.48880317147867e-05
-2.69571646636996e-05
-2.71528718142224e-05
-1.42898157183518e-05
5.31771696564412e-06
-1.04365223600141e-05
-5.19608844341704e-05
-6.27828053701909e-05
-1.72496327553221e-05
-3.37205693764611e-05
-3.04199815679174e-06
-1.31504478426374e-06
-2.43843539726318e-05
-3.36749312414478e-06
-3.23317062446794e-05
-5.193406802666e-05
-1.10359098970345e-05
-2.30188220728904e-05
-1.55205359223485e-05
-3.13050964399351e-05
-2.56228297448381e-05
-4.7310086124014e-05
-2.92748214390016e-05
-4.6669166390594e-05
-2.16984686782527e-05
-3.76480119211059e-05
-3.54564987572281e-05
-6.2507737415563e-06
-2.6064799844228e-05
-1.30575299636478e-05
-1.08808322073335e-05
-1.69357587203105e-05
-1.07809770758174e-05
-2.54762053927194e-05
-1.30180499195907e-05
-1.58144242140247e-06
-3.03037767188011e-05
-4.15477832588777e-05
-2.32584822170869e-05
-2.45957839631003e-05
-4.50815413579545e-05
-4.21922933446514e-05
-2.16928893814679e-05
-2.55896213295776e-05
-3.19459821112314e-05
-3.90684456568507e-05
-1.87129752703837e-05
-4.66338864683115e-05
-2.96491641801924e-05
-3.30326802956651e-05
-3.90316850969436e-05
-3.53613812984978e-05
-1.08361830741816e-05
-5.56016039650132e-05
-5.17630081900981e-06
-5.07055738895159e-05
-2.57513578733793e-05
-2.14806566436238e-05
-5.06339646022844e-05
-4.54946970593332e-05
-8.79536967450745e-06
-2.99111894090033e-05
-3.9602923223782e-05
-4.67549040211238e-05
-6.69565751673321e-06
-1.36580066975817e-05
-2.87138076120463e-06
-3.74713394409401e-05
-1.55329618938296e-05
-3.89407170413695e-05
-4.07885202674438e-05
-2.26334361837452e-05
-2.69633055855761e-05
4.82671752751141e-06
-4.07149751171591e-05
-2.54921337761086e-05
-2.31350542985896e-05
-1.09824715616398e-05
-5.03954979201441e-05
-6.03708363300766e-05
-1.99864956672719e-05
-2.50703857266575e-05
-1.16415679299768e-05
-4.45561098834093e-05
-3.29429463756143e-05
-2.12883213444314e-05
-2.9406982865651e-05
-2.45291298483889e-05
-2.91717271913145e-05
-3.77504049259703e-06
-2.55449681546346e-05
-2.73397546722923e-05
-1.99225287273886e-05
1.40797576890103e-05
-3.64079532420294e-05
-4.33379939532288e-05
-3.11668217533446e-05
-2.36335133949507e-05
-3.50052251175519e-05
-4.5589172676809e-05
-1.07290132576893e-06
-3.01435580376482e-05
-3.24247074772207e-05
-1.22153509172748e-05
-1.23819366599468e-05
-3.43775329881821e-05
-2.31299466594383e-05
-6.96594292878346e-05
-1.28943985388193e-05
-4.23818218731816e-05
-3.82342099188674e-05
-4.23053638124106e-05
-1.70816553251963e-05
-6.10321813263153e-05
-2.38988993491522e-05
-3.60562926578335e-06
-8.37972916988392e-06
-1.99619544316361e-05
-1.51195436060591e-05
-2.35661937334036e-05
-3.62587652296771e-05
-3.52102676425396e-05
-1.09594423216154e-05
-3.43314023809131e-05
-2.60235030985269e-05
-3.38048502071437e-05
-2.3956964055367e-05
-3.23390666370747e-05
-2.96891872183896e-05
-3.9338673626261e-05
-1.6000571965406e-05
-1.21988563742123e-05
-3.93775437199298e-05
-5.29572244425751e-06
-1.06198271565388e-05
-1.98884791928233e-05
-4.2647201082077e-05
-3.7449194488486e-05
-2.37954711092389e-05
5.98933592576661e-06
-3.93268293920409e-05
-3.12780711610582e-05
-2.2059200302822e-05
-4.05978386157211e-05
-2.39835536133924e-05
-2.92454145908161e-05
-3.69360814711489e-05
-1.67937377756051e-05
-1.16693399823831e-05
-3.1868596902556e-05
-2.28473148237496e-05
-2.5031360521616e-05
-2.61579533634218e-05
-7.50026024011693e-06
-5.33640918879869e-05
-2.52558299870564e-05
-1.74344665619776e-05
-2.91818624286935e-05
-2.214354694954e-05
-5.38673852792588e-05
-4.26368471342059e-05
-3.0682082917148e-05
-8.63438660071825e-06
-2.26440528494014e-05
-2.8123459589726e-05
-2.58228700286033e-05
-2.0246221621636e-05
-1.48902224727488e-05
-2.05399909890376e-05
-2.02467192864552e-05
-5.35416510820252e-05
-2.15504825506716e-05
-4.71393997359762e-05
3.14052759983808e-06
-2.88511329262445e-05
-3.31069149029202e-05
9.58727707118424e-07
-3.24267766709871e-05
-2.80736912921024e-05
-2.40651932027468e-05
-4.77692385442667e-05
-4.57414751928047e-05
-2.36757710490771e-05
-3.27635744163669e-05
-2.01524383928746e-05
-2.3922304615322e-05
-4.45058699635858e-05
-1.89312769346939e-06
1.24596514506301e-05
-1.53948426490713e-05
-3.60403186583758e-05
-6.93186374000358e-05
-1.98165689278076e-05
-3.76993374194507e-05
-2.18973711412743e-05
-2.83091879334274e-05
-1.36102061141359e-05
9.21087967435696e-06
-1.59699481328824e-05
-1.37819261551918e-05
-3.00390305627295e-05
-2.06960510512747e-05
-1.52566914720063e-05
-4.54161461866423e-05
-3.84878124073398e-05
-1.69376120922577e-05
-3.70144244762427e-05
-3.64068114005135e-05
-5.46955098141703e-05
-2.8550870116542e-05
-3.08830603778974e-05
-3.20039697057467e-05
-2.70603977302797e-05
-3.08396052087493e-05
-7.20708916987054e-05
-2.58338032140631e-05
-2.91926591554584e-05
-4.03040089872275e-07
-4.06587131114652e-05
-2.13379571927649e-05
-3.45983565875526e-05
-1.64398917212563e-05
-1.75948526822519e-05
-4.20382423478727e-06
-4.06775285012728e-05
-5.52619006552736e-05
-1.5386985860146e-05
3.48141493193505e-06
-2.05705874811965e-05
-1.86998682689225e-05
-3.56007609008942e-05
-1.57695304428443e-05
-2.42285073382972e-05
-3.84880027740343e-05
-9.81928304570672e-06
-3.28899634747766e-05
-1.6217995871862e-05
-3.75777833966164e-06
-4.57357147254588e-05
-2.18205529619076e-05
-2.15000476870955e-05
-1.53604139207485e-05
-3.22428593832876e-05
-2.59477063636751e-05
-2.14540443972684e-05
-1.0460568148811e-05
-1.45980371521995e-05
-2.06256219771192e-05
-3.49647823886952e-05
-1.68589602720069e-05
-5.2767693355864e-05
-1.39181603958893e-05
-2.32252224588513e-05
-1.62303630016257e-05
-1.54135852310686e-05
-3.06252899783243e-05
-1.22752798467431e-05
-3.75260146202004e-05
-1.85399611440098e-05
-3.49701874819928e-05
-2.59605726185254e-05
-2.66472438467679e-05
-3.4155776984967e-05
-2.64685519990723e-05
-2.94458476030608e-05
-2.08890140807035e-05
-1.56042794746948e-05
-2.99273457343711e-05
-6.35991765363301e-05
-1.47699074318915e-05
-4.41391143560065e-05
-1.89392271726606e-05
-4.33037169885722e-05
-4.01069371734915e-05
-1.04087082813283e-05
-3.29195275832031e-05
-3.81777621154712e-05
-3.51122580818388e-05
-3.0412616073902e-05
-1.95812271483131e-05
6.38177671048649e-07
-9.36273265402202e-06
-3.12150046642056e-05
-1.05531403549164e-05
-4.35963939943329e-05
-2.57288841252969e-05
-3.15484780244592e-05
-4.49927599487174e-05
-7.75196270802796e-06
-3.74320489629141e-05
-3.72352060651506e-05
-6.69957473449397e-05
-3.64735883987411e-05
-4.01062152438137e-05
-2.70286081141567e-05
4.51245692165122e-06
-1.18273695824476e-05
1.04314278293806e-05
-3.06337182347056e-05
-1.80538751565357e-05
-1.72001850073023e-05
-2.50383679449878e-05
-1.82219039534043e-05
-2.78474709005858e-05
-6.25512000440987e-05
-1.51222926832408e-05
-2.32343506868609e-05
-2.57104930593643e-05
-4.18344798453343e-05
-3.04969366469903e-05
-3.05456358078823e-05
-3.44544711845783e-05
-1.32801999256803e-05
-2.2235439814218e-06
-1.24548916418494e-05
-1.55773613012767e-05
-2.76008949837623e-05
-3.58464111034275e-05
-2.63137404063311e-05
-1.70110514836878e-05
-4.30172480315982e-05
-4.74451975279768e-05
-2.61590975688265e-05
-2.72444202200761e-05
-2.41399315691231e-05
-3.88021019690834e-05
-5.04638957217342e-05
-4.49582885232787e-05
-1.01888432526651e-05
-1.344055822307e-05
1.89112682934046e-05
-2.27786888022327e-05
-3.75698835733124e-05
-2.47477382758549e-05
-3.01665356460833e-05
-1.82250571897715e-05
-5.26949076179565e-05
-4.0042207805171e-05
-1.99537757593572e-05
-3.82204675982172e-05
-3.40029351553747e-05
-3.3743025829651e-05
-3.93858476937193e-05
-5.2365716257157e-05
-9.7102342926083e-06
-5.83831220597785e-07
-3.63763407818265e-06
-3.03461450296927e-05
-3.68173241822407e-05
-3.76358173002141e-05
-3.38849581327926e-05
-2.7468653230999e-05
-2.87778784109187e-05
-1.74262391375207e-05
-5.40146470414563e-05
-9.32950478169996e-06
-9.1132279341124e-06
-4.53786240957199e-05
-2.72264234278494e-05
-5.35975144686053e-05
-3.81527325114866e-05
-5.88655803273393e-06
-2.68241818032634e-05
3.73023802320937e-06
-2.33401975082983e-05
-1.8873491434211e-05
-2.13849051054101e-05
-3.73864297985457e-05
-2.28632359808832e-05
-1.63684645032211e-05
-3.44049256280324e-05
-8.5200577196097e-06
1.50464448290998e-05
3.86122530107003e-06
-3.01965644743636e-05
-4.17895348698791e-05
-2.33847933987743e-05
-1.50745327065261e-05
-2.50065550516583e-06
-1.62088011632014e-05
-4.05863238175375e-05
-2.57127140332015e-05
-3.28825306307486e-05
-3.0857409217413e-05
-3.01287478326667e-05
-4.67107187062964e-05
-2.03091775278982e-05
-3.90449330948774e-05
-5.30598879535622e-05
-3.09411239204112e-05
-3.03979895423242e-05
6.78503301841941e-06
-3.38023614820709e-05
-6.089378556176e-05
-4.51529938837551e-05
-1.87304065407346e-05
-4.4139803716158e-05
-1.64883655168543e-05
-2.36721928885609e-05
-5.50565860142253e-05
-5.72256142586634e-05
-1.16456626666443e-05
-4.63336977541261e-05
-4.28875455977835e-05
-2.92773889108475e-05
-2.23330062407244e-05
-2.45392216386906e-05
-9.7904321461572e-06
-1.68600471841847e-05
-5.0155500744396e-05
-3.26168671123767e-05
-2.77313309882486e-05
-1.76649330180244e-05
-4.35942822303331e-05
-5.11778663286027e-05
-3.6253303238178e-05
-3.38723152632117e-05
-1.7771665919182e-06
-5.16213798939554e-06
-3.12631880043176e-05
-2.92033890148803e-05
-3.86431583756283e-05
-3.48623795120325e-05
-1.74618054908389e-05
-3.89450289434668e-05
-3.42335059718346e-05
-2.13315002282683e-05
-1.45773351457887e-05
-2.89664350493671e-05
-3.73931235305922e-05
-9.60277588523627e-06
-1.68398173500142e-05
-4.47293491674239e-05
-6.33052421064916e-06
-4.05694928780847e-05
-4.46078975136623e-05
-1.48625557206437e-05
-3.89792884851464e-05
-3.75860083019349e-05
-6.83885518669204e-05
-3.40360087827058e-05
-8.80588615895574e-06
-2.42869127742275e-05
-3.57995913395446e-05
-2.50777018147261e-05
-2.28724949362366e-05
-3.54856259762401e-05
-8.69334519356013e-06
-3.84708880553676e-05
-2.19316903156089e-05
-1.88640698034791e-05
-8.82782368726407e-06
-3.03897931945658e-05
-2.17196910947926e-05
-5.88108262500691e-05
-1.40036044282596e-06
-3.9520711165303e-05
-9.59884850202553e-06
-2.61462901585467e-05
-1.48214385695686e-05
3.59421499021942e-06
-1.43400040416502e-05
-2.03281110014631e-05
-5.23150915069153e-05
-5.40163985203879e-05
-2.4092273167994e-05
9.50319319859453e-07
-3.18970855234107e-05
-1.51253978370106e-05
-1.88115201709721e-05
-4.97226045096002e-05
-2.17789628229268e-05
-4.31006144872683e-05
-1.05886813407824e-05
-2.93747238920554e-05
-4.5691604626945e-05
-8.17678969835731e-06
-2.08064760020599e-05
-4.63033190203495e-05
-4.93477997495593e-06
-7.64445321963747e-06
-1.41906351472123e-05
-7.0508028621717e-06
-1.69372393948075e-06
-4.3560203088976e-05
-2.01549705275943e-06
-3.14221152781872e-05
-7.98452977475487e-06
-2.78632080973642e-05
-1.99627382883316e-05
6.58071951987652e-06
1.61214826579049e-06
-1.9610904235268e-05
-1.37381123410578e-05
-3.22474714576882e-05
-3.52527026530915e-05
-4.27447880822628e-05
-1.9571398786464e-05
-1.65881380918822e-05
-2.1058821848103e-05
-3.20681482271518e-05
-2.90756762734118e-05
-2.84203462293403e-05
-2.44021606872751e-05
-2.31928064231658e-05
-2.25226726864472e-05
-1.32057615919618e-06
-3.25507071304263e-05
-1.49826508096789e-05
-5.32955474844753e-07
-4.71670020579682e-06
-3.78766894867394e-06
-1.16362280327164e-05
-3.42504777432707e-05
-6.30084135617034e-06
-1.83323785223673e-05
-3.3544697815651e-06
-2.85955455525044e-05
-2.60445153662207e-05
-2.68520459402703e-05
-5.33198073535469e-05
-3.16516070984694e-05
-4.9663304292846e-05
-1.58458025953469e-05
8.40738100691848e-06
-3.63787577234781e-05
-1.21884072794404e-05
-3.55247930127881e-05
-5.23180493564435e-05
-1.21117723522381e-05
-2.03012294163726e-05
-2.31929216059769e-05
2.87359237858958e-06
-1.83539053539018e-05
-3.77621398292852e-05
-2.20219864771984e-05
-3.20043643528763e-05
-2.91933440861693e-05
-2.73775034119885e-05
-3.67629749423031e-05
-4.631692523912e-05
-3.11042581621796e-05
-3.73624222909186e-05
-4.13105760630837e-05
-3.51559788385723e-05
-2.8706439232555e-05
-1.40452200028594e-05
-3.30236735894463e-05
-1.75773714389347e-05
-1.56469835840981e-05
-7.56150932797569e-06
-1.85672847096312e-05
-3.74988959202637e-05
-1.06366251702985e-05
2.31643190520784e-05
-2.44325900550954e-05
-1.85478304143863e-05
-1.97276895763254e-05
-2.03943376544675e-05
-2.44656473921038e-05
-3.00266186907022e-05
-3.06521499436084e-05
-1.93179873791232e-05
-8.66678879615047e-06
-2.60657037958118e-05
-3.72554424776535e-05
-1.97430003236249e-05
-3.83919106559254e-05
-1.30918160622855e-05
-1.91659349857328e-05
-2.87272657813657e-05
-2.51925865360963e-05
-3.12679280422148e-05
-2.91839037111847e-05
-2.36453636854517e-05
-1.22695917780452e-05
-2.61949401254009e-05
-3.93993753111181e-05
-1.48688312210864e-05
-5.00618068463888e-05
-1.2558585216457e-05
-1.68507005842859e-05
-3.68262975244248e-05
-2.29758480286825e-05
-2.03446668896816e-05
-4.04927137424128e-05
-3.66928121736921e-05
-3.15197341937114e-05
-7.63676176794389e-06
-1.93489735188542e-06
-3.40289437028807e-05
-3.16825619346341e-05
-1.5860719837115e-05
-1.96809603211995e-05
-1.43675148201371e-05
-2.07990184000107e-05
-1.1182103242227e-05
-4.72081209563202e-05
-2.20888390344185e-05
-1.69597373266633e-05
-4.34870615822503e-05
-4.35160480363282e-05
-1.74139859921661e-05
-1.50774381428144e-05
-1.41688438083697e-05
1.28455445806965e-05
-2.92792484873056e-05
1.08750953575184e-05
-1.15247625473178e-05
-3.26787381542993e-05
-4.28061963393244e-05
-2.36208323278096e-05
-2.70176665405408e-05
-2.24754094936931e-05
-1.88105238555134e-05
-2.51055068706351e-05
-3.91280514792084e-05
-3.53581020064015e-05
-5.52998305788771e-05
-3.67203513110179e-05
-2.74907100731157e-05
-3.96443859639795e-05
-3.69376658991039e-05
-9.72603076033316e-06
-2.03593485407922e-05
-3.61305787888398e-05
-3.18885441346896e-05
-5.38859050798723e-05
-4.12768050628049e-05
-2.64611553434901e-05
-2.35707388736317e-05
-1.66085530263478e-05
-2.04790519839319e-05
-2.73360530900607e-05
-2.05099529756516e-05
-1.74019337999933e-05
-1.7140707334395e-05
-4.44106278460483e-05
-5.39600569723109e-05
-3.98402982265182e-05
-2.47001940484113e-05
-2.92827588385327e-05
-5.45014964882228e-05
-2.33590647794795e-05
-4.05497678757998e-05
-3.58853490724087e-05
-5.65104130924299e-05
-1.24547314526438e-05
-5.31000082588542e-05
-1.19717547868894e-05
-2.71530044276336e-05
-2.92998049804555e-05
-2.54148898519134e-05
-2.99692988493262e-05
-2.67576370283633e-05
-1.51378454495544e-05
-1.72509376075281e-05
-5.45639147768889e-05
-5.72989230205794e-06
-2.9550160803324e-05
-3.85858563860977e-05
-6.78473243094688e-06
-2.29311314893102e-05
-2.20810293595764e-05
-9.44590981067145e-06
-3.47109648341676e-05
-1.10088691565189e-05
-2.66110227358288e-05
-2.03225301967014e-05
-2.40550862596228e-05
-3.02594615247594e-05
2.46581721924612e-06
-1.27841913860711e-05
-2.73167422506985e-05
-4.30516476117285e-05
-2.1979013322036e-05
-1.1347011007492e-05
-3.32448775488295e-05
-7.84339997759443e-06
-2.8482814839869e-06
-3.40289244656458e-05
-1.63892212671767e-05
-2.52178364143127e-05
-2.46251915104944e-05
-7.11813677479837e-06
-2.61198769915287e-05
9.48267278566565e-06
-6.17637116715172e-05
-2.60886329515985e-05
-1.16410103081378e-05
-2.02145896250051e-05
-3.10979546543565e-05
-2.91718210624666e-05
-1.0941805000216e-05
-2.09865799028013e-05
-3.96607665739227e-06
-2.83164707254084e-05
-3.96915139251516e-05
-2.02227608706822e-05
-2.1079775842172e-05
-2.84621730506827e-05
-4.13264370439239e-05
5.04581959399082e-06
-2.37356477619277e-05
-1.78718697007921e-05
-6.01832764082012e-05
-3.37210021306708e-05
-2.57741728089878e-05
-1.32321277545429e-05
-3.62202140907125e-05
-1.03147143920306e-05
-2.61015605193671e-05
-2.36878241190494e-05
-2.46109696775429e-05
-5.67564499188909e-06
-2.31630462875524e-05
-2.6918854239616e-05
-4.38759806259049e-05
-4.10453816010325e-05
-9.77924521122417e-06
-1.77674826925275e-05
-2.49742500978093e-05
5.29302744246921e-06
-1.7003709217017e-05
-3.82014336539796e-06
-3.39752356990175e-05
-4.97851588926533e-05
-1.1542274936122e-05
-2.22269617123075e-05
-2.58906428875895e-05
-3.86014838052974e-05
-1.12704969276857e-05
-3.48393125860789e-06
-3.89662725349544e-05
-2.56900609665077e-05
-1.88099666925923e-05
-5.5306894068087e-06
6.98488259926554e-06
-1.35372778864638e-05
-4.19868603183039e-05
-2.37995267664962e-05
-3.30314345367369e-05
-3.66710729709021e-05
-2.4653163298536e-05
-4.150954659309e-06
-1.364250000468e-05
-3.69924024479513e-05
-3.13340981704817e-05
-1.50569938053625e-05
-1.51447597375943e-05
-6.94130665732073e-05
-3.57352951548518e-05
-4.70640725186181e-05
-1.46882025091457e-05
-1.56229891576426e-05
-3.042471307858e-05
-1.62007642374608e-05
6.34869041386894e-06
-2.51353855023325e-05
-1.80145158624113e-05
-1.04224587697762e-05
-5.02541757768227e-05
-2.57919352653994e-05
-3.96197676189963e-05
-7.26607097647524e-05
-5.74530520914069e-06
-4.14872143802603e-05
5.93757053521714e-06
-2.16199471450959e-05
-2.16497633819843e-05
-2.96495903773968e-06
-3.4552154438599e-05
-4.26333914204361e-05
5.37718902927662e-06
-2.53643646770945e-05
-4.2620176325955e-05
-3.63643486079888e-05
-1.91208911253677e-05
-1.65347173764213e-05
1.87770230552352e-05
-4.1135135227458e-05
-4.28948152799766e-05
-7.21689508333053e-06
-3.20727268841024e-05
-1.46808051786457e-05
-4.06979388931581e-05
-4.25005032020738e-05
-3.89700091643401e-05
-5.77091433511963e-05
1.39171121246443e-06
-2.85482583674105e-05
-2.45718937194186e-05
-4.16036195434365e-05
-2.6362967892586e-05
-2.92079348304506e-05
-7.51599730852727e-06
-4.48239344504644e-05
-8.88512176528039e-06
-3.69100928716658e-05
-3.56146685703548e-05
-1.54336739267762e-05
-5.00138957901923e-05
-5.13395419534893e-06
-2.62294796109173e-05
-1.56477141482524e-05
-2.42703213811518e-05
3.08205722514551e-06
-2.87919390960994e-05
-3.42114378589023e-05
-1.68093562594647e-05
-2.75553869068705e-05
-4.31022851947584e-05
7.59901307516107e-06
-2.17350669640938e-05
-9.72122647191953e-06
-1.90885329236945e-05
-3.18332171992313e-05
-2.97670605571384e-05
-1.87778402679104e-05
-3.07580173136535e-06
-3.86232398360258e-05
-1.9483405849218e-06
-2.64310594789232e-05
-5.73591825460511e-05
-4.35950953512212e-05
-2.09461671585243e-05
-2.88988491247152e-05
-4.75567724686349e-05
-4.92447805631234e-05
-3.66537557611523e-05
-4.11068680769039e-05
-4.26701501778495e-05
-1.91585378225613e-05
-2.54936983005069e-05
-4.36497415263742e-05
7.55150621669151e-06
-2.62735365212845e-05
-2.23978019139485e-05
-2.56029747820951e-05
1.2651943584212e-05
-2.61453165997626e-05
-3.05049103549295e-05
-5.33119799704391e-05
-1.51283411420376e-05
-3.67416063273875e-05
-2.38002279383603e-05
-1.84220151214749e-05
-4.37705609777179e-05
-3.75763662744388e-05
-3.45657537320126e-05
-3.2893357937274e-05
-2.82551366215714e-05
-2.79521059511476e-05
-3.48277985747699e-05
-3.64562500484639e-05
-3.19224807147297e-05
-3.1078966863608e-05
-6.38928131471125e-05
-1.68446108129933e-05
-4.08705739121438e-05
-9.87069054006483e-07
-2.4915264292094e-05
-1.55308128057399e-05
-2.96078635578717e-05
-9.51709638208578e-06
-2.89305812435761e-05
-1.95673138251771e-05
-3.13347815245271e-05
-3.16781711695294e-05
-5.67440092096689e-06
-2.68645623647679e-06
-6.50676077335259e-06
-3.61953145336569e-05
-4.01929291969297e-05
-2.38254233526768e-05
-1.61780590958182e-05
-4.16583666332282e-05
-2.8285061117932e-05
-1.56044849269725e-05
-3.46762152371297e-05
2.56289670018121e-06
-5.29094874999824e-05
-9.7639913784059e-06
-2.87832952054501e-05
-3.70605528734458e-05
-2.42283576829921e-05
-6.06806492463053e-05
-1.174784525427e-05
-1.65936516943717e-05
-5.72694344339813e-05
-2.09192237683623e-05
-3.47044705356898e-05
-2.84967866474205e-05
-2.15984014138761e-05
-3.53195622613307e-05
-3.49368874162221e-05
-2.13522667950397e-05
-2.5104967567686e-05
-1.08988213985981e-05
-3.83892917210938e-05
-1.75600085567032e-05
-2.040823372145e-05
-3.7077725403679e-05
-2.38871332945962e-05
-2.32760789139861e-05
-2.68918390052893e-05
1.82974773007021e-06
-2.72196120706658e-05
-2.58609211529541e-05
-5.77678550051435e-06
-1.83769964439951e-05
-4.84427504953691e-05
-7.79142455550322e-06
-1.7843931466698e-05
-2.57430856243004e-05
-4.12332581193104e-05
-4.22561323034702e-05
-2.89238203137303e-05
-1.73888578006988e-05
-1.74703747047657e-05
1.43771108415102e-05
-1.40970024150428e-06
-1.54910607522338e-05
-1.94374918362722e-05
-4.27535340143347e-05
-1.43448292114072e-05
-2.47478345598722e-05
5.10141789963978e-06
1.21227845030122e-05
-3.44735153758266e-05
-1.91763912818154e-05
-4.4469523239817e-05
-2.4184014923162e-05
-4.55059624044986e-05
-1.90169874297896e-05
-4.25554716403775e-05
-4.08032407234334e-05
-2.61454878989556e-05
-6.14430692558015e-06
-1.83048590103777e-05
-5.06850272814858e-05
-2.03680437702795e-05
-4.17797948919082e-05
-3.18357777199057e-06
-2.36076997776282e-05
-2.69498268580611e-05
1.37924938510633e-05
-4.00152819258432e-05
-3.04580625261177e-05
-3.9230823467636e-05
-3.66472900839766e-05
-4.44178714953391e-05
-1.87766614441544e-05
-2.58798284750179e-05
-3.9150425062674e-05
-1.17787870687286e-05
-1.97853794067502e-05
-4.87391887347408e-05
-2.32733571190609e-05
2.10036870657786e-06
-4.45865261289807e-05
-2.56572609266182e-05
-1.26849950907964e-05
-4.82425023661614e-05
1.7513940585697e-06
-2.8954212137412e-05
-3.15889692863037e-05
-3.83690996579014e-05
-3.21630619717177e-05
3.16953813996093e-06
-4.4403226958618e-05
-7.47657825824948e-06
-1.29903427069177e-05
1.00353789498334e-06
-3.9142315449238e-05
-2.72203849587067e-05
-4.03369631203104e-05
-3.25942107152552e-05
-2.0903203578513e-05
-1.58754523369977e-05
-3.53687850877008e-05
-2.34521952837162e-05
2.65285252693974e-05
-4.6306830583809e-05
-2.96283630543171e-05
-6.10388898590395e-06
-4.35095270859476e-05
-3.77260329461917e-05
-5.44175696958827e-06
-4.49236236477555e-05
-1.97439655339761e-05
-3.66145329587681e-05
-2.65881673683939e-05
-2.31985527793583e-05
-1.19571536691333e-05
-5.05109023918626e-05
-4.13075414952413e-05
-2.18343699834203e-05
-4.07446941113494e-05
-3.03668996087954e-05
-4.00329100721123e-05
-3.22174697024745e-05
-1.15522349293969e-05
-5.48966188793683e-05
-1.37208255554216e-05
-3.72848885034361e-05
-1.27674195431968e-05
-2.07122272600676e-05
-5.23326929337217e-05
-1.07277737208412e-05
8.39149456682554e-06
-1.11942427660459e-05
-5.22886940570513e-05
-3.12946368272559e-05
-4.1652732356845e-05
-2.22656103027946e-05
-4.01323361828305e-05
-2.85975613192753e-05
-6.75462809270607e-05
2.57065722325288e-06
-4.31442122911335e-05
-4.49102620080521e-05
3.67797412179839e-06
-4.15677936283932e-05
-3.51155236906075e-05
-2.83223868379625e-05
-8.28252716159939e-06
-3.13972721284744e-05
-4.04095810390427e-05
-1.05515842811024e-05
-2.59646923931184e-05
-2.24831040531578e-05
7.35202196238606e-06
-3.82717726843223e-05
-5.12037065476606e-05
-2.30676157367602e-05
-1.04829174680706e-05
-4.39892855855027e-05
-4.98876686439359e-05
-2.56253718413129e-05
-5.44255085796573e-05
-1.00634789982143e-05
-2.728767283692e-05
-3.36546988861183e-05
-3.8324488043147e-05
-2.00458676921251e-05
-2.15278931245983e-05
-1.0668559426644e-05
-3.31596321806448e-05
1.3431583994535e-06
-8.27793494982541e-06
-3.43737145647463e-05
-5.21851891655553e-05
-1.5693080190696e-05
-7.96622538852079e-06
-2.57128364358104e-05
-2.5439295990952e-05
-1.79738820228265e-05
-3.53291960471786e-05
-2.15559749945655e-05
-3.10483084777285e-05
-1.45846845947625e-05
-9.79479566248084e-06
-2.13484844240536e-05
-2.91545739819304e-05
-1.67543394263992e-05
-3.13108439608998e-05
-1.97258857976243e-05
-2.69410052903854e-05
-4.69813260577214e-05
-3.06535169904695e-06
4.8106911506128e-06
-2.33225077433263e-05
-2.87411455604845e-05
-2.94049537130927e-05
-2.22439573056519e-05
9.41049250345061e-07
-3.51955623089281e-05
-3.00219709260566e-05
-1.8367141719899e-05
7.81357107563292e-07
-3.70974358122691e-05
-2.47954072322136e-05
-1.87478956679397e-05
-7.14796756153401e-06
-2.20922921531289e-05
-3.27005504841769e-05
-2.89428530355934e-05
-2.32183574573628e-05
-2.635739198403e-05
-2.65244295828879e-05
-1.50799850217616e-05
-3.67605064460243e-05
-4.83371027663188e-05
-4.78949773508888e-05
-3.58875200448408e-05
2.17179335919409e-06
9.51928958295512e-07
-1.90916920799573e-05
-4.33503069735239e-05
-2.80067336824887e-05
-4.03297022545641e-05
-1.20042219906527e-05
-3.16419146816492e-05
-3.40135066641765e-05
-1.01233984789581e-05
-2.36259292971581e-05
-2.57807706709036e-05
-2.95521323442481e-05
-3.20926507167934e-05
-1.95431171193675e-05
-2.97191800618629e-05
-1.61485949956774e-05
-2.05419171251678e-05
-3.53383794608985e-05
-1.33167772556075e-05
-1.53938089874114e-05
-2.30514229426388e-05
-5.05278158579588e-05
2.46352584039006e-06
-3.16477514325538e-05
1.75753162105736e-06
-2.9041624734017e-05
-4.67394993209971e-05
-4.79939454623088e-05
-1.92410393432873e-05
-6.69976867519949e-06
-2.96137056875613e-06
-4.5619660374145e-05
-1.34319957943196e-05
-2.54393852954471e-05
-1.05356692774378e-05
-1.60448452227265e-05
-1.42369671396093e-05
-3.959201459595e-05
-2.44096607831747e-05
-4.491048637551e-05
-5.42607629617374e-05
-4.35975221665549e-05
-1.25622116506295e-05
6.49894495324866e-06
-4.19887322195884e-05
-7.25019411064064e-05
-1.38190880362576e-05
-6.44004133023875e-06
-4.33882906407371e-05
-2.11112967918401e-05
-3.85306222609001e-05
-5.37654129601871e-06
-2.64085552272742e-05
-5.11005142061153e-05
-8.88027381405861e-06
-3.44829365985914e-05
-1.89027400432924e-05
-3.84434961697754e-05
-3.16787602278956e-05
-2.33800286743805e-05
-2.11362249664734e-05
-1.74058235964442e-05
-2.82070501953735e-05
-1.27126356187821e-05
-4.1590794112526e-05
-5.02781778921137e-06
-4.8727065621216e-05
-2.26175164746095e-05
-4.45482054911518e-05
-1.88146172660594e-05
-3.57962112314832e-05
-3.17890447315665e-05
-2.16594919754214e-05
-3.09546601808305e-05
-1.85091010834175e-05
-2.43884089748869e-05
-1.99188953403655e-06
-3.85713749499906e-05
-3.39245642448707e-05
-6.31663406314757e-06
-3.32214937800438e-05
-2.97507822631328e-05
-2.83574733061936e-05
-2.96521694802541e-05
-1.76776595195119e-05
-3.04631073206845e-05
-2.17025016613683e-05
-3.66973779540314e-05
-4.5232074150326e-05
-4.19471964992205e-05
-2.94256233885173e-05
-4.33700015725062e-05
-9.92756140062824e-06
-4.38642838271741e-05
-6.57993453884203e-06
-2.30739699559721e-05
-3.71852631498055e-05
-2.82620109207043e-05
-4.35364770100759e-05
-1.59007903834514e-05
-2.04842717574591e-05
-5.4383252208563e-06
-3.60606688818267e-05
-1.67482952094707e-05
-6.83471321723255e-05
-8.38880648786541e-06
-1.86636937634304e-05
-3.67238372684061e-05
-1.09144388582815e-05
-1.24077211709795e-05
-9.06422863259585e-06
-7.63859381501413e-06
-3.18908625719716e-05
-3.35978209708073e-05
-1.28408857547208e-05
-2.06541462338401e-05
-3.49542920600154e-05
-2.40842353715693e-05
-2.90692962085132e-06
-2.20530796338457e-05
-3.29372545059582e-05
-4.62810642766633e-05
-1.72632735734972e-05
-3.27217359022088e-05
-2.26941097882652e-05
-3.21682412956231e-05
-3.76565427549908e-05
-2.78567743195097e-05
3.95092796290621e-06
-1.37827265910346e-05
-5.14444335487829e-06
-5.903377192979e-05
-3.16078484636064e-05
-1.23277087707777e-05
-3.20404578244991e-06
-8.51306832410643e-06
-1.57617727284961e-05
-1.96025861543932e-05
-4.22456825780655e-05
-3.17178546215344e-06
-3.66901233969039e-05
-1.58517118681852e-05
-3.43437855794236e-05
-1.80223862687625e-05
-1.34784181404829e-05
-3.93795046808967e-05
-1.9768457073428e-05
-9.41831808480583e-06
-2.14034574923529e-05
-3.13229632521858e-05
-4.47427501552856e-05
-1.55614198064961e-05
-2.42896782811922e-05
-3.48779007297715e-05
-2.95248921178064e-05
-1.92410738023905e-05
-2.63259700108836e-05
-3.021771050785e-05
-2.10695401568898e-05
-1.14930133755599e-05
-3.26377521276103e-05
-2.9865981987419e-05
-2.95170864900271e-05
-1.70781056200069e-05
-3.5889292930625e-05
-2.40091188206871e-05
-2.45699397315235e-05
-2.92428798941959e-05
-3.13833884198183e-05
-2.13915184966879e-05
-3.15338449336887e-05
-3.04395869630365e-05
-2.44860908057917e-05
-2.50098424419751e-05
-3.58046861019235e-05
-1.93509512754337e-05
-1.95168750730581e-05
-4.05744004218949e-05
-2.8833448451299e-05
-1.64414099808297e-05
-3.78683924565785e-05
-2.353298170806e-05
2.87908370551445e-08
-2.24992962835954e-05
-2.24797274053458e-05
-2.72057250403457e-05
-3.29270714539533e-05
-1.98234678780389e-05
1.55595540918719e-06
-4.65045363439288e-05
-5.62150967202086e-05
-1.93370673098387e-05
-1.37661584848142e-05
-7.79815092371041e-06
-2.73826613968494e-05
-4.50858131392675e-05
-1.21341215764966e-05
9.53079718043966e-06
-4.60665860157641e-05
-1.29266579462348e-05
-5.28255346999998e-06
-1.88725799091565e-05
-3.83604717449945e-05
-1.31735233418696e-05
-3.18708160117201e-05
-2.28421835359411e-05
-2.63463883933307e-05
-3.66134019067035e-05
-3.49295553232591e-05
-1.90552429615123e-05
-3.84073268415604e-05
-4.32830633793578e-05
-2.85222535165668e-05
-2.60027083280718e-05
-1.31066318373137e-05
-2.911883492765e-05
-4.74330666895506e-05
-5.34805952070355e-05
-8.11687006660894e-06
-1.06840263172311e-05
-4.3832176314117e-05
-2.24004201571273e-05
-3.61392021407437e-05
-2.31176052864733e-05
-1.32696006299348e-06
-2.41030689293033e-05
-5.88294797017291e-05
-4.75202690350655e-06
-3.27413155442574e-05
-1.48634530640107e-05
-4.46100143306683e-05
-2.36661914776388e-05
-4.33263400553971e-05
-8.43699765756494e-05
-2.42560675741883e-05
2.12010080698431e-05
-1.97258274713215e-05
-4.31422429744271e-05
-9.82365346365199e-06
-1.84854878857945e-05
-4.2415206141649e-05
-2.73752058262961e-05
-1.03151106858995e-05
-4.29242135338765e-06
-2.39353847060736e-05
-3.95243490331077e-05
-3.70932039632247e-05
-1.76914793556187e-05
-2.14271823176216e-05
-3.90785231938761e-05
-2.06149148139536e-05
-6.43887541814152e-05
-2.78064248077008e-05
-2.73171460231928e-05
-3.11432557952502e-05
-4.95337075944523e-05
-2.08167617454951e-05
-4.97979947522144e-05
-2.14638974849851e-05
-2.09238320364761e-05
-1.71004866849122e-05
-2.96230436117764e-05
-9.62276728408552e-06
-5.36145149343606e-06
-3.70217945200573e-05
-1.19708268787725e-05
-4.829817087981e-05
-4.88796228315793e-05
-5.46082222591082e-05
-5.02062230528671e-05
-9.35460610798987e-06
-3.2474887141673e-05
-3.68638891901434e-05
-3.40925419291909e-06
-3.02258414232695e-07
-3.2985955511025e-05
-7.86296652108323e-08
-3.23538472305324e-05
-3.02347049552812e-05
-1.11004849324329e-05
-2.01419139166302e-05
-4.36950807172487e-05
-2.12998556173044e-05
-1.08584366483979e-05
-7.51905157218622e-06
-1.97248945492861e-05
-5.17977888500625e-05
-3.56127092298297e-05
-1.0360086904884e-05
-2.34558439715241e-05
-4.21314445719639e-05
-3.17645797259928e-05
-3.6440626494836e-05
-3.19571562624858e-05
-1.46702288296774e-05
-3.81434627122131e-05
-3.60304082038797e-06
-1.93853118275528e-05
-4.29368375664463e-05
-1.3722819344984e-05
-2.40509997329953e-05
-3.76291798822704e-05
-2.22819277781246e-05
-4.67964528145263e-05
-3.15510879895723e-05
-1.72123757834647e-05
-2.85769331589719e-05
-2.10667221123727e-05
-1.5883242385474e-05
-3.815587605246e-05
-2.98023517614689e-05
-4.30991911974782e-06
-2.83950072856155e-05
-3.11137423295054e-05
-1.6528773051281e-05
-5.8079996679584e-05
-3.9313821337372e-05
-1.82774775494837e-05
-3.80766683668519e-05
-2.90873551694184e-05
-1.77532012288431e-05
-9.47080502530725e-06
-3.06800933755597e-05
-2.14217550576287e-05
-2.67715011706689e-05
-8.36446725609503e-06
-5.12391219855643e-05
-3.38233533200791e-05
-1.06542602892625e-05
-4.47097645798502e-06
-3.75886915660135e-06
-1.22190861368725e-05
-2.22285752032943e-05
-3.04057658792823e-05
-1.39367092665596e-05
-4.11552002550497e-05
-2.6766160437721e-05
-1.52911142976752e-05
-1.44959127197415e-05
-6.34434524528734e-06
-3.0944563117274e-05
-2.35885194907286e-05
-3.80760975351015e-05
-8.99963283800845e-06
-2.82883655028815e-05
-3.34428722811831e-05
-4.15673150675028e-05
-2.8304122628095e-05
-1.23388946202781e-05
-1.95324009557544e-05
-2.77201174226226e-05
-2.31048842125277e-05
-1.95166408090495e-05
-1.85355393134602e-06
1.24681973464237e-06
-1.24469574691179e-05
-2.90116031309192e-05
-3.05413697176297e-05
-3.37349417172306e-05
-1.20888728706413e-05
-4.11309738753899e-05
-1.21147620312106e-05
-1.08977426627628e-05
-3.35017210899565e-05
-5.70888929432214e-06
-1.29495092629647e-05
-1.2135207790799e-05
-2.84670721008056e-05
-4.26006607195755e-05
-6.464038009221e-05
-1.09543698808732e-05
-4.46530318641008e-05
-3.84758743005575e-05
-4.20477935944263e-05
-3.08029245839153e-05
-4.97405536167028e-05
-4.35382840114377e-05
-3.07349850590101e-05
-1.89735035683157e-05
-1.43804988345895e-05
-2.80620859974853e-05
-3.0860840133283e-05
-3.50098898664552e-05
-2.96981605393606e-05
-4.75696404872186e-06
-7.76637255015789e-07
-3.32873099976704e-05
-1.10103465374814e-05
-5.45305030186224e-05
-4.85984629356754e-05
-2.05624629221908e-05
1.11609069103578e-05
-2.0837085924698e-05
-1.66849974384587e-05
-3.83157942238792e-05
-2.881242607121e-05
-3.56302859673981e-05
-1.14597982709889e-05
-4.52674845323037e-05
-4.76292076215409e-05
-2.35641009947968e-05
-2.08135339834565e-05
-4.75017077446866e-05
-1.61058234338992e-05
3.01087597281597e-06
-2.03760146953672e-05
-3.12202172169844e-05
-8.73631868537348e-06
-4.78793728811038e-06
-2.83871942016265e-05
-1.83830085102756e-05
-3.34905896960307e-05
-2.25185658972076e-05
-1.20015224186683e-05
-4.03680910738666e-05
-3.06714768561753e-05
-1.77267804689472e-05
-3.213198309316e-05
-1.3691604259251e-05
-2.6764092913987e-05
-1.71726589180883e-05
-3.14369892122055e-05
-5.55614557045256e-05
-1.59999838969365e-05
-4.14010996197026e-05
-1.38237100218963e-05
-4.61977282292891e-05
-3.37757411810231e-05
-3.78773617338797e-05
-5.42196128289536e-06
-4.25369484606125e-05
-3.1213303853482e-05
-1.50337625512428e-05
-3.88887478054421e-07
-1.37850306770791e-05
-4.13687691744566e-05
-4.435968415628e-05
-2.01463110772753e-05
1.1531922924576e-06
-4.12235674490415e-05
-3.79164607797905e-05
-2.54919306121902e-05
-3.40121943767067e-05
-2.37856727909297e-05
-4.38065120475279e-05
-3.48893220043642e-05
-2.59687345921816e-05
-7.58442528337767e-06
-3.58492635717001e-05
-3.43845044739949e-05
-1.62019298113185e-05
-1.32577221856569e-05
-3.00244812849054e-05
-2.74188544264746e-05
-5.27202038480371e-05
-4.37327095001606e-05
-1.72205833686512e-05
-2.86970745537501e-05
-2.06073913237751e-05
-2.43036912125099e-05
-4.01046780699797e-05
-1.33158447370304e-05
-2.33481112254181e-05
6.9800562892963e-07
-6.05704759971275e-05
-2.86657510005665e-05
-1.87048594552005e-05
-2.71338202431e-05
-4.71392549831407e-05
-4.06786942528375e-05
-3.35907724815219e-05
-1.96418622803374e-05
-5.12647863522166e-05
-2.07354287909245e-05
-2.8942749191438e-05
-4.091454583869e-05
1.38794212018519e-06
-3.97682877528921e-05
-3.52776345992188e-05
-2.37610601446192e-05
3.20399401991513e-06
-4.29566291237372e-05
-3.1211945118021e-05
-1.13276424063524e-05
-2.76493507764856e-05
-1.92650497672542e-05
-1.63835734086032e-05
-5.02291048890183e-05
-5.16714657923413e-05
-1.57249373001779e-05
-3.53644983184437e-05
-3.25732089599011e-05
-4.78241075941034e-05
-1.71147807451602e-05
-3.13219303689753e-05
-6.65588144150927e-05
-2.28716375839253e-05
-1.73638661345822e-05
-4.16821298836603e-05
-2.92038896468057e-05
-3.16548133182415e-05
-2.50768544475969e-05
-4.42619322067716e-05
-4.79533525257466e-05
-5.39383633704809e-05
3.46538710850454e-06
-6.6694512641145e-06
-1.06242044350522e-05
-3.57728387358665e-05
-2.6728321187341e-05
-1.0102286562206e-05
-1.9156881614586e-05
-1.43136711595658e-05
-1.79411665072373e-05
-2.62569734295052e-05
-2.10146935292726e-05
-2.00446638501616e-05
-2.21203489969179e-05
-2.27834525457984e-05
-3.65591690435361e-05
-2.89775919909294e-05
-1.27621955319682e-05
-2.34589631453389e-05
-1.18308008588534e-05
-4.37858352492602e-05
-3.97401412248046e-05
4.28015834523247e-07
-2.33057210935994e-05
-1.74764523101288e-05
-4.44412670702855e-06
7.17470870313904e-07
-4.00006062236158e-05
-4.07412107644265e-05
-4.14838163695178e-06
-3.19860676213064e-05
-6.22907734903811e-06
-3.53412567520753e-05
-1.92286791772947e-05
-1.94012893863652e-05
-2.14420203444258e-05
-1.83443634314794e-05
-2.35601298140125e-05
-2.308640313055e-05
-4.45266468007276e-05
8.2441423726151e-06
4.99630348082808e-06
-3.08173478498447e-05
-3.06151427315278e-05
-8.40396330098142e-06
-2.92522230680902e-05
-1.98954057022007e-05
-3.16522078759388e-05
-2.64144108649749e-06
-2.43494441342806e-05
-1.06576724837985e-05
-9.46008014615802e-06
-4.91593361773418e-05
9.14961134219358e-06
-2.12917064738551e-05
-2.41829855671525e-05
-4.97641866990176e-05
-1.05992985072841e-05
-2.69687160892728e-06
-1.662944376225e-05
-6.31557049407418e-06
-5.86087088083666e-05
-2.05869701417773e-05
-2.63817911678881e-05
-2.30548479299079e-05
-2.47002160451267e-05
-3.80921090822637e-05
-3.27739214084525e-05
-1.96754833260005e-05
-2.05930930276412e-05
-1.74312814298165e-05
-3.99939616476399e-05
-1.28386907833765e-05
-2.40256647339826e-05
-2.071816599793e-05
2.30551569049678e-05
-2.40650026009691e-05
-2.67275023648796e-05
-1.61878308907552e-05
-4.21111980240072e-06
-1.4205277371536e-05
-1.43489005046586e-05
-3.68215736227071e-05
-1.32396322594284e-05
-2.19523727693126e-05
-4.10973344871991e-05
-5.41382659532707e-05
-1.98477035639878e-05
-5.82030746742385e-05
-4.56863040738908e-05
-4.38694327727811e-06
-1.20797201863655e-05
-2.51065888854636e-05
-2.12586147546026e-05
-1.3293689069744e-05
-3.00302568276624e-05
8.15315289484287e-07
-5.7733811878387e-06
-3.98467171558716e-05
-3.91827512168226e-05
-3.98227107370081e-05
-4.28316223076251e-05
-3.85500899566165e-05
-2.83627701992384e-05
-1.0685775309996e-05
-2.24593694064763e-05
-2.7900796990924e-05
-5.08764356274381e-05
-6.28366463344627e-05
3.39432435814404e-06
-4.75685966766406e-05
-3.58675932960234e-05
-3.75361613764065e-05
-1.9355404354009e-05
-2.08539163307209e-05
1.58636361136409e-05
-2.93467266101768e-05
-2.17362067711609e-05
-2.09872928201892e-05
-2.90422079414825e-05
-1.81798325169341e-05
-3.49914135734982e-05
-4.75493335199026e-06
-2.54698308341788e-05
-2.27346844525109e-05
-3.20459353931781e-05
-4.94021156304634e-05
-5.62566957604322e-05
-2.32812952500374e-05
-8.93312627490721e-06
-2.93508815791239e-05
-6.76545274402499e-05
-2.9745573092725e-05
-4.10773449727348e-05
-2.40659668503261e-05
-3.80357958458407e-05
-2.67739813351962e-05
-2.65875011796829e-05
-3.14564995814727e-05
-2.04464327418288e-05
-2.88401143727439e-05
-6.10468011082438e-06
-1.59256517023815e-05
-2.51411699545476e-05
-3.77093621347925e-05
-1.86486801417014e-05
-1.33429075096587e-05
-2.85149584456093e-05
-6.57661598455816e-05
-3.21526011360964e-05
-4.2108842669016e-05
-2.51708487504523e-06
-3.61697288499579e-05
-1.1014772484902e-06
-2.56591069373903e-05
-2.52273790213867e-05
-2.07159423607179e-05
-4.23251954246333e-05
-4.70254281408738e-05
-4.76154727708313e-05
-5.42307273289837e-05
-4.74636551732721e-05
-4.32491739392735e-05
-2.89882255719042e-05
-1.82587610338024e-06
-2.11084486394734e-05
-4.21689489972476e-05
-2.29549054233626e-05
-1.42620394226168e-05
-1.70886123636735e-05
5.71049929844707e-06
-3.14755966001492e-05
-2.98594419489957e-05
-2.15463837039944e-05
-6.05666878359828e-05
-1.82479767962039e-05
-1.61784772864272e-05
-4.74189905503626e-05
-3.92696858484016e-05
-4.60957307532639e-05
-1.70458716290245e-05
-3.46696351184869e-05
-8.64084302543902e-06
-8.69557787088911e-06
-4.39482050903701e-05
-2.19023150639752e-05
-1.86532568731507e-05
-4.85543101903198e-05
-2.41701226528957e-05
-5.63995365118699e-05
-4.50525045293705e-06
1.29750887645487e-05
2.40671736682325e-05
-1.23741405253999e-05
-3.68044434139461e-05
-3.98513380271529e-05
-3.15119039985543e-05
-2.80787353285118e-05
-4.45215614336507e-05
-2.02779720704719e-05
-1.22065994812638e-05
-1.55360644096506e-05
-1.68848392038779e-05
-2.81799740445441e-05
-1.44844378307062e-05
-7.25153599485111e-06
2.17571051290763e-05
-3.28318146768925e-05
1.53110549999984e-06
-4.88679398701527e-06
-1.32651869242964e-05
-3.99511262974452e-05
-2.7916161704905e-05
-2.27833427809306e-05
-4.45466060124065e-05
-4.49947204657809e-05
2.76267124025294e-06
-2.28155617365852e-05
-2.73045507656112e-05
-1.63367846530259e-05
-3.70740095108534e-05
-8.08274196278507e-06
-1.63184282247527e-05
-2.17964191573225e-05
-3.67984039650297e-05
-6.57044933113865e-06
-6.3921830007593e-05
-3.05700560739508e-05
-1.57582004885959e-05
-3.45176880681961e-05
-2.1958343832887e-05
-2.50980652021035e-05
-2.60926801972849e-05
-1.38989706143041e-05
-5.48648903758323e-05
-6.71687629154178e-06
-2.2608848503688e-06
-4.37688927113936e-05
-2.86685709351576e-05
-2.83862259973581e-05
-1.22033238293651e-05
-1.92328191817493e-05
-5.03566886069958e-05
1.61767006583581e-05
-3.25471342957739e-05
-1.52028215392066e-05
-2.5622193864275e-05
-9.56613542509555e-07
-2.49939208694832e-05
-3.84003741615805e-05
-2.5475293566027e-05
-4.70639508553327e-06
-4.25772326810827e-05
-2.71568407767024e-05
-2.37359718478352e-05
-1.97102687874945e-05
-7.89648713197976e-06
-6.68611517536733e-05
-1.80797767705992e-05
-3.34899908582413e-05
-1.53884402363411e-05
-1.23072181587655e-05
-1.66437771036933e-05
-3.02570095660471e-05
-3.1948709170042e-05
-3.37555314205842e-05
-1.46689401086464e-05
-3.32548480024218e-05
-2.69106435691895e-05
-1.49134802271805e-05
-4.88949588330584e-05
-4.0052314194575e-05
-2.10057941625749e-05
-1.91382136485693e-05
-2.87979410075146e-05
-2.85428166069723e-05
-5.85568781313359e-05
-1.91251659106535e-05
9.45533614385741e-06
-1.04761009867346e-05
-5.78042848917373e-05
-2.30475983603839e-05
-3.29690528270506e-05
-4.83914088415186e-05
-5.50689824628255e-05
-4.53108257945031e-05
-1.68011579216387e-05
-2.86597029229122e-06
-3.96210690352073e-05
-4.2766256212807e-05
3.15858453283941e-06
-3.02057704441334e-05
-3.17065748071904e-05
-3.38578762547241e-05
-1.73778337619195e-05
-3.33553263669495e-05
-5.40421199865425e-06
-3.80189224781068e-05
-1.60259932779486e-05
-2.96385057136952e-05
-1.99106070401641e-05
-1.37824997336938e-05
-7.20061280932312e-06
-4.58925803353011e-05
4.33609268547027e-06
-9.34216826071194e-06
-3.2970164625051e-05
-2.0733294721873e-05
-1.88182420648938e-05
-5.01003687382666e-06
-3.15112020159668e-05
-1.26917707444434e-05
-6.07136376064699e-06
-1.88007515486428e-05
-2.96404798975393e-05
-4.33539469641967e-05
-3.83562013612016e-05
-1.48281624195961e-05
-4.23238582675545e-05
-3.9864343907898e-05
-4.78042139104254e-05
-5.2966959816058e-05
-3.86548154122477e-05
-1.69180293550517e-05
2.72340687428808e-06
-3.81056112443638e-05
-2.58885392985965e-05
-1.18628690648674e-05
-3.09921146656809e-05
-4.02495215694844e-05
2.38450502490423e-06
-1.2571287359603e-05
-3.51699446299945e-05
-4.55459974410129e-05
-3.93897503068952e-05
-4.40206323242315e-05
9.6767606288285e-07
-1.31854405589535e-05
-7.26520929980264e-06
-2.28947476636466e-05
-9.12352214056446e-06
-4.85743432565411e-06
-2.47460228208611e-05
-4.22288759418624e-05
-1.29728634696238e-05
-1.7483522346894e-05
-3.30127604051428e-05
-2.43250054333546e-05
-5.22627930594694e-05
-4.24792275646843e-05
-2.99726520132735e-05
-6.22579748547414e-05
-3.62428263837538e-05
-3.12683684473889e-05
-2.10656641315487e-05
-2.02838321718379e-05
-1.65371856952016e-05
-9.11571048862729e-08
-1.05953779797462e-05
-4.94017272351081e-06
-3.93042294713792e-05
-3.80745640628433e-05
-5.26596934031518e-05
-5.71759581893139e-05
-4.30988296038385e-05
-4.85316158166206e-05
-4.73637412250933e-05
-2.49012520810603e-05
-2.58352292749028e-05
-6.7556415906036e-05
-2.6870695894186e-05
-2.26235609703503e-05
-2.39326800045703e-05
-4.28652536960574e-05
-2.63964683772384e-05
-2.42341982360653e-05
-1.88183276182475e-05
-3.5829029024095e-05
-3.48696952990939e-05
-2.14053039131842e-05
-1.4688363117299e-05
-1.6553994254104e-05
-4.44079382836136e-05
-8.41501034023544e-06
-2.06469450720983e-05
-3.23379089737387e-05
-1.32537728121014e-05
-2.74509704157845e-05
-1.4027208047495e-05
-5.90642918120467e-05
-1.00890528574361e-05
-4.38697623289601e-06
-4.13052348135298e-05
-1.28569934116956e-05
-2.90616600856342e-05
-3.88211599510573e-05
-1.54105698473795e-05
-1.50529238315469e-05
-2.98415584102524e-05
-1.69969545725363e-05
-1.00884280840245e-05
-3.07270122476177e-05
-2.38411290835431e-05
-1.00697538969948e-05
-2.47438998838752e-05
-2.0390097121842e-05
-2.26765461199108e-05
-2.52318114967762e-05
-4.55123016930877e-05
-3.38639160462249e-05
-2.64943995535947e-05
-2.67716392265324e-05
-4.62199795877118e-05
-1.92511838338072e-05
-2.49502333731778e-06
-5.46050282892136e-05
-1.97129979964451e-05
-2.53060538952277e-05
-1.01035205697426e-05
-3.21078569867378e-05
-1.93772706388699e-05
-1.29516778528826e-05
-3.6323619037887e-05
-2.39515342489848e-05
-1.25546956465015e-06
-2.89965610512976e-05
-1.99330475098606e-05
-2.47828027136983e-05
-2.79005759569822e-05
-3.40576039070263e-05
1.37666049285862e-05
-1.76664236319424e-05
-3.75281727739827e-05
-2.81708469652344e-05
-2.66419029739757e-05
-4.35036668759267e-05
-2.68582899137329e-05
-2.52519156721401e-05
-2.11085093639867e-05
-8.73506367482292e-06
-3.59531047972084e-05
-2.01527184083915e-05
-2.54696364562813e-05
-4.07354995128212e-05
-3.51154677045133e-05
-4.87753310210385e-05
-1.5920446029237e-05
-3.62998788257633e-05
-4.40581878857034e-05
-5.52279058857401e-05
-2.16915953775277e-05
-3.68626403400546e-06
-2.49205605045368e-05
-3.26705942180986e-05
-2.44436488183151e-05
-2.53603792173231e-05
-4.60436633810372e-05
-3.11686749740456e-05
-2.42369913949462e-05
-3.66080414627524e-05
-2.19142479694081e-05
-2.31968241886092e-05
-9.94855628670424e-06
-4.52960141024669e-05
-5.58213021352113e-05
-5.0465452920834e-05
-2.12135203665161e-05
-4.71123150797789e-05
-4.19340633877758e-05
-2.19234192528268e-05
-5.01883204035546e-05
-3.87148234025265e-05
-2.5851804103515e-05
-2.53778672877249e-05
-4.31759985944624e-05
-1.56307110110404e-05
-5.21518357947237e-05
-7.75957920292815e-06
-1.77099904891944e-05
-1.67448648709563e-05
-1.74412607935837e-08
-2.08534303559099e-05
-3.73916797910821e-05
-1.32659865839089e-05
-2.70570775915085e-05
-1.76640305063241e-05
-3.1378391957725e-05
-1.45989615099165e-05
-2.02142922059385e-05
-3.66804304419403e-05
-3.22590575611785e-05
1.39040556014488e-06
-3.3743046442917e-05
-1.50489174610863e-05
-3.47516303053745e-05
-1.6036813878249e-05
-1.6480843541132e-05
-3.54888813269771e-05
-3.25152751738084e-05
-1.51564093969638e-05
1.0323007657765e-05
-6.8694368024742e-05
-2.6141491524316e-05
-3.93633891539366e-05
-2.65731337711754e-05
-4.95346931777654e-05
-3.51203688117338e-06
-3.79062494387214e-05
-1.92809716190959e-05
-3.20172955209415e-05
-5.00029187450697e-05
-2.21603215080328e-05
-2.89599922732607e-05
-2.46897822414386e-05
-1.91160379522845e-05
-1.71398569745113e-05
-3.78701208453729e-05
-2.58828415943364e-05
-7.93938674752503e-06
-1.59867546437716e-05
-4.14576885368788e-05
8.55360777917731e-08
-1.41832414618041e-05
-3.14811781423839e-05
-2.61891184567451e-05
-3.34010646684886e-05
-4.77176417495717e-05
-1.95057298929409e-05
-1.06104022313797e-05
-1.15763154134807e-05
-1.01835867040197e-05
-3.38984958057341e-05
-4.54470780472156e-06
-1.45389859366794e-05
-3.20162750354927e-05
-2.50745158170406e-05
1.28823010499656e-05
-2.44836442818398e-05
-3.99166376160573e-05
-4.93774861699666e-05
-2.76509786348691e-05
-1.21614353805993e-05
-1.4860877222809e-05
-1.79225352146926e-05
-3.31541965550691e-05
-3.22035334995506e-05
-4.29249633230618e-05
-3.30222272026153e-05
-1.19298650857905e-05
-4.33474184235231e-05
-2.60206818578774e-05
7.24579636896479e-06
-2.83036901623073e-05
-2.32681612646562e-05
-2.72178882097803e-05
1.11610753248121e-05
-3.16982495456127e-05
-3.34666960010211e-05
-3.11851791940211e-05
-1.92732203682636e-05
-1.71754528111796e-05
-2.8922412724518e-05
-4.81766395513295e-05
-2.0438373371774e-05
-7.13151094806113e-06
-2.64966601797666e-05
-1.12948623223924e-05
-4.75275488369035e-05
-4.82298943034012e-05
-1.89904634096954e-05
-4.00503322054826e-05
-3.72225798157936e-06
-4.49713454864172e-05
-1.29509544350807e-05
-1.5422800279557e-05
-1.73754601170131e-05
-4.00169409884882e-05
-5.44147456027666e-05
-3.25539642812036e-05
-3.57176425161878e-05
-2.12532395786772e-05
-1.1977213645347e-05
-3.86851985262224e-05
-1.17521573928435e-05
-3.50324927916461e-05
-3.61174655833217e-05
-1.96592430919567e-05
-9.12844262548688e-06
-1.89654780171458e-05
-2.70902496205196e-05
-3.39680134057609e-05
-4.63000218313208e-05
-2.62839065475337e-05
-1.05893239614122e-05
-1.6341861419172e-05
-4.55640694218099e-05
-1.65797612744502e-05
-2.80879229693403e-05
-3.55447613391398e-05
-3.14596997527307e-05
-3.06094509692495e-05
-3.63853145865576e-05
-1.11312075736281e-05
-1.16697276543312e-05
-1.20892799251599e-05
-3.00913213811331e-05
-3.38486459909954e-05
-2.79407700347406e-05
-4.13272197954944e-05
-1.86904528901879e-05
-2.64363408989417e-05
-3.43401681993055e-05
-4.20058861003197e-05
-1.86862657345759e-05
-3.69221832116822e-05
-1.81254928089588e-05
-2.8911406117815e-05
-1.92383863525492e-05
-4.75166301263297e-05
-2.11693377928877e-05
-2.03963075392503e-05
-4.70486877796901e-05
-2.63536145107634e-05
-3.34844781693944e-05
-4.79478657587693e-05
-1.87020723407701e-05
-1.89230417761302e-05
-2.97877549533161e-05
-3.93656753433858e-05
-2.15102676566752e-05
-2.11991831417959e-05
-3.41926678940184e-05
-3.36308499381612e-05
-2.02913340317473e-05
-7.50904888093595e-05
-4.40025704943927e-05
-1.23159502182129e-05
-3.4309984297802e-05
-3.80538316635831e-05
-2.24383076360888e-05
-2.34743284496609e-05
-1.00860364528466e-05
-1.82180110137035e-05
-3.42800771539057e-05
-1.74405284901944e-05
-5.52326016048331e-06
-5.26303497174854e-05
-2.10018045859416e-05
-5.49927897612874e-05
-3.45071689059842e-05
-3.73084849708672e-05
-2.49494065112624e-05
-1.36802488436792e-05
-4.11170006299485e-05
-2.71728501926547e-05
-2.13909813036623e-05
-2.88457444872483e-05
-1.70227075302442e-05
-1.08144048592612e-05
-2.57201623599068e-05
-3.81915953982913e-05
-2.81160081145628e-05
-3.56556519586247e-05
-2.08085513918418e-05
-2.7883735744762e-05
-2.14506753426789e-05
-2.90123894676684e-05
-4.80717548817966e-05
-3.00711272617681e-05
-1.50541288856191e-05
4.32627271823873e-06
-5.84944474901154e-05
-1.6582114632633e-05
-4.91213278989442e-05
-1.86769454947629e-05
-1.64070499774894e-05
-1.63845610466549e-05
-3.48710815046916e-06
-2.11085049973978e-05
-2.7462867289663e-05
-4.17785215192338e-05
-1.82045620547576e-05
-4.13126788024901e-05
-1.45182703465539e-05
-1.52098248208037e-05
-5.16645888712678e-05
-2.35416037288032e-05
-2.61784891367393e-05
-4.22848593432161e-05
-3.51674066727716e-05
-1.99532117053247e-05
-2.9522226110562e-05
-4.68144053906279e-05
-2.19173846136488e-05
-1.58256479198292e-05
-2.89415677215742e-05
-3.89922646009624e-05
-2.39942143496895e-05
-3.50979275605394e-05
-2.90432309601703e-05
-4.92002186724585e-05
-3.18951120949304e-05
-4.08926998594623e-05
-2.60149077911215e-05
-1.40507055098459e-05
-2.21042934113311e-05
-5.60639642237089e-05
-8.20918294138624e-06
-2.02562285108329e-05
-6.71779968450919e-06
-3.5951369090826e-05
-2.88372636863637e-05
-3.05440747709776e-05
-9.92165893921552e-06
2.1566943346345e-05
-2.56161905680849e-05
-2.94476243790764e-05
-3.68618383334464e-05
-3.91836832276413e-05
-2.23438971193598e-05
-4.33845431018288e-05
7.12844602891438e-06
-1.61630750317837e-06
-3.94437149189031e-05
-1.9418694433454e-05
-6.00415104506903e-06
-4.89931538728027e-05
-3.75997779902657e-05
-4.73579306832749e-05
-5.81278265618451e-06
-3.04565425332101e-05
-6.44161875418396e-05
-2.43989277837613e-05
-3.20640246436222e-05
-3.3929854337813e-05
-2.71269994294599e-05
-2.04523886427317e-05
-4.60793924248701e-05
-1.9884511868464e-05
-1.70301371401656e-05
-1.78160639977357e-05
-5.16397680575239e-05
-4.72683260860084e-05
-1.20207987105075e-05
-4.34970186823977e-05
-2.56022246566576e-05
-4.31488117092228e-05
-3.35315085895881e-05
-3.98075262489235e-05
-2.76891324206925e-05
-2.81781443709872e-05
-1.87168226477345e-05
-3.36850516861115e-05
-3.80662399781e-05
-2.27183109932194e-05
-2.60454672709416e-05
-4.16036126874562e-05
-3.28732129357615e-05
-3.1130611213317e-05
4.86151195010269e-06
-3.50182119398815e-05
-1.30157612590458e-05
-2.75182063163497e-05
-1.62239035831804e-05
-2.67883699052688e-05
-4.12457700184108e-05
-2.41977266335265e-05
-2.36426169013009e-05
-5.80192020960562e-05
-2.26108817701022e-05
-4.40303628250585e-05
-1.4892281264611e-05
-6.39352200930471e-05
-4.10693949460034e-05
-1.62754063866974e-05
-4.84577745397547e-05
-3.9902428296126e-05
-3.85586113758639e-05
-1.57917149325563e-05
-2.93119128940464e-05
2.44840665600547e-06
-3.97089948823868e-05
-5.6286997507044e-05
-4.41636868409385e-05
-9.377688791858e-06
-5.32027723361751e-05
-1.42001882007063e-05
-5.88128995233063e-05
-2.16402916702067e-05
-2.23296975938449e-05
-2.30222457946405e-05
-3.50205145285929e-05
-5.19883654830112e-06
-2.71727139051963e-05
-6.54294284246714e-06
-1.22415642357184e-05
-2.15994435593303e-05
-2.90281118087961e-05
6.68998357433463e-06
-2.81041218893231e-05
-3.99914250080837e-06
-2.75445531716528e-05
-3.74854987514322e-05
-4.62925698556833e-05
-1.56325368173216e-05
-2.91061229464443e-05
-2.59537611556006e-05
-5.2221570796583e-05
