# Supplementary material for: Research on computational propagation and identification of mine microseismic signals based on deep learning
Source: PLoS One. 2025 Oct 22;20(10):e0334641. doi: 10.1371/journal.pone.0334641 (PMC12543183; doi:10.1371/journal.pone.0334641)
Supplement: S6 Data — (ZIP) [file pone.0334641.s006.zip › 000100900000162.xlsx_0.txt_24.txt.txt]

-3.97423506623742e-05
-6.10553185168013e-05
-2.59399421287777e-05
-3.78750890485761e-05
-1.13060106019676e-05
-2.25090300864527e-05
-3.70888731968154e-06
-1.36287878187989e-05
-2.05524895421521e-05
-1.6342297002093e-05
-2.34461488656714e-05
-2.9288190216499e-05
-3.34751105314426e-05
-5.73834681925807e-05
-3.57802588134415e-05
-3.37799277404099e-05
-3.40696421850067e-05
-2.95446866093062e-05
-3.26295383433159e-05
-2.89444918118911e-05
-1.54562443587691e-05
-2.12771864490983e-05
-2.5334918008072e-05
-3.98561863729552e-05
-2.47843002510486e-05
-3.85790052332609e-05
-6.54894503113348e-06
-2.60026418619885e-06
-3.60236115595621e-05
-7.25897763355837e-06
-2.99315676132631e-05
-2.52219010073662e-05
-2.63967031185115e-05
-1.46038324902146e-05
-4.1347433358278e-05
-3.66133412588249e-05
-3.02910417499491e-05
-2.00201311217287e-05
-1.02686204892847e-05
-1.81833108078291e-05
-3.39995505998865e-05
-1.90492211587654e-05
-2.88247738427185e-05
-1.10494346031501e-05
-4.47569259668502e-05
-7.80169839427797e-05
-2.07809330941989e-05
-2.4775582858105e-05
-1.95112326163841e-05
-4.91054669306485e-05
-2.2987069851942e-05
-1.9296734094712e-05
-4.3551333048165e-05
-4.06885221959013e-05
-1.77374978539745e-05
-1.48183984127857e-05
-4.54964265763216e-06
-3.87829716078948e-05
-9.77596298172979e-06
-6.15110268563189e-05
-2.17284025596275e-05
-1.89326567290743e-05
-3.25469909562164e-05
-3.38103652738197e-05
-4.58196812135682e-05
-5.85056132224674e-06
-2.03141262594722e-05
-3.27857420745142e-05
-1.73318785805969e-05
-4.95850862019918e-05
-4.17145925551314e-05
-6.86799661173344e-05
-5.60462516101052e-06
-2.43592221303088e-05
-3.67293847259609e-05
-1.34201600398376e-05
-4.23803384452848e-05
-3.05713278506436e-05
-3.66744919262314e-05
-1.8097281153231e-05
-2.23223304382856e-05
-2.52382700913738e-05
-3.0005302321497e-05
-4.46427911869443e-05
-1.92685013188837e-05
-3.5224958375409e-05
-9.12825705169715e-06
-2.43959054095436e-05
-1.46047183952426e-05
-3.66884877886054e-05
-1.16100154946893e-05
-6.76742988192568e-05
-4.89789425369145e-05
-6.36306442192609e-05
-3.24419707761602e-05
-3.71301770205395e-05
-2.42393400163534e-05
-5.18496444054861e-05
-3.93750823176821e-05
-4.20773534392875e-05
-1.69999084928428e-05
-2.12017402960612e-05
-1.0739753502937e-05
-1.35767589577712e-05
-2.23979360386362e-05
-2.1059130125701e-05
-1.53107924434315e-05
-3.87756040277636e-05
-2.99352098374262e-05
-2.64954218651549e-05
-8.05863871659115e-06
-3.41243288923713e-06
-1.71052844493134e-05
-3.75546965667684e-06
-4.29273765567622e-05
-1.85233774108668e-05
-3.06479987236601e-05
-1.76557494848452e-05
-2.03963522813912e-05
-2.84499563926639e-05
-3.6249928611292e-05
-4.93368460379889e-05
-3.69649139224115e-05
-3.10794471030037e-05
-1.80568562949862e-05
-2.48582452848407e-05
7.55103158601266e-06
5.42831581133584e-06
-2.80537005872571e-05
-3.73553050283866e-05
-4.17368151863841e-05
-5.19048176365592e-05
-4.69636279419084e-05
-1.49737246907833e-05
-1.04193932905886e-06
-3.73144993800723e-05
-5.00220661508252e-05
-4.2746821125726e-05
-3.22232960395972e-05
-1.76344234881524e-05
-1.40759229660121e-05
-2.46976254018298e-05
-2.46546483461367e-05
-7.64037717423019e-06
-4.63832548731811e-06
-2.11018186723443e-05
-2.28023337763172e-05
-4.88889219762582e-05
-2.76417492189439e-05
-4.51762362048951e-05
-4.02934216034336e-05
-2.5387638577463e-05
-4.46788426478732e-05
-2.78088628389843e-05
-3.2625258754082e-05
-2.34274678203276e-05
-2.74142648111891e-05
-5.56951944285973e-05
-2.80735041105037e-05
-3.68469823613787e-05
-4.53114328937502e-05
-1.12615830241867e-05
-2.16657408627123e-05
-3.28048149763033e-05
-1.46533288702068e-05
-3.06471088045188e-05
-1.10411707455353e-05
-5.63296837495389e-06
-2.5565626502248e-05
-3.36402129990616e-05
-2.62613608090563e-05
-4.50266076101256e-05
-3.71494849385655e-05
-2.97149323268543e-05
-2.59413363383407e-05
-7.8885364691166e-06
-3.69174202316268e-05
-3.77397375739818e-05
-4.25013413994263e-05
-2.80325414194771e-05
-5.57549832194822e-05
-3.66348534022931e-05
-2.72703285952769e-05
-3.48828131798172e-05
-1.80670843559774e-05
-3.81882691167038e-05
-1.25486104090779e-05
-3.34581468682172e-05
-3.03081085762236e-05
-3.56802085679025e-05
-3.1883660916076e-05
-1.5592526599673e-05
-2.57488338535011e-05
-4.71400397421038e-06
-6.21369089620679e-06
-1.04210332053894e-05
-1.984116121929e-05
-2.50911248800932e-05
-1.66630292407272e-05
-1.10291814045539e-05
-3.24116835479437e-05
-4.14566868265846e-05
-5.78360384641941e-06
-1.71153158141899e-05
-2.66037730689454e-05
-2.35495423467927e-05
-2.16667568526604e-05
-1.84108137514278e-05
-4.59347550062773e-05
-3.48015671266407e-05
-6.32462217531767e-06
-3.76958047066958e-05
-3.48345969537892e-05
-3.48498269760115e-05
-1.47294896781332e-05
-1.83763171607218e-06
-4.08882976362278e-05
-1.8049108645264e-05
-2.71576663615892e-05
-2.39643331292104e-05
-1.64478199895622e-05
-3.19147863204511e-05
-2.08403039014162e-05
-5.33794313132857e-06
-1.35123209838449e-05
-1.03692279004604e-05
-3.43942271214306e-05
-2.83899897528143e-05
-7.28900935569828e-06
-4.18037310563791e-05
-7.92272971044975e-06
-3.00206677782452e-05
2.23515036044772e-06
1.47919638441043e-05
-3.8605536907279e-05
-3.33986319451604e-05
-2.86414949254897e-05
-2.42327993203058e-05
-1.27091429137206e-05
-2.187624218496e-05
-4.73673734855582e-05
-4.90189293610004e-05
-2.69456710955033e-06
-3.7055813102417e-05
-6.23546262444456e-05
-3.85724166795432e-05
-1.24560533545022e-06
-3.69032821071228e-05
-2.72808774639284e-05
-1.54351931379036e-05
-3.11368186721425e-05
-2.99919085948943e-05
-4.56055970397921e-05
-3.11969355938267e-05
-1.78175740101228e-05
-1.64267455480558e-05
-3.05595398443467e-05
-1.2932912203237e-05
-6.78604165070963e-05
-1.7727458129069e-05
-4.01671310595948e-05
-3.01121666389306e-05
-2.70775202001981e-05
-5.71683334958945e-05
-4.58622563391259e-05
-2.87609021024489e-05
-2.46491194971817e-05
-3.56954009221282e-05
-2.1948277679596e-05
-2.76846443199855e-05
-4.40384580639549e-05
-9.00762792186669e-06
-3.20491512448191e-05
-2.2807724981047e-05
-1.90528839151198e-05
-3.60455086863796e-05
-3.0417379633722e-05
-3.7229893371489e-05
-3.0506129055894e-05
-8.3007941010223e-06
-1.83977365147598e-05
-3.11368486527628e-05
-7.07457702892683e-05
-3.57781868897441e-05
-2.54643769993876e-05
-3.55307405910573e-05
-2.9775979599821e-05
-2.15944396375588e-05
-1.28863779777246e-06
-2.31439988224552e-05
-1.47037538177862e-05
-2.4643995778286e-05
-3.34167688486787e-05
-3.47534546117806e-05
-1.23394740261884e-06
8.57284482798174e-06
-3.70368697116065e-05
-3.81282537653444e-05
-7.23863360865476e-06
-1.4180416502367e-05
-4.11383842972048e-05
-3.78823143830908e-06
-2.3668718084972e-05
-1.69978183271983e-05
-3.09193444055173e-05
-4.79190932925965e-06
-8.95834314783975e-06
-4.39430857374398e-05
-1.31778924270882e-05
-1.1595081357407e-05
-2.24914756911527e-05
-3.76184988976825e-05
5.21789173623478e-06
-6.12181612909982e-05
-4.9229387699622e-05
-1.55419332433416e-05
-1.16489516947771e-05
-2.84248238102473e-05
-4.42693343165399e-05
-8.50376378111296e-06
-1.64189790914864e-05
-4.04997766177387e-05
-1.8806645299347e-05
-3.74773523445083e-05
-2.95012036413138e-05
-2.1571297777673e-05
-1.03916989868601e-05
-3.65661112549995e-05
-6.68300395637341e-06
-2.43343215721815e-05
-4.64566071773992e-05
-4.25024548368665e-05
-3.42832920133359e-05
-1.52478455784829e-05
-9.10711165859951e-06
-2.18783638854694e-05
-2.52796630047695e-06
-7.06621088367695e-06
5.58976260188511e-06
-2.02144267851238e-05
-3.35275016061305e-05
-4.88865913622278e-05
-2.6233948190313e-05
-2.50768680584473e-05
-2.71985789311356e-05
-3.55513563879241e-05
1.7720099740229e-05
-2.92329132577086e-05
-3.97833103586786e-05
-2.29064816436141e-05
-3.02509970992894e-05
-2.72176640345617e-05
-2.72461378576716e-05
-4.89100304659987e-05
-1.82584148412303e-05
-2.35647146190099e-05
-3.78276478265724e-05
-1.87032446358201e-05
-9.64018417813886e-06
-5.5054868819758e-05
3.68471246574405e-06
-2.2133899785653e-05
-3.02948058923274e-05
-1.89200475059216e-05
-2.04563467217461e-05
-3.93131373042061e-06
-1.46048294752027e-05
-1.6294681570925e-05
-3.47045223022543e-05
-5.35911101702127e-05
-1.72008137954825e-06
-3.09279093073042e-06
-1.13442526141825e-05
-3.71952565334025e-05
1.19967929873025e-06
-2.7141056056873e-05
-6.17732380923417e-05
-2.65969886530917e-05
-1.7892621946067e-05
-1.91358228529954e-05
-4.13711118578103e-05
-1.26921465698851e-05
-4.24535280627467e-05
-3.34653009251692e-05
-3.23718033421072e-05
-4.52204831555871e-05
-1.84997522483829e-05
-2.20991482617409e-05
-4.30136924221247e-05
-3.15411509104833e-06
-1.9571378838534e-05
-3.39685460915703e-05
-1.06423785304573e-05
-1.97803324624145e-06
-2.76892610946081e-05
-6.33061023830289e-06
-7.73365429286566e-06
-3.74227080632459e-05
-3.17996141422027e-05
-2.56398980703841e-05
-4.16001984732657e-05
-1.40220144557475e-05
-3.91298562544282e-05
-2.67652163464741e-05
-4.68206683764511e-05
-3.59239980832995e-05
-4.05901789084138e-05
-4.80497693134246e-05
-1.25679066333822e-05
-5.20285952612708e-05
-2.34116417770327e-05
1.30202224320768e-05
-3.23295620721937e-06
-2.12729490366925e-05
-4.16348875883656e-05
-2.33260463723364e-05
-4.3162874194566e-06
-1.53179176184306e-05
-5.48222584419493e-05
-3.97411816972034e-05
-1.50733633679607e-05
-1.85051743918353e-05
-2.9028379387266e-05
-1.55623719267402e-05
-3.79626607087176e-05
-4.33395348376853e-05
-2.74784127749271e-05
-1.39841774598058e-05
-8.00733870769449e-06
-3.42132755656359e-05
-1.3456791464237e-05
-3.30608118690116e-05
-5.11470617713678e-05
-3.66639844117873e-05
-8.28423771624162e-06
-4.08374442570793e-05
-3.9747402214979e-05
-2.02810579984437e-05
-3.88202065160755e-05
-2.62002134463649e-05
-1.44507645922005e-05
-3.06777600904483e-05
-2.07406316128818e-05
-3.48309890876088e-05
-1.25782288789089e-05
-1.98775689686873e-05
-3.02131128820502e-05
-4.36899672088151e-05
-1.50764667830294e-05
-3.45585974868869e-06
-1.31682306478215e-05
-3.64820501031972e-05
-3.61320764846962e-05
-2.01253807500555e-05
-3.04930167603833e-05
-4.8143974370953e-05
-3.15956038093411e-05
-3.93672755556235e-05
-2.98639374389332e-05
-2.5210143445008e-05
-2.11486779413038e-05
-3.22843137030486e-05
-5.67755019378212e-05
-4.3527803130726e-05
-4.71352738326848e-06
-2.00196351839002e-05
-2.90968701031955e-06
-2.19186288817599e-05
-2.02658879583689e-05
-1.59657609757838e-05
-1.84617594321805e-05
-1.76118794878539e-05
-3.37557241056695e-05
-2.58388956983568e-05
-4.17045545361831e-05
-1.14672954516016e-05
-2.38536542523823e-05
-2.6521505551906e-05
2.7040848074512e-06
-3.4163581372064e-05
-5.36746170699842e-05
-3.07790729282847e-05
-2.49452006252623e-05
-2.00599521099798e-05
-3.38804570616024e-05
-2.4254573147949e-05
-2.53388778918163e-05
-2.25882144651586e-05
-3.73980381602276e-05
-2.63807143666383e-05
-4.75631699803434e-05
-1.57442312383566e-05
-4.09738192692822e-05
-1.21273238576299e-05
-5.28129681938953e-07
-1.11010048199134e-06
-4.62144852424562e-05
-3.72106757276439e-05
-5.09571114395217e-05
-7.486353384374e-06
-1.56984538734759e-05
-9.67635376822184e-06
-3.95430022563917e-05
-2.15060693750378e-05
-2.42909562092161e-05
-1.75162201760335e-05
-5.76433637506525e-05
8.99607163609897e-06
-5.26184763666887e-05
-1.99366633493492e-05
-5.50043791099355e-05
-3.69376486981304e-05
-3.38755762336632e-05
-3.5849234461405e-05
-2.90258229370313e-05
-6.4077920375237e-05
-3.09364479181899e-05
-2.01779412251747e-05
-3.32417054019477e-05
-4.68111913569288e-06
-1.00649113713477e-05
-2.33245664271627e-05
-2.87208636017157e-05
-5.01019782975025e-05
-4.54589227476809e-05
-2.49942630814023e-05
-8.44705490692681e-06
-5.66380581391609e-05
-1.16127324224564e-05
-3.20877531687707e-05
-3.74831534457125e-05
-1.9183043254236e-05
-3.89738374415416e-05
-2.23741693362955e-05
-4.76592181096141e-05
-1.13324620337781e-05
6.56730559917131e-06
-4.13360649182333e-05
-4.19747425894759e-05
1.94661456617813e-07
-2.64982682519431e-05
-1.28642892821832e-05
-2.37464048768282e-05
-2.50914801537051e-06
4.72606232528904e-06
-2.40700651296008e-05
-3.33989826009314e-05
-3.24099706285904e-05
-2.16473281876087e-05
1.78124687579605e-06
-6.21222207851436e-05
-2.9898648699809e-05
-1.63967471323026e-05
3.42546294374948e-06
-3.08111226571355e-05
-2.90811261515709e-05
-2.34333379433642e-05
-4.0784585433294e-05
-4.15134440673077e-05
-4.49414666436055e-05
-2.28741102635034e-05
-1.79992504721643e-05
-5.60982012502237e-06
-5.64560364939072e-05
-4.16343780549921e-05
-1.20314107141417e-05
-4.67454519805918e-05
-3.67503720298504e-05
-4.91728294022076e-05
-3.06039287611439e-05
-4.4699025297086e-05
-9.43979982606145e-06
-2.26648925042494e-05
-8.79785993967369e-06
-3.34251670259251e-05
-2.65579114443252e-05
-4.23810100179589e-05
-3.72185733544275e-05
-1.6006035149079e-05
-2.84880843152587e-06
-1.17551524511073e-05
-2.41124355034915e-05
-3.24813740778617e-05
-3.03873889233036e-05
-3.54844518148762e-05
-2.20604392597456e-05
-2.28499001057538e-05
-2.67189988852219e-05
-4.57267139485897e-05
-4.13971468225607e-05
-3.32595181457819e-05
-4.78879628738605e-05
-1.47455180191828e-05
-3.22915623033683e-06
-3.40352562606247e-05
-3.28846709613443e-05
-2.80301194152276e-05
-4.04460472928085e-05
-2.87456473928584e-05
-7.04602032097755e-06
-4.90821864103594e-05
-3.72729776402568e-05
-2.78298495268833e-05
-1.96202804405011e-05
-3.0590827559828e-05
-3.09561727412885e-05
-3.74353371688494e-05
-2.17808882516341e-05
-5.02845391284553e-05
-3.84686200020253e-05
-2.22183326224904e-05
-1.15341143959305e-05
-3.29335977482348e-05
-3.11213094222549e-05
-3.75703448062088e-06
-3.79435594110766e-05
-1.30038398632797e-05
-2.8059981036514e-05
-3.90332651516721e-05
-1.6047285070212e-06
-1.47716469324653e-05
-3.82689940534433e-05
-4.55781371275651e-05
-3.97328207381006e-05
-3.19415591547421e-05
-3.55326734962029e-05
-9.16303518090986e-06
-2.72887581560586e-05
-2.18921364178014e-05
-1.99161152820819e-05
-1.67918692118929e-05
-2.61994262783082e-05
-4.2775990442044e-05
-1.00407719589403e-05
-2.91447687600814e-06
-5.17425470340467e-05
-1.72710026350292e-05
-4.98465875665559e-05
-2.01535096230087e-05
-2.82186670793844e-05
-6.16251393020054e-05
-3.09482972531401e-05
-2.37595326357504e-06
-4.3897062814387e-05
-5.87442810968105e-05
-1.74844548758111e-05
-4.40904203951698e-05
-3.17809442540175e-05
-4.58855953110133e-05
-3.74046520774736e-05
-7.98024449979735e-06
-3.14761252116388e-05
-2.69672901826601e-05
-2.07737243125809e-05
-9.92564585088837e-06
-1.66393686482974e-05
-6.21536947600231e-05
-5.94400423636426e-06
-2.27336270843339e-05
-5.01097572470846e-05
-1.58030486081929e-06
-4.68162412449824e-05
-2.69181318073656e-05
-3.3725071886843e-05
-5.2909491246524e-06
-1.5012429107559e-05
-2.10876920247463e-06
-1.29094665117983e-05
-3.47995699706532e-05
-1.08070715470944e-05
-3.59056628503935e-05
-4.7310958916795e-05
-3.55894104571921e-05
-4.67851079887925e-05
1.06843669776927e-05
-4.19915001184922e-05
-3.60195096903042e-05
-3.8998564407503e-05
-1.33828020048968e-05
-3.65885134760771e-05
-3.88689611159194e-05
-9.27045899284604e-06
-2.82677201608711e-05
-5.66278357831603e-05
-1.78211654888899e-05
-1.47167180555157e-05
-2.8532163015462e-05
-3.70395156204079e-06
-3.12033833760735e-05
-1.41841341091699e-05
-1.84293460762678e-05
-3.35890220735844e-05
-8.40909018466449e-06
-3.9831063449718e-05
8.87029176045226e-06
-1.87570905014833e-05
-3.36407075151883e-05
-2.16947129430979e-05
-2.33547695434037e-05
-5.68634447956675e-05
-3.42958184602805e-05
-3.40487157050265e-05
-1.72547526588435e-05
-2.62968774815257e-05
-1.78386121552262e-05
-2.73503683560413e-05
-2.18563274053971e-05
-1.58080654219997e-05
-4.15184685115764e-05
-1.76632606738141e-05
3.35780708811546e-06
-3.26985496344665e-05
-8.89970191244531e-06
2.35740115743916e-06
-2.50202953606741e-05
-1.80166537001458e-05
-5.3018155742012e-05
-4.65652939997303e-05
1.0019317682409e-05
-3.40120377818329e-05
-1.61698560950783e-05
-8.10241910398215e-06
-5.85873688432628e-06
-2.55442076560424e-05
-2.95674686108725e-05
-5.73465335995594e-05
-2.29950064187455e-05
-2.62666628104927e-05
-3.82730580134828e-05
-1.08632915664071e-05
-1.9838509875735e-05
-2.20329794803447e-05
-8.17429382890684e-06
-5.29303208199885e-05
-2.63803744589558e-05
-9.21151730085037e-06
-1.90594268095531e-05
-1.30164801238382e-05
-2.52233646314158e-05
-2.4382917078243e-05
-1.57540500660351e-05
-1.28374740894662e-05
-4.72748559630056e-05
-2.86262968461289e-05
-3.48076302196278e-05
-1.26286638384912e-05
-3.34214774509178e-05
-5.4355676590091e-05
-3.4933612122886e-05
-7.28884482186668e-05
-3.09557884944007e-05
-4.1377535810459e-05
-1.84133251322602e-05
-2.8257141897114e-05
-3.41162204178046e-05
-5.11262562488407e-05
-5.12976261621676e-05
-4.47866109185097e-05
2.22250041415517e-06
5.52302793129483e-06
-2.57264515104033e-05
-2.67900154643265e-05
-2.36696276092304e-05
-1.8605877662618e-05
-8.10175987324011e-06
-3.56978805209876e-05
-3.04200876457045e-05
-1.99034532177239e-05
-1.18949321336408e-05
-8.84677084805361e-06
-2.58260874603224e-05
-5.07218998110541e-05
-2.63952026624321e-05
-5.60720350009344e-06
-1.60913311560423e-05
-3.23213713670599e-05
-3.88781233725033e-05
-5.46758275250778e-05
-3.04454877429816e-05
-3.66027831012629e-05
-1.65684478905874e-05
-2.89860805796243e-05
-3.02129618183598e-05
-1.54837468366338e-05
-3.75264998181355e-05
-3.02157492128732e-05
-4.53993480541464e-05
-4.59963550153791e-05
-4.56412854524403e-06
-1.82586989154197e-05
-2.07335399808904e-05
-3.3851534345659e-05
-3.47753818709037e-05
-4.72378318622787e-05
-3.10267471123198e-05
-3.89802163226226e-05
-3.62401575616591e-05
-3.37346679625671e-05
-3.35895704001786e-05
-5.2251576571335e-05
-5.42592511500071e-05
-3.34415908849291e-05
-4.09739599635971e-05
-3.44135253882996e-05
-1.26038177565768e-05
-3.95452302627946e-05
-4.04735828545259e-05
-8.31661939736628e-06
-1.65743564561527e-05
-7.53749119491448e-05
-4.41269995077367e-05
-1.65575446568019e-05
-2.94735758534263e-05
-3.19862724591883e-05
-1.8889211919759e-05
-6.78957659354754e-06
-2.69509850584155e-05
-1.30317417831956e-05
-3.58572337293829e-05
-8.783905523957e-06
5.61762342662699e-06
-3.63888063882425e-05
-2.59414258767716e-05
-1.04915862653547e-05
-1.71028881010703e-05
-3.69639503840749e-05
-1.58371762684961e-05
-3.7407018590302e-05
-3.35579325458846e-05
-3.09464865251231e-06
-2.81706642614486e-05
-4.29788019071653e-05
-2.42939596559224e-05
-4.29760176130124e-06
-1.64166939980764e-05
-5.58256656842804e-05
-3.02981541661541e-05
-4.74122742776921e-05
-4.49971173299436e-05
-4.01129672723469e-05
2.74833097197039e-06
-2.9762624815381e-05
-4.81888092161209e-05
-4.56468134647758e-05
-1.19433725291225e-05
-4.95041016465292e-05
-2.60165526481461e-05
-2.04654967729621e-05
-2.56036102441144e-05
-2.76443233787054e-05
5.81926821049484e-06
-2.14051125795671e-05
-3.91310084550216e-06
-5.09487726905321e-05
-4.11035634513316e-05
-3.69193614391149e-05
-4.78805520669078e-05
-4.68210061968774e-05
-2.94096182632441e-05
-4.85426426415728e-05
-5.93541415417422e-05
-1.09213591001402e-05
-5.54028556775251e-05
-3.48818055494021e-05
-1.06272582095589e-05
-2.4984635771276e-05
-3.59790710404187e-06
-2.90561309465007e-05
-6.38289651535998e-06
-2.68383671717163e-05
-1.89339672706764e-05
-2.16945713157592e-05
-1.33408293592339e-05
-3.56578782043314e-05
-2.48378286692631e-05
-1.75696584779398e-05
-5.11831838857128e-05
-3.07953390232069e-05
-3.96369191371736e-05
-4.87865804839543e-05
-5.37421358713917e-05
-3.09971758876102e-05
-3.40420624192025e-05
-4.46572291487508e-05
-3.75052430975028e-05
-3.09080169097263e-05
-5.30327087551179e-05
-2.07491236600207e-05
-5.51060071820164e-05
-1.79137521749942e-05
-3.96289522063008e-05
-4.84978400705495e-05
-3.22746957244804e-05
-3.52913972953711e-05
-1.85393883109059e-05
-5.03711022600737e-05
-3.90848749520802e-06
-5.70150134955993e-05
-1.67965903390636e-05
-2.70119869811768e-05
-5.18047421487723e-05
-3.7638253344642e-05
-2.3805252411492e-05
-6.32820496011125e-05
-2.00703459044753e-05
-5.16734121575924e-05
-2.33253219060298e-05
-1.12438675644877e-05
-1.65535277983677e-05
-2.96804383133131e-05
-2.13403770673632e-05
-2.90813545931783e-06
-1.00347727265444e-05
-3.68443471666556e-05
-4.69531164004911e-05
-2.29522825883335e-05
-3.87652349651369e-05
-2.0602311579006e-05
-2.18006062334293e-05
-6.02767542070356e-05
-3.45585907616628e-05
-1.41867077484323e-05
-2.88157578350616e-05
-3.95146254010767e-05
-3.0057210909823e-05
-3.47100377746005e-05
-3.88590302854019e-05
-3.37845785639148e-05
-9.69424322630407e-06
-3.35819620215812e-05
-4.20326914284041e-05
-2.57789440757391e-05
-1.71245732932309e-05
-1.39626446790544e-05
-3.27881129184126e-05
-4.02770072251398e-05
-2.70988498642114e-05
8.18276608682653e-08
-2.94704585381989e-05
-2.73018897008453e-05
-3.3807909948636e-05
8.62525318740624e-06
-3.98326088476471e-05
-4.43837603403393e-05
-1.83004983559655e-05
-3.97623225257928e-05
-1.62659500781033e-05
-4.55706539098975e-05
-1.73216670476925e-05
5.2554844492236e-06
-3.68821205798255e-05
-7.2824902639691e-06
-2.68287654676062e-05
-4.13051491073161e-05
-3.45170555929824e-05
-1.75065329209726e-05
-3.39479958909426e-05
-1.36484880417197e-05
-4.37277803163841e-05
-4.49930012766334e-06
-2.6464295508341e-05
-2.31039096261983e-05
-7.0713737600509e-06
-4.02911290532867e-05
-4.89057797109335e-05
-3.78276986633746e-05
4.98818192059892e-06
-4.98212465120969e-05
-6.31464222328996e-06
-4.69194621715864e-07
-4.41738952764687e-05
-2.41455350431032e-05
-2.84145683431281e-05
-4.1947450975841e-05
-1.8559011906876e-05
-2.30459238861124e-05
-2.06003996686651e-05
-4.67029860735302e-05
-3.74337894118765e-05
-4.30027626251438e-05
-5.02668768155033e-05
-2.88550008787421e-05
-1.16538942530782e-05
-3.24994805948537e-05
-2.17545312584983e-05
-3.02859601463355e-05
-3.57687332777552e-05
-5.96913975810106e-06
-1.65918119065073e-05
-1.96448403922442e-05
-9.55804591448576e-06
-1.15160351050093e-05
-2.71901952081185e-05
-1.81085536768046e-05
-2.67977807049296e-05
-2.15406842394862e-05
-3.29646199253656e-05
-3.30387787512414e-05
-2.59429657827263e-05
-2.5761338664706e-05
-2.14553291298997e-05
-1.3468989363165e-05
-5.41719915298006e-05
-1.54479922434373e-05
3.66810807526697e-06
-5.00464099659869e-05
-3.14426710810771e-05
-4.53510119748849e-05
-3.32139423257878e-05
-2.579747127344e-05
-7.12361913750916e-06
-4.76714487781319e-06
-4.00734571926626e-05
-4.78974797708758e-05
-1.51407490201568e-05
-3.47892078191743e-05
-2.65431040203765e-05
-3.20739152113965e-06
-3.12149977836045e-05
-6.84546784410906e-06
-1.35991797839261e-05
9.0627361191809e-08
-1.39992326376812e-05
-4.52932571129616e-05
-3.37591114861616e-06
-2.19263622191186e-05
-5.41960507796004e-05
-4.77103687801898e-05
-3.92630817635604e-05
-5.23157342266006e-05
-6.1371398356175e-05
-2.92378421877225e-05
-6.12283287658489e-05
-7.33637468044304e-06
-9.61236991507126e-06
1.52625537443431e-05
-1.58775584718662e-05
-4.41521388612083e-05
-3.31869500644217e-05
-7.55213079829113e-06
-6.63917642664974e-06
-4.60821370096795e-05
-4.76925402990307e-05
-5.38431689956366e-05
-2.38212374488999e-05
-1.37289676880856e-05
-2.14302030459883e-05
-3.9479680176791e-05
-4.138269328056e-05
-3.81999230407333e-05
-1.88077932465524e-05
-3.93473851296087e-05
-4.02198864124004e-05
-1.55584128663976e-05
-7.52105606276494e-06
-6.98798163946223e-06
-1.47839370885352e-05
6.60586669015488e-06
-2.44699526955872e-05
-3.074548536929e-05
-5.60109326688403e-05
-2.63181662530292e-05
8.80831990326126e-06
1.20827794831011e-05
-4.16928327688573e-05
3.9768281457517e-06
3.53982628314384e-06
-9.64248356305747e-06
-3.82907531513167e-05
-2.80850009481893e-05
-2.40148107690733e-05
-1.43441727003387e-05
-3.54195543759594e-05
-1.07130130695505e-05
-3.76507118644729e-05
-2.81384260038082e-05
-2.76046135223442e-05
-1.32578909154974e-05
-3.23427265767775e-05
-2.6000701899545e-05
-2.81213089045023e-05
-1.0599006596748e-05
-3.65282846746322e-05
-3.52552380996471e-05
-3.11585486249497e-05
-1.31106046261448e-05
-2.07900352513832e-05
-7.17606241497228e-06
6.15386211594478e-06
-6.00098238847168e-05
-2.88341734797574e-05
-3.3393465355801e-05
-2.88621384717585e-05
-2.49818646310158e-05
-3.15949614723167e-05
-3.88485033119757e-05
-1.50553706583946e-06
-2.81234447664872e-05
-3.56045150431213e-05
-3.62066299015366e-05
-2.69654552449282e-05
-2.1796879058656e-05
-9.26934267839352e-06
-2.3690646965277e-05
-2.04481909642897e-05
-3.43621697586223e-05
-4.01145560083463e-05
-4.12268466960442e-06
-3.49844563623706e-05
-1.87531257878606e-05
-2.2956328567436e-05
-2.59102112655045e-05
-5.23196195525901e-05
-4.21357546786133e-05
-2.77146273607941e-05
1.27272744295015e-05
-3.18104297283437e-05
1.79915243127836e-06
7.58728059386046e-06
-3.32043103215998e-05
-2.31783753857104e-05
-3.02130158979606e-05
-5.33015815971104e-06
-3.66994049280991e-05
-2.19369626309797e-05
-2.62288250198524e-05
-7.34383976804418e-06
-5.3434255372263e-05
-3.53878517218361e-05
-2.39072858330004e-05
-3.09629258971382e-05
-1.85235507186609e-05
-2.15827089346064e-05
-2.86343759425968e-05
-4.75637665500898e-05
-1.50619337397903e-05
-2.06705219661942e-06
-1.46943568918313e-05
-1.20472673828402e-05
-1.31757292226799e-05
-3.21198343207746e-05
-2.24183656494471e-05
-3.46445158401471e-05
-5.07393896140017e-05
-6.74844872067653e-05
-1.99198382575516e-05
9.10730102514698e-06
-2.23788983610921e-05
-6.37199233646957e-05
-2.72531401445094e-05
-1.98995638556399e-05
4.16467890212008e-06
-4.15580124390267e-05
-1.90917355549284e-05
3.16796416014657e-06
-2.11975239848172e-05
-6.5970107063784e-06
-2.3632868923901e-05
-4.01903309213199e-05
-3.66845185818769e-06
-4.4777983332739e-06
-3.16133807803054e-05
-1.14493118301391e-05
-2.5521853863715e-05
-2.98707999314527e-05
-2.82423668704302e-05
-1.82994707234516e-05
-1.81142683162176e-05
-3.06610404629475e-05
-3.21433436300007e-05
-1.18473296971115e-05
-4.09575216383543e-05
-2.05461212858016e-05
-2.84868452467536e-05
-1.05108023994256e-05
-3.5515563582944e-05
-6.02040543093647e-05
-1.95765904397897e-05
-4.3743989737486e-05
-2.0894544922733e-05
-5.05860445590394e-05
-6.51899590944552e-06
-2.63126025041656e-05
-1.16200038132364e-05
-3.55451494559549e-05
-1.26166869915869e-05
-2.08788111553086e-05
-2.05127988662515e-05
2.37623829498198e-06
-3.96560540057363e-05
-1.59330027321539e-05
-3.79499275727175e-05
-6.93413120062474e-06
-3.7576525333126e-05
-3.06458388943434e-05
-1.85021035255358e-05
-3.05426798479156e-05
-3.54831973335388e-05
-3.81629300930998e-05
-3.38976607109696e-05
-1.96811735658386e-05
-2.53459888827208e-05
-1.09494135361131e-05
-4.5981656214337e-05
-4.38520968046581e-05
-2.07201898747246e-05
-2.41655779118668e-05
-2.3214582571182e-05
-3.70263687578898e-05
-5.95421329455043e-06
-5.26044175414015e-05
-2.94629800764893e-05
-1.67004431439771e-05
-2.02661179953342e-05
-3.03629794153798e-05
-1.69158968131933e-05
-6.76800569996764e-05
2.55269716056128e-05
-4.39833716185587e-05
-2.79808721574428e-05
-4.82790413325628e-05
-3.48289304361951e-05
-3.72490437849119e-05
-6.09456550931583e-05
-9.4156576271478e-06
-3.62605743606662e-05
-2.14636783652743e-05
-1.61676934415867e-05
-4.92058189619578e-05
-2.16559386277153e-05
-3.03306384322592e-05
-3.96587569662415e-06
-2.04278223212113e-05
-4.08342231757895e-05
9.98674622270768e-06
-2.68816031850703e-05
-1.01102565716287e-05
-2.90141291720154e-05
-2.6640249711145e-05
-2.71669725053949e-05
-1.0395938301047e-05
-9.96603316918477e-06
-4.06236571126046e-05
-4.4594849507212e-05
-3.26237601228962e-05
-1.71180020159729e-05
8.33644996032571e-06
-5.47198192534603e-05
-2.81545419544348e-05
-1.35538579310835e-05
-2.68352441991245e-05
-3.45359943835518e-05
-2.06522186120404e-05
-3.1406565507955e-05
-9.07525245178808e-06
-4.67163246940525e-06
-3.33395785734452e-05
-4.64849077075662e-05
-1.55780073233847e-05
-9.05032677413929e-07
-3.7524612634894e-05
-1.11426707373112e-05
-1.9062240015298e-05
-2.28992535588959e-05
-2.27033879831975e-05
-5.39579280684774e-05
-1.46122424043129e-05
-2.87144147265471e-05
-1.96544518691678e-05
-8.25160504409458e-06
-3.81790111961276e-05
-1.35127582817665e-05
-1.78183963608007e-05
-4.96334487233933e-05
-2.8398267263374e-05
-2.76882395053411e-05
-3.92320922203224e-05
-2.36159827053248e-05
-1.63177609802976e-05
6.67695258512167e-06
-4.01808814217027e-05
-8.31740603614624e-06
-1.91681077693748e-05
-3.72250358410088e-05
-3.49862134939064e-05
-3.35722285073032e-05
-1.6246207650304e-05
-1.18674593598525e-05
-3.91821086120277e-05
-1.33508251189765e-05
-4.57475445448142e-05
-5.05280415013607e-05
-1.95475031872316e-05
-3.11479563446496e-05
-1.44896739391807e-05
-4.81010116652368e-05
-3.69531308068066e-05
-5.36633039589589e-05
-3.51147727973146e-05
-2.21047593138089e-05
-1.53758328257e-05
-3.66374032785452e-05
-5.96311176577613e-05
-8.30742611590703e-06
-1.05663278791879e-05
-9.60580280326708e-06
-1.78020437880651e-05
-6.81207848738063e-05
-2.3425780378628e-05
-3.28738655450636e-05
-2.08007962171048e-05
-2.86083443535655e-05
-2.26524969250248e-05
-1.78499069744503e-05
-1.75518515267064e-05
-3.9029547601303e-05
-2.03414063563501e-05
1.05654358656826e-05
-1.27011673755481e-05
-3.24579788717735e-05
-3.41298254246281e-05
-2.68959936397703e-05
-3.60665058881192e-05
-3.00885127745974e-05
-1.66435168896667e-05
-3.44459313336784e-05
-4.11719475989841e-05
-3.24047534718078e-05
-1.19411190888143e-05
-2.08004781085836e-05
-2.23914875322333e-05
-1.92426083733131e-05
-2.58174977835261e-06
-2.51175306874428e-05
-7.83118860593758e-06
-5.15914858503043e-06
-7.9015799558429e-06
-1.18149649845745e-05
-4.119990649562e-05
-7.5758147324847e-06
-1.3820095267087e-06
-6.58626022791561e-06
-1.86903154159818e-05
-2.89492746135626e-05
-3.44240880626808e-05
-1.35446155760643e-05
-5.80261019538913e-06
-3.70406705453599e-05
-5.14834842218603e-05
-3.4333313637484e-05
-6.80611537566249e-06
-4.73094873657323e-05
-4.2238814222424e-05
-3.3805745836831e-05
-1.41502289080015e-05
-2.45339629027592e-05
-1.27422322486804e-05
-3.63894893228956e-05
-1.02878728179064e-05
7.05126920373245e-06
-4.15744163542643e-05
-3.87944636646087e-05
-2.22807220967983e-05
-4.21952406911969e-05
-1.25958129959944e-05
-1.49142615530448e-05
-2.87195418406624e-05
-2.42997931161789e-05
-3.0214702252388e-05
-1.34253791977835e-05
-1.40271816046759e-05
-3.6112494229278e-05
-4.03419086572758e-05
-3.02653143740525e-05
-4.76141035122105e-05
-3.10960014706122e-05
-2.76715300941264e-05
-4.00262791428179e-05
-3.59663529004528e-05
-5.47972373266822e-05
-2.50616215370432e-05
-4.28831717093824e-05
-4.09999530744938e-05
-1.29623125497642e-05
-6.00480081858408e-06
-1.91054458565655e-05
-3.59907672492259e-05
-7.875609630333e-06
-2.50505248086409e-05
-1.47232619956848e-05
-4.1028654863038e-05
-1.4375359452948e-05
-1.56081815147999e-05
-2.87123627380491e-05
-4.89716888219131e-05
-2.12778242160248e-05
-3.70604889867959e-05
-3.77785484905042e-06
-4.42466372314483e-05
-5.49795558602313e-06
-1.34523446017275e-05
-1.49088161279849e-05
-3.40334889830124e-05
-5.80276019170959e-05
-4.12593853491971e-05
-3.09747099809423e-05
-2.60004199033876e-05
-3.95867129119334e-05
9.55384202713223e-07
-2.26615213971174e-05
-1.60665788913632e-05
-4.2964028687977e-05
-1.95062924430684e-05
-3.49950816152612e-05
-3.76945195780518e-05
-4.03029765332163e-05
-4.69068269590366e-05
-3.38561043926321e-05
-2.67698392586533e-05
-2.29323277362787e-05
-4.30193658515929e-05
-1.51955977869215e-05
-4.3009305701188e-05
-5.51519233629492e-05
-2.52804140204454e-05
-2.12878286569181e-05
-2.84166398511994e-05
-2.4434482557387e-06
-3.16595895315912e-05
-1.26112881173769e-05
-3.94167837670699e-05
-4.32423814599813e-05
-1.23885407925199e-05
-2.15251502304981e-05
-2.64258103734901e-05
-2.63872444476854e-05
-2.14941070627095e-05
-2.13074511706276e-05
-2.35329160365921e-05
-5.46963802095659e-05
-2.75085392695233e-05
-1.89555784698599e-05
-1.25046888176073e-05
-1.64234944613799e-05
-5.76490501350158e-05
-3.66741191807176e-05
-2.37228676529324e-05
-2.03703998110293e-05
9.28147853705369e-06
-1.36647661247315e-05
-2.15684286576584e-05
-3.39760316992539e-05
-3.02088618740774e-05
-1.22423477983097e-05
-3.66300568924345e-05
-2.94088478597037e-05
-2.72464103007482e-05
-2.11438640689613e-05
-2.52053501475027e-05
-2.07681776066089e-05
-3.36112470822994e-05
-9.8346944708153e-06
-2.21726699621611e-05
-2.98837953844063e-05
-8.83674285253543e-06
-1.62384828969324e-05
-2.27118116418045e-05
-2.81249813007556e-05
6.59800462343671e-07
-3.83020859315624e-05
-2.69954877689295e-05
-2.75286884232081e-05
-3.92800228787024e-05
-3.50521837236647e-05
-2.48919221666808e-05
-3.27293256127449e-05
-7.66528493675247e-07
-1.50965190568756e-05
-1.29576798037064e-05
-4.36744247862441e-05
-2.45638186052844e-05
-1.119302599479e-05
-1.42452290177415e-05
-3.0522499471551e-05
-3.07799432854802e-05
-2.70156022136948e-05
-1.80109640005046e-05
-4.05537653265643e-05
-4.10241677636373e-05
8.87245675997929e-06
-1.51331315020406e-05
-1.23341303668811e-05
-9.9874805038762e-06
-1.33055350950001e-05
-2.7253874453275e-05
1.28893904201953e-05
-3.64364138545257e-05
-3.11339024053125e-05
-1.23095725330892e-05
-1.84305299062826e-05
-2.84298619955677e-05
-2.2481521957837e-05
-8.24532199909101e-06
-1.06864856199007e-05
-3.479970223523e-05
-3.59111542927422e-05
-3.18628148058366e-05
-2.22132398164351e-05
-1.77220692222941e-05
-3.16613638371429e-05
4.22582869559886e-07
-4.9536135616449e-05
-5.05108159436122e-05
-2.0224508502114e-05
-4.51426273217989e-05
-8.5932055058435e-06
-2.2660728094695e-06
-2.48426615311879e-05
-1.44380816781511e-05
-3.19826006760311e-05
-5.70242180444364e-05
-2.11002680438509e-05
-5.05073543273024e-05
-4.81378297493535e-05
-3.17596637742025e-05
-1.77414342795839e-05
-3.22185009649216e-05
-2.22902816886702e-05
5.04336120382015e-06
-3.14438595856984e-05
-3.12641976965113e-05
-1.57060044447306e-05
-3.82113796872458e-05
-9.46919284115014e-06
-2.72043479897451e-05
-3.67368870936203e-05
-3.18410676470258e-05
-2.88785588416917e-05
-4.97738685013263e-05
-2.18970025608562e-06
-3.03373845906617e-05
-4.03325202484196e-06
-2.84583184320439e-05
-5.33112895126316e-05
-2.65797956964125e-05
-3.72291247838481e-05
-2.3841488516273e-05
-1.20946275490343e-06
-4.07092553066062e-05
-2.02972697291171e-05
-1.34727556366208e-05
-2.972172566836e-05
-1.12920165837881e-05
-2.73458071052526e-05
-6.00504364813e-06
-4.91974922038515e-05
-4.05752431630697e-05
-3.00479127009488e-05
-1.90980586150208e-05
-3.89965650788786e-05
-1.08215118971877e-05
-5.53642822275272e-06
-3.72968650000286e-05
-1.90811290734616e-05
-4.21703268638667e-05
-9.87385266040955e-06
-2.05193317445742e-05
-1.29026362565456e-06
-1.64276703270359e-05
-1.42678555625024e-05
-2.58123575956296e-05
-4.63169051611612e-05
-1.90101163957265e-05
-3.05888991438761e-05
-1.67897709222377e-05
-3.27580133158422e-05
-1.99618216353442e-05
-2.38822028704271e-05
-2.79708318130458e-05
-2.6811011995532e-05
-1.12081816400519e-05
-3.99305040554005e-05
-2.70907329618682e-05
-1.73048968155515e-05
-3.41996954775296e-05
-1.70895007029738e-05
-1.82114035490916e-06
-5.45598555044585e-05
-5.15919017344495e-05
-2.25649971151447e-05
-3.37981102037272e-05
1.62967783564726e-06
-3.41552482660679e-05
-2.78737323598418e-05
-2.79386444158527e-05
-2.03025807510955e-05
-2.26917621036617e-05
-3.349766508272e-05
-3.86177441280504e-05
-2.39101151326027e-05
-2.72909806384987e-05
-3.81862803210748e-05
-6.25070753966363e-05
-2.59174655803637e-05
-2.50446844771769e-05
-2.46189425687052e-05
-2.36930505680808e-05
-3.24229133003961e-05
-9.97121931301355e-06
-3.32061170577618e-05
-2.77008997919426e-05
-4.51853636410571e-05
-1.16319976443846e-06
-3.03051792728267e-06
-4.53922398881921e-05
-2.77186493859903e-05
-2.82930282649993e-05
-2.7024161627097e-05
-2.00514654591944e-05
-3.43955826710645e-05
-3.58222781589491e-05
-3.26697367880798e-05
-3.60873574105664e-05
-1.61442927700517e-05
-4.12376730077811e-05
-5.97839319200231e-05
-4.75315692899528e-05
-4.04194414334485e-05
-1.76383211878599e-05
-4.63571350273209e-05
-1.40609352800256e-05
-3.01261309730697e-05
-4.34226293440814e-05
-3.56260309150024e-05
-4.17515967050944e-05
-2.67058872193165e-05
-2.83070004089992e-05
-1.65849425937291e-05
-4.52645492393673e-05
-4.35004625609495e-05
-1.23512396806602e-05
-4.7240983197063e-05
-3.04944495348221e-05
-4.24019411759339e-05
-5.04061611205299e-05
-3.36181339349737e-05
-1.49357382018751e-05
-2.1333671002677e-05
-2.79659025725213e-05
-2.79079783400273e-05
-1.52942833449493e-05
-1.58931145301084e-05
-3.45117875594571e-05
-4.2494495458799e-05
-2.08848677104584e-05
-4.70971296975548e-05
-1.15068467580122e-05
-3.54307221767685e-05
-4.64546798400638e-05
-2.82272306465154e-05
-3.15568325796524e-05
-2.53587845527311e-05
-3.23742053566409e-05
-3.6169681283142e-05
-2.74518010262504e-05
-3.64036824334579e-05
-3.87900313395732e-06
-3.48343255910573e-05
-4.19137328474143e-05
-3.69710668355411e-05
-3.23174718370917e-05
-1.51049057144953e-05
-3.18848155482508e-05
-3.65574142455484e-05
-3.86094762609367e-05
-3.18100558158695e-05
-5.14362920087553e-05
-2.47705134576903e-05
-3.92294274233925e-05
-7.60000604586367e-05
-2.10704435983308e-05
-1.21407038595165e-05
-3.31745146389336e-05
-1.87903947003664e-05
-5.18617797225419e-05
-1.94096513066369e-05
-4.54819379157807e-05
-3.89515984183161e-05
-2.52811189087974e-05
-4.47691104352845e-05
-3.48425597243317e-05
-3.19540576148216e-05
-2.66739756411517e-05
-2.94859437057458e-05
-2.12210397395886e-05
-1.95387725698332e-05
-2.28316414111381e-05
-2.31084758182264e-05
-6.07500951804588e-05
-3.3435387538349e-05
-3.64961042534097e-05
-2.12927689537091e-05
-1.9437017576169e-05
-8.29217562636902e-06
-1.61180074596228e-05
-3.46633734813534e-05
-3.31387857950282e-05
-1.45504169758529e-05
-2.11495421740118e-05
-1.23605697286656e-05
-6.30992628986515e-05
-4.04594062071953e-05
-1.35736634927026e-05
-3.05495281304608e-05
5.20619168338219e-06
-2.43236571145421e-05
-5.65986773077083e-05
-2.84554191554608e-05
-3.88575065295138e-05
-5.55001166766632e-05
-1.78990415902916e-05
-5.00043424360943e-05
-1.08659260438071e-05
-2.86953475796232e-05
-3.23396999341374e-05
-3.60261568817362e-05
-2.45874244381149e-05
-3.16451586484904e-05
-5.2829185329332e-05
3.92030513043395e-07
-3.71330283873431e-05
-1.89587052083374e-05
-1.46229931841208e-05
-7.87473564595008e-06
-4.2173418465902e-05
-4.41695064290628e-05
9.00338588531271e-07
-3.64445187794249e-05
-2.99343655860154e-05
-4.24573466298522e-05
-2.44882763201407e-05
-1.54059822592263e-05
-5.33469397698716e-05
-4.87535802403507e-05
-2.63997668880371e-06
-5.52063811476227e-05
-3.21768594917691e-05
-1.27794166439597e-05
-3.44940679552448e-05
9.88773554133317e-07
-4.22307941835038e-05
-2.73239940680692e-05
-1.04470341390803e-05
4.91868690221484e-06
-2.37184562705882e-05
-3.92707458139629e-05
-1.74137176981375e-05
-9.27546132860347e-06
-2.09095814402878e-05
-5.73785116295987e-05
-3.13718576412285e-05
-1.64172357481794e-05
-1.80378575061404e-05
-3.98975889300743e-05
1.86088990107471e-05
-6.89206008794575e-06
-2.60361289353279e-05
-5.65182448106572e-05
-4.66532456503715e-05
-2.71037099849587e-05
-5.84410638060423e-05
-3.69927401763541e-05
-3.38420667140504e-05
-2.64799217011232e-05
-2.96897008557655e-05
-1.8218256677492e-05
-1.60009546176908e-05
-3.24317685651788e-05
-3.74401831818078e-05
-1.36519796355083e-05
-2.5809426940153e-05
2.15209350233661e-06
-1.80779025700792e-05
-2.27908019086151e-05
-1.96976133598847e-05
-3.15006569213642e-05
-3.47129183085125e-05
-3.02625598266409e-05
-5.21300818991129e-06
-1.90996360836633e-05
-4.4124821861009e-05
-2.35578348418606e-05
-2.9535040007389e-05
-2.56140764118471e-05
-5.71475011437454e-05
-3.68985536191914e-05
-1.04107552145669e-05
-6.05851485713555e-05
-2.22233024511933e-05
-2.40551961908425e-05
-1.43626587283949e-05
3.07684971364896e-06
-1.98254720865994e-05
-5.51600656758282e-05
-2.61830526880201e-05
1.5627955992478e-07
-2.64475914106047e-05
-4.83032514896856e-05
-1.89114900639916e-05
-1.49837119967649e-05
-1.71009258954542e-05
-3.29194931655618e-05
-1.65544030391939e-05
-3.46821085393007e-05
-1.14907226914237e-05
-5.37858349361999e-05
-2.81859574615933e-05
-1.07160723958413e-05
-9.74159748549835e-06
-2.78873860283222e-05
-1.15041725051168e-05
9.13612450743877e-08
-2.9290030750111e-05
-5.18351507555031e-05
-2.1111352380219e-05
-1.4716699980242e-05
-1.23815386861112e-05
-2.8554184494872e-05
-2.04470715626469e-05
-1.53721939818124e-05
-7.71199967339305e-06
-4.82689240093834e-05
-2.932749887415e-05
-3.86885243797022e-05
-1.19651567831787e-05
-5.86460365413851e-06
-5.84383517813771e-05
-1.06599395525788e-05
-3.30024168115719e-05
-1.6138147185946e-05
-4.51315436858748e-05
-3.44863017069118e-05
-1.86709735279197e-05
-2.02590503330663e-05
-3.60710519521899e-05
-2.62176082914625e-05
-2.58371348980238e-05
-3.22600150640305e-05
4.84733742786609e-06
-3.91789296915877e-05
-3.7000685878125e-05
-3.80255765547486e-05
-4.72919294893511e-05
-2.08798421592909e-05
-6.87009381539955e-05
-1.57623558111915e-05
-5.06954336983507e-05
-3.409886483998e-05
-3.03960708208785e-05
-3.24917276757801e-05
-3.48647143676358e-05
-3.09767724888073e-05
-1.81969951094299e-05
-1.92330876578366e-06
-2.59417767503439e-05
-2.02794231108812e-05
-1.74309750864379e-05
-3.20614226644222e-05
-1.63793079532773e-05
-3.7487096479681e-05
-3.16918444089803e-05
-3.23772832955202e-05
-3.24473645744709e-05
-3.88321647763128e-05
-3.28248239566475e-05
-2.64239711904166e-05
-1.29275250010086e-05
-3.40574567389841e-05
-3.8138025889777e-05
-1.11039822830887e-05
-2.13712414274009e-05
-2.57903880922259e-05
-1.86670658455698e-05
-6.0576879547899e-06
-3.48114331118033e-05
-7.17967095264416e-06
-3.93136549737024e-05
-3.09544421924599e-05
-1.72611659859012e-05
-3.5838377812571e-05
-4.4725169156169e-05
-3.66937981895037e-05
-2.68796031762885e-05
-3.43315206841068e-05
-6.44780682078313e-05
-2.5414825310919e-05
-3.70257277709119e-05
-2.76644500895256e-05
-6.22920717119506e-05
-4.26416502385435e-05
-4.32521897761643e-05
-4.46338191076565e-05
-4.08070589901656e-05
-1.0302388447066e-05
-4.45524143262655e-05
-3.94753183386083e-05
-1.60748708742467e-05
-2.95330491428556e-05
-9.715159696746e-06
-3.28408085807478e-05
-2.98150051148607e-05
4.63197977669311e-06
-2.99701723678864e-05
-1.6955960754413e-05
-8.35564039166332e-06
-1.75780156514108e-05
-1.76708745095014e-05
9.332432439558e-07
-1.17595720693433e-05
-6.13142957043783e-05
-1.94749895880094e-05
-4.0074277223918e-05
-1.74644946514686e-05
-2.12132886305213e-05
-1.15370716212171e-05
-1.3534628161067e-06
-1.60963761068937e-05
-1.95014304533743e-05
1.20581250576467e-05
-1.16839251925547e-05
-2.92970031801563e-05
-3.27623025802975e-05
-4.72589924771833e-05
-3.61352486424744e-05
-2.74397450563769e-05
-1.78253039002803e-05
-1.0123709375455e-05
-1.94935758371849e-05
-3.92179067170038e-05
-4.04178394385795e-05
-3.59266306472798e-05
-2.3062417193245e-05
-8.0903308743145e-06
-6.25588301498054e-05
-2.0195592862193e-05
-4.80265130440419e-05
-4.03309362588678e-05
-2.54544829939829e-05
-2.08254969572848e-05
-3.44632464588295e-05
-3.75044864910341e-05
-2.06068622121891e-05
-5.43939029845327e-06
-1.60442529140035e-05
-3.09827873932311e-05
2.17640926173586e-06
-1.75270786801865e-05
-3.46498179142302e-05
-1.94190255046212e-05
-3.5145507522221e-05
-1.22187017564215e-05
-4.11865711587297e-05
-5.88832761034809e-05
-2.34740125936369e-05
-2.02766569705729e-05
-1.01255845674274e-05
-4.74260769424464e-05
3.63283456086001e-06
-3.5254622559404e-05
-4.57638246540459e-05
-1.7026011908905e-05
-1.23073873289329e-05
-2.6614952575491e-05
-2.82093186435818e-05
-5.28391429168095e-05
-3.25033247530327e-05
-2.74687781935762e-05
-3.32770081802072e-05
-1.13489270896967e-05
-2.98146093007927e-05
-2.52771987482329e-05
-5.29317676323572e-05
-1.40727482518347e-05
-2.01431285923002e-05
-8.79495274957868e-06
-2.71908670729249e-05
-2.3557299665797e-05
3.09117244497363e-06
-5.78332869684932e-05
-9.77689823317224e-06
-4.55198098739145e-05
-3.1249237317486e-05
-7.10432729302037e-05
-1.97253658782288e-05
-3.28663569897247e-05
-1.58297264539657e-05
-3.4031522928396e-05
-3.64007999710592e-05
-3.40650320154844e-05
-1.50218761228558e-05
-7.95627092760574e-05
-1.35226414811543e-05
-4.14931684445227e-05
-2.25839600692821e-05
-2.85514410909741e-05
-4.39355458912358e-05
-3.42710957995459e-07
-4.86284066366997e-05
-6.89633915488518e-05
-4.20798474410885e-05
-3.15909313753359e-05
-1.90504351695123e-05
-2.2843134976971e-05
-2.78593798733529e-05
-4.97351192293346e-05
-3.17378849428849e-05
-8.82272589935754e-06
-4.10830809905404e-05
-4.95073090598319e-05
-3.94523684863895e-06
-3.2695447082508e-05
-3.54844087799092e-05
-2.6933162502068e-05
-2.60495509777272e-05
-4.08075519961919e-05
-2.72630081418458e-05
-5.29723819335094e-05
-6.6434470777002e-05
-3.32498553671844e-05
-4.71528734856716e-05
-4.17637997238671e-05
-3.79702461904084e-06
-1.03405760670945e-06
-1.92644129168936e-05
-6.4903660871938e-06
-1.48910478904716e-05
-3.83397467180765e-05
-3.07522062525697e-05
-1.09603990287233e-05
-2.80897949417852e-05
-3.77262583349085e-05
1.56407581688057e-06
-1.54795956460185e-06
-3.01236743496275e-05
-1.34528747349498e-05
-4.26623136364307e-05
-2.28540273804635e-05
-1.22841910012256e-05
-4.33652455621468e-05
-3.08078397927989e-05
-7.86098653871727e-06
-1.53785269230274e-06
-1.93207259069276e-05
-4.69640830981546e-05
-2.0636591530955e-05
-3.22779490140736e-05
-2.27508143875488e-05
1.08232963982442e-05
-2.70958786830593e-05
-3.28816438836878e-05
-3.08321782558582e-05
-3.89086619019426e-05
-2.84033885278566e-05
-2.34224763660919e-05
-4.56698469458363e-05
-3.69441948722069e-05
-3.24828839206775e-05
8.72485447972775e-06
-3.03458996810727e-05
-4.94365332927122e-05
-3.7596534313566e-05
-3.93862743352341e-05
6.10281280140753e-07
-2.64553037635924e-05
-2.67609739771451e-05
-2.89296563851851e-05
-4.28434019957059e-05
-4.38456987665877e-05
-3.80156620814051e-05
-2.45439252592171e-05
-1.87839241321657e-05
-2.67897505811438e-05
-7.06374967161922e-05
-2.09970309263329e-05
-4.48934777662804e-05
-3.55881203764778e-05
-2.6770354058291e-05
-5.04165178649695e-05
-1.30502905682673e-05
-2.31237371715663e-05
-1.50141001080348e-05
-5.08448097982899e-06
-2.7662104258061e-05
-4.02690736917762e-05
-1.82895700901154e-05
-2.21481709749411e-05
-1.6329721648079e-05
-2.05263621645128e-05
-1.78781411711604e-05
-1.76472910907128e-05
-4.47772712371706e-05
-4.03970163291951e-05
-1.40599331421857e-05
-5.69853353957815e-06
-2.30372106960787e-05
-2.5082127035908e-05
-5.42063411201128e-06
-2.3402330443691e-05
-3.38943644415215e-05
-5.05297420684134e-05
-2.3671505718028e-05
-2.25578156206501e-05
-3.33349020057153e-05
-3.23396189653568e-05
-3.61438927123292e-05
-3.5321123953499e-05
-4.24058523947871e-05
-6.0169146132229e-06
8.33493962215293e-06
-2.10609702165391e-05
-2.66356434970063e-05
-4.52968172493285e-05
-3.97817563417182e-05
-3.49516467909558e-05
-1.09501943972174e-05
-2.98336284798419e-05
-1.25299612837631e-05
-2.6452723391926e-05
-3.43823630076879e-05
-5.35657410598854e-05
-4.36067436131547e-05
-5.72752338567792e-05
1.04629027344843e-06
1.821555628732e-06
-3.18027828128243e-05
-4.60644879415778e-05
-2.56204887181658e-05
-3.0959261281651e-05
-3.3924045484746e-05
-4.85118324429369e-05
-3.34571992298061e-05
-2.49700271399588e-05
-2.84099060081899e-05
-1.47298287875482e-05
-1.51399379126357e-05
-1.28689800871233e-05
-2.93731395999303e-05
-4.23656515448926e-05
-8.74696785743913e-06
5.36660611644275e-06
9.60360740345192e-06
-1.55858744313299e-05
-6.33900964934786e-05
-3.65537464754544e-05
-3.74210588706234e-05
-4.78169879361528e-05
5.67796467112617e-06
-6.84861682088761e-05
-2.61163843905291e-05
-4.14292381075416e-05
-2.44289587260781e-05
-4.50576541623973e-05
-2.83708217518943e-05
-3.92037186342571e-06
-6.28631115848654e-05
-2.75560718521952e-05
-7.59094214868693e-06
-2.53891026319053e-05
-2.38780471778681e-05
-2.85239161423068e-05
-3.76051194908328e-05
-3.53618676941732e-05
-3.17996232903181e-05
-5.37373380672968e-05
6.70048648579014e-06
-7.1109605232396e-06
-3.08954223871614e-05
-2.82231756374074e-05
-4.92304646504468e-06
-2.7479362415966e-05
-2.6664239844716e-05
-2.71572517419903e-05
-2.9255275404029e-05
-3.9082484374073e-05
-2.3510104077266e-05
-3.40323567456156e-05
-4.74640222996814e-05
-5.19661161727412e-05
-1.96561619923783e-05
-1.98959382658066e-05
-3.66250073164119e-05
-4.10806135013206e-05
-4.08841764948894e-05
-1.01763636330149e-05
-1.27289314099519e-05
-2.27592343965588e-05
4.96442530528368e-06
-3.76889817452947e-05
-4.42551216055784e-05
-4.30707928055411e-05
-2.19168754989269e-05
7.822898785475e-06
-2.69762698886255e-05
-2.63803973760669e-05
-2.84540354413972e-05
-4.13004954439076e-05
2.05464754216134e-05
-2.04325369198228e-05
-3.06132847565728e-05
-3.26093289042207e-05
-4.16129495588475e-05
-2.06643769586081e-05
-2.71063517800284e-05
-5.44616855947482e-06
-2.36194764333947e-05
-4.86383602775733e-05
-3.7915997956788e-05
-6.49637923239868e-05
-3.9435617598148e-05
-8.94288436149844e-06
-4.7505639876914e-05
-4.42207041752916e-05
-1.59258688693275e-06
-2.17467819088331e-05
-2.7839917034105e-05
-5.07366685913989e-05
-1.26408230332151e-05
-3.78642842099012e-05
-3.08951745222203e-05
-2.31150039574326e-05
-1.98624817655698e-05
-4.00793882372086e-05
-3.08407344750504e-05
-3.12832279467998e-05
-6.22394243942706e-05
-1.33380290304808e-05
-4.17589500241403e-05
-4.49502267950816e-05
-3.42182391571697e-05
-6.48006995251003e-06
-3.777241340571e-05
-6.95199342892954e-05
-3.6610596457249e-06
-2.15380446817092e-05
-1.95121868178916e-05
-3.51729251326799e-05
-2.23156048408271e-06
-7.61403625691968e-05
-3.65492065387777e-05
-4.23775546575433e-05
-3.32465599555292e-05
-4.6561405283943e-05
-1.65739105474369e-05
-3.09801144541386e-05
-3.56980970467677e-05
-4.72946052941501e-05
-2.94776993252825e-05
-1.87787336626298e-05
-1.45022476476193e-05
-2.52948298847136e-05
-3.06279254978093e-05
-3.61678755610693e-05
-2.45402735174404e-05
-6.50634413077465e-05
-4.22129082999838e-05
-3.78873933378325e-05
-2.49067806449349e-06
-1.42753593548177e-05
-4.20498374069292e-05
-5.99284088669794e-05
-5.5622838682712e-05
-2.84095585138351e-05
-1.30184417419086e-05
-2.59402818653301e-05
-3.21013214153806e-05
-1.20795869675573e-05
-2.03732580626872e-05
-2.80319327903337e-05
-4.84883473119874e-06
-2.20892330113315e-06
-2.61807846720938e-05
-4.40352736122946e-05
3.31144454442979e-06
-1.75873533593192e-05
-3.83483105766752e-05
5.78211089242725e-06
-1.62932689140807e-05
-1.69628749186475e-05
-5.32204643726419e-05
4.23811388279801e-06
-1.12349426621341e-05
-3.67975870868839e-05
-2.54725141795599e-05
-3.54535509373887e-05
1.53409282347503e-05
-4.28395588854699e-05
-2.28955859157847e-05
-2.12055250445928e-05
-1.79906831514567e-05
-4.6787751660015e-05
-4.98381692529552e-05
-3.68522634863921e-05
-3.44581245426687e-05
-2.38657429092807e-05
-4.49690288271108e-05
-1.38687688738356e-05
-4.21010269140279e-05
-2.87975104653038e-05
-2.95186248925671e-05
-1.75887925848979e-05
-3.17444928866926e-05
-3.04482391822677e-05
-3.49950513694656e-05
-3.3167323998399e-05
-3.74612384027952e-05
-3.77903784696989e-05
-3.06971655355584e-05
-6.84905760054102e-06
-3.29396789000547e-05
-2.77823351159739e-05
2.07871966976333e-06
-4.59293254874508e-06
-4.13221058472032e-07
-1.19633979981308e-05
-6.44223264384605e-05
-3.3892015888973e-05
-3.80832406879078e-05
-1.8187200561792e-05
-4.22325817699848e-05
-5.1543034846175e-05
-8.22546313712838e-06
-1.8720588375498e-05
-2.27582051186548e-05
-3.55204059743435e-05
-1.67977315563733e-05
-3.46621019232851e-05
-1.05291220466445e-05
-3.07918131406659e-05
-8.38234003810933e-06
-4.27486956420143e-05
-1.5863667393939e-05
-3.11916087376946e-05
-2.16894846615286e-05
-4.02312091511012e-05
-3.08210037198393e-05
-5.37740098431904e-05
-1.35193184604807e-05
-2.69542442475126e-05
-2.28938405873612e-05
-1.44251494125607e-05
-2.07590838523109e-05
-3.0020578020016e-05
-3.92711542806073e-05
-3.20367597548835e-05
-9.33480551450627e-06
-2.97999884720874e-05
-1.86223083635771e-06
-3.57923870216109e-05
-9.37559991454303e-06
-3.46926054594655e-05
-1.62687399711445e-05
-2.0723756552509e-05
-3.13790712382874e-05
-3.97524987370021e-05
-1.83713096562843e-05
-3.47545504627682e-05
-5.32075660250707e-05
-4.20708975906343e-05
-2.3796986124576e-05
-2.85807162544357e-05
-5.30368464230011e-06
-5.72132866039266e-05
-3.65425655952775e-05
-3.73877882814594e-05
-3.83728761837643e-05
-4.08581073919814e-05
-2.0510474491843e-06
-3.8307695666104e-05
-1.66993463981032e-05
-1.1547857921185e-05
-5.23110459025243e-05
-3.07949310133344e-05
-3.11749855332847e-05
7.53749332829473e-06
-1.93462377861759e-05
-3.72985516649482e-05
-2.30190146581419e-05
-4.50860586267883e-05
-2.05631757425019e-05
-4.55219251776062e-05
-2.43072453275389e-05
-2.95637253071305e-05
-2.7116286835188e-06
-3.21264754304534e-05
-3.38296737563253e-06
-2.60630791285814e-05
-4.05280344142712e-05
-4.38738028099392e-06
-2.71027051532993e-05
-4.87982736322707e-05
-2.65210936208794e-05
-1.36057845191054e-06
-2.87986913257791e-05
-2.81209408499379e-05
-1.9038827871711e-05
-5.68084350087283e-05
-1.72846363540997e-05
-4.13288917735692e-05
-2.41767571227565e-05
-2.32541814773218e-05
-2.25234187013764e-05
-3.86933925008943e-05
-2.40373286068594e-05
-3.37906713385101e-05
-4.98729960884765e-05
-3.39602715841617e-05
-3.17353494990676e-05
-5.25413349646866e-05
-4.50752106023916e-05
-2.91741495021904e-05
9.66452700064735e-07
-3.32411976793949e-05
-3.33168617564893e-05
-3.29597262001845e-05
-2.40666920073963e-05
-4.74874345594614e-05
-1.38234223042242e-05
-2.46067635595546e-05
-4.68008336226159e-05
-3.21091427002221e-05
-5.7645988443248e-05
-3.55472428545695e-05
-1.97630384535944e-06
-2.32235455893481e-05
7.2329191286044e-06
-4.03040559687342e-05
-3.07707723957723e-05
-4.58366368536111e-05
-4.77333894842756e-05
-3.50397985117345e-05
-1.42100389462034e-05
-5.16992468777201e-05
-2.9136104482249e-05
-1.84276111267094e-05
-1.68518394947342e-06
-4.3671984323187e-05
-3.82129092597382e-05
-4.05288700884611e-05
-3.63516914488975e-05
-1.36451303695388e-05
-4.41356184520229e-05
-1.90769678332745e-05
-4.87126843004532e-05
-2.05847338015665e-05
-3.94251573465832e-05
-1.57647901737619e-05
-3.53527678578031e-05
-4.84575432132466e-05
-3.51423728984442e-05
-3.44559627953203e-05
-1.59049611737362e-05
-3.71382938712188e-05
-4.80346829967363e-05
-5.63612418165409e-05
-1.33432417556072e-05
-2.84287086760956e-06
-4.7035145404793e-05
-4.65454656446893e-05
-2.03221559665642e-05
-3.34356090043452e-05
-3.16039233976049e-05
-9.20697688135892e-06
-4.80328782260889e-05
-2.11714834404134e-05
-3.62052292873403e-05
-3.62629453546985e-05
-2.4161900245425e-05
-4.79027806250876e-05
-7.58939693017139e-06
-2.82998790560201e-05
-2.2130707830637e-05
-3.83387897849195e-05
-1.57893882930882e-05
-1.21949348722819e-05
-2.27900225217283e-05
-3.62374336351394e-05
-1.22122820162263e-05
-7.12150157184794e-06
-3.3199640272397e-06
-3.25139069690978e-05
-3.03793224928699e-05
-1.81749301053139e-05
-3.32875274501321e-05
-2.40605580406759e-05
-2.93882666559757e-05
-3.6185012559827e-05
-2.6355863283668e-05
-2.23331661526484e-05
-3.87744706992197e-05
-4.56257389546839e-05
-2.11869181038506e-05
-3.09567912827505e-05
7.15603143081685e-07
-9.53708109019692e-06
-2.86839590362994e-05
-5.40432389868405e-05
-1.8437001642752e-05
-2.57486429062871e-05
-2.22027147642799e-05
-2.75287024243602e-05
-4.08126214919792e-05
-2.79738500642075e-05
-1.24298306181689e-05
-3.00485499891569e-06
-2.5752455124546e-06
-4.28691268671455e-05
-3.46801232637399e-05
-3.79528105645265e-05
-1.30896079262868e-05
-2.34625526249817e-05
-3.35893470494152e-05
-3.55243342408187e-06
-3.45904303221242e-05
-2.47923201783952e-05
-8.44239554218487e-06
-3.22299151440361e-06
-5.34106939534354e-05
-2.40715421109352e-05
-2.53774499438173e-05
-1.5252854906139e-05
-5.70011351153079e-05
-1.23263929704105e-05
-3.69437840190457e-05
-2.78960982102269e-05
-3.54982506479632e-05
-3.29813633837987e-05
-5.89394836317527e-05
2.04168550418685e-08
-3.34537374214966e-05
-3.89377412138189e-05
-1.73988694295558e-05
-7.18433491407443e-06
-1.47340419005519e-05
-3.52705142017747e-05
-5.61592123698123e-06
-1.70168863398634e-05
-3.15928475572786e-05
-1.51043124021819e-05
-3.190169338615e-05
-3.49289950122882e-05
-3.15611078928596e-05
-3.07288565188149e-05
-2.81270953973675e-05
-1.86043996765385e-05
6.87191041305718e-06
-2.16175076000914e-05
1.32968454348381e-05
-2.63714090876278e-05
-4.94020742524626e-05
-2.1537501362489e-05
-1.61781985950124e-05
-3.2409331831502e-05
-1.1491289990509e-05
-3.14835242848054e-05
-2.62667026222483e-05
-3.81198765642479e-05
-4.29416577062764e-05
-6.05303842089654e-06
-2.90256818912488e-05
-5.78594800575149e-05
-3.49347847491214e-05
-5.58529600497384e-06
-5.48023696078846e-05
-2.72266061085446e-05
-4.12601749543811e-05
-3.82809011758788e-05
-3.34583974727474e-05
-1.1719417053321e-05
-5.1778604304987e-06
-4.13877553454715e-05
-1.58273487769429e-05
-1.13917164416087e-05
-1.51486171311609e-05
-4.95334303168655e-05
-1.54397813152453e-05
-8.54365103991434e-06
-2.87662358216563e-05
-1.79221359934677e-05
-2.12336614380549e-05
-1.84355438922599e-05
-1.75304487400291e-05
-2.43849464696751e-05
-4.54296046118722e-05
-2.16003623032094e-05
-2.8961401491165e-05
-1.50794244583677e-05
-2.66477612614123e-05
-1.85241738135803e-05
-6.6005792731591e-06
-1.73092441314777e-05
-2.14645550142146e-05
-2.13733112629886e-05
-4.02851536454267e-05
-4.43378134501162e-05
-3.83895033062512e-05
-6.50994170085469e-06
-5.60625162162668e-05
-2.64191146442647e-05
-2.90016746905032e-05
-4.65615336268708e-05
-1.23982956097792e-05
-2.43071815749737e-05
-3.24579434557001e-05
-6.73112702266037e-06
-3.04504082487363e-05
-2.86180140085932e-05
-2.56268176573168e-05
-5.52156145787622e-05
-2.42467584479015e-05
-1.30659954508262e-05
-9.12293063388885e-06
1.37540422217153e-05
-6.12383435856655e-05
-3.60118416133311e-05
-1.31488578505515e-05
-3.90440696531521e-05
-3.30674692110466e-05
-4.13734354933543e-05
-3.43356710282825e-05
-6.88913636636289e-06
-1.47540838808711e-05
2.19351221456934e-06
-3.34389462559761e-05
-1.61096553082149e-05
-3.34508592159119e-05
-3.56195644808928e-05
-6.75870615362592e-06
-5.25009809109539e-06
-2.42716079794139e-05
-2.97366775315023e-05
-1.4357043837037e-05
-2.41207812807585e-05
-2.4756283547207e-05
-1.48120860713055e-05
-1.92814944141886e-05
-1.84082346237423e-05
-5.57078462274062e-05
-2.84574334107134e-05
-2.7699027122099e-05
-4.98810906421685e-05
-3.37953087278924e-05
-5.76527582668037e-05
-1.83674067509327e-05
-2.63705717841612e-05
-3.7291153604635e-05
-4.15298411889456e-05
-1.99868420319743e-05
-9.83402511045912e-06
-9.08090197867988e-06
-6.72101312994552e-05
-3.3139664209602e-06
-1.01386409252334e-05
-1.4464348572531e-05
-3.45186578719567e-05
-2.78218025880478e-05
-1.80228211483504e-05
-2.89408842061797e-05
-5.39539964577386e-05
-4.75233508043638e-05
-1.55992354637477e-05
-2.7536553873149e-05
-2.12609276004726e-05
-3.39964848733257e-05
-2.83061379813076e-06
-2.04593690219642e-05
-2.87282656952259e-05
-4.38245621388317e-05
-3.77129640858992e-05
-2.17186479077155e-05
3.50992611430053e-06
-3.42216022412081e-05
-6.36642676673338e-06
-5.74344840627481e-05
-4.02768376103055e-05
-3.5884247962212e-05
-2.13727991065168e-05
-4.66572316367631e-05
-1.58863795904719e-05
-2.07656890659143e-05
-8.19226440347892e-06
-2.32969426315496e-05
-5.55913188291946e-05
-3.82720796468895e-05
-2.06574811996443e-05
-3.25813196790481e-05
-4.13987452550834e-05
-2.56995265117995e-05
-3.16889273947059e-05
-5.19204375544046e-05
-2.56659610415236e-05
-2.8422580785031e-05
-4.72625307561461e-05
-1.59176041010928e-05
-3.05332247639204e-05
-3.35648535958448e-05
-3.01697175943561e-05
-1.21272119759085e-05
-4.66560800678762e-05
-2.16296952476357e-05
-2.72544582272611e-05
-4.18982747682084e-05
-2.29437211827871e-05
-3.19831499028825e-05
-2.57304634482726e-05
-1.57587359411024e-05
-2.87787176980397e-05
-5.48189599231313e-05
-3.72851161303414e-05
-3.46457065410376e-05
-3.0457261962404e-05
-2.90624971744286e-05
-5.93784919759344e-05
-1.80497434541504e-05
-3.16519661961832e-05
-3.95280824250641e-05
-2.26426006189394e-05
-2.67944713612259e-05
-1.35831630636003e-05
-1.65536884853599e-05
-2.95097359576158e-05
-3.53050729137612e-05
-2.9373857927358e-06
-3.70881977353066e-05
-2.75146045654792e-05
-3.91647017247488e-05
-3.79221383818482e-05
-4.20750706780916e-05
-1.95469304092381e-05
-2.3649568209107e-05
-3.69393111423126e-06
-2.22779672872822e-05
-4.25622988373041e-05
-4.89931503717486e-05
-3.0229155204281e-05
-2.01807058845332e-05
1.35969459300812e-05
-1.19585775965885e-05
-5.90225942782826e-05
-3.93792333757651e-05
-2.54279947016069e-05
-1.29749933127608e-05
-3.70619229796017e-05
5.91494511104667e-06
-3.5515395051099e-05
5.12736016427211e-06
-3.95155342498836e-05
-2.70438688036568e-05
-1.26567797536658e-05
-2.78712713371272e-05
-2.38299088398439e-05
-3.15850058191367e-05
-4.23286814580611e-05
-2.21051899808552e-05
-3.47484781772329e-05
5.47469151402758e-06
-4.10684340539243e-05
-1.11088722272029e-05
-3.94450390327764e-06
-3.38563245819882e-05
-4.47471374762901e-05
-1.05980268872063e-05
-4.79450884698379e-05
-2.32504558941944e-05
-2.51669959437025e-05
-2.70761144527097e-05
-1.6844371370021e-05
-5.59445836471531e-05
-2.83733093951793e-05
-6.05420185441889e-05
-4.9275471885663e-05
-2.21974819084989e-05
-1.16101715839384e-05
-7.30525101656927e-06
-4.0148240302588e-05
-2.08423617755904e-05
-3.16884798181941e-05
-3.97417156661338e-05
-8.92492165635718e-06
8.69181738418628e-06
1.26838334500071e-05
-2.19978441213067e-05
-1.16922882592315e-05
-2.10921622058479e-05
5.83438748630608e-07
-8.1148857089664e-06
-2.74085030670101e-05
-2.60862374122379e-05
-3.07466979773359e-05
-1.38845086960712e-05
-5.2676262330628e-05
2.19563391732575e-06
-5.88579997379185e-05
-5.29089893995929e-05
-3.07758934929016e-05
-2.72168950050298e-05
-3.75162852483565e-05
-4.20428721584982e-05
-3.97157356990412e-05
-1.87808765836556e-05
-1.92128142908073e-05
-9.30622504621227e-06
-3.00627767680617e-05
-3.05568799885297e-05
-2.82694205264578e-05
-3.98706580906834e-05
-4.54402141250764e-05
-5.56541001856706e-05
-1.00622337061857e-05
-4.47331028716301e-05
-3.23005634902545e-05
-1.7921102680591e-05
-3.72939511053927e-05
-2.37879656917271e-05
-3.46884392368981e-05
-1.17465196555285e-05
-1.63451958802989e-05
-4.94724891786849e-05
-1.22966059506324e-05
-5.03555768870157e-05
-4.4931992140568e-05
-1.64182633409739e-06
-2.2444080178102e-05
-3.17193390403605e-05
-1.05771630426922e-05
-2.28509564453874e-05
-1.1704775161499e-05
-4.22860245649583e-05
-1.1129203012202e-05
-4.03796311739218e-05
-2.73308675352606e-05
-4.43209868248678e-05
-1.50183283615565e-05
-2.78282167818603e-06
-3.13804758231594e-05
-4.48490955588802e-05
-1.96306533190304e-05
-3.84975106823904e-05
2.25672269884049e-06
-2.1116732267452e-05
1.13974122043698e-06
-1.54097358484511e-05
-2.8625054898581e-05
-2.43617941990202e-05
6.15835804499911e-06
-4.42137897860741e-05
-1.68647259911333e-05
-3.20658788245118e-05
-2.7723238991271e-05
-2.69419481631023e-06
1.60579457403899e-07
-3.40361213444395e-05
-3.26239809330602e-05
-4.43945867583522e-05
1.32740400278129e-05
-2.46340877786151e-05
-2.7061224372266e-05
-1.27989461120512e-05
-4.15159331873607e-05
-2.88641693161293e-05
-1.71325659736931e-05
-1.85609980835335e-05
-2.04405193435533e-05
-5.19513544013846e-06
-2.00245090917823e-05
-2.69249515999357e-05
-2.71659731852125e-05
-1.99136958985848e-05
-3.46045252936752e-06
-4.3572471705606e-05
-3.25454600652144e-05
-3.14554409232788e-05
-7.65629249011328e-06
6.54973921537593e-06
-5.32091573646015e-05
-3.69658825945954e-05
-3.06347624921564e-05
-2.64553620718275e-05
-2.66890441057973e-05
-3.20638968517428e-05
-1.04667176588611e-05
-2.98641899156671e-05
-4.07300857139769e-05
-1.39807061287136e-05
-2.67748108151825e-05
-2.98422115895472e-05
4.86901686210816e-07
-4.09117867803251e-05
-3.48008242787363e-05
-2.71540781281361e-05
-2.17724606234152e-05
-2.28234236979388e-05
-5.91480966841103e-05
-1.21769324440568e-05
-2.84618891914081e-05
-4.98801853389765e-05
-5.2608171990963e-05
-8.37177059977834e-07
-3.81994033885793e-05
-4.4479642212121e-05
-1.08308108499496e-05
-3.43734249548158e-05
-2.57398453596198e-05
-3.95392350818984e-05
-8.10587721867498e-06
-1.31976220585145e-06
-2.87755071297381e-05
-2.47482561645624e-05
-1.6152707511485e-05
-2.45330189566471e-05
-1.06379326577847e-05
-2.57899061295793e-05
-1.33537921733523e-05
-2.96058427814706e-05
-4.95319687099712e-06
-6.24535148546694e-06
-1.1757752688618e-05
-1.25409352060372e-05
-2.22063318491256e-05
-6.65383781638117e-06
-2.77228086114167e-05
-4.56516417871757e-05
-6.5905145400724e-05
-1.01342723876889e-05
-8.7773143784999e-06
-1.20500226985162e-05
-1.62153737470698e-05
-1.09203711688529e-05
-2.95271881861223e-05
-4.00782176432577e-05
-2.14114022635764e-05
-3.67505002236367e-05
-4.53467750846854e-05
-1.59858060139363e-05
-2.17520209701118e-05
-4.23719298421241e-05
-1.75226969184347e-05
-2.00920389285748e-05
-1.67238692963181e-05
-2.79266453968497e-05
-3.59243173930857e-05
-2.21183276543325e-05
-4.64899559676001e-05
-3.80521467730749e-06
-4.83866484023024e-05
-2.14594171519244e-05
-4.40723149950913e-05
-2.98684605496971e-05
-1.62988961936498e-05
-1.81952314031922e-05
-5.23666997040125e-05
-4.40669336906103e-05
-3.81478934920425e-05
-1.43730582970568e-05
-2.50471937226074e-05
-2.05045645229499e-05
-5.67858372351797e-05
-6.62417989325597e-06
-4.21627127397009e-05
-2.67262224204117e-05
-6.55266066450668e-06
-4.00004803640053e-05
-7.13650389648188e-05
-2.80658801443761e-05
-2.12388735390284e-05
-1.25906533259935e-05
-2.1135366944116e-05
-1.13560379560641e-05
-2.71923216830698e-05
-3.29010408698862e-05
-4.04076029620191e-05
-2.07883855128102e-05
-2.12546488300236e-05
-4.13886541881399e-05
-1.84020118336862e-05
-2.46225513022178e-05
-2.67316985368549e-05
-3.55379050557358e-05
-2.6859408914856e-05
-1.71030575295725e-05
-2.40230441283608e-05
-3.30686235956637e-05
-2.69566150831659e-05
-4.41523327566698e-05
-1.1512042018186e-05
-2.47562314366997e-05
-4.09802197632973e-05
-1.76547195483021e-05
-3.90030801805336e-05
-3.42078227631594e-05
-3.38746464991589e-05
-2.31807887750586e-05
-2.85969934166343e-05
-2.15570752412691e-05
-1.33887010658331e-05
-1.55580720110411e-05
-2.35459320950281e-05
-1.62656053350561e-05
-2.84553494382785e-05
-4.87934316413647e-05
-3.20785087303206e-05
-3.01906652067901e-05
-4.11075954206557e-05
-2.575475920136e-05
-1.71527511807433e-05
-4.62704512837351e-05
-6.90988933710989e-06
-3.73237956487847e-05
-3.57125279631602e-05
-1.4217973027146e-05
-2.45021038519456e-05
-5.81200057348361e-05
-1.31868439169566e-05
-3.04335346650003e-05
-1.18173248959678e-05
-4.33810013200195e-05
-1.66499044395423e-05
-4.66923887311434e-05
-2.39216806391299e-05
-2.55849702571862e-05
-2.47975778467215e-05
-8.77320557563148e-06
-1.50567816313791e-05
-1.45198267062518e-05
-1.1024574090976e-05
-2.64206499287554e-05
-2.52045883832994e-05
-3.87681022208089e-05
-2.92168852230416e-05
-2.85827777260766e-05
-3.81478353618161e-05
-2.17025405465679e-05
-1.46694423581957e-05
-1.94773910091128e-05
-2.89369616858395e-05
-1.24222356306586e-05
-1.07321918008069e-05
-4.12238538420045e-05
-5.69726889435692e-05
7.29702261755905e-07
-3.06551838778503e-05
-1.02826683833183e-05
-1.09942983834817e-05
-2.40964230992578e-07
-3.2754672021314e-05
-1.42501488059288e-05
-3.55315697095377e-05
-5.30309031387127e-05
-1.67634106319816e-05
-7.18024600668575e-05
-3.93747909686536e-05
-1.80281798192233e-05
-2.61602852488027e-05
-4.69825586448899e-06
-2.12227511781564e-05
-4.57357034936203e-05
-4.30160324854531e-06
-4.7435045197018e-05
-2.74537630328243e-05
-2.43568341836236e-05
-4.89395300714159e-05
-2.06175807485112e-05
-4.25362747288822e-05
-3.41034321998685e-05
-3.95694051065381e-05
-1.3340997193791e-05
-1.81612593440125e-05
-3.01398476095539e-05
-2.36338352561743e-06
-1.89136538262943e-05
-1.58705480569977e-05
-3.13616717530512e-05
-1.45941120366527e-05
-4.00240288590085e-05
-3.66630350609951e-05
-4.02463964021939e-05
-6.23373523909563e-06
-1.79590213818381e-05
-6.86073626585491e-06
-2.48388307633015e-05
-2.76593098582223e-05
-2.95138532905767e-05
-1.79889513663083e-05
2.67176710725394e-07
-1.81089147721851e-05
-1.28126307448739e-05
-2.82690129126687e-05
-5.9018007385598e-05
-4.10672572834032e-05
-2.96888920544198e-05
-5.30399716604436e-05
-9.60139762057563e-06
-2.2231534968689e-05
-2.44993408773866e-05
7.8789413744921e-06
4.85857356315232e-06
-1.15485196631034e-05
-4.20254066535102e-05
-1.82769397687139e-05
-3.49291337433654e-05
-5.87246812549584e-06
-1.32504084395697e-05
-2.40035849770856e-05
-2.29311627192776e-05
-2.08226439921703e-05
-4.77768328311862e-05
-3.7784357549172e-05
-1.82008373906565e-05
-2.62630057790231e-05
-2.69015928208202e-05
-3.22929428928936e-05
-7.89358617102773e-06
-1.15211301810159e-05
-2.91999063105105e-05
-7.8251857418434e-06
-4.82324678404093e-06
-3.90518982617355e-05
-2.28141878427743e-05
-1.19278953592421e-05
-2.19122370255011e-05
4.09474161409346e-06
-4.37527891681097e-05
-3.88488934399175e-05
-5.17924099513487e-05
-6.04947657640552e-05
-2.65115844895188e-05
-3.16726852252863e-05
-3.55068609843664e-05
-2.1492724336639e-06
-6.13482925329425e-05
-3.02379334787362e-05
-3.27208225563692e-05
-3.7791508975489e-05
-6.12356346056868e-05
-2.1341056267999e-05
-1.19722648094173e-06
-1.30547076155811e-05
-3.02414602826026e-05
-1.6332644225274e-05
-1.14377785760928e-05
-3.96753923046816e-05
-2.997358648069e-05
-5.1135188273925e-05
-1.93471823203514e-05
-1.86482071070176e-05
-1.62599649938215e-05
-1.86109482750861e-05
-2.50334966010279e-05
-1.62950019750091e-05
-2.487668113452e-05
-5.73735578518115e-05
-3.95801867310438e-05
-3.06242981508425e-05
-2.50352731176928e-05
-2.46612093150979e-05
-1.90761045484116e-05
-2.47302001736186e-05
-2.40625361434845e-05
-2.56562952921384e-05
-7.45105425761974e-06
1.14229045789073e-05
-3.44741457846064e-05
-2.3024701074859e-05
-1.52736681668931e-05
-3.51503403865444e-05
-4.6296997137357e-05
1.69297167704631e-05
-2.38505066044609e-05
-3.44427917926482e-05
-6.64158541611635e-06
6.13446203617097e-06
-3.84604339534298e-05
-4.47428407048393e-05
-1.1003391007432e-05
-2.93685089350861e-05
-2.33302110224209e-05
-4.83090657578971e-05
-2.20235247431684e-05
-1.91725232586371e-05
-4.30252108292214e-05
-3.4923831035286e-05
-4.84308986609316e-05
-3.37062320039785e-05
-4.06074837096609e-05
-2.48703235964842e-05
-2.90024474713446e-05
-4.61541376076532e-05
-2.12559308300006e-05
-1.54418094867971e-05
-7.42512356912169e-06
-2.37239216841806e-05
-9.01575752841904e-06
-3.17861074558092e-05
-1.73293303382347e-05
-2.43702492275844e-05
-3.55704672014499e-05
-4.67716133853396e-06
-1.86023024533715e-05
-3.39058626663203e-05
-3.49063692455815e-05
-4.04823371052063e-05
-5.13620285788916e-05
-2.63248107881869e-05
-1.29071586761027e-05
-4.47239003144663e-05
-2.02957474505286e-05
-3.0910245500576e-05
-1.80505455012864e-05
-4.75988994281677e-06
-3.40236895976627e-05
-2.13880822908203e-05
-2.52276429816216e-05
-2.99757639787205e-05
2.574202500644e-05
-1.96120288923246e-05
-1.40702816994924e-05
-4.14033644791379e-05
-4.05643548830392e-05
-3.92148642789996e-05
-2.59943393223318e-05
-1.27730288749318e-06
-2.62030096682359e-05
-2.70475100216827e-05
-1.85031102783537e-05
-1.35719819385786e-05
-1.53603852908235e-05
-3.21056207628338e-05
-1.79624482823649e-05
-3.94932141638063e-05
-2.3734672196632e-05
-2.80889498885317e-05
-2.43752993119681e-05
-9.66390945802e-06
-2.00124010331301e-05
-2.98191752722136e-05
-2.48566596164081e-05
8.91159143171808e-07
-3.32947147005753e-05
-4.71141878319129e-05
-2.29762255189355e-05
-2.87467007846398e-05
1.12892150466524e-05
-4.57366387695439e-05
-3.1424490531162e-05
-2.83129905304631e-05
-3.36080749039054e-05
2.67709989452601e-06
-1.83428434383212e-05
-3.26090677509097e-05
-1.69390330745724e-05
-2.77289884630244e-05
-1.70893018866379e-05
-2.47173718823042e-05
-3.26729441513151e-05
-3.75618619324986e-06
-2.32064905756947e-06
-2.2426173056871e-05
-2.82966466469128e-05
-2.52052341271114e-05
-2.98108599438707e-05
-2.29536456047863e-05
-2.63228146406711e-05
-1.77691191311114e-05
-1.15623464022261e-05
-3.19637259920699e-05
-3.55465745042419e-05
-3.39252322017127e-05
-2.96531549505127e-05
-2.95116821713178e-05
-1.6770767411329e-05
-2.98761088093704e-05
-3.68427604763739e-05
-2.0672548326097e-05
1.24340416776557e-05
-2.49964693119258e-05
-2.64580297608904e-05
-5.00443758068066e-06
-4.45948571862598e-05
-2.95340747942721e-05
-1.85327152363315e-05
-4.20736669544195e-05
-3.31025958980548e-05
-4.25452767462798e-05
-3.75483858227279e-05
-3.28967948599485e-05
-1.40958833263436e-05
-3.13998590773649e-05
-2.12710559166411e-05
-3.65655266665269e-05
-5.39854163686116e-06
-2.47528635299999e-05
-3.56028222250715e-05
-3.8493021638872e-05
-1.43399757324274e-05
-5.63390343882715e-05
-2.68378056282893e-05
-3.2124063941733e-05
-3.67469364562995e-05
-2.09875090979852e-05
-6.49729861495383e-06
-1.63277918865112e-05
-2.14280137911273e-05
-4.1994173585679e-05
-2.86631686352557e-05
-3.85488279183915e-05
3.99266970223811e-06
-3.39757287900613e-05
-2.27456719654899e-05
-3.16161449935772e-07
-1.88059505312037e-05
-2.96685985554236e-05
-3.40253469576794e-05
1.07935543470697e-05
-3.26660243996054e-05
-3.6606204647683e-05
-3.41872860584594e-05
7.27157404360487e-06
-1.29519333771054e-05
-6.08279037804026e-05
-6.5720052877075e-05
-8.07975937699064e-06
-5.15549224592714e-05
-8.32158745605244e-06
-2.85119527369541e-05
-1.06915682778532e-05
-1.18532446111655e-05
-2.13802982185193e-05
-3.17141919378144e-05
-1.40231050685761e-05
-2.53657463634367e-05
-2.16172389796714e-05
-3.50266831389201e-05
-1.84309089354739e-05
-4.44951322267007e-06
-9.29624694338857e-06
-1.06982485072056e-05
-9.80556360389434e-07
-3.76701314511711e-06
-2.66545270704627e-06
-2.6442967433909e-05
-5.88832465312178e-05
-2.32040155353659e-05
-4.20404768864666e-06
-2.42735762616044e-05
-4.59089398494047e-05
-2.45930952852555e-05
-4.57651524353456e-06
-4.77559848771594e-05
-3.12527522291542e-05
-5.10388043230316e-05
-2.26483801081655e-05
-1.92868040006281e-05
-4.96798260729557e-06
-2.06211672007452e-05
-5.04042021764903e-05
-5.59141770502077e-05
-2.33781940595571e-05
-2.00166630034936e-07
1.46213075380196e-05
-2.48283508098409e-05
-1.25013077728493e-05
-4.2777206536151e-05
-1.80290196310968e-05
-3.67926546024162e-05
-4.45513553788488e-05
-2.74735974300702e-05
-5.83979427919048e-05
-2.34016450491832e-05
-2.83924391839786e-05
-3.40743295796134e-05
-2.09817507765208e-05
-3.298843693427e-05
-5.28994975976419e-05
-2.04440971282354e-05
7.82577389767229e-06
-1.89063324214677e-05
-4.29984710906326e-05
-2.83674608190713e-05
-2.41453533034664e-05
-7.61219699657613e-06
-2.64192626661191e-05
4.88137514036635e-06
-3.20534138191831e-05
-2.06278112129744e-05
-2.62273576891593e-06
-2.9203793510367e-05
-1.93578489852993e-05
-2.11651973607124e-05
-5.05997133599734e-05
-2.56650750137036e-05
-1.53931034624836e-05
-2.61620525425488e-05
-4.84954822713804e-05
-3.27459469701128e-05
-2.75637897069579e-05
-1.92806904156838e-05
-2.96581698549861e-05
-2.93419698417496e-05
-2.87532029753995e-05
-6.2283421476161e-06
-3.78073602985737e-05
-2.78898403112094e-05
-4.6060432814005e-05
-3.80477673812294e-05
-3.9197451784573e-05
-1.31081430207467e-05
-3.78799610870961e-05
-1.36718880440906e-05
-4.65697513063738e-05
-1.00215689108436e-05
3.92574528013702e-06
-5.80477176418679e-06
-1.33880379731775e-05
6.85174289332937e-06
-2.1308496715304e-06
-1.14243532231188e-07
-3.74845234288332e-05
-1.79439604989441e-05
-1.19889537984356e-05
-3.3257279454258e-05
-3.2914258806406e-05
-7.44961920160695e-06
-1.0724906574728e-06
-3.36364501267007e-05
-5.83627376443088e-06
-6.24236076843843e-05
-3.67417006035106e-05
-1.96208948406817e-05
1.87464848664988e-06
-4.22486503163274e-05
9.76688459691068e-06
-1.14105756576883e-05
-2.86622038774815e-05
-4.21140553885709e-06
-3.81770858914912e-05
-4.22655536032285e-05
3.16096891712608e-06
-5.29044975511015e-06
-4.16381070859113e-05
-3.44980094332813e-05
-1.70656917660299e-05
-1.93422814211634e-05
-2.69399197550845e-05
-1.14743709493975e-05
-2.40444770795047e-05
-4.02515339122162e-05
-3.49448871750476e-05
-1.78363528591781e-05
-9.05497660921552e-06
-3.3575879834905e-05
-2.43073118234184e-05
-2.60373895374744e-05
-2.90041362287873e-05
-2.48174393956702e-05
-1.36560353376893e-05
-1.49210730534623e-05
-3.88409128944717e-05
-1.06734447947241e-05
-1.33130221050119e-05
-4.66096086709936e-05
-1.27576342523916e-05
-1.20361336353928e-05
-9.0434838998414e-06
-5.11192867122483e-05
-2.33429933022691e-05
-2.83343695215476e-05
-3.27354611163703e-05
-2.62859866613791e-05
-3.44745464257609e-05
-2.5420573101612e-05
-2.69024457430152e-05
-2.66015434290158e-05
-3.45296236003388e-05
-3.83477841405161e-05
-1.56097394649185e-05
-1.49922859391712e-05
-5.7250992953685e-05
-4.14765894818941e-05
-2.79801070857763e-05
-2.36669283364478e-05
-1.15871438752348e-05
-2.10734754951509e-05
-1.85474921753429e-05
-2.77190418681387e-05
-3.06346046276196e-05
-3.17395883361885e-05
-2.9989426176495e-05
-1.85355568460873e-05
-4.94773082256369e-05
-3.40377785762616e-05
-1.5438062200164e-05
-2.45070288609719e-05
-2.35997939541465e-05
-2.2594305085038e-05
-2.23683760455514e-05
-3.33878463050876e-05
-1.35271276379435e-05
-6.11425203237384e-05
-2.14752312857027e-05
-1.53853906005114e-05
-4.35159851392476e-05
-5.4446357976718e-05
-2.6439647190435e-05
-5.6877219403256e-05
-1.99499443801891e-05
-3.58211134167935e-05
-1.9347591880958e-05
-1.30852885857016e-05
-5.11213159704664e-05
-4.87340697508136e-06
-3.33733265732807e-05
2.1309418374022e-08
-5.17331780240972e-06
-3.37791143649544e-05
-2.87129751201869e-05
-2.88579127927617e-05
-3.00759105272218e-05
-3.9203082481638e-05
-2.40901125154947e-05
-2.28854712977178e-05
-2.85591526638687e-05
-1.33742694823266e-05
-5.53171652747759e-05
-8.55013215983527e-06
-2.36588888007002e-05
-2.79150144963483e-05
-2.83912257145818e-05
-2.84398793218677e-05
-2.30479575762859e-05
-4.22508965127886e-05
-2.23562953233967e-05
-4.41179956757006e-05
-1.51222849737126e-05
-6.02081280017976e-07
-2.14224930662969e-05
-1.5064620838383e-05
-3.00888138620909e-05
-4.47996184044754e-05
-1.18736881198033e-06
-4.52764798392138e-05
-4.90457543076138e-05
-1.85752465004512e-05
-1.46357105517502e-05
-3.73638015860815e-05
-2.79906083597114e-05
-1.48581541835089e-05
5.56578013604329e-07
-3.03508660621325e-05
-1.76316733138763e-05
-9.17442886517316e-06
-4.32427427528876e-05
-5.37792330576045e-05
-1.86065473152886e-05
-3.47925760342615e-05
-3.83036185248558e-05
-1.67792212268224e-05
1.37760397654953e-05
-8.361519483881e-06
-1.27965329812867e-05
-2.91473354899361e-05
1.09881174117059e-05
-2.22156310014237e-05
-2.32164874282513e-05
-8.86167931013922e-06
-4.07584349872924e-05
-7.17595850555975e-07
-2.94345977679728e-05
-3.06421397315449e-05
-1.50586226601944e-05
-2.73843523540446e-05
-4.9796125858513e-07
-3.72217074555655e-05
-5.52063000339442e-05
-3.2148762345596e-05
-2.29674441853442e-05
-2.57939881633723e-05
-2.75491989473352e-05
-2.71842888727427e-05
-3.24115330958146e-05
-6.02901503116204e-06
-3.15293640701639e-05
-2.18769177222057e-05
-4.68352774805466e-05
-2.81812524001062e-05
-1.90016031123592e-05
-4.83900940584283e-05
4.21062439501409e-06
-3.88644050927251e-05
-3.04500782902194e-05
1.95184724980073e-06
-2.93926608809211e-05
-1.15310183871515e-05
-3.47107122593645e-05
-3.65097621772152e-05
-3.04284670219966e-05
-8.65826922103256e-06
-4.44216016102489e-06
-1.63193457130847e-05
-6.2069794727105e-06
-3.75283375358087e-05
-2.69597313610102e-05
-3.90747769109985e-05
-2.87934858179726e-05
-3.33106747551813e-05
-1.18258117498141e-06
1.06366892374521e-05
-1.4225287776472e-05
-2.37512843949485e-05
-3.1807141786989e-05
-2.97280345533424e-05
-2.22596753358669e-05
-1.42344716849627e-05
-2.74305595174942e-05
-4.31626738827982e-05
-8.7982600215862e-06
-4.11460231236213e-05
-9.11918499263747e-06
-4.26708813004994e-05
-3.94173683914865e-05
-2.16573405089194e-05
-5.48306191406197e-05
-2.33398272473028e-06
-1.48018470810881e-05
-3.74588144989311e-05
-3.35099064847697e-05
-2.41118287051638e-05
-2.39632346500366e-05
-1.97957277745345e-05
-2.87400052241935e-05
-3.3907161749555e-05
-1.13848260459968e-05
-3.53560925717575e-05
-3.31626787444751e-05
-2.92900478810805e-05
-3.43781490782545e-05
5.71851793884716e-06
-1.43420445047719e-05
-3.53866513745802e-05
-8.96096932430381e-06
-2.37043629084371e-05
-2.72222491035664e-05
-2.48796635817232e-05
-1.7080158882011e-05
-2.57846601074095e-05
-1.4738345118058e-05
-1.22347211352427e-05
-3.75873738220828e-05
-2.39354356224917e-06
-4.41734713157006e-05
-4.58173386649241e-05
-4.03327268428929e-05
-1.74933098119931e-05
-3.25599923495398e-05
-4.70368770703595e-05
-1.17166799088244e-05
-2.2215974581386e-05
-2.69659229254467e-05
1.24720593034245e-06
-7.89994884420684e-06
-4.38228977593242e-06
-1.89188538093861e-05
-4.25996407377229e-05
-1.63765706605341e-05
-1.04708239178935e-05
-2.74701237759853e-05
3.90466387926493e-06
-4.66796988794708e-05
-6.93762009190032e-06
-7.64161207339628e-06
9.73444123505051e-07
-9.75916326738876e-06
-3.56294546197521e-05
-4.70068472485816e-06
-3.38696962567273e-05
-1.51191617586365e-05
-2.54951349138977e-05
-3.08674693961002e-05
5.88985459090798e-06
-3.52181780594154e-05
-2.30880886415572e-05
-5.36172265863113e-05
-4.57519370877672e-05
-3.83033373200272e-05
-1.89969921160647e-05
-2.88843419055975e-05
-2.32310465779116e-05
-1.42245984369068e-05
-1.93344300592834e-05
-1.39492884949522e-05
-2.03199063219109e-06
-1.55068269432681e-05
-2.45855426664255e-05
-5.20529047709501e-05
-4.63472007364059e-05
-2.85197686107794e-05
-4.72905460505381e-06
-9.13279266290643e-06
-3.76084492125104e-05
-4.211949371472e-05
-2.87629253734188e-05
-6.15575737890085e-05
-5.01665364171195e-05
-4.70254448839007e-05
-3.53340952649825e-06
-2.40764853271587e-05
-2.65159317107636e-05
-1.61463365639027e-05
-3.22790316730024e-05
-4.55198488961754e-06
-8.24678306331808e-06
1.87008754588788e-06
-2.02129500919659e-05
-3.75143961018624e-05
-1.92925795443479e-05
-1.31446391320445e-05
-2.86311212804405e-06
-3.5084832801289e-05
-4.18506699349203e-05
1.56221393748662e-05
-4.21237468375392e-05
-3.27486965655463e-05
-2.16646466565287e-05
-6.19816549297437e-06
-4.98488683242355e-05
-3.77517460001772e-05
4.30700053511871e-07
-2.62738793128408e-05
-3.16670916456103e-05
-2.32162341609704e-05
-2.72230361056238e-05
-2.85225695187345e-05
-1.32335725685579e-05
-3.23007534798405e-05
-4.18111794333021e-05
-5.58140231540146e-05
-1.75512031427288e-05
-5.02539392545522e-05
-3.77142154397493e-05
-2.00105787387177e-05
-5.76644272676297e-06
-1.90431716667568e-05
-7.16553075773524e-06
-5.76064939643842e-06
-3.46895351535862e-05
-3.87312004740588e-05
-1.83334121273174e-05
-3.72848733164409e-05
-2.43333075432306e-05
-3.05082021790756e-05
-4.38267840105865e-05
-2.6143263715938e-05
1.13630197114997e-05
-2.28087940423984e-05
-3.50195092974023e-05
-4.01234072301564e-05
-1.63957910065506e-05
-2.32692632595379e-05
-2.29901647486659e-05
-3.33030861769659e-05
-3.03950339339831e-05
-3.71327051997577e-06
-8.92078141196967e-06
-1.96337463985619e-05
-4.36351793952774e-05
-4.80349203179384e-05
-3.42566591453457e-05
-1.76591370611402e-05
-2.61552266813509e-05
-2.06345321164544e-05
-2.31864348811982e-05
-4.86767477333903e-05
-1.56353464243404e-05
-2.74183073295169e-05
-3.97032858906844e-05
-2.36734128923614e-05
-2.12484586756931e-05
-8.9644516507066e-06
-4.49767678622023e-05
-7.16986345016733e-06
-1.40197678633393e-05
-2.84844469278117e-05
-1.91919737220962e-05
-4.48960231384437e-05
-2.60305361986202e-05
-6.71375666565964e-06
-3.0844583893179e-05
-2.91586999889693e-05
-9.82454756060293e-06
1.57567046379035e-06
-4.53659062127977e-05
-2.43326272877838e-05
-5.10355788960454e-05
-2.78718888003164e-05
-1.59945926881824e-05
-2.41406653291762e-06
-2.60561871286996e-05
-1.47274707509905e-05
-4.20220641354348e-05
-5.26661162659723e-05
-1.75877769132009e-05
-3.9858591703892e-05
-2.17896918003707e-05
6.02253465880772e-06
-2.80173788189092e-05
-1.20389078421849e-05
-5.01539885692958e-05
-7.09280931910769e-06
-1.14798180937104e-05
-3.45887395938374e-05
-5.04534260386099e-05
-2.43450400074805e-05
-1.20191401052946e-05
-7.29193112789259e-06
-5.74951930850532e-06
-2.8639759253347e-05
-1.24790067022633e-05
-5.40045464370997e-05
-3.32245945294067e-05
-1.28485150425227e-05
-3.36621675474472e-05
-1.30893983103998e-05
-6.12950591519456e-05
-2.22454622673824e-05
-4.07305938925424e-05
-1.18715785089232e-05
-2.1821179111555e-05
-4.85059944574442e-05
-1.26846646752029e-05
-2.65045401046203e-05
-1.54196770104863e-05
-3.38464267088345e-05
-3.18349410952936e-05
-5.00526473228691e-05
-2.21294703916166e-05
-2.3415582778371e-05
-4.12428667316416e-05
-2.43781584847918e-05
-2.56051411671251e-05
-4.33849657923116e-05
-5.42277097682777e-05
-2.23390801492632e-07
-2.00484794053807e-05
-4.23847983051337e-05
1.6563762772882e-06
-3.80047508453437e-05
-1.49517470403652e-05
-3.58750708486571e-05
-6.23463865456824e-06
-2.62461352092758e-05
-3.60872271291309e-05
-3.87403828160844e-05
-1.51357651919653e-05
-3.64822741385587e-05
-4.30312946203912e-05
-3.43190659306737e-05
-4.9467706838907e-06
-1.40194055876785e-05
-5.586173779561e-05
-1.82023461306564e-05
-2.97345472799233e-05
-2.18296149350044e-05
-2.76882883672459e-05
-4.01027052502623e-05
-2.15147544052475e-05
-5.3530392602244e-05
-3.72972502452112e-05
-2.21603205083594e-05
-1.06862378027915e-05
-1.77381615539434e-05
-1.8693222602319e-05
-3.56866958540568e-05
-1.41583777727775e-05
-5.92371517109506e-07
-7.06037575514136e-06
-3.20681993071872e-05
-5.05007006923085e-05
-6.59182534396591e-06
-2.66596062616346e-05
-8.59448375961776e-06
-1.31497079118553e-05
-6.08401585524317e-06
-4.79823885042033e-05
-2.83105374439604e-05
-2.14398912150689e-05
-3.49797571428576e-05
-4.73222437486453e-05
-1.87668181322899e-05
-2.88892379872595e-05
-3.176676817074e-05
-2.71758061366102e-05
-3.45889469529832e-05
-1.07376257555157e-05
-6.62578470060715e-05
-2.20538536032596e-05
-2.76939620876938e-05
-3.75713035057862e-05
-1.68244137527567e-05
-1.88952884671733e-05
-2.60734720988181e-05
-2.73370675920772e-05
-2.62214263532251e-05
-3.03011177225749e-05
-1.50569981657881e-05
-3.64504243111121e-05
-2.15864990682376e-05
-2.72255329775567e-05
-2.68727453054949e-05
-4.19789855421446e-05
-1.43653749510779e-05
-4.22077254015607e-05
-1.09736361240495e-05
-4.24764916696448e-05
-3.13962590297695e-05
-1.32668573878899e-05
-1.63466367685209e-06
-1.05386503192696e-05
-4.01795241886165e-06
-5.10868733496678e-05
-2.84862633454732e-05
-3.96192122605782e-06
-3.91498610871994e-05
-2.12382986972753e-05
-2.42008372116522e-05
-1.03421604776409e-05
-4.05133983108602e-05
-1.95584597633164e-05
-3.95595770441125e-05
-5.72742413342688e-05
-4.21932488937591e-05
-3.80792480422453e-05
-1.83017238215117e-05
-1.8093851664786e-05
-4.11953359838458e-05
-2.75683576579336e-05
-2.80926956214533e-05
-9.37340466783921e-07
-4.16262165024381e-06
-4.33717755558918e-05
-1.72479450700726e-05
-2.77298012966511e-05
-3.82360969027791e-06
-3.5565838790631e-05
-1.25283624859125e-05
2.60739403107884e-06
-3.79296677445067e-05
-1.44341095381504e-05
-2.05573572945825e-05
-6.21935705961681e-05
-3.56174708918033e-05
-1.01458535227769e-05
-5.62600352837397e-05
-2.30701030207139e-05
-2.98870165642946e-05
-5.42570377890079e-05
-3.0824769860201e-05
-3.59176618157421e-05
-1.85802483976536e-05
-3.89663163127086e-05
-1.01151887196481e-05
-4.66943420406779e-06
-3.32842364363147e-05
-1.99286564875846e-05
-3.03430091071297e-06
-3.57643090662493e-05
-3.66420446038274e-05
-2.68538495338727e-05
-4.45347348922871e-05
-1.5153407385226e-05
-3.34141341914778e-05
-3.70954424165978e-05
-6.02769623268832e-05
-4.07562275837313e-05
-4.88364171601602e-05
-5.62325847632651e-05
-4.39627133691869e-05
-2.13066581889804e-05
-2.59809911280488e-05
-3.12686473003153e-05
-3.75503748056385e-05
-4.92729857506038e-05
-2.02997865938194e-05
-2.01595479831136e-05
-1.08634833133157e-05
-4.51151138934444e-05
-1.69633883021496e-05
-3.61378372473263e-05
-2.54870958828437e-05
-3.45933584328443e-05
-5.43213339218548e-05
-4.56550364770288e-05
-1.52899846619307e-05
-9.41670233374894e-06
-2.46351400293711e-05
-3.67671859710456e-05
-3.89878912325332e-06
-1.77855284756105e-05
-2.97095050122113e-05
1.10191823655003e-06
-2.60495389973768e-05
2.48538889914263e-06
-1.74542742322372e-05
-1.30642136147417e-05
-6.05220382080537e-05
-3.23702536325135e-05
-4.6161330077257e-06
-3.70174714408278e-05
-3.54709177899942e-05
-1.98749885611474e-05
-1.45542635306726e-05
-2.05411690424913e-05
-1.57595126630439e-05
-3.15690612615581e-05
-1.95633515031223e-05
-1.7536937410799e-05
-2.08505179121888e-05
-9.11073890946408e-06
-3.70061310631591e-05
-4.47772963538818e-05
-1.28264408470673e-05
-4.0165402788268e-05
-1.64153094574688e-05
-9.06927181217421e-06
-3.2410530040699e-05
-3.22342242421296e-05
-2.5393587796634e-05
-4.07656113080124e-05
6.97163035298407e-07
-1.05968865618796e-05
-4.34997297739131e-05
-2.73762133228396e-05
4.31799566007189e-06
-5.15411839947461e-05
-2.44411471482409e-05
-5.35853717620536e-06
-4.25234338336439e-05
-4.43644704033837e-05
-5.78500798552936e-06
1.02345983038147e-06
-2.25490267836695e-05
-3.00256015826564e-05
-3.19955702022378e-05
-2.0404322493574e-05
-1.76796817771086e-06
1.22881875454326e-05
-4.49357777208755e-05
-2.34464755425486e-05
-3.13031784989825e-05
-4.89820947095794e-05
-2.42414519761475e-05
-4.14741628828611e-05
-2.05184844241696e-05
-3.6133149467573e-05
-2.18497202706645e-05
-2.47097114582157e-05
-3.25150491869914e-05
-3.23127104096594e-05
2.48565479205891e-05
-2.14196296903924e-06
-4.88487092922533e-05
-4.55496659313388e-05
-4.53521198579646e-05
-3.42511099194689e-05
-4.21986665756126e-05
-1.53347484211934e-05
-3.28501718744539e-05
-1.67945813087964e-05
-3.59783243377363e-06
-2.10448804611495e-05
-3.83324065031451e-05
6.95849269364862e-06
-4.0274517306005e-05
-4.32669897891712e-05
-4.07640933962925e-05
-2.54812832496448e-05
-1.69628040082904e-05
-4.27506052420443e-05
-4.05616674051324e-05
-2.70827345165768e-05
-2.40762985274001e-05
-3.60844696213191e-05
-3.25735551857871e-05
-4.00455759718837e-05
-4.19816248296193e-05
-2.504253785299e-05
-2.98455733432523e-05
-3.05878028267325e-05
-3.29701206253981e-05
-5.83574123068208e-06
-3.65092793238945e-05
-1.44286964627495e-05
-1.57829870897512e-05
-3.65983177060516e-05
-2.85684845470816e-05
7.49505107587915e-06
-1.41245418019344e-05
-3.84426461886536e-05
2.3074122926279e-06
-4.28606388289195e-05
-2.10789272661953e-05
-2.83113700142512e-05
-3.759472471791e-05
-1.24372297265369e-05
-3.5022586038823e-05
-2.55988289534549e-05
-2.08298155447392e-07
-2.6383631683679e-05
-2.515814142553e-05
1.51386376505315e-05
-2.23812390018178e-05
1.59481975569845e-06
-1.60928733289681e-05
-2.54375524875921e-05
-4.31407716957226e-05
-2.0542342578842e-05
-2.15388167224262e-05
-2.82158069295052e-05
-6.3288501541513e-05
-4.08970317216096e-05
-3.65353313875631e-05
-4.80108944163966e-05
-2.39010303518198e-06
-1.94420652576649e-05
-3.44158058757637e-05
-3.46303027066128e-05
-2.61838860813485e-05
-2.4444329206131e-05
-3.60555946237649e-05
-2.8055261186151e-06
-2.42436886762734e-05
-8.7103284964832e-06
-3.23389585194585e-05
-1.96755911715572e-05
-3.87988887979077e-05
-1.27753119012445e-05
-3.06575250034796e-05
-2.36827856419343e-05
-5.18944732751404e-05
-9.07742207071008e-06
-4.06326586518583e-05
-6.42638415376131e-06
-2.57049844057633e-05
-9.50009185418023e-07
-3.01098748140115e-05
-4.78607656344529e-05
-4.49967172341031e-05
-2.83117228209909e-05
-4.9576921544935e-05
-2.63317963435537e-05
-2.93665352661927e-05
-3.00815070576958e-05
-2.92659751774486e-05
-2.14979492309792e-05
-6.16566695079416e-06
-3.76266966075243e-05
1.98501748374806e-06
-4.01301805383117e-05
-1.83369589004199e-05
-5.32562891870327e-05
-4.45981416572338e-05
-1.70766234543083e-06
-2.04139971493292e-05
-3.51557459370857e-05
-2.9888883859505e-05
-9.09957852801068e-06
-3.10131276365517e-05
-3.77001339356512e-05
-3.93777020601494e-05
-2.8842548300175e-05
-4.48233360355676e-05
-3.59320426582796e-05
-1.67759459426113e-05
-4.33235819723066e-05
-3.45869433673499e-05
-3.9143345478232e-05
-3.00699453614673e-05
-6.76723438495567e-06
-5.49878564194097e-05
-3.0214682509316e-05
-1.52246255626533e-05
-4.74009825588973e-05
-3.84227981757989e-05
-2.80316626273167e-05
-2.83451332442465e-05
-4.28043407834927e-05
-2.18226718934138e-05
-3.29295749899772e-05
-3.22009709858468e-05
-7.77147705888875e-06
-1.08860748355443e-05
-6.37656006260856e-05
-6.44415280639449e-06
-1.79005181474585e-05
-4.61974976412134e-05
-2.78256446504697e-05
-3.26868719304796e-05
-4.13659604667509e-05
-1.96871938679438e-05
-2.2988484590018e-05
-5.37762826617387e-05
-1.86429106224134e-05
-4.22774631326265e-05
-2.18787309408162e-05
9.82564331791921e-07
-6.66868783659699e-06
-4.77721588529987e-05
-1.78428467410429e-05
-5.3466408670684e-05
-3.70476197062597e-05
-3.08215133693825e-05
-2.54206194676264e-05
-3.25054158115111e-05
-1.68825960052077e-05
-3.77523968588834e-05
-5.23165526113252e-05
-1.15960095086955e-05
-2.09464931172133e-05
-1.54635455753145e-05
-1.59105096909049e-05
-5.19404952058593e-06
-3.41530129354729e-05
-2.65149217129389e-05
-1.06575582976658e-05
-2.97329262913368e-05
-3.71613680636682e-05
-2.14459705617406e-05
-2.79568010934737e-05
-3.79407507745572e-05
-2.53646558470474e-05
-4.58437814259635e-05
-2.25266437982254e-05
-1.87850697804135e-05
-3.28333373396756e-05
-5.87861852002288e-05
-2.07428060717878e-05
-1.42325718223648e-05
-3.67288837724444e-05
-4.11245245023504e-05
-4.72176276168367e-05
-4.21167024595739e-06
-2.67041184229754e-05
-2.49445995720955e-05
-7.72848149169808e-06
-1.79048551437903e-05
-3.6622706853822e-05
-1.49103034682732e-05
-2.45310620770134e-05
-3.13557749780073e-05
-7.01780371784561e-06
-2.32675119163565e-05
-3.8467229310048e-05
-3.82223582397757e-05
-4.72242102713892e-05
-1.77363729469967e-05
-2.4298643496825e-05
-1.19261506354812e-05
-1.63972087490876e-05
-1.97866652545316e-05
-1.18762375044502e-06
-2.20315820320537e-05
-4.50720971474792e-05
-4.1742170116979e-05
-3.7146998444677e-05
-4.86168460206813e-05
-1.04539160800563e-05
-4.64986040040457e-05
-2.2564682206282e-05
-2.10900620836812e-05
-3.42798574346659e-05
-3.45359239506889e-05
-4.04165321120812e-05
-4.58570873616424e-05
2.62456631803723e-06
5.81279101931244e-06
-1.43227065284608e-05
-5.57588370753902e-05
-1.89305828294341e-05
-3.0345313884678e-05
-2.57197924618525e-05
-1.68987702648977e-05
-5.4164633762078e-06
-5.00484330295733e-05
-2.64435956414873e-05
-5.01726310402541e-05
-2.44554256112773e-05
-1.75452715289871e-05
-2.93521180380214e-05
-1.56171488965423e-06
-2.74069537991494e-05
-2.92806895506739e-05
-1.06136276763965e-05
-1.60199145992235e-05
-3.51938519517262e-05
-4.90291410476798e-05
-4.42069616894867e-05
-1.08038686367651e-05
-1.78511713849895e-05
4.99746707942445e-06
-7.80340049578132e-06
-1.07349788416143e-05
-2.24080706429067e-05
1.14578142026346e-05
-1.62301066499696e-05
-3.79357665280579e-05
-3.03647026770006e-05
-8.33136772651062e-06
-2.56183290307436e-05
-6.57024509758195e-06
-2.96705197807568e-05
-2.44107488943177e-05
-2.66910810131434e-05
-2.14180931731921e-05
-2.63156412619228e-05
-3.32375623060918e-05
-4.20005876630924e-05
-4.07423197279572e-05
-3.33038438816774e-05
-1.55284669236408e-05
-2.21015100084334e-05
-6.41425748917835e-06
-4.40499815264734e-05
-1.07992085233751e-05
-3.17417165917842e-05
-3.11846402673132e-05
-3.21947754552521e-05
-3.61156068187239e-05
-4.57280821795054e-05
-3.13540007189402e-05
-4.06196974525565e-06
-2.00864722725924e-05
-1.25327873513e-05
-2.39865813727388e-05
-2.39715878049114e-05
-5.928337318658e-05
-2.41119989920161e-05
-1.93740123081246e-05
-2.28041620082597e-05
-2.40944499998984e-05
-3.63925018284476e-05
-3.69802165545294e-05
-1.05607389349086e-05
-2.54594189518299e-05
-2.73332712090759e-05
-2.42538440894128e-05
-3.55760154512691e-05
-2.37570720780527e-05
8.85623983441391e-06
-1.72205348261244e-06
-3.78017409999427e-05
-2.01324086762282e-05
-3.06467547650406e-05
-6.79631543866269e-05
-1.29056108763877e-05
-3.60423270923334e-05
-1.93681004168894e-05
-3.06744959856755e-05
-3.48206646332731e-05
-3.25289944781759e-05
-2.89813911575639e-05
-4.16396691873911e-05
-1.18189803886471e-05
-1.46258465754046e-05
-3.350953281296e-05
-2.20111496355906e-05
6.23405803154698e-07
-2.61051099116081e-05
-2.23949905111695e-05
-1.01322019577665e-05
-3.83400057319461e-05
-1.9862690641751e-05
-2.87256095017117e-05
-4.72504488997946e-06
-1.42883358948281e-05
-2.85073613507108e-05
-1.42567987925598e-05
-3.58866943104321e-05
-4.8252635203109e-06
2.54575725256529e-07
-1.88450420531128e-05
-3.73894415856085e-05
-9.99160009818905e-06
-4.16346474506986e-05
-4.12595664533969e-05
-4.59464342933579e-05
-4.45350460862936e-05
-2.70824980081062e-05
-1.49824098145488e-05
-2.67244109658557e-05
-2.99523057947761e-05
-4.41637103342797e-05
8.46517383895434e-06
-4.1264482803938e-05
-3.26103093691542e-05
-3.74670130621573e-05
-1.97194684800789e-05
-2.41343874803793e-05
-3.58626135211495e-05
-5.62171713123e-05
-4.48236662374367e-05
-1.76813236682602e-05
-2.43935958917924e-05
-2.98258061588239e-05
9.8480700591165e-07
-3.45557840742784e-05
-4.52381918018454e-06
-2.46404666269651e-05
-6.23204271374701e-05
-3.3659448834098e-05
-4.21225594114047e-05
-2.12450147740105e-05
5.41875644446051e-06
-3.83918368317668e-05
-2.15667339412413e-05
-2.49379996271931e-05
-1.79510273161975e-05
-1.08784319339602e-05
-4.862660937287e-05
-2.90592024693454e-05
-3.88802768679212e-05
-2.56679289489579e-05
-3.00274625279101e-05
-6.42409999092807e-05
-2.04603224720893e-05
-2.79818205565533e-05
-2.40534207512213e-05
5.78008607654623e-06
-3.43580459749967e-05
-4.94091529321796e-06
-5.13354594317202e-05
-1.2089562279167e-05
-1.27920986299749e-05
-1.97751563884422e-05
-3.94159448036987e-05
-1.28379066156489e-05
-3.97378164681234e-05
-2.98604235613093e-05
-3.20646896744364e-05
-1.04382418945002e-05
-3.28938092498555e-05
-1.80744387234814e-05
-2.6450516232155e-05
-2.58655136736716e-05
-1.77522968148491e-06
-2.52445882589932e-05
-3.32656931471005e-05
-3.06977657663452e-05
-5.24076778226081e-05
-3.62365289497194e-05
-2.01919614414482e-05
-3.07870046455311e-05
-2.51302452978189e-05
-2.0423096793307e-05
-3.0790564684707e-05
-2.28257458314885e-05
-8.98159520195776e-07
-4.13000891157847e-05
-2.21434869623722e-05
-3.16345977855366e-05
-1.48567292693806e-05
-5.15917463904906e-05
-4.62164908798477e-05
-3.03548498490534e-05
-3.28402935425279e-05
-3.95929764660356e-05
-3.71577826504821e-05
-5.87753619889557e-05
-3.98736335188791e-05
-3.20744953884983e-05
-1.15158860417625e-05
-3.04998171659585e-05
-3.06323644228403e-05
-3.28597086650781e-05
-3.38774967239415e-05
-2.86565876994517e-05
-3.50944049725137e-05
-3.79726574055392e-05
3.80273542064719e-06
-1.64842011728152e-05
-3.39737963155002e-05
-2.11330434420419e-05
-3.08854224004915e-05
-3.01941759513437e-05
-3.21729058920131e-05
-2.05365716298972e-05
-1.545741855867e-05
-3.18178114226111e-05
-2.61929041929834e-05
-9.61196091021364e-06
-3.17116905034505e-05
4.5533914415229e-06
-2.23183886540415e-05
-1.70087218462526e-05
-2.87388481179334e-05
-3.62965705374454e-05
-4.30252976111152e-05
-2.0621030405994e-05
-2.49414602091656e-05
4.32678342825861e-06
-2.68214994000524e-05
1.22855951000847e-05
-1.47734353345096e-06
-9.98299270803559e-07
-2.2695275738594e-05
-4.31632626819286e-05
-4.32597167708888e-06
-3.39516360991496e-05
-1.95944780630751e-05
-1.76914111161447e-05
-3.68792256317663e-05
-1.07100180656976e-05
-2.69180087928739e-06
-2.29788893390551e-05
-2.57872850504064e-05
-3.88359979456882e-05
-3.81919109549735e-05
-7.63430017304631e-05
-1.24884442352118e-05
-2.19292295799207e-05
-2.95833483393556e-05
-2.06907564010463e-05
-3.02709225404253e-05
-2.67524084207594e-05
-2.92918399685392e-06
-2.04227537793454e-05
-2.11245048833403e-05
-2.65983511934057e-05
-3.00318528520893e-05
-1.69702321934931e-06
-1.4422807156328e-05
-6.49484586914155e-05
-2.23068819241939e-05
-2.03554941401075e-05
-3.7656489037978e-05
-1.86605855459369e-05
-3.18269363673175e-05
-2.44552111822544e-05
-3.07451958819966e-05
-7.12678630897012e-06
-8.18375962531128e-06
-2.47634799142962e-05
-1.0123924266383e-05
-2.87323898348083e-05
-2.5096197570451e-05
-3.37098302212195e-05
-3.2362161433002e-05
-4.58971163106762e-05
-2.73432176574202e-05
-1.8757853012162e-05
-3.10160036420635e-05
-3.01500303798716e-05
-3.7863550861262e-05
-3.62307770406735e-05
-1.25517942945614e-05
-3.13481893874499e-05
-4.4686884933724e-05
-5.06113891659231e-06
-4.05937015361643e-05
-5.14048043692526e-06
-1.39532878933523e-05
-5.79212117277475e-05
-5.81481506299536e-05
-3.06429872417395e-05
-3.61790346752852e-05
-1.72177817593521e-05
-2.15064526857193e-05
-4.62954539642721e-05
-3.66531917340932e-05
-3.76684954265812e-05
-3.35854808214893e-05
-3.80764358716983e-05
-3.66922279501158e-05
-2.22822154216379e-05
-2.91038644575619e-05
-3.00792613998628e-05
-3.14034572929163e-05
-3.0535792158965e-05
-2.46411643663032e-05
-6.02307815393087e-05
-2.57348836305371e-05
-3.11582608502034e-05
-7.45275335750904e-05
-1.3465189390612e-05
-1.5041350817784e-05
-3.27579590520343e-05
-1.53323417011249e-05
-2.4633279590143e-05
7.96343097880674e-06
-4.01236667909184e-05
-3.05928380044288e-05
-3.01376027654931e-05
-4.90767835542312e-05
-3.19944723995105e-05
-2.3772461852273e-05
-4.53583064681309e-05
-2.50803836949694e-05
-1.95780285834501e-05
-3.16091759805856e-06
-2.81651387070517e-05
-2.89973511846198e-05
-2.12653323651551e-05
-3.82818333998106e-05
-2.5605416885562e-05
-3.96141427333827e-05
-3.30600383315844e-05
-4.11606607843414e-06
-8.42128498519634e-06
-2.00601129533402e-05
-8.86532617508404e-06
1.20751667076884e-06
-3.76081803655797e-05
-7.96068571889245e-06
-3.55913855813161e-05
-5.21975713376226e-05
-1.22024966631477e-05
-4.34088344354806e-05
-3.87660923193598e-05
-2.70793101240507e-05
-2.87687193712827e-06
5.50811156700156e-06
-1.72588057625938e-05
-3.09736973290745e-05
-4.49590472840853e-05
-3.58070116543721e-05
-3.12190600834862e-06
-2.43931475320672e-05
-3.83990461730225e-05
-1.46098489016213e-05
-3.02132290310399e-05
-1.8104633477346e-05
-2.79175972885242e-05
-4.3364763473356e-05
-2.93239493560132e-05
6.8084793148181e-06
-4.04677852152727e-05
-2.56025518280829e-05
-6.15919259935235e-05
-6.54249051926826e-06
-5.25255025213881e-05
-1.50470205855972e-05
-3.65209778058252e-05
-1.54125766553496e-05
-2.44084838737565e-05
-4.01554541377787e-05
-2.58493837764616e-05
-3.09409895881389e-05
-2.52315873909987e-05
-2.42309795315913e-05
-4.56608583423593e-05
-5.80310169658589e-05
-4.17716314972158e-05
1.65261637771242e-05
-3.50607425639059e-05
-3.31376629899843e-05
-2.10291091056801e-05
-2.36975242507801e-05
-2.18091818674175e-05
-2.95234336047714e-05
-4.57046931837384e-05
-2.58996094146836e-05
-4.3218882208892e-05
-2.72162991357391e-05
-3.39872420866281e-05
-3.17973719066819e-05
-1.15938816308172e-05
-2.75258831425224e-05
-3.10415053081274e-05
-4.06905388877133e-05
-3.35174029055701e-05
-2.17831460343077e-05
-3.44665788066164e-05
-3.05409079279339e-06
-4.32492422604364e-05
-1.54669188948379e-05
-2.81961858211071e-05
-4.60527713289005e-05
-2.21993597610644e-05
-3.71053240152962e-05
1.31724652707279e-05
-4.36465258388328e-05
-1.5828740114914e-05
5.29070236717154e-06
-2.65867656446467e-05
-5.03313123344073e-05
-2.8828807076752e-05
-3.93278157974464e-05
-2.73864312408915e-06
-3.73090695816759e-05
-1.99099179544792e-05
-2.91577067011279e-05
-3.43322887238803e-05
-2.9342553053062e-06
-1.44906493303283e-05
-2.91983519241596e-05
-3.18646641259652e-05
-3.39610861005833e-05
-2.61763201883675e-05
-1.37743571571555e-05
-3.33173732087353e-05
-3.4735648310589e-05
-3.43155829510722e-05
-4.04302178681989e-05
-1.90673977721047e-05
-3.69027428906214e-05
-1.4216039550532e-05
-4.7219491158302e-05
1.1065440148571e-05
-5.25435296517607e-05
-1.78062147649403e-05
-5.07952805340248e-05
-3.99293671015695e-05
-2.59572131986392e-05
-2.32540804967216e-05
-5.23841493804566e-05
-3.46030027136538e-05
-1.29306128952821e-05
-7.2048367334034e-06
-3.16236733630621e-05
-3.80767328794261e-05
-4.46432483345605e-05
-2.57861001831357e-05
-1.53779574234631e-05
-3.05223308974116e-05
-4.0698669354873e-05
-3.40197391200331e-05
-3.16059898148791e-05
-8.40106246403877e-06
-3.3917002402033e-05
-1.17032764593239e-05
-4.60526526138638e-05
-5.00371216841814e-05
-2.94483782832054e-05
-2.24404361235548e-05
-3.00855104522338e-05
-1.92069944137019e-05
-1.40813707915918e-05
-4.02242556003307e-05
-3.75172666995345e-05
-2.19337077251343e-05
-5.63254945433662e-05
-6.32467471763846e-05
-2.37240226370679e-05
-5.53352618485153e-05
-3.36121671992622e-05
-3.13343967750312e-05
-8.19369304094798e-06
-3.57639049688285e-05
-3.38904521394067e-05
-5.11170813781805e-05
-2.22421175965982e-05
-1.22149790875113e-05
-3.88296559908205e-05
-4.98876625120107e-05
-1.57723019894714e-05
-3.41036796460897e-05
-3.89619057163477e-05
-2.79348430643636e-05
-1.11572679242369e-05
-2.041725133648e-05
-3.99175583661562e-05
-3.10209953303452e-05
-2.19931731214073e-05
-5.01158428200984e-05
-3.168350428362e-05
-5.46987318999104e-05
-3.70988464758921e-05
-1.97169449181698e-05
-4.38868071614189e-05
-1.21417493467048e-05
-6.78806416630549e-06
-2.47983613063056e-05
-2.21426694981693e-05
-2.81850083257257e-05
-2.03935919386589e-05
-3.55165127975236e-05
-1.84934645981919e-05
-4.58116173583595e-05
-3.13994279237608e-05
-3.35143157338747e-05
1.32609830691899e-05
-3.29981816024806e-05
-4.41454970844921e-06
-3.42150200582037e-05
-3.69566662379022e-05
-3.0954473679478e-05
-4.71378317273642e-05
-1.48912145727234e-05
-1.97649496009204e-05
-2.84680657427247e-05
-4.68564059491363e-05
-1.87544966029703e-05
-5.8506296731257e-05
-2.29831032647551e-05
-3.3779778617261e-05
-2.95770164329688e-05
-3.87704110118502e-06
-5.42512853447435e-05
-8.36918313738277e-06
-4.64909264594032e-06
-2.07230801707943e-05
-4.36497301262999e-05
-3.83075743834632e-05
-3.90161671095988e-05
-1.7645923217855e-05
-1.85068742304841e-05
-2.49912337312851e-05
-2.3592193895428e-05
-1.74557643458072e-05
-2.10029143795409e-05
-2.99109088478408e-05
-5.02500832123017e-05
-3.03981014037495e-05
-3.8666591324532e-05
-1.74878272189675e-05
-1.42839917691014e-05
-1.73067088638361e-05
-3.28651652164775e-05
-3.59598619386753e-05
-4.17316989806778e-05
-4.00216988468736e-05
-3.00458784685021e-05
-1.61908362495646e-05
-1.13374399611036e-05
-7.7693084391349e-06
-3.93018564488908e-05
-2.46669435739476e-05
-2.27417271123049e-05
-3.27043519904067e-05
8.26392299086763e-06
-1.75210056906359e-05
-5.24733163146055e-05
-1.08458491988749e-05
-5.95163372978805e-05
-5.06378264327739e-05
-3.94014866548424e-06
-1.51906023484354e-05
-1.53036858186514e-05
-6.88727175771772e-05
-2.91243520061145e-05
-1.79879638740461e-05
-3.56661454829474e-05
-3.67184827874477e-05
-1.36388195516652e-05
-1.57668839562607e-05
-1.71579848051513e-05
-2.90662745538365e-05
-2.56278713992192e-05
-1.39953705956678e-05
-1.58927167077322e-05
-2.71089787241391e-05
-3.50780653899733e-05
-1.97228639401817e-05
-3.17258364960923e-05
-3.36872798528622e-05
-2.32124881343153e-05
-5.0660211434114e-06
3.17502472737164e-06
-5.22058550570947e-05
-2.21986475060333e-05
-3.63160186826597e-05
-3.43087636591074e-05
-3.11485018622777e-05
-2.3711666466566e-05
-1.88099406846628e-05
-2.32673845171991e-05
-5.28758623210454e-05
-1.36186000641971e-05
-3.14408690734471e-05
-2.83194858292421e-05
-2.66220282037898e-05
-2.39346567683253e-05
-4.68815952758151e-05
-1.96998278071496e-05
-2.01139721927596e-05
-3.04530936079426e-05
-3.76455118943723e-05
-1.05162055471176e-05
-2.31277089149362e-05
1.14668890013386e-06
-4.54304971067857e-05
-3.11735659795439e-05
-5.32195413473405e-05
-3.18133175134821e-05
-4.26285105305735e-05
-5.93943828105782e-05
-1.16555929850521e-06
-1.36028772668679e-05
-2.49811602912103e-05
-5.17769868568068e-05
-4.26877963570544e-05
-1.54068096380664e-05
-3.18522274535548e-05
-2.79023674245346e-05
-3.39161812105977e-05
6.21804700124531e-06
-3.04834009730573e-05
-3.92482597869962e-05
-2.24671634541299e-05
-4.77052695145964e-05
-2.95482613235473e-05
-3.47872627770947e-06
-2.60409178574014e-05
-4.34636716876305e-06
-2.13577268548552e-05
-6.48110418676335e-05
-3.9080844304029e-05
-3.40675353830803e-05
-3.11003856166639e-05
-1.12476948281184e-05
-2.78862367681797e-05
-4.795293254434e-05
-1.65851708828018e-05
-3.89316336357221e-05
-4.98291263233465e-05
-2.93992357096584e-05
-2.81192957513429e-05
-5.32272202595615e-05
-1.0614551114943e-05
-5.39343562194395e-05
-2.31635668752644e-05
-2.93436254347446e-05
-2.45299409580518e-05
-3.53920294269695e-05
-1.1554159572221e-06
-3.47198156025106e-05
-3.84155633253126e-06
-5.24075608763317e-06
-2.93587612180798e-05
-1.14333549890437e-05
-2.07834285888493e-05
-1.70203237696955e-05
-3.31355135708561e-05
-3.77434182409021e-05
-2.53587986112995e-05
-3.74994433104507e-05
4.74068411832835e-06
-4.28963643722718e-05
-3.22524229919068e-05
-1.85688172471332e-05
-2.89351890853729e-05
-9.25469557360584e-06
-4.16136282471349e-05
-1.28136922682596e-05
-3.10315350383036e-05
-1.61494738266544e-06
-2.58949255759261e-05
-4.1530919963582e-05
-3.33750422549786e-05
-1.06621173942305e-05
-2.79674738830485e-05
-2.45599268134431e-05
-4.80483407303053e-05
-5.33625663208721e-05
-3.45554495471918e-05
-3.8836585764727e-05
5.92324459049706e-06
-2.96110049740426e-05
-1.49861351845298e-05
-4.75654258993232e-05
-1.27566776975115e-05
-9.58707495415917e-06
-1.97804673059097e-05
-2.02012011968366e-05
-3.20598807115439e-05
-2.00885270884606e-06
-3.17508894401467e-05
-4.05366816652633e-05
-1.46417271034446e-05
-2.14228556589397e-05
-3.47952096580342e-05
-5.13592011750233e-05
-3.72713154006611e-05
-1.30350449448471e-05
-4.10315961666785e-06
-6.82071961300168e-06
-2.57107006633122e-05
-1.77666157257992e-05
-2.54853140545032e-05
-3.54951307222523e-05
1.26965671132767e-06
-3.01375294062085e-05
-3.67219528536547e-05
-1.05340880563593e-06
-3.45341960572462e-05
-6.33054744465982e-06
-4.82691774210122e-05
-2.93182117750337e-05
-5.10631187651692e-05
-1.56273623473876e-05
-3.17716291040543e-05
-3.64114704486759e-05
-5.6177051063084e-06
1.27275492685087e-05
