# Supplementary material for: Research on computational propagation and identification of mine microseismic signals based on deep learning
Source: PLoS One. 2025 Oct 22;20(10):e0334641. doi: 10.1371/journal.pone.0334641 (PMC12543183; doi:10.1371/journal.pone.0334641)
Supplement: S6 Data — (ZIP) [file pone.0334641.s006.zip › 000100900000163.xlsx_0.txt_24.txt.txt]

-2.68102622873115e-05
-1.97596163837722e-05
-1.51720214504021e-05
-3.11673989318449e-05
-5.72434348602218e-05
-2.70976275658207e-05
-4.0970411307455e-05
-6.50388888655466e-05
-3.69401055683562e-05
-2.37964073275241e-05
-4.43803171539005e-05
-5.04814142128261e-05
-2.7866608717792e-05
-1.67911873178607e-05
-2.55008669604254e-05
-4.7860971298274e-05
-2.26250715429122e-05
-3.14615187534471e-05
-4.01963137740208e-05
-2.86664976923585e-05
-2.06358255163193e-05
-3.92622082577605e-05
-3.28579993729134e-05
-4.01803218637903e-05
-1.8851560279669e-05
-1.81805045676383e-05
-1.97313023397106e-05
-4.04203976075415e-05
-2.78883821992706e-06
-2.76834178520758e-05
-5.03395362488218e-05
-5.1936650031636e-05
-2.34828632233541e-06
-2.96939792777371e-05
-2.35431268514211e-05
-2.66374049632213e-05
-4.93445996314336e-06
-1.64976829752677e-05
-6.30155141171979e-06
-3.39490823304085e-05
-4.75110390183248e-06
-2.29494887369141e-05
-5.46321489498395e-05
-4.59880882843324e-06
-2.60946967858626e-05
-5.08072422195496e-05
-1.23033376966119e-05
-3.21900918464103e-05
-3.50998765100442e-05
1.26038574098223e-05
-4.85700656389708e-05
1.9445764365899e-05
-3.59683592578032e-05
-3.22024550098452e-05
-2.92280827679381e-05
-1.65527917360144e-05
-5.62364700456516e-06
-3.47605701510811e-05
-2.57263948480076e-05
-3.73583332832028e-05
-5.63519913483984e-06
-3.78289854915743e-05
-5.66180454864922e-05
-5.84340738836642e-05
-2.88736437049458e-05
-1.28867624203834e-05
-2.34244589425792e-05
-2.36400524429637e-05
-1.98934559854353e-05
-9.31276895976034e-06
-1.22803141983764e-05
-3.32875305314581e-05
-3.72778208958711e-05
-3.31170808370877e-05
-9.79159822632126e-06
-2.98467313228016e-05
-1.97780665235898e-05
-2.64335043496059e-05
-5.48594826710851e-05
-3.72587437711115e-05
-2.0061372292976e-05
-2.39483631540302e-05
-1.54383380796652e-05
-2.96108618673455e-05
-5.00122960592668e-05
-4.46871508680504e-05
-4.4203047624146e-05
-2.51784126169884e-06
-1.96262791445581e-05
6.17952869241625e-06
-4.02638563511415e-05
-3.99256233272351e-05
-2.35426646202031e-05
-1.79582877144069e-05
9.29024556197647e-06
-3.51368514025144e-05
-3.73287091800536e-05
-2.82208368729744e-05
-3.43566395332319e-05
1.29664812392359e-05
-1.18967815270557e-05
-2.34753107826067e-05
-4.48192935860964e-05
-2.4386955026203e-05
-5.68747903549871e-05
-2.61429957581948e-05
-1.99562082207337e-05
-3.82605572099348e-05
-3.72068351653224e-05
-4.82153177189055e-05
-3.27696366211051e-05
-6.83814609202925e-05
-3.43171086836043e-05
-1.09553235714442e-05
3.7262293102486e-06
-2.64704895861149e-05
-1.63957898334111e-05
-3.3006280015648e-05
-1.61777658260656e-05
-4.38914874556653e-05
-3.18120712241372e-05
-3.38110618786477e-05
-1.61028042048822e-05
-2.28181238543713e-05
-3.20819034724372e-05
-3.07276191224161e-05
6.6326888983823e-06
-1.74026620624457e-05
-3.24599251028397e-05
-4.9588142649298e-05
-2.75759250101293e-05
-5.24862463654448e-05
-3.55166169090989e-05
-4.48669398866828e-05
-2.42672484728253e-05
-2.21602142700319e-05
-2.13950907006993e-05
-2.69474911764117e-05
-4.12220529278713e-05
-2.87366548513238e-05
-9.45228143769031e-06
-2.17221427410499e-05
-2.15625304253458e-05
-4.15325463905438e-05
-2.4589620527303e-05
-7.91447291197669e-06
-3.84616979365832e-05
-3.40050397445415e-05
-2.96168044226138e-05
-3.65288401885867e-05
-2.45291105551547e-05
-1.04548081424386e-05
-1.41269664135122e-05
-3.9820572885448e-05
-2.04466191966374e-05
-1.38435113114334e-05
-1.68748901967583e-05
7.30795803007447e-06
-3.37728028589532e-05
-2.78957886108145e-05
-4.35450718796929e-05
-1.80614322544053e-05
-3.57750226603238e-05
-4.13673780660239e-05
-1.88718203188117e-05
-1.78451085584446e-05
-5.12825551542887e-05
-2.4697736352251e-05
-6.17550836880463e-05
-3.05102967016269e-05
-3.27665252552177e-06
-4.24116603167895e-05
1.3782981406876e-05
-4.08798756533565e-05
-3.50288684204151e-05
-2.77955281312249e-05
-6.04220002910068e-05
-4.34870708092848e-05
-8.2542661118209e-06
5.51123732598862e-07
-3.7249629658642e-05
-1.62451430065938e-05
-1.32582910026758e-05
-4.31329175859883e-07
-4.25088380160508e-05
-2.64566743494091e-05
-4.66228715747984e-05
-4.8418912757555e-05
-4.47994947988003e-05
-2.57123195562238e-05
-3.78905987131833e-05
-2.83411940319357e-05
-4.1221624256454e-05
-1.50651181326213e-05
-2.62575742613281e-05
4.48229583582846e-06
-4.49259660914197e-05
-4.89272026392545e-05
-3.82534536037804e-05
-1.7358824694069e-05
-3.89098442344741e-05
-3.07384874073712e-05
-7.68719812099868e-06
-4.39094472547666e-05
-3.05431342627658e-05
-4.46873495148816e-05
-3.54292565488125e-05
-2.11300611953987e-05
-2.88052237822326e-05
-2.94801734136268e-05
-3.59187493844907e-05
-8.42716865129038e-06
-2.57969061623755e-05
-3.85583162632274e-05
-1.84658151404427e-05
-2.46417362174548e-05
-5.48250111175737e-05
-5.80385284435058e-05
-3.09429269415117e-05
-5.95228313714414e-05
-3.19007988479157e-05
-3.98251230247283e-06
-2.31558974979298e-05
-2.1446386826244e-05
-3.30741478385076e-05
-9.40945248342412e-06
-1.28425703734417e-05
-2.7458746864907e-05
-2.27153826419038e-05
-2.30243778220299e-05
-3.02523833132885e-05
-3.93499246606293e-05
-3.71339570595075e-05
-3.4255089660192e-05
-3.92148071255941e-05
-3.64325331965022e-05
-1.3598504435529e-05
-3.8155471247417e-05
-1.24778883382457e-05
-3.62091736115872e-05
-5.11265644499089e-06
-3.18513241066643e-05
-2.31320582795129e-05
-1.99359855933457e-05
-1.81343635650243e-05
5.75811221288751e-06
-2.93036543294373e-05
-2.93173588115452e-05
-1.74922105169132e-05
-3.69694338539705e-05
-2.68704630905016e-05
-4.53281631017272e-05
-3.72913411384411e-05
-5.1022630021929e-05
-9.79330534481573e-06
-3.55608979562011e-05
-3.30360510323489e-05
-2.72321520668068e-05
-4.28981410758204e-05
-4.29407858082071e-05
-4.08084392360711e-05
-1.63387120032325e-05
-3.63446931380578e-05
-1.01372685163824e-05
-1.61735055148637e-05
-4.66130973967539e-05
-4.46786476449228e-05
-3.58469948369989e-05
-3.28271451629213e-05
-2.30943503050368e-05
-6.94034289563729e-06
-8.54526004310124e-06
-7.00731240226084e-06
-1.10154474653534e-05
-4.14779092928545e-05
-4.16660821399785e-05
-3.46339471641349e-05
-1.63165428432412e-05
-3.01272626070875e-05
-5.16514961909997e-05
-3.120539524694e-05
-3.34979878842463e-05
-8.87296234681563e-06
-4.52293099960953e-05
-3.76789519121925e-05
-1.92956040784508e-05
-4.48859232773179e-05
-3.71344177223544e-05
-1.87081557369698e-05
1.4259551104292e-05
-3.91815756378854e-05
-3.40936363242496e-05
-2.02706223546992e-05
-1.2740609519772e-05
-3.8052174510283e-05
-3.91373978681589e-05
-4.3820540963226e-05
-1.71037557116405e-05
-1.44056920824042e-05
-2.83394957600578e-05
-2.31155386835377e-05
-2.21940275559334e-05
-3.80451736621312e-05
-2.21942397853582e-05
-3.69045453125966e-05
-3.61961517227082e-05
-3.41528040401569e-05
-1.22650490934764e-05
-1.35134772690907e-05
1.58926545834525e-06
-3.05925263842206e-05
-2.18166816882112e-05
-3.19620538064379e-05
-2.47794612942355e-05
-3.83424365073204e-06
-4.19148761456964e-05
-4.22653994187394e-05
-3.51540906112912e-05
-2.1024857800137e-05
-2.82560746205574e-05
-2.26422417193136e-05
-5.30868008428002e-05
-6.17736333556009e-06
-4.56069156623865e-05
-2.38278453063278e-05
-4.02149385606638e-05
-4.33416952168087e-05
-2.60100214560422e-05
-2.43670396495571e-05
-1.24614919638499e-05
-1.7743730101093e-05
-8.4054075688419e-06
-4.08199052665882e-05
-3.73212518896501e-05
-4.44638687455038e-05
-1.20284795290727e-05
-4.1614282666024e-05
-2.98097506043418e-05
-4.56983676004245e-05
-1.44230177862696e-05
-3.28774562558162e-05
-1.7461061239522e-05
-5.18974813511899e-05
-3.07243578254623e-05
-2.87096014349225e-05
-2.77671003935247e-05
-2.04738048459519e-05
-2.92060041500842e-05
-3.37460307815516e-05
-1.65619431158336e-05
-5.30993468171892e-06
-6.17035742884303e-05
-1.78084862799236e-05
-4.07927346115528e-05
-4.0113098208167e-05
-2.67854477264957e-05
-2.80000443079671e-05
-2.18544211188509e-05
-1.54946831961642e-05
-2.41132356297325e-05
-2.30977282716975e-05
-1.85172472785073e-05
-6.06621765582622e-06
6.1069801872989e-06
-3.63149922911831e-05
-1.35532127807734e-05
-3.26964989398972e-05
-3.64815701218787e-05
-1.87137344911104e-05
-1.28172950263172e-05
-2.05919212622661e-05
-2.75822788860658e-05
-2.22441578108988e-05
-2.63153119323507e-05
1.75339682766919e-05
-1.48633526686388e-05
-3.77530163822674e-05
-3.40931200717096e-05
-2.37152601108506e-05
-2.87915373272441e-06
-2.96718813507268e-05
-5.57653893782898e-05
-5.45901431495832e-05
-4.48578576163662e-05
-2.42282797287538e-05
-4.03832544676424e-05
-4.3628921484791e-05
-4.07068512008311e-05
-3.76999418785062e-05
-3.31574985092395e-05
-1.72661404770347e-05
-8.73470263572923e-06
-5.60618989197533e-07
-1.44286809564187e-05
-7.92517714126101e-06
-4.42267267372289e-05
-4.39887917813648e-05
-1.21492093690258e-05
-2.56377679943351e-05
-6.84930458162781e-05
-5.09212439141249e-05
-3.54528492624188e-05
-3.33261049963223e-05
-3.81923677679098e-05
-2.27702414164914e-05
-5.22698754805985e-05
-4.23547701825922e-05
-3.49654424903179e-05
-1.28996886881293e-05
-6.17747445222404e-06
6.23725761681064e-06
-5.93109102283271e-05
-1.26338000252453e-08
-1.86986524701047e-05
-4.27187981056013e-05
-2.66731190758095e-05
-2.31689438285175e-05
-2.12434396965614e-05
-2.42370687808692e-05
-4.89997355951898e-05
-3.14268684627378e-05
5.51405650132048e-06
-4.81795240779257e-05
-5.55523471599688e-05
-2.27450014798843e-05
-3.79691928686654e-05
-5.27610589713648e-05
-2.90531389096997e-05
-4.80277020726806e-05
-6.73062804487142e-05
-2.81857521233049e-05
-4.78887203070345e-05
-3.3812538251769e-05
-4.35180154674273e-05
-2.12115560288818e-05
-2.71407335320923e-05
-1.41989876006877e-05
-9.7858920582271e-06
-2.6171704461326e-05
-1.94198511185854e-05
-3.34208725555346e-05
-1.8735795005825e-05
-2.97360620227673e-05
-1.98142549047555e-05
-1.25239060818849e-05
-1.36820942292289e-05
-2.77243815245917e-05
-2.45006922274789e-05
1.33085292579358e-05
-3.54110968581107e-05
-5.52598874452429e-05
-4.59671581338144e-05
-6.05009726476726e-06
-4.56016808501007e-05
-3.16098946494245e-05
-8.73690173474152e-06
-1.91570314741623e-05
-1.56947474831847e-05
-3.21961669409442e-05
-2.8944878424071e-05
-1.1227830484465e-05
-1.81993711685698e-05
-5.73737802308511e-05
-2.82836518691649e-05
-7.79540431636339e-07
-4.19042908080153e-05
-1.16776309880422e-05
-1.61640841870146e-05
-3.52888002326885e-05
-5.7085275115629e-05
-3.02660695660316e-05
-4.46244422419706e-05
1.02980112067111e-05
-1.77765911090845e-05
-4.72234021513871e-05
-4.87398409833015e-05
-3.92375456749889e-05
-2.27394530756256e-05
-2.69164468237726e-05
-3.34183781494748e-05
-3.48537801581918e-05
9.48547377609723e-06
-2.97418340328169e-05
-4.98477977206451e-05
-1.40336336405312e-05
-5.13320314794491e-05
-5.00510972149876e-05
-8.36013287250503e-06
-2.41058563863144e-05
-8.33491371679217e-06
-2.59163369072461e-06
-1.65374172300794e-05
-2.23784233517168e-05
-4.27555651600503e-05
-3.12992199362465e-05
-3.49076468538223e-05
-8.57956126469792e-07
-1.52642598748615e-06
-2.45376043823012e-05
-2.24928251466077e-05
-3.53058221461806e-05
-3.17857762589068e-05
-2.88367279204461e-05
-2.40901588677574e-05
-4.06319290741487e-05
-8.97193949185988e-06
-4.53367073218529e-05
-6.57298696856935e-06
-3.25109675603723e-05
-4.38036727311779e-05
-3.13743962953996e-05
-8.53244574019074e-07
-9.89226389983647e-06
-3.54331873434146e-05
-1.70666761984226e-05
-5.35806725409771e-06
-3.06926331955513e-05
-2.60576177753244e-05
-4.6563906123545e-05
-5.35191728396187e-05
-3.31264857155849e-05
-4.66442986375005e-05
-2.53962342373428e-05
-9.79899047900074e-06
-3.68757835821921e-05
-2.91449523678616e-05
-3.72356642780805e-05
-1.36255523463493e-05
-2.83185318606397e-05
-4.87117167373566e-05
3.57742697405201e-06
-2.20227301127721e-05
-4.37359094373395e-05
-1.65967751636065e-05
-2.70590143588196e-05
-5.75616908515724e-05
-1.3204753751426e-05
-1.03887493651009e-05
-2.6273736981166e-05
-7.43683373169381e-06
-2.01415976605642e-05
-5.21238509526145e-05
-3.28763822365724e-05
-6.75138757958992e-06
-2.68601430359676e-05
-3.00648864356575e-05
-1.95324928503072e-05
-3.73050163688319e-05
-2.1754675178086e-05
-1.14272473230668e-05
-4.35097818474643e-05
-3.26142490800217e-05
-2.87413638353453e-05
1.10095792936338e-07
-2.30585995482262e-05
-2.81849127560853e-05
-2.50205750415263e-06
-7.18807212508317e-05
-4.46145066183783e-05
-1.33085599878446e-05
-2.05703048314414e-05
9.95182470164597e-06
-1.62902327713309e-05
-1.20015410129938e-05
-1.84001529144653e-05
-3.44656850162239e-05
-2.08723374120834e-05
-4.20219114720789e-05
-3.85374507825757e-06
-3.01499013442692e-05
-3.85742447065479e-05
-4.58233043150629e-05
-3.27733765386733e-05
-1.63101967573186e-05
-3.71516108260463e-05
-1.77163431484555e-05
-4.30359821718459e-05
-3.79899605891923e-05
-5.45684566189154e-06
-1.78644371927159e-05
-3.56295384490921e-05
-2.27773201752563e-05
-1.79707519943069e-05
-3.22763354939803e-05
-2.4975075748984e-05
-2.81939979696679e-05
8.21307711142599e-06
-2.33748852775911e-05
-5.56963095694137e-05
-5.66288917194021e-05
-7.850703364345e-06
-1.50752625163453e-05
-3.03441331650953e-05
-3.48078018495514e-05
-3.05887385925615e-05
-6.91966103133897e-05
-4.15952589180432e-05
-3.53759606986405e-05
-2.69679042433995e-05
-4.03353514551127e-05
-3.58565508765591e-05
-4.19158590418305e-05
-4.164856654702e-05
-3.24734109326494e-05
-1.87051045717003e-05
-2.84929111245085e-05
-3.09082534181112e-05
-1.48377269426392e-05
-3.01790295907218e-05
-4.05910824861033e-05
-2.20964929422001e-05
-6.87777352125247e-06
-3.02332674861869e-05
1.13675678452726e-05
-2.65214895433252e-05
-3.0370180019109e-05
-3.06996089310918e-05
3.00044240064423e-06
-2.32359805142837e-05
-4.5303348035506e-05
-3.35059847069761e-05
-3.02771931618567e-05
3.80416319313956e-06
6.15735547384839e-06
-1.48823966971112e-05
-3.44819373364935e-05
-5.34777331815934e-05
-4.89498380554547e-05
-1.90238535078363e-05
-2.44027963653668e-05
-2.1327103281207e-05
-7.60293690899228e-06
-2.51000969409678e-06
-1.90217879047461e-05
-3.13902787778248e-05
-1.53101947544716e-05
-2.77223185567019e-05
-4.23472132836278e-05
-6.31239390122041e-05
-2.13673284380265e-05
-3.79458608596093e-05
-3.6834558157638e-05
-1.19691395161723e-05
-4.6280606084289e-05
-1.99618996475352e-05
-1.83825650937845e-05
-2.69678109423815e-05
-2.57540612333162e-05
-1.63215066202056e-05
-9.31929182042881e-06
-9.72955620483122e-06
-3.78798801310055e-05
-1.1337060029254e-05
-4.52848700309188e-05
-4.94457340272724e-05
-1.80746591597775e-05
9.30208580986045e-06
-5.2328228388587e-05
-1.51163711872566e-05
-2.59455525180522e-05
-1.98565164060087e-05
-2.22705088585962e-05
-3.40024718780533e-05
-2.74438089513366e-05
-1.68289137736051e-05
8.42346686677685e-06
-3.40161577394885e-05
-6.1183418142219e-05
-4.30871274796543e-05
-2.27014957053623e-05
-3.48794029199128e-05
-1.89016055489715e-05
-4.69249055488504e-06
-8.44130578923242e-06
-4.60812042636493e-05
-1.73752147608231e-05
-5.06777509818732e-05
-4.28555397989988e-05
-3.61480633548496e-05
-1.73194980506248e-05
-3.39876039384848e-05
-1.7849728953857e-05
-4.85988382881789e-05
-2.81444024104145e-05
-3.20973122034733e-05
-1.98154459645147e-05
-5.2429821369565e-05
-1.82901710246202e-05
-2.28410941297696e-05
-1.98006668666321e-05
3.72012760496855e-06
-3.21884779701485e-05
1.83417174739377e-05
-1.66773228855202e-05
-1.82780075369986e-05
-4.35185752575104e-05
-2.02966275525943e-05
-3.89727621434749e-05
-1.9234333811466e-05
-1.54099693539927e-05
-4.38387562733877e-05
-5.09411537360454e-05
-3.81892106317589e-05
-3.01131137195906e-05
-2.67945046615181e-05
3.72619139747794e-06
-6.57598916054677e-05
-1.32794995419245e-05
-8.15819019095835e-06
-4.42907332823487e-05
-3.45782493566845e-05
-2.45209680478178e-05
-4.04195911924523e-05
-1.24003446560716e-05
-5.0954348036191e-05
-3.89224760090059e-05
-3.92122582997789e-05
-5.01768070097296e-05
-3.77925914193369e-05
-4.58191219817672e-05
-1.85120221711026e-05
-2.79665536546461e-05
-2.83338616059011e-05
-1.65792821095058e-05
-2.63274628913084e-05
-5.96543331608672e-05
-6.68669196062988e-05
-4.46693641653244e-05
-2.93811330363805e-05
-2.57133795324834e-05
-2.49380753936604e-05
1.00472983418339e-06
7.58985510416023e-06
-2.99708520490642e-05
-3.01214755807782e-05
-2.06340790873474e-05
5.82644576239242e-06
-2.1998243645784e-05
-1.54948188171501e-05
-4.95167906536607e-05
3.80692513839832e-06
-5.39913961587238e-05
-1.92795511225782e-05
-1.97274555892746e-05
-1.32360680747267e-05
-2.86127043802255e-05
-5.71336754402756e-06
-3.39347682512561e-05
-1.11918598701248e-05
-2.68137246635442e-05
-1.47273051600276e-05
-3.18115642690214e-05
-6.79814771062323e-05
-4.86091045287885e-05
-2.62386851084734e-05
-4.50740582816646e-05
-3.00603543079794e-05
-3.37072724224538e-05
-5.66966456140081e-05
-3.63121892603219e-05
-4.53199571452675e-05
-2.77509618629951e-05
-1.75324660444045e-06
-2.24819932577322e-05
-9.83337216656849e-06
-4.85982792179155e-05
-1.06412759076165e-05
-1.92879202921389e-05
-4.04702149784303e-05
-1.20352099192086e-05
-7.88510935739184e-06
-1.99080594521516e-05
-2.66815846823412e-05
-2.03600671823219e-05
-4.94642309913602e-05
-3.96565491213115e-05
-3.10375025675038e-05
-4.03187673356884e-05
-2.95988745961112e-05
-2.91747567483686e-05
-3.71605891745068e-05
-2.60150004749879e-05
-1.81416913756012e-05
-2.63061134036187e-05
-2.1990991177003e-05
-5.8980080689899e-05
-3.04947445969326e-05
-2.969831581814e-05
-3.47769989362991e-05
-5.72774520372643e-07
-2.62472889559941e-05
-5.18137071999598e-06
-5.88888302532204e-06
-1.44374485487719e-05
-1.77919167963581e-05
-2.88899127739766e-05
-4.86888794546253e-05
-5.47633438200574e-05
-2.87896145564454e-05
-3.53523718431683e-05
-1.17633095884083e-05
-2.74073164142628e-06
-3.77681824944084e-05
-6.97129959975448e-06
-1.02511303836734e-05
-2.13497221131494e-05
-6.94472707405144e-06
-6.08976847937363e-07
-6.88122113152001e-05
-8.39923942541253e-06
-2.75616891602067e-05
-3.54303850741942e-05
-1.5458548965104e-05
-3.4454013218139e-05
-5.04350927391877e-05
-2.33632752508933e-05
-2.76136618497679e-05
-2.72502232560569e-05
-2.49936422937452e-05
-4.59798649821841e-05
-1.08749017780156e-05
-1.23293073165441e-05
-3.52557793669844e-05
-1.22039319096094e-05
-8.52588549078389e-06
-3.91487853018526e-05
-2.05996631574981e-05
-1.183645131642e-05
-3.32700228600251e-06
-6.68544672530065e-05
-6.64536281382439e-06
-2.18700087434825e-05
4.256703784867e-06
-2.32279343251465e-05
-3.26418530326792e-05
-2.55560564069889e-05
-1.92633815079714e-05
-1.34449217347415e-05
-3.00600127809526e-05
-1.21285097380421e-05
-2.53435189249701e-05
5.93800069178546e-06
-2.56166320624705e-06
-2.89387841166989e-05
1.04263607002535e-06
-1.8840269429225e-05
-1.27172714237606e-05
-3.38561759962105e-05
-3.75286323342265e-05
-4.43412262397043e-06
-5.55425829480066e-05
-4.386039965564e-05
-1.43208636531544e-05
7.20193942279138e-06
-2.83838325095807e-05
-2.84253973201696e-05
-7.98778684808259e-06
-3.64893929120284e-07
-6.86585780169236e-06
-3.67106745714159e-05
-2.85508578344908e-05
-1.34205140037548e-05
7.49549719642583e-06
-3.39227258702503e-05
-1.13260939756168e-06
-1.99055000475189e-05
-3.62820345465019e-06
-3.78123593251214e-05
-2.62174836328842e-05
2.61352903452425e-06
-2.64842209852096e-05
-2.6175788662062e-05
-6.42502688078462e-05
-2.14524405610348e-05
-1.77735917385071e-05
-1.33763876248078e-05
-2.17042992188488e-05
-1.03103378938599e-05
-2.2291715654123e-05
-4.3572189217812e-05
-1.36844661523759e-05
-2.88633808513197e-05
-1.75372469974629e-05
-2.05316995507893e-05
-2.3778516848496e-05
-8.77081618841839e-06
-4.38791512794904e-05
-4.56234123413978e-05
-4.03233332149503e-05
-1.28516582863235e-05
-1.70305551906531e-06
-3.27685512809067e-05
-1.85202097718223e-05
-5.84723631057478e-05
-2.76944286171562e-05
-2.72340097561192e-05
-4.71662834786677e-05
-1.51611348245829e-05
-1.34623440540968e-05
-5.1938551177847e-05
-5.26795879077935e-05
-5.58119552995883e-05
-3.81681018798412e-05
7.45042200066464e-06
-3.86179063579236e-05
-4.37544836893186e-05
-2.56436467143835e-05
-2.68658578687594e-05
-2.38576515690538e-05
-2.63313916026849e-05
-7.45006166970019e-06
-3.58685708579908e-05
-1.83924497399275e-05
-3.29988539229562e-05
-2.45924632182026e-05
-3.62992577104757e-05
-1.02734362589556e-05
-2.47526209951045e-05
-3.02263114034911e-05
-3.05299959996678e-05
-6.94981886899181e-06
-2.79218999791983e-05
-2.24997055428896e-05
-3.01306880736373e-05
-6.53916914637568e-05
-4.09556946810864e-05
-2.99932276372911e-05
-2.42474370420938e-05
-5.17428362623984e-05
-3.85182167073028e-05
-5.00549310077244e-05
-5.44783076862104e-05
-2.12067778536079e-05
-5.62360355613033e-05
-5.51395199631475e-05
-2.089892720943e-05
-3.2849903524975e-05
-4.43609685613634e-05
-2.96852779729012e-05
-1.71157281961932e-05
-5.23543443433744e-06
-3.2951600646889e-05
-3.48775855610203e-05
-1.72637782627491e-05
-5.42541395956471e-05
-3.88988754100768e-05
-1.76648482746141e-05
-1.71034282293132e-05
-2.79332521349656e-05
-3.4906909066661e-05
-1.56805436464688e-05
-6.46518898266084e-05
-2.05846211982459e-05
-3.97601501553259e-06
-1.29153179790399e-05
-3.21972399420722e-05
-5.71554269979066e-05
-1.52148582399015e-05
-3.77048972829949e-05
-8.33917885706084e-06
-1.41637921561537e-05
-1.37407847351195e-05
-3.33039962424405e-05
-2.41762594524788e-05
-2.21182912925399e-05
-9.63412881183789e-06
-1.01709008245359e-05
-3.37601158675908e-05
-3.11516645089704e-05
-6.36672495877013e-05
4.93621253857251e-06
1.83061076819092e-06
-5.20211058373564e-05
-2.18945639096909e-05
-2.87844468987853e-05
-3.62731489248279e-05
-5.05736115423296e-05
-9.06820459894208e-06
-3.26325604010371e-05
-1.93627907887889e-05
-3.44685713487187e-05
-3.50479277627892e-05
-2.72140058780453e-05
-3.39846026357399e-05
-3.68906121313431e-05
-2.87344646171383e-05
-3.98307442623964e-05
-4.08374247778827e-05
-4.99134076643622e-05
-2.65639862317422e-05
-5.52230747085273e-06
-1.73147054499361e-05
-4.01276970446347e-05
-3.15268474604204e-05
-2.525562689771e-05
-6.34643110908911e-05
-6.03001404030964e-05
-6.49113807443904e-05
-7.72844358624749e-06
-2.07859155705796e-05
-3.21033949381552e-05
-2.13705773023103e-05
-4.70002844275962e-05
-3.90898963425977e-05
-1.12778091718873e-05
-6.00164533607831e-05
-1.7207071880649e-05
-1.37031344669166e-05
-4.06168281235564e-05
-3.40962482580955e-05
-7.66582748650028e-06
-2.94520576576085e-05
-4.06590119118621e-05
-3.54576690738009e-05
-5.53537021449492e-05
-4.79367956326398e-05
-3.23321599663132e-05
-2.67095310582238e-05
-5.24633932860213e-05
-2.0332751371094e-05
-1.18610393245658e-05
-3.98727696876279e-05
-5.84917038429862e-05
-2.1019486761689e-05
-6.09985987573029e-05
-6.90411089263909e-07
2.51886766647109e-06
-5.80360998610366e-05
-2.10355133871235e-05
-6.96806364921919e-06
-2.1047887553982e-05
-4.13619854682628e-06
-4.28531372909494e-05
-2.2969711265541e-05
-3.85519811567223e-06
-1.65920158564858e-05
-2.51334375875443e-05
-1.34755094647254e-06
-4.01876586441655e-05
-5.07353996923651e-05
-4.56534093325862e-05
-4.81409464979075e-05
-4.07116333525166e-05
-5.85820426250008e-05
-3.65917551659529e-05
-4.26064864828686e-05
-4.24451563658825e-05
-5.75400285703709e-05
-5.18653900596096e-05
-1.85736245637478e-05
-2.89635827508742e-05
-1.03920297995e-05
-3.44145426107076e-05
-2.85109798209848e-05
-3.25763430568621e-05
-2.61758695188081e-05
-3.62579431379138e-05
-1.38760213893926e-05
-6.20728586963283e-05
-5.37904821559121e-05
-1.63054054643122e-05
-5.0564428553293e-06
-2.59600472814558e-05
-5.35111816023004e-05
-8.67949727101643e-06
-1.85457837318635e-05
-2.68534906217413e-05
-1.08389676582565e-05
-1.74279715050339e-05
-5.52345262988286e-05
-2.97869087894783e-05
-3.96606445758606e-05
-4.36251693147459e-05
-1.01282050402689e-05
-9.66220484694032e-06
-5.31922031099169e-05
-4.04335967077546e-05
-1.80208895854208e-05
-6.1167063582536e-05
-4.24913038679194e-05
9.62147624356783e-06
-1.70650422340854e-05
-2.62210782373665e-05
-3.73971348255373e-05
-4.28736676846634e-05
-2.46665914220718e-05
-5.53034081025929e-05
-1.86519609941153e-05
-2.2982161336488e-05
-3.01071680210952e-05
-3.00682421025686e-05
-3.23792409287234e-05
-3.10102901889636e-05
-1.87017520244465e-05
-4.57259258995025e-05
-4.93345130361893e-05
-2.93302180605043e-05
-4.57088386821547e-05
-3.2485298292969e-05
-3.05712175992123e-05
-7.05706434166296e-05
-2.17314866490976e-05
-3.76701839135773e-05
-1.55592233254424e-05
-2.03937085772791e-05
-4.71954982428834e-05
-5.07143940229653e-06
-5.77479506513545e-05
-1.75718487460565e-05
-4.20494655685663e-05
-6.36117229784814e-06
-3.3549432178658e-05
4.14708228989715e-06
-3.71206650313346e-05
-2.48341738351168e-05
-2.93968603385473e-05
-1.86072921421486e-05
-4.62908628765749e-06
-1.87433036111135e-05
-3.83841970228365e-05
-3.42551775861991e-05
-2.27566500021954e-05
-6.07100299630094e-05
-1.35568245215375e-05
-4.84873381928459e-05
-1.49892965818754e-05
-4.85417588164244e-05
-2.76922173443951e-05
-3.97815497544676e-05
-3.56995597749833e-05
-3.30624874422801e-05
-5.83197860830451e-05
-1.14760941682913e-05
-3.61163366711821e-05
-2.39576578795283e-05
-3.5597989532139e-05
-9.26947717876735e-06
-4.28901759085265e-05
-3.18910680378544e-05
-4.29513092598182e-05
-3.20704078061145e-05
-3.80382746861247e-05
-1.63678289099817e-05
5.27789814308651e-07
-3.15884520999424e-05
-2.75072559071679e-05
-3.46461782865168e-05
-1.82132122767988e-05
-3.28343978486541e-05
-8.13559182534412e-06
-4.59663421874231e-05
-7.99049867788989e-06
-1.31209079863131e-05
-1.21423815776674e-05
-2.47168288312617e-05
-2.62046525906181e-05
-1.29262753298437e-05
-2.69998916765645e-05
-2.02390601605785e-05
-4.80901895088486e-05
-2.66645149050013e-05
-4.18351262822964e-05
-2.28561944941895e-05
-1.7430258049446e-05
-3.1624504672193e-05
-4.10830465727632e-05
-2.1975120772426e-05
-5.01658447377341e-05
-1.79881206027399e-05
-1.66786619563509e-05
-2.78095575714646e-05
-3.02217301037604e-05
-4.65893883957834e-05
-2.55783699280998e-05
-1.22782812211131e-05
-2.29959625487174e-05
-3.40488923768042e-05
-5.131025271889e-05
-5.57999586222516e-05
-1.4100453458216e-05
-2.53523865298065e-05
-4.19800425003842e-05
-1.99386300140297e-05
-3.10995947772295e-05
-2.18375908467044e-05
-4.73859651299409e-05
-4.04733326139368e-05
-3.26146488930859e-05
-6.94737239401878e-05
-9.23918564288479e-06
-3.19151683495462e-05
-1.33637656291095e-05
-2.75359993960456e-06
-1.48260243450593e-05
-1.864640472713e-05
-4.07398126828981e-05
-5.98978140343566e-05
-2.69259724794919e-05
-3.82728189430595e-05
-3.15113377198034e-05
-4.62944385425362e-06
2.55132234510163e-07
-2.22403489541404e-05
-5.00311415733328e-05
-1.73193943870663e-05
-3.38905511758031e-05
-4.31642088544749e-05
-1.48207567931726e-05
-4.83327494508745e-05
-3.91429896934481e-05
-5.89869467580838e-05
-1.58540375524211e-05
-7.29396099371623e-06
-5.98281561133391e-05
-1.32290985034955e-05
-8.83148040963414e-06
-3.70720828601758e-05
-1.51359851502794e-06
-2.03239738580913e-05
-3.33036919764249e-05
-2.27657167650234e-05
-1.8373335652824e-05
-2.74082894943595e-05
-2.45176561238809e-05
-7.88237749999167e-06
-1.74477884990648e-05
-1.10751583152093e-05
-4.13785151000254e-06
-5.97185264680931e-06
-3.30728590649185e-06
-2.28092766952743e-05
-4.73512882412643e-05
-1.57156254741581e-05
-8.78797063595835e-06
-2.27705874189081e-05
-5.64224126533564e-05
-3.89099797604906e-05
-1.75573401129443e-05
-8.61824739715707e-07
-1.24748785607759e-05
-3.19303411481738e-05
-2.71220359366219e-05
-6.03726760406052e-06
-2.49619900429021e-05
-1.95636116765606e-05
-2.33451486165759e-05
-7.22290880279328e-06
-3.48576016177007e-05
-4.75047431920967e-05
-3.157187279262e-05
-2.87154412112472e-05
-4.06585499527325e-05
-3.50342012293496e-05
-3.60661677256379e-05
-2.74866509053772e-05
-3.17564022935569e-05
-2.26843804259645e-05
-4.90431906566398e-05
-3.07930776123696e-05
-2.98530750359274e-05
-4.49865035356434e-05
-1.40543839662439e-05
-6.15531980075976e-05
-4.46759406649323e-05
-9.76092105981657e-06
-4.0308359758336e-05
-4.13999717940969e-05
-1.88683739635599e-05
-1.20563110197188e-05
-2.83045630279772e-05
-9.14454016764947e-06
-3.64576049992969e-05
-4.44747981686093e-05
-1.58656012771995e-05
-4.00191343541873e-05
-3.71236870442248e-05
-3.63587266022607e-05
-4.46086825063149e-05
-1.88658195194058e-05
-2.91281845884728e-05
-2.11634791859027e-05
-3.05378414940409e-05
-1.87989778168755e-05
-4.01132850251025e-05
-3.71157895494139e-05
-4.32851322262884e-05
-4.06323736276495e-05
-5.24804858788134e-05
-1.30135733555824e-05
-2.13180311924569e-05
-2.53889875057709e-05
-2.67634194848327e-05
-2.98954705559159e-05
-5.9624895629103e-05
-2.61821712389982e-05
-3.01193786090547e-05
-2.02635449573208e-05
-9.73141674593769e-06
-2.72046683053801e-05
-5.99072416938733e-05
-3.65492056737809e-05
-4.27669515447389e-05
-1.66115543547633e-05
-6.4970461807468e-06
-2.05694002304751e-05
-2.73836250247024e-05
-3.44838268206803e-05
-2.93440577583092e-05
-5.85009013510831e-06
-2.99114940579821e-05
-6.90006426068504e-05
-3.2778137693539e-05
-4.71664739305856e-05
-4.44921364871289e-05
-3.02625043138118e-05
-5.75027344620152e-05
-3.38545083709379e-05
-2.31523460057698e-05
-2.65049488929447e-05
-1.37692840551793e-05
-3.23440900202733e-05
-3.068125339831e-05
-3.61860795305233e-05
-2.1024737066425e-05
-1.95659527329204e-05
-5.61773039230959e-05
-4.22524305553551e-05
-1.66399540129976e-06
-2.74783790830556e-07
-3.74202695573108e-05
-3.93771558217601e-05
-1.02115378456269e-05
-2.28229627422364e-05
-1.18107516149288e-05
-1.99790832951009e-05
-4.33535319932239e-05
-6.00552827613787e-05
-3.88242706339607e-05
-1.29505482786013e-05
-1.72021458004294e-05
-3.69237798143064e-05
-6.26567066016123e-05
-1.42379751915158e-05
-2.04041947332616e-05
-5.29510573164316e-05
-1.04030090716895e-05
-1.70683853532355e-05
-1.20358028790005e-05
-3.8840612599445e-05
-3.46938372732396e-05
-3.55455667075837e-05
-3.90883018561549e-05
-2.24947125650689e-05
-3.00080797579815e-05
-1.30717319411784e-05
-1.75124294082942e-05
-2.60574685843653e-05
1.2134419203332e-05
-3.87407676409061e-05
-1.39163379572981e-05
-5.01414209915575e-05
-2.56628323843733e-05
-1.03152461169987e-05
-3.81856904559765e-05
-3.6717415561468e-05
-2.99484658486034e-05
-1.3416753594781e-05
-4.26978344571878e-05
-3.91474581019995e-05
-1.64656516322817e-05
-4.24180219445259e-05
-1.96044388903938e-05
-1.68876052880466e-05
1.47763861271168e-06
-2.6607868450155e-05
-3.79042805286396e-05
-2.96224831507172e-05
-3.07396853657727e-05
-5.18651506668144e-05
-2.24578042483009e-05
-2.94331918845724e-05
-2.84167015472828e-05
-4.06209413580978e-05
-6.69769680057976e-05
-3.08022580341713e-05
-2.34953910940416e-05
-6.08427267476169e-05
-1.30905996475126e-05
-1.57013473713889e-05
-3.70353975910747e-05
-2.1389999575136e-05
-2.59474236604251e-06
-2.49612909121263e-05
-4.39875591616584e-05
1.10365393985561e-05
-9.10034161570044e-06
1.33053385476373e-06
-1.73958504337926e-05
-2.80666204963138e-05
-1.96821419036205e-05
-1.52592861240215e-05
-1.63568374251828e-05
-4.87983709966555e-05
-6.69541908390505e-05
-3.8945541708714e-05
-5.00976021369912e-06
-6.72853254806539e-05
-4.16599193752206e-05
-1.27710965790301e-05
-2.9405447258247e-05
-4.36248067427684e-05
-5.25124890392272e-05
-1.24338666072815e-05
-1.2869639131822e-05
-2.79518705465044e-05
-4.06043534369065e-05
-4.19807084169296e-05
-3.05629504247777e-05
-4.57199029082251e-05
-3.04847794098382e-05
-4.35065655500986e-05
-5.83329807069893e-05
-3.12382463008299e-05
-2.78512047843229e-05
-3.27642341837585e-05
-3.33047278596901e-05
-1.64353663057888e-05
3.52780332182043e-06
-3.97090612060535e-05
-4.4138730173244e-05
-3.65633216583135e-05
-2.58461473165887e-05
-4.68281652252842e-05
-4.89268184304094e-05
-3.13988586701547e-05
-2.92233904581161e-05
-5.10115327588964e-05
-1.58096897923569e-05
-2.5735451293935e-05
-2.41615402259019e-05
3.89323311726639e-06
-5.26371602307141e-05
-7.5131967559847e-06
-9.41051010298718e-06
-7.72158459743364e-05
-2.77285559841383e-05
-1.53820411975473e-05
-5.39154844496259e-05
-4.17509117768975e-05
-2.31712013923667e-05
-4.23337144040479e-05
-6.02390321689891e-06
-1.02832019877075e-05
4.36506287943933e-06
-3.27633196818551e-05
-2.74444253812995e-05
7.38930696409935e-06
-2.38265521639781e-05
-3.01894790916712e-05
-2.34323113707703e-05
-1.06447021317448e-05
-3.35525068554711e-05
-3.45735212726419e-05
-2.4470368113182e-05
-1.82745182394597e-05
-1.11951807922299e-05
-1.58702570044434e-05
-3.21342728582595e-05
3.40055846080835e-06
-3.86187254793656e-05
-3.68088018495789e-05
-4.16673154705499e-05
-5.69380065007648e-05
-4.53233099913951e-05
-1.74896452362338e-05
-3.91370807077103e-05
-3.33839792939403e-05
-4.32813075402768e-05
-4.99310792480627e-06
-1.11835071661306e-05
-4.0864430385675e-05
-1.12396389839344e-05
-6.16431221825487e-05
-3.18565489732513e-05
-9.62598980533638e-06
-5.89954711793889e-05
-2.62999917629487e-05
-4.39840474014289e-05
-2.70581437799817e-05
-5.94433318650109e-06
-1.31037370772379e-05
-3.67383839569542e-05
-5.35642958190567e-05
-1.77431020298778e-05
-2.30296704478132e-05
-1.71532916139696e-06
-3.83738043969097e-05
-3.21658639749813e-05
-1.74918401844476e-05
-4.55217568623589e-05
-4.56905824382605e-05
-3.9422444638152e-05
-3.22957873152121e-05
-3.21926150462382e-05
-1.78126372081402e-05
-4.89442213123209e-05
-2.61858370148838e-05
-1.47450710297668e-05
-2.4666182169064e-05
-3.4980628891274e-05
-5.25182739781324e-05
-6.79148883679201e-07
-8.96798828167077e-06
-2.69229127875062e-05
-1.83845575112276e-05
1.78713927937052e-06
-2.33954417003143e-06
-2.49253820231611e-06
-2.51497565930869e-05
-2.49114883419528e-05
-3.34113669590291e-05
-2.65338841570575e-05
-1.78505210838656e-05
-1.27186598279899e-05
-2.65898734948551e-05
-3.16469698778049e-06
-1.1823197995943e-05
-1.87520104783997e-05
-2.5763646507127e-05
-1.52324796845624e-05
-6.62048835588993e-05
-6.22465831378694e-05
-3.95730852759562e-05
-3.33107669177507e-05
-3.70578100765573e-05
-3.01254625073615e-05
-5.12608449624216e-05
-3.97924117560383e-05
-4.2658450793526e-05
-1.79615954247578e-05
-5.60550644837379e-05
-1.80469824830688e-05
-4.5242219811371e-05
-8.275519802128e-06
-2.07652595432032e-05
-6.64835391172399e-05
-2.85232206545602e-05
-4.71295524785277e-05
-5.36296354167676e-07
1.04484267887202e-06
-3.81064990220666e-05
-1.37191260820009e-05
-4.8616010083042e-05
-3.49375355736579e-05
-3.69408732703682e-05
-2.04502162331197e-05
-2.38904320939421e-05
-3.48520128914284e-05
-2.02218375440787e-05
-2.01914142167367e-05
-4.51137598518212e-05
-3.28299383840107e-06
-3.89084779681078e-05
-3.53114657722501e-05
-5.11924660611218e-05
-4.29174924907098e-05
-3.0975455000545e-05
-1.88532727212919e-05
-3.43825793691612e-05
1.11560378709085e-06
-3.45032062918239e-05
-4.42526821240658e-05
-7.4562844754509e-06
6.43409065202161e-06
-1.9305058343351e-05
-4.98924958521924e-05
-4.22166301515022e-05
-1.91857782051566e-05
-1.44130030277795e-06
-4.69426479737663e-05
-1.85091774279838e-05
-9.86912491837377e-06
-3.03317907303714e-05
-3.07450477627963e-05
-2.34179658414255e-05
-5.22814336898608e-05
-2.82447459190667e-05
-2.96130729865847e-05
-6.14276314839941e-05
-2.53880213025815e-05
-2.31103712905506e-05
-2.75947313268826e-05
-4.24272377387001e-05
-2.51099686131417e-05
-2.04263180786448e-05
-5.68392195291232e-05
-6.52936952720192e-05
-3.24673350640691e-05
-1.87881584731842e-05
-6.9378609754176e-05
-7.00982467606643e-05
-3.08073137848686e-05
-1.28467885701586e-05
-4.94606687812352e-05
-5.5095757117981e-05
-3.22371782613896e-05
9.86652724486054e-06
-2.41989733655147e-05
-4.25833230472855e-05
-4.95019072476907e-05
-2.94833405466422e-05
-2.8706805248042e-05
-3.69449321134789e-05
-2.20563190549914e-05
-1.6660777383307e-05
-4.82147538695365e-05
-2.78297966780949e-05
-6.1492359312262e-05
-1.40293175192137e-05
-1.6984611515629e-06
9.09791759701181e-06
-2.28765228695528e-05
-6.34792502641061e-05
-4.66889449224251e-05
-2.25032809577908e-05
-1.53550790070681e-05
-2.0592712489208e-05
-1.23482554896805e-05
-1.98370766649545e-05
-4.8678714813185e-05
-4.40584014537447e-05
-2.72396554603864e-05
-2.71093782744034e-05
-2.98685098941316e-05
-4.03631790959006e-05
-1.55926486037711e-05
-3.54420190112257e-05
-1.80127716684179e-05
-4.1131636677597e-05
-3.77613869148229e-05
-3.10548281808212e-05
-3.99335501642392e-05
-3.66152746493578e-05
-4.09286291490295e-05
-2.94294434908596e-05
-4.07275127928533e-05
-3.51838952381664e-05
-2.77357635386646e-05
-1.29079539345488e-05
1.56092499876131e-05
-1.8547024848759e-05
-4.00181545861436e-05
-2.63177738408973e-05
-2.02483626511063e-05
-2.76477711548949e-05
1.43601497594673e-06
7.81269082511777e-07
-4.03482099473093e-05
-3.62241522249162e-05
-2.52061017332171e-05
-2.25290919091008e-05
-6.36171732958567e-05
-1.98787620763709e-05
-3.27847215454682e-05
-5.49482706670122e-05
2.40982501665035e-06
-3.15841992090085e-05
-4.06027436692179e-05
-2.07178425507051e-05
-3.81711218902944e-05
-1.60396622726531e-06
-2.73366693696671e-05
-3.74784355388523e-05
-5.03541648148417e-05
4.51185616691189e-06
-4.51203629841832e-05
-3.78625808971439e-05
-4.91801847478524e-06
-4.49510937037466e-05
1.8916216409653e-05
-2.60983757881084e-05
-5.30078584578172e-06
-1.1568882650548e-05
-5.65330076772257e-05
-4.68123228609316e-05
-4.34776830441721e-05
-1.5585888110857e-05
-5.09702826460131e-05
-5.69278222896035e-06
-2.34252988046179e-05
8.30791859276582e-06
-8.51896573532141e-06
-9.88325035131322e-06
-1.2666601674816e-05
-3.48628815373046e-05
-4.01630996866066e-05
-5.24503676711539e-06
-1.11367766225043e-05
-2.02993934613381e-05
-3.45414317779275e-05
-3.88633053350436e-05
-3.55751306233795e-05
-5.36503419404118e-05
-5.52758366796847e-05
-2.95459880270369e-05
-2.08077977368598e-05
-4.58674701971743e-05
-2.74080577228242e-05
-2.83242542739621e-05
-9.99350142562863e-06
-4.22603372480778e-05
-2.16449735415227e-05
-1.61623208479029e-05
-2.27102155017113e-05
-2.93230943126358e-05
-2.34059871262729e-05
-5.41294738784026e-06
-6.39488636650144e-06
-3.3507935303743e-05
-3.75410750559584e-05
-5.02134310054831e-05
-2.32485319814722e-05
-3.67786851300448e-06
-8.42698164254622e-06
-3.14990141115239e-05
-3.54448166596902e-05
-3.38752530161245e-05
-1.01857134326197e-05
-1.15083110857129e-05
-3.46818611160974e-05
-2.34648497653544e-05
-5.5106256657539e-05
-1.87920466893781e-05
-9.4444667835264e-06
-1.05931147680255e-05
-1.10080775462447e-05
-3.76741338351627e-05
-5.38777133490379e-05
-4.55701534010934e-05
-3.26469672210354e-05
-2.59704118477154e-05
-8.42672613847085e-06
-2.99481168756205e-05
-2.69780411836744e-05
-1.22835430981324e-05
-1.3085845637375e-05
-2.29289585347357e-05
-1.1910994497671e-07
-2.26948825520829e-05
-3.5506351518719e-05
-2.73950471002008e-05
-3.03602329432214e-05
-4.72831004328206e-05
-1.01695855302318e-05
-1.82700174558035e-05
-2.59623181316413e-05
-3.03224425433586e-05
-1.60989678991435e-05
-4.58720858374288e-05
-4.59171904276132e-05
1.45407473622993e-05
-1.96090125480319e-05
-4.87934358714946e-05
-2.21544006193263e-05
-2.68029524517975e-05
-2.55495334187195e-05
-2.49621720273761e-05
-3.34437761316141e-05
-2.76471507760651e-05
-5.77534199438171e-05
-2.64903547422898e-05
-2.42662873813083e-05
-4.56776567893863e-05
-3.47877305783699e-05
-6.79261767285563e-06
-4.8862990334951e-05
-2.73593260780093e-05
-2.17836756355248e-05
-2.02154828233952e-05
-4.76453435873104e-05
-1.33038448171588e-05
-3.15140156648817e-05
-4.04801414597429e-05
-3.09794838330486e-06
-3.61237158278253e-05
-6.37333494558612e-05
-1.93159921438933e-05
-3.41758606421467e-05
-4.98095124623706e-05
1.08449549435373e-05
-3.3754865613921e-05
-5.05438833909431e-05
-4.99104936962594e-06
3.6933765178597e-06
-2.60033351551198e-05
-1.4834465785964e-05
-3.43422293465639e-05
-4.0002639973204e-05
-2.88953373977857e-05
-3.19261681961748e-05
-3.73179309189408e-05
-2.56963894611865e-05
-3.15335226608762e-05
-5.51106411239156e-05
-3.04453738221579e-05
-5.40184824044766e-05
-2.98022596745153e-05
-1.86691364512625e-05
-2.91442354425682e-05
-1.11778595190628e-05
-2.06653017038376e-05
-4.06379596987541e-05
-6.27009547774777e-05
-1.79014265647964e-05
-3.85834752596529e-05
-4.36836106617782e-05
-1.05329154747543e-05
-1.8594737716261e-05
-2.33156332177419e-05
-6.22500492288194e-06
-2.94162136279884e-05
-1.69350748605066e-05
-3.66585900215826e-06
-5.04670980688421e-07
1.67731456595584e-05
-2.9153514639917e-05
-8.70773554459494e-06
-1.55723941049768e-06
-4.25046257120412e-05
-2.13612497879993e-05
-3.40665908597096e-05
-3.20043472528368e-05
-1.8564407460062e-05
-2.21680568449774e-05
-1.4495522051519e-05
-6.95858646242936e-06
-3.79452730690373e-05
-4.87950689672249e-05
-6.37629259567616e-05
-2.88854407930741e-05
-2.99916291233635e-05
-3.22338050776112e-05
-4.17815209702936e-05
-2.21389256596062e-05
-1.11285512967803e-06
-3.38990824659637e-05
-3.44798645089324e-05
-4.81558124887203e-05
-2.48882043075587e-05
-3.61703245839524e-07
-2.28618842035875e-05
-2.95244914964513e-05
-3.24304785149475e-05
-5.01626330647506e-05
-3.29381733723138e-05
-2.55945882772922e-05
-4.45084388794244e-05
-3.93628456868726e-05
-4.08957908477132e-05
-3.14964802336873e-05
-4.48311664989887e-05
-2.45137467633547e-05
-1.55159381008173e-05
-7.21334244362394e-06
-2.61323334644223e-05
-4.96092647043584e-05
-4.55961192478379e-05
-3.30140480525841e-05
-2.98501111606036e-05
-5.12861743363403e-05
-3.67074128251012e-05
-1.32044091975282e-05
-4.79205109474849e-05
-2.01542908640402e-05
-2.26400260698919e-05
-2.19170890951671e-05
-4.61004332134372e-05
-4.2243721983976e-05
-1.90298600358478e-05
-6.36015777242463e-05
-8.05102665468339e-06
-1.51193530389118e-05
-4.01043075547454e-05
-4.78966865699203e-05
-2.13567140300532e-05
-3.50391535369539e-05
-4.30950815879545e-05
-6.54744919745882e-06
-3.0869885013146e-05
-4.06672767548899e-05
-3.54489336225671e-06
-1.15681453778492e-05
-5.2667192812324e-05
-2.78171635551549e-05
-2.7412182932276e-05
-4.22053521573291e-05
-4.48569113928495e-05
1.64458061747779e-05
-3.0460553109659e-05
-3.27264650865744e-05
-2.66151110253762e-05
-2.92905861801068e-05
-4.66803977574673e-05
-2.18045232023755e-05
-5.721697635372e-05
-3.19780439299876e-05
-7.88240441174525e-07
-3.07911982729429e-05
-3.90126542160702e-05
-2.71591664247476e-05
1.10344792646539e-05
-4.77238896893901e-05
-2.86671066677327e-05
-2.40956492555747e-05
-3.45158885051246e-05
-2.1146030145336e-05
-3.86431652220166e-05
-2.69050138922504e-05
-2.48437301965865e-05
-3.04102414062739e-05
-5.04618388592603e-05
-2.38081202030264e-05
-3.01963341240897e-05
-6.41164911665274e-05
-4.16958380823558e-05
-3.50793779959103e-05
-1.01890164660519e-05
-3.71342700997185e-05
-3.14574390725953e-05
-1.6259179788742e-05
-4.16184582259115e-05
-4.80861062171391e-05
-1.25290967346471e-05
-8.70412819104931e-06
8.66069341423634e-06
-2.89472200833919e-05
-3.48995765331615e-05
-4.29933842921828e-05
-9.04174777091596e-05
-2.72626605724358e-06
-2.45698563916638e-05
-3.26869554379203e-05
-2.4750082105766e-05
-3.65457045756906e-05
-2.35914935375218e-05
-1.6899107719986e-05
-3.50796839102329e-05
-9.78471985778551e-06
-2.40350835020562e-05
-2.99501394994178e-05
-1.28854504243025e-05
-1.23824034605053e-05
-3.22628709098966e-05
-2.88771314169329e-05
-3.53602840813658e-05
-2.92465818321629e-05
-1.76553068011858e-05
-9.79696011824945e-06
-5.27883277281856e-05
-2.99567486795852e-05
-3.09913884416053e-05
1.57720496439551e-06
-2.97193469509761e-05
-2.03633340269347e-05
-3.53899800096232e-05
-4.13633088166084e-05
-2.99281900086357e-05
-1.86855503275889e-05
-2.98657986902889e-05
-1.06462477700374e-05
-1.23124125404915e-05
-4.42732530762397e-05
-2.54491885767778e-05
-1.08384028136643e-05
-1.56532184108704e-05
-2.24305216521542e-05
-2.52753185994468e-05
-9.37002500054435e-06
-3.2971236485122e-05
-4.05347783110564e-05
-2.85746996352836e-05
-4.71415068487393e-05
-1.60467159692472e-05
-1.39074287390424e-05
-3.03913195404972e-05
-2.83398760880211e-05
-4.31920804828718e-05
-1.27640326929812e-05
-1.37290743497702e-06
-1.32091987005363e-05
-2.87975364905487e-05
-2.41729152077277e-05
-7.83571049684895e-06
-3.26050893452841e-05
-3.70327964493574e-06
7.04396516891824e-06
-2.25986949598589e-05
-2.19936943057901e-05
-1.70955494234681e-05
-2.98566389851041e-05
-1.53406275482979e-05
-3.76045065022192e-05
-1.19172202427252e-05
-1.77937968417148e-06
-3.35477727999105e-06
-4.71153237243789e-06
-2.67347472579474e-05
-1.79460703670272e-05
-1.9936549441148e-05
-1.64180616015222e-05
-4.11839111287357e-05
-1.13254789971692e-05
-4.34624795401257e-05
-2.75788608719067e-05
-1.76233881217055e-05
-2.8546170883732e-05
-3.99809002851933e-05
-2.53405183181313e-05
-2.52272421568724e-05
-3.77931964176709e-05
-1.92020376165437e-05
-3.2260903023845e-05
-6.92670186887786e-06
-4.84380728376608e-05
-3.73123804478325e-05
-1.60266355659127e-05
-1.7923755846865e-05
-2.24830036705219e-05
-2.92397582986272e-05
-4.88039879575196e-05
-1.9965968893154e-05
-2.11059456462347e-05
-1.70906691096866e-05
-6.12753035543194e-05
-1.54029789165786e-05
-4.60940336906298e-05
-2.41201393055491e-05
-2.95398588508813e-05
-2.64962256140882e-05
-3.51769892889002e-05
-4.35492914848759e-05
-3.46371836720161e-05
-1.85422508607998e-05
-1.06804836087096e-06
-1.86313278177988e-05
-3.56376105528564e-05
-3.37376240354767e-05
-2.64733807731217e-05
-3.61391327286966e-05
-4.04107776756717e-05
-3.26345079094666e-05
-2.83147801639771e-05
-2.6906333483475e-05
-8.88134083359019e-06
-1.17346567480325e-05
-3.39780291475215e-05
-1.21302343399569e-05
-1.88754575755885e-05
-3.5277954435734e-05
-3.94427821975651e-05
-3.96009130959147e-05
-2.76161927516387e-05
-2.46465950092044e-05
-1.21094516896992e-05
-4.12265197999436e-05
-3.52748809658875e-05
-3.14796851889291e-05
-4.44376386056367e-05
-4.30798361359296e-05
-2.15331438472187e-05
-5.24571616310371e-05
-4.92051056169916e-05
-6.25379320965551e-06
-4.24208378631443e-05
-5.42744991169375e-05
-3.799211008609e-05
-4.11575740966553e-05
-2.66963261032994e-05
-3.84232451892897e-05
-3.05005616458477e-05
-3.42051339486797e-05
-4.64517950558962e-05
-1.68563033863462e-05
-3.30296878962091e-05
-2.89757711396993e-05
-3.14634231313995e-05
-2.35419769925727e-05
-4.47122758708726e-05
-2.57803246822729e-05
-6.50990410622345e-05
-2.83840156700764e-05
-2.9800889000917e-05
-5.44797414526437e-05
-4.73308268453595e-05
-2.14828601114951e-05
-1.82349052356288e-05
-2.75579450432925e-05
-2.75655932723398e-05
-2.97531586095794e-05
-3.82402417759079e-05
-5.49731878269508e-05
-5.12960858606109e-05
-3.19555844570376e-05
-2.87533711081327e-05
-2.27270421836841e-05
-3.34365624736197e-05
-3.5258931562647e-05
-4.82479942371548e-06
-4.01761082501257e-05
-2.69112808647086e-05
-1.37835911699012e-05
-5.46024474255789e-05
-2.87666199217123e-05
-3.41377592685797e-05
-4.75741827603731e-06
-3.76798428590416e-05
-4.06122165607198e-05
-1.614072395412e-05
-3.96705038364223e-05
-2.50316221911216e-05
-2.46715380527125e-05
9.15859234362911e-06
-1.48158775821852e-05
-2.9724462567693e-05
-2.4407227076869e-05
-1.95972636539601e-05
-5.21710589767051e-05
-3.43479231435348e-05
-3.45108953643307e-05
-4.09219000294641e-05
-1.13482738948491e-05
-3.87192228978152e-05
-4.78375019348493e-05
2.27077764094108e-05
-4.831451261412e-05
8.64741388696273e-06
-3.2392326844056e-05
-1.55829677451513e-05
1.02619978804996e-05
-3.32615781367156e-05
-4.47790439097183e-05
-2.0222110434151e-05
-5.54820471196721e-05
-3.31896641705544e-05
-3.0118010655438e-05
-2.6918059753035e-05
-2.4954974126657e-05
-2.69426831294569e-05
-2.32094280364822e-05
-4.70069169990247e-05
-3.5681252267085e-05
-1.74751320637102e-05
-3.65322685156982e-05
-2.94844327434967e-05
-1.58014104016436e-05
-1.59078676393763e-05
-3.90868530654151e-05
-3.73342414886772e-05
-4.91719925537663e-05
-3.53107711137912e-05
-3.03493670381108e-05
-3.23848409249773e-05
-3.48550778512489e-05
-4.14537017978628e-05
-4.42147660826441e-05
-2.51921699534194e-05
-3.24709186990066e-05
-1.32167603518241e-05
-1.20331060995036e-05
-4.54481642452873e-05
-3.89917846002702e-05
-4.57914039191149e-05
-2.93133829120828e-05
-3.89980247455608e-05
5.30499723945774e-06
-4.64014829807555e-05
-5.81126468328181e-05
-6.50706770571275e-06
-4.84792720533089e-05
-2.63432077949802e-05
-4.41852922468015e-05
-2.17817361715357e-05
-3.03519065451434e-05
-2.25362527502011e-05
-1.59341107809047e-05
-1.3324322741868e-05
-1.55768453521017e-05
-2.88892580016984e-05
-3.49502801238543e-06
-1.49135947489324e-05
-1.59479168893598e-05
-4.71642942507499e-05
-9.41595535421819e-05
-2.56482073910268e-05
-2.3622539557968e-05
-1.37229887795592e-05
-3.76774474763488e-05
-6.12228918643759e-05
-5.5557036291265e-05
-4.2073146529397e-05
-3.19458644211839e-05
-3.29884689053174e-05
-1.71160288544814e-05
-2.67236472725335e-06
-2.11973988336174e-05
-1.70120671186386e-05
-3.26479784207168e-05
-4.0030624842751e-05
-4.94948412700269e-05
-3.81866075862808e-05
7.63879341783976e-06
-2.28193181747539e-05
-3.91380739614486e-05
-3.44110726172942e-05
-1.75644110602067e-05
-2.45848121498964e-05
-3.5628562689736e-05
-4.30746297160121e-05
-2.16626959396337e-05
-3.27259898203563e-05
-1.63887268921692e-05
-2.60451514676368e-05
-3.47152738133004e-05
-5.12170907311608e-05
-3.23655707435988e-05
-3.45464895824364e-05
-3.67190560273986e-05
-6.67563214312473e-06
-3.25331255779176e-05
5.95064458475789e-06
-3.38876947097847e-05
-3.90652132213509e-05
-3.75506392420943e-05
-4.52931578140711e-05
-2.40502232378701e-05
-6.25935724637362e-05
-1.98664047483979e-05
-2.89513121203354e-05
-5.07313175600938e-05
-5.49203852464677e-05
-4.5096362704458e-05
-2.06610281843198e-05
-3.859907618858e-05
-7.01709350064309e-06
-3.08985847684187e-05
-4.09606698013118e-05
-2.91538210321881e-05
-8.83076468724098e-06
1.96339008924043e-06
-3.66184205498387e-05
-2.63756020691013e-05
-3.42382279983423e-07
-7.7112805993595e-06
-2.1728249160972e-05
-7.22170989442523e-06
-3.39414939030978e-05
-1.40541058522182e-05
-3.62999458442888e-05
-5.66609623954918e-05
-5.74576824284385e-06
-3.73881244105885e-05
3.29411821034086e-06
-2.9204840836697e-05
-4.2589446419449e-05
-3.33713487324062e-05
7.31461274252156e-06
-3.1982513008786e-05
-3.12947055075084e-05
-3.89232907205622e-05
-5.75937909222756e-05
-2.95691170228423e-05
-4.53065279762415e-05
-1.02979041755355e-05
-2.51007795086198e-05
-2.79580778524913e-06
-3.17821172728289e-05
-2.31996780722623e-05
-2.05597780268497e-05
-3.70289302571634e-05
-1.80492987519336e-05
-5.08982187668273e-05
-1.67513942021061e-05
-3.67586092715686e-05
-1.93800981333189e-05
-3.08102213439374e-05
-2.37431710228285e-05
-2.62166786564405e-05
-6.17647179182659e-06
-7.28291791843563e-06
-1.97769365313293e-05
-1.74960470398884e-05
-2.03422017993685e-05
-3.6909197493422e-05
-4.31367878727375e-05
-8.04752554228303e-06
-3.8912715129524e-05
-4.16591323877778e-05
-1.02669111790701e-05
-3.26438276788092e-05
-3.16438419467651e-05
-9.2671027980758e-07
-3.62741688238166e-05
-7.13669307626495e-06
-1.22375459693668e-05
-5.27922352512215e-07
-4.9646150134629e-05
-1.46029738732948e-05
-1.34624448585765e-05
-6.95344338982269e-05
-3.06198424315828e-05
-1.24919520349056e-05
-2.49862497133331e-05
-1.40879621058085e-05
-3.40093520805538e-05
-2.75763718543365e-05
-8.53750080096853e-06
-1.24206450090578e-05
-2.03719353577198e-05
-1.16571278810827e-05
-2.8028183064312e-05
-6.18084045296543e-05
-1.89020814219084e-05
-2.78779021389224e-05
-2.13047796275184e-05
-5.2396210362512e-05
-2.64653793146669e-05
-5.49551301633126e-05
-4.48633933951418e-05
-1.944191523961e-05
-1.03474913410051e-05
-2.60971697953316e-05
-4.20310929957517e-05
-4.18915764250582e-05
-4.51522002445276e-06
-3.47268420100144e-05
-3.69304987577184e-05
-1.26023196061462e-05
-1.56409797480616e-05
-1.6132026874726e-05
-2.38191880901722e-05
-4.6710635789408e-05
-4.35611008264824e-05
-1.16613403739929e-05
-2.61699166460217e-05
-3.53554083241366e-05
-4.55546136503101e-05
-3.50669687622447e-05
-1.06713857653812e-05
-7.12421485210072e-05
-4.42399798233118e-05
-4.08325861120482e-05
-2.20314246546893e-05
-1.38759536821054e-05
-3.41258017330132e-05
-1.21712291257023e-05
-3.05346141682898e-05
-2.66885150768327e-05
-3.51511195738484e-05
-5.7872516415326e-05
-1.37458662365889e-05
-5.74845274813602e-05
-2.36098194047217e-05
-3.98951319029034e-05
-5.86076484247926e-05
-1.45283381709857e-05
-3.47716482557261e-05
-2.09879628041391e-05
-2.96180947437293e-05
-3.45215674250438e-05
-9.8804822637345e-06
-5.83710391889661e-05
-3.45387287973201e-05
-1.56596478765812e-05
-2.4567635972391e-05
-3.27388721050402e-05
-1.5630210597066e-05
-3.86954284008087e-05
-1.540378231034e-05
-4.11797075802482e-05
-3.33287590477874e-05
-1.87957200811565e-05
-3.19531697708905e-05
-1.43003978536123e-05
-3.19596362717284e-05
-3.16034617500253e-05
-1.82366720596268e-05
-1.86625874166203e-05
-4.01870879126809e-05
-6.13381962480659e-06
-4.2421795881059e-05
4.13015043320924e-06
-3.23718621015132e-05
-2.69318395236282e-05
-5.34729700404529e-05
-5.05883138270149e-05
-3.49971177062618e-05
-2.31805192973932e-05
1.72820827479748e-06
-1.87506292194798e-06
-2.81882538136601e-05
-4.29611061021484e-05
-3.29154706416528e-05
-5.27654398900705e-05
-2.05680396657764e-05
-3.86059217633518e-05
-4.94167469099695e-05
-3.53266437706645e-05
-1.01236706838447e-05
-1.93396449665883e-05
-1.9578548334733e-05
-1.14647852871007e-05
-3.50782973262315e-05
-9.54433846957579e-06
-5.39979488639563e-05
-1.93476088005911e-05
-1.38274433925697e-05
-2.22778520204681e-05
-4.14369806109222e-05
-2.57113448761629e-05
-2.27640823686192e-05
-2.04884490176628e-05
-2.55432516518256e-05
-3.45138359228646e-05
-2.17903416671153e-05
-1.39293950909074e-05
-1.35840153789386e-05
-4.65742851780284e-05
-2.88467566938294e-05
-6.20392047204406e-06
-2.38215467078276e-05
-4.17518184388822e-05
-1.40049290541338e-05
-3.98756535426068e-05
-3.3260852994945e-05
-1.84480676456712e-05
-1.83326061447847e-05
-2.6825076106787e-05
-3.85040831377122e-05
-3.02682516921134e-05
-1.79758149427099e-05
-1.09728033310468e-05
-2.50307346197804e-05
-1.32862757476304e-05
-4.50597719473672e-05
-1.51150845150139e-05
-2.45080711025338e-05
-5.45310751637551e-05
-2.43712667104803e-05
-1.33012978064943e-05
3.38462915240953e-07
-6.42134726428415e-05
-1.63823416636308e-05
-4.65717474219814e-05
-6.08785684178224e-05
-2.85530992938863e-05
-2.57521184302771e-05
-1.50131424975297e-05
-4.70462815017472e-05
-2.02408152993342e-05
-1.87744088974329e-05
-3.22143423549029e-05
-3.91507192683361e-05
-1.67588872309205e-05
-5.69048733076294e-05
-3.9399267560067e-05
-1.49253387042843e-06
-8.74565006824674e-06
-2.44287167977978e-05
-2.27844249577403e-05
-3.09611764316941e-05
-4.49264682316865e-05
-1.40881681437447e-05
-1.20643642259017e-05
-4.73212086849491e-06
-1.02245648357797e-05
-1.87068293388208e-05
-6.55840501891204e-06
-1.77761865712092e-05
-4.21855367203785e-05
-3.11152737374028e-05
-2.51417343482562e-06
-1.35862121618519e-05
-3.1877683620674e-05
-3.99941991333435e-05
-3.42317814858237e-05
-6.3848299284187e-05
-4.77534519979628e-05
-3.84580638581489e-05
-4.13476555550344e-05
-1.78584579065746e-05
-3.71424452752584e-05
-9.83953617448486e-06
-2.78382309615465e-05
-3.47464126353606e-05
-3.36013022925237e-05
-6.8962317658368e-07
-2.91515958727279e-05
-5.78242112058009e-05
-2.91732204086206e-05
-7.9011999259721e-06
-1.73255854695496e-05
-4.43583971988979e-05
-2.18575652808122e-05
-4.18863062290536e-05
-3.21664119207916e-05
-5.57435655636755e-06
-3.12143108522853e-05
-5.88996141040877e-05
-2.29109902038329e-05
-1.45715075065516e-05
-2.10593728985899e-05
-4.62136833717542e-06
-4.60969316649971e-05
-2.99369202695308e-05
-6.54645966131728e-05
-5.29663472549798e-05
-4.75382956740351e-05
-3.09726646354499e-05
-3.14033009789656e-05
-3.1661661801073e-05
-4.80058590147541e-05
-1.21893872612286e-05
1.18004424362734e-05
-1.88681551304391e-05
-5.41830952737738e-05
-3.20644347279702e-05
-4.03037270470805e-05
-4.95228461194396e-06
-7.13847673449223e-06
-3.55020432199711e-05
-3.66558834789556e-05
-2.27092291517875e-05
-9.89078090257424e-06
-1.08278606395731e-05
-3.3205314590043e-05
-4.6897045708424e-05
-3.02347938967613e-05
-2.38636852476198e-05
-4.28998832040864e-05
-3.9205585293911e-05
-4.18305351492836e-05
-2.44834874026087e-05
-2.74765762244228e-05
-2.40367974153461e-05
-1.50443912762823e-05
-2.42985143656372e-05
-2.40413388546362e-05
-3.13853591818702e-05
-4.43297100552826e-05
-3.89293302778756e-05
-3.61474997341397e-05
-3.01856336917908e-05
-2.0297114157891e-05
-3.91773485735488e-05
-4.75711439671175e-05
-9.55629673582068e-07
8.82452075256623e-06
-9.12532716384405e-06
-2.08310587227153e-05
-4.42729567030199e-05
-2.500088038838e-05
-6.07521609975594e-05
-3.30422759880699e-05
-2.86345532830562e-05
-4.90891865714971e-05
-1.51716272672182e-05
-5.54948438182489e-05
-2.10992960980051e-05
-8.40338362572231e-06
-1.63854628907511e-05
-3.86288741468739e-05
-1.92080082609557e-05
-2.24692745095507e-05
-9.32123139927632e-06
-3.21142369697806e-05
-2.95084460679696e-05
-1.95564056408653e-05
-3.8411595879983e-06
-3.66247116362785e-05
-1.30212792901158e-05
-5.57847706070767e-05
-2.64815531846818e-06
-2.28789428013844e-05
-3.17835192528716e-05
-1.80628374448255e-05
-3.14253746364294e-05
-5.07793636272315e-05
-2.55462437146783e-05
-3.17211198132616e-05
-2.48722908295475e-05
-2.49363717970631e-05
-2.84821112850354e-05
-3.07554076158993e-05
-3.64606528938913e-05
-4.20874774723786e-06
-3.78207123118655e-05
-1.86726063113604e-05
-2.33145014787681e-05
-3.41012422303082e-05
-2.84663001401474e-05
-3.09855517962847e-05
-1.78651198280326e-05
-2.68508761524838e-05
-2.8301136618795e-05
-6.69725216813897e-05
-1.93946882323733e-05
-2.83465157938613e-05
-1.24905006602846e-05
-4.10993413815877e-05
-2.53553566166811e-05
-1.01893988555691e-05
-6.66011960191218e-05
-7.34265243284556e-05
-2.724395606068e-05
-1.9598788299683e-05
-2.27011879894445e-05
-4.34678121047379e-05
3.62944115314654e-06
-3.44153850075427e-05
1.96117944609572e-06
-2.68045374225228e-05
-6.9965942479518e-05
-1.91520089153781e-05
-2.65760276270899e-05
-1.04202534016473e-05
-1.66666990876274e-05
-3.25223226002584e-05
-5.40049570207017e-05
-1.46111831968752e-05
-1.5607333310407e-05
-6.1071207706125e-05
-2.96957532267674e-05
-6.031954822775e-05
-1.88962641962721e-05
-3.35131514221548e-05
-2.52163751435224e-05
-1.16789500257087e-05
-1.78019063223923e-05
-2.68838309713714e-05
-2.69712210931378e-05
-8.32194501676353e-06
-2.16751243483667e-05
-2.75882259617824e-05
-2.9064027487007e-05
-4.20069301558647e-05
-1.50281721457878e-05
-9.09884656938742e-06
-2.24386642195076e-05
-7.09577328245769e-06
3.72247528360652e-06
-6.01020317327309e-06
-4.04534971369507e-05
-2.24923330253799e-05
-1.85606727881396e-05
-2.29114051663841e-05
-6.5679407638621e-06
-4.19882974141386e-05
-2.93432636001235e-05
-2.99573230476994e-05
-5.40909228805321e-05
-1.87193902983379e-05
-1.04163870984319e-05
-6.54135879489123e-06
-1.58463927586425e-05
-2.85768519971275e-05
-2.98698737980137e-05
-4.47587375046388e-05
-2.85928994850633e-05
-3.63973577233215e-05
4.68723312638096e-06
-3.97321531284628e-05
-1.85028846826746e-05
-3.74484590834033e-05
-2.77522255103025e-05
-4.90911551994493e-05
-3.5406049403797e-05
-3.10625541823476e-05
-3.67475513517971e-05
-2.97923008177706e-05
-4.47146496726929e-05
-1.18845977991296e-06
-1.35110631269154e-05
-3.89384631007894e-05
-3.50942995104404e-05
-5.2977908193981e-05
-3.33837966765618e-05
-2.44608091526907e-05
-3.79051128929723e-05
-3.22980201051369e-05
-5.27632725783004e-05
-1.50754110706448e-05
-5.38142968870032e-06
-3.15192262688299e-05
-4.23229225351337e-05
-2.10269144559603e-05
-2.06521220015998e-05
-2.89724490991342e-05
-1.05245833248806e-05
-1.03678959317644e-05
-1.29715371310317e-05
-1.64446600476331e-05
-5.16069341305912e-05
-3.51370424201744e-05
-3.1526498679493e-05
3.9169930831545e-06
-1.85470899302295e-05
-7.78124738323396e-06
-6.91677715003146e-06
7.09343332370566e-07
-1.5907465759454e-05
-1.12843664038551e-05
-4.38969337454448e-05
-1.61806848734235e-05
-1.59359007424405e-05
-9.49590752628821e-06
-4.78764142519201e-05
8.93832197081332e-06
-2.46650550788124e-05
-3.90408222553322e-05
-2.07770959934861e-05
-3.6462991556886e-05
-3.53353012096425e-05
-3.24460720105281e-06
-3.40769589232532e-05
-2.62116755562614e-05
-4.99711777058772e-05
-4.78179949205162e-05
-4.27012030125415e-07
-3.95835117093015e-05
-4.86099739405239e-05
-8.35133720978756e-06
-5.49346759276103e-06
-2.92959305816202e-05
-3.69282333611104e-05
-3.1016377523239e-05
-4.27170632020606e-05
-3.96753450575613e-05
-1.86263372101583e-05
-3.37691151145061e-05
-1.43707817107482e-05
-1.40916078815594e-05
-3.95792849433054e-05
-3.51796457795772e-05
-2.15094977682917e-05
-1.71167278998078e-05
-2.45900508233341e-05
-3.93561494072068e-05
-1.9465391450716e-05
-3.67091935681314e-05
-3.14814240274237e-05
-4.03225082417702e-05
-3.528574805986e-05
-2.39545999562115e-05
-2.64780060045725e-05
-3.90754134921488e-05
1.23013050377619e-06
-4.69509858051061e-05
-3.54406575176686e-05
-5.64508413942433e-05
-5.57947593942184e-05
-1.13760922611895e-05
-5.58372801037655e-05
-1.89667560429021e-05
-2.03944381527367e-05
-1.33243031324854e-05
-9.69098273514251e-06
-4.32292738148162e-05
-2.40118755909181e-05
-4.23167583799955e-06
-2.83499119038595e-05
-3.98219281160362e-05
-3.38816935964059e-05
-5.36701220555809e-05
-3.99401309145324e-05
-6.66995119164315e-05
-5.0127589019988e-05
-1.93568187257619e-05
-2.3110645067376e-05
-2.88321757186866e-05
-6.49748596561136e-06
-1.85072759556845e-05
-4.40157301308927e-05
-1.98021171596869e-05
-3.18318858950297e-05
-4.48928530210218e-05
-5.36942289776923e-05
-2.53319275131982e-06
-3.47806294775291e-05
-2.05786652932053e-05
-3.96564068533075e-05
-4.14331162269618e-05
-4.2712209851888e-05
-1.37870511736569e-05
1.79006368998003e-06
-3.42827445985838e-05
-2.65112593176573e-05
-3.4386889587226e-05
9.67590451234372e-06
-3.21563295393492e-05
-7.58486682040505e-06
-3.61176650197002e-05
-4.10201043332309e-05
-2.72842870261979e-05
-4.74540483446536e-05
-1.63043990374535e-05
-3.48160462320485e-05
-1.55628364365419e-05
-5.57039592422485e-05
-6.17314817833452e-06
-4.47533429205543e-05
-2.299830460948e-05
-1.28690095099079e-05
-4.63722530559157e-05
-3.8657425131356e-05
-4.25939896364969e-05
-1.56335789850175e-05
-2.75848785956183e-05
-4.83486191502488e-05
-1.73393274700898e-05
-1.77353715053387e-05
-2.12438489863901e-05
-2.33785789989758e-05
-2.95487362154348e-05
-1.22532134173777e-05
-2.01310425635573e-05
-3.58826810751158e-05
-5.42155653682483e-05
-3.20540492916564e-05
-1.56081948796266e-05
-2.74627525991519e-05
-3.79754056675649e-05
-5.60414858770313e-05
-5.27181634237133e-05
-2.08804218358046e-05
-4.57129054137169e-05
-3.22888806423523e-05
-1.5059282834272e-05
-9.45406741179817e-06
-4.87170719122764e-05
-3.30219485677292e-05
-2.97698635946942e-05
-3.20106186595885e-05
-1.59177647451605e-05
-2.36018272780346e-05
-9.22203795349224e-07
-1.32437079048484e-05
-4.99177464875544e-05
-1.0353567206947e-06
-4.01685816209471e-05
-3.49360573446084e-05
-2.74963699258374e-05
-1.82563737153156e-05
-2.39802356047541e-05
-6.50865205944169e-05
-4.58714875045387e-05
-3.52646015620784e-05
1.16103267004257e-05
-3.24552711731873e-05
-2.00362672527707e-05
-2.27131868443359e-05
-1.94511711980206e-05
-5.76602967443581e-05
-2.3790353154038e-05
-1.01852509218314e-05
-7.0919669975321e-06
-2.79812167834777e-05
-3.58271123777806e-05
-1.94332628416388e-05
-4.81831527280911e-05
-1.80060974414136e-05
-2.47560649017574e-05
-3.08129955621282e-05
-4.15509994358216e-05
-2.82218113830382e-05
-2.41306364110718e-05
-2.3694358752958e-05
-4.81967816664312e-05
-9.02832759183998e-06
-2.17888859789233e-05
-4.84840423810795e-05
-2.37773564344991e-05
-1.36189730339281e-05
-1.30236305577191e-05
-2.60901336885501e-05
-3.97038270464837e-05
-2.50722720840479e-05
-4.99186679682627e-05
-2.77364575070865e-05
-3.38997122620099e-05
-5.2153242852453e-05
-3.83710282045255e-05
-3.52722423421154e-05
-1.74483300500953e-05
-1.22582138646889e-05
-5.3847114631405e-05
-2.80871689394629e-05
-3.82392691249845e-05
-3.25393804204832e-05
1.98906708144551e-06
-1.76006153200185e-05
-1.66077747800548e-05
-5.24889784881162e-05
9.31705610623333e-06
-2.54141814246928e-05
-2.80055779665812e-05
-2.24556086544686e-05
-5.09380063014626e-05
-2.66597032076264e-05
-2.66950639691983e-05
-2.13482104143576e-05
2.57059759909586e-06
-2.13426127196514e-05
-2.96735289552597e-05
-3.85085541258082e-05
-3.19106586072592e-05
-3.26816875993404e-05
-5.05443195227383e-05
-3.23637588660056e-05
-1.26960891158855e-08
6.29052797911486e-06
-2.83324554054622e-05
-2.41553210200971e-05
-4.62142525047458e-05
-7.03343170589005e-05
-4.16961336412552e-05
-6.6884699398163e-05
-3.0809510269938e-05
-3.29996427188832e-06
-3.83753742425505e-05
-3.34677345818553e-05
-2.54006270453111e-05
-8.24170115135508e-06
-3.5878747510525e-05
-4.48026658314073e-05
-4.73571217582444e-06
3.23081320569513e-06
-5.8551235000372e-05
-1.88224885962109e-05
-3.58675537125829e-05
-5.85496294402686e-05
-4.69985280359365e-06
-5.17256929006056e-05
-4.61876808938364e-05
-2.05714037923294e-05
-4.82582238819858e-05
-3.74285889381127e-05
-2.17542437104857e-05
-2.5167284560115e-05
-4.55338711624092e-05
-5.40492120012965e-06
-1.79731337383817e-05
-3.52096467033296e-05
-8.36178596494779e-06
-7.15115588504376e-06
-1.72675339366122e-05
-5.37322095215981e-05
-1.27653066885734e-05
-3.33401279986117e-05
-4.69305379803172e-05
-2.95649266861101e-05
-9.36383972455198e-06
-3.08128269014727e-05
-4.56255461870036e-05
-1.93248320519741e-05
-3.02741811594463e-05
-3.29662611614377e-05
-3.5633456414541e-05
-3.13300349993813e-05
-4.25579693148436e-05
-4.18952174405316e-05
-2.20931327224334e-05
-1.92569648912064e-05
-5.39270682377664e-05
-1.4705002371854e-05
6.54053163918557e-07
-2.81825356644424e-05
-6.01407093076604e-05
-3.10861693135154e-05
-3.01871991841161e-05
-5.36992383548864e-06
-4.64976458695088e-05
-9.76656330897049e-06
-4.7814005747107e-05
-3.71926642255228e-05
-1.38039198508196e-05
-3.75705255097044e-05
-1.26905562012044e-05
-2.37637827153961e-06
-6.20591007563173e-05
-2.02627158157365e-06
-3.26999829219509e-05
-2.68792004196744e-05
-5.85677480307536e-05
-2.29645254625992e-05
-3.5630888805212e-05
-8.30891412190812e-06
-4.01892498134639e-05
-2.82272123531039e-05
-3.50062914866818e-05
-3.26664756665099e-05
-3.79274157278805e-05
-2.62370227000652e-05
-1.84524569579806e-05
-1.6969683219975e-05
-3.25133419527603e-05
-1.74934965805164e-05
-5.24494429224325e-05
-4.05486940791704e-05
-1.5124127126956e-05
-2.63620783165019e-05
2.84508879821609e-06
-2.76928588952464e-05
-6.32163701884933e-06
-3.55821261872096e-05
-2.52827334802842e-05
-5.07970933490192e-06
-1.1112560902154e-05
-3.54408161636911e-05
-8.21636223916905e-06
-2.58408764750131e-05
-2.71581160009831e-05
5.24126035082515e-06
-2.74105238659355e-05
-3.73312244247851e-05
-2.84451685108583e-05
-1.72589223773573e-05
-1.08254642962159e-05
-1.93504410610101e-05
-2.98530248469989e-05
-4.55783847986198e-05
-4.55762498562417e-05
-3.42939061392554e-05
-5.45296389879655e-05
-2.73213714890264e-05
-8.45157130719004e-06
-9.55603239987543e-06
-2.12095625851999e-05
-3.64872866456674e-05
-1.20384348765193e-05
-2.45249948427344e-05
-5.78419856461755e-05
-2.72539627544322e-05
-5.5005265391618e-05
-5.40854010967942e-05
-5.17865811072798e-05
-4.33455757470023e-05
-4.09047696042471e-05
-4.80692397063766e-05
-1.72681336430336e-05
-1.10105884477185e-05
-1.92994317770099e-05
-2.64381583449657e-05
-1.66989021163093e-06
-2.69387710251609e-05
-3.67988885644226e-05
-3.59982527376109e-05
-5.22237652865957e-05
-9.91886999174788e-06
-2.33784274976025e-05
-2.34917684927573e-05
-1.36466645275685e-05
-2.06178731699378e-05
-7.74208559912521e-06
6.30621367239165e-06
-6.41086581195742e-05
-3.02297083266823e-05
-3.05989504727762e-05
-4.19076009900154e-05
-7.09655758937444e-06
-4.82193674764942e-05
-7.97527354524221e-06
-7.02994325313127e-07
-3.59375669776053e-05
-3.91595162050899e-05
-2.19089851085184e-06
-2.98583642407602e-05
-6.42159311200263e-05
-2.66909178640181e-05
-5.03970031901735e-05
-1.43421234199917e-05
-6.23543981093442e-05
-1.71929978200164e-05
-1.39836830606871e-05
-1.74952165610938e-05
-2.17717121970307e-05
-2.3675711563552e-05
-5.11658311663172e-06
-3.79554001589905e-05
-1.70277675104274e-05
-3.39463656935595e-05
-3.02399699356734e-05
-3.61366619253114e-05
-5.10097067744504e-05
-4.45402285734596e-05
-3.75616946212062e-05
-1.87891840618166e-05
-4.47199011885144e-05
-2.48055654381102e-05
-3.54061964496534e-05
-1.10135652621788e-05
-2.31577549905513e-05
-2.51870111471011e-05
-1.82643478893872e-05
-5.49748772599338e-05
-3.44656324383802e-05
-1.62212965968752e-05
-3.54637754518809e-05
-6.7876721331959e-06
-2.77072550725965e-05
-1.14775460413912e-05
-3.35445396426516e-05
-4.56647088572444e-05
-2.26273167743335e-05
-1.13246266949159e-05
-2.6430576623668e-05
-1.34008320204547e-05
-1.25309655534724e-05
-3.03667090485619e-05
-2.33621151608348e-05
-8.59678935513542e-06
-2.50568262999379e-05
-4.41876664569641e-05
-3.85506213639417e-05
-1.7012086240148e-05
-3.76255129150065e-05
-1.92868816434233e-05
-3.1296943216104e-05
-1.37725375735696e-05
-2.58870009885633e-05
-5.22171616751391e-05
-4.40448418998546e-05
-1.62539888046991e-06
-1.23265869011108e-05
-3.4094709166035e-05
-3.21953155220731e-05
-1.83093532902403e-05
-3.26279443096517e-05
-2.38402497568116e-05
-9.12539455586281e-06
-3.68118555948818e-05
-3.53532218641885e-05
1.02456151016095e-05
-1.04393047797683e-05
-1.32378653142743e-05
-2.22518081610407e-05
-2.75292580631201e-05
-2.93127024169743e-05
-2.82984472630996e-05
-4.5441255826927e-05
-4.4368354115017e-07
-5.83515848523779e-05
-1.02774051675038e-05
-3.1739144077713e-05
-5.73911603744144e-06
-3.52817555081057e-05
-1.68684169491418e-05
-5.05931723395008e-05
-6.51068281109481e-06
-2.12032026062202e-05
-7.06386275044252e-05
-4.9673643900999e-05
-1.0444332671342e-05
-5.6683853551933e-05
-1.92624586971776e-05
-3.06368240210212e-05
-6.44238918497309e-06
-3.4078916319204e-05
-2.07668806459992e-05
-2.90268384638e-05
-8.93946393010535e-07
-1.3834402092143e-05
-2.42763199288664e-05
-1.97909316942998e-05
-3.15215773979589e-05
5.44102170586154e-06
-3.98060726851887e-05
-4.40287057891014e-05
-7.74062263132388e-06
-1.59877333613241e-05
-2.62113909654355e-05
-2.19096879379193e-05
-1.27389079548489e-05
-5.59650470744852e-06
-3.22570476387156e-05
-2.99501409712739e-05
-3.57336457093165e-05
-3.16598154073654e-05
-3.77694580187442e-06
-5.1778662079548e-06
-2.01649048210396e-05
-1.39139870920517e-05
-3.86814468693086e-05
-6.55589944503285e-05
-1.91729327525607e-05
-5.17463584618261e-05
6.95086626004519e-06
-1.73822486186541e-05
-2.72571302497994e-05
-3.23659786062377e-05
-2.78775843998088e-05
-3.64146429754397e-05
-1.50479014374106e-07
-4.31571755260992e-05
-1.3286732144114e-05
-3.87484600612216e-05
-1.56260721756464e-05
-3.40872501843304e-05
-1.17271667297727e-05
-3.92375926834548e-05
-3.48662162658961e-05
-2.55039138342768e-06
-3.30751887041071e-05
-2.94954542852592e-05
-3.71043963519695e-05
-2.78668143343863e-05
-2.66723155034545e-05
-3.25214023900945e-06
-5.84350634021845e-06
-2.84847083879056e-05
-2.65538251926707e-05
-2.75171717452064e-05
-4.04631995908225e-05
-4.36305317763755e-05
-3.24217124298013e-05
-3.28319598897198e-05
-2.9773223630028e-05
-2.60000454497068e-05
-5.73494460217355e-06
-2.81961347037711e-05
-3.21578885564393e-05
-3.20410493966678e-05
-1.10892436151734e-05
-5.78298028326092e-05
-2.5619382120927e-05
-3.64669082198063e-05
-1.0538676292589e-05
-1.39666553088683e-05
-1.20972084378656e-05
-3.99251501661844e-05
-3.8911982076835e-05
-1.5624450462929e-05
-5.35621519566537e-06
-3.7230370612767e-05
-1.77812408131924e-05
-4.19025622713823e-05
-9.93321993897475e-06
-3.76647863031243e-05
-1.97679281016393e-05
-2.72807005910933e-05
-1.18122426579468e-05
-7.6284736339228e-07
-2.87369518264316e-05
-4.84992678385342e-05
-4.11441874687157e-05
-3.94654092622192e-05
-3.37776180508075e-05
-5.58093115980992e-05
-3.74330712949133e-05
-3.67985088140143e-05
-3.07654764445107e-05
-5.38340001199604e-05
-6.10574435581982e-05
-2.18727133302261e-05
-2.58547649385803e-05
-2.62793288531891e-05
-3.0461067871336e-05
-4.65788831996629e-05
-4.03577072562888e-05
8.64537374699173e-06
-3.25462498046085e-05
-2.78275218414564e-05
-3.54382240592579e-05
-2.03050995760034e-05
-4.77694663721373e-05
-1.32862718390345e-05
-1.19649853924292e-05
-8.58375545387043e-06
-2.67504895446325e-05
-3.89021115593782e-05
-8.64770622078941e-06
-4.05227054085505e-05
-2.15696515080227e-05
-2.30102425167305e-05
-1.72280899017838e-05
-6.01060940980974e-05
-5.04136939127036e-05
-2.49902961239222e-05
-3.62962018803508e-05
-2.61729812813825e-05
-5.1218312392932e-05
-1.69046642127688e-05
-3.73099543886011e-05
-3.56374393663255e-05
-4.12255276898509e-05
-1.4645809246291e-05
-2.21841353846931e-05
-2.49236260630571e-05
-3.25836896226833e-05
-2.86503778133755e-05
-4.29351782458595e-05
-3.48858019692176e-05
-1.79800906809114e-05
-2.66237399157633e-05
-2.6070620627996e-05
-1.06180902321876e-05
-1.96905130084914e-05
-4.15345723327509e-05
-2.11895551224378e-05
-4.6093008793871e-05
-1.45702021324127e-05
-5.08392601858706e-05
-5.68178088774886e-05
-3.22161434643032e-05
-5.66463212905965e-06
-2.21783667011877e-05
-1.85143944246664e-05
-2.27030023354025e-05
-3.47330833244812e-05
-3.08265419012618e-05
-5.88024208822067e-05
-2.00344873307088e-05
-1.44062024160358e-05
-4.00881312686243e-05
-1.83541169268015e-05
-2.86619234453292e-05
-1.88059072192911e-05
-4.13462091548408e-05
-1.64353345763286e-05
-5.25824336007616e-05
-3.33929890638096e-05
-1.42300058898663e-05
-3.27635347552554e-05
-1.19330555674032e-05
-2.68705536521142e-05
-4.01549998559908e-05
-2.00337692342427e-05
-2.42276898251158e-05
-2.73255720721374e-05
-3.6223291815915e-05
-4.19925572781548e-05
-4.17583664710139e-05
-3.28763877565851e-05
-2.60414692053931e-05
-2.91214042940866e-05
-1.58670551766496e-05
-1.35462579756182e-05
-1.87001478873791e-05
-8.61792962945138e-06
-3.49526662095499e-05
-2.54936450272483e-05
-1.59198371861811e-05
-1.62591794189095e-05
-3.32286330487388e-05
-1.05363156480245e-05
-4.44757890093035e-05
-4.9421867160705e-05
-5.3212938539267e-05
-4.15195655458268e-06
5.11743463657268e-07
-3.18294404812937e-05
-2.38391116102009e-05
-2.31197134513006e-05
-3.26501392326008e-05
-5.54564186302523e-05
-1.11558056948044e-05
-3.72780707234494e-05
-3.96804208793864e-06
-2.86506354997519e-05
-4.62443323790667e-05
-6.05641322264112e-05
-1.85842919395757e-05
-4.28597135230536e-05
-4.89473471920894e-05
-9.84121980357671e-06
-1.25095529522497e-05
-1.17867992298314e-05
-1.29868047142128e-05
-2.43067000386182e-05
-1.11476712657093e-05
-5.21718128639971e-05
-8.39618485469138e-06
-3.05925637996394e-05
-3.93149046305584e-05
-3.21579449416805e-05
-3.50080151488577e-05
-3.82642855091413e-05
-1.84357211010104e-05
-4.17878165520553e-05
-5.22646393425726e-05
-2.75875131536244e-05
-1.76605646659848e-05
-4.990795754503e-05
-2.6884394777463e-05
-5.8957852610514e-05
-5.32708438529273e-05
-5.11677510505884e-06
-5.64624369160611e-05
-3.03915052706927e-05
-1.08295898033103e-06
-1.55836085558193e-05
-4.86528910534241e-05
-1.80747034983625e-05
-1.43668526183931e-05
-2.23519338874691e-05
-4.09540376747833e-05
-3.0651843528458e-05
-3.43898758668023e-05
-3.93652304520862e-05
-3.05451444943198e-06
-4.73327032968033e-06
-1.99686548838808e-05
-3.09546486968454e-05
-2.7326240498779e-05
-3.21982892429978e-05
-5.01363653537541e-06
-1.88357903494396e-05
-1.05192683371353e-05
-3.8891799597381e-05
-2.73738225656325e-05
-4.42470616857615e-05
-2.34742773367704e-05
-2.18847467087408e-05
-1.8344621754034e-05
-3.98540235059064e-05
-6.0012502125779e-05
-3.26605467588762e-05
-3.39668733242337e-05
-3.57418316654689e-05
-1.49095025722076e-05
-3.5007813728602e-05
-1.02925392325447e-05
-3.37735339918142e-05
-5.76219960127807e-05
-3.17696847503087e-05
-3.93507280381955e-05
-2.12399985778625e-05
-1.59954651694037e-05
-6.46562977149228e-06
-5.2923818667105e-05
-2.24828809243742e-05
-4.28735130280764e-05
-1.1094574706064e-05
-1.01276356595305e-05
-5.46270159218075e-05
-4.86891528170086e-05
-1.54979411207165e-05
-5.40055524848171e-05
-1.40703171287691e-05
-8.42574947614159e-06
-3.7120046276837e-05
-3.72609466991612e-05
-1.24908749747938e-05
-2.19234222209993e-05
-1.68730955758727e-05
-1.19129798958789e-05
-5.75924905541133e-05
-1.03114555081955e-05
-4.99794007800503e-05
-6.7530371400449e-05
-5.26315808021535e-05
-5.12041730746012e-05
-4.2817831448861e-05
-3.77757800108041e-05
-5.32459949189155e-06
-4.70902637931507e-05
-4.1142906692698e-05
-2.69804752344011e-05
-4.13553432948189e-05
-5.6471122401425e-05
-2.24994654558641e-05
-1.78031373213229e-05
2.08046727441734e-06
-2.52570496200344e-05
-2.68860755840285e-05
-2.23917215863901e-06
-4.47957363422732e-05
-4.77929131203623e-05
-2.69476736540174e-05
-3.20809383892485e-05
-4.15800442637134e-05
-4.32340801065678e-05
-1.54638062448121e-05
-1.91593403269946e-06
-1.2010208608852e-07
1.78591122509684e-05
-4.14011599151046e-05
-1.81340092023783e-05
-3.06567681407621e-05
-1.67062560265791e-05
-2.1282898088401e-05
-2.7900507912938e-05
-5.92921691593139e-05
-7.08294463081306e-05
-5.87884862193021e-05
-5.18940727141547e-05
-4.64486064671556e-05
-2.85741113173326e-05
-2.34737223653058e-05
-6.1200273824675e-06
-4.20740712534703e-05
-4.15970907279264e-05
-4.51792041614013e-05
-4.94965876856948e-05
-2.97942421607427e-05
-3.22581291423975e-05
-3.88334853406928e-06
-3.0094343310462e-05
-5.56178833765866e-05
-3.27821874105885e-05
-6.44427235564729e-06
-1.20139924972915e-05
-9.84933830505932e-06
-1.26116440794512e-05
-6.83780127261566e-06
-2.39206337985503e-05
-1.66397410800585e-05
-2.02454968252336e-05
1.12305618837605e-05
-1.26026678185197e-05
-2.20302419122685e-05
-2.46111766796697e-05
-3.05618730139774e-05
-2.69505509087238e-05
-3.29481035911054e-05
-3.09345728572951e-05
-6.16304541236336e-05
-4.30926014830091e-05
-1.85548692505692e-05
-3.93967534352642e-05
-2.55586982216195e-05
6.32586622047757e-06
-1.82419629805343e-05
-2.82861946853053e-05
-3.61089459139394e-05
-2.77421907596306e-05
-5.8914780026527e-05
-4.07414177748675e-05
-1.97626190250915e-05
-2.92507847803213e-05
-1.17807122094106e-05
-1.84514509800688e-05
-3.49165908176117e-05
-2.45583788310316e-05
-1.24039170970612e-05
-2.10350130032338e-05
-1.05937527300239e-05
-3.82450147156473e-05
-4.45640260524193e-05
-4.01334979337422e-05
-3.67026353370573e-05
-3.96910098565851e-05
-1.60160035409078e-05
-4.84341705324264e-06
-3.45898209010993e-05
-3.96432052860944e-06
-1.29743826674575e-05
-5.23913734345163e-06
-5.37818614265548e-05
-1.77031694287068e-05
-1.15875173168445e-05
-4.50818156466713e-05
-5.4947766594539e-05
-1.24185387349622e-05
-3.55799264724178e-05
-1.5373314644482e-05
-2.42705195301055e-05
-4.73231810291972e-05
-1.69043446912679e-05
-4.14998680452964e-05
-5.12109044980093e-05
-2.97043253606761e-05
-5.33455609613259e-05
-1.44447146812093e-05
-6.37918040111201e-05
-3.51717795906006e-05
-4.16403427691864e-05
-1.35788681553146e-05
9.94340396786205e-06
-6.80652540069375e-06
-2.72701963559864e-05
-8.41266689406489e-06
-2.05460653463797e-05
-2.14472061521364e-05
-4.84881412711626e-05
-3.26176297604661e-05
-9.17954993040125e-06
-3.36917006558855e-05
-3.3222014448401e-05
-1.73631862222159e-05
-1.94297327687183e-05
-2.83298545596474e-05
-2.36921336699291e-05
-5.32615907471502e-05
-8.13606802917297e-05
-5.58539581231237e-05
-4.67420778435488e-05
-5.17114535109576e-05
-4.24460827383884e-05
-2.71834154581419e-05
-3.09629552641617e-05
-3.59794673502793e-05
-2.52910835090671e-06
-4.97909100939484e-05
-2.05798195996813e-05
-5.84214553282833e-05
-2.71790002789828e-05
-1.98351811097159e-05
-2.19386778233185e-05
-4.75693526100039e-05
4.58259311021263e-06
-1.02721315799835e-05
-3.97072792826175e-05
-1.7181780393343e-05
-5.56324588161829e-05
-4.33810804886412e-05
-5.28324472074393e-05
-2.67277136857382e-05
-2.18677342597225e-05
2.51659409412262e-05
4.89506091737541e-06
-1.38686027692029e-05
-2.7242009319748e-05
-1.83317271123367e-05
-4.37369367042768e-05
-4.08729458774343e-05
-2.79578010755111e-05
-6.67631409689238e-05
-1.68709604362984e-05
-2.69142655457783e-05
-2.10544935708422e-05
-2.03299475220383e-05
-2.91814581940482e-05
-4.96428442681091e-05
-1.57822403165295e-05
-1.29046620514877e-05
-4.32111718384824e-05
-2.63230391330249e-05
-5.00533761391387e-08
-3.52282969812294e-05
-2.74809701883351e-05
-1.66434170190394e-05
-1.26536088320501e-05
-2.82563998563098e-07
-2.62677682368126e-05
-4.76988482243115e-05
-4.12572903253388e-05
-5.1083888623021e-05
-3.13307914089256e-05
-3.63958317726865e-05
-3.97129197901052e-05
-4.90787524879988e-05
-5.62326628473257e-06
-2.19453986780582e-05
-1.46340042663145e-05
-2.54713551267588e-05
-4.40706313683587e-05
-1.57706593044023e-05
-1.98822120537303e-05
-3.55984670271349e-05
2.25791509751113e-06
-1.41594329599223e-05
-4.237349065036e-05
-4.73755455241489e-05
-3.44147228605303e-05
3.14700913626934e-06
-2.55750911717315e-05
1.44075292353698e-06
-1.60220526477133e-05
-4.10360428488768e-05
-3.09472196592094e-05
-1.89310761682167e-05
1.25670787517806e-07
-7.53528715857437e-06
-1.39961711176052e-05
-1.489047961912e-05
-2.15556777854338e-05
-5.34276498174225e-05
-9.23106331043755e-06
-3.41282171409822e-06
-4.16351207715649e-05
-6.5726766660534e-06
-3.95541077621691e-05
-2.773758871096e-05
-7.58383560006749e-06
-2.61117837073685e-05
-2.02721566709522e-05
-3.40293457193466e-05
-2.95541508614403e-05
-3.9477700494324e-06
-2.56003217628658e-05
-3.97525928050315e-05
-1.25583584155699e-05
-2.5791683102488e-05
-4.59821766322473e-05
-9.05685736419179e-06
3.14739250859459e-07
-2.00632276631116e-05
-3.90159712883262e-05
-5.23000956575251e-05
-3.55277113743485e-05
-4.03493101793006e-05
-2.15831695462168e-05
-2.01240167666008e-05
-2.56065738401182e-05
-2.31210192518859e-05
-2.77939704492172e-05
-3.76932229167546e-05
-4.20691061666786e-05
-2.5468343536956e-05
-5.36267835270178e-05
-1.66182119764975e-05
-5.14027439781606e-05
7.16806328535305e-06
1.08614500202583e-05
-3.27976934488302e-05
-1.25709412668166e-05
-2.2460613382471e-05
-3.62215832734005e-05
-3.82730598404392e-05
-3.53863882426776e-05
-3.45021702992799e-05
-2.09451445259829e-05
-4.69981545540416e-05
-2.51442718482502e-05
-2.30471052669785e-05
-4.38978898028046e-05
-3.41566975655882e-05
-1.63174969669833e-05
-6.29573622126499e-05
-4.31112827398048e-05
-1.17180143188036e-05
-6.55015099743486e-06
-3.52962270830442e-05
-1.06518990296873e-05
-5.61692297906627e-05
-5.31603152411488e-05
-1.52599139554087e-05
-2.30464505899139e-05
-4.58502613061811e-06
-2.26289863537567e-05
-1.66781443826365e-05
-2.39362030818661e-05
-1.44771794744973e-05
-2.44665488230157e-05
-2.04931501282142e-05
-3.26265605657016e-05
-1.03791265310761e-05
-3.15223277533422e-05
-3.80831259783249e-05
8.93460373758864e-06
-1.66258520763841e-05
-3.15588859655979e-05
-1.24930812682707e-05
-2.10286874024997e-05
-5.86804876182729e-05
-3.04186891942892e-05
-2.85945976671944e-05
-3.61877435528344e-05
-9.59026540283972e-06
-2.5726114115454e-05
-1.96393165719904e-05
-1.27021928351369e-05
-3.03684005458715e-05
-4.25744939549216e-05
-1.11780128317815e-05
-1.47038801068071e-05
-3.86802884465091e-05
-3.54415947284538e-05
-4.01316749509593e-05
7.34431655204921e-06
-2.567742538297e-05
-3.16266134277558e-05
-3.91324791903856e-05
-2.67622901766753e-05
-2.37706195081363e-05
2.37164913083207e-06
-3.46910609779753e-05
-2.23724078007243e-05
-5.66131682030924e-05
-2.42044284474088e-05
-3.31190526064605e-05
-1.87199205104118e-05
-3.21958661803519e-05
-4.92744783601427e-05
-1.78746959130765e-05
-4.13164800924054e-05
-4.787647741418e-05
-2.44598032339276e-05
-1.89045074299565e-05
-5.65421403326447e-05
-4.8369615433785e-05
-2.97154474747137e-05
-3.42462849009585e-05
-2.84070128316685e-05
-6.40887719287152e-05
-4.70460091569734e-05
-2.81128091031459e-05
-3.5569762070978e-05
-1.05792125327749e-05
-2.89914871316467e-05
9.31183075873727e-07
-1.65790245693629e-05
-4.40134841013092e-05
-2.35560207998015e-05
-6.64025175285951e-05
-2.80097521867878e-05
-3.40830968036813e-05
-4.74702389711435e-05
-3.29557198350793e-05
-1.9308787197437e-05
-1.94584944792787e-05
-4.46750658145111e-05
-4.48490418212072e-05
3.46925625828856e-06
-5.81402284437245e-05
-2.99507762246612e-05
-8.38426223335226e-06
-9.98523514593216e-06
-1.36562433271582e-05
-2.51963137670241e-05
-1.08301593465095e-05
-2.10038767283926e-05
-1.92790531480425e-05
-3.4024025256875e-05
-2.6160974195011e-05
-3.32378665769749e-05
-3.88930725247278e-05
-2.59545974054817e-05
-3.46767638266751e-05
-4.11581756009929e-05
-1.24669726805195e-05
6.846073623011e-06
-4.36818028863912e-05
-1.8409413517605e-05
-1.49665348050136e-06
-2.5504206233742e-05
1.47173053399121e-06
-1.24017800981838e-05
-3.56981769051992e-05
1.524714651379e-06
4.20487442227927e-06
-3.70757053592349e-05
-1.58124490419021e-05
-4.59196745571462e-05
-3.14985500925021e-05
-2.60550131820651e-05
-4.11408724572568e-05
-4.89702013481897e-05
-4.55211402556797e-05
-3.36424315465164e-05
-1.20598688367775e-05
-2.65333180426544e-05
-2.6102115359963e-05
-3.50089302734424e-05
-3.58404684552663e-05
-1.87378700407452e-05
-2.80031762761171e-05
-1.51072039128555e-05
-3.28799521524757e-05
-1.90117080046693e-06
-5.73205444511623e-05
-5.0290784067096e-05
3.11317344507981e-05
-4.71090316756834e-05
-2.62956537186807e-05
-4.32059826279321e-05
-2.52568563823059e-05
-6.14422403565249e-06
-6.63516585760047e-05
-3.27416488679387e-05
-1.74132098913504e-05
1.369648467608e-05
-4.59073801946026e-05
-3.33583123642641e-05
-2.11049786138122e-05
-5.38244622534487e-05
-4.46994955984345e-05
-2.77421002699955e-05
-5.01250324951829e-05
-1.34531227679095e-05
-3.59890267894817e-05
-4.1303930529773e-05
-2.36743486763954e-05
-2.51051829582971e-06
-7.30591210574635e-06
-2.72137531856439e-05
-3.00864540753939e-05
-4.13493626160765e-05
-2.14781558163186e-06
-9.96074976956287e-06
-3.66823743898994e-05
-2.31733245767689e-05
-3.54222369943458e-05
-2.37593552325844e-05
-1.9780469785917e-05
-2.65393269381905e-05
-3.90257345301279e-05
-1.56403680367406e-05
-3.5903299110373e-05
-1.33376964659387e-05
-3.6739159428071e-05
-2.5845402253412e-05
-4.64868543636321e-05
-5.99327008693491e-05
-5.09518768115508e-05
-3.41078116558733e-05
-1.46316014253226e-05
-1.48577830340173e-05
-2.20444669513948e-05
-2.2691361807178e-05
-1.86085570875964e-05
-5.14677492988952e-05
-3.67466389281023e-05
-5.45355923304563e-05
-1.70982351242815e-05
-4.74286759597758e-05
-7.69764987809625e-06
-2.94958922352605e-05
-1.02425092733873e-05
-2.15801163258721e-05
-2.94530297669705e-05
-1.80568647551923e-05
2.62902150104231e-06
-3.29496239296029e-05
-2.19870256601922e-05
-4.83446033383995e-05
-3.14007473006686e-05
-2.88746691456667e-05
-1.71946734299833e-05
-2.20667442612942e-05
-3.64277626529377e-06
-2.57961892505267e-05
-2.55557824364644e-05
-6.63880326621422e-06
-3.62329162959455e-05
-3.38779727983573e-05
-3.2897206865843e-05
-2.23174678221765e-05
-3.46164439427769e-05
-1.28621445921682e-05
-2.61282210044947e-05
-2.82017086247404e-05
-1.4778994584417e-05
-2.27556762307252e-05
-6.14068473106992e-05
-2.9482261339957e-05
-2.88982308894235e-05
-9.20995541977759e-06
-8.5624199194905e-06
3.30509281776708e-06
-4.03389421053047e-05
-3.60579004402834e-05
-3.59712116389744e-05
-1.07493081257107e-05
-4.95844527275732e-05
-2.61644851801741e-05
-5.15267637792846e-05
-3.60420181504487e-05
-3.50014619405706e-05
-3.40055777157327e-05
-3.97091608007135e-05
-3.19924312466533e-05
-1.95752979734529e-05
-2.93214064778571e-05
-2.97945312157607e-05
-2.48337189501932e-05
-3.36269121858042e-05
-6.8445464345643e-05
-1.13295819814555e-05
-4.84461040782432e-05
-1.14429851553481e-05
-4.1065240147216e-05
-2.90185172300261e-05
-4.38767730329777e-05
-2.29819912792832e-05
-2.32689173551179e-05
-1.48588105638902e-05
-1.51074295926471e-05
-2.72120756768714e-05
-2.96449132140981e-05
-3.43327377881568e-05
-4.80244473014376e-05
-3.06573675548517e-05
-1.66544812648126e-05
-2.0451560416871e-05
-2.18234589363461e-05
-2.0876339442035e-05
-2.52756592623776e-05
-2.41199414001012e-05
-4.10360423554769e-05
-2.27447193483974e-05
-2.57738010652822e-05
-3.54375510443894e-05
-6.42414688778046e-06
-3.07159929422443e-05
-2.55760572398464e-05
-7.41472090943713e-06
-2.96455823023402e-05
-4.76380219973545e-05
-5.39396569534714e-05
-3.95855432463719e-05
-5.69631517693045e-05
-3.20115066527962e-05
-1.85327777027686e-05
1.47889994962555e-06
-2.89050078923257e-05
-2.49492980654215e-05
-9.96390188353648e-06
-3.14205998053771e-05
-4.34649852864641e-05
-2.69189278044771e-05
-2.86691182913616e-05
-6.54236953922771e-06
-5.35235435626751e-05
-2.16873045306362e-05
-1.66619808070998e-05
-2.57933883977432e-05
-2.27085608731962e-06
3.79225047585316e-06
-4.0874361476933e-05
-3.48054510683426e-05
-2.75336853042181e-05
-1.41451166638341e-05
-1.45753395539089e-05
-3.07870706930289e-05
-4.58224647483632e-05
-6.39581142486084e-05
-2.68668965475841e-05
-3.28630658043838e-05
-6.35018846412024e-05
-2.99363299950232e-05
-3.83888984205204e-05
-4.28867846562328e-05
-4.16079183905276e-05
-2.01275442750029e-05
-3.02500865851678e-05
-3.67689135449014e-05
-1.21961424905326e-05
-3.11019905051627e-05
-2.59549529271903e-05
-3.62123090007742e-05
-1.35028218020244e-05
-4.46059919395023e-05
-1.6543370451502e-05
-3.67156933395916e-05
-1.80923124918326e-05
-4.10294487101654e-05
-4.48265263891983e-05
-1.38265849887264e-05
-3.491550087602e-05
-3.01807497863154e-05
-1.91712170875661e-05
-4.8598586946174e-05
-4.0945523962338e-05
-1.82809933526285e-05
-1.16122663420738e-05
-3.82624479353066e-05
-1.65880739038492e-05
-6.66398869898417e-07
-2.53983676566769e-05
-4.41082232999099e-05
-4.46446459707387e-05
-9.38658975043676e-06
-4.2786993288614e-05
-4.71045879123951e-05
-6.19374351724906e-06
-2.34692824526611e-05
-3.40642086256274e-06
-3.77671839682352e-05
-2.8169607576922e-05
-9.01220915883027e-06
-2.35190955099711e-05
-4.09408430725319e-05
-3.52887754947741e-05
-2.91019617283792e-05
-1.60592065152464e-06
-2.03604242760304e-05
-2.27983822881214e-05
-5.18293535352049e-07
-7.36356930212747e-05
-3.79827486746984e-05
-2.37013111606182e-05
-4.23635843906612e-05
-2.40709876725312e-05
-4.78255882082411e-05
-4.53223604317162e-05
-2.79450607605754e-05
-1.93503640410494e-05
-3.76204550776554e-05
-2.03759110219844e-05
-5.953163908455e-05
-5.36341683639612e-05
-4.52745837411297e-05
-1.58533601398439e-05
-7.45900909574898e-05
-5.56263915175941e-05
-4.15654717072459e-05
-3.03217633455754e-05
-6.54540447975283e-05
-3.38113309041547e-05
-5.82398355896402e-06
-2.34115397754515e-05
-1.28145960764367e-05
-4.32063783019422e-05
-2.99664354366029e-05
-2.94723417134085e-05
-3.75889101930583e-05
-5.37132616602985e-05
3.39823032750411e-06
-1.48296009248354e-05
-4.3055934899387e-05
-5.69708902008806e-05
-3.88873737714921e-05
-4.43458053162047e-05
-3.46253847032498e-05
-3.94715537042199e-05
-2.32933986200183e-05
-3.74726518170211e-06
-3.52122178419848e-05
-3.96521909656598e-05
-5.63224677137591e-05
-4.64617861321009e-05
-5.24675230589289e-06
-2.50830815545783e-05
-8.03597212581287e-06
-1.70383893234798e-05
-3.92832720405786e-05
-5.47224084506466e-05
-3.36357937816708e-06
-3.55630838333406e-05
-3.06416585079594e-05
2.36057425639222e-06
-5.29811125912633e-06
-5.34609892843979e-05
-2.90613895826226e-05
1.76800029163907e-05
-2.81586755513494e-05
-4.44232031710446e-05
-1.23675564218697e-07
-1.31309075631863e-05
-2.86428378035282e-05
-1.23138537382639e-05
-1.30655452948878e-05
-3.97057284494483e-05
-3.21329425841153e-05
-1.94326181295259e-05
-1.97420519632099e-05
-1.68157492936291e-05
-4.71056877529315e-06
-3.89800827347628e-05
-1.33091172394939e-05
-3.7856909816426e-05
-5.65755805056866e-05
-8.57775367040765e-06
-6.74012730524782e-06
-2.53075013010139e-05
-5.68245830591464e-05
-2.16556024577584e-05
-2.1955850593274e-05
-3.9007198504253e-05
-3.22353183520771e-05
-2.20453930741447e-05
-1.21085151361016e-05
-3.5715619933654e-05
-4.56175195774905e-05
-1.85237317917478e-05
-4.95290000860199e-05
-4.22858704835876e-05
-2.54526692752363e-05
-2.15625663815626e-05
-2.87203916735997e-05
9.27632154300145e-06
-1.77118056912467e-06
-3.44285829579733e-06
-1.70011749935401e-05
-3.40522399649376e-05
-4.58135797576171e-05
-3.32200708558231e-05
-1.94516466084887e-05
-5.13160777335583e-05
-3.08826390092087e-05
-3.02384882650558e-05
-2.66614812988453e-05
-1.55681507126454e-05
-1.89157391325909e-06
-2.98082310071362e-05
-3.14971805832727e-05
-1.46065455031284e-05
-2.10265149592251e-05
-4.12946869111319e-05
-1.58525035247559e-05
-1.45617834258198e-06
-2.31882719453933e-05
-5.55380166594694e-05
-3.02972704493128e-05
-3.90684659766681e-05
2.89666909839851e-06
-3.40868645098026e-05
-3.56065924386291e-05
-3.03345549428371e-05
-3.164435933779e-05
-2.49541188987176e-05
-5.92494620677119e-05
-4.39501390813761e-05
-3.05629311693816e-05
-2.65160544063436e-05
-5.50381023721526e-05
-4.95426088486644e-05
-2.45870452531134e-05
-3.30663436868185e-05
-4.62042145636561e-05
-4.82542343078625e-05
-3.79670760941826e-05
-1.93717421320979e-05
-3.62366216720205e-05
-5.90879005832828e-05
-1.38341148089848e-05
-2.19644488893644e-05
-2.82802713310185e-05
1.70488190823874e-06
-1.93730946415357e-05
-2.05679493982021e-05
-2.02353995699355e-05
-6.1977648021289e-05
-1.90374092027909e-05
-1.84544115744231e-05
-1.5081380997334e-05
-1.51453641407469e-05
-1.24460876621298e-05
-3.53760797093613e-05
-4.55902163392561e-05
-4.65666700394639e-06
-4.30922078884105e-05
-2.84043249543951e-05
-2.74135788222152e-06
-3.78151448268584e-05
-4.07140622014567e-05
-3.47262579250642e-05
-2.68143997087768e-05
-1.84684801747065e-05
-1.41557711293501e-05
-3.05182554098941e-05
-3.15602003170326e-05
-1.60716079403071e-05
-4.67090198932437e-05
-5.4262017160355e-05
-3.59652520676687e-05
-1.4244594358297e-05
-1.9323011945173e-05
-4.62356514946282e-05
-3.73260301565477e-05
-3.7047843182256e-05
-6.04441718888399e-05
-2.19475082424997e-05
-3.2182203225766e-05
-2.78631319065608e-05
-3.63445462540512e-05
-1.06880756851058e-05
-2.65622289609122e-05
-2.60338507012014e-05
-2.73148218915729e-05
-1.69679376416919e-05
-3.06781082636064e-05
-2.6264657983423e-05
-2.91570025309484e-05
-4.30305637008403e-05
-1.41185564475053e-05
-4.25191873088481e-05
-4.95501080898569e-05
-3.81519889355891e-05
-1.34964505288758e-05
-3.74164853243857e-05
-3.74377716808136e-05
2.75244940519989e-06
-4.04071203169158e-06
-3.22418138299464e-05
-9.6242515996306e-06
-3.1393574525105e-05
-6.03336120370718e-05
-3.87792291184342e-06
-3.0889978511134e-05
-4.55032548292146e-05
-5.35845776117255e-05
-2.66858337809026e-05
-4.03871468565352e-05
-6.56753577963808e-05
-3.08621525587785e-05
-2.51946976692674e-05
-1.84138541354681e-05
-1.07878045212755e-05
-5.00437562388727e-05
-1.7000416170516e-05
-4.08090139305817e-05
-3.44151219213991e-05
-2.64147865621714e-05
-3.97248264485036e-05
-4.14283889137106e-05
-3.56222419975652e-05
-1.22082450131809e-05
-2.95823369410367e-05
-3.32464533263347e-05
2.14950630046144e-05
-5.78683972073993e-06
-1.31130264597103e-05
-4.01692117585812e-05
-2.15201120422254e-05
-2.23121802063009e-06
-4.30759992693501e-05
-1.85539038793705e-05
-3.61985184808294e-05
1.12098937032513e-05
-3.73539171165894e-05
-2.27123126815502e-07
-3.27996228771727e-05
6.44076927689001e-06
-2.30290027613508e-05
-4.50057674355192e-05
-7.00804546849373e-06
-1.44057966386509e-05
-7.05608559523219e-05
-2.19728799728638e-05
-7.68385210338223e-07
-8.37167606426232e-06
-4.11526999389931e-05
-1.5824510563201e-05
-3.53283930421751e-05
-1.80922565016797e-05
-2.27901368235199e-05
-3.39451295359101e-05
-3.63271557563595e-05
-1.43188795148952e-05
-3.229687539387e-05
-5.69698452943496e-05
-2.65205345403046e-05
-5.67375853997936e-05
-1.4830250442123e-05
-4.51903143551271e-05
-4.2651397137259e-05
-3.33165331000288e-05
-3.49728813673044e-05
-5.05099695316257e-05
-3.16214614572439e-05
-1.2380340815795e-05
-8.28768416345464e-06
-1.99616101085239e-05
-4.40282269441686e-05
-2.54496149212955e-05
-4.37084560129726e-05
-6.5149858081157e-06
-3.30008889356396e-05
-2.29529777241657e-05
-1.99008990243908e-05
-1.50906500223107e-05
-4.56211674279817e-05
-1.82607057609683e-05
-4.14095395657069e-05
-3.29755036665468e-05
-4.82398962481065e-05
-1.30410493544993e-05
-3.21508131790715e-05
-2.15893312307435e-05
-2.66289023298072e-05
-4.66344862641217e-05
-2.41031602717559e-05
-1.84913440478972e-05
-3.98346381490539e-05
-5.56853838372973e-05
-2.20166973923479e-05
-1.09694332488849e-05
-4.4238676805866e-05
-6.31970423376578e-06
-5.47614834529095e-05
-2.28102018220356e-05
-6.01683526589905e-06
-3.24391689540184e-05
-1.99246111576054e-05
-3.69320754324045e-05
-2.64747205231182e-05
-2.0489377853696e-05
-2.79902332239041e-05
-4.49912645195967e-05
-2.39367651427721e-05
-5.46076118753598e-05
-3.43138532361719e-05
-3.67627464725448e-05
-1.29217403408135e-05
-3.54313692921438e-05
-1.5330904215116e-05
-3.08975021549271e-05
-3.65069400812875e-05
-2.34678618367849e-06
-1.39711655471152e-05
-2.57108294656017e-05
-5.05321353767067e-05
4.10226370419915e-06
-2.20555577400664e-05
-5.36114659051054e-05
2.17034689347644e-05
-2.06199117547054e-05
-4.66113966967637e-05
-6.18174753935178e-06
-2.60425530223273e-05
-6.43397722182108e-05
-2.52681809133078e-05
-2.54403040811743e-05
-6.54984853522105e-06
-5.11265429080862e-05
-3.22934335887464e-05
-4.8553294357265e-05
-5.96063593232946e-06
-3.87599030368191e-05
-1.84335177616034e-05
-1.87462675963775e-05
-1.22893922217356e-05
-3.56910965434874e-05
-4.53877067053649e-05
-1.71527573439111e-05
-1.61688400061544e-05
-1.49414434226493e-06
-1.22158560146471e-05
-1.86435097800633e-05
-3.88373229072815e-05
-5.05017057999532e-05
-2.11546458287019e-05
-3.17903862132743e-05
-2.07073286168553e-05
-3.62695171465516e-05
1.11214214360931e-06
-4.14770702492489e-05
-2.10835502724776e-05
-2.42597923109514e-05
-5.30928393409354e-05
-5.95274962598537e-05
6.35815314209468e-06
-6.88931258667993e-05
-3.80658599267189e-06
-5.45494369267032e-05
-2.23597258329312e-05
-5.11469983647681e-05
-3.86903635749431e-05
-3.57554172637933e-05
-2.5986125556729e-05
-1.73642523672662e-05
-4.06745684407096e-05
-7.01552988159236e-05
-2.81960292482738e-05
-2.20420213989419e-05
-4.64511952593544e-05
-2.14569034272773e-05
-2.67313959979495e-05
-2.01491732542793e-05
-2.85864383173657e-05
-1.52005001363934e-05
9.84786841868458e-07
-1.96356824985008e-05
-2.55165790734147e-05
-1.81849270563949e-05
4.7910932202674e-06
1.44054363373385e-05
-4.90093421096989e-05
-2.15582725905888e-05
-3.86242023821975e-05
-9.71732052203796e-06
-3.18333576746292e-05
1.4434431864618e-06
-2.96336504583762e-05
-4.37246237518416e-05
-2.72920827213599e-05
-5.89676541127832e-05
-1.57682890467633e-05
-3.8425633530825e-05
-5.64602419688052e-05
-5.30648496159781e-05
-2.81783316468571e-05
-4.04212244626157e-05
-5.27419322848315e-05
-2.28111661117963e-05
-5.15005121147241e-05
-3.43681065141408e-05
-1.7180504910197e-05
-4.43705338409821e-05
-3.55806179798485e-05
-7.16413655625817e-05
-3.53991850281912e-05
-2.80987849311902e-05
-2.62697664751247e-05
-2.43337536111977e-05
-6.42839020535876e-06
-2.8111765891662e-05
-3.94624888790572e-05
-5.39035121626771e-05
-2.55502890672408e-06
-2.84261168079584e-07
-3.79572479799049e-05
-3.2306877341028e-05
-1.64470196333145e-05
-4.31409760960298e-05
-4.99704678807607e-05
-1.15934777388827e-05
-5.17936547462944e-06
-4.22503211754482e-05
-3.18888010609209e-05
-2.31613676893646e-05
-2.23371937774032e-05
-4.07610957133085e-05
-3.39121924482627e-05
-2.98141098631928e-05
-4.25638877207155e-05
-5.0778352381654e-05
-6.24489079635584e-06
-2.96893538924263e-05
-3.27792767428792e-05
-2.6648595854148e-05
-2.27392502035354e-05
-3.36561818942113e-05
1.37660414269379e-06
-2.75112200650863e-05
-3.7200185380911e-05
-2.33584530381332e-05
-5.10148254688548e-05
-3.31588617730305e-05
-2.9849295320507e-05
-2.80302929736801e-05
-2.99093879091323e-05
1.83172041895489e-05
-3.81492775626701e-06
-1.7907578189038e-05
-2.37032409849071e-05
-3.21397724504308e-05
-1.70514053443554e-05
-2.91789064760349e-05
-1.27121864197075e-05
-4.67626099835914e-05
-5.13774289886502e-05
-5.39638174459853e-05
-2.04761509680921e-05
-3.55710192811481e-05
-3.11449554099022e-05
-1.89745101605386e-05
1.30040760057388e-05
-6.32594531706556e-05
-1.21094219956725e-05
-4.38926547705997e-05
-3.12676918629529e-05
-2.11187430032825e-05
-3.64988297858157e-05
-2.37333858424881e-05
-2.96375674509914e-05
-5.70047736684187e-05
-2.30948421086233e-05
-3.83112808539456e-05
-1.66268403910346e-05
-3.22853285527809e-05
-2.61648760228106e-05
-2.649222485462e-05
-1.81081647087221e-05
-4.47041790078481e-05
-1.88640934735426e-05
-4.30429087749639e-05
-1.73266483100143e-07
-4.04375135869452e-05
-4.63598455933795e-05
-1.39738193196471e-05
-1.77836542022491e-05
-6.45647012380632e-05
-6.37224773057459e-05
-5.44663073320476e-05
-2.78240201132628e-05
-3.01428090192104e-05
-1.87524133084356e-05
-9.22754647494064e-06
-2.7278043010794e-05
-3.2680546289865e-05
-3.95598364311982e-05
-2.13441333955647e-05
-5.31125573718862e-05
-1.99866792312549e-05
-6.99274696322389e-06
-5.93106252637999e-05
-2.6322139384065e-05
-4.76707261559e-05
-2.31664719679797e-05
-4.76997313553146e-05
-8.39720205990256e-06
-3.68947968972519e-05
-4.55418149807725e-05
-2.64037885332503e-05
-1.91164630258507e-05
-4.69542539767144e-06
-6.49539094563154e-05
-3.153518192079e-05
-3.32268203453161e-05
6.88812433791622e-06
-2.61217617786877e-05
-2.44814946764632e-05
-4.4306180786468e-05
-3.31474119957893e-05
-3.43971753634029e-05
-4.37737079011399e-05
-3.8714884377696e-05
-2.99727424552518e-05
-4.3040299824175e-05
-5.20075503610205e-05
-1.03437463376369e-05
-2.41930963441588e-05
-5.31904121234181e-05
-1.73869593711036e-05
-4.69236909634182e-05
-1.41058927828295e-05
-3.31017865591186e-05
-5.8346541000986e-05
-6.53173727571029e-05
-8.24934601405583e-06
-2.45637360719235e-05
1.3945113975112e-05
-3.9295020795413e-05
1.38058794057725e-05
-1.715067192318e-05
-3.504333012656e-05
-6.82296017973095e-05
-5.0250984912094e-05
-4.47345250604368e-05
-2.70306910880372e-05
-2.45847380403176e-05
-1.5661374834964e-05
-9.34320761685706e-06
8.02279440444596e-06
-3.14053580749868e-05
-4.80087000759004e-05
-2.53307140353484e-05
-2.91737572226107e-05
-2.15791274140368e-05
-3.88711664575969e-05
-1.43234111464129e-05
-4.60261544992974e-05
-4.02347184841856e-05
-1.99047991631227e-05
1.37268411080803e-06
-1.75106599341643e-05
-6.70774547384158e-05
-1.56038595945108e-05
-4.06376292124509e-05
-3.5889475419294e-05
-1.77400696251461e-05
-3.83655179735522e-05
-1.38883374420167e-05
-3.11395356381128e-05
-3.18251225063641e-05
-2.01740567234355e-05
-2.99545443846739e-05
-5.9985381928034e-05
-2.44805429134056e-05
-1.10911716530994e-05
-2.54528617814823e-05
-3.22792863132301e-05
-3.23154628474854e-05
-3.16001196383486e-05
-2.55861795500586e-05
-2.94081470476947e-05
4.24333658774776e-06
-2.5309301495855e-05
8.24340410793555e-06
-2.93492998174891e-05
-4.9332464497878e-05
-3.06174588558275e-05
-2.09594605895165e-05
-3.72568069228377e-05
-2.3037930430769e-05
-1.11115680396169e-05
-2.23667093708435e-05
-3.07597669311708e-05
-4.56719978872909e-05
-1.83661551520308e-05
-2.38902895059224e-05
-1.1186059392764e-05
-3.36053999181213e-05
-4.07795437784299e-05
-5.67749991169056e-05
-2.71590887180148e-05
-2.15541034848624e-05
-4.25446407343019e-05
-2.63053124856949e-05
-1.28831772636566e-05
-4.11489657957345e-05
-1.2924380812608e-05
-3.12728303856684e-05
-3.2546299773228e-05
-3.02947921652576e-06
-4.73567441596923e-05
-2.82195466284085e-05
-4.18321418315626e-05
-2.84585181673406e-05
-3.70912574040408e-05
-3.55651907116872e-05
-9.05052316516859e-06
-3.34390190924926e-05
-3.98011758999853e-05
-2.46290219106264e-05
-1.89643176493629e-05
-3.50870216763622e-05
-1.91506901770312e-05
-4.1788995361719e-05
-3.33673684302963e-05
-3.05614668570519e-05
-3.16756391800058e-06
-2.39392253974818e-05
3.91505271825718e-06
-4.02316059994827e-05
-1.74217317948945e-05
-2.83740120610504e-05
-1.513431519273e-05
-2.73969590942886e-05
-1.62707148469325e-05
-4.11018390840587e-05
-1.31336823797421e-05
-3.3010505596066e-05
-1.30573399467655e-05
-5.88729983499635e-05
-1.34711431246006e-05
-2.74068994573798e-05
-3.25041453926252e-05
-3.69445033809032e-05
-3.01368608079258e-05
-2.33724230197746e-05
-4.94416429430902e-05
-1.92636074122803e-05
-2.99718893438613e-05
-2.52159618061618e-05
-1.52310813359622e-05
-4.01913120324493e-05
-4.92578155302766e-05
-4.89633658435616e-05
-3.21275810944286e-05
-2.72222769271106e-05
-4.24534909277163e-05
-4.04520450758479e-05
-2.97854351258363e-05
-3.23365081438687e-05
-1.0806900861127e-05
-1.37632641900669e-05
-2.92340226648039e-05
-2.25794607655498e-05
-2.13411269744631e-05
-3.00285619780973e-05
3.68741234442263e-06
-3.461580059737e-05
-6.75925149105781e-06
-1.62303370615112e-05
-6.22724916276055e-05
-5.69379211654565e-05
-3.1851260261533e-05
-2.38925703101675e-05
-2.08788344568143e-05
-3.43809297603512e-06
-3.25122193921008e-06
-5.10647770655191e-06
-4.62463277015879e-06
-6.08491237051913e-06
-7.96944321327247e-05
-6.78159111466125e-06
-5.73535398151016e-06
-5.62644052410381e-05
-5.17081296151387e-05
-3.64874434797424e-05
-3.92755243851509e-05
-3.07181702528938e-05
-4.63716725462739e-05
-4.18956016223295e-05
-3.55200593315229e-05
-1.11516880653702e-05
-3.1188083975061e-05
-2.01276426108618e-05
-3.19165838859524e-05
-2.09352959388104e-05
-3.75521656701416e-05
-2.56635807121237e-05
-9.8169360533617e-06
-5.7344219081501e-05
-1.72542607778274e-05
-3.29024051376888e-05
-1.58442552561922e-05
-4.08265987638931e-05
-2.61226065142508e-05
-2.40804282125474e-06
-3.72115286057712e-05
-4.0954101224317e-05
-2.80485927743539e-05
-2.86695601052211e-05
-3.34626359494158e-05
-3.05693147364648e-05
-3.50647634480102e-05
-3.16926163480546e-05
5.47750005231136e-06
-2.70046324285966e-05
-3.1813675849317e-05
-1.43227669149311e-05
-2.17925917602981e-05
-2.74982046977205e-05
-2.66287101481389e-06
-2.42813629439205e-05
-4.32247863621659e-05
-2.22484947505035e-05
-1.88803540104956e-06
-1.34854425262991e-05
-1.14897044998659e-05
-2.0449014285659e-05
-3.3471069774799e-05
-2.88785320300233e-05
-5.8750748414083e-05
-1.36124586505343e-05
-2.62876843405894e-05
-1.21876021808272e-05
-2.38945108850204e-05
-3.40443579880772e-05
-2.0651712605505e-05
-2.63843130758917e-05
-9.20717593719321e-07
-1.66501240235941e-05
-1.98112019025666e-05
-2.71472184080335e-05
-3.09307901360699e-05
-3.97472782588425e-05
-4.87087695873217e-05
-2.26415823712808e-05
-2.33231080180729e-05
-4.57313328534485e-05
-4.55015636573017e-05
-2.54494900843167e-05
-1.55330891879809e-05
-4.683916898308e-05
-1.90179542420364e-05
-2.20764220507492e-05
-1.47718052456769e-05
-4.56738867580378e-05
-1.40384182131679e-05
-1.06200807479493e-05
-5.89444383552688e-05
-1.19231809019608e-05
-6.69896241765186e-05
-4.20095833029068e-05
-3.96103340398093e-05
-4.76467623842544e-05
-5.07198741966219e-05
-1.6290996979223e-05
-2.5586734571926e-05
-4.01093559472604e-05
-1.2537121348008e-05
-1.78251457666464e-05
-4.05575052814311e-05
-1.6125135978066e-05
-2.63388544044369e-05
-2.97529782867111e-05
-5.60145236684274e-05
-2.41725222867056e-05
-1.33060540617151e-05
-3.8904845589554e-05
-3.22028138084546e-05
-4.13460296127356e-05
-3.25284979597847e-05
-3.7221180507793e-05
-5.19111830438293e-05
-2.57883047073556e-05
-1.75422541852381e-05
-3.35135671255816e-05
-1.57370842054428e-05
-2.65355721979158e-05
-1.81366791065197e-05
-3.04439399784684e-06
-1.87182461060854e-05
-4.59559113873926e-05
-3.52467946889204e-05
-3.55467285729728e-05
-3.08505371359649e-05
-3.47794338949691e-05
1.85550919053364e-06
-3.6742648332611e-05
-3.28571453303368e-05
-3.8545591271685e-05
-3.91505193325899e-05
-3.20087204994411e-05
-2.85817196832106e-05
-6.83933132551835e-05
-2.86438931468091e-05
-3.82346909372661e-05
-2.13840688904627e-05
-2.32061472573255e-05
-4.02105591472752e-05
-3.04811099338664e-05
-2.7021295818405e-05
-8.31250709597191e-06
-1.32427502410712e-05
-2.05662612119422e-05
-1.22859575050007e-05
-2.863790740264e-05
-5.56964258712013e-05
-4.79423064265349e-06
-3.70826171991163e-05
-2.2905920265516e-05
-4.15262697922842e-06
-5.7624652839014e-05
-3.40663053252841e-05
-3.03372224088679e-05
-3.75850211124668e-05
-5.30925864966339e-05
-3.11836618921089e-06
1.16144463235411e-07
-5.384168076604e-05
-2.52181376868979e-05
-3.77564013990218e-05
-4.20667050318872e-05
-1.0387148201202e-05
-4.96626536566762e-05
-3.56788930193324e-05
-1.24103600171051e-05
-4.10854820668132e-05
-3.24895022393715e-06
-4.07162549191389e-05
-3.89737818069271e-05
-4.65439970236264e-05
-3.40617792611755e-05
-4.59051693892564e-05
-5.90652406183306e-06
-5.48857425735369e-05
-3.40204684506384e-05
-3.83825457982202e-05
-3.53261517724391e-05
-1.29033847482383e-05
-3.67884762626095e-05
-6.06475817048001e-07
-2.58687610157579e-05
-1.20244872072213e-05
-4.86151388736961e-05
-3.08866924340341e-05
-3.66056901278168e-05
-6.08455526890791e-05
-1.52414229705481e-05
-1.50340427652992e-05
-2.25416291147055e-05
-5.08591742938369e-05
-2.35230125348999e-05
-2.12830788288282e-05
-3.55632158566215e-05
-3.06463953885159e-05
-4.41343812110658e-05
-1.60148827178501e-05
-1.10990184554126e-05
-4.57919266026036e-05
-3.18117442971141e-05
-2.8852096286285e-05
-2.13876208714119e-05
-3.69156180250452e-05
-2.28240461908849e-05
-2.59657306815312e-05
-2.85505541815132e-05
-4.14978287683055e-05
-1.35875388777804e-05
-1.67073276417348e-05
-5.19474133740895e-05
-2.11488464288373e-05
-4.17764701395159e-05
-6.85235904225664e-05
-5.28233481706092e-06
-9.25486624685398e-07
-4.78398609738318e-05
-1.15445752520402e-05
-2.33567511306761e-05
-8.95979166035428e-06
-3.50240529437445e-05
-3.83577208383282e-05
-1.64266545024589e-05
-6.39995609086958e-05
-3.4479590143516e-05
-4.42458928558232e-05
-3.4053391489082e-05
-2.97208448300059e-05
-4.64491766244023e-05
-2.75323988521704e-05
-9.0812609222491e-07
7.92036519511375e-07
-3.77704981407313e-05
-2.43659974726128e-05
-3.38224403030453e-05
-4.60399846965393e-05
-1.6641401755847e-05
-2.2891470945743e-05
-1.92808610511241e-05
-3.06363591343639e-05
-1.77644733264865e-05
-4.36751291781223e-05
-5.49248630554381e-05
-3.53365809086769e-05
-4.87764357829635e-06
-1.70021155897149e-05
-1.95234016527421e-05
1.26936604559454e-05
3.38427102093525e-06
-2.02804918757707e-05
-9.46656421102913e-07
-4.30372322275408e-05
-3.54906630413282e-05
