# Supplementary material for: Research on computational propagation and identification of mine microseismic signals based on deep learning
Source: PLoS One. 2025 Oct 22;20(10):e0334641. doi: 10.1371/journal.pone.0334641 (PMC12543183; doi:10.1371/journal.pone.0334641)
Supplement: S6 Data — (ZIP) [file pone.0334641.s006.zip › 000100900000164.xlsx_0.txt_24.txt.txt]

-4.29231755345507e-05
-3.07232594649251e-06
1.96933136396449e-05
-4.99436790212142e-05
-5.49761683973559e-05
6.02314819822929e-06
-2.96709146601131e-05
-3.04325253664712e-05
-4.83637230120926e-05
-3.70320451872704e-05
-3.27102805762109e-05
-3.21019103820373e-05
-4.94079617482457e-05
-1.91933461199968e-05
-3.24928528981137e-05
-5.48247237287626e-05
-4.03479815481166e-05
-2.54768320847936e-05
-8.44093214875095e-06
-1.43668662997954e-06
-2.92117112824661e-05
-2.44511850655924e-05
-3.69075713090429e-05
-3.21533432923502e-05
-4.04118605721691e-05
-4.45840293944238e-05
-5.12461284912919e-05
-1.63797894792542e-06
-2.61656764232119e-05
-1.39042033197976e-05
-1.39147192423894e-05
-3.50590285852369e-05
-2.91976718291472e-05
-6.7055891613902e-06
-1.56348859619172e-05
-3.30362122216682e-05
-3.29311928668508e-05
-1.98756987797042e-05
-4.47328717112184e-05
-4.5885367292445e-05
-5.87016809540584e-05
-1.42991135888057e-05
-2.76173553963482e-05
-2.81343467707104e-05
2.3799640443296e-05
-1.48444738436885e-05
-2.38516695743139e-05
-2.6524320368802e-05
-1.96746079034752e-05
-3.85119195869782e-05
-1.52798659305619e-05
-4.5262273977091e-06
-3.31987868773135e-05
-1.60504683388983e-05
-6.1706418568708e-05
-3.87220200427047e-05
-3.05523050276404e-05
5.56203667555789e-06
-1.62888306012475e-05
-4.21559130060128e-05
8.57061703112003e-07
-4.32626207197006e-05
-2.94384005345405e-05
-1.35844360245204e-05
-6.22203209810864e-05
-5.01881895350208e-05
6.06942068106328e-06
-1.03129209509004e-06
-8.20205711356984e-06
-7.07882721794866e-05
-4.04343838055221e-05
-3.87781988646628e-05
-3.1007096472257e-05
-4.83635748870936e-05
-5.25410849684345e-05
-5.39048806763068e-05
-1.40709398405265e-05
2.27028352206132e-06
-5.60994619444139e-05
-1.04289106071928e-05
-9.67989420751704e-06
-6.21500392344878e-06
-2.77252235316698e-05
-4.24033558513e-06
-4.10373056769288e-05
-2.58355212859495e-05
-3.8213411277329e-05
-2.01088938606133e-05
-2.7504588129077e-05
-8.65353818481741e-06
-3.17012503997588e-05
-6.45001394329289e-05
-3.8390906664968e-05
-4.69117816192017e-05
-2.38990375522954e-06
-3.114938731494e-05
-2.5110385659393e-05
-2.98090963742916e-05
-3.85640585641816e-06
-4.12607200817669e-05
-6.3583902230144e-05
-2.97833928016236e-05
-6.76571592394547e-06
-1.22121944975529e-05
-3.40246468681682e-05
-3.0249231496277e-05
-5.11677210342185e-05
-2.7542993832391e-05
-1.74291720414842e-05
-2.52837773605088e-05
-3.08470496977253e-05
-2.74815461732446e-05
-3.99041240341148e-05
-1.61558688367396e-05
-6.4675548094941e-06
-2.37930869595402e-05
-3.88299156426616e-05
-1.81348277019845e-05
-1.28021476783852e-05
-2.96113799914453e-05
-4.89402458581861e-05
-2.55646658874632e-05
-3.94080024693571e-05
-9.85869143383786e-06
-1.30846955619898e-06
-4.52340776005141e-05
-2.92243811387023e-05
-3.86210972290371e-05
-3.44401425879812e-06
-2.68760426885693e-05
-6.45050349200373e-06
-4.47872391922432e-05
-2.88277548195815e-05
-2.63888713551931e-05
1.1597527650829e-05
-2.73502955430725e-05
-6.09602469282722e-05
-3.11818310906929e-05
-1.80842006436968e-05
-3.40773573683671e-05
-4.06719576696678e-05
-1.52898384501662e-05
-2.50740377805523e-05
-3.59314230818974e-05
-1.10005104710502e-05
-2.88320757565317e-05
-1.72531703752274e-05
-4.59149402604979e-05
-1.60598025603247e-05
-1.91684052788408e-05
-3.05720655324869e-05
-5.3889079027199e-05
-2.79524867444302e-06
-2.5210281394868e-05
-6.98995907222302e-05
-4.06957008503904e-05
-5.36863572800438e-05
-3.92830228639517e-05
4.26918491794383e-06
3.33253284453382e-06
-5.08111347309822e-05
-4.0571550569384e-05
-3.68777203090024e-05
-2.65092359344295e-05
-1.97195040244261e-05
-5.15340192902953e-05
-2.07074609247565e-05
-5.61765541449732e-06
-3.51789185033324e-05
-4.77004034847227e-06
-3.91647140383644e-05
-2.87646351299887e-05
1.18666863052796e-05
-4.83625055069143e-05
-2.4832004681924e-05
-2.73781709945673e-05
-3.32536320168954e-05
-5.70475899332497e-05
-1.11302934527593e-05
-2.68764682006531e-05
-2.87588238465532e-05
-4.70729558960219e-05
-2.94445844584595e-05
9.25772685582187e-06
-5.18401094392043e-05
-3.00867203977531e-05
-2.54794700291333e-05
-2.78432937842787e-05
-1.21340046893022e-05
-3.55069469258721e-05
-5.82504652466751e-05
-3.69190533969692e-05
-8.62305609165067e-05
-5.27602997871602e-05
-2.11801093473579e-05
-1.6658626061237e-05
-2.11202653463175e-05
-4.1454596068115e-05
-3.51340009517078e-05
-4.77697681606426e-05
-2.6690801089924e-05
-3.01735241595319e-05
-3.03486373495567e-05
-9.45433921403422e-06
-3.69710680502746e-05
-1.71203449137588e-05
-2.61631561060284e-05
-1.38465143789833e-05
-1.06586994316449e-05
-3.72533610744963e-05
-3.90021617284987e-05
-9.59759214715719e-06
-3.37692680560278e-05
-1.69185770002474e-05
-2.46070474325139e-05
-9.1381201499606e-06
-2.122708890409e-05
-2.28695378019102e-05
-3.39800700228857e-05
-2.62755209279902e-06
-3.45129316068155e-05
1.0225997288414e-06
-2.56730745807626e-05
-4.75866374331287e-05
-1.45445645115677e-05
-5.20960325018828e-05
7.07268814746917e-06
-4.01432490528665e-05
-2.03408647835304e-05
-2.4843938006375e-06
-3.43468823991073e-05
-2.56599499824791e-05
-3.0642800370333e-05
-7.17142793783852e-06
-4.82105510237262e-05
1.04953932345192e-05
-4.15637354943619e-05
-3.76278149484163e-05
-2.65455261134958e-05
-6.92436323403874e-05
6.35937816698097e-06
-5.59827503409794e-05
-2.62564889710603e-05
3.31544847348699e-06
-5.56977306996009e-05
-1.90894962001488e-05
-2.35023254744601e-05
-6.94354207857957e-06
-4.05567493579042e-05
-2.46877473823558e-05
-1.17181624489919e-05
-4.78515034471765e-05
-2.88896465870493e-05
-3.75159361658019e-05
-5.60716827172781e-06
-4.3266000219318e-05
-1.11030074618637e-05
-4.35311269039738e-05
-1.72347178665218e-05
-1.0038763270837e-05
-4.27033657082085e-05
-2.91607408613245e-05
-3.15121144474515e-05
-3.03490640806664e-05
-4.16964001131614e-05
-2.61127506900338e-05
-4.34449232816602e-05
-2.01956696143317e-05
-1.72549392188415e-05
-2.66261577034966e-05
-1.88859466775191e-05
-3.46574069790045e-05
-1.50860819994761e-05
-5.22504360954227e-05
-1.95542404016599e-05
-4.74214288545199e-05
-4.38935404496561e-05
-3.23630988298697e-05
-1.93381351260803e-05
-4.22959815516727e-05
-3.48385044027919e-05
-6.3908081036936e-05
-3.91596096037936e-05
-2.42850965657571e-05
-3.39649685842028e-05
-5.76350076015245e-05
-6.4604937372953e-05
-1.34549832338891e-05
-6.48666308611164e-06
-1.47580567494526e-05
-3.92674353689513e-05
-3.10282900501389e-06
-4.48893390699708e-05
-3.20588723307701e-06
-1.11840870893352e-06
-3.94214778309088e-05
-3.81966984366151e-05
-3.85032132955562e-05
-3.08930171878592e-05
-1.58481634495579e-05
-2.62967448184328e-05
-2.63770217943991e-05
-3.62928336597164e-05
-4.19082241126437e-05
-2.53748428288353e-05
-1.08534756209211e-05
-3.08249880067035e-05
-4.98374537447413e-05
-3.13195678878846e-05
-5.50486197958749e-05
-4.92400575014877e-05
-2.92520912767871e-05
-1.15230280832458e-05
-2.29979814017731e-05
-3.16280735149066e-05
-4.69460266171039e-05
-4.62422106884265e-05
-3.13732756865129e-05
-2.24469113542026e-05
-1.54868433286078e-05
7.0262303304935e-06
-2.95637154599212e-05
-2.89866463136121e-05
-9.3235094691536e-06
-4.34419814961621e-06
-3.59293191095864e-05
-3.95895852807221e-05
-2.36371076434619e-05
-1.52719142631168e-05
-3.39926064138171e-05
-3.33447081027208e-05
-2.68148204677152e-05
-2.14015575268618e-05
-2.73051300388382e-05
-1.36091075960978e-05
-2.91787252295115e-05
-3.22894559663546e-05
-3.02099158252413e-05
-1.04312572898934e-05
-4.18686568221656e-05
-5.77004863108586e-05
-3.26228772477836e-05
-1.85611317999145e-05
-4.56657100744959e-05
-4.72444904710165e-05
-5.32847874814661e-05
-9.95022058034643e-06
-1.51455252856221e-05
-2.90176999347288e-05
-1.96658686637321e-05
-1.49453314324979e-05
-3.280028774178e-05
-3.66914777778568e-05
-4.20938321204841e-05
-1.36089313744234e-05
-2.39097559276436e-05
-1.68370013964272e-05
-1.77528175120942e-05
-5.14794249628285e-05
-2.92007013053108e-05
-2.04341198947692e-05
-2.62809736201981e-05
-5.95164492576765e-06
-1.37419179951365e-05
-1.37579596999442e-05
-1.23146987018015e-05
-1.30198363826615e-05
-9.66173196068664e-06
-4.36557128784196e-05
-3.04050340824547e-05
4.84937638468932e-06
-1.8042083643071e-05
-2.31347312131767e-05
-4.31417039402431e-05
-1.74432699821971e-05
-3.40710735229903e-05
-4.9905661111622e-05
-1.27865505273618e-05
-3.20698124526658e-05
-3.09644677025226e-05
-4.5892350752655e-05
-4.36172849216792e-06
-4.96880793110712e-05
-2.67027732076008e-05
-4.50593424407797e-05
-5.34439449016639e-05
-5.21045012105499e-05
-5.34624657708243e-05
-3.60836406508791e-05
-2.2943201701203e-05
-4.38389921715271e-05
-8.88151363819901e-06
-2.61178333861724e-05
-4.76345032984176e-05
-8.76846562064986e-07
-4.93343842168432e-05
-2.78775779058093e-05
-4.04319580679428e-06
-3.92866866082903e-05
-1.78981398034884e-05
-2.11776700523678e-05
-3.84610214542404e-05
-1.81028211942835e-05
-2.88277473638318e-05
-1.50734025639459e-05
-1.13198579824527e-05
-1.89867215969276e-05
-1.29483180411875e-05
-1.80198237083953e-05
9.11407375636067e-06
-2.93098410515734e-05
-4.96102604446012e-05
-1.00355326461538e-05
-2.09026767398392e-05
-1.5350044138667e-05
-2.42531544236213e-05
-5.50463817423095e-05
-2.7162940881824e-05
-1.83393160102513e-05
-3.46224698494703e-06
-4.9445467330842e-05
-2.95414634193803e-05
-2.05990047185593e-05
-4.75704039648195e-05
-2.26270127339322e-05
-1.65604381056794e-05
-7.58645522660618e-06
-2.17937235357175e-05
-2.49821247770752e-05
-3.27402089170362e-05
-1.93010233308149e-06
-1.6576381848322e-05
-2.36481545579906e-05
-2.817484246716e-05
-4.33138212775457e-05
-1.99795823471363e-05
-1.57913204867724e-05
-1.4788050232609e-05
-2.87400031436667e-05
-1.51148555351541e-05
-3.08836135490068e-05
-6.59030238971997e-05
-3.24334414013797e-05
-1.01748092321473e-05
-2.26257921190883e-05
-4.22366446570096e-05
-5.39081267673379e-05
-4.55135487417738e-05
-1.10705505094167e-05
-3.45784631193168e-05
-4.1014157416512e-05
-3.43808312343334e-05
-2.92320067248734e-05
-3.94345597248327e-05
-1.75154352977677e-05
-3.14734202292063e-05
-2.30664358651667e-05
-2.2582348500222e-05
-2.07305453417134e-05
-3.67603263602439e-05
-1.96477463803381e-05
-2.78600932807113e-05
-4.16006600771364e-05
-2.30527504612347e-05
-5.29254853382498e-05
-1.72212192013974e-05
-2.46494944054574e-05
-3.30055285175034e-05
-3.46628673310905e-05
-2.09910835986809e-05
-5.20787981522672e-05
-5.69282793876967e-06
2.75714947757378e-05
-4.86478694114752e-05
-3.63816802959552e-05
-8.24093708520072e-06
-1.61034477893863e-05
-1.32938280526066e-05
-3.3629693243779e-05
-2.42156248979683e-05
-4.19113578084943e-05
-2.5543154287473e-05
-3.80848707406059e-05
-3.76095500486503e-05
-5.40090291961549e-05
-1.25758117549081e-05
-4.75673509602889e-05
-3.51018741180513e-05
-2.38974852950012e-05
-2.26532499968295e-05
-3.39714599965643e-05
-6.2692794042654e-05
-2.59239309955642e-05
3.63106646599007e-06
9.61559042879815e-07
5.70284979317645e-06
-3.37806360654543e-05
-3.46860400667476e-05
-3.65135838873886e-05
-3.36947312682302e-05
-4.37097116967216e-05
-3.20985153565458e-05
-2.71748990176351e-05
-1.14610891634814e-05
-1.98946657279246e-05
-2.86029409054697e-05
-5.00189131034287e-05
-8.08677645520483e-06
-3.95333137104685e-05
-1.82600216840862e-05
-4.2939219132143e-05
-4.17463754313392e-05
-8.72045087699977e-06
-3.2001581408412e-05
-4.34976136488135e-05
-1.43399520794617e-05
-2.3464006822222e-05
-5.74875553982789e-05
-3.40793449454168e-05
-1.46789685408282e-05
-4.10417004530226e-05
-5.08867509270553e-05
-3.08442524005036e-05
-2.29206722948139e-05
-4.40483081333976e-05
-3.55854271895295e-05
-3.03160793704077e-05
-4.93622925166348e-05
-7.02368725677026e-05
-2.77080675368425e-05
-5.73471186962042e-05
-2.51907087175773e-05
-1.12104154766785e-05
-1.66578074917069e-05
4.38601311692026e-07
-1.66844843852362e-06
-2.49529659113525e-05
1.97153257685491e-06
-2.36016318237539e-05
-2.7928178600407e-05
-6.00224628966697e-05
-1.37538594931236e-05
-8.84521555102981e-06
-2.83615265117404e-05
-1.5863531032475e-05
-3.56208246023606e-05
-4.65367986621162e-05
-3.16655298365191e-05
-5.33070792928881e-05
-3.63190583856682e-05
-5.97520942609079e-07
-2.75551558074642e-05
-2.72376782415411e-05
-2.94411802868068e-05
-1.48950352484223e-06
-1.68936537960941e-05
-1.41021680319478e-05
1.24481984015455e-05
-2.93595405236376e-05
-4.23259254061214e-05
-1.048412532655e-06
-1.11940694827425e-05
-4.33674160686526e-05
-1.72881362921365e-05
-1.64417371731665e-05
-4.47048540904501e-05
-2.93300142541289e-05
-2.88065073729124e-05
-4.4433441166631e-05
4.70139573486494e-07
-2.99560380709022e-05
-3.33439188955365e-05
-2.28267604876446e-05
1.26040574215608e-05
-4.42527028201207e-05
-2.15374330943789e-05
-3.20566409087219e-08
-3.3141303179808e-05
-1.55538526920741e-05
-1.75876978981226e-05
-3.56862504275144e-05
-4.504691041535e-05
-4.56706564839057e-05
-2.70801817108679e-05
-3.3744363117212e-05
-3.83930538580222e-05
-2.97965358446932e-05
-2.67958540098244e-05
-4.42224563444561e-05
-5.58065437934006e-05
-3.9047624638728e-05
-3.89431664997109e-05
-3.22306816763789e-05
-4.34925009617306e-05
-2.77088249607215e-05
-2.90053356177719e-05
-2.79659677677959e-05
-4.14986866514604e-05
-5.23103497394183e-05
-2.34120800385783e-05
-4.52290716429404e-05
-3.81003369538678e-05
-2.54632256998488e-05
-1.644826227268e-05
-1.28464914501507e-05
6.26446768882791e-06
-4.8070234402237e-05
-3.96790361741852e-05
-8.13270614193163e-06
-1.41264540339332e-05
-3.22750574596697e-05
-1.60990694119583e-05
-8.031442180115e-06
-1.7295777668224e-05
-3.85774646800053e-05
-6.8131793255923e-05
-4.22012147362848e-05
-2.85740397819849e-05
-3.58920756035439e-05
-3.29410899613572e-05
-3.45551756190683e-05
-1.73337567983938e-05
-5.61784436783017e-05
-3.16648471410968e-05
-3.46190208747787e-05
-6.38218522081253e-05
-1.56390295106993e-05
-2.74079530207462e-05
-8.51627868156596e-06
-1.90188025892667e-05
-3.23237101309916e-05
-2.1567601468101e-05
-2.02703847268494e-05
-3.24678256596411e-05
-3.7183627664073e-05
3.27332429634509e-06
-1.93159110664605e-05
-1.56082719578355e-05
-6.74734917293646e-06
2.56663291697835e-05
-3.90620695662008e-05
-4.68564741438585e-05
-2.72839210859658e-05
-7.9358049327072e-06
-3.84274195069481e-05
-7.41968598380645e-06
-1.58925417259826e-05
-3.0599848457456e-05
-1.60937062768737e-05
-4.35206538978594e-06
-2.43005270543829e-05
-3.20299145701814e-05
-1.32373322917563e-05
7.57974107469262e-06
-3.75502515106169e-05
-3.77302091944395e-05
-3.06617615772539e-05
1.74563821777721e-05
-8.36894777731604e-07
-1.55811035973901e-05
-2.69633506238369e-05
-1.424651341488e-05
1.71979184838205e-06
-2.17982729019987e-05
-1.34419829579359e-05
-3.06938702133574e-05
-1.19905663071052e-05
-2.33612798771703e-05
-6.14249062581545e-05
-2.60333923767267e-05
9.39234067179033e-06
-1.05734932852974e-05
-9.32387128851963e-06
-3.8011678455737e-05
-1.32635089537882e-05
-3.58846109679531e-05
-2.11997918766792e-05
-2.462746178568e-05
-4.08419670297821e-05
-6.97738336759244e-05
-2.34702868354632e-05
-4.03989713333057e-05
-5.00179840274528e-05
-1.83096381415072e-05
1.5377395758659e-05
-3.0520601961471e-05
7.35523639265513e-07
-2.83854137375292e-06
-2.64246752443001e-05
-3.57904843496468e-06
-1.22111312836721e-05
-4.61678143340209e-05
-4.87177087519653e-06
-1.0398137183911e-05
-2.46460086702342e-05
-3.74169517308781e-05
-2.37444280641405e-05
-3.67876150447268e-05
-4.05006004327615e-05
-2.54129814963328e-05
-1.79260453050054e-05
-4.88899180844052e-05
-3.37259839191548e-05
-5.70929479513252e-05
-2.1238495637454e-05
-3.68072592167063e-05
-6.05880059268619e-05
-4.75896478267197e-05
-5.52683329543532e-05
2.6106918611102e-07
-4.61805188708451e-05
-2.06497611798578e-05
-2.03410135589385e-05
-2.99312354646813e-05
-4.36482374844455e-05
-2.06424478131615e-05
-4.09050893222496e-05
-1.17004235198777e-05
-3.8430283352608e-05
-3.05609824104975e-05
-2.42901449213353e-05
-3.39491091372115e-05
-3.72189451095948e-05
-5.27140702153275e-05
-1.3083949687277e-05
-2.66809465161744e-05
-1.49307603139748e-05
-3.54395658629236e-05
-4.46792176605485e-06
-4.75361036160688e-05
-3.03547599786331e-05
-2.92804529980478e-05
-2.65824045704425e-05
-4.68730233477529e-05
-3.67036056747681e-05
-5.41366502910879e-05
-3.60267659599819e-05
-5.18765923177722e-05
-1.42922123696812e-05
-4.02542372148104e-05
-3.0308566222715e-06
-3.09962380744683e-05
-5.03514172259045e-05
-5.2969370827747e-05
-4.059504105347e-05
-6.98982508736052e-05
-2.4216342808743e-05
-3.59678169712235e-05
-5.25591427972464e-05
-3.07557759543841e-05
-7.30260790541741e-06
-3.28634990299608e-05
-5.84574630728825e-05
-3.92521774155267e-05
1.45661911370971e-05
-7.00936554664407e-05
-3.65518656280589e-05
-2.12809568411052e-05
-7.22834081296787e-05
-3.11063933708933e-05
-3.53533837518775e-05
-2.2566941635629e-05
-1.01170038711539e-05
-4.64690580991053e-05
-4.32471514631584e-05
-1.55426286382536e-05
1.85940305511409e-06
1.28023928385288e-06
-3.50229012385451e-05
-3.25033299650685e-05
-1.06746673817028e-05
-3.01867236929543e-05
-3.67187367670207e-05
-2.11874562701242e-05
-3.1339879457395e-05
-3.85792436474298e-06
-2.31722780233309e-05
-1.33916179239207e-05
-5.72831737908501e-05
-4.94041900166437e-05
-2.01305599457729e-05
-2.4302504327024e-05
-3.83959262812209e-05
-3.48341502370333e-05
-6.39470093538687e-06
-3.28594934870764e-05
-7.11994201042183e-06
-3.75668835358057e-05
-3.59571422787155e-05
-2.78068149057351e-05
-1.44967901636426e-05
-2.86392808376629e-05
-2.85818368848383e-05
-2.19024694821921e-05
-5.17201313734864e-06
-2.17924494605169e-05
9.36351878147999e-06
-4.77257929625574e-06
-2.36296633720577e-05
-8.77668533514474e-06
-2.72937263167004e-05
-2.62765353301263e-05
-3.86592173033996e-05
-2.82125307269841e-05
-5.17411236855645e-05
-2.82850326055216e-05
-5.9968831723853e-05
-3.80910466106005e-06
-3.96367456699386e-05
-2.66974111589982e-05
-1.53804862509767e-05
-2.14698898531375e-05
-3.97135086201654e-05
-4.07444028836141e-05
-3.740907839426e-05
-4.2819507251959e-05
-1.84086633777612e-05
-2.14234478077667e-05
1.57073085445208e-06
-4.67172551043523e-05
-5.01531085356118e-05
-4.30807255200147e-06
3.07345541320774e-06
-3.11285613682171e-05
-5.59364161287859e-05
-3.12747930689472e-05
-3.28019994731212e-05
-6.11433995631288e-05
-6.59304247041288e-05
-5.61392008237691e-05
-4.28853468034166e-05
-4.27792089282022e-05
-2.70008053990746e-05
-2.86575460413813e-05
-3.97911746815316e-05
-4.37929108962159e-05
-2.55450145923896e-05
-2.46692389614172e-05
-2.00792729924535e-05
-1.90436980744577e-05
-4.25991714834472e-05
-3.36774179827797e-05
5.59224732165823e-06
-7.49142541050839e-06
-5.63712798056425e-05
-2.27078090235377e-05
-3.4957605371333e-05
-2.261510879393e-05
-8.54601984213627e-06
-5.84415357232167e-06
-4.83077969029369e-05
-2.07670037594649e-05
-4.24491739287282e-05
-4.24743136122323e-05
-2.51781549416212e-05
-4.37828087378076e-05
-2.0471411766228e-05
-1.53461465966337e-05
-7.833428467902e-06
-6.15896999151623e-05
-1.95136728553053e-05
-2.24200620383289e-05
-1.86139587734242e-05
-2.77005177075457e-05
5.82524872380509e-06
-2.85572418575796e-05
-2.04852233917004e-05
-4.40448786972771e-05
-3.55857355353919e-05
-1.82173014234542e-05
-7.21786666715127e-05
-5.68351645125824e-06
-4.18872307323922e-05
-2.78806793205866e-05
-5.8022780951973e-05
-3.19309838468169e-05
-2.1525079655419e-05
5.63201644377243e-06
-3.97800400062013e-05
-4.79508446759626e-05
-2.616637836858e-05
-2.75740915398397e-05
-4.03946707180705e-05
-4.94117745051196e-05
-5.40808982153828e-05
-3.94432150435967e-05
-6.24052421598148e-05
-4.53701185810146e-07
-1.63081844379989e-05
-4.37738285547298e-05
-5.11273330286085e-05
-2.84749278185781e-05
-5.00172578847254e-05
-3.3541724565007e-05
-7.82845428877133e-06
-2.10854071787427e-05
-1.62261619923535e-05
-3.39629313417304e-05
-7.37914560123871e-05
-2.94428436887793e-05
-3.48904741507835e-05
-3.02052392243117e-05
-4.33838777182271e-05
-2.79951195594536e-05
-2.38226827493124e-05
-3.99617876801345e-05
-1.30557563724705e-05
-5.8350169311382e-05
-3.71278166330523e-05
-2.64051782364699e-05
-3.68546955765094e-05
-5.01850278368667e-06
-3.08770853547359e-05
-4.22634277813514e-05
-3.08726788159331e-05
-1.6799802261459e-05
-4.34600140845034e-05
-2.30853358892787e-05
-2.68310840461395e-05
-1.69727496898304e-05
-1.68713619386739e-05
-2.10464540118242e-05
-4.28191527258456e-05
-2.83578408966114e-05
-3.71051837825951e-05
-5.27082271190909e-05
-1.17652626150993e-05
1.02410132458342e-05
-2.37038032187852e-05
5.42335553382166e-06
-3.49139436632362e-05
-4.86220077476209e-05
-1.58287912140898e-05
-1.32765409510308e-05
-4.42280170876575e-05
-4.1328892529712e-05
-1.70973308856126e-05
-4.75001381873035e-05
-3.91782187694299e-06
-1.05451281246652e-05
-2.82647502912661e-05
-6.14271417187768e-06
-1.88085942362997e-05
-2.44527449049328e-05
-5.536420853035e-05
-5.44944522711832e-05
-1.75556391790253e-05
-3.85898767673504e-05
-3.83320533797702e-05
-1.92999525923502e-05
-4.56822478651904e-05
-1.08575909270205e-05
-3.54474122404421e-05
-4.19520700965335e-05
-3.6718164968121e-05
-1.02079359779607e-05
-2.71602595597057e-05
-1.57426550667641e-05
-3.29890002871803e-05
-4.90548291559445e-05
-3.50798592409438e-06
-4.06279052773571e-06
-3.66096979153275e-06
-4.50897149692255e-05
-1.85984695132495e-05
-2.90987592326705e-05
7.58221404162906e-06
-3.63814557364702e-05
-1.94698318110392e-05
-3.41830864964321e-05
-1.05821426735394e-05
-1.68056777913305e-05
6.02599120051862e-06
-2.50832627196995e-05
-9.95011064214781e-06
-2.48234320493168e-05
-8.51622751820647e-06
3.87216588708774e-06
-2.68863638991339e-05
-1.93260410330073e-05
-7.52704374268648e-06
-4.23120332521895e-05
2.61928940246761e-06
-3.70871231253462e-05
-3.94072396098263e-05
-1.89584643315213e-05
7.99644818552346e-06
-2.52582318228082e-05
-2.52294663325627e-05
-1.05026981260851e-05
-5.94876242666518e-05
-2.74247296133723e-05
-3.79818013660186e-05
-4.17836898001067e-05
-3.69900351660699e-05
-2.63222186560158e-05
-4.76999159960191e-05
-2.81396896541028e-05
-2.03240660164435e-05
-3.82230933831773e-05
-2.1352683985682e-05
-2.79645371586254e-05
-3.6383326703237e-05
-1.15757517771187e-05
-2.23372210446633e-06
-1.39803497091992e-05
-3.55274524411028e-05
-2.76671004239206e-05
-5.25572468201053e-06
-5.90073327159134e-05
-5.68467388406976e-05
-2.76056127942047e-05
-3.24475092394801e-05
-2.62212298659326e-05
-5.78839999887419e-05
-2.20314910949113e-05
-4.43020515184452e-05
-6.57919949983962e-05
-2.08859013316175e-05
-1.43802036637374e-05
-2.08247779034669e-05
-9.42262320168326e-06
-3.75185204550344e-05
-1.49719720261968e-06
-3.08089038881047e-05
-2.91515247818138e-05
-1.03535206047331e-05
-2.3041799945227e-05
-1.99521171307289e-05
-2.29425064162093e-05
-2.40739019093422e-05
-3.41401454991655e-05
-2.27272998782504e-05
-2.9538663457433e-05
-2.03854454980165e-05
-4.7937249597122e-05
-1.96463178638197e-05
-2.71013852685781e-05
-6.42450377541664e-06
-2.3652625985825e-05
-1.82203929123017e-05
-1.976052371886e-05
-2.54071793208884e-05
-3.33011561889919e-05
-2.65767690268741e-05
-1.70976728763103e-05
-1.54061231080506e-05
-1.17822327387625e-05
-1.39500263482503e-05
-2.23559004987379e-05
-2.97100297778203e-05
-2.05232121691511e-05
-3.70717032344719e-06
-1.92119675245495e-05
-4.11323787803501e-05
-5.25887117842515e-05
-1.06688717279503e-05
-2.4647138058297e-05
-1.98337868237225e-05
-4.65780605475017e-07
-2.37121016976447e-05
-1.91014577139308e-05
-7.44522975789339e-06
-2.14339845637946e-05
-4.4378220863094e-05
-3.60048097813707e-05
-1.16482617831521e-05
-2.98903689255565e-06
-1.80019417654366e-05
-4.28231913990793e-05
-4.88764074653801e-05
-4.09251483436857e-05
-4.11750895408715e-05
-3.96824962463658e-05
-2.88719393679601e-05
-5.23762670242591e-05
-2.46150830607879e-05
-4.29877761783142e-05
7.83593206858633e-06
9.11348769748533e-06
-2.21103617448939e-05
-1.94618612116569e-05
-2.19972986776876e-05
-4.62208902045338e-05
-2.88409404094985e-05
-1.57833845434898e-05
-3.94235048759347e-05
-1.22930701349379e-06
-9.84624309274776e-06
-2.52245287140823e-05
-3.43644935035154e-05
-4.15038382256193e-05
-2.1598617696738e-05
-2.55272300138291e-05
-2.55285956951908e-05
-2.80615427727575e-05
-5.42348564092983e-05
-5.3332004727093e-05
-1.91846368107444e-05
-3.34273997128321e-05
-1.59422908851063e-05
-9.46999423395469e-06
-2.46125647031797e-05
-2.64345951958565e-05
-5.30697140079712e-05
-2.64245728693e-05
-3.91514410223491e-05
-1.78839327324501e-05
-4.48264166860617e-05
-7.68814430921745e-06
-4.28951939118577e-05
-4.87528905169744e-05
-4.11569301637593e-05
-3.2830497509064e-05
-2.17014957052138e-05
-3.35888926691164e-05
-2.58713959871732e-05
-2.03950578465166e-05
-4.16529471290262e-05
-1.45435539255916e-05
-6.28913725757259e-05
-1.1085855750825e-05
-1.30535783825979e-05
-3.58311970212373e-05
-2.45728150496667e-05
-3.97909755571035e-05
-2.38572125323588e-05
-2.14972383577838e-05
-3.07061544354174e-05
1.5562861055185e-05
-2.19068300278326e-05
-1.64033316680574e-05
-2.46099570843552e-05
-8.52960127411943e-06
-7.50219456586959e-05
-5.9993541579258e-05
-2.1596899772038e-05
-1.50200835447818e-05
-3.80385885989668e-05
-4.50751312806379e-05
-2.52037208965198e-05
-6.37317951008986e-05
-1.41191225795735e-05
-1.05786875835656e-05
-4.33369967382625e-05
-3.69320031898e-05
-1.7784326052442e-05
-4.53761774425635e-05
-1.67258934487758e-05
-3.64857563175845e-05
-2.02235930692623e-05
-4.72669952012424e-05
-1.75063190042993e-05
-3.46801073168668e-05
-5.34320910024562e-05
-1.33393256875718e-05
-1.89841317528345e-05
-4.37119779200844e-05
-8.60294050981215e-06
-2.34327439974733e-05
-3.12073975274611e-05
-3.02601048607448e-05
-2.6879228916325e-05
-3.11312226612243e-05
-3.0035322493558e-05
-1.28177640878302e-05
-2.11423064390107e-05
-3.06123129269583e-05
-2.73548792499011e-05
-1.12084588318685e-05
-1.69716897708167e-05
-2.87258146365815e-05
-3.20534601862733e-05
-1.34070350363589e-05
-3.72403310316215e-05
-2.63886462546198e-05
-4.45864394273742e-05
-3.63171234154935e-05
-4.48627585210547e-05
-4.57418287478197e-05
-4.09650613805728e-05
-5.03078899207906e-05
-1.29048278964744e-05
-2.84968838961063e-05
-4.97870213809207e-05
-4.51280121920291e-05
-4.40543258577491e-05
-3.66434712971158e-05
-6.28476161693307e-05
-5.11361846841489e-05
-2.79751952738859e-05
-1.90785481026922e-05
-3.96507837040809e-05
-2.58166494418022e-05
-3.1837732502735e-05
-3.67652269879429e-05
-2.97378924235753e-05
-2.36922316377033e-05
-4.2938905316259e-05
-1.40612790145193e-05
-3.33918504069201e-05
-2.78486099261706e-05
-4.5194056164612e-05
-2.81391635146781e-05
-2.32245899797586e-05
-1.69427110314348e-05
-8.16577383105663e-06
-2.75535286698789e-05
-1.98195267300107e-05
-2.73321872997875e-05
-3.51545629932524e-05
-1.26531040380136e-05
-2.42462269378489e-05
-3.98482495299665e-05
-8.54883880684172e-06
-2.71371080879068e-05
-2.46761966278618e-05
-2.03456190200894e-05
-4.19327396102134e-05
-3.27476370278949e-05
-3.20975496459533e-05
-2.08458983575115e-05
-2.14876786461317e-05
-1.18908493154058e-05
-5.46018901163451e-05
-3.72088236617862e-05
-2.76258009153431e-05
-1.00795921234905e-05
-3.46004836013639e-05
-1.49670253319752e-05
-3.79179064085297e-05
-1.20602583094726e-05
-2.46048253965943e-05
-1.85935632117648e-05
-4.56141288916732e-05
-2.14284261992914e-05
-4.02160060624205e-05
-2.47571533331238e-05
-4.40102888207211e-05
-4.56426333788769e-05
-1.63833112799874e-05
-4.21444244207905e-05
-2.49539297604735e-05
-3.5864755112853e-05
-1.73772467399142e-05
-4.97775139000345e-05
-4.69379898790917e-05
-3.25306982126799e-06
-1.57027595660564e-05
-3.30241178046533e-05
-2.57547627448937e-05
-1.46207028145038e-05
-6.05165998902362e-05
-3.05983132123036e-05
-3.15190048509819e-05
-3.68120818458001e-05
-4.76668905591949e-05
-2.92690890406566e-05
-1.49039993847303e-05
-6.59689002292222e-05
-2.99786762772238e-05
-2.88854680333363e-05
-1.87509993098759e-05
-1.25193239160572e-05
-1.91944047060381e-05
-2.44258755174014e-05
-1.65762508949472e-05
-1.65302499348086e-05
-1.14630310867135e-05
-3.2317880531826e-05
-1.10819613052495e-05
-5.41810185845324e-05
-3.07050187008427e-05
-3.0728258896464e-05
-2.63607667008317e-05
-1.9823271102515e-05
-1.56026732890134e-05
-3.66786579997161e-05
-1.77910964573462e-05
-1.03967884906226e-05
-3.28566192038119e-05
-9.25403459246543e-06
-2.272896740484e-05
-4.24151808550823e-05
-6.27052862716231e-05
-2.27338233806871e-05
7.51952495753613e-07
-1.30956212488287e-05
8.546950442737e-06
-2.63643882192452e-05
-3.27141728457562e-05
-5.53588923966169e-05
-3.15161469305617e-05
-3.36619160410951e-05
-7.74699578663252e-07
-3.41668338933061e-05
-2.82400904967874e-05
-3.15447484290314e-05
-4.50449217907103e-05
-3.09424792683215e-05
-3.06669631942388e-05
-3.69131873568704e-05
-6.64562414028448e-05
-3.52327389823505e-05
-4.74825230442975e-05
-4.4611521393449e-05
-1.26682447765225e-05
-4.71656915697648e-05
-4.27715963827485e-05
-3.43667784503592e-05
-4.59979555361184e-05
-2.12595605364077e-05
-2.4472725966414e-05
-2.69133228421873e-05
1.77351403249361e-05
-4.63604646160236e-05
-1.59616150577596e-05
-2.48394617949902e-05
-1.11941742182673e-05
-6.16628061907189e-05
-1.98413021456364e-05
-1.2382189361771e-05
-1.9804760788146e-05
-9.2304375523342e-06
-4.00087605467493e-05
-1.31557443606948e-05
-7.92769901086051e-06
-2.25996362682861e-05
-4.00025704928506e-05
-3.62985538466903e-05
-9.86665200081317e-06
-3.87222109060453e-05
-4.00800779158517e-05
-3.81844023404777e-05
-1.64010294172999e-05
-2.60353887140712e-05
-8.26318511017869e-07
-1.49312421459904e-05
-3.94075784426295e-05
-2.29596764921212e-05
-2.76629286018027e-05
-4.57412482555456e-05
-1.18620805395598e-05
-2.64365392243884e-05
-3.33062227106711e-05
-2.22595410003078e-05
-2.65119482130949e-06
-3.1446702015664e-05
-5.53975209104328e-05
-3.11460838719582e-05
-7.3242272538935e-06
-3.55160974451633e-05
-2.49438226625683e-05
-6.98057039521957e-06
-3.06667838235656e-05
-6.0314834821767e-05
-3.53381743409666e-05
-2.89422507575596e-05
-1.80014045062368e-05
-2.09079780042593e-05
-2.30086816550474e-05
-4.15963446138919e-05
-2.60715805608739e-05
-1.61516404978712e-05
-4.23720694587105e-05
-2.00412793975599e-05
-3.97713040878019e-05
-3.7602957425585e-06
-1.96288432486795e-05
-2.43466207736316e-05
-4.38330299152094e-05
-2.84197438792669e-05
1.28884728735406e-05
-4.81006604629103e-06
-6.64558623525654e-05
-5.62274583212909e-05
-8.20004164274772e-07
-5.34202114939218e-05
-1.59257485007443e-05
-5.16881279573501e-05
-3.26857088077459e-05
-4.30282803883624e-05
-3.35796952446794e-05
-5.00767388048367e-05
-3.51369496481295e-05
-3.34526854239099e-05
-5.00329019018805e-05
-5.82856771767127e-05
-5.3659560605826e-05
-2.82348452072675e-05
-1.96299527750695e-05
-1.13037491346857e-05
-4.21084820226907e-05
-2.51564620229667e-05
-1.90824380670823e-05
-3.74042239887352e-05
-3.66410683683895e-05
-2.53576445751771e-05
-8.49765134523327e-06
-2.3745958352645e-05
-2.0085229228574e-05
-2.81628973080669e-05
-2.67960025658195e-06
-2.61781400436264e-05
-2.77436517321331e-05
-3.58168038766994e-05
-3.0184523071609e-05
-3.66826870833234e-05
-6.6045486147896e-06
-5.23455445473099e-05
-4.5884245060319e-05
-4.98810671112337e-05
-1.07248867077578e-05
-3.38729814040039e-05
-3.73018959958589e-05
-3.57612787365126e-05
4.14900311913735e-06
-3.07631917885873e-05
-2.47070603900703e-05
-1.51391849725149e-05
-1.47644176979964e-05
-2.37703535234646e-05
-1.18497870568656e-05
-3.6997937766537e-05
-4.31392661542657e-05
-4.99219402875049e-05
-6.18952282511269e-06
1.20523533447544e-05
-3.62271019298006e-05
-4.14302880173586e-05
-1.65382915940054e-06
-1.28052306757321e-05
-4.45905748984646e-05
-3.47273776581295e-05
-3.65034715761512e-05
-1.82973016285139e-05
-3.50838983066412e-05
-2.24217171000695e-05
-1.15675098449698e-05
-3.86269421942134e-05
1.98194262454089e-05
-1.97110145539244e-05
-1.04701136816387e-05
1.34483393724175e-06
-3.74373018222159e-05
-4.99165550230663e-05
-1.99368533697762e-05
-2.17831311394238e-05
-1.604666624157e-05
-1.21172936994188e-05
-3.79717918982851e-05
-3.37449999988511e-05
-2.63802739613788e-05
-3.99392813214206e-05
-1.82075283089199e-06
-4.90823521924829e-05
-3.21563423471832e-05
-2.81683092600161e-05
-1.50125369757535e-05
-4.30727280263684e-05
-1.30016575249131e-05
8.5992635420513e-06
-6.58468195835152e-05
-5.62636477573929e-06
-3.72157212551679e-05
-3.49860996518571e-05
-2.62918544574259e-05
-3.02587469739161e-05
-2.69999119135881e-05
-3.09417219421327e-05
-2.96434411269704e-05
-3.1184367523642e-05
-4.75222426837956e-05
-2.97049366766014e-05
-3.46648499411824e-05
-2.43705730827231e-06
-1.09309976346965e-05
-4.81755758472919e-05
2.48472449836741e-07
-4.89218535590198e-05
-2.80726309016352e-05
-1.0425938343638e-05
-3.69602173967848e-05
-4.0733333434062e-05
-4.6207685048232e-05
-3.74306634583986e-06
-3.18659706301697e-05
-2.59862231160944e-05
-2.55569942326767e-05
-2.79112920841186e-05
-2.65691237849455e-05
1.6221154821654e-05
-4.74994835876083e-05
-5.3667425057748e-05
-7.38879530141604e-06
-2.04087446073248e-05
-2.63567298472515e-05
-3.08327668373003e-05
-3.09024484117848e-05
-2.71633939565956e-05
-4.48306805381352e-05
-1.17705828486165e-05
-6.555372091404e-05
-1.94320165044074e-05
-7.73261728463889e-06
-2.1791224376078e-05
-4.24758333763249e-05
-5.83376505472674e-06
-1.77263795725667e-05
-3.80470092307089e-05
-8.6545747621547e-06
-6.74497362480812e-05
-3.26361077254815e-05
-1.31588293012273e-05
-3.47247518350409e-05
-3.3783378529732e-05
-2.7536644896669e-05
1.71791710569528e-05
-4.25069452252977e-05
-1.98726595776748e-05
-2.67358186724782e-05
-2.81137098819822e-05
-3.21990589204403e-05
-3.66777934101394e-05
-4.27474178355963e-05
-2.5895080987948e-05
-2.09176895721357e-05
2.07951186295976e-05
-3.00694290263882e-05
-2.61440881614588e-05
-3.88286948233099e-05
-2.16704263602576e-05
-3.97134404066789e-05
-1.77218587267522e-05
-3.90364814126307e-05
-2.37905456792212e-05
-2.33817953613443e-05
-1.46303408696442e-05
-4.67245845248746e-05
-1.77135769737272e-05
-1.47638815946475e-05
-4.3397665032931e-05
-4.02641439288695e-05
-2.4296437613493e-05
-1.90413038147817e-05
-3.87846363195149e-05
-1.23209042208356e-05
-4.06858120030456e-05
1.88010374250973e-05
-2.8051090399351e-05
-4.01918630444298e-05
-2.69054628505417e-05
-4.54745783272211e-05
-2.40750714849696e-05
-4.55124009523476e-05
-5.76207768589671e-05
-2.93738135688232e-05
-3.53131941955158e-05
-2.98553221805343e-05
-2.54420546140537e-05
-1.53576930547759e-05
-1.81686805259063e-05
-3.39855355969987e-05
-4.70210661719643e-05
-2.04176415245776e-05
-6.78715179875681e-06
-4.58540744091745e-05
-3.03950650285848e-05
-4.65474457335394e-05
-3.68673583403013e-05
-3.24341816895207e-05
4.99531528259242e-07
-2.30955223044362e-05
-1.40047400544188e-05
-3.1022460947065e-05
-2.80977605355528e-05
-3.64619565072923e-05
-2.81682146607725e-05
-2.76051365651776e-05
-3.81844656232879e-05
-1.99335238278377e-05
-1.53605939232967e-05
4.13444557395261e-07
-1.73205810308066e-05
-3.77238239333603e-05
-3.73141256009366e-05
-1.83636724934116e-05
-2.38876994009501e-05
-3.09994235860762e-05
-1.49293757211447e-05
-2.59956733343399e-05
-3.86529925566508e-05
-3.56124589718207e-05
-2.14233133490454e-05
-2.42453661270361e-05
-3.32490087624785e-05
-3.36454113179594e-05
-4.44939781190311e-05
-1.82790343897416e-05
-1.43829927757142e-05
-1.35905901904496e-05
-3.78362011607843e-05
-3.24040423183449e-05
-3.57638252181692e-05
-2.70994755578619e-05
-2.54507928760133e-05
-3.80216014941724e-05
-3.30656049160373e-05
-3.82237479960184e-05
-9.15689644641687e-06
-6.43624544459447e-05
-2.51001495892203e-05
-4.85931826966927e-05
-4.46384011408778e-05
-4.07546876066019e-05
-6.33112085586872e-05
-3.90795432087799e-05
-2.56605734204081e-05
-4.37772329930267e-05
-5.66811863276764e-06
-1.52873855465968e-05
-4.71806207050708e-05
-1.67539860500054e-05
-3.65528782121381e-05
-1.44869443962771e-05
-3.43521910524677e-05
-2.72914232230373e-05
-2.79241957002369e-05
-4.08907927800116e-05
-1.02131726585609e-05
-3.88316814482903e-05
-2.78209920324697e-05
-7.31769389149884e-06
-1.86223658309242e-05
-4.032962307496e-05
-2.21461816069929e-05
-4.76246056314974e-05
-2.48948532177594e-05
-6.24734920744612e-05
-1.75176451355914e-05
-1.31418387853344e-05
-5.05069687276865e-05
-1.96480569559567e-05
-6.28279762171681e-06
-3.71001681778394e-05
-3.48551407964565e-05
-4.44513104703815e-05
-1.50883358691325e-05
-1.92202604134621e-05
-4.58318519270417e-05
3.25439512400917e-06
-6.39593611063719e-05
-4.38230432447598e-05
-3.97805063120707e-06
-2.4835758433079e-05
-2.78991561788075e-05
-4.96540683704061e-05
-2.63105046163743e-05
1.28749812705534e-05
8.6197191993831e-06
-1.23239336899657e-05
-1.13005715594167e-05
-2.00883534195256e-05
-3.12272647362151e-05
-9.33788776621946e-06
-3.69606930641684e-05
-4.2444923277259e-05
-3.10231133035185e-05
-3.07662439538792e-05
-7.00356163994823e-06
-1.42777908172139e-05
-6.31517988920735e-06
-2.69854616600591e-05
-6.90481407818459e-05
-5.21752842354337e-05
-4.36880770294093e-05
-5.46192737384669e-05
-3.17081419261588e-05
-8.81100345426089e-06
-8.83465546605331e-06
-8.61266025783061e-06
-2.49152761037999e-05
-4.09557383688682e-05
-2.90891028640175e-05
-2.38853581641388e-05
-4.84455593610362e-05
-1.77269146568991e-05
-2.92684716010793e-05
-3.7480405147451e-05
-2.76099362315543e-05
-2.09600031521485e-06
-1.88231405133945e-05
-1.77500639569625e-05
-1.78282402000852e-05
-4.22662817487858e-05
-1.98627158297689e-05
-8.36738075812731e-06
-5.33034810454535e-05
-5.26999152945876e-05
-4.7291857591654e-05
-3.05645895404959e-05
1.07568656394162e-05
-2.22952714045137e-05
-4.07958056118706e-05
-6.02864016014757e-06
-4.75086013485142e-05
-3.69429206292895e-05
-3.4379144625105e-05
-4.17507545868916e-05
-3.40967693291552e-05
-4.82717085865105e-05
-2.8636978933451e-05
-4.86850832859535e-05
-2.86326369438653e-05
-4.22696994997999e-05
-1.9612826285224e-05
-7.91591661814421e-06
-2.90266369776719e-05
-3.3988885073485e-05
-4.35145204850589e-05
-2.1895326641205e-05
-2.80980073834603e-06
-3.62269319478057e-05
-2.34255300085379e-05
-3.67813337003e-05
-1.5231055117477e-05
2.02470520624214e-06
-2.62833257972689e-05
-3.4711711777576e-05
-4.23397397233963e-05
-2.78282936477828e-05
-8.99695351844669e-06
1.413152622529e-06
-1.81945509138158e-05
-4.01735875718129e-05
-1.22599770153044e-05
-3.05234206499981e-05
-4.16766690603075e-05
-2.45315838611758e-05
-2.13116512912623e-05
-1.19306228685434e-05
-5.19624004724329e-05
-3.57800311416992e-05
-8.90338162654105e-06
-8.00189719071134e-08
-4.00874109404503e-05
-4.52737769039448e-05
9.16885167188407e-06
-4.81007731545898e-05
-3.58651151396324e-05
-2.8448152458708e-05
-4.78990764008034e-05
-4.98662581895236e-06
-1.61457862280309e-05
-1.03920640458478e-05
-3.49454836210612e-05
-3.51265412893597e-05
-4.69354665131852e-06
-2.37483539065795e-05
-3.56467558498399e-05
-1.39981505371309e-05
-2.47441297660654e-05
-3.32384912004561e-05
-2.66311280645836e-05
-2.90453308213637e-05
-1.8521433461609e-05
-2.30344738942037e-06
-3.37036019686735e-05
-6.58197367101509e-05
-1.14849684082733e-05
-2.76586401062086e-05
-2.84874035977141e-05
-3.98276952534508e-05
-3.17741715491754e-05
-3.20717246990061e-05
-2.03417764642307e-05
-3.52128984367083e-05
-6.74105567410676e-06
-2.60000250571075e-05
-2.16323194554476e-06
-3.55273671545162e-05
-1.18662657319065e-05
-3.47434251564426e-05
-4.72356585379203e-05
-5.5276840253321e-05
-3.74983287167007e-05
-4.31741652417321e-05
-3.0963851100412e-05
-2.6846884058727e-05
-3.93980394175929e-06
-1.70131442791562e-05
-4.02667273551139e-05
-3.32201059031325e-05
-1.10562729177454e-05
-2.51707285826555e-06
6.08879668741265e-06
-2.68906930168013e-05
-5.06753975408272e-05
-1.95318721702396e-05
-3.74212697812864e-05
-4.50111316406295e-05
-1.54564049600824e-05
-4.84747198146477e-05
-3.45742882508375e-05
-4.926295674582e-05
-3.3780242178125e-05
-6.63207720769209e-06
9.32677446218667e-06
-2.32069766158484e-05
-5.68697376799177e-05
-1.93835549443229e-05
-2.57906061984762e-05
-3.13671184681123e-05
-1.97234177704661e-05
-1.97885227803816e-05
-2.05203798702442e-05
-3.84773828862401e-05
-3.44983534200038e-05
-3.67438960052422e-05
-1.30138256863026e-05
-4.24289574653929e-06
-3.08636494937976e-05
-7.72833279957513e-06
-1.77164297041759e-05
-3.38732815426253e-05
-6.49071811063865e-06
-2.31131178800576e-05
-1.86011581368923e-05
-7.04853759510226e-05
-2.45851854966656e-05
5.06987515203113e-06
-1.08903519376292e-05
-1.97989858063813e-05
-2.23990010374615e-05
-3.95245306094215e-05
-1.96941542435786e-05
-3.71578715315719e-05
-1.38357807008846e-05
-2.38562508750524e-05
-1.76866805376126e-05
-3.44341652487859e-05
-3.35820856737445e-05
-3.38800587712447e-05
-2.76377297304069e-05
-2.34631840097978e-05
1.814993318286e-06
-1.33924818998719e-05
6.83330900479237e-06
-3.1529174211638e-06
-1.29628614669496e-05
-4.29536413559441e-05
-2.99193121588592e-05
-1.85424642326148e-05
-7.67946723170264e-06
-5.58755023269551e-05
-9.24048733057003e-06
-4.67169049874809e-05
-1.49198896176525e-05
-2.27074974703733e-05
-1.93146386506455e-05
-3.31588927528923e-05
-4.95850424015273e-05
-2.44386127855181e-05
-1.60991649922773e-05
-5.98235173576986e-05
-5.5632532081648e-05
-2.52091811398837e-05
-1.84945696027749e-05
-3.94504058247511e-05
-3.00880914878376e-05
-2.59114030743278e-05
-2.42036793069766e-06
-4.02287906413716e-05
-4.3806921396017e-06
-2.34569569226558e-05
-4.31018247301468e-05
-1.88328564658418e-05
-2.5346116488541e-05
-3.92136640924464e-06
-4.19482543422086e-05
-3.14359067711903e-05
-3.87018299109515e-05
-1.28146059275723e-05
-3.81720743573578e-05
-2.47349144230026e-05
-1.86724084086497e-05
-4.15830102512775e-05
-1.17537672647837e-05
-4.55689946445069e-05
-3.0901567722056e-05
-6.43965924897332e-06
-4.31967846235385e-05
-3.39613094466141e-05
-1.34576646138889e-05
-1.30073100785581e-05
-2.25346026527744e-05
-3.42150932407462e-05
6.03845250233395e-06
-6.14350249319533e-06
-2.94712097057263e-06
-4.04956837442072e-05
-6.70587382740485e-05
-4.16220029205878e-05
-2.08525125760558e-05
-2.9083146139244e-05
-1.2245565240458e-05
-2.19417665990271e-05
-1.03036940508727e-05
-5.17215393123658e-06
-6.90042150911033e-06
-2.61886980309657e-05
-3.16928666309642e-05
-8.40976619138659e-06
-2.07259732150523e-05
-4.0767486162876e-05
2.2234584252328e-06
-1.04573914142701e-05
-4.8169987366347e-05
-3.4148229304191e-06
-3.3968481670331e-05
-1.50030215393348e-05
1.03225540742271e-05
-3.39752322708247e-05
-5.5497182544397e-05
-4.39115156698068e-05
-3.175696445638e-05
-3.2805470303786e-05
-3.50616360047002e-05
-5.94761552473011e-05
-5.3044464663789e-05
-3.75797857251767e-05
-5.60273668975459e-06
4.39546238094918e-06
-3.97345413954904e-05
-4.54720094756655e-05
-1.50349347071034e-05
-3.57441110006752e-05
-2.79139913226832e-05
1.20971840757239e-05
-2.765767037774e-05
-3.48624841955389e-05
-1.05812459152847e-06
-8.51280486347043e-06
-2.99435386543784e-05
-2.19990083028455e-05
-2.77385030299986e-05
-3.19032645401482e-05
-2.96131657723323e-05
-9.64719299457651e-06
5.52869305244948e-06
-3.26028765576677e-05
-9.3613384560392e-06
-3.60269369004913e-05
-3.11304196647036e-05
-2.33176832272062e-05
-2.16747122812492e-05
-6.38533526900438e-05
-1.48285513839936e-05
-2.04157617846581e-05
-2.55420424736306e-05
-2.51006068674345e-05
-3.00251945716621e-05
-3.77972355835767e-05
-1.6621480077714e-05
-2.97252252498596e-05
-2.79886104183966e-05
-3.32714167484121e-05
-1.93852501722208e-05
-1.32917281681659e-05
-7.45620139129571e-06
-5.27038845702197e-05
-1.56329511817066e-05
-5.40457704211836e-05
-3.55590579410484e-05
2.54208641330076e-06
-1.54718098589789e-05
-3.87700648535217e-05
-3.32552922965349e-05
-3.29318040176793e-05
-3.14088380705329e-05
-4.3710435651776e-05
-4.12099443769379e-05
-4.16826847852248e-05
-4.32378962641448e-05
-5.71280803290633e-05
-1.75155655284643e-05
-1.22235391803454e-05
-3.52805572496784e-06
-4.22917474760251e-07
-1.63546791973153e-05
-8.14588347131809e-06
-2.79159093645168e-05
-4.10498102499538e-05
-2.49488183199221e-05
2.10942583220441e-06
-2.61107496513767e-05
-1.3024529114532e-05
-3.17861096552141e-05
-3.53177111249347e-05
-2.4084352808756e-05
-4.09342735937716e-05
-4.55501970324282e-05
-2.62956712245878e-05
-3.52148339924897e-05
-2.4775992413201e-05
-2.17663275706309e-05
-3.04763600209386e-05
-2.27303067325428e-05
6.44435297189172e-06
-2.32459009102668e-05
-1.47772722814087e-05
-3.29530511010725e-05
-3.37441518512092e-05
-1.57110071351354e-05
-2.47104468773605e-05
-5.19675725035511e-05
-1.6050014109123e-05
-1.91301785101262e-05
-2.67852096748858e-05
-3.83172717369576e-05
-4.98489170026591e-05
-2.34831197920259e-05
-2.92880161903212e-05
-1.65258239831698e-05
-2.08667038994064e-05
-1.59399282532411e-05
-5.01532489351997e-06
-3.20846232989926e-05
-2.37559203990579e-05
-1.8727920028263e-05
-6.39707954935585e-06
-3.01675364507594e-05
-1.95577048545895e-05
-5.65574418796394e-05
-4.96300934315793e-05
-3.07447607946183e-05
1.4700675219373e-05
-2.2049583570753e-05
-2.49990682642162e-05
-3.48588555355159e-05
-3.43115272672033e-05
-3.86305667944272e-06
-1.51703125582834e-05
-6.26608905076808e-05
-1.88540140190505e-05
-3.53392088738271e-05
-3.5374533705041e-05
-1.48578864008506e-05
-4.03683189149551e-05
-2.21776311422794e-05
1.56050503243585e-05
-1.69839176583142e-05
-2.30650997150479e-05
-1.08959237032374e-05
-1.589340127413e-05
-4.88216903266989e-06
-2.30639932093455e-05
-9.6258066471328e-06
-3.9236533576058e-05
-2.4677633960034e-05
-3.70324973645467e-05
-2.78329918971093e-05
-6.4219676971899e-05
-5.78736907300868e-05
-1.34297003412731e-05
-3.97967704577383e-05
-2.00934299202906e-05
-3.01976999318808e-05
-6.34037739263553e-06
-4.38029713168647e-05
-2.48808218410627e-05
-2.78367689907722e-05
-5.56334233709727e-05
-6.94203329980783e-06
-2.52073361524309e-05
-1.39530498056048e-05
-3.79886322057159e-05
-3.54583005717658e-05
-4.73142519039856e-05
-2.99070683226306e-05
-4.64630262302709e-05
-2.73745648460255e-05
-7.97188152547559e-06
-3.83960497211713e-05
-5.52135581377062e-05
-1.68635207121501e-05
-1.02335796786225e-05
-3.956804434017e-05
-4.97487963088255e-05
-3.47218063160399e-05
-2.52533772493329e-05
-4.61787549438641e-05
-2.91101753025781e-05
-3.65438987371684e-05
-5.29741874719412e-05
-1.82027633182474e-05
-3.92372570096133e-05
-1.99617921860046e-05
-2.77665378694078e-05
-4.56037340633409e-05
-2.39843135473627e-05
-3.26815166700576e-05
-6.87440737948151e-05
2.10485161908329e-06
-4.98957881183356e-05
7.07181965068399e-06
-5.81609882791519e-05
-3.79800173055824e-05
-6.79138037483404e-05
-2.77729862588048e-05
-2.22037897569228e-06
-2.77335649053135e-05
-2.84931541827871e-05
-5.5636354234194e-05
-5.56602919700291e-06
-4.39836421423011e-05
-1.53593944143223e-05
-1.67985076404e-05
-2.90003243319238e-05
-3.67389621930168e-05
-5.24930713563074e-05
-4.03138067060091e-05
-2.17993038122712e-05
-7.22930633681182e-06
-5.21168387239577e-05
-2.932197531146e-05
-2.53339257299259e-05
2.57171335946101e-06
-3.6377478787182e-05
-6.87536912964851e-06
-3.07099393042064e-05
-5.17973735901646e-05
-1.3897726195001e-05
-3.3505500419751e-05
-4.53078299767702e-05
-3.04138965492063e-05
-5.72433958425116e-05
2.09609278244903e-06
-2.39058864104894e-05
-2.63154653168255e-05
7.57459887401811e-06
-2.4191645042288e-05
-2.78342220385577e-05
-5.31780173549848e-06
-4.0602923517333e-05
-6.03613725694388e-05
-1.06546586813389e-05
-1.57740752308714e-05
-4.90035183126503e-05
-2.91898477566959e-05
-3.27636341127044e-05
-1.54282185434823e-05
-1.70935833406477e-05
-4.36695616541335e-05
-4.36497719666884e-05
-4.75113001387856e-05
-1.94936867676471e-05
-5.46188161356879e-06
-2.57086863441091e-05
-9.91709950081119e-06
-3.93308732123038e-05
2.80838306986579e-06
-2.92520352561235e-05
-3.40596755665875e-05
-3.71372896302927e-05
-2.62609998212221e-05
-3.73530331390786e-05
-9.18658300049207e-06
-2.11875497989176e-05
-2.19609699164124e-05
-5.36503897096068e-05
-4.80339003139635e-05
-9.73221786997336e-06
-1.78697395157024e-05
-4.54683410266998e-05
-2.08172371792728e-05
-3.15426649265949e-05
-4.57152749956543e-05
-1.59998953248409e-05
-5.04741392680887e-05
-5.42229991620957e-05
-2.67715558100867e-05
-2.37438833625579e-05
-4.43530234099344e-05
-1.73566041604327e-05
-3.08427946362396e-06
-1.04548698816707e-05
2.70844436254512e-06
-1.15424706649748e-06
-1.82496114450806e-05
-5.67084955697944e-05
-2.85156390323641e-05
-2.69605343848434e-05
-4.19025378851165e-05
-2.61452638539832e-05
-2.55160324348764e-05
-2.623474398843e-05
-2.66803205123389e-05
-4.78621483872322e-05
-3.36050887508155e-05
-3.76623059465056e-05
-1.70820103208771e-06
-3.96518444995547e-05
-4.02520545447147e-05
-5.11351871981087e-05
-3.64135079764683e-05
-5.53756122713738e-05
-3.47416751061429e-06
-4.31218657447445e-05
-3.62456708328416e-05
-1.05962877579266e-05
-1.42109485413224e-05
-5.93105354439528e-06
-2.62796053999713e-05
-3.50805898569301e-05
-6.90922565178127e-06
-2.25756076633713e-05
-2.47148676311842e-05
-8.08445721383439e-06
-3.26275363048953e-05
-3.22356989567777e-05
-2.32479995671725e-05
-5.8771655339971e-05
-2.12250572217435e-05
-5.74556724040314e-05
-3.97626663524664e-05
-6.97317335464845e-05
-2.89315944583571e-05
-6.04536488486076e-05
-3.54462123696144e-05
-2.58331834079937e-05
-5.69951663047705e-05
-1.64960630184584e-05
-4.95853535855121e-05
-2.58686972469275e-06
-4.07831482075208e-05
-8.92316504001239e-06
-3.48703335799694e-05
-1.77405920721073e-05
-2.48279470195308e-05
-9.95655973806698e-06
-4.50418786743683e-05
-3.29452676776789e-05
-3.50549774873105e-05
-3.88290817461764e-05
-3.09637874106621e-05
-3.20637651030396e-05
-1.53160030222452e-05
-4.72485829329268e-05
-4.00766436782038e-05
-2.69101025830635e-05
-4.91648554121065e-05
-3.53557313870764e-05
-7.34645502678247e-05
-8.78937376419116e-06
-1.79619682170111e-05
-6.171708950095e-05
-3.37878139481802e-05
-3.52848569954894e-05
-2.57282176413597e-05
-5.2626329016313e-05
-2.4208772838449e-05
-5.16203469618892e-05
-2.7152402890385e-06
-4.20892595624152e-05
-3.00014001010663e-05
-3.37933520079605e-05
-7.58665994969759e-06
-2.41692019950859e-05
-1.841125967068e-05
-4.24495516850433e-05
-8.06218201770638e-06
-1.35428929801643e-05
-4.06971306868242e-05
-4.91905250475561e-05
-2.15474033122604e-05
-4.7968647112145e-05
-3.28242081118863e-05
-4.25420599065906e-05
-3.42978467504293e-05
-2.63465020556808e-05
-4.05480181349813e-05
-3.09539606729221e-05
-4.58075606055403e-05
-2.01159788952286e-05
-2.95695071720068e-05
-3.21970027599003e-05
-1.0547128993315e-05
-2.48150293021007e-05
-1.63327518329384e-05
-9.68750536706004e-06
-2.63192359489831e-05
-2.67187482685977e-05
-5.92341534283641e-05
-1.37406735649799e-06
8.78130706151124e-08
-1.63355281027011e-05
-2.99156382778971e-05
-1.36398274968681e-05
-3.44865441675346e-05
-2.94126051946878e-05
-1.46572209377804e-05
-2.49364057947201e-05
-4.61975405644046e-05
-3.27247196274569e-05
-2.43021334203705e-05
-6.76691100389824e-05
-4.56225113747489e-05
-3.01635475783726e-05
-4.83807016719821e-05
-4.71889004664787e-05
-6.58709100918396e-06
-5.49768768040591e-05
-2.34681286970853e-05
-3.61210593530832e-05
-1.62448161267442e-05
-2.64533507457007e-05
-1.70531316821837e-05
-3.62752097340785e-05
-1.60799367703172e-05
-5.63008633378834e-05
-4.61663421071086e-05
-2.21886856193866e-05
-2.4811753288612e-05
-5.5477733338027e-05
-6.83527734399351e-06
-1.01130811139054e-05
-5.69181609862656e-05
-2.66848566050893e-05
-3.67294316302173e-05
-4.88838340112366e-05
-3.50106690562101e-06
-5.96552962404112e-06
-4.09311376672835e-05
-6.49457163744008e-05
-2.5969476483507e-05
-3.50211361838001e-05
5.38159120172171e-06
-3.2648005459684e-05
-2.97503944976177e-05
-1.51676737399469e-05
-2.3265538758127e-05
-2.72469496946675e-05
-4.64334504517113e-05
-2.87266376924551e-05
-2.42409619488181e-05
-5.32344225047034e-05
-6.75424110520502e-06
-3.02869062507364e-05
-4.7731110524802e-05
-3.48157068643833e-05
-5.24067309788217e-05
-2.99768593785321e-05
-5.09651739766574e-06
-2.92036605509622e-05
-6.32223088542285e-05
-5.44315272737095e-05
-1.56194912987392e-05
-3.62076286459436e-05
-3.9999109520593e-05
-1.16777214640265e-05
-5.2213391516914e-05
-4.87715210139105e-05
-1.37594105126663e-05
-4.3287705995175e-05
-4.21369924402433e-05
-5.65507685193327e-05
-5.24589502132304e-05
-4.24824072620844e-05
-1.72757315581527e-05
-1.03502964148648e-05
-1.02607287040636e-05
-1.92310070192606e-05
-3.06557451975233e-05
-3.26147095072047e-07
-1.94316036749917e-05
-4.61588980910343e-05
-2.43260980233905e-05
-1.18084468679376e-05
-1.68656797588129e-05
-2.68393881882754e-05
-2.5184901988838e-05
-9.77950581100024e-07
-5.94534089222022e-05
-4.05054393589491e-05
-2.88732038695495e-05
-2.5575155981002e-05
-5.57788179092023e-06
-3.14787733622995e-05
-5.16510721285679e-05
5.20977318478084e-06
-3.26230991385977e-05
-2.11140653179196e-05
-9.57658130637246e-06
-2.22029058804428e-05
-1.31445738231212e-05
-2.62931401538095e-05
-2.68049440143974e-05
-4.78315612329589e-05
-4.24037770847819e-06
-2.22940403327117e-05
-2.41973173126977e-05
-2.85771809681983e-05
-5.02233957213615e-05
-4.75425257678306e-05
-2.34751786788765e-05
-1.73112333796642e-06
-3.68182335490465e-05
-3.10424395273435e-05
-4.3178544870099e-05
8.89934312131557e-06
-4.28893524979263e-05
-2.83522968921918e-05
-1.2960971789142e-05
-3.77154010821019e-05
-2.47608542658885e-05
-3.06061761945748e-05
-3.22607288382808e-05
-5.38519316254179e-05
-5.11373452653118e-05
-5.05485806845322e-05
-3.29069312687551e-05
-4.04442452415944e-05
-2.05180391952664e-05
-4.06286540094239e-05
-1.22634436197671e-05
-2.97282957501918e-05
-7.23448837060763e-05
-3.46602806172608e-05
-2.80300423556439e-05
-3.64074549996357e-05
-2.94641196025385e-05
-4.23007343081597e-05
7.83551389223985e-06
-2.27314581768292e-05
-2.8986801311677e-05
1.62162788801134e-05
-2.93591272835658e-05
-2.45333018807218e-05
-1.97420097373663e-05
-3.86793325909502e-05
-2.89364058062861e-05
-3.12407974724242e-05
-3.23264991493078e-05
-2.9439787435076e-05
-3.29016704397948e-05
-3.62196541624661e-05
5.02860125442593e-06
-2.07956721669075e-05
-7.23944599140049e-06
-3.08970367982091e-05
-4.17677474521316e-05
-2.33058189286074e-05
-5.94965653980888e-05
-4.36805717118754e-05
-2.91763479010576e-05
-5.05797808658348e-05
-2.5358065449215e-05
-3.34656954442498e-05
-1.16788060763382e-05
-6.62510674447687e-06
-2.18497722508486e-05
-1.88067182997537e-05
-2.11425883451049e-07
-3.64019528843865e-06
-4.28755734416155e-06
-4.46314167652265e-05
-1.63775367822315e-05
-2.97491790865642e-05
-3.20002849998452e-05
-3.1482227437837e-05
-4.90101662401125e-05
-2.3327191458266e-05
-3.53423402839347e-05
-3.48256924970307e-05
-2.19582478791404e-05
-1.91545897401512e-05
-7.14933715094502e-05
5.95779292987841e-06
-2.20468130989956e-05
-2.26775705368217e-05
-2.4237098223485e-05
-5.73310400620778e-05
-4.24416468290266e-06
-2.65197728308853e-05
-5.38555263644804e-05
-3.3788823187766e-05
-4.44440021452545e-05
-7.32591853031829e-06
-5.92804787874986e-05
-5.49622094515529e-05
-2.9682380643415e-05
-2.41846275536554e-05
-3.23741530317843e-05
-5.17838614268645e-05
-3.40149407946684e-05
-3.63747356724514e-05
-1.06305315327348e-05
-2.72609199485205e-05
-2.64693997257206e-05
-3.18801556016979e-05
-2.64049029446248e-05
-8.4703725746983e-06
-2.78347947726254e-05
-8.10524499693579e-06
-2.19011891254066e-05
-1.8285118996158e-05
-3.12606541339756e-05
-2.57620119790023e-05
-5.3958406796223e-05
-2.57625211099226e-06
-2.65523342088152e-05
-5.47852532152154e-06
-5.0820412928525e-05
8.22206101253006e-06
-2.88672369740229e-05
-3.32799552424728e-05
-2.85018167503208e-05
-3.17065233509633e-05
-2.67915854100973e-05
-1.95878198093963e-05
-2.639043730288e-05
-9.69822600014646e-06
-2.91220110365935e-05
-1.78561178444227e-05
-3.07478123587907e-05
-2.54971093890162e-05
-3.53430432405297e-05
-4.06173551639403e-05
-1.94107894155538e-05
-3.46620936066937e-05
-4.38412212094975e-05
-2.06079270922629e-05
-2.06833716893925e-05
-3.76768481127384e-05
-2.72900813625711e-05
-2.91513601169343e-05
-5.42629268371671e-05
-9.16417237878129e-06
-2.92879437902882e-05
-4.32925194361536e-05
2.99200389479293e-05
-1.33349645509297e-05
-2.64257762453015e-05
-1.85252275828337e-05
-3.6148438600198e-05
-9.93315913916758e-06
-2.01158774996795e-05
-1.47620598208781e-05
-7.31164293896134e-06
-4.91412489757437e-05
-9.59424306429974e-06
-2.71416438642377e-05
2.5517014606456e-06
-2.25701637601158e-05
-1.13187353116676e-05
-5.10439141079192e-05
-3.47577170948898e-05
-3.63269483714881e-05
-2.03006070281762e-05
-1.76340749697546e-05
-6.25120856684492e-05
-3.60299072847797e-05
-6.15069954597347e-05
-3.88541230742006e-05
3.33645650815779e-06
-2.53633862774865e-05
5.64231987608742e-06
-4.54550533097149e-05
-2.22055981678738e-05
-1.98970399581921e-05
-1.69498626470932e-05
-4.8673595513663e-05
-5.82645383262387e-05
-3.77478650261266e-05
-3.40682225344749e-05
-1.13121213470507e-05
-3.81188393180679e-05
-1.66912442479845e-05
-3.18641975794574e-05
-1.61282928142663e-05
-3.31120134025634e-05
-2.85722761097441e-05
-6.3691112767711e-06
-4.05170086340046e-05
-4.49693079994292e-05
-6.53229108291471e-05
-2.38867360010737e-06
-3.90068742027762e-05
-7.57145501176652e-05
-7.77573002105447e-06
-3.424077372952e-05
-1.84989365405193e-05
-6.11045538652937e-05
-2.71217819209458e-05
-3.8595554505617e-05
-1.49151592714955e-05
-3.39733220354823e-06
-5.41908877125442e-05
-4.22690336205698e-05
-6.36879091426545e-05
-3.03843489066903e-05
-4.32459661238359e-05
-3.22828034025377e-05
-6.52293139149269e-06
-6.81383025583422e-06
-4.35822596780176e-05
-4.15335815301567e-05
-1.96799660497851e-05
-9.65239596595153e-06
-3.85451845414121e-05
-3.1005359664892e-05
-4.41336731198357e-05
-2.87019496032712e-05
-1.63472992903282e-05
-3.83598877197633e-05
-5.3939595105872e-05
-2.97811077710097e-05
-8.49845849492566e-06
-5.25524870628409e-06
-4.84373805363362e-05
-1.57298128763607e-05
-7.71194909946239e-05
-6.21864141001108e-05
-2.86278713075299e-05
-2.92364320660809e-05
-5.0574942338796e-05
-2.22247699307806e-05
-1.95689832565495e-05
-3.87197229169561e-05
-1.34375671229019e-05
-2.7361495763616e-05
-5.44039080233429e-05
-2.27251971479865e-05
-1.3688121026967e-05
-5.63589004784622e-05
-3.55273799031508e-05
-2.2672532214187e-05
-3.60383900204094e-05
-1.62572481206733e-05
-2.08543958162211e-05
-3.14353707296444e-05
-5.42278657363295e-05
-3.44795427209108e-05
-2.66705659987153e-06
-5.99016054630427e-05
-1.61095467499372e-05
-2.40893226457688e-05
-3.99180547097914e-06
-3.55709227207605e-05
-3.93953796058246e-05
-1.62083758601813e-05
-3.34184250690861e-05
-1.72908829759166e-05
-4.53857659911909e-06
-3.32017454153025e-05
-1.66898219411852e-05
-2.97525402410012e-05
-3.19794189438174e-05
-8.04320888484211e-06
-1.24549467731177e-05
-2.24180704736758e-06
-1.35854481028639e-05
-5.10920387487605e-05
-6.10893327246393e-05
-2.6585753637523e-05
-5.39017088036646e-05
-3.47005405696775e-05
-1.43636707832385e-05
-7.33828587929928e-06
-2.46566510937512e-05
-2.26317861858687e-05
-3.50524658321627e-05
-3.58961552112023e-05
-2.4207625787323e-05
-3.08337034519648e-05
-5.08403515263751e-05
-2.38087776725831e-05
-3.25109283156773e-05
-5.5417757758406e-05
-1.43686254912954e-05
-3.1379438077849e-05
-2.12597485065046e-05
-8.7717416637017e-06
-3.39480407194379e-05
1.11105883372327e-05
-4.13998456272072e-05
-3.14492532954252e-05
-5.19318101960165e-05
-1.99545997369043e-05
-3.20393862078394e-05
-3.87970029944447e-05
-2.56533920955878e-05
-4.28450737043047e-05
-4.39392201381537e-05
-3.13125494392069e-05
-6.30342966227305e-05
-3.24760715551063e-05
-4.37325663863134e-05
-1.27646274581508e-05
-3.94566373735928e-05
-4.48926746280459e-05
-1.74169592286166e-05
-4.28576019469172e-05
-2.19337084169482e-05
-6.04932095694401e-05
-4.80543867354985e-05
-4.13226597414489e-05
-3.50771568011366e-05
-2.20022312008232e-05
-2.94200506201861e-05
-5.04450569712816e-05
-4.83646986550554e-05
-4.02881707901811e-05
-2.82311642637492e-05
-8.11926464308676e-06
-3.89288051881875e-06
-1.90175690006298e-05
-1.73499952862411e-05
-7.13977803925164e-05
-4.44918881668157e-05
-3.02282761535764e-05
-4.24272854322947e-05
-1.81920136553739e-05
-2.68725425263342e-05
-2.87718609164034e-05
-3.8315175679366e-05
-5.5947687762597e-05
-3.02833350364834e-05
-1.45687278021601e-05
-1.08257068407751e-05
-8.18558016265802e-06
-2.77761154877789e-05
-2.88746421054217e-05
-3.62526790371575e-05
-2.55087037642819e-05
-5.80679121146914e-05
2.67543359281928e-06
-1.9007234144403e-05
-2.37623087810384e-05
-4.11351223485056e-05
-3.62574755063481e-05
-1.59879705035142e-05
-5.24275219815622e-05
-3.86002122829726e-05
-3.67955935465453e-05
-1.57213952583624e-05
-5.07100624322242e-05
-4.08603786390174e-05
-1.75518377665928e-05
-3.42508468160983e-05
-3.29423392732948e-05
-1.17784250203939e-05
-4.62399660365533e-05
-9.94231636289499e-06
-4.04362625968815e-05
-4.12997695280408e-05
-2.53668739926007e-05
-4.04346087537303e-05
-3.47869476811707e-05
-2.64505930139038e-05
-4.61860561649388e-05
-8.73353781735059e-05
-2.09873577043195e-05
-2.0512693899048e-05
-3.70928349323562e-05
-5.03669637632501e-05
-4.82780065422763e-05
-4.53861426117185e-05
-2.41578114494826e-05
-1.89403800340623e-05
-3.19403420806703e-05
1.31080633834568e-05
-2.29027480960943e-05
-2.89315954686377e-05
4.65794162831718e-07
-3.062626002011e-05
-4.25673248156038e-05
-2.79793983654738e-05
-2.85356684954463e-05
2.16776289222349e-06
-2.80294547397487e-05
-2.32678033661097e-05
-6.32214145872913e-06
-4.89432888079419e-05
-1.12961169875516e-05
-2.64972374594644e-05
-1.74954781176297e-05
1.38926965397361e-05
-4.98369662675448e-05
-3.21967926059604e-05
-2.09143678811085e-05
-5.63172011285287e-05
-5.05040022025028e-05
-2.65368048267778e-05
-2.67954929838979e-05
-2.33036819466728e-05
-3.55895273805314e-05
-1.69400965996672e-05
-8.71761721695753e-06
-3.99269247993917e-05
-2.92209666473164e-05
-4.60783910597104e-05
-6.18092389694015e-05
-3.73580087335058e-05
-9.23134523172891e-06
-3.62984754962292e-06
-4.40231028037826e-05
-4.32177714330373e-05
-3.56358507821888e-05
-1.98450733822604e-05
-1.24520361554893e-05
-2.09466812302598e-05
-2.9471899821376e-05
-6.08045493526812e-06
-2.42734030130922e-05
-2.75557125556623e-05
-2.63103314782189e-05
-3.57265486458854e-05
-3.72593805413818e-05
-3.09736240686413e-05
-2.54720004247485e-05
-6.23033161921049e-05
-4.28601031251154e-05
-2.95054272868069e-05
-1.09971833486938e-05
-3.57383338417619e-05
-3.26942101993925e-05
-3.60853539740903e-05
-2.0048779275528e-05
-1.99269964123511e-05
-3.43067918151753e-05
-5.21183994038789e-05
-3.89247690689299e-05
-4.81479057721664e-05
-4.26961972871035e-05
-2.91374289590618e-05
-2.87543975987165e-05
-4.07253198384294e-05
-5.57035645523107e-05
-3.9113957421223e-05
-5.04450971243747e-05
-1.42142216572567e-05
-3.26264667424286e-05
-9.27641250708341e-06
-3.96873966742593e-05
-3.34029199138935e-05
-3.47824970312646e-05
-2.19051023046857e-05
-2.82772677968717e-05
-2.86595972404417e-05
-2.88700396127657e-05
-1.53811276854447e-05
-8.41739938565734e-06
-3.24381369507869e-05
-4.11174978726449e-06
-4.52411662790085e-05
-5.72745200558703e-05
-3.59750975440263e-05
-7.11903520726725e-06
-3.86581967378397e-05
-4.28503099433623e-05
-1.75800215871188e-05
-1.32200564405474e-05
-1.7449543156645e-06
-1.80229342643002e-05
-6.08552301854893e-05
-2.9026875301942e-05
-1.27558780270587e-05
-2.21635983478287e-05
-2.71804344609137e-05
-4.58982423240617e-05
-2.01342433164379e-05
-5.37704254192406e-06
-1.91478890060739e-05
-3.09579124050937e-05
-5.13699862347364e-05
-2.57077883112329e-05
-2.24211309365736e-05
-3.80967333164334e-05
-2.32519782310574e-05
-3.95298867753853e-05
-1.3512428636369e-05
-7.7679588847177e-06
-3.52166079401353e-05
-1.67680460136677e-05
-2.3742985635807e-05
-2.58456048026697e-05
-8.61947503081629e-06
-3.63797023977573e-05
-4.87890783237771e-05
-5.02334009985582e-05
-4.48985860361281e-05
-5.68402900072543e-05
-3.00027760157915e-05
-6.98130323711603e-06
-1.81334903834705e-05
8.1808220261382e-06
-1.72885987874144e-05
-4.04820761480587e-05
-5.44890728913123e-05
-4.47844680362835e-05
-1.91901967282199e-05
-3.36000155167719e-05
-5.70895515082486e-06
-3.82025695437297e-05
-4.26622768448854e-05
-1.98490692227499e-05
-3.48200837548776e-05
-1.06352061085728e-05
-2.98899865444177e-05
-5.3593688798329e-05
-4.85084882048321e-05
-1.94594319121896e-05
-2.91789920155495e-05
-2.72002041984196e-05
-3.89191207414738e-05
-2.38546218672384e-05
-2.13499254587412e-05
-2.51238658071687e-05
-2.30148627937458e-05
-3.38630937019067e-05
-9.14261899206346e-06
-4.23926070500014e-05
-2.4723147778035e-05
-1.04138251123629e-05
-4.29835737355578e-05
-2.95253472263664e-05
-2.19706369525553e-05
-3.19196755746185e-05
-4.47887977889118e-05
-2.45023757243921e-05
-3.22927347367752e-05
-2.22079309019633e-06
-1.10355067815279e-05
-4.50574203543192e-06
-1.5460225064728e-05
-4.54283071156003e-05
-4.66619316883653e-05
-2.21041312431425e-05
-2.62899628835813e-05
1.6249477482375e-05
-8.96454786670673e-06
-1.29812685606577e-05
-1.78871185767328e-05
-3.37631422428155e-05
-1.65196323886055e-05
-3.64109481691816e-05
-3.85925824879206e-05
-4.99182137484027e-05
-9.37111845336053e-06
-2.00102824357085e-05
-1.55910488036853e-05
-3.3597190492851e-05
-2.73541540500084e-05
-3.41255608006814e-05
-4.87042392580648e-05
-3.39913200219045e-05
-1.28467600031911e-05
-3.46561589880296e-06
-5.81552649936681e-05
-3.85238454575055e-05
-1.9993548032341e-05
-1.40032161724338e-05
-2.65646709270784e-05
-2.25452453872141e-05
-4.62748182681601e-05
-2.64466601677679e-05
-3.63842808583285e-05
-2.07262038024492e-05
-5.70200724524946e-05
-4.59427710952058e-05
-3.19667100342546e-05
-5.986517080859e-05
5.20868792943549e-06
-3.9239193812568e-05
-2.31615814103336e-05
-2.72087106420491e-05
-1.29430041169453e-05
-2.09754852267283e-05
-4.63694895797666e-05
-1.77744902636328e-05
-5.66020422277303e-05
-4.93163624283883e-05
-6.4026923407257e-05
-5.19941531308769e-05
-1.46751073329745e-05
-1.94312442819453e-05
-4.39353171561427e-05
-2.97626062766678e-05
-2.44620225852587e-05
-2.11699676309198e-05
-4.50382288644193e-05
-8.56142206680647e-06
-1.24499593096746e-05
-2.63828595168136e-05
-5.77145249690937e-06
-2.92105416546444e-05
-4.63294832959113e-05
2.82586689991206e-06
1.21507622874305e-07
-1.04525155037941e-05
-3.63257506123081e-05
-2.29206574772921e-05
-3.49909673863738e-05
-2.87539835274489e-05
-3.73570873985162e-05
-2.30710115489995e-05
-2.90831142748332e-05
-3.64972724980325e-05
-5.12012717950715e-05
-1.09808991589283e-05
-2.64680102407567e-05
-3.66020782757494e-05
-4.06965059015068e-05
-1.67600565146237e-05
-3.44117474842955e-05
-1.92800955968157e-05
-3.45701669631461e-05
-4.72909812083181e-05
-2.64683785050236e-05
-2.35791287019763e-05
-5.08143481930403e-06
-3.25415195173723e-05
-4.2804333917957e-05
-1.76298981635543e-05
-3.66278773610051e-05
-3.24984071003892e-05
-3.0879996909388e-05
-1.62560952075903e-05
-4.85205686014516e-05
-2.1322370626132e-05
-2.61558586780766e-06
-3.95366744229378e-05
-3.23164397674238e-05
-4.69300674528398e-05
-2.52470170800491e-05
-1.46734256765638e-05
-3.47625148347769e-05
-2.84160338728188e-05
-4.71188438574157e-05
-4.84711146650592e-05
-1.4300209435483e-05
-3.90274479500726e-05
-2.93689743453355e-05
-3.86013283242432e-05
-4.71634816425676e-05
-2.84156470415337e-05
-3.29555319614826e-05
-4.33609040095641e-05
2.02937832328443e-06
-4.96561531416718e-05
-1.71902488283099e-05
-3.86405230414716e-05
-4.59257056932052e-05
-1.46156457601747e-05
-2.08083436715336e-05
-5.38357457251083e-05
-1.36838461436422e-05
-2.93659145713125e-05
-3.44485387131059e-05
1.0849789069068e-05
-3.68249421860429e-05
-3.32241056033509e-05
-9.89058569290998e-06
-3.35265400974819e-05
-2.72490891809493e-05
-1.54697567449284e-05
-1.14531857262883e-05
-7.77354073024745e-06
-1.70153988784941e-05
-3.55847230957029e-05
-2.75917279674454e-05
-3.05847181742735e-05
-3.43487123577127e-05
-7.34434380282394e-05
-5.00461931266191e-05
-1.00816905627402e-05
-3.72734904715568e-05
-2.93163896086001e-05
-4.38262717699051e-05
1.85275566772622e-05
-1.74697286533906e-05
-3.57594005443923e-05
-8.26364532794064e-06
-1.70984479606649e-05
-3.52493663840108e-05
-2.55547409494476e-05
-3.40339577088164e-05
-2.97998060185692e-05
-3.22055317894612e-05
-3.98679178644185e-05
-1.62543652046681e-05
-2.54988987712076e-05
-2.13813914537567e-05
-2.92575099337954e-05
-5.92666019445383e-05
-1.86066113912216e-05
-5.7523466962603e-05
-2.9906521392276e-05
-1.69139205784571e-05
-2.46085166204315e-05
-1.46264669403081e-05
-3.42132382818658e-05
-1.65372025145387e-05
-2.85424040638883e-05
-5.41825299627342e-06
-3.43423612206919e-05
-2.4501302219306e-05
-2.87646435197238e-05
-1.50578434212385e-05
-1.798426426691e-05
-9.36506313278505e-06
-1.09690759699336e-06
-3.65938618286647e-05
-2.93460909996594e-05
-1.35159167309858e-05
-3.69862243984381e-05
1.28243055917251e-06
-5.31945084310725e-05
-2.7503693818491e-05
1.97111198032566e-06
-3.78803848187699e-05
-4.03035231636459e-06
-2.97464562013372e-05
-7.68786084688968e-05
-1.72519191892141e-05
-2.26244468688351e-05
-9.66708861720004e-06
-4.0083190057725e-05
-2.85715401424829e-05
-4.28447415118352e-05
-6.31747835514751e-05
-2.84704681275128e-05
-2.84387871400172e-05
-6.02019606197505e-05
-7.16269903664824e-06
-8.13655625074325e-06
-3.44230120314651e-05
-2.71827568478932e-05
-5.60795659829584e-06
-3.50788930127794e-05
-7.24628973910563e-05
-1.18260306283736e-05
-5.81429227068052e-06
-3.29895960410275e-05
-3.64203565282759e-05
-1.50896611432997e-05
-9.7957870303638e-06
5.86467145170805e-06
-2.45237504964883e-05
-5.02346363729602e-05
-5.93245818957138e-05
-7.71954657108746e-07
-4.8758142551623e-05
-1.47213345735192e-05
-1.94474194193993e-05
-1.6880546242058e-05
-3.60499733895999e-05
-1.42008984582709e-05
-5.76747431405347e-05
-1.30843326185947e-05
-3.43017766527515e-05
-2.16475843200059e-05
-3.10921112229434e-05
1.57520988678518e-05
-3.2891092186616e-05
-3.99251955006621e-05
-3.30294601437751e-05
-4.70879519208806e-05
-2.65320639299176e-05
-4.35791315578784e-05
-5.53348361134242e-05
-3.20486249905071e-05
-3.36508181979524e-05
-2.77840089835516e-05
-2.10556706754156e-05
-5.62592986110862e-05
9.11598040476092e-06
-3.8463065499769e-05
-1.77435941874208e-05
-1.53558889863987e-05
-2.37379119626307e-05
-3.3094505343771e-05
-1.76036575868721e-05
-1.07827363202582e-05
-3.03551208706658e-05
-2.14120288966806e-05
-2.29996602979105e-05
-7.12659462653725e-06
-4.29079949370617e-05
-6.22723220118247e-06
-1.58148843678408e-05
-9.7358582376134e-06
-1.73831214480736e-05
6.56217395973043e-06
-3.8572438766546e-05
-2.82570433002893e-05
-2.50106838695443e-05
-3.34671077806243e-05
-2.20110877611311e-05
-2.42760186311734e-05
-4.62703200816358e-05
-1.87458763623522e-05
-4.54728120775645e-05
-2.72676036450681e-05
-2.19363534106606e-05
-3.71549695824288e-05
-2.70757708435419e-05
-1.16994244893292e-05
-4.19542692977022e-05
-3.66869595775899e-05
-5.30270927102846e-05
-1.44533908366416e-05
-5.50100856375585e-05
-1.74816063786295e-05
-1.29674911948858e-05
-6.17319516806807e-05
-1.46284046246656e-05
-2.77577481526081e-05
-2.10077813173316e-05
-4.10767021122592e-05
-4.94167027640237e-05
-4.96659891462784e-05
-6.21744640955454e-05
-1.73680314497392e-05
-2.16432606249843e-05
-3.02433570963442e-05
-9.05184750906713e-06
-4.03295823856956e-05
-3.64257081419146e-05
-2.06111264708907e-05
-2.47304622891299e-05
-3.24669296684845e-05
-3.83246793286198e-05
-1.21012223475149e-05
-5.35787413391818e-06
-2.65627512126559e-05
-2.75495112275415e-05
-4.66694212862865e-05
-7.65921515111057e-06
-2.59477811103537e-05
-3.9330400532015e-05
-6.59310812460513e-05
-2.65792725612773e-05
-1.72199913392626e-05
2.00863829302615e-08
2.13167046364301e-06
-4.35460075537761e-05
-2.50098952968074e-05
-3.3371203621776e-05
-4.4932775958446e-05
-3.48027453557657e-05
-2.05405308303719e-05
-3.62225931012957e-05
-3.94608657475239e-05
-3.65890627082178e-05
-3.05301511337908e-05
-3.71576966991852e-05
-2.26845708027237e-05
-2.23574892988436e-05
-1.09640749312997e-05
-4.47335712943856e-05
-1.29132120997972e-05
-1.33720931955724e-05
-1.6942269083873e-05
1.50293014234012e-05
-4.50870094091873e-05
-5.5077508344656e-05
-3.01411041030282e-05
-4.6695744874971e-06
-2.59460480307751e-05
-3.12108762844018e-05
-1.32429872978701e-05
-2.09609258292818e-05
-3.4734210331799e-05
-2.66366668001254e-05
-5.09409175890302e-05
-3.92264269719219e-05
-6.65635798968499e-06
-3.85718948241638e-05
-3.27592882688364e-05
-5.07094666796631e-05
-5.45507109221391e-05
-3.13718043225407e-05
-1.42886772609975e-05
-2.9191462657199e-05
-5.79673900462767e-05
-3.3625492562194e-05
-3.53457093032538e-05
-3.70315327516506e-05
-4.84143041245707e-05
-1.94012443768713e-05
-3.65033187095902e-05
-3.37856936648123e-05
-3.46679559281897e-05
-4.27628926755005e-05
-5.46164127367448e-05
-2.29563488600161e-05
-9.81727529466546e-06
-5.03664661364325e-05
-3.27648344591885e-05
-3.91044229522387e-05
-2.82866847428158e-05
-2.60751174747178e-05
-1.6131967533849e-05
-1.16864737324406e-05
-1.6666117021038e-05
-3.57156543595945e-05
-2.47098555967639e-05
-2.80882760774148e-05
-4.72519920317657e-05
1.09461500552081e-05
-1.3555058659059e-05
-3.91850257853975e-05
-4.4402383991551e-05
-3.90387245554868e-05
-1.07815740821017e-05
-1.99600937406915e-05
-2.84128734076668e-05
-4.19420155639545e-05
-1.36962074961221e-06
-2.90026438554927e-05
-1.90547753852539e-05
-6.08443996017264e-05
-5.43812875743818e-06
-8.91677329436609e-06
-4.93948619557036e-05
-4.52960545824034e-06
-3.65465013364151e-05
-1.72167491853107e-05
-1.70366191120448e-05
-2.46703627884182e-05
-4.09700655156016e-05
-1.32984905607956e-05
-5.0273113324752e-05
-3.94753146790066e-05
-1.82569268972178e-05
-3.36136330850295e-05
-4.09298762723741e-05
-5.96928564533611e-05
-2.56746752739362e-05
-1.96314565665346e-05
-1.17173591127191e-06
-2.60402618813701e-05
-3.25863790176892e-05
-2.29062061726111e-05
-8.96479529078968e-08
-1.38026662448092e-05
-3.01695486392285e-05
-6.29222036519838e-05
-3.68501988926774e-05
-1.40607838630031e-05
-4.25296604468059e-05
-4.43016049516509e-05
-2.77972381725203e-05
-3.93256897931435e-05
-2.31036393736295e-05
-1.77611001822117e-05
-2.55844982421968e-06
-4.78141219560887e-05
-5.40992513991516e-05
-1.28060386813647e-05
-2.32064859267769e-05
-2.75163808317684e-05
-1.48234476699564e-05
-2.61324877886745e-05
-2.11545210699321e-05
-2.81688361539595e-05
-4.14216848251284e-05
-2.76440862830064e-05
-3.41085488711112e-05
-4.27153613515859e-05
-2.38580301081981e-05
-1.11508851195437e-05
-2.4906377573824e-05
1.74714390965221e-05
-1.69185571183183e-05
-2.74132206007365e-05
-1.46654009871253e-05
-2.19595916640235e-05
-6.67599919212107e-06
-1.34293053327411e-05
-8.48416580500461e-06
-5.06980145286872e-05
-3.77203818606458e-05
-5.00293794487433e-05
-2.70988727158868e-05
-1.08463122059206e-05
-2.76499458715141e-06
-1.18227983420575e-05
4.15311898802653e-06
-4.0871603961311e-05
-4.12001088729758e-05
-4.36967752302964e-05
-2.84704180052971e-05
-3.33961121703984e-05
-2.37175637340501e-05
-1.75737819908079e-05
-2.08267247972857e-05
-5.41890754258392e-05
-4.70007698443006e-05
-3.54512880945956e-05
-5.07221533600868e-05
-2.48897111448779e-05
-1.29764936538265e-05
-4.40587033883951e-05
-5.85080624434913e-05
-4.07606719485604e-05
-2.82372756398817e-05
-6.16125426234382e-05
-2.08913381980892e-05
-1.87349629080842e-05
-2.28959517635223e-05
-9.33011609904586e-07
-2.78327521643456e-05
-2.50167251209304e-05
-3.44977583435248e-05
-2.66931772201055e-05
-2.71605752207059e-05
-1.83497308889559e-05
-2.41730662731933e-05
-3.46808608152499e-05
-3.80785851065634e-05
-2.12778350635312e-05
-1.07390269004361e-05
-2.18580555336991e-05
-5.68397760271779e-05
-7.43401988882061e-06
-3.91173240510895e-05
-1.21775222108299e-05
-5.1898025132272e-06
-3.48604044935683e-05
-3.24262101019885e-05
-4.502513623757e-05
-2.60559956939182e-05
-3.63892007193349e-05
-2.20078796493299e-05
-4.25024703928432e-05
-3.12472635785816e-05
-1.17312804154887e-05
-4.37933664473273e-05
-4.76397540885215e-05
-2.52020062545838e-05
-3.22131724575664e-06
-1.8464541954522e-05
-3.58617766899808e-05
-2.68060030802126e-05
-3.08013807429076e-05
-4.95258028609398e-05
-4.42444161643877e-05
-7.07523225632694e-06
-1.79495146218665e-05
-2.11515072032357e-05
-1.07712714117595e-05
-3.27504424230664e-05
-2.97097370001798e-05
-7.69295887604436e-06
-1.11112458067546e-05
-1.51758240184939e-05
-4.37954759430748e-05
-2.10798067856889e-05
-2.53605303194137e-05
-1.19569111839425e-05
-2.91300709526805e-05
-4.31905937739151e-05
-2.39133773274142e-05
-1.69238846139159e-05
-7.25791674484225e-05
-4.33617616775998e-05
-2.6384097256863e-05
-1.8859571217974e-05
-2.27675318735416e-06
-3.62728574389414e-05
-1.93733071476765e-05
-3.21015812740479e-05
-4.69704711329103e-05
-4.2716984335862e-05
-3.15809000738895e-05
-6.19449284823084e-05
-1.75837664201464e-05
-3.55661877817569e-05
-3.69004039515037e-05
-5.71112248294081e-05
-1.67877165410142e-06
-2.9501924593461e-05
-2.5815532787391e-05
-2.94287947565245e-05
-3.98174529042598e-05
-1.95031789883453e-06
-7.52783922300372e-06
-2.94456454918308e-05
-5.01381741144247e-05
-1.42047936646027e-05
3.84736992950762e-06
4.98225867740098e-06
-1.70272186732671e-05
-4.31720283647758e-05
-2.43156936726666e-05
-8.61055887751051e-06
-3.30145430332015e-05
-1.65475310048062e-05
-4.08662178513246e-05
-3.01308781150655e-05
-3.55609427083062e-05
-2.10074204169036e-05
-3.11367023263811e-05
-3.08240618125802e-05
-2.73055974216986e-05
-4.91150911965982e-05
-1.39980524241221e-05
-2.47929272845783e-05
-3.51482382800177e-05
-5.85613077929015e-05
-4.43216540817103e-05
-9.55559367148612e-06
-4.52276892858883e-06
-1.15720879768665e-05
-7.79958496044245e-06
-2.19664664731046e-05
-2.69564928409762e-05
-5.31179851731811e-05
-1.69360380947943e-05
-2.61102868088728e-05
5.41646069251201e-06
-6.30043088236613e-05
-3.80069843674565e-05
-2.18207780011012e-05
-1.20577611689703e-05
-2.98496427179081e-05
-7.72461197888744e-06
-4.18691411994075e-05
-3.55232432826203e-05
-4.450729482807e-05
-4.52463958003359e-05
-3.6891430649405e-05
-2.50479070797007e-05
-3.90590481171571e-05
-1.45858161344946e-05
-2.68041555335448e-05
-2.31812687455454e-05
-3.15208800160739e-05
-2.73142974433155e-05
-4.06247246414059e-05
-2.087313049516e-05
-1.07614792522573e-05
-4.70641028541839e-05
-3.82032982349207e-05
5.53579029664454e-06
-1.36682915044875e-05
-1.49289154865112e-05
-2.80644743779862e-05
-3.60034740773275e-05
-1.94839107445385e-05
-4.60495345266277e-05
-6.02393949499956e-06
-3.48288252482753e-05
-3.03995441651163e-05
-3.1635022261331e-06
-3.52891185844473e-05
-6.92383206361893e-06
-3.07235198655244e-05
-5.37364667546158e-05
-3.77820086814207e-05
-4.72691352636028e-05
-3.70807634109388e-05
-4.01626890197125e-05
-3.07808105488066e-05
-2.09713552985485e-05
-2.28749424443593e-05
-2.21849926149836e-05
-4.04031016842068e-05
-1.08252108271274e-05
-2.4018166312534e-05
-2.49169566403188e-05
-6.61435694827734e-06
-2.29077357202534e-05
-9.92508693109708e-06
-3.10906465073656e-05
-6.65459065622825e-05
-2.45521607666248e-05
-2.63048697049338e-05
-5.36257692307852e-05
-5.16076784589064e-05
-3.86481839185537e-05
-4.69531387160594e-05
-1.5916924942614e-05
-5.33485509662107e-05
-4.8994793709313e-05
-5.09052447506343e-05
-3.68405249444201e-05
-1.70478784121241e-05
-5.8848635327495e-05
-1.76550691953805e-05
7.17062614680544e-07
-1.43735963519885e-05
1.87233302602752e-06
4.11601353184368e-06
-2.73699176214819e-05
-2.65065992352208e-05
-1.88172201565245e-05
-3.14451857457517e-05
-2.9415587261478e-05
-8.49555770483085e-06
-4.33929824117435e-05
-1.6304303252918e-05
-5.1204599712769e-06
-3.8785143570077e-05
-1.33429669386666e-05
3.42425809286168e-07
-4.54351367676109e-05
-3.1076975766443e-05
-2.91830995025128e-05
-4.38364701542606e-05
-5.40261634489758e-05
-3.03218628187375e-05
-4.25539076054325e-05
-3.73868210151702e-05
-4.88092787137694e-05
-3.36359242540511e-05
-2.47829818276298e-05
-1.94079474506948e-05
-3.02763959964156e-05
-3.31091251308703e-05
-3.23666315255957e-05
-2.47956290330821e-06
-3.04493300858741e-05
-3.04702842006368e-05
-1.9046055717275e-05
-2.00133164949288e-05
-1.85214509411812e-05
-1.82172129407573e-05
-2.49191035519132e-05
-4.6065304649125e-05
-5.13368157881218e-05
-1.98739324482305e-05
-3.69331903099416e-05
-3.34455897844336e-05
-3.79102084480157e-05
-3.95666391620881e-05
-2.58640736091243e-05
-3.4719947517713e-05
9.96129269375167e-06
-2.20446351246337e-05
-1.8171736224048e-05
-4.91201012363432e-05
-4.2617459691677e-05
-4.1524325362172e-05
-1.36695537568659e-05
-1.95718928906558e-05
-4.41590438135464e-05
-2.65708330114404e-05
-4.27142950525243e-06
-2.29124899697188e-05
-3.62472401111466e-05
-8.52877511814788e-06
-6.18796082068609e-05
-4.08382841665984e-05
-2.99149001773087e-05
-3.64673499255861e-06
-2.53027150248463e-05
-1.68833090837633e-05
-1.88894343158228e-05
-2.8775111546179e-05
-2.26352665052596e-05
-3.1682147116536e-05
-2.00436686093348e-05
-1.53431997717643e-05
-4.89156972800756e-05
-3.05813148846161e-05
-2.04376807181976e-05
-3.16257116041225e-06
-4.5138015217077e-05
-2.70628599427915e-05
-2.80159494845042e-05
-9.3795964447203e-06
3.73447580878743e-07
-3.67411297963309e-05
-7.10307483109385e-06
-2.79941573396439e-05
-4.37383667332966e-05
-1.54434088244464e-05
-4.04645230056e-05
-1.37742953322199e-06
-3.49413759969305e-05
1.51731906528312e-05
-2.13184801329951e-05
-3.63724529333419e-05
-5.91114058037053e-05
-4.9486622252661e-05
-1.64421421522166e-05
-3.77674553416177e-05
-2.8631504377238e-05
-2.36871548284798e-05
-2.2591057132761e-05
-5.81987020732588e-05
-5.95019280931846e-05
-2.94201458025931e-05
-5.56205450672669e-05
-1.34840899803374e-05
-1.65317061827263e-05
-4.33365831151636e-05
-2.07478969413906e-05
-1.26262379714757e-05
-5.02442216637028e-05
-5.71339755714214e-05
-1.34626081417064e-05
-4.08475621943308e-05
-4.01242109039023e-05
-3.39094287129364e-05
-2.61706309079979e-05
-2.44412450631043e-05
-2.5119196411018e-05
-3.99512861915049e-05
-5.96416268711101e-05
-4.81823865801564e-05
-4.72386927569121e-05
-3.93455353388069e-05
-2.47760817869358e-05
-3.68662460468578e-05
-3.94981900002383e-05
-3.09539872058893e-05
-5.79520179352271e-05
-7.26339165074781e-06
-4.38246937798748e-05
-4.39813141313564e-05
-4.98154649094804e-05
-4.38048590084427e-05
-8.07782684265839e-06
-2.93030467807492e-05
-3.16898362230665e-05
-5.12876436244013e-05
-2.55748371990273e-05
-2.26201502167571e-05
-4.27928469066279e-05
-1.03131382700038e-05
-2.28704759948023e-05
-4.24577990417885e-05
-5.23507447047315e-05
-2.66397574290042e-05
-3.75262390514319e-05
-3.68570749991227e-05
-2.78296228514009e-05
-3.57472835827718e-05
-3.76302154676588e-05
-2.01123159420153e-05
2.73435515425887e-06
-1.84937080748532e-05
-3.31637192837511e-05
-3.73696827138238e-05
-4.60101290383821e-05
-1.13595278352053e-05
-5.56579229232615e-05
6.82924515776278e-06
-1.62304463383306e-05
-1.22177190400525e-05
-3.31738076082711e-05
-3.55307813129948e-05
-2.26997024301508e-05
-4.39862724139463e-05
-2.53481009976078e-05
-3.1319276793391e-05
-3.40655205776997e-05
-3.47550504545254e-06
-4.66381413630406e-05
-3.02776282990477e-05
-2.93209990184235e-05
-1.77468397056838e-05
-1.26418844882657e-05
-2.5360282536901e-05
-3.6577260583441e-05
-4.5805907377148e-05
-2.04849216634831e-05
-1.68150217903941e-05
-5.06190177501418e-05
-3.63786667662824e-07
-1.57286726509532e-05
-3.40322120564658e-05
-5.60444550196805e-05
-3.93872578805713e-05
-2.82673547098688e-05
-2.74209940020946e-05
-2.99154871848182e-05
-2.44886812053287e-05
-6.18457166923101e-05
-6.75868155794252e-05
-5.31905744047045e-06
-2.1612976897402e-05
-4.11913891292994e-05
-4.01619261533171e-05
-2.3902154423721e-05
-1.68477216160172e-05
1.42718198616248e-05
-1.01228501746763e-05
-2.83580388459213e-05
-1.08492878641066e-05
-1.16256520604105e-05
4.49405989680767e-06
-4.83604153594151e-05
-4.12375621466115e-05
2.95273582944793e-06
-2.59313519992521e-05
-1.56332324811486e-05
-1.67279036461974e-05
-3.31653289797287e-05
-2.25103412736767e-05
-1.42224347176261e-05
-1.30172483845557e-05
-1.81783494552553e-05
-3.21090654150405e-05
-2.28273308083726e-05
-3.00927568171216e-05
-5.12977417953294e-05
-3.5691460230528e-05
1.74621793227668e-06
-8.03414805533587e-06
-3.03991247479262e-05
-2.94465776578888e-05
-5.08948653919062e-05
-1.19828067813566e-05
-5.72285265195266e-05
-1.2257501589948e-05
-1.81244326901723e-05
-4.26022131268484e-05
-1.75550302818525e-05
-1.45363035187368e-05
-2.476693027943e-05
-1.14486437307509e-05
-4.36374943040453e-05
-1.41101408650944e-05
-4.2269358634218e-05
-2.83825189804724e-05
-2.5096832664184e-05
2.66909195894637e-06
-2.39342728303736e-05
-1.26977132104271e-05
-3.56328506467373e-05
-2.67473797573312e-05
-3.37016078201698e-05
-4.57518228842096e-05
-2.66648388223013e-05
-2.10613458793602e-05
-1.72976674498208e-05
-1.42890888123555e-05
-3.72299821123189e-05
7.44858840054401e-07
-3.01432848597044e-05
-3.21445192485157e-05
-4.84957480038031e-05
-2.51932530723079e-05
-1.59745989535847e-05
-3.91775750853937e-05
-1.7369770151313e-05
-5.44085560780622e-05
-6.72693173674168e-05
-8.17388263536129e-06
-6.28018400979719e-06
-3.70242550177399e-05
-1.00032583761755e-05
-3.11587844942861e-05
-3.64380156750409e-05
-3.5154402244389e-06
-5.68715528714329e-06
-2.31669161559808e-05
-1.86812598558072e-05
-2.92907545434327e-05
-7.45150061879643e-06
-1.80816168979903e-05
-4.37074512722441e-05
-1.76829872409193e-06
-1.02561025254446e-05
-6.34146675395112e-05
-2.95450587536592e-05
-3.59904202942916e-05
-2.21939305910148e-05
-1.36909024131427e-05
-2.0844377807627e-05
-1.84279438141062e-05
-5.01524743040209e-05
-3.17893015280702e-05
-3.13028634942784e-05
-1.00926008817423e-05
-3.89250121049478e-05
-3.26264245755071e-05
-1.20751128180041e-05
-2.93090882915986e-05
-2.55203503499064e-05
-1.23654952441201e-05
-3.76211650254065e-06
-1.11229772098015e-05
-4.48235058771762e-05
-5.37025406506541e-05
-1.33791338801498e-05
-2.89075295924869e-05
-2.8491969576244e-05
-3.95725002970957e-05
-2.84874278620222e-05
-1.00964718852717e-05
-2.73339096790612e-05
-4.40065786548646e-05
-2.52647417243212e-05
-5.22945127621822e-05
-8.4043709257782e-06
-5.28450862972407e-05
-1.5409471083664e-05
4.57323739701117e-06
-5.06026546833801e-05
-2.32172040317612e-05
-4.24876313907768e-05
-2.89817287181462e-05
7.20679905834466e-06
-2.72678192475741e-05
-4.25520240289951e-05
-3.11000703925826e-05
-3.78175291539805e-05
-2.19176565659603e-05
-3.36676267301341e-05
-3.33259031402781e-05
-3.38700811007976e-05
-2.95825532920628e-05
-3.54612213839915e-05
-4.04778569108525e-05
-1.21301185526052e-05
-5.6998402277055e-05
-1.87415942567186e-05
-2.54782396294757e-05
-3.44611616886033e-05
-2.51614977998847e-05
-1.12226287444633e-05
-3.38036531551896e-05
-5.70882593203833e-05
-2.83493839886294e-05
-2.42003383871569e-05
-2.85621349808613e-05
-4.41833725457119e-05
-2.51853807580439e-05
-2.59437741141867e-05
-4.39734206490559e-05
-3.38917117185614e-05
-5.58234362579178e-05
-4.98166930551337e-05
-1.85411499207812e-05
-6.75811134623998e-06
-2.63459781456002e-05
-3.13055394169926e-05
-4.61106846635717e-05
-2.70079708922748e-05
-3.08333863085879e-05
-5.23851857181099e-05
-2.9991425563312e-05
8.66280130509211e-07
-4.61435444893693e-05
-2.36938775373983e-05
-2.20771664375152e-05
-4.31598302808008e-06
-2.10617649886227e-05
-2.09350485564296e-05
-2.19686776137105e-05
-1.00356389028144e-05
-2.40799302056076e-05
-3.87639831784404e-05
-4.09065283996044e-05
-1.5474901801389e-05
-5.20220038776623e-05
-2.09538815240878e-05
-2.9174787063319e-05
-2.23899327706899e-05
-2.94164591251744e-05
-1.9627746649734e-05
-3.26751999735253e-05
-3.39326994174401e-05
-5.41373630466285e-05
-8.38681931421294e-06
-1.61056434746924e-05
-4.33745993577833e-05
-3.87963680240576e-05
-3.81516147684925e-05
-2.33568240142064e-05
-8.43129093800362e-06
-1.8737500561156e-05
-2.5154396023703e-05
-2.93822177150636e-05
-4.37222395358415e-05
-3.27204212198231e-05
-1.63690248436764e-05
-2.12739522534457e-05
-7.64237533284775e-06
-3.86241070463541e-05
-3.45901465660515e-06
-1.91310429523542e-05
1.22168378986342e-05
-2.36980656125227e-05
-1.74621025794143e-05
-5.15881433575733e-05
1.65796641369775e-06
1.22928437122154e-06
-1.51571875952119e-05
-1.01333453923748e-05
-5.24166095021853e-05
-3.29879470619001e-05
-2.86914603524498e-05
-3.19283827860631e-05
-1.8427082540172e-05
-4.48133925035099e-05
-2.93223489314552e-05
6.70391213717475e-06
2.94165696796742e-07
-2.56179480199947e-05
-2.5800646047703e-05
-2.75320410760162e-05
-3.86800140928745e-05
-2.47612636381046e-05
-4.79956754934556e-05
-2.53662692351597e-05
-5.49055697612984e-05
-1.82251404464018e-05
-1.56450226897324e-05
-4.69737342837208e-05
-3.12970850512674e-05
-6.04833542197374e-05
-6.73527551340381e-05
-4.89463165169432e-05
-5.08293718889773e-05
-3.94822918299598e-05
-9.87371598101647e-06
-4.820754467352e-05
-3.6646693801915e-05
-4.53466388403279e-05
-1.77248589978053e-05
-2.76682384315641e-05
-3.08594411986138e-05
-1.70940657838972e-05
-5.30773299801231e-06
-5.74908366219894e-05
-3.93442162331641e-05
-3.26604632935047e-05
-1.9439321573433e-05
-3.58034731280734e-05
1.36319928836814e-05
-1.61230505108166e-05
-4.06840171886207e-05
-4.25794321595151e-05
-3.85797219404464e-05
-4.16288411189873e-05
-1.82420691455478e-05
-7.2149460381565e-06
-5.05282567964329e-05
-1.14135857822682e-05
-5.35370384185858e-05
-2.85198455772544e-05
-9.24911809234909e-06
-3.49592965022241e-05
-2.73336621453655e-05
-4.31332025758484e-05
-1.77018804746765e-05
-1.79511904142233e-05
-1.43868524798807e-05
-1.26394649969914e-05
-1.56236268140139e-05
-5.73964781627708e-05
-2.68124028019493e-05
-5.53394486954023e-05
-7.08189849669944e-06
-2.35432374006313e-05
-3.85520676298391e-05
-4.30220353842656e-05
-3.10052418903219e-05
-3.5239211994988e-06
-3.88397171759582e-05
2.00199692803768e-06
-4.78379243719457e-05
-3.403004678497e-05
-3.4730419000924e-05
-3.56999818670094e-05
-6.74397761711903e-06
-7.57126947992077e-05
-2.62266405447174e-05
-3.1707407350296e-05
-8.90236817554591e-06
-2.21710941317368e-05
-5.95356789790209e-05
-4.23142361875211e-05
-4.00085050429315e-05
-7.75676036350067e-06
-1.40735774124055e-05
-2.91500501131436e-05
-3.58901728959693e-05
-4.06976833777032e-05
-4.8379194620413e-06
-2.72051377110968e-05
-2.71495908152071e-05
-2.99085618283757e-05
-1.72076568733655e-05
-1.39306701976026e-05
-3.48573558723919e-05
8.74463899585049e-06
-4.91424629026284e-06
-4.37355704220847e-05
-3.18411434770716e-05
-3.13661716322549e-05
-4.19776874573235e-05
-1.59932578819596e-05
-2.40064729895189e-05
-1.34099443862773e-05
-9.05423843414064e-06
-3.10024811601276e-05
-3.91559084269683e-05
-1.38900823008244e-06
-2.26265067224987e-05
-1.97951100528406e-05
-1.96754593309105e-05
-2.603905121351e-05
-4.60783147239948e-05
-4.61019283159397e-05
-7.17912841003304e-05
-2.58015713540634e-05
-5.51165793149328e-06
-2.26159086790351e-05
-1.80472505842561e-05
-1.15284647228615e-05
1.96285083054399e-05
-4.85639337386865e-06
-3.30991833899137e-05
-3.14643257158231e-05
-2.70737133673104e-05
-3.28438932338896e-05
-7.77909441789064e-06
-4.25456044271276e-05
-4.36300151901436e-05
-4.67025660241895e-06
-4.7382798700889e-05
-1.95402008009796e-05
-2.15660545576197e-05
-1.94126297850174e-05
-5.63070080780286e-05
-2.90472601393494e-05
-5.14099740319828e-05
-2.07709245504331e-05
-2.0787494729312e-05
-2.66212699755944e-05
-2.72741254432092e-05
-4.67199281555607e-05
-4.56767021868099e-05
-3.58058013704428e-05
-2.48728535651088e-05
-1.86823396843414e-05
-2.33142976071178e-05
-3.18199814157956e-05
-3.01829867802037e-05
-2.9215406875243e-05
-4.38262293745443e-05
-3.24010704292008e-05
-4.58887337873945e-05
-4.05355349675484e-05
-1.95817117994217e-05
-4.52456326015608e-05
-1.19615678332109e-05
-3.90670541862834e-05
-3.22456545887226e-05
-2.39795767529991e-05
-6.5065509059515e-06
-2.59262865427581e-05
-5.3029243543626e-05
-6.1706173013824e-05
7.82168237747007e-06
-4.64529736791025e-05
-3.28201703142939e-05
-5.15790265437327e-05
-4.61876565854306e-05
-3.73661169652863e-05
1.04019333215725e-05
-5.05217064786217e-05
-3.71856419165675e-05
-5.65498691711664e-05
-7.60252897403917e-06
-6.28350798121466e-05
-4.54031896424436e-05
-5.01831834398616e-05
-2.34516934039834e-05
-1.35178190579233e-05
-2.19638257281643e-05
3.07061400807529e-06
-3.30874030527516e-05
-4.13001179071384e-05
-7.28316594463016e-06
-3.17767987385772e-05
-2.20177333360234e-05
-1.59735288300755e-06
-2.43726060585272e-05
-5.05082629738521e-05
-3.00047514872381e-05
-9.77459024965401e-06
-4.09469197088652e-05
-2.85555978689953e-05
-1.89348750788455e-05
-1.92747438922554e-06
-3.91870546068661e-05
7.22618744552843e-06
-2.17044086016878e-05
-2.83184608101835e-05
-3.22052563435808e-05
-3.06977483652165e-05
8.05023426004256e-07
-3.30261866417648e-05
-2.62765434831436e-05
-1.89575872158187e-05
-9.08438542082119e-06
-3.56610774238711e-05
-1.75626138484138e-05
-3.99547302271438e-05
-8.35179752182784e-06
-5.23696358127253e-05
-2.94917280202406e-05
-2.55321144051058e-05
-2.91516780494278e-05
-2.63315255278093e-05
-3.02215740216518e-05
-1.02889260671811e-05
-3.85388082633353e-05
-3.38029901731275e-05
-2.2952212046676e-05
-3.21450061824007e-05
-7.8862664948492e-06
-1.80773078514907e-05
-4.79076275020812e-05
-4.4432609861503e-06
-6.53576012021701e-05
-6.11173810873704e-05
-3.399280908423e-05
-1.89291085384923e-05
-2.3630870016179e-05
-3.27802065188112e-05
-4.37471958965535e-05
-1.48672270187229e-05
-5.55419453892062e-05
-1.91840048254725e-05
1.0817047113595e-06
-4.51847981550236e-05
-3.04241714572715e-05
-1.33275628044711e-05
-1.69801794151945e-05
-4.15705991305929e-05
-2.99444704626426e-05
-2.50548897136588e-05
-2.81603857921787e-05
-3.17285070692438e-05
-1.08116755019062e-05
-3.32832616070505e-05
-1.67242506005076e-05
-3.25429502681714e-05
-4.11310952779243e-05
-1.97418407219985e-05
-1.44041638090733e-05
-3.51092600394406e-05
-3.58794579485631e-05
-5.47659224620158e-05
-2.22159387806249e-05
-3.59239506012642e-05
-3.73995921913357e-05
-3.04479183037698e-05
-3.4555061840305e-05
-6.44836202643263e-06
-6.75841682606627e-06
-1.05327792610149e-05
-3.67549590101769e-05
-6.15880835726964e-05
-5.19631839426048e-06
-3.64714148676737e-05
-2.53554198495928e-05
-1.56369870143281e-05
-3.74560929760697e-05
-4.01227250827622e-05
2.26086535405992e-07
-1.91069686799415e-05
-2.55342951162468e-05
-5.78598852430997e-05
-1.13215930201239e-05
-3.81159546644061e-05
-1.30577824426959e-05
-4.82999379095342e-05
-1.78381262778326e-05
-3.79742943380059e-05
-3.38192120133587e-05
-4.32604047146269e-05
-2.95462951806046e-05
-2.75408719211318e-05
-1.87827815928663e-06
-3.62641351558281e-05
-2.48586502029136e-05
-3.34093669680375e-05
-1.80309898764781e-05
-4.40491058099869e-05
8.07783723246762e-06
-2.46909410632883e-05
-1.29524646327072e-05
-1.27188662612417e-05
-6.47701859248851e-05
-6.77157645927147e-06
-4.22726294748157e-05
-4.95489047204135e-05
-5.20262872523124e-05
-5.89819513800338e-06
1.17501009235379e-05
-3.69637822473588e-05
-4.30447656204334e-05
-6.80008489247514e-05
-1.88741119076794e-05
-2.91462314538153e-05
-3.53765957740218e-05
-3.11319664221933e-05
-4.32390726344866e-06
-2.9732314512778e-06
-3.77306835814837e-05
-3.15700729816879e-05
-5.1383986085935e-05
-2.11635435222655e-05
-1.43079043672139e-05
-4.76493510992359e-05
-2.82784543210029e-05
-2.12314903286293e-05
-8.34181603169421e-06
-2.04781536333564e-05
-5.02118314922759e-05
-6.1475645642646e-05
-4.03004095937863e-05
-2.6559758236638e-05
-3.34312000468784e-05
-6.37605279924498e-05
-2.08543917277055e-05
-4.69729548665277e-05
-2.32369265994644e-05
-3.69898655012541e-05
-2.46213059200905e-05
-2.58423643579451e-05
-4.84081362639409e-05
-2.67594085867916e-05
-4.12553456036345e-05
-1.24513735532845e-05
-2.49158038861844e-05
-3.77579937718342e-05
-3.84929773300734e-05
-3.99661164874542e-05
-5.03951886242606e-06
-4.46200187005251e-05
-2.11894050900165e-05
-3.5071276655784e-05
-3.19385655929786e-05
-2.24696627267517e-05
-3.03500097414363e-05
-2.04333508338303e-05
2.16039835169387e-06
-2.03708512705758e-05
-2.85870330163835e-05
1.8992332782794e-07
-5.05469338032655e-05
-3.12509620939936e-05
-3.35402879299959e-05
-3.92059713391901e-05
-2.98751785512005e-05
-1.05311374527023e-05
-4.13619688371323e-06
-3.52628996781365e-05
-5.00695872074692e-05
-2.02579105217657e-05
-2.633098167729e-05
-3.73168640962879e-05
-2.90263434127983e-05
-6.14686028182584e-05
-2.09427585539695e-05
-6.52852227377179e-05
-1.93172024969825e-05
-3.45128023762905e-05
-1.9838178452063e-05
-3.1085961352667e-05
-1.82570469023248e-05
-1.15978378906374e-05
-1.88532752429797e-05
-2.53217199383823e-05
-2.4163159132575e-05
-3.26894690405079e-06
-1.91691195557668e-05
-3.45264916136684e-05
-6.4026459485779e-06
-3.41130847935621e-05
-1.65467746602575e-05
-5.39892149404885e-05
-1.15808104049358e-05
-4.01760710916685e-05
-2.10200763144902e-05
-3.65540073851881e-05
-2.6728495988316e-05
-3.03090854042943e-05
-2.73795514008268e-05
-7.69556072650336e-06
-1.74750909257509e-05
-3.51208000275244e-05
-2.36180389812067e-05
-3.98013749481757e-05
-2.22488953636873e-05
-4.94671857182863e-06
-1.14502495421378e-05
-3.18468482934737e-05
-9.57067859475151e-06
-3.70916357315984e-05
-3.34225534586593e-05
-4.23783932173119e-05
-4.56416075028012e-05
-1.33233111793656e-05
-3.73580105272507e-05
-2.33804595731652e-05
-5.76569241936239e-05
-1.73878531920679e-05
-4.22596211304422e-05
-3.73977159749485e-05
-3.36027395928742e-05
-1.38422842500644e-05
2.05884021936127e-06
-1.7079427074318e-05
-3.88089049674512e-05
-2.09286061593224e-05
-5.01485654641361e-05
-4.02492616945178e-05
-3.59303135212664e-05
-5.52280138801777e-05
-3.77947312473139e-05
-1.73185462048235e-06
-4.26123085199782e-05
-2.32882905164868e-05
-3.54564015768189e-05
-3.05152656474867e-05
-1.34659840716696e-05
-4.84665071261892e-05
-4.69988258439577e-05
-2.5848057802298e-05
-3.45878700205742e-05
-1.11588149896466e-05
-4.19320786786225e-05
-2.86876861768457e-05
-4.19152571227666e-05
-3.31143798092161e-06
-4.0348846939204e-05
-6.01713854103041e-05
-6.31701578697263e-06
-1.97568415336197e-05
-7.16242344639512e-09
-2.44042423543033e-05
-9.24798567959291e-06
-2.29787455782895e-05
-3.78689155244999e-05
-1.4986710033804e-05
-2.51383695478193e-05
-4.71701667660117e-05
-2.23921330396479e-05
-2.72795441059178e-05
-5.57763130595297e-05
-1.16489721094866e-05
3.40101395760597e-06
-5.38955861317285e-05
-2.96254125840094e-05
-2.86441976174483e-05
-2.3675823548712e-05
-4.49519444103075e-05
-4.09762516194986e-05
4.21789579630919e-06
-9.41573431862615e-06
-5.99931983559553e-05
-1.28342837461308e-05
-1.73378957329679e-05
-3.56056624118563e-05
-3.11544055484948e-05
-3.14405896353722e-05
-6.1472916989473e-05
-3.23566992881584e-05
-2.50678159287227e-05
-6.59189207664717e-05
-3.24404944800419e-05
-4.39903292864549e-05
-3.05366517504759e-05
-1.64829790256383e-05
-1.34794954057744e-05
-2.86990456525023e-05
-3.03526353747543e-05
-4.9803523129454e-05
-3.3546601801377e-05
-2.9285653847506e-05
-4.75440171916491e-06
-1.17301717582461e-05
-3.77532559447733e-05
-4.4682218542524e-05
-2.88181446766517e-05
-3.41817907241451e-05
-5.80248251956421e-05
-3.035013156627e-05
-2.57335472478993e-05
-3.02777011467766e-05
-1.99096441021816e-06
-3.34872666838618e-05
-1.25774244524829e-05
-3.85455103658059e-05
-3.16968882943402e-05
-1.51881060711003e-05
-3.37507866718257e-05
-6.88057035761901e-05
-7.69887729424154e-05
-3.65941966691341e-05
-1.53178306424241e-05
-4.64928767013323e-05
-3.9807878892871e-05
-4.75869853899811e-05
-4.92632550124034e-05
-4.62241072443291e-05
-4.45835483749207e-05
-4.79139811812165e-05
-1.45144022617449e-05
-2.34341261852024e-05
-2.48990774730308e-05
-4.20196982753634e-05
-4.10484489387222e-05
-1.49941457661993e-05
-3.89352700564143e-05
-4.64584663086926e-05
-5.5658304799917e-06
-3.39611760475802e-05
-2.24376314864886e-05
-4.50513371067143e-05
-2.48728506660317e-05
-6.24654219829975e-05
-2.35357568159822e-05
-2.59650298616443e-05
-2.51913983359272e-05
-1.1333621953619e-05
-3.85952765257265e-05
-1.81124543253649e-05
-1.35780310083418e-05
-9.6547240986676e-06
-3.47086194909595e-05
-1.04659554428765e-05
-6.08881945029505e-06
-1.96088799948872e-05
-5.68004165876164e-05
-1.79132517023871e-05
-2.8292013656599e-05
-3.02155019373396e-05
-5.33205105258524e-05
-1.21533638675532e-05
2.96533039377686e-06
-3.50486041419042e-05
-2.18560353075118e-05
-2.07187807587331e-05
-1.92368643154435e-05
-2.89183507472903e-05
1.37384046789537e-05
-2.89912157686305e-05
-1.71573851439046e-05
-2.84278372800258e-05
-5.4553273232331e-05
-3.17800741450003e-05
-3.40932794307773e-05
-4.84806494871409e-05
-1.72571218587605e-05
-3.81119471484804e-05
-3.02963278012152e-05
-4.28511489714641e-05
-5.36759491718185e-05
-5.73197870856971e-05
-5.0438642810682e-05
-5.77740520496891e-05
-1.84199320205931e-06
-2.24304012465019e-05
-4.05214501940889e-05
-1.96087037229654e-05
-3.40348464263788e-05
-2.57448558752393e-05
-3.37868930750865e-05
-1.04679780830821e-05
-3.24165903655911e-05
-8.24052472130483e-06
-1.86633033950512e-05
-3.22232612710273e-05
-1.79446261682683e-05
-3.45705140143742e-05
-1.15386074412135e-05
-4.17758284381134e-05
-3.69960588279649e-05
-4.47889603996142e-05
-1.17154318080733e-05
-1.84410235963951e-05
-3.81386012946419e-06
-5.13028945066792e-05
-4.90864104069646e-05
-1.23284824331115e-05
-3.15313808697222e-05
-1.75107419561536e-05
-3.72277702484742e-05
-3.71421752208838e-05
-4.18041840798391e-05
-9.43329101822956e-06
-2.40750429088266e-05
-3.94292319489628e-05
-2.80685707364484e-05
-2.66580952607509e-05
-3.5805452761636e-05
-1.8810580092645e-05
-2.90773647150195e-05
-2.75209595624437e-05
-6.76707872272698e-06
-3.14540238465249e-05
-2.11075718400487e-05
-4.638215920225e-05
-2.03579954590582e-05
-2.2459060805418e-05
-2.75076085512337e-05
-2.75470778832603e-05
-5.45559107907983e-06
-2.96523720348568e-05
-1.06564407537838e-05
-1.77866592943979e-06
-4.62482458677344e-05
-3.25142005112043e-05
-7.71461428284884e-06
-2.42926859287979e-05
-2.57843843051229e-05
-1.70595753102982e-05
-4.80968034760527e-05
-4.53678010094266e-05
-1.48488467133311e-05
-2.65260726363008e-05
-4.22176446043159e-05
-4.40892155415156e-05
-2.47683392869682e-05
-2.87909339922175e-05
-2.78756199523763e-05
-1.61772477820135e-05
-6.45739006599261e-05
-1.97832892082198e-05
-4.85396869483035e-05
-2.86061491127646e-05
-3.53359649583087e-05
-2.44615427174868e-05
-2.01794144544545e-05
-4.27407019795199e-05
3.89342660433062e-06
-2.75812822316487e-05
-7.47663058913099e-06
-4.60764730018936e-05
-2.09113179347757e-05
-4.55434365683291e-05
-7.7709021650934e-06
-5.84043430720153e-06
-3.10529444981607e-05
-2.39186779538046e-06
-3.92653271920934e-05
-2.35142297249308e-05
-3.09386306472212e-05
-1.96512495624617e-05
-3.87461732102364e-05
-4.15805338649622e-05
-2.08957853550592e-05
-3.88794526491129e-05
-3.46573260702355e-05
-8.49042844612691e-06
-6.73081307810982e-06
-5.1647712491998e-05
-3.23374807880755e-05
-5.11514628647897e-06
-2.9729330193518e-05
-2.29036282773425e-05
-5.84845548450365e-05
-1.83485673449323e-05
-2.57216630322319e-05
-2.42627898720348e-05
-2.95659402452708e-05
-3.62221894479048e-06
-2.74529424632655e-05
-9.7761843372998e-06
-2.30486300431663e-05
-6.55956600422313e-05
-9.54289095145951e-06
-2.07824798415035e-05
-1.89088145874325e-05
-1.76253073729043e-05
-3.00398457011993e-05
-2.19930298057363e-05
-4.51631829536148e-05
-4.7074274124639e-05
-1.73169503824302e-05
-2.17487911315713e-05
-3.92612624137258e-05
-3.14635319015545e-05
-3.18349285383078e-05
-4.98808138898049e-05
-2.35616603988811e-05
-1.08828788782541e-05
-3.40660144879303e-05
-4.47888557871508e-05
-5.23566046056119e-05
-1.13395958153313e-05
-5.26968944792734e-05
-4.48710271647461e-05
-4.06070076474658e-05
9.69137231143206e-06
-4.00243258810228e-05
-3.541819251019e-05
-1.47909515273494e-05
-9.49932217441648e-08
-3.09076700204579e-05
-1.33722883898418e-05
-4.13595998880349e-05
-2.5979400658891e-05
-2.50113707739797e-05
-1.5164651566034e-05
-4.6731587515215e-05
2.51348063967281e-06
-1.2264057938878e-05
-3.85564634608023e-05
-4.87668773697448e-05
-4.24996779944319e-05
-3.64466615819715e-05
-4.04295171334122e-05
3.43706154273684e-06
-2.26906746754471e-05
-2.38684180791964e-05
2.7166020140675e-06
-3.88559856014837e-05
-3.04329491052322e-05
-2.63383711400657e-05
-1.82574685747824e-05
-1.04711418956088e-05
-3.71016223987684e-05
-3.47549414930847e-05
-2.74789699326445e-05
2.1511715829089e-06
-8.92276115539768e-06
-1.970055638635e-05
-3.07452910058113e-05
-3.06159829283786e-05
-3.20733096269126e-05
-3.26559054165068e-05
-4.18561175537937e-05
2.75131197925961e-06
-4.7264901383876e-05
-3.73000446598171e-05
-3.28185360720874e-05
-2.97182195677339e-05
-1.3554677541023e-05
-4.41774792948352e-05
-1.7924636917385e-05
-2.45732532533075e-05
-2.13575311564779e-05
-1.1819624373877e-05
1.10708262275071e-06
-4.6433327626668e-05
-4.43173061663801e-05
-5.08856947601031e-05
-4.72774433701122e-05
-2.47383890518927e-05
-3.29290876362411e-05
-2.68933308483269e-06
-2.83483883530287e-05
-4.64870192766502e-05
-3.01815999108663e-06
-3.10771588051345e-05
-4.13281027747221e-05
-2.81656636786517e-05
-2.67987689446996e-05
-2.41477077742511e-05
-2.84295278135277e-05
-3.64285906182485e-05
-4.83987532589968e-05
-4.01196314379832e-05
-7.09958068035696e-07
-6.38225787283925e-05
-1.37211316412226e-05
-3.94079442609465e-05
-5.85537445255391e-06
-1.85968921676314e-05
-3.7307438457565e-05
3.71691791161185e-06
-2.1612097362874e-05
-4.58607522666578e-05
-3.65068307884191e-05
-1.31723007960089e-05
-6.43756685725004e-06
-2.89086358922855e-05
-4.5186905939165e-05
-3.67617249646567e-05
-3.18840874067725e-05
-6.49699135529918e-05
-3.1146947575766e-05
-3.47405897880349e-05
-6.43051357285197e-05
-4.22586964518387e-05
-1.56902238774662e-05
-2.32765958195933e-05
-3.01151178433285e-05
-5.03167706605446e-05
-3.99446815454616e-05
-2.6032144668235e-05
-6.5532066143597e-06
-5.24601360284396e-05
-1.31417749571289e-05
-6.24580785809592e-05
-1.03008109474702e-05
1.49757125447433e-05
-2.00713752257528e-05
-1.47731358586432e-05
-1.58848043929355e-05
-3.98068701001231e-05
-2.72565708956244e-05
5.61719600985621e-07
-4.1604017347624e-05
-2.67480993635853e-05
-2.63380661011574e-05
-3.00920488563049e-05
-2.2846422554663e-05
-3.0767253670734e-05
-1.8768017491255e-05
-4.9771738113453e-05
-5.7325088909854e-05
-4.72511461453327e-05
-2.05963956683764e-05
-2.88716335318301e-05
-2.54665110561194e-05
-3.30029808150084e-05
-3.4647989840934e-05
-1.32333873407972e-05
-4.25457884874368e-05
-2.44822170450969e-05
-5.50402933158011e-05
-4.32407657738507e-05
-2.1994816719898e-05
-2.4961624182812e-05
-5.07690805640262e-05
-2.2814137480969e-05
-2.65562571276312e-05
-4.03708381694985e-05
-1.56614017697823e-05
-5.00266572945259e-05
-3.03098525846005e-05
-1.73565336351916e-05
-3.48567098124811e-05
-3.4017945696242e-05
1.89409682415998e-06
-2.95852106858996e-05
-1.54352417409006e-05
-6.4811654092084e-05
-1.91600513094633e-05
-2.0996388526289e-07
-4.48047448284963e-06
-1.36395457594002e-05
-1.76710329796879e-05
-3.29784350658007e-05
-4.90667459981195e-05
-2.65343336945404e-05
-7.98860759700874e-06
-4.21479136862035e-05
-2.50090197040636e-05
-2.26131091152148e-05
-5.04899553845245e-05
-2.70903471758075e-05
-5.98498423951342e-05
-1.47312783355834e-05
-1.37088670774241e-05
-9.41265370672276e-06
-2.64475739961081e-05
-5.25478666781575e-05
-3.0907281740875e-05
-4.48986986350007e-05
-5.93042303475185e-05
-7.76659254486594e-06
-1.87297266322232e-05
-1.69300870589192e-05
-3.84364909742315e-05
-3.88805400253274e-05
-1.485089483647e-05
-3.12766255795314e-05
-4.85850746360027e-05
-1.00676338678222e-05
-3.7280826565306e-05
-4.37903878359951e-05
-4.88648337112062e-05
-1.38965578762596e-05
-2.7126016130628e-05
-4.88323526526216e-05
-3.57241831617442e-05
-3.79255941157724e-05
-3.58961484795446e-05
-2.62140630720267e-05
-1.34825555807922e-05
-3.09947089088137e-05
-4.2054719838661e-05
-1.4118714207613e-05
-2.61146595544207e-05
-2.18831232486383e-05
-2.42186889180009e-06
-2.87614737493674e-05
-8.5777373840254e-06
-4.19190804096433e-05
-3.98657413926799e-05
-8.73496736151637e-06
-1.05726434704878e-05
-2.88691281570879e-05
-2.01084970255876e-05
-3.09595390212001e-05
-9.72190037271363e-06
-2.83232560079481e-05
-4.25707210407737e-05
-4.80289927937e-05
-3.38015729125931e-05
-5.00778967541017e-05
-4.60714430936125e-05
-4.98286495325474e-05
-2.59166675330536e-05
-3.08926779435653e-05
-2.80110783729625e-05
-6.21124111255535e-05
-3.90831647347737e-05
-3.31769920820053e-05
-6.82287689243009e-06
-1.90611300980081e-05
-9.65430701484698e-06
-2.85065146350283e-05
-2.36326196759564e-06
-4.39745139183338e-05
-5.12630701520045e-05
-1.62195234863751e-05
-2.8157901893111e-05
-1.04087675362806e-05
-3.53562207213278e-05
-2.38114851555278e-05
-4.30149399889105e-05
-3.79595391427939e-05
-2.23030057451143e-05
-2.47233048254009e-05
-1.06649990865526e-05
-5.70781039225767e-05
-3.45166569447786e-05
-3.78156344699917e-05
-4.85618526084736e-05
-3.95480334525793e-06
-2.58146792412383e-05
-2.5919422029426e-05
-2.72833672849049e-05
-4.23702224625151e-05
-4.44388206844696e-05
-2.87185388684461e-05
-3.89642696269781e-05
-1.86717495551333e-05
-4.35985133994394e-05
-3.25010267689405e-05
-2.89622514394059e-05
-3.01989376503493e-05
-2.561257052408e-05
-3.98650811918534e-05
-1.60371520855905e-05
-5.03051972751198e-05
-4.23208232605158e-06
-3.45138018299077e-05
-2.90962555236269e-05
-3.9790204008187e-05
-3.92952606105472e-05
-5.19786569309856e-05
-2.11017536339506e-05
-4.32252990531332e-05
2.05545948904044e-06
-3.73953849238727e-05
-1.37617288523805e-05
-1.27011013206815e-05
-6.09489051824773e-05
-2.68095725321136e-05
-2.5966652401492e-05
-4.43046255953042e-05
-8.34810146035748e-06
-2.1135524857421e-05
-5.81844705473197e-05
-5.2615146451688e-05
-3.29625198274457e-05
-1.77033769922056e-05
-4.81293151818159e-05
-5.28369373594036e-05
-2.43906374211705e-05
-1.93992579687342e-05
-1.24560687143823e-05
-7.36035283110274e-05
-7.60396537678614e-06
-3.53713375264044e-05
-3.22830457846216e-05
-4.46655092681904e-05
-4.81666751735224e-05
-6.77522619494219e-06
-3.90074972527452e-05
-5.15377685424927e-06
-1.87903017204226e-05
-2.67298827557806e-05
-2.37403727390964e-05
-7.67426705704797e-05
-2.0791119732119e-05
-3.67130725061192e-05
-4.01028326600073e-07
-1.36240881141757e-05
