# Supplementary material for: Research on computational propagation and identification of mine microseismic signals based on deep learning
Source: PLoS One. 2025 Oct 22;20(10):e0334641. doi: 10.1371/journal.pone.0334641 (PMC12543183; doi:10.1371/journal.pone.0334641)
Supplement: S6 Data — (ZIP) [file pone.0334641.s006.zip › 000100900000165.xlsx_0.txt_24.txt.txt]

-1.68625685847679e-05
-7.86927289393232e-05
-4.67464051426519e-05
-4.05168229714599e-05
-2.50179136702107e-05
-3.48570687307138e-05
-1.52436014034712e-05
-2.65155962409306e-05
-2.33398190456831e-05
1.23751758532867e-05
-3.05125699450341e-05
-3.39289843148179e-05
-2.74340549735358e-05
-4.27855757723614e-05
-3.61406524661751e-05
-3.50021676294057e-05
-4.7530251377357e-05
-1.95468238836832e-05
1.68189275902635e-06
-4.32686381194851e-05
-1.62991056004797e-05
-3.79717232442276e-05
-2.77567589138028e-05
-1.1104637926481e-05
-2.77086602908457e-05
-3.88670595368769e-05
-2.8956675240945e-05
-1.42193565819253e-05
9.97164552541826e-06
-3.44848202388079e-05
-1.10325621141603e-05
-1.89228498645938e-05
-3.47999636632461e-05
-1.30706598835512e-05
-5.81833881787534e-07
-3.38580031007727e-05
-9.80508379351274e-06
-1.09382914063601e-05
-4.1106806374186e-05
-4.28095205662666e-05
-1.80069820769196e-05
-1.64284610151329e-05
-1.58552940596519e-05
-2.42251522518467e-05
-1.64497833601619e-05
-5.95968211142977e-05
-4.46934126653756e-05
-3.62879201533229e-05
-4.16419698061906e-05
1.16898446148174e-06
-3.5680468635889e-05
-2.66647825641366e-05
-1.45626598145824e-05
-4.5446850742912e-05
-4.9004558366312e-05
-1.93432721608371e-05
-4.11033144341887e-05
-2.29978582097143e-05
-3.87311163629478e-05
-2.41004778169358e-05
-9.73871425917001e-06
-5.36471683581135e-05
7.43198664592791e-06
-1.46586020335832e-05
-3.36112241719916e-05
-3.20130806577751e-05
-3.18282102374156e-05
-4.40837872514983e-05
-2.0624888229204e-05
3.02455211884201e-06
-2.63471544139722e-05
-4.75717448564455e-05
-1.50115064389785e-05
-2.77320831499549e-05
-4.98491661800568e-05
-1.60930810502018e-05
-5.06636167798866e-06
-6.99322377983516e-06
-1.45874434614223e-05
-2.56910063364595e-05
-2.5656034624832e-05
-2.94039016020093e-05
-4.42983817280748e-05
-1.17530951323981e-05
-4.22308229286897e-05
-5.75627070266417e-05
-3.08218086991075e-05
-2.02204055962248e-05
-3.55683936976125e-05
-3.80422710344474e-05
-2.67881506037897e-05
-1.38758691863148e-05
-6.67108587851506e-05
-3.73523274187724e-05
-3.74353259836007e-06
-9.24709569995661e-06
-3.69449663883527e-05
-9.97586729394504e-06
-5.72928348326784e-05
-3.8623796034263e-05
-3.52484448292346e-05
-2.04452264448144e-05
-3.44154438424738e-05
-2.17960688156183e-05
-6.52115209519284e-05
-1.75365926851391e-05
-7.28857878613371e-06
-1.02552768825914e-05
3.37217745340211e-06
-4.35559799652228e-05
-3.63462478834421e-05
-4.96700310462032e-05
-1.3862721999028e-05
-3.01870757904438e-05
-4.99282327415894e-05
-5.48906206032824e-06
-4.69653469053616e-05
-4.10286550939279e-05
-3.93674659056871e-05
-2.86187160702194e-05
-1.85617971428753e-05
-1.3865564390675e-05
-1.10198570845293e-05
-4.38082202947595e-05
-5.56987044292283e-05
-4.61801240504421e-05
-1.15876484667954e-05
7.39764125062848e-06
-3.06228552547322e-05
-1.97176040849787e-05
-4.92108752394792e-05
-2.75486209565192e-05
-2.9876973161842e-05
-4.6600407724159e-06
-3.29558200834206e-05
-2.45546572596784e-05
-4.85441716241213e-05
-1.83833617080544e-05
-5.83661320470841e-05
-1.36667109432403e-05
-4.66242042982547e-05
-1.77909300066657e-05
-1.62402025594629e-06
-2.70063380193852e-05
-3.08141524102252e-05
2.89724116564924e-06
-2.87478979140699e-05
-4.88356967182606e-05
-4.67289133725616e-05
-4.49514585125875e-05
-3.35225918950731e-05
-6.53891059397097e-05
-3.12541165786949e-05
-6.13971250928032e-05
-4.40848147454744e-05
-5.25067587781072e-06
-3.05040041762833e-05
-2.93454764285407e-05
-3.75870577234884e-05
-3.83831615437808e-05
-1.06400205373232e-05
-8.52368464427484e-06
-3.24086713550611e-05
-3.72795024959586e-05
-2.2895308927577e-05
-1.14152105888218e-05
1.86478091542682e-06
-2.39520914180359e-05
-1.30169045532698e-05
-3.72865203962291e-05
-3.99229106834088e-06
-3.04526217030028e-05
-1.35607934338631e-05
-1.01688398436448e-05
-1.07111089056891e-05
-4.93814811125711e-05
-4.77284470417831e-05
-4.48166372182122e-05
-9.61629041151209e-06
-9.15739469682353e-06
-3.74961113161735e-05
-8.91932490661154e-06
-2.69478066253952e-05
-1.11896467930976e-05
-6.72016414250971e-06
-2.8003018407276e-05
-5.65725444016525e-05
-7.90112079322366e-06
-4.71505662920787e-05
-1.64906975175308e-05
-1.28433579969128e-05
-5.50183821466631e-05
-2.54364259824113e-05
-4.19781848266376e-05
-2.38214051699292e-05
-1.52719982731396e-05
-3.25285646842689e-05
-2.3694593182652e-05
-2.4486149378487e-05
-4.21591444507596e-05
-3.97285780731371e-05
-4.11079461609136e-05
-3.05088219190703e-05
-7.58241392901893e-06
-2.13172323338692e-05
-3.81788681137359e-05
-1.74251899995887e-05
-2.17730736799276e-05
-3.9015415281104e-05
-3.6594604978387e-05
-1.14323674517424e-06
-1.43377839666977e-05
-1.68099154659806e-05
-3.27459330904489e-05
-4.42415225547636e-05
1.37934097051144e-05
-1.21989974409507e-05
-3.12284854399591e-05
-2.10594144337448e-05
-4.68157176244904e-05
-5.93941582671344e-06
-3.2616814651218e-05
-1.69217837032365e-05
-1.93403580819757e-05
-2.58423528883895e-05
-3.1232623029772e-05
-4.17094380554303e-05
-9.49437202714246e-06
-2.14870428309234e-05
-5.40027003926062e-05
-1.49374093958973e-05
-1.88928242078374e-05
-2.31732267531822e-05
-4.76486203039819e-06
-2.08941786483631e-05
-1.57841330450652e-05
-4.81438361001762e-05
-2.93017379323085e-05
-8.67898960321931e-06
-3.83236129201184e-05
-1.96243246668376e-05
-3.3038934725692e-05
-2.66429691927811e-05
-9.40537667849653e-07
-1.78248994134636e-05
-5.01336370687877e-05
-5.2811144610602e-05
-3.86685291538573e-05
2.26269053620093e-07
-2.72276598423472e-05
-4.03387748319243e-05
2.08850676879423e-05
-2.21397265282814e-05
-5.14387780910138e-05
-3.08616900571907e-05
-3.61064389369679e-05
-2.79966374583792e-05
-5.32113889447935e-05
-3.26384893639855e-05
-3.82853039720438e-05
-3.8679998311334e-05
-4.10212310125188e-05
-4.67404259896627e-05
-4.91575748929523e-05
-4.77484998298423e-05
-2.81687941350906e-05
-2.6865951868315e-05
-1.33983664490995e-05
-4.27590701812458e-05
-3.8446048680668e-06
-2.80290025526779e-05
-3.44748452023009e-05
-2.36407809163641e-05
-1.41502734991835e-05
-5.06828066210522e-05
-2.28740307760896e-05
-2.29449473574777e-05
-9.62755061595315e-06
-3.59971594311566e-05
-1.0387881101899e-05
-1.87783305983653e-05
-5.75639920971941e-05
-4.42018288121177e-05
-2.0094575062693e-05
-3.29553989018644e-05
-1.0556054050143e-05
-1.75638274906431e-05
-4.63177606284888e-05
-4.5004463824611e-05
-2.87176411738304e-05
-2.53936080145418e-05
-2.69406301536376e-05
-1.50655050574239e-05
-3.41706008071515e-05
-2.85089912588086e-05
-2.35578687798836e-05
-1.93985992232469e-05
-3.85489096253347e-05
-2.91582146841678e-05
-1.61136247979476e-05
-5.62212954879589e-05
-8.59776515373722e-06
-4.86696258001064e-05
-2.86494719060942e-05
-5.26910955290171e-06
-5.56273616519442e-05
-3.42246071601012e-05
-2.5053400705722e-05
-3.11194109909208e-05
-6.10094283352766e-05
-1.87639470198638e-05
-2.83327563279976e-05
-1.28483106304064e-05
-4.21173522512651e-05
-3.95136436464127e-05
-2.65241028695048e-05
-3.87331216619439e-05
-2.38631226744783e-05
-3.13323370922401e-05
-6.06696805481879e-05
-3.21082933234571e-05
-2.89119128696308e-05
-2.70763345584647e-05
-4.69029346517855e-05
-3.12637907185057e-05
-2.21028601417397e-05
-6.37034731055201e-05
4.70583488224422e-06
-1.97206656847036e-05
-2.60031889636082e-05
-3.9626673923443e-05
-3.2570567562723e-05
-3.41055023263792e-05
-2.6593707878315e-05
-5.0041264856725e-05
-2.87334822028948e-06
-2.69364999412076e-05
-5.68214701168111e-05
-7.47615759272262e-05
-4.34260435474627e-05
-4.42521297893551e-05
-4.20157373702933e-05
-4.32185403557615e-05
-1.52911405851514e-05
-3.85402863645195e-05
-3.49257134443304e-05
-1.42514813475549e-05
-4.58375032985726e-05
1.53933744951093e-05
-2.25486784893893e-05
-4.70828323941031e-05
-2.71792326288337e-05
-3.83607097284068e-05
-2.32786042355092e-05
-2.24202612868382e-06
-7.4711048346621e-06
-1.33831287090156e-05
-3.2092279701923e-05
-3.20451148423511e-05
-4.84243195140217e-05
-3.33563200192272e-05
-1.85560301223798e-05
-5.13129310453313e-06
-1.85272842374516e-05
-2.21058965777525e-05
-2.33103576844226e-05
-4.57325288309835e-05
-1.15704647506923e-05
-4.03806385446089e-05
-1.56270259155265e-05
-3.54550013643212e-05
-3.29589574652358e-05
-3.77682140201316e-05
-1.85311348886282e-05
-4.73277356819303e-05
-1.69337341567534e-05
-4.83455942994167e-05
-7.27468438682845e-06
-2.03114533093615e-05
-2.7955991003142e-05
1.08278835944903e-06
-2.02351349479089e-05
-3.76754490602244e-05
-1.42810955324687e-05
-2.30743473230674e-05
-3.338742078208e-05
-2.23164565660471e-05
-4.49126425991797e-05
-9.99044438180863e-06
-1.25440033573267e-06
-3.24888767489021e-05
-2.6817318132372e-05
-1.57752904275408e-05
-2.14480433415135e-05
-3.23200344755273e-05
-1.37776863349773e-05
-2.20047989388875e-05
-2.13691696861426e-05
-1.81042901076864e-05
-1.51494104297768e-05
-3.70395915906039e-05
-3.61411595708238e-05
5.48855790666776e-06
-1.28256449034e-05
-1.03104126946255e-05
-2.96895100108321e-05
-1.33442202956485e-05
-1.10208980718955e-05
-3.55474489288349e-05
-4.0502429351001e-05
-4.47914374555814e-05
-2.33416850817372e-05
-3.26521917093449e-05
-2.64236899931611e-05
-4.14740231428313e-05
-2.89609008136894e-05
-1.37105409370193e-05
-5.25451268987419e-05
-2.98229498058564e-05
-4.06823859014651e-05
-4.87029872563521e-05
2.45461999752947e-06
-1.17586150110532e-05
-3.05117860405583e-05
-2.04014068341215e-05
-1.20778913562226e-05
-6.22667992650739e-06
-1.90570195153199e-05
-3.43755120615547e-05
-3.24181024160241e-05
-7.91382295923921e-06
-2.4650054513144e-05
-1.37279681353186e-05
-2.88875232868524e-05
-8.75801136343149e-06
-3.54932379999072e-05
-7.05123039267974e-05
-2.06779301534006e-06
-1.08432238583315e-05
-6.37278023469647e-05
-1.0641584240649e-05
-2.62745585752327e-05
-1.06128441096017e-05
-2.57016643758455e-05
-3.78991006573143e-05
-3.10399928060643e-05
-6.44781841076488e-05
-8.05918242911508e-06
-2.65134925649965e-05
-2.62936791796174e-05
-2.45435915383566e-05
-2.89430574544779e-05
-1.55202347789972e-05
-4.75118892043123e-05
-2.87906738571963e-05
-1.89898217287093e-05
-1.71382151474345e-05
-1.50912799602011e-06
-3.64572507027767e-05
-4.036648851616e-05
-8.17906307940393e-06
-3.97964359265228e-05
-8.18905936728481e-06
-4.81778097030374e-05
-1.70469323296505e-05
-2.12467921139509e-05
-3.14231182485308e-05
-8.67265198762256e-06
-2.41152515068158e-05
-3.44624299904807e-05
4.53005457666797e-06
-2.25773785468959e-05
-3.069202012101e-05
-4.07886709928691e-05
-2.23611655298505e-05
-1.60388995693643e-05
-2.71193069150146e-05
-3.57664412960513e-05
-2.79862802919631e-05
-1.63196128643195e-05
-4.17115228901364e-05
-1.70775701582861e-05
-2.80073694525058e-05
1.59311499939453e-06
-5.11157386494947e-05
-4.41618695402792e-05
-1.95760855649827e-05
-4.34694343769492e-05
-3.36996044754474e-05
-6.33349393713995e-05
-4.43357115394034e-05
-1.25577506823791e-05
-4.98469746122787e-05
-3.28512481459138e-05
-3.48094993247459e-06
-2.73035319091344e-05
-4.1775838960882e-05
-4.28531905299226e-05
-5.18615659895417e-05
-3.3947332969979e-05
-1.17712598374861e-05
-2.7021778216621e-05
-1.82060729900142e-05
-3.6324078827999e-05
-1.38029654303608e-05
-3.13116096268797e-05
-3.91301925611919e-05
-5.23748038682946e-05
-4.64274200896896e-05
-3.83426181116159e-05
-2.10099236617483e-05
-1.75997267111267e-05
-7.73482299272634e-06
-3.85837796886443e-05
2.72528125557278e-06
-6.94965627158445e-05
-5.83632250553655e-05
-1.10289604050532e-05
-1.02572901255102e-05
-2.21857844465806e-05
-3.31365633490187e-05
-5.09197697878554e-05
-4.65670242916845e-05
-5.41909270796745e-05
-1.29072558757118e-05
-1.90031408301738e-05
-3.10959379663852e-06
-3.92677135592594e-05
-3.03296342924401e-05
-5.29621087918865e-05
-6.17424102038855e-06
-6.17989472569587e-06
-2.44253730121707e-05
-1.61419353990008e-05
-3.73030489813584e-05
-2.09692868884231e-05
4.6590197441841e-06
-1.3879974964392e-05
-2.68376099707966e-05
-2.86853019971793e-05
-2.04404554454022e-05
-5.39681910723314e-05
-3.60342947634089e-05
-1.64801597277091e-05
-1.61790388067772e-05
-3.12140456364184e-05
-1.06601173362256e-05
-4.07861755144395e-05
-3.59905745080122e-06
-5.01897684575926e-05
-4.18789595006846e-05
-2.7132763806261e-05
-5.58339907528642e-05
-3.37634429617478e-05
-3.91637416128805e-05
-1.45335269356374e-05
-3.08760579510064e-05
-5.43008051333117e-05
-1.64689048149832e-05
-3.26456429137412e-05
-3.06417561702837e-05
-2.01006138752372e-05
-3.03671614918434e-05
-2.76391173303899e-05
-4.44231476027665e-05
-4.90397751872733e-05
-3.93451648503714e-05
-6.72187344555649e-06
-3.77950805195907e-05
-2.37829521291744e-05
-2.61067610200307e-05
-3.84192032231979e-05
-2.16169212362062e-05
-1.80425379721014e-05
-2.96121579243081e-05
-2.39679241273866e-05
-6.87391159347664e-05
-3.70941508537061e-05
-1.59625019964613e-05
-7.48042464976098e-06
-3.32442881318769e-05
-4.83031575719833e-05
-2.67662786266882e-05
2.75502247866958e-06
-5.01503050655302e-06
-1.40313793411432e-05
-2.59851383289034e-05
-5.13742585920745e-05
-5.59775185374897e-05
-5.44144451747616e-05
-2.14967536270105e-05
-6.90027316656631e-05
-4.45785223926194e-05
3.66595665609024e-06
-4.26639509264025e-05
-3.50223412389951e-05
-1.93449193525483e-05
-3.73672215577861e-05
-1.7834446546216e-05
-6.82327803414965e-05
-1.0260276216617e-05
-4.42716457542676e-05
-1.67434349126354e-05
-5.08714074608928e-05
-3.42326237375658e-05
-2.66595149541414e-05
-4.65976060687729e-05
9.75909219565511e-06
-2.58418630295213e-05
-1.77829540613149e-05
-3.13373523775382e-05
-2.37673210056349e-05
-3.86218314928586e-05
9.79924433239806e-06
-2.83980501844426e-05
-4.11690436652636e-05
-3.56929847124236e-05
-5.08114947624408e-05
-1.75813778574462e-06
-6.81230531781419e-06
-5.05074483500152e-05
-2.70100262419445e-05
-4.76438989931882e-05
-1.6019372001939e-05
-3.94526905634415e-05
-2.19402792100065e-05
-1.16578991603398e-05
-6.62711985050777e-06
-2.98507257497377e-05
-3.24327001891706e-05
-5.0700579229166e-05
-3.15003399268e-05
-1.46506507362869e-05
-1.67379197266081e-05
-3.97734764111154e-05
-9.10985687950348e-06
-2.7403333990012e-05
-2.02532630687626e-05
-9.18142132032583e-06
-2.08417261393855e-05
-1.36124828588091e-05
-2.6629840869254e-05
-2.11902211933296e-05
-5.438271491643e-05
-4.29754471875354e-05
-3.76044293438009e-05
-3.77596596272203e-05
-1.04642770817352e-05
-3.30249137028488e-05
-1.63128040916202e-05
-5.01767797370101e-05
-3.73565519744896e-05
-2.66072587295036e-05
-4.20175362454896e-05
-4.45471552753851e-05
-4.25664411630964e-05
-2.25761849056688e-05
-1.96106865314281e-05
-4.58164233840856e-05
-3.82195826260144e-05
-6.16712792463917e-05
-2.25892278815753e-05
-1.8362283522348e-05
-4.00676595066918e-05
-2.48143741437502e-05
-1.7858840969627e-05
-2.54159689762459e-05
-3.09689293746464e-05
-1.25893181890241e-05
-2.38431518794046e-05
-1.61327994781384e-05
-3.51942887439375e-05
-1.61053031092985e-05
-3.02158880626802e-05
-7.34379245624304e-05
8.21233482572802e-06
-9.31609302800356e-06
-2.41269394257638e-05
-2.70980492864732e-05
-8.54655774875855e-06
-7.58868766851707e-08
-4.98869004761401e-05
-3.77558348900699e-05
-4.22575021179089e-05
-1.25473155751516e-05
-3.72962789320685e-06
-4.11560035905648e-05
-3.37715685702364e-05
-2.84720566256342e-05
-1.95732538565123e-05
-3.22734918721435e-05
-5.93463723844629e-05
-2.27944003756598e-05
-1.34358517722615e-05
-5.06484364240243e-05
-4.29749996484414e-05
-2.92451168699526e-06
-4.59329552864002e-05
4.52771633689237e-06
2.51058252821372e-06
-2.10027920245746e-05
-1.95825702791681e-05
-2.84467232132022e-05
8.0723773765339e-07
-3.07750438474045e-05
-1.54438395117079e-05
-4.33809812208575e-05
-2.08166450067988e-05
-3.60271081319524e-05
-3.86671145079108e-05
-2.38002605114553e-05
-4.56589944698662e-05
-3.17140175342764e-05
-1.35472915423829e-05
-4.93973567485533e-05
-2.11232296775768e-05
-6.36416538369942e-05
-3.53538212656181e-05
-4.65840910238088e-05
1.11133603668144e-07
-5.41932547812858e-05
-3.29336994974816e-05
-6.51922392619323e-06
-1.95079892907974e-05
-4.05047614625435e-05
-2.46188625716642e-05
-3.02214929110636e-05
-5.19336171983071e-05
-2.44446259187682e-05
-5.10703540174577e-06
-1.35150703267781e-05
-4.12832605127833e-05
-1.68767014376982e-05
-3.927935128523e-05
-3.71083653729355e-05
-7.62389505316696e-06
-1.80110607903772e-05
-3.55888725142729e-05
-5.81828419924389e-05
-3.10101455918074e-05
-7.93425539106973e-06
-4.78786776589564e-06
-1.79133920979948e-05
-1.47072574557571e-05
-3.59947061607761e-05
-1.75371929895311e-05
-3.45221187480457e-05
-1.64864436832773e-05
-1.55920422354448e-05
-3.63750487206241e-05
-9.11031000954747e-06
-1.01988849076367e-05
-3.22154627991571e-05
-3.67463571827761e-05
-3.949338473707e-05
-2.21510238232559e-05
-2.59713282347549e-05
-3.33399876951658e-05
-2.12087649157715e-05
-5.14480446839435e-05
-1.51095120618054e-05
-4.0014470309712e-05
-5.90081848386362e-05
-2.97684423548002e-05
-2.14022129865859e-05
-1.29583257917061e-05
-5.43414555600285e-05
-4.23572135891229e-05
-1.27550847202232e-05
-3.18781409965315e-05
-2.56486060812908e-05
-4.04326242820008e-05
-2.0554421768841e-05
-5.0578177816257e-05
-4.28300301616386e-05
-1.02312321623333e-05
-2.0089676383907e-05
-2.66739935873425e-05
-1.19217457535931e-05
-2.45434286959616e-05
-1.57877202966604e-05
-3.75743030253043e-05
-1.42976436395501e-05
1.84289822391234e-05
-2.42419774893382e-05
-8.78252220887542e-06
-4.08448023664606e-05
-3.87630091289617e-05
-2.40426113530134e-05
-3.28087450856662e-05
-3.23027226512091e-05
-3.97021228391609e-05
-2.35648803972893e-05
-2.78630247148376e-05
-4.80692865323017e-05
-1.00178302823795e-05
-3.17197513566944e-05
-4.22122766641582e-05
-2.43190250289961e-05
-3.73252781186909e-05
-4.3519276101281e-05
-3.87556704217321e-05
-4.38354944270721e-05
-4.05536978518655e-05
-5.32770472494479e-05
-3.63629398982834e-05
-2.89341206777087e-05
-2.75969101189913e-05
-3.22049236150511e-05
-9.18721833033865e-06
-3.00014757838687e-05
-2.14483808282261e-05
-1.64188481310353e-05
-2.21902273111853e-06
-4.42901893586261e-05
-2.2764530826128e-05
-3.63249371096292e-05
-6.07085264240147e-06
-4.53146684301942e-05
-2.25775232604192e-05
-3.76300192162385e-05
-3.45263911044763e-05
-5.23266039443923e-05
-3.89351544514963e-05
-3.34451734635603e-05
-1.3160799976755e-05
-2.73990844154995e-05
-3.62518663943755e-05
-4.32639124284051e-05
-1.59134024580217e-05
-2.1508674496839e-05
-4.79709968993088e-05
-2.27617861740907e-05
-3.63652566037656e-05
-1.76215786755208e-05
-2.68452063666017e-05
-2.3180846120489e-05
-1.90308566160239e-05
-1.95983803950005e-05
-1.8130846823642e-05
-3.97388865072326e-05
-2.0811194142229e-05
-3.6786233023898e-05
-3.03745619370474e-05
-1.7110778900517e-05
-1.97396990373991e-05
9.6513294324645e-06
-3.91615929682309e-05
-2.44858063290996e-05
-8.44112660085539e-06
-3.66952332210616e-05
-2.48230867091648e-06
1.1176081008063e-06
-1.53802476542297e-05
-1.56448974866198e-05
-1.70111689990883e-05
-3.15521436228077e-05
-1.70549864460287e-05
-2.77296112471271e-05
7.0500858762324e-06
-4.13865233719952e-05
-4.06036590401176e-05
-5.42702161010213e-05
-4.52928138423875e-06
-3.76616607492659e-05
-2.78401326152528e-05
-1.47078194501302e-05
-3.31837612168235e-05
-2.96821666890536e-05
-1.20753723421666e-05
-3.01488114399575e-05
-1.77005274021567e-05
-1.76247882103874e-05
-2.72562504676377e-05
-2.49815208269272e-05
-2.01950618956394e-05
-2.12168784657786e-05
-2.04326534997137e-05
-3.6149278540627e-05
-3.82094344037694e-05
-2.80398757484243e-05
-9.53526942989245e-06
-2.43419676322834e-05
-4.31510417989025e-05
-3.52894711808362e-05
-4.22237743579775e-05
-2.86121258417288e-05
-1.3933118025513e-05
-3.67319228945879e-05
-2.60565849359775e-05
-2.93386292842369e-05
-1.43695927807488e-05
-1.78215227025211e-05
-2.00756885177078e-05
-1.46227428100354e-05
-1.97130754503077e-05
1.03974885064941e-05
-4.30396524293787e-05
-4.23633639195326e-06
-2.92765410271894e-05
-2.90505465056286e-05
-3.7432962137057e-06
-1.16080722616105e-05
-3.31768655692766e-05
-2.17270948827989e-05
-1.80339611012341e-05
-3.14781579572813e-05
-3.11186734215688e-05
-3.24118426165608e-05
-5.94438226342412e-05
-3.3978449708562e-05
-4.33061485919802e-05
7.568506762306e-06
-1.85381316635629e-05
-1.29849297706767e-05
-1.39966981581057e-05
-1.69513455983699e-05
-1.058683133649e-05
-1.51868214540396e-05
-4.74254653609211e-06
-1.5902692592771e-05
-9.16891278062614e-06
-1.27311287933398e-05
-4.16482353555366e-05
-1.70432892093506e-05
-1.8682353129256e-05
-2.65066719804861e-05
-3.31386085520543e-05
-5.42158764974697e-05
-1.05168834695724e-05
-1.68905163368674e-05
-1.8323339888235e-05
-6.71517417919018e-05
-3.71306665004965e-05
-2.61583216751975e-05
-2.44942192873512e-05
-3.40268867300594e-05
-1.38931853502752e-05
-2.32595801977193e-05
-2.11643922880569e-05
-2.68821716890719e-05
-1.89813883730394e-06
-2.41488299878457e-05
-3.88407310551057e-05
-2.03053656597062e-05
-1.53422597839978e-05
-3.99273628494795e-05
-3.45203863327676e-05
-1.42010395633491e-05
-1.86832901443844e-05
-8.84072369079862e-07
-2.37217557525084e-05
-6.38072928287757e-06
-4.89516623865433e-06
-2.03085989092214e-05
-3.94425496934606e-05
-2.88915699511162e-05
-1.31092445282161e-05
-2.76605194058922e-05
-1.44763369414771e-05
-3.26728504565375e-05
-5.11526093542205e-05
-3.19739219995552e-05
-3.31927984528037e-05
-2.06049948773925e-05
-1.22968178716172e-05
-2.07526153478634e-05
-4.37838561859666e-05
-1.8794171957728e-05
-1.02065204451062e-05
-4.26581506407332e-05
-1.91627329633165e-05
-7.28158572230236e-06
-9.30492036173578e-06
-1.07740416030328e-05
-2.17641342324242e-05
-4.83704127478989e-05
-2.69175147892017e-05
-2.41887109430231e-05
-5.15683972179674e-05
-2.80581696403514e-05
-3.09673701446264e-05
-1.55538293474819e-05
-3.71702190393008e-05
-2.95974448233105e-06
-1.4054207125798e-05
-9.28638365831665e-06
-1.67015889630452e-05
-3.14376229951637e-05
-2.16797868796156e-05
-4.61069447048668e-05
-4.80548812287423e-05
-4.54596042411316e-05
-2.50261231950738e-05
-4.18624855346317e-05
-1.15895159126471e-05
-6.87568057449775e-05
-8.31438808803865e-06
-3.30011333560895e-05
-4.81661275152004e-05
-2.32612087123889e-05
-3.02601229215105e-05
-3.94455478935945e-05
-2.29496196963152e-05
-5.5728712195315e-05
-2.10722552394498e-05
-9.18726360733218e-06
-3.19667455690739e-05
-4.37524781678443e-05
-4.4442311874283e-05
-4.53220219706131e-05
8.40540414892946e-06
-4.09148709239757e-05
1.83440643792555e-06
-4.00897900963372e-05
-3.16006720112399e-05
-2.91409164003021e-05
-4.03658132823321e-06
-3.58163599987395e-05
-3.02499777629956e-05
-1.1737710273968e-05
-1.8162808863999e-05
-5.89852819345637e-05
-1.11065558408824e-05
4.85031281013882e-06
-4.44599304707553e-05
-1.74706474521171e-05
-4.02707696226952e-05
-4.58593430977103e-05
-4.17635161306547e-05
-1.44087729821009e-05
2.26178008862919e-05
-3.11202961916325e-05
-4.59869804470881e-05
-6.26781841031922e-05
-4.44586879903182e-05
-2.87481409639403e-05
-1.23028724240502e-05
-2.68035525913206e-05
-5.97753459568365e-05
-6.81109585907588e-05
-4.82500114807488e-05
-3.74170792257654e-05
-1.4117420621748e-05
-3.60192286157554e-05
-5.6796886552781e-05
-1.37870573765438e-05
-1.26970774096548e-05
-4.2085848177468e-05
-2.50446125061848e-05
-2.7887454012002e-05
-4.69779463484862e-05
-4.21497354544115e-05
-2.05288349884296e-05
-3.19968063278197e-05
-3.86634544485651e-05
-2.71074389502441e-05
-5.1393155547438e-05
8.14673251670179e-06
4.44946093911481e-06
-2.58407717261113e-05
1.21995267417068e-06
-6.55033612987614e-05
-2.63525572357244e-05
-1.98520465515385e-05
-1.35776463097468e-05
-4.47416214531209e-05
-3.44526173860703e-05
-1.72677293247825e-06
-4.07025382154355e-05
-2.96219842542181e-05
-4.4496701196393e-05
-5.02621640960636e-05
-3.46195053826688e-05
-2.941885259359e-05
-7.14971512281029e-05
-3.60899122491465e-05
-2.20697694302717e-05
-3.00330726813789e-05
-3.83842812473636e-05
-1.79789494456604e-05
-4.58868727729112e-05
-2.17198623965069e-05
-4.09439926494355e-05
5.69781970102083e-06
-4.95968786323431e-05
-4.851967072771e-05
-3.73497492818238e-05
-5.09820214216379e-05
9.4058067860341e-06
-3.17730069144132e-05
-2.31113691525928e-05
-1.91904688858112e-05
1.31115182867984e-05
-1.77884777118169e-05
-3.39369002996277e-05
-3.17826871299514e-05
-3.80095746766397e-05
-1.83338003391714e-05
-2.93929409380441e-05
-4.6955159606558e-05
-3.8356540015404e-05
-2.97842306193932e-05
-2.92141928255058e-05
-2.71576934178279e-05
-1.64660120555173e-05
-1.33735998211846e-07
-3.40861140903944e-05
-3.60372211210363e-05
-4.08168767039148e-05
-6.06708746202477e-05
-4.58913047298648e-05
-3.13486011423703e-05
-4.12976980158021e-05
-3.08094119977335e-05
-3.02388413935567e-05
-2.64622259026526e-06
-4.20019738745469e-05
-1.43179739364177e-05
-1.9128298655745e-05
-5.88579682188009e-05
-4.72392244485502e-05
-5.43967864656014e-06
-3.93345970009304e-05
-1.92276128565136e-05
2.54125085461458e-06
-3.26878235082079e-05
-3.97673593580762e-05
-5.95206191339478e-05
-3.91046946195837e-05
-9.37734389216174e-06
-2.46415643570357e-05
-1.41607381587334e-05
-3.84050011034828e-05
-3.11173901613387e-05
-3.02129179675838e-05
-1.97446602229355e-05
-1.27752809760044e-05
-1.32057699056431e-05
-4.78748261920741e-05
-2.14829888180481e-05
-3.32106975196775e-05
-2.14866737989339e-05
-4.68647960428078e-05
-5.19428129929884e-05
-2.2706523620965e-05
-1.38130306085769e-05
-1.11218269304339e-05
-3.85499922510724e-05
-1.91794833187377e-05
-1.7014638048797e-05
-5.73024505265612e-05
-1.40857226131383e-05
-3.49341558489515e-05
-5.80815245362988e-06
-3.79673675547324e-05
-4.52456258926678e-05
-1.40269600010875e-05
-2.98967319930974e-05
-3.90743058630854e-05
-4.1195510644216e-05
-3.45071793939558e-05
-5.0447202749887e-05
-4.33746394674156e-05
-3.5747069340232e-05
-2.92365665058995e-05
-3.27267001806714e-05
-8.51272131049409e-06
-8.00863270815911e-06
-7.47230073108675e-06
-2.20743631591674e-05
-4.11712086131699e-05
-7.39437728084998e-06
-8.00090968157896e-06
-2.97636033656775e-05
-5.9729287330327e-05
-1.69959858509741e-05
-4.61964957203864e-05
-3.6885603652079e-05
-1.15249340479931e-05
-3.68407896772697e-05
-3.71976902687033e-05
-2.6383635023594e-05
-3.10314989132104e-05
-3.06798914120929e-05
-1.47430840647469e-05
-4.86476065987613e-05
-1.97296867160557e-05
-3.17048432102909e-05
-4.71313060539206e-05
-8.21189287023708e-06
-3.13137366710801e-05
-1.5719234825988e-07
-5.79505383391257e-05
-5.65059003713887e-05
-3.68777181941162e-05
-4.95061008015494e-05
-4.39160055376607e-05
-1.19122253745205e-05
-1.93029331210469e-05
-3.1647667239138e-05
-3.40303688403379e-05
-3.81321541552678e-05
-4.07998921445962e-05
-4.60288977258182e-05
2.262654899211e-06
-1.44936698029582e-05
-4.52043699452822e-05
-2.48916583094678e-05
-1.95658874025514e-05
-3.64903352033166e-05
-2.57534229974125e-05
-2.93155500811721e-05
-1.04346937069729e-06
-3.93838335493487e-05
-4.8407376330141e-05
-5.96940018433696e-05
-1.61054525089857e-05
-1.19364070382959e-05
-3.77444399011517e-05
-2.83947446332944e-05
-2.00401637902918e-05
-4.12154025851978e-05
-5.89255570513704e-05
-6.00499077490904e-05
-4.65686804946749e-05
-2.61791263374201e-05
-1.80570873414865e-05
-5.61317380086335e-05
-2.8318954256697e-05
-5.19072947589824e-05
-3.28331853174866e-05
-7.38091837174812e-06
-3.2662170097886e-05
-3.94659381122668e-05
-4.70878768100652e-06
-5.2285722448011e-05
-3.46967242004996e-05
-3.17834458984138e-05
1.83441043490677e-05
-1.59596774797552e-05
-3.81332084615687e-05
-4.05599037868953e-05
-1.54077678753212e-05
-2.78014303555694e-05
-1.21185895785944e-05
-3.94986941978787e-05
-2.91374904852579e-05
1.93078919267351e-06
-6.16392100229282e-05
-5.23645212285077e-05
-3.01023269274431e-05
-1.2547270041898e-05
-4.55274759191389e-05
-2.59409992957141e-05
-1.88300514513579e-05
-1.31650817353932e-05
-3.85709064509211e-05
-2.47823034768838e-05
-3.42326964987922e-05
-2.74915775209129e-05
4.39823852222111e-06
-3.69627568998154e-05
-5.44948424688585e-05
-2.84257425352512e-05
-4.61364957029311e-05
-3.20633000559784e-05
1.49359378669862e-06
-6.51964784944724e-05
-1.59590102322729e-05
-3.50994278056632e-05
-2.68858464720857e-05
-3.35336618436512e-05
-2.12642824512111e-05
-3.47583620333705e-05
-2.38519355571515e-05
-5.48309528867261e-05
-9.31213802084829e-06
-1.77525213935877e-05
-4.11959752398227e-05
-5.14855001280535e-05
1.78573335615455e-05
-4.36428982962117e-05
-6.28881527598696e-05
-1.37330076713497e-05
-6.69699103064998e-06
-3.67961148004783e-05
-5.36592444212397e-05
-2.78976749866047e-05
-5.95799215970275e-06
-2.25042385190298e-06
-4.14122300342243e-05
-3.04085179312063e-05
-2.77499392964909e-05
-3.61959734410051e-05
-2.79700609993835e-05
-4.57613170301752e-05
-2.27403383825642e-05
-1.78503802755948e-05
-3.13821286613529e-05
-2.16300721734435e-05
-2.76842299205424e-05
-3.218624447884e-05
-6.28122547098917e-06
-4.14139929997665e-05
-9.62058037818961e-06
-2.83337663655354e-05
-3.94755977019018e-05
-1.21025501312001e-05
-1.14128829033388e-05
-4.59774767717753e-05
-3.44159137605653e-05
-3.12901846478636e-05
-2.32532105721143e-05
-3.7141453962414e-05
-5.07368117613649e-05
-4.06070694015974e-05
-2.48646132567616e-05
-8.84609171404141e-05
-4.22603117422596e-05
-1.63590622955682e-05
-1.86267516240419e-05
-3.00007622333729e-05
-2.74886024307915e-05
9.58106276925675e-07
-2.97793015526299e-06
-2.33628764205695e-05
-3.35463306249553e-06
-6.90536512999829e-05
-8.20710514770102e-07
-2.51603929460698e-05
-7.24685314145659e-06
-2.732712848147e-05
-4.08196288935389e-05
-1.85889288871113e-05
-4.9178001331536e-05
-1.86462331059436e-05
-7.4703854793661e-06
-4.89010466287855e-05
-3.19334983129923e-05
-8.54464708752466e-06
-2.85842105786052e-05
-4.34780325181888e-05
-5.06727337615553e-05
-3.04951217990072e-06
-2.53103024507258e-05
-7.88351053140393e-05
-1.10867622224847e-05
-6.24942706080367e-05
-2.95650159799677e-05
-2.19258650826033e-05
-3.74358632314063e-05
-3.19251052540281e-05
-2.31184940794332e-05
-1.21458130879034e-05
-2.67839990214437e-05
-1.76270802155676e-05
-4.12346230593404e-05
-2.68204280994796e-05
-1.44818842600486e-05
-2.27958893693316e-05
-1.18364511578021e-05
-2.42023513773798e-05
-2.5977866636961e-05
-3.07698077184912e-05
-2.71452627723396e-05
-9.17426432082219e-06
-4.59705123110856e-05
-1.04766364674508e-05
-4.04667600949178e-05
-1.68038858230382e-05
-2.06016089072471e-05
-5.63553547674218e-05
-2.24086479710719e-05
-8.37500037565099e-06
-2.62700187776425e-05
-5.04637437098806e-05
7.07463403123237e-06
-4.58895794896236e-05
-3.24136013913977e-05
-1.70031398810003e-06
-2.58167230273616e-05
-1.03704995209333e-05
-1.48026598041486e-05
-3.82282587950494e-05
-2.37968833216983e-05
-2.48399991206721e-05
-3.55294379941627e-05
-5.87563337641784e-05
-1.2199653493885e-05
-1.36596142209297e-05
-1.63016418198393e-05
-5.323547967529e-05
-5.22964810727195e-05
-2.62709597773857e-05
1.06137482141632e-05
-5.28440043196614e-05
-2.23464852594173e-05
-1.48665237161741e-05
-2.47914184806144e-05
-5.06783131413767e-05
-4.06369441237525e-05
-4.88865013440267e-05
-3.81254715332511e-05
-3.45886315551981e-05
-4.20231266565233e-05
-1.71786554786297e-05
-1.97792825241985e-05
-2.63452726597129e-05
-3.91599617156038e-05
-2.68531994539022e-05
-1.36418987897873e-05
-2.54960420731312e-05
-4.09539220246507e-05
-5.51403121649101e-05
-1.63998225910834e-05
-5.48493322601009e-05
-6.70792469034869e-05
-2.13338176180075e-05
-3.51786121794977e-05
-2.90919821103613e-05
-4.3216916429659e-05
1.86654951905475e-05
-3.29968300428738e-05
-3.46482956212276e-05
-4.77038893424892e-05
-3.32973064331727e-05
-1.9653838780719e-05
-2.74249178663278e-05
-3.86418389685114e-05
-2.55219634015797e-05
-1.97767206135596e-05
-4.82321202325054e-05
-1.80653978675481e-05
-3.24332263150969e-05
-4.04200073160867e-05
-1.73363056862443e-05
-2.79842912860992e-05
-1.99646017780933e-05
-9.38407425234339e-06
1.43532953951586e-05
-4.02448561166998e-05
-7.08779347953309e-05
-5.23131877006599e-05
-3.56220240717314e-05
-2.31924416468044e-05
-1.27140012935647e-05
-5.08137340167876e-05
-2.8891910802569e-05
-5.89959196549622e-07
-2.67001859525477e-05
-3.37300602784721e-05
-1.27279592027901e-05
-2.94565878148771e-05
9.26070517507463e-07
-2.92655095912696e-05
-2.05491450830062e-05
-3.92595739557164e-05
-5.22381916843792e-07
-1.97249511931827e-05
-1.46069820873635e-05
-2.24584171022671e-05
-3.25471713487957e-05
-3.74217190725543e-05
-3.73187419074305e-05
-1.69787431128828e-05
-1.67234544119534e-05
-4.44721752381649e-05
-3.68049616266063e-05
-2.94009074538966e-05
-4.07839234478584e-05
-4.09354798469126e-05
-1.13061801994511e-05
-2.24323173392178e-05
-2.80286819382485e-05
-2.3951700088352e-05
-3.90620095706427e-06
-4.56139068834089e-05
-4.47087843546051e-05
-6.95363163700744e-05
-4.9064882242152e-06
-3.13617032633353e-05
-1.46373705151201e-05
-2.645430698131e-05
-2.94899979734876e-05
-2.84339181351936e-05
-2.76829109269772e-05
-1.95867987263367e-05
-2.74386893197916e-05
-3.37130740413123e-05
-2.64568533318838e-05
-4.84474241292884e-05
-2.38607480719131e-05
-2.84554041808118e-05
-1.87524563763919e-05
-4.58886943117026e-05
-8.71503973113706e-06
-3.67103786265206e-05
-5.98478205260345e-06
-3.40858854299037e-05
-8.92537920694821e-06
-2.72008178699273e-05
-1.57811232604856e-05
-5.05392625635689e-05
-3.42939082898974e-05
-3.77118914578486e-05
-2.02442994856644e-05
-2.66658062876016e-05
-1.94976103753657e-05
-7.13481252794729e-06
-1.79658048226126e-05
-1.76435113414814e-05
-9.0769190343832e-06
-1.32313440668685e-05
-1.56458596461009e-05
-3.33497535593585e-05
-1.62454731293739e-05
-2.09895294724811e-05
-6.6159049011958e-06
-2.87211623945389e-05
-4.65992381159568e-06
-2.07318090501339e-05
-1.54271833099882e-05
-1.43883561978313e-05
-1.12203938988944e-05
-2.11846313927356e-05
-3.71160793006903e-06
-2.07497918266572e-05
-3.42502710374024e-05
4.65111229440577e-06
-1.94284181298674e-05
-5.8397965881109e-05
-3.08976218086253e-05
-1.32587373048785e-05
-9.4164122910615e-06
-2.80001351857085e-05
-1.97488741492914e-05
-3.66902728153956e-05
-3.35002173870579e-05
-4.18664802423116e-05
-3.0035000035817e-05
-4.18648480231159e-05
-4.1126928932644e-05
-2.58939120786312e-05
-2.32179246957241e-05
-1.9591422172582e-05
-2.96023259042875e-05
-2.42926101636026e-05
-5.26558578212102e-05
-3.08590185966234e-05
-1.84274074926415e-05
-1.22328423874777e-05
-3.19323885423292e-05
-5.72685741786954e-06
-3.10410430238082e-05
-3.20392302979891e-05
-5.06751194865681e-05
-5.55097986496486e-05
-4.80757349686281e-05
-2.91848448669795e-05
-2.15870360245698e-05
-4.03027843142339e-05
-4.88356821719248e-05
-2.74232575443696e-05
-3.36312458012461e-05
-4.7613963594611e-05
-3.14973097599252e-05
-3.67325666436721e-05
-3.65470621496457e-05
-5.34433411364749e-05
-3.1171072808716e-05
-5.42979797155944e-05
-1.65394132971379e-05
-1.41473981831372e-05
-5.18826118066643e-06
-2.07038317730451e-05
-1.87786574498366e-05
-1.48137284571561e-05
-4.40324031387108e-05
-2.13797008947231e-05
-6.23947625416562e-05
-3.27746446663552e-05
-3.46745106330906e-05
-6.62309525349706e-05
-3.23569456346426e-05
-3.2681299020858e-05
-2.03670941101346e-05
-4.10052801347275e-05
-2.98540736370579e-05
-3.68647833841322e-05
-1.44775449122742e-05
-1.83971594633333e-05
-2.67372435635435e-05
-3.94259293068313e-06
-4.02990243672077e-05
-1.95022180189441e-05
-6.32776187580662e-05
-1.00967749032179e-05
-8.27432986203738e-06
-5.05037608327659e-05
-5.09287262560868e-06
-3.26778129904493e-05
-4.17274931223697e-05
-2.75706728140029e-05
-1.80883998029287e-05
-2.8985165869513e-05
-3.72428713467033e-05
-1.5899402714146e-05
-4.30299377663191e-05
-3.32252495653878e-05
-2.90713914149355e-05
-2.6011125380728e-05
-3.53958108063158e-05
-3.71441575640938e-05
-2.64811367873018e-05
-3.85694924341293e-05
-8.10026020267703e-06
-2.73041272496603e-05
-3.81708925757938e-05
-4.541964995396e-05
-1.57313538953951e-05
-8.30943433719301e-06
7.18392103377816e-06
-3.162594176549e-05
-5.47422037761991e-05
-4.07078500900415e-05
-2.0883911427916e-06
-3.62036733368391e-05
-3.9355893279139e-05
-2.94345433337457e-05
-2.63284976634142e-05
-4.94498770188128e-05
-2.58352779477631e-05
-6.45849523108625e-05
-5.25474388545352e-05
-1.52619862928269e-05
-2.31252898262419e-06
-2.55334543159741e-05
-6.7109928769201e-06
-2.45231663307045e-05
-2.60600426164906e-05
-5.70765544553549e-05
-5.57902141185396e-05
-2.32382766086828e-05
-3.13490062011596e-05
-1.96302946145069e-05
-2.88841956678314e-05
-2.84571872636605e-05
-4.7839939548588e-06
-6.59176232770987e-06
-6.52915752451887e-06
-1.02102461425061e-05
-4.37207259510171e-05
-2.28231004231271e-05
-4.3522058773697e-06
-1.36148803144035e-05
-1.4361110238774e-05
-4.46624087671383e-05
1.62466015740599e-05
-3.35898594061453e-05
-3.80525986438076e-05
-5.28474169890461e-06
-2.25610390736341e-05
-6.18422832376265e-06
-2.28523513652883e-05
-2.8843805601395e-05
-3.35001175648111e-05
-1.94216741721133e-06
-1.77990945625605e-05
-6.66239421157085e-05
-2.13884461685971e-05
-1.31166105110874e-05
-1.99241122409033e-06
-6.180762092637e-06
7.98443007600647e-07
-1.91611872218134e-05
-3.83753999199993e-05
-2.7433592387533e-05
-2.60128452751278e-05
-3.08017348111367e-05
-1.8600347716663e-05
-2.92541277026997e-06
-9.79689746130664e-06
-1.93065611454242e-05
-8.52430338250782e-06
-2.17776593819133e-05
-2.90848494516504e-05
-1.60939832577516e-05
-2.66142042558746e-05
-3.1824506809912e-05
-4.07194385367444e-05
-2.86492667363938e-05
-1.06598207925188e-05
-4.25495380318078e-05
-2.82252591861288e-05
3.43288301262898e-06
-3.4861118309574e-05
-2.25029903012095e-05
-4.09159227873282e-05
-1.19073547959234e-05
-2.52783717560415e-05
-2.31490978981843e-05
-4.36349630237176e-05
-2.71964364093596e-05
-5.98527960243157e-05
-4.80936431401221e-06
-6.58089987561112e-05
-2.78467079009089e-05
-1.38805236987971e-05
-2.71022437095599e-05
-4.50256625766808e-05
-4.13158718301814e-05
-2.39590864458893e-05
-3.67858287509743e-05
-4.95781708307993e-05
-5.26473870158392e-05
-1.25614667277765e-05
-1.63900127607659e-05
-3.54141109600943e-05
5.57527176343737e-06
-2.43006312855228e-05
-2.78109811010225e-05
-2.7301251784062e-05
-3.87147490302419e-05
-5.93541814858034e-05
-4.22778172761513e-05
-3.14094004303412e-05
-6.04989334085253e-05
7.94723422422139e-06
-4.06249197707014e-05
-3.29571399194558e-05
-2.19124414423177e-05
-3.2640623825958e-05
-2.78094155448008e-05
-2.90941971033537e-05
-3.00405254555683e-05
-2.6689028003169e-05
-6.78211376578313e-05
-1.18802941267413e-05
-2.85953324987397e-05
-5.68362437673602e-05
-4.06181235876226e-05
-1.47605764826508e-05
-3.12497602540935e-05
-8.74196883158521e-06
-2.05716221571386e-05
-5.32290566735914e-05
-2.11042082752754e-05
-4.83336654793369e-05
-4.36784138227199e-05
-4.15658773070708e-05
-3.54115736924381e-05
-4.94107004527788e-05
-2.02056788564952e-05
-1.80816553891878e-05
-1.77714848554983e-05
-3.67968603113378e-05
-1.63053090899706e-05
-3.35008390474263e-06
-9.40603506748021e-06
-2.95815060331648e-05
-7.08521121915228e-05
-1.32363426875208e-05
-3.17223298351325e-05
-2.16038844693076e-05
-1.9915373668963e-05
-5.13332760561999e-05
-3.56786096327398e-05
-2.19314573033137e-05
-4.00338672082002e-05
-6.50190235238793e-05
-3.75128340093323e-05
-3.64992495762066e-05
-3.78816828472309e-05
-3.9167639043319e-05
-1.68774447154909e-05
-3.66312412337484e-05
-4.47510315020736e-05
-5.42287008676535e-05
-2.58475107130441e-05
-7.19126744080301e-05
-4.95273888586489e-05
-3.11130792783004e-05
-4.99944843063856e-05
-5.90364778889946e-05
-5.64856569736832e-05
-3.75132680947986e-05
-2.42218327793317e-05
1.15236418598302e-05
-3.27506152507069e-05
-2.243649786927e-05
-2.92593540607053e-05
-2.09669518686665e-05
5.92808158041468e-06
2.81174216399302e-08
-5.31318517736565e-05
-1.78256969664977e-05
-2.60414290279074e-05
-4.92856149798826e-05
-2.10738396546036e-05
-8.97157187573905e-06
-4.88668767280518e-05
-4.09296682283694e-05
-2.56692569451321e-05
-3.74999686288491e-05
-5.54111259847566e-05
-1.43640968819273e-05
-4.43930424811154e-05
-5.87778220732159e-05
-3.89370682362251e-05
-3.35786054697839e-05
-2.34897153455543e-06
-2.38333560471523e-05
-7.03557725017061e-05
-2.01797883618131e-05
-3.10623628003425e-05
3.39434791387209e-06
-6.4148646357955e-05
-2.8467910860794e-05
-1.08752965363389e-06
-4.24142562759801e-05
-1.8494771893228e-05
-2.33671301409124e-05
-4.27950634834526e-05
-3.9899034853299e-05
-2.5886302059612e-05
-2.76269926520587e-05
-3.6340768498153e-05
-1.9631091802844e-05
-7.00692739662294e-05
-4.91293073862894e-05
-1.5046532021661e-05
-4.56871437595255e-05
-1.47143036017987e-07
-4.18650227636649e-05
-1.74607857191703e-05
-1.63524619440607e-05
-2.17413651670284e-05
-3.55880722959288e-05
-1.87499751291729e-05
-4.00499948528506e-05
-2.01699724663936e-05
-1.94662659291312e-05
-3.67784519667485e-05
-2.96303894995141e-05
-8.58272767176679e-06
-2.44838813154462e-05
-1.78349472420617e-05
-1.84628597535396e-05
-2.08733318643002e-05
-9.66952482673498e-06
-4.79959397465617e-05
-3.70849067313275e-05
-8.27587453201463e-06
-6.70791712138053e-05
-6.21486141037804e-05
-1.90576687055295e-05
-2.77490619347472e-05
-9.42194781683026e-06
-1.54913004621425e-05
-1.28294944750032e-05
-5.41587269364698e-05
-4.27841626071252e-05
-2.8672508773879e-05
-3.24587961246124e-05
-4.55979706975752e-05
-2.75038942698783e-05
-1.62608579116857e-05
-3.19840724101639e-05
-4.97615414565899e-05
-3.20787988829211e-05
-4.09515565304532e-05
-1.74600395596796e-05
-2.04988555776468e-05
-1.09947729823008e-05
-2.12325564443845e-05
-2.79709655490283e-05
-2.95398574092599e-05
-4.20913487075866e-05
-1.10390132869679e-05
-2.16727238759702e-05
-7.29096109850412e-06
-1.55171366495844e-05
-2.60531259339308e-05
-3.4261094009171e-05
-6.80517159537709e-06
-2.28982487245947e-05
-1.75217849894029e-05
-3.04276416896272e-05
-2.09080881915932e-05
-3.40909661148785e-05
-3.22270183652351e-05
-5.67669445108785e-05
-3.79583314028505e-05
-5.48033963707824e-05
-2.96829948729074e-05
-3.00397999849312e-05
-1.47944933662082e-05
-2.71961516465116e-05
-2.52521480425635e-05
5.34653998941329e-06
-7.07700914388277e-06
-1.83910424775815e-06
-6.78159156983667e-06
-8.4932808724904e-06
-5.76761428010111e-05
-1.96065024457491e-05
-6.00576829446752e-06
-1.9228623098627e-05
-1.26897211638202e-05
-2.78749394531816e-05
9.90288772637155e-06
-2.32669540687343e-05
-4.30784661384985e-05
-4.82499307146474e-05
-4.71787433898117e-05
-1.77625981245778e-05
-4.87467205701707e-05
-2.83344732638797e-05
-3.77785161294054e-05
-6.88465640916912e-05
-6.32243616880367e-05
-4.7436685166832e-06
-4.09887984700251e-05
-4.30720697448459e-05
-2.457019197169e-05
-2.89666137900199e-05
-3.06752645510408e-05
-3.7548689348484e-05
-2.9001213417389e-05
-2.24058308656906e-05
-5.43688125059993e-05
-1.53943078889844e-05
-2.18377010560753e-05
-2.36920598425635e-05
-4.34110439345466e-05
-4.3624306816993e-05
-4.72207569900237e-05
-6.22242327703732e-06
-4.28529274176636e-06
-3.81052371934051e-05
-2.7606136589548e-05
-3.67770503207914e-05
-3.19370641598915e-05
-1.4360627592487e-05
-5.12873433225158e-05
-2.03098075041614e-05
-5.08329461613871e-05
-1.84776236107559e-05
-3.84768797467167e-06
-2.87502415175801e-05
-2.11410226366054e-05
-2.21464152122274e-05
-2.03482468069379e-05
-4.18895897577632e-05
-1.11330496713972e-05
-2.18977725811309e-05
-3.63088088583982e-05
-1.02859817564349e-05
-2.72194812606899e-05
-4.47514349209035e-05
-5.06636488388081e-05
-8.27092646504194e-06
-2.68136081987234e-05
-4.09001902769809e-05
-1.84499246441129e-05
-4.06417553685067e-05
-4.15171335260159e-05
-5.08518200531975e-05
-1.53158097847982e-05
-4.45089523617642e-05
-1.1615779491633e-05
-5.00545585824883e-05
-3.88147460972663e-05
-3.00691772638307e-05
-5.94609223400765e-05
-2.88592709063565e-05
-4.54786287092677e-05
-2.15701148290927e-05
-4.54700303445941e-05
-2.86044625564341e-05
-3.91289934737331e-05
-2.98415635154806e-05
-3.35403880206506e-05
-1.8833773401974e-06
-1.47906009008848e-05
-3.21304849067901e-05
-2.66533232424415e-05
-1.62321160759165e-05
-2.7871808246351e-05
-7.17652499707274e-06
-3.71721386547243e-05
-1.98820036887348e-05
-3.16916692059633e-06
-2.44283650102062e-05
-2.07926929399953e-05
-5.25447011907952e-05
-1.88359011849595e-05
-6.13328514860021e-05
-1.75394099491232e-05
-3.53707053146676e-05
-2.25618044098122e-05
1.75690392566508e-07
-3.08975942417087e-05
-3.65280512498509e-05
-2.43128290404944e-05
-2.63768113264837e-05
-6.16562770087077e-05
7.56827248735994e-06
-3.58865416027597e-05
-1.76389099841345e-05
-1.58362940912782e-05
-4.10372825188313e-05
-2.93673878468761e-05
-2.62026512814485e-05
-2.62382813122586e-05
-1.47161674746392e-05
-4.84400476095728e-05
-3.1720358372155e-05
-4.70707702410897e-05
-5.05697563807018e-05
-2.94380378828255e-05
-4.04840004265599e-05
-1.99331252148575e-05
-4.29215667137441e-06
-3.54253516806663e-05
-3.65758033920252e-05
-5.14060645362559e-05
-3.3709204463302e-05
-6.25568133984483e-05
-1.19419165171273e-05
-1.80453830796457e-05
-3.54416848698806e-05
-2.92291560818491e-05
-6.02386950737017e-06
-2.88759036197419e-05
-1.91395795107038e-05
-1.20418139812736e-05
-2.88279979608178e-05
-3.01151088645246e-05
-5.09396363114496e-05
-4.17313194907962e-05
-3.42171364474781e-05
-1.90008856031817e-05
-6.60552152202247e-06
-1.65646385674497e-05
-2.48073307915125e-05
-4.00050500185229e-05
-3.87540081597916e-05
-2.20253395887105e-05
-2.16967455402639e-05
-1.07286265556454e-05
-4.77784722326838e-05
-9.94052621095436e-06
-4.84195308704988e-05
-3.22518241976665e-05
-2.30531924736545e-05
-8.5128989924646e-06
-2.72694008876876e-05
-2.97858667110297e-05
-1.41599391730678e-05
-2.96479612676788e-05
-3.64626872660325e-05
-2.7047513199196e-06
-2.29166170934121e-05
-3.48895042932632e-05
-5.00793270340032e-05
-6.3485655779276e-05
-6.29697121827662e-05
-3.06687167631702e-05
-6.08468205746286e-06
-2.59600654166633e-05
-1.78811921326066e-05
-1.29557479392962e-05
-1.96730740594834e-05
-3.26469434386044e-05
-3.0690667193462e-05
-2.08854248668697e-05
-3.04887714801349e-06
-2.23399716980179e-08
-3.94792265899035e-05
-2.81436486283336e-05
-3.00925687134229e-05
-3.64183687699924e-05
-1.54175574735817e-05
-3.57875821508557e-05
-7.44389357825493e-06
-3.62610460169874e-05
-1.74856789547358e-05
-3.90031025757358e-05
-2.41028151001149e-05
-4.04843724591999e-05
-2.65957426515318e-05
-1.5312951582627e-05
-2.79593025704603e-05
-2.14952126309936e-05
-5.24361746334879e-05
-1.53189795459155e-05
-4.27957911865384e-06
-6.99356593637577e-06
-3.36070848637395e-05
-2.54018960552377e-05
-3.53072335263864e-05
-3.27375746073909e-05
-1.8218639149738e-05
-1.62734850873701e-05
-4.33916183508628e-05
-4.72185209889072e-05
-4.57661892732712e-05
-4.09080803218671e-06
-2.74799108415269e-05
5.08795569861949e-06
-3.91570042770118e-05
-5.17535399642383e-05
-1.01870654656683e-05
-3.08966156278292e-05
-2.44313595864897e-05
-2.45482596873783e-05
-1.61436512313592e-05
-4.87908220778979e-05
-2.64584874637244e-05
-4.77764417734198e-05
-3.71266432254678e-05
-4.41051884042861e-05
-3.33512343594278e-05
-3.92392075560958e-05
-1.79875335076474e-05
-9.4038437315592e-06
6.10631691460054e-06
-3.31377151868687e-05
-7.89050801904406e-06
-3.63385627978233e-05
-1.06922248566712e-05
-1.93007366937557e-05
-5.06921606898944e-06
-5.42728758387404e-05
-5.24792439696526e-06
-1.24119931484959e-05
-2.7633683161152e-05
-3.10835382337071e-05
-2.00421101053314e-05
-4.25374986933875e-05
-1.70881465657577e-05
-3.65388614906663e-05
-1.4200242500237e-05
-3.56943466974574e-05
1.21578108015737e-07
-2.339726248727e-05
-4.12277813292777e-05
-6.17875044235501e-05
-1.23918780834886e-05
-3.52538565521795e-05
-7.23483757971248e-05
-4.93116195830907e-05
-3.11870337995127e-05
-1.02136596861787e-05
-2.21666271062709e-05
-1.73358562861251e-05
-4.55452116658281e-05
-4.11372468208375e-05
-4.59475943003127e-05
-4.86143937666077e-05
-3.62188443623011e-05
-3.63464246956254e-05
-3.96713353041811e-06
-3.84931131710995e-05
-2.46091070253425e-05
-3.69613921531414e-05
-5.13920989444994e-05
-2.58468013166379e-05
-4.02052374385141e-05
-3.37074627741617e-05
-2.00463554591413e-05
1.34622915271888e-05
-1.71221872882961e-05
-2.79659817344856e-05
-2.40784988400097e-05
3.38315883048499e-05
-1.4715925985825e-05
-1.66552682319935e-05
-2.22168462440264e-05
-3.15271265266283e-05
-4.89963662120607e-05
-1.81429651532829e-05
-1.37610462985797e-05
-4.67973969441323e-05
-4.43261224261162e-05
-7.7477460626224e-05
-4.58165299291502e-05
-2.3776294310487e-05
-2.93714642484272e-05
-3.95024196483144e-05
-1.0799164196927e-05
-6.45838600115346e-06
-4.1689090096582e-05
-2.06125555592489e-05
-3.22412397760961e-05
-3.36215343108335e-05
-2.8994534454578e-05
-4.22139743664344e-05
-1.98837680949512e-05
-2.89071838610579e-05
-3.77216055974541e-05
-4.07525519283836e-05
-4.276732200303e-06
-4.83002016578371e-05
-3.61296027025828e-05
-5.18270838285447e-05
-5.37047941069409e-05
-3.80525305810076e-05
-5.11508345097753e-05
-1.84672571175735e-05
-6.09707273869993e-05
-5.16590392514357e-05
-3.66224036787632e-05
-6.84495822145867e-05
-4.30371040236353e-05
-2.24448756252153e-05
-2.20294795329141e-05
-1.37243763555427e-05
-3.67108728857378e-05
-8.03346092119065e-05
-7.1005311549581e-05
-1.28773859071383e-07
-3.14338541535232e-05
-1.81642010657576e-05
-1.14988823127464e-05
-4.49639454491269e-05
-3.06442216188532e-05
-6.42039033277219e-07
-5.12674613791931e-05
-4.53920663921202e-06
-3.33854034378545e-05
-5.28225200449374e-05
-5.26664691169149e-05
-4.33477705218751e-05
-3.04942326927164e-05
-2.708181381423e-05
-2.61963256785567e-06
-2.85640647658978e-05
-6.15986207871945e-07
-1.44985492428662e-05
-2.79966916785373e-05
-3.42618882176277e-05
-2.91116340959117e-05
-3.55442512214306e-05
-4.66770304368818e-05
-2.66672573373308e-05
-1.42548900595483e-05
-4.51183573561591e-05
-2.45052872016791e-05
-7.14488081082637e-05
-2.53302134618786e-05
-4.82738977125789e-05
-3.9125172209269e-05
-3.57707035284507e-05
-3.02069990567597e-05
-7.35703579282516e-06
-4.78557076078335e-05
-2.55815367229577e-05
-2.97030581745294e-05
-3.18862097322613e-05
-2.75656044659764e-05
-3.35983530822247e-05
-2.26786595330429e-05
3.91665414830897e-06
-4.82620974804486e-05
-1.86973585141642e-05
-2.07622287504859e-05
-4.31337821525619e-05
-2.53157289890696e-05
-2.96514178440592e-06
-4.10181094854544e-07
-1.14117167087525e-05
-2.22366839199719e-05
-3.80488321025012e-05
-3.66983740980009e-05
-3.13887326954578e-05
-4.92659702052814e-05
-4.49972557077529e-05
-8.94182973489661e-06
-3.39693034884447e-05
-3.73502694528957e-05
-4.66371091428345e-05
-3.55321395990176e-05
-1.40560209692585e-05
-1.17864094494552e-05
-3.70072003514003e-05
-1.89948241993046e-05
-2.86498099180965e-05
-1.42350442015293e-05
-1.20638909329879e-05
-3.3319088734992e-05
-2.68707154024601e-05
-4.90096337558876e-05
-4.69161545828535e-05
-5.01096106101334e-05
-1.25418789303319e-05
-2.79401317098975e-05
-2.30199745752178e-05
-4.71730324425902e-05
-2.92137823223116e-05
-2.30374880965544e-05
-1.93818455491495e-05
-2.9492111238389e-05
-2.55892159153976e-05
-1.70728653672676e-05
-3.24248867582524e-05
-4.60609705331401e-05
-4.06503091511673e-05
-3.81597194464197e-05
-4.98683769814988e-05
-5.65556337470573e-05
-1.95872396532399e-05
-4.41738005994106e-05
-7.57299972861674e-06
-1.92197190519665e-05
-2.83242766183118e-06
-3.3888730312528e-05
-3.84994400040363e-05
-4.55156299995799e-05
-6.44777592164193e-05
-2.92042687792199e-05
-2.32019366700245e-05
-3.89988450016971e-05
-3.77671738870839e-05
-1.35231357708484e-05
-3.70905374775518e-05
-9.20439175607904e-06
-3.55280735687399e-05
-3.47522383212559e-06
-9.38858742017165e-06
-5.63626193901999e-06
-2.09551812789462e-05
-2.43072440716398e-05
-8.40639720903395e-06
-2.51736931391576e-05
1.46239400133666e-06
-8.6266341483074e-06
-4.98944179865267e-05
-7.25681875982893e-06
-4.21505577525996e-05
-3.63051204396387e-05
-1.68325027890765e-05
-5.65058156811894e-05
-5.1976846068671e-05
-3.46439136659445e-05
-3.47523314769807e-05
-3.45240496596306e-05
-8.64738814802521e-06
-9.05970766461041e-06
-7.63680148985179e-06
-7.70548724576876e-06
-3.19300892170801e-05
-4.85066743685674e-05
1.26011800401902e-07
-2.11919895879132e-05
-2.8483042086586e-05
-1.61088773558384e-05
-4.92561549343749e-05
-2.0026856593265e-05
-2.80273179739827e-05
-2.15583449616807e-06
-8.02763176888284e-06
-2.17081780364257e-05
-2.11284307783136e-05
-1.06770154832766e-05
-4.26326261401729e-05
-2.45174638528297e-05
-2.18844011587968e-05
-2.12944661155963e-05
-1.54599194370029e-05
-1.91653319744683e-05
-4.96260255513014e-05
3.97260035139262e-06
-3.03157656015693e-05
-4.20337320961518e-05
8.69559979282697e-06
-1.62201651880274e-05
-6.65169653500395e-05
-2.85497781579526e-05
-2.67760275925121e-05
-4.83085470073284e-05
-3.26991318582735e-05
-1.39020728327369e-05
-8.09890318535389e-06
-2.84139614317886e-05
-4.24931630966464e-05
-5.27418090567593e-06
1.63408678325588e-05
-5.9986230915141e-05
-4.59463616605771e-05
-2.14588521843319e-05
-1.66203060616887e-05
-1.14225847956909e-05
-6.62025230651103e-06
-4.77073458965247e-05
-3.37946175227661e-05
-3.3553981049201e-05
-3.68508547544735e-05
-2.07018039725898e-05
-5.90392810212785e-05
-3.72941259603638e-05
-4.06841379168136e-05
-3.19849297508002e-05
-1.64752004518273e-05
-1.53094635479158e-05
-1.66855912679883e-05
-3.51305940719429e-05
-1.99791123303366e-05
-1.3542246592891e-05
-3.73524710066873e-05
-1.3293920202533e-05
-2.38918219072716e-05
-4.07394652275386e-06
-1.6927511444965e-05
-3.88309339931814e-05
-5.38877031446394e-05
-4.05622873520275e-05
-2.89822741585876e-05
-1.5517003277709e-05
-7.20175915970825e-05
-1.7898136309031e-05
-3.85804188274699e-06
-2.53788328352553e-05
-5.03181096799802e-05
-3.82046118477288e-05
-3.47957519505391e-07
-3.83787120576416e-05
-3.45334895916091e-05
2.97993743465931e-07
-2.03800208079293e-05
-2.43956164433272e-05
-3.98798195463281e-05
-2.97297861035227e-05
-2.42000328573187e-05
-2.07324948302405e-05
-2.29389855106851e-05
-1.16901767489082e-05
-3.31798193596282e-05
-3.71132446262442e-05
-4.66059411557543e-05
-3.93030833850118e-05
-1.36959507892797e-05
-3.24577025596243e-05
7.38959024651372e-06
-4.12547827580655e-05
-2.86782571213204e-05
-3.2224531014008e-05
-3.11153130511546e-05
-4.2142613124829e-05
-1.25825289071432e-05
-2.06706096821261e-05
-5.78827415382114e-08
-2.42754270786217e-05
-2.26141353342935e-05
-3.42024937357435e-06
-3.76223910226869e-05
-3.64393426415896e-05
-3.41583461271702e-06
-2.56431939719567e-05
-6.31132843148801e-05
-3.25648406169787e-05
-3.85868626236334e-05
-2.75927331300712e-05
-2.38091852198708e-05
-2.25815132712386e-05
-2.24818719232365e-05
-3.01423881103685e-05
-2.72779921777598e-05
-2.3181959483193e-05
-3.45787669800027e-05
-5.19657232862331e-05
-2.91674038957611e-05
-5.43815060531855e-06
-3.17262183681583e-05
-5.3996563567535e-05
-4.6403724464584e-05
-6.38509939564178e-05
-3.63771609827307e-05
-3.624082431531e-05
1.56407482023441e-07
-2.12119833345766e-05
-7.14414834553391e-06
-2.37834646646403e-05
-1.80841676877947e-05
-1.04665645754657e-05
-4.5377701558389e-05
-2.13681637077309e-05
-3.6296515682505e-05
-2.10491548419985e-05
-1.19214569273947e-05
-2.73221204904052e-06
-3.81975460811985e-05
-3.24341971790035e-05
-2.49535081070734e-05
-3.65540535878544e-05
-1.30033067196618e-05
-2.44152760005339e-06
-2.46942828821366e-05
-3.82603546170008e-05
-5.35332183872965e-05
-5.61296391573088e-05
1.71782322975246e-07
-1.85729159096329e-05
-3.13736263112658e-05
-2.180926715532e-05
-2.05676981441093e-05
9.09499593712931e-06
-1.31788426024129e-05
-3.35762379053325e-05
-2.26938717461967e-05
-3.91438221113921e-05
-1.98452785378885e-05
-3.28716419571833e-05
-2.2199366249503e-05
-4.31766937777916e-05
-4.0543290934931e-05
-2.8308941447791e-05
-5.61136549270025e-05
-4.55685569159708e-05
-2.76023978450414e-05
-1.89232715582434e-05
-3.24223161834979e-05
-2.26633004221014e-05
-4.17476685097629e-05
-2.74082556036057e-05
-1.41281568654638e-05
-2.35248158039895e-05
-1.20822024608267e-05
-3.35144949847709e-05
-2.69569328258813e-05
-2.36183956075097e-05
-7.86696556648842e-06
-1.57559798157327e-06
-2.386093743073e-05
-2.53644724508068e-05
-2.7725799525169e-05
-4.34137756399926e-05
-6.16776127454705e-06
-3.29321072450693e-05
-3.78397204257474e-05
-1.56786362568408e-05
-2.33033956459412e-05
-6.8088067418881e-05
-2.69354188130989e-05
-5.23787660644941e-05
-5.68023568344338e-05
-3.18912173967245e-05
-4.4359456219136e-05
-3.80291709852519e-05
-1.79083741883535e-05
-2.2290392738239e-05
-4.2321275521328e-05
-4.9021916083457e-05
-1.29745193736695e-05
-3.81504572215064e-05
-4.58318960533725e-05
-3.13124349980695e-05
-3.44646456156762e-05
-1.76861054152765e-05
-4.20518702821666e-05
-4.23561327075397e-05
-3.21442990275952e-05
-3.40758101358608e-05
-3.36248104403804e-05
-2.9399437167598e-05
-5.34823790485265e-05
-3.46975336476852e-05
-2.15553369786534e-05
-3.02289273168697e-08
1.84583011659736e-06
-5.8752296582972e-05
-1.4735650062943e-05
-6.7818892693499e-05
-5.42035513780343e-05
-4.76648707455955e-05
8.27498107928187e-06
-4.10510669127945e-05
-5.93413966124756e-05
-2.37815379194047e-05
-1.59672053967248e-05
-1.5793372366784e-05
-3.03238681036142e-05
-3.35705937706751e-05
-1.39700678580792e-05
-4.64826771157714e-06
1.37861350134283e-07
-4.0298394923726e-05
-4.13685751787609e-05
-1.60470878702172e-05
9.01683514405178e-07
-2.2552374284694e-05
-4.22743627767407e-05
-3.52741118278509e-05
-2.10823901098068e-05
-2.54367568299434e-05
-5.27817582688315e-05
-2.20670144625707e-05
-1.5409068701816e-05
-2.04282721057846e-05
-3.29467615968841e-05
-8.75632820346103e-06
-1.13181184543583e-05
-3.2384008859967e-05
-2.61020189233054e-05
-2.21771139661999e-05
-3.14255657138455e-05
-6.35437347789784e-06
-2.762770394457e-05
-5.19581333318017e-05
-3.58928469630148e-05
-1.98097273490362e-05
-1.4799550626967e-05
-4.92105397555625e-05
-2.2986274131174e-05
-3.29473707386166e-05
-1.35076867521641e-05
-7.4715327798882e-06
-3.93205438239958e-05
-2.68309379687469e-05
-2.4091037144662e-05
-2.47350689556814e-05
-2.92093432230369e-05
-2.97830577626285e-05
-6.13488456255738e-05
-4.98788246209218e-05
-3.32147771434006e-05
-3.25762790223953e-05
-4.16532714850194e-06
-8.33963692985392e-06
-6.26477857110556e-05
-3.66956726147224e-05
-4.26020097565761e-05
-2.13144622807382e-05
-2.81458483481748e-05
-6.07296771686458e-05
-5.80926996034903e-05
1.47663273674024e-05
-1.20569474528209e-05
-3.5401837559747e-05
-1.50395901065664e-07
-1.37167021946504e-05
-4.85443602733204e-05
-5.71587746916557e-05
5.92092998543848e-06
-2.24034430715154e-05
-4.81688018399344e-05
-3.36766230575139e-05
-1.58806094165408e-05
-2.28028258684164e-05
-4.21207436680446e-05
-2.8032828394711e-05
-2.57608440308162e-05
-2.00535893144498e-05
-2.7788003912211e-05
-3.94613791373054e-05
-3.97292815391851e-05
-2.18439552575942e-05
-4.47751840922284e-05
-3.91624111794115e-05
-1.9429201965629e-05
-2.78469921528765e-05
-2.62941938293802e-05
-5.24419036582851e-05
-1.43211842213301e-05
-4.19606181915542e-05
-2.68858773173391e-06
-1.05544947135436e-05
-4.70129666176486e-06
-2.10510057111212e-05
-2.47898291069512e-05
-3.88677925029095e-05
-1.95563731893481e-05
-3.85259489067091e-05
1.07652778268413e-05
-3.83529103207501e-05
-2.79635586315697e-05
-4.0030852048698e-05
-4.26558820957552e-05
-4.93140343658585e-05
-3.28319241919781e-05
-2.24532414019794e-05
-2.88847682916779e-05
-5.42197613580513e-05
-3.66611125668976e-05
-1.19051296633356e-05
-1.29298550060885e-05
-3.52240195300317e-05
-3.52328671858302e-05
-2.58944227788658e-05
-6.70599822488145e-05
-1.91072955462625e-05
-6.24457214631334e-05
-4.97743920300301e-05
-2.17754349901753e-05
-4.44771779262569e-06
-2.04024692723656e-05
-2.05450530420864e-05
-1.37863992900559e-05
-2.21704144877106e-05
-3.62185575789675e-05
-4.0478844284584e-05
-5.31231976055117e-05
-3.50478371651913e-05
-3.6048835048902e-05
1.80904669416403e-05
-1.40239783293138e-05
-4.84398534834804e-05
-2.1401117797557e-05
-4.60257314148431e-05
-3.62815749891733e-06
-5.38718415072831e-05
-1.50184003653259e-05
-2.54969726173146e-05
-4.93274055113121e-05
-3.96055143270698e-05
-3.12319001257697e-05
-2.52052825580013e-05
-1.06878960752232e-05
-3.0981279815539e-05
5.52289073089175e-06
-1.79843266564385e-05
-4.29118194071711e-05
-2.8337961362824e-05
-2.77170114786908e-05
-1.68595837305695e-05
-1.59587144687878e-05
-1.35424245111759e-05
-4.65553808078408e-05
7.82219778430143e-06
8.70798390684456e-06
-2.12526881766461e-05
-4.24788304747242e-05
-3.49670362297747e-05
1.74090639967686e-05
-7.39698910033051e-05
-4.04538139996059e-06
-3.59932728951385e-05
-3.39327267267371e-05
-4.19608200603231e-05
-3.27828791604789e-05
-2.8940073058402e-05
-4.02927311175061e-05
-4.37428397459959e-05
-3.81852609284602e-05
-3.29358449369583e-05
-3.68286244153031e-05
-2.86479817887623e-05
-9.14912864578103e-06
-3.16873690177295e-05
-6.22809507903936e-05
-2.58056638316347e-05
-3.87217826958676e-05
-3.76954814981737e-05
-3.2238536685472e-05
1.26557093243338e-05
-1.74149010742681e-05
-6.30458749518364e-05
-3.11719304883147e-05
-8.46232081350996e-06
-4.12428462380014e-05
-4.51909726969555e-05
-4.41534084598321e-05
-4.25107250372457e-05
-3.98999981638355e-05
-6.12500379983079e-05
-2.94201264156034e-05
-4.42704740210774e-05
-5.00049233355897e-05
-4.18831175610947e-05
-3.65169713854672e-05
-6.46942873485704e-05
-3.57965504836699e-06
-2.89487924916225e-05
-1.13249413483565e-05
-4.03614832550438e-05
-3.84798949352357e-05
-8.85216441264134e-06
-5.91012641665707e-06
-4.57642048790015e-05
-8.22417063802488e-06
-2.3965333384257e-05
-5.14751170924304e-05
-2.30601267467899e-05
1.36622938435174e-06
-1.83244238288633e-05
-6.20619946954871e-05
-5.36856106062909e-05
-1.45667011176645e-05
-3.90615714328572e-05
-2.27286165783423e-05
-1.85927997826842e-05
-2.821902117179e-05
-2.95644200757657e-05
-2.96331901682088e-05
-2.26941134511859e-05
-3.36898351705454e-05
-2.74899551325172e-05
-5.89827643139691e-05
-5.17101959216846e-06
-7.30529528417362e-05
-4.4276010646723e-05
-1.69702751903374e-05
-3.39018401219061e-05
-8.36478728551973e-06
-3.47353007354998e-05
-3.23804520578894e-05
-3.83934283079654e-05
-1.57353029601991e-05
-8.74387217690138e-06
-2.27242779476772e-05
1.8560152024392e-06
-3.09913617543222e-06
-3.93974815595546e-05
-5.207282866464e-05
-4.91551549046709e-07
-1.35213366701189e-05
-1.91599511217776e-05
-3.14506656978118e-05
-5.44612120172684e-05
-2.65322961757771e-05
-4.93381354606417e-05
-1.26395669369771e-05
-6.91032495683174e-05
-4.28527414548438e-05
-2.11849699458304e-05
-2.63310906542761e-05
-2.19373850628008e-05
-5.47239586890727e-05
-1.65402917809554e-05
-1.21909173029603e-05
-6.54118596715265e-06
-2.05707946871767e-05
-1.52412734209935e-05
-1.25372703962764e-05
-5.07346547488807e-05
-4.42098959366103e-05
-2.21598460690707e-05
-4.86522351470711e-05
-3.7596256436328e-05
-5.39990105955645e-05
-2.58932141592195e-05
-3.99887559918827e-05
-3.30071277048812e-05
-2.43895613993257e-05
-1.53077999641567e-05
-3.09339574325268e-05
-2.10415511828526e-05
-3.94929748724914e-05
-3.11059946204266e-05
-8.90473766098823e-06
-3.57029037297176e-06
-2.16548452451091e-05
-7.20117091019508e-05
-2.1593187141346e-05
-2.4390246680188e-05
-5.60262257552416e-05
-2.60256525091314e-05
-3.44305597143466e-05
-3.38857464567796e-05
-3.28036543925557e-05
-4.87890763264255e-06
-2.99654355670281e-05
-1.81674482890885e-05
-2.47448935449938e-05
-4.22754762986721e-05
1.10904056814394e-05
-6.25595911250004e-05
-4.06090638774591e-05
-3.93423298555178e-05
-2.74196318970586e-05
-6.05868269154743e-05
-3.18650728640424e-05
-9.96832111443e-06
-2.87288837438135e-05
-5.49763665380784e-05
-3.36587025262854e-05
-4.16526612909197e-05
-2.28635670195244e-05
-4.68697907237271e-05
-1.82153221124325e-05
-1.12373146654628e-05
-2.99352390477403e-05
-2.1862723610389e-05
-9.83537559547334e-06
-5.26287592191514e-05
-3.07703739261906e-05
-2.85984367703748e-05
-1.33013966714286e-05
-1.47574165561479e-05
-4.07514206802028e-05
-3.00692382473236e-05
-6.04238345061777e-05
-3.75493900716825e-05
-6.01805369230587e-06
-2.73713320502799e-05
-3.83134023915401e-05
-4.97988245871519e-06
-3.04987199859218e-05
-4.57761245198346e-05
-2.77476555154011e-05
-2.0515187631746e-05
-3.76938363701449e-05
-1.51355820618543e-05
-1.25036170013529e-05
-2.65935298158326e-05
-2.73318071048388e-05
1.21709757053649e-06
-1.27479896034493e-05
-3.32102056250686e-05
-3.59181807192878e-05
-2.45567953570567e-05
-2.90689277707772e-05
-4.96190500146713e-05
-3.82848516082981e-05
-4.67228145259847e-05
-2.96007365883482e-05
-2.13027682069117e-05
-4.01477000889891e-05
-3.59268262422533e-05
-5.14356487421215e-05
-3.38961040804116e-05
-5.27357863660981e-05
-4.85667850812669e-05
-3.05031461166357e-05
-3.30638009687731e-05
-3.47449532478202e-05
-1.99421711931966e-05
-3.26177534590232e-05
-1.98783388699431e-05
-4.02735098247445e-05
-1.77799025831266e-05
-7.92058088389424e-06
-4.03630266353215e-05
-4.10273085295449e-05
-4.73388735915721e-05
-3.43601423909944e-05
-3.42170608147965e-05
-2.9648408071773e-05
-4.25239007787991e-05
-2.43959601896422e-05
-2.54011157712695e-05
-1.04116997549374e-05
-2.25410265323145e-05
-2.61612502055184e-05
-8.76221256842851e-06
-1.91718942694545e-05
-3.49769006044214e-05
-1.54995518077997e-05
-2.32356110867892e-05
-2.24888422816725e-05
-4.26029365209779e-05
-3.06464702087722e-05
-3.28210842134322e-05
-6.3736993969242e-05
-9.65275681566267e-06
-4.3453130407006e-05
-4.58235593118072e-05
-7.29540682188587e-06
-1.46003551564391e-05
-3.09068418563225e-05
-2.71880642609757e-05
-3.05475589387057e-05
-3.25683556469473e-05
-5.19362989422518e-05
-5.36110548758129e-05
-4.76047863101919e-05
-2.6177036746213e-05
-3.77427952612716e-05
-2.80822500532973e-05
-2.78352503742351e-06
-4.0089743274176e-05
-2.9234308277026e-05
-5.1625597368965e-05
-2.96539336309474e-05
-3.14836374330116e-05
-3.49829193278019e-05
-1.54737874537561e-05
-6.734595301682e-05
-2.64102307849745e-05
-2.8567685614088e-05
5.78898774723089e-06
-8.25643046664569e-06
-1.48432516204944e-05
-1.0415700072126e-05
-2.72197338279771e-05
-2.34414542546865e-05
-5.65172562776343e-05
-2.14047383263012e-05
-1.6501812670718e-05
-2.99671134618946e-05
-7.45042103928581e-06
5.29756531665402e-06
-2.93624505515849e-05
-3.75508303410548e-05
-2.39358130144408e-05
-3.07796696886731e-05
-3.45058659746263e-05
-5.30236425434929e-05
-5.65005255528341e-05
-1.23952970297021e-05
-1.8541175773698e-05
-4.3122668138087e-05
-2.878428247788e-05
-6.85988212632461e-05
-4.60056036958467e-05
-1.26329850214253e-05
-5.20868295423747e-05
-5.07211314533535e-05
-2.03954250171161e-05
-3.16260989944039e-05
-4.02606446963661e-05
-1.35877058399547e-05
-1.17817998593815e-05
-1.24530107801628e-05
-1.22549329984309e-05
1.00747663047566e-06
-2.25456032854331e-05
-3.16450887081853e-05
-3.69020086821106e-06
-4.37063705673895e-05
-4.78132690439256e-05
-3.91724862356425e-05
-5.64942925511074e-06
-2.22167962516527e-05
-6.00770547025691e-05
-1.68257355152268e-05
-2.4689410949432e-05
-2.10046784337157e-05
-3.80631235620982e-05
-2.99331706653861e-05
-3.5083757315399e-05
-1.35270207903347e-06
-1.18198754297999e-05
-2.62273923718742e-05
-3.36827991056018e-05
-1.97506382718283e-05
-4.46308262163703e-05
-3.96034805839135e-05
-4.02762391409092e-05
-8.46614042043108e-06
1.86892494419679e-05
-4.97430203880831e-05
-5.6650404248076e-05
-7.22451727853808e-06
-2.64929136648557e-05
-1.97339405221058e-05
-5.52109656932245e-05
-5.04881725352917e-05
-4.7949657863531e-05
-5.23303533255586e-05
-3.01264856203715e-05
-1.71788314654248e-05
-4.94258218965402e-05
-2.47894799587563e-05
-3.44467512679699e-05
-3.75229043852876e-05
-2.57029028202426e-05
-3.06222608473932e-05
-3.67628472248833e-05
-4.22576049638046e-05
-8.95570637902134e-06
-4.53110179056929e-05
-3.37201868847953e-05
-5.77921499098591e-05
-3.23715726637872e-05
-4.08230992899431e-05
-3.33156112605768e-05
-2.51564721816824e-05
-2.41742476665143e-05
-1.09590892073568e-05
-2.66877808570394e-05
-2.64477664694841e-05
-5.31445331493401e-05
-4.29553825030951e-05
-3.42624475316597e-05
-4.93780322186313e-06
-4.22773738097883e-05
-3.74830549731554e-05
-1.47086736818606e-05
-5.22744963376775e-05
-4.25555021155443e-05
-4.19012395374793e-05
-4.53618537470484e-05
-8.72544255326257e-06
-1.32091884842214e-05
-3.34046066159357e-05
-5.18158702110752e-05
-3.16908587105572e-05
-4.86208268457538e-05
-9.68186502955378e-06
-2.72068442741576e-05
-2.31209788444419e-05
-1.6749790321765e-05
-1.31915463993081e-05
-2.22629486392728e-05
9.24332455788298e-07
-5.64640896623186e-05
-2.60787588398658e-05
-4.78621791923576e-05
-4.45472975019277e-05
-4.56131386197743e-05
9.07165441611426e-06
-7.08426933740924e-06
-2.29756883560214e-06
-2.09670098076511e-05
-1.68576967887976e-05
-2.39918930587215e-05
-4.28965098428623e-05
-3.00431753469943e-05
-5.37114118855484e-05
-2.6885744148616e-05
1.19909490876563e-05
-2.95179878232764e-05
-3.79365234025008e-05
-8.65359676696505e-06
-2.67385411546065e-05
-3.26654055053276e-05
-1.49212637248382e-05
-4.70033415055307e-05
-5.2011540286048e-05
-2.93423667163091e-05
-5.16944310764812e-05
-2.57130728157274e-05
-1.26405785990258e-05
-2.97148048597754e-05
-1.8921053188292e-05
-1.6434956520998e-06
-1.22017786866709e-05
1.69032632197278e-06
3.79516332704694e-06
-4.55871703690441e-05
-1.1791837395969e-05
-1.68745442913218e-05
-6.38835594441508e-06
-3.55692388179491e-05
-2.39242360970949e-05
-4.70068933493599e-05
-4.60456049936818e-05
-5.52843277539163e-05
-4.71512149774739e-05
-4.53237964232393e-05
-2.7774216650696e-05
-5.06009055582286e-05
-1.570951955566e-05
-3.27012664245697e-05
-3.40091259163263e-06
-2.28974312490726e-05
-3.33627552973255e-05
-2.39198657395462e-05
-3.91842295646371e-05
-3.49157920343431e-05
-1.81459128811222e-05
-2.80101712313398e-05
-1.38231530815147e-05
-7.80459555207869e-06
-4.83162459660002e-05
-1.49034384020033e-06
-2.86182564823211e-05
-1.934894753249e-05
-2.92089511972506e-05
-3.15132756502331e-05
-2.97788306107889e-05
-2.29081121609711e-05
-2.47138131196315e-05
-3.81489554788958e-05
-9.82622530174153e-06
-3.519135902689e-05
-7.6654902883778e-06
-4.62355311327527e-05
-4.70117971927514e-05
-1.59809360611311e-05
-3.09169082962034e-05
-2.12002615609157e-05
-5.84635705601637e-05
-2.51843646375764e-05
-1.19459401857412e-05
-4.09578000152874e-06
-1.3280064948642e-05
-3.2930088831858e-05
-3.34333380395294e-05
-1.58074588029253e-05
-5.50751952561942e-05
-1.43221565873072e-05
-3.13304433226757e-05
-5.46877518910201e-05
-1.86012169273378e-05
-3.73521363280631e-05
-5.12701966403568e-05
-1.65446726662272e-05
-4.86487841376539e-05
-2.09977502600828e-05
-1.35836948731883e-05
-5.33508054489635e-05
-1.47418355337293e-05
-3.49554989248613e-05
-3.98937648550622e-05
-8.89261401058807e-06
-4.26858120697649e-05
-4.6573252201475e-05
-1.01000619210823e-05
-1.73485769254718e-05
-3.17507945715798e-05
-3.8317713631763e-05
-1.2774540593242e-05
-2.78959648250171e-05
-2.79567774323258e-05
-2.89886921489563e-05
-1.99379329309956e-05
-2.69726406039976e-05
-5.48653704793245e-05
-4.84502511267113e-05
-1.47988719340091e-05
-2.15272535055385e-05
-2.27495627405188e-05
-1.99825942444802e-05
-4.03998963195712e-05
-2.59179021997529e-05
-2.72456542645436e-05
-3.97229712961414e-05
-1.5614321917451e-05
-2.13521975332941e-05
-2.39931358284885e-05
-2.09850034582666e-05
-3.75449522183821e-05
-2.37191045221338e-05
-2.83229820408769e-05
-2.49026527330171e-05
-2.80362851253365e-05
-2.80700185046107e-05
-5.70854271303495e-05
-4.3669585836016e-05
-2.19779239205372e-05
-3.76132103392965e-05
-4.9812277638764e-05
-1.03504301847626e-05
-1.64544117822255e-05
-1.9801120008933e-05
-2.61844868107409e-05
-1.79148215096285e-05
-4.55018984012942e-05
-2.30079358492375e-05
-2.49474694027077e-05
-2.24850827153504e-05
-2.90805994355091e-05
-6.21376354278288e-06
-4.65557631552267e-05
-3.99158381517338e-05
-2.70931361309157e-05
-2.3449240683652e-05
-1.72393397451827e-05
-3.3814261942163e-05
-4.16366554006643e-05
-4.09895352353299e-05
-3.64876075415196e-05
-3.06149219788009e-05
-3.83309556763653e-05
-3.94550344360884e-05
-1.49503214654208e-05
-8.3706593860209e-06
-3.25148152929153e-05
-3.23054937228615e-05
-3.50905975052647e-05
-2.49712807442612e-05
-4.35187857375177e-06
-2.83660548037707e-05
-3.88218604092229e-05
-5.66339047423584e-05
-3.73541730779827e-05
-2.74410120037956e-05
-4.75577223989326e-05
-3.69516857771731e-05
-8.50911247933631e-06
-2.06648319280082e-05
-4.65428505621831e-05
-1.60397624052078e-05
-1.27047295700658e-05
-4.03116176956999e-05
-2.14513859750559e-05
-3.20610684145315e-05
-7.6178489867055e-06
-3.41855223819879e-07
-2.7462053237004e-07
-3.82521363296073e-05
-1.98696500090086e-05
-5.82737706321935e-05
-3.318313078697e-06
-3.53465137285641e-05
-3.63597157643127e-05
-5.06304640040239e-05
-2.72761112907535e-05
-3.91052317512533e-05
-2.62434133265394e-05
-4.27714290994046e-05
-9.1937642329538e-06
-1.33979130967438e-05
-4.55266306802333e-05
-3.16774554377667e-05
-3.83378611937172e-05
-3.87107312037859e-05
-2.36404948144235e-05
-5.12223266633394e-05
-2.37516522513414e-05
-2.19394273513744e-05
-7.22973373550295e-06
-1.61369601828915e-05
-5.71181285262315e-05
-4.23543497142712e-05
-1.42337796333188e-05
-2.31403569488226e-05
-1.87687315291992e-05
-4.31934375728476e-05
-3.40519598708894e-05
-2.49960253608118e-05
-2.18309556772279e-05
-2.57694990756573e-05
-2.28981684794616e-05
-3.98678929985381e-05
-1.30620912193994e-05
-5.20081299058452e-06
-2.21304529479283e-05
-4.74845027392393e-05
-7.98486849499693e-06
-3.63032627598633e-05
-3.68309459668036e-06
-5.12499996384836e-05
-2.73378113441085e-05
-2.73408684148783e-05
-3.28400365117523e-05
-1.29646549404757e-05
-9.89441638667007e-06
-4.59359703311279e-05
-1.10483932364466e-05
1.3518569519501e-05
-3.47216095563346e-05
-3.17101318855128e-06
-4.11417484031239e-05
-5.84544907261671e-05
-4.44755775915813e-05
-2.32379178484647e-05
-1.04417247067482e-05
-3.79530483769977e-05
-2.66753093768169e-05
-4.62623326498982e-05
-1.1411577272375e-05
-2.67863907366532e-05
-9.59256102934513e-06
-3.90214483298444e-05
-4.22269075078296e-05
-3.49657171868352e-05
-3.06532809186599e-05
-6.34972860901904e-05
-3.41716176019039e-05
-3.74424372482507e-05
-4.21954413584936e-05
-1.13527700528237e-05
-1.54201777324243e-05
-3.01919977472221e-05
-1.20222448749704e-05
-8.29984749421783e-06
-6.8520927223053e-05
-2.23292342509737e-05
-1.4876743068819e-05
-4.07170219106171e-05
-2.8282962428408e-05
-5.41076663121192e-06
2.39287109321533e-05
-3.36930334335137e-05
-2.55260251131218e-05
-4.73095467647848e-05
-4.65217951235731e-05
-2.22102281116859e-05
-3.67662872276365e-06
-1.78076483083429e-05
-1.21990379927543e-05
-4.90932409282594e-05
-4.33876221112806e-05
-1.48453199112489e-05
-4.25772576974881e-05
-4.29456570486495e-05
-4.48010169333336e-05
-4.35355348146547e-05
-3.91563718662102e-05
-6.37803829257601e-05
-4.7783066690672e-05
-1.93002668578408e-05
-2.07493376859822e-05
-2.52838277115744e-05
-2.69328690452991e-05
-2.25399214866172e-05
-3.22291679396228e-05
-1.44496212169055e-05
-2.362972540809e-06
-2.21631501534251e-05
-5.29417660277587e-05
-1.4398909931921e-05
-3.11440909689628e-05
-4.17638155849317e-05
-4.90351246951526e-05
3.04974977840098e-06
-1.70736403534233e-05
-5.47398100098945e-05
-3.75782048391959e-05
-4.5747694423806e-05
-1.01890930844668e-05
-2.23823768339636e-06
-1.02098572474504e-05
-2.75265208929962e-05
-1.59637335340552e-05
-1.84360227238996e-05
-5.56622343333644e-05
-3.77734263409729e-05
-2.30144971793841e-05
-3.19276173325224e-05
-4.79925309005539e-05
-3.36516315162303e-05
-2.39143045704567e-05
6.34160440616627e-06
-4.3268481196401e-05
-2.53589580776424e-05
-2.01242670316e-05
-4.73096582047366e-06
-1.51888079797068e-05
-1.76762874704832e-05
4.85405023107941e-07
-2.76993418818163e-05
-7.96796870202784e-06
-3.99163082589808e-05
-3.92957140203397e-05
-4.5601339587738e-05
-2.68833379365673e-06
-2.67047718857599e-05
-8.95423666058374e-06
-6.77523914213905e-05
-1.04915832491131e-05
-3.14875629832122e-05
-5.26247900469159e-05
-5.53772892256767e-06
-3.31692646028995e-05
-3.3794610523149e-05
4.20859362606759e-06
-1.74513752412159e-05
-8.21676819964861e-06
-1.46832773178196e-05
-3.13588543058673e-05
-5.93112453097537e-05
-6.41270999893201e-05
-2.05712705349176e-05
-2.48931973813895e-05
-2.6901067992718e-05
-4.03862829862534e-05
-3.88436375693828e-05
-3.91946000411958e-06
-2.31480380195931e-05
-3.15664897970655e-05
-3.10886564735011e-05
-4.88654872609377e-05
-5.65559363705611e-05
-1.34335073942537e-05
-3.05355952613029e-05
-2.67202560600478e-05
2.88155967532199e-06
-2.84606545752458e-05
-6.74362699435736e-05
-2.58648796425438e-05
-3.01268830365891e-05
-1.12144631920968e-05
-2.61305128220832e-05
-2.4945904317908e-05
-9.32542782930673e-06
-3.36023088338415e-05
-3.71045462628708e-05
-1.42231223952326e-05
-3.42214108771643e-05
-4.41029961300264e-05
-4.17424276370958e-05
-5.11700995472175e-07
-6.03488656882948e-06
-3.11939651599936e-05
-1.81854602248319e-06
-6.30503161083776e-05
-1.98919090116305e-05
-2.93211522603383e-05
-2.35515104642302e-05
-3.70127290204462e-05
-3.30172554040699e-05
-7.20953663695331e-06
-3.36181713463276e-05
-2.3803420434135e-05
-3.00087707952033e-05
-1.5075940468172e-05
-3.40694226922641e-06
-2.00169525804416e-05
-9.4335315421835e-07
-4.92538894790319e-05
-2.57912866473529e-05
-2.5219234717815e-05
-2.75960944535914e-05
-3.21287202365318e-05
-3.90251586629748e-05
-1.62875976331983e-05
-3.39225511975478e-05
-3.76318707363476e-05
-1.80270005834908e-05
-5.14383563972217e-06
-3.67099111869172e-05
-2.6188777475104e-05
-3.40098034750734e-05
-3.70506271914969e-05
-3.19050184577503e-05
-8.5194367499778e-05
-5.14874276054039e-05
1.67737484823836e-06
-1.60426450318567e-05
-1.85399360831119e-05
-3.50077668159238e-05
-3.09902573337255e-05
-1.34983961715671e-05
-5.32386710579057e-05
-3.64373702617394e-05
-1.4331402100525e-05
-2.42790896059102e-05
-4.30598529482421e-05
-2.12827584937527e-05
-4.18992072613868e-05
-1.67320654062011e-05
-4.34071130854174e-05
-3.09783418913866e-05
-1.58814327161029e-05
-1.89427320657541e-05
-4.79460337982212e-05
-3.13369091271139e-05
-4.27161190567751e-05
1.7671457717743e-06
-2.43530410532165e-06
-3.04392285162429e-05
-1.07576259732469e-05
-2.00175649301914e-05
-3.621905727545e-05
-2.03512675763491e-05
-4.67121502506797e-05
6.87288779039177e-06
-2.40484260772176e-05
-3.12142936088289e-05
-2.33065346016569e-05
-2.38605130145946e-05
-4.15241213647459e-05
-1.43830601461754e-05
-5.20689183851431e-05
-2.89976490194011e-05
-2.96560743704836e-05
-5.17860810815341e-05
-2.25734696095827e-05
-7.01650002728028e-05
-5.30209813867146e-05
-3.28785990351353e-05
-4.09987848579171e-05
-4.90926580094948e-05
-5.25471093945063e-05
-3.45899088807067e-05
-8.16400713462873e-06
-2.10498339827351e-05
-4.36423535044448e-05
-3.77655917982185e-05
-3.07358425792995e-05
-2.81039049716411e-05
-1.97271173381874e-05
-5.28647754062729e-05
-1.32336491392421e-05
-3.99991286184051e-05
-2.57961814113016e-05
-1.75235565262989e-05
-5.16177325202448e-06
-1.82008678435093e-05
-3.88345797166135e-05
-3.80792832629965e-07
-4.97264210603563e-05
-4.2347656513604e-05
-5.0974541746611e-05
-2.19910101136196e-05
-3.65828088900014e-05
-2.45294027629973e-05
-4.8293451936586e-05
-4.34838170243035e-05
-3.29502495881022e-05
-4.26789087641085e-05
-4.24661065575571e-05
-4.75826539546591e-05
-2.49022558147329e-05
-5.55205003949583e-05
-3.28596686128992e-05
-3.55498375984956e-05
-1.64090388323089e-05
-4.35439523929267e-05
-2.2778233042445e-05
-3.31636997497902e-05
-4.7179861743408e-05
-2.61978384342655e-05
-8.55766253924043e-06
-4.02300803294063e-05
-3.72217928882496e-05
-2.61139701465015e-05
-3.70784339776657e-05
-4.25291989904783e-05
-2.48651511846742e-05
-1.91608104057047e-07
-4.26223363014539e-05
4.93543941628596e-07
-4.43968377541791e-05
-6.97858949890574e-05
-3.25074451474388e-05
-4.05737509925685e-05
-5.24579485317284e-05
-2.39359110828717e-05
-2.28257283646229e-05
-3.32991310580072e-05
-1.74245357361675e-05
-4.86717016328987e-05
-4.56110323778899e-05
-3.45875837304894e-05
-4.30233063645218e-05
-1.02207324271302e-05
-2.88085336374026e-05
-2.33906361542844e-05
-2.31587880322582e-05
-3.11524294143551e-05
-2.02691659267059e-05
-4.81467452392834e-05
-4.50872866614835e-05
-1.87567658263544e-05
-1.81544009906377e-05
-3.99188268194356e-05
-1.94587181970253e-05
-4.52251772612126e-05
-3.61197953112115e-05
-4.36390827324648e-05
-4.30490749905197e-05
-2.26279580071177e-05
-2.70804817421873e-06
-5.42263185857345e-05
-6.10771137348627e-06
-5.08845723264534e-05
-3.31744920131042e-05
-3.55732670759901e-05
-5.08662042417496e-05
-3.79573107405057e-05
-2.25830778169365e-05
-2.79371112821144e-05
-4.62148835334929e-07
-3.36276763589581e-05
-1.3118375310035e-05
-5.10590074792613e-05
-5.29441839016563e-05
-4.95875554063118e-05
-2.28960908177409e-05
-2.84180805103206e-05
-9.3374486411785e-06
-2.21939073442368e-05
-2.97684677537393e-05
-5.29567520157251e-05
-3.01658179974664e-05
-1.74229589298692e-05
-9.70240885347967e-07
-2.95397866794806e-05
-5.05194409495858e-05
-2.59729183872048e-05
-6.91434872772222e-05
-6.93419795273956e-06
-1.46972972238445e-05
-4.70504322881864e-05
-4.2154763087615e-05
-4.85365470949912e-05
-1.48334763570554e-05
-5.55573641598832e-05
-1.59888839719867e-05
-4.31542915187801e-05
-4.60301503316564e-05
-4.49749128249235e-06
-1.72284447355969e-05
-2.41451245991722e-05
-9.70451919515957e-06
-3.59558769061323e-05
-1.13602873190162e-05
-2.41183593111242e-05
-4.65873066375808e-05
-3.84577396339303e-05
-1.73328113597656e-05
-2.19863687021285e-05
-4.8756774424049e-05
-1.74022079719853e-05
-2.95278664015145e-05
-4.21939694620458e-05
-3.81901506193506e-05
-4.22344859480566e-05
-1.17109188798835e-05
-2.87669920909393e-05
-3.5951392746857e-05
-4.04233698604823e-05
-6.82043625637267e-05
-4.22309008056376e-05
-3.59982209362757e-05
-2.38124441466663e-05
-2.47148373619714e-05
-4.76475011091209e-05
-3.11120750823637e-05
-2.65699413648656e-05
-2.02441171011464e-05
-3.37693922885353e-05
-9.51513439541453e-06
-2.71564717408282e-05
-4.61758284031669e-05
-2.19390668773939e-05
-1.49006293786722e-05
-1.89131367834332e-05
-1.86558036093374e-05
-4.63229361076222e-05
-3.70218563163824e-05
-1.2490104614773e-05
-7.32997690957949e-06
-1.10032700726448e-05
-4.23387721845582e-05
-3.11458090179944e-05
-2.3000118434417e-05
-6.31494535143679e-05
-5.03902207161698e-05
-4.63707185702006e-05
-3.30202258310396e-05
1.86578529679249e-05
-6.71078609977387e-05
-1.81083669331936e-05
-5.25298079545801e-05
-3.01106931733227e-05
-4.6760534615974e-05
-2.78505362128195e-05
-3.60343747058261e-05
-2.38241753385062e-05
-2.03981271649121e-05
-1.71979882291887e-07
-1.86166530152743e-05
-3.38855294179511e-05
-2.21576533833547e-05
7.22308653959167e-06
-2.09361317747022e-05
-9.40199182976698e-06
-3.62589376147053e-05
-3.39411212532095e-05
-4.81603977278305e-05
-3.68542359762377e-05
1.63591339629982e-06
-4.41388880147104e-05
-1.22043055176319e-05
-2.44788123500774e-05
-3.39789677086646e-05
-2.58923560840147e-05
-2.41207340175392e-05
-4.00296272089537e-05
-9.50869412077244e-06
-3.92078617611374e-05
-5.03586481854225e-05
-2.21046186255773e-06
-4.04110256662015e-05
-4.74517900963453e-05
-3.44642926782559e-05
-2.23338521358679e-05
-2.84176497020624e-05
-3.41660013634344e-05
-4.9275573863098e-05
-2.67798967509346e-05
-3.24843050615387e-05
-1.83237591132372e-05
-1.04528279702687e-05
-4.53075300097557e-05
-3.34295396182573e-05
-1.35562892258543e-05
-3.92277293509867e-05
-3.25468033144533e-05
-1.13444449758652e-05
-2.4909385313618e-05
-3.35880128977092e-05
-2.67026260072651e-05
-5.61948469217947e-05
-4.16929595581516e-05
-3.39709646755289e-05
-6.06102728464572e-06
-3.09253864029852e-05
-2.8199960304534e-05
-1.59161026923949e-05
-4.91184822100984e-05
-4.06722841299384e-05
-7.61333554096707e-05
-2.54500239278881e-05
-4.69093988544471e-05
-3.62099692314958e-05
-1.58194407583302e-05
-2.21487255850659e-05
-2.31359145663054e-05
-9.80790466913142e-06
-3.55425891504176e-05
-1.57608954376808e-05
-2.04162747629108e-05
-4.87877928040554e-06
-2.42142933911117e-05
-2.01835029118557e-05
-4.06049425810505e-05
-4.98629193805922e-05
-2.07414924501911e-05
-1.63222989063435e-05
-4.16572111884532e-05
-2.93907218493821e-05
-4.48808278294917e-05
-1.67520269563468e-05
-6.89301931095199e-05
-3.0547680077639e-05
-2.76374889187371e-05
9.48553297452599e-07
1.50547005545759e-06
-4.09032936479607e-05
-2.87882315392721e-05
-1.77364926685517e-05
-3.48556639910344e-05
-1.72112148560971e-05
-3.48040890687852e-05
-1.57578029383955e-05
-4.4476381469321e-05
-4.63883105901739e-05
-3.14467271990306e-05
-2.96691609643246e-05
5.49029924270571e-06
-2.24553706216321e-05
-6.91676398721174e-05
-4.25745204613313e-05
-2.41379182813485e-05
-5.27679408439558e-05
-3.51149564108917e-06
-5.77420154219044e-05
-5.31911078454897e-05
-2.01001959838864e-05
-5.20605974924748e-06
-4.0001547231205e-05
-1.9954782651616e-05
-1.96506198027755e-05
-2.45314855108885e-05
-2.51849086730731e-05
-8.84086817135007e-06
-4.8364895442208e-05
-1.21464949928953e-05
-1.95052236260328e-05
-8.13972528981215e-06
-4.1764217357723e-05
-4.28165990874726e-05
-3.46230413520255e-05
-1.28401103281256e-05
-5.56167284604111e-05
6.12848105680461e-06
-3.8583592950414e-05
-1.62464389740655e-05
-8.00998126892542e-06
-8.93960405899116e-06
-2.05511519392483e-05
-2.11883924021821e-05
-4.48103316487103e-05
-5.53803728637568e-05
-4.77725874210747e-05
-5.72874894884579e-05
-1.42870338221189e-05
-1.05870009268317e-05
-3.08311793154728e-05
-4.96474945866501e-05
-2.58309723206958e-05
-2.33006167825059e-05
-3.44483404684477e-05
-2.47426294547387e-05
-2.21291604895343e-06
-3.05254212012492e-05
-4.11738841282832e-05
-3.54187435961175e-05
-3.44274549202746e-05
-3.14301233201372e-05
-2.10403619201214e-05
-1.35275779715911e-05
-2.59580164924458e-05
-5.24443206827845e-05
-4.85903537655403e-05
-4.54039184952823e-05
-2.23415369712061e-05
-2.03395387017053e-05
-2.51216765099862e-05
-2.57303714118324e-05
-1.62523398298482e-05
-3.83107643014285e-05
-3.51346707784511e-05
-2.18113757577566e-05
-3.09906293790769e-05
-1.73013983198194e-05
-3.229999997782e-05
-1.41733017823665e-06
-3.69900428603637e-05
-6.35560514482653e-06
-4.11726783475159e-05
-4.63049169744374e-05
-3.32860248550877e-05
-4.30172405101325e-05
-2.09989366488555e-05
-2.16783199196e-05
-2.74383552524577e-05
-5.25307747346799e-05
-3.04431963915034e-05
-3.02899606198228e-05
-1.69583917831018e-05
-3.68606421043352e-05
2.05880558447652e-06
-3.50339193218929e-05
-5.99254525462703e-05
-7.19157562984076e-05
-8.76639069413967e-06
-4.35491937037495e-06
-4.54760440696074e-05
2.08035588813686e-05
-2.14629839766009e-05
-2.03976064224362e-05
-2.20235180253575e-05
-2.59454145208547e-05
-4.31823818996269e-05
-3.78299211363034e-05
-2.28141057284799e-05
-3.94305561292306e-05
-4.85856024001458e-05
6.34997461448786e-07
-2.18467424987223e-05
-3.91022020364628e-05
-4.09376387842204e-05
-1.6120792845245e-05
-1.76402488306626e-05
-3.81308815636162e-05
-7.76549973735514e-06
-1.60407236815528e-05
-5.21867705689797e-05
-4.13084254717984e-05
-2.38995865599227e-06
-4.3528283396735e-05
-1.97401536143582e-05
-3.23527639066292e-05
-9.59549221981463e-06
-3.37540632421646e-05
-2.77165439185383e-05
-2.11564865863286e-05
-9.28425243510642e-06
-3.47766161061325e-05
-8.09516364508032e-05
-2.98311174615161e-05
-1.9394901079716e-05
-3.0089930015129e-05
-5.46053434744386e-05
-1.36767458032034e-06
-2.53263950772148e-05
1.73192591288467e-06
-1.77105664417657e-05
-2.37843088695523e-05
-1.51460373494769e-05
-1.12498729070596e-05
-1.74395650328635e-05
-3.82225863660167e-05
-3.49974884436293e-05
-2.50139149404765e-05
-3.66107310221159e-06
6.67411142404294e-07
-3.49870123082304e-05
-3.83303877884897e-05
-1.0853168166088e-05
-2.45063613310317e-05
-2.82708526703242e-06
-3.38331010769525e-05
-3.02840237353864e-05
-2.49950642562947e-05
-3.67315097823784e-05
-4.50377661348383e-05
1.01388216938192e-05
-2.33445701298127e-05
-3.14341498659834e-05
-2.48350691692012e-05
-2.62423324624058e-05
-3.58836368257664e-05
-3.26850884113036e-05
-3.20099980405476e-05
-3.48277977511422e-05
-9.08447162107972e-06
-2.50973969008712e-05
-1.0692704377049e-05
-3.85524894751858e-05
-3.42849147019378e-05
-4.31210467270882e-05
-2.47109348984337e-05
-1.34241806227343e-05
-4.36622000563616e-05
-4.17911749251566e-05
-2.16853816648033e-05
8.17407924735058e-06
-3.66716849241957e-05
-2.94621442015403e-05
-3.87525273425867e-05
1.90947531043772e-05
-1.64763050490801e-05
-2.39415032110576e-05
-5.31653098451402e-05
-3.37144980891443e-05
-2.58619572096723e-05
-2.23832905240844e-05
-3.53067260985939e-05
-3.44984198020811e-05
-2.90945500200384e-05
-2.51169856615419e-05
-3.07250385140404e-05
-1.12720016826296e-05
-3.59193791191241e-05
-4.90517825291267e-05
-4.01278710650099e-05
-2.66530115102267e-05
-1.2392859746241e-05
-2.2565756103831e-05
-7.56754685992219e-05
-2.72252809644756e-05
-4.87032297318407e-05
-4.5139777492329e-05
-4.00932151589348e-05
-3.53392409489963e-05
-5.83091663158259e-05
-2.50054072443687e-06
-3.36910807649506e-05
-3.71676357589821e-05
-1.92449030524761e-05
-2.11390587271409e-05
-2.37357848428883e-05
-4.39886041590341e-05
-3.78200890107071e-05
-3.40832121118311e-05
9.6545943832436e-06
-3.46583478441344e-05
-7.42216770931269e-05
-3.41760009997186e-05
-5.1792611871081e-05
-1.87338013671632e-05
-2.74256412440754e-05
-1.52724894895022e-05
-6.49695384932702e-05
-3.91423626463909e-05
-1.42328774751755e-05
-2.23282191580934e-06
-1.74005368623597e-05
-2.88629959233237e-05
-4.03680888818232e-05
-6.62450219484912e-05
-2.66014711026046e-05
-4.026997781925e-05
-4.22814163403203e-05
-8.56445694052572e-06
-3.61864170114595e-05
-2.61002133772326e-05
-3.56949873780524e-05
-2.50890619635672e-05
-4.29317232951548e-05
-4.89228665287471e-05
-3.60666984592115e-05
-3.81667976154858e-05
-1.70006384684716e-05
-1.77111577483721e-05
-6.25181044287324e-06
-3.57132521392251e-05
-5.91843632295897e-05
-2.69236073289349e-05
-2.0654138737736e-05
-3.76478022639034e-05
-4.83272214140174e-05
-5.12432770956441e-05
-3.18715476882414e-05
-4.97905636636782e-05
-1.53223268464249e-05
-4.65132867753366e-05
-2.26240312561956e-05
-3.09359115297601e-05
-2.40992489683641e-05
-2.37350786940251e-05
-3.55928413657616e-05
-3.76815017116958e-05
-1.47165649563414e-05
-4.3571855513876e-05
-1.50876115497848e-05
-2.44017289172926e-05
-2.61572084179219e-05
-4.52687061684082e-05
-2.25812502718206e-05
-3.12837532591869e-05
-3.41792150059208e-05
-6.08535383544995e-05
-3.3688590456803e-05
-1.85458551353187e-05
-2.26945138579819e-05
-5.82361204715154e-05
-1.67265967802506e-05
-3.85049239787335e-05
-1.28623855603514e-05
-1.28446769534943e-05
-2.73629410642008e-05
-4.47462205580247e-05
-4.87932612685921e-05
-4.10948977434997e-05
-2.2850010162443e-05
-5.26432211618028e-05
-2.54027437891775e-05
-9.50777409358239e-06
-5.34045395647109e-06
-1.50979184547647e-05
-4.47623406557345e-05
-3.48332767555313e-05
-2.00202286797791e-05
-2.25052073375751e-05
-2.56188525921417e-05
-3.62890456454258e-05
-4.20658211480105e-05
-4.58740333259314e-06
-2.78489547986318e-05
-5.90462272557458e-05
-3.26055125851553e-05
-2.11088686231181e-05
-2.41775799496425e-05
-1.53228178979315e-05
9.82195265261262e-06
-1.46237045002515e-05
-1.41602358841648e-05
-2.70407568592915e-05
-3.28038219466724e-05
-2.60353608082656e-05
3.65859570969866e-06
-1.60405149585714e-05
-4.62882783716175e-05
-2.78854665812427e-05
-1.8728186271941e-05
-3.20647427274372e-05
-2.96636007415458e-05
-4.02682349337296e-05
-5.80117588033765e-05
-4.8668879394876e-05
-2.36497105521826e-05
-3.00281802053456e-05
-2.00000559600422e-05
-4.48249533613836e-05
-3.94398871778279e-05
3.93040035157115e-06
-1.82066314445825e-05
-4.79898993295631e-06
-3.9169699505582e-05
-5.57260202469718e-05
-1.66020758565324e-05
-3.31081745155953e-05
-4.43089153072863e-05
-9.6396121725793e-06
-5.00287862495117e-05
-3.15994887121371e-05
-6.4224631961939e-05
-1.8172320126273e-05
-2.53353028786884e-05
-1.38180645356042e-05
-5.39650774400368e-05
-1.24357940176622e-05
-1.01862415195727e-05
-4.81405697071324e-05
-4.37378539701528e-05
-3.34230966427681e-05
-1.84677663856927e-05
-4.71846445990242e-05
-8.66350845347081e-06
-2.80665413827917e-05
-2.68235579496369e-05
-1.73165570210957e-05
4.09195930170218e-06
-4.0959605919016e-05
-4.85782947828851e-05
1.10077665911187e-06
-2.19486636500202e-05
-6.13265982098077e-05
-2.92971502409021e-05
-1.20975738112587e-05
-3.06582626273075e-05
-4.88547312722071e-05
9.26620636740684e-07
-1.26232105553531e-05
1.17377803143164e-06
-2.36359544500194e-05
-3.37682598471839e-05
-2.99312912820313e-05
-2.80832520749513e-05
-5.05623864632551e-05
-5.62964564660872e-06
-2.4949626271471e-05
-1.90431769429977e-05
-4.05703434507087e-05
-2.93158880838809e-05
-2.12457618465402e-05
-1.88284278411808e-05
-1.68761491800594e-05
-1.62394423342936e-05
-2.14074138219274e-05
-3.02771720170104e-05
-3.9194732969144e-05
-3.61821036416327e-05
-1.53668634784786e-05
-4.99845390525297e-05
-3.19379890560432e-05
-3.89742897440288e-05
-2.41798334217751e-05
-2.81700909898848e-05
-1.15880621456113e-05
-3.53582247336329e-05
-3.48730025181454e-05
-4.37478751400124e-05
6.71490678567399e-08
-1.8603734111666e-05
-1.46475639744769e-05
-2.7809581518793e-05
-1.86556397729166e-06
-2.7174997029764e-05
-4.17608249545187e-05
-2.14091034188896e-05
-9.13594801702404e-06
1.66100278344966e-05
-2.87638783201915e-05
-9.69941334391442e-06
-2.77297680557261e-05
-4.5569160726869e-05
-2.60781619917957e-06
-2.2780309768299e-05
-4.28618580932604e-05
-4.87780805515418e-05
-2.56361998633825e-05
-3.3121965837492e-05
-3.37815381662582e-05
-4.27595221646312e-05
-3.88827519718701e-05
9.22135707775138e-06
-1.48819738676808e-05
-2.99731850703807e-05
-5.1442541836024e-05
-2.19432354186384e-05
-5.91161625833913e-06
-4.94104241076607e-05
-4.61787684567632e-05
-4.79608940533541e-05
-1.64794727323008e-05
-3.06452294407147e-05
-4.14715452043905e-05
-8.79575224104544e-06
-5.31293287017754e-05
-3.74435985761353e-05
-2.43875428334283e-05
-3.3631139604794e-05
-2.51071513319192e-05
-6.00979630954969e-05
-6.65082658456656e-06
1.09806708914795e-06
-2.38369990959547e-05
-7.87828061142094e-05
-4.68898624632504e-05
-2.28610485899768e-05
-4.97183952973227e-05
-2.7098851942873e-05
-3.96237631081856e-05
-3.75322210185809e-05
-3.18483555287022e-05
-5.3673765256393e-05
2.98718925294615e-06
-3.81595954829114e-05
-7.40470618441427e-06
-8.30531610435202e-06
-4.15725132745029e-05
-1.85709820593481e-05
-2.45064520764455e-05
-1.32613912367244e-05
-1.4906743624266e-05
-1.39137396933096e-05
8.27208722385937e-07
-1.55657163501224e-05
-3.61088411554591e-05
-4.43398773337883e-05
-4.19976826316933e-06
-4.51353102094005e-05
-4.38490165722132e-05
-1.93757134361434e-05
-5.27994142714154e-05
-3.10341182805002e-05
-4.70164488839089e-05
-3.74882670448639e-05
-1.54933071674577e-05
-4.54498550935896e-05
-7.67289746116794e-06
-1.8001735804498e-05
-6.86710315948072e-06
-5.06070673208225e-05
-2.55163069194902e-05
-9.24462492996006e-06
-1.83816471614471e-05
-2.69131287242305e-05
-4.57286729845193e-05
-1.75642918407632e-05
-5.46629555438299e-05
-3.38883510147006e-05
-5.77493961615083e-06
-3.98343712561978e-05
1.72028976266526e-05
-5.37815306726407e-06
-3.2824989582708e-05
-3.96911532560022e-05
-1.2177556646837e-05
-1.95485737234438e-05
-2.2725569789723e-05
-2.76006702068172e-05
-7.91406155588684e-07
-3.50559730073101e-05
-4.98354072004363e-05
-4.01335650668437e-06
-4.96696397121672e-05
-3.00457669089367e-05
-4.87979271542969e-05
-1.55323665902583e-05
-2.91125124623035e-05
-8.25689269593015e-06
-2.40015086357641e-05
-1.21902038193399e-05
-3.97505696832414e-05
-1.95917941041677e-06
-2.79334639458647e-05
-6.97952736902078e-06
-1.00876287578975e-05
-2.47578755704598e-05
-5.92255682073533e-06
-5.05976449396538e-05
-4.09130646435379e-05
-3.16476448955438e-05
-2.79485239497857e-05
-4.2767869810248e-05
-9.48658779030822e-06
-6.5910281349042e-05
-4.38222843989294e-05
-2.92731865125852e-05
-2.5563532247065e-05
-4.29501702743401e-05
-1.76182386151901e-05
-3.59911873843561e-05
-4.70902527995952e-05
-2.6929027926046e-05
-3.73399357958472e-05
-4.06921641235748e-05
-2.72001146486645e-05
-2.67445840897866e-05
-3.75026189136623e-05
-5.84329768060159e-05
-7.52058391130983e-05
-1.57588348647748e-05
-4.12081853168718e-05
-2.18644923262337e-05
-4.35422402104467e-06
-2.45029649610393e-05
-3.61112431801236e-05
-9.51653970317462e-07
-2.78565843992282e-05
-4.51525513591576e-05
-3.89318416711805e-05
-2.26146837512612e-05
-2.19560653194797e-05
-4.59603948671774e-05
-3.18184541846425e-05
-5.32273579851774e-05
-1.17679036609061e-05
-2.23516018971446e-05
-3.34176274494595e-05
-8.51533580468421e-06
-1.74735860770361e-05
1.05414778943387e-05
-7.87325528535369e-06
-1.42561970827323e-05
-3.58400989755871e-05
-3.51693730716703e-05
-3.86397098934167e-05
-3.578913249985e-05
-3.23465087801938e-05
-4.51675628692145e-05
-8.86914301459896e-06
-1.06498218673612e-05
-3.98044265738699e-05
-4.0991311416379e-05
-3.50377177990449e-05
-4.07985518389473e-05
-3.86425043868327e-05
-3.3221759252435e-05
-1.65366302221738e-05
-7.28166031074222e-05
-2.81631118786759e-05
-3.01375268644437e-05
4.35765765404481e-06
-2.2774559592608e-05
-1.09197524861533e-05
-3.37102331394784e-05
-3.01358863029015e-05
-3.3365868576826e-05
-6.84739019378456e-05
-4.02210593246653e-05
-8.29517859828829e-06
-1.53784112473777e-05
-3.03734039665991e-05
-4.76777053138293e-05
-3.47090428679708e-05
-2.90350713813055e-05
-3.55111096037335e-05
-3.82485142672394e-05
-2.74130543079178e-05
-3.77623118541973e-05
-3.58800751488417e-05
-4.06581427680135e-05
-5.33551784573921e-05
-4.90775966177736e-05
-3.74690199471153e-05
-2.92739139120555e-05
-3.40246773993459e-05
-1.62042883435051e-05
1.16345788207055e-06
-5.09929823037789e-05
-4.29783689441546e-05
-4.36671429877417e-06
-2.14874130516214e-05
-3.83140811411491e-05
-1.19152510814251e-05
-1.70746110270366e-05
-2.42018482967119e-05
-4.00017681881717e-05
-3.46098819174178e-05
-5.65347664986599e-05
-4.32508253526978e-05
-1.26935535604137e-05
-1.00931258328348e-06
-4.89485537481586e-05
-3.59901984830248e-05
-4.54737951252784e-05
-3.18930459417949e-05
-3.71385595682103e-05
-6.06387002982573e-05
-1.12453790734619e-05
1.57595922974065e-06
-2.01137072316885e-05
-2.03042380941803e-05
-3.5839340171657e-07
-1.99073786494993e-05
-3.49623242972312e-05
-1.17256966851652e-05
-4.46999053218135e-05
-3.77599890545361e-05
-4.37677260386831e-05
-5.88595078577445e-06
-4.14050841786768e-05
-2.07821726440943e-05
-1.59071213355682e-05
-2.60958048679115e-05
-1.43871517982632e-05
-8.9868018962212e-06
-1.11427960382405e-05
-2.55836338167285e-05
-1.86688306727221e-05
-4.33751519077209e-05
-1.52792829235067e-05
-1.27436503099811e-05
-3.28288436786077e-05
-5.00693271880602e-05
-4.8439672127704e-05
-2.70502734846801e-05
-7.41086265468162e-06
-1.55393199205361e-05
-4.26966417046788e-05
-1.30617466826184e-05
-4.64234362743541e-05
-4.64667327675865e-05
-4.09463184892104e-05
-2.97067563583837e-05
-3.15969824855071e-05
-1.97010695681543e-05
-3.38938532245137e-05
-3.07411392726855e-05
2.83287610840195e-06
-1.12377818235773e-05
-1.64796685511361e-06
-1.27867245631508e-05
-2.51465599258744e-05
-9.94973121022497e-06
-4.72428636961453e-05
-4.61725874857717e-05
-2.39261733758805e-05
-1.674369405118e-05
-1.7719358817038e-05
-4.08623308192518e-05
-1.19502436181446e-05
-1.70101179974622e-05
-2.88546236291514e-05
-1.92908455070831e-05
-5.33730560039302e-05
-3.60559475906226e-05
-2.03344455232012e-05
-2.2724343322509e-05
-2.60888158724158e-05
-5.96093049480128e-05
-4.12733217150004e-05
-1.18315497952433e-05
-3.14710947484086e-05
-4.20226016283688e-05
-2.88652672861003e-05
2.94429918936677e-06
-2.01081477444733e-06
-2.15303741822733e-05
-2.71904781886717e-05
-3.57594715591166e-05
-8.10764906421838e-06
-4.71726406868391e-05
-1.61920378343019e-05
3.93112666727386e-07
-3.23322908463583e-05
-2.40475759068879e-05
-3.42064388697263e-05
-5.44769234766891e-05
-4.29815334073022e-05
-6.17781657279587e-05
-1.05306245064774e-05
3.84586130786648e-06
-2.88358457446457e-05
-4.59750386075838e-05
-2.53610766508512e-05
-2.79487462781864e-05
-4.36917129846137e-05
1.54351649619672e-06
-2.15939651405199e-05
-2.71517877033843e-05
-1.93083385438123e-05
-4.38968661556776e-05
-8.66662235588092e-07
-3.52251908646671e-05
-1.05008900705386e-05
-2.70165711790916e-05
-3.7945777165314e-05
-5.38882251956411e-06
-3.57800962890515e-05
-5.31970767753233e-05
-1.4333673535406e-05
-2.15638591176835e-05
-2.54760489392324e-05
-3.30271322733107e-05
-3.38886881976787e-05
-7.41535622206364e-05
-1.20988018245669e-05
-2.65490804694259e-05
-2.77940392030568e-05
-4.46618255948117e-05
-2.25080166163839e-05
-3.9245336854988e-05
-3.01691955184159e-05
-1.81854850755602e-05
-1.88674437606528e-05
-3.31846474260448e-05
-2.41560234368787e-05
-4.53955105792346e-05
-5.84692303016357e-06
-3.81615020661569e-05
-4.17492538394964e-05
-3.8215349278359e-05
-3.53979640719814e-05
-3.56729354504549e-05
-2.70907972473576e-05
-5.73751917519144e-05
-3.12357287436005e-05
-4.35769840454056e-05
-3.96823317049124e-05
-7.31097723733567e-05
-3.68056129563997e-05
-1.95858833420662e-05
-3.87221181704452e-05
-2.49780025512397e-05
-3.49163861524681e-05
-3.65694154722375e-05
5.8544662654555e-06
-2.87618518629719e-05
-9.92182391409035e-06
-7.25628530509366e-06
-3.4514679558586e-05
-4.44273489246841e-05
-2.98623840152812e-05
-3.61971511967141e-05
-2.53111101749526e-05
-3.61374425320682e-05
9.70188853609063e-06
-3.25064406504359e-05
-4.61325665647863e-05
-5.53535201807922e-05
-5.68350337942839e-05
-4.09863929043682e-05
-2.55443646605295e-05
-3.44083236809751e-05
-4.36216005937794e-05
-3.06694529361898e-05
-2.20940435000905e-05
-2.247439770679e-05
-2.48102775444054e-05
-3.4975498916142e-05
-3.40443328145125e-05
-1.81805988746658e-06
-5.01477761064678e-05
-3.38576769805189e-05
-2.11792421375071e-05
-1.45462437711789e-05
-1.75141640915349e-05
-1.90361217534446e-05
-4.28051237037535e-05
-1.70941303240268e-05
-4.34462771467437e-05
-2.63904085805475e-06
-2.88578925338992e-05
-1.20722060473301e-05
-1.66416389840563e-05
-2.0228240517327e-05
-1.50238679576833e-05
-2.98670248236669e-05
-3.61541624348439e-05
-6.16366148484406e-05
-3.1124087709628e-05
-3.28983649905462e-05
2.25313304586394e-06
-3.31623302188965e-05
-7.59038789900389e-06
-4.23386161987316e-05
-2.22463166481266e-05
-2.88885530661297e-05
-2.31581660187636e-05
-6.95839453699214e-06
-2.17907958524323e-05
-1.01554599568979e-05
-9.27537930177691e-06
-7.69399220146382e-06
-3.16159828747667e-05
-2.14304396324431e-05
-3.10483596916314e-05
-2.22551306218074e-05
-3.74302495255294e-05
-2.3405376656388e-05
-2.10670335156847e-05
-6.01726573187912e-05
-2.28871594295963e-05
-6.44199197448715e-05
-1.29507294624902e-05
-2.98726276119707e-05
-1.83258961117011e-05
-2.78498685865254e-05
-1.53635660477093e-05
-2.31817214472863e-05
-2.7088157243489e-05
-4.82240783676476e-05
-7.05357740542476e-06
-2.55699090624775e-05
-2.47464389167661e-05
-4.63854853753673e-05
-1.92637820323405e-05
-1.2770396289873e-05
-5.92185821198273e-05
-1.81698811611498e-06
-2.21314229239032e-05
-8.53266664514038e-06
-1.61720491428083e-05
-3.1648454034126e-05
-1.09738289109441e-05
-2.62110884734053e-05
-1.08469655742899e-05
-3.8028953323838e-05
-3.19610525636313e-05
-2.43121356773403e-05
-3.13567409053465e-05
-3.25770692405646e-06
-3.38325100463936e-05
-4.0475957340489e-05
-7.9364551619532e-06
-3.0393332257104e-05
-3.45239666020781e-05
-3.00126092952773e-05
-1.39609590958329e-05
-9.07333360541608e-06
-7.18064742320758e-05
-1.34596533869806e-05
-3.4314584416433e-05
-2.90658761242051e-05
-5.16799140245286e-05
-1.74546742335139e-05
-3.72655848226308e-05
-2.42624604927945e-05
-1.76537135641363e-05
2.61010675176027e-06
-2.4551746059626e-05
-2.60089478064947e-05
-7.7050768528401e-06
-4.56727305198804e-05
-1.81177660066059e-05
-4.025829448092e-05
-3.37966064548103e-05
-4.34381902164076e-05
6.40193334838304e-06
-3.81412661266807e-05
-2.9464001532533e-05
-3.12276247128171e-05
-4.18032986182292e-05
-1.14868768734136e-05
-3.20886579658655e-05
-3.48887496320053e-05
-2.31212047408118e-06
-3.63322739832226e-05
-3.05073127540956e-05
-9.89551183412516e-06
-3.43236987503592e-05
-3.18503190232483e-05
-2.06041694384888e-05
-1.64058829736753e-05
-4.50373977829838e-05
-2.90479628754677e-05
-1.17312618827299e-05
-4.655419028787e-05
-2.59815129881554e-05
-3.36289878186081e-05
1.3617363620774e-06
-3.60808848146169e-05
-6.58641957073996e-05
-4.09213161443767e-05
-9.70128677923617e-06
-4.96346681328133e-05
-4.4504064632447e-05
-3.97306538924385e-05
-2.03306489620609e-05
-2.20714851181349e-05
-2.44241134157668e-05
-4.32323491918529e-05
-1.38710203369448e-05
-2.96633181758701e-05
-4.25558553208473e-05
-9.33457072748879e-06
-6.00118294483679e-05
-1.86852806811129e-05
-8.02501598574771e-06
-4.67699565350085e-05
-4.02533420846028e-05
2.36529683684878e-06
-2.77318180414574e-05
-5.68297777311303e-05
-3.04368457161973e-05
-9.65545537318503e-06
-1.16407006877402e-05
-5.57479985681503e-05
-1.23243883544303e-05
-1.19695934905949e-05
-4.75380355503717e-05
-4.32508041959077e-05
-3.93740543781407e-05
-5.56601226640343e-06
-5.34984767391077e-05
-1.54397840008533e-05
-2.21481246660891e-05
-3.70665858209081e-05
-2.90517939722641e-05
-1.16250901199815e-05
-2.07954658444324e-05
-2.0403833171085e-05
-2.97177661891607e-05
-3.40745907764511e-05
2.52251918499532e-06
-3.36752719840623e-05
-3.92383969580437e-05
-3.80537899636604e-06
-4.61290456248253e-05
-6.2510087154201e-05
-4.10754868942503e-05
-3.17130901769847e-05
-6.66882105767139e-05
-4.70554003180552e-05
-2.87171696292138e-05
-1.84316975334944e-05
-4.39535795643418e-05
-2.80384999001002e-05
-2.37008752817412e-05
-5.39429713907525e-05
-6.41279690046298e-06
-1.2681961773032e-05
-2.34574406994551e-05
-3.09339391579746e-05
-7.72998477835571e-05
-3.65516706224259e-05
-3.36024168688172e-05
-2.39718630301649e-05
-2.00757076892541e-05
-4.61262511361528e-06
-5.94984201840737e-05
-2.25186824441018e-05
-2.15053967263345e-05
-5.93811796151385e-05
-2.44831922746492e-05
-5.43021089407355e-05
-5.53005788167349e-05
-2.80966076137483e-05
-5.81956491559082e-05
-2.40269065207645e-05
-3.20218769775509e-05
-3.84877154338394e-06
-5.27279067466496e-05
-2.47603070656815e-05
-4.21571425726255e-05
-4.8569026943285e-05
-2.17335933092619e-05
-4.14599904713907e-05
-5.31458617880173e-05
-1.13182283736202e-06
-3.57129678751827e-05
-1.9752734701322e-05
-3.02446953549491e-05
-3.34493625141819e-05
-2.45229708911293e-05
-1.18575235917093e-05
-2.84636936044148e-05
-2.50988348442895e-05
-2.37236121244779e-05
-4.07904176867927e-05
-1.65349477653145e-05
-4.54889830982358e-05
-2.1379284969336e-05
-3.65448906646783e-05
-3.97095978007901e-06
-1.20680745882375e-05
-1.16819596025851e-05
-2.73341680725709e-05
-5.90139155803704e-05
-2.89275740409558e-05
-4.68807668606965e-05
-4.15139855810731e-05
-4.61774565009933e-06
5.5087171358933e-06
-2.02960928803967e-05
-2.95733422863963e-05
-5.46414685572953e-05
-4.57252246964951e-05
-9.20927780388178e-06
3.96112027141277e-07
-2.49805628759929e-05
-3.14410512477488e-05
-1.15298556447624e-05
-3.46605187767478e-05
-2.46610066005682e-05
-1.64650315901855e-05
2.72276821166679e-06
-3.27977395467496e-05
-6.1074948342937e-05
-2.89485459411453e-05
-2.73396526714739e-05
-4.17296846415932e-05
-3.69117464824992e-05
-5.60471870393496e-05
-3.8180668423506e-05
-1.45549348275547e-05
-5.20426194224042e-06
-3.03468306081599e-05
-3.8694833366044e-05
-8.90550652658975e-06
-2.93135157643225e-05
-2.85034001186606e-05
-5.94648561626303e-05
-9.328909030903e-06
-3.53891073324144e-05
-1.91467608558515e-05
-3.47377105909435e-05
-3.1986433603171e-05
-3.50780053809916e-05
-4.27244472031651e-05
-3.27538039349674e-05
-3.2564975885452e-05
-2.61601859729835e-05
-5.53151699029345e-05
-2.66611865621362e-05
-3.2544487843768e-05
-2.03229358154897e-05
-2.45219400322234e-05
2.42084078283036e-06
-4.07827929577564e-05
-1.84542319976743e-05
-3.8193723281852e-05
-1.82514566176175e-05
-2.48944782787176e-06
-3.24055918912999e-05
-2.23553791810943e-05
-2.9906309554315e-05
-1.13536627618314e-05
-2.51001036882771e-06
-1.54104301145098e-05
-2.81115248895964e-05
-2.89276847007054e-05
-3.576430559423e-05
-1.63909150207053e-05
-1.35805317012671e-05
-3.92299838044459e-05
-3.51229595135381e-05
-1.84750038836474e-05
-6.89942044136652e-06
-3.77429198232444e-05
-3.41676053109077e-05
-1.07363428834048e-05
-5.21573417061588e-05
-1.58851265331192e-05
-2.59678628267551e-05
-3.46714746634233e-05
1.23740445540589e-05
-5.48250413745958e-05
-2.92030452674234e-05
-9.12967249147785e-06
-3.84653626457518e-05
-4.185667949141e-05
-1.65162663897494e-05
-8.32723959019229e-06
-1.72554101740077e-05
-1.2126184247454e-05
-1.52324353587522e-05
-3.94061711131681e-05
-3.75344254385967e-05
-1.04950248714683e-05
-3.94255919781085e-05
-2.35410568848482e-05
-6.34104476046992e-05
-3.40668538593946e-05
1.17307841473715e-06
-1.73520857908111e-05
-1.13669503459556e-05
-4.76713340513953e-05
4.71199938773917e-06
-1.85742731022459e-06
-4.60888521026866e-05
-4.92196523842398e-05
-4.7134295520737e-05
6.74121627261208e-06
-4.21390546015066e-05
-3.64204475054959e-05
-5.39639059935508e-05
9.18042694140534e-06
-1.95941551280584e-05
8.49661646182799e-06
-5.68405230298125e-05
-4.04648116278595e-05
-2.80112734052191e-05
-3.05258091681321e-05
-5.46681216728273e-05
-3.56662340220812e-06
-1.00915008642128e-05
-5.04616540116707e-05
-4.2169579003131e-05
-1.65592085384175e-05
-2.35889257720632e-05
-3.31289266955345e-05
-2.89228909264123e-05
-1.43838192626591e-05
-1.15531603762278e-05
-4.67310660350925e-05
-7.34771977933588e-06
-3.68090050481432e-05
-4.35766798521359e-05
-2.04900288830225e-05
-3.35740579591037e-05
1.81443720594694e-06
-2.42451931427094e-05
-3.70539196464308e-05
-7.10124501058823e-05
-4.12455580364835e-05
-2.39057196949438e-05
6.22657391490567e-06
-3.0324070907305e-05
-3.24715724932174e-05
-4.85521629983623e-05
-4.71692311299245e-05
-2.9964954178683e-05
-5.43542145602569e-05
-2.33073854722276e-05
-3.23876780865099e-05
-5.33501085563506e-05
-4.72019700992495e-05
-2.31832597136263e-05
1.40146918028856e-05
-5.73860468720057e-05
-2.87209882684725e-05
-5.73834998958584e-06
-2.49502649913771e-05
-3.72006724518953e-05
-1.71808523002612e-05
-1.30472266639916e-05
-2.72547896509661e-05
-5.55291384983397e-05
-3.89032291904285e-06
-2.15382216296044e-05
-3.31439978678492e-06
-3.3734915110676e-05
9.64408986363561e-07
